# Supplementary material for: Machine learning algorithm to characterize antimicrobial resistance associated with the International Space Station surface microbiome
Source: Microbiome. 2022 Aug 24;10:134. doi: 10.1186/s40168-022-01332-w (PMC9400218; doi:10.1186/s40168-022-01332-w)
Supplement: Supplementary file 4 — Additional file 3: Table S1. Rank of MT-1 isolates, ordered by number of ARGs predicted, shown in Fig. 4a. Species information obtained from Microbial Nucleotide BLAST. [file 40168_2022_1332_MOESM3_ESM.xlsx]

## Sheet: Sheet1
Table S1. Rank of MT-1 isolates, ordered by number of ARGs predicted in Figure 4. Species information obtained from Microbial Nucleotide BLAST
	Isolate	ARGs	Nearest identity (BLAST)	Nearest identity (MT-1 project/JPL)	Phenotypic antibiotic resistance testing
Ranking
1	ORF_JC-0127	92	Bacillus cereus	Bacillus_cereus_thuringiensis
2	ORF_JC-0124	90	Bacillus cereus	Bacillus_cereus_thuringiensis	Y
3	ORF_JC-0085	89	Bacillus cereus	Bacillus_cereus_thuringiensis	Y
4	ORF_JC-0125	87	Bacillus cereus	Bacillus_cereus_thuringiensis	Y
5	ORF_JC-0195	87	Bacillus cereus	Bacillus_cereus_thuringiensis
6	ORF_JC-0087	86	Bacillus cereus	Bacillus_cereus_thuringiensis	Y
7	ORF_JC-0201	86	Bacillus cereus	Bacillus_cereus_thuringiensis
8	ORF_JC-0194	85	Bacillus cereus	Bacillus_cereus_thuringiensis
9	ORF_JC-0086	84	Bacillus cereus	Bacillus_cereus_thuringiensis	Y
10	ORF_JC-0029	81	Enterobacter bugandensis	Enterobacter_bugandensis
11	ORF_JC-0295	81	Klebsiella aerogenes	Enterobacter aerogenes
12	ORF_JC-0126	79	Bacillus cereus	Bacillus_cereus_thuringiensis	Y
13	ORF_JC-0031	78	Enterobacter bugandensis	Enterobacter_bugandensis
14	ORF_JC-0039	77	Enterobacter bugandensis	Enterobacter_bugandensis	Y
15	ORF_JC-0010	76	Enterobacter bugandensis	Enterobacter_bugandensis	Y
16	ORF_JC-0041	75	Enterobacter bugandensis	Enterobacter_bugandensis	Y
17	ORF_JC-0006	74	Enterobacter bugandensis	Enterobacter_bugandensis	Y
18	ORF_JC-0147	74	Paenibacillus polymyxa	Paenibacillus_polymyxa
19	ORF_JC-0009	73	Enterobacter bugandensis	Enterobacter_bugandensis
20	ORF_JC-0104	73	Paenibacillus polymyxa	Paenibacillus_polymyxa
21	ORF_JC-0032	72	Enterobacter bugandensis	Enterobacter_bugandensis
22	ORF_JC-0056	71	Enterobacter bugandensis	Enterobacter_bugandensis
23	ORF_JC-0038	70	Enterobacter bugandensis	Enterobacter_bugandensis	Y
24	ORF_JC-0101	62	Staphylococcus hominis	Staphylococcus_epidermidis
25	ORF_JC-0016	59	Bacillus / unclassified	Curtobacterium_unclassified
26	ORF_JC-0089	58	Methylobacterium / unclassified	Rhodobiaceae_unclassified
27	ORF_JC-0296	55	Pantoea	Pantoea_unclassified
28	ORF_JC-0008	54	Klebsiella quasipneumoniae	Klebsiella_quasipneumoniae
29	ORF_JC-0080	53	Paenibacillus polymyxa	Paenibacillus_polymyxa
30	ORF_JC-0293	52	Klebsiella quasipneumoniae	Klebsiella pneumoniae
31	ORF_JC-0092	50	Paenibacillus polymyxa	Paenibacillus_polymyxa
32	ORF_JC-0146	50	Paenibacillus polymyxa	Paenibacillus_polymyxa
33	ORF_JC-0036	49	Klebsiella quasipneumoniae	Klebsiella_quasipneumoniae
34	ORF_JC-0193	49	Cronobacter sakazakii	Cronobacter_sakazakii
35	ORF_JC-0290	49	Klebsiella pneumoniae	Klebsiella_pneumoniae
36	ORF_JC-0030	48	Pantoea	Pantoea_unclassified
37	ORF_JC-0037	48	Klebsiella quasipneumoniae	Klebsiella_quasipneumoniae
38	ORF_JC-0128	48	Pantoea	Pantoea_unclassified
39	ORF_JC-0288	48	Pantoea	Pantoea_unclassified
40	ORF_JC-0292	48	Klebsiella quasipneumoniae	Klebsiella_pneumoniae
41	ORF_JC-0002	47	Klebsiella quasipneumoniae	Klebsiella_quasipneumoniae
42	ORF_JC-0132	46	Pantoea	Pantoea_unclassified
43	ORF_JC-0141	46	Bacillus velezensis	Bacillus_amyloliquefaciens
44	ORF_JC-0200	46	Enterococcus faecalis	Enterococcus_faecalis
45	ORF_JC-0150	45	Paenibacillus polymyxa	Paenibacillus_polymyxa
46	ORF_JC-0142	44	Bacillus velezensis	Bacillus_amyloliquefaciens
47	ORF_JC-0148	44	Paenibacillus polymyxa	Paenibacillus_polymyxa
48	ORF_JC-0093	43	Paenibacillus polymyxa	Paenibacillus_polymyxa
49	ORF_JC-0138	42	Bacillus velezensis	Bacillus_amyloliquefaciens
50	ORF_JC-0212	42	Enterococcus faecalis	na
51	ORF_JC-0177	41	Bacillus velezensis	Bacillus_amyloliquefaciens
52	ORF_JC-0139	40	Bacillus velezensis	Bacillus_amyloliquefaciens
53	ORF_JC-0114	39	Acinetobacter pittii	Acinetobacter_pittii_calcoaceticus_nosocomialis
54	ORF_JC-0140	39	Bacillus velezensis	Bacillus_amyloliquefaciens
55	ORF_JC-0130	38	Pantoea	Pantoea_unclassified
56	ORF_JC-0097	36	Bacillus velezensis	Bacillus_amyloliquefaciens
57	ORF_JC-0145	36	Paenibacillus polymyxa	Paenibacillus_polymyxa
58	ORF_JC-0180	34	Bacillus velezensis	Bacillus_amyloliquefaciens
59	ORF_JC-0035	33	Klebsiella quasipneumoniae	Klebsiella_quasipneumoniae
60	ORF_JC-0206	33	Enterococcus faecalis	Enterococcus_faecalis
61	ORF_JC-0172	31	Staphylococcus epidermidis	Staphylococcus_epidermidis
62	ORF_JC-0291	31	Klebsiella quasipneumoniae	Klebsiella_pneumoniae
63	ORF_JC-0043	30	Staphylococcus aureus	Staphylococcus_aureus
64	ORF_JC-0049	30	Staphylococcus aureus	Staphylococcus_aureus
65	ORF_JC-0215	30	Enterococcus faecalis	Enterococcus_faecalis
66	ORF_JC-0018	29	Pantoea	Pantoea_unclassified
67	ORF_JC-0112	29	Acinetobacter pittii	Acinetobacter_pittii_calcoaceticus_nosocomialis
68	ORF_JC-0221	29	Enterococcus faecalis	Enterococcus_faecalis
69	ORF_JC-0017	28	Staphylococcus haemolyticus	Pantoea_unclassified
70	ORF_JC-0050	28	Staphylococcus aureus	Staphylococcus_aureus
71	ORF_JC-0187	28	Enterococcus faecalis	Enterococcus_faecalis
72	ORF_JC-0198	28	Enterococcus faecalis	Enterococcus_faecalis
73	ORF_JC-0214	28	Enterococcus faecalis	Enterococcus_faecalis
74	ORF_JC-0048	27	Pantoea	Pantoea_unclassified
75	ORF_JC-0091	27	Pantoea	Pantoea_unclassified
76	ORF_JC-0106	27	Enterococcus faecalis	Enterococcus_faecalis
77	ORF_JC-0129	27	Pantoea	Pantoea_unclassified
78	ORF_JC-0184	27	Staphylococcus epidermidis	Staphylococcus_epidermidis
79	ORF_JC-0208	27	Enterococcus faecalis	Enterococcus_faecalis
80	ORF_JC-0217	27	Enterococcus faecalis	Enterococcus_faecalis
81	ORF_JC-0287	27	Staphylococcus hominis	Staphylococcus_hominis
82	ORF_JC-0094	26	Pantoea	Pantoea_unclassified
83	ORF_JC-0100	26	Sphingomonas	Sphingobium_unclassified
84	ORF_JC-0119	26	Staphylococcus haemolyticus	Staphylococcus_haemolyticus
85	ORF_JC-0120	26	Staphylococcus hominis	Staphylococcus_hominis
86	ORF_JC-0131	26	Pantoea	Pantoea_unclassified
87	ORF_JC-0134	26	Staphylococcus aureus	Staphylococcus_aureus
88	ORF_JC-0167	26	Staphylococcus hominis	Staphylococcus_hominis
89	ORF_JC-0286	26	Staphylococcus hominis	Staphylococcus_hominis
90	ORF_JC-0047	25	Pantoea	Pantoea_unclassified
91	ORF_JC-0057	25	Pantoea	Pantoea_unclassified
92	ORF_JC-0005	24	Streptomyces tendae	Streptomyces tendae
93	ORF_JC-0090	24	Pantoea	Pantoea_unclassified
94	ORF_JC-0185	24	Pantoea	Pantoea_unclassified
95	ORF_JC-0279	24	Staphylococcus hominis	Staphylococcus_hominis
96	ORF_JC-0099	23	Bacillus amyloliquefaciens or velezensis	Bacillus_amyloliquefaciens
97	ORF_JC-0052	22	Staphylococcus aureus	Staphylococcus_aureus
98	ORF_JC-0110	22	Acinetobacter pittii	Acinetobacter_pittii_calcoaceticus_nosocomialis
99	ORF_JC-0166	22	Staphylococcus hominis	Staphylococcus_hominis
100	ORF_JC-0176	22	Staphylococcus epidermidis	Staphylococcus_epidermidis
101	ORF_JC-0250	22	Staphylococcus aureus	Staphylococcus_aureus
102	ORF_JC-0273	22	Staphylococcus epidermidis	Staphylococcus_epidermidis
103	ORF_JC-0051	21	Staphylococcus aureus	Staphylococcus_aureus
104	ORF_JC-0118	21	Staphylococcus haemolyticus	Staphylococcus_haemolyticus
105	ORF_JC-0163	21	Staphylococcus capitis	Staphylococcus_caprae_capitis
106	ORF_JC-0168	21	Staphylococcus hominis	Staphylococcus_hominis
107	ORF_JC-0133	20	Staphylococcus aureus	Staphylococcus_aureus
108	ORF_JC-0159	20	Staphylococcus epidermidis	Staphylococcus_epidermidis
109	ORF_JC-0282	20	Staphylococcus hominis	Staphylococcus_hominis
110	ORF_JC-0042	19	Staphylococcus aureus	Staphylococcus_aureus
111	ORF_JC-0046	19	Staphylococcus aureus	Staphylococcus_aureus
112	ORF_JC-0121	19	Staphylococcus hominis	Staphylococcus_hominis
113	ORF_JC-0135	19	Staphylococcus aureus	Staphylococcus_aureus
114	ORF_JC-0143	19	Staphylococcus aureus	Staphylococcus_aureus
115	ORF_JC-0162	19	Staphylococcus hominis	Staphylococcus_hominis
116	ORF_JC-0175	19	Staphylococcus pasteuri	Staphylococcus_sp_E463
117	ORF_JC-0278	19	Staphylococcus hominis	Staphylococcus_hominis
118	ORF_JC-0285	19	Staphylococcus hominis	Staphylococcus_hominis
119	ORF_JC-0088	18	Unclassified	Arthrobacter russicus
120	ORF_JC-0111	18	Acinetobacter pittii	Acinetobacter_pittii_calcoaceticus_nosocomialis
121	ORF_JC-0144	18	Staphylococcus aureus	Staphylococcus_aureus
122	ORF_JC-0179	18	Staphylococcus epidermidis	Staphylococcus_epidermidis
123	ORF_JC-0272	18	Staphylococcus epidermidis	Staphylococcus_epidermidis
124	ORF_JC-0281	18	Staphylococcus hominis	Staphylococcus_hominis
125	ORF_JC-0283	18	Staphylococcus hominis	Staphylococcus_hominis
126	ORF_JC-0284	18	Staphylococcus hominis	Staphylococcus_hominis
127	ORF_JC-0074	17	Agrobacterium tumefaciens	Agrobacterium_tumefaciens
128	ORF_JC-0076	17	Agrobacterium tumefaciens	Agrobacterium_tumefaciens
129	ORF_JC-0171	17	Staphylococcus capitis	Staphylococcus_caprae_capitis
130	ORF_JC-0183	17	Staphylococcus epidermidis	Staphylococcus_epidermidis
131	ORF_JC-0044	16	Staphylococcus aureus	Staphylococcus_aureus
132	ORF_JC-0113	16	Acinetobacter pittii	Acinetobacter_pittii_calcoaceticus_nosocomialis
133	ORF_JC-0174	16	Staphylococcus epidermidis	Staphylococcus_epidermidis
134	ORF_JC-0270	16	Staphylococcus aureus	Staphylococcus_epidermidis
135	ORF_JC-0274	16	Staphylococcus epidermidis	Staphylococcus_epidermidis
136	ORF_JC-0280	16	Staphylococcus hominis	Staphylococcus_hominis
137	ORF_JC-0013	15	Bacillus	Bacillus_oceanisediminis
138	ORF_JC-0109	15	Staphylococcus saprophyticus	Staphylococcus_saprophyticus
139	ORF_JC-0156	15	Staphylococcus capitis	Staphylococcus_caprae_capitis
140	ORF_JC-0045	14	Staphylococcus epidermidis	Staphylococcus_epidermidis
141	ORF_JC-0081	14	Staphylococcus saprophyticus	Staphylococcus_saprophyticus
142	ORF_JC-0098	14	Sphingomonas	Sphingobium_unclassified
143	ORF_JC-0115	14	Staphylococcus saprophyticus	Staphylococcus_saprophyticus
144	ORF_JC-0157	14	Staphylococcus epidermidis	Staphylococcus_epidermidis
145	ORF_JC-0161	14	Arthrobacter	na
146	ORF_JC-0178	14	Staphylococcus hominis	Staphylococcus_hominis
147	ORF_JC-0182	14	Staphylococcus epidermidis	Staphylococcus_epidermidis
148	ORF_JC-0191	14	Staphylococcus saprophyticus	Staphylococcus_saprophyticus
149	ORF_JC-0033	13	Staphylococcus saprophyticus	Staphylococcus_saprophyticus
150	ORF_JC-0079	13	Staphylococcus saprophyticus	Staphylococcus_saprophyticus
151	ORF_JC-0122	13	Staphylococcus saprophyticus	Staphylococcus_saprophyticus
152	ORF_JC-0153	13	Staphylococcus capitis	Staphylococcus_caprae_capitis
153	ORF_JC-0160	13	Staphylococcus epidermidis	Staphylococcus_epidermidis
154	ORF_JC-0165	13	Staphylococcus	Staphylococcus_caprae_capitis
155	ORF_JC-0188	13	Staphylococcus saprophyticus	Staphylococcus_saprophyticus
156	ORF_JC-0003	12	Staphylococcus saprophyticus	Staphylococcus_saprophyticus
157	ORF_JC-0082	12	Staphylococcus saprophyticus	Staphylococcus_saprophyticus
158	ORF_JC-0108	12	Staphylococcus saprophyticus	Staphylococcus_saprophyticus
159	ORF_JC-0116	12	Staphylococcus saprophyticus	Staphylococcus_saprophyticus
160	ORF_JC-0123	12	Staphylococcus	Staphylococcus_warneri
161	ORF_JC-0173	12	Staphylococcus capitis	Staphylococcus_epidermidis
162	ORF_JC-0205	12	Staphylococcus saprophyticus	Staphylococcus_saprophyticus
163	ORF_JC-0209	12	Staphylococcus saprophyticus	Staphylococcus_saprophyticus
164	ORF_JC-0023	11	Methylobacterium / unclassified	Rhodobiaceae_unclassified
165	ORF_JC-0034	11	Staphylococcus saprophyticus	Staphylococcus_saprophyticus
166	ORF_JC-0170	11	Staphylococcus capitis	Staphylococcus_caprae_capitis
167	ORF_JC-0196	11	Staphylococcus saprophyticus	Staphylococcus_saprophyticus
168	ORF_JC-0055	10	Microbacterium / unclassified	Leifsonia_unclassified
169	ORF_JC-0137	9	Staphylococcus epidermidis	Staphylococcus_epidermidis
170	ORF_JC-0152	7	Staphylococcus epidermidis	Staphylococcus_epidermidis
171	ORF_JC-0277	7	Staphylococcus epidermidis	Staphylococcus_epidermidis
172	ORF_JC-0077	6	Agrobacterium tumefaciens	Agrobacterium_tumefaciens
173	ORF_JC-0151	6	Staphylococcus haemolyticus	Staphylococcus_haemolyticus
174	ORF_JC-0164	6	Staphylococcus epidermidis	Staphylococcus_epidermidis
175	ORF_JC-0189	6	Enterococcus faecium	Enterococcus_faecium
176	ORF_JC-0248	6	Staphylococcus epidermidis	Staphylococcus_epidermidis
177	ORF_JC-0078	5	Methylobacterium / unclassified	Rhodobiaceae_unclassified
178	ORF_JC-0149	5	Staphylococcus haemolyticus	Staphylococcus_haemolyticus
179	ORF_JC-0117	4	Staphylococcus haemolyticus	Staphylococcus_haemolyticus
180	ORF_JC-0136	4	Staphylococcus epidermidis	Staphylococcus_epidermidis
181	ORF_JC-0181	4	Staphylococcus epidermidis	Staphylococcus_epidermidis
182	ORF_JC-0275	4	Staphylococcus epidermidis	Staphylococcus_epidermidis
183	ORF_JC-0276	4	Staphylococcus epidermidis	Staphylococcus_epidermidis
184	ORF_JC-0107	2	Paenibacillus polymyxa	na
