# Supplementary material for: Machine learning algorithm to characterize antimicrobial resistance associated with the International Space Station surface microbiome
Source: Microbiome. 2022 Aug 24;10:134. doi: 10.1186/s40168-022-01332-w (PMC9400218; doi:10.1186/s40168-022-01332-w)
Supplement: Supplementary file 5 — Additional file 4: Table S2. Phenotypic antibiotic resistance testing results for E. bugandensis and B cereus. [file 40168_2022_1332_MOESM4_ESM.xlsx]

## Sheet: Additional file 3 - Table S2
Sample	Species	Antibiotics	Type	Classification	Value	JC.number	ARGs
IF2SW-B1	E. bungandensis	Cefazolin (CZ-30)	beta-lactam	Resistant	6	JC-0006	4
IF2SW-B1	E. bungandensis	Cefoxitin (FOX-30)	beta-lactam	Resistant	6	JC-0006	4
IF2SW-B1	E. bungandensis	Ciprofloxacin (CIP-5)	quinolone	Resistant	15	JC-0006	1
IF2SW-B1	E. bungandensis	Erythromycin (E-15)	MLS	Intermediate	19	JC-0006	2
IF2SW-B1	E. bungandensis	Gentamycin (GM-10)	aminoglycoside	Resistant	9	JC-0006	0
IF2SW-B1	E. bungandensis	Oxacillin (OX-1)	beta-lactam	Resistant	6	JC-0006	4
IF2SW-B1	E. bungandensis	Penicillin (P-10)	beta-lactam	Resistant	16	JC-0006	4
IF2SW-B1	E. bungandensis	Rifampin (RA-5)	rifamycin	Resistant	12	JC-0006	0
IF2SW-B1	E. bungandensis	Tobramycin (NN-10)	aminoglycoside	Resistant	8	JC-0006	0
IF2SW-B5	E. bungandensis	Cefazolin (CZ-30)	beta-lactam	Resistant	6	JC-0010	3
IF2SW-B5	E. bungandensis	Cefoxitin (FOX-30)	beta-lactam	Resistant	6	JC-0010	3
IF2SW-B5	E. bungandensis	Ciprofloxacin (CIP-5)	quinolone	Resistant	15	JC-0010	1
IF2SW-B5	E. bungandensis	Erythromycin (E-15)	MLS	Resistant	10	JC-0010	2
IF2SW-B5	E. bungandensis	Gentamycin (GM-10)	aminoglycoside	Susceptible	15	JC-0010	0
IF2SW-B5	E. bungandensis	Oxacillin (OX-1)	beta-lactam	Resistant	6	JC-0010	3
IF2SW-B5	E. bungandensis	Penicillin (P-10)	beta-lactam	Resistant	6	JC-0010	3
IF2SW-B5	E. bungandensis	Rifampin (RA-5)	rifamycin	Resistant	6	JC-0010	0
IF2SW-B5	E. bungandensis	Tobramycin (NN-10)	aminoglycoside	Resistant	12	JC-0010	0
IF2SW-P2	E. bungandensis	Cefazolin (CZ-30)	beta-lactam	Resistant	6	JC-0038	4
IF2SW-P2	E. bungandensis	Cefoxitin (FOX-30)	beta-lactam	Resistant	6	JC-0038	4
IF2SW-P2	E. bungandensis	Ciprofloxacin (CIP-5)	quinolone	Resistant	15	JC-0038	1
IF2SW-P2	E. bungandensis	Erythromycin (E-15)	MLS	Resistant	8	JC-0038	4
IF2SW-P2	E. bungandensis	Gentamycin (GM-10)	aminoglycoside	Resistant	12	JC-0038	0
IF2SW-P2	E. bungandensis	Oxacillin (OX-1)	beta-lactam	Resistant	6	JC-0038	4
IF2SW-P2	E. bungandensis	Penicillin (P-10)	beta-lactam	Resistant	6	JC-0038	4
IF2SW-P2	E. bungandensis	Rifampin (RA-5)	rifamycin	Resistant	6	JC-0038	0
IF2SW-P2	E. bungandensis	Tobramycin (NN-10)	aminoglycoside	Susceptible	15	JC-0038	0
IF2SW-P3	E. bungandensis	Cefazolin (CZ-30)	beta-lactam	Resistant	6	JC-0039	3
IF2SW-P3	E. bungandensis	Cefoxitin (FOX-30)	beta-lactam	Resistant	6	JC-0039	3
IF2SW-P3	E. bungandensis	Ciprofloxacin (CIP-5)	quinolone	Intermediate	17	JC-0039	1
IF2SW-P3	E. bungandensis	Erythromycin (E-15)	MLS	Resistant	8	JC-0039	2
IF2SW-P3	E. bungandensis	Gentamycin (GM-10)	aminoglycoside	Susceptible	15	JC-0039	0
IF2SW-P3	E. bungandensis	Oxacillin (OX-1)	beta-lactam	Resistant	6	JC-0039	3
IF2SW-P3	E. bungandensis	Penicillin (P-10)	beta-lactam	Resistant	6	JC-0039	3
IF2SW-P3	E. bungandensis	Rifampin (RA-5)	rifamycin	Resistant	6	JC-0039	0
IF2SW-P3	E. bungandensis	Tobramycin (NN-10)	aminoglycoside	Resistant	12	JC-0039	0
IF3SW-P2	E. bungandensis	Cefazolin (CZ-30)	beta-lactam	Resistant	6	JC-0041	3
IF3SW-P2	E. bungandensis	Cefoxitin (FOX-30)	beta-lactam	Resistant	6	JC-0041	3
IF3SW-P2	E. bungandensis	Ciprofloxacin (CIP-5)	quinolone	Intermediate	18	JC-0041	1
IF3SW-P2	E. bungandensis	Erythromycin (E-15)	MLS	Resistant	8	JC-0041	2
IF3SW-P2	E. bungandensis	Gentamycin (GM-10)	aminoglycoside	Intermediate	14	JC-0041	0
IF3SW-P2	E. bungandensis	Oxacillin (OX-1)	beta-lactam	Resistant	6	JC-0041	3
IF3SW-P2	E. bungandensis	Penicillin (P-10)	beta-lactam	Resistant	6	JC-0041	3
IF3SW-P2	E. bungandensis	Rifampin (RA-5)	rifamycin	Resistant	6	JC-0041	0
IF3SW-P2	E. bungandensis	Tobramycin (NN-10)	aminoglycoside	Susceptible	17	JC-0041	0
IIF4SW-B1	B. cereus	Cefazolin (CZ-30)	beta-lactam	Resistant	6	JC-0085	11
IIF4SW-B1	B. cereus	Cefoxitin (FOX-30)	beta-lactam	Resistant	9	JC-0085	11
IIF4SW-B1	B. cereus	Ciprofloxacin (CIP-5)	quinolone	Susceptible	21	JC-0085	3
IIF4SW-B1	B. cereus	Erythromycin (E-15)	MLS	Intermediate	20	JC-0085	6
IIF4SW-B1	B. cereus	Gentamycin (GM-10)	aminoglycoside	Susceptible	19	JC-0085	4
IIF4SW-B1	B. cereus	Oxacillin (OX-1)	beta-lactam	Resistant	6	JC-0085	11
IIF4SW-B1	B. cereus	Penicillin (P-10)	beta-lactam	Resistant	6	JC-0085	11
IIF4SW-B1	B. cereus	Rifampin (RA-5)	rifamycin	Resistant	12	JC-0085	1
IIF4SW-B1	B. cereus	Tobramycin (NN-10)	aminoglycoside	Intermediate	13	JC-0085	4
IIF4SW-B2	B. cereus	Cefazolin (CZ-30)	beta-lactam	Resistant	6	JC-0086	11
IIF4SW-B2	B. cereus	Cefoxitin (FOX-30)	beta-lactam	Resistant	11	JC-0086	11
IIF4SW-B2	B. cereus	Ciprofloxacin (CIP-5)	quinolone	Susceptible	21	JC-0086	2
IIF4SW-B2	B. cereus	Erythromycin (E-15)	MLS	Intermediate	21	JC-0086	6
IIF4SW-B2	B. cereus	Gentamycin (GM-10)	aminoglycoside	Susceptible	17	JC-0086	3
IIF4SW-B2	B. cereus	Oxacillin (OX-1)	beta-lactam	Resistant	6	JC-0086	11
IIF4SW-B2	B. cereus	Penicillin (P-10)	beta-lactam	Resistant	6	JC-0086	11
IIF4SW-B2	B. cereus	Rifampin (RA-5)	rifamycin	Resistant	11	JC-0086	1
IIF4SW-B2	B. cereus	Tobramycin (NN-10)	aminoglycoside	Intermediate	13	JC-0086	3
IIF4SW-B3	B. cereus	Cefazolin (CZ-30)	beta-lactam	Resistant	9	JC-0087	11
IIF4SW-B3	B. cereus	Cefoxitin (FOX-30)	beta-lactam	Resistant	10	JC-0087	11
IIF4SW-B3	B. cereus	Ciprofloxacin (CIP-5)	quinolone	Susceptible	22	JC-0087	3
IIF4SW-B3	B. cereus	Erythromycin (E-15)	MLS	Susceptible	25	JC-0087	7
IIF4SW-B3	B. cereus	Gentamycin (GM-10)	aminoglycoside	Susceptible	19	JC-0087	3
IIF4SW-B3	B. cereus	Oxacillin (OX-1)	beta-lactam	Resistant	6	JC-0087	11
IIF4SW-B3	B. cereus	Penicillin (P-10)	beta-lactam	Resistant	6	JC-0087	11
IIF4SW-B3	B. cereus	Rifampin (RA-5)	rifamycin	Resistant	13	JC-0087	1
IIF4SW-B3	B. cereus	Tobramycin (NN-10)	aminoglycoside	Susceptible	15	JC-0087	3
IIF4SW-P2	B. cereus	Cefazolin (CZ-30)	beta-lactam	Resistant	8	JC-0124	14
IIF4SW-P2	B. cereus	Cefoxitin (FOX-30)	beta-lactam	Resistant	14	JC-0124	14
IIF4SW-P2	B. cereus	Ciprofloxacin (CIP-5)	quinolone	Susceptible	21	JC-0124	2
IIF4SW-P2	B. cereus	Erythromycin (E-15)	MLS	Susceptible	23	JC-0124	7
IIF4SW-P2	B. cereus	Gentamycin (GM-10)	aminoglycoside	Susceptible	16	JC-0124	5
IIF4SW-P2	B. cereus	Oxacillin (OX-1)	beta-lactam	Resistant	6	JC-0124	14
IIF4SW-P2	B. cereus	Penicillin (P-10)	beta-lactam	Resistant	6	JC-0124	14
IIF4SW-P2	B. cereus	Rifampin (RA-5)	rifamycin	Resistant	12	JC-0124	1
IIF4SW-P2	B. cereus	Tobramycin (NN-10)	aminoglycoside	Susceptible	15	JC-0124	5
IIF4SW-P3	B. cereus	Cefazolin (CZ-30)	beta-lactam	Resistant	8	JC-0125	12
IIF4SW-P3	B. cereus	Cefoxitin (FOX-30)	beta-lactam	Resistant	10	JC-0125	12
IIF4SW-P3	B. cereus	Ciprofloxacin (CIP-5)	quinolone	Intermediate	20	JC-0125	3
IIF4SW-P3	B. cereus	Erythromycin (E-15)	MLS	Susceptible	25	JC-0125	8
IIF4SW-P3	B. cereus	Gentamycin (GM-10)	aminoglycoside	Susceptible	18	JC-0125	3
IIF4SW-P3	B. cereus	Oxacillin (OX-1)	beta-lactam	Resistant	6	JC-0125	12
IIF4SW-P3	B. cereus	Penicillin (P-10)	beta-lactam	Resistant	6	JC-0125	12
IIF4SW-P3	B. cereus	Rifampin (RA-5)	rifamycin	Resistant	12	JC-0125	1
IIF4SW-P3	B. cereus	Tobramycin (NN-10)	aminoglycoside	Susceptible	15	JC-0125	3
IIF4SW-P4	B. cereus	Cefazolin (CZ-30)	beta-lactam	Resistant	6	JC-0126	9
IIF4SW-P4	B. cereus	Cefoxitin (FOX-30)	beta-lactam	Resistant	8	JC-0126	9
IIF4SW-P4	B. cereus	Ciprofloxacin (CIP-5)	quinolone	Susceptible	22	JC-0126	2
IIF4SW-P4	B. cereus	Erythromycin (E-15)	MLS	Susceptible	24	JC-0126	5
IIF4SW-P4	B. cereus	Gentamycin (GM-10)	aminoglycoside	Susceptible	18	JC-0126	3
IIF4SW-P4	B. cereus	Oxacillin (OX-1)	beta-lactam	Resistant	6	JC-0126	9
IIF4SW-P4	B. cereus	Penicillin (P-10)	beta-lactam	Resistant	6	JC-0126	9
IIF4SW-P4	B. cereus	Rifampin (RA-5)	rifamycin	Resistant	16	JC-0126	1
IIF4SW-P4	B. cereus	Tobramycin (NN-10)	aminoglycoside	Resistant	12	JC-0126	3

## Sheet: Classification
Antibiotics	Inhibitory zone (mm) that are:
	Resistant	Intermediate	Susceptible
Cefazolin (CZ-30)	<14	I: 15-17	>18
Cefoxitin (FOX-30)	<14	I:15-17	>18
Ciprofloxacin (CIP-5)	<15	I:16-20	>21
Erythromycin (E-15)	<13	I:14-22	>23
Gentamycin (GM-10)	<12	I:13-14	>15
Oxacillin (OX-1)	<10	I:11-12	>13
Penicillin (P-10)	<27	≤28	>29
Rifampin (RA-5)	<16	I:17-19	>20
Tobramycin (NN-10)	<12	I:13-14	>15
