# Supplementary material for: Machine learning algorithm to characterize antimicrobial resistance associated with the International Space Station surface microbiome
Source: Microbiome. 2022 Aug 24;10:134. doi: 10.1186/s40168-022-01332-w (PMC9400218; doi:10.1186/s40168-022-01332-w)
Supplement: Supplementary file 6 — Additional file 5: File S1. Raw results of the DeepARG analyses (zip compressed). [file 40168_2022_1332_MOESM5_ESM.zip]

Archive with 281 entries (278 files):
- Additional file 5- File S1/
- Additional file 5- File S1/.DS_Store
- Additional file 5- File S1/DeepARG-SS/
- Additional file 5- File S1/DeepARG-SS/F3_L2_PMA_FLT_.out.mapping.ARG
- Additional file 5- File S1/DeepARG-SS/F1_L5_PMA_FLT_.out.mapping.ARG
- Additional file 5- File S1/DeepARG-SS/F1_L1_PMA_FLT_.out.mapping.ARG
- Additional file 5- File S1/DeepARG-SS/F2_L3_PMA_FLT_.out.mapping.ARG
- Additional file 5- File S1/DeepARG-SS/F2_L7_PMA_FLT_.out.mapping.ARG
- Additional file 5- File S1/DeepARG-SS/F2_L7_PMA_GC_.out.mapping.ARG
- Additional file 5- File S1/DeepARG-SS/F2_L2b_PMA_FLT_.out.mapping.ARG
- Additional file 5- File S1/DeepARG-SS/F3_L3_PMA_FLT_.out.mapping.ARG
- Additional file 5- File S1/DeepARG-SS/F1_L8_PMA_FLT_.out.mapping.ARG
- Additional file 5- File S1/DeepARG-SS/F3_L7_PMA_FLT_.out.mapping.ARG
- Additional file 5- File S1/DeepARG-SS/F1_L0_PMA_FLT_.out.mapping.ARG
- Additional file 5- File S1/DeepARG-SS/F1_L4_PMA_FLT_.out.mapping.ARG
- Additional file 5- File S1/DeepARG-SS/F1_L2_PMA_GC_.out.mapping.ARG
- Additional file 5- File S1/DeepARG-SS/F2_L4_PMA_FLT_.out.mapping.ARG
- Additional file 5- File S1/DeepARG-SS/F2_L8_PMA_FLT_.out.mapping.ARG
- Additional file 5- File S1/DeepARG-SS/F1_L4_PMA_GC_.out.mapping.ARG
- Additional file 5- File S1/DeepARG-SS/F2_L1_PMA_GC_.out.mapping.ARG
- Additional file 5- File S1/DeepARG-SS/F1_L2_PMA_FLT_.out.mapping.ARG
- Additional file 5- File S1/DeepARG-SS/F3_L5_PMA_FLT_.out.mapping.ARG
- Additional file 5- File S1/DeepARG-SS/F3_L1_PMA_FLT_.out.mapping.ARG
- Additional file 5- File S1/DeepARG-SS/F3_L8_PMA_FLT_.out.mapping.ARG
- Additional file 5- File S1/DeepARG-SS/F1_L3_PMA_FLT_.out.mapping.ARG
- Additional file 5- File S1/DeepARG-SS/F1_L7_PMA_FLT_.out.mapping.ARG
- Additional file 5- File S1/DeepARG-SS/F3_L4_PMA_FLT_.out.mapping.ARG
- Additional file 5- File S1/DeepARG-SS/F2_L2a_PMA_FLT_.out.mapping.ARG
- Additional file 5- File S1/DeepARG-SS/F2_L5_PMA_FLT_.out.mapping.ARG
- Additional file 5- File S1/DeepARG-SS/F2_L1_PMA_FLT_.out.mapping.ARG
- Additional file 5- File S1/DeepARG-LS/
- Additional file 5- File S1/DeepARG-LS/ORF_1F_S1P_Klebsiella.out.mapping.ARG
- Additional file 5- File S1/DeepARG-LS/ORF_1F_S4P_Staphylococcus.out.mapping.ARG
- Additional file 5- File S1/DeepARG-LS/ORF_JC-0104.out.mapping.ARG
- Additional file 5- File S1/DeepARG-LS/ORF_JC-0139.out.mapping.ARG
- Additional file 5- File S1/DeepARG-LS/ORF_JC-0076.out.mapping.ARG
- Additional file 5- File S1/DeepARG-LS/ORF_3F_S3P_Staphylococcus.out.mapping.ARG
- Additional file 5- File S1/DeepARG-LS/ORF_JC-0097.out.mapping.ARG
- Additional file 5- File S1/DeepARG-LS/ORF_JC-0143.out.mapping.ARG
- Additional file 5- File S1/DeepARG-LS/ORF_JC-0031.out.mapping.ARG
- Additional file 5- File S1/DeepARG-LS/ORF_JC-0205.out.mapping.ARG
- Additional file 5- File S1/DeepARG-LS/ORF_JC-0221.out.mapping.ARG
- Additional file 5- File S1/DeepARG-LS/ORF_JC-0015.out.mapping.ARG
- Additional file 5- File S1/DeepARG-LS/ORF_JC-0167.out.mapping.ARG
- Additional file 5- File S1/DeepARG-LS/ORF_JC-0287.out.mapping.ARG
- Additional file 5- File S1/DeepARG-LS/ORF_JC-0028.out.mapping.ARG
- Additional file 5- File S1/DeepARG-LS/ORF_JC-0052.out.mapping.ARG
- Additional file 5- File S1/DeepARG-LS/ORF_JC-0186.out.mapping.ARG
- Additional file 5- File S1/DeepARG-LS/ORF_JC-0120.out.mapping.ARG
- Additional file 5- File S1/DeepARG-LS/ORF_1F_S8P_Microbacterium.out.mapping.ARG
- Additional file 5- File S1/DeepARG-LS/ORF_JC-0288.out.mapping.ARG
- Additional file 5- File S1/DeepARG-LS/ORF_JC-0168.out.mapping.ARG
- Additional file 5- File S1/DeepARG-LS/ORF_JC-0027.out.mapping.ARG
- Additional file 5- File S1/DeepARG-LS/ORF_JC-0081.out.mapping.ARG
- Additional file 5- File S1/DeepARG-LS/ORF_JC-0060.out.mapping.ARG
- Additional file 5- File S1/DeepARG-LS/ORF_JC-0112.out.mapping.ARG
- Additional file 5- File S1/DeepARG-LS/ORF_JC-0189.out.mapping.ARG
- Additional file 5- File S1/DeepARG-LS/ORF_JC-0136.out.mapping.ARG
- Additional file 5- File S1/DeepARG-LS/ORF_JC-0079.out.mapping.ARG
- Additional file 5- File S1/DeepARG-LS/ORF_JC-0270.out.mapping.ARG
- Additional file 5- File S1/DeepARG-LS/ORF_JC-0044.out.mapping.ARG
- Additional file 5- File S1/DeepARG-LS/ORF_JC-0291.out.mapping.ARG
- Additional file 5- File S1/DeepARG-LS/ORF_JC-0171.out.mapping.ARG
- Additional file 5- File S1/DeepARG-LS/ORF_JC-0003.out.mapping.ARG
- Additional file 5- File S1/DeepARG-LS/ORF_JC-0098.out.mapping.ARG
- Additional file 5- File S1/DeepARG-LS/ORF_3F_S3P_Klebsiella.out.mapping.ARG
- Additional file 5- File S1/DeepARG-LS/ORF_JC-0176.out.mapping.ARG
- Additional file 5- File S1/DeepARG-LS/ORF_JC-0296.out.mapping.ARG
- Additional file 5- File S1/DeepARG-LS/ORF_JC-0039.out.mapping.ARG
- Additional file 5- File S1/DeepARG-LS/ORF_JC-0043.out.mapping.ARG
- Additional file 5- File S1/DeepARG-LS/ORF_JC-0277.out.mapping.ARG
- Additional file 5- File S1/DeepARG-LS/ORF_JC-0197.out.mapping.ARG
- Additional file 5- File S1/DeepARG-LS/ORF_JC-0131.out.mapping.ARG
- Additional file 5- File S1/DeepARG-LS/ORF_JC-0115.out.mapping.ARG
- Additional file 5- File S1/DeepARG-LS/ORF_JC-0128.out.mapping.ARG
- Additional file 5- File S1/DeepARG-LS/ORF_JC-0067.out.mapping.ARG
- Additional file 5- File S1/DeepARG-LS/ORF_JC-0086.out.mapping.ARG
- Additional file 5- File S1/DeepARG-LS/ORF_JC-0152.out.mapping.ARG
- Additional file 5- File S1/DeepARG-LS/ORF_JC-0020.out.mapping.ARG
- Additional file 5- File S1/DeepARG-LS/ORF_JC-0214.out.mapping.ARG
- Additional file 5- File S1/DeepARG-LS/ORF_JC-0127.out.mapping.ARG
- Additional file 5- File S1/DeepARG-LS/ORF_JC-0068.out.mapping.ARG
- Additional file 5- File S1/DeepARG-LS/ORF_3F_S1P_Pantoea.out.mapping.ARG
- Additional file 5- File S1/DeepARG-LS/ORF_JC-0181.out.mapping.ARG
- Additional file 5- File S1/DeepARG-LS/ORF_JC-0055.out.mapping.ARG
- Additional file 5- File S1/DeepARG-LS/ORF_JC-0280.out.mapping.ARG
- Additional file 5- File S1/DeepARG-LS/ORF_JC-0160.out.mapping.ARG
- Additional file 5- File S1/DeepARG-LS/ORF_JC-0089.out.mapping.ARG
- Additional file 5- File S1/DeepARG-LS/ORF_JC-0179.out.mapping.ARG
- Additional file 5- File S1/DeepARG-LS/ORF_JC-0036.out.mapping.ARG
- Additional file 5- File S1/DeepARG-LS/ORF_JC-0144.out.mapping.ARG
- Additional file 5- File S1/DeepARG-LS/ORF_3F_S2P_Propionibacterium.out.mapping.ARG
- Additional file 5- File S1/DeepARG-LS/ORF_JC-0090.out.mapping.ARG
- Additional file 5- File S1/DeepARG-LS/ORF_3F_S5P_Pantoea.out.mapping.ARG
- Additional file 5- File S1/DeepARG-LS/ORF_JC-0071.out.mapping.ARG
- Additional file 5- File S1/DeepARG-LS/ORF_JC-0198.out.mapping.ARG
- Additional file 5- File S1/DeepARG-LS/ORF_JC-0278.out.mapping.ARG
- Additional file 5- File S1/DeepARG-LS/ORF_JC-0103.out.mapping.ARG
- Additional file 5- File S1/DeepARG-LS/ORF_JC-0276.out.mapping.ARG
- Additional file 5- File S1/DeepARG-LS/ORF_JC-0196.out.mapping.ARG
- Additional file 5- File S1/DeepARG-LS/ORF_JC-0042.out.mapping.ARG
- Additional file 5- File S1/DeepARG-LS/ORF_JC-0130.out.mapping.ARG
- Additional file 5- File S1/DeepARG-LS/ORF_JC-0005.out.mapping.ARG
- Additional file 5- File S1/DeepARG-LS/ORF_JC-0038.out.mapping.ARG
- Additional file 5- File S1/DeepARG-LS/ORF_JC-0177.out.mapping.ARG
- Additional file 5- File S1/DeepARG-LS/ORF_JC-0153.out.mapping.ARG
- Additional file 5- File S1/DeepARG-LS/ORF_JC-0228.out.mapping.ARG
- Additional file 5- File S1/DeepARG-LS/ORF_JC-0087.out.mapping.ARG
- Additional file 5- File S1/DeepARG-LS/ORF_JC-0215.out.mapping.ARG
- Additional file 5- File S1/DeepARG-LS/ORF_JC-0021.out.mapping.ARG
- Additional file 5- File S1/DeepARG-LS/ORF_JC-0114.out.mapping.ARG
- Additional file 5- File S1/DeepARG-LS/ORF_JC-0129.out.mapping.ARG
- Additional file 5- File S1/DeepARG-LS/ORF_3F_S8P_Pantoea.out.mapping.ARG
- Additional file 5- File S1/DeepARG-LS/ORF_JC-0281.out.mapping.ARG
- Additional file 5- File S1/DeepARG-LS/ORF_JC-0161.out.mapping.ARG
- Additional file 5- File S1/DeepARG-LS/ORF_JC-0088.out.mapping.ARG
- Additional file 5- File S1/DeepARG-LS/ORF_JC-0013.out.mapping.ARG
- Additional file 5- File S1/DeepARG-LS/ORF_3F_S4P_Pantoea.out.mapping.ARG
- Additional file 5- File S1/DeepARG-LS/ORF_2F_S2P_Staphylococcus.out.mapping.ARG
- Additional file 5- File S1/DeepARG-LS/ORF_JC-0069.out.mapping.ARG
- Additional file 5- File S1/DeepARG-LS/ORF_JC-0126.out.mapping.ARG
- Additional file 5- File S1/DeepARG-LS/ORF_JC-0054.out.mapping.ARG
- Additional file 5- File S1/DeepARG-LS/ORF_JC-0180.out.mapping.ARG
- Additional file 5- File S1/DeepARG-LS/ORF_JC-0070.out.mapping.ARG
- Additional file 5- File S1/DeepARG-LS/ORF_JC-0199.out.mapping.ARG
- Additional file 5- File S1/DeepARG-LS/ORF_JC-0279.out.mapping.ARG
- Additional file 5- File S1/DeepARG-LS/ORF_JC-0102.out.mapping.ARG
- Additional file 5- File S1/DeepARG-LS/ORF_JC-0037.out.mapping.ARG
- Additional file 5- File S1/DeepARG-LS/ORF_JC-0178.out.mapping.ARG
- Additional file 5- File S1/DeepARG-LS/ORF_JC-0091.out.mapping.ARG
- Additional file 5- File S1/DeepARG-LS/ORF_JC-0145.out.mapping.ARG
- Additional file 5- File S1/DeepARG-LS/ORF_JC-0142.out.mapping.ARG
- Additional file 5- File S1/DeepARG-LS/ORF_JC-0096.out.mapping.ARG
- Additional file 5- File S1/DeepARG-LS/ORF_JC-0030.out.mapping.ARG
- Additional file 5- File S1/DeepARG-LS/ORF_JC-0105.out.mapping.ARG
- Additional file 5- File S1/DeepARG-LS/ORF_JC-0077.out.mapping.ARG
- Additional file 5- File S1/DeepARG-LS/ORF_JC-0138.out.mapping.ARG
- Additional file 5- File S1/DeepARG-LS/ORF_JC-0187.out.mapping.ARG
- Additional file 5- File S1/DeepARG-LS/ORF_JC-0053.out.mapping.ARG
- Additional file 5- File S1/DeepARG-LS/ORF_JC-0121.out.mapping.ARG
- Additional file 5- File S1/DeepARG-LS/ORF_2F_S4P_Bacillus.out.mapping.ARG
- Additional file 5- File S1/DeepARG-LS/ORF_JC-0014.out.mapping.ARG
- Additional file 5- File S1/DeepARG-LS/ORF_JC-0029.out.mapping.ARG
- Additional file 5- File S1/DeepARG-LS/ORF_JC-0166.out.mapping.ARG
- Additional file 5- File S1/DeepARG-LS/ORF_JC-0286.out.mapping.ARG
- Additional file 5- File S1/DeepARG-LS/ORF_JC-0061.out.mapping.ARG
- Additional file 5- File S1/DeepARG-LS/ORF_JC-0113.out.mapping.ARG
- Additional file 5- File S1/DeepARG-LS/ORF_JC-0188.out.mapping.ARG
- Additional file 5- File S1/DeepARG-LS/ORF_JC-0026.out.mapping.ARG
- Additional file 5- File S1/DeepARG-LS/ORF_JC-0212.out.mapping.ARG
- Additional file 5- File S1/DeepARG-LS/ORF_JC-0080.out.mapping.ARG
- Additional file 5- File S1/DeepARG-LS/ORF_JC-0154.out.mapping.ARG
- Additional file 5- File S1/DeepARG-LS/ORF_JC-0290.out.mapping.ARG
- Additional file 5- File S1/DeepARG-LS/ORF_JC-0170.out.mapping.ARG
- Additional file 5- File S1/DeepARG-LS/ORF_JC-0002.out.mapping.ARG
- Additional file 5- File S1/DeepARG-LS/ORF_JC-0099.out.mapping.ARG
- Additional file 5- File S1/DeepARG-LS/ORF_JC-0078.out.mapping.ARG
- Additional file 5- File S1/DeepARG-LS/ORF_JC-0137.out.mapping.ARG
- Additional file 5- File S1/DeepARG-LS/ORF_JC-0045.out.mapping.ARG
- Additional file 5- File S1/DeepARG-LS/ORF_JC-0191.out.mapping.ARG
- Additional file 5- File S1/DeepARG-LS/ORF_JC-0217.out.mapping.ARG
- Additional file 5- File S1/DeepARG-LS/ORF_JC-0023.out.mapping.ARG
- Additional file 5- File S1/DeepARG-LS/ORF_JC-0151.out.mapping.ARG
- Additional file 5- File S1/DeepARG-LS/ORF_JC-0085.out.mapping.ARG
- Additional file 5- File S1/DeepARG-LS/ORF_JC-0064.out.mapping.ARG
- Additional file 5- File S1/DeepARG-LS/ORF_JC-0250.out.mapping.ARG
- Additional file 5- File S1/DeepARG-LS/ORF_JC-0059.out.mapping.ARG
- Additional file 5- File S1/DeepARG-LS/ORF_2F_S8P_Paenibacillus.out.mapping.ARG
- Additional file 5- File S1/DeepARG-LS/ORF_JC-0116.out.mapping.ARG
- Additional file 5- File S1/DeepARG-LS/ORF_JC-0132.out.mapping.ARG
- Additional file 5- File S1/DeepARG-LS/ORF_JC-0194.out.mapping.ARG
- Additional file 5- File S1/DeepARG-LS/ORF_JC-0274.out.mapping.ARG
- Additional file 5- File S1/DeepARG-LS/ORF_JC-0295.out.mapping.ARG
- Additional file 5- File S1/DeepARG-LS/ORF_JC-0175.out.mapping.ARG
- Additional file 5- File S1/DeepARG-LS/ORF_JC-0148.out.mapping.ARG
- Additional file 5- File S1/DeepARG-LS/ORF_JC-0100.out.mapping.ARG
- Additional file 5- File S1/DeepARG-LS/ORF_JC-0072.out.mapping.ARG
- Additional file 5- File S1/DeepARG-LS/ORF_JC-0008.out.mapping.ARG
- Additional file 5- File S1/DeepARG-LS/ORF_JC-0093.out.mapping.ARG
- Additional file 5- File S1/DeepARG-LS/ORF_JC-0147.out.mapping.ARG
- Additional file 5- File S1/DeepARG-LS/ORF_JC-0035.out.mapping.ARG
- Additional file 5- File S1/DeepARG-LS/ORF_JC-0201.out.mapping.ARG
- Additional file 5- File S1/DeepARG-LS/ORF_JC-0163.out.mapping.ARG
- Additional file 5- File S1/DeepARG-LS/ORF_JC-0283.out.mapping.ARG
- Additional file 5- File S1/DeepARG-LS/ORF_JC-0056.out.mapping.ARG
- Additional file 5- File S1/DeepARG-LS/ORF_JC-0119.out.mapping.ARG
- Additional file 5- File S1/DeepARG-LS/ORF_JC-0182.out.mapping.ARG
- Additional file 5- File S1/DeepARG-LS/ORF_JC-0124.out.mapping.ARG
- Additional file 5- File S1/DeepARG-LS/ORF_JC-0123.out.mapping.ARG
- Additional file 5- File S1/DeepARG-LS/ORF_JC-0185.out.mapping.ARG
- Additional file 5- File S1/DeepARG-LS/ORF_JC-0051.out.mapping.ARG
- Additional file 5- File S1/DeepARG-LS/ORF_JC-0284.out.mapping.ARG
- Additional file 5- File S1/DeepARG-LS/ORF_JC-0164.out.mapping.ARG
- Additional file 5- File S1/DeepARG-LS/ORF_JC-0016.out.mapping.ARG
- Additional file 5- File S1/DeepARG-LS/ORF_JC-0159.out.mapping.ARG
- Additional file 5- File S1/DeepARG-LS/ORF_2F_S1P_Kocuria.out.mapping.ARG
- Additional file 5- File S1/DeepARG-LS/ORF_JC-0206.out.mapping.ARG
- Additional file 5- File S1/DeepARG-LS/ORF_JC-0032.out.mapping.ARG
- Additional file 5- File S1/DeepARG-LS/ORF_JC-0140.out.mapping.ARG
- Additional file 5- File S1/DeepARG-LS/ORF_JC-0094.out.mapping.ARG
- Additional file 5- File S1/DeepARG-LS/ORF_JC-0048.out.mapping.ARG
- Additional file 5- File S1/DeepARG-LS/ORF_JC-0107.out.mapping.ARG
- Additional file 5- File S1/DeepARG-LS/ORF_JC-0172.out.mapping.ARG
- Additional file 5- File S1/DeepARG-LS/ORF_JC-0292.out.mapping.ARG
- Additional file 5- File S1/DeepARG-LS/ORF_JC-0209.out.mapping.ARG
- Additional file 5- File S1/DeepARG-LS/ORF_2F_S7P_Methylobacterium.out.mapping.ARG
- Additional file 5- File S1/DeepARG-LS/ORF_JC-0047.out.mapping.ARG
- Additional file 5- File S1/DeepARG-LS/ORF_JC-0273.out.mapping.ARG
- Additional file 5- File S1/DeepARG-LS/ORF_JC-0193.out.mapping.ARG
- Additional file 5- File S1/DeepARG-LS/ORF_JC-0108.out.mapping.ARG
- Additional file 5- File S1/DeepARG-LS/ORF_JC-0135.out.mapping.ARG
- Additional file 5- File S1/DeepARG-LS/ORF_JC-0111.out.mapping.ARG
- Additional file 5- File S1/DeepARG-LS/ORF_JC-0063.out.mapping.ARG
- Additional file 5- File S1/DeepARG-LS/ORF_JC-0082.out.mapping.ARG
- Additional file 5- File S1/DeepARG-LS/ORF_JC-0019.out.mapping.ARG
- Additional file 5- File S1/DeepARG-LS/ORF_JC-0156.out.mapping.ARG
- Additional file 5- File S1/DeepARG-LS/ORF_JC-0024.out.mapping.ARG
- Additional file 5- File S1/DeepARG-LS/ORF_JC-0285.out.mapping.ARG
- Additional file 5- File S1/DeepARG-LS/ORF_JC-0165.out.mapping.ARG
- Additional file 5- File S1/DeepARG-LS/ORF_JC-0017.out.mapping.ARG
- Additional file 5- File S1/DeepARG-LS/ORF_JC-0122.out.mapping.ARG
- Additional file 5- File S1/DeepARG-LS/ORF_JC-0050.out.mapping.ARG
- Additional file 5- File S1/DeepARG-LS/ORF_JC-0184.out.mapping.ARG
- Additional file 5- File S1/DeepARG-LS/ORF_JC-0074.out.mapping.ARG
- Additional file 5- File S1/DeepARG-LS/ORF_JC-0106.out.mapping.ARG
- Additional file 5- File S1/DeepARG-LS/ORF_2F_S7P_Sphingomonas.out.mapping.ARG
- Additional file 5- File S1/DeepARG-LS/ORF_JC-0049.out.mapping.ARG
- Additional file 5- File S1/DeepARG-LS/ORF_2F_S8P_Staphylococcus.out.mapping.ARG
- Additional file 5- File S1/DeepARG-LS/ORF_JC-0033.out.mapping.ARG
- Additional file 5- File S1/DeepARG-LS/ORF_JC-0095.out.mapping.ARG
- Additional file 5- File S1/DeepARG-LS/ORF_JC-0141.out.mapping.ARG
- Additional file 5- File S1/DeepARG-LS/ORF_JC-0272.out.mapping.ARG
- Additional file 5- File S1/DeepARG-LS/ORF_JC-0192.out.mapping.ARG
- Additional file 5- File S1/DeepARG-LS/ORF_JC-0109.out.mapping.ARG
- Additional file 5- File S1/DeepARG-LS/ORF_JC-0046.out.mapping.ARG
- Additional file 5- File S1/DeepARG-LS/ORF_JC-0134.out.mapping.ARG
- Additional file 5- File S1/DeepARG-LS/ORF_1F_S2P_Enterobacter.out.mapping.ARG
- Additional file 5- File S1/DeepARG-LS/ORF_JC-0001.out.mapping.ARG
- Additional file 5- File S1/DeepARG-LS/ORF_JC-0173.out.mapping.ARG
- Additional file 5- File S1/DeepARG-LS/ORF_JC-0293.out.mapping.ARG
- Additional file 5- File S1/DeepARG-LS/ORF_JC-0208.out.mapping.ARG
- Additional file 5- File S1/DeepARG-LS/ORF_2F_S5P_Pantoea.out.mapping.ARG
- Additional file 5- File S1/DeepARG-LS/ORF_2F_S5P_Paenibacillus.out.mapping.ARG
- Additional file 5- File S1/DeepARG-LS/ORF_JC-0157.out.mapping.ARG
- Additional file 5- File S1/DeepARG-LS/ORF_JC-0083.out.mapping.ARG
- Additional file 5- File S1/DeepARG-LS/ORF_JC-0018.out.mapping.ARG
- Additional file 5- File S1/DeepARG-LS/ORF_JC-0211.out.mapping.ARG
- Additional file 5- File S1/DeepARG-LS/ORF_3F_S2P_Staphylococcus.out.mapping.ARG
- Additional file 5- File S1/DeepARG-LS/ORF_JC-0025.out.mapping.ARG
- Additional file 5- File S1/DeepARG-LS/ORF_JC-0110.out.mapping.ARG
- Additional file 5- File S1/DeepARG-LS/ORF_JC-0062.out.mapping.ARG
- Additional file 5- File S1/DeepARG-LS/ORF_1F_S5P_Pantoea.out.mapping.ARG
- Additional file 5- File S1/DeepARG-LS/ORF_2F_S1P_Acinetobacter.out.mapping.ARG
- Additional file 5- File S1/DeepARG-LS/ORF_JC-0065.out.mapping.ARG
- Additional file 5- File S1/DeepARG-LS/ORF_JC-0117.out.mapping.ARG
- Additional file 5- File S1/DeepARG-LS/ORF_JC-0022.out.mapping.ARG
- Additional file 5- File S1/DeepARG-LS/ORF_JC-0084.out.mapping.ARG
- Additional file 5- File S1/DeepARG-LS/ORF_JC-0150.out.mapping.ARG
- Additional file 5- File S1/DeepARG-LS/ORF_3F_S7P_Pantoea.out.mapping.ARG
- Additional file 5- File S1/DeepARG-LS/ORF_JC-0174.out.mapping.ARG
- Additional file 5- File S1/DeepARG-LS/ORF_JC-0149.out.mapping.ARG
- Additional file 5- File S1/DeepARG-LS/ORF_JC-0006.out.mapping.ARG
- Additional file 5- File S1/DeepARG-LS/ORF_JC-0133.out.mapping.ARG
- Additional file 5- File S1/DeepARG-LS/ORF_JC-0248.out.mapping.ARG
- Additional file 5- File S1/DeepARG-LS/ORF_JC-0041.out.mapping.ARG
- Additional file 5- File S1/DeepARG-LS/ORF_JC-0195.out.mapping.ARG
- Additional file 5- File S1/DeepARG-LS/ORF_JC-0275.out.mapping.ARG
- Additional file 5- File S1/DeepARG-LS/ORF_JC-0146.out.mapping.ARG
- Additional file 5- File S1/DeepARG-LS/ORF_JC-0009.out.mapping.ARG
- Additional file 5- File S1/DeepARG-LS/ORF_JC-0092.out.mapping.ARG
- Additional file 5- File S1/DeepARG-LS/ORF_JC-0200.out.mapping.ARG
- Additional file 5- File S1/DeepARG-LS/ORF_JC-0034.out.mapping.ARG
- Additional file 5- File S1/DeepARG-LS/ORF_JC-0101.out.mapping.ARG
- Additional file 5- File S1/DeepARG-LS/ORF_JC-0073.out.mapping.ARG
- Additional file 5- File S1/DeepARG-LS/ORF_JC-0118.out.mapping.ARG
- Additional file 5- File S1/DeepARG-LS/ORF_JC-0183.out.mapping.ARG
- Additional file 5- File S1/DeepARG-LS/ORF_JC-0057.out.mapping.ARG
- Additional file 5- File S1/DeepARG-LS/ORF_JC-0125.out.mapping.ARG
- Additional file 5- File S1/DeepARG-LS/ORF_JC-0010.out.mapping.ARG
- Additional file 5- File S1/DeepARG-LS/ORF_JC-0162.out.mapping.ARG
- Additional file 5- File S1/DeepARG-LS/ORF_JC-0282.out.mapping.ARG
