# Supplementary material for: Machine learning algorithm to characterize antimicrobial resistance associated with the International Space Station surface microbiome
Source: Microbiome. 2022 Aug 24;10:134. doi: 10.1186/s40168-022-01332-w (PMC9400218; doi:10.1186/s40168-022-01332-w)
Supplement: Supplementary file 6 — Additional file 5: File S1. Raw results of the DeepARG analyses (zip compressed). [file 40168_2022_1332_MOESM5_ESM.zip › Additional file 5- File S1/DeepARG-SS/F3_L2_PMA_FLT_.out.mapping.ARG]

#ARG	query-start	query-end	read_id	predicted_ARG-class	best-hit	probability	identity	alignment-length	alignment-bitscore	alignment-evalue	counts
RPOB2	414	446	SRX3808504.8737846	multidrug	BAD59497.1|FEATURES|rpoB2|multidrug|rpoB2	0.999999301003	81.8	33	55.5	3.4e-09	1
FUSD	52	84	SRX3808504.25537145	fusidic-acid	WP_011303797|FEATURES|fusD|fusidic-acid|fusD	0.999126755003	97.0	33	63.9	9.6e-12	1
CLASS_A	105	136	SRX3808504.24673390	beta-lactam	M60253.gene.p01|FEATURES|class_A|beta-lactam|class_A	1.0	68.8	32	48.9	3.2e-07	1
RPOB2	791	821	SRX3808504.16101576	multidrug	BAD59497.1|FEATURES|rpoB2|multidrug|rpoB2	0.999999173242	80.6	31	50.4	1.0e-07	1
MULTIDRUG_ABC_TRANSPORTER	457	489	SRX3808504.962609	multidrug	gi:537465895:ref:WP_020977391.1:|FEATURES|multidrug_ABC_transporter|multidrug|multidrug_ABC_transporter	1.0	69.7	33	52.4	2.9e-08	1
EMRB-QACA_FAMILY_MAJOR_FACILITATOR_TRANSPORTER	138	170	SRX3808504.4060544	multidrug	NC_002951.3237419.p01|FEATURES|EmrB-QacA_family_major_facilitator_transporter|multidrug|EmrB-QacA_family_major_facilitator_transporter	0.999999991671	93.9	33	65.5	3.3e-12	1
LMRB	84	116	SRX3808504.4108548	MLS	gi:1007411670:gb:AMQ72759.1:|FEATURES|lmrB|MLS|lmrB	1.0	93.9	33	67.8	6.6e-13	1
NORB	128	160	SRX3808504.4509081	fluoroquinolone	gi:494742298:ref:WP_007477706.1:|FEATURES|norB|fluoroquinolone|norB	1.0	66.7	33	52.0	3.8e-08	1
BACA	43	75	SRX3808504.8805487	bacitracin	YP_302125|FEATURES|bacA|bacitracin|bacA	1.0	100.0	33	69.7	1.7e-13	1
OTRA	76	108	SRX3808504.18845391	tetracycline	CAA37477|FEATURES|otrA|tetracycline|otrA	1.0	66.7	33	45.8	2.7e-06	1
BLAZ	230	262	SRX3808504.19389142	beta-lactam	FR823292.1.gene2.p01|FEATURES|blaZ|beta-lactam|blaZ	0.999999999998	66.7	33	54.3	7.6e-09	1
MACB	26	57	SRX3808504.11934102	MLS	YP_002382193|FEATURES|macB|MLS|macB	0.999999999922	62.5	32	44.7	5.8e-06	1
FMTC	230	262	SRX3808504.25128468	beta-lactam	gi:1031796384:ref:WP_064136479.1:|FEATURES|fmtC|beta-lactam|fmtC	1.0	84.8	33	59.3	2.4e-10	1
VATB	147	177	SRX3808504.11631467	MLS	U19459.gene.p01|FEATURES|vatB|MLS|vatB	0.99999999999	61.3	31	47.4	9.0e-07	1
EMRB-QACA_FAMILY_MAJOR_FACILITATOR_TRANSPORTER	398	430	SRX3808504.21982908	multidrug	AE016830.1.gene424.p01|FEATURES|EmrB-QacA_family_major_facilitator_transporter|multidrug|EmrB-QacA_family_major_facilitator_transporter	0.99999852672	63.6	33	48.1	5.4e-07	1
LMRB	192	224	SRX3808504.3407056	MLS	gi:498485855:ref:WP_010787543.1:|FEATURES|lmrB|MLS|lmrB	1.0	63.6	33	46.6	1.6e-06	1
ABCA	931	961	SRX3808504.8245056	multidrug	XP_753111.1|FEATURES|abcA|multidrug|abcA	0.999999672713	90.3	31	62.0	3.6e-11	1
MULTIDRUG_ABC_TRANSPORTER	290	322	SRX3808504.16724972	multidrug	gi:446519900:ref:WP_000597246.1:|FEATURES|multidrug_ABC_transporter|multidrug|multidrug_ABC_transporter	1.0	90.9	33	63.2	1.6e-11	1
LMRB	286	317	SRX3808504.22801704	MLS	gi:1007411670:gb:AMQ72759.1:|FEATURES|lmrB|MLS|lmrB	1.0	68.8	32	49.7	1.9e-07	1
DFRC	1	32	SRX3808504.17919862	diaminopyrimidine	AAO04716.1|FEATURES|dfrC|diaminopyrimidine|dfrC	0.999997173815	84.4	32	62.4	2.8e-11	1
RPOB2	894	924	SRX3808504.25052021	multidrug	BAD59497.1|FEATURES|rpoB2|multidrug|rpoB2	0.999999291921	77.4	31	55.1	4.4e-09	1
TET43	77	108	SRX3808504.8933780	tetracycline	GQ244501.1.gene1.p01|FEATURES|tet43|tetracycline|tet43	0.999999981926	62.5	32	45.4	3.4e-06	1
RPOB2	691	723	SRX3808504.14713295	multidrug	BAD59497.1|FEATURES|rpoB2|multidrug|rpoB2	0.999999185016	60.6	33	50.8	8.4e-08	1
TETB(46)	358	390	SRX3808504.22992016	tetracycline	AET10445.1|FEATURES|tetB(46)|tetracycline|tetB(46)	0.999999999979	69.7	33	51.6	4.9e-08	1
LMRB	88	120	SRX3808504.16878719	MLS	gi:498485855:ref:WP_010787543.1:|FEATURES|lmrB|MLS|lmrB	1.0	69.7	33	53.5	1.3e-08	1
RPOB2	878	910	SRX3808504.15009714	multidrug	BAD59497.1|FEATURES|rpoB2|multidrug|rpoB2	0.999999342354	72.7	33	57.4	9.0e-10	1
TRANSCRIPTIONAL_REGULATORY_PROTEIN_CPXR_CPXR	66	98	SRX3808504.24843921	unclassified	CP001485.1.gene721.p01|FEATURES|transcriptional_regulatory_protein_CpxR_cpxR|unclassified|transcriptional_regulatory_protein_CpxR_cpxR	0.999999999972	66.7	33	47.4	9.3e-07	1
EMRB-QACA_FAMILY_MAJOR_FACILITATOR_TRANSPORTER	111	143	SRX3808504.14685786	multidrug	NC_002951.3237419.p01|FEATURES|EmrB-QacA_family_major_facilitator_transporter|multidrug|EmrB-QacA_family_major_facilitator_transporter	0.999999981722	75.8	33	56.2	2.0e-09	1
PATA	233	263	SRX3808504.14790914	fluoroquinolone	NP_417544.5|FEATURES|patA|fluoroquinolone|patA	0.999992264764	61.3	31	48.9	3.2e-07	1
BACA	156	187	SRX3808504.7617390	bacitracin	YP_302125|FEATURES|bacA|bacitracin|bacA	1.0	100.0	32	67.4	8.4e-13	1
NORB	286	318	SRX3808504.18483437	fluoroquinolone	gi:738114161:ref:WP_036072414.1:|FEATURES|norB|fluoroquinolone|norB	0.999939846766	60.6	33	44.3	7.8e-06	1
NORB	60	91	SRX3808504.3156184	fluoroquinolone	gi:1000360171:ref:WP_061107359.1:|FEATURES|norB|fluoroquinolone|norB	1.0	75.0	32	55.5	3.3e-09	1
NORA	291	323	SRX3808504.11097743	multidrug	gi:488407009:ref:WP_002476394.1:|FEATURES|norA|multidrug|norA	1.0	100.0	33	71.6	4.6e-14	1
EMRB-QACA_FAMILY_MAJOR_FACILITATOR_TRANSPORTER	237	269	SRX3808504.25199027	multidrug	NC_002951.3238155.p01|FEATURES|EmrB-QacA_family_major_facilitator_transporter|multidrug|EmrB-QacA_family_major_facilitator_transporter	0.999999713661	63.6	33	48.5	4.2e-07	1
EMRB-QACA_FAMILY_MAJOR_FACILITATOR_TRANSPORTER	350	382	SRX3808504.787284	multidrug	NC_002951.3238155.p01|FEATURES|EmrB-QacA_family_major_facilitator_transporter|multidrug|EmrB-QacA_family_major_facilitator_transporter	0.999999806996	84.8	33	57.0	1.2e-09	1
ABCA	1207	1237	SRX3808504.22684645	multidrug	XP_753111.1|FEATURES|abcA|multidrug|abcA	0.999999543242	67.7	31	50.8	8.4e-08	1
TET(K)	86	117	SRX3808504.26624859	tetracycline	YP_003283625.1|FEATURES|tet(K)|tetracycline|tet(K)	1.0	93.8	32	63.5	1.2e-11	1
ABCA	940	970	SRX3808504.21658028	multidrug	XP_753111.1|FEATURES|abcA|multidrug|abcA	0.999999615717	83.9	31	55.1	4.4e-09	1
BACA	196	228	SRX3808504.8102301	bacitracin	YP_302125|FEATURES|bacA|bacitracin|bacA	1.0	100.0	33	67.8	6.6e-13	1
TETP	64	96	SRX3808504.141814	tetracycline	ZP_02632674|FEATURES|tetP|tetracycline|tetP	0.999999999999	63.6	33	47.0	1.2e-06	1
TRANSCRIPTIONAL_REGULATORY_PROTEIN_CPXR_CPXR	65	97	SRX3808504.22701041	unclassified	CP001485.1.gene721.p01|FEATURES|transcriptional_regulatory_protein_CpxR_cpxR|unclassified|transcriptional_regulatory_protein_CpxR_cpxR	0.999999999969	66.7	33	47.4	9.3e-07	1
TAEA	437	468	SRX3808504.20420500	pleuromutilin	APB03219.1|FEATURES|TaeA|pleuromutilin|TaeA	0.999715226492	65.6	32	47.4	9.0e-07	1
MULTIDRUG_ABC_TRANSPORTER	286	318	SRX3808504.22877054	multidrug	gi:686364868:ref:WP_031893738.1:|FEATURES|multidrug_ABC_transporter|multidrug|multidrug_ABC_transporter	1.0	90.9	33	61.6	4.7e-11	1
MEPA	220	252	SRX3808504.19641879	multidrug	YP_302230|FEATURES|mepA|multidrug|mepA	0.999998900242	90.9	33	60.1	1.4e-10	1
EMRB-QACA_FAMILY_MAJOR_FACILITATOR_TRANSPORTER	18	50	SRX3808504.5722032	multidrug	NC_009641.5331418.p01|FEATURES|EmrB-QacA_family_major_facilitator_transporter|multidrug|EmrB-QacA_family_major_facilitator_transporter	0.999999994477	60.6	33	49.3	2.4e-07	1
RPOB2	850	882	SRX3808504.20983582	multidrug	BAD59497.1|FEATURES|rpoB2|multidrug|rpoB2	0.999999378637	78.8	33	59.3	2.4e-10	1
TETM	306	338	SRX3808504.16938537	tetracycline	M85225.gene.p01|FEATURES|tetM|tetracycline|tetM	1.0	100.0	33	67.4	8.6e-13	1
NORA	226	258	SRX3808504.2492905	multidrug	YP_302113|FEATURES|norA|multidrug|norA	0.99999997766	66.7	33	46.2	2.1e-06	1
RPOB2	585	617	SRX3808504.24926389	multidrug	BAD59497.1|FEATURES|rpoB2|multidrug|rpoB2	0.999999342354	78.8	33	57.4	9.0e-10	1
RPOB2	797	829	SRX3808504.126281	multidrug	BAD59497.1|FEATURES|rpoB2|multidrug|rpoB2	0.999999291921	87.9	33	60.1	1.4e-10	1
MEPA	354	385	SRX3808504.12047821	multidrug	YP_302230|FEATURES|mepA|multidrug|mepA	1.0	100.0	32	65.5	3.3e-12	1
ABCA	970	1001	SRX3808504.6309281	multidrug	XP_753111.1|FEATURES|abcA|multidrug|abcA	0.999999640293	78.1	32	57.0	1.2e-09	1
TRANSCRIPTIONAL_REGULATORY_PROTEIN_CPXR_CPXR	66	97	SRX3808504.19969162	unclassified	CP001485.1.gene721.p01|FEATURES|transcriptional_regulatory_protein_CpxR_cpxR|unclassified|transcriptional_regulatory_protein_CpxR_cpxR	0.999999999964	68.8	32	46.6	1.5e-06	1
RPOB2	113	145	SRX3808504.16141199	multidrug	BAD59497.1|FEATURES|rpoB2|multidrug|rpoB2	0.999999185016	69.7	33	53.1	1.7e-08	1
FMTC	266	297	SRX3808504.21196601	beta-lactam	gi:1031796384:ref:WP_064136479.1:|FEATURES|fmtC|beta-lactam|fmtC	1.0	65.6	32	47.8	7.1e-07	1
MULTIDRUG_ABC_TRANSPORTER	472	504	SRX3808504.16381394	multidrug	gi:664100597:ref:WP_030638327.1:|FEATURES|multidrug_ABC_transporter|multidrug|multidrug_ABC_transporter	1.0	81.8	33	55.8	2.6e-09	1
RPOB2	266	298	SRX3808504.16185676	multidrug	BAD59497.1|FEATURES|rpoB2|multidrug|rpoB2	0.99999905066	63.6	33	47.0	1.2e-06	1
TETM	70	102	SRX3808504.3858808	tetracycline	Q02652|FEATURES|tetM|tetracycline|tetM	0.999999999996	66.7	33	48.9	3.2e-07	1
YKKC	102	134	SRX3808504.10983357	multidrug	gi:1036316000:gb:OAZ59366.1:|FEATURES|ykkC|multidrug|ykkC	0.999851301015	60.6	33	44.7	6.0e-06	1
TETP	68	100	SRX3808504.23850348	tetracycline	YP_002850805|FEATURES|tetP|tetracycline|tetP	1.0	72.7	33	52.8	2.2e-08	1
RPOB2	133	165	SRX3808504.8592265	multidrug	BAD59497.1|FEATURES|rpoB2|multidrug|rpoB2	0.999999196283	69.7	33	51.2	6.4e-08	1
MULTIDRUG_ABC_TRANSPORTER	1	33	SRX3808504.26804293	multidrug	gi:686364868:ref:WP_031893738.1:|FEATURES|multidrug_ABC_transporter|multidrug|multidrug_ABC_transporter	1.0	84.8	33	62.0	3.6e-11	1
RPOB2	989	1019	SRX3808504.806388	multidrug	BAD59497.1|FEATURES|rpoB2|multidrug|rpoB2	0.99999896476	61.3	31	45.1	4.6e-06	1
EMRB-QACA_FAMILY_MAJOR_FACILITATOR_TRANSPORTER	126	156	SRX3808504.7956905	multidrug	NC_002951.3237419.p01|FEATURES|EmrB-QacA_family_major_facilitator_transporter|multidrug|EmrB-QacA_family_major_facilitator_transporter	0.999999964645	74.2	31	46.6	1.6e-06	1
NORB	130	160	SRX3808504.13877601	fluoroquinolone	gi:1000360171:ref:WP_061107359.1:|FEATURES|norB|fluoroquinolone|norB	1.0	74.2	31	55.8	2.6e-09	1
RPOB2	586	618	SRX3808504.14756232	multidrug	BAD59497.1|FEATURES|rpoB2|multidrug|rpoB2	0.999999363955	81.8	33	58.5	4.0e-10	1
TETB(46)	354	384	SRX3808504.19962846	tetracycline	AET10445.1|FEATURES|tetB(46)|tetracycline|tetB(46)	0.999999999962	74.2	31	49.7	1.9e-07	1
DFRC	43	75	SRX3808504.3560438	diaminopyrimidine	AAO04716.1|FEATURES|dfrC|diaminopyrimidine|dfrC	1.0	100.0	33	72.4	2.7e-14	1
QACG	29	61	SRX3808504.1826968	multidrug	gi:488408518:ref:WP_002477903.1:|FEATURES|qacG|multidrug|qacG	0.9999995594	97.0	33	70.1	1.3e-13	1
MAJOR_FACILITATOR_SUPERFAMILY_TRANSPORTER	113	144	SRX3808504.9000621	multidrug	NC_002952.2859362.p01|FEATURES|major_facilitator_superfamily_transporter|multidrug|major_facilitator_superfamily_transporter	0.999997422877	62.5	32	50.4	1.1e-07	1
RPOB2	587	618	SRX3808504.11988938	multidrug	BAD59497.1|FEATURES|rpoB2|multidrug|rpoB2	0.999999334062	81.2	32	57.0	1.2e-09	1
ABCA	1238	1270	SRX3808504.19891925	multidrug	XP_753111.1|FEATURES|abcA|multidrug|abcA	0.99999941139	63.6	33	45.4	3.5e-06	1
TETB(46)	467	499	SRX3808504.22476144	tetracycline	AET10445.1|FEATURES|tetB(46)|tetracycline|tetB(46)	0.999999999979	78.8	33	55.1	4.4e-09	1
FMTC	82	112	SRX3808504.4376136	beta-lactam	gi:1031796384:ref:WP_064136479.1:|FEATURES|fmtC|beta-lactam|fmtC	1.0	77.4	31	50.8	7.9e-08	1
MSRA	348	380	SRX3808504.22925416	MLS	ABA02367|FEATURES|msrA|MLS|msrA	1.0	100.0	33	70.5	1.0e-13	1
MULTIDRUG_ABC_TRANSPORTER	458	490	SRX3808504.17474968	multidrug	gi:537465895:ref:WP_020977391.1:|FEATURES|multidrug_ABC_transporter|multidrug|multidrug_ABC_transporter	1.0	72.7	33	48.9	3.2e-07	1
MEPA	247	278	SRX3808504.20223291	multidrug	YP_302230|FEATURES|mepA|multidrug|mepA	1.0	100.0	32	65.1	4.3e-12	1
NORA	287	317	SRX3808504.23237052	multidrug	gi:757193207:ref:WP_042738170.1:|FEATURES|norA|multidrug|norA	0.999999999993	96.8	31	67.0	1.1e-12	1
EMRB-QACA_FAMILY_MAJOR_FACILITATOR_TRANSPORTER	43	74	SRX3808504.22293432	multidrug	NC_002951.3237419.p01|FEATURES|EmrB-QacA_family_major_facilitator_transporter|multidrug|EmrB-QacA_family_major_facilitator_transporter	0.999999998907	78.1	32	59.7	1.8e-10	1
MACB	20	50	SRX3808504.16394095	MLS	gi:494938585:ref:WP_007664615.1:|FEATURES|macB|MLS|macB	1.0	67.7	31	45.4	3.5e-06	1
EMRD	82	113	SRX3808504.20530094	multidrug	YP_002116741|FEATURES|emrD|multidrug|emrD	0.999996640649	62.5	32	44.7	5.8e-06	1
MAJOR_FACILITATOR_SUPERFAMILY_TRANSPORTER	384	415	SRX3808504.2186031	multidrug	NC_002952.2859362.p01|FEATURES|major_facilitator_superfamily_transporter|multidrug|major_facilitator_superfamily_transporter	0.999999768972	71.9	32	51.6	4.9e-08	1
MARR	19	51	SRX3808504.15881582	multidrug	gi:488397771:ref:WP_002467156.1:|FEATURES|marR|multidrug|marR	1.0	100.0	33	72.8	2.1e-14	1
BACA	65	97	SRX3808504.18294901	bacitracin	YP_302125|FEATURES|bacA|bacitracin|bacA	1.0	97.0	33	73.6	1.2e-14	1
RPOB2	432	464	SRX3808504.12373779	multidrug	BAD59497.1|FEATURES|rpoB2|multidrug|rpoB2	0.99999939298	84.8	33	60.1	1.4e-10	1
RPOB2	586	618	SRX3808504.9319102	multidrug	BAD59497.1|FEATURES|rpoB2|multidrug|rpoB2	0.999999342354	78.8	33	57.4	9.0e-10	1
ARLS	222	254	SRX3808504.3858805	multidrug	YP_499945.1|FEATURES|arlS|multidrug|arlS	0.999999006749	93.9	33	66.2	1.9e-12	1
ACRB	810	842	SRX3808504.435891	multidrug	gi:491078681:ref:WP_004940301.1:|FEATURES|acrB|multidrug|acrB	1.0	93.9	33	67.8	6.6e-13	1
TRUNCATED_PUTATIVE_RESPONSE_REGULATOR_ARLR	74	106	SRX3808504.11404971	unclassified	gi:446114283:ref:WP_000192138.1:|FEATURES|truncated_putative_response_regulator_ArlR|unclassified|truncated_putative_response_regulator_ArlR	1.0	97.0	33	67.4	8.6e-13	1
FUSD	77	109	SRX3808504.12041797	fusidic-acid	WP_011303797|FEATURES|fusD|fusidic-acid|fusD	0.998774868441	97.0	33	68.2	5.1e-13	1
NORB	139	171	SRX3808504.20099623	fluoroquinolone	gi:917392609:ref:WP_051999321.1:|FEATURES|norB|fluoroquinolone|norB	1.0	69.7	33	62.4	2.8e-11	1
BACA	54	84	SRX3808504.25234708	bacitracin	YP_302125|FEATURES|bacA|bacitracin|bacA	1.0	100.0	31	68.6	3.6e-13	1
RPOB2	1050	1082	SRX3808504.14284254	multidrug	BAD59497.1|FEATURES|rpoB2|multidrug|rpoB2	0.999999411694	81.8	33	61.2	6.2e-11	1
CAT_CHLORAMPHENICOL_ACETYLTRANSFERASE	148	178	SRX3808504.7487422	phenicol	M58472.1.gene1.p01|FEATURES|cat_chloramphenicol_acetyltransferase|phenicol|cat_chloramphenicol_acetyltransferase	0.999707597185	67.7	31	48.5	4.2e-07	1
MEPA	75	107	SRX3808504.25150323	multidrug	YP_302230|FEATURES|mepA|multidrug|mepA	1.0	100.0	33	68.9	3.0e-13	1
RPOB2	566	598	SRX3808504.361043	multidrug	BAD59497.1|FEATURES|rpoB2|multidrug|rpoB2	0.999999358332	81.8	33	58.2	5.2e-10	1
TRUNCATED_PUTATIVE_RESPONSE_REGULATOR_ARLR	92	124	SRX3808504.26886258	unclassified	NC_002745.1124086.p01|FEATURES|truncated_putative_response_regulator_ArlR|unclassified|truncated_putative_response_regulator_ArlR	0.999999999836	90.9	33	65.5	3.3e-12	1
LMRC	472	504	SRX3808504.6807107	MLS	ABF66011.1|FEATURES|lmrC|MLS|lmrC	0.999999999936	63.6	33	46.6	1.6e-06	1
EMRB-QACA_FAMILY_MAJOR_FACILITATOR_TRANSPORTER	337	368	SRX3808504.18272418	multidrug	NC_002951.3237419.p01|FEATURES|EmrB-QacA_family_major_facilitator_transporter|multidrug|EmrB-QacA_family_major_facilitator_transporter	0.99999995403	62.5	32	46.2	2.1e-06	1
RPOB2	785	817	SRX3808504.110971	multidrug	BAD59497.1|FEATURES|rpoB2|multidrug|rpoB2	0.999999334062	90.9	33	60.8	8.1e-11	1
RPOB2	1015	1047	SRX3808504.9136773	multidrug	BAD59497.1|FEATURES|rpoB2|multidrug|rpoB2	0.999999468743	84.8	33	65.1	4.3e-12	1
VANR	62	94	SRX3808504.20577886	glycopeptide	CAB61229|FEATURES|vanR|glycopeptide|vanR	0.885148168371	60.6	33	48.5	4.2e-07	1
MACB	141	172	SRX3808504.12755452	MLS	gi:693106883:ref:WP_032260279.1:|FEATURES|macB|MLS|macB	0.999999949819	62.5	32	44.7	6.0e-06	1
BACA	145	177	SRX3808504.6394931	bacitracin	YP_302125|FEATURES|bacA|bacitracin|bacA	1.0	97.0	33	66.2	1.9e-12	1
TAEA	449	480	SRX3808504.13679934	pleuromutilin	APB03219.1|FEATURES|TaeA|pleuromutilin|TaeA	0.999818920322	71.9	32	51.6	4.9e-08	1
MULTIDRUG_ABC_TRANSPORTER	447	478	SRX3808504.9932461	multidrug	gi:896355182:ref:WP_049310020.1:|FEATURES|multidrug_ABC_transporter|multidrug|multidrug_ABC_transporter	1.0	84.4	32	59.3	2.3e-10	1
BACA	184	216	SRX3808504.26907601	bacitracin	YP_302125|FEATURES|bacA|bacitracin|bacA	1.0	100.0	33	66.2	1.9e-12	1
LMRB	374	405	SRX3808504.14807376	MLS	gi:384930133:gb:AFI26811.1:|FEATURES|lmrB|MLS|lmrB	1.0	65.6	32	49.3	2.4e-07	1
NORA	196	227	SRX3808504.20707980	multidrug	YP_302113|FEATURES|norA|multidrug|norA	1.0	100.0	32	65.9	2.5e-12	1
FMTC	720	752	SRX3808504.25572067	beta-lactam	gi:686372005:ref:WP_031896197.1:|FEATURES|fmtC|beta-lactam|fmtC	1.0	72.7	33	54.7	5.8e-09	1
MPHC	54	86	SRX3808504.8496878	MLS	YP_001569069|FEATURES|mphC|MLS|mphC	1.0	97.0	33	71.2	6.0e-14	1
MULTIDRUG_ABC_TRANSPORTER	479	511	SRX3808504.19718405	multidrug	gi:686364868:ref:WP_031893738.1:|FEATURES|multidrug_ABC_transporter|multidrug|multidrug_ABC_transporter	1.0	93.9	33	64.3	7.3e-12	1
LMRB	84	116	SRX3808504.21711861	MLS	gi:1007411670:gb:AMQ72759.1:|FEATURES|lmrB|MLS|lmrB	1.0	93.9	33	67.8	6.6e-13	1
MULTIDRUG_ABC_TRANSPORTER	290	322	SRX3808504.22903994	multidrug	gi:446519900:ref:WP_000597246.1:|FEATURES|multidrug_ABC_transporter|multidrug|multidrug_ABC_transporter	1.0	90.9	33	63.2	1.6e-11	1
MULTIDRUG_ABC_TRANSPORTER	514	546	SRX3808504.4914066	multidrug	gi:686364868:ref:WP_031893738.1:|FEATURES|multidrug_ABC_transporter|multidrug|multidrug_ABC_transporter	1.0	87.9	33	57.4	9.0e-10	1
EMRB-QACA_FAMILY_MAJOR_FACILITATOR_TRANSPORTER	29	61	SRX3808504.12272522	multidrug	NC_002951.3237419.p01|FEATURES|EmrB-QacA_family_major_facilitator_transporter|multidrug|EmrB-QacA_family_major_facilitator_transporter	0.999999996695	72.7	33	53.1	1.7e-08	1
EMRB-QACA_FAMILY_MAJOR_FACILITATOR_TRANSPORTER	395	427	SRX3808504.15909549	multidrug	AE016830.1.gene424.p01|FEATURES|EmrB-QacA_family_major_facilitator_transporter|multidrug|EmrB-QacA_family_major_facilitator_transporter	0.999998483398	60.6	33	47.4	9.3e-07	1
RPOB2	565	597	SRX3808504.5384196	multidrug	BAD59497.1|FEATURES|rpoB2|multidrug|rpoB2	0.999999371329	81.8	33	58.9	3.1e-10	1
EMRB-QACA_FAMILY_MAJOR_FACILITATOR_TRANSPORTER	116	148	SRX3808504.17170736	multidrug	NC_002951.3238155.p01|FEATURES|EmrB-QacA_family_major_facilitator_transporter|multidrug|EmrB-QacA_family_major_facilitator_transporter	0.999999702491	93.9	33	67.8	6.6e-13	1
CLASS_A	205	237	SRX3808504.4115003	beta-lactam	M60253.gene.p01|FEATURES|class_A|beta-lactam|class_A	1.0	72.7	33	54.7	5.8e-09	1
RPOB2	1001	1033	SRX3808504.24611344	multidrug	BAD59497.1|FEATURES|rpoB2|multidrug|rpoB2	0.999999273874	69.7	33	54.3	7.6e-09	1
CLASS_A	97	129	SRX3808504.842915	beta-lactam	M60253.gene.p01|FEATURES|class_A|beta-lactam|class_A	1.0	69.7	33	50.8	8.4e-08	1
CLASS_A	97	128	SRX3808504.27089748	beta-lactam	M60253.gene.p01|FEATURES|class_A|beta-lactam|class_A	1.0	68.8	32	49.3	2.4e-07	1
MARR	18	50	SRX3808504.7285999	multidrug	gi:488397771:ref:WP_002467156.1:|FEATURES|marR|multidrug|marR	1.0	97.0	33	70.5	1.0e-13	1
RPOB2	884	915	SRX3808504.20579674	multidrug	BAD59497.1|FEATURES|rpoB2|multidrug|rpoB2	0.999999291921	71.9	32	55.1	4.4e-09	1
MEPA	59	90	SRX3808504.22250675	multidrug	YP_302230|FEATURES|mepA|multidrug|mepA	1.0	96.9	32	63.9	9.3e-12	1
PATA	273	305	SRX3808504.12163542	fluoroquinolone	NP_417544.5|FEATURES|patA|fluoroquinolone|patA	0.999994193953	66.7	33	50.8	8.4e-08	1
MULTIDRUG_ABC_TRANSPORTER	442	474	SRX3808504.11041769	multidrug	gi:686364868:ref:WP_031893738.1:|FEATURES|multidrug_ABC_transporter|multidrug|multidrug_ABC_transporter	1.0	84.8	33	61.6	4.7e-11	1
RPOB2	736	768	SRX3808504.7801981	multidrug	BAD59497.1|FEATURES|rpoB2|multidrug|rpoB2	0.999999334062	81.8	33	57.0	1.2e-09	1
VGAD	489	521	SRX3808504.14612284	MLS	GQ205627.2.gene1.p01|FEATURES|vgaD|MLS|vgaD	0.999999916673	66.7	33	50.8	8.4e-08	1
AADD	64	96	SRX3808504.19924467	aminoglycoside	ACC96132|FEATURES|aadD|aminoglycoside|aadD	0.999999999985	93.9	33	67.8	6.6e-13	1
EMRB-QACA_FAMILY_MAJOR_FACILITATOR_TRANSPORTER	130	162	SRX3808504.16805640	multidrug	NC_002951.3237419.p01|FEATURES|EmrB-QacA_family_major_facilitator_transporter|multidrug|EmrB-QacA_family_major_facilitator_transporter	0.999999994453	69.7	33	50.8	8.4e-08	1
LMRB	114	146	SRX3808504.13681115	MLS	gi:1007411670:gb:AMQ72759.1:|FEATURES|lmrB|MLS|lmrB	1.0	97.0	33	69.3	2.3e-13	1
VANR	55	87	SRX3808504.15829374	glycopeptide	CAB61229|FEATURES|vanR|glycopeptide|vanR	0.999986288834	66.7	33	52.0	3.8e-08	1
TETP	67	97	SRX3808504.7475181	tetracycline	YP_002850805|FEATURES|tetP|tetracycline|tetP	1.0	71.0	31	50.4	1.1e-07	1
TET(K)	87	119	SRX3808504.12814435	tetracycline	YP_003283625.1|FEATURES|tet(K)|tetracycline|tet(K)	1.0	100.0	33	68.9	3.0e-13	1
EMRB-QACA_FAMILY_MAJOR_FACILITATOR_TRANSPORTER	363	394	SRX3808504.20227774	multidrug	NC_002951.3237419.p01|FEATURES|EmrB-QacA_family_major_facilitator_transporter|multidrug|EmrB-QacA_family_major_facilitator_transporter	0.999999857049	62.5	32	47.8	6.9e-07	1
LMRB	266	296	SRX3808504.1716245	MLS	gi:384930133:gb:AFI26811.1:|FEATURES|lmrB|MLS|lmrB	1.0	64.5	31	46.6	1.6e-06	1
MACB	19	49	SRX3808504.14026432	MLS	gi:695840638:ref:WP_032753940.1:|FEATURES|macB|MLS|macB	1.0	71.0	31	46.6	1.6e-06	1
RPOB2	355	387	SRX3808504.26783438	multidrug	BAD59497.1|FEATURES|rpoB2|multidrug|rpoB2	0.999999404997	81.8	33	60.8	8.1e-11	1
YKKD	47	78	SRX3808504.16708514	multidrug	gi:489421661:ref:WP_003327389.1:|FEATURES|ykkD|multidrug|ykkD	0.999999994092	65.6	32	50.1	1.4e-07	1
VANR	51	82	SRX3808504.26209028	glycopeptide	CAB61229|FEATURES|vanR|glycopeptide|vanR	0.999999768565	62.5	32	48.5	4.2e-07	1
EMRB-QACA_FAMILY_MAJOR_FACILITATOR_TRANSPORTER	15	46	SRX3808504.6152500	multidrug	NC_002951.3238155.p01|FEATURES|EmrB-QacA_family_major_facilitator_transporter|multidrug|EmrB-QacA_family_major_facilitator_transporter	0.999999843884	84.4	32	62.0	3.6e-11	1
TET(K)	398	430	SRX3808504.11458071	tetracycline	YP_003283625.1|FEATURES|tet(K)|tetracycline|tet(K)	0.999999945537	100.0	33	65.9	2.5e-12	1
MEPR	26	58	SRX3808504.21976705	multidrug	YP_001440920.1|FEATURES|mepR|multidrug|mepR	0.999998762895	69.7	33	53.5	1.3e-08	1
FMTC	623	653	SRX3808504.16864119	beta-lactam	gi:446993908:ref:WP_001071164.1:|FEATURES|fmtC|beta-lactam|fmtC	1.0	74.2	31	52.0	3.8e-08	1
MULTIDRUG_ABC_TRANSPORTER	324	356	SRX3808504.2928298	multidrug	gi:686364868:ref:WP_031893738.1:|FEATURES|multidrug_ABC_transporter|multidrug|multidrug_ABC_transporter	1.0	63.6	33	53.1	1.7e-08	1
NORB	377	409	SRX3808504.6971264	fluoroquinolone	gi:738114161:ref:WP_036072414.1:|FEATURES|norB|fluoroquinolone|norB	1.0	93.9	33	65.5	3.3e-12	1
LMRB	47	78	SRX3808504.1742369	MLS	gi:384930133:gb:AFI26811.1:|FEATURES|lmrB|MLS|lmrB	1.0	65.6	32	50.8	8.4e-08	1
BCRA	143	175	SRX3808504.23438990	bacitracin	gi:542061059:gb:ERI11611.1:|FEATURES|bcrA|bacitracin|bcrA	1.0	72.7	33	57.0	1.2e-09	1
LMRB	112	144	SRX3808504.10235902	MLS	gi:1007411670:gb:AMQ72759.1:|FEATURES|lmrB|MLS|lmrB	1.0	60.6	33	46.6	1.6e-06	1
EMRB-QACA_FAMILY_MAJOR_FACILITATOR_TRANSPORTER	347	379	SRX3808504.1536120	multidrug	NC_002951.3238155.p01|FEATURES|EmrB-QacA_family_major_facilitator_transporter|multidrug|EmrB-QacA_family_major_facilitator_transporter	0.99999982812	84.8	33	59.7	1.8e-10	1
MEPA	147	179	SRX3808504.12632943	multidrug	YP_302230|FEATURES|mepA|multidrug|mepA	1.0	100.0	33	65.1	4.3e-12	1
BACA	202	234	SRX3808504.23877009	bacitracin	YP_302125|FEATURES|bacA|bacitracin|bacA	1.0	100.0	33	68.6	3.9e-13	1
TETP	75	107	SRX3808504.674128	tetracycline	YP_002850805|FEATURES|tetP|tetracycline|tetP	1.0	60.6	33	46.2	2.1e-06	1
EMRB-QACA_FAMILY_MAJOR_FACILITATOR_TRANSPORTER	122	154	SRX3808504.5343472	multidrug	NC_002951.3237419.p01|FEATURES|EmrB-QacA_family_major_facilitator_transporter|multidrug|EmrB-QacA_family_major_facilitator_transporter	0.999999977514	75.8	33	53.9	9.9e-09	1
NORA	169	201	SRX3808504.9782381	multidrug	gi:544930333:ref:WP_021339414.1:|FEATURES|norA|multidrug|norA	1.0	100.0	33	69.7	1.7e-13	1
EMRB-QACA_FAMILY_MAJOR_FACILITATOR_TRANSPORTER	123	155	SRX3808504.1524920	multidrug	NC_002951.3237419.p01|FEATURES|EmrB-QacA_family_major_facilitator_transporter|multidrug|EmrB-QacA_family_major_facilitator_transporter	0.999999977514	75.8	33	53.9	9.9e-09	1
RPOB2	1029	1061	SRX3808504.15539860	multidrug	BAD59497.1|FEATURES|rpoB2|multidrug|rpoB2	0.999999497414	84.8	33	67.4	8.6e-13	1
PENA	20	51	SRX3808504.21158840	beta-lactam	ZP_04656349|FEATURES|penA|beta-lactam|penA	1.0	65.6	32	48.5	4.2e-07	1
MACB	25	57	SRX3808504.9627917	MLS	AAV85982.1|FEATURES|macB|MLS|macB	1.0	60.6	33	48.5	4.2e-07	1
VANR	71	103	SRX3808504.8482464	glycopeptide	EU250284.1.gene5.p01|FEATURES|vanR|glycopeptide|vanR	1.0	69.7	33	53.9	9.9e-09	1
EMRB-QACA_FAMILY_MAJOR_FACILITATOR_TRANSPORTER	32	64	SRX3808504.6033098	multidrug	NC_002951.3237419.p01|FEATURES|EmrB-QacA_family_major_facilitator_transporter|multidrug|EmrB-QacA_family_major_facilitator_transporter	0.999999991345	63.6	33	47.0	1.2e-06	1
TETL	8	40	SRX3808504.21244593	tetracycline	gi:1043724887:gb:ANS91860.1:|FEATURES|tetL|tetracycline|tetL	1.0	100.0	33	73.6	1.2e-14	1
ARLS	218	248	SRX3808504.23247568	multidrug	YP_499945.1|FEATURES|arlS|multidrug|arlS	0.999998250641	93.5	31	62.4	2.8e-11	1
RPOB2	661	691	SRX3808504.13948904	multidrug	BAD59497.1|FEATURES|rpoB2|multidrug|rpoB2	0.999998904725	64.5	31	43.9	9.9e-06	1
EMRB-QACA_FAMILY_MAJOR_FACILITATOR_TRANSPORTER	120	152	SRX3808504.21244594	multidrug	NC_002951.3237419.p01|FEATURES|EmrB-QacA_family_major_facilitator_transporter|multidrug|EmrB-QacA_family_major_facilitator_transporter	0.999999970067	72.7	33	50.8	8.4e-08	1
EMRB-QACA_FAMILY_MAJOR_FACILITATOR_TRANSPORTER	335	367	SRX3808504.9607989	multidrug	NC_002951.3238155.p01|FEATURES|EmrB-QacA_family_major_facilitator_transporter|multidrug|EmrB-QacA_family_major_facilitator_transporter	0.999999843884	84.8	33	62.0	3.6e-11	1
NORA	157	189	SRX3808504.19160329	multidrug	YP_302113|FEATURES|norA|multidrug|norA	0.999999999983	97.0	33	68.6	3.9e-13	1
TETA(48)	150	182	SRX3808504.23833054	tetracycline	APB03214.1|FEATURES|tetA(48)|tetracycline|tetA(48)	0.972130480536	66.7	33	48.1	5.4e-07	1
NORB	297	328	SRX3808504.18470888	fluoroquinolone	gi:917392609:ref:WP_051999321.1:|FEATURES|norB|fluoroquinolone|norB	1.0	75.0	32	48.5	4.0e-07	1
KASUGAMYCIN_RESISTANCE_PROTEIN_KSGA	155	187	SRX3808504.7901064	aminoglycoside	YP_002240485|FEATURES|kasugamycin_resistance_protein_ksgA|aminoglycoside|kasugamycin_resistance_protein_ksgA	0.999999999995	60.6	33	45.1	4.6e-06	1
NORA	171	203	SRX3808504.10526937	multidrug	YP_302113|FEATURES|norA|multidrug|norA	1.0	97.0	33	65.5	3.3e-12	1
EMRB-QACA_FAMILY_MAJOR_FACILITATOR_TRANSPORTER	114	145	SRX3808504.20354978	multidrug	NC_002951.3237419.p01|FEATURES|EmrB-QacA_family_major_facilitator_transporter|multidrug|EmrB-QacA_family_major_facilitator_transporter	0.999999979097	75.0	32	54.7	5.8e-09	1
EMRB-QACA_FAMILY_MAJOR_FACILITATOR_TRANSPORTER	34	64	SRX3808504.8729795	multidrug	NC_002951.3237419.p01|FEATURES|EmrB-QacA_family_major_facilitator_transporter|multidrug|EmrB-QacA_family_major_facilitator_transporter	0.999999950598	64.5	31	45.4	3.4e-06	1
MACB	141	172	SRX3808504.1523049	MLS	gi:746243059:ref:WP_039291473.1:|FEATURES|macB|MLS|macB	1.0	65.6	32	45.8	2.7e-06	1
TRUNCATED_PUTATIVE_RESPONSE_REGULATOR_ARLR	43	75	SRX3808504.7335740	unclassified	AE015929.1.gene1106.p01|FEATURES|truncated_putative_response_regulator_ArlR|unclassified|truncated_putative_response_regulator_ArlR	1.0	100.0	33	71.2	6.0e-14	1
MULTIDRUG_ABC_TRANSPORTER	534	566	SRX3808504.24727771	multidrug	gi:496018010:ref:WP_008742581.1:|FEATURES|multidrug_ABC_transporter|multidrug|multidrug_ABC_transporter	0.999999999997	72.7	33	49.3	2.4e-07	1
RPOB2	276	308	SRX3808504.70693	multidrug	BAD59497.1|FEATURES|rpoB2|multidrug|rpoB2	0.999998945312	63.6	33	44.7	6.0e-06	1
AADD	30	62	SRX3808504.24905999	aminoglycoside	BAC00986|FEATURES|aadD|aminoglycoside|aadD	1.0	100.0	33	72.4	2.7e-14	1
TRUNCATED_PUTATIVE_RESPONSE_REGULATOR_ARLR	160	192	SRX3808504.26358622	unclassified	AE015929.1.gene1106.p01|FEATURES|truncated_putative_response_regulator_ArlR|unclassified|truncated_putative_response_regulator_ArlR	0.999999999997	81.8	33	61.6	4.7e-11	1
YKKD	35	67	SRX3808504.24707167	multidrug	gi:489311091:ref:WP_003218500.1:|FEATURES|ykkD|multidrug|ykkD	0.999999930426	63.6	33	46.2	2.1e-06	1
MSBA	357	387	SRX3808504.5446197	nitroimidazole	NP_415434.1|FEATURES|msbA|nitroimidazole|msbA	0.999646554816	71.0	31	44.7	6.0e-06	1
TAEA	438	469	SRX3808504.12645895	pleuromutilin	APB03219.1|FEATURES|TaeA|pleuromutilin|TaeA	0.999778132728	68.8	32	49.7	1.9e-07	1
TET(K)	275	307	SRX3808504.4350428	tetracycline	YP_003283625.1|FEATURES|tet(K)|tetracycline|tet(K)	1.0	100.0	33	69.3	2.3e-13	1
RPOB2	853	884	SRX3808504.26409134	multidrug	BAD59497.1|FEATURES|rpoB2|multidrug|rpoB2	0.999999217694	75.0	32	54.7	5.6e-09	1
MAJOR_FACILITATOR_SUPERFAMILY_TRANSPORTER	137	168	SRX3808504.1583702	multidrug	NC_002952.2859362.p01|FEATURES|major_facilitator_superfamily_transporter|multidrug|major_facilitator_superfamily_transporter	0.99999971041	62.5	32	46.2	2.1e-06	1
MULTIDRUG_ABC_TRANSPORTER	477	509	SRX3808504.26673428	multidrug	gi:686364868:ref:WP_031893738.1:|FEATURES|multidrug_ABC_transporter|multidrug|multidrug_ABC_transporter	1.0	69.7	33	49.7	1.9e-07	1
TETT	67	98	SRX3808504.626673	tetracycline	L42544.gene.p01|FEATURES|tetT|tetracycline|tetT	1.0	71.9	32	52.4	2.9e-08	1
MEPA	381	413	SRX3808504.23822112	multidrug	gi:686155635:ref:WP_031787393.1:|FEATURES|mepA|multidrug|mepA	1.0	100.0	33	66.6	1.5e-12	1
NORB	364	395	SRX3808504.6979479	fluoroquinolone	gi:494742298:ref:WP_007477706.1:|FEATURES|norB|fluoroquinolone|norB	1.0	75.0	32	54.3	7.3e-09	1
RPOB2	870	902	SRX3808504.10944684	multidrug	BAD59497.1|FEATURES|rpoB2|multidrug|rpoB2	0.999999424602	72.7	33	62.0	3.6e-11	1
EMRB-QACA_FAMILY_MAJOR_FACILITATOR_TRANSPORTER	37	68	SRX3808504.14637797	multidrug	NC_002951.3237419.p01|FEATURES|EmrB-QacA_family_major_facilitator_transporter|multidrug|EmrB-QacA_family_major_facilitator_transporter	0.999999998112	71.9	32	55.1	4.3e-09	1
LMRB	50	82	SRX3808504.3640077	MLS	gi:498485855:ref:WP_010787543.1:|FEATURES|lmrB|MLS|lmrB	1.0	72.7	33	58.5	4.0e-10	1
VANR	61	91	SRX3808504.15581855	glycopeptide	CAB61229|FEATURES|vanR|glycopeptide|vanR	0.89283639491	64.5	31	48.9	3.2e-07	1
MEPR	104	136	SRX3808504.22891963	multidrug	YP_001440920.1|FEATURES|mepR|multidrug|mepR	0.999998298614	63.6	33	45.4	3.5e-06	1
LMRB	260	292	SRX3808504.4166586	MLS	gi:1007411670:gb:AMQ72759.1:|FEATURES|lmrB|MLS|lmrB	1.0	90.9	33	65.9	2.5e-12	1
NORA	319	351	SRX3808504.15293413	multidrug	gi:755009796:ref:WP_042363132.1:|FEATURES|norA|multidrug|norA	1.0	100.0	33	70.9	7.8e-14	1
RPOB2	993	1025	SRX3808504.22401733	multidrug	BAD59497.1|FEATURES|rpoB2|multidrug|rpoB2	0.99999916404	63.6	33	50.1	1.4e-07	1
RPOB2	699	730	SRX3808504.24571507	multidrug	BAD59497.1|FEATURES|rpoB2|multidrug|rpoB2	0.999999185016	62.5	32	50.8	8.4e-08	1
FUSD	80	112	SRX3808504.22361589	fusidic-acid	WP_011303797|FEATURES|fusD|fusidic-acid|fusD	0.999095701501	90.9	33	63.5	1.2e-11	1
MACB	136	167	SRX3808504.14745822	MLS	gi:1016069923:ref:WP_062914571.1:|FEATURES|macB|MLS|macB	1.0	68.8	32	44.3	7.8e-06	1
SMER	87	119	SRX3808504.14745825	multidrug	AAD51348.1|FEATURES|smeR|multidrug|smeR	0.999999985304	69.7	33	47.8	7.1e-07	1
RPOB2	870	901	SRX3808504.1679205	multidrug	BAD59497.1|FEATURES|rpoB2|multidrug|rpoB2	0.999999411694	75.0	32	61.2	6.0e-11	1
MAJOR_FACILITATOR_SUPERFAMILY_TRANSPORTER	499	531	SRX3808504.22324397	multidrug	NC_002952.2859362.p01|FEATURES|major_facilitator_superfamily_transporter|multidrug|major_facilitator_superfamily_transporter	0.999999759057	66.7	33	50.4	1.1e-07	1
RPOB2	791	823	SRX3808504.17543335	multidrug	BAD59497.1|FEATURES|rpoB2|multidrug|rpoB2	0.999999399898	90.9	33	60.5	1.1e-10	1
BACA	87	119	SRX3808504.13435927	bacitracin	YP_302125|FEATURES|bacA|bacitracin|bacA	1.0	100.0	33	68.9	3.0e-13	1
CPXA	392	423	SRX3808504.8358275	aminoglycoside:aminocoumarin	NP_312864.1|FEATURES|cpxA|aminoglycoside:aminocoumarin|cpxA	0.997869224897	62.5	32	46.6	1.5e-06	1
BCRA	19	51	SRX3808504.1686343	bacitracin	gi:447195835:ref:WP_001273091.1:|FEATURES|bcrA|bacitracin|bcrA	0.999999999646	60.6	33	48.9	3.2e-07	1
EMRB-QACA_FAMILY_MAJOR_FACILITATOR_TRANSPORTER	35	67	SRX3808504.1782569	multidrug	NC_002951.3237419.p01|FEATURES|EmrB-QacA_family_major_facilitator_transporter|multidrug|EmrB-QacA_family_major_facilitator_transporter	0.999999998416	72.7	33	56.6	1.5e-09	1
DFRC	3	35	SRX3808504.17176778	diaminopyrimidine	AAO04716.1|FEATURES|dfrC|diaminopyrimidine|dfrC	0.999999993881	81.8	33	62.0	3.6e-11	1
RPOB2	1024	1056	SRX3808504.7289335	multidrug	BAD59497.1|FEATURES|rpoB2|multidrug|rpoB2	0.999999524738	90.9	33	69.7	1.7e-13	1
TETA	413	444	SRX3808504.14143338	tetracycline	gi:171851258:emb:CAQ04234.1:|FEATURES|tetA|tetracycline|tetA	1.0	65.6	32	48.1	5.4e-07	1
RPOB2	1030	1062	SRX3808504.13867860	multidrug	BAD59497.1|FEATURES|rpoB2|multidrug|rpoB2	0.999999497414	84.8	33	67.4	8.6e-13	1
RPOB2	713	743	SRX3808504.18192210	multidrug	BAD59497.1|FEATURES|rpoB2|multidrug|rpoB2	0.999998945312	71.0	31	54.3	7.6e-09	1
TETM	112	144	SRX3808504.10945154	tetracycline	ABB70056|FEATURES|tetM|tetracycline|tetM	1.0	100.0	33	70.1	1.3e-13	1
YKKC	94	126	SRX3808504.880767	multidrug	gi:1036316000:gb:OAZ59366.1:|FEATURES|ykkC|multidrug|ykkC	0.999851301015	60.6	33	44.7	6.0e-06	1
YKKD	43	73	SRX3808504.14925758	multidrug	gi:320021335:gb:ADV96321.1:|FEATURES|ykkD|multidrug|ykkD	0.999999993871	71.0	31	48.9	3.2e-07	1
RPOB2	371	402	SRX3808504.27084713	multidrug	BAD59497.1|FEATURES|rpoB2|multidrug|rpoB2	0.999999245425	71.9	32	53.1	1.7e-08	1
FUSD	5	37	SRX3808504.20113823	fusidic-acid	WP_011303797|FEATURES|fusD|fusidic-acid|fusD	0.998774868441	100.0	33	71.6	4.6e-14	1
NORB	387	417	SRX3808504.13729463	fluoroquinolone	gi:1000360171:ref:WP_061107359.1:|FEATURES|norB|fluoroquinolone|norB	1.0	64.5	31	47.4	8.7e-07	1
FUSD	77	109	SRX3808504.18380655	fusidic-acid	WP_011303797|FEATURES|fusD|fusidic-acid|fusD	0.999236921736	97.0	33	68.2	5.1e-13	1
NORB	147	179	SRX3808504.2150627	fluoroquinolone	gi:738114161:ref:WP_036072414.1:|FEATURES|norB|fluoroquinolone|norB	1.0	69.7	33	57.4	9.0e-10	1
MTRA	86	118	SRX3808504.17696694	multidrug	CCP46065.1|FEATURES|mtrA|multidrug|mtrA	0.999997495029	63.6	33	47.8	7.1e-07	1
MEPA	286	318	SRX3808504.14715126	multidrug	YP_302230|FEATURES|mepA|multidrug|mepA	1.0	100.0	33	68.9	3.0e-13	1
EMRB-QACA_FAMILY_MAJOR_FACILITATOR_TRANSPORTER	250	282	SRX3808504.16656727	multidrug	NC_002951.3238155.p01|FEATURES|EmrB-QacA_family_major_facilitator_transporter|multidrug|EmrB-QacA_family_major_facilitator_transporter	0.999999667625	63.6	33	45.8	2.7e-06	1
MAJOR_FACILITATOR_SUPERFAMILY_TRANSPORTER	159	190	SRX3808504.10223812	multidrug	NC_002952.2859362.p01|FEATURES|major_facilitator_superfamily_transporter|multidrug|major_facilitator_superfamily_transporter	0.999999863503	90.6	32	62.8	2.1e-11	1
TAEA	459	491	SRX3808504.14545654	pleuromutilin	APB03219.1|FEATURES|TaeA|pleuromutilin|TaeA	0.999660037873	60.6	33	45.8	2.7e-06	1
RPOB2	467	499	SRX3808504.13272127	multidrug	BAD59497.1|FEATURES|rpoB2|multidrug|rpoB2	0.999999424602	81.8	33	62.0	3.6e-11	1
NORA	46	78	SRX3808504.11232122	multidrug	gi:755009796:ref:WP_042363132.1:|FEATURES|norA|multidrug|norA	1.0	100.0	33	67.8	6.6e-13	1
RPOB2	467	498	SRX3808504.4241431	multidrug	BAD59497.1|FEATURES|rpoB2|multidrug|rpoB2	0.999999358332	81.2	32	58.2	5.1e-10	1
EMRB-QACA_FAMILY_MAJOR_FACILITATOR_TRANSPORTER	47	78	SRX3808504.17567951	multidrug	NC_002951.3237419.p01|FEATURES|EmrB-QacA_family_major_facilitator_transporter|multidrug|EmrB-QacA_family_major_facilitator_transporter	0.99999999889	62.5	32	45.8	2.6e-06	1
PENA	539	569	SRX3808504.1477938	beta-lactam	U58210.1.gene4.p01|FEATURES|penA|beta-lactam|penA	0.999999998316	61.3	31	46.6	1.6e-06	1
YKKD	34	66	SRX3808504.24711417	multidrug	gi:489311091:ref:WP_003218500.1:|FEATURES|ykkD|multidrug|ykkD	0.999999427586	60.6	33	44.7	6.0e-06	1
RPOB2	881	913	SRX3808504.6452896	multidrug	BAD59497.1|FEATURES|rpoB2|multidrug|rpoB2	0.999999273874	69.7	33	54.3	7.6e-09	1
VGAA	192	224	SRX3808504.19079856	MLS	KC539823.1.gene1.p01|FEATURES|vgaA|MLS|vgaA	1.0	100.0	33	67.8	6.6e-13	1
MEPR	4	35	SRX3808504.8623222	multidrug	YP_001440920.1|FEATURES|mepR|multidrug|mepR	0.999998947078	78.1	32	58.9	3.1e-10	1
MULTIDRUG_ABC_TRANSPORTER	189	221	SRX3808504.5786079	multidrug	gi:686364868:ref:WP_031893738.1:|FEATURES|multidrug_ABC_transporter|multidrug|multidrug_ABC_transporter	1.0	90.9	33	63.2	1.6e-11	1
OPTRA	444	476	SRX3808504.8088096	oxazolidinone	AKA86814|FEATURES|optrA|oxazolidinone|optrA	0.981744437842	66.7	33	47.0	1.2e-06	1
RPOB2	1087	1119	SRX3808504.11703261	multidrug	BAD59497.1|FEATURES|rpoB2|multidrug|rpoB2	0.99999923799	72.7	33	52.8	2.2e-08	1
MULTIDRUG_ABC_TRANSPORTER	254	286	SRX3808504.1791420	multidrug	gi:686364868:ref:WP_031893738.1:|FEATURES|multidrug_ABC_transporter|multidrug|multidrug_ABC_transporter	1.0	84.8	33	60.1	1.4e-10	1
BACA	8	38	SRX3808504.13260350	bacitracin	ACQ53948|FEATURES|bacA|bacitracin|bacA	1.0	80.6	31	51.2	6.4e-08	1
PATA	264	295	SRX3808504.17380699	fluoroquinolone	NP_417544.5|FEATURES|patA|fluoroquinolone|patA	0.999991252559	62.5	32	48.1	5.4e-07	1
MULTIDRUG_ABC_TRANSPORTER	477	509	SRX3808504.8168034	multidrug	gi:686364868:ref:WP_031893738.1:|FEATURES|multidrug_ABC_transporter|multidrug|multidrug_ABC_transporter	1.0	93.9	33	64.3	7.3e-12	1
PBP-1B	124	156	SRX3808504.21515828	beta-lactam	YP_002467958|FEATURES|PBP-1B|beta-lactam|PBP-1B	0.999999999764	60.6	33	48.5	4.2e-07	1
VANE	97	128	SRX3808504.10757584	glycopeptide	FJ872411.1.gene41.p01|FEATURES|vanE|glycopeptide|vanE	0.999999582818	62.5	32	45.8	2.7e-06	1
RPOB2	1058	1089	SRX3808504.24752800	multidrug	BAD59497.1|FEATURES|rpoB2|multidrug|rpoB2	0.999999350524	78.1	32	57.8	6.9e-10	1
VANR	68	98	SRX3808504.8307252	glycopeptide	gi:507059692:ref:WP_016130597.1:|FEATURES|vanR|glycopeptide|vanR	0.999999993125	67.7	31	47.8	7.1e-07	1
MEPA	248	280	SRX3808504.12393175	multidrug	YP_302230|FEATURES|mepA|multidrug|mepA	1.0	97.0	33	65.5	3.3e-12	1
LMRB	131	161	SRX3808504.26818419	MLS	gi:1007411670:gb:AMQ72759.1:|FEATURES|lmrB|MLS|lmrB	1.0	71.0	31	48.5	4.0e-07	1
NORB	100	130	SRX3808504.1948089	fluoroquinolone	gi:917392609:ref:WP_051999321.1:|FEATURES|norB|fluoroquinolone|norB	0.999966418808	61.3	31	44.7	5.8e-06	1
LMRB	311	343	SRX3808504.22475554	MLS	gi:1036324608:gb:OAZ67878.1:|FEATURES|lmrB|MLS|lmrB	0.999999835167	60.6	33	45.4	3.5e-06	1
RPOB2	897	928	SRX3808504.3466616	multidrug	BAD59497.1|FEATURES|rpoB2|multidrug|rpoB2	0.999999151305	68.8	32	49.7	1.9e-07	1
VANR	77	109	SRX3808504.7276186	glycopeptide	CAB61229|FEATURES|vanR|glycopeptide|vanR	1.0	75.8	33	54.3	7.6e-09	1
BACA	11	42	SRX3808504.20806801	bacitracin	YP_302125|FEATURES|bacA|bacitracin|bacA	1.0	78.1	32	53.9	9.9e-09	1
TETB(46)	373	404	SRX3808504.13573051	tetracycline	AET10445.1|FEATURES|tetB(46)|tetracycline|tetB(46)	0.999999770344	62.5	32	46.6	1.6e-06	1
MACB	142	174	SRX3808504.24617039	MLS	gi:1046630742:ref:WP_065696754.1:|FEATURES|macB|MLS|macB	1.0	63.6	33	45.4	3.5e-06	1
EMRB-QACA_FAMILY_MAJOR_FACILITATOR_TRANSPORTER	199	230	SRX3808504.1754638	multidrug	NC_002951.3237419.p01|FEATURES|EmrB-QacA_family_major_facilitator_transporter|multidrug|EmrB-QacA_family_major_facilitator_transporter	0.999999984097	84.4	32	57.8	6.6e-10	1
NORA	139	171	SRX3808504.2583273	multidrug	YP_302113|FEATURES|norA|multidrug|norA	1.0	100.0	33	72.8	2.1e-14	1
RPOB2	790	822	SRX3808504.7701007	multidrug	BAD59497.1|FEATURES|rpoB2|multidrug|rpoB2	0.999999399898	90.9	33	60.5	1.1e-10	1
NORA	122	154	SRX3808504.26205829	multidrug	YP_302113|FEATURES|norA|multidrug|norA	1.0	100.0	33	70.9	7.8e-14	1
MAJOR_FACILITATOR_SUPERFAMILY_TRANSPORTER	151	183	SRX3808504.22149882	multidrug	NC_002952.2859362.p01|FEATURES|major_facilitator_superfamily_transporter|multidrug|major_facilitator_superfamily_transporter	0.999999818307	81.8	33	56.6	1.5e-09	1
MEPA	401	433	SRX3808504.9317192	multidrug	YP_302230|FEATURES|mepA|multidrug|mepA	1.0	97.0	33	65.5	3.3e-12	1
MULTIDRUG_ABC_TRANSPORTER	307	339	SRX3808504.423312	multidrug	gi:446519899:ref:WP_000597245.1:|FEATURES|multidrug_ABC_transporter|multidrug|multidrug_ABC_transporter	1.0	84.8	33	62.8	2.1e-11	1
BACA	149	181	SRX3808504.14447304	bacitracin	ZP_03612802|FEATURES|bacA|bacitracin|bacA	1.0	100.0	33	72.0	3.5e-14	1
RPOB2	1076	1107	SRX3808504.27065097	multidrug	BAD59497.1|FEATURES|rpoB2|multidrug|rpoB2	0.999999255042	75.0	32	53.5	1.3e-08	1
RPOB2	1028	1058	SRX3808504.3506744	multidrug	BAD59497.1|FEATURES|rpoB2|multidrug|rpoB2	0.999999463492	93.5	31	64.7	5.4e-12	1
RPOB2	201	232	SRX3808504.24236235	multidrug	BAD59497.1|FEATURES|rpoB2|multidrug|rpoB2	0.999999350524	78.1	32	57.8	6.6e-10	1
RPOB2	869	900	SRX3808504.22840008	multidrug	BAD59497.1|FEATURES|rpoB2|multidrug|rpoB2	0.999999411694	75.0	32	61.2	6.2e-11	1
MACB	141	172	SRX3808504.15169293	MLS	gi:746243059:ref:WP_039291473.1:|FEATURES|macB|MLS|macB	1.0	65.6	32	45.8	2.7e-06	1
QACG	33	65	SRX3808504.13539101	multidrug	gi:488408518:ref:WP_002477903.1:|FEATURES|qacG|multidrug|qacG	0.999999584466	100.0	33	71.6	4.6e-14	1
RPOB2	895	925	SRX3808504.21146824	multidrug	BAD59497.1|FEATURES|rpoB2|multidrug|rpoB2	0.999999325609	77.4	31	56.6	1.4e-09	1
EMRB-QACA_FAMILY_MAJOR_FACILITATOR_TRANSPORTER	126	158	SRX3808504.1739082	multidrug	NC_002951.3237419.p01|FEATURES|EmrB-QacA_family_major_facilitator_transporter|multidrug|EmrB-QacA_family_major_facilitator_transporter	0.999999999319	72.7	33	52.4	2.9e-08	1
NORB	364	396	SRX3808504.22840002	fluoroquinolone	gi:494742298:ref:WP_007477706.1:|FEATURES|norB|fluoroquinolone|norB	1.0	75.8	33	56.6	1.5e-09	1
RPOB2	581	611	SRX3808504.15587045	multidrug	BAD59497.1|FEATURES|rpoB2|multidrug|rpoB2	0.999999301003	80.6	31	55.5	3.4e-09	1
VANS	313	345	SRX3808504.23294334	glycopeptide	JF802084.2.gene5.p01|FEATURES|vanS|glycopeptide|vanS	1.0	69.7	33	47.8	7.1e-07	1
MULTIDRUG_ABC_TRANSPORTER	451	482	SRX3808504.20886971	multidrug	gi:537465895:ref:WP_020977391.1:|FEATURES|multidrug_ABC_transporter|multidrug|multidrug_ABC_transporter	1.0	71.9	32	52.0	3.8e-08	1
ABCA	984	1015	SRX3808504.17030733	multidrug	XP_753111.1|FEATURES|abcA|multidrug|abcA	0.999999551215	68.8	32	51.2	6.4e-08	1
RPOB2	795	827	SRX3808504.8397379	multidrug	BAD59497.1|FEATURES|rpoB2|multidrug|rpoB2	0.999999378637	87.9	33	59.3	2.4e-10	1
NORB	138	170	SRX3808504.14797367	fluoroquinolone	gi:1000360171:ref:WP_061107359.1:|FEATURES|norB|fluoroquinolone|norB	1.0	72.7	33	60.8	8.1e-11	1
MPHC	29	61	SRX3808504.7768477	MLS	YP_001569069|FEATURES|mphC|MLS|mphC	1.0	100.0	33	74.7	5.4e-15	1
MULTIDRUG_ABC_TRANSPORTER	547	579	SRX3808504.16644867	multidrug	gi:913055317:ref:WP_050357634.1:|FEATURES|multidrug_ABC_transporter|multidrug|multidrug_ABC_transporter	1.0	60.6	33	47.4	9.3e-07	1
EMRB-QACA_FAMILY_MAJOR_FACILITATOR_TRANSPORTER	227	259	SRX3808504.8781219	multidrug	AE016830.1.gene424.p01|FEATURES|EmrB-QacA_family_major_facilitator_transporter|multidrug|EmrB-QacA_family_major_facilitator_transporter	0.999998457352	63.6	33	47.0	1.2e-06	1
MULTIDRUG_ABC_TRANSPORTER	59	89	SRX3808504.21068779	multidrug	gi:686364868:ref:WP_031893738.1:|FEATURES|multidrug_ABC_transporter|multidrug|multidrug_ABC_transporter	1.0	87.1	31	58.9	3.1e-10	1
RPOB2	858	890	SRX3808504.14749851	multidrug	BAD59497.1|FEATURES|rpoB2|multidrug|rpoB2	0.999999404997	87.9	33	60.8	8.1e-11	1
MARR	76	108	SRX3808504.17388922	multidrug	gi:825278986:ref:WP_047132752.1:|FEATURES|marR|multidrug|marR	1.0	72.7	33	47.0	1.2e-06	1
MACB	142	173	SRX3808504.19434164	MLS	gi:694088163:ref:WP_032432902.1:|FEATURES|macB|MLS|macB	1.0	62.5	32	43.9	9.9e-06	1
MULTIDRUG_ABC_TRANSPORTER	478	510	SRX3808504.25507596	multidrug	gi:686364868:ref:WP_031893738.1:|FEATURES|multidrug_ABC_transporter|multidrug|multidrug_ABC_transporter	1.0	63.6	33	44.7	6.0e-06	1
LMRB	93	125	SRX3808504.1195405	MLS	gi:1007411670:gb:AMQ72759.1:|FEATURES|lmrB|MLS|lmrB	1.0	93.9	33	67.4	8.6e-13	1
LMRB	35	66	SRX3808504.17033428	MLS	gi:384930133:gb:AFI26811.1:|FEATURES|lmrB|MLS|lmrB	1.0	65.6	32	48.9	3.1e-07	1
MACB	141	173	SRX3808504.17564212	MLS	gi:746217802:ref:WP_039267829.1:|FEATURES|macB|MLS|macB	1.0	63.6	33	46.2	2.1e-06	1
LMRB	88	120	SRX3808504.19542959	MLS	gi:1007411670:gb:AMQ72759.1:|FEATURES|lmrB|MLS|lmrB	1.0	93.9	33	67.4	8.6e-13	1
CLASS_A	110	140	SRX3808504.23776992	beta-lactam	M60253.gene.p01|FEATURES|class_A|beta-lactam|class_A	0.998565949661	67.7	31	45.8	2.7e-06	1
TETP	66	96	SRX3808504.10135859	tetracycline	YP_002850805|FEATURES|tetP|tetracycline|tetP	1.0	77.4	31	54.3	7.6e-09	1
TETQ	73	104	SRX3808504.26434436	tetracycline	Z21523.gene.p01|FEATURES|tetQ|tetracycline|tetQ	1.0	62.5	32	45.8	2.7e-06	1
MACB	146	178	SRX3808504.15647847	MLS	AAV85982.1|FEATURES|macB|MLS|macB	1.0	69.7	33	47.0	1.2e-06	1
LMRB	131	162	SRX3808504.8872067	MLS	gi:1007411670:gb:AMQ72759.1:|FEATURES|lmrB|MLS|lmrB	1.0	75.0	32	52.8	2.1e-08	1
RPOB2	264	296	SRX3808504.16217003	multidrug	BAD59497.1|FEATURES|rpoB2|multidrug|rpoB2	0.999999067367	63.6	33	47.4	9.3e-07	1
EMRB-QACA_FAMILY_MAJOR_FACILITATOR_TRANSPORTER	354	384	SRX3808504.11489729	multidrug	NC_002951.3237419.p01|FEATURES|EmrB-QacA_family_major_facilitator_transporter|multidrug|EmrB-QacA_family_major_facilitator_transporter	0.999999989042	93.5	31	62.4	2.6e-11	1
RPOB2	1050	1082	SRX3808504.10760266	multidrug	BAD59497.1|FEATURES|rpoB2|multidrug|rpoB2	0.999999227885	72.7	33	52.4	2.9e-08	1
BACA	56	88	SRX3808504.1103193	bacitracin	YP_302125|FEATURES|bacA|bacitracin|bacA	1.0	100.0	33	74.3	7.1e-15	1
EMRB-QACA_FAMILY_MAJOR_FACILITATOR_TRANSPORTER	131	161	SRX3808504.19601258	multidrug	NC_002951.3238155.p01|FEATURES|EmrB-QacA_family_major_facilitator_transporter|multidrug|EmrB-QacA_family_major_facilitator_transporter	0.999999713661	77.4	31	53.5	1.3e-08	1
CLASS_A	105	136	SRX3808504.17879759	beta-lactam	M60253.gene.p01|FEATURES|class_A|beta-lactam|class_A	1.0	68.8	32	48.9	3.2e-07	1
EMRB-QACA_FAMILY_MAJOR_FACILITATOR_TRANSPORTER	108	140	SRX3808504.653132	multidrug	NC_002951.3237419.p01|FEATURES|EmrB-QacA_family_major_facilitator_transporter|multidrug|EmrB-QacA_family_major_facilitator_transporter	0.999999995096	78.8	33	57.4	9.0e-10	1
MACB	141	172	SRX3808504.23219028	MLS	gi:486160789:ref:WP_001524406.1:|FEATURES|macB|MLS|macB	1.0	68.8	32	49.3	2.4e-07	1
EMRB-QACA_FAMILY_MAJOR_FACILITATOR_TRANSPORTER	117	149	SRX3808504.3356555	multidrug	NC_002951.3237419.p01|FEATURES|EmrB-QacA_family_major_facilitator_transporter|multidrug|EmrB-QacA_family_major_facilitator_transporter	0.999999970067	69.7	33	50.8	8.4e-08	1
TETT	71	102	SRX3808504.24764716	tetracycline	AAV80410|FEATURES|tetT|tetracycline|tetT	1.0	68.8	32	51.2	6.4e-08	1
NORA	56	88	SRX3808504.23626942	multidrug	YP_302113|FEATURES|norA|multidrug|norA	1.0	100.0	33	68.2	5.1e-13	1
ARLS	232	263	SRX3808504.25327670	multidrug	YP_499945.1|FEATURES|arlS|multidrug|arlS	0.999998856252	90.6	32	62.0	3.5e-11	1
RPOB2	797	829	SRX3808504.23728204	multidrug	BAD59497.1|FEATURES|rpoB2|multidrug|rpoB2	0.999999217694	87.9	33	60.1	1.4e-10	1
EMRB-QACA_FAMILY_MAJOR_FACILITATOR_TRANSPORTER	354	386	SRX3808504.970361	multidrug	NC_002951.3238155.p01|FEATURES|EmrB-QacA_family_major_facilitator_transporter|multidrug|EmrB-QacA_family_major_facilitator_transporter	0.999999786488	81.8	33	54.7	5.8e-09	1
RPOB2	699	731	SRX3808504.18913326	multidrug	BAD59497.1|FEATURES|rpoB2|multidrug|rpoB2	0.999999196283	60.6	33	51.2	6.4e-08	1
BCRA	19	49	SRX3808504.19267571	bacitracin	gi:447195835:ref:WP_001273091.1:|FEATURES|bcrA|bacitracin|bcrA	0.999999999429	61.3	31	46.6	1.6e-06	1
TETB(46)	347	379	SRX3808504.17205621	tetracycline	AET10445.1|FEATURES|tetB(46)|tetracycline|tetB(46)	0.99999969525	60.6	33	45.4	3.5e-06	1
MULTIDRUG_ABC_TRANSPORTER	471	503	SRX3808504.3550493	multidrug	gi:505389066:ref:WP_015576168.1:|FEATURES|multidrug_ABC_transporter|multidrug|multidrug_ABC_transporter	1.0	84.8	33	57.4	9.0e-10	1
MACB	528	560	SRX3808504.13737803	MLS	gi:485890120:ref:WP_001482667.1:|FEATURES|macB|MLS|macB	1.0	72.7	33	50.1	1.4e-07	1
TRUNCATED_PUTATIVE_RESPONSE_REGULATOR_ARLR	149	181	SRX3808504.5406972	unclassified	gi:446114283:ref:WP_000192138.1:|FEATURES|truncated_putative_response_regulator_ArlR|unclassified|truncated_putative_response_regulator_ArlR	0.999999999244	72.7	33	58.2	5.2e-10	1
PATA	273	305	SRX3808504.22280588	fluoroquinolone	NP_417544.5|FEATURES|patA|fluoroquinolone|patA	0.999994193953	66.7	33	50.8	8.4e-08	1
BACA	49	81	SRX3808504.5898308	bacitracin	YP_302125|FEATURES|bacA|bacitracin|bacA	1.0	100.0	33	71.6	4.6e-14	1
LMRB	134	166	SRX3808504.17936654	MLS	gi:1007411670:gb:AMQ72759.1:|FEATURES|lmrB|MLS|lmrB	1.0	69.7	33	50.8	8.4e-08	1
TETP	75	107	SRX3808504.5406975	tetracycline	YP_002850805|FEATURES|tetP|tetracycline|tetP	1.0	60.6	33	46.2	2.1e-06	1
MEPA	291	323	SRX3808504.19009854	multidrug	YP_302230|FEATURES|mepA|multidrug|mepA	1.0	97.0	33	65.9	2.5e-12	1
LMRB	190	221	SRX3808504.26770661	MLS	gi:498485855:ref:WP_010787543.1:|FEATURES|lmrB|MLS|lmrB	1.0	65.6	32	48.1	5.4e-07	1
MSRA	253	285	SRX3808504.652847	MLS	ABA02367|FEATURES|msrA|MLS|msrA	1.0	100.0	33	71.2	6.0e-14	1
LMRB	135	166	SRX3808504.3036765	MLS	gi:1007411670:gb:AMQ72759.1:|FEATURES|lmrB|MLS|lmrB	1.0	75.0	32	54.7	5.6e-09	1
BACA	51	83	SRX3808504.2546590	bacitracin	YP_302125|FEATURES|bacA|bacitracin|bacA	1.0	100.0	33	72.8	2.1e-14	1
RPOB2	581	611	SRX3808504.21422168	multidrug	BAD59497.1|FEATURES|rpoB2|multidrug|rpoB2	0.999999301003	80.6	31	55.5	3.4e-09	1
EMRB-QACA_FAMILY_MAJOR_FACILITATOR_TRANSPORTER	343	373	SRX3808504.3085939	multidrug	NC_002951.3238155.p01|FEATURES|EmrB-QacA_family_major_facilitator_transporter|multidrug|EmrB-QacA_family_major_facilitator_transporter	0.999999806996	83.9	31	57.0	1.1e-09	1
RPOB2	827	859	SRX3808504.25075685	multidrug	BAD59497.1|FEATURES|rpoB2|multidrug|rpoB2	0.999999227885	63.6	33	52.4	2.9e-08	1
NORB	371	403	SRX3808504.2516916	fluoroquinolone	gi:738114161:ref:WP_036072414.1:|FEATURES|norB|fluoroquinolone|norB	1.0	90.9	33	64.7	5.6e-12	1
ABCA	830	862	SRX3808504.1756091	multidrug	XP_753111.1|FEATURES|abcA|multidrug|abcA	0.999999483187	75.8	33	48.1	5.4e-07	1
LMRB	377	408	SRX3808504.2406411	MLS	gi:384930133:gb:AFI26811.1:|FEATURES|lmrB|MLS|lmrB	1.0	62.5	32	46.2	2.0e-06	1
TETA(48)	150	182	SRX3808504.1756094	tetracycline	APB03214.1|FEATURES|tetA(48)|tetracycline|tetA(48)	0.973091041282	63.6	33	46.6	1.6e-06	1
ABCA	993	1025	SRX3808504.15086835	multidrug	XP_753111.1|FEATURES|abcA|multidrug|abcA	0.999999580445	69.7	33	52.8	2.2e-08	1
RPOB2	439	471	SRX3808504.22502165	multidrug	BAD59497.1|FEATURES|rpoB2|multidrug|rpoB2	0.999999497414	90.9	33	67.4	8.6e-13	1
MULTIDRUG_ABC_TRANSPORTER	291	323	SRX3808504.14851812	multidrug	gi:686364868:ref:WP_031893738.1:|FEATURES|multidrug_ABC_transporter|multidrug|multidrug_ABC_transporter	1.0	93.9	33	66.2	1.9e-12	1
NORA	216	248	SRX3808504.18810097	multidrug	gi:544930333:ref:WP_021339414.1:|FEATURES|norA|multidrug|norA	1.0	100.0	33	71.2	6.0e-14	1
TET(K)	86	117	SRX3808504.18730477	tetracycline	YP_003283625.1|FEATURES|tet(K)|tetracycline|tet(K)	1.0	100.0	32	67.4	8.4e-13	1
MAJOR_FACILITATOR_SUPERFAMILY_TRANSPORTER	530	562	SRX3808504.9152713	multidrug	NC_002952.2859362.p01|FEATURES|major_facilitator_superfamily_transporter|multidrug|major_facilitator_superfamily_transporter	0.999999843238	90.9	33	59.7	1.8e-10	1
EMRB-QACA_FAMILY_MAJOR_FACILITATOR_TRANSPORTER	32	64	SRX3808504.7145394	multidrug	NC_002951.3237419.p01|FEATURES|EmrB-QacA_family_major_facilitator_transporter|multidrug|EmrB-QacA_family_major_facilitator_transporter	0.999999998331	72.7	33	56.6	1.5e-09	1
NORA	83	115	SRX3808504.9892552	multidrug	gi:488407009:ref:WP_002476394.1:|FEATURES|norA|multidrug|norA	1.0	100.0	33	67.4	8.6e-13	1
MPHC	173	205	SRX3808504.8443060	MLS	YP_001569069|FEATURES|mphC|MLS|mphC	1.0	100.0	33	83.2	1.5e-17	1
RPOB2	855	886	SRX3808504.839014	multidrug	BAD59497.1|FEATURES|rpoB2|multidrug|rpoB2	0.99999923799	71.9	32	52.8	2.1e-08	1
EMRB-QACA_FAMILY_MAJOR_FACILITATOR_TRANSPORTER	61	93	SRX3808504.235749	multidrug	NC_002951.3237419.p01|FEATURES|EmrB-QacA_family_major_facilitator_transporter|multidrug|EmrB-QacA_family_major_facilitator_transporter	0.999999965491	63.6	33	49.3	2.4e-07	1
MEPR	34	66	SRX3808504.22584026	multidrug	YP_001440920.1|FEATURES|mepR|multidrug|mepR	0.999998947078	81.8	33	58.9	3.1e-10	1
RPOB2	448	479	SRX3808504.14623796	multidrug	BAD59497.1|FEATURES|rpoB2|multidrug|rpoB2	0.999999334062	90.6	32	68.2	4.9e-13	1
EMRB-QACA_FAMILY_MAJOR_FACILITATOR_TRANSPORTER	56	88	SRX3808504.19216165	multidrug	NC_002951.3237419.p01|FEATURES|EmrB-QacA_family_major_facilitator_transporter|multidrug|EmrB-QacA_family_major_facilitator_transporter	0.999999971156	66.7	33	51.2	6.4e-08	1
LMRB	115	147	SRX3808504.10078640	MLS	gi:1007411670:gb:AMQ72759.1:|FEATURES|lmrB|MLS|lmrB	1.0	60.6	33	46.2	2.1e-06	1
MAJOR_FACILITATOR_SUPERFAMILY_TRANSPORTER	384	415	SRX3808504.5845088	multidrug	NC_002952.2859362.p01|FEATURES|major_facilitator_superfamily_transporter|multidrug|major_facilitator_superfamily_transporter	0.999999765059	71.9	32	51.2	6.4e-08	1
VANR	102	134	SRX3808504.7585613	glycopeptide	DQ212986.1.gene4.p01|FEATURES|vanR|glycopeptide|vanR	0.999999981027	60.6	33	47.8	7.1e-07	1
PATA	274	306	SRX3808504.11001194	fluoroquinolone	NP_417544.5|FEATURES|patA|fluoroquinolone|patA	0.99999355329	66.7	33	50.1	1.4e-07	1
RPOB2	1066	1096	SRX3808504.9353924	multidrug	BAD59497.1|FEATURES|rpoB2|multidrug|rpoB2	0.999999173242	77.4	31	50.4	1.1e-07	1
FMTC	587	619	SRX3808504.3719111	beta-lactam	gi:1031796384:ref:WP_064136479.1:|FEATURES|fmtC|beta-lactam|fmtC	1.0	75.8	33	65.1	4.3e-12	1
RPOB2	891	923	SRX3808504.3654125	multidrug	BAD59497.1|FEATURES|rpoB2|multidrug|rpoB2	0.999999363955	75.8	33	58.5	4.0e-10	1
BACA	95	127	SRX3808504.6103978	bacitracin	YP_302125|FEATURES|bacA|bacitracin|bacA	1.0	93.9	33	63.9	9.6e-12	1
MACB	141	172	SRX3808504.12837569	MLS	gi:1022664304:ref:WP_063420886.1:|FEATURES|macB|MLS|macB	1.0	71.9	32	47.8	7.1e-07	1
EMRB-QACA_FAMILY_MAJOR_FACILITATOR_TRANSPORTER	128	160	SRX3808504.14840841	multidrug	NC_002951.3238155.p01|FEATURES|EmrB-QacA_family_major_facilitator_transporter|multidrug|EmrB-QacA_family_major_facilitator_transporter	0.999999792863	78.8	33	56.6	1.5e-09	1
MARR	47	79	SRX3808504.14456884	multidrug	gi:808045374:ref:WP_046207364.1:|FEATURES|marR|multidrug|marR	1.0	100.0	33	67.8	6.6e-13	1
FUSD	5	36	SRX3808504.26943683	fusidic-acid	WP_011303797|FEATURES|fusD|fusidic-acid|fusD	0.99903799838	100.0	32	69.7	1.7e-13	1
EMRB-QACA_FAMILY_MAJOR_FACILITATOR_TRANSPORTER	139	171	SRX3808504.3148577	multidrug	gi:297176489:gb:EFH35756.1:|FEATURES|EmrB-QacA_family_major_facilitator_transporter|multidrug|EmrB-QacA_family_major_facilitator_transporter	0.999999951547	63.6	33	45.8	2.7e-06	1
MARR	33	65	SRX3808504.23394758	multidrug	gi:808045374:ref:WP_046207364.1:|FEATURES|marR|multidrug|marR	1.0	100.0	33	69.3	2.3e-13	1
MULTIDRUG_ABC_TRANSPORTER	467	499	SRX3808504.17495606	multidrug	gi:686364868:ref:WP_031893738.1:|FEATURES|multidrug_ABC_transporter|multidrug|multidrug_ABC_transporter	1.0	72.7	33	53.1	1.7e-08	1
ABCA	629	661	SRX3808504.15227083	multidrug	XP_753111.1|FEATURES|abcA|multidrug|abcA	0.999999625405	66.7	33	55.8	2.6e-09	1
MULTIDRUG_ABC_TRANSPORTER	477	509	SRX3808504.875283	multidrug	gi:1031799645:ref:WP_064138838.1:|FEATURES|multidrug_ABC_transporter|multidrug|multidrug_ABC_transporter	1.0	69.7	33	49.3	2.4e-07	1
YKKD	38	68	SRX3808504.9574468	multidrug	gi:489311091:ref:WP_003218500.1:|FEATURES|ykkD|multidrug|ykkD	0.999999836545	67.7	31	46.2	2.1e-06	1
EMRB-QACA_FAMILY_MAJOR_FACILITATOR_TRANSPORTER	119	151	SRX3808504.25167420	multidrug	NC_002951.3237419.p01|FEATURES|EmrB-QacA_family_major_facilitator_transporter|multidrug|EmrB-QacA_family_major_facilitator_transporter	0.999999991416	72.7	33	46.6	1.6e-06	1
QACG	25	56	SRX3808504.9708258	multidrug	gi:686408520:ref:WP_031913065.1:|FEATURES|qacG|multidrug|qacG	0.999999577569	100.0	32	71.2	5.8e-14	1
TRANSCRIPTIONAL_REGULATORY_PROTEIN_CPXR_CPXR	73	105	SRX3808504.5482094	unclassified	CP001485.1.gene721.p01|FEATURES|transcriptional_regulatory_protein_CpxR_cpxR|unclassified|transcriptional_regulatory_protein_CpxR_cpxR	0.848510628741	69.7	33	51.2	6.4e-08	1
BCRA	28	59	SRX3808504.1494161	bacitracin	P42332|FEATURES|bcrA|bacitracin|bcrA	0.999999999991	62.5	32	46.2	2.1e-06	1
RPOB2	445	477	SRX3808504.6380322	multidrug	BAD59497.1|FEATURES|rpoB2|multidrug|rpoB2	0.999999207249	87.9	33	67.0	1.1e-12	1
YKKC	33	64	SRX3808504.19251227	multidrug	ABS73653|FEATURES|ykkC|multidrug|ykkC	0.999999809196	62.5	32	45.1	4.6e-06	1
MULTIDRUG_ABC_TRANSPORTER	544	575	SRX3808504.1084400	multidrug	gi:505389066:ref:WP_015576168.1:|FEATURES|multidrug_ABC_transporter|multidrug|multidrug_ABC_transporter	0.999999999323	62.5	32	44.3	7.6e-06	1
TETP	67	98	SRX3808504.5337407	tetracycline	ZP_02632674|FEATURES|tetP|tetracycline|tetP	0.999999999991	65.6	32	46.2	2.0e-06	1
ARLS	389	419	SRX3808504.5531398	multidrug	YP_499945.1|FEATURES|arlS|multidrug|arlS	0.999997612183	67.7	31	45.4	3.3e-06	1
MULTIDRUG_ABC_TRANSPORTER	471	503	SRX3808504.21958074	multidrug	gi:664100597:ref:WP_030638327.1:|FEATURES|multidrug_ABC_transporter|multidrug|multidrug_ABC_transporter	1.0	84.8	33	57.0	1.2e-09	1
TRUNCATED_PUTATIVE_RESPONSE_REGULATOR_ARLR	176	208	SRX3808504.11414495	unclassified	AE015929.1.gene1106.p01|FEATURES|truncated_putative_response_regulator_ArlR|unclassified|truncated_putative_response_regulator_ArlR	0.999999999735	84.8	33	63.5	1.2e-11	1
MEPR	40	72	SRX3808504.22652301	multidrug	YP_001440920.1|FEATURES|mepR|multidrug|mepR	0.99999887832	81.8	33	56.6	1.5e-09	1
EMRB-QACA_FAMILY_MAJOR_FACILITATOR_TRANSPORTER	392	424	SRX3808504.24236907	multidrug	AE016830.1.gene424.p01|FEATURES|EmrB-QacA_family_major_facilitator_transporter|multidrug|EmrB-QacA_family_major_facilitator_transporter	0.999998676199	66.7	33	50.8	8.4e-08	1
PATA	239	269	SRX3808504.16597842	fluoroquinolone	NP_417544.5|FEATURES|patA|fluoroquinolone|patA	0.999982799219	61.3	31	43.9	9.6e-06	1
RPOB2	889	920	SRX3808504.24104111	multidrug	BAD59497.1|FEATURES|rpoB2|multidrug|rpoB2	0.999999363955	78.1	32	58.5	4.0e-10	1
ACRB	38	69	SRX3808504.13022470	multidrug	YP_001908403|FEATURES|acrB|multidrug|acrB	1.0	90.6	32	61.6	4.6e-11	1
MAJOR_FACILITATOR_SUPERFAMILY_TRANSPORTER	277	308	SRX3808504.2617206	multidrug	NC_002758.1122377.p01|FEATURES|major_facilitator_superfamily_transporter|multidrug|major_facilitator_superfamily_transporter	0.999999788595	81.2	32	63.9	9.6e-12	1
FMTC	88	120	SRX3808504.5614254	beta-lactam	gi:1031796384:ref:WP_064136479.1:|FEATURES|fmtC|beta-lactam|fmtC	1.0	69.7	33	51.6	4.9e-08	1
EMRB-QACA_FAMILY_MAJOR_FACILITATOR_TRANSPORTER	337	367	SRX3808504.3074084	multidrug	NC_002951.3237419.p01|FEATURES|EmrB-QacA_family_major_facilitator_transporter|multidrug|EmrB-QacA_family_major_facilitator_transporter	0.999999945456	61.3	31	44.3	7.6e-06	1
BACA	72	104	SRX3808504.3579696	bacitracin	YP_302125|FEATURES|bacA|bacitracin|bacA	1.0	100.0	33	73.6	1.2e-14	1
ARLS	231	263	SRX3808504.18692973	multidrug	YP_499945.1|FEATURES|arlS|multidrug|arlS	0.999999115659	97.0	33	70.1	1.3e-13	1
RPOB2	581	611	SRX3808504.18910436	multidrug	BAD59497.1|FEATURES|rpoB2|multidrug|rpoB2	0.999999283006	80.6	31	54.7	5.8e-09	1
RPOB2	141	172	SRX3808504.15389537	multidrug	BAD59497.1|FEATURES|rpoB2|multidrug|rpoB2	0.999999283006	71.9	32	54.7	5.6e-09	1
TETA(48)	151	182	SRX3808504.14802754	tetracycline	APB03214.1|FEATURES|tetA(48)|tetracycline|tetA(48)	0.973091041282	65.6	32	46.6	1.5e-06	1
MACB	443	474	SRX3808504.10011575	MLS	gi:694085087:ref:WP_032429904.1:|FEATURES|macB|MLS|macB	1.0	71.9	32	51.2	6.4e-08	1
TETA(60)	530	562	SRX3808504.1064170	tetracycline	ANZ79240.1|FEATURES|tetA(60)|tetracycline|tetA(60)	0.999999980112	60.6	33	48.1	5.4e-07	1
MARR	6	38	SRX3808504.8434603	multidrug	gi:516331910:ref:WP_017722569.1:|FEATURES|marR|multidrug|marR	1.0	100.0	33	72.8	2.1e-14	1
LMRB	32	63	SRX3808504.23866735	MLS	gi:384930133:gb:AFI26811.1:|FEATURES|lmrB|MLS|lmrB	1.0	71.9	32	52.8	2.2e-08	1
NORB	382	413	SRX3808504.14521153	fluoroquinolone	gi:738114161:ref:WP_036072414.1:|FEATURES|norB|fluoroquinolone|norB	1.0	87.5	32	61.2	6.0e-11	1
OPTRA	215	246	SRX3808504.9134738	oxazolidinone	AKA86814|FEATURES|optrA|oxazolidinone|optrA	0.998936380334	62.5	32	46.2	2.1e-06	1
BACA	72	104	SRX3808504.26360841	bacitracin	YP_302125|FEATURES|bacA|bacitracin|bacA	1.0	100.0	33	73.6	1.2e-14	1
EMRB-QACA_FAMILY_MAJOR_FACILITATOR_TRANSPORTER	129	161	SRX3808504.8248536	multidrug	NC_002951.3238155.p01|FEATURES|EmrB-QacA_family_major_facilitator_transporter|multidrug|EmrB-QacA_family_major_facilitator_transporter	0.999999744559	78.8	33	57.0	1.2e-09	1
RPOB2	471	502	SRX3808504.4634666	multidrug	BAD59497.1|FEATURES|rpoB2|multidrug|rpoB2	0.999999385861	81.2	32	59.7	1.8e-10	1
RPOB2	664	696	SRX3808504.23813264	multidrug	BAD59497.1|FEATURES|rpoB2|multidrug|rpoB2	0.999998997779	63.6	33	45.8	2.7e-06	1
FUSD	87	118	SRX3808504.4620302	fusidic-acid	WP_011303797|FEATURES|fusD|fusidic-acid|fusD	0.99903799838	96.9	32	63.9	9.3e-12	1
ARLS	225	256	SRX3808504.1737842	multidrug	YP_499945.1|FEATURES|arlS|multidrug|arlS	0.999999030627	96.9	32	67.0	1.1e-12	1
NORB	135	167	SRX3808504.17833330	fluoroquinolone	gi:1000360171:ref:WP_061107359.1:|FEATURES|norB|fluoroquinolone|norB	1.0	60.6	33	53.1	1.7e-08	1
RPOB2	432	464	SRX3808504.21072047	multidrug	BAD59497.1|FEATURES|rpoB2|multidrug|rpoB2	0.999999404997	87.9	33	60.8	8.1e-11	1
FUSD	64	96	SRX3808504.23390120	fusidic-acid	WP_011303797|FEATURES|fusD|fusidic-acid|fusD	0.999349135002	97.0	33	67.4	8.6e-13	1
MEPR	40	72	SRX3808504.22462876	multidrug	YP_001440920.1|FEATURES|mepR|multidrug|mepR	0.99999887832	81.8	33	56.6	1.5e-09	1
MULTIDRUG_ABC_TRANSPORTER	108	140	SRX3808504.4475083	multidrug	gi:686364868:ref:WP_031893738.1:|FEATURES|multidrug_ABC_transporter|multidrug|multidrug_ABC_transporter	1.0	93.9	33	58.9	3.0e-10	1
EMRB-QACA_FAMILY_MAJOR_FACILITATOR_TRANSPORTER	334	366	SRX3808504.4190268	multidrug	NC_002951.3238155.p01|FEATURES|EmrB-QacA_family_major_facilitator_transporter|multidrug|EmrB-QacA_family_major_facilitator_transporter	0.999999838585	84.8	33	61.2	6.2e-11	1
TRANSCRIPTIONAL_REGULATORY_PROTEIN_CPXR_CPXR	90	122	SRX3808504.12887701	unclassified	CP001918.1.gene5135.p01|FEATURES|transcriptional_regulatory_protein_CpxR_cpxR|unclassified|transcriptional_regulatory_protein_CpxR_cpxR	0.999999960236	66.7	33	47.0	1.2e-06	1
RPOB2	993	1025	SRX3808504.6429191	multidrug	BAD59497.1|FEATURES|rpoB2|multidrug|rpoB2	0.99999916404	63.6	33	50.1	1.4e-07	1
RPOB2	859	891	SRX3808504.464369	multidrug	BAD59497.1|FEATURES|rpoB2|multidrug|rpoB2	0.999999283006	69.7	33	54.7	5.8e-09	1
MULTIDRUG_ABC_TRANSPORTER	478	509	SRX3808504.464368	multidrug	gi:686364868:ref:WP_031893738.1:|FEATURES|multidrug_ABC_transporter|multidrug|multidrug_ABC_transporter	1.0	68.8	32	47.8	7.1e-07	1
MAJOR_FACILITATOR_SUPERFAMILY_TRANSPORTER	515	547	SRX3808504.2070470	multidrug	NC_002952.2859362.p01|FEATURES|major_facilitator_superfamily_transporter|multidrug|major_facilitator_superfamily_transporter	0.999999960983	90.9	33	60.8	8.1e-11	1
LMRB	256	287	SRX3808504.21991623	MLS	gi:1007411670:gb:AMQ72759.1:|FEATURES|lmrB|MLS|lmrB	1.0	87.5	32	62.0	3.6e-11	1
MULTIDRUG_ABC_TRANSPORTER	466	498	SRX3808504.18401999	multidrug	gi:558888514:ref:WP_023543283.1:|FEATURES|multidrug_ABC_transporter|multidrug|multidrug_ABC_transporter	0.999999917745	60.6	33	45.1	4.6e-06	1
ARLS	236	268	SRX3808504.3599654	multidrug	YP_499945.1|FEATURES|arlS|multidrug|arlS	0.999998364418	90.9	33	66.6	1.5e-12	1
TET36	67	97	SRX3808504.237588	tetracycline	AJ514254.gene.p01|FEATURES|tet36|tetracycline|tet36	0.999999951328	61.3	31	46.2	2.0e-06	1
MAJOR_FACILITATOR_SUPERFAMILY_TRANSPORTER	293	325	SRX3808504.6061272	multidrug	NC_002758.1122377.p01|FEATURES|major_facilitator_superfamily_transporter|multidrug|major_facilitator_superfamily_transporter	0.999999955285	66.7	33	60.8	8.1e-11	1
EMRB-QACA_FAMILY_MAJOR_FACILITATOR_TRANSPORTER	39	70	SRX3808504.5328781	multidrug	NC_002951.3237419.p01|FEATURES|EmrB-QacA_family_major_facilitator_transporter|multidrug|EmrB-QacA_family_major_facilitator_transporter	0.999999970067	65.6	32	50.8	8.1e-08	1
TETA	412	444	SRX3808504.26318449	tetracycline	gi:171851258:emb:CAQ04234.1:|FEATURES|tetA|tetracycline|tetA	0.972216152042	60.6	33	48.9	3.2e-07	1
EMRB-QACA_FAMILY_MAJOR_FACILITATOR_TRANSPORTER	392	424	SRX3808504.14452507	multidrug	AE016830.1.gene424.p01|FEATURES|EmrB-QacA_family_major_facilitator_transporter|multidrug|EmrB-QacA_family_major_facilitator_transporter	0.999998676199	66.7	33	50.8	8.4e-08	1
MULTIDRUG_ABC_TRANSPORTER	555	587	SRX3808504.12583848	multidrug	gi:748767925:ref:WP_040019608.1:|FEATURES|multidrug_ABC_transporter|multidrug|multidrug_ABC_transporter	1.0	63.6	33	50.4	1.1e-07	1
LMRB	97	129	SRX3808504.6358708	MLS	gi:1007411670:gb:AMQ72759.1:|FEATURES|lmrB|MLS|lmrB	1.0	93.9	33	68.2	5.1e-13	1
NORA	97	129	SRX3808504.3738778	multidrug	YP_302113|FEATURES|norA|multidrug|norA	1.0	100.0	33	68.2	5.1e-13	1
NORA	41	73	SRX3808504.657724	multidrug	gi:755009796:ref:WP_042363132.1:|FEATURES|norA|multidrug|norA	1.0	100.0	33	66.2	1.9e-12	1
RPOB2	999	1029	SRX3808504.11518172	multidrug	BAD59497.1|FEATURES|rpoB2|multidrug|rpoB2	0.999999067367	64.5	31	47.4	8.7e-07	1
MULTIDRUG_ABC_TRANSPORTER	193	225	SRX3808504.12648354	multidrug	gi:686364868:ref:WP_031893738.1:|FEATURES|multidrug_ABC_transporter|multidrug|multidrug_ABC_transporter	1.0	93.9	33	64.7	5.6e-12	1
LMRB	379	411	SRX3808504.23256394	MLS	gi:384930133:gb:AFI26811.1:|FEATURES|lmrB|MLS|lmrB	1.0	60.6	33	45.8	2.7e-06	1
MAJOR_FACILITATOR_SUPERFAMILY_TRANSPORTER	423	455	SRX3808504.23046293	multidrug	NC_002952.2859362.p01|FEATURES|major_facilitator_superfamily_transporter|multidrug|major_facilitator_superfamily_transporter	0.999999712425	75.8	33	55.1	4.4e-09	1
RPOB2	402	433	SRX3808504.18860613	multidrug	BAD59497.1|FEATURES|rpoB2|multidrug|rpoB2	0.999999255042	75.0	32	53.5	1.3e-08	1
TETA	413	444	SRX3808504.14126143	tetracycline	gi:171851258:emb:CAQ04234.1:|FEATURES|tetA|tetracycline|tetA	1.0	68.8	32	50.4	1.1e-07	1
EMRB-QACA_FAMILY_MAJOR_FACILITATOR_TRANSPORTER	18	50	SRX3808504.24154228	multidrug	NC_002951.3238155.p01|FEATURES|EmrB-QacA_family_major_facilitator_transporter|multidrug|EmrB-QacA_family_major_facilitator_transporter	0.999999848926	84.8	33	62.8	2.1e-11	1
DFRC	6	38	SRX3808504.24765146	diaminopyrimidine	AAO04716.1|FEATURES|dfrC|diaminopyrimidine|dfrC	0.999999994304	81.8	33	63.5	1.2e-11	1
MACB	147	178	SRX3808504.17180953	MLS	gi:1022664304:ref:WP_063420886.1:|FEATURES|macB|MLS|macB	1.0	65.6	32	46.2	2.0e-06	1
TRUNCATED_PUTATIVE_RESPONSE_REGULATOR_ARLR	157	189	SRX3808504.7149649	unclassified	gi:446114283:ref:WP_000192138.1:|FEATURES|truncated_putative_response_regulator_ArlR|unclassified|truncated_putative_response_regulator_ArlR	0.999999999994	75.8	33	59.3	2.4e-10	1
RPOB2	1027	1058	SRX3808504.2842934	multidrug	BAD59497.1|FEATURES|rpoB2|multidrug|rpoB2	0.999999502226	90.6	32	67.8	6.4e-13	1
MULTIDRUG_ABC_TRANSPORTER	455	486	SRX3808504.24508719	multidrug	gi:537465895:ref:WP_020977391.1:|FEATURES|multidrug_ABC_transporter|multidrug|multidrug_ABC_transporter	1.0	75.0	32	56.6	1.5e-09	1
RPOB2	862	893	SRX3808504.25780407	multidrug	BAD59497.1|FEATURES|rpoB2|multidrug|rpoB2	0.999999301003	75.0	32	55.5	3.3e-09	1
VANR	75	107	SRX3808504.6743726	glycopeptide	EU250284.1.gene5.p01|FEATURES|vanR|glycopeptide|vanR	1.0	75.8	33	55.1	4.4e-09	1
MEPR	38	70	SRX3808504.20158494	multidrug	YP_001440920.1|FEATURES|mepR|multidrug|mepR	0.99999892694	81.8	33	58.2	5.2e-10	1
RPOB2	142	174	SRX3808504.1339014	multidrug	BAD59497.1|FEATURES|rpoB2|multidrug|rpoB2	0.999999350524	78.8	33	57.8	6.9e-10	1
BACA	56	86	SRX3808504.11070653	bacitracin	YP_302125|FEATURES|bacA|bacitracin|bacA	1.0	100.0	31	69.7	1.7e-13	1
VGAA	200	232	SRX3808504.24390256	MLS	KC539823.1.gene1.p01|FEATURES|vgaA|MLS|vgaA	1.0	100.0	33	68.2	5.1e-13	1
CAT_CHLORAMPHENICOL_ACETYLTRANSFERASE	138	168	SRX3808504.18070463	phenicol	M58472.1.gene1.p01|FEATURES|cat_chloramphenicol_acetyltransferase|phenicol|cat_chloramphenicol_acetyltransferase	0.999999999387	74.2	31	54.3	7.6e-09	1
MEPR	14	46	SRX3808504.12588815	multidrug	YP_001440920.1|FEATURES|mepR|multidrug|mepR	0.999998890848	78.8	33	61.6	4.7e-11	1
AADD	54	86	SRX3808504.10443498	aminoglycoside	ACC96132|FEATURES|aadD|aminoglycoside|aadD	1.0	100.0	33	73.9	9.2e-15	1
NORB	299	330	SRX3808504.14454224	fluoroquinolone	gi:738114161:ref:WP_036072414.1:|FEATURES|norB|fluoroquinolone|norB	1.0	68.8	32	48.9	3.2e-07	1
RPOB2	1040	1072	SRX3808504.7663173	multidrug	BAD59497.1|FEATURES|rpoB2|multidrug|rpoB2	0.999998997779	87.9	33	67.4	8.6e-13	1
TET(K)	92	124	SRX3808504.20424033	tetracycline	YP_003283625.1|FEATURES|tet(K)|tetracycline|tet(K)	0.999999999863	100.0	33	68.9	3.0e-13	1
LMRB	126	157	SRX3808504.12032546	MLS	gi:1007411670:gb:AMQ72759.1:|FEATURES|lmrB|MLS|lmrB	1.0	71.9	32	47.0	1.2e-06	1
EMRB-QACA_FAMILY_MAJOR_FACILITATOR_TRANSPORTER	89	120	SRX3808504.4344543	multidrug	NC_002951.3238155.p01|FEATURES|EmrB-QacA_family_major_facilitator_transporter|multidrug|EmrB-QacA_family_major_facilitator_transporter	0.999999851377	90.6	32	63.2	1.6e-11	1
TETA	444	474	SRX3808504.26946135	tetracycline	gi:736993687:ref:WP_034989673.1:|FEATURES|tetA|tetracycline|tetA	0.999999999995	64.5	31	46.6	1.6e-06	1
RPOB2	875	905	SRX3808504.21604848	multidrug	BAD59497.1|FEATURES|rpoB2|multidrug|rpoB2	0.999999385861	77.4	31	59.7	1.8e-10	1
TRUNCATED_PUTATIVE_RESPONSE_REGULATOR_ARLR	84	115	SRX3808504.15770293	unclassified	HE999704.1.gene1528.p01|FEATURES|truncated_putative_response_regulator_ArlR|unclassified|truncated_putative_response_regulator_ArlR	0.999999014197	75.0	32	50.4	1.1e-07	1
MAJOR_FACILITATOR_SUPERFAMILY_TRANSPORTER	143	175	SRX3808504.13034520	multidrug	NC_002952.2859362.p01|FEATURES|major_facilitator_superfamily_transporter|multidrug|major_facilitator_superfamily_transporter	0.999999828404	81.8	33	57.8	6.9e-10	1
CAT_CHLORAMPHENICOL_ACETYLTRANSFERASE	140	172	SRX3808504.24049992	phenicol	M58472.1.gene1.p01|FEATURES|cat_chloramphenicol_acetyltransferase|phenicol|cat_chloramphenicol_acetyltransferase	0.999999966384	72.7	33	55.1	4.4e-09	1
MAJOR_FACILITATOR_SUPERFAMILY_TRANSPORTER	530	561	SRX3808504.18175524	multidrug	NC_002952.2859362.p01|FEATURES|major_facilitator_superfamily_transporter|multidrug|major_facilitator_superfamily_transporter	0.999999730647	65.6	32	47.8	6.9e-07	1
VANR	87	119	SRX3808504.13218612	glycopeptide	EU250284.1.gene5.p01|FEATURES|vanR|glycopeptide|vanR	1.0	72.7	33	54.3	7.6e-09	1
EMRB-QACA_FAMILY_MAJOR_FACILITATOR_TRANSPORTER	18	50	SRX3808504.11319873	multidrug	NC_002951.3238155.p01|FEATURES|EmrB-QacA_family_major_facilitator_transporter|multidrug|EmrB-QacA_family_major_facilitator_transporter	0.999999848926	84.8	33	62.8	2.1e-11	1
EMRB-QACA_FAMILY_MAJOR_FACILITATOR_TRANSPORTER	88	120	SRX3808504.15144218	multidrug	NC_002951.3237419.p01|FEATURES|EmrB-QacA_family_major_facilitator_transporter|multidrug|EmrB-QacA_family_major_facilitator_transporter	0.999999994558	66.7	33	51.6	4.9e-08	1
EMRB-QACA_FAMILY_MAJOR_FACILITATOR_TRANSPORTER	390	421	SRX3808504.18994880	multidrug	AE016830.1.gene424.p01|FEATURES|EmrB-QacA_family_major_facilitator_transporter|multidrug|EmrB-QacA_family_major_facilitator_transporter	0.99999852672	62.5	32	48.1	5.4e-07	1
TETT	70	102	SRX3808504.17103668	tetracycline	AAV80410|FEATURES|tetT|tetracycline|tetT	1.0	69.7	33	52.8	2.2e-08	1
MAJOR_FACILITATOR_SUPERFAMILY_TRANSPORTER	146	177	SRX3808504.12486391	multidrug	NC_002952.2859362.p01|FEATURES|major_facilitator_superfamily_transporter|multidrug|major_facilitator_superfamily_transporter	0.999999825113	84.4	32	57.4	9.0e-10	1
RPOB2	1021	1053	SRX3808504.12849744	multidrug	BAD59497.1|FEATURES|rpoB2|multidrug|rpoB2	0.999999307873	90.9	33	70.1	1.3e-13	1
MULTIDRUG_ABC_TRANSPORTER	460	492	SRX3808504.15109605	multidrug	gi:537465895:ref:WP_020977391.1:|FEATURES|multidrug_ABC_transporter|multidrug|multidrug_ABC_transporter	1.0	69.7	33	49.7	1.9e-07	1
EMRB-QACA_FAMILY_MAJOR_FACILITATOR_TRANSPORTER	128	160	SRX3808504.348247	multidrug	NC_002951.3238155.p01|FEATURES|EmrB-QacA_family_major_facilitator_transporter|multidrug|EmrB-QacA_family_major_facilitator_transporter	0.999999792863	78.8	33	56.6	1.5e-09	1
AADD	136	168	SRX3808504.6190546	aminoglycoside	ACC96132|FEATURES|aadD|aminoglycoside|aadD	0.999999999995	100.0	33	70.1	1.3e-13	1
NORB	100	130	SRX3808504.10183765	fluoroquinolone	gi:494742298:ref:WP_007477706.1:|FEATURES|norB|fluoroquinolone|norB	0.999999999905	61.3	31	45.8	2.7e-06	1
RPOB2	1003	1034	SRX3808504.5478252	multidrug	BAD59497.1|FEATURES|rpoB2|multidrug|rpoB2	0.999999196283	68.8	32	51.2	6.2e-08	1
MACB	133	165	SRX3808504.5728752	MLS	gi:695840638:ref:WP_032753940.1:|FEATURES|macB|MLS|macB	1.0	69.7	33	45.8	2.7e-06	1
EMRB-QACA_FAMILY_MAJOR_FACILITATOR_TRANSPORTER	117	149	SRX3808504.21222180	multidrug	NC_002951.3237419.p01|FEATURES|EmrB-QacA_family_major_facilitator_transporter|multidrug|EmrB-QacA_family_major_facilitator_transporter	0.999999945456	66.7	33	44.3	7.8e-06	1
DFRC	118	150	SRX3808504.19756370	diaminopyrimidine	AAO04716.1|FEATURES|dfrC|diaminopyrimidine|dfrC	0.999887415371	75.8	33	60.5	1.1e-10	1
EMRB-QACA_FAMILY_MAJOR_FACILITATOR_TRANSPORTER	352	384	SRX3808504.10824150	multidrug	NC_002951.3238155.p01|FEATURES|EmrB-QacA_family_major_facilitator_transporter|multidrug|EmrB-QacA_family_major_facilitator_transporter	0.999999803621	84.8	33	56.6	1.5e-09	1
RPOB2	588	618	SRX3808504.7414309	multidrug	BAD59497.1|FEATURES|rpoB2|multidrug|rpoB2	0.999999283006	80.6	31	54.7	5.8e-09	1
MAJOR_FACILITATOR_SUPERFAMILY_TRANSPORTER	514	546	SRX3808504.6991765	multidrug	NC_002952.2859362.p01|FEATURES|major_facilitator_superfamily_transporter|multidrug|major_facilitator_superfamily_transporter	0.999999770937	87.9	33	59.3	2.4e-10	1
LMRB	266	297	SRX3808504.18410294	MLS	gi:384930133:gb:AFI26811.1:|FEATURES|lmrB|MLS|lmrB	1.0	62.5	32	47.0	1.2e-06	1
LMRB	35	67	SRX3808504.24954401	MLS	gi:384930133:gb:AFI26811.1:|FEATURES|lmrB|MLS|lmrB	1.0	63.6	33	49.3	2.4e-07	1
EMRB-QACA_FAMILY_MAJOR_FACILITATOR_TRANSPORTER	116	148	SRX3808504.2678679	multidrug	NC_002951.3238155.p01|FEATURES|EmrB-QacA_family_major_facilitator_transporter|multidrug|EmrB-QacA_family_major_facilitator_transporter	0.999999871912	93.9	33	67.8	6.6e-13	1
NORB	381	413	SRX3808504.5750282	fluoroquinolone	gi:494742298:ref:WP_007477706.1:|FEATURES|norB|fluoroquinolone|norB	1.0	81.8	33	57.8	6.9e-10	1
BACA	172	204	SRX3808504.18483261	bacitracin	YP_302125|FEATURES|bacA|bacitracin|bacA	1.0	100.0	33	70.5	1.0e-13	1
NORB	118	150	SRX3808504.8556504	fluoroquinolone	gi:738114161:ref:WP_036072414.1:|FEATURES|norB|fluoroquinolone|norB	1.0	60.6	33	51.6	4.9e-08	1
EMRB-QACA_FAMILY_MAJOR_FACILITATOR_TRANSPORTER	137	167	SRX3808504.26154782	multidrug	NC_002951.3238155.p01|FEATURES|EmrB-QacA_family_major_facilitator_transporter|multidrug|EmrB-QacA_family_major_facilitator_transporter	0.999999637454	67.7	31	44.3	7.4e-06	1
VANR	76	108	SRX3808504.17829508	glycopeptide	CAB61229|FEATURES|vanR|glycopeptide|vanR	1.0	72.7	33	53.5	1.3e-08	1
MULTIDRUG_ABC_TRANSPORTER	21	51	SRX3808504.22718712	multidrug	gi:686364868:ref:WP_031893738.1:|FEATURES|multidrug_ABC_transporter|multidrug|multidrug_ABC_transporter	1.0	93.5	31	62.4	2.8e-11	1
FUSD	17	49	SRX3808504.22524309	fusidic-acid	WP_011303797|FEATURES|fusD|fusidic-acid|fusD	0.999349135002	97.0	33	67.4	8.6e-13	1
LMRB	47	78	SRX3808504.22753170	MLS	gi:384930133:gb:AFI26811.1:|FEATURES|lmrB|MLS|lmrB	1.0	65.6	32	50.8	8.4e-08	1
MAJOR_FACILITATOR_SUPERFAMILY_TRANSPORTER	423	455	SRX3808504.24670116	multidrug	NC_002952.2859362.p01|FEATURES|major_facilitator_superfamily_transporter|multidrug|major_facilitator_superfamily_transporter	0.999999811179	75.8	33	55.8	2.6e-09	1
EFRA	395	427	SRX3808504.13515141	multidrug	CDO61513.1|FEATURES|efrA|multidrug|efrA	0.999999612692	66.7	33	55.1	4.4e-09	1
ABCA	931	961	SRX3808504.13576343	multidrug	XP_753111.1|FEATURES|abcA|multidrug|abcA	0.999999694528	90.3	31	62.0	3.6e-11	1
RPOB2	892	924	SRX3808504.108805	multidrug	BAD59497.1|FEATURES|rpoB2|multidrug|rpoB2	0.999999371329	75.8	33	58.9	3.1e-10	1
RPOB2	372	404	SRX3808504.22019735	multidrug	BAD59497.1|FEATURES|rpoB2|multidrug|rpoB2	0.999999245425	69.7	33	53.1	1.7e-08	1
RPOB2	1015	1046	SRX3808504.1841745	multidrug	BAD59497.1|FEATURES|rpoB2|multidrug|rpoB2	0.999999436519	84.4	32	62.8	2.1e-11	1
TET(K)	413	445	SRX3808504.26497090	tetracycline	YP_003283625.1|FEATURES|tet(K)|tetracycline|tet(K)	0.999999954163	100.0	33	67.0	1.1e-12	1
MAJOR_FACILITATOR_SUPERFAMILY_TRANSPORTER	543	575	SRX3808504.18722284	multidrug	NC_002952.2859362.p01|FEATURES|major_facilitator_superfamily_transporter|multidrug|major_facilitator_superfamily_transporter	0.999999863503	87.9	33	62.8	2.1e-11	1
RPOB2	1058	1089	SRX3808504.9477096	multidrug	BAD59497.1|FEATURES|rpoB2|multidrug|rpoB2	0.999999350524	78.1	32	57.8	6.9e-10	1
QACB	310	341	SRX3808504.11884298	multidrug	gi:727755142:ref:WP_033862510.1:|FEATURES|qacB|multidrug|qacB	0.913599882773	96.9	32	65.9	2.5e-12	1
ARLS	383	415	SRX3808504.2494904	multidrug	YP_499945.1|FEATURES|arlS|multidrug|arlS	0.999998943567	84.8	33	64.3	7.3e-12	1
YKKD	40	70	SRX3808504.19592221	multidrug	gi:489421661:ref:WP_003327389.1:|FEATURES|ykkD|multidrug|ykkD	0.999999789792	67.7	31	46.2	2.1e-06	1
SMER	87	119	SRX3808504.13202123	multidrug	AAD51348.1|FEATURES|smeR|multidrug|smeR	0.999999985304	69.7	33	47.8	7.1e-07	1
MULTIDRUG_ABC_TRANSPORTER	460	490	SRX3808504.12756694	multidrug	gi:537465895:ref:WP_020977391.1:|FEATURES|multidrug_ABC_transporter|multidrug|multidrug_ABC_transporter	1.0	74.2	31	47.8	7.1e-07	1
LMRB	95	127	SRX3808504.12877714	MLS	gi:1007411670:gb:AMQ72759.1:|FEATURES|lmrB|MLS|lmrB	1.0	93.9	33	68.9	3.0e-13	1
VANR	76	108	SRX3808504.1778512	glycopeptide	CAB61229|FEATURES|vanR|glycopeptide|vanR	1.0	75.8	33	54.7	5.8e-09	1
EMRB-QACA_FAMILY_MAJOR_FACILITATOR_TRANSPORTER	6	37	SRX3808504.16272439	multidrug	NC_002951.3237419.p01|FEATURES|EmrB-QacA_family_major_facilitator_transporter|multidrug|EmrB-QacA_family_major_facilitator_transporter	0.999999957234	68.8	32	47.0	1.2e-06	1
MEPR	104	136	SRX3808504.25772458	multidrug	YP_001440920.1|FEATURES|mepR|multidrug|mepR	0.999998298614	63.6	33	45.4	3.5e-06	1
TETA(48)	150	180	SRX3808504.6294703	tetracycline	APB03214.1|FEATURES|tetA(48)|tetracycline|tetA(48)	0.974010570062	67.7	31	47.0	1.2e-06	1
MAJOR_FACILITATOR_SUPERFAMILY_TRANSPORTER	503	535	SRX3808504.10006938	multidrug	NC_002952.2859362.p01|FEATURES|major_facilitator_superfamily_transporter|multidrug|major_facilitator_superfamily_transporter	0.999999763105	69.7	33	50.8	8.4e-08	1
RPOB2	426	458	SRX3808504.19688089	multidrug	BAD59497.1|FEATURES|rpoB2|multidrug|rpoB2	0.999999291921	81.8	33	57.4	9.0e-10	1
NORA	124	156	SRX3808504.26751013	multidrug	YP_302113|FEATURES|norA|multidrug|norA	1.0	100.0	33	71.6	4.6e-14	1
RPOB2	1081	1112	SRX3808504.15450687	multidrug	BAD59497.1|FEATURES|rpoB2|multidrug|rpoB2	0.999999307873	78.1	32	55.8	2.6e-09	1
EMRB-QACA_FAMILY_MAJOR_FACILITATOR_TRANSPORTER	12	43	SRX3808504.15517526	multidrug	NC_002951.3237419.p01|FEATURES|EmrB-QacA_family_major_facilitator_transporter|multidrug|EmrB-QacA_family_major_facilitator_transporter	0.999999949252	71.9	32	45.1	4.6e-06	1
PATA	267	298	SRX3808504.18319232	fluoroquinolone	NP_417544.5|FEATURES|patA|fluoroquinolone|patA	0.999990833537	65.6	32	47.8	7.1e-07	1
MULTIDRUG_ABC_TRANSPORTER	477	507	SRX3808504.13982378	multidrug	gi:1031799645:ref:WP_064138838.1:|FEATURES|multidrug_ABC_transporter|multidrug|multidrug_ABC_transporter	0.999975159162	67.7	31	45.1	4.5e-06	1
EMRB-QACA_FAMILY_MAJOR_FACILITATOR_TRANSPORTER	316	348	SRX3808504.22348321	multidrug	NC_002951.3238155.p01|FEATURES|EmrB-QacA_family_major_facilitator_transporter|multidrug|EmrB-QacA_family_major_facilitator_transporter	0.999999739616	69.7	33	52.8	2.2e-08	1
TETM	365	396	SRX3808504.6537981	tetracycline	Q51238|FEATURES|tetM|tetracycline|tetM	1.0	100.0	32	65.9	2.4e-12	1
MULTIDRUG_ABC_TRANSPORTER	523	555	SRX3808504.12736138	multidrug	gi:496018010:ref:WP_008742581.1:|FEATURES|multidrug_ABC_transporter|multidrug|multidrug_ABC_transporter	1.0	81.8	33	55.5	3.4e-09	1
MULTIDRUG_ABC_TRANSPORTER	257	288	SRX3808504.20514253	multidrug	gi:686364868:ref:WP_031893738.1:|FEATURES|multidrug_ABC_transporter|multidrug|multidrug_ABC_transporter	1.0	84.4	32	57.8	6.6e-10	1
RPOB2	570	601	SRX3808504.15946036	multidrug	BAD59497.1|FEATURES|rpoB2|multidrug|rpoB2	0.999999325609	81.2	32	56.6	1.5e-09	1
FMTC	612	644	SRX3808504.26445560	beta-lactam	gi:446993908:ref:WP_001071164.1:|FEATURES|fmtC|beta-lactam|fmtC	1.0	78.8	33	61.2	6.2e-11	1
TET(K)	301	333	SRX3808504.18996652	tetracycline	YP_003283625.1|FEATURES|tet(K)|tetracycline|tet(K)	0.999999964207	100.0	33	68.6	3.9e-13	1
MULTIDRUG_ABC_TRANSPORTER	280	311	SRX3808504.23996062	multidrug	gi:686364868:ref:WP_031893738.1:|FEATURES|multidrug_ABC_transporter|multidrug|multidrug_ABC_transporter	1.0	90.6	32	58.2	5.2e-10	1
BACA	172	204	SRX3808504.5969572	bacitracin	YP_302125|FEATURES|bacA|bacitracin|bacA	1.0	100.0	33	70.5	1.0e-13	1
MULTIDRUG_ABC_TRANSPORTER	503	534	SRX3808504.11955076	multidrug	gi:517381192:ref:WP_018555350.1:|FEATURES|multidrug_ABC_transporter|multidrug|multidrug_ABC_transporter	0.869606698738	62.5	32	45.8	2.7e-06	1
EMRB-QACA_FAMILY_MAJOR_FACILITATOR_TRANSPORTER	402	432	SRX3808504.26908987	multidrug	AE016830.1.gene424.p01|FEATURES|EmrB-QacA_family_major_facilitator_transporter|multidrug|EmrB-QacA_family_major_facilitator_transporter	0.999998401853	61.3	31	46.2	2.1e-06	1
EMRB-QACA_FAMILY_MAJOR_FACILITATOR_TRANSPORTER	310	342	SRX3808504.22912398	multidrug	NC_002951.3238155.p01|FEATURES|EmrB-QacA_family_major_facilitator_transporter|multidrug|EmrB-QacA_family_major_facilitator_transporter	0.999999758683	66.7	33	52.0	3.8e-08	1
NORB	297	328	SRX3808504.3380304	fluoroquinolone	gi:917392609:ref:WP_051999321.1:|FEATURES|norB|fluoroquinolone|norB	1.0	75.0	32	48.5	4.0e-07	1
NORB	371	403	SRX3808504.13093858	fluoroquinolone	gi:738114161:ref:WP_036072414.1:|FEATURES|norB|fluoroquinolone|norB	1.0	87.9	33	63.5	1.2e-11	1
RPOB2	448	480	SRX3808504.3827288	multidrug	BAD59497.1|FEATURES|rpoB2|multidrug|rpoB2	0.999999255042	87.9	33	67.0	1.1e-12	1
MULTIDRUG_ABC_TRANSPORTER	527	559	SRX3808504.17487090	multidrug	gi:496018010:ref:WP_008742581.1:|FEATURES|multidrug_ABC_transporter|multidrug|multidrug_ABC_transporter	1.0	84.8	33	56.6	1.5e-09	1
EMRB-QACA_FAMILY_MAJOR_FACILITATOR_TRANSPORTER	23	55	SRX3808504.26043310	multidrug	NC_002951.3237419.p01|FEATURES|EmrB-QacA_family_major_facilitator_transporter|multidrug|EmrB-QacA_family_major_facilitator_transporter	0.99999999905	90.9	33	63.5	1.2e-11	1
RPOB2	438	470	SRX3808504.13915440	multidrug	BAD59497.1|FEATURES|rpoB2|multidrug|rpoB2	0.999999458107	87.9	33	64.3	7.3e-12	1
NORB	266	296	SRX3808504.19276569	fluoroquinolone	gi:494742298:ref:WP_007477706.1:|FEATURES|norB|fluoroquinolone|norB	1.0	77.4	31	50.4	1.1e-07	1
RPOB2	146	176	SRX3808504.12375431	multidrug	BAD59497.1|FEATURES|rpoB2|multidrug|rpoB2	0.999999264536	77.4	31	53.9	9.3e-09	1
MACB	443	473	SRX3808504.27016212	MLS	gi:1046630742:ref:WP_065696754.1:|FEATURES|macB|MLS|macB	1.0	71.0	31	48.9	3.2e-07	1
VANS	328	360	SRX3808504.14535297	glycopeptide	AAD42181|FEATURES|vanS|glycopeptide|vanS	1.0	63.6	33	47.4	9.3e-07	1
MACB	144	176	SRX3808504.23656196	MLS	gi:545231548:ref:WP_021531156.1:|FEATURES|macB|MLS|macB	1.0	60.6	33	44.3	7.8e-06	1
FMTC	563	594	SRX3808504.8164268	beta-lactam	gi:537465722:ref:WP_020977229.1:|FEATURES|fmtC|beta-lactam|fmtC	1.0	65.6	32	50.1	1.4e-07	1
MAJOR_FACILITATOR_SUPERFAMILY_TRANSPORTER	281	313	SRX3808504.16850120	multidrug	NC_002758.1122377.p01|FEATURES|major_facilitator_superfamily_transporter|multidrug|major_facilitator_superfamily_transporter	0.999999964818	72.7	33	62.8	2.1e-11	1
RPOB2	581	611	SRX3808504.22391314	multidrug	BAD59497.1|FEATURES|rpoB2|multidrug|rpoB2	0.999999301003	80.6	31	55.5	3.4e-09	1
RPOB2	956	987	SRX3808504.15742403	multidrug	BAD59497.1|FEATURES|rpoB2|multidrug|rpoB2	0.999998997779	65.6	32	45.8	2.7e-06	1
CLASS_A	205	237	SRX3808504.19022011	beta-lactam	M60253.gene.p01|FEATURES|class_A|beta-lactam|class_A	1.0	72.7	33	54.7	5.8e-09	1
BACA	95	127	SRX3808504.22946443	bacitracin	YP_302125|FEATURES|bacA|bacitracin|bacA	1.0	100.0	33	68.2	5.1e-13	1
TET(K)	132	162	SRX3808504.2900810	tetracycline	YP_003283625.1|FEATURES|tet(K)|tetracycline|tet(K)	1.0	96.8	31	61.6	4.6e-11	1
ABCA	264	295	SRX3808504.13886197	multidrug	XP_753111.1|FEATURES|abcA|multidrug|abcA	0.999999402418	65.6	32	45.1	4.6e-06	1
RPOB2	200	232	SRX3808504.25386501	multidrug	BAD59497.1|FEATURES|rpoB2|multidrug|rpoB2	0.999999424602	78.8	33	62.0	3.6e-11	1
RPOB2	782	813	SRX3808504.12374529	multidrug	BAD59497.1|FEATURES|rpoB2|multidrug|rpoB2	0.999999291921	87.5	32	57.0	1.1e-09	1
RPOB2	142	174	SRX3808504.11706730	multidrug	BAD59497.1|FEATURES|rpoB2|multidrug|rpoB2	0.999999350524	78.8	33	57.8	6.9e-10	1
DFRC	20	52	SRX3808504.14735296	diaminopyrimidine	AAO04716.1|FEATURES|dfrC|diaminopyrimidine|dfrC	0.999999978302	87.9	33	65.5	3.3e-12	1
MULTIDRUG_ABC_TRANSPORTER	553	584	SRX3808504.10217681	multidrug	AF170880.4.gene1.p01|FEATURES|multidrug_ABC_transporter|multidrug|multidrug_ABC_transporter	0.999999999709	62.5	32	48.9	3.2e-07	1
TETB(46)	470	502	SRX3808504.22418503	tetracycline	AET10445.1|FEATURES|tetB(46)|tetracycline|tetB(46)	0.999999999991	81.8	33	56.6	1.5e-09	1
CAT_CHLORAMPHENICOL_ACETYLTRANSFERASE	140	172	SRX3808504.19221591	phenicol	M58472.1.gene1.p01|FEATURES|cat_chloramphenicol_acetyltransferase|phenicol|cat_chloramphenicol_acetyltransferase	0.999999966384	72.7	33	55.1	4.4e-09	1
OPTRA	444	476	SRX3808504.13640935	oxazolidinone	AKA86814|FEATURES|optrA|oxazolidinone|optrA	0.981744437842	66.7	33	47.0	1.2e-06	1
MULTIDRUG_ABC_TRANSPORTER	466	496	SRX3808504.18237142	multidrug	gi:686364868:ref:WP_031893738.1:|FEATURES|multidrug_ABC_transporter|multidrug|multidrug_ABC_transporter	1.0	74.2	31	52.8	2.2e-08	1
LMRB	126	157	SRX3808504.10108812	MLS	gi:1007411670:gb:AMQ72759.1:|FEATURES|lmrB|MLS|lmrB	1.0	71.9	32	47.0	1.2e-06	1
DFRC	14	45	SRX3808504.2769667	diaminopyrimidine	AAO04716.1|FEATURES|dfrC|diaminopyrimidine|dfrC	0.999893110453	84.4	32	61.2	6.0e-11	1
TRUNCATED_PUTATIVE_RESPONSE_REGULATOR_ARLR	51	81	SRX3808504.8770167	unclassified	AE015929.1.gene1106.p01|FEATURES|truncated_putative_response_regulator_ArlR|unclassified|truncated_putative_response_regulator_ArlR	0.999999999997	93.5	31	60.1	1.3e-10	1
OPTRA	464	495	SRX3808504.11697767	oxazolidinone	AKA86814|FEATURES|optrA|oxazolidinone|optrA	0.989174345793	62.5	32	47.0	1.2e-06	1
MEPR	93	125	SRX3808504.11153532	multidrug	YP_001440920.1|FEATURES|mepR|multidrug|mepR	0.999998212618	63.6	33	44.3	7.8e-06	1
EMRB-QACA_FAMILY_MAJOR_FACILITATOR_TRANSPORTER	206	236	SRX3808504.1646352	multidrug	NC_002951.3237419.p01|FEATURES|EmrB-QacA_family_major_facilitator_transporter|multidrug|EmrB-QacA_family_major_facilitator_transporter	0.999999950598	71.0	31	45.4	3.5e-06	1
MEPR	38	70	SRX3808504.24575159	multidrug	YP_001440920.1|FEATURES|mepR|multidrug|mepR	0.99999892694	81.8	33	58.2	5.2e-10	1
TETB(46)	480	512	SRX3808504.13387814	tetracycline	AET10445.1|FEATURES|tetB(46)|tetracycline|tetB(46)	0.999999999957	72.7	33	49.7	1.9e-07	1
LMRB	26	58	SRX3808504.10632857	MLS	gi:384930133:gb:AFI26811.1:|FEATURES|lmrB|MLS|lmrB	1.0	69.7	33	53.9	9.9e-09	1
MSBA	511	543	SRX3808504.14179352	nitroimidazole	NP_415434.1|FEATURES|msbA|nitroimidazole|msbA	0.999846837635	72.7	33	49.7	1.9e-07	1
LMRB	95	127	SRX3808504.18299549	MLS	gi:1007411670:gb:AMQ72759.1:|FEATURES|lmrB|MLS|lmrB	1.0	93.9	33	68.9	3.0e-13	1
DFRC	120	151	SRX3808504.7935860	diaminopyrimidine	AAO04716.1|FEATURES|dfrC|diaminopyrimidine|dfrC	0.999459665366	81.2	32	61.2	6.2e-11	1
MAJOR_FACILITATOR_SUPERFAMILY_TRANSPORTER	134	164	SRX3808504.14253381	multidrug	NC_009487.5169637.p01|FEATURES|major_facilitator_superfamily_transporter|multidrug|major_facilitator_superfamily_transporter	0.999999766836	77.4	31	53.5	1.3e-08	1
RPOB2	761	793	SRX3808504.15986146	multidrug	BAD59497.1|FEATURES|rpoB2|multidrug|rpoB2	0.999999227885	69.7	33	52.4	2.9e-08	1
ARLS	173	205	SRX3808504.13278044	multidrug	YP_499945.1|FEATURES|arlS|multidrug|arlS	0.999998250641	69.7	33	51.6	4.9e-08	1
TETP	15	45	SRX3808504.8057179	tetracycline	YP_002850805|FEATURES|tetP|tetracycline|tetP	1.0	61.3	31	45.1	4.6e-06	1
RPOB2	438	470	SRX3808504.26974612	multidrug	BAD59497.1|FEATURES|rpoB2|multidrug|rpoB2	0.999999458107	87.9	33	64.3	7.3e-12	1
LMRB	89	121	SRX3808504.18884518	MLS	gi:1007411670:gb:AMQ72759.1:|FEATURES|lmrB|MLS|lmrB	1.0	93.9	33	67.0	1.1e-12	1
BACA	174	205	SRX3808504.22380388	bacitracin	YP_302125|FEATURES|bacA|bacitracin|bacA	1.0	100.0	32	68.9	2.9e-13	1
RPOB2	983	1013	SRX3808504.8072864	multidrug	BAD59497.1|FEATURES|rpoB2|multidrug|rpoB2	0.999999095184	67.7	31	48.1	5.3e-07	1
RPOB2	450	482	SRX3808504.22713661	multidrug	BAD59497.1|FEATURES|rpoB2|multidrug|rpoB2	0.999999524738	90.9	33	69.7	1.7e-13	1
MACB	444	474	SRX3808504.16746429	MLS	gi:694088163:ref:WP_032432902.1:|FEATURES|macB|MLS|macB	1.0	71.0	31	49.7	1.9e-07	1
VANE	103	133	SRX3808504.11833046	glycopeptide	FJ872411.1.gene41.p01|FEATURES|vanE|glycopeptide|vanE	0.999999999169	64.5	31	45.1	4.6e-06	1
MEPA	260	292	SRX3808504.18617926	multidrug	YP_302230|FEATURES|mepA|multidrug|mepA	1.0	97.0	33	66.2	1.9e-12	1
TAEA	187	219	SRX3808504.21396616	pleuromutilin	APB03219.1|FEATURES|TaeA|pleuromutilin|TaeA	0.973094900767	63.6	33	49.3	2.4e-07	1
VANR	73	103	SRX3808504.4995676	glycopeptide	EU250284.1.gene5.p01|FEATURES|vanR|glycopeptide|vanR	1.0	74.2	31	53.5	1.3e-08	1
TETA(46)	463	493	SRX3808504.12269712	tetracycline	AET10444.1|FEATURES|tetA(46)|tetracycline|tetA(46)	0.999999842136	77.4	31	50.4	1.1e-07	1
MULTIDRUG_ABC_TRANSPORTER	438	470	SRX3808504.26099120	multidrug	gi:686364868:ref:WP_031893738.1:|FEATURES|multidrug_ABC_transporter|multidrug|multidrug_ABC_transporter	1.0	78.8	33	57.8	6.9e-10	1
ABCA	871	903	SRX3808504.13358921	multidrug	XP_753111.1|FEATURES|abcA|multidrug|abcA	0.999999640293	81.8	33	57.0	1.2e-09	1
EMRB-QACA_FAMILY_MAJOR_FACILITATOR_TRANSPORTER	274	306	SRX3808504.23729923	multidrug	NC_002951.3237419.p01|FEATURES|EmrB-QacA_family_major_facilitator_transporter|multidrug|EmrB-QacA_family_major_facilitator_transporter	0.999999959533	63.6	33	48.1	5.4e-07	1
RPOB2	420	451	SRX3808504.22939928	multidrug	BAD59497.1|FEATURES|rpoB2|multidrug|rpoB2	0.999999334062	84.4	32	57.0	1.1e-09	1
QACB	156	188	SRX3808504.13088748	multidrug	gi:727755142:ref:WP_033862510.1:|FEATURES|qacB|multidrug|qacB	0.915199119419	97.0	33	67.0	1.1e-12	1
LMRB	378	410	SRX3808504.25500037	MLS	gi:384930133:gb:AFI26811.1:|FEATURES|lmrB|MLS|lmrB	1.0	60.6	33	46.6	1.6e-06	1
MEPA	248	280	SRX3808504.2925970	multidrug	YP_302230|FEATURES|mepA|multidrug|mepA	1.0	97.0	33	65.5	3.3e-12	1
ARLS	180	211	SRX3808504.2033764	multidrug	YP_499945.1|FEATURES|arlS|multidrug|arlS	0.999998018101	65.6	32	48.9	3.2e-07	1
NORA	343	374	SRX3808504.7319714	multidrug	YP_302113|FEATURES|norA|multidrug|norA	0.999999999989	84.4	32	55.8	2.6e-09	1
RPOB2	857	889	SRX3808504.7319716	multidrug	BAD59497.1|FEATURES|rpoB2|multidrug|rpoB2	0.999999264536	69.7	33	53.9	9.9e-09	1
EMRB-QACA_FAMILY_MAJOR_FACILITATOR_TRANSPORTER	323	354	SRX3808504.19716316	multidrug	NC_002951.3238155.p01|FEATURES|EmrB-QacA_family_major_facilitator_transporter|multidrug|EmrB-QacA_family_major_facilitator_transporter	0.999999800195	78.1	32	56.2	2.0e-09	1
RPOB2	569	601	SRX3808504.16990465	multidrug	BAD59497.1|FEATURES|rpoB2|multidrug|rpoB2	0.999999173242	72.7	33	50.4	1.1e-07	1
BCRA	29	59	SRX3808504.15658448	bacitracin	gi:542061059:gb:ERI11611.1:|FEATURES|bcrA|bacitracin|bcrA	0.999999988886	64.5	31	48.9	3.2e-07	1
MACB	147	177	SRX3808504.24292453	MLS	gi:486160789:ref:WP_001524406.1:|FEATURES|macB|MLS|macB	1.0	67.7	31	46.6	1.5e-06	1
MAJOR_FACILITATOR_SUPERFAMILY_TRANSPORTER	455	486	SRX3808504.16432341	multidrug	NC_002952.2859362.p01|FEATURES|major_facilitator_superfamily_transporter|multidrug|major_facilitator_superfamily_transporter	0.999999834023	78.1	32	58.5	4.0e-10	1
RPOB2	870	902	SRX3808504.9088426	multidrug	BAD59497.1|FEATURES|rpoB2|multidrug|rpoB2	0.999999363955	69.7	33	58.5	4.0e-10	1
EMRB-QACA_FAMILY_MAJOR_FACILITATOR_TRANSPORTER	60	92	SRX3808504.11610805	multidrug	NC_002951.3238155.p01|FEATURES|EmrB-QacA_family_major_facilitator_transporter|multidrug|EmrB-QacA_family_major_facilitator_transporter	0.999999702491	63.6	33	47.8	7.1e-07	1
TRUNCATED_PUTATIVE_RESPONSE_REGULATOR_ARLR	96	127	SRX3808504.23797423	unclassified	AE015929.1.gene1106.p01|FEATURES|truncated_putative_response_regulator_ArlR|unclassified|truncated_putative_response_regulator_ArlR	0.999999999517	87.5	32	61.6	4.7e-11	1
NORB	128	160	SRX3808504.27008489	fluoroquinolone	gi:494742298:ref:WP_007477706.1:|FEATURES|norB|fluoroquinolone|norB	1.0	66.7	33	52.0	3.8e-08	1
LMRB	28	60	SRX3808504.16625893	MLS	gi:384930133:gb:AFI26811.1:|FEATURES|lmrB|MLS|lmrB	1.0	72.7	33	55.5	3.4e-09	1
CLASS_A	103	135	SRX3808504.19140936	beta-lactam	M60253.gene.p01|FEATURES|class_A|beta-lactam|class_A	1.0	69.7	33	51.6	4.9e-08	1
MEPA	267	299	SRX3808504.26239337	multidrug	YP_302230|FEATURES|mepA|multidrug|mepA	1.0	90.9	33	65.9	2.5e-12	1
VANE	103	133	SRX3808504.26632037	glycopeptide	FJ872411.1.gene41.p01|FEATURES|vanE|glycopeptide|vanE	0.999999999169	64.5	31	45.1	4.6e-06	1
NORA	52	84	SRX3808504.18322426	multidrug	gi:755009796:ref:WP_042363132.1:|FEATURES|norA|multidrug|norA	1.0	100.0	33	67.8	6.6e-13	1
TETA(48)	150	182	SRX3808504.11042160	tetracycline	APB03214.1|FEATURES|tetA(48)|tetracycline|tetA(48)	0.972130480536	66.7	33	48.1	5.4e-07	1
RPOB2	991	1023	SRX3808504.13973900	multidrug	BAD59497.1|FEATURES|rpoB2|multidrug|rpoB2	0.999999138153	63.6	33	49.3	2.4e-07	1
ABCA	288	320	SRX3808504.22580006	multidrug	XP_753111.1|FEATURES|abcA|multidrug|abcA	0.999999475852	66.7	33	47.8	7.1e-07	1
RPOB2	1028	1059	SRX3808504.2970516	multidrug	BAD59497.1|FEATURES|rpoB2|multidrug|rpoB2	0.999999502226	90.6	32	67.8	6.4e-13	1
MULTIDRUG_ABC_TRANSPORTER	538	569	SRX3808504.904995	multidrug	gi:944152509:ref:WP_055644808.1:|FEATURES|multidrug_ABC_transporter|multidrug|multidrug_ABC_transporter	1.0	81.2	32	57.0	1.1e-09	1
MULTIDRUG_ABC_TRANSPORTER	244	275	SRX3808504.1850426	multidrug	gi:686364868:ref:WP_031893738.1:|FEATURES|multidrug_ABC_transporter|multidrug|multidrug_ABC_transporter	1.0	81.2	32	57.0	1.2e-09	1
ARLS	176	207	SRX3808504.11384344	multidrug	YP_499945.1|FEATURES|arlS|multidrug|arlS	0.999998127328	68.8	32	50.1	1.4e-07	1
NORA	99	131	SRX3808504.5895755	multidrug	gi:488407009:ref:WP_002476394.1:|FEATURES|norA|multidrug|norA	1.0	100.0	33	70.5	1.0e-13	1
TETL	311	342	SRX3808504.23991042	tetracycline	gi:1043724887:gb:ANS91860.1:|FEATURES|tetL|tetracycline|tetL	1.0	100.0	32	64.7	5.4e-12	1
MULTIDRUG_ABC_TRANSPORTER	230	261	SRX3808504.2004208	multidrug	gi:844773046:ref:WP_047936044.1:|FEATURES|multidrug_ABC_transporter|multidrug|multidrug_ABC_transporter	1.0	81.2	32	58.9	3.1e-10	1
MACB	139	171	SRX3808504.24048569	MLS	gi:974641719:ref:WP_059227752.1:|FEATURES|macB|MLS|macB	1.0	60.6	33	44.3	7.8e-06	1
RPOB2	1000	1031	SRX3808504.18823288	multidrug	BAD59497.1|FEATURES|rpoB2|multidrug|rpoB2	0.999999196283	68.8	32	51.2	6.2e-08	1
NORA	119	151	SRX3808504.55288	multidrug	YP_302113|FEATURES|norA|multidrug|norA	1.0	100.0	33	69.7	1.7e-13	1
NORB	88	119	SRX3808504.22516323	fluoroquinolone	gi:494742298:ref:WP_007477706.1:|FEATURES|norB|fluoroquinolone|norB	1.0	65.6	32	45.8	2.6e-06	1
VAND	87	119	SRX3808504.2874239	glycopeptide	AAZ98839|FEATURES|vanD|glycopeptide|vanD	0.999999999983	60.6	33	51.2	6.4e-08	1
LMRB	84	116	SRX3808504.19658866	MLS	gi:1007411670:gb:AMQ72759.1:|FEATURES|lmrB|MLS|lmrB	1.0	93.9	33	67.8	6.6e-13	1
MULTIDRUG_ABC_TRANSPORTER	467	499	SRX3808504.2874235	multidrug	gi:686364868:ref:WP_031893738.1:|FEATURES|multidrug_ABC_transporter|multidrug|multidrug_ABC_transporter	1.0	72.7	33	53.1	1.7e-08	1
YKKD	43	74	SRX3808504.17820645	multidrug	gi:291483835:dbj:BAI84910.1:|FEATURES|ykkD|multidrug|ykkD	0.99999999449	71.9	32	50.4	1.1e-07	1
RPOB2	264	296	SRX3808504.18088832	multidrug	BAD59497.1|FEATURES|rpoB2|multidrug|rpoB2	0.999999067367	63.6	33	47.4	9.3e-07	1
MULTIDRUG_ABC_TRANSPORTER	182	214	SRX3808504.25111582	multidrug	gi:686364868:ref:WP_031893738.1:|FEATURES|multidrug_ABC_transporter|multidrug|multidrug_ABC_transporter	1.0	84.8	33	58.9	3.1e-10	1
FUSD	8	40	SRX3808504.11415954	fusidic-acid	WP_011303797|FEATURES|fusD|fusidic-acid|fusD	0.999495875549	100.0	33	70.5	1.0e-13	1
MACB	141	172	SRX3808504.24339336	MLS	gi:1035735809:ref:WP_064572349.1:|FEATURES|macB|MLS|macB	0.999999648457	62.5	32	44.7	6.0e-06	1
MULTIDRUG_ABC_TRANSPORTER	477	507	SRX3808504.25340138	multidrug	gi:1031799645:ref:WP_064138838.1:|FEATURES|multidrug_ABC_transporter|multidrug|multidrug_ABC_transporter	0.999975159162	67.7	31	45.1	4.5e-06	1
MACB	22	53	SRX3808504.15034271	MLS	AAV85982.1|FEATURES|macB|MLS|macB	1.0	65.6	32	47.8	7.1e-07	1
VANR	69	101	SRX3808504.12030238	glycopeptide	gi:447203855:ref:WP_001281111.1:|FEATURES|vanR|glycopeptide|vanR	1.0	69.7	33	52.0	3.8e-08	1
RPOB2	1041	1073	SRX3808504.5459718	multidrug	BAD59497.1|FEATURES|rpoB2|multidrug|rpoB2	0.999999482918	87.9	33	66.2	1.9e-12	1
MEPA	380	411	SRX3808504.16165079	multidrug	YP_302230|FEATURES|mepA|multidrug|mepA	1.0	96.9	32	63.5	1.2e-11	1
NORA	41	73	SRX3808504.18620045	multidrug	gi:755009796:ref:WP_042363132.1:|FEATURES|norA|multidrug|norA	1.0	100.0	33	66.2	1.9e-12	1
MULTIDRUG_ABC_TRANSPORTER	483	515	SRX3808504.6665742	multidrug	gi:817122037:ref:WP_046494699.1:|FEATURES|multidrug_ABC_transporter|multidrug|multidrug_ABC_transporter	1.0	66.7	33	50.4	1.1e-07	1
NORB	104	136	SRX3808504.2584129	fluoroquinolone	gi:494742298:ref:WP_007477706.1:|FEATURES|norB|fluoroquinolone|norB	0.999999999958	60.6	33	47.8	7.1e-07	1
ABCA	1228	1259	SRX3808504.3721403	multidrug	XP_753111.1|FEATURES|abcA|multidrug|abcA	0.999999649369	71.9	32	57.8	6.6e-10	1
FMTC	233	264	SRX3808504.23934438	beta-lactam	gi:1031796384:ref:WP_064136479.1:|FEATURES|fmtC|beta-lactam|fmtC	1.0	87.5	32	57.4	9.0e-10	1
NORB	367	399	SRX3808504.22591386	fluoroquinolone	gi:738114161:ref:WP_036072414.1:|FEATURES|norB|fluoroquinolone|norB	0.999999727499	60.6	33	45.1	4.6e-06	1
MEPA	73	105	SRX3808504.15458687	multidrug	YP_302230|FEATURES|mepA|multidrug|mepA	1.0	97.0	33	65.9	2.5e-12	1
EMRB-QACA_FAMILY_MAJOR_FACILITATOR_TRANSPORTER	197	229	SRX3808504.26375799	multidrug	NC_002951.3237419.p01|FEATURES|EmrB-QacA_family_major_facilitator_transporter|multidrug|EmrB-QacA_family_major_facilitator_transporter	0.999999985024	81.8	33	58.5	4.0e-10	1
EMRB-QACA_FAMILY_MAJOR_FACILITATOR_TRANSPORTER	130	162	SRX3808504.3386334	multidrug	NC_002951.3237419.p01|FEATURES|EmrB-QacA_family_major_facilitator_transporter|multidrug|EmrB-QacA_family_major_facilitator_transporter	0.999999994453	69.7	33	50.8	8.4e-08	1
MULTIDRUG_ABC_TRANSPORTER	469	501	SRX3808504.9277130	multidrug	gi:1031799645:ref:WP_064138838.1:|FEATURES|multidrug_ABC_transporter|multidrug|multidrug_ABC_transporter	1.0	81.8	33	52.0	3.8e-08	1
VANS	288	320	SRX3808504.3627280	glycopeptide	AAK58493|FEATURES|vanS|glycopeptide|vanS	0.999999999948	63.6	33	44.7	6.0e-06	1
TET(K)	27	59	SRX3808504.19347778	tetracycline	YP_003283625.1|FEATURES|tet(K)|tetracycline|tet(K)	1.0	100.0	33	72.8	2.1e-14	1
MAJOR_FACILITATOR_SUPERFAMILY_TRANSPORTER	571	603	SRX3808504.1047662	multidrug	NC_002952.2859362.p01|FEATURES|major_facilitator_superfamily_transporter|multidrug|major_facilitator_superfamily_transporter	0.999999796755	72.7	33	54.3	7.6e-09	1
LMRB	84	116	SRX3808504.8344138	MLS	gi:1007411670:gb:AMQ72759.1:|FEATURES|lmrB|MLS|lmrB	1.0	93.9	33	67.8	6.6e-13	1
BACA	60	92	SRX3808504.391904	bacitracin	YP_302125|FEATURES|bacA|bacitracin|bacA	1.0	100.0	33	74.7	5.4e-15	1
NORB	371	403	SRX3808504.23426871	fluoroquinolone	gi:738114161:ref:WP_036072414.1:|FEATURES|norB|fluoroquinolone|norB	1.0	90.9	33	64.7	5.6e-12	1
RPOB2	796	827	SRX3808504.14844823	multidrug	BAD59497.1|FEATURES|rpoB2|multidrug|rpoB2	0.999999325609	87.5	32	56.6	1.5e-09	1
TRUNCATED_PUTATIVE_RESPONSE_REGULATOR_ARLR	98	128	SRX3808504.26143269	unclassified	NC_002745.1124086.p01|FEATURES|truncated_putative_response_regulator_ArlR|unclassified|truncated_putative_response_regulator_ArlR	0.999999999622	87.1	31	59.3	2.2e-10	1
RPOB2	718	750	SRX3808504.7455411	multidrug	BAD59497.1|FEATURES|rpoB2|multidrug|rpoB2	0.999999255042	72.7	33	53.5	1.3e-08	1
MPHC	189	221	SRX3808504.11932692	MLS	YP_001569069|FEATURES|mphC|MLS|mphC	1.0	100.0	33	75.9	2.4e-15	1
LMRB	131	161	SRX3808504.9523180	MLS	gi:1007411670:gb:AMQ72759.1:|FEATURES|lmrB|MLS|lmrB	1.0	71.0	31	48.5	4.2e-07	1
VANR	90	120	SRX3808504.12641979	glycopeptide	gi:950257734:ref:WP_057294159.1:|FEATURES|vanR|glycopeptide|vanR	1.0	64.5	31	44.3	7.8e-06	1
RPOB2	464	496	SRX3808504.24657132	multidrug	BAD59497.1|FEATURES|rpoB2|multidrug|rpoB2	0.999999446788	84.8	33	63.5	1.2e-11	1
NORB	381	413	SRX3808504.12697286	fluoroquinolone	gi:494742298:ref:WP_007477706.1:|FEATURES|norB|fluoroquinolone|norB	1.0	81.8	33	57.8	6.9e-10	1
RPOB2	357	387	SRX3808504.19588937	multidrug	BAD59497.1|FEATURES|rpoB2|multidrug|rpoB2	0.999999316932	80.6	31	56.2	1.9e-09	1
NORA	278	310	SRX3808504.7683573	multidrug	YP_302113|FEATURES|norA|multidrug|norA	1.0	100.0	33	68.2	5.1e-13	1
MULTIDRUG_ABC_TRANSPORTER	91	123	SRX3808504.14506062	multidrug	gi:686364868:ref:WP_031893738.1:|FEATURES|multidrug_ABC_transporter|multidrug|multidrug_ABC_transporter	1.0	78.8	33	51.6	4.9e-08	1
EMRB-QACA_FAMILY_MAJOR_FACILITATOR_TRANSPORTER	128	159	SRX3808504.7131149	multidrug	NC_002951.3238155.p01|FEATURES|EmrB-QacA_family_major_facilitator_transporter|multidrug|EmrB-QacA_family_major_facilitator_transporter	0.99999972485	75.0	32	50.4	1.1e-07	1
RPOB2	1076	1107	SRX3808504.6134812	multidrug	BAD59497.1|FEATURES|rpoB2|multidrug|rpoB2	0.999999316932	78.1	32	56.2	2.0e-09	1
ARLS	231	263	SRX3808504.8638620	multidrug	YP_499945.1|FEATURES|arlS|multidrug|arlS	0.999999115659	97.0	33	70.1	1.3e-13	1
RPOB2	457	488	SRX3808504.14482006	multidrug	BAD59497.1|FEATURES|rpoB2|multidrug|rpoB2	0.999999334062	87.5	32	65.5	3.3e-12	1
TET(K)	168	200	SRX3808504.8063535	tetracycline	YP_003283625.1|FEATURES|tet(K)|tetracycline|tet(K)	1.0	100.0	33	69.3	2.3e-13	1
EMRB-QACA_FAMILY_MAJOR_FACILITATOR_TRANSPORTER	126	156	SRX3808504.7609025	multidrug	NC_002951.3237419.p01|FEATURES|EmrB-QacA_family_major_facilitator_transporter|multidrug|EmrB-QacA_family_major_facilitator_transporter	0.999999964645	74.2	31	46.6	1.6e-06	1
TETA	443	474	SRX3808504.9932464	tetracycline	gi:736993687:ref:WP_034989673.1:|FEATURES|tetA|tetracycline|tetA	0.999999977498	65.6	32	46.6	1.6e-06	1
RPOB2	270	302	SRX3808504.14655432	multidrug	BAD59497.1|FEATURES|rpoB2|multidrug|rpoB2	0.999999138153	69.7	33	49.3	2.4e-07	1
MULTIDRUG_ABC_TRANSPORTER	193	225	SRX3808504.11714495	multidrug	gi:686364868:ref:WP_031893738.1:|FEATURES|multidrug_ABC_transporter|multidrug|multidrug_ABC_transporter	1.0	90.9	33	63.2	1.6e-11	1
EMRB-QACA_FAMILY_MAJOR_FACILITATOR_TRANSPORTER	125	157	SRX3808504.23001168	multidrug	NC_002951.3237419.p01|FEATURES|EmrB-QacA_family_major_facilitator_transporter|multidrug|EmrB-QacA_family_major_facilitator_transporter	0.999999994103	72.7	33	52.0	3.8e-08	1
RPOB2	260	290	SRX3808504.18590055	multidrug	BAD59497.1|FEATURES|rpoB2|multidrug|rpoB2	0.999998945312	64.5	31	44.7	6.0e-06	1
MULTIDRUG_ABC_TRANSPORTER	457	488	SRX3808504.21093330	multidrug	gi:537465895:ref:WP_020977391.1:|FEATURES|multidrug_ABC_transporter|multidrug|multidrug_ABC_transporter	1.0	71.9	32	48.5	4.2e-07	1
MULTIDRUG_ABC_TRANSPORTER	193	225	SRX3808504.4965520	multidrug	gi:686364868:ref:WP_031893738.1:|FEATURES|multidrug_ABC_transporter|multidrug|multidrug_ABC_transporter	1.0	90.9	33	63.2	1.6e-11	1
EMRB-QACA_FAMILY_MAJOR_FACILITATOR_TRANSPORTER	18	50	SRX3808504.19657516	multidrug	NC_002951.3238155.p01|FEATURES|EmrB-QacA_family_major_facilitator_transporter|multidrug|EmrB-QacA_family_major_facilitator_transporter	0.999999848926	84.8	33	62.8	2.1e-11	1
RPOB2	365	397	SRX3808504.14588074	multidrug	BAD59497.1|FEATURES|rpoB2|multidrug|rpoB2	0.999999399898	84.8	33	60.5	1.1e-10	1
RPOB2	797	829	SRX3808504.4140460	multidrug	BAD59497.1|FEATURES|rpoB2|multidrug|rpoB2	0.999999378637	87.9	33	60.1	1.4e-10	1
FMTC	353	385	SRX3808504.18047998	beta-lactam	gi:1031796384:ref:WP_064136479.1:|FEATURES|fmtC|beta-lactam|fmtC	1.0	78.8	33	58.9	3.1e-10	1
MPHC	217	249	SRX3808504.23851320	MLS	YP_001569069|FEATURES|mphC|MLS|mphC	1.0	100.0	33	75.5	3.2e-15	1
EMRB-QACA_FAMILY_MAJOR_FACILITATOR_TRANSPORTER	320	352	SRX3808504.10152428	multidrug	NC_002951.3238155.p01|FEATURES|EmrB-QacA_family_major_facilitator_transporter|multidrug|EmrB-QacA_family_major_facilitator_transporter	0.999999806996	75.8	33	57.0	1.2e-09	1
EMRB-QACA_FAMILY_MAJOR_FACILITATOR_TRANSPORTER	135	165	SRX3808504.7139773	multidrug	NC_002951.3237419.p01|FEATURES|EmrB-QacA_family_major_facilitator_transporter|multidrug|EmrB-QacA_family_major_facilitator_transporter	0.999999959452	71.0	31	47.8	6.7e-07	1
NORA	32	64	SRX3808504.4205188	multidrug	gi:755009796:ref:WP_042363132.1:|FEATURES|norA|multidrug|norA	1.0	100.0	33	66.2	1.9e-12	1
EMRB-QACA_FAMILY_MAJOR_FACILITATOR_TRANSPORTER	6	37	SRX3808504.14657493	multidrug	NC_002951.3237419.p01|FEATURES|EmrB-QacA_family_major_facilitator_transporter|multidrug|EmrB-QacA_family_major_facilitator_transporter	0.999999957234	68.8	32	47.0	1.2e-06	1
TRANSCRIPTIONAL_REGULATORY_PROTEIN_CPXR_CPXR	90	122	SRX3808504.7558725	unclassified	CP001918.1.gene5135.p01|FEATURES|transcriptional_regulatory_protein_CpxR_cpxR|unclassified|transcriptional_regulatory_protein_CpxR_cpxR	0.999999960236	66.7	33	47.0	1.2e-06	1
MAJOR_FACILITATOR_SUPERFAMILY_TRANSPORTER	510	542	SRX3808504.4037196	multidrug	NC_002952.2859362.p01|FEATURES|major_facilitator_superfamily_transporter|multidrug|major_facilitator_superfamily_transporter	0.999999946874	72.7	33	51.2	6.4e-08	1
TETA(48)	150	182	SRX3808504.3799409	tetracycline	APB03214.1|FEATURES|tetA(48)|tetracycline|tetA(48)	0.972130480536	66.7	33	48.1	5.4e-07	1
NORA	287	319	SRX3808504.18750824	multidrug	YP_302113|FEATURES|norA|multidrug|norA	1.0	100.0	33	72.0	3.5e-14	1
TETA(48)	150	182	SRX3808504.7792051	tetracycline	APB03214.1|FEATURES|tetA(48)|tetracycline|tetA(48)	0.972130480536	66.7	33	48.1	5.4e-07	1
RPOB2	394	425	SRX3808504.4298665	multidrug	BAD59497.1|FEATURES|rpoB2|multidrug|rpoB2	0.999999185016	65.6	32	50.8	8.1e-08	1
EMRB-QACA_FAMILY_MAJOR_FACILITATOR_TRANSPORTER	224	256	SRX3808504.25724011	multidrug	NC_002951.3238155.p01|FEATURES|EmrB-QacA_family_major_facilitator_transporter|multidrug|EmrB-QacA_family_major_facilitator_transporter	0.999999758683	69.7	33	52.0	3.8e-08	1
MULTIDRUG_ABC_TRANSPORTER	443	474	SRX3808504.15827226	multidrug	gi:686364868:ref:WP_031893738.1:|FEATURES|multidrug_ABC_transporter|multidrug|multidrug_ABC_transporter	1.0	84.4	32	60.1	1.3e-10	1
BACA	72	104	SRX3808504.8501972	bacitracin	YP_302125|FEATURES|bacA|bacitracin|bacA	1.0	100.0	33	73.6	1.2e-14	1
NORB	304	335	SRX3808504.19924834	fluoroquinolone	gi:1000360171:ref:WP_061107359.1:|FEATURES|norB|fluoroquinolone|norB	1.0	71.9	32	50.4	1.1e-07	1
CATB	137	168	SRX3808504.20416634	phenicol	AY123251.gene2.p01|FEATURES|catB|phenicol|catB	0.999999953822	75.0	32	56.6	1.5e-09	1
LMRB	40	70	SRX3808504.15956184	MLS	gi:384930133:gb:AFI26811.1:|FEATURES|lmrB|MLS|lmrB	1.0	64.5	31	47.0	1.2e-06	1
LMRB	21	53	SRX3808504.17683342	MLS	gi:498485855:ref:WP_010787543.1:|FEATURES|lmrB|MLS|lmrB	1.0	78.8	33	56.6	1.5e-09	1
RPOB2	761	793	SRX3808504.4176659	multidrug	BAD59497.1|FEATURES|rpoB2|multidrug|rpoB2	0.999999151305	75.8	33	53.5	1.3e-08	1
EMRB-QACA_FAMILY_MAJOR_FACILITATOR_TRANSPORTER	116	147	SRX3808504.6968042	multidrug	NC_002951.3238155.p01|FEATURES|EmrB-QacA_family_major_facilitator_transporter|multidrug|EmrB-QacA_family_major_facilitator_transporter	0.999999859789	93.8	32	65.9	2.5e-12	1
RPOB2	1035	1067	SRX3808504.10001822	multidrug	BAD59497.1|FEATURES|rpoB2|multidrug|rpoB2	0.999999264536	84.8	33	67.0	1.1e-12	1
TETB(46)	366	398	SRX3808504.18512352	tetracycline	AET10445.1|FEATURES|tetB(46)|tetracycline|tetB(46)	0.999999808629	63.6	33	47.4	9.3e-07	1
TETA(60)	462	493	SRX3808504.1825908	tetracycline	ANZ79240.1|FEATURES|tetA(60)|tetracycline|tetA(60)	0.999999975155	71.9	32	47.0	1.2e-06	1
NORA	137	169	SRX3808504.13945993	multidrug	YP_302113|FEATURES|norA|multidrug|norA	1.0	100.0	33	73.6	1.2e-14	1
VGAA	245	277	SRX3808504.12086588	MLS	KC539823.1.gene1.p01|FEATURES|vgaA|MLS|vgaA	1.0	100.0	33	67.4	8.6e-13	1
TCR3	63	95	SRX3808504.24605376	tetracycline	BAA07390|FEATURES|tcr3|tetracycline|tcr3	0.999999718805	60.6	33	48.9	3.2e-07	1
EMRB-QACA_FAMILY_MAJOR_FACILITATOR_TRANSPORTER	181	213	SRX3808504.23372440	multidrug	NC_002951.3237419.p01|FEATURES|EmrB-QacA_family_major_facilitator_transporter|multidrug|EmrB-QacA_family_major_facilitator_transporter	0.99999995403	60.6	33	46.2	2.1e-06	1
MACB	141	172	SRX3808504.8500002	MLS	gi:1022664304:ref:WP_063420886.1:|FEATURES|macB|MLS|macB	1.0	71.9	32	47.8	7.1e-07	1
TETT	70	102	SRX3808504.23327346	tetracycline	AAV80410|FEATURES|tetT|tetracycline|tetT	1.0	69.7	33	52.8	2.2e-08	1
TETA	444	474	SRX3808504.17779832	tetracycline	gi:736993687:ref:WP_034989673.1:|FEATURES|tetA|tetracycline|tetA	0.999999999997	67.7	31	47.8	7.1e-07	1
TET(K)	297	329	SRX3808504.15751179	tetracycline	YP_003283625.1|FEATURES|tet(K)|tetracycline|tet(K)	1.0	100.0	33	69.3	2.3e-13	1
LMRB	35	67	SRX3808504.11393626	MLS	gi:384930133:gb:AFI26811.1:|FEATURES|lmrB|MLS|lmrB	1.0	66.7	33	50.4	1.1e-07	1
FUSB	29	61	SRX3808504.9886723	fusaric-acid	AAL12234|FEATURES|fusB|fusaric-acid|fusB	0.999707822611	100.0	33	69.3	2.3e-13	1
RPOB2	886	918	SRX3808504.3196243	multidrug	BAD59497.1|FEATURES|rpoB2|multidrug|rpoB2	0.999999301003	69.7	33	55.5	3.4e-09	1
MULTIDRUG_ABC_TRANSPORTER	479	511	SRX3808504.25771736	multidrug	gi:686364868:ref:WP_031893738.1:|FEATURES|multidrug_ABC_transporter|multidrug|multidrug_ABC_transporter	1.0	93.9	33	64.3	7.3e-12	1
VANR	69	100	SRX3808504.21090734	glycopeptide	CAB61229|FEATURES|vanR|glycopeptide|vanR	1.0	75.0	32	53.5	1.3e-08	1
TET(K)	141	173	SRX3808504.8252884	tetracycline	YP_003283625.1|FEATURES|tet(K)|tetracycline|tet(K)	1.0	100.0	33	72.0	3.5e-14	1
CLASS_A	98	130	SRX3808504.1211830	beta-lactam	M60253.gene.p01|FEATURES|class_A|beta-lactam|class_A	1.0	66.7	33	49.7	1.9e-07	1
MEPR	35	66	SRX3808504.6591761	multidrug	YP_001440920.1|FEATURES|mepR|multidrug|mepR	0.999998838889	78.1	32	55.5	3.3e-09	1
RPOB2	1002	1034	SRX3808504.19965409	multidrug	BAD59497.1|FEATURES|rpoB2|multidrug|rpoB2	0.999999264536	69.7	33	53.9	9.9e-09	1
VANR	58	89	SRX3808504.15430564	glycopeptide	CAB61229|FEATURES|vanR|glycopeptide|vanR	0.89283639491	62.5	32	48.9	3.2e-07	1
EMRB-QACA_FAMILY_MAJOR_FACILITATOR_TRANSPORTER	212	242	SRX3808504.9113482	multidrug	AE016830.1.gene424.p01|FEATURES|EmrB-QacA_family_major_facilitator_transporter|multidrug|EmrB-QacA_family_major_facilitator_transporter	0.999998483398	67.7	31	47.4	8.7e-07	1
BACA	69	101	SRX3808504.10026032	bacitracin	YP_302125|FEATURES|bacA|bacitracin|bacA	1.0	100.0	33	73.9	9.2e-15	1
RPOB2	884	915	SRX3808504.10111847	multidrug	BAD59497.1|FEATURES|rpoB2|multidrug|rpoB2	0.999999291921	71.9	32	55.1	4.4e-09	1
RPOB2	581	611	SRX3808504.12451822	multidrug	BAD59497.1|FEATURES|rpoB2|multidrug|rpoB2	0.999999325609	83.9	31	56.6	1.5e-09	1
NORB	258	289	SRX3808504.14016088	fluoroquinolone	gi:494742298:ref:WP_007477706.1:|FEATURES|norB|fluoroquinolone|norB	1.0	78.1	32	57.0	1.2e-09	1
EMRB-QACA_FAMILY_MAJOR_FACILITATOR_TRANSPORTER	61	93	SRX3808504.23048889	multidrug	NC_002951.3237419.p01|FEATURES|EmrB-QacA_family_major_facilitator_transporter|multidrug|EmrB-QacA_family_major_facilitator_transporter	0.999999947394	63.6	33	49.3	2.4e-07	1
TETA(60)	541	572	SRX3808504.5175863	tetracycline	ANZ79240.1|FEATURES|tetA(60)|tetracycline|tetA(60)	0.999999981639	62.5	32	48.5	4.0e-07	1
MEPA	64	96	SRX3808504.24835029	multidrug	YP_302230|FEATURES|mepA|multidrug|mepA	1.0	97.0	33	65.5	3.3e-12	1
VANT	392	424	SRX3808504.13575087	glycopeptide	JF802084.2.gene3.p01|FEATURES|vanT|glycopeptide|vanT	0.99999991187	60.6	33	44.7	6.0e-06	1
RIFAMPIN_MONOOXYGENASE	271	303	SRX3808504.18198497	rifamycin	gi:663760960:ref:WP_030535072.1:|FEATURES|rifampin_monooxygenase|rifamycin|rifampin_monooxygenase	1.0	60.6	33	50.1	1.4e-07	1
RPOB2	1081	1112	SRX3808504.8601997	multidrug	BAD59497.1|FEATURES|rpoB2|multidrug|rpoB2	0.99999923799	71.9	32	52.8	2.2e-08	1
MACB	142	174	SRX3808504.1213093	MLS	gi:1046630742:ref:WP_065696754.1:|FEATURES|macB|MLS|macB	1.0	63.6	33	45.4	3.5e-06	1
MAJOR_FACILITATOR_SUPERFAMILY_TRANSPORTER	153	185	SRX3808504.20350274	multidrug	NC_002952.2859362.p01|FEATURES|major_facilitator_superfamily_transporter|multidrug|major_facilitator_superfamily_transporter	0.999999998415	90.9	33	63.5	1.2e-11	1
MAJOR_FACILITATOR_SUPERFAMILY_TRANSPORTER	151	183	SRX3808504.26302931	multidrug	NC_002952.2859362.p01|FEATURES|major_facilitator_superfamily_transporter|multidrug|major_facilitator_superfamily_transporter	0.999999998191	90.9	33	63.5	1.2e-11	1
VANR	87	118	SRX3808504.26317499	glycopeptide	EU250284.1.gene5.p01|FEATURES|vanR|glycopeptide|vanR	1.0	78.1	32	53.5	1.3e-08	1
CLASS_A	205	237	SRX3808504.20199103	beta-lactam	M60253.gene.p01|FEATURES|class_A|beta-lactam|class_A	1.0	69.7	33	52.4	2.9e-08	1
MULTIDRUG_ABC_TRANSPORTER	473	504	SRX3808504.8838370	multidrug	gi:1031799645:ref:WP_064138838.1:|FEATURES|multidrug_ABC_transporter|multidrug|multidrug_ABC_transporter	1.0	78.1	32	50.4	1.1e-07	1
BACA	155	187	SRX3808504.18520395	bacitracin	YP_302125|FEATURES|bacA|bacitracin|bacA	1.0	100.0	33	69.7	1.7e-13	1
MAJOR_FACILITATOR_SUPERFAMILY_TRANSPORTER	528	559	SRX3808504.9737481	multidrug	NC_002952.2859362.p01|FEATURES|major_facilitator_superfamily_transporter|multidrug|major_facilitator_superfamily_transporter	0.999999751905	68.8	32	49.7	1.9e-07	1
TETA	444	475	SRX3808504.23027959	tetracycline	gi:736993687:ref:WP_034989673.1:|FEATURES|tetA|tetracycline|tetA	1.0	65.6	32	48.9	3.2e-07	1
UGD	64	96	SRX3808504.17202634	peptide	AAC75089.1|FEATURES|ugd|peptide|ugd	0.999999657357	69.7	33	52.8	2.2e-08	1
BACA	108	139	SRX3808504.6375548	bacitracin	YP_302125|FEATURES|bacA|bacitracin|bacA	1.0	100.0	32	65.9	2.5e-12	1
EMRB-QACA_FAMILY_MAJOR_FACILITATOR_TRANSPORTER	30	62	SRX3808504.5259233	multidrug	NC_002951.3238155.p01|FEATURES|EmrB-QacA_family_major_facilitator_transporter|multidrug|EmrB-QacA_family_major_facilitator_transporter	0.999999695828	63.6	33	47.4	9.3e-07	1
TETA(60)	525	555	SRX3808504.16687657	tetracycline	ANZ79240.1|FEATURES|tetA(60)|tetracycline|tetA(60)	0.999999993064	77.4	31	53.5	1.3e-08	1
TETB(46)	486	517	SRX3808504.18510868	tetracycline	AET10445.1|FEATURES|tetB(46)|tetracycline|tetB(46)	0.999999999923	68.8	32	47.0	1.2e-06	1
MAJOR_FACILITATOR_SUPERFAMILY_TRANSPORTER	278	310	SRX3808504.17198231	multidrug	NC_002758.1122377.p01|FEATURES|major_facilitator_superfamily_transporter|multidrug|major_facilitator_superfamily_transporter	0.999999834023	90.9	33	65.9	2.5e-12	1
MEPA	214	245	SRX3808504.12999542	multidrug	gi:446573690:ref:WP_000651036.1:|FEATURES|mepA|multidrug|mepA	1.0	90.6	32	60.5	1.1e-10	1
QACB	404	436	SRX3808504.25228209	multidrug	AAK38457|FEATURES|qacB|multidrug|qacB	0.915103097541	100.0	33	65.9	2.5e-12	1
RPOB2	570	601	SRX3808504.12951056	multidrug	BAD59497.1|FEATURES|rpoB2|multidrug|rpoB2	0.999999325609	81.2	32	56.6	1.5e-09	1
RPOB2	796	828	SRX3808504.25271151	multidrug	BAD59497.1|FEATURES|rpoB2|multidrug|rpoB2	0.999999385861	87.9	33	59.7	1.8e-10	1
EMRB-QACA_FAMILY_MAJOR_FACILITATOR_TRANSPORTER	204	236	SRX3808504.20210842	multidrug	NC_002951.3237419.p01|FEATURES|EmrB-QacA_family_major_facilitator_transporter|multidrug|EmrB-QacA_family_major_facilitator_transporter	0.999999981062	81.8	33	55.8	2.6e-09	1
MAJOR_FACILITATOR_SUPERFAMILY_TRANSPORTER	426	458	SRX3808504.1257116	multidrug	NC_002952.2859362.p01|FEATURES|major_facilitator_superfamily_transporter|multidrug|major_facilitator_superfamily_transporter	0.999999811179	75.8	33	55.8	2.6e-09	1
TRANSCRIPTIONAL_REGULATORY_PROTEIN_CPXR_CPXR	66	98	SRX3808504.15111148	unclassified	CP001485.1.gene721.p01|FEATURES|transcriptional_regulatory_protein_CpxR_cpxR|unclassified|transcriptional_regulatory_protein_CpxR_cpxR	0.999999999965	66.7	33	47.0	1.2e-06	1
ABCA	1208	1240	SRX3808504.25106600	multidrug	XP_753111.1|FEATURES|abcA|multidrug|abcA	0.999999558964	66.7	33	51.6	4.9e-08	1
RPOB2	878	910	SRX3808504.15892889	multidrug	BAD59497.1|FEATURES|rpoB2|multidrug|rpoB2	0.999999342354	72.7	33	57.4	9.0e-10	1
EMRB-QACA_FAMILY_MAJOR_FACILITATOR_TRANSPORTER	17	47	SRX3808504.26846519	multidrug	NC_002951.3237419.p01|FEATURES|EmrB-QacA_family_major_facilitator_transporter|multidrug|EmrB-QacA_family_major_facilitator_transporter	0.999999947394	74.2	31	44.7	5.6e-06	1
TETP	64	96	SRX3808504.26846513	tetracycline	ZP_02632674|FEATURES|tetP|tetracycline|tetP	0.999999999999	63.6	33	47.0	1.2e-06	1
MULTIDRUG_ABC_TRANSPORTER	104	135	SRX3808504.10680997	multidrug	gi:686364868:ref:WP_031893738.1:|FEATURES|multidrug_ABC_transporter|multidrug|multidrug_ABC_transporter	1.0	93.8	32	61.6	4.6e-11	1
LMRB	374	404	SRX3808504.21962111	MLS	gi:384930133:gb:AFI26811.1:|FEATURES|lmrB|MLS|lmrB	1.0	64.5	31	47.8	7.1e-07	1
MAJOR_FACILITATOR_SUPERFAMILY_TRANSPORTER	507	539	SRX3808504.24375742	multidrug	NC_002952.2859362.p01|FEATURES|major_facilitator_superfamily_transporter|multidrug|major_facilitator_superfamily_transporter	0.999999943246	69.7	33	50.1	1.4e-07	1
RPOB2	399	431	SRX3808504.22078844	multidrug	BAD59497.1|FEATURES|rpoB2|multidrug|rpoB2	0.999999358332	78.8	33	58.2	5.2e-10	1
EMRB-QACA_FAMILY_MAJOR_FACILITATOR_TRANSPORTER	88	120	SRX3808504.47922	multidrug	NC_002951.3237419.p01|FEATURES|EmrB-QacA_family_major_facilitator_transporter|multidrug|EmrB-QacA_family_major_facilitator_transporter	0.999999968366	69.7	33	53.5	1.3e-08	1
MULTIDRUG_ABC_TRANSPORTER	467	499	SRX3808504.10010149	multidrug	gi:1031799645:ref:WP_064138838.1:|FEATURES|multidrug_ABC_transporter|multidrug|multidrug_ABC_transporter	1.0	78.8	33	51.6	4.9e-08	1
NORA	246	278	SRX3808504.13825891	multidrug	gi:488407009:ref:WP_002476394.1:|FEATURES|norA|multidrug|norA	1.0	100.0	33	72.8	2.1e-14	1
RPOB2	407	439	SRX3808504.22393047	multidrug	BAD59497.1|FEATURES|rpoB2|multidrug|rpoB2	0.999999342354	78.8	33	57.4	9.0e-10	1
MULTIDRUG_ABC_TRANSPORTER	454	486	SRX3808504.20955282	multidrug	gi:537465895:ref:WP_020977391.1:|FEATURES|multidrug_ABC_transporter|multidrug|multidrug_ABC_transporter	1.0	87.9	33	63.5	1.2e-11	1
RPOB2	139	171	SRX3808504.18045386	multidrug	BAD59497.1|FEATURES|rpoB2|multidrug|rpoB2	0.999999325609	78.8	33	56.6	1.5e-09	1
MAJOR_FACILITATOR_SUPERFAMILY_TRANSPORTER	270	302	SRX3808504.10271793	multidrug	NC_002952.2859362.p01|FEATURES|major_facilitator_superfamily_transporter|multidrug|major_facilitator_superfamily_transporter	0.999999828404	93.9	33	71.2	6.0e-14	1
RPOB2	253	285	SRX3808504.19653504	multidrug	BAD59497.1|FEATURES|rpoB2|multidrug|rpoB2	0.999999015989	63.6	33	46.2	2.1e-06	1
EMRB-QACA_FAMILY_MAJOR_FACILITATOR_TRANSPORTER	227	259	SRX3808504.10193616	multidrug	AE016830.1.gene424.p01|FEATURES|EmrB-QacA_family_major_facilitator_transporter|multidrug|EmrB-QacA_family_major_facilitator_transporter	0.999998457352	63.6	33	47.0	1.2e-06	1
BACA	100	130	SRX3808504.10193614	bacitracin	YP_302125|FEATURES|bacA|bacitracin|bacA	1.0	93.5	31	60.1	1.3e-10	1
MEPA	247	278	SRX3808504.5197975	multidrug	YP_302230|FEATURES|mepA|multidrug|mepA	1.0	100.0	32	65.1	4.3e-12	1
RPOB2	786	818	SRX3808504.17362271	multidrug	BAD59497.1|FEATURES|rpoB2|multidrug|rpoB2	0.999999264536	90.9	33	60.5	1.1e-10	1
RPOB2	583	615	SRX3808504.10861820	multidrug	BAD59497.1|FEATURES|rpoB2|multidrug|rpoB2	0.999999334062	78.8	33	57.0	1.2e-09	1
MULTIDRUG_ABC_TRANSPORTER	453	485	SRX3808504.8358700	multidrug	gi:537465895:ref:WP_020977391.1:|FEATURES|multidrug_ABC_transporter|multidrug|multidrug_ABC_transporter	0.871303175243	63.6	33	46.2	2.1e-06	1
NORA	226	258	SRX3808504.12528423	multidrug	YP_302113|FEATURES|norA|multidrug|norA	0.99999997766	66.7	33	46.2	2.1e-06	1
MEPA	68	99	SRX3808504.24454104	multidrug	YP_302230|FEATURES|mepA|multidrug|mepA	1.0	100.0	32	67.0	1.1e-12	1
RPOB2	851	882	SRX3808504.16770905	multidrug	BAD59497.1|FEATURES|rpoB2|multidrug|rpoB2	0.999999325609	78.1	32	56.6	1.5e-09	1
QACB	322	353	SRX3808504.23671332	multidrug	gi:727755142:ref:WP_033862510.1:|FEATURES|qacB|multidrug|qacB	0.914220923011	100.0	32	66.6	1.5e-12	1
NORB	372	404	SRX3808504.327185	fluoroquinolone	gi:494742298:ref:WP_007477706.1:|FEATURES|norB|fluoroquinolone|norB	1.0	87.9	33	62.8	2.1e-11	1
RPOB2	1081	1112	SRX3808504.19538764	multidrug	BAD59497.1|FEATURES|rpoB2|multidrug|rpoB2	0.999999307873	78.1	32	55.8	2.6e-09	1
RPOB2	1036	1068	SRX3808504.20766591	multidrug	BAD59497.1|FEATURES|rpoB2|multidrug|rpoB2	0.99999950697	87.9	33	68.2	5.1e-13	1
VGAA	267	299	SRX3808504.14862399	MLS	DQ823382.1.gene1.p01|FEATURES|vgaA|MLS|vgaA	1.0	100.0	33	69.3	2.3e-13	1
MACB	146	177	SRX3808504.3563631	MLS	gi:639209604:ref:WP_024547784.1:|FEATURES|macB|MLS|macB	0.999999999907	65.6	32	44.7	6.0e-06	1
AADD	206	237	SRX3808504.4064073	aminoglycoside	ACC96132|FEATURES|aadD|aminoglycoside|aadD	0.999999999989	100.0	32	72.4	2.7e-14	1
RPOB2	894	925	SRX3808504.11102243	multidrug	BAD59497.1|FEATURES|rpoB2|multidrug|rpoB2	0.999999399898	81.2	32	60.5	1.0e-10	1
EMRB-QACA_FAMILY_MAJOR_FACILITATOR_TRANSPORTER	353	385	SRX3808504.1368240	multidrug	NC_002951.3238155.p01|FEATURES|EmrB-QacA_family_major_facilitator_transporter|multidrug|EmrB-QacA_family_major_facilitator_transporter	0.999999790268	81.8	33	55.1	4.4e-09	1
ARLS	64	96	SRX3808504.23007787	multidrug	YP_499945.1|FEATURES|arlS|multidrug|arlS	0.999998018101	60.6	33	48.9	3.2e-07	1
NORB	147	179	SRX3808504.15442864	fluoroquinolone	gi:738114161:ref:WP_036072414.1:|FEATURES|norB|fluoroquinolone|norB	1.0	69.7	33	57.4	9.0e-10	1
NORA	216	248	SRX3808504.25693227	multidrug	gi:544930333:ref:WP_021339414.1:|FEATURES|norA|multidrug|norA	1.0	100.0	33	71.2	6.0e-14	1
RPOB2	1016	1048	SRX3808504.18243245	multidrug	BAD59497.1|FEATURES|rpoB2|multidrug|rpoB2	0.999999479154	84.8	33	65.9	2.5e-12	1
MACB	413	443	SRX3808504.10639440	MLS	gi:764951644:ref:WP_044521907.1:|FEATURES|macB|MLS|macB	1.0	67.7	31	47.8	7.1e-07	1
RPOB2	149	181	SRX3808504.1110906	multidrug	BAD59497.1|FEATURES|rpoB2|multidrug|rpoB2	0.999999196283	69.7	33	51.2	6.4e-08	1
MACB	16	48	SRX3808504.22856266	MLS	gi:779903733:ref:WP_045374054.1:|FEATURES|macB|MLS|macB	1.0	63.6	33	44.7	6.0e-06	1
NORA	287	319	SRX3808504.27012276	multidrug	YP_302113|FEATURES|norA|multidrug|norA	1.0	100.0	33	72.0	3.5e-14	1
MARR	77	109	SRX3808504.20549482	multidrug	gi:516331910:ref:WP_017722569.1:|FEATURES|marR|multidrug|marR	1.0	97.0	33	64.7	5.6e-12	1
VANS	399	429	SRX3808504.20286005	glycopeptide	AAD42181|FEATURES|vanS|glycopeptide|vanS	1.0	64.5	31	48.9	3.2e-07	1
RPOB2	270	302	SRX3808504.20192680	multidrug	BAD59497.1|FEATURES|rpoB2|multidrug|rpoB2	0.999999138153	69.7	33	49.3	2.4e-07	1
LMRB	21	53	SRX3808504.3944566	MLS	gi:498485855:ref:WP_010787543.1:|FEATURES|lmrB|MLS|lmrB	1.0	78.8	33	56.6	1.5e-09	1
MULTIDRUG_ABC_TRANSPORTER	529	561	SRX3808504.4379492	multidrug	gi:505389066:ref:WP_015576168.1:|FEATURES|multidrug_ABC_transporter|multidrug|multidrug_ABC_transporter	1.0	63.6	33	48.9	3.2e-07	1
BCRA	30	62	SRX3808504.7958578	bacitracin	AAD21213|FEATURES|bcrA|bacitracin|bcrA	0.999999998181	60.6	33	47.4	9.3e-07	1
QACG	34	66	SRX3808504.7513648	multidrug	gi:488408518:ref:WP_002477903.1:|FEATURES|qacG|multidrug|qacG	0.999999600621	100.0	33	72.4	2.7e-14	1
PATA	273	305	SRX3808504.24235872	fluoroquinolone	NP_417544.5|FEATURES|patA|fluoroquinolone|patA	0.999994193953	66.7	33	50.8	8.4e-08	1
TETA(48)	152	184	SRX3808504.21963645	tetracycline	APB03214.1|FEATURES|tetA(48)|tetracycline|tetA(48)	0.973355262181	63.6	33	46.2	2.1e-06	1
RPOB2	362	394	SRX3808504.25482668	multidrug	BAD59497.1|FEATURES|rpoB2|multidrug|rpoB2	0.999999325609	78.8	33	56.6	1.5e-09	1
YKKC	89	120	SRX3808504.15134531	multidrug	gi:307606148:emb:CBI42519.1:|FEATURES|ykkC|multidrug|ykkC	0.999999992334	62.5	32	45.4	3.5e-06	1
EMRB-QACA_FAMILY_MAJOR_FACILITATOR_TRANSPORTER	122	154	SRX3808504.9789509	multidrug	NC_002951.3238155.p01|FEATURES|EmrB-QacA_family_major_facilitator_transporter|multidrug|EmrB-QacA_family_major_facilitator_transporter	0.999999725229	84.8	33	60.8	8.1e-11	1
TRUNCATED_PUTATIVE_RESPONSE_REGULATOR_ARLR	82	113	SRX3808504.19720031	unclassified	NC_002745.1124086.p01|FEATURES|truncated_putative_response_regulator_ArlR|unclassified|truncated_putative_response_regulator_ArlR	0.999999997307	100.0	32	68.2	4.9e-13	1
NORB	294	326	SRX3808504.6424896	fluoroquinolone	gi:738114161:ref:WP_036072414.1:|FEATURES|norB|fluoroquinolone|norB	1.0	63.6	33	44.7	6.0e-06	1
RPOB2	768	799	SRX3808504.26918918	multidrug	BAD59497.1|FEATURES|rpoB2|multidrug|rpoB2	0.999999245425	78.1	32	53.1	1.7e-08	1
RPOB2	1041	1073	SRX3808504.23675106	multidrug	BAD59497.1|FEATURES|rpoB2|multidrug|rpoB2	0.999999482918	87.9	33	66.2	1.9e-12	1
KDPE	4	35	SRX3808504.18700310	aminoglycoside	NP_415222.1|FEATURES|kdpE|aminoglycoside|kdpE	0.999996839221	65.6	32	45.8	2.6e-06	1
CAT_CHLORAMPHENICOL_ACETYLTRANSFERASE	45	77	SRX3808504.5825798	phenicol	AF326777.3.gene18.p01|FEATURES|cat_chloramphenicol_acetyltransferase|phenicol|cat_chloramphenicol_acetyltransferase	0.999999999916	100.0	33	72.0	3.5e-14	1
LMRB	135	167	SRX3808504.5464287	MLS	gi:1007411670:gb:AMQ72759.1:|FEATURES|lmrB|MLS|lmrB	1.0	75.8	33	56.2	2.0e-09	1
BACA	196	228	SRX3808504.13942414	bacitracin	YP_302125|FEATURES|bacA|bacitracin|bacA	1.0	97.0	33	65.1	4.3e-12	1
MARR	47	79	SRX3808504.3643230	multidrug	gi:808045374:ref:WP_046207364.1:|FEATURES|marR|multidrug|marR	1.0	100.0	33	67.8	6.6e-13	1
VANN	129	161	SRX3808504.23755106	glycopeptide	JF802084.2.gene2.p01|FEATURES|vanN|glycopeptide|vanN	1.0	69.7	33	58.5	4.0e-10	1
NORA	158	190	SRX3808504.21654688	multidrug	gi:821514643:ref:WP_046837150.1:|FEATURES|norA|multidrug|norA	1.0	100.0	33	70.1	1.3e-13	1
LMRB	44	76	SRX3808504.10731346	MLS	ZP_03589930|FEATURES|lmrB|MLS|lmrB	1.0	60.6	33	48.9	3.2e-07	1
RPOB2	1081	1112	SRX3808504.16814255	multidrug	BAD59497.1|FEATURES|rpoB2|multidrug|rpoB2	0.999999307873	78.1	32	55.8	2.6e-09	1
MEPA	354	385	SRX3808504.2166486	multidrug	YP_302230|FEATURES|mepA|multidrug|mepA	1.0	100.0	32	65.5	3.3e-12	1
ABCA	995	1026	SRX3808504.2825994	multidrug	XP_753111.1|FEATURES|abcA|multidrug|abcA	0.999999649369	81.2	32	57.8	6.6e-10	1
MACB	141	172	SRX3808504.6682158	MLS	gi:1035735809:ref:WP_064572349.1:|FEATURES|macB|MLS|macB	0.999999648457	62.5	32	44.7	6.0e-06	1
LMRB	126	157	SRX3808504.10279304	MLS	gi:1007411670:gb:AMQ72759.1:|FEATURES|lmrB|MLS|lmrB	1.0	71.9	32	47.0	1.2e-06	1
RPOB2	572	604	SRX3808504.22798400	multidrug	BAD59497.1|FEATURES|rpoB2|multidrug|rpoB2	0.999999371329	84.8	33	58.9	3.1e-10	1
BACA	8	39	SRX3808504.859946	bacitracin	ZP_03938934|FEATURES|bacA|bacitracin|bacA	0.999999995843	68.8	32	44.7	6.0e-06	1
NORA	246	278	SRX3808504.4941342	multidrug	YP_302113|FEATURES|norA|multidrug|norA	1.0	100.0	33	71.6	4.6e-14	1
RPOB2	438	470	SRX3808504.5586076	multidrug	BAD59497.1|FEATURES|rpoB2|multidrug|rpoB2	0.999999458107	87.9	33	64.3	7.3e-12	1
TETW	76	106	SRX3808504.25751331	tetracycline	YP_594556|FEATURES|tetW|tetracycline|tetW	0.999999999998	64.5	31	44.3	7.6e-06	1
BACA	49	81	SRX3808504.13443492	bacitracin	YP_302125|FEATURES|bacA|bacitracin|bacA	1.0	100.0	33	71.6	4.6e-14	1
MARR	113	145	SRX3808504.3123838	multidrug	gi:499622949:ref:WP_011303683.1:|FEATURES|marR|multidrug|marR	0.99999999994	97.0	33	65.1	4.3e-12	1
RPOB2	457	488	SRX3808504.23860672	multidrug	BAD59497.1|FEATURES|rpoB2|multidrug|rpoB2	0.999999325609	87.5	32	65.5	3.3e-12	1
EMRB-QACA_FAMILY_MAJOR_FACILITATOR_TRANSPORTER	31	63	SRX3808504.18598643	multidrug	NC_002951.3237419.p01|FEATURES|EmrB-QacA_family_major_facilitator_transporter|multidrug|EmrB-QacA_family_major_facilitator_transporter	0.999999998805	90.9	33	64.7	5.6e-12	1
BCRA	20	50	SRX3808504.21466395	bacitracin	gi:447195836:ref:WP_001273092.1:|FEATURES|bcrA|bacitracin|bcrA	1.0	64.5	31	47.8	6.9e-07	1
NORA	235	267	SRX3808504.11333103	multidrug	gi:544930333:ref:WP_021339414.1:|FEATURES|norA|multidrug|norA	1.0	84.8	33	58.9	3.1e-10	1
EMRB-QACA_FAMILY_MAJOR_FACILITATOR_TRANSPORTER	215	247	SRX3808504.24415492	multidrug	AE016830.1.gene424.p01|FEATURES|EmrB-QacA_family_major_facilitator_transporter|multidrug|EmrB-QacA_family_major_facilitator_transporter	0.999999948673	72.7	33	55.5	3.4e-09	1
EMRB-QACA_FAMILY_MAJOR_FACILITATOR_TRANSPORTER	417	448	SRX3808504.27143604	multidrug	AE016830.1.gene424.p01|FEATURES|EmrB-QacA_family_major_facilitator_transporter|multidrug|EmrB-QacA_family_major_facilitator_transporter	0.999999938653	75.0	32	55.8	2.6e-09	1
EMRB-QACA_FAMILY_MAJOR_FACILITATOR_TRANSPORTER	17	49	SRX3808504.24684434	multidrug	NC_002951.3238155.p01|FEATURES|EmrB-QacA_family_major_facilitator_transporter|multidrug|EmrB-QacA_family_major_facilitator_transporter	0.999999851377	84.8	33	63.2	1.6e-11	1
MULTIDRUG_ABC_TRANSPORTER	508	539	SRX3808504.16903669	multidrug	gi:917172177:ref:WP_051778889.1:|FEATURES|multidrug_ABC_transporter|multidrug|multidrug_ABC_transporter	1.0	68.8	32	48.9	3.1e-07	1
MULTIDRUG_ABC_TRANSPORTER	471	502	SRX3808504.26144779	multidrug	gi:686364868:ref:WP_031893738.1:|FEATURES|multidrug_ABC_transporter|multidrug|multidrug_ABC_transporter	1.0	71.9	32	51.6	4.8e-08	1
MULTIDRUG_ABC_TRANSPORTER	481	513	SRX3808504.24175053	multidrug	gi:686364868:ref:WP_031893738.1:|FEATURES|multidrug_ABC_transporter|multidrug|multidrug_ABC_transporter	1.0	93.9	33	63.9	9.6e-12	1
MULTIDRUG_ABC_TRANSPORTER	467	499	SRX3808504.16255554	multidrug	gi:1031799645:ref:WP_064138838.1:|FEATURES|multidrug_ABC_transporter|multidrug|multidrug_ABC_transporter	1.0	78.8	33	51.6	4.9e-08	1
RPOB2	789	821	SRX3808504.7906083	multidrug	BAD59497.1|FEATURES|rpoB2|multidrug|rpoB2	0.99999939298	90.9	33	60.1	1.4e-10	1
NORB	56	88	SRX3808504.315587	fluoroquinolone	gi:1000360171:ref:WP_061107359.1:|FEATURES|norB|fluoroquinolone|norB	1.0	72.7	33	50.4	1.1e-07	1
MEPR	37	68	SRX3808504.15903614	multidrug	YP_001440920.1|FEATURES|mepR|multidrug|mepR	0.999998661286	84.4	32	56.6	1.5e-09	1
MULTIDRUG_ABC_TRANSPORTER	481	513	SRX3808504.17542829	multidrug	gi:516574297:ref:WP_017949361.1:|FEATURES|multidrug_ABC_transporter|multidrug|multidrug_ABC_transporter	1.0	75.8	33	53.1	1.7e-08	1
RPOB2	487	518	SRX3808504.20239549	multidrug	BAD59497.1|FEATURES|rpoB2|multidrug|rpoB2	0.999999264536	75.0	32	53.9	9.6e-09	1
NORB	266	297	SRX3808504.11289432	fluoroquinolone	gi:494742298:ref:WP_007477706.1:|FEATURES|norB|fluoroquinolone|norB	1.0	81.2	32	54.3	7.6e-09	1
NORA	41	73	SRX3808504.14480099	multidrug	gi:755009796:ref:WP_042363132.1:|FEATURES|norA|multidrug|norA	1.0	90.9	33	61.6	4.7e-11	1
TETB(60)	467	499	SRX3808504.22225401	tetracycline	ANZ79241.1|FEATURES|tetB(60)|tetracycline|tetB(60)	0.999999999897	78.8	33	55.1	4.4e-09	1
MACB	141	172	SRX3808504.18464910	MLS	gi:1035735809:ref:WP_064572349.1:|FEATURES|macB|MLS|macB	0.999999648457	62.5	32	44.7	6.0e-06	1
VANR	55	87	SRX3808504.18638723	glycopeptide	CAB61229|FEATURES|vanR|glycopeptide|vanR	0.999986288834	66.7	33	52.0	3.8e-08	1
MULTIDRUG_ABC_TRANSPORTER	174	205	SRX3808504.15687630	multidrug	gi:686364868:ref:WP_031893738.1:|FEATURES|multidrug_ABC_transporter|multidrug|multidrug_ABC_transporter	1.0	90.6	32	60.8	8.1e-11	1
VANR	73	105	SRX3808504.6049753	glycopeptide	EU250284.1.gene5.p01|FEATURES|vanR|glycopeptide|vanR	1.0	75.8	33	56.6	1.5e-09	1
LMRB	377	408	SRX3808504.12342314	MLS	gi:384930133:gb:AFI26811.1:|FEATURES|lmrB|MLS|lmrB	1.0	62.5	32	46.2	2.0e-06	1
DFRC	31	63	SRX3808504.6599344	diaminopyrimidine	AAO04716.1|FEATURES|dfrC|diaminopyrimidine|dfrC	1.0	90.9	33	63.5	1.2e-11	1
RPOB2	759	791	SRX3808504.24066018	multidrug	BAD59497.1|FEATURES|rpoB2|multidrug|rpoB2	0.999999273874	78.8	33	54.3	7.6e-09	1
FOSB	49	81	SRX3808504.12556522	fosfomycin	gi:948792952:ref:WP_056935383.1:|FEATURES|fosB|fosfomycin|fosB	1.0	84.8	33	65.9	2.5e-12	1
FMTC	237	269	SRX3808504.1903940	beta-lactam	gi:1031796384:ref:WP_064136479.1:|FEATURES|fmtC|beta-lactam|fmtC	1.0	78.8	33	55.1	4.4e-09	1
LMRB	131	161	SRX3808504.10558058	MLS	gi:1007411670:gb:AMQ72759.1:|FEATURES|lmrB|MLS|lmrB	1.0	67.7	31	45.4	3.5e-06	1
FMTC	237	269	SRX3808504.2638895	beta-lactam	gi:1031796384:ref:WP_064136479.1:|FEATURES|fmtC|beta-lactam|fmtC	1.0	78.8	33	55.1	4.4e-09	1
FMTC	633	665	SRX3808504.2254539	beta-lactam	gi:446993908:ref:WP_001071164.1:|FEATURES|fmtC|beta-lactam|fmtC	1.0	69.7	33	53.9	9.9e-09	1
RPOB2	877	909	SRX3808504.25723358	multidrug	BAD59497.1|FEATURES|rpoB2|multidrug|rpoB2	0.999999334062	72.7	33	57.0	1.2e-09	1
DFRC	1	31	SRX3808504.21289643	diaminopyrimidine	AAO04716.1|FEATURES|dfrC|diaminopyrimidine|dfrC	0.999996191647	83.9	31	60.8	7.9e-11	1
MULTIDRUG_ABC_TRANSPORTER	9	41	SRX3808504.17890826	multidrug	gi:686364868:ref:WP_031893738.1:|FEATURES|multidrug_ABC_transporter|multidrug|multidrug_ABC_transporter	1.0	84.8	33	60.8	8.1e-11	1
NORA	142	174	SRX3808504.731760	multidrug	YP_302113|FEATURES|norA|multidrug|norA	1.0	100.0	33	71.2	6.0e-14	1
RPOB2	454	484	SRX3808504.8206150	multidrug	BAD59497.1|FEATURES|rpoB2|multidrug|rpoB2	0.999999479154	90.3	31	65.9	2.5e-12	1
RPOB2	1066	1096	SRX3808504.23026465	multidrug	BAD59497.1|FEATURES|rpoB2|multidrug|rpoB2	0.999999273874	80.6	31	54.3	7.6e-09	1
TETT	72	104	SRX3808504.10062363	tetracycline	AAV80410|FEATURES|tetT|tetracycline|tetT	1.0	66.7	33	51.2	6.4e-08	1
RPOB2	566	596	SRX3808504.11424411	multidrug	BAD59497.1|FEATURES|rpoB2|multidrug|rpoB2	0.999999196283	77.4	31	51.2	6.0e-08	1
VATB	147	177	SRX3808504.323982	MLS	U19459.gene.p01|FEATURES|vatB|MLS|vatB	0.99999999999	61.3	31	47.4	9.0e-07	1
ARLS	379	409	SRX3808504.23151116	multidrug	YP_499945.1|FEATURES|arlS|multidrug|arlS	0.999997514832	61.3	31	44.7	6.0e-06	1
LMRB	29	60	SRX3808504.8499685	MLS	gi:384930133:gb:AFI26811.1:|FEATURES|lmrB|MLS|lmrB	1.0	75.0	32	54.7	5.6e-09	1
RPOB2	457	488	SRX3808504.23298298	multidrug	BAD59497.1|FEATURES|rpoB2|multidrug|rpoB2	0.999999255042	87.5	32	65.5	3.3e-12	1
VGAA	192	224	SRX3808504.19606124	MLS	KC539823.1.gene1.p01|FEATURES|vgaA|MLS|vgaA	1.0	100.0	33	67.8	6.6e-13	1
NORA	240	272	SRX3808504.1839714	multidrug	gi:755009796:ref:WP_042363132.1:|FEATURES|norA|multidrug|norA	1.0	97.0	33	66.6	1.5e-12	1
AADD	138	170	SRX3808504.775757	aminoglycoside	ACC96132|FEATURES|aadD|aminoglycoside|aadD	0.999999999996	100.0	33	70.9	7.8e-14	1
RPOB2	571	603	SRX3808504.9933677	multidrug	BAD59497.1|FEATURES|rpoB2|multidrug|rpoB2	0.999999334062	81.8	33	57.0	1.2e-09	1
MPHC	178	210	SRX3808504.5487353	MLS	YP_001569069|FEATURES|mphC|MLS|mphC	1.0	100.0	33	80.9	7.6e-17	1
MULTIDRUG_ABC_TRANSPORTER	539	569	SRX3808504.5356742	multidrug	gi:493394434:ref:WP_006350564.1:|FEATURES|multidrug_ABC_transporter|multidrug|multidrug_ABC_transporter	1.0	67.7	31	46.6	1.6e-06	1
MEPA	240	272	SRX3808504.13447643	multidrug	YP_302230|FEATURES|mepA|multidrug|mepA	1.0	97.0	33	65.5	3.3e-12	1
EMRB-QACA_FAMILY_MAJOR_FACILITATOR_TRANSPORTER	332	363	SRX3808504.18250768	multidrug	NC_002951.3238155.p01|FEATURES|EmrB-QacA_family_major_facilitator_transporter|multidrug|EmrB-QacA_family_major_facilitator_transporter	0.999999825188	84.4	32	59.3	2.3e-10	1
BCRA	32	62	SRX3808504.10118634	bacitracin	gi:446110087:ref:WP_000187942.1:|FEATURES|bcrA|bacitracin|bcrA	1.0	61.3	31	45.4	3.5e-06	1
RPOB2	415	446	SRX3808504.23181815	multidrug	BAD59497.1|FEATURES|rpoB2|multidrug|rpoB2	0.999999245425	84.4	32	55.1	4.3e-09	1
RPOB2	144	174	SRX3808504.3700765	multidrug	BAD59497.1|FEATURES|rpoB2|multidrug|rpoB2	0.999999095184	74.2	31	48.1	5.3e-07	1
CLASS_A	102	134	SRX3808504.5809919	beta-lactam	M60253.gene.p01|FEATURES|class_A|beta-lactam|class_A	1.0	66.7	33	49.7	1.9e-07	1
RPOB2	473	505	SRX3808504.14692764	multidrug	BAD59497.1|FEATURES|rpoB2|multidrug|rpoB2	0.999999371329	78.8	33	58.9	3.1e-10	1
LMRB	377	408	SRX3808504.1565144	MLS	gi:384930133:gb:AFI26811.1:|FEATURES|lmrB|MLS|lmrB	1.0	62.5	32	46.2	2.1e-06	1
APH(3')-I	176	208	SRX3808504.20884736	aminoglycoside	ACD76089|FEATURES|aph(3')-I|aminoglycoside|aph(3')-I	1.0	100.0	33	73.6	1.2e-14	1
EFRB	200	231	SRX3808504.10885209	multidrug	CDO61516.1|FEATURES|efrB|multidrug|efrB	0.999999714896	71.9	32	56.6	1.5e-09	1
BACA	64	94	SRX3808504.20090601	bacitracin	YP_302125|FEATURES|bacA|bacitracin|bacA	1.0	93.5	31	66.6	1.4e-12	1
MULTIDRUG_ABC_TRANSPORTER	280	312	SRX3808504.16843570	multidrug	gi:686364868:ref:WP_031893738.1:|FEATURES|multidrug_ABC_transporter|multidrug|multidrug_ABC_transporter	1.0	93.9	33	62.8	2.1e-11	1
FUSD	77	109	SRX3808504.9901029	fusidic-acid	WP_011303797|FEATURES|fusD|fusidic-acid|fusD	0.999236921736	97.0	33	68.2	5.1e-13	1
TETA(48)	148	180	SRX3808504.11582041	tetracycline	APB03214.1|FEATURES|tetA(48)|tetracycline|tetA(48)	0.977742956885	60.6	33	46.2	2.1e-06	1
MEPR	34	65	SRX3808504.21985497	multidrug	YP_001440920.1|FEATURES|mepR|multidrug|mepR	0.99999887832	81.2	32	56.6	1.5e-09	1
MAJOR_FACILITATOR_SUPERFAMILY_TRANSPORTER	179	211	SRX3808504.16935921	multidrug	NC_002952.2859362.p01|FEATURES|major_facilitator_superfamily_transporter|multidrug|major_facilitator_superfamily_transporter	0.999999977297	93.9	33	70.1	1.3e-13	1
TETA	444	474	SRX3808504.9034437	tetracycline	gi:736993687:ref:WP_034989673.1:|FEATURES|tetA|tetracycline|tetA	0.999999958238	61.3	31	45.1	4.6e-06	1
BACA	45	77	SRX3808504.23291576	bacitracin	YP_302125|FEATURES|bacA|bacitracin|bacA	1.0	100.0	33	70.5	1.0e-13	1
RPOB2	142	174	SRX3808504.21450144	multidrug	BAD59497.1|FEATURES|rpoB2|multidrug|rpoB2	0.999999350524	78.8	33	57.8	6.9e-10	1
VANR	61	91	SRX3808504.10690865	glycopeptide	CAB61229|FEATURES|vanR|glycopeptide|vanR	0.89283639491	64.5	31	48.9	3.0e-07	1
EMRB-QACA_FAMILY_MAJOR_FACILITATOR_TRANSPORTER	128	159	SRX3808504.18580291	multidrug	NC_002951.3238155.p01|FEATURES|EmrB-QacA_family_major_facilitator_transporter|multidrug|EmrB-QacA_family_major_facilitator_transporter	0.999999713661	78.1	32	55.5	3.3e-09	1
CAT_CHLORAMPHENICOL_ACETYLTRANSFERASE	137	168	SRX3808504.7420800	phenicol	M58472.1.gene1.p01|FEATURES|cat_chloramphenicol_acetyltransferase|phenicol|cat_chloramphenicol_acetyltransferase	0.999945354891	71.9	32	55.5	3.4e-09	1
NORB	112	144	SRX3808504.8935743	fluoroquinolone	gi:494742298:ref:WP_007477706.1:|FEATURES|norB|fluoroquinolone|norB	1.0	60.6	33	52.0	3.8e-08	1
YKKC	89	120	SRX3808504.17910692	multidrug	gi:307606148:emb:CBI42519.1:|FEATURES|ykkC|multidrug|ykkC	0.999999992334	62.5	32	45.4	3.5e-06	1
MEPA	385	417	SRX3808504.14748234	multidrug	gi:686251508:ref:WP_031837026.1:|FEATURES|mepA|multidrug|mepA	1.0	100.0	33	68.6	3.9e-13	1
MAJOR_FACILITATOR_SUPERFAMILY_TRANSPORTER	152	184	SRX3808504.15192615	multidrug	NC_002952.2859362.p01|FEATURES|major_facilitator_superfamily_transporter|multidrug|major_facilitator_superfamily_transporter	0.999999998224	90.9	33	63.5	1.2e-11	1
TETA(60)	531	561	SRX3808504.7929091	tetracycline	ANZ79240.1|FEATURES|tetA(60)|tetracycline|tetA(60)	0.999999975155	67.7	31	47.0	1.2e-06	1
BCRA	19	50	SRX3808504.20869078	bacitracin	gi:447195835:ref:WP_001273091.1:|FEATURES|bcrA|bacitracin|bcrA	0.999999999585	62.5	32	48.1	5.3e-07	1
NORA	139	171	SRX3808504.16933516	multidrug	YP_302113|FEATURES|norA|multidrug|norA	1.0	100.0	33	72.8	2.1e-14	1
RPOB2	892	924	SRX3808504.21464824	multidrug	BAD59497.1|FEATURES|rpoB2|multidrug|rpoB2	0.999999371329	75.8	33	58.9	3.1e-10	1
EMRB-QACA_FAMILY_MAJOR_FACILITATOR_TRANSPORTER	366	398	SRX3808504.23064124	multidrug	NC_002951.3237419.p01|FEATURES|EmrB-QacA_family_major_facilitator_transporter|multidrug|EmrB-QacA_family_major_facilitator_transporter	0.999999960452	63.6	33	48.1	5.4e-07	1
TET36	55	87	SRX3808504.17746468	tetracycline	AJ514254.gene.p01|FEATURES|tet36|tetracycline|tet36	1.0	60.6	33	49.3	2.4e-07	1
NORB	266	297	SRX3808504.14185513	fluoroquinolone	gi:494742298:ref:WP_007477706.1:|FEATURES|norB|fluoroquinolone|norB	1.0	81.2	32	54.3	7.6e-09	1
EMRB-QACA_FAMILY_MAJOR_FACILITATOR_TRANSPORTER	126	158	SRX3808504.4505354	multidrug	NC_002951.3237419.p01|FEATURES|EmrB-QacA_family_major_facilitator_transporter|multidrug|EmrB-QacA_family_major_facilitator_transporter	0.999999999319	72.7	33	52.4	2.9e-08	1
NORA	113	145	SRX3808504.20252706	multidrug	YP_302113|FEATURES|norA|multidrug|norA	1.0	100.0	33	69.3	2.3e-13	1
NORB	378	410	SRX3808504.1483439	fluoroquinolone	gi:738114161:ref:WP_036072414.1:|FEATURES|norB|fluoroquinolone|norB	1.0	63.6	33	46.6	1.6e-06	1
MEPA	385	417	SRX3808504.26733250	multidrug	gi:686157080:ref:WP_031788612.1:|FEATURES|mepA|multidrug|mepA	1.0	100.0	33	68.6	3.9e-13	1
MEPA	366	398	SRX3808504.9924524	multidrug	YP_302230|FEATURES|mepA|multidrug|mepA	1.0	100.0	33	66.6	1.5e-12	1
BACA	93	125	SRX3808504.20770139	bacitracin	YP_302125|FEATURES|bacA|bacitracin|bacA	1.0	97.0	33	67.0	1.1e-12	1
MEPR	38	68	SRX3808504.5572968	multidrug	YP_001440920.1|FEATURES|mepR|multidrug|mepR	0.999998778893	80.6	31	53.9	9.9e-09	1
RPOB2	468	499	SRX3808504.20577388	multidrug	BAD59497.1|FEATURES|rpoB2|multidrug|rpoB2	0.999999378637	81.2	32	59.3	2.3e-10	1
EMRB-QACA_FAMILY_MAJOR_FACILITATOR_TRANSPORTER	15	46	SRX3808504.25678182	multidrug	NC_002951.3238155.p01|FEATURES|EmrB-QacA_family_major_facilitator_transporter|multidrug|EmrB-QacA_family_major_facilitator_transporter	0.999999843884	84.4	32	62.0	3.6e-11	1
TETA(48)	152	184	SRX3808504.13259639	tetracycline	APB03214.1|FEATURES|tetA(48)|tetracycline|tetA(48)	0.973355262181	63.6	33	46.2	2.1e-06	1
EMRB-QACA_FAMILY_MAJOR_FACILITATOR_TRANSPORTER	139	170	SRX3808504.23354550	multidrug	NC_002951.3237419.p01|FEATURES|EmrB-QacA_family_major_facilitator_transporter|multidrug|EmrB-QacA_family_major_facilitator_transporter	0.99999996893	71.9	32	53.9	9.9e-09	1
EMRB-QACA_FAMILY_MAJOR_FACILITATOR_TRANSPORTER	107	138	SRX3808504.18775015	multidrug	NC_002951.3238155.p01|FEATURES|EmrB-QacA_family_major_facilitator_transporter|multidrug|EmrB-QacA_family_major_facilitator_transporter	0.999999968094	93.8	32	65.9	2.4e-12	1
VANR	73	105	SRX3808504.10440055	glycopeptide	EU250284.1.gene5.p01|FEATURES|vanR|glycopeptide|vanR	1.0	75.8	33	56.6	1.5e-09	1
MULTIDRUG_ABC_TRANSPORTER	463	495	SRX3808504.21976708	multidrug	gi:537465895:ref:WP_020977391.1:|FEATURES|multidrug_ABC_transporter|multidrug|multidrug_ABC_transporter	0.871922203631	69.7	33	46.6	1.6e-06	1
RPOB2	383	415	SRX3808504.21232202	multidrug	BAD59497.1|FEATURES|rpoB2|multidrug|rpoB2	0.999999207249	66.7	33	51.6	4.9e-08	1
QACB	72	104	SRX3808504.14359576	multidrug	AAK38457|FEATURES|qacB|multidrug|qacB	0.915103097541	100.0	33	68.2	5.1e-13	1
MULTIDRUG_ABC_TRANSPORTER	491	523	SRX3808504.6889171	multidrug	gi:686364868:ref:WP_031893738.1:|FEATURES|multidrug_ABC_transporter|multidrug|multidrug_ABC_transporter	1.0	90.9	33	60.1	1.4e-10	1
EMRB-QACA_FAMILY_MAJOR_FACILITATOR_TRANSPORTER	126	157	SRX3808504.6223049	multidrug	NC_002951.3237419.p01|FEATURES|EmrB-QacA_family_major_facilitator_transporter|multidrug|EmrB-QacA_family_major_facilitator_transporter	0.999999820202	71.9	32	46.2	2.0e-06	1
NORA	159	191	SRX3808504.19591320	multidrug	YP_302113|FEATURES|norA|multidrug|norA	1.0	100.0	33	70.1	1.3e-13	1
MEPR	12	44	SRX3808504.7408624	multidrug	YP_001440920.1|FEATURES|mepR|multidrug|mepR	0.999999048823	81.8	33	62.8	2.1e-11	1
TETP	67	99	SRX3808504.74901	tetracycline	YP_002850805|FEATURES|tetP|tetracycline|tetP	1.0	72.7	33	52.4	2.9e-08	1
VAND	328	360	SRX3808504.13744389	glycopeptide	ABS72055|FEATURES|vanD|glycopeptide|vanD	1.0	63.6	33	47.0	1.2e-06	1
NORA	160	192	SRX3808504.5181680	multidrug	gi:518673227:ref:WP_019834920.1:|FEATURES|norA|multidrug|norA	0.999999993313	100.0	33	69.7	1.7e-13	1
MACB	136	167	SRX3808504.961917	MLS	gi:1016069923:ref:WP_062914571.1:|FEATURES|macB|MLS|macB	1.0	68.8	32	44.3	7.8e-06	1
EMRB-QACA_FAMILY_MAJOR_FACILITATOR_TRANSPORTER	179	210	SRX3808504.21895436	multidrug	NC_002951.3238155.p01|FEATURES|EmrB-QacA_family_major_facilitator_transporter|multidrug|EmrB-QacA_family_major_facilitator_transporter	0.999999713661	62.5	32	48.5	4.2e-07	1
EMRB-QACA_FAMILY_MAJOR_FACILITATOR_TRANSPORTER	346	378	SRX3808504.4821403	multidrug	NC_002951.3238155.p01|FEATURES|EmrB-QacA_family_major_facilitator_transporter|multidrug|EmrB-QacA_family_major_facilitator_transporter	0.99999982812	84.8	33	59.7	1.8e-10	1
RPOB2	260	290	SRX3808504.11252243	multidrug	BAD59497.1|FEATURES|rpoB2|multidrug|rpoB2	0.999998945312	64.5	31	44.7	6.0e-06	1
TETB(46)	496	527	SRX3808504.21072207	tetracycline	AET10445.1|FEATURES|tetB(46)|tetracycline|tetB(46)	0.999988086635	65.6	32	45.8	2.7e-06	1
NORA	204	236	SRX3808504.19078735	multidrug	gi:544930333:ref:WP_021339414.1:|FEATURES|norA|multidrug|norA	1.0	100.0	33	68.6	3.9e-13	1
RPOB2	713	743	SRX3808504.3948881	multidrug	BAD59497.1|FEATURES|rpoB2|multidrug|rpoB2	0.999999015989	71.0	31	54.3	7.6e-09	1
RBPA	70	101	SRX3808504.7807636	rifamycin	ADV91011.1|FEATURES|RbpA|rifamycin|RbpA	0.999897031539	71.9	32	49.7	1.8e-07	1
QACG	4	36	SRX3808504.17595181	multidrug	gi:686408520:ref:WP_031913065.1:|FEATURES|qacG|multidrug|qacG	0.999999493633	100.0	33	68.6	3.9e-13	1
RPOB2	415	447	SRX3808504.18253072	multidrug	BAD59497.1|FEATURES|rpoB2|multidrug|rpoB2	0.999999255042	87.9	33	61.2	6.2e-11	1
MEPR	34	66	SRX3808504.25279023	multidrug	YP_001440920.1|FEATURES|mepR|multidrug|mepR	0.999998947078	81.8	33	58.9	3.1e-10	1
EMRB-QACA_FAMILY_MAJOR_FACILITATOR_TRANSPORTER	119	151	SRX3808504.23820435	multidrug	NC_002951.3237419.p01|FEATURES|EmrB-QacA_family_major_facilitator_transporter|multidrug|EmrB-QacA_family_major_facilitator_transporter	0.999999991416	72.7	33	46.6	1.6e-06	1
RPOB2	894	924	SRX3808504.20601255	multidrug	BAD59497.1|FEATURES|rpoB2|multidrug|rpoB2	0.999999291921	77.4	31	55.1	4.4e-09	1
NORB	268	299	SRX3808504.18826088	fluoroquinolone	gi:494742298:ref:WP_007477706.1:|FEATURES|norB|fluoroquinolone|norB	1.0	78.1	32	51.6	4.9e-08	1
PATA	259	290	SRX3808504.21485799	fluoroquinolone	NP_417544.5|FEATURES|patA|fluoroquinolone|patA	0.999988189768	62.5	32	48.5	4.0e-07	1
RPOB2	857	889	SRX3808504.401506	multidrug	BAD59497.1|FEATURES|rpoB2|multidrug|rpoB2	0.999999264536	69.7	33	53.9	9.9e-09	1
MEPR	31	61	SRX3808504.13016968	multidrug	YP_001440920.1|FEATURES|mepR|multidrug|mepR	0.99999892694	83.9	31	58.2	5.1e-10	1
TETP	67	99	SRX3808504.9306671	tetracycline	YP_002850805|FEATURES|tetP|tetracycline|tetP	1.0	72.7	33	52.4	2.9e-08	1
BACA	148	180	SRX3808504.17536439	bacitracin	YP_302125|FEATURES|bacA|bacitracin|bacA	1.0	97.0	33	69.7	1.7e-13	1
MACB	141	172	SRX3808504.19878969	MLS	gi:1035735809:ref:WP_064572349.1:|FEATURES|macB|MLS|macB	0.999999648457	62.5	32	44.7	6.0e-06	1
PATA	273	305	SRX3808504.9223431	fluoroquinolone	NP_417544.5|FEATURES|patA|fluoroquinolone|patA	0.999994193953	66.7	33	50.8	8.4e-08	1
RPOB2	889	920	SRX3808504.7704486	multidrug	BAD59497.1|FEATURES|rpoB2|multidrug|rpoB2	0.999999342354	75.0	32	57.4	8.7e-10	1
TAEA	459	491	SRX3808504.3871180	pleuromutilin	APB03219.1|FEATURES|TaeA|pleuromutilin|TaeA	0.999736175721	63.6	33	48.1	5.4e-07	1
MULTIDRUG_ABC_TRANSPORTER	467	499	SRX3808504.3656889	multidrug	gi:505389066:ref:WP_015576168.1:|FEATURES|multidrug_ABC_transporter|multidrug|multidrug_ABC_transporter	0.999761954821	78.8	33	55.1	4.4e-09	1
NORB	305	337	SRX3808504.15360103	fluoroquinolone	gi:1000360171:ref:WP_061107359.1:|FEATURES|norB|fluoroquinolone|norB	1.0	60.6	33	47.0	1.2e-06	1
BACA	45	77	SRX3808504.579819	bacitracin	YP_302125|FEATURES|bacA|bacitracin|bacA	1.0	100.0	33	70.5	1.0e-13	1
EMRB-QACA_FAMILY_MAJOR_FACILITATOR_TRANSPORTER	126	158	SRX3808504.20385295	multidrug	NC_002951.3237419.p01|FEATURES|EmrB-QacA_family_major_facilitator_transporter|multidrug|EmrB-QacA_family_major_facilitator_transporter	0.999999999319	72.7	33	52.4	2.9e-08	1
MULTIDRUG_ABC_TRANSPORTER	164	196	SRX3808504.19585976	multidrug	gi:686364868:ref:WP_031893738.1:|FEATURES|multidrug_ABC_transporter|multidrug|multidrug_ABC_transporter	1.0	84.8	33	56.6	1.5e-09	1
FMTC	602	633	SRX3808504.14807506	beta-lactam	gi:1031796384:ref:WP_064136479.1:|FEATURES|fmtC|beta-lactam|fmtC	1.0	78.1	32	59.3	2.4e-10	1
MULTIDRUG_ABC_TRANSPORTER	308	339	SRX3808504.19709415	multidrug	gi:446519899:ref:WP_000597245.1:|FEATURES|multidrug_ABC_transporter|multidrug|multidrug_ABC_transporter	1.0	84.4	32	61.2	6.0e-11	1
EMRB-QACA_FAMILY_MAJOR_FACILITATOR_TRANSPORTER	32	64	SRX3808504.2481780	multidrug	NC_002951.3237419.p01|FEATURES|EmrB-QacA_family_major_facilitator_transporter|multidrug|EmrB-QacA_family_major_facilitator_transporter	0.999999997717	69.7	33	53.1	1.7e-08	1
BACA	153	185	SRX3808504.1662731	bacitracin	YP_302125|FEATURES|bacA|bacitracin|bacA	1.0	100.0	33	71.2	6.0e-14	1
DFRC	82	114	SRX3808504.638337	diaminopyrimidine	AAO04716.1|FEATURES|dfrC|diaminopyrimidine|dfrC	0.999865943999	78.8	33	58.2	5.2e-10	1
EMRB-QACA_FAMILY_MAJOR_FACILITATOR_TRANSPORTER	334	366	SRX3808504.24485929	multidrug	NC_002951.3238155.p01|FEATURES|EmrB-QacA_family_major_facilitator_transporter|multidrug|EmrB-QacA_family_major_facilitator_transporter	0.999999838585	84.8	33	61.2	6.2e-11	1
BACA	93	125	SRX3808504.22192771	bacitracin	YP_302125|FEATURES|bacA|bacitracin|bacA	1.0	100.0	33	68.6	3.9e-13	1
LMRB	40	70	SRX3808504.15275509	MLS	gi:384930133:gb:AFI26811.1:|FEATURES|lmrB|MLS|lmrB	1.0	64.5	31	47.0	1.2e-06	1
RPOB2	588	618	SRX3808504.8346742	multidrug	BAD59497.1|FEATURES|rpoB2|multidrug|rpoB2	0.999999283006	80.6	31	54.7	5.8e-09	1
RPOB2	448	480	SRX3808504.1164009	multidrug	BAD59497.1|FEATURES|rpoB2|multidrug|rpoB2	0.999999536106	90.9	33	70.5	1.0e-13	1
NORA	157	188	SRX3808504.15703602	multidrug	YP_302113|FEATURES|norA|multidrug|norA	1.0	100.0	32	67.8	6.4e-13	1
MACB	141	171	SRX3808504.24235591	MLS	gi:1035735809:ref:WP_064572349.1:|FEATURES|macB|MLS|macB	0.999999648457	64.5	31	44.7	6.0e-06	1
MEPR	12	44	SRX3808504.24485926	multidrug	YP_001440920.1|FEATURES|mepR|multidrug|mepR	0.999998824128	75.8	33	55.1	4.4e-09	1
MULTIDRUG_ABC_TRANSPORTER	478	510	SRX3808504.25149337	multidrug	gi:1031799645:ref:WP_064138838.1:|FEATURES|multidrug_ABC_transporter|multidrug|multidrug_ABC_transporter	1.0	75.8	33	50.1	1.4e-07	1
MACB	141	172	SRX3808504.24136142	MLS	gi:960873409:ref:WP_058345546.1:|FEATURES|macB|MLS|macB	1.0	65.6	32	44.7	6.0e-06	1
RPOB2	743	775	SRX3808504.13832023	multidrug	BAD59497.1|FEATURES|rpoB2|multidrug|rpoB2	0.999999255042	75.8	33	53.5	1.3e-08	1
RPOB2	776	808	SRX3808504.16411328	multidrug	BAD59497.1|FEATURES|rpoB2|multidrug|rpoB2	0.999999325609	84.8	33	56.6	1.5e-09	1
VANR	68	100	SRX3808504.4736303	glycopeptide	gi:447203855:ref:WP_001281111.1:|FEATURES|vanR|glycopeptide|vanR	0.999999999638	66.7	33	48.9	3.2e-07	1
RPOB2	1050	1082	SRX3808504.25105173	multidrug	BAD59497.1|FEATURES|rpoB2|multidrug|rpoB2	0.999999411694	81.8	33	61.2	6.2e-11	1
RPOB2	472	503	SRX3808504.8904946	multidrug	BAD59497.1|FEATURES|rpoB2|multidrug|rpoB2	0.999999371329	81.2	32	58.9	3.0e-10	1
MAJOR_FACILITATOR_SUPERFAMILY_TRANSPORTER	174	204	SRX3808504.4868673	multidrug	NC_002952.2859362.p01|FEATURES|major_facilitator_superfamily_transporter|multidrug|major_facilitator_superfamily_transporter	0.999999699581	64.5	31	45.4	3.4e-06	1
MEPR	28	59	SRX3808504.25105179	multidrug	YP_001440920.1|FEATURES|mepR|multidrug|mepR	0.999998386669	87.5	32	62.0	3.6e-11	1
EMRB-QACA_FAMILY_MAJOR_FACILITATOR_TRANSPORTER	125	156	SRX3808504.4314739	multidrug	NC_002951.3237419.p01|FEATURES|EmrB-QacA_family_major_facilitator_transporter|multidrug|EmrB-QacA_family_major_facilitator_transporter	0.999999993204	71.9	32	50.1	1.4e-07	1
EMRB-QACA_FAMILY_MAJOR_FACILITATOR_TRANSPORTER	206	236	SRX3808504.26155548	multidrug	NC_002951.3237419.p01|FEATURES|EmrB-QacA_family_major_facilitator_transporter|multidrug|EmrB-QacA_family_major_facilitator_transporter	0.999999974194	80.6	31	52.4	2.9e-08	1
DFRC	12	44	SRX3808504.576795	diaminopyrimidine	AAO04716.1|FEATURES|dfrC|diaminopyrimidine|dfrC	0.999999055017	87.9	33	65.5	3.3e-12	1
RPOB2	884	914	SRX3808504.20501327	multidrug	BAD59497.1|FEATURES|rpoB2|multidrug|rpoB2	0.999999227885	67.7	31	52.4	2.8e-08	1
BACA	60	92	SRX3808504.23681555	bacitracin	YP_302125|FEATURES|bacA|bacitracin|bacA	0.999999999933	100.0	33	74.7	5.4e-15	1
MULTIDRUG_ABC_TRANSPORTER	516	548	SRX3808504.18999836	multidrug	gi:686364868:ref:WP_031893738.1:|FEATURES|multidrug_ABC_transporter|multidrug|multidrug_ABC_transporter	1.0	69.7	33	48.5	4.2e-07	1
EMRB-QACA_FAMILY_MAJOR_FACILITATOR_TRANSPORTER	278	310	SRX3808504.3930627	multidrug	NC_002951.3237948.p01|FEATURES|EmrB-QacA_family_major_facilitator_transporter|multidrug|EmrB-QacA_family_major_facilitator_transporter	0.999999877035	90.9	33	65.9	2.5e-12	1
EMRB-QACA_FAMILY_MAJOR_FACILITATOR_TRANSPORTER	117	147	SRX3808504.11686961	multidrug	NC_002951.3237419.p01|FEATURES|EmrB-QacA_family_major_facilitator_transporter|multidrug|EmrB-QacA_family_major_facilitator_transporter	0.999999968036	71.0	31	50.1	1.4e-07	1
ADEL	24	56	SRX3808504.7921098	multidrug	ALH22601.1|FEATURES|adeL|multidrug|adeL	0.999999263107	63.6	33	48.1	5.4e-07	1
RPOB2	593	625	SRX3808504.12703641	multidrug	BAD59497.1|FEATURES|rpoB2|multidrug|rpoB2	0.99999911001	72.7	33	48.5	4.2e-07	1
MEPA	373	404	SRX3808504.7571343	multidrug	YP_302230|FEATURES|mepA|multidrug|mepA	1.0	100.0	32	64.7	5.4e-12	1
MEPA	143	175	SRX3808504.15122041	multidrug	YP_302230|FEATURES|mepA|multidrug|mepA	1.0	97.0	33	63.2	1.6e-11	1
RPOB2	855	887	SRX3808504.19017564	multidrug	BAD59497.1|FEATURES|rpoB2|multidrug|rpoB2	0.999999301003	72.7	33	55.5	3.4e-09	1
VANT	392	424	SRX3808504.21989863	glycopeptide	JF802084.2.gene3.p01|FEATURES|vanT|glycopeptide|vanT	0.99999991187	60.6	33	44.7	6.0e-06	1
MEPA	162	194	SRX3808504.2237453	multidrug	gi:686155635:ref:WP_031787393.1:|FEATURES|mepA|multidrug|mepA	1.0	93.9	33	59.3	2.4e-10	1
RPOB2	446	478	SRX3808504.17147307	multidrug	BAD59497.1|FEATURES|rpoB2|multidrug|rpoB2	0.999999536106	90.9	33	70.5	1.0e-13	1
MULTIDRUG_ABC_TRANSPORTER	555	587	SRX3808504.15256479	multidrug	gi:748767925:ref:WP_040019608.1:|FEATURES|multidrug_ABC_transporter|multidrug|multidrug_ABC_transporter	1.0	63.6	33	50.4	1.1e-07	1
RPOB2	439	471	SRX3808504.19630288	multidrug	BAD59497.1|FEATURES|rpoB2|multidrug|rpoB2	0.999999497414	90.9	33	67.4	8.6e-13	1
BACA	85	116	SRX3808504.2083022	bacitracin	YP_302125|FEATURES|bacA|bacitracin|bacA	1.0	100.0	32	67.8	6.4e-13	1
TETT	72	104	SRX3808504.1702952	tetracycline	AAV80410|FEATURES|tetT|tetracycline|tetT	1.0	66.7	33	51.2	6.4e-08	1
EMRB-QACA_FAMILY_MAJOR_FACILITATOR_TRANSPORTER	110	141	SRX3808504.26850830	multidrug	NC_002951.3237419.p01|FEATURES|EmrB-QacA_family_major_facilitator_transporter|multidrug|EmrB-QacA_family_major_facilitator_transporter	0.999999980549	78.1	32	55.5	3.4e-09	1
NORA	289	321	SRX3808504.4356358	multidrug	gi:488395528:ref:WP_002464913.1:|FEATURES|norA|multidrug|norA	1.0	100.0	33	70.9	7.8e-14	1
LMRB	134	166	SRX3808504.8034284	MLS	gi:1007411670:gb:AMQ72759.1:|FEATURES|lmrB|MLS|lmrB	1.0	93.9	33	66.6	1.5e-12	1
RPOB2	810	840	SRX3808504.9767857	multidrug	BAD59497.1|FEATURES|rpoB2|multidrug|rpoB2	0.99999912435	87.1	31	59.7	1.7e-10	1
CPXA	389	421	SRX3808504.3653903	aminoglycoside:aminocoumarin	NP_312864.1|FEATURES|cpxA|aminoglycoside:aminocoumarin|cpxA	0.99177118713	72.7	33	52.4	2.9e-08	1
EMRB-QACA_FAMILY_MAJOR_FACILITATOR_TRANSPORTER	50	82	SRX3808504.26918898	multidrug	NC_002951.3237419.p01|FEATURES|EmrB-QacA_family_major_facilitator_transporter|multidrug|EmrB-QacA_family_major_facilitator_transporter	0.999999996928	72.7	33	58.5	4.0e-10	1
RPOB2	1017	1049	SRX3808504.22402715	multidrug	BAD59497.1|FEATURES|rpoB2|multidrug|rpoB2	0.999999482918	84.8	33	66.2	1.9e-12	1
ABCA	268	299	SRX3808504.7536253	multidrug	XP_753111.1|FEATURES|abcA|multidrug|abcA	0.999999551215	71.9	32	51.2	6.2e-08	1
NORB	132	162	SRX3808504.1495542	fluoroquinolone	gi:1000360171:ref:WP_061107359.1:|FEATURES|norB|fluoroquinolone|norB	1.0	61.3	31	47.8	7.1e-07	1
RPOB2	1002	1034	SRX3808504.26976260	multidrug	BAD59497.1|FEATURES|rpoB2|multidrug|rpoB2	0.999999264536	69.7	33	53.9	9.9e-09	1
POXTA	449	480	SRX3808504.17845201	multidrug	AVI44920.1|FEATURES|poxtA|multidrug|poxtA	0.999999272857	62.5	32	45.1	4.6e-06	1
MEPR	74	105	SRX3808504.25495013	multidrug	YP_001440920.1|FEATURES|mepR|multidrug|mepR	0.999998746492	81.2	32	53.1	1.7e-08	1
TETB(46)	534	565	SRX3808504.11041598	tetracycline	AET10445.1|FEATURES|tetB(46)|tetracycline|tetB(46)	0.999999722903	68.8	32	45.8	2.6e-06	1
MEPA	68	99	SRX3808504.23837330	multidrug	YP_302230|FEATURES|mepA|multidrug|mepA	1.0	100.0	32	67.0	1.1e-12	1
LMRB	127	159	SRX3808504.13188646	MLS	gi:1007411670:gb:AMQ72759.1:|FEATURES|lmrB|MLS|lmrB	1.0	63.6	33	45.8	2.7e-06	1
NORA	52	84	SRX3808504.660440	multidrug	gi:755009796:ref:WP_042363132.1:|FEATURES|norA|multidrug|norA	1.0	100.0	33	67.8	6.6e-13	1
LMRB	135	167	SRX3808504.11041593	MLS	gi:1007411670:gb:AMQ72759.1:|FEATURES|lmrB|MLS|lmrB	1.0	75.8	33	56.2	2.0e-09	1
FUSD	84	116	SRX3808504.10790563	fusidic-acid	WP_011303797|FEATURES|fusD|fusidic-acid|fusD	0.998967155294	97.0	33	67.4	8.6e-13	1
NORB	373	405	SRX3808504.24782854	fluoroquinolone	gi:494742298:ref:WP_007477706.1:|FEATURES|norB|fluoroquinolone|norB	1.0	87.9	33	62.8	2.1e-11	1
FMTC	633	665	SRX3808504.23324085	beta-lactam	gi:446993908:ref:WP_001071164.1:|FEATURES|fmtC|beta-lactam|fmtC	1.0	69.7	33	53.9	9.9e-09	1
MAJOR_FACILITATOR_SUPERFAMILY_TRANSPORTER	436	468	SRX3808504.6923497	multidrug	NC_002952.2859362.p01|FEATURES|major_facilitator_superfamily_transporter|multidrug|major_facilitator_superfamily_transporter	0.999999811179	75.8	33	55.8	2.6e-09	1
MULTIDRUG_ABC_TRANSPORTER	243	275	SRX3808504.26097410	multidrug	gi:686364868:ref:WP_031893738.1:|FEATURES|multidrug_ABC_transporter|multidrug|multidrug_ABC_transporter	1.0	81.8	33	61.2	6.2e-11	1
EMRB-QACA_FAMILY_MAJOR_FACILITATOR_TRANSPORTER	168	200	SRX3808504.12292324	multidrug	NC_002951.3238155.p01|FEATURES|EmrB-QacA_family_major_facilitator_transporter|multidrug|EmrB-QacA_family_major_facilitator_transporter	0.999999725229	63.6	33	49.3	2.4e-07	1
NORA	212	244	SRX3808504.22223490	multidrug	gi:544930333:ref:WP_021339414.1:|FEATURES|norA|multidrug|norA	1.0	100.0	33	68.6	3.9e-13	1
ABCA	247	279	SRX3808504.20594589	multidrug	XP_753111.1|FEATURES|abcA|multidrug|abcA	0.999999520123	72.7	33	49.7	1.9e-07	1
MULTIDRUG_ABC_TRANSPORTER	452	483	SRX3808504.19850510	multidrug	gi:537465895:ref:WP_020977391.1:|FEATURES|multidrug_ABC_transporter|multidrug|multidrug_ABC_transporter	1.0	68.8	32	51.2	6.4e-08	1
NORB	57	88	SRX3808504.4029967	fluoroquinolone	gi:1000360171:ref:WP_061107359.1:|FEATURES|norB|fluoroquinolone|norB	1.0	71.9	32	48.9	3.1e-07	1
DFRC	20	52	SRX3808504.10373725	diaminopyrimidine	AAO04716.1|FEATURES|dfrC|diaminopyrimidine|dfrC	0.999999978302	87.9	33	65.5	3.3e-12	1
MACB	444	474	SRX3808504.8439845	MLS	gi:694088163:ref:WP_032432902.1:|FEATURES|macB|MLS|macB	1.0	71.0	31	49.7	1.9e-07	1
RPOB2	564	596	SRX3808504.5188482	multidrug	BAD59497.1|FEATURES|rpoB2|multidrug|rpoB2	0.999999371329	81.8	33	58.9	3.1e-10	1
FMTC	224	256	SRX3808504.17932907	beta-lactam	gi:1006178758:ref:WP_061739947.1:|FEATURES|fmtC|beta-lactam|fmtC	1.0	75.8	33	53.5	1.3e-08	1
RPOB2	854	886	SRX3808504.977391	multidrug	BAD59497.1|FEATURES|rpoB2|multidrug|rpoB2	0.999999255042	69.7	33	53.5	1.3e-08	1
NORB	106	137	SRX3808504.22776739	fluoroquinolone	gi:494742298:ref:WP_007477706.1:|FEATURES|norB|fluoroquinolone|norB	0.999999999919	62.5	32	46.2	2.1e-06	1
TETP	67	98	SRX3808504.3394611	tetracycline	ZP_02632674|FEATURES|tetP|tetracycline|tetP	0.999999999605	62.5	32	46.2	2.1e-06	1
TET32	68	99	SRX3808504.18362066	tetracycline	ABV82120|FEATURES|tet32|tetracycline|tet32	0.999999976907	62.5	32	46.6	1.6e-06	1
RPOB2	850	882	SRX3808504.16466500	multidrug	BAD59497.1|FEATURES|rpoB2|multidrug|rpoB2	0.999999378637	78.8	33	59.3	2.4e-10	1
VATB	120	150	SRX3808504.11995592	MLS	YP_001785579|FEATURES|vatB|MLS|vatB	0.999999999972	61.3	31	45.1	4.3e-06	1
MULTIDRUG_ABC_TRANSPORTER	242	274	SRX3808504.20769843	multidrug	gi:686364868:ref:WP_031893738.1:|FEATURES|multidrug_ABC_transporter|multidrug|multidrug_ABC_transporter	1.0	81.8	33	61.6	4.7e-11	1
LMRB	287	319	SRX3808504.20477472	MLS	gi:1007411670:gb:AMQ72759.1:|FEATURES|lmrB|MLS|lmrB	1.0	69.7	33	51.2	6.4e-08	1
RPOB2	195	227	SRX3808504.1700081	multidrug	BAD59497.1|FEATURES|rpoB2|multidrug|rpoB2	0.999999083448	60.6	33	47.8	7.1e-07	1
YKKD	54	84	SRX3808504.3864920	multidrug	gi:489421661:ref:WP_003327389.1:|FEATURES|ykkD|multidrug|ykkD	0.999999987159	67.7	31	54.3	7.6e-09	1
TET(K)	87	119	SRX3808504.24979142	tetracycline	YP_003283625.1|FEATURES|tet(K)|tetracycline|tet(K)	1.0	100.0	33	68.9	3.0e-13	1
EMRB-QACA_FAMILY_MAJOR_FACILITATOR_TRANSPORTER	113	145	SRX3808504.6088815	multidrug	NC_002951.3237419.p01|FEATURES|EmrB-QacA_family_major_facilitator_transporter|multidrug|EmrB-QacA_family_major_facilitator_transporter	0.999999979838	72.7	33	55.1	4.4e-09	1
VANR	54	86	SRX3808504.17696714	glycopeptide	CAB61229|FEATURES|vanR|glycopeptide|vanR	0.999984241681	66.7	33	51.2	6.4e-08	1
ABCA	253	283	SRX3808504.18024519	multidrug	XP_753111.1|FEATURES|abcA|multidrug|abcA	0.99999944494	64.5	31	46.6	1.6e-06	1
RPOB2	990	1021	SRX3808504.2272208	multidrug	BAD59497.1|FEATURES|rpoB2|multidrug|rpoB2	0.99999905066	62.5	32	47.0	1.2e-06	1
LMRB	24	55	SRX3808504.139439	MLS	gi:384930133:gb:AFI26811.1:|FEATURES|lmrB|MLS|lmrB	1.0	68.8	32	52.4	2.9e-08	1
LMRB	72	102	SRX3808504.1904253	MLS	gi:1007411670:gb:AMQ72759.1:|FEATURES|lmrB|MLS|lmrB	1.0	83.9	31	57.8	6.4e-10	1
MAJOR_FACILITATOR_SUPERFAMILY_TRANSPORTER	396	426	SRX3808504.20031454	multidrug	NC_002952.2859362.p01|FEATURES|major_facilitator_superfamily_transporter|multidrug|major_facilitator_superfamily_transporter	0.999999826729	83.9	31	57.8	6.9e-10	1
BACA	72	103	SRX3808504.17222879	bacitracin	YP_302125|FEATURES|bacA|bacitracin|bacA	0.999999999571	96.9	32	68.9	3.0e-13	1
CARA	30	60	SRX3808504.23099556	MLS	M80346.gene.p01|FEATURES|carA|MLS|carA	0.999999999998	61.3	31	49.3	2.4e-07	1
NORA	350	382	SRX3808504.11322590	multidrug	YP_302113|FEATURES|norA|multidrug|norA	0.999999999995	100.0	33	67.8	6.6e-13	1
NORB	130	161	SRX3808504.21840754	fluoroquinolone	gi:1000360171:ref:WP_061107359.1:|FEATURES|norB|fluoroquinolone|norB	1.0	68.8	32	54.7	5.8e-09	1
EMRB-QACA_FAMILY_MAJOR_FACILITATOR_TRANSPORTER	129	161	SRX3808504.18522395	multidrug	NC_002951.3237419.p01|FEATURES|EmrB-QacA_family_major_facilitator_transporter|multidrug|EmrB-QacA_family_major_facilitator_transporter	0.999999993881	69.7	33	50.1	1.4e-07	1
RPOB2	791	823	SRX3808504.738824	multidrug	BAD59497.1|FEATURES|rpoB2|multidrug|rpoB2	0.999999264536	90.9	33	60.5	1.1e-10	1
MACB	443	474	SRX3808504.10479466	MLS	gi:545231548:ref:WP_021531156.1:|FEATURES|macB|MLS|macB	1.0	65.6	32	48.5	4.2e-07	1
RPOB2	878	910	SRX3808504.4363474	multidrug	BAD59497.1|FEATURES|rpoB2|multidrug|rpoB2	0.999999342354	72.7	33	57.4	9.0e-10	1
BACA	70	102	SRX3808504.3610521	bacitracin	P67390|FEATURES|bacA|bacitracin|bacA	1.0	97.0	33	70.5	1.0e-13	1
ARLS	153	184	SRX3808504.23945836	multidrug	YP_499945.1|FEATURES|arlS|multidrug|arlS	0.999998250641	81.2	32	51.6	4.8e-08	1
EMRB-QACA_FAMILY_MAJOR_FACILITATOR_TRANSPORTER	394	426	SRX3808504.24141642	multidrug	AE016830.1.gene424.p01|FEATURES|EmrB-QacA_family_major_facilitator_transporter|multidrug|EmrB-QacA_family_major_facilitator_transporter	0.99999992524	60.6	33	47.8	7.1e-07	1
TET(K)	1	33	SRX3808504.25589035	tetracycline	YP_003283625.1|FEATURES|tet(K)|tetracycline|tet(K)	0.999999954163	93.9	33	67.0	1.1e-12	1
DFRC	3	35	SRX3808504.2955033	diaminopyrimidine	AAO04716.1|FEATURES|dfrC|diaminopyrimidine|dfrC	0.999999999725	81.8	33	62.0	3.6e-11	1
LMRB	21	53	SRX3808504.7466974	MLS	gi:498485855:ref:WP_010787543.1:|FEATURES|lmrB|MLS|lmrB	1.0	78.8	33	56.6	1.5e-09	1
RPOB2	267	298	SRX3808504.21740423	multidrug	BAD59497.1|FEATURES|rpoB2|multidrug|rpoB2	0.999998979044	62.5	32	45.4	3.5e-06	1
RPOB2	466	498	SRX3808504.12049280	multidrug	BAD59497.1|FEATURES|rpoB2|multidrug|rpoB2	0.99999945254	84.8	33	63.9	9.6e-12	1
YKKC	90	120	SRX3808504.17020201	multidrug	gi:307606148:emb:CBI42519.1:|FEATURES|ykkC|multidrug|ykkC	0.999999999766	67.7	31	45.8	2.7e-06	1
TET(K)	126	158	SRX3808504.21082357	tetracycline	YP_003283625.1|FEATURES|tet(K)|tetracycline|tet(K)	1.0	100.0	33	66.6	1.5e-12	1
RPOB2	852	884	SRX3808504.14783912	multidrug	BAD59497.1|FEATURES|rpoB2|multidrug|rpoB2	0.999999316932	75.8	33	56.2	2.0e-09	1
MULTIDRUG_ABC_TRANSPORTER	463	495	SRX3808504.627199	multidrug	gi:537465895:ref:WP_020977391.1:|FEATURES|multidrug_ABC_transporter|multidrug|multidrug_ABC_transporter	0.999999999983	69.7	33	51.6	4.9e-08	1
RPOB2	881	913	SRX3808504.719453	multidrug	BAD59497.1|FEATURES|rpoB2|multidrug|rpoB2	0.999999273874	69.7	33	54.3	7.6e-09	1
MAJOR_FACILITATOR_SUPERFAMILY_TRANSPORTER	174	204	SRX3808504.27105875	multidrug	NC_002952.2859362.p01|FEATURES|major_facilitator_superfamily_transporter|multidrug|major_facilitator_superfamily_transporter	0.999999734174	61.3	31	48.1	5.3e-07	1
BLEOMYCIN_RESISTANCE_PROTEIN	16	48	SRX3808504.21704417	glycopeptide	gi:452754543:emb:CCP89775.1:|FEATURES|bleomycin_resistance_protein|glycopeptide|bleomycin_resistance_protein	0.999999999995	100.0	33	77.0	1.1e-15	1
RPOB2	1025	1056	SRX3808504.13671451	multidrug	BAD59497.1|FEATURES|rpoB2|multidrug|rpoB2	0.999999502226	90.6	32	67.8	6.6e-13	1
RPOB2	1050	1082	SRX3808504.21107530	multidrug	BAD59497.1|FEATURES|rpoB2|multidrug|rpoB2	0.99999905066	81.8	33	60.5	1.1e-10	1
VANR	67	99	SRX3808504.5616654	glycopeptide	CAB61229|FEATURES|vanR|glycopeptide|vanR	1.0	72.7	33	53.9	9.9e-09	1
NORA	133	165	SRX3808504.12062257	multidrug	YP_302113|FEATURES|norA|multidrug|norA	1.0	100.0	33	70.9	7.8e-14	1
FOSB	9	39	SRX3808504.11351692	fosfomycin	gi:678263223:emb:CDR66934.1:|FEATURES|fosB|fosfomycin|fosB	0.999999881211	67.7	31	48.1	5.1e-07	1
VANR	64	95	SRX3808504.5705135	glycopeptide	CAB61229|FEATURES|vanR|glycopeptide|vanR	0.913146374695	65.6	32	50.1	1.4e-07	1
TETM	333	365	SRX3808504.7911212	tetracycline	gi:658130997:emb:CDO19407.1:|FEATURES|tetM|tetracycline|tetM	1.0	97.0	33	68.9	3.0e-13	1
RPOB2	1015	1047	SRX3808504.7627945	multidrug	BAD59497.1|FEATURES|rpoB2|multidrug|rpoB2	0.999999378637	84.8	33	65.1	4.3e-12	1
RPOB2	142	174	SRX3808504.2448248	multidrug	BAD59497.1|FEATURES|rpoB2|multidrug|rpoB2	0.999999350524	78.8	33	57.8	6.9e-10	1
RPOB2	664	696	SRX3808504.15917410	multidrug	BAD59497.1|FEATURES|rpoB2|multidrug|rpoB2	0.999998997779	63.6	33	45.8	2.7e-06	1
BACA	100	132	SRX3808504.2652852	bacitracin	YP_302125|FEATURES|bacA|bacitracin|bacA	1.0	100.0	33	68.6	3.9e-13	1
RPOB2	891	923	SRX3808504.24302065	multidrug	BAD59497.1|FEATURES|rpoB2|multidrug|rpoB2	0.999999363955	75.8	33	58.5	4.0e-10	1
EMRB-QACA_FAMILY_MAJOR_FACILITATOR_TRANSPORTER	127	157	SRX3808504.22285300	multidrug	NC_002951.3237419.p01|FEATURES|EmrB-QacA_family_major_facilitator_transporter|multidrug|EmrB-QacA_family_major_facilitator_transporter	0.999999809924	71.0	31	45.4	3.3e-06	1
NORB	116	147	SRX3808504.12074607	fluoroquinolone	gi:1000360171:ref:WP_061107359.1:|FEATURES|norB|fluoroquinolone|norB	1.0	75.0	32	55.5	3.3e-09	1
RPOB2	759	789	SRX3808504.20456596	multidrug	BAD59497.1|FEATURES|rpoB2|multidrug|rpoB2	0.99999916404	74.2	31	50.1	1.3e-07	1
RPOB2	586	618	SRX3808504.8218164	multidrug	BAD59497.1|FEATURES|rpoB2|multidrug|rpoB2	0.999999436519	81.8	33	62.8	2.1e-11	1
TETP	69	99	SRX3808504.9990978	tetracycline	YP_002850805|FEATURES|tetP|tetracycline|tetP	1.0	71.0	31	51.6	4.9e-08	1
TETA	443	473	SRX3808504.23365785	tetracycline	gi:736993687:ref:WP_034989673.1:|FEATURES|tetA|tetracycline|tetA	1.0	67.7	31	47.8	7.1e-07	1
RPOB2	902	933	SRX3808504.20545279	multidrug	BAD59497.1|FEATURES|rpoB2|multidrug|rpoB2	0.999999151305	65.6	32	52.0	3.8e-08	1
NORA	227	259	SRX3808504.12718793	multidrug	YP_302113|FEATURES|norA|multidrug|norA	0.999999975217	63.6	33	45.1	4.6e-06	1
FMTC	463	495	SRX3808504.18659044	beta-lactam	gi:1031796384:ref:WP_064136479.1:|FEATURES|fmtC|beta-lactam|fmtC	1.0	69.7	33	55.5	3.4e-09	1
BACA	154	186	SRX3808504.17259080	bacitracin	YP_302125|FEATURES|bacA|bacitracin|bacA	1.0	100.0	33	70.1	1.3e-13	1
FMTC	795	827	SRX3808504.13423767	beta-lactam	gi:1031796384:ref:WP_064136479.1:|FEATURES|fmtC|beta-lactam|fmtC	1.0	84.8	33	68.6	3.9e-13	1
TETA	443	474	SRX3808504.10789139	tetracycline	gi:736993687:ref:WP_034989673.1:|FEATURES|tetA|tetracycline|tetA	1.0	68.8	32	50.1	1.4e-07	1
VANR	80	110	SRX3808504.8555989	glycopeptide	AF155139.2.gene2.p01|FEATURES|vanR|glycopeptide|vanR	1.0	64.5	31	49.7	1.9e-07	1
TETP	67	99	SRX3808504.21777097	tetracycline	YP_002850805|FEATURES|tetP|tetracycline|tetP	1.0	72.7	33	52.4	2.9e-08	1
VANR	70	102	SRX3808504.12779382	glycopeptide	gi:507059692:ref:WP_016130597.1:|FEATURES|vanR|glycopeptide|vanR	1.0	63.6	33	49.7	1.9e-07	1
DFRC	68	98	SRX3808504.7144940	diaminopyrimidine	AAO04716.1|FEATURES|dfrC|diaminopyrimidine|dfrC	0.999642995022	71.0	31	47.4	9.3e-07	1
NORA	302	333	SRX3808504.7049013	multidrug	gi:755009796:ref:WP_042363132.1:|FEATURES|norA|multidrug|norA	1.0	100.0	32	68.9	2.9e-13	1
MULTIDRUG_ABC_TRANSPORTER	179	211	SRX3808504.24342842	multidrug	gi:686364868:ref:WP_031893738.1:|FEATURES|multidrug_ABC_transporter|multidrug|multidrug_ABC_transporter	1.0	87.9	33	61.2	6.2e-11	1
RPOB2	797	829	SRX3808504.21256062	multidrug	BAD59497.1|FEATURES|rpoB2|multidrug|rpoB2	0.999999291921	87.9	33	60.1	1.4e-10	1
BACA	77	109	SRX3808504.24400117	bacitracin	YP_302125|FEATURES|bacA|bacitracin|bacA	1.0	100.0	33	73.2	1.6e-14	1
EMRB-QACA_FAMILY_MAJOR_FACILITATOR_TRANSPORTER	127	158	SRX3808504.26615790	multidrug	NC_002951.3237419.p01|FEATURES|EmrB-QacA_family_major_facilitator_transporter|multidrug|EmrB-QacA_family_major_facilitator_transporter	0.999999999299	75.0	32	52.0	3.8e-08	1
MULTIDRUG_ABC_TRANSPORTER	529	560	SRX3808504.22430198	multidrug	gi:930482089:ref:WP_054228897.1:|FEATURES|multidrug_ABC_transporter|multidrug|multidrug_ABC_transporter	0.999999999963	62.5	32	47.0	1.2e-06	1
ARLS	229	261	SRX3808504.3416103	multidrug	YP_499945.1|FEATURES|arlS|multidrug|arlS	0.999999115659	97.0	33	70.1	1.3e-13	1
MULTIDRUG_ABC_TRANSPORTER	468	500	SRX3808504.2767603	multidrug	gi:817122037:ref:WP_046494699.1:|FEATURES|multidrug_ABC_transporter|multidrug|multidrug_ABC_transporter	0.999998220087	63.6	33	45.4	3.5e-06	1
TETA	413	444	SRX3808504.20193140	tetracycline	gi:171851258:emb:CAQ04234.1:|FEATURES|tetA|tetracycline|tetA	1.0	65.6	32	48.1	5.4e-07	1
TETB(46)	346	378	SRX3808504.382518	tetracycline	AET10445.1|FEATURES|tetB(46)|tetracycline|tetB(46)	0.999999639436	60.6	33	44.7	6.0e-06	1
FOSB	54	86	SRX3808504.24808213	fosfomycin	gi:948792952:ref:WP_056935383.1:|FEATURES|fosB|fosfomycin|fosB	1.0	81.8	33	68.6	3.9e-13	1
MACB	16	48	SRX3808504.14379676	MLS	gi:895967513:ref:WP_049046752.1:|FEATURES|macB|MLS|macB	1.0	63.6	33	45.4	3.5e-06	1
RPOB2	1048	1079	SRX3808504.18468768	multidrug	BAD59497.1|FEATURES|rpoB2|multidrug|rpoB2	0.999999424602	84.4	32	62.0	3.6e-11	1
RPOB2	730	762	SRX3808504.7011121	multidrug	BAD59497.1|FEATURES|rpoB2|multidrug|rpoB2	0.999999283006	78.8	33	54.7	5.8e-09	1
NORA	35	67	SRX3808504.19155802	multidrug	gi:755009796:ref:WP_042363132.1:|FEATURES|norA|multidrug|norA	1.0	100.0	33	65.9	2.5e-12	1
RPOB2	889	920	SRX3808504.22856108	multidrug	BAD59497.1|FEATURES|rpoB2|multidrug|rpoB2	0.999999363955	78.1	32	58.5	4.0e-10	1
LMRB	88	120	SRX3808504.15078539	MLS	gi:1007411670:gb:AMQ72759.1:|FEATURES|lmrB|MLS|lmrB	1.0	93.9	33	67.4	8.6e-13	1
NORA	216	248	SRX3808504.13512610	multidrug	gi:544930333:ref:WP_021339414.1:|FEATURES|norA|multidrug|norA	1.0	100.0	33	71.2	6.0e-14	1
MULTIDRUG_ABC_TRANSPORTER	468	500	SRX3808504.2547566	multidrug	gi:686364868:ref:WP_031893738.1:|FEATURES|multidrug_ABC_transporter|multidrug|multidrug_ABC_transporter	1.0	97.0	33	67.4	8.6e-13	1
FMTC	237	269	SRX3808504.2592503	beta-lactam	gi:1031796384:ref:WP_064136479.1:|FEATURES|fmtC|beta-lactam|fmtC	1.0	75.8	33	52.8	2.2e-08	1
NORB	305	337	SRX3808504.11323079	fluoroquinolone	gi:1000360171:ref:WP_061107359.1:|FEATURES|norB|fluoroquinolone|norB	1.0	60.6	33	47.0	1.2e-06	1
MULTIDRUG_ABC_TRANSPORTER	470	501	SRX3808504.18219426	multidrug	gi:1031799645:ref:WP_064138838.1:|FEATURES|multidrug_ABC_transporter|multidrug|multidrug_ABC_transporter	1.0	78.1	32	49.3	2.4e-07	1
RPOB2	473	504	SRX3808504.21102833	multidrug	BAD59497.1|FEATURES|rpoB2|multidrug|rpoB2	0.999999291921	81.2	32	58.2	5.1e-10	1
EMRB-QACA_FAMILY_MAJOR_FACILITATOR_TRANSPORTER	126	158	SRX3808504.25328485	multidrug	NC_002951.3237419.p01|FEATURES|EmrB-QacA_family_major_facilitator_transporter|multidrug|EmrB-QacA_family_major_facilitator_transporter	0.999999999319	72.7	33	52.4	2.9e-08	1
TETP	75	107	SRX3808504.23326240	tetracycline	YP_002850805|FEATURES|tetP|tetracycline|tetP	1.0	60.6	33	46.2	2.1e-06	1
DFRC	1	32	SRX3808504.11868894	diaminopyrimidine	AAO04716.1|FEATURES|dfrC|diaminopyrimidine|dfrC	0.999591607172	84.4	32	62.4	2.8e-11	1
MARR	9	41	SRX3808504.17385396	multidrug	gi:488397771:ref:WP_002467156.1:|FEATURES|marR|multidrug|marR	1.0	100.0	33	73.9	9.2e-15	1
LMRB	128	160	SRX3808504.4265104	MLS	gi:1007411670:gb:AMQ72759.1:|FEATURES|lmrB|MLS|lmrB	1.0	93.9	33	64.3	7.3e-12	1
BCRA	19	50	SRX3808504.13809038	bacitracin	gi:447195835:ref:WP_001273091.1:|FEATURES|bcrA|bacitracin|bcrA	0.999999999585	62.5	32	48.1	5.4e-07	1
FUSD	30	61	SRX3808504.18816610	fusidic-acid	WP_011303797|FEATURES|fusD|fusidic-acid|fusD	0.998967155294	93.8	32	62.0	3.5e-11	1
ABCA	1183	1215	SRX3808504.15886398	multidrug	XP_753111.1|FEATURES|abcA|multidrug|abcA	0.999999511283	69.7	33	49.3	2.4e-07	1
MEPA	372	404	SRX3808504.20813044	multidrug	YP_302230|FEATURES|mepA|multidrug|mepA	1.0	93.9	33	64.7	5.6e-12	1
ARLS	45	77	SRX3808504.20813046	multidrug	YP_499945.1|FEATURES|arlS|multidrug|arlS	0.999997715947	66.7	33	46.2	2.1e-06	1
MULTIDRUG_ABC_TRANSPORTER	457	487	SRX3808504.16992336	multidrug	gi:537465895:ref:WP_020977391.1:|FEATURES|multidrug_ABC_transporter|multidrug|multidrug_ABC_transporter	1.0	71.0	31	47.0	1.2e-06	1
RPOB2	144	176	SRX3808504.20668743	multidrug	BAD59497.1|FEATURES|rpoB2|multidrug|rpoB2	0.999999363955	78.8	33	58.5	4.0e-10	1
RPOB2	144	176	SRX3808504.20668742	multidrug	BAD59497.1|FEATURES|rpoB2|multidrug|rpoB2	0.999999363955	78.8	33	58.5	4.0e-10	1
MACB	142	174	SRX3808504.25012334	MLS	gi:1046630742:ref:WP_065696754.1:|FEATURES|macB|MLS|macB	1.0	63.6	33	45.4	3.5e-06	1
TRUNCATED_PUTATIVE_RESPONSE_REGULATOR_ARLR	50	81	SRX3808504.8104825	unclassified	AE015929.1.gene1106.p01|FEATURES|truncated_putative_response_regulator_ArlR|unclassified|truncated_putative_response_regulator_ArlR	0.999999999999	90.6	32	60.8	8.1e-11	1
LMRB	33	63	SRX3808504.14935614	MLS	gi:384930133:gb:AFI26811.1:|FEATURES|lmrB|MLS|lmrB	1.0	71.0	31	50.8	8.4e-08	1
LMRB	134	165	SRX3808504.5131355	MLS	gi:1007411670:gb:AMQ72759.1:|FEATURES|lmrB|MLS|lmrB	1.0	78.1	32	55.8	2.6e-09	1
TETB(46)	364	396	SRX3808504.23591553	tetracycline	AET10445.1|FEATURES|tetB(46)|tetracycline|tetB(46)	0.999999999964	66.7	33	50.1	1.4e-07	1
RPOB2	269	301	SRX3808504.21134845	multidrug	BAD59497.1|FEATURES|rpoB2|multidrug|rpoB2	0.999999095184	66.7	33	48.1	5.4e-07	1
RPOB2	889	920	SRX3808504.14935619	multidrug	BAD59497.1|FEATURES|rpoB2|multidrug|rpoB2	0.999999363955	78.1	32	58.5	4.0e-10	1
RPOB2	787	818	SRX3808504.22561835	multidrug	BAD59497.1|FEATURES|rpoB2|multidrug|rpoB2	0.999999334062	87.5	32	57.0	1.2e-09	1
MULTIDRUG_ABC_TRANSPORTER	459	490	SRX3808504.20047634	multidrug	gi:537465895:ref:WP_020977391.1:|FEATURES|multidrug_ABC_transporter|multidrug|multidrug_ABC_transporter	1.0	71.9	32	50.4	1.1e-07	1
CPXA	389	421	SRX3808504.15476629	aminoglycoside:aminocoumarin	NP_312864.1|FEATURES|cpxA|aminoglycoside:aminocoumarin|cpxA	0.99177118713	72.7	33	52.4	2.9e-08	1
RPOB2	1063	1095	SRX3808504.15244570	multidrug	BAD59497.1|FEATURES|rpoB2|multidrug|rpoB2	0.99999939298	87.9	33	60.1	1.4e-10	1
FMTC	687	719	SRX3808504.21142027	beta-lactam	gi:1031796384:ref:WP_064136479.1:|FEATURES|fmtC|beta-lactam|fmtC	1.0	60.6	33	49.7	1.9e-07	1
MULTIDRUG_ABC_TRANSPORTER	555	587	SRX3808504.16506750	multidrug	gi:748767925:ref:WP_040019608.1:|FEATURES|multidrug_ABC_transporter|multidrug|multidrug_ABC_transporter	1.0	63.6	33	50.4	1.1e-07	1
RPOB2	476	506	SRX3808504.1108753	multidrug	BAD59497.1|FEATURES|rpoB2|multidrug|rpoB2	0.999999207249	71.0	31	51.6	4.8e-08	1
RPOB2	276	308	SRX3808504.15764287	multidrug	BAD59497.1|FEATURES|rpoB2|multidrug|rpoB2	0.999998945312	63.6	33	44.7	6.0e-06	1
MULTIDRUG_ABC_TRANSPORTER	290	320	SRX3808504.13620372	multidrug	gi:686364868:ref:WP_031893738.1:|FEATURES|multidrug_ABC_transporter|multidrug|multidrug_ABC_transporter	1.0	93.5	31	60.5	1.1e-10	1
LMRB	94	126	SRX3808504.13064028	MLS	gi:1007411670:gb:AMQ72759.1:|FEATURES|lmrB|MLS|lmrB	1.0	93.9	33	67.8	6.6e-13	1
VANR	61	91	SRX3808504.9237119	glycopeptide	CAB61229|FEATURES|vanR|glycopeptide|vanR	0.89283639491	64.5	31	48.9	3.2e-07	1
ARLS	232	264	SRX3808504.15367170	multidrug	YP_499945.1|FEATURES|arlS|multidrug|arlS	0.999999105494	97.0	33	69.7	1.7e-13	1
ABCA	515	546	SRX3808504.22308628	multidrug	XP_753111.1|FEATURES|abcA|multidrug|abcA	0.999999483187	65.6	32	48.1	5.4e-07	1
ARLS	213	245	SRX3808504.9283867	multidrug	YP_499945.1|FEATURES|arlS|multidrug|arlS	0.999998804136	87.9	33	60.8	8.1e-11	1
RPOB2	810	842	SRX3808504.6616838	multidrug	BAD59497.1|FEATURES|rpoB2|multidrug|rpoB2	0.999999173242	72.7	33	53.5	1.3e-08	1
MULTIDRUG_ABC_TRANSPORTER	463	495	SRX3808504.9936385	multidrug	gi:537465895:ref:WP_020977391.1:|FEATURES|multidrug_ABC_transporter|multidrug|multidrug_ABC_transporter	0.871922203631	69.7	33	46.6	1.6e-06	1
MEPR	16	48	SRX3808504.24196162	multidrug	YP_001440920.1|FEATURES|mepR|multidrug|mepR	0.999998991289	78.8	33	60.5	1.1e-10	1
RPOB2	793	825	SRX3808504.25244768	multidrug	BAD59497.1|FEATURES|rpoB2|multidrug|rpoB2	0.999999264536	87.9	33	58.5	4.0e-10	1
NORB	106	137	SRX3808504.8906973	fluoroquinolone	gi:494742298:ref:WP_007477706.1:|FEATURES|norB|fluoroquinolone|norB	0.999999999919	62.5	32	46.2	2.1e-06	1
ARLS	219	251	SRX3808504.18526893	multidrug	YP_499945.1|FEATURES|arlS|multidrug|arlS	0.999998984362	93.9	33	65.5	3.3e-12	1
VGAA	310	342	SRX3808504.11253380	MLS	DQ823382.1.gene1.p01|FEATURES|vgaA|MLS|vgaA	1.0	100.0	33	70.5	1.0e-13	1
BACA	65	96	SRX3808504.5204736	bacitracin	YP_302125|FEATURES|bacA|bacitracin|bacA	1.0	96.9	32	70.5	1.0e-13	1
BACA	95	127	SRX3808504.11642007	bacitracin	NP_764009|FEATURES|bacA|bacitracin|bacA	1.0	100.0	33	69.3	2.3e-13	1
TETB(46)	483	514	SRX3808504.1828767	tetracycline	AET10445.1|FEATURES|tetB(46)|tetracycline|tetB(46)	0.999999999943	71.9	32	47.8	6.9e-07	1
BCRA	30	62	SRX3808504.26644472	bacitracin	AAD21213|FEATURES|bcrA|bacitracin|bcrA	0.999999998181	60.6	33	47.4	9.3e-07	1
TETB(46)	356	388	SRX3808504.8264707	tetracycline	AET10445.1|FEATURES|tetB(46)|tetracycline|tetB(46)	0.999999999971	69.7	33	50.4	1.1e-07	1
TETA(48)	150	182	SRX3808504.18271243	tetracycline	APB03214.1|FEATURES|tetA(48)|tetracycline|tetA(48)	0.972130480536	66.7	33	48.1	5.4e-07	1
BCRA	20	52	SRX3808504.19802552	bacitracin	gi:500194536:ref:WP_011867743.1:|FEATURES|bcrA|bacitracin|bcrA	0.99999911495	60.6	33	48.5	4.2e-07	1
TETP	67	98	SRX3808504.15847777	tetracycline	ZP_02632674|FEATURES|tetP|tetracycline|tetP	0.999999999999	65.6	32	47.0	1.2e-06	1
OPTRA	210	242	SRX3808504.101631	oxazolidinone	AKA86814|FEATURES|optrA|oxazolidinone|optrA	0.999355742758	69.7	33	53.1	1.7e-08	1
NORB	396	428	SRX3808504.29732	fluoroquinolone	gi:917392609:ref:WP_051999321.1:|FEATURES|norB|fluoroquinolone|norB	1.0	63.6	33	48.1	5.4e-07	1
BCRA	19	50	SRX3808504.20716499	bacitracin	gi:447195835:ref:WP_001273091.1:|FEATURES|bcrA|bacitracin|bcrA	0.999999999585	62.5	32	48.1	5.4e-07	1
RPOB2	711	743	SRX3808504.4437887	multidrug	BAD59497.1|FEATURES|rpoB2|multidrug|rpoB2	0.999999307873	69.7	33	55.8	2.6e-09	1
MULTIDRUG_ABC_TRANSPORTER	291	323	SRX3808504.22872174	multidrug	gi:446519900:ref:WP_000597246.1:|FEATURES|multidrug_ABC_transporter|multidrug|multidrug_ABC_transporter	1.0	90.9	33	63.9	9.6e-12	1
EMRB-QACA_FAMILY_MAJOR_FACILITATOR_TRANSPORTER	133	165	SRX3808504.9562498	multidrug	NC_002951.3237419.p01|FEATURES|EmrB-QacA_family_major_facilitator_transporter|multidrug|EmrB-QacA_family_major_facilitator_transporter	0.999999993284	69.7	33	49.3	2.4e-07	1
TET(K)	386	418	SRX3808504.26576301	tetracycline	YP_003283625.1|FEATURES|tet(K)|tetracycline|tet(K)	1.0	100.0	33	64.3	7.3e-12	1
QACG	9	40	SRX3808504.25980399	multidrug	gi:686408520:ref:WP_031913065.1:|FEATURES|qacG|multidrug|qacG	0.999999404493	100.0	32	66.6	1.4e-12	1
EMRB-QACA_FAMILY_MAJOR_FACILITATOR_TRANSPORTER	299	329	SRX3808504.18607675	multidrug	NC_002951.3237419.p01|FEATURES|EmrB-QacA_family_major_facilitator_transporter|multidrug|EmrB-QacA_family_major_facilitator_transporter	0.999999965211	64.5	31	49.7	1.9e-07	1
RPOB2	763	795	SRX3808504.5755980	multidrug	BAD59497.1|FEATURES|rpoB2|multidrug|rpoB2	0.999999245425	75.8	33	53.1	1.7e-08	1
NORA	32	64	SRX3808504.23463605	multidrug	gi:755009796:ref:WP_042363132.1:|FEATURES|norA|multidrug|norA	1.0	100.0	33	66.2	1.9e-12	1
AADD	55	87	SRX3808504.9612391	aminoglycoside	ACC96132|FEATURES|aadD|aminoglycoside|aadD	0.999999999997	100.0	33	74.3	7.1e-15	1
RPOB2	1076	1107	SRX3808504.18135875	multidrug	BAD59497.1|FEATURES|rpoB2|multidrug|rpoB2	0.999999316932	78.1	32	56.2	2.0e-09	1
NORA	114	145	SRX3808504.11530865	multidrug	YP_302113|FEATURES|norA|multidrug|norA	1.0	100.0	32	67.4	8.4e-13	1
MULTIDRUG_ABC_TRANSPORTER	479	509	SRX3808504.6215000	multidrug	gi:943938624:ref:WP_055567802.1:|FEATURES|multidrug_ABC_transporter|multidrug|multidrug_ABC_transporter	1.0	71.0	31	50.1	1.4e-07	1
RPOB2	1022	1053	SRX3808504.19746487	multidrug	BAD59497.1|FEATURES|rpoB2|multidrug|rpoB2	0.999999511794	90.6	32	68.6	3.8e-13	1
LMRB	94	126	SRX3808504.26660063	MLS	gi:1007411670:gb:AMQ72759.1:|FEATURES|lmrB|MLS|lmrB	1.0	93.9	33	67.8	6.6e-13	1
MULTIDRUG_ABC_TRANSPORTER	246	278	SRX3808504.5023515	multidrug	gi:686364868:ref:WP_031893738.1:|FEATURES|multidrug_ABC_transporter|multidrug|multidrug_ABC_transporter	1.0	81.8	33	58.9	3.1e-10	1
TRANSCRIPTIONAL_REGULATORY_PROTEIN_CPXR_CPXR	90	122	SRX3808504.13361669	unclassified	CP001918.1.gene5135.p01|FEATURES|transcriptional_regulatory_protein_CpxR_cpxR|unclassified|transcriptional_regulatory_protein_CpxR_cpxR	0.999999998896	66.7	33	47.0	1.2e-06	1
OPTRA	464	495	SRX3808504.17107055	oxazolidinone	AKA86814|FEATURES|optrA|oxazolidinone|optrA	0.989174345793	62.5	32	47.0	1.2e-06	1
MULTIDRUG_ABC_TRANSPORTER	477	509	SRX3808504.13898409	multidrug	gi:1031799645:ref:WP_064138838.1:|FEATURES|multidrug_ABC_transporter|multidrug|multidrug_ABC_transporter	1.0	69.7	33	48.9	3.2e-07	1
RPOB2	446	478	SRX3808504.7181356	multidrug	BAD59497.1|FEATURES|rpoB2|multidrug|rpoB2	0.999999536106	90.9	33	70.5	1.0e-13	1
EMRB-QACA_FAMILY_MAJOR_FACILITATOR_TRANSPORTER	80	112	SRX3808504.19280939	multidrug	NC_009641.5331418.p01|FEATURES|EmrB-QacA_family_major_facilitator_transporter|multidrug|EmrB-QacA_family_major_facilitator_transporter	0.999999998515	60.6	33	47.4	9.3e-07	1
MAJOR_FACILITATOR_SUPERFAMILY_TRANSPORTER	136	168	SRX3808504.7181353	multidrug	NC_009487.5169637.p01|FEATURES|major_facilitator_superfamily_transporter|multidrug|major_facilitator_superfamily_transporter	0.999999786516	75.8	33	55.5	3.4e-09	1
BACA	148	180	SRX3808504.10241780	bacitracin	YP_302125|FEATURES|bacA|bacitracin|bacA	1.0	97.0	33	69.7	1.7e-13	1
EMRB-QACA_FAMILY_MAJOR_FACILITATOR_TRANSPORTER	398	430	SRX3808504.26724620	multidrug	AE016830.1.gene424.p01|FEATURES|EmrB-QacA_family_major_facilitator_transporter|multidrug|EmrB-QacA_family_major_facilitator_transporter	0.99999852672	63.6	33	48.1	5.4e-07	1
LMRB	135	167	SRX3808504.22618267	MLS	gi:1007411670:gb:AMQ72759.1:|FEATURES|lmrB|MLS|lmrB	1.0	72.7	33	55.1	4.4e-09	1
MARR	109	141	SRX3808504.7036839	multidrug	gi:488397771:ref:WP_002467156.1:|FEATURES|marR|multidrug|marR	1.0	97.0	33	64.7	5.6e-12	1
TETA	444	475	SRX3808504.10991190	tetracycline	gi:736993687:ref:WP_034989673.1:|FEATURES|tetA|tetracycline|tetA	0.999999999995	62.5	32	46.6	1.6e-06	1
NORA	63	94	SRX3808504.26866290	multidrug	gi:518298037:ref:WP_019468245.1:|FEATURES|norA|multidrug|norA	1.0	87.5	32	54.7	5.6e-09	1
MULTIDRUG_ABC_TRANSPORTER	122	154	SRX3808504.18445620	multidrug	gi:686364868:ref:WP_031893738.1:|FEATURES|multidrug_ABC_transporter|multidrug|multidrug_ABC_transporter	1.0	100.0	33	68.6	3.9e-13	1
MULTIDRUG_ABC_TRANSPORTER	477	508	SRX3808504.3918596	multidrug	gi:1031799645:ref:WP_064138838.1:|FEATURES|multidrug_ABC_transporter|multidrug|multidrug_ABC_transporter	1.0	68.8	32	46.6	1.6e-06	1
MACB	136	167	SRX3808504.14291053	MLS	gi:1016069923:ref:WP_062914571.1:|FEATURES|macB|MLS|macB	1.0	68.8	32	44.3	7.8e-06	1
BACA	51	83	SRX3808504.21173302	bacitracin	YP_302125|FEATURES|bacA|bacitracin|bacA	1.0	97.0	33	70.5	1.0e-13	1
NORB	140	172	SRX3808504.16883768	fluoroquinolone	gi:1000360171:ref:WP_061107359.1:|FEATURES|norB|fluoroquinolone|norB	1.0	69.7	33	61.2	6.2e-11	1
QACA	176	208	SRX3808504.15525260	multidrug	YP_536864|FEATURES|qacA|multidrug|qacA	0.91443773799	100.0	33	67.8	6.6e-13	1
EMRB-QACA_FAMILY_MAJOR_FACILITATOR_TRANSPORTER	126	158	SRX3808504.9524376	multidrug	AE016830.1.gene424.p01|FEATURES|EmrB-QacA_family_major_facilitator_transporter|multidrug|EmrB-QacA_family_major_facilitator_transporter	0.999999990213	63.6	33	48.1	5.4e-07	1
RPOB2	593	625	SRX3808504.23614726	multidrug	BAD59497.1|FEATURES|rpoB2|multidrug|rpoB2	0.99999911001	72.7	33	48.5	4.2e-07	1
DFRC	24	56	SRX3808504.12614221	diaminopyrimidine	AAO04716.1|FEATURES|dfrC|diaminopyrimidine|dfrC	0.999999962282	87.9	33	63.9	9.6e-12	1
NORB	56	88	SRX3808504.6621204	fluoroquinolone	gi:1000360171:ref:WP_061107359.1:|FEATURES|norB|fluoroquinolone|norB	1.0	72.7	33	50.4	1.1e-07	1
NORB	366	397	SRX3808504.16911306	fluoroquinolone	gi:1000360171:ref:WP_061107359.1:|FEATURES|norB|fluoroquinolone|norB	1.0	84.4	32	59.3	2.4e-10	1
EMRB-QACA_FAMILY_MAJOR_FACILITATOR_TRANSPORTER	161	193	SRX3808504.22832150	multidrug	NC_009487.5169896.p01|FEATURES|EmrB-QacA_family_major_facilitator_transporter|multidrug|EmrB-QacA_family_major_facilitator_transporter	0.99999998616	84.8	33	60.8	8.1e-11	1
TETT	70	101	SRX3808504.21498854	tetracycline	AAV80410|FEATURES|tetT|tetracycline|tetT	1.0	71.9	32	52.4	2.9e-08	1
MULTIDRUG_ABC_TRANSPORTER	291	323	SRX3808504.9693804	multidrug	gi:446519900:ref:WP_000597246.1:|FEATURES|multidrug_ABC_transporter|multidrug|multidrug_ABC_transporter	1.0	90.9	33	63.9	9.6e-12	1
NORA	179	211	SRX3808504.5690721	multidrug	YP_302113|FEATURES|norA|multidrug|norA	1.0	100.0	33	72.4	2.7e-14	1
TETA(60)	462	493	SRX3808504.499558	tetracycline	ANZ79240.1|FEATURES|tetA(60)|tetracycline|tetA(60)	0.999999975155	71.9	32	47.0	1.2e-06	1
RPOB2	438	470	SRX3808504.11510289	multidrug	BAD59497.1|FEATURES|rpoB2|multidrug|rpoB2	0.999999458107	87.9	33	64.3	7.3e-12	1
RPOB2	595	626	SRX3808504.10812102	multidrug	BAD59497.1|FEATURES|rpoB2|multidrug|rpoB2	0.999999067367	71.9	32	47.4	9.3e-07	1
RPOB2	577	609	SRX3808504.16705991	multidrug	BAD59497.1|FEATURES|rpoB2|multidrug|rpoB2	0.999999334062	81.8	33	57.0	1.2e-09	1
RPOB2	740	772	SRX3808504.16147324	multidrug	BAD59497.1|FEATURES|rpoB2|multidrug|rpoB2	0.999999245425	75.8	33	53.1	1.7e-08	1
MAJOR_FACILITATOR_SUPERFAMILY_TRANSPORTER	519	551	SRX3808504.23341637	multidrug	NC_002952.2859362.p01|FEATURES|major_facilitator_superfamily_transporter|multidrug|major_facilitator_superfamily_transporter	0.999999804612	78.8	33	55.1	4.4e-09	1
LMRB	284	314	SRX3808504.19184496	MLS	gi:1007411670:gb:AMQ72759.1:|FEATURES|lmrB|MLS|lmrB	1.0	74.2	31	52.0	3.8e-08	1
TETT	71	102	SRX3808504.12515113	tetracycline	AAV80410|FEATURES|tetT|tetracycline|tetT	1.0	65.6	32	48.9	3.2e-07	1
EMRB-QACA_FAMILY_MAJOR_FACILITATOR_TRANSPORTER	219	250	SRX3808504.21220957	multidrug	NC_002951.3238155.p01|FEATURES|EmrB-QacA_family_major_facilitator_transporter|multidrug|EmrB-QacA_family_major_facilitator_transporter	0.999999702491	68.8	32	49.7	1.9e-07	1
MULTIDRUG_ABC_TRANSPORTER	468	500	SRX3808504.26363613	multidrug	gi:686364868:ref:WP_031893738.1:|FEATURES|multidrug_ABC_transporter|multidrug|multidrug_ABC_transporter	1.0	69.7	33	51.2	6.4e-08	1
RPOB2	864	896	SRX3808504.12055842	multidrug	BAD59497.1|FEATURES|rpoB2|multidrug|rpoB2	0.999999358332	75.8	33	58.2	5.2e-10	1
MULTIDRUG_ABC_TRANSPORTER	471	503	SRX3808504.3609216	multidrug	gi:686364868:ref:WP_031893738.1:|FEATURES|multidrug_ABC_transporter|multidrug|multidrug_ABC_transporter	1.0	72.7	33	53.5	1.3e-08	1
NORB	112	144	SRX3808504.16912641	fluoroquinolone	gi:738114161:ref:WP_036072414.1:|FEATURES|norB|fluoroquinolone|norB	1.0	63.6	33	50.1	1.4e-07	1
MAJOR_FACILITATOR_SUPERFAMILY_TRANSPORTER	197	227	SRX3808504.14709325	multidrug	NC_002952.2859362.p01|FEATURES|major_facilitator_superfamily_transporter|multidrug|major_facilitator_superfamily_transporter	0.999999821715	80.6	31	57.0	1.2e-09	1
MULTIDRUG_ABC_TRANSPORTER	478	509	SRX3808504.1526253	multidrug	gi:1031799645:ref:WP_064138838.1:|FEATURES|multidrug_ABC_transporter|multidrug|multidrug_ABC_transporter	1.0	68.8	32	46.6	1.6e-06	1
MACB	22	54	SRX3808504.16912647	MLS	gi:502669352:ref:WP_012905216.1:|FEATURES|macB|MLS|macB	1.0	60.6	33	45.1	4.6e-06	1
RPOB2	592	624	SRX3808504.9570731	multidrug	BAD59497.1|FEATURES|rpoB2|multidrug|rpoB2	0.999999151305	75.8	33	49.7	1.9e-07	1
MACB	141	172	SRX3808504.25264319	MLS	gi:1022664304:ref:WP_063420886.1:|FEATURES|macB|MLS|macB	1.0	71.9	32	47.8	7.1e-07	1
MULTIDRUG_ABC_TRANSPORTER	471	503	SRX3808504.15848240	multidrug	gi:702897513:ref:WP_033300957.1:|FEATURES|multidrug_ABC_transporter|multidrug|multidrug_ABC_transporter	1.0	84.8	33	57.4	9.0e-10	1
MULTIDRUG_ABC_TRANSPORTER	472	503	SRX3808504.3838157	multidrug	gi:686364868:ref:WP_031893738.1:|FEATURES|multidrug_ABC_transporter|multidrug|multidrug_ABC_transporter	1.0	71.9	32	52.0	3.6e-08	1
RPOB2	397	428	SRX3808504.5960970	multidrug	BAD59497.1|FEATURES|rpoB2|multidrug|rpoB2	0.999999291921	71.9	32	55.1	4.4e-09	1
RPOB2	1002	1034	SRX3808504.5317595	multidrug	BAD59497.1|FEATURES|rpoB2|multidrug|rpoB2	0.999999264536	69.7	33	53.9	9.9e-09	1
BACA	15	47	SRX3808504.3735	bacitracin	P67390|FEATURES|bacA|bacitracin|bacA	1.0	100.0	33	69.7	1.7e-13	1
RPOB2	471	503	SRX3808504.1410893	multidrug	BAD59497.1|FEATURES|rpoB2|multidrug|rpoB2	0.999999430614	81.8	33	62.4	2.8e-11	1
QACG	34	66	SRX3808504.25356975	multidrug	gi:488408518:ref:WP_002477903.1:|FEATURES|qacG|multidrug|qacG	0.999999600621	100.0	33	72.4	2.7e-14	1
NORB	300	332	SRX3808504.12213975	fluoroquinolone	gi:738114161:ref:WP_036072414.1:|FEATURES|norB|fluoroquinolone|norB	1.0	63.6	33	47.0	1.2e-06	1
NORA	136	168	SRX3808504.2594105	multidrug	YP_302113|FEATURES|norA|multidrug|norA	1.0	100.0	33	73.6	1.2e-14	1
EMRB-QACA_FAMILY_MAJOR_FACILITATOR_TRANSPORTER	13	45	SRX3808504.15748158	multidrug	NC_002951.3238155.p01|FEATURES|EmrB-QacA_family_major_facilitator_transporter|multidrug|EmrB-QacA_family_major_facilitator_transporter	0.999999774563	87.9	33	61.6	4.7e-11	1
MULTIDRUG_ABC_TRANSPORTER	218	250	SRX3808504.6059920	multidrug	gi:686364868:ref:WP_031893738.1:|FEATURES|multidrug_ABC_transporter|multidrug|multidrug_ABC_transporter	1.0	78.8	33	59.7	1.8e-10	1
FUSD	73	105	SRX3808504.10955384	fusidic-acid	WP_011303797|FEATURES|fusD|fusidic-acid|fusD	0.999210834876	93.9	33	65.9	2.5e-12	1
MEPA	77	109	SRX3808504.20944216	multidrug	YP_302230|FEATURES|mepA|multidrug|mepA	1.0	100.0	33	67.4	8.6e-13	1
MULTIDRUG_ABC_TRANSPORTER	457	487	SRX3808504.6711023	multidrug	gi:537465895:ref:WP_020977391.1:|FEATURES|multidrug_ABC_transporter|multidrug|multidrug_ABC_transporter	1.0	71.0	31	47.0	1.2e-06	1
RPOB2	133	165	SRX3808504.13690653	multidrug	BAD59497.1|FEATURES|rpoB2|multidrug|rpoB2	0.999999307873	72.7	33	55.8	2.6e-09	1
TET(K)	411	443	SRX3808504.18650301	tetracycline	YP_003283625.1|FEATURES|tet(K)|tetracycline|tet(K)	0.999999941998	100.0	33	65.5	3.3e-12	1
EMRB-QACA_FAMILY_MAJOR_FACILITATOR_TRANSPORTER	37	69	SRX3808504.6500709	multidrug	NC_002951.3237419.p01|FEATURES|EmrB-QacA_family_major_facilitator_transporter|multidrug|EmrB-QacA_family_major_facilitator_transporter	0.999999998485	72.7	33	57.0	1.2e-09	1
TAEA	442	474	SRX3808504.10804720	pleuromutilin	APB03219.1|FEATURES|TaeA|pleuromutilin|TaeA	0.991540000841	72.7	33	54.3	7.6e-09	1
TETP	67	99	SRX3808504.15841323	tetracycline	YP_002850805|FEATURES|tetP|tetracycline|tetP	1.0	72.7	33	52.4	2.9e-08	1
TETL	27	59	SRX3808504.6257056	tetracycline	P13924|FEATURES|tetL|tetracycline|tetL	1.0	97.0	33	69.3	2.3e-13	1
EMRB-QACA_FAMILY_MAJOR_FACILITATOR_TRANSPORTER	353	385	SRX3808504.18175486	multidrug	NC_002951.3237419.p01|FEATURES|EmrB-QacA_family_major_facilitator_transporter|multidrug|EmrB-QacA_family_major_facilitator_transporter	0.99999988726	60.6	33	51.6	4.9e-08	1
TETB(46)	365	397	SRX3808504.2477157	tetracycline	AET10445.1|FEATURES|tetB(46)|tetracycline|tetB(46)	0.999998190541	63.6	33	48.1	5.4e-07	1
LMRB	129	159	SRX3808504.8028431	MLS	gi:1007411670:gb:AMQ72759.1:|FEATURES|lmrB|MLS|lmrB	1.0	64.5	31	43.9	9.6e-06	1
QACB	224	256	SRX3808504.9075422	multidrug	AAK38457|FEATURES|qacB|multidrug|qacB	0.916185842375	100.0	33	67.8	6.6e-13	1
EMRB-QACA_FAMILY_MAJOR_FACILITATOR_TRANSPORTER	126	157	SRX3808504.21214285	multidrug	AE016830.1.gene424.p01|FEATURES|EmrB-QacA_family_major_facilitator_transporter|multidrug|EmrB-QacA_family_major_facilitator_transporter	0.999998401853	62.5	32	46.2	2.1e-06	1
BCRA	27	59	SRX3808504.12832842	bacitracin	gi:500448961:gb:EOP61695.1:|FEATURES|bcrA|bacitracin|bcrA	0.999999772687	60.6	33	44.3	7.8e-06	1
ABCA	939	969	SRX3808504.8484134	multidrug	XP_753111.1|FEATURES|abcA|multidrug|abcA	0.999999528801	77.4	31	51.6	4.8e-08	1
TETA	443	474	SRX3808504.23411095	tetracycline	gi:491465657:ref:WP_005323423.1:|FEATURES|tetA|tetracycline|tetA	0.999999918219	65.6	32	44.3	7.8e-06	1
VATB	134	166	SRX3808504.862707	MLS	YP_001785579|FEATURES|vatB|MLS|vatB	0.999516291283	60.6	33	44.3	7.8e-06	1
TRUNCATED_PUTATIVE_RESPONSE_REGULATOR_ARLR	41	73	SRX3808504.9907170	unclassified	AE015929.1.gene1106.p01|FEATURES|truncated_putative_response_regulator_ArlR|unclassified|truncated_putative_response_regulator_ArlR	0.999999999369	81.8	33	57.0	1.2e-09	1
MAJOR_FACILITATOR_SUPERFAMILY_TRANSPORTER	465	497	SRX3808504.1927911	multidrug	NC_002952.2859362.p01|FEATURES|major_facilitator_superfamily_transporter|multidrug|major_facilitator_superfamily_transporter	0.999999814824	72.7	33	56.2	2.0e-09	1
MULTIDRUG_ABC_TRANSPORTER	444	476	SRX3808504.24955650	multidrug	gi:896355182:ref:WP_049310020.1:|FEATURES|multidrug_ABC_transporter|multidrug|multidrug_ABC_transporter	1.0	84.8	33	62.0	3.6e-11	1
NORB	375	407	SRX3808504.11486749	fluoroquinolone	gi:494742298:ref:WP_007477706.1:|FEATURES|norB|fluoroquinolone|norB	1.0	81.8	33	58.5	4.0e-10	1
BACA	59	90	SRX3808504.9766498	bacitracin	YP_302125|FEATURES|bacA|bacitracin|bacA	1.0	100.0	32	73.2	1.5e-14	1
VGAA	294	326	SRX3808504.16964064	MLS	KC539823.1.gene1.p01|FEATURES|vgaA|MLS|vgaA	1.0	100.0	33	70.5	1.0e-13	1
RPOB2	590	622	SRX3808504.11709055	multidrug	BAD59497.1|FEATURES|rpoB2|multidrug|rpoB2	0.99999923799	78.8	33	52.8	2.2e-08	1
EMRB-QACA_FAMILY_MAJOR_FACILITATOR_TRANSPORTER	109	139	SRX3808504.24148184	multidrug	NC_002951.3237419.p01|FEATURES|EmrB-QacA_family_major_facilitator_transporter|multidrug|EmrB-QacA_family_major_facilitator_transporter	0.999999975129	74.2	31	52.8	2.1e-08	1
ABCA	945	977	SRX3808504.21630916	multidrug	XP_753111.1|FEATURES|abcA|multidrug|abcA	0.999999630618	78.8	33	56.2	2.0e-09	1
LMRB	44	76	SRX3808504.24733789	MLS	ZP_03589930|FEATURES|lmrB|MLS|lmrB	1.0	60.6	33	48.9	3.2e-07	1
RPOB2	1021	1053	SRX3808504.10240438	multidrug	BAD59497.1|FEATURES|rpoB2|multidrug|rpoB2	0.999999530475	90.9	33	70.1	1.3e-13	1
RPOB2	870	902	SRX3808504.13615060	multidrug	BAD59497.1|FEATURES|rpoB2|multidrug|rpoB2	0.999999436519	75.8	33	62.8	2.1e-11	1
PATA	258	289	SRX3808504.6228427	fluoroquinolone	NP_417544.5|FEATURES|patA|fluoroquinolone|patA	0.999991252559	62.5	32	48.1	5.4e-07	1
VANR	86	117	SRX3808504.22535161	glycopeptide	gi:507059692:ref:WP_016130597.1:|FEATURES|vanR|glycopeptide|vanR	1.0	71.9	32	51.6	4.9e-08	1
MULTIDRUG_ABC_TRANSPORTER	448	480	SRX3808504.27031696	multidrug	gi:686364868:ref:WP_031893738.1:|FEATURES|multidrug_ABC_transporter|multidrug|multidrug_ABC_transporter	1.0	84.8	33	61.6	4.7e-11	1
TRUNCATED_PUTATIVE_RESPONSE_REGULATOR_ARLR	50	82	SRX3808504.13792390	unclassified	AE015929.1.gene1106.p01|FEATURES|truncated_putative_response_regulator_ArlR|unclassified|truncated_putative_response_regulator_ArlR	0.999999999999	90.9	33	62.4	2.8e-11	1
FMTC	664	695	SRX3808504.26830559	beta-lactam	gi:1031796384:ref:WP_064136479.1:|FEATURES|fmtC|beta-lactam|fmtC	1.0	62.5	32	48.1	5.4e-07	1
RPOB2	870	901	SRX3808504.25800304	multidrug	BAD59497.1|FEATURES|rpoB2|multidrug|rpoB2	0.999999411694	75.0	32	61.2	6.0e-11	1
TRANSCRIPTIONAL_REGULATORY_PROTEIN_CPXR_CPXR	88	119	SRX3808504.11290505	unclassified	CP001485.1.gene721.p01|FEATURES|transcriptional_regulatory_protein_CpxR_cpxR|unclassified|transcriptional_regulatory_protein_CpxR_cpxR	0.999987518287	65.6	32	44.3	7.8e-06	1
VANS	410	441	SRX3808504.20779607	glycopeptide	JF802084.2.gene5.p01|FEATURES|vanS|glycopeptide|vanS	0.99982622222	65.6	32	46.6	1.6e-06	1
NORB	387	417	SRX3808504.25268174	fluoroquinolone	gi:1000360171:ref:WP_061107359.1:|FEATURES|norB|fluoroquinolone|norB	1.0	64.5	31	47.4	9.0e-07	1
EMRB-QACA_FAMILY_MAJOR_FACILITATOR_TRANSPORTER	327	358	SRX3808504.23328301	multidrug	NC_002951.3238155.p01|FEATURES|EmrB-QacA_family_major_facilitator_transporter|multidrug|EmrB-QacA_family_major_facilitator_transporter	0.999999796645	78.1	32	55.8	2.6e-09	1
TET(K)	47	79	SRX3808504.18546078	tetracycline	YP_003283625.1|FEATURES|tet(K)|tetracycline|tet(K)	1.0	100.0	33	72.0	3.5e-14	1
LMRB	25	57	SRX3808504.22909673	MLS	gi:384930133:gb:AFI26811.1:|FEATURES|lmrB|MLS|lmrB	1.0	69.7	33	53.9	9.9e-09	1
TET(K)	87	119	SRX3808504.2695860	tetracycline	YP_003283625.1|FEATURES|tet(K)|tetracycline|tet(K)	1.0	100.0	33	68.9	3.0e-13	1
NORB	260	289	SRX3808504.18705556	fluoroquinolone	gi:494742298:ref:WP_007477706.1:|FEATURES|norB|fluoroquinolone|norB	1.0	67.7	31	47.0	1.2e-06	1
EMRB-QACA_FAMILY_MAJOR_FACILITATOR_TRANSPORTER	354	386	SRX3808504.25346217	multidrug	NC_002951.3238155.p01|FEATURES|EmrB-QacA_family_major_facilitator_transporter|multidrug|EmrB-QacA_family_major_facilitator_transporter	0.999999763109	78.8	33	52.4	2.9e-08	1
BLAZ	220	252	SRX3808504.21788323	beta-lactam	NC_010066.5774791.p01|FEATURES|blaZ|beta-lactam|blaZ	1.0	72.7	33	58.2	5.2e-10	1
TETB(46)	357	389	SRX3808504.26190410	tetracycline	AET10445.1|FEATURES|tetB(46)|tetracycline|tetB(46)	0.999999999977	69.7	33	51.2	6.4e-08	1
RPOB2	381	412	SRX3808504.25334377	multidrug	BAD59497.1|FEATURES|rpoB2|multidrug|rpoB2	0.999999227885	71.9	32	52.4	2.8e-08	1
TETA	444	474	SRX3808504.10891941	tetracycline	gi:736993687:ref:WP_034989673.1:|FEATURES|tetA|tetracycline|tetA	0.999999999992	64.5	31	45.1	4.6e-06	1
RPOB2	596	626	SRX3808504.651685	multidrug	BAD59497.1|FEATURES|rpoB2|multidrug|rpoB2	0.99999896476	71.0	31	45.1	4.6e-06	1
NORA	62	94	SRX3808504.10845032	multidrug	gi:755009796:ref:WP_042363132.1:|FEATURES|norA|multidrug|norA	1.0	100.0	33	67.0	1.1e-12	1
NORA	58	90	SRX3808504.3504487	multidrug	gi:755009796:ref:WP_042363132.1:|FEATURES|norA|multidrug|norA	1.0	100.0	33	68.2	5.1e-13	1
ABCA	260	292	SRX3808504.9715721	multidrug	XP_753111.1|FEATURES|abcA|multidrug|abcA	0.999999483187	66.7	33	48.1	5.4e-07	1
MAJOR_FACILITATOR_SUPERFAMILY_TRANSPORTER	392	424	SRX3808504.21972080	multidrug	NC_002952.2859362.p01|FEATURES|major_facilitator_superfamily_transporter|multidrug|major_facilitator_superfamily_transporter	0.999999806436	75.8	33	55.5	3.4e-09	1
EMRB-QACA_FAMILY_MAJOR_FACILITATOR_TRANSPORTER	99	130	SRX3808504.15364284	multidrug	NC_002951.3237419.p01|FEATURES|EmrB-QacA_family_major_facilitator_transporter|multidrug|EmrB-QacA_family_major_facilitator_transporter	0.999999982957	78.1	32	57.0	1.2e-09	1
MACB	147	177	SRX3808504.15907286	MLS	gi:486160789:ref:WP_001524406.1:|FEATURES|macB|MLS|macB	1.0	67.7	31	46.6	1.6e-06	1
FMTC	239	271	SRX3808504.23933854	beta-lactam	gi:1031796384:ref:WP_064136479.1:|FEATURES|fmtC|beta-lactam|fmtC	1.0	72.7	33	53.1	1.7e-08	1
MULTIDRUG_ABC_TRANSPORTER	280	311	SRX3808504.3374401	multidrug	gi:686364868:ref:WP_031893738.1:|FEATURES|multidrug_ABC_transporter|multidrug|multidrug_ABC_transporter	1.0	93.8	32	60.5	1.1e-10	1
BACA	145	177	SRX3808504.11844330	bacitracin	ZP_04060511|FEATURES|bacA|bacitracin|bacA	1.0	97.0	33	69.3	2.3e-13	1
TETT	72	104	SRX3808504.9747916	tetracycline	AAV80410|FEATURES|tetT|tetracycline|tetT	1.0	66.7	33	51.2	6.4e-08	1
MULTIDRUG_ABC_TRANSPORTER	451	483	SRX3808504.980392	multidrug	gi:537465895:ref:WP_020977391.1:|FEATURES|multidrug_ABC_transporter|multidrug|multidrug_ABC_transporter	1.0	75.8	33	57.8	6.9e-10	1
NORB	130	162	SRX3808504.16015038	fluoroquinolone	gi:1000360171:ref:WP_061107359.1:|FEATURES|norB|fluoroquinolone|norB	1.0	60.6	33	49.3	2.4e-07	1
TET(K)	111	143	SRX3808504.255626	tetracycline	YP_003283625.1|FEATURES|tet(K)|tetracycline|tet(K)	1.0	100.0	33	66.2	1.9e-12	1
MAJOR_FACILITATOR_SUPERFAMILY_TRANSPORTER	521	552	SRX3808504.14316152	multidrug	NC_002952.2859362.p01|FEATURES|major_facilitator_superfamily_transporter|multidrug|major_facilitator_superfamily_transporter	0.999999811179	81.2	32	55.8	2.6e-09	1
MULTIDRUG_ABC_TRANSPORTER	519	551	SRX3808504.1511564	multidrug	gi:664100597:ref:WP_030638327.1:|FEATURES|multidrug_ABC_transporter|multidrug|multidrug_ABC_transporter	1.0	63.6	33	46.6	1.6e-06	1
FOSB	34	64	SRX3808504.26836965	fosfomycin	gi:1043076557:ref:WP_065338388.1:|FEATURES|fosB|fosfomycin|fosB	1.0	87.1	31	64.7	5.6e-12	1
MULTIDRUG_ABC_TRANSPORTER	480	512	SRX3808504.16377495	multidrug	gi:1031799645:ref:WP_064138838.1:|FEATURES|multidrug_ABC_transporter|multidrug|multidrug_ABC_transporter	1.0	69.7	33	49.7	1.9e-07	1
BLAZ	235	267	SRX3808504.12753896	beta-lactam	FR823292.1.gene2.p01|FEATURES|blaZ|beta-lactam|blaZ	1.0	69.7	33	57.0	1.2e-09	1
MAJOR_FACILITATOR_SUPERFAMILY_TRANSPORTER	435	466	SRX3808504.18719000	multidrug	NC_002952.2859362.p01|FEATURES|major_facilitator_superfamily_transporter|multidrug|major_facilitator_superfamily_transporter	0.999999814824	78.1	32	56.2	2.0e-09	1
PENA	539	569	SRX3808504.1239002	beta-lactam	U58210.1.gene4.p01|FEATURES|penA|beta-lactam|penA	0.999999998316	61.3	31	46.6	1.6e-06	1
MACB	16	48	SRX3808504.1386094	MLS	gi:779903733:ref:WP_045374054.1:|FEATURES|macB|MLS|macB	1.0	63.6	33	44.7	6.0e-06	1
NORB	380	412	SRX3808504.689609	fluoroquinolone	gi:738114161:ref:WP_036072414.1:|FEATURES|norB|fluoroquinolone|norB	1.0	90.9	33	64.3	7.3e-12	1
TRUNCATED_PUTATIVE_RESPONSE_REGULATOR_ARLR	65	96	SRX3808504.26126644	unclassified	gi:446114283:ref:WP_000192138.1:|FEATURES|truncated_putative_response_regulator_ArlR|unclassified|truncated_putative_response_regulator_ArlR	0.999999999698	87.5	32	60.1	1.3e-10	1
TETP	66	96	SRX3808504.1242580	tetracycline	YP_002850805|FEATURES|tetP|tetracycline|tetP	1.0	77.4	31	54.3	7.6e-09	1
NORB	59	90	SRX3808504.20881155	fluoroquinolone	gi:1000360171:ref:WP_061107359.1:|FEATURES|norB|fluoroquinolone|norB	0.999999999861	62.5	32	45.1	4.5e-06	1
ABCA	820	852	SRX3808504.17988648	multidrug	XP_753111.1|FEATURES|abcA|multidrug|abcA	0.999999621332	81.8	33	55.5	3.4e-09	1
ARLS	225	256	SRX3808504.6143251	multidrug	YP_499945.1|FEATURES|arlS|multidrug|arlS	0.999999030627	96.9	32	67.0	1.1e-12	1
QACG	34	66	SRX3808504.14773123	multidrug	gi:488408518:ref:WP_002477903.1:|FEATURES|qacG|multidrug|qacG	0.999999600621	100.0	33	72.4	2.7e-14	1
TRUNCATED_PUTATIVE_RESPONSE_REGULATOR_ARLR	56	88	SRX3808504.4529191	unclassified	AE015929.1.gene1106.p01|FEATURES|truncated_putative_response_regulator_ArlR|unclassified|truncated_putative_response_regulator_ArlR	0.99999999986	90.9	33	63.9	9.6e-12	1
RPOB2	1026	1056	SRX3808504.1852126	multidrug	BAD59497.1|FEATURES|rpoB2|multidrug|rpoB2	0.999999424602	87.1	31	62.0	3.4e-11	1
ABCA	833	864	SRX3808504.24854603	multidrug	XP_753111.1|FEATURES|abcA|multidrug|abcA	0.999999630618	84.4	32	56.2	2.0e-09	1
LMRB	47	78	SRX3808504.12482601	MLS	gi:384930133:gb:AFI26811.1:|FEATURES|lmrB|MLS|lmrB	1.0	65.6	32	50.8	8.4e-08	1
VGAA	198	228	SRX3808504.13783023	MLS	KC539823.1.gene1.p01|FEATURES|vgaA|MLS|vgaA	1.0	96.8	31	62.8	2.0e-11	1
RPOB2	991	1023	SRX3808504.17676228	multidrug	BAD59497.1|FEATURES|rpoB2|multidrug|rpoB2	0.999999138153	63.6	33	49.3	2.4e-07	1
AADD	169	201	SRX3808504.15629862	aminoglycoside	ACC96132|FEATURES|aadD|aminoglycoside|aadD	0.999999999988	100.0	33	69.7	1.7e-13	1
NORB	54	86	SRX3808504.16604537	fluoroquinolone	gi:1000360171:ref:WP_061107359.1:|FEATURES|norB|fluoroquinolone|norB	1.0	66.7	33	48.9	3.2e-07	1
VATB	120	151	SRX3808504.1213683	MLS	YP_001785579|FEATURES|vatB|MLS|vatB	0.999999999986	62.5	32	47.4	9.0e-07	1
RPOB2	474	506	SRX3808504.20862860	multidrug	BAD59497.1|FEATURES|rpoB2|multidrug|rpoB2	0.999999325609	78.8	33	58.9	3.1e-10	1
MACB	23	55	SRX3808504.11617396	MLS	gi:446110351:ref:WP_000188206.1:|FEATURES|macB|MLS|macB	1.0	66.7	33	47.4	9.3e-07	1
TRUNCATED_PUTATIVE_RESPONSE_REGULATOR_ARLR	160	190	SRX3808504.15450724	unclassified	gi:446114283:ref:WP_000192138.1:|FEATURES|truncated_putative_response_regulator_ArlR|unclassified|truncated_putative_response_regulator_ArlR	0.999999999896	96.8	31	67.4	8.1e-13	1
MAJOR_FACILITATOR_SUPERFAMILY_TRANSPORTER	461	493	SRX3808504.13697979	multidrug	NC_002952.2859362.p01|FEATURES|major_facilitator_superfamily_transporter|multidrug|major_facilitator_superfamily_transporter	0.999999763105	69.7	33	50.8	8.4e-08	1
TAEA	163	194	SRX3808504.24744621	pleuromutilin	APB03219.1|FEATURES|TaeA|pleuromutilin|TaeA	0.999689103609	65.6	32	46.6	1.6e-06	1
NORB	258	289	SRX3808504.12618662	fluoroquinolone	gi:494742298:ref:WP_007477706.1:|FEATURES|norB|fluoroquinolone|norB	1.0	81.2	32	58.5	4.0e-10	1
MAJOR_FACILITATOR_SUPERFAMILY_TRANSPORTER	404	436	SRX3808504.20272573	multidrug	NC_002952.2859362.p01|FEATURES|major_facilitator_superfamily_transporter|multidrug|major_facilitator_superfamily_transporter	0.999999796755	72.7	33	54.3	7.6e-09	1
MEPA	142	174	SRX3808504.23991949	multidrug	YP_302230|FEATURES|mepA|multidrug|mepA	1.0	100.0	33	65.5	3.3e-12	1
LMRB	138	170	SRX3808504.19171578	MLS	gi:1007411670:gb:AMQ72759.1:|FEATURES|lmrB|MLS|lmrB	1.0	75.8	33	54.3	7.6e-09	1
ABCA	552	583	SRX3808504.23493810	multidrug	XP_753111.1|FEATURES|abcA|multidrug|abcA	0.999999377584	62.5	32	47.4	9.3e-07	1
NORA	173	205	SRX3808504.2553887	multidrug	YP_302113|FEATURES|norA|multidrug|norA	1.0	100.0	33	70.9	7.8e-14	1
BLEOMYCIN_RESISTANCE_PROTEIN	29	61	SRX3808504.4423472	glycopeptide	gi:452754543:emb:CCP89775.1:|FEATURES|bleomycin_resistance_protein|glycopeptide|bleomycin_resistance_protein	0.999999999987	100.0	33	76.6	1.4e-15	1
NORA	178	209	SRX3808504.26847157	multidrug	YP_302113|FEATURES|norA|multidrug|norA	0.999999999175	93.8	32	65.5	3.3e-12	1
RPOB2	777	808	SRX3808504.6092025	multidrug	BAD59497.1|FEATURES|rpoB2|multidrug|rpoB2	0.999999291921	84.4	32	55.1	4.4e-09	1
CPXA	389	420	SRX3808504.3586296	aminoglycoside:aminocoumarin	NP_312864.1|FEATURES|cpxA|aminoglycoside:aminocoumarin|cpxA	0.990739401562	71.9	32	50.8	8.1e-08	1
ARLS	225	256	SRX3808504.13458882	multidrug	YP_499945.1|FEATURES|arlS|multidrug|arlS	0.999998153081	96.9	32	67.0	1.1e-12	1
MULTIDRUG_ABC_TRANSPORTER	496	526	SRX3808504.15187350	multidrug	gi:913055317:ref:WP_050357634.1:|FEATURES|multidrug_ABC_transporter|multidrug|multidrug_ABC_transporter	1.0	67.7	31	45.4	3.5e-06	1
TETM	333	365	SRX3808504.14390184	tetracycline	gi:658130997:emb:CDO19407.1:|FEATURES|tetM|tetracycline|tetM	1.0	100.0	33	70.1	1.3e-13	1
TETA	443	474	SRX3808504.24853052	tetracycline	gi:491465657:ref:WP_005323423.1:|FEATURES|tetA|tetracycline|tetA	0.999999918219	65.6	32	44.3	7.8e-06	1
VANR	67	98	SRX3808504.14735155	glycopeptide	CAB61229|FEATURES|vanR|glycopeptide|vanR	0.992441726868	71.9	32	51.2	6.2e-08	1
TETP	69	99	SRX3808504.7767302	tetracycline	YP_002850805|FEATURES|tetP|tetracycline|tetP	1.0	71.0	31	51.6	4.9e-08	1
MARR	11	42	SRX3808504.2570575	multidrug	gi:516331910:ref:WP_017722569.1:|FEATURES|marR|multidrug|marR	1.0	100.0	32	71.6	4.4e-14	1
MULTIDRUG_ABC_TRANSPORTER	175	207	SRX3808504.26239988	multidrug	gi:686364868:ref:WP_031893738.1:|FEATURES|multidrug_ABC_transporter|multidrug|multidrug_ABC_transporter	1.0	90.9	33	61.6	4.7e-11	1
MACB	16	48	SRX3808504.19533929	MLS	gi:779903733:ref:WP_045374054.1:|FEATURES|macB|MLS|macB	1.0	63.6	33	44.7	6.0e-06	1
EMRB-QACA_FAMILY_MAJOR_FACILITATOR_TRANSPORTER	32	64	SRX3808504.22773718	multidrug	NC_002951.3237419.p01|FEATURES|EmrB-QacA_family_major_facilitator_transporter|multidrug|EmrB-QacA_family_major_facilitator_transporter	0.999999998765	90.9	33	65.1	4.3e-12	1
NORB	263	293	SRX3808504.26762632	fluoroquinolone	gi:494742298:ref:WP_007477706.1:|FEATURES|norB|fluoroquinolone|norB	1.0	80.6	31	54.7	5.8e-09	1
MPHC	217	248	SRX3808504.908066	MLS	YP_001569069|FEATURES|mphC|MLS|mphC	1.0	100.0	32	72.8	2.1e-14	1
MULTIDRUG_ABC_TRANSPORTER	477	509	SRX3808504.8016129	multidrug	gi:686364868:ref:WP_031893738.1:|FEATURES|multidrug_ABC_transporter|multidrug|multidrug_ABC_transporter	1.0	69.7	33	49.7	1.9e-07	1
MULTIDRUG_ABC_TRANSPORTER	466	498	SRX3808504.2172120	multidrug	gi:844773046:ref:WP_047936044.1:|FEATURES|multidrug_ABC_transporter|multidrug|multidrug_ABC_transporter	1.0	93.9	33	65.9	2.5e-12	1
RPOB2	438	470	SRX3808504.17025594	multidrug	BAD59497.1|FEATURES|rpoB2|multidrug|rpoB2	0.999999458107	87.9	33	64.3	7.3e-12	1
EMRB-QACA_FAMILY_MAJOR_FACILITATOR_TRANSPORTER	224	255	SRX3808504.16626991	multidrug	AE016830.1.gene424.p01|FEATURES|EmrB-QacA_family_major_facilitator_transporter|multidrug|EmrB-QacA_family_major_facilitator_transporter	0.999998483398	71.9	32	47.4	9.0e-07	1
LMRB	27	59	SRX3808504.9513989	MLS	gi:384930133:gb:AFI26811.1:|FEATURES|lmrB|MLS|lmrB	1.0	72.7	33	56.2	2.0e-09	1
ABCA	330	361	SRX3808504.23107535	multidrug	XP_753111.1|FEATURES|abcA|multidrug|abcA	0.99999950212	62.5	32	48.9	3.2e-07	1
NORA	163	195	SRX3808504.18199499	multidrug	YP_302113|FEATURES|norA|multidrug|norA	1.0	100.0	33	70.1	1.3e-13	1
RPOB2	448	480	SRX3808504.12286004	multidrug	BAD59497.1|FEATURES|rpoB2|multidrug|rpoB2	0.999999185016	90.9	33	70.5	1.0e-13	1
ABCA	984	1015	SRX3808504.24773819	multidrug	XP_753111.1|FEATURES|abcA|multidrug|abcA	0.999999551215	68.8	32	51.2	6.4e-08	1
TETA	413	444	SRX3808504.17620747	tetracycline	gi:171851258:emb:CAQ04234.1:|FEATURES|tetA|tetracycline|tetA	1.0	65.6	32	48.1	5.4e-07	1
LMRB	148	180	SRX3808504.16538278	MLS	gi:1007411670:gb:AMQ72759.1:|FEATURES|lmrB|MLS|lmrB	1.0	72.7	33	48.1	5.4e-07	1
DFRC	21	53	SRX3808504.22499899	diaminopyrimidine	AAO04716.1|FEATURES|dfrC|diaminopyrimidine|dfrC	0.999999978492	87.9	33	65.5	3.3e-12	1
RPOB2	428	460	SRX3808504.24704887	multidrug	BAD59497.1|FEATURES|rpoB2|multidrug|rpoB2	0.999999325609	81.8	33	56.6	1.5e-09	1
BACA	78	110	SRX3808504.18465518	bacitracin	NP_764009|FEATURES|bacA|bacitracin|bacA	1.0	100.0	33	70.9	7.8e-14	1
ARLS	388	419	SRX3808504.20693135	multidrug	YP_499945.1|FEATURES|arlS|multidrug|arlS	0.999997936578	68.8	32	48.1	5.4e-07	1
MACB	128	159	SRX3808504.10993121	MLS	YP_001571041|FEATURES|macB|MLS|macB	1.0	68.8	32	49.3	2.4e-07	1
RPOB2	668	700	SRX3808504.10580131	multidrug	BAD59497.1|FEATURES|rpoB2|multidrug|rpoB2	0.999998979044	63.6	33	45.4	3.5e-06	1
NORA	124	156	SRX3808504.1530527	multidrug	gi:950786190:ref:WP_057512892.1:|FEATURES|norA|multidrug|norA	1.0	100.0	33	71.6	4.6e-14	1
TETA(60)	535	567	SRX3808504.18273303	tetracycline	ANZ79240.1|FEATURES|tetA(60)|tetracycline|tetA(60)	0.99999999207	63.6	33	52.8	2.2e-08	1
RPOB2	439	471	SRX3808504.7062277	multidrug	BAD59497.1|FEATURES|rpoB2|multidrug|rpoB2	0.999999497414	90.9	33	67.4	8.6e-13	1
TETB(46)	360	390	SRX3808504.12557906	tetracycline	AET10445.1|FEATURES|tetB(46)|tetracycline|tetB(46)	0.999999850179	67.7	31	48.5	4.2e-07	1
CLASS_A	202	233	SRX3808504.1390901	beta-lactam	M60253.gene.p01|FEATURES|class_A|beta-lactam|class_A	1.0	68.8	32	50.4	1.1e-07	1
YKKD	75	105	SRX3808504.3385091	multidrug	gi:291483835:dbj:BAI84910.1:|FEATURES|ykkD|multidrug|ykkD	0.999999534267	67.7	31	44.3	7.8e-06	1
MARR	37	69	SRX3808504.7449345	multidrug	gi:808045374:ref:WP_046207364.1:|FEATURES|marR|multidrug|marR	1.0	100.0	33	68.9	3.0e-13	1
RPOB2	800	832	SRX3808504.21031608	multidrug	BAD59497.1|FEATURES|rpoB2|multidrug|rpoB2	0.999999363955	84.8	33	58.5	4.0e-10	1
NORA	50	82	SRX3808504.10283914	multidrug	gi:755009796:ref:WP_042363132.1:|FEATURES|norA|multidrug|norA	1.0	100.0	33	67.4	8.6e-13	1
ABCA	345	376	SRX3808504.12693359	multidrug	XP_753111.1|FEATURES|abcA|multidrug|abcA	0.999999511283	62.5	32	49.3	2.4e-07	1
EMRB-QACA_FAMILY_MAJOR_FACILITATOR_TRANSPORTER	350	382	SRX3808504.7888700	multidrug	NC_002951.3238155.p01|FEATURES|EmrB-QacA_family_major_facilitator_transporter|multidrug|EmrB-QacA_family_major_facilitator_transporter	0.999999806996	84.8	33	57.0	1.2e-09	1
DFRC	6	38	SRX3808504.13726535	diaminopyrimidine	AAO04716.1|FEATURES|dfrC|diaminopyrimidine|dfrC	0.999999991125	81.8	33	63.5	1.2e-11	1
RPOB2	566	598	SRX3808504.8940320	multidrug	BAD59497.1|FEATURES|rpoB2|multidrug|rpoB2	0.999999358332	81.8	33	58.2	5.2e-10	1
RPOB2	1050	1082	SRX3808504.26696933	multidrug	BAD59497.1|FEATURES|rpoB2|multidrug|rpoB2	0.999999411694	81.8	33	61.2	6.2e-11	1
VANR	165	196	SRX3808504.21211940	glycopeptide	FJ872411.1.gene44.p01|FEATURES|vanR|glycopeptide|vanR	0.99999955022	62.5	32	45.1	4.6e-06	1
DFRC	12	44	SRX3808504.24582487	diaminopyrimidine	AAO04716.1|FEATURES|dfrC|diaminopyrimidine|dfrC	0.999997559251	87.9	33	65.5	3.3e-12	1
VGAA	204	236	SRX3808504.4284970	MLS	AAF24091|FEATURES|vgaA|MLS|vgaA	1.0	97.0	33	66.6	1.5e-12	1
BAER	90	122	SRX3808504.21358079	multidrug	YP_490321.1|FEATURES|baeR|multidrug|baeR	0.99994229531	69.7	33	47.8	7.1e-07	1
EMRB-QACA_FAMILY_MAJOR_FACILITATOR_TRANSPORTER	32	64	SRX3808504.7880530	multidrug	NC_002951.3237419.p01|FEATURES|EmrB-QacA_family_major_facilitator_transporter|multidrug|EmrB-QacA_family_major_facilitator_transporter	0.999999996567	69.7	33	53.1	1.7e-08	1
MULTIDRUG_ABC_TRANSPORTER	467	498	SRX3808504.21578077	multidrug	gi:686364868:ref:WP_031893738.1:|FEATURES|multidrug_ABC_transporter|multidrug|multidrug_ABC_transporter	1.0	71.9	32	51.6	4.8e-08	1
EMRB-QACA_FAMILY_MAJOR_FACILITATOR_TRANSPORTER	35	67	SRX3808504.22830144	multidrug	NC_002951.3237419.p01|FEATURES|EmrB-QacA_family_major_facilitator_transporter|multidrug|EmrB-QacA_family_major_facilitator_transporter	0.999999996295	66.7	33	52.4	2.9e-08	1
EMRB-QACA_FAMILY_MAJOR_FACILITATOR_TRANSPORTER	127	159	SRX3808504.17054980	multidrug	gi:297176489:gb:EFH35756.1:|FEATURES|EmrB-QacA_family_major_facilitator_transporter|multidrug|EmrB-QacA_family_major_facilitator_transporter	0.999999960624	69.7	33	48.1	5.4e-07	1
AADD	93	125	SRX3808504.1379886	aminoglycoside	ACC96132|FEATURES|aadD|aminoglycoside|aadD	0.999999999987	100.0	33	69.7	1.7e-13	1
MPHC	69	101	SRX3808504.483141	MLS	YP_001569069|FEATURES|mphC|MLS|mphC	1.0	100.0	33	71.2	6.0e-14	1
MULTIDRUG_ABC_TRANSPORTER	249	281	SRX3808504.19146454	multidrug	gi:686364868:ref:WP_031893738.1:|FEATURES|multidrug_ABC_transporter|multidrug|multidrug_ABC_transporter	1.0	81.8	33	57.4	9.0e-10	1
RPOB2	357	389	SRX3808504.7067734	multidrug	BAD59497.1|FEATURES|rpoB2|multidrug|rpoB2	0.999999350524	81.8	33	60.1	1.4e-10	1
MEPA	77	109	SRX3808504.16576804	multidrug	YP_302230|FEATURES|mepA|multidrug|mepA	1.0	100.0	33	67.4	8.6e-13	1
TETT	72	104	SRX3808504.22252777	tetracycline	AAV80410|FEATURES|tetT|tetracycline|tetT	1.0	66.7	33	51.2	6.4e-08	1
NORB	56	88	SRX3808504.18046520	fluoroquinolone	gi:1000360171:ref:WP_061107359.1:|FEATURES|norB|fluoroquinolone|norB	1.0	72.7	33	50.4	1.1e-07	1
TETP	75	107	SRX3808504.11767065	tetracycline	YP_002850805|FEATURES|tetP|tetracycline|tetP	1.0	60.6	33	46.2	2.1e-06	1
RPOB2	143	175	SRX3808504.4221452	multidrug	BAD59497.1|FEATURES|rpoB2|multidrug|rpoB2	0.999999358332	78.8	33	58.2	5.2e-10	1
LMRB	50	81	SRX3808504.10470317	MLS	gi:1007411670:gb:AMQ72759.1:|FEATURES|lmrB|MLS|lmrB	1.0	62.5	32	44.7	6.0e-06	1
MULTIDRUG_ABC_TRANSPORTER	540	572	SRX3808504.1820956	multidrug	gi:860594225:ref:WP_048475168.1:|FEATURES|multidrug_ABC_transporter|multidrug|multidrug_ABC_transporter	1.0	63.6	33	46.6	1.6e-06	1
QACB	176	208	SRX3808504.8785553	multidrug	gi:488380213:ref:WP_002449598.1:|FEATURES|qacB|multidrug|qacB	0.914176067543	97.0	33	65.5	3.3e-12	1
EMRB-QACA_FAMILY_MAJOR_FACILITATOR_TRANSPORTER	206	236	SRX3808504.11444738	multidrug	NC_002951.3237419.p01|FEATURES|EmrB-QacA_family_major_facilitator_transporter|multidrug|EmrB-QacA_family_major_facilitator_transporter	0.999999974194	80.6	31	52.4	2.9e-08	1
DFRC	20	52	SRX3808504.26425398	diaminopyrimidine	AAO04716.1|FEATURES|dfrC|diaminopyrimidine|dfrC	0.999999981724	100.0	33	73.9	9.2e-15	1
MULTIDRUG_ABC_TRANSPORTER	451	482	SRX3808504.3894069	multidrug	gi:537465895:ref:WP_020977391.1:|FEATURES|multidrug_ABC_transporter|multidrug|multidrug_ABC_transporter	1.0	78.1	32	57.0	1.1e-09	1
RPOB2	464	496	SRX3808504.14349536	multidrug	BAD59497.1|FEATURES|rpoB2|multidrug|rpoB2	0.999999446788	84.8	33	63.5	1.2e-11	1
RPOB2	595	626	SRX3808504.17415408	multidrug	BAD59497.1|FEATURES|rpoB2|multidrug|rpoB2	0.99999911001	75.0	32	48.5	4.2e-07	1
SALA	430	462	SRX3808504.15761914	MLS	AGN74946|FEATURES|salA|MLS|salA	0.999999996977	75.8	33	56.2	2.0e-09	1
EMRB-QACA_FAMILY_MAJOR_FACILITATOR_TRANSPORTER	13	45	SRX3808504.6283020	multidrug	NC_002951.3238155.p01|FEATURES|EmrB-QacA_family_major_facilitator_transporter|multidrug|EmrB-QacA_family_major_facilitator_transporter	0.999999774563	87.9	33	61.6	4.7e-11	1
RPOB2	586	618	SRX3808504.21599346	multidrug	BAD59497.1|FEATURES|rpoB2|multidrug|rpoB2	0.999999342354	78.8	33	57.4	9.0e-10	1
MACB	443	474	SRX3808504.9946491	MLS	gi:545231548:ref:WP_021531156.1:|FEATURES|macB|MLS|macB	1.0	65.6	32	48.5	4.2e-07	1
NORB	253	283	SRX3808504.26274825	fluoroquinolone	gi:494742298:ref:WP_007477706.1:|FEATURES|norB|fluoroquinolone|norB	1.0	77.4	31	53.1	1.7e-08	1
MARR	46	78	SRX3808504.2899689	multidrug	gi:825278986:ref:WP_047132752.1:|FEATURES|marR|multidrug|marR	1.0	97.0	33	66.6	1.5e-12	1
MACB	141	171	SRX3808504.24127137	MLS	gi:1035735809:ref:WP_064572349.1:|FEATURES|macB|MLS|macB	0.999999648457	64.5	31	44.7	6.0e-06	1
OPTRA	190	222	SRX3808504.2645745	oxazolidinone	AKA86814|FEATURES|optrA|oxazolidinone|optrA	0.998807936734	60.6	33	44.7	6.0e-06	1
RPOB2	1024	1056	SRX3808504.24423833	multidrug	BAD59497.1|FEATURES|rpoB2|multidrug|rpoB2	0.999999524738	90.9	33	69.7	1.7e-13	1
DFRC	1	32	SRX3808504.8978266	diaminopyrimidine	AAO04716.1|FEATURES|dfrC|diaminopyrimidine|dfrC	0.999902164521	84.4	32	62.4	2.8e-11	1
TRUNCATED_PUTATIVE_RESPONSE_REGULATOR_ARLR	86	118	SRX3808504.25526749	unclassified	gi:446114283:ref:WP_000192138.1:|FEATURES|truncated_putative_response_regulator_ArlR|unclassified|truncated_putative_response_regulator_ArlR	0.999999998688	63.6	33	48.1	5.4e-07	1
NORA	212	244	SRX3808504.10686022	multidrug	gi:544930333:ref:WP_021339414.1:|FEATURES|norA|multidrug|norA	1.0	100.0	33	68.6	3.9e-13	1
EMRB-QACA_FAMILY_MAJOR_FACILITATOR_TRANSPORTER	61	93	SRX3808504.20831735	multidrug	NC_002951.3237419.p01|FEATURES|EmrB-QacA_family_major_facilitator_transporter|multidrug|EmrB-QacA_family_major_facilitator_transporter	0.999999965491	63.6	33	49.3	2.4e-07	1
TRUNCATED_PUTATIVE_RESPONSE_REGULATOR_ARLR	90	122	SRX3808504.19382893	unclassified	gi:446114283:ref:WP_000192138.1:|FEATURES|truncated_putative_response_regulator_ArlR|unclassified|truncated_putative_response_regulator_ArlR	0.999999999704	97.0	33	68.2	5.1e-13	1
TETA(48)	147	178	SRX3808504.23683236	tetracycline	APB03214.1|FEATURES|tetA(48)|tetracycline|tetA(48)	0.999999944051	62.5	32	44.7	6.0e-06	1
FUSD	111	141	SRX3808504.1648290	fusidic-acid	WP_011303797|FEATURES|fusD|fusidic-acid|fusD	0.999236921736	93.5	31	65.5	3.2e-12	1
RPOB2	882	913	SRX3808504.6385422	multidrug	BAD59497.1|FEATURES|rpoB2|multidrug|rpoB2	0.999998945312	68.8	32	52.8	2.1e-08	1
MULTIDRUG_ABC_TRANSPORTER	460	490	SRX3808504.13373551	multidrug	gi:537465895:ref:WP_020977391.1:|FEATURES|multidrug_ABC_transporter|multidrug|multidrug_ABC_transporter	1.0	74.2	31	47.8	7.1e-07	1
CLASS_A	102	133	SRX3808504.8960560	beta-lactam	M60253.gene.p01|FEATURES|class_A|beta-lactam|class_A	1.0	65.6	32	47.4	9.0e-07	1
RPOB2	449	481	SRX3808504.9724882	multidrug	BAD59497.1|FEATURES|rpoB2|multidrug|rpoB2	0.999999502226	87.9	33	67.8	6.6e-13	1
MAJOR_FACILITATOR_SUPERFAMILY_TRANSPORTER	530	562	SRX3808504.3773067	multidrug	NC_002952.2859362.p01|FEATURES|major_facilitator_superfamily_transporter|multidrug|major_facilitator_superfamily_transporter	0.999999756013	66.7	33	50.1	1.4e-07	1
RPOB2	1037	1067	SRX3808504.21472455	multidrug	BAD59497.1|FEATURES|rpoB2|multidrug|rpoB2	0.999999458107	90.3	31	64.3	7.1e-12	1
TETM	346	378	SRX3808504.10744854	tetracycline	gi:658130997:emb:CDO19407.1:|FEATURES|tetM|tetracycline|tetM	1.0	100.0	33	68.2	5.1e-13	1
RPOB2	460	491	SRX3808504.3773060	multidrug	BAD59497.1|FEATURES|rpoB2|multidrug|rpoB2	0.999999463492	87.5	32	64.7	5.4e-12	1
MAJOR_FACILITATOR_SUPERFAMILY_TRANSPORTER	416	446	SRX3808504.13601658	multidrug	NC_002952.2859362.p01|FEATURES|major_facilitator_superfamily_transporter|multidrug|major_facilitator_superfamily_transporter	0.999999999444	61.3	31	47.4	9.0e-07	1
RPOB2	402	433	SRX3808504.14035083	multidrug	BAD59497.1|FEATURES|rpoB2|multidrug|rpoB2	0.999999283006	75.0	32	54.7	5.6e-09	1
RPOB2	1050	1082	SRX3808504.26889030	multidrug	BAD59497.1|FEATURES|rpoB2|multidrug|rpoB2	0.999999342354	75.8	33	57.4	9.0e-10	1
BACA	186	217	SRX3808504.18871418	bacitracin	YP_302125|FEATURES|bacA|bacitracin|bacA	1.0	100.0	32	64.3	7.3e-12	1
FOSB	67	99	SRX3808504.1041757	fosfomycin	gi:872022881:emb:CRV27548.1:|FEATURES|fosB|fosfomycin|fosB	1.0	81.8	33	65.5	3.3e-12	1
PATA	273	305	SRX3808504.21959926	fluoroquinolone	NP_417544.5|FEATURES|patA|fluoroquinolone|patA	0.999992264764	63.6	33	48.9	3.2e-07	1
MULTIDRUG_ABC_TRANSPORTER	241	273	SRX3808504.3993045	multidrug	gi:686364868:ref:WP_031893738.1:|FEATURES|multidrug_ABC_transporter|multidrug|multidrug_ABC_transporter	1.0	81.8	33	62.0	3.6e-11	1
DFRC	26	57	SRX3808504.15978849	diaminopyrimidine	AAO04716.1|FEATURES|dfrC|diaminopyrimidine|dfrC	0.999999999999	87.5	32	61.6	4.6e-11	1
ARLS	222	254	SRX3808504.11299844	multidrug	YP_499945.1|FEATURES|arlS|multidrug|arlS	0.999999006749	93.9	33	66.2	1.9e-12	1
NORB	313	345	SRX3808504.16989284	fluoroquinolone	gi:738114161:ref:WP_036072414.1:|FEATURES|norB|fluoroquinolone|norB	1.0	60.6	33	47.4	9.3e-07	1
OPTRA	464	495	SRX3808504.2864536	oxazolidinone	AKA86814|FEATURES|optrA|oxazolidinone|optrA	0.989174345793	62.5	32	47.0	1.2e-06	1
MACB	122	153	SRX3808504.18260463	MLS	gi:1035706844:ref:WP_064548272.1:|FEATURES|macB|MLS|macB	0.999999999757	62.5	32	44.7	6.0e-06	1
QACB	456	487	SRX3808504.20274134	multidrug	AAK38457|FEATURES|qacB|multidrug|qacB	0.909155380546	100.0	32	62.4	2.8e-11	1
VANR	78	110	SRX3808504.11697215	glycopeptide	CAB61229|FEATURES|vanR|glycopeptide|vanR	1.0	75.8	33	54.7	5.8e-09	1
MAJOR_FACILITATOR_SUPERFAMILY_TRANSPORTER	432	463	SRX3808504.17323937	multidrug	NC_002952.2859362.p01|FEATURES|major_facilitator_superfamily_transporter|multidrug|major_facilitator_superfamily_transporter	0.999999837149	84.4	32	58.9	3.1e-10	1
MPHC	187	219	SRX3808504.4658338	MLS	YP_001569069|FEATURES|mphC|MLS|mphC	1.0	100.0	33	78.2	4.9e-16	1
MSRA	437	468	SRX3808504.19719961	MLS	gi:580336413:gb:EVD62957.1:|FEATURES|msrA|MLS|msrA	1.0	100.0	32	68.9	3.0e-13	1
FMTC	243	275	SRX3808504.39371	beta-lactam	gi:1031796384:ref:WP_064136479.1:|FEATURES|fmtC|beta-lactam|fmtC	1.0	66.7	33	48.5	4.2e-07	1
RPOB2	472	503	SRX3808504.6011624	multidrug	BAD59497.1|FEATURES|rpoB2|multidrug|rpoB2	0.999999363955	78.1	32	58.5	3.9e-10	1
MAJOR_FACILITATOR_SUPERFAMILY_TRANSPORTER	530	560	SRX3808504.14106428	multidrug	NC_002952.2859362.p01|FEATURES|major_facilitator_superfamily_transporter|multidrug|major_facilitator_superfamily_transporter	0.99999971041	64.5	31	46.2	1.9e-06	1
NORB	107	139	SRX3808504.39372	fluoroquinolone	gi:494742298:ref:WP_007477706.1:|FEATURES|norB|fluoroquinolone|norB	0.999999999942	60.6	33	47.0	1.2e-06	1
MSRA	263	295	SRX3808504.16943850	MLS	ABA02367|FEATURES|msrA|MLS|msrA	1.0	100.0	33	75.9	2.4e-15	1
TETB(46)	484	515	SRX3808504.16259826	tetracycline	AET10445.1|FEATURES|tetB(46)|tetracycline|tetB(46)	0.999999639436	65.6	32	44.7	6.0e-06	1
EMRB-QACA_FAMILY_MAJOR_FACILITATOR_TRANSPORTER	15	46	SRX3808504.18269914	multidrug	NC_002951.3238155.p01|FEATURES|EmrB-QacA_family_major_facilitator_transporter|multidrug|EmrB-QacA_family_major_facilitator_transporter	0.999999843884	84.4	32	62.0	3.6e-11	1
BACA	185	217	SRX3808504.12578525	bacitracin	YP_302125|FEATURES|bacA|bacitracin|bacA	1.0	100.0	33	66.2	1.9e-12	1
LMRB	119	150	SRX3808504.18793907	MLS	gi:1007411670:gb:AMQ72759.1:|FEATURES|lmrB|MLS|lmrB	1.0	93.8	32	65.9	2.5e-12	1
QACA	379	411	SRX3808504.15457848	multidrug	YP_536864|FEATURES|qacA|multidrug|qacA	0.912706144309	100.0	33	64.3	7.3e-12	1
EMRB-QACA_FAMILY_MAJOR_FACILITATOR_TRANSPORTER	339	370	SRX3808504.11908002	multidrug	NC_002951.3238155.p01|FEATURES|EmrB-QacA_family_major_facilitator_transporter|multidrug|EmrB-QacA_family_major_facilitator_transporter	0.999999830991	87.5	32	60.1	1.3e-10	1
EFRB	195	225	SRX3808504.2207565	multidrug	CDO61516.1|FEATURES|efrB|multidrug|efrB	0.999998608463	64.5	31	45.1	4.5e-06	1
RPOB2	858	890	SRX3808504.5990175	multidrug	BAD59497.1|FEATURES|rpoB2|multidrug|rpoB2	0.999999273874	69.7	33	54.3	7.6e-09	1
LMRB	35	65	SRX3808504.4339281	MLS	gi:384930133:gb:AFI26811.1:|FEATURES|lmrB|MLS|lmrB	1.0	64.5	31	48.5	3.9e-07	1
EMRB-QACA_FAMILY_MAJOR_FACILITATOR_TRANSPORTER	48	80	SRX3808504.22335821	multidrug	NC_002951.3237419.p01|FEATURES|EmrB-QacA_family_major_facilitator_transporter|multidrug|EmrB-QacA_family_major_facilitator_transporter	0.999999998616	72.7	33	57.4	9.0e-10	1
NORA	160	192	SRX3808504.19916037	multidrug	gi:518673227:ref:WP_019834920.1:|FEATURES|norA|multidrug|norA	0.999999993313	100.0	33	69.7	1.7e-13	1
MULTIDRUG_ABC_TRANSPORTER	232	263	SRX3808504.2898559	multidrug	gi:1031783885:ref:WP_064130087.1:|FEATURES|multidrug_ABC_transporter|multidrug|multidrug_ABC_transporter	1.0	81.2	32	60.5	1.1e-10	1
EMRB-QACA_FAMILY_MAJOR_FACILITATOR_TRANSPORTER	85	117	SRX3808504.16934502	multidrug	NC_002951.3238155.p01|FEATURES|EmrB-QacA_family_major_facilitator_transporter|multidrug|EmrB-QacA_family_major_facilitator_transporter	0.999999874328	93.9	33	67.0	1.1e-12	1
NORA	142	174	SRX3808504.12744787	multidrug	YP_302113|FEATURES|norA|multidrug|norA	1.0	100.0	33	71.2	6.0e-14	1
RPOB2	1081	1112	SRX3808504.3524839	multidrug	BAD59497.1|FEATURES|rpoB2|multidrug|rpoB2	0.999999307873	78.1	32	55.8	2.6e-09	1
QACB	460	492	SRX3808504.21401542	multidrug	AAK38457|FEATURES|qacB|multidrug|qacB	0.914390436232	100.0	33	64.7	5.6e-12	1
MULTIDRUG_ABC_TRANSPORTER	81	112	SRX3808504.7678566	multidrug	gi:686364868:ref:WP_031893738.1:|FEATURES|multidrug_ABC_transporter|multidrug|multidrug_ABC_transporter	1.0	84.4	32	60.8	7.9e-11	1
MAJOR_FACILITATOR_SUPERFAMILY_TRANSPORTER	523	553	SRX3808504.1320443	multidrug	NC_002952.2859362.p01|FEATURES|major_facilitator_superfamily_transporter|multidrug|major_facilitator_superfamily_transporter	0.999999784978	80.6	31	53.1	1.6e-08	1
EPTA	75	107	SRX3808504.2584684	peptide	BAE78116.1|FEATURES|eptA|peptide|eptA	0.999999742175	69.7	33	51.6	4.9e-08	1
BACA	161	193	SRX3808504.21521286	bacitracin	YP_302125|FEATURES|bacA|bacitracin|bacA	1.0	100.0	33	68.9	3.0e-13	1
MAJOR_FACILITATOR_SUPERFAMILY_TRANSPORTER	512	543	SRX3808504.19154204	multidrug	NC_002952.2859362.p01|FEATURES|major_facilitator_superfamily_transporter|multidrug|major_facilitator_superfamily_transporter	0.999999947858	75.0	32	51.2	6.4e-08	1
MULTIDRUG_ABC_TRANSPORTER	472	503	SRX3808504.6553319	multidrug	gi:686364868:ref:WP_031893738.1:|FEATURES|multidrug_ABC_transporter|multidrug|multidrug_ABC_transporter	1.0	71.9	32	52.0	3.6e-08	1
MULTIDRUG_ABC_TRANSPORTER	285	317	SRX3808504.90211	multidrug	gi:686364868:ref:WP_031893738.1:|FEATURES|multidrug_ABC_transporter|multidrug|multidrug_ABC_transporter	1.0	93.9	33	63.5	1.2e-11	1
MULTIDRUG_ABC_TRANSPORTER	554	584	SRX3808504.2181322	multidrug	gi:695887424:ref:WP_032788534.1:|FEATURES|multidrug_ABC_transporter|multidrug|multidrug_ABC_transporter	0.999999999998	64.5	31	47.0	1.2e-06	1
NORB	102	134	SRX3808504.24511522	fluoroquinolone	gi:1000360171:ref:WP_061107359.1:|FEATURES|norB|fluoroquinolone|norB	1.0	63.6	33	48.5	4.2e-07	1
RPOB2	1032	1064	SRX3808504.14762078	multidrug	BAD59497.1|FEATURES|rpoB2|multidrug|rpoB2	0.99999950697	84.8	33	68.2	5.1e-13	1
RPOB2	1026	1058	SRX3808504.12359462	multidrug	BAD59497.1|FEATURES|rpoB2|multidrug|rpoB2	0.999999541642	90.9	33	70.9	7.8e-14	1
EMRB-QACA_FAMILY_MAJOR_FACILITATOR_TRANSPORTER	36	68	SRX3808504.10079339	multidrug	NC_002951.3237419.p01|FEATURES|EmrB-QacA_family_major_facilitator_transporter|multidrug|EmrB-QacA_family_major_facilitator_transporter	0.999999997784	66.7	33	52.8	2.2e-08	1
MEPA	403	433	SRX3808504.15296549	multidrug	YP_302230|FEATURES|mepA|multidrug|mepA	1.0	93.5	31	58.5	3.8e-10	1
VGAA	211	243	SRX3808504.22100070	MLS	KC539823.1.gene1.p01|FEATURES|vgaA|MLS|vgaA	1.0	97.0	33	64.7	5.6e-12	1
EMRB-QACA_FAMILY_MAJOR_FACILITATOR_TRANSPORTER	88	118	SRX3808504.19049688	multidrug	NC_002951.3237419.p01|FEATURES|EmrB-QacA_family_major_facilitator_transporter|multidrug|EmrB-QacA_family_major_facilitator_transporter	0.999999968036	71.0	31	50.1	1.4e-07	1
TETM	49	79	SRX3808504.46959	tetracycline	X04388.gene.p01|FEATURES|tetM|tetracycline|tetM	0.999999999907	61.3	31	45.4	3.5e-06	1
MEPA	129	161	SRX3808504.21094314	multidrug	YP_302230|FEATURES|mepA|multidrug|mepA	1.0	100.0	33	67.0	1.1e-12	1
TETA(48)	150	180	SRX3808504.21881475	tetracycline	APB03214.1|FEATURES|tetA(48)|tetracycline|tetA(48)	0.973091041282	67.7	31	46.6	1.6e-06	1
MULTIDRUG_ABC_TRANSPORTER	191	223	SRX3808504.23297890	multidrug	gi:686364868:ref:WP_031893738.1:|FEATURES|multidrug_ABC_transporter|multidrug|multidrug_ABC_transporter	1.0	90.9	33	62.8	2.1e-11	1
RPOB2	358	390	SRX3808504.19602685	multidrug	BAD59497.1|FEATURES|rpoB2|multidrug|rpoB2	0.999999371329	81.8	33	60.5	1.1e-10	1
MULTIDRUG_ABC_TRANSPORTER	478	509	SRX3808504.19485033	multidrug	gi:686364868:ref:WP_031893738.1:|FEATURES|multidrug_ABC_transporter|multidrug|multidrug_ABC_transporter	1.0	68.8	32	45.8	2.7e-06	1
RPOB2	380	411	SRX3808504.19058708	multidrug	BAD59497.1|FEATURES|rpoB2|multidrug|rpoB2	0.999999227885	71.9	32	52.4	2.9e-08	1
LMRB	91	123	SRX3808504.9780381	MLS	gi:1007411670:gb:AMQ72759.1:|FEATURES|lmrB|MLS|lmrB	1.0	93.9	33	68.2	5.1e-13	1
MEPR	37	69	SRX3808504.18287226	multidrug	YP_001440920.1|FEATURES|mepR|multidrug|mepR	0.999998903199	81.8	33	57.4	9.0e-10	1
PATA	273	305	SRX3808504.23297898	fluoroquinolone	NP_417544.5|FEATURES|patA|fluoroquinolone|patA	0.999994193953	66.7	33	50.8	8.4e-08	1
TET(K)	115	147	SRX3808504.13546702	tetracycline	YP_003283625.1|FEATURES|tet(K)|tetracycline|tet(K)	1.0	97.0	33	64.7	5.6e-12	1
EMRB-QACA_FAMILY_MAJOR_FACILITATOR_TRANSPORTER	120	151	SRX3808504.13235117	multidrug	NC_002951.3237419.p01|FEATURES|EmrB-QacA_family_major_facilitator_transporter|multidrug|EmrB-QacA_family_major_facilitator_transporter	0.999999972205	75.0	32	51.6	4.8e-08	1
RPOB2	1039	1071	SRX3808504.763823	multidrug	BAD59497.1|FEATURES|rpoB2|multidrug|rpoB2	0.999999511794	90.9	33	68.6	3.9e-13	1
LMRB	50	81	SRX3808504.5224077	MLS	gi:1007411670:gb:AMQ72759.1:|FEATURES|lmrB|MLS|lmrB	1.0	62.5	32	45.1	4.6e-06	1
RPOB2	891	923	SRX3808504.24702635	multidrug	BAD59497.1|FEATURES|rpoB2|multidrug|rpoB2	0.99999905066	75.8	33	58.5	4.0e-10	1
TETP	68	100	SRX3808504.12721799	tetracycline	YP_002850805|FEATURES|tetP|tetracycline|tetP	1.0	72.7	33	52.8	2.2e-08	1
LMRB	26	58	SRX3808504.2124003	MLS	gi:384930133:gb:AFI26811.1:|FEATURES|lmrB|MLS|lmrB	1.0	69.7	33	53.9	9.9e-09	1
RPOB2	1032	1064	SRX3808504.13330515	multidrug	BAD59497.1|FEATURES|rpoB2|multidrug|rpoB2	0.99999950697	84.8	33	68.2	5.1e-13	1
EMRB-QACA_FAMILY_MAJOR_FACILITATOR_TRANSPORTER	104	136	SRX3808504.11806128	multidrug	NC_009641.5331418.p01|FEATURES|EmrB-QacA_family_major_facilitator_transporter|multidrug|EmrB-QacA_family_major_facilitator_transporter	0.999999996992	93.9	33	68.9	3.0e-13	1
QACB	34	66	SRX3808504.15892258	multidrug	AAK38457|FEATURES|qacB|multidrug|qacB	0.915705041357	97.0	33	67.0	1.1e-12	1
TETA(60)	539	569	SRX3808504.11727085	tetracycline	ANZ79240.1|FEATURES|tetA(60)|tetracycline|tetA(60)	0.999999981639	64.5	31	48.5	4.2e-07	1
RPOB2	786	818	SRX3808504.19458500	multidrug	BAD59497.1|FEATURES|rpoB2|multidrug|rpoB2	0.999999399898	90.9	33	60.5	1.1e-10	1
RPOB2	448	480	SRX3808504.12892157	multidrug	BAD59497.1|FEATURES|rpoB2|multidrug|rpoB2	0.999999536106	90.9	33	70.5	1.0e-13	1
VGAE	382	412	SRX3808504.15110172	MLS	FR772051.1.gene9.p01|FEATURES|vgaE|MLS|vgaE	0.999999984637	61.3	31	44.3	7.8e-06	1
TETT	74	106	SRX3808504.21440295	tetracycline	AAV80410|FEATURES|tetT|tetracycline|tetT	1.0	60.6	33	50.1	1.4e-07	1
TET(K)	85	116	SRX3808504.11870782	tetracycline	YP_003283625.1|FEATURES|tet(K)|tetracycline|tet(K)	1.0	100.0	32	68.2	4.9e-13	1
BACA	145	177	SRX3808504.15600742	bacitracin	NP_764009|FEATURES|bacA|bacitracin|bacA	1.0	100.0	33	68.9	3.0e-13	1
RPOB2	760	792	SRX3808504.15682695	multidrug	BAD59497.1|FEATURES|rpoB2|multidrug|rpoB2	0.99999923799	72.7	33	52.8	2.2e-08	1
ABCA	345	376	SRX3808504.363986	multidrug	XP_753111.1|FEATURES|abcA|multidrug|abcA	0.99999950212	62.5	32	48.9	3.2e-07	1
MAJOR_FACILITATOR_SUPERFAMILY_TRANSPORTER	144	174	SRX3808504.22553386	multidrug	NC_009487.5169637.p01|FEATURES|major_facilitator_superfamily_transporter|multidrug|major_facilitator_superfamily_transporter	0.999999740026	74.2	31	51.2	6.4e-08	1
MULTIDRUG_ABC_TRANSPORTER	457	487	SRX3808504.23939998	multidrug	gi:537465895:ref:WP_020977391.1:|FEATURES|multidrug_ABC_transporter|multidrug|multidrug_ABC_transporter	1.0	71.0	31	47.0	1.1e-06	1
UGD	241	273	SRX3808504.26771109	peptide	AAC75089.1|FEATURES|ugd|peptide|ugd	0.999999911859	87.9	33	69.3	2.3e-13	1
NORA	216	248	SRX3808504.4757664	multidrug	gi:544930333:ref:WP_021339414.1:|FEATURES|norA|multidrug|norA	1.0	90.9	33	62.8	2.1e-11	1
MULTIDRUG_ABC_TRANSPORTER	280	312	SRX3808504.17123898	multidrug	gi:686364868:ref:WP_031893738.1:|FEATURES|multidrug_ABC_transporter|multidrug|multidrug_ABC_transporter	1.0	93.9	33	62.8	2.1e-11	1
RPOB2	1022	1053	SRX3808504.11530072	multidrug	BAD59497.1|FEATURES|rpoB2|multidrug|rpoB2	0.999999511794	90.6	32	68.6	3.8e-13	1
NORB	139	171	SRX3808504.20368886	fluoroquinolone	gi:1000360171:ref:WP_061107359.1:|FEATURES|norB|fluoroquinolone|norB	1.0	72.7	33	60.8	8.1e-11	1
YKKD	35	67	SRX3808504.8411545	multidrug	gi:489311091:ref:WP_003218500.1:|FEATURES|ykkD|multidrug|ykkD	0.999999930426	63.6	33	46.2	2.1e-06	1
EMRB-QACA_FAMILY_MAJOR_FACILITATOR_TRANSPORTER	224	255	SRX3808504.7453503	multidrug	AE016830.1.gene424.p01|FEATURES|EmrB-QacA_family_major_facilitator_transporter|multidrug|EmrB-QacA_family_major_facilitator_transporter	0.999998483398	71.9	32	47.4	9.0e-07	1
MACB	129	159	SRX3808504.13134310	MLS	YP_001571041|FEATURES|macB|MLS|macB	1.0	67.7	31	47.8	7.1e-07	1
MAJOR_FACILITATOR_SUPERFAMILY_TRANSPORTER	493	525	SRX3808504.2408673	multidrug	NC_002952.2859362.p01|FEATURES|major_facilitator_superfamily_transporter|multidrug|major_facilitator_superfamily_transporter	0.99999995275	69.7	33	54.7	5.8e-09	1
NORB	390	422	SRX3808504.2555907	fluoroquinolone	gi:644111449:ref:WP_025280016.1:|FEATURES|norB|fluoroquinolone|norB	1.0	72.7	33	53.1	1.7e-08	1
TRUNCATED_PUTATIVE_RESPONSE_REGULATOR_ARLR	146	177	SRX3808504.26311384	unclassified	gi:446114283:ref:WP_000192138.1:|FEATURES|truncated_putative_response_regulator_ArlR|unclassified|truncated_putative_response_regulator_ArlR	0.999999999809	78.1	32	57.8	6.6e-10	1
VGAA	448	480	SRX3808504.11406745	MLS	KC539823.1.gene1.p01|FEATURES|vgaA|MLS|vgaA	1.0	100.0	33	69.7	1.7e-13	1
EMRB-QACA_FAMILY_MAJOR_FACILITATOR_TRANSPORTER	111	142	SRX3808504.16340825	multidrug	NC_002951.3237419.p01|FEATURES|EmrB-QacA_family_major_facilitator_transporter|multidrug|EmrB-QacA_family_major_facilitator_transporter	0.999999975803	75.0	32	53.1	1.6e-08	1
TET(K)	86	118	SRX3808504.23515430	tetracycline	YP_003283625.1|FEATURES|tet(K)|tetracycline|tet(K)	1.0	100.0	33	68.9	3.0e-13	1
NORB	130	162	SRX3808504.16198580	fluoroquinolone	gi:1000360171:ref:WP_061107359.1:|FEATURES|norB|fluoroquinolone|norB	1.0	60.6	33	49.3	2.4e-07	1
TETL	289	321	SRX3808504.13876987	tetracycline	gi:1043724887:gb:ANS91860.1:|FEATURES|tetL|tetracycline|tetL	1.0	100.0	33	68.9	3.0e-13	1
VANR	55	87	SRX3808504.25421857	glycopeptide	CAB61229|FEATURES|vanR|glycopeptide|vanR	0.806601390396	60.6	33	45.4	3.5e-06	1
TETB(46)	486	517	SRX3808504.2260827	tetracycline	AET10445.1|FEATURES|tetB(46)|tetracycline|tetB(46)	0.999999999923	68.8	32	47.0	1.2e-06	1
LMRB	120	150	SRX3808504.26383276	MLS	gi:1007411670:gb:AMQ72759.1:|FEATURES|lmrB|MLS|lmrB	1.0	93.5	31	64.3	7.1e-12	1
RPOB2	355	386	SRX3808504.22903039	multidrug	BAD59497.1|FEATURES|rpoB2|multidrug|rpoB2	0.999999378637	81.2	32	59.3	2.4e-10	1
TETA(48)	150	180	SRX3808504.25576951	tetracycline	APB03214.1|FEATURES|tetA(48)|tetracycline|tetA(48)	0.974010570062	67.7	31	47.0	1.1e-06	1
VGAA	278	310	SRX3808504.20628994	MLS	DQ823382.1.gene1.p01|FEATURES|vgaA|MLS|vgaA	1.0	100.0	33	69.3	2.3e-13	1
BACA	34	66	SRX3808504.13232662	bacitracin	YP_302125|FEATURES|bacA|bacitracin|bacA	1.0	100.0	33	70.5	1.0e-13	1
RPOB2	857	889	SRX3808504.22220257	multidrug	BAD59497.1|FEATURES|rpoB2|multidrug|rpoB2	0.999999264536	69.7	33	53.9	9.9e-09	1
MSRA	232	264	SRX3808504.25498070	MLS	ABA02367|FEATURES|msrA|MLS|msrA	1.0	100.0	33	66.2	1.9e-12	1
NORB	258	288	SRX3808504.19683331	fluoroquinolone	gi:494742298:ref:WP_007477706.1:|FEATURES|norB|fluoroquinolone|norB	1.0	80.6	31	55.8	2.6e-09	1
DFRC	109	141	SRX3808504.25364667	diaminopyrimidine	AAO04716.1|FEATURES|dfrC|diaminopyrimidine|dfrC	0.999902164521	81.8	33	62.4	2.8e-11	1
MULTIDRUG_ABC_TRANSPORTER	479	510	SRX3808504.4561724	multidrug	gi:686364868:ref:WP_031893738.1:|FEATURES|multidrug_ABC_transporter|multidrug|multidrug_ABC_transporter	1.0	65.6	32	45.1	4.6e-06	1
MEPA	283	315	SRX3808504.10426019	multidrug	gi:686408548:ref:WP_031913080.1:|FEATURES|mepA|multidrug|mepA	1.0	100.0	33	69.7	1.7e-13	1
RPOB2	577	609	SRX3808504.14711349	multidrug	BAD59497.1|FEATURES|rpoB2|multidrug|rpoB2	0.999999334062	81.8	33	57.0	1.2e-09	1
DFRC	110	140	SRX3808504.7141524	diaminopyrimidine	AAO04716.1|FEATURES|dfrC|diaminopyrimidine|dfrC	0.999795647286	71.0	31	53.1	1.6e-08	1
MAJOR_FACILITATOR_SUPERFAMILY_TRANSPORTER	530	562	SRX3808504.4292586	multidrug	NC_002952.2859362.p01|FEATURES|major_facilitator_superfamily_transporter|multidrug|major_facilitator_superfamily_transporter	0.999999730647	63.6	33	47.8	7.1e-07	1
MEPA	354	385	SRX3808504.3820237	multidrug	YP_302230|FEATURES|mepA|multidrug|mepA	1.0	100.0	32	65.5	3.3e-12	1
RPOB2	595	626	SRX3808504.1216894	multidrug	BAD59497.1|FEATURES|rpoB2|multidrug|rpoB2	0.999999067367	71.9	32	47.4	9.3e-07	1
ESCHERICHIA_COLI_LAMB	57	89	SRX3808504.25109411	multidrug	BAB38442|FEATURES|Escherichia_coli_LamB|multidrug|Escherichia_coli_LamB	0.999998171203	100.0	33	75.1	4.1e-15	1
BACA	80	112	SRX3808504.13686091	bacitracin	P67390|FEATURES|bacA|bacitracin|bacA	1.0	100.0	33	71.6	4.6e-14	1
RPOB2	387	419	SRX3808504.27061238	multidrug	BAD59497.1|FEATURES|rpoB2|multidrug|rpoB2	0.99999939298	81.8	33	60.1	1.4e-10	1
FMTC	613	644	SRX3808504.15370607	beta-lactam	gi:1031796384:ref:WP_064136479.1:|FEATURES|fmtC|beta-lactam|fmtC	1.0	75.0	32	56.2	1.9e-09	1
ARLS	173	205	SRX3808504.25109418	multidrug	YP_499945.1|FEATURES|arlS|multidrug|arlS	0.999998250641	69.7	33	51.6	4.9e-08	1
NORB	100	130	SRX3808504.19339240	fluoroquinolone	gi:494742298:ref:WP_007477706.1:|FEATURES|norB|fluoroquinolone|norB	0.999999999905	61.3	31	45.8	2.6e-06	1
MARR	46	78	SRX3808504.21039848	multidrug	gi:825278986:ref:WP_047132752.1:|FEATURES|marR|multidrug|marR	1.0	97.0	33	65.9	2.5e-12	1
RPOB2	142	174	SRX3808504.6085871	multidrug	BAD59497.1|FEATURES|rpoB2|multidrug|rpoB2	0.999999350524	78.8	33	57.8	6.9e-10	1
RPOB2	892	923	SRX3808504.14224051	multidrug	BAD59497.1|FEATURES|rpoB2|multidrug|rpoB2	0.999998945312	75.0	32	56.6	1.5e-09	1
RPOB2	756	788	SRX3808504.7412479	multidrug	BAD59497.1|FEATURES|rpoB2|multidrug|rpoB2	0.99999923799	75.8	33	52.8	2.2e-08	1
RPOB2	462	493	SRX3808504.25920929	multidrug	BAD59497.1|FEATURES|rpoB2|multidrug|rpoB2	0.99999945254	87.5	32	63.9	9.6e-12	1
QACB	385	417	SRX3808504.9265934	multidrug	AAK38457|FEATURES|qacB|multidrug|qacB	0.915276850822	100.0	33	66.2	1.9e-12	1
FLOR	45	77	SRX3808504.10824117	phenicol	gi:730661043:ref:WP_034065992.1:|FEATURES|floR|phenicol|floR	0.99999142007	63.6	33	44.3	7.8e-06	1
EMRB-QACA_FAMILY_MAJOR_FACILITATOR_TRANSPORTER	337	367	SRX3808504.23994283	multidrug	NC_002951.3237419.p01|FEATURES|EmrB-QacA_family_major_facilitator_transporter|multidrug|EmrB-QacA_family_major_facilitator_transporter	0.999999945456	61.3	31	44.3	7.6e-06	1
TETB(46)	356	386	SRX3808504.26269165	tetracycline	AET10445.1|FEATURES|tetB(46)|tetracycline|tetB(46)	0.999999808629	67.7	31	47.4	8.7e-07	1
ABCA	1237	1269	SRX3808504.6270536	multidrug	XP_753111.1|FEATURES|abcA|multidrug|abcA	0.999999653707	75.8	33	58.2	5.2e-10	1
EMRB-QACA_FAMILY_MAJOR_FACILITATOR_TRANSPORTER	83	114	SRX3808504.2151422	multidrug	NC_002951.3238155.p01|FEATURES|EmrB-QacA_family_major_facilitator_transporter|multidrug|EmrB-QacA_family_major_facilitator_transporter	0.999999695828	90.6	32	64.3	7.3e-12	1
BACA	159	191	SRX3808504.2327741	bacitracin	YP_302125|FEATURES|bacA|bacitracin|bacA	1.0	100.0	33	68.9	3.0e-13	1
BACA	85	117	SRX3808504.15754138	bacitracin	YP_302125|FEATURES|bacA|bacitracin|bacA	1.0	100.0	33	70.1	1.3e-13	1
NORB	376	408	SRX3808504.18382767	fluoroquinolone	gi:494742298:ref:WP_007477706.1:|FEATURES|norB|fluoroquinolone|norB	1.0	84.8	33	60.5	1.1e-10	1
MACB	31	63	SRX3808504.9886085	MLS	gi:763399392:ref:WP_044256358.1:|FEATURES|macB|MLS|macB	1.0	60.6	33	45.8	2.7e-06	1
RPOB2	1036	1067	SRX3808504.11640372	multidrug	BAD59497.1|FEATURES|rpoB2|multidrug|rpoB2	0.999999482918	87.5	32	66.2	1.9e-12	1
NORB	364	396	SRX3808504.12913515	fluoroquinolone	gi:1000360171:ref:WP_061107359.1:|FEATURES|norB|fluoroquinolone|norB	1.0	75.8	33	58.9	3.1e-10	1
NORA	309	341	SRX3808504.10514712	multidrug	gi:896500023:ref:WP_049408110.1:|FEATURES|norA|multidrug|norA	1.0	100.0	33	70.9	7.8e-14	1
DFRC	14	45	SRX3808504.4240717	diaminopyrimidine	AAO04716.1|FEATURES|dfrC|diaminopyrimidine|dfrC	0.99999902368	87.5	32	63.5	1.2e-11	1
RPOB2	575	606	SRX3808504.9743939	multidrug	BAD59497.1|FEATURES|rpoB2|multidrug|rpoB2	0.999999334062	84.4	32	57.0	1.2e-09	1
CAT_CHLORAMPHENICOL_ACETYLTRANSFERASE	137	167	SRX3808504.25385596	phenicol	M58472.1.gene1.p01|FEATURES|cat_chloramphenicol_acetyltransferase|phenicol|cat_chloramphenicol_acetyltransferase	0.988187016928	74.2	31	54.7	5.6e-09	1
MULTIDRUG_ABC_TRANSPORTER	459	490	SRX3808504.13607897	multidrug	gi:537465895:ref:WP_020977391.1:|FEATURES|multidrug_ABC_transporter|multidrug|multidrug_ABC_transporter	1.0	71.9	32	50.4	1.1e-07	1
VANR	74	106	SRX3808504.21593880	glycopeptide	EU250284.1.gene5.p01|FEATURES|vanR|glycopeptide|vanR	1.0	75.8	33	55.8	2.6e-09	1
MAJOR_FACILITATOR_SUPERFAMILY_TRANSPORTER	530	561	SRX3808504.24527780	multidrug	NC_002952.2859362.p01|FEATURES|major_facilitator_superfamily_transporter|multidrug|major_facilitator_superfamily_transporter	0.999999730647	65.6	32	47.8	6.9e-07	1
NORB	110	142	SRX3808504.5252492	fluoroquinolone	gi:738114161:ref:WP_036072414.1:|FEATURES|norB|fluoroquinolone|norB	1.0	60.6	33	49.7	1.9e-07	1
MAJOR_FACILITATOR_SUPERFAMILY_TRANSPORTER	459	490	SRX3808504.18759227	multidrug	NC_002952.2859362.p01|FEATURES|major_facilitator_superfamily_transporter|multidrug|major_facilitator_superfamily_transporter	0.999999763105	68.8	32	50.8	8.4e-08	1
LMRB	190	221	SRX3808504.852966	MLS	gi:498485855:ref:WP_010787543.1:|FEATURES|lmrB|MLS|lmrB	1.0	65.6	32	48.1	5.3e-07	1
YKKD	41	73	SRX3808504.25131490	multidrug	gi:489421661:ref:WP_003327389.1:|FEATURES|ykkD|multidrug|ykkD	0.999999992936	66.7	33	48.5	4.2e-07	1
EMRB-QACA_FAMILY_MAJOR_FACILITATOR_TRANSPORTER	308	340	SRX3808504.24979430	multidrug	NC_002951.3238155.p01|FEATURES|EmrB-QacA_family_major_facilitator_transporter|multidrug|EmrB-QacA_family_major_facilitator_transporter	0.999999645751	66.7	33	51.2	6.4e-08	1
PATA	233	263	SRX3808504.2905660	fluoroquinolone	NP_417544.5|FEATURES|patA|fluoroquinolone|patA	0.999992264764	61.3	31	48.9	3.2e-07	1
TETA(48)	150	182	SRX3808504.13729092	tetracycline	APB03214.1|FEATURES|tetA(48)|tetracycline|tetA(48)	0.972130480536	66.7	33	48.1	5.4e-07	1
SRMB	380	411	SRX3808504.21491060	MLS	X63451.gene.p01|FEATURES|srmB|MLS|srmB	0.999999990546	62.5	32	45.4	3.5e-06	1
MEPA	129	161	SRX3808504.12332669	multidrug	YP_302230|FEATURES|mepA|multidrug|mepA	1.0	100.0	33	67.0	1.1e-12	1
RPOB2	476	506	SRX3808504.26396732	multidrug	BAD59497.1|FEATURES|rpoB2|multidrug|rpoB2	0.999999291921	77.4	31	55.1	4.4e-09	1
QACB	78	110	SRX3808504.9764357	multidrug	AAK38457|FEATURES|qacB|multidrug|qacB	0.915799773703	100.0	33	67.8	6.6e-13	1
BCRA	30	62	SRX3808504.21915491	bacitracin	AAD21213|FEATURES|bcrA|bacitracin|bcrA	0.999999998181	60.6	33	47.4	9.3e-07	1
TETA	444	474	SRX3808504.10763134	tetracycline	gi:736993687:ref:WP_034989673.1:|FEATURES|tetA|tetracycline|tetA	0.999999958238	61.3	31	45.1	4.6e-06	1
EMRB-QACA_FAMILY_MAJOR_FACILITATOR_TRANSPORTER	152	183	SRX3808504.16155554	multidrug	AE016830.1.gene424.p01|FEATURES|EmrB-QacA_family_major_facilitator_transporter|multidrug|EmrB-QacA_family_major_facilitator_transporter	0.999998508491	65.6	32	47.8	7.1e-07	1
FUSD	60	92	SRX3808504.20272966	fusidic-acid	WP_011303797|FEATURES|fusD|fusidic-acid|fusD	0.999327010427	97.0	33	67.0	1.1e-12	1
RPOB2	884	916	SRX3808504.8454350	multidrug	BAD59497.1|FEATURES|rpoB2|multidrug|rpoB2	0.999998945312	69.7	33	55.8	2.6e-09	1
EMRB-QACA_FAMILY_MAJOR_FACILITATOR_TRANSPORTER	88	120	SRX3808504.13458415	multidrug	NC_002951.3237419.p01|FEATURES|EmrB-QacA_family_major_facilitator_transporter|multidrug|EmrB-QacA_family_major_facilitator_transporter	0.999999995275	69.7	33	53.5	1.3e-08	1
MULTIDRUG_ABC_TRANSPORTER	478	508	SRX3808504.12638193	multidrug	gi:1031799645:ref:WP_064138838.1:|FEATURES|multidrug_ABC_transporter|multidrug|multidrug_ABC_transporter	1.0	67.7	31	45.8	2.7e-06	1
EMRB-QACA_FAMILY_MAJOR_FACILITATOR_TRANSPORTER	7	39	SRX3808504.1095007	multidrug	NC_002951.3238155.p01|FEATURES|EmrB-QacA_family_major_facilitator_transporter|multidrug|EmrB-QacA_family_major_facilitator_transporter	0.999999964271	84.8	33	63.5	1.2e-11	1
EMRB-QACA_FAMILY_MAJOR_FACILITATOR_TRANSPORTER	307	337	SRX3808504.7998378	multidrug	NC_002951.3237419.p01|FEATURES|EmrB-QacA_family_major_facilitator_transporter|multidrug|EmrB-QacA_family_major_facilitator_transporter	0.999999943436	61.3	31	43.9	9.6e-06	1
TET(K)	134	166	SRX3808504.16845218	tetracycline	YP_003283625.1|FEATURES|tet(K)|tetracycline|tet(K)	1.0	100.0	33	69.3	2.3e-13	1
RPOB2	394	425	SRX3808504.26299439	multidrug	BAD59497.1|FEATURES|rpoB2|multidrug|rpoB2	0.999999083448	62.5	32	47.8	7.1e-07	1
NORA	193	225	SRX3808504.10159615	multidrug	gi:808045382:ref:WP_046207372.1:|FEATURES|norA|multidrug|norA	1.0	100.0	33	67.8	6.6e-13	1
QACB	280	310	SRX3808504.18206915	multidrug	AAK38457|FEATURES|qacB|multidrug|qacB	0.910263468223	93.5	31	58.2	4.9e-10	1
NORA	40	72	SRX3808504.1313777	multidrug	gi:755009796:ref:WP_042363132.1:|FEATURES|norA|multidrug|norA	1.0	100.0	33	66.2	1.9e-12	1
TETT	72	104	SRX3808504.24446386	tetracycline	AAV80410|FEATURES|tetT|tetracycline|tetT	1.0	66.7	33	51.2	6.4e-08	1
BACA	77	109	SRX3808504.9099868	bacitracin	YP_302125|FEATURES|bacA|bacitracin|bacA	1.0	100.0	33	73.2	1.6e-14	1
QACA	119	151	SRX3808504.9923417	multidrug	YP_536864|FEATURES|qacA|multidrug|qacA	0.911844341671	100.0	33	66.6	1.5e-12	1
QACG	27	59	SRX3808504.11112939	multidrug	gi:686408520:ref:WP_031913065.1:|FEATURES|qacG|multidrug|qacG	0.99999961043	100.0	33	72.8	2.1e-14	1
RPOB2	600	632	SRX3808504.15972500	multidrug	BAD59497.1|FEATURES|rpoB2|multidrug|rpoB2	0.999999083448	66.7	33	52.8	2.2e-08	1
MEPR	82	112	SRX3808504.13060900	multidrug	YP_001440920.1|FEATURES|mepR|multidrug|mepR	0.999998661286	74.2	31	51.2	6.4e-08	1
ABCA	356	387	SRX3808504.8320747	multidrug	XP_753111.1|FEATURES|abcA|multidrug|abcA	0.999999558964	68.8	32	51.6	4.9e-08	1
MACB	129	159	SRX3808504.13274749	MLS	YP_001571041|FEATURES|macB|MLS|macB	1.0	67.7	31	47.8	7.1e-07	1
LMRB	84	116	SRX3808504.20208860	MLS	gi:1007411670:gb:AMQ72759.1:|FEATURES|lmrB|MLS|lmrB	1.0	93.9	33	67.8	6.6e-13	1
QACB	426	458	SRX3808504.21762570	multidrug	AAK38457|FEATURES|qacB|multidrug|qacB	0.914869139421	100.0	33	65.5	3.3e-12	1
RPOB2	493	523	SRX3808504.2094212	multidrug	BAD59497.1|FEATURES|rpoB2|multidrug|rpoB2	0.999998997779	63.6	33	45.8	2.7e-06	1
ABCA	365	395	SRX3808504.14347948	multidrug	XP_753111.1|FEATURES|abcA|multidrug|abcA	0.999999580445	77.4	31	52.8	2.1e-08	1
NORB	112	144	SRX3808504.13934578	fluoroquinolone	gi:494742298:ref:WP_007477706.1:|FEATURES|norB|fluoroquinolone|norB	1.0	84.8	33	61.2	6.2e-11	1
TETT	70	102	SRX3808504.25227448	tetracycline	AAV80410|FEATURES|tetT|tetracycline|tetT	1.0	69.7	33	52.8	2.2e-08	1
VGAA	204	236	SRX3808504.19327761	MLS	KC539823.1.gene1.p01|FEATURES|vgaA|MLS|vgaA	1.0	100.0	33	68.6	3.9e-13	1
RPOB2	1030	1062	SRX3808504.7587481	multidrug	BAD59497.1|FEATURES|rpoB2|multidrug|rpoB2	0.999999497414	84.8	33	67.4	8.6e-13	1
MARR	87	117	SRX3808504.1148434	multidrug	gi:657290285:ref:WP_029377736.1:|FEATURES|marR|multidrug|marR	1.0	87.1	31	55.8	2.5e-09	1
TET(K)	85	117	SRX3808504.7085969	tetracycline	YP_003283625.1|FEATURES|tet(K)|tetracycline|tet(K)	1.0	100.0	33	69.7	1.7e-13	1
NORB	56	88	SRX3808504.16420079	fluoroquinolone	gi:1000360171:ref:WP_061107359.1:|FEATURES|norB|fluoroquinolone|norB	1.0	72.7	33	50.4	1.1e-07	1
MACB	443	474	SRX3808504.20227065	MLS	gi:694085087:ref:WP_032429904.1:|FEATURES|macB|MLS|macB	1.0	71.9	32	51.2	6.4e-08	1
NORB	367	399	SRX3808504.1437140	fluoroquinolone	gi:738114161:ref:WP_036072414.1:|FEATURES|norB|fluoroquinolone|norB	0.999999727499	60.6	33	45.1	4.6e-06	1
TETM	25	57	SRX3808504.14861582	tetracycline	ABB70056|FEATURES|tetM|tetracycline|tetM	1.0	100.0	33	68.2	5.1e-13	1
RPOB2	777	808	SRX3808504.13382391	multidrug	BAD59497.1|FEATURES|rpoB2|multidrug|rpoB2	0.999999291921	84.4	32	55.1	4.4e-09	1
MEPA	367	398	SRX3808504.23406035	multidrug	YP_302230|FEATURES|mepA|multidrug|mepA	1.0	96.9	32	63.9	9.3e-12	1
FUSD	80	112	SRX3808504.11541125	fusidic-acid	WP_011303797|FEATURES|fusD|fusidic-acid|fusD	0.999262118283	93.9	33	65.9	2.5e-12	1
RPOB2	729	760	SRX3808504.19541230	multidrug	BAD59497.1|FEATURES|rpoB2|multidrug|rpoB2	0.999999185016	78.1	32	52.4	2.8e-08	1
VANR	66	96	SRX3808504.19057990	glycopeptide	CAB61229|FEATURES|vanR|glycopeptide|vanR	0.999976559252	67.7	31	47.0	1.1e-06	1
NORB	6	38	SRX3808504.2886728	fluoroquinolone	gi:494742298:ref:WP_007477706.1:|FEATURES|norB|fluoroquinolone|norB	1.0	72.7	33	56.2	2.0e-09	1
VATB	129	160	SRX3808504.17563933	MLS	YP_001785579|FEATURES|vatB|MLS|vatB	0.999562975013	62.5	32	45.1	4.5e-06	1
RPOB2	997	1029	SRX3808504.17051075	multidrug	BAD59497.1|FEATURES|rpoB2|multidrug|rpoB2	0.999999207249	66.7	33	51.6	4.9e-08	1
TETA	444	474	SRX3808504.11335606	tetracycline	gi:736993687:ref:WP_034989673.1:|FEATURES|tetA|tetracycline|tetA	0.999999958238	61.3	31	45.1	4.6e-06	1
RPOB2	995	1026	SRX3808504.5572025	multidrug	BAD59497.1|FEATURES|rpoB2|multidrug|rpoB2	0.99999916404	62.5	32	50.1	1.4e-07	1
YKKD	55	86	SRX3808504.16794694	multidrug	gi:291483835:dbj:BAI84910.1:|FEATURES|ykkD|multidrug|ykkD	0.99999999426	65.6	32	49.7	1.8e-07	1
BACA	34	66	SRX3808504.6342196	bacitracin	YP_302125|FEATURES|bacA|bacitracin|bacA	1.0	100.0	33	70.5	1.0e-13	1
EMRB-QACA_FAMILY_MAJOR_FACILITATOR_TRANSPORTER	80	112	SRX3808504.24209790	multidrug	NC_002951.3237419.p01|FEATURES|EmrB-QacA_family_major_facilitator_transporter|multidrug|EmrB-QacA_family_major_facilitator_transporter	0.999999958735	63.6	33	47.4	9.3e-07	1
EMRB-QACA_FAMILY_MAJOR_FACILITATOR_TRANSPORTER	367	399	SRX3808504.2265669	multidrug	gi:329314850:gb:AEB89263.1:|FEATURES|EmrB-QacA_family_major_facilitator_transporter|multidrug|EmrB-QacA_family_major_facilitator_transporter	0.999977974959	60.6	33	49.3	2.4e-07	1
ARLS	231	263	SRX3808504.17676140	multidrug	YP_499945.1|FEATURES|arlS|multidrug|arlS	0.999998018101	93.9	33	67.4	8.6e-13	1
NORB	388	420	SRX3808504.10563563	fluoroquinolone	gi:1000360171:ref:WP_061107359.1:|FEATURES|norB|fluoroquinolone|norB	1.0	78.8	33	57.8	6.9e-10	1
MEPA	367	399	SRX3808504.193169	multidrug	YP_302230|FEATURES|mepA|multidrug|mepA	1.0	100.0	33	66.6	1.5e-12	1
RPOB2	131	161	SRX3808504.15927026	multidrug	BAD59497.1|FEATURES|rpoB2|multidrug|rpoB2	0.999999151305	67.7	31	49.7	1.9e-07	1
NORB	127	158	SRX3808504.21286413	fluoroquinolone	gi:1000360171:ref:WP_061107359.1:|FEATURES|norB|fluoroquinolone|norB	1.0	71.9	32	56.2	1.9e-09	1
RPOB2	475	506	SRX3808504.14668495	multidrug	BAD59497.1|FEATURES|rpoB2|multidrug|rpoB2	0.999999334062	78.1	32	57.0	1.2e-09	1
VANR	55	86	SRX3808504.10643776	glycopeptide	CAB61229|FEATURES|vanR|glycopeptide|vanR	0.906771403782	65.6	32	49.7	1.8e-07	1
NORB	298	330	SRX3808504.10471433	fluoroquinolone	gi:917392609:ref:WP_051999321.1:|FEATURES|norB|fluoroquinolone|norB	1.0	69.7	33	46.6	1.6e-06	1
EMRB-QACA_FAMILY_MAJOR_FACILITATOR_TRANSPORTER	31	62	SRX3808504.6905635	multidrug	NC_002951.3237419.p01|FEATURES|EmrB-QacA_family_major_facilitator_transporter|multidrug|EmrB-QacA_family_major_facilitator_transporter	0.999999999031	90.6	32	63.2	1.6e-11	1
ARLS	388	420	SRX3808504.11099381	multidrug	YP_499945.1|FEATURES|arlS|multidrug|arlS	0.999998018101	66.7	33	48.9	3.2e-07	1
BACA	166	198	SRX3808504.18513780	bacitracin	YP_302125|FEATURES|bacA|bacitracin|bacA	1.0	100.0	33	68.9	3.0e-13	1
EMRB-QACA_FAMILY_MAJOR_FACILITATOR_TRANSPORTER	335	367	SRX3808504.21203029	multidrug	NC_002951.3238155.p01|FEATURES|EmrB-QacA_family_major_facilitator_transporter|multidrug|EmrB-QacA_family_major_facilitator_transporter	0.999999843884	84.8	33	62.0	3.6e-11	1
MARR	1	33	SRX3808504.5532084	multidrug	gi:516331910:ref:WP_017722569.1:|FEATURES|marR|multidrug|marR	1.0	100.0	33	71.6	4.6e-14	1
TETA	444	474	SRX3808504.26254447	tetracycline	gi:736993687:ref:WP_034989673.1:|FEATURES|tetA|tetracycline|tetA	0.999999999996	64.5	31	47.0	1.2e-06	1
MULTIDRUG_ABC_TRANSPORTER	179	211	SRX3808504.10988813	multidrug	gi:686364868:ref:WP_031893738.1:|FEATURES|multidrug_ABC_transporter|multidrug|multidrug_ABC_transporter	1.0	84.8	33	58.5	4.0e-10	1
TETB(46)	476	508	SRX3808504.7208739	tetracycline	AET10445.1|FEATURES|tetB(46)|tetracycline|tetB(46)	0.999999898252	75.8	33	53.1	1.7e-08	1
VANR	75	107	SRX3808504.14016527	glycopeptide	CAB61229|FEATURES|vanR|glycopeptide|vanR	1.0	75.8	33	54.7	5.8e-09	1
TRUNCATED_PUTATIVE_RESPONSE_REGULATOR_ARLR	97	129	SRX3808504.119240	unclassified	AE015929.1.gene1106.p01|FEATURES|truncated_putative_response_regulator_ArlR|unclassified|truncated_putative_response_regulator_ArlR	0.999999999924	100.0	33	68.6	3.9e-13	1
TRANSCRIPTIONAL_REGULATORY_PROTEIN_CPXR_CPXR	65	97	SRX3808504.12338232	unclassified	CP001485.1.gene721.p01|FEATURES|transcriptional_regulatory_protein_CpxR_cpxR|unclassified|transcriptional_regulatory_protein_CpxR_cpxR	0.999999993737	66.7	33	47.0	1.2e-06	1
EMRB-QACA_FAMILY_MAJOR_FACILITATOR_TRANSPORTER	127	159	SRX3808504.1869126	multidrug	gi:297176489:gb:EFH35756.1:|FEATURES|EmrB-QacA_family_major_facilitator_transporter|multidrug|EmrB-QacA_family_major_facilitator_transporter	0.999999977066	75.8	33	53.9	9.9e-09	1
EMRB-QACA_FAMILY_MAJOR_FACILITATOR_TRANSPORTER	29	61	SRX3808504.11208695	multidrug	NC_002951.3237419.p01|FEATURES|EmrB-QacA_family_major_facilitator_transporter|multidrug|EmrB-QacA_family_major_facilitator_transporter	0.999999999762	90.9	33	64.7	5.6e-12	1
MAJOR_FACILITATOR_SUPERFAMILY_TRANSPORTER	537	569	SRX3808504.26355907	multidrug	NC_002952.2859362.p01|FEATURES|major_facilitator_superfamily_transporter|multidrug|major_facilitator_superfamily_transporter	0.999999738802	60.6	33	48.5	4.2e-07	1
RPOB2	603	635	SRX3808504.24413508	multidrug	BAD59497.1|FEATURES|rpoB2|multidrug|rpoB2	0.999998925418	72.7	33	52.4	2.9e-08	1
TETP	67	98	SRX3808504.15992446	tetracycline	ZP_02632674|FEATURES|tetP|tetracycline|tetP	0.999999999999	65.6	32	47.0	1.2e-06	1
ABCA	320	350	SRX3808504.1889585	multidrug	XP_753111.1|FEATURES|abcA|multidrug|abcA	0.999999511283	67.7	31	49.3	2.4e-07	1
TRUNCATED_PUTATIVE_RESPONSE_REGULATOR_ARLR	56	88	SRX3808504.1490746	unclassified	AE015929.1.gene1106.p01|FEATURES|truncated_putative_response_regulator_ArlR|unclassified|truncated_putative_response_regulator_ArlR	0.99999999986	90.9	33	63.9	9.6e-12	1
MEPA	401	433	SRX3808504.18252263	multidrug	YP_302230|FEATURES|mepA|multidrug|mepA	1.0	100.0	33	67.8	6.6e-13	1
ARLS	213	244	SRX3808504.14443372	multidrug	YP_499945.1|FEATURES|arlS|multidrug|arlS	0.999998447834	81.2	32	54.3	7.6e-09	1
MULTIDRUG_ABC_TRANSPORTER	457	488	SRX3808504.7331543	multidrug	gi:446519895:ref:WP_000597241.1:|FEATURES|multidrug_ABC_transporter|multidrug|multidrug_ABC_transporter	1.0	75.0	32	55.5	3.4e-09	1
TET(K)	334	366	SRX3808504.7111054	tetracycline	YP_003283625.1|FEATURES|tet(K)|tetracycline|tet(K)	0.999999954163	97.0	33	67.0	1.1e-12	1
DFRC	126	158	SRX3808504.13631721	diaminopyrimidine	AAO04716.1|FEATURES|dfrC|diaminopyrimidine|dfrC	0.999880455681	75.8	33	59.7	1.8e-10	1
TET(K)	406	438	SRX3808504.1706467	tetracycline	YP_003283625.1|FEATURES|tet(K)|tetracycline|tet(K)	0.999999929797	100.0	33	64.3	7.3e-12	1
RPOB2	804	835	SRX3808504.14232885	multidrug	BAD59497.1|FEATURES|rpoB2|multidrug|rpoB2	0.999999283006	81.2	32	54.7	5.8e-09	1
VGAA	399	431	SRX3808504.13140062	MLS	DQ823382.1.gene1.p01|FEATURES|vgaA|MLS|vgaA	1.0	100.0	33	67.8	6.6e-13	1
ARLS	218	250	SRX3808504.21809311	multidrug	YP_499945.1|FEATURES|arlS|multidrug|arlS	0.999998997312	93.9	33	65.9	2.5e-12	1
NORB	298	330	SRX3808504.8732315	fluoroquinolone	gi:917392609:ref:WP_051999321.1:|FEATURES|norB|fluoroquinolone|norB	1.0	69.7	33	46.6	1.6e-06	1
TETB(46)	354	384	SRX3808504.8703800	tetracycline	AET10445.1|FEATURES|tetB(46)|tetracycline|tetB(46)	0.999999999962	74.2	31	49.7	1.9e-07	1
EMRB-QACA_FAMILY_MAJOR_FACILITATOR_TRANSPORTER	108	140	SRX3808504.525453	multidrug	NC_002951.3237419.p01|FEATURES|EmrB-QacA_family_major_facilitator_transporter|multidrug|EmrB-QacA_family_major_facilitator_transporter	0.999999995096	78.8	33	57.4	9.0e-10	1
RPOB2	450	481	SRX3808504.22364600	multidrug	BAD59497.1|FEATURES|rpoB2|multidrug|rpoB2	0.999999487812	90.6	32	66.6	1.5e-12	1
TRUNCATED_PUTATIVE_RESPONSE_REGULATOR_ARLR	56	88	SRX3808504.23344662	unclassified	AE015929.1.gene1106.p01|FEATURES|truncated_putative_response_regulator_ArlR|unclassified|truncated_putative_response_regulator_ArlR	0.99999999986	90.9	33	63.9	9.6e-12	1
EMRB-QACA_FAMILY_MAJOR_FACILITATOR_TRANSPORTER	19	51	SRX3808504.22141376	multidrug	NC_002951.3237419.p01|FEATURES|EmrB-QacA_family_major_facilitator_transporter|multidrug|EmrB-QacA_family_major_facilitator_transporter	0.999999952337	69.7	33	45.8	2.7e-06	1
RPOB2	414	446	SRX3808504.19734597	multidrug	BAD59497.1|FEATURES|rpoB2|multidrug|rpoB2	0.999999371329	84.8	33	58.9	3.1e-10	1
LMRB	131	163	SRX3808504.11436984	MLS	gi:1007411670:gb:AMQ72759.1:|FEATURES|lmrB|MLS|lmrB	1.0	75.8	33	54.3	7.6e-09	1
RPOB2	267	298	SRX3808504.3554232	multidrug	BAD59497.1|FEATURES|rpoB2|multidrug|rpoB2	0.999998979044	62.5	32	45.4	3.5e-06	1
RPOB2	1066	1096	SRX3808504.8836447	multidrug	BAD59497.1|FEATURES|rpoB2|multidrug|rpoB2	0.999999207249	77.4	31	51.6	4.9e-08	1
TET32	68	99	SRX3808504.11225847	tetracycline	ABV82120|FEATURES|tet32|tetracycline|tet32	0.999999976907	62.5	32	46.6	1.6e-06	1
NORB	291	323	SRX3808504.22483895	fluoroquinolone	gi:738114161:ref:WP_036072414.1:|FEATURES|norB|fluoroquinolone|norB	0.999943059756	63.6	33	44.7	6.0e-06	1
NORB	277	309	SRX3808504.19222558	fluoroquinolone	gi:494742298:ref:WP_007477706.1:|FEATURES|norB|fluoroquinolone|norB	1.0	69.7	33	48.5	4.2e-07	1
RPOB2	761	793	SRX3808504.26216621	multidrug	BAD59497.1|FEATURES|rpoB2|multidrug|rpoB2	0.999999255042	75.8	33	53.5	1.3e-08	1
MPHC	266	298	SRX3808504.21919122	MLS	YP_001569069|FEATURES|mphC|MLS|mphC	0.999999999999	90.9	33	62.8	2.1e-11	1
DFRC	113	145	SRX3808504.6009802	diaminopyrimidine	AAO04716.1|FEATURES|dfrC|diaminopyrimidine|dfrC	0.999956611222	100.0	33	74.3	7.1e-15	1
PATA	263	293	SRX3808504.21071477	fluoroquinolone	NP_417544.5|FEATURES|patA|fluoroquinolone|patA	0.999988922181	61.3	31	46.6	1.5e-06	1
EMRB-QACA_FAMILY_MAJOR_FACILITATOR_TRANSPORTER	116	148	SRX3808504.26106843	multidrug	NC_002951.3237419.p01|FEATURES|EmrB-QacA_family_major_facilitator_transporter|multidrug|EmrB-QacA_family_major_facilitator_transporter	0.999999949252	66.7	33	45.1	4.6e-06	1
TETP	75	107	SRX3808504.16508355	tetracycline	YP_002850805|FEATURES|tetP|tetracycline|tetP	1.0	60.6	33	46.2	2.1e-06	1
NORA	124	156	SRX3808504.3827121	multidrug	gi:950786190:ref:WP_057512892.1:|FEATURES|norA|multidrug|norA	1.0	100.0	33	71.6	4.6e-14	1
RPOB2	739	771	SRX3808504.16717468	multidrug	BAD59497.1|FEATURES|rpoB2|multidrug|rpoB2	0.999999227885	75.8	33	52.4	2.9e-08	1
AADD	158	190	SRX3808504.16647966	aminoglycoside	ACC96132|FEATURES|aadD|aminoglycoside|aadD	0.999999999993	100.0	33	70.1	1.3e-13	1
OQXB	946	978	SRX3808504.21415057	multidrug	YP_001693238|FEATURES|oqxB|multidrug|oqxB	1.0	93.9	33	62.8	2.1e-11	1
RPOB2	990	1022	SRX3808504.16508358	multidrug	BAD59497.1|FEATURES|rpoB2|multidrug|rpoB2	0.999999138153	63.6	33	49.3	2.4e-07	1
MAJOR_FACILITATOR_SUPERFAMILY_TRANSPORTER	426	458	SRX3808504.17303273	multidrug	NC_002952.2859362.p01|FEATURES|major_facilitator_superfamily_transporter|multidrug|major_facilitator_superfamily_transporter	0.999999702459	75.8	33	55.8	2.6e-09	1
EMRB-QACA_FAMILY_MAJOR_FACILITATOR_TRANSPORTER	237	269	SRX3808504.1573028	multidrug	NC_002951.3238155.p01|FEATURES|EmrB-QacA_family_major_facilitator_transporter|multidrug|EmrB-QacA_family_major_facilitator_transporter	0.999999713661	63.6	33	48.5	4.2e-07	1
MPHC	51	83	SRX3808504.5984384	MLS	YP_001569069|FEATURES|mphC|MLS|mphC	1.0	100.0	33	73.9	9.2e-15	1
RPOB2	672	704	SRX3808504.11747449	multidrug	BAD59497.1|FEATURES|rpoB2|multidrug|rpoB2	0.999998945312	63.6	33	44.7	6.0e-06	1
MAJOR_FACILITATOR_SUPERFAMILY_TRANSPORTER	198	230	SRX3808504.25020905	multidrug	NC_002952.2859362.p01|FEATURES|major_facilitator_superfamily_transporter|multidrug|major_facilitator_superfamily_transporter	0.999999811179	78.8	33	58.5	4.0e-10	1
NORA	113	145	SRX3808504.26861353	multidrug	YP_302113|FEATURES|norA|multidrug|norA	1.0	100.0	33	69.3	2.3e-13	1
BACA	49	81	SRX3808504.15151840	bacitracin	YP_302125|FEATURES|bacA|bacitracin|bacA	1.0	97.0	33	69.7	1.7e-13	1
EMRB-QACA_FAMILY_MAJOR_FACILITATOR_TRANSPORTER	198	230	SRX3808504.7895406	multidrug	NC_002951.3237419.p01|FEATURES|EmrB-QacA_family_major_facilitator_transporter|multidrug|EmrB-QacA_family_major_facilitator_transporter	0.999999984633	81.8	33	58.2	5.2e-10	1
QACB	167	198	SRX3808504.14552182	multidrug	AAK38457|FEATURES|qacB|multidrug|qacB	0.913488330874	100.0	32	66.2	1.9e-12	1
RPOB2	131	161	SRX3808504.20507342	multidrug	BAD59497.1|FEATURES|rpoB2|multidrug|rpoB2	0.99999905066	64.5	31	47.0	1.1e-06	1
RPOB2	791	823	SRX3808504.19327233	multidrug	BAD59497.1|FEATURES|rpoB2|multidrug|rpoB2	0.999999399898	90.9	33	60.5	1.1e-10	1
MULTIDRUG_ABC_TRANSPORTER	463	495	SRX3808504.19327232	multidrug	gi:537465895:ref:WP_020977391.1:|FEATURES|multidrug_ABC_transporter|multidrug|multidrug_ABC_transporter	0.999999999983	69.7	33	51.6	4.9e-08	1
TET(K)	86	117	SRX3808504.9296783	tetracycline	YP_003283625.1|FEATURES|tet(K)|tetracycline|tet(K)	1.0	100.0	32	67.4	8.4e-13	1
MAJOR_FACILITATOR_SUPERFAMILY_TRANSPORTER	427	458	SRX3808504.19305948	multidrug	NC_002952.2859362.p01|FEATURES|major_facilitator_superfamily_transporter|multidrug|major_facilitator_superfamily_transporter	0.999999765059	75.0	32	53.5	1.3e-08	1
MEPR	15	46	SRX3808504.14309755	multidrug	YP_001440920.1|FEATURES|mepR|multidrug|mepR	0.999998935624	78.1	32	58.5	3.9e-10	1
ABCA	1207	1239	SRX3808504.24531734	multidrug	XP_753111.1|FEATURES|abcA|multidrug|abcA	0.99999968527	75.8	33	61.2	6.2e-11	1
NORA	136	168	SRX3808504.1107798	multidrug	YP_302113|FEATURES|norA|multidrug|norA	1.0	100.0	33	73.6	1.2e-14	1
NORA	177	209	SRX3808504.16031552	multidrug	YP_302113|FEATURES|norA|multidrug|norA	1.0	100.0	33	72.4	2.7e-14	1
EFRB	181	212	SRX3808504.17330512	multidrug	CDO61516.1|FEATURES|efrB|multidrug|efrB	0.999998787509	62.5	32	47.0	1.2e-06	1
MULTIDRUG_ABC_TRANSPORTER	193	225	SRX3808504.22920281	multidrug	gi:686364868:ref:WP_031893738.1:|FEATURES|multidrug_ABC_transporter|multidrug|multidrug_ABC_transporter	1.0	90.9	33	63.2	1.6e-11	1
MULTIDRUG_ABC_TRANSPORTER	466	498	SRX3808504.1663348	multidrug	gi:686364868:ref:WP_031893738.1:|FEATURES|multidrug_ABC_transporter|multidrug|multidrug_ABC_transporter	1.0	72.7	33	53.9	9.9e-09	1
RPOB2	991	1022	SRX3808504.3103435	multidrug	BAD59497.1|FEATURES|rpoB2|multidrug|rpoB2	0.99999903352	62.5	32	46.6	1.6e-06	1
TETT	74	106	SRX3808504.13902374	tetracycline	AAV80410|FEATURES|tetT|tetracycline|tetT	1.0	60.6	33	50.1	1.4e-07	1
OTRA	76	108	SRX3808504.20687203	tetracycline	CAA37477|FEATURES|otrA|tetracycline|otrA	1.0	66.7	33	46.2	2.1e-06	1
TRANSCRIPTIONAL_REGULATORY_PROTEIN_CPXR_CPXR	64	95	SRX3808504.6720545	unclassified	CP001918.1.gene5135.p01|FEATURES|transcriptional_regulatory_protein_CpxR_cpxR|unclassified|transcriptional_regulatory_protein_CpxR_cpxR	0.982305777072	62.5	32	45.4	3.4e-06	1
TETA	413	444	SRX3808504.18253138	tetracycline	gi:171851258:emb:CAQ04234.1:|FEATURES|tetA|tetracycline|tetA	1.0	65.6	32	48.1	5.4e-07	1
RPOB2	788	820	SRX3808504.23743253	multidrug	BAD59497.1|FEATURES|rpoB2|multidrug|rpoB2	0.999999378637	90.9	33	59.3	2.4e-10	1
OTRA	77	108	SRX3808504.3976376	tetracycline	CAA37477|FEATURES|otrA|tetracycline|otrA	0.999999980707	65.6	32	44.3	7.6e-06	1
NORA	136	168	SRX3808504.14135684	multidrug	YP_302113|FEATURES|norA|multidrug|norA	1.0	97.0	33	72.4	2.7e-14	1
MAJOR_FACILITATOR_SUPERFAMILY_TRANSPORTER	515	547	SRX3808504.22275807	multidrug	NC_002952.2859362.p01|FEATURES|major_facilitator_superfamily_transporter|multidrug|major_facilitator_superfamily_transporter	0.999999958613	87.9	33	58.2	5.2e-10	1
NORB	300	332	SRX3808504.17256403	fluoroquinolone	gi:917392609:ref:WP_051999321.1:|FEATURES|norB|fluoroquinolone|norB	1.0	69.7	33	47.8	7.1e-07	1
NORB	296	327	SRX3808504.14831977	fluoroquinolone	gi:738114161:ref:WP_036072414.1:|FEATURES|norB|fluoroquinolone|norB	1.0	65.6	32	45.4	3.5e-06	1
EMRB-QACA_FAMILY_MAJOR_FACILITATOR_TRANSPORTER	316	348	SRX3808504.10751005	multidrug	NC_002951.3238155.p01|FEATURES|EmrB-QacA_family_major_facilitator_transporter|multidrug|EmrB-QacA_family_major_facilitator_transporter	0.999999675062	69.7	33	52.8	2.2e-08	1
MULTIDRUG_ABC_TRANSPORTER	467	499	SRX3808504.5951492	multidrug	gi:505389066:ref:WP_015576168.1:|FEATURES|multidrug_ABC_transporter|multidrug|multidrug_ABC_transporter	0.999879124038	75.8	33	54.3	7.6e-09	1
MAJOR_FACILITATOR_SUPERFAMILY_TRANSPORTER	268	300	SRX3808504.26195680	multidrug	NC_002952.2859362.p01|FEATURES|major_facilitator_superfamily_transporter|multidrug|major_facilitator_superfamily_transporter	0.99999990505	93.9	33	71.2	6.0e-14	1
RPOB2	105	136	SRX3808504.4835300	multidrug	BAD59497.1|FEATURES|rpoB2|multidrug|rpoB2	0.999999173242	71.9	32	50.4	1.1e-07	1
TETA	444	474	SRX3808504.6964027	tetracycline	gi:736993687:ref:WP_034989673.1:|FEATURES|tetA|tetracycline|tetA	0.999999958238	61.3	31	45.1	4.6e-06	1
EMRB-QACA_FAMILY_MAJOR_FACILITATOR_TRANSPORTER	92	123	SRX3808504.26742997	multidrug	NC_002951.3237419.p01|FEATURES|EmrB-QacA_family_major_facilitator_transporter|multidrug|EmrB-QacA_family_major_facilitator_transporter	0.999999992929	68.8	32	50.4	1.1e-07	1
BCRA	20	50	SRX3808504.15919568	bacitracin	gi:447195836:ref:WP_001273092.1:|FEATURES|bcrA|bacitracin|bcrA	1.0	64.5	31	47.8	6.9e-07	1
CLASS_A	103	135	SRX3808504.2542399	beta-lactam	M60253.gene.p01|FEATURES|class_A|beta-lactam|class_A	1.0	69.7	33	51.6	4.9e-08	1
CLASS_A	238	269	SRX3808504.4202801	beta-lactam	NP_765163|FEATURES|class_A|beta-lactam|class_A	1.0	96.9	32	65.5	3.2e-12	1
TCR3	79	110	SRX3808504.22276137	tetracycline	BAA07390|FEATURES|tcr3|tetracycline|tcr3	0.999999989304	62.5	32	47.4	9.0e-07	1
RPOB2	705	737	SRX3808504.12152719	multidrug	BAD59497.1|FEATURES|rpoB2|multidrug|rpoB2	0.999999095184	60.6	33	48.1	5.4e-07	1
LMRB	190	221	SRX3808504.10895021	MLS	gi:498485855:ref:WP_010787543.1:|FEATURES|lmrB|MLS|lmrB	1.0	65.6	32	48.1	5.4e-07	1
VANRI	85	117	SRX3808504.17870085	glycopeptide	WP_011461303.1|FEATURES|vanRI|glycopeptide|vanRI	1.0	72.7	33	53.9	9.9e-09	1
BACA	58	90	SRX3808504.7582948	bacitracin	P67390|FEATURES|bacA|bacitracin|bacA	1.0	97.0	33	71.2	6.0e-14	1
PENA	187	219	SRX3808504.22999952	beta-lactam	ZP_02659083|FEATURES|penA|beta-lactam|penA	1.0	66.7	33	48.1	5.4e-07	1
NORB	142	173	SRX3808504.24188490	fluoroquinolone	gi:917392609:ref:WP_051999321.1:|FEATURES|norB|fluoroquinolone|norB	1.0	71.9	32	55.5	3.3e-09	1
AADD	85	117	SRX3808504.5576933	aminoglycoside	ACC96132|FEATURES|aadD|aminoglycoside|aadD	0.999999999994	100.0	33	71.2	6.0e-14	1
VGAA	439	470	SRX3808504.17417774	MLS	DQ823382.1.gene1.p01|FEATURES|vgaA|MLS|vgaA	1.0	100.0	32	68.6	3.8e-13	1
NORB	118	150	SRX3808504.4082225	fluoroquinolone	gi:738114161:ref:WP_036072414.1:|FEATURES|norB|fluoroquinolone|norB	1.0	60.6	33	51.6	4.9e-08	1
MACB	141	172	SRX3808504.11036235	MLS	gi:693106883:ref:WP_032260279.1:|FEATURES|macB|MLS|macB	0.999999949819	62.5	32	44.7	6.0e-06	1
MULTIDRUG_ABC_TRANSPORTER	555	587	SRX3808504.15503127	multidrug	gi:748767925:ref:WP_040019608.1:|FEATURES|multidrug_ABC_transporter|multidrug|multidrug_ABC_transporter	1.0	63.6	33	50.4	1.1e-07	1
NORA	88	119	SRX3808504.11787766	multidrug	gi:755009796:ref:WP_042363132.1:|FEATURES|norA|multidrug|norA	1.0	96.9	32	63.5	1.2e-11	1
MEPA	283	315	SRX3808504.1034259	multidrug	gi:686408548:ref:WP_031913080.1:|FEATURES|mepA|multidrug|mepA	1.0	100.0	33	69.7	1.7e-13	1
NORB	366	397	SRX3808504.10727093	fluoroquinolone	gi:1000360171:ref:WP_061107359.1:|FEATURES|norB|fluoroquinolone|norB	1.0	84.4	32	59.3	2.4e-10	1
RPOB2	890	922	SRX3808504.12645495	multidrug	BAD59497.1|FEATURES|rpoB2|multidrug|rpoB2	0.999999291921	75.8	33	59.3	2.4e-10	1
EMRB-QACA_FAMILY_MAJOR_FACILITATOR_TRANSPORTER	185	216	SRX3808504.10517861	multidrug	NC_002951.3237419.p01|FEATURES|EmrB-QacA_family_major_facilitator_transporter|multidrug|EmrB-QacA_family_major_facilitator_transporter	0.999999955664	65.6	32	46.6	1.5e-06	1
MULTIDRUG_ABC_TRANSPORTER	290	320	SRX3808504.22245873	multidrug	gi:686364868:ref:WP_031893738.1:|FEATURES|multidrug_ABC_transporter|multidrug|multidrug_ABC_transporter	1.0	93.5	31	60.5	1.0e-10	1
NORB	366	398	SRX3808504.18110085	fluoroquinolone	gi:1000360171:ref:WP_061107359.1:|FEATURES|norB|fluoroquinolone|norB	1.0	84.8	33	62.0	3.6e-11	1
MEPA	109	140	SRX3808504.3833373	multidrug	YP_302230|FEATURES|mepA|multidrug|mepA	0.99999902137	96.9	32	62.8	2.1e-11	1
EMRB-QACA_FAMILY_MAJOR_FACILITATOR_TRANSPORTER	390	421	SRX3808504.13908981	multidrug	AE016830.1.gene424.p01|FEATURES|EmrB-QacA_family_major_facilitator_transporter|multidrug|EmrB-QacA_family_major_facilitator_transporter	0.99999852672	62.5	32	48.1	5.4e-07	1
RPOB2	783	815	SRX3808504.1573684	multidrug	BAD59497.1|FEATURES|rpoB2|multidrug|rpoB2	0.999999385861	87.9	33	59.7	1.8e-10	1
MULTIDRUG_ABC_TRANSPORTER	478	509	SRX3808504.19699848	multidrug	gi:1031799645:ref:WP_064138838.1:|FEATURES|multidrug_ABC_transporter|multidrug|multidrug_ABC_transporter	1.0	71.9	32	48.5	4.2e-07	1
RPOB2	870	902	SRX3808504.838390	multidrug	BAD59497.1|FEATURES|rpoB2|multidrug|rpoB2	0.999999436519	75.8	33	62.8	2.1e-11	1
QACG	58	90	SRX3808504.26836493	multidrug	gi:488408518:ref:WP_002477903.1:|FEATURES|qacG|multidrug|qacG	0.999999437578	100.0	33	65.5	3.3e-12	1
LMRB	21	53	SRX3808504.9387422	MLS	gi:498485855:ref:WP_010787543.1:|FEATURES|lmrB|MLS|lmrB	1.0	78.8	33	56.6	1.5e-09	1
RPOB2	445	477	SRX3808504.21544995	multidrug	BAD59497.1|FEATURES|rpoB2|multidrug|rpoB2	0.999999515389	87.9	33	68.9	3.0e-13	1
FMTC	262	293	SRX3808504.12349213	beta-lactam	gi:1031796384:ref:WP_064136479.1:|FEATURES|fmtC|beta-lactam|fmtC	1.0	62.5	32	44.3	7.6e-06	1
MULTIDRUG_ABC_TRANSPORTER	463	493	SRX3808504.18605160	multidrug	gi:537465895:ref:WP_020977391.1:|FEATURES|multidrug_ABC_transporter|multidrug|multidrug_ABC_transporter	0.870264112476	71.0	31	45.4	3.5e-06	1
EMRB-QACA_FAMILY_MAJOR_FACILITATOR_TRANSPORTER	198	230	SRX3808504.7673143	multidrug	NC_002951.3237419.p01|FEATURES|EmrB-QacA_family_major_facilitator_transporter|multidrug|EmrB-QacA_family_major_facilitator_transporter	0.999999984633	81.8	33	58.2	5.2e-10	1
RPOB2	1087	1119	SRX3808504.21682793	multidrug	BAD59497.1|FEATURES|rpoB2|multidrug|rpoB2	0.99999923799	72.7	33	52.8	2.2e-08	1
LMRB	128	160	SRX3808504.2558290	MLS	gi:1007411670:gb:AMQ72759.1:|FEATURES|lmrB|MLS|lmrB	1.0	60.6	33	45.1	4.6e-06	1
RPOB2	760	792	SRX3808504.2318962	multidrug	BAD59497.1|FEATURES|rpoB2|multidrug|rpoB2	0.999999255042	75.8	33	53.5	1.3e-08	1
TET(K)	86	118	SRX3808504.23734130	tetracycline	YP_003283625.1|FEATURES|tet(K)|tetracycline|tet(K)	1.0	100.0	33	68.9	3.0e-13	1
BACA	108	140	SRX3808504.679828	bacitracin	YP_302125|FEATURES|bacA|bacitracin|bacA	1.0	100.0	33	67.8	6.6e-13	1
RPOB2	564	596	SRX3808504.2785278	multidrug	BAD59497.1|FEATURES|rpoB2|multidrug|rpoB2	0.999999371329	81.8	33	58.9	3.1e-10	1
RPOB2	259	289	SRX3808504.2850040	multidrug	BAD59497.1|FEATURES|rpoB2|multidrug|rpoB2	0.999998925418	64.5	31	44.3	7.8e-06	1
RPOB2	761	793	SRX3808504.17566413	multidrug	BAD59497.1|FEATURES|rpoB2|multidrug|rpoB2	0.999999196283	72.7	33	51.6	4.9e-08	1
TRANSCRIPTIONAL_REGULATORY_PROTEIN_CPXR_CPXR	90	122	SRX3808504.7830937	unclassified	CP001918.1.gene5135.p01|FEATURES|transcriptional_regulatory_protein_CpxR_cpxR|unclassified|transcriptional_regulatory_protein_CpxR_cpxR	0.999999998896	66.7	33	47.0	1.2e-06	1
NORB	260	289	SRX3808504.21291785	fluoroquinolone	gi:494742298:ref:WP_007477706.1:|FEATURES|norB|fluoroquinolone|norB	1.0	67.7	31	47.0	1.2e-06	1
RPOB2	749	781	SRX3808504.18799086	multidrug	BAD59497.1|FEATURES|rpoB2|multidrug|rpoB2	0.999999245425	75.8	33	53.1	1.7e-08	1
ABCA	286	318	SRX3808504.12729095	multidrug	XP_753111.1|FEATURES|abcA|multidrug|abcA	0.999999558964	69.7	33	51.6	4.9e-08	1
RPOB2	890	922	SRX3808504.9587199	multidrug	BAD59497.1|FEATURES|rpoB2|multidrug|rpoB2	0.999999378637	75.8	33	59.3	2.4e-10	1
MAJOR_FACILITATOR_SUPERFAMILY_TRANSPORTER	528	559	SRX3808504.13428291	multidrug	NC_002952.2859362.p01|FEATURES|major_facilitator_superfamily_transporter|multidrug|major_facilitator_superfamily_transporter	0.999999751905	68.8	32	49.7	1.9e-07	1
RPOB2	269	301	SRX3808504.15114119	multidrug	BAD59497.1|FEATURES|rpoB2|multidrug|rpoB2	0.999999095184	66.7	33	48.1	5.4e-07	1
MEPA	151	183	SRX3808504.17473808	multidrug	YP_302230|FEATURES|mepA|multidrug|mepA	1.0	100.0	33	63.9	9.6e-12	1
FMTC	795	827	SRX3808504.26434437	beta-lactam	gi:1031796384:ref:WP_064136479.1:|FEATURES|fmtC|beta-lactam|fmtC	1.0	84.8	33	68.6	3.9e-13	1
QACB	283	315	SRX3808504.9358490	multidrug	AAK38457|FEATURES|qacB|multidrug|qacB	0.915735570573	100.0	33	67.4	8.6e-13	1
RPOB2	797	829	SRX3808504.6672480	multidrug	BAD59497.1|FEATURES|rpoB2|multidrug|rpoB2	0.999999217694	87.9	33	60.1	1.4e-10	1
YOJI	90	122	SRX3808504.17122535	peptide	NP_416715.1|FEATURES|YojI|peptide|YojI	0.99999981032	78.8	33	54.3	7.6e-09	1
TRANSCRIPTIONAL_REGULATORY_PROTEIN_CPXR_CPXR	89	122	SRX3808504.23862575	unclassified	CP001918.1.gene5135.p01|FEATURES|transcriptional_regulatory_protein_CpxR_cpxR|unclassified|transcriptional_regulatory_protein_CpxR_cpxR	0.9999999994	67.6	34	49.3	2.4e-07	1
EMRB-QACA_FAMILY_MAJOR_FACILITATOR_TRANSPORTER	32	64	SRX3808504.18432832	multidrug	NC_002951.3237419.p01|FEATURES|EmrB-QacA_family_major_facilitator_transporter|multidrug|EmrB-QacA_family_major_facilitator_transporter	0.999999997717	69.7	33	53.1	1.7e-08	1
MAJOR_FACILITATOR_SUPERFAMILY_TRANSPORTER	68	99	SRX3808504.6263854	multidrug	CP001918.1.gene2931.p01|FEATURES|major_facilitator_superfamily_transporter|multidrug|major_facilitator_superfamily_transporter	0.999999117857	90.6	32	65.5	3.2e-12	1
EMRB-QACA_FAMILY_MAJOR_FACILITATOR_TRANSPORTER	127	159	SRX3808504.23826733	multidrug	AE016830.1.gene424.p01|FEATURES|EmrB-QacA_family_major_facilitator_transporter|multidrug|EmrB-QacA_family_major_facilitator_transporter	0.99999999866	63.6	33	48.1	5.4e-07	1
EMRB-QACA_FAMILY_MAJOR_FACILITATOR_TRANSPORTER	133	165	SRX3808504.11772951	multidrug	NC_002951.3237419.p01|FEATURES|EmrB-QacA_family_major_facilitator_transporter|multidrug|EmrB-QacA_family_major_facilitator_transporter	0.999999991544	66.7	33	47.0	1.2e-06	1
RPOB2	414	445	SRX3808504.26744381	multidrug	BAD59497.1|FEATURES|rpoB2|multidrug|rpoB2	0.999999325609	84.4	32	56.6	1.5e-09	1
ABCA	525	557	SRX3808504.12395553	multidrug	XP_753111.1|FEATURES|abcA|multidrug|abcA	0.999999558964	69.7	33	51.6	4.9e-08	1
MARR	47	79	SRX3808504.1551924	multidrug	gi:488397771:ref:WP_002467156.1:|FEATURES|marR|multidrug|marR	1.0	100.0	33	68.2	5.1e-13	1
MEPR	15	47	SRX3808504.2442134	multidrug	YP_001440920.1|FEATURES|mepR|multidrug|mepR	0.999998999107	78.8	33	60.8	8.1e-11	1
EMRB-QACA_FAMILY_MAJOR_FACILITATOR_TRANSPORTER	149	180	SRX3808504.18232853	multidrug	AE016830.1.gene424.p01|FEATURES|EmrB-QacA_family_major_facilitator_transporter|multidrug|EmrB-QacA_family_major_facilitator_transporter	0.999998430226	71.9	32	46.6	1.6e-06	1
MPHC	71	102	SRX3808504.11491481	MLS	YP_001569069|FEATURES|mphC|MLS|mphC	1.0	100.0	32	70.1	1.3e-13	1
ABCA	247	278	SRX3808504.14038635	multidrug	XP_753111.1|FEATURES|abcA|multidrug|abcA	0.999999390162	71.9	32	44.7	5.8e-06	1
MULTIDRUG_ABC_TRANSPORTER	469	501	SRX3808504.8894756	multidrug	gi:686364868:ref:WP_031893738.1:|FEATURES|multidrug_ABC_transporter|multidrug|multidrug_ABC_transporter	1.0	69.7	33	50.4	1.1e-07	1
MTRA	46	76	SRX3808504.5923003	multidrug	CCP46065.1|FEATURES|mtrA|multidrug|mtrA	0.999996864038	64.5	31	44.3	7.6e-06	1
MULTIDRUG_ABC_TRANSPORTER	444	476	SRX3808504.23396956	multidrug	gi:896355182:ref:WP_049310020.1:|FEATURES|multidrug_ABC_transporter|multidrug|multidrug_ABC_transporter	1.0	84.8	33	62.0	3.6e-11	1
NORA	41	73	SRX3808504.13295004	multidrug	gi:755009796:ref:WP_042363132.1:|FEATURES|norA|multidrug|norA	1.0	97.0	33	65.5	3.3e-12	1
MEPA	214	245	SRX3808504.11865622	multidrug	YP_302230|FEATURES|mepA|multidrug|mepA	0.999999065348	96.9	32	63.9	9.6e-12	1
VGAA	252	284	SRX3808504.8972463	MLS	KC539823.1.gene1.p01|FEATURES|vgaA|MLS|vgaA	1.0	100.0	33	68.2	5.1e-13	1
NORA	67	99	SRX3808504.1271366	multidrug	gi:755009796:ref:WP_042363132.1:|FEATURES|norA|multidrug|norA	1.0	100.0	33	65.5	3.3e-12	1
FUSD	18	50	SRX3808504.7570710	fusidic-acid	WP_011303797|FEATURES|fusD|fusidic-acid|fusD	0.999349135002	97.0	33	67.4	8.6e-13	1
CPXA	388	420	SRX3808504.5659756	aminoglycoside:aminocoumarin	NP_312864.1|FEATURES|cpxA|aminoglycoside:aminocoumarin|cpxA	0.990933893934	72.7	33	53.1	1.7e-08	1
TAEA	444	476	SRX3808504.1271368	pleuromutilin	APB03219.1|FEATURES|TaeA|pleuromutilin|TaeA	0.999857440001	72.7	33	53.9	9.9e-09	1
RPOB2	260	290	SRX3808504.5120933	multidrug	BAD59497.1|FEATURES|rpoB2|multidrug|rpoB2	0.999998945312	64.5	31	44.7	6.0e-06	1
EMRB-QACA_FAMILY_MAJOR_FACILITATOR_TRANSPORTER	304	335	SRX3808504.3735636	multidrug	NC_002951.3238155.p01|FEATURES|EmrB-QacA_family_major_facilitator_transporter|multidrug|EmrB-QacA_family_major_facilitator_transporter	0.999999702491	62.5	32	47.8	7.1e-07	1
TLCC	159	190	SRX3808504.20425515	MLS	M57437.gene.p01|FEATURES|tlcC|MLS|tlcC	0.999991725561	71.9	32	50.8	8.4e-08	1
MEPR	14	44	SRX3808504.19948970	multidrug	YP_001440920.1|FEATURES|mepR|multidrug|mepR	0.99999896973	80.6	31	59.7	1.7e-10	1
NORA	128	160	SRX3808504.23067628	multidrug	gi:950786190:ref:WP_057512892.1:|FEATURES|norA|multidrug|norA	1.0	100.0	33	73.2	1.6e-14	1
MULTIDRUG_ABC_TRANSPORTER	477	509	SRX3808504.7662415	multidrug	gi:686364868:ref:WP_031893738.1:|FEATURES|multidrug_ABC_transporter|multidrug|multidrug_ABC_transporter	1.0	69.7	33	49.7	1.9e-07	1
RPOB2	609	640	SRX3808504.11795157	multidrug	BAD59497.1|FEATURES|rpoB2|multidrug|rpoB2	0.999998925418	68.8	32	44.3	7.6e-06	1
RPOB2	1049	1081	SRX3808504.834731	multidrug	BAD59497.1|FEATURES|rpoB2|multidrug|rpoB2	0.999999217694	81.8	33	61.2	6.2e-11	1
FMTC	604	636	SRX3808504.11360054	beta-lactam	gi:446993908:ref:WP_001071164.1:|FEATURES|fmtC|beta-lactam|fmtC	1.0	72.7	33	56.2	2.0e-09	1
MEPR	38	70	SRX3808504.11630794	multidrug	YP_001440920.1|FEATURES|mepR|multidrug|mepR	0.99999892694	81.8	33	58.2	5.2e-10	1
BACA	66	98	SRX3808504.12959157	bacitracin	P67390|FEATURES|bacA|bacitracin|bacA	1.0	100.0	33	75.9	2.4e-15	1
BACA	69	101	SRX3808504.11744528	bacitracin	P67390|FEATURES|bacA|bacitracin|bacA	1.0	100.0	33	73.9	9.2e-15	1
LMRB	299	329	SRX3808504.25414310	MLS	gi:695815041:ref:WP_032728901.1:|FEATURES|lmrB|MLS|lmrB	0.999999985672	77.4	31	55.1	4.4e-09	1
LMRB	135	165	SRX3808504.6100837	MLS	gi:1007411670:gb:AMQ72759.1:|FEATURES|lmrB|MLS|lmrB	1.0	74.2	31	50.8	8.4e-08	1
MULTIDRUG_ABC_TRANSPORTER	121	153	SRX3808504.2592202	multidrug	gi:686364868:ref:WP_031893738.1:|FEATURES|multidrug_ABC_transporter|multidrug|multidrug_ABC_transporter	1.0	97.0	33	68.2	5.1e-13	1
BACA	157	189	SRX3808504.20396600	bacitracin	YP_302125|FEATURES|bacA|bacitracin|bacA	1.0	100.0	33	70.1	1.3e-13	1
NORA	72	104	SRX3808504.6059764	multidrug	gi:755009796:ref:WP_042363132.1:|FEATURES|norA|multidrug|norA	1.0	100.0	33	67.0	1.1e-12	1
MAJOR_FACILITATOR_SUPERFAMILY_TRANSPORTER	144	174	SRX3808504.8136919	multidrug	NC_009487.5169637.p01|FEATURES|major_facilitator_superfamily_transporter|multidrug|major_facilitator_superfamily_transporter	0.999999740026	74.2	31	51.2	6.4e-08	1
QACA	358	390	SRX3808504.3734943	multidrug	YP_536864|FEATURES|qacA|multidrug|qacA	0.912775136697	100.0	33	65.5	3.3e-12	1
ARLS	203	235	SRX3808504.12247884	multidrug	YP_499945.1|FEATURES|arlS|multidrug|arlS	0.999998473783	75.8	33	54.7	5.8e-09	1
UGD	211	242	SRX3808504.40774	peptide	AAC75089.1|FEATURES|ugd|peptide|ugd	0.999999797424	75.0	32	58.5	3.9e-10	1
TLCC	170	202	SRX3808504.19094067	MLS	M57437.gene.p01|FEATURES|tlcC|MLS|tlcC	1.0	63.6	33	46.6	1.6e-06	1
RPOB2	462	494	SRX3808504.15041144	multidrug	BAD59497.1|FEATURES|rpoB2|multidrug|rpoB2	0.999999458107	84.8	33	64.3	7.3e-12	1
TETP	68	100	SRX3808504.25996144	tetracycline	YP_002850805|FEATURES|tetP|tetracycline|tetP	1.0	72.7	33	52.8	2.2e-08	1
FMTC	737	768	SRX3808504.11510264	beta-lactam	gi:1031796384:ref:WP_064136479.1:|FEATURES|fmtC|beta-lactam|fmtC	1.0	71.9	32	53.5	1.3e-08	1
MEPA	73	105	SRX3808504.25892433	multidrug	YP_302230|FEATURES|mepA|multidrug|mepA	1.0	100.0	33	68.9	3.0e-13	1
FMTC	90	120	SRX3808504.23774576	beta-lactam	gi:1031796384:ref:WP_064136479.1:|FEATURES|fmtC|beta-lactam|fmtC	1.0	71.0	31	48.5	4.0e-07	1
MEPR	38	70	SRX3808504.2625603	multidrug	YP_001440920.1|FEATURES|mepR|multidrug|mepR	0.99999892694	81.8	33	58.2	5.2e-10	1
RPOB2	405	437	SRX3808504.26403269	multidrug	BAD59497.1|FEATURES|rpoB2|multidrug|rpoB2	0.99999939298	84.8	33	60.1	1.4e-10	1
RPOB2	802	832	SRX3808504.5972188	multidrug	BAD59497.1|FEATURES|rpoB2|multidrug|rpoB2	0.999999291921	83.9	31	55.1	4.3e-09	1
NORA	52	84	SRX3808504.22138300	multidrug	gi:755009796:ref:WP_042363132.1:|FEATURES|norA|multidrug|norA	1.0	100.0	33	67.8	6.6e-13	1
ARLS	225	256	SRX3808504.22859520	multidrug	YP_499945.1|FEATURES|arlS|multidrug|arlS	0.999999053926	100.0	32	67.8	6.6e-13	1
NORA	119	151	SRX3808504.13117584	multidrug	YP_302113|FEATURES|norA|multidrug|norA	1.0	100.0	33	69.7	1.7e-13	1
ABCA	919	951	SRX3808504.2469336	multidrug	XP_753111.1|FEATURES|abcA|multidrug|abcA	0.999999377584	63.6	33	47.4	9.3e-07	1
LMRB	191	221	SRX3808504.26543925	MLS	gi:498485855:ref:WP_010787543.1:|FEATURES|lmrB|MLS|lmrB	1.0	67.7	31	46.2	1.9e-06	1
PATA	267	298	SRX3808504.14460493	fluoroquinolone	NP_417544.5|FEATURES|patA|fluoroquinolone|patA	0.999985875042	62.5	32	45.1	4.6e-06	1
NORA	194	226	SRX3808504.3804543	multidrug	gi:808045382:ref:WP_046207372.1:|FEATURES|norA|multidrug|norA	1.0	100.0	33	67.8	6.6e-13	1
BCRA	28	59	SRX3808504.2621822	bacitracin	P42332|FEATURES|bcrA|bacitracin|bcrA	0.999999999991	62.5	32	46.2	2.1e-06	1
NORB	141	173	SRX3808504.23378082	fluoroquinolone	gi:917392609:ref:WP_051999321.1:|FEATURES|norB|fluoroquinolone|norB	1.0	66.7	33	53.5	1.3e-08	1
RPOB2	438	470	SRX3808504.24034733	multidrug	BAD59497.1|FEATURES|rpoB2|multidrug|rpoB2	0.999999458107	87.9	33	64.3	7.3e-12	1
MULTIDRUG_ABC_TRANSPORTER	463	494	SRX3808504.17078166	multidrug	gi:1031799645:ref:WP_064138838.1:|FEATURES|multidrug_ABC_transporter|multidrug|multidrug_ABC_transporter	1.0	62.5	32	45.4	3.4e-06	1
NORB	121	151	SRX3808504.23891035	fluoroquinolone	gi:1000360171:ref:WP_061107359.1:|FEATURES|norB|fluoroquinolone|norB	1.0	71.0	31	53.9	9.3e-09	1
RPOB2	410	441	SRX3808504.1588500	multidrug	BAD59497.1|FEATURES|rpoB2|multidrug|rpoB2	0.999999217694	75.0	32	52.0	3.6e-08	1
PATA	272	304	SRX3808504.12945126	fluoroquinolone	NP_417544.5|FEATURES|patA|fluoroquinolone|patA	0.999996881619	69.7	33	55.1	4.4e-09	1
RPOB2	859	891	SRX3808504.12251281	multidrug	BAD59497.1|FEATURES|rpoB2|multidrug|rpoB2	0.999999283006	69.7	33	54.7	5.8e-09	1
EMRB-QACA_FAMILY_MAJOR_FACILITATOR_TRANSPORTER	110	141	SRX3808504.5034395	multidrug	NC_002951.3237419.p01|FEATURES|EmrB-QacA_family_major_facilitator_transporter|multidrug|EmrB-QacA_family_major_facilitator_transporter	0.999999980549	78.1	32	55.5	3.4e-09	1
RPOB2	431	463	SRX3808504.25744133	multidrug	BAD59497.1|FEATURES|rpoB2|multidrug|rpoB2	0.999999207249	84.8	33	59.7	1.8e-10	1
TETA(48)	151	182	SRX3808504.13543390	tetracycline	APB03214.1|FEATURES|tetA(48)|tetracycline|tetA(48)	0.973091041282	65.6	32	46.6	1.6e-06	1
MULTIDRUG_ABC_TRANSPORTER	270	302	SRX3808504.9996449	multidrug	gi:446519899:ref:WP_000597245.1:|FEATURES|multidrug_ABC_transporter|multidrug|multidrug_ABC_transporter	1.0	90.9	33	60.8	8.1e-11	1
MAJOR_FACILITATOR_SUPERFAMILY_TRANSPORTER	396	426	SRX3808504.19160700	multidrug	NC_002952.2859362.p01|FEATURES|major_facilitator_superfamily_transporter|multidrug|major_facilitator_superfamily_transporter	0.999999826729	83.9	31	57.8	6.9e-10	1
TRUNCATED_PUTATIVE_RESPONSE_REGULATOR_ARLR	189	219	SRX3808504.9271588	unclassified	AE015929.1.gene1106.p01|FEATURES|truncated_putative_response_regulator_ArlR|unclassified|truncated_putative_response_regulator_ArlR	0.999999999434	87.1	31	60.1	1.4e-10	1
RPOB2	362	394	SRX3808504.10949718	multidrug	BAD59497.1|FEATURES|rpoB2|multidrug|rpoB2	0.999999325609	78.8	33	56.6	1.5e-09	1
NORA	41	73	SRX3808504.19316975	multidrug	gi:755009796:ref:WP_042363132.1:|FEATURES|norA|multidrug|norA	1.0	100.0	33	66.2	1.9e-12	1
QACB	147	178	SRX3808504.1981909	multidrug	AAK38457|FEATURES|qacB|multidrug|qacB	0.91445462478	96.9	32	65.9	2.5e-12	1
RPOB2	142	174	SRX3808504.15965843	multidrug	BAD59497.1|FEATURES|rpoB2|multidrug|rpoB2	0.999999350524	78.8	33	57.8	6.9e-10	1
RPOB2	566	598	SRX3808504.11955401	multidrug	BAD59497.1|FEATURES|rpoB2|multidrug|rpoB2	0.99999923799	75.8	33	52.8	2.2e-08	1
FOSB	55	87	SRX3808504.17846054	fosfomycin	gi:948792952:ref:WP_056935383.1:|FEATURES|fosB|fosfomycin|fosB	1.0	81.8	33	68.6	3.9e-13	1
EMRB-QACA_FAMILY_MAJOR_FACILITATOR_TRANSPORTER	115	147	SRX3808504.25916567	multidrug	NC_002951.3238155.p01|FEATURES|EmrB-QacA_family_major_facilitator_transporter|multidrug|EmrB-QacA_family_major_facilitator_transporter	0.999999874265	93.9	33	68.2	5.1e-13	1
EMRB-QACA_FAMILY_MAJOR_FACILITATOR_TRANSPORTER	394	426	SRX3808504.9610878	multidrug	AE016830.1.gene424.p01|FEATURES|EmrB-QacA_family_major_facilitator_transporter|multidrug|EmrB-QacA_family_major_facilitator_transporter	0.99999992524	60.6	33	47.8	7.1e-07	1
YKKD	51	83	SRX3808504.16085362	multidrug	gi:489421661:ref:WP_003327389.1:|FEATURES|ykkD|multidrug|ykkD	0.999999984826	63.6	33	52.4	2.9e-08	1
TETP	67	98	SRX3808504.11810207	tetracycline	ZP_02632674|FEATURES|tetP|tetracycline|tetP	0.999999999999	65.6	32	47.0	1.2e-06	1
TETA	442	474	SRX3808504.25269968	tetracycline	gi:491465657:ref:WP_005323423.1:|FEATURES|tetA|tetracycline|tetA	0.999999924594	63.6	33	44.7	6.0e-06	1
ABCA	918	949	SRX3808504.15171325	multidrug	XP_753111.1|FEATURES|abcA|multidrug|abcA	0.999999402418	62.5	32	45.1	4.5e-06	1
STAPHYLOCOCCUS_MUPA_CONFERRING_RESISTANCE_TO_MUPIROCIN	915	947	SRX3808504.23321072	mupirocin	CAA53189|FEATURES|Staphylococcus_mupA_conferring_resistance_to_mupirocin|mupirocin|Staphylococcus_mupA_conferring_resistance_to_mupirocin	0.999999966004	100.0	33	70.9	7.8e-14	1
CLASS_A	103	135	SRX3808504.25216628	beta-lactam	M60253.gene.p01|FEATURES|class_A|beta-lactam|class_A	1.0	69.7	33	51.6	4.9e-08	1
ABCA	336	366	SRX3808504.6058411	multidrug	XP_753111.1|FEATURES|abcA|multidrug|abcA	0.999999528801	61.3	31	50.1	1.4e-07	1
BACA	157	189	SRX3808504.15458437	bacitracin	YP_302125|FEATURES|bacA|bacitracin|bacA	1.0	100.0	33	70.1	1.3e-13	1
RPOB2	414	446	SRX3808504.21818035	multidrug	BAD59497.1|FEATURES|rpoB2|multidrug|rpoB2	0.99999939298	84.8	33	60.1	1.4e-10	1
VANS	285	317	SRX3808504.13773902	glycopeptide	AAK53982|FEATURES|vanS|glycopeptide|vanS	1.0	63.6	33	46.6	1.6e-06	1
QACB	460	492	SRX3808504.19265414	multidrug	AAK38457|FEATURES|qacB|multidrug|qacB	0.914390436232	100.0	33	64.7	5.6e-12	1
ABCA	1160	1191	SRX3808504.21985928	multidrug	XP_753111.1|FEATURES|abcA|multidrug|abcA	0.99999959813	68.8	32	53.9	9.6e-09	1
VANR	73	105	SRX3808504.3615962	glycopeptide	EU250284.1.gene5.p01|FEATURES|vanR|glycopeptide|vanR	1.0	75.8	33	56.6	1.5e-09	1
TAEA	155	187	SRX3808504.14369768	pleuromutilin	APB03219.1|FEATURES|TaeA|pleuromutilin|TaeA	0.899953600112	63.6	33	45.4	3.5e-06	1
MEPA	360	392	SRX3808504.12459270	multidrug	YP_302230|FEATURES|mepA|multidrug|mepA	1.0	100.0	33	67.0	1.1e-12	1
MACB	145	176	SRX3808504.24859356	MLS	gi:1035735809:ref:WP_064572349.1:|FEATURES|macB|MLS|macB	0.999999608074	65.6	32	43.9	9.9e-06	1
ABCA	360	392	SRX3808504.19317620	multidrug	XP_753111.1|FEATURES|abcA|multidrug|abcA	0.999999591955	66.7	33	53.5	1.3e-08	1
RPOB2	756	787	SRX3808504.20765208	multidrug	BAD59497.1|FEATURES|rpoB2|multidrug|rpoB2	0.999999185016	75.0	32	52.4	2.8e-08	1
MEPA	129	161	SRX3808504.21064021	multidrug	YP_302230|FEATURES|mepA|multidrug|mepA	1.0	97.0	33	65.1	4.3e-12	1
NORA	139	171	SRX3808504.7842755	multidrug	YP_302113|FEATURES|norA|multidrug|norA	1.0	100.0	33	72.8	2.1e-14	1
RPOB2	661	693	SRX3808504.13498682	multidrug	BAD59497.1|FEATURES|rpoB2|multidrug|rpoB2	0.99999912435	66.7	33	48.9	3.2e-07	1
BCRA	19	49	SRX3808504.24815906	bacitracin	gi:447195835:ref:WP_001273091.1:|FEATURES|bcrA|bacitracin|bcrA	0.999999999429	61.3	31	46.6	1.6e-06	1
PATA	267	298	SRX3808504.16463571	fluoroquinolone	NP_417544.5|FEATURES|patA|fluoroquinolone|patA	0.999990833537	65.6	32	47.8	7.1e-07	1
TRANSCRIPTIONAL_REGULATORY_PROTEIN_CPXR_CPXR	72	103	SRX3808504.10536687	unclassified	CP001485.1.gene721.p01|FEATURES|transcriptional_regulatory_protein_CpxR_cpxR|unclassified|transcriptional_regulatory_protein_CpxR_cpxR	0.999999847877	71.9	32	50.8	8.4e-08	1
MACB	145	176	SRX3808504.5237159	MLS	gi:1035735809:ref:WP_064572349.1:|FEATURES|macB|MLS|macB	0.999999608074	65.6	32	43.9	9.9e-06	1
CPXA	395	427	SRX3808504.10401708	aminoglycoside:aminocoumarin	NP_312864.1|FEATURES|cpxA|aminoglycoside:aminocoumarin|cpxA	0.986622454435	69.7	33	50.4	1.1e-07	1
RPOB2	143	175	SRX3808504.6565688	multidrug	BAD59497.1|FEATURES|rpoB2|multidrug|rpoB2	0.999999358332	78.8	33	58.2	5.2e-10	1
FMTC	224	256	SRX3808504.25784000	beta-lactam	gi:1006178758:ref:WP_061739947.1:|FEATURES|fmtC|beta-lactam|fmtC	1.0	75.8	33	53.5	1.3e-08	1
MULTIDRUG_ABC_TRANSPORTER	471	503	SRX3808504.25245312	multidrug	gi:686364868:ref:WP_031893738.1:|FEATURES|multidrug_ABC_transporter|multidrug|multidrug_ABC_transporter	1.0	72.7	33	53.1	1.7e-08	1
NORB	366	397	SRX3808504.22927395	fluoroquinolone	gi:1000360171:ref:WP_061107359.1:|FEATURES|norB|fluoroquinolone|norB	1.0	84.4	32	59.3	2.4e-10	1
QACB	397	429	SRX3808504.22320818	multidrug	AAK38457|FEATURES|qacB|multidrug|qacB	0.915103097541	100.0	33	65.9	2.5e-12	1
ABCA	973	1005	SRX3808504.14321467	multidrug	XP_753111.1|FEATURES|abcA|multidrug|abcA	0.999999621332	72.7	33	55.5	3.4e-09	1
TET(K)	332	364	SRX3808504.11951237	tetracycline	YP_003283625.1|FEATURES|tet(K)|tetracycline|tet(K)	1.0	100.0	33	68.6	3.9e-13	1
RPOB2	720	752	SRX3808504.17831134	multidrug	BAD59497.1|FEATURES|rpoB2|multidrug|rpoB2	0.999998945312	72.7	33	52.8	2.2e-08	1
RPOB2	877	909	SRX3808504.8450955	multidrug	BAD59497.1|FEATURES|rpoB2|multidrug|rpoB2	0.999999334062	72.7	33	57.0	1.2e-09	1
TRANSCRIPTIONAL_REGULATORY_PROTEIN_CPXR_CPXR	75	107	SRX3808504.1458867	unclassified	CP001485.1.gene721.p01|FEATURES|transcriptional_regulatory_protein_CpxR_cpxR|unclassified|transcriptional_regulatory_protein_CpxR_cpxR	0.866377304855	69.7	33	49.7	1.9e-07	1
EMRB-QACA_FAMILY_MAJOR_FACILITATOR_TRANSPORTER	104	136	SRX3808504.16454441	multidrug	NC_002951.3237419.p01|FEATURES|EmrB-QacA_family_major_facilitator_transporter|multidrug|EmrB-QacA_family_major_facilitator_transporter	0.999999991172	90.9	33	64.7	5.6e-12	1
FMTC	313	345	SRX3808504.20464633	beta-lactam	gi:1031796384:ref:WP_064136479.1:|FEATURES|fmtC|beta-lactam|fmtC	1.0	63.6	33	47.8	7.1e-07	1
RPOB2	777	808	SRX3808504.11747873	multidrug	BAD59497.1|FEATURES|rpoB2|multidrug|rpoB2	0.999999291921	84.4	32	55.1	4.4e-09	1
MULTIDRUG_ABC_TRANSPORTER	88	119	SRX3808504.15654020	multidrug	gi:686364868:ref:WP_031893738.1:|FEATURES|multidrug_ABC_transporter|multidrug|multidrug_ABC_transporter	1.0	87.5	32	59.3	2.4e-10	1
MULTIDRUG_ABC_TRANSPORTER	111	143	SRX3808504.6746294	multidrug	gi:686364868:ref:WP_031893738.1:|FEATURES|multidrug_ABC_transporter|multidrug|multidrug_ABC_transporter	1.0	97.0	33	68.9	3.0e-13	1
EMRB-QACA_FAMILY_MAJOR_FACILITATOR_TRANSPORTER	61	93	SRX3808504.21396226	multidrug	NC_002951.3237419.p01|FEATURES|EmrB-QacA_family_major_facilitator_transporter|multidrug|EmrB-QacA_family_major_facilitator_transporter	0.999999952337	63.6	33	49.3	2.4e-07	1
LMRB	101	133	SRX3808504.17218475	MLS	gi:1007411670:gb:AMQ72759.1:|FEATURES|lmrB|MLS|lmrB	1.0	93.9	33	68.2	5.1e-13	1
EMRB-QACA_FAMILY_MAJOR_FACILITATOR_TRANSPORTER	93	125	SRX3808504.17187361	multidrug	NC_002951.3237419.p01|FEATURES|EmrB-QacA_family_major_facilitator_transporter|multidrug|EmrB-QacA_family_major_facilitator_transporter	0.999999973665	72.7	33	54.7	5.8e-09	1
MULTIDRUG_ABC_TRANSPORTER	220	252	SRX3808504.14590034	multidrug	gi:686364868:ref:WP_031893738.1:|FEATURES|multidrug_ABC_transporter|multidrug|multidrug_ABC_transporter	1.0	78.8	33	60.1	1.4e-10	1
TETL	27	59	SRX3808504.24825104	tetracycline	P13924|FEATURES|tetL|tetracycline|tetL	1.0	100.0	33	71.6	4.6e-14	1
FMTC	262	294	SRX3808504.1818974	beta-lactam	gi:1031796384:ref:WP_064136479.1:|FEATURES|fmtC|beta-lactam|fmtC	1.0	78.8	33	56.2	2.0e-09	1
MAJOR_FACILITATOR_SUPERFAMILY_TRANSPORTER	417	448	SRX3808504.16816743	multidrug	NC_002952.2859362.p01|FEATURES|major_facilitator_superfamily_transporter|multidrug|major_facilitator_superfamily_transporter	0.999999996317	62.5	32	49.3	2.4e-07	1
FMTC	786	818	SRX3808504.25918179	beta-lactam	gi:1031796384:ref:WP_064136479.1:|FEATURES|fmtC|beta-lactam|fmtC	1.0	90.9	33	72.8	2.1e-14	1
NORB	130	161	SRX3808504.552289	fluoroquinolone	gi:1000360171:ref:WP_061107359.1:|FEATURES|norB|fluoroquinolone|norB	1.0	71.9	32	54.3	7.6e-09	1
CAT_CHLORAMPHENICOL_ACETYLTRANSFERASE	137	168	SRX3808504.18163225	phenicol	M58472.1.gene1.p01|FEATURES|cat_chloramphenicol_acetyltransferase|phenicol|cat_chloramphenicol_acetyltransferase	0.999945354891	71.9	32	55.5	3.4e-09	1
CPXA	394	425	SRX3808504.13098523	aminoglycoside:aminocoumarin	NP_312864.1|FEATURES|cpxA|aminoglycoside:aminocoumarin|cpxA	0.989380276072	71.9	32	51.2	6.4e-08	1
MULTIDRUG_ABC_TRANSPORTER	444	475	SRX3808504.6636627	multidrug	gi:537465895:ref:WP_020977391.1:|FEATURES|multidrug_ABC_transporter|multidrug|multidrug_ABC_transporter	0.872448962776	62.5	32	47.0	1.2e-06	1
MPHC	150	181	SRX3808504.4788994	MLS	YP_001569069|FEATURES|mphC|MLS|mphC	1.0	100.0	32	74.3	6.9e-15	1
DFRC	37	68	SRX3808504.15146415	diaminopyrimidine	AAO04716.1|FEATURES|dfrC|diaminopyrimidine|dfrC	0.999999999998	100.0	32	67.4	8.4e-13	1
TETA	444	474	SRX3808504.7819701	tetracycline	gi:736993687:ref:WP_034989673.1:|FEATURES|tetA|tetracycline|tetA	0.999999958238	61.3	31	45.1	4.6e-06	1
FUSD	19	51	SRX3808504.5653369	fusidic-acid	WP_011303797|FEATURES|fusD|fusidic-acid|fusD	0.999183833254	93.9	33	64.7	5.6e-12	1
RPOB2	764	796	SRX3808504.1281548	multidrug	BAD59497.1|FEATURES|rpoB2|multidrug|rpoB2	0.99999923799	75.8	33	53.5	1.3e-08	1
MULTIDRUG_ABC_TRANSPORTER	479	511	SRX3808504.14209070	multidrug	gi:686364868:ref:WP_031893738.1:|FEATURES|multidrug_ABC_transporter|multidrug|multidrug_ABC_transporter	1.0	97.0	33	65.9	2.5e-12	1
VANR	70	102	SRX3808504.16609566	glycopeptide	gi:507059692:ref:WP_016130597.1:|FEATURES|vanR|glycopeptide|vanR	1.0	63.6	33	49.7	1.9e-07	1
NORA	126	158	SRX3808504.27042011	multidrug	gi:950786190:ref:WP_057512892.1:|FEATURES|norA|multidrug|norA	1.0	100.0	33	71.6	4.6e-14	1
RPOB2	421	453	SRX3808504.19219494	multidrug	BAD59497.1|FEATURES|rpoB2|multidrug|rpoB2	0.999999316932	87.9	33	60.5	1.1e-10	1
ARLS	386	418	SRX3808504.11992783	multidrug	YP_499945.1|FEATURES|arlS|multidrug|arlS	0.999998018101	66.7	33	48.9	3.2e-07	1
BACA	100	132	SRX3808504.21252988	bacitracin	YP_002633428|FEATURES|bacA|bacitracin|bacA	1.0	100.0	33	68.6	3.9e-13	1
MEPA	291	323	SRX3808504.5073540	multidrug	YP_302230|FEATURES|mepA|multidrug|mepA	1.0	97.0	33	67.4	8.6e-13	1
MULTIDRUG_ABC_TRANSPORTER	497	529	SRX3808504.10805774	multidrug	gi:913055317:ref:WP_050357634.1:|FEATURES|multidrug_ABC_transporter|multidrug|multidrug_ABC_transporter	1.0	60.6	33	44.7	6.0e-06	1
NORB	132	162	SRX3808504.11731093	fluoroquinolone	gi:1000360171:ref:WP_061107359.1:|FEATURES|norB|fluoroquinolone|norB	1.0	61.3	31	47.8	7.1e-07	1
MAJOR_FACILITATOR_SUPERFAMILY_TRANSPORTER	254	284	SRX3808504.17479541	multidrug	NC_002952.2859362.p01|FEATURES|major_facilitator_superfamily_transporter|multidrug|major_facilitator_superfamily_transporter	0.999999958375	80.6	31	57.0	1.2e-09	1
RPOB2	776	808	SRX3808504.18104099	multidrug	BAD59497.1|FEATURES|rpoB2|multidrug|rpoB2	0.999999325609	84.8	33	56.6	1.5e-09	1
BACA	93	125	SRX3808504.6559970	bacitracin	YP_302125|FEATURES|bacA|bacitracin|bacA	1.0	100.0	33	68.6	3.9e-13	1
MAJOR_FACILITATOR_SUPERFAMILY_TRANSPORTER	423	455	SRX3808504.3590942	multidrug	NC_002952.2859362.p01|FEATURES|major_facilitator_superfamily_transporter|multidrug|major_facilitator_superfamily_transporter	0.999999712425	75.8	33	55.8	2.6e-09	1
RPOB2	406	437	SRX3808504.15164184	multidrug	BAD59497.1|FEATURES|rpoB2|multidrug|rpoB2	0.999999371329	84.4	32	58.9	3.1e-10	1
RPOB2	445	477	SRX3808504.12139148	multidrug	BAD59497.1|FEATURES|rpoB2|multidrug|rpoB2	0.999999350524	90.9	33	68.2	5.1e-13	1
NORB	119	150	SRX3808504.997973	fluoroquinolone	gi:1000360171:ref:WP_061107359.1:|FEATURES|norB|fluoroquinolone|norB	1.0	68.8	32	52.8	2.2e-08	1
NORB	271	301	SRX3808504.19980486	fluoroquinolone	gi:494742298:ref:WP_007477706.1:|FEATURES|norB|fluoroquinolone|norB	0.999999779811	71.0	31	45.1	4.3e-06	1
LMRB	28	60	SRX3808504.3534730	MLS	gi:384930133:gb:AFI26811.1:|FEATURES|lmrB|MLS|lmrB	1.0	72.7	33	55.5	3.4e-09	1
VANR	62	94	SRX3808504.24437480	glycopeptide	CAB61229|FEATURES|vanR|glycopeptide|vanR	0.885148168371	60.6	33	48.5	4.2e-07	1
RPOB2	1082	1114	SRX3808504.12888279	multidrug	BAD59497.1|FEATURES|rpoB2|multidrug|rpoB2	0.999999325609	75.8	33	56.6	1.5e-09	1
CLASS_A	105	136	SRX3808504.19047403	beta-lactam	M60253.gene.p01|FEATURES|class_A|beta-lactam|class_A	1.0	68.8	32	48.9	3.2e-07	1
VANR	52	83	SRX3808504.22165915	glycopeptide	CAB61229|FEATURES|vanR|glycopeptide|vanR	0.851500973121	62.5	32	47.0	1.2e-06	1
BCRA	29	59	SRX3808504.15724564	bacitracin	gi:542061059:gb:ERI11611.1:|FEATURES|bcrA|bacitracin|bcrA	0.999998606115	61.3	31	45.4	3.5e-06	1
RPOB2	574	605	SRX3808504.12664460	multidrug	BAD59497.1|FEATURES|rpoB2|multidrug|rpoB2	0.999999358332	87.5	32	58.2	5.1e-10	1
BACA	68	100	SRX3808504.19047406	bacitracin	YP_302125|FEATURES|bacA|bacitracin|bacA	0.999999999817	100.0	33	74.7	5.4e-15	1
CLASS_A	81	113	SRX3808504.23619798	beta-lactam	M60253.gene.p01|FEATURES|class_A|beta-lactam|class_A	0.998490550019	60.6	33	45.4	3.5e-06	1
MACB	146	177	SRX3808504.7131733	MLS	gi:639209604:ref:WP_024547784.1:|FEATURES|macB|MLS|macB	0.999999999907	65.6	32	44.7	6.0e-06	1
QACB	420	452	SRX3808504.596948	multidrug	AAK38457|FEATURES|qacB|multidrug|qacB	0.913898227367	100.0	33	65.1	4.3e-12	1
EMRB-QACA_FAMILY_MAJOR_FACILITATOR_TRANSPORTER	310	340	SRX3808504.10591793	multidrug	NC_002951.3237948.p01|FEATURES|EmrB-QacA_family_major_facilitator_transporter|multidrug|EmrB-QacA_family_major_facilitator_transporter	0.999995621019	77.4	31	60.1	1.3e-10	1
EMRB-QACA_FAMILY_MAJOR_FACILITATOR_TRANSPORTER	139	171	SRX3808504.542085	multidrug	gi:297176489:gb:EFH35756.1:|FEATURES|EmrB-QacA_family_major_facilitator_transporter|multidrug|EmrB-QacA_family_major_facilitator_transporter	0.999999973665	69.7	33	52.4	2.9e-08	1
RPOB2	566	598	SRX3808504.23598736	multidrug	BAD59497.1|FEATURES|rpoB2|multidrug|rpoB2	0.999999358332	81.8	33	58.2	5.2e-10	1
MACB	141	172	SRX3808504.14326165	MLS	gi:486160789:ref:WP_001524406.1:|FEATURES|macB|MLS|macB	1.0	71.9	32	50.8	8.4e-08	1
TET(K)	123	154	SRX3808504.16542267	tetracycline	YP_003283625.1|FEATURES|tet(K)|tetracycline|tet(K)	1.0	100.0	32	63.5	1.2e-11	1
EFRA	402	432	SRX3808504.2264554	multidrug	CDO61513.1|FEATURES|efrA|multidrug|efrA	1.0	71.0	31	48.1	5.4e-07	1
MEPR	76	108	SRX3808504.4132801	multidrug	YP_001440920.1|FEATURES|mepR|multidrug|mepR	0.99999887832	78.8	33	56.6	1.5e-09	1
RPOB2	566	598	SRX3808504.12949928	multidrug	BAD59497.1|FEATURES|rpoB2|multidrug|rpoB2	0.999999358332	81.8	33	58.2	5.2e-10	1
ABCA	1001	1033	SRX3808504.20716869	multidrug	XP_753111.1|FEATURES|abcA|multidrug|abcA	0.999999604192	66.7	33	54.3	7.6e-09	1
MACB	141	173	SRX3808504.17148544	MLS	gi:746217802:ref:WP_039267829.1:|FEATURES|macB|MLS|macB	1.0	63.6	33	46.2	2.1e-06	1
LMRB	311	343	SRX3808504.17148547	MLS	gi:1036324608:gb:OAZ67878.1:|FEATURES|lmrB|MLS|lmrB	0.999999835167	60.6	33	45.4	3.5e-06	1
NORA	50	82	SRX3808504.3663025	multidrug	gi:755009796:ref:WP_042363132.1:|FEATURES|norA|multidrug|norA	1.0	100.0	33	67.4	8.6e-13	1
TRANSCRIPTIONAL_REGULATORY_PROTEIN_CPXR_CPXR	72	102	SRX3808504.5999423	unclassified	CP001485.1.gene721.p01|FEATURES|transcriptional_regulatory_protein_CpxR_cpxR|unclassified|transcriptional_regulatory_protein_CpxR_cpxR	1.0	71.0	31	50.1	1.4e-07	1
RPOB2	878	910	SRX3808504.23428017	multidrug	BAD59497.1|FEATURES|rpoB2|multidrug|rpoB2	0.999999342354	72.7	33	57.4	9.0e-10	1
NORB	315	345	SRX3808504.18987502	fluoroquinolone	gi:1000360171:ref:WP_061107359.1:|FEATURES|norB|fluoroquinolone|norB	0.999999999999	61.3	31	47.0	1.2e-06	1
TRUNCATED_PUTATIVE_RESPONSE_REGULATOR_ARLR	157	188	SRX3808504.12322872	unclassified	gi:446114283:ref:WP_000192138.1:|FEATURES|truncated_putative_response_regulator_ArlR|unclassified|truncated_putative_response_regulator_ArlR	0.99999999839	71.9	32	54.7	5.8e-09	1
MULTIDRUG_ABC_TRANSPORTER	461	493	SRX3808504.12871311	multidrug	gi:537465895:ref:WP_020977391.1:|FEATURES|multidrug_ABC_transporter|multidrug|multidrug_ABC_transporter	1.0	69.7	33	47.4	9.3e-07	1
RPOB2	889	920	SRX3808504.16240841	multidrug	BAD59497.1|FEATURES|rpoB2|multidrug|rpoB2	0.999999363955	78.1	32	58.5	4.0e-10	1
EMRB-QACA_FAMILY_MAJOR_FACILITATOR_TRANSPORTER	35	66	SRX3808504.18914827	multidrug	NC_002951.3237419.p01|FEATURES|EmrB-QacA_family_major_facilitator_transporter|multidrug|EmrB-QacA_family_major_facilitator_transporter	0.999999996223	68.8	32	51.6	4.8e-08	1
NORA	226	258	SRX3808504.12166030	multidrug	YP_302113|FEATURES|norA|multidrug|norA	0.99999997766	66.7	33	46.2	2.1e-06	1
NORA	165	197	SRX3808504.4648697	multidrug	YP_302113|FEATURES|norA|multidrug|norA	0.999999999985	100.0	33	68.6	3.9e-13	1
FMTC	73	105	SRX3808504.1082893	beta-lactam	gi:1031796384:ref:WP_064136479.1:|FEATURES|fmtC|beta-lactam|fmtC	1.0	63.6	33	47.0	1.2e-06	1
NORA	128	160	SRX3808504.607797	multidrug	gi:950786190:ref:WP_057512892.1:|FEATURES|norA|multidrug|norA	1.0	100.0	33	73.2	1.6e-14	1
MULTIDRUG_ABC_TRANSPORTER	469	501	SRX3808504.15998369	multidrug	gi:1031799645:ref:WP_064138838.1:|FEATURES|multidrug_ABC_transporter|multidrug|multidrug_ABC_transporter	1.0	81.8	33	52.0	3.8e-08	1
PATA	270	302	SRX3808504.23722618	fluoroquinolone	NP_417544.5|FEATURES|patA|fluoroquinolone|patA	0.999991252559	63.6	33	48.1	5.4e-07	1
NORA	35	67	SRX3808504.4235911	multidrug	gi:755009796:ref:WP_042363132.1:|FEATURES|norA|multidrug|norA	1.0	100.0	33	65.9	2.5e-12	1
OTRA	76	108	SRX3808504.6683404	tetracycline	CAA37477|FEATURES|otrA|tetracycline|otrA	1.0	66.7	33	46.2	2.1e-06	1
RPOB2	797	829	SRX3808504.4339918	multidrug	BAD59497.1|FEATURES|rpoB2|multidrug|rpoB2	0.999999350524	87.9	33	60.1	1.4e-10	1
MULTIDRUG_ABC_TRANSPORTER	194	225	SRX3808504.1163901	multidrug	gi:686364868:ref:WP_031893738.1:|FEATURES|multidrug_ABC_transporter|multidrug|multidrug_ABC_transporter	1.0	90.6	32	61.6	4.7e-11	1
MARR	11	42	SRX3808504.19832592	multidrug	gi:973247073:ref:WP_059108098.1:|FEATURES|marR|multidrug|marR	0.999999934425	65.6	32	46.6	1.5e-06	1
MULTIDRUG_ABC_TRANSPORTER	457	488	SRX3808504.23304725	multidrug	gi:537465895:ref:WP_020977391.1:|FEATURES|multidrug_ABC_transporter|multidrug|multidrug_ABC_transporter	1.0	68.8	32	47.0	1.2e-06	1
CLASS_A	116	148	SRX3808504.27005102	beta-lactam	ABB82608|FEATURES|class_A|beta-lactam|class_A	1.0	60.6	33	45.1	4.6e-06	1
FMTC	262	293	SRX3808504.2416329	beta-lactam	gi:1031796384:ref:WP_064136479.1:|FEATURES|fmtC|beta-lactam|fmtC	1.0	62.5	32	44.3	7.6e-06	1
[truncated: 135,438 more rows]
