# Supplementary material for: Machine learning algorithm to characterize antimicrobial resistance associated with the International Space Station surface microbiome
Source: Microbiome. 2022 Aug 24;10:134. doi: 10.1186/s40168-022-01332-w (PMC9400218; doi:10.1186/s40168-022-01332-w)
Supplement: Supplementary file 6 — Additional file 5: File S1. Raw results of the DeepARG analyses (zip compressed). [file 40168_2022_1332_MOESM5_ESM.zip › Additional file 5- File S1/DeepARG-SS/F1_L5_PMA_FLT_.out.mapping.ARG]

#ARG	query-start	query-end	read_id	predicted_ARG-class	best-hit	probability	identity	alignment-length	alignment-bitscore	alignment-evalue	counts
EMRD	52	84	HWI-700370F:168:C7JUKANXX:6:1305:11639:73499	multidrug	YP_002846930|FEATURES|emrD|multidrug|emrD	1.0	87.9	33	60.5	1.1e-10	1
MDTK	285	317	HWI-700370F:168:C7JUKANXX:6:2209:5205:21456	fluoroquinolone	AML99881.1|FEATURES|MdtK|fluoroquinolone|MdtK	0.999993655244	84.8	33	59.7	1.8e-10	1
TOLC	327	359	HWI-700370F:168:C7JUKANXX:6:1101:13205:52377	multidrug	gi:516511311:ref:WP_017899749.1:|FEATURES|TolC|multidrug|TolC	1.0	93.9	33	62.8	2.1e-11	1
MARA	26	58	HWI-700370F:168:C7JUKANXX:6:2112:17202:60685	multidrug	YP_489794.1|FEATURES|marA|multidrug|marA	0.99999726292	72.7	33	56.6	1.5e-09	1
RPOB2	872	904	HWI-700370F:168:C7JUKANXX:6:1208:10042:85212	multidrug	BAD59497.1|FEATURES|rpoB2|multidrug|rpoB2	0.999999303717	72.7	33	53.5	1.3e-08	1
MAJOR_FACILITATOR_SUPERFAMILY_TRANSPORTER	342	373	HWI-700370F:168:C7JUKANXX:6:2116:2138:4975	multidrug	CP001918.1.gene2931.p01|FEATURES|major_facilitator_superfamily_transporter|multidrug|major_facilitator_superfamily_transporter	0.999998365927	75.0	32	53.5	1.3e-08	1
COB(I)ALAMIN_ADENOLSYLTRANSFERASE	140	172	HWI-700370F:168:C7JUKANXX:6:1102:19887:80602	unclassified	gi:915954384:ref:WP_050939464.1:|FEATURES|cob(I)alamin_adenolsyltransferase|unclassified|cob(I)alamin_adenolsyltransferase	1.0	66.7	33	52.8	2.2e-08	1
CPXA	219	251	HWI-700370F:168:C7JUKANXX:6:2107:6902:43747	aminoglycoside:aminocoumarin	NP_312864.1|FEATURES|cpxA|aminoglycoside:aminocoumarin|cpxA	0.99943884637	90.9	33	60.8	8.1e-11	1
EPTA	337	369	HWI-700370F:168:C7JUKANXX:6:1201:12891:58853	peptide	BAE78116.1|FEATURES|eptA|peptide|eptA	0.99999989516	75.8	33	64.3	7.3e-12	1
OMPF	309	341	HWI-700370F:168:C7JUKANXX:6:2203:12201:46550	multidrug	gi:15131544:emb:CAC48383.1:|FEATURES|ompF|multidrug|ompF	0.999999999777	81.8	33	62.0	3.6e-11	1
TRIC	451	483	HWI-700370F:168:C7JUKANXX:6:1211:2166:25160	triclosan	NP_248848.1|FEATURES|TriC|triclosan|TriC	0.999999943112	66.7	33	50.1	1.4e-07	1
PENA	58	90	HWI-700370F:168:C7JUKANXX:6:1203:13818:30019	beta-lactam	ZP_04656349|FEATURES|penA|beta-lactam|penA	1.0	78.8	33	64.3	7.3e-12	1
RPOB2	1067	1099	HWI-700370F:168:C7JUKANXX:6:1103:13611:71106	multidrug	BAD59497.1|FEATURES|rpoB2|multidrug|rpoB2	0.999999076016	63.6	33	45.8	2.7e-06	1
CPXA	48	80	HWI-700370F:168:C7JUKANXX:6:1304:18498:32383	aminoglycoside:aminocoumarin	NP_312864.1|FEATURES|cpxA|aminoglycoside:aminocoumarin|cpxA	0.999807056771	87.9	33	71.6	4.6e-14	1
EMRB	161	193	HWI-700370F:168:C7JUKANXX:6:1106:16368:42287	multidrug	gi:489922618:ref:WP_003825966.1:|FEATURES|emrB|multidrug|emrB	0.999980076576	93.9	33	71.6	4.6e-14	1
OQXB	598	629	HWI-700370F:168:C7JUKANXX:6:2210:14340:95393	multidrug	YP_001693238|FEATURES|oqxB|multidrug|oqxB	0.99999927123	93.8	32	61.6	4.7e-11	1
MDTG	13	45	HWI-700370F:168:C7JUKANXX:6:1312:8009:45503	multidrug	ZP_04004395|FEATURES|mdtG|multidrug|mdtG	1.0	69.7	33	53.1	1.7e-08	1
ACRB	452	484	HWI-700370F:168:C7JUKANXX:6:1306:17202:95162	multidrug	gi:447055218:ref:WP_001132474.1:|FEATURES|acrB|multidrug|acrB	1.0	100.0	33	65.5	3.3e-12	1
ABCA	986	1017	HWI-700370F:168:C7JUKANXX:6:2301:2845:83155	multidrug	XP_753111.1|FEATURES|abcA|multidrug|abcA	0.999999448695	62.5	32	45.1	4.6e-06	1
ACRB	363	395	HWI-700370F:168:C7JUKANXX:6:2216:6823:46175	multidrug	gi:502789935:ref:WP_013024911.1:|FEATURES|acrB|multidrug|acrB	1.0	97.0	33	65.1	4.3e-12	1
CPXA	67	98	HWI-700370F:168:C7JUKANXX:6:1307:18118:68832	aminoglycoside:aminocoumarin	NP_312864.1|FEATURES|cpxA|aminoglycoside:aminocoumarin|cpxA	0.999721181188	87.5	32	67.8	6.6e-13	1
EMRB	247	279	HWI-700370F:168:C7JUKANXX:6:1105:3446:48811	multidrug	gi:661298237:ref:WP_029991091.1:|FEATURES|emrB|multidrug|emrB	0.999902769762	90.9	33	69.3	2.3e-13	1
ESCHERICHIA_COLI_LAMB	146	177	HWI-700370F:168:C7JUKANXX:6:1108:3122:71034	multidrug	BAB38442|FEATURES|Escherichia_coli_LamB|multidrug|Escherichia_coli_LamB	0.999994806472	87.5	32	60.5	1.1e-10	1
ACRB	490	522	HWI-700370F:168:C7JUKANXX:6:1303:15183:66501	multidrug	AAQ21216|FEATURES|acrB|multidrug|acrB	0.999999999436	97.0	33	75.1	4.1e-15	1
BAER	65	97	HWI-700370F:168:C7JUKANXX:6:1310:5398:82858	multidrug	YP_490321.1|FEATURES|baeR|multidrug|baeR	0.999999999791	81.8	33	60.5	1.1e-10	1
RPOB2	473	505	HWI-700370F:168:C7JUKANXX:6:2105:7199:47905	multidrug	BAD59497.1|FEATURES|rpoB2|multidrug|rpoB2	0.999999385366	75.8	33	57.4	9.0e-10	1
ACRB	722	754	HWI-700370F:168:C7JUKANXX:6:2204:2006:52084	multidrug	gi:485731880:ref:WP_001359514.1:|FEATURES|acrB|multidrug|acrB	0.999999995602	78.8	33	58.9	3.1e-10	1
ACRB	757	789	HWI-700370F:168:C7JUKANXX:6:2212:16136:60484	multidrug	gi:446414955:ref:WP_000492810.1:|FEATURES|acrB|multidrug|acrB	1.0	75.8	33	60.8	8.1e-11	1
ACRB	137	169	HWI-700370F:168:C7JUKANXX:6:1313:16204:57863	multidrug	CP002695.1.gene992.p01|FEATURES|acrB|multidrug|acrB	1.0	90.9	33	63.5	1.2e-11	1
PBP-1A	264	297	HWI-700370F:168:C7JUKANXX:6:2306:13769:59949	beta-lactam	YP_001292390|FEATURES|PBP-1A|beta-lactam|PBP-1A	1.0	67.6	34	47.4	9.3e-07	1
ACRB	969	1000	HWI-700370F:168:C7JUKANXX:6:1112:16701:15121	multidrug	gi:446414948:ref:WP_000492803.1:|FEATURES|acrB|multidrug|acrB	1.0	90.6	32	59.7	1.8e-10	1
ESCHERICHIA_COLI_MIPA	175	205	HWI-700370F:168:C7JUKANXX:6:2308:10624:23033	multidrug	NP_310518|FEATURES|Escherichia_coli_mipA|multidrug|Escherichia_coli_mipA	0.999998600575	71.0	31	49.3	2.4e-07	1
DFRA3	36	67	HWI-700370F:168:C7JUKANXX:6:2311:13725:48481	diaminopyrimidine	AAA25550.1|FEATURES|dfrA3|diaminopyrimidine|dfrA3	0.999883115945	78.1	32	54.3	7.6e-09	1
ACRB	883	915	HWI-700370F:168:C7JUKANXX:6:1304:11700:29443	multidrug	ABW72062|FEATURES|acrB|multidrug|acrB	1.0	90.9	33	68.9	3.0e-13	1
ACRB	18	50	HWI-700370F:168:C7JUKANXX:6:1111:10439:9127	multidrug	gi:643662068:ref:WP_025246873.1:|FEATURES|acrB|multidrug|acrB	0.999993704274	84.8	33	65.1	4.3e-12	1
CAMP-REGULATORY_PROTEIN	47	78	HWI-700370F:168:C7JUKANXX:6:1313:21167:18970	unclassified	gi:490367208:ref:WP_004246872.1:|FEATURES|cAMP-regulatory_protein|unclassified|cAMP-regulatory_protein	0.935872603077	100.0	32	65.5	3.3e-12	1
OTRA	77	109	HWI-700370F:168:C7JUKANXX:6:1214:9411:40789	tetracycline	CAA37477|FEATURES|otrA|tetracycline|otrA	1.0	66.7	33	46.2	2.1e-06	1
OMPF	322	352	HWI-700370F:168:C7JUKANXX:6:1116:12627:35813	multidrug	gi:505383854:ref:WP_015570956.1:|FEATURES|ompF|multidrug|ompF	0.999998493191	64.5	31	46.2	2.1e-06	1
TRANSCRIPTIONAL_REGULATORY_PROTEIN_CPXR_CPXR	85	117	HWI-700370F:168:C7JUKANXX:6:2113:14833:29910	unclassified	CP000675.2.gene1535.p01|FEATURES|transcriptional_regulatory_protein_CpxR_cpxR|unclassified|transcriptional_regulatory_protein_CpxR_cpxR	0.99999999696	78.8	33	60.8	8.1e-11	1
OMPF	53	85	HWI-700370F:168:C7JUKANXX:6:2307:11113:49099	multidrug	gi:15131544:emb:CAC48383.1:|FEATURES|ompF|multidrug|ompF	0.971453238854	66.7	33	58.2	5.2e-10	1
MSBA	144	176	HWI-700370F:168:C7JUKANXX:6:1108:8555:51197	nitroimidazole	NP_415434.1|FEATURES|msbA|nitroimidazole|msbA	0.9999132763	93.9	33	65.9	2.5e-12	1
MSBA	108	140	HWI-700370F:168:C7JUKANXX:6:1103:7484:4815	nitroimidazole	NP_415434.1|FEATURES|msbA|nitroimidazole|msbA	0.999909568697	97.0	33	65.1	4.3e-12	1
MDTG	345	377	HWI-700370F:168:C7JUKANXX:6:2311:9044:70144	multidrug	ZP_04618869|FEATURES|mdtG|multidrug|mdtG	1.0	75.8	33	50.4	1.1e-07	1
VGAC	6	38	HWI-700370F:168:C7JUKANXX:6:2103:14301:28294	MLS	AMP35312.1|FEATURES|vgaC|MLS|vgaC	0.99999962465	87.9	33	65.9	2.5e-12	1
ESCHERICHIA_COLI_LAMB	55	87	HWI-700370F:168:C7JUKANXX:6:2207:13169:98147	multidrug	BAB38442|FEATURES|Escherichia_coli_LamB|multidrug|Escherichia_coli_LamB	0.999997756337	100.0	33	74.7	5.4e-15	1
RPHB	110	141	HWI-700370F:168:C7JUKANXX:6:1201:7166:94427	rifamycin	APB03222.1|FEATURES|rphB|rifamycin|rphB	0.999999988466	71.9	32	51.2	6.4e-08	1
ROSB	230	262	HWI-700370F:168:C7JUKANXX:6:2111:21125:50241	fosmidomycin	YP_001605795|FEATURES|rosB|fosmidomycin|rosB	1.0	90.9	33	60.5	1.1e-10	1
MSBA	289	321	HWI-700370F:168:C7JUKANXX:6:1102:4126:24865	nitroimidazole	NP_415434.1|FEATURES|msbA|nitroimidazole|msbA	0.99986981296	97.0	33	65.5	3.3e-12	1
PBP-1B	219	251	HWI-700370F:168:C7JUKANXX:6:1114:5075:15549	beta-lactam	YP_002467958|FEATURES|PBP-1B|beta-lactam|PBP-1B	0.999999994724	66.7	33	46.6	1.6e-06	1
BAES	23	55	HWI-700370F:168:C7JUKANXX:6:2111:6169:14011	multidrug	BAA15934.1|FEATURES|baeS|multidrug|baeS	0.999999055707	75.8	33	58.5	4.0e-10	1
ACRB	685	717	HWI-700370F:168:C7JUKANXX:6:1213:4706:41028	multidrug	gi:812045371:emb:CRH28493.1:|FEATURES|acrB|multidrug|acrB	1.0	97.0	33	70.1	1.3e-13	1
ESCHERICHIA_COLI_LAMB	227	259	HWI-700370F:168:C7JUKANXX:6:1212:12619:90750	multidrug	BAB38442|FEATURES|Escherichia_coli_LamB|multidrug|Escherichia_coli_LamB	0.999997261601	84.8	33	65.9	2.5e-12	1
ACRB	76	108	HWI-700370F:168:C7JUKANXX:6:2207:21229:43063	multidrug	gi:502789935:ref:WP_013024911.1:|FEATURES|acrB|multidrug|acrB	0.999999972044	75.8	33	48.9	3.2e-07	1
MDTK	309	341	HWI-700370F:168:C7JUKANXX:6:1103:2252:80501	fluoroquinolone	AML99881.1|FEATURES|MdtK|fluoroquinolone|MdtK	0.999964671298	78.8	33	54.7	5.8e-09	1
EPTA	170	202	HWI-700370F:168:C7JUKANXX:6:2102:17462:50744	peptide	BAE78116.1|FEATURES|eptA|peptide|eptA	0.999999921777	87.9	33	59.7	1.8e-10	1
MAJOR_FACILITATOR_SUPERFAMILY_TRANSPORTER	272	304	HWI-700370F:168:C7JUKANXX:6:2110:15007:66328	multidrug	CP001918.1.gene2931.p01|FEATURES|major_facilitator_superfamily_transporter|multidrug|major_facilitator_superfamily_transporter	0.999998626393	84.8	33	59.3	2.4e-10	1
MSBA	131	163	HWI-700370F:168:C7JUKANXX:6:1109:3097:93640	nitroimidazole	NP_415434.1|FEATURES|msbA|nitroimidazole|msbA	0.999827856322	97.0	33	64.7	5.6e-12	1
MDFA	11	42	HWI-700370F:168:C7JUKANXX:6:1207:12234:80927	multidrug	YP_001176066|FEATURES|mdfA|multidrug|mdfA	1.0	71.9	32	49.3	2.4e-07	1
ACRB	622	654	HWI-700370F:168:C7JUKANXX:6:2208:11254:33538	multidrug	gi:502789935:ref:WP_013024911.1:|FEATURES|acrB|multidrug|acrB	0.99999999994	90.9	33	64.3	7.3e-12	1
BACA	186	218	HWI-700370F:168:C7JUKANXX:6:2313:9317:12949	bacitracin	YP_002236533|FEATURES|bacA|bacitracin|bacA	1.0	93.9	33	65.1	4.3e-12	1
RPOB2	401	433	HWI-700370F:168:C7JUKANXX:6:1303:17150:29140	multidrug	BAD59497.1|FEATURES|rpoB2|multidrug|rpoB2	0.99999926826	69.7	33	54.3	7.6e-09	1
ACRB	389	421	HWI-700370F:168:C7JUKANXX:6:1116:7307:44452	multidrug	gi:446414948:ref:WP_000492803.1:|FEATURES|acrB|multidrug|acrB	1.0	97.0	33	62.8	2.1e-11	1
ACRB	870	901	HWI-700370F:168:C7JUKANXX:6:2307:4742:62595	multidrug	gi:485731880:ref:WP_001359514.1:|FEATURES|acrB|multidrug|acrB	1.0	81.2	32	58.2	5.2e-10	1
ACRB	912	944	HWI-700370F:168:C7JUKANXX:6:1111:20688:51330	multidrug	gi:503341948:ref:WP_013576609.1:|FEATURES|acrB|multidrug|acrB	1.0	69.7	33	53.1	1.7e-08	1
BICYCLOMYCIN-MULTIDRUG_EFFLUX_PROTEIN_BCR	209	239	HWI-700370F:168:C7JUKANXX:6:2113:20119:2496	multidrug	YP_689681|FEATURES|bicyclomycin-multidrug_efflux_protein_bcr|multidrug|bicyclomycin-multidrug_efflux_protein_bcr	1.0	80.6	31	57.4	9.0e-10	1
TRIC	888	918	HWI-700370F:168:C7JUKANXX:6:1112:19064:99473	triclosan	NP_248848.1|FEATURES|TriC|triclosan|TriC	0.999999947165	64.5	31	46.2	2.1e-06	1
VGAA	406	438	HWI-700370F:168:C7JUKANXX:6:1209:2913:95161	MLS	AAG08983|FEATURES|vgaA|MLS|vgaA	0.999999987519	63.6	33	47.4	9.3e-07	1
EMRD	273	304	HWI-700370F:168:C7JUKANXX:6:2209:1765:82963	multidrug	YP_002400178|FEATURES|emrD|multidrug|emrD	1.0	75.0	32	59.7	1.8e-10	1
ACRB	434	466	HWI-700370F:168:C7JUKANXX:6:1305:12459:14568	multidrug	gi:502789935:ref:WP_013024911.1:|FEATURES|acrB|multidrug|acrB	1.0	100.0	33	65.1	4.3e-12	1
MAJOR_FACILITATOR_SUPERFAMILY_TRANSPORTER	407	439	HWI-700370F:168:C7JUKANXX:6:2109:9307:20573	multidrug	CP001918.1.gene2931.p01|FEATURES|major_facilitator_superfamily_transporter|multidrug|major_facilitator_superfamily_transporter	0.999998574142	81.8	33	56.2	2.0e-09	1
ACRD	652	684	HWI-700370F:168:C7JUKANXX:6:1306:11959:4469	aminoglycoside	YP_490697.1|FEATURES|acrD|aminoglycoside|acrD	0.999987518306	75.8	33	55.5	3.4e-09	1
MDTD	179	211	HWI-700370F:168:C7JUKANXX:6:1208:18461:15560	multidrug	NC_002695.1.916587.p01|FEATURES|mdtD|multidrug|mdtD	0.999999999927	75.8	33	55.8	2.6e-09	1
MAJOR_FACILITATOR_SUPERFAMILY_TRANSPORTER	243	274	HWI-700370F:168:C7JUKANXX:6:1102:3169:59579	multidrug	CP001918.1.gene2931.p01|FEATURES|major_facilitator_superfamily_transporter|multidrug|major_facilitator_superfamily_transporter	0.999998525055	68.8	32	55.5	3.4e-09	1
YOJI	395	427	HWI-700370F:168:C7JUKANXX:6:2212:19674:75585	peptide	NP_416715.1|FEATURES|YojI|peptide|YojI	0.99999941608	66.7	33	46.6	1.6e-06	1
ACRB	928	960	HWI-700370F:168:C7JUKANXX:6:2310:12885:7616	multidrug	gi:485731880:ref:WP_001359514.1:|FEATURES|acrB|multidrug|acrB	0.99999998818	72.7	33	48.5	4.2e-07	1
MEXK	428	460	HWI-700370F:168:C7JUKANXX:6:1102:6483:96645	multidrug	AAG07064.1|FEATURES|MexK|multidrug|MexK	0.999999333604	63.6	33	47.0	1.2e-06	1
YOJI	231	262	HWI-700370F:168:C7JUKANXX:6:1206:13513:73691	peptide	NP_416715.1|FEATURES|YojI|peptide|YojI	0.999999850751	84.4	32	62.0	3.6e-11	1
ADEJ	38	69	HWI-700370F:168:C7JUKANXX:6:2202:4864:35433	multidrug	gi:60207557:gb:AAX14802.1:|FEATURES|adeJ|multidrug|adeJ	1.0	93.8	32	65.1	4.3e-12	1
YOJI	98	130	HWI-700370F:168:C7JUKANXX:6:1313:10393:80053	peptide	NP_416715.1|FEATURES|YojI|peptide|YojI	0.999999681831	87.9	33	58.2	5.2e-10	1
OQXA	181	213	HWI-700370F:168:C7JUKANXX:6:2316:8469:88573	multidrug	YP_001693237.1|FEATURES|oqxA|multidrug|oqxA	0.999998259743	87.9	33	59.7	1.8e-10	1
ROSB	439	471	HWI-700370F:168:C7JUKANXX:6:2216:17143:94264	fosmidomycin	ZP_04612557|FEATURES|rosB|fosmidomycin|rosB	1.0	90.9	33	63.5	1.2e-11	1
YOJI	462	494	HWI-700370F:168:C7JUKANXX:6:1213:6116:68095	peptide	NP_416715.1|FEATURES|YojI|peptide|YojI	0.999999837472	81.8	33	62.0	3.6e-11	1
SDIA	40	72	HWI-700370F:168:C7JUKANXX:6:2202:16539:22659	unclassified	gi:490205019:ref:WP_004103456.1:|FEATURES|sdiA|unclassified|sdiA	1.0	63.6	33	55.1	4.4e-09	1
MDTC	369	401	HWI-700370F:168:C7JUKANXX:6:2315:4206:23400	multidrug	gi:446590225:ref:WP_000667571.1:|FEATURES|mdtC|multidrug|mdtC	1.0	84.8	33	60.8	8.1e-11	1
MEXE	255	286	HWI-700370F:168:C7JUKANXX:6:2311:3865:86023	multidrug	gi:505289665:ref:WP_015476767.1:|FEATURES|mexE|multidrug|mexE	1.0	93.8	32	65.9	2.5e-12	1
MSBA	439	471	HWI-700370F:168:C7JUKANXX:6:1211:10341:9501	nitroimidazole	NP_415434.1|FEATURES|msbA|nitroimidazole|msbA	0.999782101524	78.8	33	56.6	1.5e-09	1
BICYCLOMYCIN-MULTIDRUG_EFFLUX_PROTEIN_BCR	323	355	HWI-700370F:168:C7JUKANXX:6:1215:7250:14214	multidrug	YP_689681|FEATURES|bicyclomycin-multidrug_efflux_protein_bcr|multidrug|bicyclomycin-multidrug_efflux_protein_bcr	1.0	93.9	33	64.7	5.6e-12	1
ACRB	63	95	HWI-700370F:168:C7JUKANXX:6:2305:6272:20441	multidrug	gi:446414955:ref:WP_000492810.1:|FEATURES|acrB|multidrug|acrB	0.999999999992	75.8	33	53.9	9.9e-09	1
TRIC	36	68	HWI-700370F:168:C7JUKANXX:6:1109:17746:3880	triclosan	NP_248848.1|FEATURES|TriC|triclosan|TriC	0.999999943112	60.6	33	45.8	2.7e-06	1
YOJI	241	272	HWI-700370F:168:C7JUKANXX:6:1314:15353:73209	peptide	NP_416715.1|FEATURES|YojI|peptide|YojI	0.999999738599	81.2	32	54.7	5.8e-09	1
ROSB	10	42	HWI-700370F:168:C7JUKANXX:6:1216:19163:69092	fosmidomycin	gi:896190680:ref:WP_049199932.1:|FEATURES|rosB|fosmidomycin|rosB	1.0	93.9	33	60.5	1.1e-10	1
TOLC	106	138	HWI-700370F:168:C7JUKANXX:6:2313:12522:31912	multidrug	gi:896284460:ref:WP_049268309.1:|FEATURES|TolC|multidrug|TolC	1.0	90.9	33	60.8	8.1e-11	1
YOJI	214	246	HWI-700370F:168:C7JUKANXX:6:2308:15738:97648	peptide	NP_416715.1|FEATURES|YojI|peptide|YojI	0.999999790234	75.8	33	57.4	9.0e-10	1
ACRB	849	881	HWI-700370F:168:C7JUKANXX:6:2216:10914:24497	multidrug	gi:485731880:ref:WP_001359514.1:|FEATURES|acrB|multidrug|acrB	0.999999992948	78.8	33	53.9	9.9e-09	1
PENA	389	420	HWI-700370F:168:C7JUKANXX:6:2214:12094:8817	beta-lactam	ZP_04656349|FEATURES|penA|beta-lactam|penA	1.0	62.5	32	45.8	2.7e-06	1
OQXA	214	250	HWI-700370F:168:C7JUKANXX:6:2315:16290:81041	multidrug	YP_001693237.1|FEATURES|oqxA|multidrug|oqxA	0.999997400105	62.2	37	48.5	4.2e-07	1
BICYCLOMYCIN-MULTIDRUG_EFFLUX_PROTEIN_BCR	95	125	HWI-700370F:168:C7JUKANXX:6:2101:4255:79888	multidrug	YP_002850162|FEATURES|bicyclomycin-multidrug_efflux_protein_bcr|multidrug|bicyclomycin-multidrug_efflux_protein_bcr	1.0	90.3	31	55.5	3.4e-09	1
TRIC	443	475	HWI-700370F:168:C7JUKANXX:6:2202:18187:80415	triclosan	NP_248848.1|FEATURES|TriC|triclosan|TriC	0.999999967617	66.7	33	48.9	3.2e-07	1
OMP36	96	128	HWI-700370F:168:C7JUKANXX:6:1308:3773:80120	multidrug	AF336095.1.gene1.p01|FEATURES|omp36|multidrug|omp36	0.951393573323	78.8	33	63.9	9.6e-12	1
ACRB	858	888	HWI-700370F:168:C7JUKANXX:6:2104:15278:26896	multidrug	gi:485731880:ref:WP_001359514.1:|FEATURES|acrB|multidrug|acrB	0.999999991897	80.6	31	51.6	4.9e-08	1
ESCHERICHIA_COLI_LAMB	59	91	HWI-700370F:168:C7JUKANXX:6:1116:14463:78503	multidrug	BAB38442|FEATURES|Escherichia_coli_LamB|multidrug|Escherichia_coli_LamB	0.999997958942	100.0	33	74.7	5.4e-15	1
BACA	161	193	HWI-700370F:168:C7JUKANXX:6:2211:19278:66978	bacitracin	Q6D159|FEATURES|bacA|bacitracin|bacA	1.0	100.0	33	72.4	2.7e-14	1
KASUGAMYCIN_RESISTANCE_PROTEIN_KSGA	227	259	HWI-700370F:168:C7JUKANXX:6:2109:20702:90505	aminoglycoside	YP_001454848|FEATURES|kasugamycin_resistance_protein_ksgA|aminoglycoside|kasugamycin_resistance_protein_ksgA	0.999999729079	63.6	33	46.6	1.6e-06	1
ACRB	570	602	HWI-700370F:168:C7JUKANXX:6:1116:1396:55220	multidrug	gi:545162675:ref:WP_021517497.1:|FEATURES|acrB|multidrug|acrB	0.999999992989	66.7	33	47.4	9.3e-07	1
ACRB	310	342	HWI-700370F:168:C7JUKANXX:6:1205:16873:65042	multidrug	gi:485731880:ref:WP_001359514.1:|FEATURES|acrB|multidrug|acrB	1.0	63.6	33	51.6	4.9e-08	1
BAES	22	54	HWI-700370F:168:C7JUKANXX:6:1301:12333:78724	multidrug	BAA15934.1|FEATURES|baeS|multidrug|baeS	0.999999024123	72.7	33	57.4	9.0e-10	1
MAJOR_FACILITATOR_SUPERFAMILY_TRANSPORTER	486	518	HWI-700370F:168:C7JUKANXX:6:2307:2096:56737	multidrug	CP001918.1.gene2931.p01|FEATURES|major_facilitator_superfamily_transporter|multidrug|major_facilitator_superfamily_transporter	0.999997310919	78.8	33	54.7	5.8e-09	1
OMPR	131	162	HWI-700370F:168:C7JUKANXX:6:1102:18571:4503	multidrug	CP000034.1.gene3672.p01|FEATURES|ompR|multidrug|ompR	0.999999318494	96.9	32	72.8	2.1e-14	1
BAES	98	130	HWI-700370F:168:C7JUKANXX:6:1215:19480:96481	multidrug	BAA15934.1|FEATURES|baeS|multidrug|baeS	0.999999066829	69.7	33	65.5	3.3e-12	1
RPOB2	1013	1045	HWI-700370F:168:C7JUKANXX:6:2213:14159:90976	multidrug	BAD59497.1|FEATURES|rpoB2|multidrug|rpoB2	0.999999465751	81.8	33	62.4	2.8e-11	1
OMPF	69	101	HWI-700370F:168:C7JUKANXX:6:1207:13748:61929	multidrug	gi:742936434:ref:WP_039025717.1:|FEATURES|ompF|multidrug|ompF	0.999999999541	87.9	33	55.8	2.6e-09	1
MDTC	386	418	HWI-700370F:168:C7JUKANXX:6:2107:3745:46656	multidrug	CP004022.1.gene1674.p01|FEATURES|mdtC|multidrug|mdtC	0.999999990043	87.9	33	59.3	2.4e-10	1
ACRB	360	392	HWI-700370F:168:C7JUKANXX:6:1201:20794:35185	multidrug	gi:447055218:ref:WP_001132474.1:|FEATURES|acrB|multidrug|acrB	1.0	87.9	33	61.2	6.2e-11	1
DFRA3	94	125	HWI-700370F:168:C7JUKANXX:6:1308:1750:88156	diaminopyrimidine	AAA25550.1|FEATURES|dfrA3|diaminopyrimidine|dfrA3	0.999999472273	68.8	32	53.5	1.3e-08	1
ACRB	931	963	HWI-700370F:168:C7JUKANXX:6:1315:4147:46595	multidrug	YP_002225584|FEATURES|acrB|multidrug|acrB	1.0	100.0	33	64.7	5.6e-12	1
TRIC	366	398	HWI-700370F:168:C7JUKANXX:6:2111:11366:89637	triclosan	NP_248848.1|FEATURES|TriC|triclosan|TriC	0.999999847824	69.7	33	47.0	1.2e-06	1
EMRB	370	402	HWI-700370F:168:C7JUKANXX:6:1208:18408:5923	multidrug	gi:928828252:ref:WP_053886868.1:|FEATURES|emrB|multidrug|emrB	0.999953770775	97.0	33	65.1	4.3e-12	1
BAER	192	224	HWI-700370F:168:C7JUKANXX:6:1213:2991:46038	multidrug	YP_490321.1|FEATURES|baeR|multidrug|baeR	0.999997566417	93.9	33	64.3	7.3e-12	1
BACA	12	43	HWI-700370F:168:C7JUKANXX:6:1208:7080:87528	bacitracin	B2VGJ3|FEATURES|bacA|bacitracin|bacA	1.0	100.0	32	67.0	1.1e-12	1
SERRATIA_MARCESCENS_OMP1	148	178	HWI-700370F:168:C7JUKANXX:6:2207:17806:71718	multidrug	AIA49384.1|FEATURES|Serratia_marcescens_Omp1|multidrug|Serratia_marcescens_Omp1	0.997313491648	71.0	31	52.4	2.9e-08	1
PBP-1B	248	280	HWI-700370F:168:C7JUKANXX:6:1309:10491:62930	beta-lactam	YP_002467958|FEATURES|PBP-1B|beta-lactam|PBP-1B	0.999999999622	84.8	33	64.3	7.3e-12	1
MEXE	163	195	HWI-700370F:168:C7JUKANXX:6:2301:13294:75165	multidrug	gi:959900679:ref:WP_058167630.1:|FEATURES|mexE|multidrug|mexE	1.0	84.8	33	59.7	1.8e-10	1
PENA	149	181	HWI-700370F:168:C7JUKANXX:6:2308:15884:28531	beta-lactam	ZP_03164918|FEATURES|penA|beta-lactam|penA	1.0	78.8	33	60.8	8.1e-11	1
ESCHERICHIA_COLI_LAMB	225	257	HWI-700370F:168:C7JUKANXX:6:2208:7554:58015	multidrug	BAB38442|FEATURES|Escherichia_coli_LamB|multidrug|Escherichia_coli_LamB	0.999997029271	81.8	33	63.9	9.6e-12	1
OMPF	4	35	HWI-700370F:168:C7JUKANXX:6:2207:10715:26245	multidrug	gi:504720116:ref:WP_014907218.1:|FEATURES|ompF|multidrug|ompF	0.99999999941	75.0	32	52.8	2.2e-08	1
EMRA	248	280	HWI-700370F:168:C7JUKANXX:6:1113:17111:43900	multidrug	gi:1036665295:ref:WP_064719275.1:|FEATURES|emrA|multidrug|emrA	0.982491509785	87.9	33	65.1	4.3e-12	1
MEXB	390	422	HWI-700370F:168:C7JUKANXX:6:1203:16673:3689	multidrug	gi:565648659:ref:WP_023896298.1:|FEATURES|mexB|multidrug|mexB	1.0	90.9	33	61.2	6.2e-11	1
AMPC	343	375	HWI-700370F:168:C7JUKANXX:6:2209:3523:29007	beta-lactam	AJ555823.2.gene1.p01|FEATURES|ampC|beta-lactam|ampC	1.0	72.7	33	61.2	6.2e-11	1
PBP-1B	635	667	HWI-700370F:168:C7JUKANXX:6:2103:5800:34781	beta-lactam	YP_002467958|FEATURES|PBP-1B|beta-lactam|PBP-1B	0.999999999848	78.8	33	65.9	2.5e-12	1
DNA-BINDING_PROTEIN_H-NS	87	117	HWI-700370F:168:C7JUKANXX:6:1201:19491:24855	unclassified	CP000308.1.gene1582.p01|FEATURES|DNA-binding_protein_H-NS|unclassified|DNA-binding_protein_H-NS	1.0	77.4	31	58.2	5.2e-10	1
TET36	45	77	HWI-700370F:168:C7JUKANXX:6:2302:13645:41023	tetracycline	AJ514254.gene.p01|FEATURES|tet36|tetracycline|tet36	0.999999992419	63.6	33	50.8	8.4e-08	1
ACRB	974	1006	HWI-700370F:168:C7JUKANXX:6:2101:4468:98038	multidrug	gi:502789935:ref:WP_013024911.1:|FEATURES|acrB|multidrug|acrB	1.0	100.0	33	64.7	5.6e-12	1
PBP-1B	188	218	HWI-700370F:168:C7JUKANXX:6:2207:16183:63904	beta-lactam	YP_002467958|FEATURES|PBP-1B|beta-lactam|PBP-1B	0.999999998687	77.4	31	53.9	9.9e-09	1
YOJI	97	129	HWI-700370F:168:C7JUKANXX:6:2213:14379:31456	peptide	NP_416715.1|FEATURES|YojI|peptide|YojI	0.999999802851	87.9	33	58.2	5.2e-10	1
CPXA	407	438	HWI-700370F:168:C7JUKANXX:6:1201:9597:65056	aminoglycoside:aminocoumarin	NP_312864.1|FEATURES|cpxA|aminoglycoside:aminocoumarin|cpxA	0.999685970506	93.8	32	66.6	1.5e-12	1
MDTG	122	154	HWI-700370F:168:C7JUKANXX:6:2115:8319:18434	multidrug	gi:727184277:ref:WP_033646458.1:|FEATURES|mdtG|multidrug|mdtG	1.0	66.7	33	50.4	1.1e-07	1
MDTK	194	226	HWI-700370F:168:C7JUKANXX:6:2110:20701:63083	fluoroquinolone	AML99881.1|FEATURES|MdtK|fluoroquinolone|MdtK	0.999995022196	84.8	33	61.6	4.7e-11	1
EPTA	350	380	HWI-700370F:168:C7JUKANXX:6:1313:15712:7464	peptide	BAE78116.1|FEATURES|eptA|peptide|eptA	0.99999989516	77.4	31	59.7	1.8e-10	1
TOLC	310	342	HWI-700370F:168:C7JUKANXX:6:1202:6941:46479	multidrug	gi:890454542:ref:WP_048887938.1:|FEATURES|TolC|multidrug|TolC	1.0	93.9	33	63.9	9.6e-12	1
ACRB	803	835	HWI-700370F:168:C7JUKANXX:6:1210:10247:30163	multidrug	gi:502789935:ref:WP_013024911.1:|FEATURES|acrB|multidrug|acrB	1.0	93.9	33	69.7	1.7e-13	1
ACRB	966	998	HWI-700370F:168:C7JUKANXX:6:1308:19986:91121	multidrug	gi:446414948:ref:WP_000492803.1:|FEATURES|acrB|multidrug|acrB	1.0	90.9	33	61.6	4.7e-11	1
BAES	12	44	HWI-700370F:168:C7JUKANXX:6:2108:5316:10535	multidrug	BAA15934.1|FEATURES|baeS|multidrug|baeS	0.999999055707	69.7	33	58.5	4.0e-10	1
ROSB	444	476	HWI-700370F:168:C7JUKANXX:6:2310:8656:16801	fosmidomycin	ZP_04612557|FEATURES|rosB|fosmidomycin|rosB	1.0	90.9	33	65.1	4.3e-12	1
MDTK	222	253	HWI-700370F:168:C7JUKANXX:6:2315:6849:51868	multidrug	gi:523461775:gb:EPR33768.1:|FEATURES|mdtK|multidrug|mdtK	0.999999953772	71.9	32	47.0	1.2e-06	1
OQXB	564	596	HWI-700370F:168:C7JUKANXX:6:1110:14904:61381	multidrug	YP_001693238|FEATURES|oqxB|multidrug|oqxB	0.999999940749	93.9	33	65.9	2.5e-12	1
OQXB	39	71	HWI-700370F:168:C7JUKANXX:6:2108:15501:37360	multidrug	YP_001693238|FEATURES|oqxB|multidrug|oqxB	1.0	93.9	33	65.5	3.3e-12	1
MUXB	734	765	HWI-700370F:168:C7JUKANXX:6:2216:20521:32890	multidrug	NP_251217.1|FEATURES|MuxB|multidrug|MuxB	0.999999272107	81.2	32	56.2	2.0e-09	1
TETM	65	97	HWI-700370F:168:C7JUKANXX:6:1112:19021:43575	tetracycline	AAR29970|FEATURES|tetM|tetracycline|tetM	1.0	63.6	33	46.2	2.1e-06	1
BAER	170	202	HWI-700370F:168:C7JUKANXX:6:1212:16875:84596	multidrug	YP_490321.1|FEATURES|baeR|multidrug|baeR	0.999997801356	97.0	33	67.4	8.6e-13	1
ACRA	11	42	HWI-700370F:168:C7JUKANXX:6:1305:7833:62243	multidrug	gi:281599802:gb:ADA72786.1:|FEATURES|acrA|multidrug|acrA	1.0	81.2	32	53.1	1.7e-08	1
TOLC	48	79	HWI-700370F:168:C7JUKANXX:6:1111:7067:21292	multidrug	gi:695827459:ref:WP_032741002.1:|FEATURES|TolC|multidrug|TolC	1.0	96.9	32	68.2	5.1e-13	1
ACRB	157	188	HWI-700370F:168:C7JUKANXX:6:1214:12322:86761	multidrug	gi:446414955:ref:WP_000492810.1:|FEATURES|acrB|multidrug|acrB	1.0	78.1	32	61.6	4.7e-11	1
MTRA	36	67	HWI-700370F:168:C7JUKANXX:6:1107:8912:27830	multidrug	CCP46065.1|FEATURES|mtrA|multidrug|mtrA	0.999998266875	62.5	32	46.2	2.1e-06	1
EMRA	36	68	HWI-700370F:168:C7JUKANXX:6:1310:20568:44746	multidrug	gi:896053843:ref:WP_049103497.1:|FEATURES|emrA|multidrug|emrA	0.988052853845	84.8	33	67.4	8.6e-13	1
ACRB	843	874	HWI-700370F:168:C7JUKANXX:6:2312:20611:56191	multidrug	gi:555221605:ref:WP_023214248.1:|FEATURES|acrB|multidrug|acrB	1.0	100.0	32	69.7	1.7e-13	1
OQXB	73	105	HWI-700370F:168:C7JUKANXX:6:1305:18416:39583	multidrug	YP_001693238|FEATURES|oqxB|multidrug|oqxB	1.0	100.0	33	70.1	1.3e-13	1
BICYCLOMYCIN-MULTIDRUG_EFFLUX_PROTEIN_BCR	336	368	HWI-700370F:168:C7JUKANXX:6:1315:18229:81742	multidrug	NP_456779|FEATURES|bicyclomycin-multidrug_efflux_protein_bcr|multidrug|bicyclomycin-multidrug_efflux_protein_bcr	1.0	84.8	33	59.7	1.8e-10	1
TETD	78	110	HWI-700370F:168:C7JUKANXX:6:1213:10515:47443	tetracycline	gi:135617:sp:P28816.1:TETD_ECOLX|FEATURES|tetD|tetracycline|tetD	0.999999999654	72.7	33	49.7	1.9e-07	1
PENA	430	461	HWI-700370F:168:C7JUKANXX:6:2108:8771:24732	beta-lactam	ZP_04656349|FEATURES|penA|beta-lactam|penA	1.0	78.1	32	59.7	1.8e-10	1
ACRB	138	170	HWI-700370F:168:C7JUKANXX:6:2204:16108:50788	multidrug	CP002695.1.gene992.p01|FEATURES|acrB|multidrug|acrB	1.0	87.9	33	62.4	2.8e-11	1
ACRB	110	140	HWI-700370F:168:C7JUKANXX:6:1310:12963:37454	multidrug	gi:485731880:ref:WP_001359514.1:|FEATURES|acrB|multidrug|acrB	0.999999991365	80.6	31	52.0	3.8e-08	1
OQXB	28	59	HWI-700370F:168:C7JUKANXX:6:1308:1492:76223	multidrug	YP_001693238|FEATURES|oqxB|multidrug|oqxB	0.99999995559	93.8	32	67.0	1.1e-12	1
OQXB	261	293	HWI-700370F:168:C7JUKANXX:6:2102:8156:60843	multidrug	YP_001693238|FEATURES|oqxB|multidrug|oqxB	1.0	100.0	33	65.9	2.5e-12	1
MDTD	107	139	HWI-700370F:168:C7JUKANXX:6:2307:8742:71814	multidrug	NC_002695.1.916587.p01|FEATURES|mdtD|multidrug|mdtD	0.999999999995	90.9	33	65.1	4.3e-12	1
VGAC	30	61	HWI-700370F:168:C7JUKANXX:6:1311:7281:93498	MLS	AMP35312.1|FEATURES|vgaC|MLS|vgaC	0.999999492327	84.4	32	62.0	3.6e-11	1
EMRA	285	317	HWI-700370F:168:C7JUKANXX:6:1302:3697:27480	multidrug	gi:1012702223:ref:WP_062814406.1:|FEATURES|emrA|multidrug|emrA	0.989189302881	100.0	33	71.6	4.6e-14	1
MEXB	186	218	HWI-700370F:168:C7JUKANXX:6:2104:2565:76290	multidrug	YP_001345921|FEATURES|mexB|multidrug|mexB	1.0	63.6	33	51.2	6.4e-08	1
OMPF	44	76	HWI-700370F:168:C7JUKANXX:6:2111:12791:22069	multidrug	gi:312286407:gb:EFR14320.1:|FEATURES|ompF|multidrug|ompF	0.999958248814	72.7	33	59.7	1.8e-10	1
VANR	78	109	HWI-700370F:168:C7JUKANXX:6:2101:17567:29452	glycopeptide	AF162694.1.gene5.p01|FEATURES|vanR|glycopeptide|vanR	1.0	78.1	32	59.7	1.8e-10	1
CAMP-REGULATORY_PROTEIN	47	78	HWI-700370F:168:C7JUKANXX:6:2301:2980:30269	unclassified	gi:490367208:ref:WP_004246872.1:|FEATURES|cAMP-regulatory_protein|unclassified|cAMP-regulatory_protein	0.935872603077	100.0	32	65.5	3.3e-12	1
ROSB	244	275	HWI-700370F:168:C7JUKANXX:6:1315:2073:17582	fosmidomycin	ZP_04638974|FEATURES|rosB|fosmidomycin|rosB	1.0	93.8	32	62.0	3.6e-11	1
TRANSCRIPTIONAL_REGULATORY_PROTEIN_CPXR_CPXR	81	113	HWI-700370F:168:C7JUKANXX:6:2110:4603:86568	unclassified	CP001485.1.gene721.p01|FEATURES|transcriptional_regulatory_protein_CpxR_cpxR|unclassified|transcriptional_regulatory_protein_CpxR_cpxR	0.999961184584	93.9	33	68.2	5.1e-13	1
TRANSCRIPTIONAL_REGULATORY_PROTEIN_CPXR_CPXR	98	129	HWI-700370F:168:C7JUKANXX:6:2214:12429:27634	unclassified	CP001918.1.gene5135.p01|FEATURES|transcriptional_regulatory_protein_CpxR_cpxR|unclassified|transcriptional_regulatory_protein_CpxR_cpxR	0.999999999982	87.5	32	60.5	1.1e-10	1
ACRB	722	754	HWI-700370F:168:C7JUKANXX:6:1101:7458:94243	multidrug	gi:485731880:ref:WP_001359514.1:|FEATURES|acrB|multidrug|acrB	0.999999995602	78.8	33	58.9	3.1e-10	1
ACRB	376	407	HWI-700370F:168:C7JUKANXX:6:1112:18838:60097	multidrug	gi:446414955:ref:WP_000492810.1:|FEATURES|acrB|multidrug|acrB	1.0	93.8	32	58.5	4.0e-10	1
PENA	195	227	HWI-700370F:168:C7JUKANXX:6:1212:14507:20951	beta-lactam	ZP_04656349|FEATURES|penA|beta-lactam|penA	1.0	87.9	33	63.5	1.2e-11	1
ROSB	489	521	HWI-700370F:168:C7JUKANXX:6:1301:3053:75059	fosmidomycin	gi:896190680:ref:WP_049199932.1:|FEATURES|rosB|fosmidomycin|rosB	1.0	81.8	33	59.3	2.4e-10	1
CPXA	419	451	HWI-700370F:168:C7JUKANXX:6:2303:11113:5741	aminoglycoside:aminocoumarin	NP_312864.1|FEATURES|cpxA|aminoglycoside:aminocoumarin|cpxA	0.999709920771	90.9	33	67.4	8.6e-13	1
ACRB	328	360	HWI-700370F:168:C7JUKANXX:6:2306:15841:55781	multidrug	gi:502789935:ref:WP_013024911.1:|FEATURES|acrB|multidrug|acrB	1.0	93.9	33	63.2	1.6e-11	1
ACRB	678	710	HWI-700370F:168:C7JUKANXX:6:2307:20534:16751	multidrug	gi:491078681:ref:WP_004940301.1:|FEATURES|acrB|multidrug|acrB	1.0	97.0	33	70.9	7.8e-14	1
ESCHERICHIA_COLI_LAMB	155	187	HWI-700370F:168:C7JUKANXX:6:2204:19076:86017	multidrug	BAB38442|FEATURES|Escherichia_coli_LamB|multidrug|Escherichia_coli_LamB	0.999993626434	69.7	33	49.7	1.9e-07	1
KDPE	165	197	HWI-700370F:168:C7JUKANXX:6:2102:5194:92623	aminoglycoside	NP_415222.1|FEATURES|kdpE|aminoglycoside|kdpE	0.999993267495	97.0	33	71.6	4.6e-14	1
OMPF	293	325	HWI-700370F:168:C7JUKANXX:6:1209:7804:13879	multidrug	gi:15131544:emb:CAC48383.1:|FEATURES|ompF|multidrug|ompF	0.948237645214	84.8	33	65.9	2.5e-12	1
ACRB	709	741	HWI-700370F:168:C7JUKANXX:6:1204:15027:80363	multidrug	AAQ21216|FEATURES|acrB|multidrug|acrB	1.0	90.9	33	65.1	4.3e-12	1
MDTD	273	305	HWI-700370F:168:C7JUKANXX:6:2311:1922:61958	multidrug	gi:545277213:ref:WP_021564462.1:|FEATURES|mdtD|multidrug|mdtD	0.999999999974	87.9	33	65.1	4.3e-12	1
MULTIDRUG_ABC_TRANSPORTER	532	564	HWI-700370F:168:C7JUKANXX:6:1311:19265:64461	multidrug	gi:446519900:ref:WP_000597246.1:|FEATURES|multidrug_ABC_transporter|multidrug|multidrug_ABC_transporter	1.0	60.6	33	47.0	1.2e-06	1
TRANSCRIPTIONAL_REGULATORY_PROTEIN_CPXR_CPXR	89	119	HWI-700370F:168:C7JUKANXX:6:1305:16561:75575	unclassified	CP001485.1.gene721.p01|FEATURES|transcriptional_regulatory_protein_CpxR_cpxR|unclassified|transcriptional_regulatory_protein_CpxR_cpxR	0.993083242365	71.0	31	46.2	2.1e-06	1
ACRB	564	595	HWI-700370F:168:C7JUKANXX:6:1101:9104:39008	multidrug	gi:485731880:ref:WP_001359514.1:|FEATURES|acrB|multidrug|acrB	0.999999993466	78.1	32	54.7	5.8e-09	1
ACRB	311	343	HWI-700370F:168:C7JUKANXX:6:2115:12990:85125	multidrug	YP_454364|FEATURES|acrB|multidrug|acrB	1.0	75.8	33	55.5	3.4e-09	1
OMPF	9	41	HWI-700370F:168:C7JUKANXX:6:1112:16855:48767	multidrug	gi:504720116:ref:WP_014907218.1:|FEATURES|ompF|multidrug|ompF	0.999999999637	75.8	33	55.8	2.6e-09	1
MDTE	80	112	HWI-700370F:168:C7JUKANXX:6:2311:10831:21378	multidrug	CP001918.1.gene3442.p01|FEATURES|mdtE|multidrug|mdtE	0.999999999965	78.8	33	57.4	9.0e-10	1
TRIC	967	997	HWI-700370F:168:C7JUKANXX:6:1210:11688:63495	triclosan	NP_248848.1|FEATURES|TriC|triclosan|TriC	0.999999984433	71.0	31	53.1	1.7e-08	1
OMPR	50	81	HWI-700370F:168:C7JUKANXX:6:1106:1328:37789	multidrug	gi:514966815:ref:WP_016655114.1:|FEATURES|ompR|multidrug|ompR	0.999999996282	66.7	33	45.1	4.6e-06	1
EMRD	3	35	HWI-700370F:168:C7JUKANXX:6:1306:7603:11412	multidrug	YP_001174764|FEATURES|emrD|multidrug|emrD	0.999999923794	69.7	33	47.4	9.3e-07	1
OMPF	299	331	HWI-700370F:168:C7JUKANXX:6:2212:7807:23463	multidrug	gi:312286407:gb:EFR14320.1:|FEATURES|ompF|multidrug|ompF	0.99999995055	66.7	33	52.8	2.2e-08	1
PBP-1B	635	667	HWI-700370F:168:C7JUKANXX:6:1213:5973:100756	beta-lactam	YP_002467958|FEATURES|PBP-1B|beta-lactam|PBP-1B	0.999999999848	78.8	33	65.9	2.5e-12	1
AAC(6')-IB8	1	31	HWI-700370F:168:C7JUKANXX:6:1204:16571:27651	aminoglycoside	YP_009062819.1|FEATURES|AAC(6')-Ib8|aminoglycoside|AAC(6')-Ib8	0.999988828784	80.6	31	57.0	1.2e-09	1
OMPF	66	98	HWI-700370F:168:C7JUKANXX:6:2201:5522:59807	multidrug	gi:823296122:ref:WP_047051707.1:|FEATURES|ompF|multidrug|ompF	0.999999999982	75.8	33	60.1	1.4e-10	1
VANR	88	119	HWI-700370F:168:C7JUKANXX:6:2109:8967:59616	glycopeptide	gi:1045412091:ref:WP_065484665.1:|FEATURES|vanR|glycopeptide|vanR	1.0	71.9	32	52.4	2.9e-08	1
ROSB	111	143	HWI-700370F:168:C7JUKANXX:6:2208:16194:68016	fosmidomycin	ZP_04615639|FEATURES|rosB|fosmidomycin|rosB	1.0	93.9	33	67.0	1.1e-12	1
TOLC	67	99	HWI-700370F:168:C7JUKANXX:6:1113:9038:91867	multidrug	gi:695827459:ref:WP_032741002.1:|FEATURES|TolC|multidrug|TolC	1.0	78.8	33	61.6	4.7e-11	1
ADEL	31	62	HWI-700370F:168:C7JUKANXX:6:2204:20639:56068	multidrug	ALH22601.1|FEATURES|adeL|multidrug|adeL	0.999999176867	65.6	32	47.0	1.2e-06	1
BACA	175	207	HWI-700370F:168:C7JUKANXX:6:1308:9509:51303	bacitracin	Q6D159|FEATURES|bacA|bacitracin|bacA	1.0	100.0	33	66.6	1.5e-12	1
TOLC	438	472	HWI-700370F:168:C7JUKANXX:6:2101:14238:79425	multidrug	gi:1005722588:ref:WP_061707191.1:|FEATURES|TolC|multidrug|TolC	0.999982667807	65.7	35	46.2	2.1e-06	1
OQXB	583	614	HWI-700370F:168:C7JUKANXX:6:1207:7547:35647	multidrug	YP_001693238|FEATURES|oqxB|multidrug|oqxB	0.999999178131	90.6	32	58.9	3.1e-10	1
MULTIDRUG_ABC_TRANSPORTER	532	562	HWI-700370F:168:C7JUKANXX:6:2305:16105:56626	multidrug	gi:497748188:ref:WP_010062372.1:|FEATURES|multidrug_ABC_transporter|multidrug|multidrug_ABC_transporter	1.0	93.5	31	59.3	2.4e-10	1
OMPF	98	129	HWI-700370F:168:C7JUKANXX:6:1201:6750:81058	multidrug	CP004022.1.gene834.p01|FEATURES|ompF|multidrug|ompF	0.999998550352	65.6	32	53.5	1.3e-08	1
ACRB	7	39	HWI-700370F:168:C7JUKANXX:6:1215:14187:43417	multidrug	AAQ21216|FEATURES|acrB|multidrug|acrB	1.0	87.9	33	64.3	7.3e-12	1
ACRB	742	774	HWI-700370F:168:C7JUKANXX:6:1201:15411:96206	multidrug	gi:485731880:ref:WP_001359514.1:|FEATURES|acrB|multidrug|acrB	0.999999999568	75.8	33	63.5	1.2e-11	1
ACRB	750	781	HWI-700370F:168:C7JUKANXX:6:2315:18810:73503	multidrug	gi:485731880:ref:WP_001359514.1:|FEATURES|acrB|multidrug|acrB	1.0	78.1	32	61.2	6.2e-11	1
PENA	447	479	HWI-700370F:168:C7JUKANXX:6:1109:4577:90429	beta-lactam	ZP_04656349|FEATURES|penA|beta-lactam|penA	1.0	66.7	33	52.0	3.8e-08	1
PBP-1A	544	574	HWI-700370F:168:C7JUKANXX:6:1310:16109:13470	beta-lactam	EDJ91555|FEATURES|PBP-1A|beta-lactam|PBP-1A	1.0	67.7	31	48.1	5.4e-07	1
PENA	53	84	HWI-700370F:168:C7JUKANXX:6:1303:7849:84441	beta-lactam	ZP_04656349|FEATURES|penA|beta-lactam|penA	1.0	84.4	32	64.7	5.6e-12	1
MEXX	267	299	HWI-700370F:168:C7JUKANXX:6:1310:5117:22643	multidrug	gi:694094409:ref:WP_032439017.1:|FEATURES|mexX|multidrug|mexX	1.0	87.9	33	64.3	7.3e-12	1
MDTK	4	36	HWI-700370F:168:C7JUKANXX:6:1203:18371:74625	multidrug	gi:754964131:ref:WP_042320052.1:|FEATURES|mdtK|multidrug|mdtK	1.0	84.8	33	60.5	1.1e-10	1
ACRB	140	171	HWI-700370F:168:C7JUKANXX:6:2206:17485:98764	multidrug	CP002695.1.gene992.p01|FEATURES|acrB|multidrug|acrB	1.0	90.6	32	63.5	1.2e-11	1
EMRA	157	189	HWI-700370F:168:C7JUKANXX:6:1302:11718:48566	multidrug	gi:740320274:ref:WP_038157440.1:|FEATURES|emrA|multidrug|emrA	0.987027972559	90.9	33	63.2	1.6e-11	1
EMRB	471	503	HWI-700370F:168:C7JUKANXX:6:1112:2525:70638	multidrug	gi:585330820:ref:WP_024212479.1:|FEATURES|emrB|multidrug|emrB	0.999992410899	84.8	33	64.3	7.3e-12	1
PENA	27	59	HWI-700370F:168:C7JUKANXX:6:1314:20841:90882	beta-lactam	ZP_04656349|FEATURES|penA|beta-lactam|penA	1.0	69.7	33	54.7	5.8e-09	1
EMRA	316	348	HWI-700370F:168:C7JUKANXX:6:2109:15278:73144	multidrug	gi:922961918:ref:WP_053390100.1:|FEATURES|emrA|multidrug|emrA	0.982982008059	75.8	33	54.3	7.6e-09	1
ROSB	110	142	HWI-700370F:168:C7JUKANXX:6:2104:2690:12115	fosmidomycin	ZP_04615639|FEATURES|rosB|fosmidomycin|rosB	1.0	93.9	33	66.2	1.9e-12	1
ACRB	973	1005	HWI-700370F:168:C7JUKANXX:6:1113:7415:29602	multidrug	gi:502789935:ref:WP_013024911.1:|FEATURES|acrB|multidrug|acrB	1.0	100.0	33	65.9	2.5e-12	1
ROSB	133	164	HWI-700370F:168:C7JUKANXX:6:2210:11277:92995	fosmidomycin	YP_001477377|FEATURES|rosB|fosmidomycin|rosB	1.0	96.9	32	62.4	2.8e-11	1
EMRB	332	364	HWI-700370F:168:C7JUKANXX:6:2109:7372:6602	multidrug	gi:486057056:ref:WP_001507824.1:|FEATURES|emrB|multidrug|emrB	0.999511491721	100.0	33	75.1	4.1e-15	1
ESCHERICHIA_COLI_LAMB	243	275	HWI-700370F:168:C7JUKANXX:6:1101:14833:18747	multidrug	BAB38442|FEATURES|Escherichia_coli_LamB|multidrug|Escherichia_coli_LamB	0.999996277787	75.8	33	58.9	3.1e-10	1
PENA	300	332	HWI-700370F:168:C7JUKANXX:6:2313:14681:4543	beta-lactam	YP_002226185|FEATURES|penA|beta-lactam|penA	1.0	63.6	33	47.8	7.1e-07	1
ACRA	76	108	HWI-700370F:168:C7JUKANXX:6:1207:6390:69079	multidrug	YP_002240036|FEATURES|acrA|multidrug|acrA	1.0	87.9	33	64.7	5.6e-12	1
ADER	85	116	HWI-700370F:168:C7JUKANXX:6:2209:10418:21392	multidrug	ADM92605.1|FEATURES|adeR|multidrug|adeR	0.99999658387	62.5	32	45.8	2.7e-06	1
MSBA	109	141	HWI-700370F:168:C7JUKANXX:6:2314:18238:69627	nitroimidazole	NP_415434.1|FEATURES|msbA|nitroimidazole|msbA	0.9999132763	97.0	33	65.5	3.3e-12	1
OMPF	91	122	HWI-700370F:168:C7JUKANXX:6:1102:4897:55781	multidrug	gi:505383854:ref:WP_015570956.1:|FEATURES|ompF|multidrug|ompF	1.0	90.6	32	65.1	4.3e-12	1
COB(I)ALAMIN_ADENOLSYLTRANSFERASE	136	168	HWI-700370F:168:C7JUKANXX:6:1102:11830:26458	unclassified	gi:915954384:ref:WP_050939464.1:|FEATURES|cob(I)alamin_adenolsyltransferase|unclassified|cob(I)alamin_adenolsyltransferase	1.0	69.7	33	55.5	3.4e-09	1
MAJOR_FACILITATOR_SUPERFAMILY_TRANSPORTER	25	57	HWI-700370F:168:C7JUKANXX:6:2203:11909:49939	multidrug	CP001918.1.gene2931.p01|FEATURES|major_facilitator_superfamily_transporter|multidrug|major_facilitator_superfamily_transporter	0.999652623686	97.0	33	67.8	6.6e-13	1
EMRB	130	162	HWI-700370F:168:C7JUKANXX:6:2205:5016:83630	multidrug	gi:754956999:ref:WP_042313106.1:|FEATURES|emrB|multidrug|emrB	0.999856474681	93.9	33	68.6	3.9e-13	1
PBP-1B	634	666	HWI-700370F:168:C7JUKANXX:6:1312:19402:99943	beta-lactam	YP_002467958|FEATURES|PBP-1B|beta-lactam|PBP-1B	0.999999999825	78.8	33	65.1	4.3e-12	1
OMPF	98	128	HWI-700370F:168:C7JUKANXX:6:2104:16476:85775	multidrug	gi:377849761:gb:EHU14730.1:|FEATURES|ompF|multidrug|ompF	0.99999997616	80.6	31	57.4	9.0e-10	1
MEXB	983	1015	HWI-700370F:168:C7JUKANXX:6:1211:9109:61383	multidrug	gi:759528585:ref:WP_043248665.1:|FEATURES|mexB|multidrug|mexB	1.0	87.9	33	60.5	1.1e-10	1
ACRB	329	361	HWI-700370F:168:C7JUKANXX:6:1201:15265:93081	multidrug	gi:446414955:ref:WP_000492810.1:|FEATURES|acrB|multidrug|acrB	1.0	81.8	33	53.5	1.3e-08	1
KASUGAMYCIN_RESISTANCE_PROTEIN_KSGA	128	160	HWI-700370F:168:C7JUKANXX:6:2207:19223:86889	aminoglycoside	A7FMC1|FEATURES|kasugamycin_resistance_protein_ksgA|aminoglycoside|kasugamycin_resistance_protein_ksgA	1.0	87.9	33	62.4	2.8e-11	1
YOJI	212	242	HWI-700370F:168:C7JUKANXX:6:1302:6907:87566	peptide	NP_416715.1|FEATURES|YojI|peptide|YojI	0.999999700725	71.0	31	53.1	1.7e-08	1
OQXB	68	100	HWI-700370F:168:C7JUKANXX:6:1202:11936:63246	multidrug	YP_001693238|FEATURES|oqxB|multidrug|oqxB	1.0	100.0	33	68.6	3.9e-13	1
BACA	11	43	HWI-700370F:168:C7JUKANXX:6:2214:6481:60453	bacitracin	YP_001178170|FEATURES|bacA|bacitracin|bacA	1.0	100.0	33	68.6	3.9e-13	1
RPOB2	1042	1074	HWI-700370F:168:C7JUKANXX:6:2108:8966:30333	multidrug	BAD59497.1|FEATURES|rpoB2|multidrug|rpoB2	0.999999519392	87.9	33	66.6	1.5e-12	1
EPTA	209	241	HWI-700370F:168:C7JUKANXX:6:1102:16023:89828	peptide	BAE78116.1|FEATURES|eptA|peptide|eptA	0.999999584572	66.7	33	45.1	4.6e-06	1
VAND	91	121	HWI-700370F:168:C7JUKANXX:6:1205:17919:77904	glycopeptide	gi:1002798395:gb:AMN85478.1:|FEATURES|vanD|glycopeptide|vanD	0.99999999926	64.5	31	52.0	3.8e-08	1
TRANSCRIPTIONAL_REGULATORY_PROTEIN_CPXR_CPXR	62	94	HWI-700370F:168:C7JUKANXX:6:1313:19393:93440	unclassified	CP001918.1.gene5135.p01|FEATURES|transcriptional_regulatory_protein_CpxR_cpxR|unclassified|transcriptional_regulatory_protein_CpxR_cpxR	1.0	97.0	33	64.3	7.3e-12	1
MDTK	344	376	HWI-700370F:168:C7JUKANXX:6:1212:8486:94205	multidrug	gi:555222058:ref:WP_023214681.1:|FEATURES|mdtK|multidrug|mdtK	1.0	93.9	33	63.9	9.6e-12	1
PENA	194	226	HWI-700370F:168:C7JUKANXX:6:1303:16623:96519	beta-lactam	ZP_04656349|FEATURES|penA|beta-lactam|penA	1.0	72.7	33	54.7	5.8e-09	1
OMPF	224	256	HWI-700370F:168:C7JUKANXX:6:1213:13631:99513	multidrug	CP000034.1.gene2328.p01|FEATURES|ompF|multidrug|ompF	0.986319035687	75.8	33	57.0	1.2e-09	1
MDTK	20	52	HWI-700370F:168:C7JUKANXX:6:1306:15926:57685	fluoroquinolone	AML99881.1|FEATURES|MdtK|fluoroquinolone|MdtK	0.999992595237	72.7	33	58.5	4.0e-10	1
PENA	46	78	HWI-700370F:168:C7JUKANXX:6:2313:19091:66348	beta-lactam	ZP_04656349|FEATURES|penA|beta-lactam|penA	1.0	72.7	33	54.3	7.6e-09	1
KASUGAMYCIN_RESISTANCE_PROTEIN_KSGA	160	192	HWI-700370F:168:C7JUKANXX:6:2301:11665:95579	aminoglycoside	YP_002240485|FEATURES|kasugamycin_resistance_protein_ksgA|aminoglycoside|kasugamycin_resistance_protein_ksgA	1.0	90.9	33	66.2	1.9e-12	1
PENA	375	407	HWI-700370F:168:C7JUKANXX:6:1309:13166:78389	beta-lactam	ZP_04656349|FEATURES|penA|beta-lactam|penA	1.0	69.7	33	51.6	4.9e-08	1
ACRB	398	430	HWI-700370F:168:C7JUKANXX:6:1313:12245:27438	multidrug	gi:446414955:ref:WP_000492810.1:|FEATURES|acrB|multidrug|acrB	1.0	97.0	33	62.8	2.1e-11	1
MDTD	237	269	HWI-700370F:168:C7JUKANXX:6:1104:8194:93196	multidrug	gi:693109153:ref:WP_032261825.1:|FEATURES|mdtD|multidrug|mdtD	0.999999999596	63.6	33	47.8	7.1e-07	1
ACRB	730	762	HWI-700370F:168:C7JUKANXX:6:2214:3430:100786	multidrug	gi:447055218:ref:WP_001132474.1:|FEATURES|acrB|multidrug|acrB	0.999998111111	81.8	33	61.6	4.7e-11	1
PBP-1B	439	470	HWI-700370F:168:C7JUKANXX:6:2309:5629:44827	beta-lactam	YP_002467958|FEATURES|PBP-1B|beta-lactam|PBP-1B	0.999999998589	78.1	32	53.5	1.3e-08	1
TAEA	466	498	HWI-700370F:168:C7JUKANXX:6:1101:17429:22342	pleuromutilin	APB03219.1|FEATURES|TaeA|pleuromutilin|TaeA	0.999883412891	66.7	33	48.9	3.2e-07	1
OQXB	287	319	HWI-700370F:168:C7JUKANXX:6:2111:3898:53045	multidrug	YP_001693238|FEATURES|oqxB|multidrug|oqxB	0.999999917524	90.9	33	60.5	1.1e-10	1
BICYCLOMYCIN-MULTIDRUG_EFFLUX_PROTEIN_BCR	209	240	HWI-700370F:168:C7JUKANXX:6:2105:19052:46994	multidrug	YP_689681|FEATURES|bicyclomycin-multidrug_efflux_protein_bcr|multidrug|bicyclomycin-multidrug_efflux_protein_bcr	1.0	81.2	32	60.1	1.4e-10	1
DNA-BINDING_PROTEIN_H-NS	94	127	HWI-700370F:168:C7JUKANXX:6:2214:18428:85033	unclassified	CP000308.1.gene1582.p01|FEATURES|DNA-binding_protein_H-NS|unclassified|DNA-binding_protein_H-NS	0.999999999999	76.5	34	55.1	4.4e-09	1
OMPR	148	180	HWI-700370F:168:C7JUKANXX:6:1110:10680:100886	multidrug	CP000034.1.gene3672.p01|FEATURES|ompR|multidrug|ompR	0.999999203317	100.0	33	71.2	6.0e-14	1
ACRB	24	54	HWI-700370F:168:C7JUKANXX:6:1110:12847:73996	multidrug	gi:485731880:ref:WP_001359514.1:|FEATURES|acrB|multidrug|acrB	1.0	74.2	31	50.8	8.4e-08	1
ACRB	181	213	HWI-700370F:168:C7JUKANXX:6:2305:19512:97502	multidrug	YP_001908403|FEATURES|acrB|multidrug|acrB	1.0	93.9	33	70.1	1.3e-13	1
CPXA	304	334	HWI-700370F:168:C7JUKANXX:6:2308:15807:28886	aminoglycoside:aminocoumarin	NP_312864.1|FEATURES|cpxA|aminoglycoside:aminocoumarin|cpxA	0.997263783083	64.5	31	45.8	2.7e-06	1
MAJOR_FACILITATOR_SUPERFAMILY_TRANSPORTER	289	321	HWI-700370F:168:C7JUKANXX:6:2101:5906:69782	multidrug	CP001918.1.gene2931.p01|FEATURES|major_facilitator_superfamily_transporter|multidrug|major_facilitator_superfamily_transporter	0.999999080019	97.0	33	67.8	6.6e-13	1
YOJI	488	520	HWI-700370F:168:C7JUKANXX:6:2316:7320:78764	peptide	NP_416715.1|FEATURES|YojI|peptide|YojI	0.999999829053	78.8	33	60.1	1.4e-10	1
VGAC	7	39	HWI-700370F:168:C7JUKANXX:6:1208:9680:33897	MLS	AMP35312.1|FEATURES|vgaC|MLS|vgaC	0.999999664186	97.0	33	67.4	8.6e-13	1
ESCHERICHIA_COLI_LAMB	331	363	HWI-700370F:168:C7JUKANXX:6:2306:14442:27764	multidrug	BAB38442|FEATURES|Escherichia_coli_LamB|multidrug|Escherichia_coli_LamB	0.999996349734	69.7	33	59.3	2.4e-10	1
ACRB	504	535	HWI-700370F:168:C7JUKANXX:6:2109:9642:81060	multidrug	gi:812045371:emb:CRH28493.1:|FEATURES|acrB|multidrug|acrB	1.0	90.6	32	69.3	2.3e-13	1
ACRB	49	81	HWI-700370F:168:C7JUKANXX:6:1104:10954:46472	multidrug	gi:485731880:ref:WP_001359514.1:|FEATURES|acrB|multidrug|acrB	1.0	93.9	33	63.5	1.2e-11	1
OMPR	191	223	HWI-700370F:168:C7JUKANXX:6:2214:1136:77124	multidrug	CP000034.1.gene3672.p01|FEATURES|ompR|multidrug|ompR	0.999999109177	93.9	33	66.2	1.9e-12	1
PENA	141	172	HWI-700370F:168:C7JUKANXX:6:1113:16170:27114	beta-lactam	ZP_03164918|FEATURES|penA|beta-lactam|penA	1.0	75.0	32	56.2	2.0e-09	1
OQXB	919	951	HWI-700370F:168:C7JUKANXX:6:2304:8091:80033	multidrug	YP_001693238|FEATURES|oqxB|multidrug|oqxB	1.0	97.0	33	67.4	8.6e-13	1
TOLC	182	212	HWI-700370F:168:C7JUKANXX:6:1201:16440:59952	multidrug	gi:751932569:ref:WP_041147277.1:|FEATURES|TolC|multidrug|TolC	1.0	90.3	31	57.8	6.9e-10	1
EMRA	174	205	HWI-700370F:168:C7JUKANXX:6:1105:20454:77695	multidrug	gi:498120214:ref:WP_010434370.1:|FEATURES|emrA|multidrug|emrA	0.984166230702	84.4	32	58.2	5.2e-10	1
ESCHERICHIA_COLI_LAMB	310	341	HWI-700370F:168:C7JUKANXX:6:2203:4560:37094	multidrug	BAB38442|FEATURES|Escherichia_coli_LamB|multidrug|Escherichia_coli_LamB	0.999996277787	68.8	32	58.9	3.1e-10	1
ACRB	857	889	HWI-700370F:168:C7JUKANXX:6:1104:12571:51970	multidrug	gi:446414955:ref:WP_000492810.1:|FEATURES|acrB|multidrug|acrB	1.0	81.8	33	54.7	5.8e-09	1
OQXB	711	743	HWI-700370F:168:C7JUKANXX:6:2303:1340:87195	multidrug	YP_001693238|FEATURES|oqxB|multidrug|oqxB	1.0	97.0	33	69.3	2.3e-13	1
MDTG	324	354	HWI-700370F:168:C7JUKANXX:6:1306:8345:98735	multidrug	gi:445996313:ref:WP_000074168.1:|FEATURES|mdtG|multidrug|mdtG	1.0	71.0	31	47.8	7.1e-07	1
ACRB	377	409	HWI-700370F:168:C7JUKANXX:6:2112:18031:48645	multidrug	gi:502789935:ref:WP_013024911.1:|FEATURES|acrB|multidrug|acrB	1.0	97.0	33	65.9	2.5e-12	1
MUXC	670	702	HWI-700370F:168:C7JUKANXX:6:2308:2217:5724	multidrug	NP_251216.1|FEATURES|MuxC|multidrug|MuxC	0.999998902455	60.6	33	45.1	4.6e-06	1
ACRB	875	907	HWI-700370F:168:C7JUKANXX:6:2310:17048:25500	multidrug	gi:727178815:ref:WP_033642107.1:|FEATURES|acrB|multidrug|acrB	1.0	90.9	33	64.3	7.3e-12	1
CPXA	406	438	HWI-700370F:168:C7JUKANXX:6:2302:4526:30869	aminoglycoside:aminocoumarin	NP_312864.1|FEATURES|cpxA|aminoglycoside:aminocoumarin|cpxA	0.99974232782	93.9	33	68.6	3.9e-13	1
TRIC	413	444	HWI-700370F:168:C7JUKANXX:6:1314:17285:45537	triclosan	NP_248848.1|FEATURES|TriC|triclosan|TriC	0.999999960575	68.8	32	47.8	7.1e-07	1
TRIC	441	473	HWI-700370F:168:C7JUKANXX:6:2216:1501:34870	triclosan	NP_248848.1|FEATURES|TriC|triclosan|TriC	0.999999973821	66.7	33	50.1	1.4e-07	1
ACRB	398	430	HWI-700370F:168:C7JUKANXX:6:2303:17265:63852	multidrug	gi:446414955:ref:WP_000492810.1:|FEATURES|acrB|multidrug|acrB	1.0	97.0	33	62.8	2.1e-11	1
MDTK	279	311	HWI-700370F:168:C7JUKANXX:6:2203:13401:49507	multidrug	CP004022.1.gene1427.p01|FEATURES|mdtK|multidrug|mdtK	1.0	81.8	33	56.6	1.5e-09	1
MDTK	251	283	HWI-700370F:168:C7JUKANXX:6:2103:4505:92118	multidrug	YP_001570595|FEATURES|mdtK|multidrug|mdtK	1.0	100.0	33	64.3	7.3e-12	1
MEXE	183	215	HWI-700370F:168:C7JUKANXX:6:2316:13172:37493	multidrug	gi:503835165:ref:WP_014069159.1:|FEATURES|mexE|multidrug|mexE	1.0	90.9	33	61.2	6.2e-11	1
OQXB	248	279	HWI-700370F:168:C7JUKANXX:6:1209:8142:96336	multidrug	YP_001693238|FEATURES|oqxB|multidrug|oqxB	0.999999698495	87.5	32	59.3	2.4e-10	1
MDTK	326	358	HWI-700370F:168:C7JUKANXX:6:1114:7648:48411	multidrug	gi:851915138:ref:WP_048216502.1:|FEATURES|mdtK|multidrug|mdtK	1.0	84.8	33	57.0	1.2e-09	1
TRIC	143	175	HWI-700370F:168:C7JUKANXX:6:2316:4540:76728	triclosan	NP_248848.1|FEATURES|TriC|triclosan|TriC	0.999999967617	63.6	33	48.9	3.2e-07	1
BAER	67	99	HWI-700370F:168:C7JUKANXX:6:1103:16462:59335	multidrug	YP_490321.1|FEATURES|baeR|multidrug|baeR	0.999999999787	81.8	33	59.3	2.4e-10	1
MAJOR_FACILITATOR_SUPERFAMILY_TRANSPORTER	65	97	HWI-700370F:168:C7JUKANXX:6:1111:3958:79023	multidrug	YP_001419960|FEATURES|major_facilitator_superfamily_transporter|multidrug|major_facilitator_superfamily_transporter	0.99999999632	60.6	33	50.1	1.4e-07	1
TRIC	113	145	HWI-700370F:168:C7JUKANXX:6:2105:8794:71216	triclosan	NP_248848.1|FEATURES|TriC|triclosan|TriC	0.999999967617	60.6	33	48.9	3.2e-07	1
MEXB	192	223	HWI-700370F:168:C7JUKANXX:6:1301:9661:93135	multidrug	YP_001345921|FEATURES|mexB|multidrug|mexB	0.99999999999	62.5	32	49.3	2.4e-07	1
TRIC	448	480	HWI-700370F:168:C7JUKANXX:6:1215:21102:67846	triclosan	NP_248848.1|FEATURES|TriC|triclosan|TriC	0.999999979856	66.7	33	51.6	4.9e-08	1
YOJI	81	113	HWI-700370F:168:C7JUKANXX:6:1106:15240:5698	peptide	NP_416715.1|FEATURES|YojI|peptide|YojI	0.999999776325	84.8	33	56.6	1.5e-09	1
ADER	87	119	HWI-700370F:168:C7JUKANXX:6:2203:16600:73250	multidrug	ADM92605.1|FEATURES|adeR|multidrug|adeR	0.999996465198	60.6	33	45.1	4.6e-06	1
OQXA	314	345	HWI-700370F:168:C7JUKANXX:6:1311:16831:60228	multidrug	YP_001693237.1|FEATURES|oqxA|multidrug|oqxA	0.999998135476	81.2	32	57.4	9.0e-10	1
MDTK	29	61	HWI-700370F:168:C7JUKANXX:6:2111:14731:62227	multidrug	gi:555222058:ref:WP_023214681.1:|FEATURES|mdtK|multidrug|mdtK	1.0	90.9	33	63.5	1.2e-11	1
PENA	190	222	HWI-700370F:168:C7JUKANXX:6:1212:1568:40419	beta-lactam	ZP_04656349|FEATURES|penA|beta-lactam|penA	1.0	84.8	33	62.8	2.1e-11	1
PENA	308	339	HWI-700370F:168:C7JUKANXX:6:2316:1288:15942	beta-lactam	YP_002146111|FEATURES|penA|beta-lactam|penA	1.0	93.8	32	63.9	9.6e-12	1
MULTIDRUG_ABC_TRANSPORTER	456	488	HWI-700370F:168:C7JUKANXX:6:1208:17559:73134	multidrug	gi:896355182:ref:WP_049310020.1:|FEATURES|multidrug_ABC_transporter|multidrug|multidrug_ABC_transporter	1.0	93.9	33	65.5	3.3e-12	1
OMPF	87	119	HWI-700370F:168:C7JUKANXX:6:1312:2641:66130	multidrug	gi:823296122:ref:WP_047051707.1:|FEATURES|ompF|multidrug|ompF	0.999999999982	90.9	33	67.0	1.1e-12	1
ACRB	276	308	HWI-700370F:168:C7JUKANXX:6:2211:1477:96079	multidrug	ZP_03832747|FEATURES|acrB|multidrug|acrB	0.999999999998	72.7	33	50.4	1.1e-07	1
EMRD	49	80	HWI-700370F:168:C7JUKANXX:6:1101:7082:19457	multidrug	YP_002846930|FEATURES|emrD|multidrug|emrD	1.0	90.6	32	60.1	1.4e-10	1
TRIC	958	990	HWI-700370F:168:C7JUKANXX:6:2314:12973:82753	triclosan	NP_248848.1|FEATURES|TriC|triclosan|TriC	0.999999976516	75.8	33	55.8	2.6e-09	1
ACRB	714	746	HWI-700370F:168:C7JUKANXX:6:2214:12297:61855	multidrug	gi:485731880:ref:WP_001359514.1:|FEATURES|acrB|multidrug|acrB	0.999999993466	78.8	33	54.7	5.8e-09	1
EPTA	328	359	HWI-700370F:168:C7JUKANXX:6:1101:3697:99940	peptide	BAE78116.1|FEATURES|eptA|peptide|eptA	0.999999954482	81.2	32	66.2	1.9e-12	1
MDTL	53	85	HWI-700370F:168:C7JUKANXX:6:1107:5477:14289	multidrug	gi:446988854:ref:WP_001066110.1:|FEATURES|mdtL|multidrug|mdtL	0.999999819559	60.6	33	45.8	2.7e-06	1
ROSB	62	94	HWI-700370F:168:C7JUKANXX:6:1102:12467:23441	fosmidomycin	ZP_04638974|FEATURES|rosB|fosmidomycin|rosB	1.0	90.9	33	62.4	2.8e-11	1
ACRB	907	939	HWI-700370F:168:C7JUKANXX:6:1211:20980:39247	multidrug	gi:503341948:ref:WP_013576609.1:|FEATURES|acrB|multidrug|acrB	1.0	63.6	33	51.2	6.4e-08	1
BICYCLOMYCIN-MULTIDRUG_EFFLUX_PROTEIN_BCR	361	393	HWI-700370F:168:C7JUKANXX:6:2315:18576:43674	multidrug	NP_456779|FEATURES|bicyclomycin-multidrug_efflux_protein_bcr|multidrug|bicyclomycin-multidrug_efflux_protein_bcr	0.999999999995	69.7	33	51.6	4.9e-08	1
MDTK	33	65	HWI-700370F:168:C7JUKANXX:6:1210:13865:58599	fluoroquinolone	AML99881.1|FEATURES|MdtK|fluoroquinolone|MdtK	0.999958037409	90.9	33	65.1	4.3e-12	1
OMPR	258	289	HWI-700370F:168:C7JUKANXX:6:1210:18916:91166	multidrug	CP000034.1.gene3672.p01|FEATURES|ompR|multidrug|ompR	0.999999097414	100.0	32	67.8	6.6e-13	1
OQXB	140	172	HWI-700370F:168:C7JUKANXX:6:2315:1452:60123	multidrug	YP_001693238|FEATURES|oqxB|multidrug|oqxB	1.0	84.8	33	61.6	4.7e-11	1
VGAC	5	37	HWI-700370F:168:C7JUKANXX:6:1116:17306:34763	MLS	AMP35312.1|FEATURES|vgaC|MLS|vgaC	0.99999962465	87.9	33	65.9	2.5e-12	1
CPXA	151	183	HWI-700370F:168:C7JUKANXX:6:2116:13402:101142	aminoglycoside:aminocoumarin	NP_312864.1|FEATURES|cpxA|aminoglycoside:aminocoumarin|cpxA	0.999503024462	90.9	33	62.0	3.6e-11	1
EPTA	359	389	HWI-700370F:168:C7JUKANXX:6:1202:18371:98891	peptide	BAE78116.1|FEATURES|eptA|peptide|eptA	0.999999811045	80.6	31	58.9	3.1e-10	1
ACRB	773	804	HWI-700370F:168:C7JUKANXX:6:1203:12280:78224	multidrug	gi:485731880:ref:WP_001359514.1:|FEATURES|acrB|multidrug|acrB	0.999999998982	71.9	32	57.8	6.9e-10	1
MDTK	172	204	HWI-700370F:168:C7JUKANXX:6:2113:18946:60819	multidrug	gi:507090493:ref:WP_016161206.1:|FEATURES|mdtK|multidrug|mdtK	1.0	93.9	33	72.4	2.7e-14	1
MSBA	294	326	HWI-700370F:168:C7JUKANXX:6:2302:18503:93330	nitroimidazole	NP_415434.1|FEATURES|msbA|nitroimidazole|msbA	0.999909568697	93.9	33	65.1	4.3e-12	1
RPOB2	1016	1048	HWI-700370F:168:C7JUKANXX:6:1304:3731:12281	multidrug	BAD59497.1|FEATURES|rpoB2|multidrug|rpoB2	0.999999490761	84.8	33	64.3	7.3e-12	1
MARA	17	47	HWI-700370F:168:C7JUKANXX:6:1312:12267:57129	multidrug	YP_489794.1|FEATURES|marA|multidrug|marA	0.999996892133	61.3	31	50.4	1.1e-07	1
EPTA	466	496	HWI-700370F:168:C7JUKANXX:6:2112:15849:67101	peptide	BAE78116.1|FEATURES|eptA|peptide|eptA	0.999999943648	83.9	31	63.5	1.2e-11	1
MDTG	274	305	HWI-700370F:168:C7JUKANXX:6:2114:18619:6424	multidrug	gi:852054322:ref:WP_048271543.1:|FEATURES|mdtG|multidrug|mdtG	0.999999999999	62.5	32	47.0	1.2e-06	1
ACRB	858	890	HWI-700370F:168:C7JUKANXX:6:1110:20976:94073	multidrug	gi:558560157:ref:WP_023491039.1:|FEATURES|acrB|multidrug|acrB	1.0	81.8	33	57.4	9.0e-10	1
ESCHERICHIA_COLI_LAMB	318	350	HWI-700370F:168:C7JUKANXX:6:1105:9229:65302	multidrug	BAB38442|FEATURES|Escherichia_coli_LamB|multidrug|Escherichia_coli_LamB	0.999996419299	69.7	33	59.7	1.8e-10	1
RPOB2	1001	1033	HWI-700370F:168:C7JUKANXX:6:1114:19977:11520	multidrug	BAD59497.1|FEATURES|rpoB2|multidrug|rpoB2	0.999999294172	72.7	33	53.1	1.7e-08	1
EMRA	246	278	HWI-700370F:168:C7JUKANXX:6:2215:10471:86477	multidrug	gi:654549100:ref:WP_028016802.1:|FEATURES|emrA|multidrug|emrA	0.989523754206	87.9	33	63.2	1.6e-11	1
PBP-1B	448	480	HWI-700370F:168:C7JUKANXX:6:1313:14524:37559	beta-lactam	YP_002467958|FEATURES|PBP-1B|beta-lactam|PBP-1B	0.999999992489	60.6	33	44.3	7.8e-06	1
DNA-BINDING_PROTEIN_H-NS	11	42	HWI-700370F:168:C7JUKANXX:6:2105:4830:17292	unclassified	NC_002695.1.913113.p01|FEATURES|DNA-binding_protein_H-NS|unclassified|DNA-binding_protein_H-NS	0.999999999642	68.8	32	45.1	4.6e-06	1
TOLC	223	255	HWI-700370F:168:C7JUKANXX:6:2101:12147:2829	multidrug	gi:695749246:ref:WP_032675510.1:|FEATURES|TolC|multidrug|TolC	1.0	84.8	33	57.8	6.9e-10	1
TRUNCATED_PUTATIVE_RESPONSE_REGULATOR_ARLR	87	118	HWI-700370F:168:C7JUKANXX:6:2202:8306:90280	unclassified	NC_002951.3238224.p01|FEATURES|truncated_putative_response_regulator_ArlR|unclassified|truncated_putative_response_regulator_ArlR	1.0	71.9	32	52.4	2.9e-08	1
BICYCLOMYCIN-MULTIDRUG_EFFLUX_PROTEIN_BCR	309	341	HWI-700370F:168:C7JUKANXX:6:2214:12559:92954	multidrug	YP_689681|FEATURES|bicyclomycin-multidrug_efflux_protein_bcr|multidrug|bicyclomycin-multidrug_efflux_protein_bcr	1.0	84.8	33	58.5	4.0e-10	1
YOJI	511	543	HWI-700370F:168:C7JUKANXX:6:2102:12662:22898	peptide	NP_416715.1|FEATURES|YojI|peptide|YojI	0.999999802851	81.8	33	58.2	5.2e-10	1
CAMP-REGULATORY_PROTEIN	153	185	HWI-700370F:168:C7JUKANXX:6:2203:19661:82187	unclassified	gi:490367208:ref:WP_004246872.1:|FEATURES|cAMP-regulatory_protein|unclassified|cAMP-regulatory_protein	0.949927430435	100.0	33	71.6	4.6e-14	1
MDTK	121	152	HWI-700370F:168:C7JUKANXX:6:2304:2769:3217	multidrug	gi:507090493:ref:WP_016161206.1:|FEATURES|mdtK|multidrug|mdtK	1.0	84.4	32	57.4	9.0e-10	1
TRANSCRIPTIONAL_REGULATORY_PROTEIN_CPXR_CPXR	57	89	HWI-700370F:168:C7JUKANXX:6:2202:21188:47912	unclassified	CP001918.1.gene5135.p01|FEATURES|transcriptional_regulatory_protein_CpxR_cpxR|unclassified|transcriptional_regulatory_protein_CpxR_cpxR	1.0	97.0	33	65.9	2.5e-12	1
ACRB	729	761	HWI-700370F:168:C7JUKANXX:6:1107:10517:27937	multidrug	gi:485731880:ref:WP_001359514.1:|FEATURES|acrB|multidrug|acrB	0.999999916419	81.8	33	62.4	2.8e-11	1
VANR	101	131	HWI-700370F:168:C7JUKANXX:6:2208:16054:36719	glycopeptide	JF802084.2.gene4.p01|FEATURES|vanR|glycopeptide|vanR	1.0	83.9	31	55.5	3.4e-09	1
MDTB	727	758	HWI-700370F:168:C7JUKANXX:6:1207:15256:11044	multidrug	gi:447120533:ref:WP_001197789.1:|FEATURES|mdtB|multidrug|mdtB	0.999999222049	75.8	33	50.4	1.1e-07	1
BAER	188	219	HWI-700370F:168:C7JUKANXX:6:1216:11076:88595	multidrug	YP_490321.1|FEATURES|baeR|multidrug|baeR	0.999997773604	96.9	32	67.0	1.1e-12	1
BICYCLOMYCIN-MULTIDRUG_EFFLUX_PROTEIN_BCR	9	40	HWI-700370F:168:C7JUKANXX:6:2215:8141:89959	multidrug	YP_001437159|FEATURES|bicyclomycin-multidrug_efflux_protein_bcr|multidrug|bicyclomycin-multidrug_efflux_protein_bcr	0.999999971622	81.2	32	54.3	7.6e-09	1
OMPR	51	83	HWI-700370F:168:C7JUKANXX:6:1108:7563:76964	multidrug	CP000034.1.gene3672.p01|FEATURES|ompR|multidrug|ompR	0.999999081467	93.9	33	65.5	3.3e-12	1
MSBA	318	350	HWI-700370F:168:C7JUKANXX:6:1204:18084:72538	nitroimidazole	NP_415434.1|FEATURES|msbA|nitroimidazole|msbA	0.999543828364	72.7	33	51.2	6.4e-08	1
CPXA	134	166	HWI-700370F:168:C7JUKANXX:6:1313:13712:7158	aminoglycoside:aminocoumarin	NP_312864.1|FEATURES|cpxA|aminoglycoside:aminocoumarin|cpxA	0.999635293385	90.9	33	65.1	4.3e-12	1
OMPF	125	157	HWI-700370F:168:C7JUKANXX:6:2115:3728:22757	multidrug	gi:545251748:ref:WP_021549194.1:|FEATURES|ompF|multidrug|ompF	0.999999999983	66.7	33	49.7	1.9e-07	1
ACRB	485	516	HWI-700370F:168:C7JUKANXX:6:2109:19872:59134	multidrug	gi:446414955:ref:WP_000492810.1:|FEATURES|acrB|multidrug|acrB	0.999999997695	75.0	32	55.1	4.4e-09	1
TETA	413	444	HWI-700370F:168:C7JUKANXX:6:1201:11048:22817	tetracycline	gi:171851258:emb:CAQ04234.1:|FEATURES|tetA|tetracycline|tetA	0.999999999984	62.5	32	44.7	6.0e-06	1
ESCHERICHIA_COLI_LAMB	77	109	HWI-700370F:168:C7JUKANXX:6:1101:9371:13257	multidrug	BAB38442|FEATURES|Escherichia_coli_LamB|multidrug|Escherichia_coli_LamB	0.999997646547	97.0	33	70.9	7.8e-14	1
VGAC	16	48	HWI-700370F:168:C7JUKANXX:6:1307:2218:51552	MLS	AMP35312.1|FEATURES|vgaC|MLS|vgaC	0.999999716161	97.0	33	69.7	1.7e-13	1
OMPF	89	121	HWI-700370F:168:C7JUKANXX:6:2209:19985:16428	multidrug	gi:823296122:ref:WP_047051707.1:|FEATURES|ompF|multidrug|ompF	0.999997662889	87.9	33	66.2	1.9e-12	1
TOLC	399	431	HWI-700370F:168:C7JUKANXX:6:1307:5985:7134	multidrug	gi:896183104:ref:WP_049194289.1:|FEATURES|TolC|multidrug|TolC	1.0	84.8	33	59.3	2.4e-10	1
PBP-1A	723	755	HWI-700370F:168:C7JUKANXX:6:2205:2211:15248	beta-lactam	YP_001292390|FEATURES|PBP-1A|beta-lactam|PBP-1A	1.0	63.6	33	53.1	1.7e-08	1
MDTK	290	322	HWI-700370F:168:C7JUKANXX:6:1106:8523:11442	fluoroquinolone	AML99881.1|FEATURES|MdtK|fluoroquinolone|MdtK	0.999992595237	84.8	33	58.5	4.0e-10	1
MAJOR_FACILITATOR_SUPERFAMILY_TRANSPORTER	142	174	HWI-700370F:168:C7JUKANXX:6:1209:1290:5294	multidrug	CP001918.1.gene2931.p01|FEATURES|major_facilitator_superfamily_transporter|multidrug|major_facilitator_superfamily_transporter	0.999999807189	97.0	33	73.6	1.2e-14	1
ACRB	609	641	HWI-700370F:168:C7JUKANXX:6:1312:15788:27695	multidrug	ZP_04639026|FEATURES|acrB|multidrug|acrB	1.0	66.7	33	57.8	6.9e-10	1
ACRD	596	627	HWI-700370F:168:C7JUKANXX:6:2206:8768:4084	aminoglycoside	YP_490697.1|FEATURES|acrD|aminoglycoside|acrD	0.999987728078	68.8	32	55.8	2.6e-09	1
MDFA	320	351	HWI-700370F:168:C7JUKANXX:6:2114:16329:17818	multidrug	ACB17400|FEATURES|mdfA|multidrug|mdfA	1.0	71.9	32	48.9	3.2e-07	1
EMRR	93	125	HWI-700370F:168:C7JUKANXX:6:2103:17940:57155	fluoroquinolone	NP_417169.1|FEATURES|emrR|fluoroquinolone|emrR	0.999986007042	90.9	33	67.8	6.6e-13	1
ACRB	726	758	HWI-700370F:168:C7JUKANXX:6:2311:9028:50971	multidrug	gi:485731880:ref:WP_001359514.1:|FEATURES|acrB|multidrug|acrB	0.999999999996	78.8	33	60.1	1.4e-10	1
OMPF	71	103	HWI-700370F:168:C7JUKANXX:6:1116:19882:91027	multidrug	gi:447175130:ref:WP_001252386.1:|FEATURES|ompF|multidrug|ompF	0.999999999481	84.8	33	54.3	7.6e-09	1
EPTA	54	85	HWI-700370F:168:C7JUKANXX:6:1313:4961:51132	peptide	BAE78116.1|FEATURES|eptA|peptide|eptA	0.999999801745	75.0	32	50.8	8.4e-08	1
RPOB2	875	905	HWI-700370F:168:C7JUKANXX:6:1214:4687:80677	multidrug	BAD59497.1|FEATURES|rpoB2|multidrug|rpoB2	0.999999248503	74.2	31	51.2	6.4e-08	1
BICYCLOMYCIN-MULTIDRUG_EFFLUX_PROTEIN_BCR	91	123	HWI-700370F:168:C7JUKANXX:6:2301:1746:15275	multidrug	YP_002850162|FEATURES|bicyclomycin-multidrug_efflux_protein_bcr|multidrug|bicyclomycin-multidrug_efflux_protein_bcr	1.0	90.9	33	59.3	2.4e-10	1
ACRB	1	32	HWI-700370F:168:C7JUKANXX:6:1214:2861:69910	multidrug	gi:485731880:ref:WP_001359514.1:|FEATURES|acrB|multidrug|acrB	1.0	75.0	32	52.4	2.9e-08	1
EPTA	175	206	HWI-700370F:168:C7JUKANXX:6:2110:7599:27370	peptide	BAE78116.1|FEATURES|eptA|peptide|eptA	0.999999933877	87.5	32	61.6	4.7e-11	1
BACA	90	122	HWI-700370F:168:C7JUKANXX:6:2110:15050:41404	bacitracin	B2VGJ3|FEATURES|bacA|bacitracin|bacA	1.0	87.9	33	64.3	7.3e-12	1
COB(I)ALAMIN_ADENOLSYLTRANSFERASE	80	112	HWI-700370F:168:C7JUKANXX:6:1209:17575:27525	unclassified	gi:447201635:ref:WP_001278891.1:|FEATURES|cob(I)alamin_adenolsyltransferase|unclassified|cob(I)alamin_adenolsyltransferase	1.0	90.9	33	70.5	1.0e-13	1
EMRD	297	329	HWI-700370F:168:C7JUKANXX:6:1112:14708:76998	multidrug	ZP_03215830|FEATURES|emrD|multidrug|emrD	1.0	84.8	33	62.0	3.6e-11	1
RPOB2	263	295	HWI-700370F:168:C7JUKANXX:6:1215:14190:17595	multidrug	BAD59497.1|FEATURES|rpoB2|multidrug|rpoB2	0.999999294172	66.7	33	53.1	1.7e-08	1
DHA	128	160	HWI-700370F:168:C7JUKANXX:6:2201:13369:12810	beta-lactam	AJO16043.1|FEATURES|DHA-10|beta-lactam|DHA	1.0	81.8	33	64.3	7.3e-12	1
MSBA	290	322	HWI-700370F:168:C7JUKANXX:6:2211:14169:87868	nitroimidazole	NP_415434.1|FEATURES|msbA|nitroimidazole|msbA	0.999807266917	97.0	33	65.5	3.3e-12	1
VAND	91	123	HWI-700370F:168:C7JUKANXX:6:2303:13005:63109	glycopeptide	gi:1002798395:gb:AMN85478.1:|FEATURES|vanD|glycopeptide|vanD	0.999999999524	63.6	33	53.9	9.9e-09	1
ACRB	432	464	HWI-700370F:168:C7JUKANXX:6:1116:5065:38076	multidrug	YP_454364|FEATURES|acrB|multidrug|acrB	1.0	93.9	33	63.9	9.6e-12	1
ACRB	818	850	HWI-700370F:168:C7JUKANXX:6:1113:3695:87913	multidrug	CAL13137|FEATURES|acrB|multidrug|acrB	1.0	87.9	33	61.6	4.7e-11	1
VGAC	29	61	HWI-700370F:168:C7JUKANXX:6:1309:6304:34717	MLS	AMP35312.1|FEATURES|vgaC|MLS|vgaC	0.999999549388	84.8	33	63.5	1.2e-11	1
MDTC	640	670	HWI-700370F:168:C7JUKANXX:6:1215:16395:2583	multidrug	CP001918.1.gene3441.p01|FEATURES|mdtC|multidrug|mdtC	0.999992071517	61.3	31	46.2	2.1e-06	1
OMPF	79	111	HWI-700370F:168:C7JUKANXX:6:2110:17033:81053	multidrug	gi:545251748:ref:WP_021549194.1:|FEATURES|ompF|multidrug|ompF	0.999999998804	63.6	33	52.4	2.9e-08	1
MEXF	194	226	HWI-700370F:168:C7JUKANXX:6:1201:16773:100483	multidrug	YP_001187672|FEATURES|mexF|multidrug|mexF	1.0	100.0	33	65.5	3.3e-12	1
ACRB	466	498	HWI-700370F:168:C7JUKANXX:6:2310:7849:13000	multidrug	gi:495735716:ref:WP_008460295.1:|FEATURES|acrB|multidrug|acrB	1.0	97.0	33	62.8	2.1e-11	1
MDTC	372	404	HWI-700370F:168:C7JUKANXX:6:1102:17628:58421	multidrug	gi:447132822:ref:WP_001210078.1:|FEATURES|mdtC|multidrug|mdtC	1.0	100.0	33	68.2	5.1e-13	1
MACB	140	171	HWI-700370F:168:C7JUKANXX:6:2109:13221:75173	MLS	gi:545231548:ref:WP_021531156.1:|FEATURES|macB|MLS|macB	1.0	65.6	32	45.1	4.6e-06	1
OMPF	303	335	HWI-700370F:168:C7JUKANXX:6:2310:12135:83241	multidrug	gi:505383854:ref:WP_015570956.1:|FEATURES|ompF|multidrug|ompF	0.999999955341	69.7	33	57.4	9.0e-10	1
ACRB	754	786	HWI-700370F:168:C7JUKANXX:6:1313:21220:25744	multidrug	gi:446414955:ref:WP_000492810.1:|FEATURES|acrB|multidrug|acrB	1.0	75.8	33	63.2	1.6e-11	1
TRANSCRIPTIONAL_REGULATORY_PROTEIN_CPXR_CPXR	84	116	HWI-700370F:168:C7JUKANXX:6:2216:20632:26818	unclassified	CP001485.1.gene721.p01|FEATURES|transcriptional_regulatory_protein_CpxR_cpxR|unclassified|transcriptional_regulatory_protein_CpxR_cpxR	0.999999992541	72.7	33	52.8	2.2e-08	1
MSBA	542	574	HWI-700370F:168:C7JUKANXX:6:1105:20807:37216	nitroimidazole	NP_415434.1|FEATURES|msbA|nitroimidazole|msbA	0.999643274747	78.8	33	53.5	1.3e-08	1
MDTK	139	171	HWI-700370F:168:C7JUKANXX:6:2113:11344:53828	multidrug	gi:554682163:ref:WP_023182103.1:|FEATURES|mdtK|multidrug|mdtK	1.0	87.9	33	67.4	8.6e-13	1
OPTRA	203	235	HWI-700370F:168:C7JUKANXX:6:2206:1213:86020	oxazolidinone	AKA86814|FEATURES|optrA|oxazolidinone|optrA	0.999165017334	66.7	33	48.5	4.2e-07	1
MEXB	202	234	HWI-700370F:168:C7JUKANXX:6:1106:2912:40725	multidrug	YP_001345921|FEATURES|mexB|multidrug|mexB	1.0	72.7	33	51.6	4.9e-08	1
MEXT	18	50	HWI-700370F:168:C7JUKANXX:6:2209:10123:64504	multidrug	gi:490841007:ref:WP_004703082.1:|FEATURES|mexT|multidrug|mexT	0.999999397403	66.7	33	49.7	1.9e-07	1
EMRK	282	312	HWI-700370F:168:C7JUKANXX:6:2304:1579:81692	multidrug	gi:742917254:ref:WP_039022713.1:|FEATURES|emrK|multidrug|emrK	0.999999998827	61.3	31	44.3	7.8e-06	1
EPTA	322	354	HWI-700370F:168:C7JUKANXX:6:2204:1235:28661	peptide	BAE78116.1|FEATURES|eptA|peptide|eptA	0.999999996573	81.8	33	69.7	1.7e-13	1
EMRD	18	49	HWI-700370F:168:C7JUKANXX:6:1206:14260:22312	multidrug	ZP_03215830|FEATURES|emrD|multidrug|emrD	1.0	75.0	32	52.0	3.8e-08	1
ACRB	226	258	HWI-700370F:168:C7JUKANXX:6:1108:8041:80812	multidrug	gi:446414955:ref:WP_000492810.1:|FEATURES|acrB|multidrug|acrB	0.999999999485	75.8	33	51.2	6.4e-08	1
TRIC	399	431	HWI-700370F:168:C7JUKANXX:6:1311:20106:21562	triclosan	NP_248848.1|FEATURES|TriC|triclosan|TriC	0.999999971906	72.7	33	49.7	1.9e-07	1
OPTRA	198	228	HWI-700370F:168:C7JUKANXX:6:1316:14375:30267	oxazolidinone	AKA86814|FEATURES|optrA|oxazolidinone|optrA	0.999273946736	61.3	31	50.4	1.1e-07	1
TOLC	137	169	HWI-700370F:168:C7JUKANXX:6:2213:1444:99481	multidrug	gi:695774696:ref:WP_032697552.1:|FEATURES|TolC|multidrug|TolC	1.0	90.9	33	63.5	1.2e-11	1
CAMP-REGULATORY_PROTEIN	157	188	HWI-700370F:168:C7JUKANXX:6:1203:18318:90752	unclassified	gi:446164891:ref:WP_000242746.1:|FEATURES|cAMP-regulatory_protein|unclassified|cAMP-regulatory_protein	0.933652979566	100.0	32	67.8	6.6e-13	1
ACRB	919	951	HWI-700370F:168:C7JUKANXX:6:2310:12662:29072	multidrug	AAQ21216|FEATURES|acrB|multidrug|acrB	1.0	100.0	33	65.5	3.3e-12	1
OQXB	703	735	HWI-700370F:168:C7JUKANXX:6:1302:1548:48909	multidrug	YP_001693238|FEATURES|oqxB|multidrug|oqxB	0.999999398484	90.9	33	66.2	1.9e-12	1
VANR	70	102	HWI-700370F:168:C7JUKANXX:6:2307:12066:59937	glycopeptide	gi:944468330:ref:WP_055698749.1:|FEATURES|vanR|glycopeptide|vanR	0.99999720917	60.6	33	45.8	2.7e-06	1
OMP36	234	264	HWI-700370F:168:C7JUKANXX:6:1312:15948:24575	multidrug	AF336096.1.gene1.p01|FEATURES|omp36|multidrug|omp36	0.82512220539	71.0	31	50.1	1.4e-07	1
ACRB	655	686	HWI-700370F:168:C7JUKANXX:6:1106:16730:73105	multidrug	gi:485731880:ref:WP_001359514.1:|FEATURES|acrB|multidrug|acrB	0.999999994539	75.0	32	56.6	1.5e-09	1
EMRB	258	288	HWI-700370F:168:C7JUKANXX:6:1306:4637:58417	multidrug	gi:661298237:ref:WP_029991091.1:|FEATURES|emrB|multidrug|emrB	0.999937268204	93.5	31	61.6	4.7e-11	1
ACRB	492	524	HWI-700370F:168:C7JUKANXX:6:2105:17648:80733	multidrug	gi:812045371:emb:CRH28493.1:|FEATURES|acrB|multidrug|acrB	1.0	93.9	33	73.2	1.6e-14	1
BAES	271	302	HWI-700370F:168:C7JUKANXX:6:2108:20001:82643	multidrug	BAA15934.1|FEATURES|baeS|multidrug|baeS	0.999998866015	78.1	32	52.8	2.2e-08	1
OMPR	21	53	HWI-700370F:168:C7JUKANXX:6:1114:14010:85746	multidrug	CP000034.1.gene3672.p01|FEATURES|ompR|multidrug|ompR	0.999999011737	97.0	33	63.9	9.6e-12	1
VANR	77	109	HWI-700370F:168:C7JUKANXX:6:1312:16784:4011	glycopeptide	AF162694.1.gene5.p01|FEATURES|vanR|glycopeptide|vanR	1.0	75.8	33	60.8	8.1e-11	1
MAJOR_FACILITATOR_SUPERFAMILY_TRANSPORTER	303	335	HWI-700370F:168:C7JUKANXX:6:2106:12201:22338	multidrug	CP001918.1.gene2931.p01|FEATURES|major_facilitator_superfamily_transporter|multidrug|major_facilitator_superfamily_transporter	0.999999092104	100.0	33	68.2	5.1e-13	1
EMRB	171	202	HWI-700370F:168:C7JUKANXX:6:2110:8545:65133	multidrug	gi:489922618:ref:WP_003825966.1:|FEATURES|emrB|multidrug|emrB	0.999999960933	87.5	32	57.4	9.0e-10	1
MEXB	161	193	HWI-700370F:168:C7JUKANXX:6:2106:9595:76322	multidrug	gi:504646765:ref:WP_014833867.1:|FEATURES|mexB|multidrug|mexB	1.0	75.8	33	59.7	1.8e-10	1
TETD	37	69	HWI-700370F:168:C7JUKANXX:6:2102:5433:90102	tetracycline	gi:135617:sp:P28816.1:TETD_ECOLX|FEATURES|tetD|tetracycline|tetD	0.999999994839	60.6	33	48.5	4.2e-07	1
SERRATIA_MARCESCENS_OMP1	13	44	HWI-700370F:168:C7JUKANXX:6:2216:8449:48662	multidrug	AIA49384.1|FEATURES|Serratia_marcescens_Omp1|multidrug|Serratia_marcescens_Omp1	0.992609420296	90.6	32	65.1	4.3e-12	1
EMRA	142	173	HWI-700370F:168:C7JUKANXX:6:1305:14552:71484	multidrug	gi:851936789:ref:WP_048225242.1:|FEATURES|emrA|multidrug|emrA	0.983495081219	84.4	32	55.8	2.6e-09	1
MEXB	397	429	HWI-700370F:168:C7JUKANXX:6:2309:11060:87982	multidrug	gi:504646765:ref:WP_014833867.1:|FEATURES|mexB|multidrug|mexB	1.0	97.0	33	63.2	1.6e-11	1
ACRB	927	959	HWI-700370F:168:C7JUKANXX:6:1201:3251:51541	multidrug	gi:485731880:ref:WP_001359514.1:|FEATURES|acrB|multidrug|acrB	0.99999998818	75.8	33	49.7	1.9e-07	1
PBP-1A	283	315	HWI-700370F:168:C7JUKANXX:6:2304:3985:40625	beta-lactam	YP_001290033|FEATURES|PBP-1A|beta-lactam|PBP-1A	1.0	60.6	33	45.1	4.6e-06	1
TOLC	297	328	HWI-700370F:168:C7JUKANXX:6:2108:10982:98953	multidrug	gi:259040358:gb:EEW41464.1:|FEATURES|TolC|multidrug|TolC	1.0	78.1	32	55.1	4.4e-09	1
SMER	80	110	HWI-700370F:168:C7JUKANXX:6:1115:15113:32793	multidrug	AAD51348.1|FEATURES|smeR|multidrug|smeR	0.99999999988	74.2	31	53.1	1.7e-08	1
PENA	80	112	HWI-700370F:168:C7JUKANXX:6:1302:3892:57169	beta-lactam	ZP_04656349|FEATURES|penA|beta-lactam|penA	1.0	63.6	33	50.8	8.4e-08	1
MDTB	464	496	HWI-700370F:168:C7JUKANXX:6:2308:5010:83931	multidrug	CP004022.1.gene1673.p01|FEATURES|mdtB|multidrug|mdtB	0.804105846997	93.9	33	63.2	1.6e-11	1
TET34	108	140	HWI-700370F:168:C7JUKANXX:6:2304:9857:40208	tetracycline	ZP_02197344|FEATURES|tet34|tetracycline|tet34	1.0	60.6	33	54.3	7.6e-09	1
MDTG	346	378	HWI-700370F:168:C7JUKANXX:6:2315:10976:85667	multidrug	gi:490998761:ref:WP_004860484.1:|FEATURES|mdtG|multidrug|mdtG	1.0	75.8	33	50.8	8.4e-08	1
MDTD	261	291	HWI-700370F:168:C7JUKANXX:6:1108:12989:41581	multidrug	gi:545277213:ref:WP_021564462.1:|FEATURES|mdtD|multidrug|mdtD	0.999999999941	77.4	31	56.6	1.5e-09	1
KASUGAMYCIN_RESISTANCE_PROTEIN_KSGA	174	206	HWI-700370F:168:C7JUKANXX:6:2206:13135:31143	aminoglycoside	YP_001461223|FEATURES|kasugamycin_resistance_protein_ksgA|aminoglycoside|kasugamycin_resistance_protein_ksgA	1.0	81.8	33	60.8	8.1e-11	1
EMRB	340	372	HWI-700370F:168:C7JUKANXX:6:1115:4304:58986	multidrug	gi:486057056:ref:WP_001507824.1:|FEATURES|emrB|multidrug|emrB	0.999981941428	100.0	33	78.2	4.9e-16	1
PBP-1A	222	254	HWI-700370F:168:C7JUKANXX:6:2103:17990:56134	beta-lactam	YP_001292390|FEATURES|PBP-1A|beta-lactam|PBP-1A	1.0	60.6	33	48.1	5.4e-07	1
ESCHERICHIA_COLI_LAMB	287	318	HWI-700370F:168:C7JUKANXX:6:1307:21082:16654	multidrug	BAB38442|FEATURES|Escherichia_coli_LamB|multidrug|Escherichia_coli_LamB	0.999995451707	68.8	32	55.1	4.4e-09	1
TOLC	73	105	HWI-700370F:168:C7JUKANXX:6:2308:8775:82693	multidrug	gi:695827459:ref:WP_032741002.1:|FEATURES|TolC|multidrug|TolC	1.0	78.8	33	61.2	6.2e-11	1
TETD	51	82	HWI-700370F:168:C7JUKANXX:6:1316:2806:92309	tetracycline	gi:135617:sp:P28816.1:TETD_ECOLX|FEATURES|tetD|tetracycline|tetD	0.999999999462	65.6	32	48.1	5.4e-07	1
SMEE	237	269	HWI-700370F:168:C7JUKANXX:6:2109:18883:89717	multidrug	YP_002706077|FEATURES|smeE|multidrug|smeE	0.999999999994	75.8	33	50.4	1.1e-07	1
CPXA	44	75	HWI-700370F:168:C7JUKANXX:6:2304:10934:14322	aminoglycoside:aminocoumarin	NP_312864.1|FEATURES|cpxA|aminoglycoside:aminocoumarin|cpxA	0.999709920771	87.5	32	67.4	8.6e-13	1
YOJI	507	539	HWI-700370F:168:C7JUKANXX:6:1307:12843:35321	peptide	NP_416715.1|FEATURES|YojI|peptide|YojI	0.999999869348	87.9	33	63.9	9.6e-12	1
ACRB	516	548	HWI-700370F:168:C7JUKANXX:6:2202:7027:42988	multidrug	AAQ21216|FEATURES|acrB|multidrug|acrB	0.999999998021	81.8	33	61.2	6.2e-11	1
BAES	18	50	HWI-700370F:168:C7JUKANXX:6:1210:2784:29377	multidrug	BAA15934.1|FEATURES|baeS|multidrug|baeS	0.99999900063	69.7	33	58.9	3.1e-10	1
MAJOR_FACILITATOR_SUPERFAMILY_TRANSPORTER	310	342	HWI-700370F:168:C7JUKANXX:6:2110:15891:94875	multidrug	CP001918.1.gene2931.p01|FEATURES|major_facilitator_superfamily_transporter|multidrug|major_facilitator_superfamily_transporter	0.999998978491	93.9	33	64.7	5.6e-12	1
OMPF	307	339	HWI-700370F:168:C7JUKANXX:6:2315:1606:30743	multidrug	gi:505383854:ref:WP_015570956.1:|FEATURES|ompF|multidrug|ompF	0.999689049782	75.8	33	57.8	6.9e-10	1
ACRB	667	699	HWI-700370F:168:C7JUKANXX:6:1207:19501:97362	multidrug	gi:502789935:ref:WP_013024911.1:|FEATURES|acrB|multidrug|acrB	1.0	97.0	33	68.2	5.1e-13	1
MSBA	185	217	HWI-700370F:168:C7JUKANXX:6:2115:10759:44953	nitroimidazole	NP_415434.1|FEATURES|msbA|nitroimidazole|msbA	0.999916832191	97.0	33	65.9	2.5e-12	1
PBP-1A	184	214	HWI-700370F:168:C7JUKANXX:6:1109:17685:7490	beta-lactam	YP_001292390|FEATURES|PBP-1A|beta-lactam|PBP-1A	1.0	77.4	31	53.1	1.7e-08	1
ACRB	374	406	HWI-700370F:168:C7JUKANXX:6:2214:12903:43971	multidrug	gi:446414955:ref:WP_000492810.1:|FEATURES|acrB|multidrug|acrB	1.0	90.9	33	58.9	3.1e-10	1
MEXK	362	394	HWI-700370F:168:C7JUKANXX:6:1108:20396:93399	multidrug	AAG07064.1|FEATURES|MexK|multidrug|MexK	0.999999252533	69.7	33	45.1	4.6e-06	1
COB(I)ALAMIN_ADENOLSYLTRANSFERASE	86	118	HWI-700370F:168:C7JUKANXX:6:1211:9217:24521	unclassified	gi:447201622:ref:WP_001278878.1:|FEATURES|cob(I)alamin_adenolsyltransferase|unclassified|cob(I)alamin_adenolsyltransferase	1.0	87.9	33	67.4	8.6e-13	1
ACRB	269	301	HWI-700370F:168:C7JUKANXX:6:2101:18112:13191	multidrug	ZP_03832747|FEATURES|acrB|multidrug|acrB	1.0	69.7	33	52.4	2.9e-08	1
PENA	541	573	HWI-700370F:168:C7JUKANXX:6:1210:13934:67259	beta-lactam	ZP_04656349|FEATURES|penA|beta-lactam|penA	1.0	69.7	33	47.8	7.1e-07	1
ACRB	324	356	HWI-700370F:168:C7JUKANXX:6:2311:6885:32920	multidrug	gi:495735716:ref:WP_008460295.1:|FEATURES|acrB|multidrug|acrB	0.868598077907	75.8	33	48.5	4.2e-07	1
TOLC	378	410	HWI-700370F:168:C7JUKANXX:6:1108:5984:41624	multidrug	gi:736439011:ref:WP_034461021.1:|FEATURES|TolC|multidrug|TolC	1.0	90.9	33	61.6	4.7e-11	1
MDTK	44	76	HWI-700370F:168:C7JUKANXX:6:2207:3306:97794	multidrug	gi:490245669:ref:WP_004143852.1:|FEATURES|mdtK|multidrug|mdtK	1.0	93.9	33	65.5	3.3e-12	1
PBP-1B	561	592	HWI-700370F:168:C7JUKANXX:6:2211:10105:27787	beta-lactam	YP_002467958|FEATURES|PBP-1B|beta-lactam|PBP-1B	0.999999994317	65.6	32	45.8	2.7e-06	1
EMRA	68	100	HWI-700370F:168:C7JUKANXX:6:2210:2865:38064	multidrug	gi:740320274:ref:WP_038157440.1:|FEATURES|emrA|multidrug|emrA	0.984642397708	78.8	33	55.8	2.6e-09	1
OMPF	219	250	HWI-700370F:168:C7JUKANXX:6:2204:18254:82882	multidrug	gi:505383854:ref:WP_015570956.1:|FEATURES|ompF|multidrug|ompF	0.999372867108	65.6	32	50.4	1.1e-07	1
ACRB	165	196	HWI-700370F:168:C7JUKANXX:6:1107:9038:42353	multidrug	gi:502789935:ref:WP_013024911.1:|FEATURES|acrB|multidrug|acrB	1.0	93.8	32	69.3	2.3e-13	1
ESCHERICHIA_COLI_LAMB	111	141	HWI-700370F:168:C7JUKANXX:6:2213:12347:85185	multidrug	BAB38442|FEATURES|Escherichia_coli_LamB|multidrug|Escherichia_coli_LamB	0.999996941163	90.3	31	63.2	1.6e-11	1
VGAC	39	71	HWI-700370F:168:C7JUKANXX:6:2312:4685:35517	MLS	AMP35312.1|FEATURES|vgaC|MLS|vgaC	0.99999950851	81.8	33	62.4	2.8e-11	1
ACRB	568	598	HWI-700370F:168:C7JUKANXX:6:2116:16939:95027	multidrug	gi:485731880:ref:WP_001359514.1:|FEATURES|acrB|multidrug|acrB	0.99999998947	74.2	31	49.7	1.9e-07	1
RPOB2	1062	1094	HWI-700370F:168:C7JUKANXX:6:2307:17908:76970	multidrug	BAD59497.1|FEATURES|rpoB2|multidrug|rpoB2	0.999999277885	72.7	33	52.4	2.9e-08	1
MSBA	131	163	HWI-700370F:168:C7JUKANXX:6:1102:15008:69947	nitroimidazole	NP_415434.1|FEATURES|msbA|nitroimidazole|msbA	0.999905706421	97.0	33	64.7	5.6e-12	1
OQXB	359	390	HWI-700370F:168:C7JUKANXX:6:1208:2819:62393	multidrug	YP_001693238|FEATURES|oqxB|multidrug|oqxB	1.0	93.8	32	63.5	1.2e-11	1
EVGS	1008	1040	HWI-700370F:168:C7JUKANXX:6:2103:15346:81336	multidrug	AAC75429.1|FEATURES|evgS|multidrug|evgS	0.999999729933	60.6	33	47.0	1.2e-06	1
OMPF	257	287	HWI-700370F:168:C7JUKANXX:6:1303:10802:98462	multidrug	gi:377849761:gb:EHU14730.1:|FEATURES|ompF|multidrug|ompF	0.999994377156	71.0	31	46.2	2.1e-06	1
PENA	254	286	HWI-700370F:168:C7JUKANXX:6:1108:5556:47368	beta-lactam	ZP_04656349|FEATURES|penA|beta-lactam|penA	1.0	66.7	33	47.8	7.1e-07	1
COB(I)ALAMIN_ADENOLSYLTRANSFERASE	92	124	HWI-700370F:168:C7JUKANXX:6:1309:4341:31958	unclassified	gi:447201635:ref:WP_001278891.1:|FEATURES|cob(I)alamin_adenolsyltransferase|unclassified|cob(I)alamin_adenolsyltransferase	1.0	78.8	33	62.4	2.8e-11	1
MACB	139	171	HWI-700370F:168:C7JUKANXX:6:2312:18675:94738	MLS	ZP_02903696|FEATURES|macB|MLS|macB	1.0	72.7	33	50.4	1.1e-07	1
AAC(6')-IB8	7	38	HWI-700370F:168:C7JUKANXX:6:1110:3181:20424	aminoglycoside	YP_009062819.1|FEATURES|AAC(6')-Ib8|aminoglycoside|AAC(6')-Ib8	0.999976548842	68.8	32	47.4	9.3e-07	1
ACRB	757	789	HWI-700370F:168:C7JUKANXX:6:2315:8121:11810	multidrug	gi:446414955:ref:WP_000492810.1:|FEATURES|acrB|multidrug|acrB	0.999999999987	72.7	33	58.5	4.0e-10	1
BACA	153	185	HWI-700370F:168:C7JUKANXX:6:2107:5416:8951	bacitracin	ZP_04431003|FEATURES|bacA|bacitracin|bacA	1.0	100.0	33	74.3	7.1e-15	1
MDTK	237	268	HWI-700370F:168:C7JUKANXX:6:2116:8513:75989	multidrug	YP_001570595|FEATURES|mdtK|multidrug|mdtK	1.0	96.9	32	61.2	6.2e-11	1
KASUGAMYCIN_RESISTANCE_PROTEIN_KSGA	12	44	HWI-700370F:168:C7JUKANXX:6:2302:4767:77460	aminoglycoside	YP_002240485|FEATURES|kasugamycin_resistance_protein_ksgA|aminoglycoside|kasugamycin_resistance_protein_ksgA	1.0	78.8	33	58.5	4.0e-10	1
ACRB	815	847	HWI-700370F:168:C7JUKANXX:6:2115:1846:23590	multidrug	gi:485731880:ref:WP_001359514.1:|FEATURES|acrB|multidrug|acrB	0.999999998616	69.7	33	51.6	4.9e-08	1
SERRATIA_MARCESCENS_OMP1	315	345	HWI-700370F:168:C7JUKANXX:6:1213:14655:70516	multidrug	AIA49384.1|FEATURES|Serratia_marcescens_Omp1|multidrug|Serratia_marcescens_Omp1	0.999941088375	74.2	31	52.0	3.8e-08	1
MULTIDRUG_ABC_TRANSPORTER	521	553	HWI-700370F:168:C7JUKANXX:6:1110:20456:98014	multidrug	gi:686364868:ref:WP_031893738.1:|FEATURES|multidrug_ABC_transporter|multidrug|multidrug_ABC_transporter	1.0	93.9	33	62.8	2.1e-11	1
RPOB2	1046	1078	HWI-700370F:168:C7JUKANXX:6:1309:5545:4779	multidrug	BAD59497.1|FEATURES|rpoB2|multidrug|rpoB2	0.999999505702	84.8	33	65.5	3.3e-12	1
MEXB	162	194	HWI-700370F:168:C7JUKANXX:6:2212:6626:85839	multidrug	gi:505288054:ref:WP_015475156.1:|FEATURES|mexB|multidrug|mexB	1.0	75.8	33	57.8	6.9e-10	1
RPOB2	889	920	HWI-700370F:168:C7JUKANXX:6:2301:2883:20440	multidrug	BAD59497.1|FEATURES|rpoB2|multidrug|rpoB2	0.999999248503	75.0	32	51.2	6.4e-08	1
EMRB	141	173	HWI-700370F:168:C7JUKANXX:6:2105:8594:90387	multidrug	gi:920021424:ref:WP_052936095.1:|FEATURES|emrB|multidrug|emrB	0.999975381199	93.9	33	75.5	3.2e-15	1
ACRB	44	76	HWI-700370F:168:C7JUKANXX:6:2103:5963:7125	multidrug	gi:502789935:ref:WP_013024911.1:|FEATURES|acrB|multidrug|acrB	1.0	97.0	33	66.6	1.5e-12	1
PENA	516	548	HWI-700370F:168:C7JUKANXX:6:1216:13420:8328	beta-lactam	ZP_04656349|FEATURES|penA|beta-lactam|penA	1.0	93.9	33	70.9	7.8e-14	1
PBP-1A	443	475	HWI-700370F:168:C7JUKANXX:6:2213:7282:62852	beta-lactam	YP_001292390|FEATURES|PBP-1A|beta-lactam|PBP-1A	1.0	66.7	33	50.1	1.4e-07	1
SDIA	191	223	HWI-700370F:168:C7JUKANXX:6:2201:17097:67974	unclassified	gi:749556408:ref:WP_040188680.1:|FEATURES|sdiA|unclassified|sdiA	1.0	81.8	33	59.7	1.8e-10	1
ACRB	559	590	HWI-700370F:168:C7JUKANXX:6:1208:15470:10912	multidrug	ZP_04612532|FEATURES|acrB|multidrug|acrB	1.0	71.9	32	50.4	1.1e-07	1
MDTK	195	227	HWI-700370F:168:C7JUKANXX:6:1103:11922:41629	fluoroquinolone	AML99881.1|FEATURES|MdtK|fluoroquinolone|MdtK	0.999995022196	84.8	33	61.6	4.7e-11	1
OMPF	51	82	HWI-700370F:168:C7JUKANXX:6:1316:15547:18928	multidrug	gi:15131544:emb:CAC48383.1:|FEATURES|ompF|multidrug|ompF	0.999999999996	68.8	32	58.9	3.1e-10	1
MAJOR_FACILITATOR_SUPERFAMILY_TRANSPORTER	362	394	HWI-700370F:168:C7JUKANXX:6:2216:3926:22409	multidrug	CP001918.1.gene2931.p01|FEATURES|major_facilitator_superfamily_transporter|multidrug|major_facilitator_superfamily_transporter	0.999998574142	84.8	33	60.5	1.1e-10	1
MAJOR_FACILITATOR_SUPERFAMILY_TRANSPORTER	77	109	HWI-700370F:168:C7JUKANXX:6:2112:3196:71554	multidrug	CP001918.1.gene2931.p01|FEATURES|major_facilitator_superfamily_transporter|multidrug|major_facilitator_superfamily_transporter	0.999999006384	93.9	33	71.2	6.0e-14	1
MARA	28	59	HWI-700370F:168:C7JUKANXX:6:2207:20963:34143	multidrug	YP_489794.1|FEATURES|marA|multidrug|marA	0.999997279174	75.0	32	57.0	1.2e-09	1
EPTA	96	127	HWI-700370F:168:C7JUKANXX:6:2108:13017:30878	peptide	BAE78116.1|FEATURES|eptA|peptide|eptA	0.999999584572	65.6	32	48.9	3.2e-07	1
SMEB	339	371	HWI-700370F:168:C7JUKANXX:6:1214:21167:70369	multidrug	YP_002030219|FEATURES|smeB|multidrug|smeB	1.0	84.8	33	54.7	5.8e-09	1
TRIC	32	64	HWI-700370F:168:C7JUKANXX:6:1107:10990:70954	triclosan	NP_248848.1|FEATURES|TriC|triclosan|TriC	0.999999943112	60.6	33	45.8	2.7e-06	1
EMRD	137	169	HWI-700370F:168:C7JUKANXX:6:1308:14867:72939	multidrug	CP004022.1.gene3225.p01|FEATURES|emrD|multidrug|emrD	1.0	69.7	33	56.6	1.5e-09	1
EMRD	27	59	HWI-700370F:168:C7JUKANXX:6:1114:8778:13898	multidrug	ZP_03215830|FEATURES|emrD|multidrug|emrD	1.0	69.7	33	51.2	6.4e-08	1
MULTIDRUG_ABC_TRANSPORTER	472	504	HWI-700370F:168:C7JUKANXX:6:1112:14490:47932	multidrug	gi:1031799645:ref:WP_064138838.1:|FEATURES|multidrug_ABC_transporter|multidrug|multidrug_ABC_transporter	1.0	69.7	33	48.9	3.2e-07	1
MUXC	394	426	HWI-700370F:168:C7JUKANXX:6:2312:9605:75398	multidrug	NP_251216.1|FEATURES|MuxC|multidrug|MuxC	0.999997938856	78.8	33	55.5	3.4e-09	1
ACRB	605	637	HWI-700370F:168:C7JUKANXX:6:1304:14759:44587	multidrug	AAQ21216|FEATURES|acrB|multidrug|acrB	1.0	93.9	33	68.9	3.0e-13	1
ESCHERICHIA_COLI_LAMB	55	87	HWI-700370F:168:C7JUKANXX:6:1303:10115:92652	multidrug	BAB38442|FEATURES|Escherichia_coli_LamB|multidrug|Escherichia_coli_LamB	0.999997958942	100.0	33	74.7	5.4e-15	1
PATA	258	288	HWI-700370F:168:C7JUKANXX:6:2206:17264:56038	fluoroquinolone	NP_417544.5|FEATURES|patA|fluoroquinolone|patA	0.999996466481	67.7	31	52.0	3.8e-08	1
MDTK	344	376	HWI-700370F:168:C7JUKANXX:6:2310:18113:74544	multidrug	gi:555222058:ref:WP_023214681.1:|FEATURES|mdtK|multidrug|mdtK	1.0	93.9	33	63.9	9.6e-12	1
ACRB	4	36	HWI-700370F:168:C7JUKANXX:6:2116:4133:13823	multidrug	gi:502789935:ref:WP_013024911.1:|FEATURES|acrB|multidrug|acrB	1.0	97.0	33	68.2	5.1e-13	1
MDTD	340	372	HWI-700370F:168:C7JUKANXX:6:1202:21175:45101	multidrug	gi:727765325:ref:WP_033869793.1:|FEATURES|mdtD|multidrug|mdtD	0.999999999719	63.6	33	48.1	5.4e-07	1
ESCHERICHIA_COLI_LAMB	138	170	HWI-700370F:168:C7JUKANXX:6:1104:2309:91806	multidrug	BAB38442|FEATURES|Escherichia_coli_LamB|multidrug|Escherichia_coli_LamB	0.99999752408	87.9	33	68.6	3.9e-13	1
ACRB	624	655	HWI-700370F:168:C7JUKANXX:6:1315:18865:33108	multidrug	gi:502789935:ref:WP_013024911.1:|FEATURES|acrB|multidrug|acrB	0.999999987092	90.6	32	62.4	2.8e-11	1
OQXB	707	739	HWI-700370F:168:C7JUKANXX:6:1311:20667:83996	multidrug	YP_001693238|FEATURES|oqxB|multidrug|oqxB	0.999999993133	97.0	33	69.7	1.7e-13	1
MDTK	117	149	HWI-700370F:168:C7JUKANXX:6:2311:6964:78307	multidrug	gi:507090493:ref:WP_016161206.1:|FEATURES|mdtK|multidrug|mdtK	1.0	81.8	33	57.4	9.0e-10	1
TET34	65	97	HWI-700370F:168:C7JUKANXX:6:2311:5303:35120	tetracycline	ZP_02197344|FEATURES|tet34|tetracycline|tet34	1.0	66.7	33	52.8	2.2e-08	1
VGAC	20	52	HWI-700370F:168:C7JUKANXX:6:1206:3299:3222	MLS	AMP35312.1|FEATURES|vgaC|MLS|vgaC	0.999999549388	87.9	33	65.9	2.5e-12	1
MUXB	727	759	HWI-700370F:168:C7JUKANXX:6:1305:13062:80284	multidrug	NP_251217.1|FEATURES|MuxB|multidrug|MuxB	0.999999402083	81.8	33	60.5	1.1e-10	1
ACRB	47	78	HWI-700370F:168:C7JUKANXX:6:2303:3246:48260	multidrug	AAQ21216|FEATURES|acrB|multidrug|acrB	1.0	100.0	32	67.8	6.6e-13	1
MULTIDRUG_ABC_TRANSPORTER	471	502	HWI-700370F:168:C7JUKANXX:6:1216:14406:27798	multidrug	gi:1031799645:ref:WP_064138838.1:|FEATURES|multidrug_ABC_transporter|multidrug|multidrug_ABC_transporter	1.0	78.1	32	49.7	1.9e-07	1
MACB	20	51	HWI-700370F:168:C7JUKANXX:6:2210:16526:94900	MLS	gi:780033092:ref:WP_045444768.1:|FEATURES|macB|MLS|macB	1.0	65.6	32	47.0	1.2e-06	1
OQXA	67	97	HWI-700370F:168:C7JUKANXX:6:2313:6118:68975	multidrug	YP_001693237.1|FEATURES|oqxA|multidrug|oqxA	0.99999787157	80.6	31	53.5	1.3e-08	1
ESCHERICHIA_COLI_LAMB	142	174	HWI-700370F:168:C7JUKANXX:6:2105:17567:80150	multidrug	BAB38442|FEATURES|Escherichia_coli_LamB|multidrug|Escherichia_coli_LamB	0.999996147791	87.9	33	66.2	1.9e-12	1
EMRB	54	86	HWI-700370F:168:C7JUKANXX:6:2312:14462:34850	multidrug	gi:661298237:ref:WP_029991091.1:|FEATURES|emrB|multidrug|emrB	0.999950146541	97.0	33	69.3	2.3e-13	1
PBP-1A	428	459	HWI-700370F:168:C7JUKANXX:6:1303:8554:78376	beta-lactam	YP_001292390|FEATURES|PBP-1A|beta-lactam|PBP-1A	1.0	71.9	32	51.6	4.9e-08	1
DNA-BINDING_PROTEIN_H-NS	9	41	HWI-700370F:168:C7JUKANXX:6:2203:7125:55345	unclassified	NC_002695.1.913113.p01|FEATURES|DNA-binding_protein_H-NS|unclassified|DNA-binding_protein_H-NS	0.999999999837	69.7	33	47.8	7.1e-07	1
PENA	408	440	HWI-700370F:168:C7JUKANXX:6:1301:6809:20440	beta-lactam	ZP_04656349|FEATURES|penA|beta-lactam|penA	1.0	87.9	33	69.3	2.3e-13	1
OPRZ	320	350	HWI-700370F:168:C7JUKANXX:6:1111:18544:6024	multidrug	EGP45230|FEATURES|OprZ|multidrug|OprZ	0.999995136076	61.3	31	48.5	4.2e-07	1
ACRB	619	651	HWI-700370F:168:C7JUKANXX:6:1103:9357:96121	multidrug	gi:502789935:ref:WP_013024911.1:|FEATURES|acrB|multidrug|acrB	1.0	90.9	33	65.5	3.3e-12	1
PBP-1A	417	449	HWI-700370F:168:C7JUKANXX:6:1302:5908:54167	beta-lactam	YP_001292390|FEATURES|PBP-1A|beta-lactam|PBP-1A	1.0	60.6	33	44.3	7.8e-06	1
SMEE	388	420	HWI-700370F:168:C7JUKANXX:6:1210:14981:93643	multidrug	YP_002706077|FEATURES|smeE|multidrug|smeE	1.0	97.0	33	62.8	2.1e-11	1
ACRB	272	303	HWI-700370F:168:C7JUKANXX:6:1206:21095:78794	multidrug	gi:643662068:ref:WP_025246873.1:|FEATURES|acrB|multidrug|acrB	0.999999999985	71.9	32	51.2	6.4e-08	1
EMRB	13	45	HWI-700370F:168:C7JUKANXX:6:2301:3829:61679	multidrug	gi:486057056:ref:WP_001507824.1:|FEATURES|emrB|multidrug|emrB	0.999894090793	97.0	33	63.2	1.6e-11	1
RPOB2	467	499	HWI-700370F:168:C7JUKANXX:6:2114:4250:55670	multidrug	BAD59497.1|FEATURES|rpoB2|multidrug|rpoB2	0.99999937785	72.7	33	57.8	6.9e-10	1
ROSB	228	260	HWI-700370F:168:C7JUKANXX:6:1213:20595:70991	fosmidomycin	ZP_04631861|FEATURES|rosB|fosmidomycin|rosB	1.0	97.0	33	65.5	3.3e-12	1
CLASS_C	120	151	HWI-700370F:168:C7JUKANXX:6:1103:17719:49352	beta-lactam	gi:697051848:ref:WP_033144454.1:|FEATURES|class_C|beta-lactam|class_C	1.0	78.1	32	58.5	4.0e-10	1
ACRB	146	178	HWI-700370F:168:C7JUKANXX:6:1303:6996:15444	multidrug	gi:485731880:ref:WP_001359514.1:|FEATURES|acrB|multidrug|acrB	0.99999998906	69.7	33	54.3	7.6e-09	1
MEXB	743	775	HWI-700370F:168:C7JUKANXX:6:1103:2007:79778	multidrug	gi:446871990:ref:WP_000949246.1:|FEATURES|mexB|multidrug|mexB	0.999999999999	75.8	33	63.5	1.2e-11	1
ACRB	282	314	HWI-700370F:168:C7JUKANXX:6:1114:13748:17918	multidrug	gi:485731880:ref:WP_001359514.1:|FEATURES|acrB|multidrug|acrB	0.999999999943	72.7	33	56.2	2.0e-09	1
ACRB	269	301	HWI-700370F:168:C7JUKANXX:6:1310:14314:95882	multidrug	gi:495735716:ref:WP_008460295.1:|FEATURES|acrB|multidrug|acrB	1.0	69.7	33	52.4	2.9e-08	1
MDTK	290	322	HWI-700370F:168:C7JUKANXX:6:2116:16500:40199	fluoroquinolone	AML99881.1|FEATURES|MdtK|fluoroquinolone|MdtK	0.999989449746	84.8	33	58.5	4.0e-10	1
ACRA	367	399	HWI-700370F:168:C7JUKANXX:6:1304:15342:17352	multidrug	gi:573042590:emb:CDI16885.1:|FEATURES|acrA|multidrug|acrA	1.0	69.7	33	52.0	3.8e-08	1
EMRB	311	343	HWI-700370F:168:C7JUKANXX:6:2210:8423:89623	multidrug	gi:486057056:ref:WP_001507824.1:|FEATURES|emrB|multidrug|emrB	0.99850276577	97.0	33	67.0	1.1e-12	1
ACRF	443	475	HWI-700370F:168:C7JUKANXX:6:1311:6507:2682	multidrug	AAC76298.1|FEATURES|AcrF|multidrug|AcrF	1.0	100.0	33	65.9	2.5e-12	1
RPHB	114	146	HWI-700370F:168:C7JUKANXX:6:1303:12648:48173	rifamycin	APB03222.1|FEATURES|rphB|rifamycin|rphB	0.999999988466	69.7	33	53.5	1.3e-08	1
TAEA	169	200	HWI-700370F:168:C7JUKANXX:6:2205:15233:23569	pleuromutilin	APB03219.1|FEATURES|TaeA|pleuromutilin|TaeA	0.999847522575	65.6	32	46.6	1.6e-06	1
PBP-1A	253	285	HWI-700370F:168:C7JUKANXX:6:2209:9790:59662	beta-lactam	YP_001292390|FEATURES|PBP-1A|beta-lactam|PBP-1A	1.0	63.6	33	45.1	4.6e-06	1
ACRB	165	196	HWI-700370F:168:C7JUKANXX:6:2304:7646:96735	multidrug	gi:502789935:ref:WP_013024911.1:|FEATURES|acrB|multidrug|acrB	1.0	93.8	32	69.3	2.3e-13	1
ACRB	598	630	HWI-700370F:168:C7JUKANXX:6:2205:7616:84128	multidrug	gi:485731880:ref:WP_001359514.1:|FEATURES|acrB|multidrug|acrB	1.0	66.7	33	55.8	2.6e-09	1
DNA-BINDING_PROTEIN_H-NS	8	40	HWI-700370F:168:C7JUKANXX:6:1204:5001:52797	unclassified	NC_002695.1.913113.p01|FEATURES|DNA-binding_protein_H-NS|unclassified|DNA-binding_protein_H-NS	0.999999999816	69.7	33	47.4	9.3e-07	1
MDTD	273	305	HWI-700370F:168:C7JUKANXX:6:2116:14429:95153	multidrug	gi:693109153:ref:WP_032261825.1:|FEATURES|mdtD|multidrug|mdtD	0.999999999674	87.9	33	65.1	4.3e-12	1
CAMP-REGULATORY_PROTEIN	89	121	HWI-700370F:168:C7JUKANXX:6:2214:2272:92121	unclassified	gi:446164891:ref:WP_000242746.1:|FEATURES|cAMP-regulatory_protein|unclassified|cAMP-regulatory_protein	0.931147590196	100.0	33	67.0	1.1e-12	1
ACRB	28	60	HWI-700370F:168:C7JUKANXX:6:1116:11218:36189	multidrug	gi:502789935:ref:WP_013024911.1:|FEATURES|acrB|multidrug|acrB	1.0	97.0	33	68.2	5.1e-13	1
ACRA	322	354	HWI-700370F:168:C7JUKANXX:6:1116:5684:34712	multidrug	gi:554314182:gb:ESH50507.1:|FEATURES|acrA|multidrug|acrA	1.0	78.8	33	58.2	5.2e-10	1
EMRA	185	217	HWI-700370F:168:C7JUKANXX:6:1204:4078:59808	multidrug	gi:498120214:ref:WP_010434370.1:|FEATURES|emrA|multidrug|emrA	0.98322765337	78.8	33	56.6	1.5e-09	1
OQXA	59	91	HWI-700370F:168:C7JUKANXX:6:2115:1493:51314	multidrug	YP_001693237.1|FEATURES|oqxA|multidrug|oqxA	0.999999989124	75.8	33	56.2	2.0e-09	1
MDTK	319	351	HWI-700370F:168:C7JUKANXX:6:2203:14079:83522	fluoroquinolone	AML99881.1|FEATURES|MdtK|fluoroquinolone|MdtK	0.999960382677	69.7	33	51.2	6.4e-08	1
OMPF	59	91	HWI-700370F:168:C7JUKANXX:6:1106:16406:98493	multidrug	gi:742936434:ref:WP_039025717.1:|FEATURES|ompF|multidrug|ompF	0.999999999611	87.9	33	57.0	1.2e-09	1
EPTA	53	85	HWI-700370F:168:C7JUKANXX:6:2310:20312:62537	peptide	BAE78116.1|FEATURES|eptA|peptide|eptA	0.999999835746	75.8	33	52.4	2.9e-08	1
OQXB	713	745	HWI-700370F:168:C7JUKANXX:6:2309:18420:87962	multidrug	YP_001693238|FEATURES|oqxB|multidrug|oqxB	1.0	97.0	33	69.7	1.7e-13	1
ACRB	970	1002	HWI-700370F:168:C7JUKANXX:6:2207:6047:60041	multidrug	gi:446414948:ref:WP_000492803.1:|FEATURES|acrB|multidrug|acrB	1.0	90.9	33	61.2	6.2e-11	1
DNA-BINDING_PROTEIN_H-NS	53	83	HWI-700370F:168:C7JUKANXX:6:2313:2747:16506	unclassified	CP001918.1.gene1661.p01|FEATURES|DNA-binding_protein_H-NS|unclassified|DNA-binding_protein_H-NS	0.999999539265	61.3	31	44.3	7.8e-06	1
MEXE	169	201	HWI-700370F:168:C7JUKANXX:6:1102:1363:40315	multidrug	gi:503835165:ref:WP_014069159.1:|FEATURES|mexE|multidrug|mexE	1.0	93.9	33	62.4	2.8e-11	1
OQXB	611	643	HWI-700370F:168:C7JUKANXX:6:1212:18279:63225	multidrug	YP_001693238|FEATURES|oqxB|multidrug|oqxB	1.0	90.9	33	66.6	1.5e-12	1
TRANSCRIPTIONAL_REGULATORY_PROTEIN_CPXR_CPXR	65	97	HWI-700370F:168:C7JUKANXX:6:1109:5317:59199	unclassified	CP004022.1.gene3215.p01|FEATURES|transcriptional_regulatory_protein_CpxR_cpxR|unclassified|transcriptional_regulatory_protein_CpxR_cpxR	0.999999998289	66.7	33	52.4	2.9e-08	1
MDTC	351	383	HWI-700370F:168:C7JUKANXX:6:1115:9612:7924	multidrug	gi:447132822:ref:WP_001210078.1:|FEATURES|mdtC|multidrug|mdtC	1.0	97.0	33	66.2	1.9e-12	1
EMRR	106	136	HWI-700370F:168:C7JUKANXX:6:2316:9856:76540	fluoroquinolone	NP_417169.1|FEATURES|emrR|fluoroquinolone|emrR	0.999944821562	74.2	31	54.3	7.6e-09	1
MAJOR_FACILITATOR_SUPERFAMILY_TRANSPORTER	489	521	HWI-700370F:168:C7JUKANXX:6:2304:20524:46254	multidrug	CP001918.1.gene2931.p01|FEATURES|major_facilitator_superfamily_transporter|multidrug|major_facilitator_superfamily_transporter	0.999998674628	81.8	33	57.8	6.9e-10	1
OMPF	88	120	HWI-700370F:168:C7JUKANXX:6:1310:19925:9562	multidrug	gi:15131544:emb:CAC48383.1:|FEATURES|ompF|multidrug|ompF	0.999999999999	78.8	33	60.8	8.1e-11	1
DNA-BINDING_PROTEIN_H-NS	97	129	HWI-700370F:168:C7JUKANXX:6:1116:1887:62321	unclassified	CP001138.1.gene1383.p01|FEATURES|DNA-binding_protein_H-NS|unclassified|DNA-binding_protein_H-NS	1.0	87.9	33	66.6	1.5e-12	1
OMPR	274	306	HWI-700370F:168:C7JUKANXX:6:2216:17044:17801	multidrug	CP000034.1.gene3672.p01|FEATURES|ompR|multidrug|ompR	0.999998856285	87.9	33	60.8	8.1e-11	1
ACRF	614	646	HWI-700370F:168:C7JUKANXX:6:2204:5017:76927	multidrug	AAC76298.1|FEATURES|AcrF|multidrug|AcrF	0.999999999989	69.7	33	52.4	2.9e-08	1
ACRB	354	385	HWI-700370F:168:C7JUKANXX:6:2203:7197:13957	multidrug	gi:447055218:ref:WP_001132474.1:|FEATURES|acrB|multidrug|acrB	1.0	93.8	32	62.4	2.8e-11	1
YOJI	513	545	HWI-700370F:168:C7JUKANXX:6:1211:5327:59926	peptide	NP_416715.1|FEATURES|YojI|peptide|YojI	0.99999972051	78.8	33	53.9	9.9e-09	1
MACB	129	161	HWI-700370F:168:C7JUKANXX:6:2105:19534:81114	MLS	gi:1016069923:ref:WP_062914571.1:|FEATURES|macB|MLS|macB	1.0	60.6	33	45.1	4.6e-06	1
MACB	142	172	HWI-700370F:168:C7JUKANXX:6:1305:15685:79118	MLS	gi:895865878:ref:WP_048974758.1:|FEATURES|macB|MLS|macB	1.0	77.4	31	47.4	9.3e-07	1
ACRB	67	99	HWI-700370F:168:C7JUKANXX:6:1116:18119:90347	multidrug	gi:812045371:emb:CRH28493.1:|FEATURES|acrB|multidrug|acrB	0.999999389318	75.8	33	51.6	4.9e-08	1
MUXB	601	633	HWI-700370F:168:C7JUKANXX:6:1213:19390:49392	multidrug	NP_251217.1|FEATURES|MuxB|multidrug|MuxB	0.999999998333	63.6	33	46.6	1.6e-06	1
CPXA	226	258	HWI-700370F:168:C7JUKANXX:6:2104:2259:100535	aminoglycoside:aminocoumarin	NP_312864.1|FEATURES|cpxA|aminoglycoside:aminocoumarin|cpxA	0.999559189605	93.9	33	63.2	1.6e-11	1
MARA	26	56	HWI-700370F:168:C7JUKANXX:6:1214:13913:81812	multidrug	YP_489794.1|FEATURES|marA|multidrug|marA	0.999997034284	71.0	31	52.4	2.9e-08	1
ACRB	18	50	HWI-700370F:168:C7JUKANXX:6:2306:5323:7615	multidrug	gi:812045371:emb:CRH28493.1:|FEATURES|acrB|multidrug|acrB	1.0	93.9	33	65.5	3.3e-12	1
PBP-1B	554	586	HWI-700370F:168:C7JUKANXX:6:1110:15380:8214	beta-lactam	YP_002467958|FEATURES|PBP-1B|beta-lactam|PBP-1B	0.999999995453	63.6	33	47.0	1.2e-06	1
EMRA	75	107	HWI-700370F:168:C7JUKANXX:6:1301:4793:84973	multidrug	gi:506486765:ref:WP_015963310.1:|FEATURES|emrA|multidrug|emrA	0.98492432252	78.8	33	58.2	5.2e-10	1
RPOB2	1033	1063	HWI-700370F:168:C7JUKANXX:6:2310:13891:54240	multidrug	BAD59497.1|FEATURES|rpoB2|multidrug|rpoB2	0.999999303717	83.9	31	63.2	1.6e-11	1
ABCA	1017	1049	HWI-700370F:168:C7JUKANXX:6:2216:19444:73835	multidrug	XP_753111.1|FEATURES|abcA|multidrug|abcA	0.999999456875	63.6	33	45.4	3.5e-06	1
ACRB	27	59	HWI-700370F:168:C7JUKANXX:6:2212:9699:45842	multidrug	gi:485731880:ref:WP_001359514.1:|FEATURES|acrB|multidrug|acrB	1.0	78.8	33	56.2	2.0e-09	1
MAJOR_FACILITATOR_SUPERFAMILY_TRANSPORTER	307	339	HWI-700370F:168:C7JUKANXX:6:2101:20098:56884	multidrug	CP001918.1.gene2931.p01|FEATURES|major_facilitator_superfamily_transporter|multidrug|major_facilitator_superfamily_transporter	0.999998790889	97.0	33	66.6	1.5e-12	1
SRMB	21	53	HWI-700370F:168:C7JUKANXX:6:2212:19735:86726	MLS	X63451.gene.p01|FEATURES|srmB|MLS|srmB	0.999999993407	60.6	33	44.7	6.0e-06	1
TRIC	967	997	HWI-700370F:168:C7JUKANXX:6:2108:9159:41523	triclosan	NP_248848.1|FEATURES|TriC|triclosan|TriC	0.999999984433	71.0	31	53.1	1.7e-08	1
ACRB	797	829	HWI-700370F:168:C7JUKANXX:6:2110:3390:90189	multidrug	gi:485731880:ref:WP_001359514.1:|FEATURES|acrB|multidrug|acrB	0.999999999225	75.8	33	55.8	2.6e-09	1
TOLC	360	392	HWI-700370F:168:C7JUKANXX:6:1204:19935:20189	multidrug	gi:974587728:ref:WP_059178023.1:|FEATURES|TolC|multidrug|TolC	1.0	93.9	33	60.8	8.1e-11	1
ACRB	315	347	HWI-700370F:168:C7JUKANXX:6:2301:4932:6902	multidrug	gi:485731880:ref:WP_001359514.1:|FEATURES|acrB|multidrug|acrB	0.999999989866	66.7	33	50.1	1.4e-07	1
MDTE	50	81	HWI-700370F:168:C7JUKANXX:6:1309:6240:84958	multidrug	CP001918.1.gene3442.p01|FEATURES|mdtE|multidrug|mdtE	0.999999999954	84.4	32	57.0	1.2e-09	1
OXA	169	200	HWI-700370F:168:C7JUKANXX:6:2306:3473:32380	beta-lactam	gi:583596984:gb:EWE59955.1:|FEATURES|OXA-9|beta-lactam|OXA	0.999999913015	62.5	32	47.8	7.1e-07	1
ACRB	126	158	HWI-700370F:168:C7JUKANXX:6:2213:20574:50802	multidrug	gi:812045371:emb:CRH28493.1:|FEATURES|acrB|multidrug|acrB	1.0	87.9	33	59.7	1.8e-10	1
OMPF	229	261	HWI-700370F:168:C7JUKANXX:6:1102:2559:90008	multidrug	gi:505383854:ref:WP_015570956.1:|FEATURES|ompF|multidrug|ompF	0.99999869263	60.6	33	49.3	2.4e-07	1
MEXK	391	423	HWI-700370F:168:C7JUKANXX:6:1309:2712:50384	multidrug	AAG07064.1|FEATURES|MexK|multidrug|MexK	0.999999631802	81.8	33	59.3	2.4e-10	1
YOJI	91	123	HWI-700370F:168:C7JUKANXX:6:2216:13366:37047	peptide	NP_416715.1|FEATURES|YojI|peptide|YojI	0.999999768926	87.9	33	56.2	2.0e-09	1
ESCHERICHIA_COLI_LAMB	123	155	HWI-700370F:168:C7JUKANXX:6:1301:18476:91456	multidrug	BAB38442|FEATURES|Escherichia_coli_LamB|multidrug|Escherichia_coli_LamB	0.999997889046	100.0	33	78.2	4.9e-16	1
BAES	244	276	HWI-700370F:168:C7JUKANXX:6:1312:19152:38142	multidrug	BAA15934.1|FEATURES|baeS|multidrug|baeS	0.999998577854	90.9	33	64.7	5.6e-12	1
OQXB	596	628	HWI-700370F:168:C7JUKANXX:6:1303:9708:59485	multidrug	YP_001693238|FEATURES|oqxB|multidrug|oqxB	0.999999207145	84.8	33	59.7	1.8e-10	1
RPOB2	487	518	HWI-700370F:168:C7JUKANXX:6:2313:18809:4998	multidrug	BAD59497.1|FEATURES|rpoB2|multidrug|rpoB2	0.999999287268	68.8	32	52.8	2.2e-08	1
ACRB	722	754	HWI-700370F:168:C7JUKANXX:6:2203:7294:50541	multidrug	gi:485731880:ref:WP_001359514.1:|FEATURES|acrB|multidrug|acrB	0.999999995602	78.8	33	58.9	3.1e-10	1
TOLC	425	456	HWI-700370F:168:C7JUKANXX:6:1304:9937:3514	multidrug	gi:981223672:ref:WP_059444725.1:|FEATURES|TolC|multidrug|TolC	1.0	81.2	32	54.7	5.8e-09	1
BAES	218	250	HWI-700370F:168:C7JUKANXX:6:2307:5356:77710	multidrug	BAA15934.1|FEATURES|baeS|multidrug|baeS	0.99999896633	78.8	33	55.5	3.4e-09	1
MSBA	510	541	HWI-700370F:168:C7JUKANXX:6:1302:20450:51228	nitroimidazole	NP_415434.1|FEATURES|msbA|nitroimidazole|msbA	0.997490628974	62.5	32	45.4	3.5e-06	1
PBP-1A	69	100	HWI-700370F:168:C7JUKANXX:6:2201:16039:9969	beta-lactam	YP_001290033|FEATURES|PBP-1A|beta-lactam|PBP-1A	1.0	65.6	32	53.5	1.3e-08	1
DFRA3	97	129	HWI-700370F:168:C7JUKANXX:6:1112:17668:93434	diaminopyrimidine	AAA25550.1|FEATURES|dfrA3|diaminopyrimidine|dfrA3	0.999999586485	69.7	33	56.2	2.0e-09	1
BAER	62	94	HWI-700370F:168:C7JUKANXX:6:2310:6435:51073	multidrug	YP_490321.1|FEATURES|baeR|multidrug|baeR	0.999999999688	81.8	33	59.7	1.8e-10	1
MEXX	267	298	HWI-700370F:168:C7JUKANXX:6:1312:8207:9212	multidrug	gi:503993030:ref:WP_014227024.1:|FEATURES|mexX|multidrug|mexX	1.0	87.5	32	62.8	2.1e-11	1
TRIC	397	429	HWI-700370F:168:C7JUKANXX:6:2108:16843:91358	triclosan	NP_248848.1|FEATURES|TriC|triclosan|TriC	0.999999960575	72.7	33	47.8	7.1e-07	1
OQXB	898	930	HWI-700370F:168:C7JUKANXX:6:2309:13982:69107	multidrug	YP_001693238|FEATURES|oqxB|multidrug|oqxB	1.0	97.0	33	69.3	2.3e-13	1
RPOB2	582	614	HWI-700370F:168:C7JUKANXX:6:2305:5068:85640	multidrug	BAD59497.1|FEATURES|rpoB2|multidrug|rpoB2	0.999999454486	81.8	33	61.6	4.7e-11	1
RPOB2	503	535	HWI-700370F:168:C7JUKANXX:6:2305:8339:70962	multidrug	BAD59497.1|FEATURES|rpoB2|multidrug|rpoB2	0.999999027876	60.6	33	44.7	6.0e-06	1
MDTK	394	426	HWI-700370F:168:C7JUKANXX:6:2111:4088:7577	multidrug	YP_001438116|FEATURES|mdtK|multidrug|mdtK	1.0	84.8	33	70.1	1.3e-13	1
TRANSCRIPTIONAL_REGULATORY_PROTEIN_CPXR_CPXR	188	219	HWI-700370F:168:C7JUKANXX:6:1110:3852:39209	unclassified	CP001918.1.gene5135.p01|FEATURES|transcriptional_regulatory_protein_CpxR_cpxR|unclassified|transcriptional_regulatory_protein_CpxR_cpxR	0.999999999999	96.9	32	72.0	3.5e-14	1
MSBA	4	35	HWI-700370F:168:C7JUKANXX:6:1310:16403:49916	nitroimidazole	NP_415434.1|FEATURES|msbA|nitroimidazole|msbA	0.999858551521	87.5	32	60.8	8.1e-11	1
MULTIDRUG_ABC_TRANSPORTER	468	500	HWI-700370F:168:C7JUKANXX:6:1202:1438:35051	multidrug	gi:1031799645:ref:WP_064138838.1:|FEATURES|multidrug_ABC_transporter|multidrug|multidrug_ABC_transporter	1.0	72.7	33	52.0	3.8e-08	1
EMRB	324	356	HWI-700370F:168:C7JUKANXX:6:1203:1739:47977	multidrug	gi:486057056:ref:WP_001507824.1:|FEATURES|emrB|multidrug|emrB	0.99994864413	100.0	33	74.3	7.1e-15	1
TRIC	888	920	HWI-700370F:168:C7JUKANXX:6:2306:14987:90410	triclosan	NP_248848.1|FEATURES|TriC|triclosan|TriC	0.999999962644	63.6	33	48.1	5.4e-07	1
EPTA	388	420	HWI-700370F:168:C7JUKANXX:6:2302:8723:82002	peptide	BAE78116.1|FEATURES|eptA|peptide|eptA	0.999999886269	69.7	33	58.2	5.2e-10	1
CPXA	180	212	HWI-700370F:168:C7JUKANXX:6:1116:10383:66763	aminoglycoside:aminocoumarin	NP_312864.1|FEATURES|cpxA|aminoglycoside:aminocoumarin|cpxA	0.99939730746	90.9	33	65.5	3.3e-12	1
MDTD	14	45	HWI-700370F:168:C7JUKANXX:6:1215:7983:58886	multidrug	NC_002695.1.916587.p01|FEATURES|mdtD|multidrug|mdtD	0.999999996958	65.6	32	44.3	7.8e-06	1
BACA	9	39	HWI-700370F:168:C7JUKANXX:6:2201:2357:76448	bacitracin	YP_001178170|FEATURES|bacA|bacitracin|bacA	1.0	100.0	31	63.2	1.6e-11	1
MDTA	93	123	HWI-700370F:168:C7JUKANXX:6:2301:2936:99613	multidrug	CP004022.1.gene1672.p01|FEATURES|mdtA|multidrug|mdtA	0.999998175118	67.7	31	46.2	2.1e-06	1
TETA	413	444	HWI-700370F:168:C7JUKANXX:6:2214:14781:29623	tetracycline	gi:171851258:emb:CAQ04234.1:|FEATURES|tetA|tetracycline|tetA	0.999999999984	62.5	32	44.7	6.0e-06	1
TRIC	32	64	HWI-700370F:168:C7JUKANXX:6:2115:8392:97037	triclosan	NP_248848.1|FEATURES|TriC|triclosan|TriC	0.999999943112	60.6	33	45.8	2.7e-06	1
MSBA	161	193	HWI-700370F:168:C7JUKANXX:6:1310:11821:92048	nitroimidazole	NP_415434.1|FEATURES|msbA|nitroimidazole|msbA	0.999875102121	90.9	33	62.0	3.6e-11	1
EPTA	355	387	HWI-700370F:168:C7JUKANXX:6:2115:15869:95270	peptide	BAE78116.1|FEATURES|eptA|peptide|eptA	0.999999936114	78.8	33	63.5	1.2e-11	1
MDTK	78	110	HWI-700370F:168:C7JUKANXX:6:2316:19179:47893	multidrug	gi:754964131:ref:WP_042320052.1:|FEATURES|mdtK|multidrug|mdtK	1.0	81.8	33	59.3	2.4e-10	1
YOJI	233	265	HWI-700370F:168:C7JUKANXX:6:2304:6380:74812	peptide	NP_416715.1|FEATURES|YojI|peptide|YojI	0.999999829053	84.8	33	60.1	1.4e-10	1
ACRB	793	825	HWI-700370F:168:C7JUKANXX:6:2202:6676:55105	multidrug	gi:485731880:ref:WP_001359514.1:|FEATURES|acrB|multidrug|acrB	0.999999999489	78.8	33	58.9	3.1e-10	1
TETD	27	59	HWI-700370F:168:C7JUKANXX:6:2305:4442:39141	tetracycline	gi:135617:sp:P28816.1:TETD_ECOLX|FEATURES|tetD|tetracycline|tetD	0.999999994376	66.7	33	53.1	1.7e-08	1
ACRB	515	547	HWI-700370F:168:C7JUKANXX:6:1314:8384:4675	multidrug	AAQ21216|FEATURES|acrB|multidrug|acrB	1.0	87.9	33	65.5	3.3e-12	1
MDTG	12	42	HWI-700370F:168:C7JUKANXX:6:1210:10437:49940	multidrug	ZP_04004395|FEATURES|mdtG|multidrug|mdtG	1.0	67.7	31	51.6	4.9e-08	1
MEXE	247	279	HWI-700370F:168:C7JUKANXX:6:1107:14996:17589	multidrug	gi:505289665:ref:WP_015476767.1:|FEATURES|mexE|multidrug|mexE	0.999999992136	90.9	33	65.9	2.5e-12	1
ESCHERICHIA_COLI_LAMB	242	274	HWI-700370F:168:C7JUKANXX:6:1302:9681:34026	multidrug	BAB38442|FEATURES|Escherichia_coli_LamB|multidrug|Escherichia_coli_LamB	0.999996487075	78.8	33	60.1	1.4e-10	1
COB(I)ALAMIN_ADENOLSYLTRANSFERASE	107	137	HWI-700370F:168:C7JUKANXX:6:2305:13966:59840	unclassified	gi:447201635:ref:WP_001278891.1:|FEATURES|cob(I)alamin_adenolsyltransferase|unclassified|cob(I)alamin_adenolsyltransferase	1.0	71.0	31	54.7	5.8e-09	1
OMPR	256	287	HWI-700370F:168:C7JUKANXX:6:1109:9986:64955	multidrug	CP000034.1.gene3672.p01|FEATURES|ompR|multidrug|ompR	0.999999180633	100.0	32	68.2	5.1e-13	1
PBP-1A	544	574	HWI-700370F:168:C7JUKANXX:6:1202:4942:87880	beta-lactam	EDJ91555|FEATURES|PBP-1A|beta-lactam|PBP-1A	1.0	67.7	31	48.1	5.4e-07	1
ESCHERICHIA_COLI_LAMB	298	330	HWI-700370F:168:C7JUKANXX:6:2302:10800:76979	multidrug	BAB38442|FEATURES|Escherichia_coli_LamB|multidrug|Escherichia_coli_LamB	0.999995553201	63.6	33	55.5	3.4e-09	1
PATA	262	294	HWI-700370F:168:C7JUKANXX:6:2214:13441:84377	fluoroquinolone	NP_417544.5|FEATURES|patA|fluoroquinolone|patA	0.999996672999	66.7	33	52.4	2.9e-08	1
PENA	248	279	HWI-700370F:168:C7JUKANXX:6:2101:14159:23196	beta-lactam	ZP_04656349|FEATURES|penA|beta-lactam|penA	1.0	84.4	32	58.2	5.2e-10	1
AAC(6')-IB8	7	38	HWI-700370F:168:C7JUKANXX:6:1111:13943:39227	aminoglycoside	YP_009062819.1|FEATURES|AAC(6')-Ib8|aminoglycoside|AAC(6')-Ib8	0.999976548842	68.8	32	47.4	9.3e-07	1
EMRD	30	61	HWI-700370F:168:C7JUKANXX:6:2310:5567:13352	multidrug	CAR61679|FEATURES|emrD|multidrug|emrD	0.99999997261	68.8	32	45.1	4.6e-06	1
PBP-1A	180	212	HWI-700370F:168:C7JUKANXX:6:1212:17220:9229	beta-lactam	EDJ91555|FEATURES|PBP-1A|beta-lactam|PBP-1A	1.0	72.7	33	53.9	9.9e-09	1
ACRB	857	889	HWI-700370F:168:C7JUKANXX:6:1305:19761:22878	multidrug	gi:446414955:ref:WP_000492810.1:|FEATURES|acrB|multidrug|acrB	1.0	81.8	33	54.7	5.8e-09	1
OMPR	47	78	HWI-700370F:168:C7JUKANXX:6:2208:8220:73842	multidrug	gi:489751171:ref:WP_003655179.1:|FEATURES|ompR|multidrug|ompR	0.999999618318	66.7	33	44.7	6.0e-06	1
ROSB	65	97	HWI-700370F:168:C7JUKANXX:6:1212:2186:82475	fosmidomycin	ZP_04638974|FEATURES|rosB|fosmidomycin|rosB	1.0	93.9	33	62.4	2.8e-11	1
EMRD	90	122	HWI-700370F:168:C7JUKANXX:6:2104:4924:35022	multidrug	gi:489114053:ref:WP_003023905.1:|FEATURES|emrD|multidrug|emrD	0.999999999983	60.6	33	46.6	1.6e-06	1
KDPE	156	188	HWI-700370F:168:C7JUKANXX:6:1213:2420:41328	aminoglycoside	NP_415222.1|FEATURES|kdpE|aminoglycoside|kdpE	0.999993488482	90.9	33	66.2	1.9e-12	1
OQXB	716	748	HWI-700370F:168:C7JUKANXX:6:1213:19100:17991	multidrug	YP_001693238|FEATURES|oqxB|multidrug|oqxB	0.999999994828	97.0	33	68.2	5.1e-13	1
TET36	47	77	HWI-700370F:168:C7JUKANXX:6:1303:19914:72449	tetracycline	AJ514254.gene.p01|FEATURES|tet36|tetracycline|tet36	0.999999991234	64.5	31	50.1	1.4e-07	1
OMPF	90	122	HWI-700370F:168:C7JUKANXX:6:2112:2934:15493	multidrug	gi:823296122:ref:WP_047051707.1:|FEATURES|ompF|multidrug|ompF	0.85479108217	87.9	33	65.5	3.3e-12	1
EMRD	129	159	HWI-700370F:168:C7JUKANXX:6:1308:1108:62671	multidrug	CP004022.1.gene3225.p01|FEATURES|emrD|multidrug|emrD	0.99999688368	71.0	31	47.0	1.2e-06	1
KASUGAMYCIN_RESISTANCE_PROTEIN_KSGA	166	198	HWI-700370F:168:C7JUKANXX:6:1116:5761:70250	aminoglycoside	YP_001461223|FEATURES|kasugamycin_resistance_protein_ksgA|aminoglycoside|kasugamycin_resistance_protein_ksgA	1.0	90.9	33	66.2	1.9e-12	1
EPTA	353	384	HWI-700370F:168:C7JUKANXX:6:2115:18703:2035	peptide	BAE78116.1|FEATURES|eptA|peptide|eptA	0.999999921777	78.1	32	59.7	1.8e-10	1
MEXE	174	206	HWI-700370F:168:C7JUKANXX:6:1109:16951:19321	multidrug	gi:503835165:ref:WP_014069159.1:|FEATURES|mexE|multidrug|mexE	1.0	93.9	33	60.8	8.1e-11	1
EPTA	32	63	HWI-700370F:168:C7JUKANXX:6:2314:13047:35843	peptide	BAE78116.1|FEATURES|eptA|peptide|eptA	0.999999711371	68.8	32	47.8	7.1e-07	1
PENA	536	568	HWI-700370F:168:C7JUKANXX:6:1111:2764:61901	beta-lactam	ZP_04656349|FEATURES|penA|beta-lactam|penA	1.0	75.8	33	52.0	3.8e-08	1
ACRB	31	63	HWI-700370F:168:C7JUKANXX:6:1215:3594:26242	multidrug	gi:446414955:ref:WP_000492810.1:|FEATURES|acrB|multidrug|acrB	1.0	87.9	33	62.4	2.8e-11	1
ACRB	345	377	HWI-700370F:168:C7JUKANXX:6:2304:1122:100549	multidrug	gi:497324874:ref:WP_009639087.1:|FEATURES|acrB|multidrug|acrB	1.0	97.0	33	63.5	1.2e-11	1
MDTC	661	693	HWI-700370F:168:C7JUKANXX:6:2114:17857:88562	multidrug	CP001918.1.gene3441.p01|FEATURES|mdtC|multidrug|mdtC	0.99999166262	60.6	33	45.4	3.5e-06	1
MDTK	264	296	HWI-700370F:168:C7JUKANXX:6:2301:16666:14605	multidrug	gi:555038129:gb:ESL82444.1:|FEATURES|mdtK|multidrug|mdtK	1.0	87.9	33	58.9	3.1e-10	1
EPTA	478	509	HWI-700370F:168:C7JUKANXX:6:2115:3604:88302	peptide	BAE78116.1|FEATURES|eptA|peptide|eptA	0.999999722393	62.5	32	48.1	5.4e-07	1
ACRB	38	70	HWI-700370F:168:C7JUKANXX:6:1103:5173:10725	multidrug	gi:485731880:ref:WP_001359514.1:|FEATURES|acrB|multidrug|acrB	1.0	90.9	33	62.0	3.6e-11	1
DNA-BINDING_PROTEIN_H-NS	11	42	HWI-700370F:168:C7JUKANXX:6:2312:16745:97463	unclassified	NC_002695.1.913113.p01|FEATURES|DNA-binding_protein_H-NS|unclassified|DNA-binding_protein_H-NS	0.999999999642	68.8	32	45.1	4.6e-06	1
PENA	252	284	HWI-700370F:168:C7JUKANXX:6:2215:4025:21161	beta-lactam	ZP_04656349|FEATURES|penA|beta-lactam|penA	1.0	66.7	33	46.6	1.6e-06	1
PBP-1A	432	464	HWI-700370F:168:C7JUKANXX:6:1209:16642:56451	beta-lactam	YP_001292390|FEATURES|PBP-1A|beta-lactam|PBP-1A	1.0	66.7	33	50.4	1.1e-07	1
CPXA	60	92	HWI-700370F:168:C7JUKANXX:6:1211:8159:18572	aminoglycoside:aminocoumarin	NP_312864.1|FEATURES|cpxA|aminoglycoside:aminocoumarin|cpxA	0.999844799503	90.9	33	73.9	9.2e-15	1
MSBA	143	175	HWI-700370F:168:C7JUKANXX:6:2115:19334:23961	nitroimidazole	NP_415434.1|FEATURES|msbA|nitroimidazole|msbA	0.999905706421	93.9	33	64.7	5.6e-12	1
EMRA	78	109	HWI-700370F:168:C7JUKANXX:6:2106:7426:61247	multidrug	gi:506486765:ref:WP_015963310.1:|FEATURES|emrA|multidrug|emrA	0.984243190481	81.2	32	56.2	2.0e-09	1
CPXA	44	76	HWI-700370F:168:C7JUKANXX:6:2313:13286:14115	aminoglycoside:aminocoumarin	NP_312864.1|FEATURES|cpxA|aminoglycoside:aminocoumarin|cpxA	0.999635293385	81.8	33	65.1	4.3e-12	1
MDTD	29	61	HWI-700370F:168:C7JUKANXX:6:2106:16977:3058	multidrug	gi:134034159:sp:Q0T353.2:MDTD_SHIF8|FEATURES|mdtD|multidrug|mdtD	0.999999999965	81.8	33	54.7	5.8e-09	1
TOLC	51	83	HWI-700370F:168:C7JUKANXX:6:1103:6774:24840	multidrug	gi:696408901:ref:WP_032980019.1:|FEATURES|TolC|multidrug|TolC	1.0	93.9	33	66.6	1.5e-12	1
VGAC	19	50	HWI-700370F:168:C7JUKANXX:6:1113:14431:80513	MLS	AMP35312.1|FEATURES|vgaC|MLS|vgaC	0.999999632971	90.6	32	66.2	1.9e-12	1
ACRB	122	153	HWI-700370F:168:C7JUKANXX:6:1309:16542:92586	multidrug	gi:812045371:emb:CRH28493.1:|FEATURES|acrB|multidrug|acrB	0.999999999915	90.6	32	58.9	3.1e-10	1
KASUGAMYCIN_RESISTANCE_PROTEIN_KSGA	71	103	HWI-700370F:168:C7JUKANXX:6:2103:2712:87713	aminoglycoside	YP_001476958|FEATURES|kasugamycin_resistance_protein_ksgA|aminoglycoside|kasugamycin_resistance_protein_ksgA	1.0	81.8	33	59.7	1.8e-10	1
VANR	74	105	HWI-700370F:168:C7JUKANXX:6:2106:7539:95007	glycopeptide	gi:944023697:ref:WP_055613131.1:|FEATURES|vanR|glycopeptide|vanR	1.0	68.8	32	50.4	1.1e-07	1
ACRB	167	199	HWI-700370F:168:C7JUKANXX:6:2202:10992:49578	multidrug	gi:446414947:ref:WP_000492802.1:|FEATURES|acrB|multidrug|acrB	1.0	72.7	33	55.8	2.6e-09	1
CAMP-REGULATORY_PROTEIN	46	78	HWI-700370F:168:C7JUKANXX:6:2106:11149:97949	unclassified	gi:490367208:ref:WP_004246872.1:|FEATURES|cAMP-regulatory_protein|unclassified|cAMP-regulatory_protein	0.943710861744	100.0	33	67.8	6.6e-13	1
DNA-BINDING_PROTEIN_H-NS	101	132	HWI-700370F:168:C7JUKANXX:6:1315:9920:57621	unclassified	CP000308.1.gene1582.p01|FEATURES|DNA-binding_protein_H-NS|unclassified|DNA-binding_protein_H-NS	0.999999999997	75.0	32	50.8	8.4e-08	1
BACA	152	184	HWI-700370F:168:C7JUKANXX:6:1204:12398:35797	bacitracin	ZP_04431003|FEATURES|bacA|bacitracin|bacA	1.0	100.0	33	73.9	9.2e-15	1
MUXB	420	452	HWI-700370F:168:C7JUKANXX:6:2203:12408:36819	multidrug	NP_251217.1|FEATURES|MuxB|multidrug|MuxB	1.0	97.0	33	62.8	2.1e-11	1
ACRB	46	78	HWI-700370F:168:C7JUKANXX:6:1305:3178:40678	multidrug	gi:502789935:ref:WP_013024911.1:|FEATURES|acrB|multidrug|acrB	1.0	97.0	33	67.8	6.6e-13	1
CLASS_C	188	219	HWI-700370F:168:C7JUKANXX:6:1208:6415:22757	beta-lactam	gi:485667071:ref:WP_001308293.1:|FEATURES|class_C|beta-lactam|class_C	1.0	65.6	32	50.1	1.4e-07	1
ACRB	136	168	HWI-700370F:168:C7JUKANXX:6:2313:5643:57005	multidrug	gi:491078681:ref:WP_004940301.1:|FEATURES|acrB|multidrug|acrB	1.0	78.8	33	59.7	1.8e-10	1
OMPR	56	88	HWI-700370F:168:C7JUKANXX:6:1202:4067:11416	multidrug	CP000034.1.gene3672.p01|FEATURES|ompR|multidrug|ompR	0.999999029912	93.9	33	64.3	7.3e-12	1
OMPF	293	324	HWI-700370F:168:C7JUKANXX:6:2216:8546:63749	multidrug	gi:514076957:ref:WP_016529535.1:|FEATURES|ompF|multidrug|ompF	0.981899920504	66.7	33	50.4	1.1e-07	1
PENA	266	297	HWI-700370F:168:C7JUKANXX:6:1213:12337:17710	beta-lactam	ZP_04656349|FEATURES|penA|beta-lactam|penA	1.0	87.5	32	61.6	4.7e-11	1
MAJOR_FACILITATOR_SUPERFAMILY_TRANSPORTER	167	198	HWI-700370F:168:C7JUKANXX:6:2101:9885:66090	multidrug	CP001918.1.gene2931.p01|FEATURES|major_facilitator_superfamily_transporter|multidrug|major_facilitator_superfamily_transporter	0.999999935185	93.8	32	72.8	2.1e-14	1
MEXX	67	99	HWI-700370F:168:C7JUKANXX:6:1107:16741:40550	multidrug	gi:694090431:ref:WP_032435131.1:|FEATURES|mexX|multidrug|mexX	1.0	93.9	33	67.0	1.1e-12	1
OXA	169	200	HWI-700370F:168:C7JUKANXX:6:2106:6905:74011	beta-lactam	gi:583596984:gb:EWE59955.1:|FEATURES|OXA-9|beta-lactam|OXA	0.999999913015	62.5	32	47.8	7.1e-07	1
MAJOR_FACILITATOR_SUPERFAMILY_TRANSPORTER	274	306	HWI-700370F:168:C7JUKANXX:6:2313:3710:80786	multidrug	CP001918.1.gene2931.p01|FEATURES|major_facilitator_superfamily_transporter|multidrug|major_facilitator_superfamily_transporter	0.999998733207	84.8	33	58.9	3.1e-10	1
OMPR	359	390	HWI-700370F:168:C7JUKANXX:6:2106:7760:16456	multidrug	CP000034.1.gene3672.p01|FEATURES|ompR|multidrug|ompR	0.999998645231	78.1	32	57.4	9.0e-10	1
TRANSCRIPTIONAL_REGULATORY_PROTEIN_CPXR_CPXR	85	116	HWI-700370F:168:C7JUKANXX:6:2106:13003:14071	unclassified	CP000675.2.gene1535.p01|FEATURES|transcriptional_regulatory_protein_CpxR_cpxR|unclassified|transcriptional_regulatory_protein_CpxR_cpxR	0.999974006934	78.1	32	60.5	1.1e-10	1
MSBA	148	179	HWI-700370F:168:C7JUKANXX:6:2104:4746:84975	nitroimidazole	NP_415434.1|FEATURES|msbA|nitroimidazole|msbA	0.9998931016	96.9	32	64.3	7.3e-12	1
OQXB	712	744	HWI-700370F:168:C7JUKANXX:6:1102:6237:30562	multidrug	YP_001693238|FEATURES|oqxB|multidrug|oqxB	0.999999481479	97.0	33	70.1	1.3e-13	1
OMPF	36	68	HWI-700370F:168:C7JUKANXX:6:2105:16751:49217	multidrug	gi:742936434:ref:WP_039025717.1:|FEATURES|ompF|multidrug|ompF	0.999999999326	78.8	33	59.3	2.4e-10	1
ACRB	654	685	HWI-700370F:168:C7JUKANXX:6:1209:8939:73864	multidrug	gi:502789935:ref:WP_013024911.1:|FEATURES|acrB|multidrug|acrB	1.0	87.5	32	60.5	1.1e-10	1
MULTIDRUG_ABC_TRANSPORTER	462	494	HWI-700370F:168:C7JUKANXX:6:2316:12439:41692	multidrug	gi:896355182:ref:WP_049310020.1:|FEATURES|multidrug_ABC_transporter|multidrug|multidrug_ABC_transporter	1.0	97.0	33	65.1	4.3e-12	1
MDSB	97	129	HWI-700370F:168:C7JUKANXX:6:2301:9124:22450	multidrug	NP_459346.1|FEATURES|mdsB|multidrug|mdsB	1.0	84.8	33	59.7	1.8e-10	1
CMX	106	138	HWI-700370F:168:C7JUKANXX:6:2201:12101:52091	beta-lactam	HM544040.1.gene1.p1|FEATURES|CMY-55|beta-lactam|CMX	1.0	78.8	33	63.2	1.6e-11	1
OQXB	822	853	HWI-700370F:168:C7JUKANXX:6:2207:11075:30264	multidrug	YP_001693238|FEATURES|oqxB|multidrug|oqxB	0.999999009487	84.4	32	58.2	5.2e-10	1
ROSB	511	543	HWI-700370F:168:C7JUKANXX:6:2302:10475:60308	fosmidomycin	gi:1001786599:ref:WP_061324791.1:|FEATURES|rosB|fosmidomycin|rosB	1.0	84.8	33	57.8	6.9e-10	1
ACRB	519	551	HWI-700370F:168:C7JUKANXX:6:2115:15075:91829	multidrug	AAQ21216|FEATURES|acrB|multidrug|acrB	0.99999999975	87.9	33	64.7	5.6e-12	1
EMRB	54	86	HWI-700370F:168:C7JUKANXX:6:2202:4470:89749	multidrug	gi:896109343:ref:WP_049139088.1:|FEATURES|emrB|multidrug|emrB	0.999989128036	90.9	33	66.2	1.9e-12	1
ESCHERICHIA_COLI_MIPA	170	202	HWI-700370F:168:C7JUKANXX:6:1116:5228:49023	multidrug	NP_310518|FEATURES|Escherichia_coli_mipA|multidrug|Escherichia_coli_mipA	0.999998770568	69.7	33	53.9	9.9e-09	1
MDTG	346	378	HWI-700370F:168:C7JUKANXX:6:2206:20199:19869	multidrug	YP_002226908|FEATURES|mdtG|multidrug|mdtG	1.0	75.8	33	50.8	8.4e-08	1
TRUNCATED_PUTATIVE_RESPONSE_REGULATOR_ARLR	87	119	HWI-700370F:168:C7JUKANXX:6:2114:4339:16443	unclassified	NC_002951.3238224.p01|FEATURES|truncated_putative_response_regulator_ArlR|unclassified|truncated_putative_response_regulator_ArlR	1.0	66.7	33	51.6	4.9e-08	1
OMPR	341	372	HWI-700370F:168:C7JUKANXX:6:2306:20292:46440	multidrug	CP000034.1.gene3672.p01|FEATURES|ompR|multidrug|ompR	0.999998769697	84.4	32	60.5	1.1e-10	1
ACRB	573	604	HWI-700370F:168:C7JUKANXX:6:2312:20394:14009	multidrug	gi:485731880:ref:WP_001359514.1:|FEATURES|acrB|multidrug|acrB	0.99999999155	75.0	32	52.0	3.8e-08	1
PATA	267	299	HWI-700370F:168:C7JUKANXX:6:1207:6225:38644	fluoroquinolone	NP_417544.5|FEATURES|patA|fluoroquinolone|patA	0.999995768168	69.7	33	50.8	8.4e-08	1
EMRR	97	129	HWI-700370F:168:C7JUKANXX:6:1308:12177:55118	fluoroquinolone	NP_417169.1|FEATURES|emrR|fluoroquinolone|emrR	0.999879538868	84.8	33	64.7	5.6e-12	1
MDTD	21	52	HWI-700370F:168:C7JUKANXX:6:2109:8577:43827	multidrug	gi:134034159:sp:Q0T353.2:MDTD_SHIF8|FEATURES|mdtD|multidrug|mdtD	0.999999999968	81.2	32	54.7	5.8e-09	1
ESCHERICHIA_COLI_LAMB	112	143	HWI-700370F:168:C7JUKANXX:6:1309:1745:15425	multidrug	BAB38442|FEATURES|Escherichia_coli_LamB|multidrug|Escherichia_coli_LamB	0.999997127236	93.8	32	68.6	3.9e-13	1
SMES	413	445	HWI-700370F:168:C7JUKANXX:6:1207:6469:60393	multidrug	AAD51347.1|FEATURES|smeS|multidrug|smeS	0.999999046677	60.6	33	45.1	4.6e-06	1
PENA	445	477	HWI-700370F:168:C7JUKANXX:6:2214:19963:33364	beta-lactam	ZP_04656349|FEATURES|penA|beta-lactam|penA	1.0	93.9	33	65.5	3.3e-12	1
OMPF	300	332	HWI-700370F:168:C7JUKANXX:6:2113:7213:60972	multidrug	gi:312286407:gb:EFR14320.1:|FEATURES|ompF|multidrug|ompF	0.999999989464	66.7	33	51.6	4.9e-08	1
OQXB	368	400	HWI-700370F:168:C7JUKANXX:6:2112:19637:69733	multidrug	YP_001693238|FEATURES|oqxB|multidrug|oqxB	1.0	93.9	33	63.9	9.6e-12	1
ACRB	396	428	HWI-700370F:168:C7JUKANXX:6:2109:11537:93514	multidrug	gi:446414948:ref:WP_000492803.1:|FEATURES|acrB|multidrug|acrB	1.0	97.0	33	62.8	2.1e-11	1
VGAC	1	32	HWI-700370F:168:C7JUKANXX:6:2313:15151:14570	MLS	AMP35312.1|FEATURES|vgaC|MLS|vgaC	0.999999538817	87.5	32	63.2	1.6e-11	1
MDTD	88	120	HWI-700370F:168:C7JUKANXX:6:1107:3766:86094	multidrug	gi:545277213:ref:WP_021564462.1:|FEATURES|mdtD|multidrug|mdtD	0.999999999956	84.8	33	62.0	3.6e-11	1
TET36	54	86	HWI-700370F:168:C7JUKANXX:6:1308:9024:69784	tetracycline	AJ514254.gene.p01|FEATURES|tet36|tetracycline|tet36	0.999999999986	60.6	33	46.2	2.1e-06	1
CPXA	196	228	HWI-700370F:168:C7JUKANXX:6:1307:18528:98194	aminoglycoside:aminocoumarin	NP_312864.1|FEATURES|cpxA|aminoglycoside:aminocoumarin|cpxA	0.999318492271	90.9	33	65.1	4.3e-12	1
MDTK	69	100	HWI-700370F:168:C7JUKANXX:6:2101:18872:17999	fluoroquinolone	AML99881.1|FEATURES|MdtK|fluoroquinolone|MdtK	0.999991001788	87.5	32	57.0	1.2e-09	1
RPOB2	762	794	HWI-700370F:168:C7JUKANXX:6:1207:2346:45922	multidrug	BAD59497.1|FEATURES|rpoB2|multidrug|rpoB2	0.999999058976	69.7	33	45.4	3.5e-06	1
ACRB	501	533	HWI-700370F:168:C7JUKANXX:6:1210:7495:98153	multidrug	gi:812045371:emb:CRH28493.1:|FEATURES|acrB|multidrug|acrB	0.999999998863	93.9	33	75.5	3.2e-15	1
ACRB	49	81	HWI-700370F:168:C7JUKANXX:6:2310:13567:48924	multidrug	gi:485731880:ref:WP_001359514.1:|FEATURES|acrB|multidrug|acrB	1.0	93.9	33	63.5	1.2e-11	1
ACRB	655	686	HWI-700370F:168:C7JUKANXX:6:2115:9603:34451	multidrug	gi:485731880:ref:WP_001359514.1:|FEATURES|acrB|multidrug|acrB	0.99999998906	75.0	32	56.6	1.5e-09	1
PENA	144	176	HWI-700370F:168:C7JUKANXX:6:1303:2887:44968	beta-lactam	ZP_04656349|FEATURES|penA|beta-lactam|penA	1.0	75.8	33	58.5	4.0e-10	1
ACRB	46	78	HWI-700370F:168:C7JUKANXX:6:2311:6935:32615	multidrug	AAQ21216|FEATURES|acrB|multidrug|acrB	1.0	93.9	33	65.5	3.3e-12	1
ACRB	734	766	HWI-700370F:168:C7JUKANXX:6:1309:15395:31783	multidrug	gi:485731880:ref:WP_001359514.1:|FEATURES|acrB|multidrug|acrB	0.999999964567	81.8	33	62.4	2.8e-11	1
EMRB	338	370	HWI-700370F:168:C7JUKANXX:6:1305:8872:97287	multidrug	gi:486057056:ref:WP_001507824.1:|FEATURES|emrB|multidrug|emrB	0.999977976837	97.0	33	76.6	1.4e-15	1
CPXA	112	144	HWI-700370F:168:C7JUKANXX:6:1115:7366:84936	aminoglycoside:aminocoumarin	NP_312864.1|FEATURES|cpxA|aminoglycoside:aminocoumarin|cpxA	0.999807056771	93.9	33	71.6	4.6e-14	1
ACRB	942	974	HWI-700370F:168:C7JUKANXX:6:1304:1895:39225	multidrug	AAQ21216|FEATURES|acrB|multidrug|acrB	1.0	100.0	33	67.0	1.1e-12	1
ACRB	757	789	HWI-700370F:168:C7JUKANXX:6:2310:10057:17855	multidrug	gi:446414955:ref:WP_000492810.1:|FEATURES|acrB|multidrug|acrB	1.0	75.8	33	60.8	8.1e-11	1
TOLC	380	412	HWI-700370F:168:C7JUKANXX:6:2312:16379:34884	multidrug	gi:763321415:ref:WP_044179865.1:|FEATURES|TolC|multidrug|TolC	1.0	90.9	33	61.2	6.2e-11	1
ACRB	37	69	HWI-700370F:168:C7JUKANXX:6:2114:16771:31282	multidrug	gi:446414955:ref:WP_000492810.1:|FEATURES|acrB|multidrug|acrB	1.0	90.9	33	63.2	1.6e-11	1
ACRB	329	359	HWI-700370F:168:C7JUKANXX:6:1301:16708:67465	multidrug	gi:485731880:ref:WP_001359514.1:|FEATURES|acrB|multidrug|acrB	0.99999999861	80.6	31	50.1	1.4e-07	1
MUXB	344	375	HWI-700370F:168:C7JUKANXX:6:2201:19543:70156	multidrug	NP_251217.1|FEATURES|MuxB|multidrug|MuxB	0.99997237683	93.8	32	58.5	4.0e-10	1
ACRB	210	242	HWI-700370F:168:C7JUKANXX:6:1301:1154:96629	multidrug	gi:485731880:ref:WP_001359514.1:|FEATURES|acrB|multidrug|acrB	1.0	81.8	33	57.0	1.2e-09	1
ACRB	856	888	HWI-700370F:168:C7JUKANXX:6:2213:7851:58801	multidrug	CP001918.1.gene1257.p01|FEATURES|acrB|multidrug|acrB	1.0	84.8	33	61.6	4.7e-11	1
ACRB	3	35	HWI-700370F:168:C7JUKANXX:6:2116:15477:12748	multidrug	YP_001908403|FEATURES|acrB|multidrug|acrB	1.0	72.7	33	54.7	5.8e-09	1
RPOB2	431	462	HWI-700370F:168:C7JUKANXX:6:2114:5707:97906	multidrug	BAD59497.1|FEATURES|rpoB2|multidrug|rpoB2	0.999999362559	78.1	32	56.2	2.0e-09	1
YOJI	172	204	HWI-700370F:168:C7JUKANXX:6:2307:5609:34232	peptide	NP_416715.1|FEATURES|YojI|peptide|YojI	0.99999972051	72.7	33	53.9	9.9e-09	1
BACA	136	168	HWI-700370F:168:C7JUKANXX:6:2314:10791:9139	bacitracin	ZP_04616832|FEATURES|bacA|bacitracin|bacA	1.0	87.9	33	65.9	2.5e-12	1
MAJOR_FACILITATOR_SUPERFAMILY_TRANSPORTER	219	250	HWI-700370F:168:C7JUKANXX:6:2309:5148:96101	multidrug	CP001918.1.gene2931.p01|FEATURES|major_facilitator_superfamily_transporter|multidrug|major_facilitator_superfamily_transporter	0.99999846487	71.9	32	54.7	5.8e-09	1
ACRB	19	51	HWI-700370F:168:C7JUKANXX:6:2203:20891:83867	multidrug	gi:485731880:ref:WP_001359514.1:|FEATURES|acrB|multidrug|acrB	1.0	72.7	33	51.6	4.9e-08	1
PORIN_OMPC	224	255	HWI-700370F:168:C7JUKANXX:6:2309:12189:61493	beta-lactam	APB87301|FEATURES|porin_OmpC|beta-lactam|porin_OmpC	0.999999258792	75.0	32	55.1	4.4e-09	1
VGAC	4	35	HWI-700370F:168:C7JUKANXX:6:1215:12092:95098	MLS	AMP35312.1|FEATURES|vgaC|MLS|vgaC	0.999999549388	87.5	32	63.5	1.2e-11	1
RPOB2	487	518	HWI-700370F:168:C7JUKANXX:6:1311:17000:96986	multidrug	BAD59497.1|FEATURES|rpoB2|multidrug|rpoB2	0.99999917385	68.8	32	52.8	2.2e-08	1
MAJOR_FACILITATOR_SUPERFAMILY_TRANSPORTER	408	439	HWI-700370F:168:C7JUKANXX:6:2313:13778:36753	multidrug	CP001918.1.gene2931.p01|FEATURES|major_facilitator_superfamily_transporter|multidrug|major_facilitator_superfamily_transporter	0.999997738556	78.1	32	48.5	4.2e-07	1
OMPF	3	35	HWI-700370F:168:C7JUKANXX:6:2308:7951:17129	multidrug	gi:742936434:ref:WP_039025717.1:|FEATURES|ompF|multidrug|ompF	0.99999999945	75.8	33	54.3	7.6e-09	1
MSBA	55	86	HWI-700370F:168:C7JUKANXX:6:1101:17602:35742	nitroimidazole	NP_415434.1|FEATURES|msbA|nitroimidazole|msbA	0.999827856322	75.0	32	58.9	3.1e-10	1
OQXB	800	832	HWI-700370F:168:C7JUKANXX:6:1301:17391:30505	multidrug	YP_001693238|FEATURES|oqxB|multidrug|oqxB	0.999999999964	97.0	33	69.7	1.7e-13	1
MUXB	647	678	HWI-700370F:168:C7JUKANXX:6:1116:13948:39279	multidrug	NP_251217.1|FEATURES|MuxB|multidrug|MuxB	0.999998804983	62.5	32	46.6	1.6e-06	1
RPOB2	502	532	HWI-700370F:168:C7JUKANXX:6:1208:12647:98743	multidrug	BAD59497.1|FEATURES|rpoB2|multidrug|rpoB2	0.999999108001	64.5	31	46.6	1.6e-06	1
MDTK	19	51	HWI-700370F:168:C7JUKANXX:6:1112:18503:24232	multidrug	gi:555222058:ref:WP_023214681.1:|FEATURES|mdtK|multidrug|mdtK	1.0	90.9	33	59.7	1.8e-10	1
OMPF	9	41	HWI-700370F:168:C7JUKANXX:6:1116:2776:3147	multidrug	gi:504720116:ref:WP_014907218.1:|FEATURES|ompF|multidrug|ompF	0.999999999637	75.8	33	55.8	2.6e-09	1
BCR-1	57	89	HWI-700370F:168:C7JUKANXX:6:1109:18971:62118	bicyclomycin	ALV80601.1|FEATURES|bcr-1|bicyclomycin|bcr-1	0.99998015652	69.7	33	50.8	8.4e-08	1
MDTB	649	679	HWI-700370F:168:C7JUKANXX:6:1303:3483:97604	multidrug	gi:857778812:emb:CRL60247.1:|FEATURES|mdtB|multidrug|mdtB	0.999999999438	67.7	31	47.4	9.3e-07	1
ACRB	323	355	HWI-700370F:168:C7JUKANXX:6:1306:18046:21520	multidrug	YP_454364|FEATURES|acrB|multidrug|acrB	1.0	93.9	33	64.3	7.3e-12	1
ABCA	819	850	HWI-700370F:168:C7JUKANXX:6:1306:15455:84784	multidrug	XP_753111.1|FEATURES|abcA|multidrug|abcA	0.999999610332	78.1	32	52.8	2.2e-08	1
ACRB	747	779	HWI-700370F:168:C7JUKANXX:6:2209:14165:69630	multidrug	gi:491078681:ref:WP_004940301.1:|FEATURES|acrB|multidrug|acrB	1.0	93.9	33	68.2	5.1e-13	1
EMRR	85	117	HWI-700370F:168:C7JUKANXX:6:1206:15725:8109	fluoroquinolone	NP_417169.1|FEATURES|emrR|fluoroquinolone|emrR	0.999841173092	93.9	33	68.2	5.1e-13	1
TAEA	169	199	HWI-700370F:168:C7JUKANXX:6:1314:11113:41749	pleuromutilin	APB03219.1|FEATURES|TaeA|pleuromutilin|TaeA	0.999832368707	67.7	31	45.8	2.7e-06	1
OQXB	223	255	HWI-700370F:168:C7JUKANXX:6:1112:4440:49821	multidrug	YP_001693238|FEATURES|oqxB|multidrug|oqxB	0.999998857651	69.7	33	52.4	2.9e-08	1
TRANSCRIPTIONAL_REGULATORY_PROTEIN_CPXR_CPXR	75	105	HWI-700370F:168:C7JUKANXX:6:2215:9104:96909	unclassified	CP001918.1.gene5135.p01|FEATURES|transcriptional_regulatory_protein_CpxR_cpxR|unclassified|transcriptional_regulatory_protein_CpxR_cpxR	0.999999999904	67.7	31	47.8	7.1e-07	1
MDTK	16	47	HWI-700370F:168:C7JUKANXX:6:2315:17942:33567	fluoroquinolone	AML99881.1|FEATURES|MdtK|fluoroquinolone|MdtK	0.999992301732	68.8	32	58.2	5.2e-10	1
ACRB	727	759	HWI-700370F:168:C7JUKANXX:6:1102:3860:87482	multidrug	gi:447055218:ref:WP_001132474.1:|FEATURES|acrB|multidrug|acrB	0.999989757249	81.8	33	61.2	6.2e-11	1
MDTB	370	402	HWI-700370F:168:C7JUKANXX:6:1315:13392:41201	multidrug	CP004022.1.gene1673.p01|FEATURES|mdtB|multidrug|mdtB	1.0	81.8	33	60.5	1.1e-10	1
ACRB	3	35	HWI-700370F:168:C7JUKANXX:6:2216:19186:45006	multidrug	YP_001908403|FEATURES|acrB|multidrug|acrB	1.0	72.7	33	54.7	5.8e-09	1
MEXB	414	446	HWI-700370F:168:C7JUKANXX:6:1315:8403:53562	multidrug	gi:505288054:ref:WP_015475156.1:|FEATURES|mexB|multidrug|mexB	1.0	90.9	33	60.1	1.4e-10	1
ABCA	850	881	HWI-700370F:168:C7JUKANXX:6:2312:10210:71842	multidrug	XP_753111.1|FEATURES|abcA|multidrug|abcA	0.999999620597	71.9	32	53.5	1.3e-08	1
EMRD	127	159	HWI-700370F:168:C7JUKANXX:6:1312:13288:80462	multidrug	NP_462699|FEATURES|emrD|multidrug|emrD	0.99999999993	75.8	33	49.3	2.4e-07	1
MUXC	179	209	HWI-700370F:168:C7JUKANXX:6:2108:13129:9999	multidrug	NP_251216.1|FEATURES|MuxC|multidrug|MuxC	0.999998880977	61.3	31	44.7	6.0e-06	1
MACB	129	159	HWI-700370F:168:C7JUKANXX:6:2115:9171:42845	MLS	gi:693256048:ref:WP_032359333.1:|FEATURES|macB|MLS|macB	1.0	77.4	31	51.2	6.4e-08	1
MDTK	175	207	HWI-700370F:168:C7JUKANXX:6:2102:5909:49815	multidrug	gi:693113188:ref:WP_032264335.1:|FEATURES|mdtK|multidrug|mdtK	1.0	97.0	33	75.1	4.1e-15	1
KDPE	55	87	HWI-700370F:168:C7JUKANXX:6:2112:13431:59328	aminoglycoside	NP_415222.1|FEATURES|kdpE|aminoglycoside|kdpE	0.999994431107	84.8	33	62.0	3.6e-11	1
MACB	141	172	HWI-700370F:168:C7JUKANXX:6:1304:19303:10886	MLS	YP_002382193|FEATURES|macB|MLS|macB	0.999999999962	68.8	32	44.7	6.0e-06	1
MDTK	148	179	HWI-700370F:168:C7JUKANXX:6:2315:12203:63989	fluoroquinolone	AML99881.1|FEATURES|MdtK|fluoroquinolone|MdtK	0.999981447294	78.1	32	51.6	4.9e-08	1
TETA	443	474	HWI-700370F:168:C7JUKANXX:6:2103:6533:89984	tetracycline	gi:736993687:ref:WP_034989673.1:|FEATURES|tetA|tetracycline|tetA	0.999999999987	65.6	32	45.1	4.6e-06	1
ROSB	511	543	HWI-700370F:168:C7JUKANXX:6:2114:4150:17056	fosmidomycin	gi:1001786599:ref:WP_061324791.1:|FEATURES|rosB|fosmidomycin|rosB	1.0	84.8	33	57.8	6.9e-10	1
ACRB	966	998	HWI-700370F:168:C7JUKANXX:6:1110:7824:80608	multidrug	gi:446414948:ref:WP_000492803.1:|FEATURES|acrB|multidrug|acrB	1.0	90.9	33	61.6	4.7e-11	1
EMRR	8	39	HWI-700370F:168:C7JUKANXX:6:2308:1362:34670	fluoroquinolone	NP_417169.1|FEATURES|emrR|fluoroquinolone|emrR	0.999958637681	78.1	32	57.0	1.2e-09	1
MDFA	320	351	HWI-700370F:168:C7JUKANXX:6:1312:8169:83679	multidrug	ACB17400|FEATURES|mdfA|multidrug|mdfA	1.0	71.9	32	48.9	3.2e-07	1
MDTG	12	42	HWI-700370F:168:C7JUKANXX:6:2212:19923:57622	multidrug	ZP_04004395|FEATURES|mdtG|multidrug|mdtG	1.0	64.5	31	49.7	1.9e-07	1
ACRB	324	356	HWI-700370F:168:C7JUKANXX:6:1106:12921:88641	multidrug	gi:495735716:ref:WP_008460295.1:|FEATURES|acrB|multidrug|acrB	0.999973397434	78.8	33	50.8	8.4e-08	1
MDTG	328	360	HWI-700370F:168:C7JUKANXX:6:2111:16514:58545	multidrug	gi:489865065:ref:WP_003768662.1:|FEATURES|mdtG|multidrug|mdtG	1.0	60.6	33	48.1	5.4e-07	1
BAES	285	316	HWI-700370F:168:C7JUKANXX:6:1305:13830:87510	multidrug	BAA15934.1|FEATURES|baeS|multidrug|baeS	0.999998644606	75.0	32	50.4	1.1e-07	1
EPTA	478	509	HWI-700370F:168:C7JUKANXX:6:2115:20738:6340	peptide	BAE78116.1|FEATURES|eptA|peptide|eptA	0.999999722393	62.5	32	48.1	5.4e-07	1
TOLC	342	373	HWI-700370F:168:C7JUKANXX:6:2303:17559:98230	multidrug	gi:736439011:ref:WP_034461021.1:|FEATURES|TolC|multidrug|TolC	1.0	96.9	32	60.5	1.1e-10	1
TRIC	418	450	HWI-700370F:168:C7JUKANXX:6:1302:9769:41042	triclosan	NP_248848.1|FEATURES|TriC|triclosan|TriC	0.999999969838	66.7	33	49.3	2.4e-07	1
EMRD	131	163	HWI-700370F:168:C7JUKANXX:6:1208:11224:40460	multidrug	CP004022.1.gene3225.p01|FEATURES|emrD|multidrug|emrD	1.0	72.7	33	55.1	4.4e-09	1
ACRB	804	836	HWI-700370F:168:C7JUKANXX:6:1306:7990:45815	multidrug	gi:485731880:ref:WP_001359514.1:|FEATURES|acrB|multidrug|acrB	0.999999999989	75.8	33	57.0	1.2e-09	1
MUXB	546	577	HWI-700370F:168:C7JUKANXX:6:2315:12592:87773	multidrug	NP_251217.1|FEATURES|MuxB|multidrug|MuxB	0.999999514203	65.6	32	48.1	5.4e-07	1
CPXA	194	226	HWI-700370F:168:C7JUKANXX:6:2110:16861:11704	aminoglycoside:aminocoumarin	NP_312864.1|FEATURES|cpxA|aminoglycoside:aminocoumarin|cpxA	0.999522535734	87.9	33	62.4	2.8e-11	1
MEXK	908	940	HWI-700370F:168:C7JUKANXX:6:1208:14358:88227	multidrug	AAG07064.1|FEATURES|MexK|multidrug|MexK	0.999999252533	60.6	33	45.4	3.5e-06	1
EMRD	31	63	HWI-700370F:168:C7JUKANXX:6:1307:18172:65623	multidrug	ZP_03215830|FEATURES|emrD|multidrug|emrD	1.0	69.7	33	49.3	2.4e-07	1
PENA	363	394	HWI-700370F:168:C7JUKANXX:6:1303:15878:54303	beta-lactam	ZP_04656349|FEATURES|penA|beta-lactam|penA	1.0	93.8	32	68.9	3.0e-13	1
OMPF	305	336	HWI-700370F:168:C7JUKANXX:6:1111:17789:35680	multidrug	gi:15131544:emb:CAC48383.1:|FEATURES|ompF|multidrug|ompF	0.999999785753	93.8	32	67.8	6.6e-13	1
DFRA3	26	58	HWI-700370F:168:C7JUKANXX:6:2205:5763:5441	diaminopyrimidine	AAA25550.1|FEATURES|dfrA3|diaminopyrimidine|dfrA3	0.999883115945	78.8	33	54.3	7.6e-09	1
COB(I)ALAMIN_ADENOLSYLTRANSFERASE	163	195	HWI-700370F:168:C7JUKANXX:6:2111:13105:81250	unclassified	gi:915954384:ref:WP_050939464.1:|FEATURES|cob(I)alamin_adenolsyltransferase|unclassified|cob(I)alamin_adenolsyltransferase	1.0	75.8	33	60.1	1.4e-10	1
OMPF	132	164	HWI-700370F:168:C7JUKANXX:6:2206:3472:95556	multidrug	gi:545251748:ref:WP_021549194.1:|FEATURES|ompF|multidrug|ompF	0.999999988604	63.6	33	47.4	9.3e-07	1
SDIA	173	205	HWI-700370F:168:C7JUKANXX:6:2215:18367:59372	unclassified	gi:749556408:ref:WP_040188680.1:|FEATURES|sdiA|unclassified|sdiA	1.0	63.6	33	46.2	2.1e-06	1
EPTA	391	422	HWI-700370F:168:C7JUKANXX:6:1211:12675:35638	peptide	BAE78116.1|FEATURES|eptA|peptide|eptA	0.999999910336	71.9	32	59.3	2.4e-10	1
EMRB	255	287	HWI-700370F:168:C7JUKANXX:6:2209:17935:74973	multidrug	gi:491055941:ref:WP_004917586.1:|FEATURES|emrB|multidrug|emrB	0.999903288928	93.9	33	67.8	6.6e-13	1
RPOB2	404	434	HWI-700370F:168:C7JUKANXX:6:2106:3819:17345	multidrug	BAD59497.1|FEATURES|rpoB2|multidrug|rpoB2	0.999999219837	67.7	31	50.1	1.4e-07	1
OMP36	62	94	HWI-700370F:168:C7JUKANXX:6:1110:7294:32355	multidrug	AF336095.1.gene1.p01|FEATURES|omp36|multidrug|omp36	0.999985380738	90.9	33	69.3	2.3e-13	1
MDTD	169	201	HWI-700370F:168:C7JUKANXX:6:1202:5345:44464	multidrug	NC_002695.1.916587.p01|FEATURES|mdtD|multidrug|mdtD	0.999999999955	78.8	33	58.9	3.1e-10	1
OMPR	259	291	HWI-700370F:168:C7JUKANXX:6:2107:16450:83356	multidrug	CP000034.1.gene3672.p01|FEATURES|ompR|multidrug|ompR	0.999999153565	100.0	33	70.1	1.3e-13	1
MSBA	543	575	HWI-700370F:168:C7JUKANXX:6:1116:8061:50939	nitroimidazole	NP_415434.1|FEATURES|msbA|nitroimidazole|msbA	0.999642696676	78.8	33	53.5	1.3e-08	1
OQXA	288	319	HWI-700370F:168:C7JUKANXX:6:2104:12465:73151	multidrug	YP_001693237.1|FEATURES|oqxA|multidrug|oqxA	0.999997675917	84.4	32	55.8	2.6e-09	1
MDTG	80	110	HWI-700370F:168:C7JUKANXX:6:2310:12539:84499	multidrug	gi:727188926:ref:WP_033650732.1:|FEATURES|mdtG|multidrug|mdtG	0.999997600885	64.5	31	45.1	4.6e-06	1
RPOB2	1041	1073	HWI-700370F:168:C7JUKANXX:6:2308:6971:60064	multidrug	BAD59497.1|FEATURES|rpoB2|multidrug|rpoB2	0.999999294172	87.9	33	66.2	1.9e-12	1
ESCHERICHIA_COLI_LAMB	300	332	HWI-700370F:168:C7JUKANXX:6:1116:6376:2196	multidrug	BAB38442|FEATURES|Escherichia_coli_LamB|multidrug|Escherichia_coli_LamB	0.999994391756	60.6	33	54.3	7.6e-09	1
OQXB	609	641	HWI-700370F:168:C7JUKANXX:6:2312:8817:16460	multidrug	YP_001693238|FEATURES|oqxB|multidrug|oqxB	0.999999872823	93.9	33	67.8	6.6e-13	1
BICYCLOMYCIN-MULTIDRUG_EFFLUX_PROTEIN_BCR	366	398	HWI-700370F:168:C7JUKANXX:6:2108:18923:82126	multidrug	YP_001177494|FEATURES|bicyclomycin-multidrug_efflux_protein_bcr|multidrug|bicyclomycin-multidrug_efflux_protein_bcr	0.999995971638	60.6	33	50.8	8.4e-08	1
MDTD	277	308	HWI-700370F:168:C7JUKANXX:6:2311:11106:83027	multidrug	gi:693109153:ref:WP_032261825.1:|FEATURES|mdtD|multidrug|mdtD	0.999999999765	87.5	32	63.2	1.6e-11	1
TRANSCRIPTIONAL_REGULATORY_PROTEIN_CPXR_CPXR	72	104	HWI-700370F:168:C7JUKANXX:6:2214:8778:48748	unclassified	CP001485.1.gene721.p01|FEATURES|transcriptional_regulatory_protein_CpxR_cpxR|unclassified|transcriptional_regulatory_protein_CpxR_cpxR	0.999999999947	100.0	33	70.1	1.3e-13	1
KASUGAMYCIN_RESISTANCE_PROTEIN_KSGA	1	31	HWI-700370F:168:C7JUKANXX:6:1307:20366:74282	aminoglycoside	A7FMC1|FEATURES|kasugamycin_resistance_protein_ksgA|aminoglycoside|kasugamycin_resistance_protein_ksgA	1.0	90.3	31	65.1	4.3e-12	1
OMPF	95	127	HWI-700370F:168:C7JUKANXX:6:2305:5222:79188	multidrug	gi:15131544:emb:CAC48383.1:|FEATURES|ompF|multidrug|ompF	0.999999999998	78.8	33	61.2	6.2e-11	1
ADEJ	887	919	HWI-700370F:168:C7JUKANXX:6:2314:4596:80695	multidrug	NC_011586.7045444.p01|FEATURES|adeJ|multidrug|adeJ	1.0	78.8	33	59.3	2.4e-10	1
EMRA	145	176	HWI-700370F:168:C7JUKANXX:6:2210:8584:15340	multidrug	gi:498120214:ref:WP_010434370.1:|FEATURES|emrA|multidrug|emrA	0.983775304093	87.5	32	57.4	9.0e-10	1
OQXB	373	405	HWI-700370F:168:C7JUKANXX:6:1311:20613:85112	multidrug	YP_001693238|FEATURES|oqxB|multidrug|oqxB	1.0	93.9	33	62.8	2.1e-11	1
MUXB	604	636	HWI-700370F:168:C7JUKANXX:6:1205:19127:18182	multidrug	NP_251217.1|FEATURES|MuxB|multidrug|MuxB	0.999998659647	63.6	33	44.7	6.0e-06	1
ROSB	198	228	HWI-700370F:168:C7JUKANXX:6:2315:8543:95300	fosmidomycin	ZP_04631861|FEATURES|rosB|fosmidomycin|rosB	1.0	77.4	31	53.1	1.7e-08	1
TRANSCRIPTIONAL_REGULATORY_PROTEIN_CPXR_CPXR	171	203	HWI-700370F:168:C7JUKANXX:6:2104:18135:43307	unclassified	CP001918.1.gene5135.p01|FEATURES|transcriptional_regulatory_protein_CpxR_cpxR|unclassified|transcriptional_regulatory_protein_CpxR_cpxR	0.999999999965	100.0	33	69.7	1.7e-13	1
ESCHERICHIA_COLI_LAMB	289	321	HWI-700370F:168:C7JUKANXX:6:1201:10551:57096	multidrug	BAB38442|FEATURES|Escherichia_coli_LamB|multidrug|Escherichia_coli_LamB	0.999994806472	69.7	33	56.2	2.0e-09	1
ACRB	277	309	HWI-700370F:168:C7JUKANXX:6:1307:18304:27641	multidrug	YP_001908403|FEATURES|acrB|multidrug|acrB	1.0	93.9	33	62.4	2.8e-11	1
ACRB	119	151	HWI-700370F:168:C7JUKANXX:6:2211:7219:4445	multidrug	ABW72062|FEATURES|acrB|multidrug|acrB	0.999875428254	84.8	33	60.1	1.4e-10	1
TOLC	317	349	HWI-700370F:168:C7JUKANXX:6:2215:11239:45141	multidrug	gi:890454542:ref:WP_048887938.1:|FEATURES|TolC|multidrug|TolC	1.0	90.9	33	60.8	8.1e-11	1
BAES	408	440	HWI-700370F:168:C7JUKANXX:6:2103:15367:18403	multidrug	BAA15934.1|FEATURES|baeS|multidrug|baeS	0.999999856171	63.6	33	45.1	4.6e-06	1
DHA	73	105	HWI-700370F:168:C7JUKANXX:6:1208:6052:79850	beta-lactam	AIT76109.1|FEATURES|DHA-22|beta-lactam|DHA	1.0	72.7	33	49.7	1.9e-07	1
CPXA	404	436	HWI-700370F:168:C7JUKANXX:6:1214:9310:24042	aminoglycoside:aminocoumarin	NP_312864.1|FEATURES|cpxA|aminoglycoside:aminocoumarin|cpxA	0.999793755126	97.0	33	70.9	7.8e-14	1
MAJOR_FACILITATOR_SUPERFAMILY_TRANSPORTER	52	84	HWI-700370F:168:C7JUKANXX:6:2213:20870:3240	multidrug	NC_010410.6002639.p01|FEATURES|major_facilitator_superfamily_transporter|multidrug|major_facilitator_superfamily_transporter	0.999999999931	84.8	33	58.5	4.0e-10	1
ESCHERICHIA_COLI_LAMB	323	354	HWI-700370F:168:C7JUKANXX:6:1207:1539:60186	multidrug	BAB38442|FEATURES|Escherichia_coli_LamB|multidrug|Escherichia_coli_LamB	0.99999707873	75.0	32	64.3	7.3e-12	1
TOLC	60	92	HWI-700370F:168:C7JUKANXX:6:1203:16756:85803	multidrug	gi:695827459:ref:WP_032741002.1:|FEATURES|TolC|multidrug|TolC	1.0	84.8	33	63.9	9.6e-12	1
ACRB	626	658	HWI-700370F:168:C7JUKANXX:6:1105:3483:96249	multidrug	YP_001908403|FEATURES|acrB|multidrug|acrB	0.999993886717	69.7	33	47.4	9.3e-07	1
ACRB	682	714	HWI-700370F:168:C7JUKANXX:6:2304:9954:22794	multidrug	gi:812045371:emb:CRH28493.1:|FEATURES|acrB|multidrug|acrB	1.0	97.0	33	68.9	3.0e-13	1
EMRD	43	75	HWI-700370F:168:C7JUKANXX:6:1102:8776:8671	multidrug	YP_002846930|FEATURES|emrD|multidrug|emrD	1.0	84.8	33	58.5	4.0e-10	1
ACRB	41	72	HWI-700370F:168:C7JUKANXX:6:1216:7630:83159	multidrug	gi:446414955:ref:WP_000492810.1:|FEATURES|acrB|multidrug|acrB	1.0	90.6	32	60.8	8.1e-11	1
ACRB	66	98	HWI-700370F:168:C7JUKANXX:6:1111:20742:46589	multidrug	gi:502789935:ref:WP_013024911.1:|FEATURES|acrB|multidrug|acrB	0.999999855564	75.8	33	51.2	6.4e-08	1
VGAC	5	37	HWI-700370F:168:C7JUKANXX:6:2209:2276:30305	MLS	AMP35312.1|FEATURES|vgaC|MLS|vgaC	0.999999664186	97.0	33	67.4	8.6e-13	1
MEXX	267	298	HWI-700370F:168:C7JUKANXX:6:2204:11635:42946	multidrug	gi:503993030:ref:WP_014227024.1:|FEATURES|mexX|multidrug|mexX	1.0	87.5	32	62.8	2.1e-11	1
OPRZ	339	371	HWI-700370F:168:C7JUKANXX:6:2202:20177:34906	multidrug	EGP45230|FEATURES|OprZ|multidrug|OprZ	0.99999464308	63.6	33	44.7	6.0e-06	1
OMPF	24	55	HWI-700370F:168:C7JUKANXX:6:2216:13526:14617	multidrug	gi:742936434:ref:WP_039025717.1:|FEATURES|ompF|multidrug|ompF	0.999999999641	78.1	32	55.5	3.4e-09	1
MDTK	368	400	HWI-700370F:168:C7JUKANXX:6:2312:3943:8454	multidrug	gi:490245669:ref:WP_004143852.1:|FEATURES|mdtK|multidrug|mdtK	1.0	90.9	33	68.9	3.0e-13	1
EPTA	51	83	HWI-700370F:168:C7JUKANXX:6:2111:19232:38547	peptide	BAE78116.1|FEATURES|eptA|peptide|eptA	0.999999867012	78.8	33	54.3	7.6e-09	1
TRIC	113	145	HWI-700370F:168:C7JUKANXX:6:1310:16821:43235	triclosan	NP_248848.1|FEATURES|TriC|triclosan|TriC	0.999999967617	60.6	33	48.9	3.2e-07	1
OMPF	22	54	HWI-700370F:168:C7JUKANXX:6:2211:18330:54114	multidrug	gi:504720116:ref:WP_014907218.1:|FEATURES|ompF|multidrug|ompF	0.999999999583	78.8	33	54.3	7.6e-09	1
MULTIDRUG_ABC_TRANSPORTER	526	558	HWI-700370F:168:C7JUKANXX:6:2101:15054:52706	multidrug	gi:953808775:ref:WP_058042812.1:|FEATURES|multidrug_ABC_transporter|multidrug|multidrug_ABC_transporter	0.999938141996	66.7	33	47.8	7.1e-07	1
PENA	224	255	HWI-700370F:168:C7JUKANXX:6:1205:10337:61209	beta-lactam	ZP_04656349|FEATURES|penA|beta-lactam|penA	1.0	84.4	32	61.2	6.2e-11	1
MACB	31	63	HWI-700370F:168:C7JUKANXX:6:2302:18325:7955	MLS	YP_001176128|FEATURES|macB|MLS|macB	1.0	69.7	33	52.0	3.8e-08	1
ESCHERICHIA_COLI_LAMB	368	400	HWI-700370F:168:C7JUKANXX:6:1116:12157:63316	multidrug	BAB38442|FEATURES|Escherichia_coli_LamB|multidrug|Escherichia_coli_LamB	0.999997889046	97.0	33	73.6	1.2e-14	1
OQXB	78	110	HWI-700370F:168:C7JUKANXX:6:2310:2447:59232	multidrug	YP_001693238|FEATURES|oqxB|multidrug|oqxB	0.999999999994	100.0	33	68.9	3.0e-13	1
MDTK	144	176	HWI-700370F:168:C7JUKANXX:6:2203:3091:90026	multidrug	CP004022.1.gene1427.p01|FEATURES|mdtK|multidrug|mdtK	1.0	84.8	33	65.5	3.3e-12	1
OMPR	373	405	HWI-700370F:168:C7JUKANXX:6:1205:3949:72287	multidrug	CP000034.1.gene3672.p01|FEATURES|ompR|multidrug|ompR	0.999998769697	81.8	33	60.8	8.1e-11	1
OMPR	59	89	HWI-700370F:168:C7JUKANXX:6:1204:6325:14133	multidrug	gi:446603231:ref:WP_000680577.1:|FEATURES|ompR|multidrug|ompR	0.999999989663	62.5	32	44.7	6.0e-06	1
MEXK	364	396	HWI-700370F:168:C7JUKANXX:6:1206:7295:62144	multidrug	AAG07064.1|FEATURES|MexK|multidrug|MexK	0.99999921437	66.7	33	44.3	7.8e-06	1
PORIN_OMPC	224	255	HWI-700370F:168:C7JUKANXX:6:1110:17795:23902	beta-lactam	APB87301|FEATURES|porin_OmpC|beta-lactam|porin_OmpC	0.999999258792	75.0	32	55.1	4.4e-09	1
OQXB	962	994	HWI-700370F:168:C7JUKANXX:6:2210:14759:67792	multidrug	YP_001693238|FEATURES|oqxB|multidrug|oqxB	1.0	97.0	33	65.1	4.3e-12	1
KASUGAMYCIN_RESISTANCE_PROTEIN_KSGA	52	84	HWI-700370F:168:C7JUKANXX:6:1316:6970:6952	aminoglycoside	YP_002240485|FEATURES|kasugamycin_resistance_protein_ksgA|aminoglycoside|kasugamycin_resistance_protein_ksgA	1.0	93.9	33	67.4	8.6e-13	1
ACRB	197	229	HWI-700370F:168:C7JUKANXX:6:2210:19980:38964	multidrug	gi:485731880:ref:WP_001359514.1:|FEATURES|acrB|multidrug|acrB	0.999999989866	66.7	33	50.1	1.4e-07	1
RPOB2	882	914	HWI-700370F:168:C7JUKANXX:6:2308:3418:42411	multidrug	BAD59497.1|FEATURES|rpoB2|multidrug|rpoB2	0.999999108001	66.7	33	46.6	1.6e-06	1
ACRB	926	958	HWI-700370F:168:C7JUKANXX:6:1204:6093:86782	multidrug	gi:485731880:ref:WP_001359514.1:|FEATURES|acrB|multidrug|acrB	0.999999998366	75.8	33	49.7	1.9e-07	1
ROSB	246	278	HWI-700370F:168:C7JUKANXX:6:2207:16339:41776	fosmidomycin	ZP_04631861|FEATURES|rosB|fosmidomycin|rosB	1.0	93.9	33	63.9	9.6e-12	1
TRANSCRIPTIONAL_REGULATORY_PROTEIN_CPXR_CPXR	67	100	HWI-700370F:168:C7JUKANXX:6:1312:19750:23353	unclassified	CP001918.1.gene5135.p01|FEATURES|transcriptional_regulatory_protein_CpxR_cpxR|unclassified|transcriptional_regulatory_protein_CpxR_cpxR	0.999999999785	67.6	34	45.1	4.6e-06	1
PENA	240	272	HWI-700370F:168:C7JUKANXX:6:1216:15206:9469	beta-lactam	ZP_04656349|FEATURES|penA|beta-lactam|penA	1.0	78.8	33	57.4	9.0e-10	1
MEXE	284	316	HWI-700370F:168:C7JUKANXX:6:1104:20165:7846	multidrug	CP001918.1.gene1258.p01|FEATURES|mexE|multidrug|mexE	1.0	84.8	33	60.8	8.1e-11	1
EPTA	174	206	HWI-700370F:168:C7JUKANXX:6:2306:12440:8923	peptide	BAE78116.1|FEATURES|eptA|peptide|eptA	0.999999942231	87.9	33	63.2	1.6e-11	1
ACRB	391	423	HWI-700370F:168:C7JUKANXX:6:2106:5718:47901	multidrug	ZP_03832747|FEATURES|acrB|multidrug|acrB	1.0	97.0	33	63.2	1.6e-11	1
EMRR	92	123	HWI-700370F:168:C7JUKANXX:6:2101:11766:59772	fluoroquinolone	NP_417169.1|FEATURES|emrR|fluoroquinolone|emrR	0.999889062907	90.6	32	65.5	3.3e-12	1
MDTD	350	382	HWI-700370F:168:C7JUKANXX:6:2206:19298:79671	multidrug	gi:727765325:ref:WP_033869793.1:|FEATURES|mdtD|multidrug|mdtD	0.99999999994	75.8	33	57.0	1.2e-09	1
MEXK	406	437	HWI-700370F:168:C7JUKANXX:6:1215:20696:47874	multidrug	AAG07064.1|FEATURES|MexK|multidrug|MexK	0.99999951203	68.8	32	52.8	2.2e-08	1
MACB	134	166	HWI-700370F:168:C7JUKANXX:6:1312:10604:24560	MLS	gi:895899849:ref:WP_049000782.1:|FEATURES|macB|MLS|macB	1.0	66.7	33	44.3	7.8e-06	1
OMPR	57	89	HWI-700370F:168:C7JUKANXX:6:1307:18994:55961	multidrug	CP000034.1.gene3672.p01|FEATURES|ompR|multidrug|ompR	0.999998940239	93.9	33	65.1	4.3e-12	1
VGAC	29	61	HWI-700370F:168:C7JUKANXX:6:2301:15101:63504	MLS	AMP35312.1|FEATURES|vgaC|MLS|vgaC	0.999999549388	84.8	33	63.5	1.2e-11	1
CPXA	382	414	HWI-700370F:168:C7JUKANXX:6:2112:15667:47281	aminoglycoside:aminocoumarin	NP_312864.1|FEATURES|cpxA|aminoglycoside:aminocoumarin|cpxA	0.999709920771	93.9	33	69.3	2.3e-13	1
MAJOR_FACILITATOR_SUPERFAMILY_TRANSPORTER	71	103	HWI-700370F:168:C7JUKANXX:6:2108:17569:18301	multidrug	CP001918.1.gene2931.p01|FEATURES|major_facilitator_superfamily_transporter|multidrug|major_facilitator_superfamily_transporter	0.999999006384	90.9	33	67.0	1.1e-12	1
CPXA	332	364	HWI-700370F:168:C7JUKANXX:6:2107:6095:7602	aminoglycoside:aminocoumarin	NP_312864.1|FEATURES|cpxA|aminoglycoside:aminocoumarin|cpxA	0.999059428047	81.8	33	64.7	5.6e-12	1
ADEL	122	152	HWI-700370F:168:C7JUKANXX:6:2306:15603:10997	multidrug	ALH22601.1|FEATURES|adeL|multidrug|adeL	0.999999136695	67.7	31	46.2	2.1e-06	1
ACRB	786	818	HWI-700370F:168:C7JUKANXX:6:1304:13562:57512	multidrug	CP002695.1.gene992.p01|FEATURES|acrB|multidrug|acrB	0.999999999831	63.6	33	57.0	1.2e-09	1
ACRB	494	525	HWI-700370F:168:C7JUKANXX:6:1102:11378:82910	multidrug	gi:812045371:emb:CRH28493.1:|FEATURES|acrB|multidrug|acrB	1.0	93.8	32	71.2	6.0e-14	1
OMPF	304	334	HWI-700370F:168:C7JUKANXX:6:1109:4205:29120	multidrug	gi:505383854:ref:WP_015570956.1:|FEATURES|ompF|multidrug|ompF	0.948442309559	80.6	31	59.3	2.4e-10	1
PBP-1B	233	265	HWI-700370F:168:C7JUKANXX:6:1116:5524:5853	beta-lactam	YP_002467958|FEATURES|PBP-1B|beta-lactam|PBP-1B	0.999999998778	75.8	33	54.3	7.6e-09	1
MAJOR_FACILITATOR_SUPERFAMILY_TRANSPORTER	215	246	HWI-700370F:168:C7JUKANXX:6:1312:11721:78812	multidrug	CP001918.1.gene2931.p01|FEATURES|major_facilitator_superfamily_transporter|multidrug|major_facilitator_superfamily_transporter	0.999998574142	78.1	32	56.2	2.0e-09	1
EFRA	402	432	HWI-700370F:168:C7JUKANXX:6:2211:3236:90277	multidrug	CDO61513.1|FEATURES|efrA|multidrug|efrA	0.999999588835	64.5	31	45.4	3.5e-06	1
COB(I)ALAMIN_ADENOLSYLTRANSFERASE	86	118	HWI-700370F:168:C7JUKANXX:6:1304:8742:70029	unclassified	gi:447201642:ref:WP_001278898.1:|FEATURES|cob(I)alamin_adenolsyltransferase|unclassified|cob(I)alamin_adenolsyltransferase	1.0	87.9	33	67.4	8.6e-13	1
ESCHERICHIA_COLI_LAMB	197	228	HWI-700370F:168:C7JUKANXX:6:1108:14766:37121	multidrug	BAB38442|FEATURES|Escherichia_coli_LamB|multidrug|Escherichia_coli_LamB	0.999994806472	75.0	32	52.8	2.2e-08	1
EPTA	450	480	HWI-700370F:168:C7JUKANXX:6:2304:8312:73446	peptide	BAE78116.1|FEATURES|eptA|peptide|eptA	0.99999999999	93.5	31	64.3	7.3e-12	1
KASUGAMYCIN_RESISTANCE_PROTEIN_KSGA	46	78	HWI-700370F:168:C7JUKANXX:6:1315:16331:10926	aminoglycoside	YP_001461223|FEATURES|kasugamycin_resistance_protein_ksgA|aminoglycoside|kasugamycin_resistance_protein_ksgA	1.0	90.9	33	63.5	1.2e-11	1
OQXB	423	455	HWI-700370F:168:C7JUKANXX:6:1209:16456:73948	multidrug	YP_001693238|FEATURES|oqxB|multidrug|oqxB	1.0	90.9	33	59.3	2.4e-10	1
MACB	141	171	HWI-700370F:168:C7JUKANXX:6:1113:3921:8322	MLS	gi:545231548:ref:WP_021531156.1:|FEATURES|macB|MLS|macB	1.0	71.0	31	44.3	7.8e-06	1
EMRA	207	239	HWI-700370F:168:C7JUKANXX:6:2309:7240:39316	multidrug	gi:739067214:ref:WP_036938621.1:|FEATURES|emrA|multidrug|emrA	0.982761176034	72.7	33	53.9	9.9e-09	1
PBP-1A	65	97	HWI-700370F:168:C7JUKANXX:6:1306:6880:76162	beta-lactam	YP_001290033|FEATURES|PBP-1A|beta-lactam|PBP-1A	1.0	69.7	33	55.5	3.4e-09	1
SERRATIA_MARCESCENS_OMP1	141	173	HWI-700370F:168:C7JUKANXX:6:1305:16820:61174	multidrug	AIA49384.1|FEATURES|Serratia_marcescens_Omp1|multidrug|Serratia_marcescens_Omp1	0.821294157869	81.8	33	60.8	8.1e-11	1
BAER	57	89	HWI-700370F:168:C7JUKANXX:6:1313:16211:34820	multidrug	YP_490321.1|FEATURES|baeR|multidrug|baeR	0.999999984102	84.8	33	61.2	6.2e-11	1
ACRB	213	243	HWI-700370F:168:C7JUKANXX:6:2315:14593:59712	multidrug	gi:485731880:ref:WP_001359514.1:|FEATURES|acrB|multidrug|acrB	0.999999999479	83.9	31	54.3	7.6e-09	1
OQXB	207	238	HWI-700370F:168:C7JUKANXX:6:2313:18014:55346	multidrug	YP_001693238|FEATURES|oqxB|multidrug|oqxB	0.999999999058	87.5	32	58.2	5.2e-10	1
MAJOR_FACILITATOR_SUPERFAMILY_TRANSPORTER	225	257	HWI-700370F:168:C7JUKANXX:6:2309:4534:21069	multidrug	CP001918.1.gene2931.p01|FEATURES|major_facilitator_superfamily_transporter|multidrug|major_facilitator_superfamily_transporter	0.99999865118	66.7	33	57.4	9.0e-10	1
EPTA	307	339	HWI-700370F:168:C7JUKANXX:6:2212:11880:31563	peptide	BAE78116.1|FEATURES|eptA|peptide|eptA	0.999999999631	90.9	33	71.6	4.6e-14	1
ACRB	56	88	HWI-700370F:168:C7JUKANXX:6:1112:15712:95452	multidrug	gi:446414955:ref:WP_000492810.1:|FEATURES|acrB|multidrug|acrB	0.999999999999	84.8	33	57.8	6.9e-10	1
SERRATIA_MARCESCENS_OMP1	131	162	HWI-700370F:168:C7JUKANXX:6:2106:2301:9078	multidrug	AIA49384.1|FEATURES|Serratia_marcescens_Omp1|multidrug|Serratia_marcescens_Omp1	0.969208943462	75.0	32	54.3	7.6e-09	1
PENA	89	120	HWI-700370F:168:C7JUKANXX:6:2207:3081:40767	beta-lactam	ZP_03164918|FEATURES|penA|beta-lactam|penA	1.0	65.6	32	47.8	7.1e-07	1
MDTC	345	377	HWI-700370F:168:C7JUKANXX:6:2105:18384:40124	multidrug	gi:446590225:ref:WP_000667571.1:|FEATURES|mdtC|multidrug|mdtC	1.0	97.0	33	62.4	2.8e-11	1
ROSB	238	270	HWI-700370F:168:C7JUKANXX:6:2201:1428:11189	fosmidomycin	gi:544012122:gb:ERK10884.1:|FEATURES|rosB|fosmidomycin|rosB	1.0	93.9	33	63.9	9.6e-12	1
OPTRA	203	235	HWI-700370F:168:C7JUKANXX:6:2212:10474:79386	oxazolidinone	AKA86814|FEATURES|optrA|oxazolidinone|optrA	0.999352617231	60.6	33	52.0	3.8e-08	1
MDTD	13	44	HWI-700370F:168:C7JUKANXX:6:2310:1739:87932	multidrug	NC_002695.1.916587.p01|FEATURES|mdtD|multidrug|mdtD	0.999999998906	65.6	32	47.0	1.2e-06	1
PBP-1A	154	185	HWI-700370F:168:C7JUKANXX:6:2116:10700:51086	beta-lactam	YP_001292390|FEATURES|PBP-1A|beta-lactam|PBP-1A	1.0	81.2	32	58.2	5.2e-10	1
PBP-1B	641	673	HWI-700370F:168:C7JUKANXX:6:2214:17617:5006	beta-lactam	YP_002467958|FEATURES|PBP-1B|beta-lactam|PBP-1B	0.999999999601	69.7	33	60.5	1.1e-10	1
PBP-1A	443	475	HWI-700370F:168:C7JUKANXX:6:2310:7617:55563	beta-lactam	YP_001292390|FEATURES|PBP-1A|beta-lactam|PBP-1A	1.0	66.7	33	50.1	1.4e-07	1
EPTA	351	383	HWI-700370F:168:C7JUKANXX:6:2102:13550:59896	peptide	BAE78116.1|FEATURES|eptA|peptide|eptA	0.999999936114	78.8	33	62.0	3.6e-11	1
ACRF	843	874	HWI-700370F:168:C7JUKANXX:6:2211:21103:29732	multidrug	AAC76298.1|FEATURES|AcrF|multidrug|AcrF	1.0	100.0	32	69.7	1.7e-13	1
ACRB	519	551	HWI-700370F:168:C7JUKANXX:6:1212:11582:31670	multidrug	AAQ21216|FEATURES|acrB|multidrug|acrB	0.999999999709	87.9	33	64.7	5.6e-12	1
ACRB	256	288	HWI-700370F:168:C7JUKANXX:6:1108:10596:6121	multidrug	gi:502789935:ref:WP_013024911.1:|FEATURES|acrB|multidrug|acrB	1.0	93.9	33	65.5	3.3e-12	1
TRANSCRIPTIONAL_REGULATORY_PROTEIN_CPXR_CPXR	188	219	HWI-700370F:168:C7JUKANXX:6:2202:18516:22859	unclassified	CP001918.1.gene5135.p01|FEATURES|transcriptional_regulatory_protein_CpxR_cpxR|unclassified|transcriptional_regulatory_protein_CpxR_cpxR	1.0	96.9	32	72.0	3.5e-14	1
RPOB2	145	177	HWI-700370F:168:C7JUKANXX:6:1306:9489:93535	multidrug	BAD59497.1|FEATURES|rpoB2|multidrug|rpoB2	0.999999354701	72.7	33	55.8	2.6e-09	1
TRANSCRIPTIONAL_REGULATORY_PROTEIN_CPXR_CPXR	59	91	HWI-700370F:168:C7JUKANXX:6:2211:8300:70897	unclassified	CP004022.1.gene3215.p01|FEATURES|transcriptional_regulatory_protein_CpxR_cpxR|unclassified|transcriptional_regulatory_protein_CpxR_cpxR	0.999999999863	60.6	33	47.4	9.3e-07	1
EMRB	254	286	HWI-700370F:168:C7JUKANXX:6:2316:13098:93423	multidrug	gi:491055941:ref:WP_004917586.1:|FEATURES|emrB|multidrug|emrB	0.999951086921	93.9	33	67.0	1.1e-12	1
OQXB	37	69	HWI-700370F:168:C7JUKANXX:6:1213:2379:85286	multidrug	YP_001693238|FEATURES|oqxB|multidrug|oqxB	1.0	93.9	33	67.8	6.6e-13	1
ACRB	717	748	HWI-700370F:168:C7JUKANXX:6:2108:12254:94646	multidrug	gi:493959393:ref:WP_006902972.1:|FEATURES|acrB|multidrug|acrB	0.999670241672	84.4	32	60.1	1.4e-10	1
ACRB	27	59	HWI-700370F:168:C7JUKANXX:6:1111:13366:18829	multidrug	gi:485731880:ref:WP_001359514.1:|FEATURES|acrB|multidrug|acrB	1.0	78.8	33	56.2	2.0e-09	1
MULTIDRUG_ABC_TRANSPORTER	539	570	HWI-700370F:168:C7JUKANXX:6:1109:6820:68887	multidrug	gi:930426663:ref:WP_054189647.1:|FEATURES|multidrug_ABC_transporter|multidrug|multidrug_ABC_transporter	1.0	81.2	32	52.4	2.9e-08	1
BICYCLOMYCIN-MULTIDRUG_EFFLUX_PROTEIN_BCR	314	346	HWI-700370F:168:C7JUKANXX:6:1301:8478:88139	multidrug	YP_689681|FEATURES|bicyclomycin-multidrug_efflux_protein_bcr|multidrug|bicyclomycin-multidrug_efflux_protein_bcr	1.0	93.9	33	64.3	7.3e-12	1
EMRB	343	375	HWI-700370F:168:C7JUKANXX:6:1201:10026:50235	multidrug	gi:486057056:ref:WP_001507824.1:|FEATURES|emrB|multidrug|emrB	0.99999881318	100.0	33	78.2	4.9e-16	1
PENA	524	556	HWI-700370F:168:C7JUKANXX:6:1315:12764:58817	beta-lactam	ZP_04656349|FEATURES|penA|beta-lactam|penA	1.0	72.7	33	52.0	3.8e-08	1
EPTA	209	241	HWI-700370F:168:C7JUKANXX:6:1108:17405:56701	peptide	BAE78116.1|FEATURES|eptA|peptide|eptA	0.999999584572	66.7	33	45.1	4.6e-06	1
MAJOR_FACILITATOR_SUPERFAMILY_TRANSPORTER	321	353	HWI-700370F:168:C7JUKANXX:6:2308:18965:46611	multidrug	CP001918.1.gene2931.p01|FEATURES|major_facilitator_superfamily_transporter|multidrug|major_facilitator_superfamily_transporter	0.999998822491	87.9	33	60.8	8.1e-11	1
MSBA	4	35	HWI-700370F:168:C7JUKANXX:6:2214:16274:48508	nitroimidazole	NP_415434.1|FEATURES|msbA|nitroimidazole|msbA	0.999834808474	84.4	32	59.3	2.4e-10	1
OQXA	49	81	HWI-700370F:168:C7JUKANXX:6:1213:1606:21246	multidrug	YP_001693237.1|FEATURES|oqxA|multidrug|oqxA	1.0	78.8	33	60.8	8.1e-11	1
MDTC	961	993	HWI-700370F:168:C7JUKANXX:6:2203:2264:23251	multidrug	gi:857778813:emb:CRL60249.1:|FEATURES|mdtC|multidrug|mdtC	0.999999583698	69.7	33	48.1	5.4e-07	1
RPOB2	563	593	HWI-700370F:168:C7JUKANXX:6:2101:4213:11165	multidrug	BAD59497.1|FEATURES|rpoB2|multidrug|rpoB2	0.999999294172	77.4	31	53.1	1.7e-08	1
VANR	77	108	HWI-700370F:168:C7JUKANXX:6:1105:19277:90509	glycopeptide	AF162694.1.gene5.p01|FEATURES|vanR|glycopeptide|vanR	1.0	75.0	32	58.9	3.1e-10	1
MAJOR_FACILITATOR_SUPERFAMILY_TRANSPORTER	151	183	HWI-700370F:168:C7JUKANXX:6:1103:19844:57183	multidrug	CP001918.1.gene2931.p01|FEATURES|major_facilitator_superfamily_transporter|multidrug|major_facilitator_superfamily_transporter	0.999999999965	90.9	33	73.9	9.2e-15	1
VGAC	10	42	HWI-700370F:168:C7JUKANXX:6:2212:14783:79671	MLS	AMP35312.1|FEATURES|vgaC|MLS|vgaC	0.99999962465	90.9	33	65.9	2.5e-12	1
ROSB	213	244	HWI-700370F:168:C7JUKANXX:6:2302:16075:54150	fosmidomycin	YP_001605795|FEATURES|rosB|fosmidomycin|rosB	1.0	84.4	32	56.6	1.5e-09	1
ACRB	376	408	HWI-700370F:168:C7JUKANXX:6:2313:19105:88709	multidrug	gi:485731880:ref:WP_001359514.1:|FEATURES|acrB|multidrug|acrB	1.0	93.9	33	60.8	8.1e-11	1
EPTA	350	380	HWI-700370F:168:C7JUKANXX:6:2106:17188:40521	peptide	BAE78116.1|FEATURES|eptA|peptide|eptA	0.999999921777	77.4	31	59.7	1.8e-10	1
TRIC	396	428	HWI-700370F:168:C7JUKANXX:6:2306:14938:47977	triclosan	NP_248848.1|FEATURES|TriC|triclosan|TriC	0.999999967617	75.8	33	48.9	3.2e-07	1
OQXB	820	852	HWI-700370F:168:C7JUKANXX:6:1201:10763:17177	multidrug	YP_001693238|FEATURES|oqxB|multidrug|oqxB	0.999999207145	84.8	33	59.7	1.8e-10	1
RPOB2	501	532	HWI-700370F:168:C7JUKANXX:6:2212:15937:38070	multidrug	BAD59497.1|FEATURES|rpoB2|multidrug|rpoB2	0.99999917385	65.6	32	48.5	4.2e-07	1
SMEB	339	371	HWI-700370F:168:C7JUKANXX:6:1102:10970:19462	multidrug	YP_002030219|FEATURES|smeB|multidrug|smeB	1.0	84.8	33	54.7	5.8e-09	1
MDTK	435	465	HWI-700370F:168:C7JUKANXX:6:2209:5919:30503	fluoroquinolone	AML99881.1|FEATURES|MdtK|fluoroquinolone|MdtK	0.999992301732	77.4	31	61.6	4.7e-11	1
EMRR	58	90	HWI-700370F:168:C7JUKANXX:6:1215:9529:7147	fluoroquinolone	NP_417169.1|FEATURES|emrR|fluoroquinolone|emrR	0.9999635624	87.9	33	58.2	5.2e-10	1
OMPF	304	336	HWI-700370F:168:C7JUKANXX:6:2207:12446:87273	multidrug	gi:15131544:emb:CAC48383.1:|FEATURES|ompF|multidrug|ompF	0.999865747625	78.8	33	65.1	4.3e-12	1
EMRB	344	376	HWI-700370F:168:C7JUKANXX:6:2309:8560:46248	multidrug	gi:983459915:ref:WP_060619314.1:|FEATURES|emrB|multidrug|emrB	0.999987607236	100.0	33	77.8	6.4e-16	1
PBP-1A	544	574	HWI-700370F:168:C7JUKANXX:6:2312:20285:47794	beta-lactam	EDJ91555|FEATURES|PBP-1A|beta-lactam|PBP-1A	1.0	67.7	31	48.1	5.4e-07	1
TRIC	888	918	HWI-700370F:168:C7JUKANXX:6:2106:6485:82293	triclosan	NP_248848.1|FEATURES|TriC|triclosan|TriC	0.999999947165	64.5	31	46.2	2.1e-06	1
MDTC	478	510	HWI-700370F:168:C7JUKANXX:6:2315:5082:62999	multidrug	CP001918.1.gene3441.p01|FEATURES|mdtC|multidrug|mdtC	0.999999970657	66.7	33	47.4	9.3e-07	1
EMRD	97	129	HWI-700370F:168:C7JUKANXX:6:2105:12570:60389	multidrug	ZP_03215830|FEATURES|emrD|multidrug|emrD	1.0	81.8	33	58.2	5.2e-10	1
MSBA	4	36	HWI-700370F:168:C7JUKANXX:6:2108:12508:20452	nitroimidazole	NP_415434.1|FEATURES|msbA|nitroimidazole|msbA	0.99986981296	84.8	33	61.6	4.7e-11	1
OMPF	95	127	HWI-700370F:168:C7JUKANXX:6:1102:13273:100958	multidrug	gi:15131544:emb:CAC48383.1:|FEATURES|ompF|multidrug|ompF	0.999999999998	78.8	33	61.2	6.2e-11	1
TRANSCRIPTIONAL_REGULATORY_PROTEIN_CPXR_CPXR	202	232	HWI-700370F:168:C7JUKANXX:6:1311:14167:27621	unclassified	CP001918.1.gene5135.p01|FEATURES|transcriptional_regulatory_protein_CpxR_cpxR|unclassified|transcriptional_regulatory_protein_CpxR_cpxR	0.999999999978	96.8	31	67.8	6.6e-13	1
MEXX	68	100	HWI-700370F:168:C7JUKANXX:6:2207:17583:5952	multidrug	gi:694090431:ref:WP_032435131.1:|FEATURES|mexX|multidrug|mexX	1.0	93.9	33	67.0	1.1e-12	1
OMPF	316	348	HWI-700370F:168:C7JUKANXX:6:1211:15770:98680	multidrug	gi:505383854:ref:WP_015570956.1:|FEATURES|ompF|multidrug|ompF	0.999999790738	66.7	33	48.1	5.4e-07	1
ACRB	883	915	HWI-700370F:168:C7JUKANXX:6:2108:17521:51312	multidrug	YP_001908403|FEATURES|acrB|multidrug|acrB	1.0	97.0	33	68.2	5.1e-13	1
TRIC	448	479	HWI-700370F:168:C7JUKANXX:6:1104:5518:82400	triclosan	NP_248848.1|FEATURES|TriC|triclosan|TriC	0.999999973821	65.6	32	50.1	1.4e-07	1
YOJI	503	535	HWI-700370F:168:C7JUKANXX:6:2301:3324:50571	peptide	NP_416715.1|FEATURES|YojI|peptide|YojI	0.999999890297	90.9	33	66.6	1.5e-12	1
ACRB	117	149	HWI-700370F:168:C7JUKANXX:6:2309:4899:68542	multidrug	YP_002932544|FEATURES|acrB|multidrug|acrB	1.0	84.8	33	59.3	2.4e-10	1
ACRB	927	959	HWI-700370F:168:C7JUKANXX:6:1113:7373:57573	multidrug	gi:485731880:ref:WP_001359514.1:|FEATURES|acrB|multidrug|acrB	0.99999998947	75.8	33	49.7	1.9e-07	1
ACRB	501	533	HWI-700370F:168:C7JUKANXX:6:1107:2963:82856	multidrug	gi:812045371:emb:CRH28493.1:|FEATURES|acrB|multidrug|acrB	0.999999999709	97.0	33	75.9	2.4e-15	1
ADER	192	223	HWI-700370F:168:C7JUKANXX:6:1113:10143:57090	multidrug	ADM92605.1|FEATURES|adeR|multidrug|adeR	0.999996516512	62.5	32	45.4	3.5e-06	1
KDPE	150	182	HWI-700370F:168:C7JUKANXX:6:1312:17522:88931	aminoglycoside	NP_415222.1|FEATURES|kdpE|aminoglycoside|kdpE	0.999995630018	87.9	33	65.1	4.3e-12	1
ACRB	860	892	HWI-700370F:168:C7JUKANXX:6:2115:17935:39599	multidrug	gi:447055254:ref:WP_001132510.1:|FEATURES|acrB|multidrug|acrB	1.0	100.0	33	67.4	8.6e-13	1
EMRR	124	156	HWI-700370F:168:C7JUKANXX:6:2310:11426:76980	fluoroquinolone	NP_417169.1|FEATURES|emrR|fluoroquinolone|emrR	0.99989412182	66.7	33	48.5	4.2e-07	1
EMRB	381	413	HWI-700370F:168:C7JUKANXX:6:1311:14592:54813	multidrug	gi:983459915:ref:WP_060619314.1:|FEATURES|emrB|multidrug|emrB	0.999945074772	93.9	33	62.0	3.6e-11	1
ROSB	418	450	HWI-700370F:168:C7JUKANXX:6:1309:6158:12747	fosmidomycin	YP_001477377|FEATURES|rosB|fosmidomycin|rosB	1.0	75.8	33	57.4	9.0e-10	1
MSBA	270	302	HWI-700370F:168:C7JUKANXX:6:1310:6815:12096	nitroimidazole	NP_415434.1|FEATURES|msbA|nitroimidazole|msbA	0.999889719329	97.0	33	63.2	1.6e-11	1
SERRATIA_MARCESCENS_OMP1	49	79	HWI-700370F:168:C7JUKANXX:6:2103:3057:63035	multidrug	AIA49384.1|FEATURES|Serratia_marcescens_Omp1|multidrug|Serratia_marcescens_Omp1	0.999999999991	83.9	31	65.9	2.5e-12	1
KASUGAMYCIN_RESISTANCE_PROTEIN_KSGA	195	227	HWI-700370F:168:C7JUKANXX:6:1101:5802:19450	aminoglycoside	YP_001461223|FEATURES|kasugamycin_resistance_protein_ksgA|aminoglycoside|kasugamycin_resistance_protein_ksgA	1.0	75.8	33	56.2	2.0e-09	1
CPXA	194	226	HWI-700370F:168:C7JUKANXX:6:1213:17503:50948	aminoglycoside:aminocoumarin	NP_312864.1|FEATURES|cpxA|aminoglycoside:aminocoumarin|cpxA	0.999522535734	87.9	33	62.4	2.8e-11	1
MDTK	351	382	HWI-700370F:168:C7JUKANXX:6:1307:5209:52637	multidrug	gi:555222058:ref:WP_023214681.1:|FEATURES|mdtK|multidrug|mdtK	1.0	93.8	32	60.1	1.4e-10	1
MDTK	148	179	HWI-700370F:168:C7JUKANXX:6:2315:7834:5505	fluoroquinolone	AML99881.1|FEATURES|MdtK|fluoroquinolone|MdtK	0.999978128955	75.0	32	50.4	1.1e-07	1
KASUGAMYCIN_RESISTANCE_PROTEIN_KSGA	78	110	HWI-700370F:168:C7JUKANXX:6:2203:20599:22891	aminoglycoside	YP_001461223|FEATURES|kasugamycin_resistance_protein_ksgA|aminoglycoside|kasugamycin_resistance_protein_ksgA	1.0	78.8	33	59.3	2.4e-10	1
YOJI	172	204	HWI-700370F:168:C7JUKANXX:6:1109:5992:20546	peptide	NP_416715.1|FEATURES|YojI|peptide|YojI	0.99999972051	72.7	33	53.9	9.9e-09	1
SMER	80	110	HWI-700370F:168:C7JUKANXX:6:2115:15759:26858	multidrug	AAD51348.1|FEATURES|smeR|multidrug|smeR	0.99999999988	74.2	31	53.1	1.7e-08	1
MSBA	81	113	HWI-700370F:168:C7JUKANXX:6:2113:9055:89483	nitroimidazole	NP_415434.1|FEATURES|msbA|nitroimidazole|msbA	0.999885043313	84.8	33	64.3	7.3e-12	1
MAJOR_FACILITATOR_SUPERFAMILY_TRANSPORTER	167	197	HWI-700370F:168:C7JUKANXX:6:1202:15672:23670	multidrug	NC_010410.6002639.p01|FEATURES|major_facilitator_superfamily_transporter|multidrug|major_facilitator_superfamily_transporter	0.999998226489	64.5	31	49.3	2.4e-07	1
ACRB	722	754	HWI-700370F:168:C7JUKANXX:6:2311:2150:53704	multidrug	gi:485731880:ref:WP_001359514.1:|FEATURES|acrB|multidrug|acrB	0.999999995602	78.8	33	58.9	3.1e-10	1
VGAC	29	61	HWI-700370F:168:C7JUKANXX:6:1101:18291:52370	MLS	AMP35312.1|FEATURES|vgaC|MLS|vgaC	0.999999549388	84.8	33	63.5	1.2e-11	1
ESCHERICHIA_COLI_LAMB	207	239	HWI-700370F:168:C7JUKANXX:6:1309:8331:52764	multidrug	BAB38442|FEATURES|Escherichia_coli_LamB|multidrug|Escherichia_coli_LamB	0.999996419299	78.8	33	59.7	1.8e-10	1
EMRR	39	69	HWI-700370F:168:C7JUKANXX:6:1315:15590:34459	fluoroquinolone	NP_417169.1|FEATURES|emrR|fluoroquinolone|emrR	0.99996611992	90.3	31	58.9	3.1e-10	1
OMPF	106	137	HWI-700370F:168:C7JUKANXX:6:2306:14886:20667	multidrug	gi:312286407:gb:EFR14320.1:|FEATURES|ompF|multidrug|ompF	0.889079245223	81.2	32	60.8	8.1e-11	1
ACRB	749	780	HWI-700370F:168:C7JUKANXX:6:2103:4182:61756	multidrug	gi:485731880:ref:WP_001359514.1:|FEATURES|acrB|multidrug|acrB	0.99999999999	78.1	32	63.9	9.6e-12	1
YOJI	248	279	HWI-700370F:168:C7JUKANXX:6:2309:17619:42021	peptide	NP_416715.1|FEATURES|YojI|peptide|YojI	0.999999802851	84.4	32	58.2	5.2e-10	1
PATA	272	304	HWI-700370F:168:C7JUKANXX:6:1306:15937:32150	fluoroquinolone	NP_417544.5|FEATURES|patA|fluoroquinolone|patA	0.999995768168	60.6	33	50.8	8.4e-08	1
MULTIDRUG_ABC_TRANSPORTER	531	562	HWI-700370F:168:C7JUKANXX:6:2115:9785:83715	multidrug	gi:497748188:ref:WP_010062372.1:|FEATURES|multidrug_ABC_transporter|multidrug|multidrug_ABC_transporter	1.0	93.8	32	61.2	6.2e-11	1
PENA	205	236	HWI-700370F:168:C7JUKANXX:6:1212:2145:92735	beta-lactam	ZP_04656349|FEATURES|penA|beta-lactam|penA	1.0	84.4	32	58.5	4.0e-10	1
OQXA	78	108	HWI-700370F:168:C7JUKANXX:6:2103:11021:80443	multidrug	YP_001693237.1|FEATURES|oqxA|multidrug|oqxA	0.99999796174	80.6	31	54.7	5.8e-09	1
ACRB	96	128	HWI-700370F:168:C7JUKANXX:6:1312:12849:16046	multidrug	gi:502789935:ref:WP_013024911.1:|FEATURES|acrB|multidrug|acrB	1.0	97.0	33	64.3	7.3e-12	1
OMPR	356	388	HWI-700370F:168:C7JUKANXX:6:1309:9686:9996	multidrug	CP000034.1.gene3672.p01|FEATURES|ompR|multidrug|ompR	0.999998645231	78.8	33	57.4	9.0e-10	1
MDTK	234	266	HWI-700370F:168:C7JUKANXX:6:2206:20409:9707	multidrug	YP_001570595|FEATURES|mdtK|multidrug|mdtK	1.0	90.9	33	59.7	1.8e-10	1
YOJI	107	139	HWI-700370F:168:C7JUKANXX:6:2314:15228:83102	peptide	NP_416715.1|FEATURES|YojI|peptide|YojI	0.999999681831	81.8	33	57.8	6.9e-10	1
ACRB	467	499	HWI-700370F:168:C7JUKANXX:6:2304:12673:3394	multidrug	gi:495735716:ref:WP_008460295.1:|FEATURES|acrB|multidrug|acrB	1.0	97.0	33	63.9	9.6e-12	1
EMRA	49	80	HWI-700370F:168:C7JUKANXX:6:1307:17012:12939	multidrug	gi:740320274:ref:WP_038157440.1:|FEATURES|emrA|multidrug|emrA	0.984720955155	81.2	32	58.5	4.0e-10	1
ACRB	414	445	HWI-700370F:168:C7JUKANXX:6:2312:4535:17573	multidrug	gi:446414948:ref:WP_000492803.1:|FEATURES|acrB|multidrug|acrB	0.999999999979	90.6	32	58.5	4.0e-10	1
EMRB	420	451	HWI-700370F:168:C7JUKANXX:6:2205:4993:74237	multidrug	gi:917770481:ref:WP_052284485.1:|FEATURES|emrB|multidrug|emrB	0.999988575446	71.9	32	55.5	3.4e-09	1
TETA	443	475	HWI-700370F:168:C7JUKANXX:6:1311:18235:19155	tetracycline	gi:736993687:ref:WP_034989673.1:|FEATURES|tetA|tetracycline|tetA	1.0	66.7	33	49.3	2.4e-07	1
OPTRA	211	243	HWI-700370F:168:C7JUKANXX:6:2211:7479:51196	oxazolidinone	AKA86814|FEATURES|optrA|oxazolidinone|optrA	0.999120323719	63.6	33	47.8	7.1e-07	1
ACRB	767	799	HWI-700370F:168:C7JUKANXX:6:1306:18569:78617	multidrug	gi:502789935:ref:WP_013024911.1:|FEATURES|acrB|multidrug|acrB	1.0	78.8	33	60.5	1.1e-10	1
ESCHERICHIA_COLI_LAMB	337	369	HWI-700370F:168:C7JUKANXX:6:1313:4619:81885	multidrug	BAB38442|FEATURES|Escherichia_coli_LamB|multidrug|Escherichia_coli_LamB	0.9999946713	69.7	33	59.3	2.4e-10	1
MAJOR_FACILITATOR_SUPERFAMILY_TRANSPORTER	74	106	HWI-700370F:168:C7JUKANXX:6:1106:18840:42680	multidrug	CP001918.1.gene2931.p01|FEATURES|major_facilitator_superfamily_transporter|multidrug|major_facilitator_superfamily_transporter	0.99999875299	90.9	33	70.1	1.3e-13	1
ESCHERICHIA_COLI_LAMB	242	274	HWI-700370F:168:C7JUKANXX:6:2103:9065:30226	multidrug	BAB38442|FEATURES|Escherichia_coli_LamB|multidrug|Escherichia_coli_LamB	0.999996069565	78.8	33	60.1	1.4e-10	1
ACRB	959	991	HWI-700370F:168:C7JUKANXX:6:1208:5901:38642	multidrug	gi:446414948:ref:WP_000492803.1:|FEATURES|acrB|multidrug|acrB	1.0	84.8	33	58.2	5.2e-10	1
OQXB	354	386	HWI-700370F:168:C7JUKANXX:6:1201:4121:98904	multidrug	YP_001693238|FEATURES|oqxB|multidrug|oqxB	1.0	93.9	33	63.2	1.6e-11	1
MDTE	63	95	HWI-700370F:168:C7JUKANXX:6:1216:7338:82255	multidrug	CP001918.1.gene3442.p01|FEATURES|mdtE|multidrug|mdtE	0.999999999798	69.7	33	50.8	8.4e-08	1
KLEBSIELLA_PNEUMONIAE_OMPK37	120	152	HWI-700370F:168:C7JUKANXX:6:1207:19532:87761	beta-lactam	CAA09666.1|FEATURES|Klebsiella_pneumoniae_OmpK37|beta-lactam|Klebsiella_pneumoniae_OmpK37	0.999923924867	66.7	33	52.4	2.9e-08	1
MULTIDRUG_ABC_TRANSPORTER	515	547	HWI-700370F:168:C7JUKANXX:6:1205:14177:68988	multidrug	gi:686364868:ref:WP_031893738.1:|FEATURES|multidrug_ABC_transporter|multidrug|multidrug_ABC_transporter	1.0	60.6	33	44.3	7.8e-06	1
ACRB	20	52	HWI-700370F:168:C7JUKANXX:6:2112:16267:73690	multidrug	YP_454364|FEATURES|acrB|multidrug|acrB	0.999999294059	84.8	33	65.9	2.5e-12	1
RPOB2	272	304	HWI-700370F:168:C7JUKANXX:6:2109:10646:15594	multidrug	BAD59497.1|FEATURES|rpoB2|multidrug|rpoB2	0.99999931318	69.7	33	53.9	9.9e-09	1
OQXB	914	946	HWI-700370F:168:C7JUKANXX:6:1306:11460:83970	multidrug	YP_001693238|FEATURES|oqxB|multidrug|oqxB	1.0	97.0	33	67.4	8.6e-13	1
BAES	394	426	HWI-700370F:168:C7JUKANXX:6:1213:18491:68556	multidrug	BAA15934.1|FEATURES|baeS|multidrug|baeS	0.999999901203	72.7	33	54.3	7.6e-09	1
OPTRA	210	242	HWI-700370F:168:C7JUKANXX:6:1114:19032:81783	oxazolidinone	AKA86814|FEATURES|optrA|oxazolidinone|optrA	0.999294589946	60.6	33	50.8	8.4e-08	1
MAJOR_FACILITATOR_SUPERFAMILY_TRANSPORTER	139	171	HWI-700370F:168:C7JUKANXX:6:1312:6165:95609	multidrug	CP001918.1.gene2931.p01|FEATURES|major_facilitator_superfamily_transporter|multidrug|major_facilitator_superfamily_transporter	0.999999853364	97.0	33	71.6	4.6e-14	1
ACRB	610	642	HWI-700370F:168:C7JUKANXX:6:2212:5895:84049	multidrug	gi:812045371:emb:CRH28493.1:|FEATURES|acrB|multidrug|acrB	0.999999999058	90.9	33	66.6	1.5e-12	1
MEXK	408	440	HWI-700370F:168:C7JUKANXX:6:1116:15555:23453	multidrug	AAG07064.1|FEATURES|MexK|multidrug|MexK	0.999999537328	66.7	33	53.9	9.9e-09	1
TRIC	121	153	HWI-700370F:168:C7JUKANXX:6:1308:7914:2098	triclosan	NP_248848.1|FEATURES|TriC|triclosan|TriC	0.999999975166	60.6	33	50.4	1.1e-07	1
PENA	143	175	HWI-700370F:168:C7JUKANXX:6:2316:12807:70398	beta-lactam	ZP_04656349|FEATURES|penA|beta-lactam|penA	1.0	75.8	33	58.5	4.0e-10	1
DNA-BINDING_PROTEIN_H-NS	101	132	HWI-700370F:168:C7JUKANXX:6:1304:3861:59947	unclassified	CP000308.1.gene1582.p01|FEATURES|DNA-binding_protein_H-NS|unclassified|DNA-binding_protein_H-NS	0.999999999997	75.0	32	50.8	8.4e-08	1
YOJI	1	33	HWI-700370F:168:C7JUKANXX:6:1301:5912:68891	peptide	NP_416715.1|FEATURES|YojI|peptide|YojI	0.999999509253	66.7	33	48.1	5.4e-07	1
MULTIDRUG_ABC_TRANSPORTER	550	581	HWI-700370F:168:C7JUKANXX:6:1204:10152:46639	multidrug	gi:817122037:ref:WP_046494699.1:|FEATURES|multidrug_ABC_transporter|multidrug|multidrug_ABC_transporter	1.0	68.8	32	50.4	1.1e-07	1
RPOB2	152	183	HWI-700370F:168:C7JUKANXX:6:1305:12505:52061	multidrug	BAD59497.1|FEATURES|rpoB2|multidrug|rpoB2	0.99999920904	75.0	32	49.7	1.9e-07	1
MSBA	463	495	HWI-700370F:168:C7JUKANXX:6:2110:19851:6206	nitroimidazole	NP_415434.1|FEATURES|msbA|nitroimidazole|msbA	0.99924512192	66.7	33	44.3	7.8e-06	1
MDTA	237	268	HWI-700370F:168:C7JUKANXX:6:2308:5889:83438	multidrug	gi:431338942:gb:ELG26004.1:|FEATURES|mdtA|multidrug|mdtA	0.98631406742	90.6	32	61.2	6.2e-11	1
PENA	298	330	HWI-700370F:168:C7JUKANXX:6:2106:20786:3241	beta-lactam	ZP_04656349|FEATURES|penA|beta-lactam|penA	1.0	63.6	33	45.4	3.5e-06	1
SRMB	21	53	HWI-700370F:168:C7JUKANXX:6:2107:8194:29659	MLS	X63451.gene.p01|FEATURES|srmB|MLS|srmB	0.999999993407	60.6	33	44.7	6.0e-06	1
BICYCLOMYCIN-MULTIDRUG_EFFLUX_PROTEIN_BCR	366	398	HWI-700370F:168:C7JUKANXX:6:1306:21200:83659	multidrug	YP_001177494|FEATURES|bicyclomycin-multidrug_efflux_protein_bcr|multidrug|bicyclomycin-multidrug_efflux_protein_bcr	0.999995971638	60.6	33	50.8	8.4e-08	1
TOLC	377	409	HWI-700370F:168:C7JUKANXX:6:1213:15858:40827	multidrug	gi:763321415:ref:WP_044179865.1:|FEATURES|TolC|multidrug|TolC	1.0	93.9	33	62.8	2.1e-11	1
TET34	65	97	HWI-700370F:168:C7JUKANXX:6:1105:6747:32120	tetracycline	ZP_02197344|FEATURES|tet34|tetracycline|tet34	1.0	69.7	33	55.5	3.4e-09	1
OMPF	50	82	HWI-700370F:168:C7JUKANXX:6:2213:12825:71162	multidrug	gi:15131544:emb:CAC48383.1:|FEATURES|ompF|multidrug|ompF	0.999999999997	69.7	33	60.1	1.4e-10	1
NMCR	6	36	HWI-700370F:168:C7JUKANXX:6:2214:5854:57359	beta-lactam	CAA79966.1|FEATURES|NmcR|beta-lactam|NmcR	0.999999994093	71.0	31	45.4	3.5e-06	1
EPTA	30	62	HWI-700370F:168:C7JUKANXX:6:1107:12870:72239	peptide	BAE78116.1|FEATURES|eptA|peptide|eptA	0.999999711371	66.7	33	47.8	7.1e-07	1
PBP-1B	205	237	HWI-700370F:168:C7JUKANXX:6:1114:7685:89224	beta-lactam	YP_002467958|FEATURES|PBP-1B|beta-lactam|PBP-1B	0.99999999802	75.8	33	52.8	2.2e-08	1
MULTIDRUG_ABC_TRANSPORTER	406	438	HWI-700370F:168:C7JUKANXX:6:2213:15481:79162	multidrug	gi:920549847:ref:WP_052999080.1:|FEATURES|multidrug_ABC_transporter|multidrug|multidrug_ABC_transporter	1.0	90.9	33	63.9	9.6e-12	1
ESCHERICHIA_COLI_LAMB	234	266	HWI-700370F:168:C7JUKANXX:6:1103:17075:12317	multidrug	BAB38442|FEATURES|Escherichia_coli_LamB|multidrug|Escherichia_coli_LamB	0.999997127236	81.8	33	64.7	5.6e-12	1
PBP-1A	205	237	HWI-700370F:168:C7JUKANXX:6:2312:7054:58043	beta-lactam	EDJ91555|FEATURES|PBP-1A|beta-lactam|PBP-1A	1.0	69.7	33	48.5	4.2e-07	1
ACRB	858	890	HWI-700370F:168:C7JUKANXX:6:2203:9406:6897	multidrug	gi:558560157:ref:WP_023491039.1:|FEATURES|acrB|multidrug|acrB	1.0	81.8	33	57.4	9.0e-10	1
OMPF	114	145	HWI-700370F:168:C7JUKANXX:6:2102:21258:10751	multidrug	gi:312286407:gb:EFR14320.1:|FEATURES|ompF|multidrug|ompF	0.999999999998	81.2	32	61.6	4.7e-11	1
YOJI	276	308	HWI-700370F:168:C7JUKANXX:6:1103:20510:5020	peptide	NP_416715.1|FEATURES|YojI|peptide|YojI	0.999999755272	81.8	33	55.5	3.4e-09	1
ADEJ	885	916	HWI-700370F:168:C7JUKANXX:6:1212:6575:66972	multidrug	NC_011586.7045444.p01|FEATURES|adeJ|multidrug|adeJ	1.0	84.4	32	61.6	4.7e-11	1
MDTG	186	217	HWI-700370F:168:C7JUKANXX:6:1111:5135:91358	multidrug	CP004022.1.gene1785.p01|FEATURES|mdtG|multidrug|mdtG	1.0	65.6	32	51.6	4.9e-08	1
TRANSCRIPTIONAL_REGULATORY_PROTEIN_CPXR_CPXR	193	225	HWI-700370F:168:C7JUKANXX:6:1105:16030:11313	unclassified	CP001918.1.gene5135.p01|FEATURES|transcriptional_regulatory_protein_CpxR_cpxR|unclassified|transcriptional_regulatory_protein_CpxR_cpxR	1.0	97.0	33	73.9	9.2e-15	1
MULTIDRUG_ABC_TRANSPORTER	482	514	HWI-700370F:168:C7JUKANXX:6:1108:15109:16884	multidrug	gi:1031799645:ref:WP_064138838.1:|FEATURES|multidrug_ABC_transporter|multidrug|multidrug_ABC_transporter	1.0	81.8	33	57.8	6.9e-10	1
TRIC	332	364	HWI-700370F:168:C7JUKANXX:6:2201:9092:12552	triclosan	NP_248848.1|FEATURES|TriC|triclosan|TriC	0.999999917134	78.8	33	49.3	2.4e-07	1
YOJI	170	202	HWI-700370F:168:C7JUKANXX:6:2110:7683:83287	peptide	NP_416715.1|FEATURES|YojI|peptide|YojI	0.999999550921	72.7	33	53.5	1.3e-08	1
KASUGAMYCIN_RESISTANCE_PROTEIN_KSGA	15	47	HWI-700370F:168:C7JUKANXX:6:1205:19459:6004	aminoglycoside	YP_002240485|FEATURES|kasugamycin_resistance_protein_ksgA|aminoglycoside|kasugamycin_resistance_protein_ksgA	1.0	78.8	33	60.1	1.4e-10	1
YOJI	496	528	HWI-700370F:168:C7JUKANXX:6:2312:4548:100219	peptide	NP_416715.1|FEATURES|YojI|peptide|YojI	0.999999862867	84.8	33	63.2	1.6e-11	1
OQXB	196	227	HWI-700370F:168:C7JUKANXX:6:1306:11668:84394	multidrug	YP_001693238|FEATURES|oqxB|multidrug|oqxB	0.999999999998	100.0	32	62.8	2.1e-11	1
TRANSCRIPTIONAL_REGULATORY_PROTEIN_CPXR_CPXR	202	232	HWI-700370F:168:C7JUKANXX:6:1301:18709:85577	unclassified	CP001918.1.gene5135.p01|FEATURES|transcriptional_regulatory_protein_CpxR_cpxR|unclassified|transcriptional_regulatory_protein_CpxR_cpxR	0.999999999978	96.8	31	67.8	6.6e-13	1
MDFA	310	341	HWI-700370F:168:C7JUKANXX:6:1306:4288:83735	multidrug	gi:388607857:gb:EIM37061.1:|FEATURES|mdfA|multidrug|mdfA	1.0	75.0	32	53.1	1.7e-08	1
ACRB	85	117	HWI-700370F:168:C7JUKANXX:6:1107:12027:100148	multidrug	NP_706355|FEATURES|acrB|multidrug|acrB	1.0	81.8	33	57.0	1.2e-09	1
MDTE	261	293	HWI-700370F:168:C7JUKANXX:6:1113:5174:29982	multidrug	CP001918.1.gene3442.p01|FEATURES|mdtE|multidrug|mdtE	0.999999999992	87.9	33	69.3	2.3e-13	1
MDTK	160	192	HWI-700370F:168:C7JUKANXX:6:1111:5241:98832	multidrug	gi:693113188:ref:WP_032264335.1:|FEATURES|mdtK|multidrug|mdtK	1.0	87.9	33	68.2	5.1e-13	1
ESCHERICHIA_COLI_LAMB	51	81	HWI-700370F:168:C7JUKANXX:6:1304:9762:48512	multidrug	BAB38442|FEATURES|Escherichia_coli_LamB|multidrug|Escherichia_coli_LamB	0.999994901389	100.0	31	69.3	2.3e-13	1
ACRB	717	749	HWI-700370F:168:C7JUKANXX:6:2314:18310:60618	multidrug	gi:485731880:ref:WP_001359514.1:|FEATURES|acrB|multidrug|acrB	0.999975559866	81.8	33	59.3	2.4e-10	1
MDTG	164	195	HWI-700370F:168:C7JUKANXX:6:1102:3474:10899	multidrug	gi:238720149:gb:EEQ11953.1:|FEATURES|mdtG|multidrug|mdtG	0.999999996936	65.6	32	48.1	5.4e-07	1
PBP-1A	442	473	HWI-700370F:168:C7JUKANXX:6:1315:8571:44207	beta-lactam	YP_001292390|FEATURES|PBP-1A|beta-lactam|PBP-1A	1.0	68.8	32	49.7	1.9e-07	1
MDTK	196	228	HWI-700370F:168:C7JUKANXX:6:1116:3897:74906	fluoroquinolone	AML99881.1|FEATURES|MdtK|fluoroquinolone|MdtK	0.999993655244	81.8	33	61.2	6.2e-11	1
PENA	529	561	HWI-700370F:168:C7JUKANXX:6:2109:3281:50867	beta-lactam	ZP_04656349|FEATURES|penA|beta-lactam|penA	1.0	72.7	33	49.3	2.4e-07	1
MDTE	111	143	HWI-700370F:168:C7JUKANXX:6:2106:11766:52573	multidrug	CP001918.1.gene3442.p01|FEATURES|mdtE|multidrug|mdtE	0.999999999847	97.0	33	67.8	6.6e-13	1
BACA	54	85	HWI-700370F:168:C7JUKANXX:6:2316:13841:68298	bacitracin	B2VGJ3|FEATURES|bacA|bacitracin|bacA	1.0	93.8	32	64.3	7.3e-12	1
YOJI	92	124	HWI-700370F:168:C7JUKANXX:6:1112:17967:46305	peptide	NP_416715.1|FEATURES|YojI|peptide|YojI	0.999999776325	87.9	33	56.6	1.5e-09	1
BICYCLOMYCIN-MULTIDRUG_EFFLUX_PROTEIN_BCR	267	298	HWI-700370F:168:C7JUKANXX:6:1316:4511:75258	multidrug	YP_001437159|FEATURES|bicyclomycin-multidrug_efflux_protein_bcr|multidrug|bicyclomycin-multidrug_efflux_protein_bcr	0.999995646004	62.5	32	45.1	4.6e-06	1
ACRB	151	182	HWI-700370F:168:C7JUKANXX:6:2201:12386:5194	multidrug	gi:812045371:emb:CRH28493.1:|FEATURES|acrB|multidrug|acrB	1.0	90.6	32	65.5	3.3e-12	1
TET44	50	81	HWI-700370F:168:C7JUKANXX:6:2304:13474:64288	tetracycline	FN594949.1.gene24.p01|FEATURES|tet44|tetracycline|tet44	1.0	68.8	32	53.1	1.7e-08	1
ACRB	315	347	HWI-700370F:168:C7JUKANXX:6:1214:7453:28674	multidrug	gi:485731880:ref:WP_001359514.1:|FEATURES|acrB|multidrug|acrB	0.999999989866	66.7	33	50.1	1.4e-07	1
YOJI	503	535	HWI-700370F:168:C7JUKANXX:6:1101:9466:56331	peptide	NP_416715.1|FEATURES|YojI|peptide|YojI	0.999999890297	90.9	33	66.6	1.5e-12	1
EMRD	53	85	HWI-700370F:168:C7JUKANXX:6:1314:18582:75537	multidrug	ZP_03215830|FEATURES|emrD|multidrug|emrD	1.0	84.8	33	58.5	4.0e-10	1
MACB	146	176	HWI-700370F:168:C7JUKANXX:6:1103:3817:65047	MLS	gi:693106883:ref:WP_032260279.1:|FEATURES|macB|MLS|macB	1.0	77.4	31	47.8	7.1e-07	1
BACA	74	106	HWI-700370F:168:C7JUKANXX:6:2207:8938:24039	bacitracin	B2VGJ3|FEATURES|bacA|bacitracin|bacA	1.0	78.8	33	55.1	4.4e-09	1
MDTK	153	185	HWI-700370F:168:C7JUKANXX:6:2102:12931:97424	fluoroquinolone	AML99881.1|FEATURES|MdtK|fluoroquinolone|MdtK	0.999984856841	75.8	33	53.1	1.7e-08	1
MACB	144	176	HWI-700370F:168:C7JUKANXX:6:1101:12848:94573	MLS	AAV85982.1|FEATURES|macB|MLS|macB	1.0	63.6	33	48.1	5.4e-07	1
EPTA	448	480	HWI-700370F:168:C7JUKANXX:6:1215:9912:25520	peptide	BAE78116.1|FEATURES|eptA|peptide|eptA	1.0	93.9	33	67.8	6.6e-13	1
TRUNCATED_PUTATIVE_RESPONSE_REGULATOR_ARLR	78	110	HWI-700370F:168:C7JUKANXX:6:1210:12250:53538	unclassified	HE999704.1.gene1528.p01|FEATURES|truncated_putative_response_regulator_ArlR|unclassified|truncated_putative_response_regulator_ArlR	0.999999616885	60.6	33	52.0	3.8e-08	1
OXA	221	253	HWI-700370F:168:C7JUKANXX:6:1208:19479:14300	beta-lactam	gi:583596984:gb:EWE59955.1:|FEATURES|OXA-9|beta-lactam|OXA	0.999999913015	60.6	33	47.8	7.1e-07	1
VGAC	28	60	HWI-700370F:168:C7JUKANXX:6:2205:5657:6366	MLS	AMP35312.1|FEATURES|vgaC|MLS|vgaC	0.999999549388	84.8	33	63.5	1.2e-11	1
PENA	190	221	HWI-700370F:168:C7JUKANXX:6:2216:11545:24339	beta-lactam	ZP_04656349|FEATURES|penA|beta-lactam|penA	1.0	84.4	32	60.8	8.1e-11	1
ACRB	27	59	HWI-700370F:168:C7JUKANXX:6:1203:16647:63869	multidrug	gi:502789935:ref:WP_013024911.1:|FEATURES|acrB|multidrug|acrB	1.0	97.0	33	68.2	5.1e-13	1
ADEJ	212	244	HWI-700370F:168:C7JUKANXX:6:1315:5145:48641	multidrug	NC_011586.7045444.p01|FEATURES|adeJ|multidrug|adeJ	0.999999999323	84.8	33	61.2	6.2e-11	1
MAJOR_FACILITATOR_SUPERFAMILY_TRANSPORTER	159	189	HWI-700370F:168:C7JUKANXX:6:1110:4600:38103	multidrug	NC_010410.6002639.p01|FEATURES|major_facilitator_superfamily_transporter|multidrug|major_facilitator_superfamily_transporter	0.999998246334	67.7	31	49.7	1.9e-07	1
KASUGAMYCIN_RESISTANCE_PROTEIN_KSGA	181	213	HWI-700370F:168:C7JUKANXX:6:2108:11229:25636	aminoglycoside	YP_001461223|FEATURES|kasugamycin_resistance_protein_ksgA|aminoglycoside|kasugamycin_resistance_protein_ksgA	1.0	81.8	33	59.7	1.8e-10	1
CLASS_C	218	250	HWI-700370F:168:C7JUKANXX:6:1216:8117:85177	beta-lactam	YP_002847014|FEATURES|class_C|beta-lactam|class_C	1.0	75.8	33	58.9	3.1e-10	1
MAJOR_FACILITATOR_SUPERFAMILY_TRANSPORTER	215	246	HWI-700370F:168:C7JUKANXX:6:2101:1282:55493	multidrug	CP001918.1.gene2931.p01|FEATURES|major_facilitator_superfamily_transporter|multidrug|major_facilitator_superfamily_transporter	0.999998574142	78.1	32	56.2	2.0e-09	1
TOLC	324	355	HWI-700370F:168:C7JUKANXX:6:2102:19548:6015	multidrug	gi:516511311:ref:WP_017899749.1:|FEATURES|TolC|multidrug|TolC	1.0	93.8	32	61.2	6.2e-11	1
MAJOR_FACILITATOR_SUPERFAMILY_TRANSPORTER	321	353	HWI-700370F:168:C7JUKANXX:6:1211:13641:12847	multidrug	CP001918.1.gene2931.p01|FEATURES|major_facilitator_superfamily_transporter|multidrug|major_facilitator_superfamily_transporter	0.999998822491	87.9	33	60.8	8.1e-11	1
DHA	223	254	HWI-700370F:168:C7JUKANXX:6:1204:13361:81258	beta-lactam	HQ322612.1.gene1.p01|FEATURES|DHA-6|beta-lactam|DHA	1.0	68.8	32	49.7	1.9e-07	1
ACRB	15	46	HWI-700370F:168:C7JUKANXX:6:1203:7590:49715	multidrug	YP_454364|FEATURES|acrB|multidrug|acrB	0.921312257286	84.4	32	60.5	1.1e-10	1
ACRB	43	74	HWI-700370F:168:C7JUKANXX:6:2213:5890:82736	multidrug	NP_706355|FEATURES|acrB|multidrug|acrB	1.0	90.6	32	63.9	9.6e-12	1
PBP-1B	620	651	HWI-700370F:168:C7JUKANXX:6:2102:6027:24055	beta-lactam	YP_002467958|FEATURES|PBP-1B|beta-lactam|PBP-1B	0.999999996078	65.6	32	47.8	7.1e-07	1
TOLC	328	360	HWI-700370F:168:C7JUKANXX:6:2213:1265:39040	multidrug	gi:763321415:ref:WP_044179865.1:|FEATURES|TolC|multidrug|TolC	1.0	93.9	33	62.4	2.8e-11	1
PENA	178	210	HWI-700370F:168:C7JUKANXX:6:2112:7203:13564	beta-lactam	ZP_04656349|FEATURES|penA|beta-lactam|penA	1.0	63.6	33	45.8	2.7e-06	1
KASUGAMYCIN_RESISTANCE_PROTEIN_KSGA	138	170	HWI-700370F:168:C7JUKANXX:6:1116:4589:16051	aminoglycoside	YP_001439344|FEATURES|kasugamycin_resistance_protein_ksgA|aminoglycoside|kasugamycin_resistance_protein_ksgA	1.0	93.9	33	66.2	1.9e-12	1
ACRB	936	967	HWI-700370F:168:C7JUKANXX:6:1307:16984:21101	multidrug	YP_001908403|FEATURES|acrB|multidrug|acrB	1.0	100.0	32	63.9	9.6e-12	1
TOLC	352	384	HWI-700370F:168:C7JUKANXX:6:1308:4069:88180	multidrug	gi:974587728:ref:WP_059178023.1:|FEATURES|TolC|multidrug|TolC	1.0	97.0	33	63.5	1.2e-11	1
PBP-1B	665	696	HWI-700370F:168:C7JUKANXX:6:2116:8015:60447	beta-lactam	YP_002467958|FEATURES|PBP-1B|beta-lactam|PBP-1B	0.999999995453	62.5	32	47.0	1.2e-06	1
TOLC	52	83	HWI-700370F:168:C7JUKANXX:6:1201:9086:42818	multidrug	gi:696408901:ref:WP_032980019.1:|FEATURES|TolC|multidrug|TolC	1.0	90.6	32	65.9	2.5e-12	1
RAMA	38	70	HWI-700370F:168:C7JUKANXX:6:1208:14191:29533	multidrug	AFK13828.1|FEATURES|ramA|multidrug|ramA	0.999996520393	63.6	33	49.7	1.9e-07	1
OQXA	162	194	HWI-700370F:168:C7JUKANXX:6:1208:18430:77243	multidrug	YP_001693237.1|FEATURES|oqxA|multidrug|oqxA	1.0	84.8	33	58.9	3.1e-10	1
BACA	95	127	HWI-700370F:168:C7JUKANXX:6:1111:16485:43472	bacitracin	B2VGJ3|FEATURES|bacA|bacitracin|bacA	1.0	90.9	33	65.1	4.3e-12	1
CLASS_C	188	219	HWI-700370F:168:C7JUKANXX:6:1203:13863:28792	beta-lactam	gi:485667071:ref:WP_001308293.1:|FEATURES|class_C|beta-lactam|class_C	1.0	65.6	32	50.1	1.4e-07	1
BICYCLOMYCIN-MULTIDRUG_EFFLUX_PROTEIN_BCR	97	129	HWI-700370F:168:C7JUKANXX:6:1106:13821:83011	multidrug	YP_001437159|FEATURES|bicyclomycin-multidrug_efflux_protein_bcr|multidrug|bicyclomycin-multidrug_efflux_protein_bcr	1.0	87.9	33	56.6	1.5e-09	1
ACRB	50	81	HWI-700370F:168:C7JUKANXX:6:2208:6771:83263	multidrug	gi:485731880:ref:WP_001359514.1:|FEATURES|acrB|multidrug|acrB	1.0	93.8	32	61.6	4.7e-11	1
EMRD	39	71	HWI-700370F:168:C7JUKANXX:6:1310:3044:11198	multidrug	YP_002846930|FEATURES|emrD|multidrug|emrD	1.0	78.8	33	56.6	1.5e-09	1
ACRB	855	887	HWI-700370F:168:C7JUKANXX:6:2212:1984:88164	multidrug	CP001918.1.gene1257.p01|FEATURES|acrB|multidrug|acrB	1.0	100.0	33	71.6	4.6e-14	1
PENA	440	472	HWI-700370F:168:C7JUKANXX:6:1206:12241:9908	beta-lactam	ZP_04656349|FEATURES|penA|beta-lactam|penA	1.0	78.8	33	58.5	4.0e-10	1
PENA	363	395	HWI-700370F:168:C7JUKANXX:6:2312:10197:48741	beta-lactam	ZP_04656349|FEATURES|penA|beta-lactam|penA	1.0	90.9	33	69.7	1.7e-13	1
ACRB	586	616	HWI-700370F:168:C7JUKANXX:6:2205:5316:42149	multidrug	gi:485731880:ref:WP_001359514.1:|FEATURES|acrB|multidrug|acrB	0.999999995641	67.7	31	52.0	3.8e-08	1
BICYCLOMYCIN-MULTIDRUG_EFFLUX_PROTEIN_BCR	123	155	HWI-700370F:168:C7JUKANXX:6:1212:5396:45654	multidrug	YP_001452184|FEATURES|bicyclomycin-multidrug_efflux_protein_bcr|multidrug|bicyclomycin-multidrug_efflux_protein_bcr	0.999999999997	66.7	33	53.9	9.9e-09	1
OQXA	194	225	HWI-700370F:168:C7JUKANXX:6:1112:4054:33392	multidrug	YP_001693237.1|FEATURES|oqxA|multidrug|oqxA	1.0	84.4	32	58.2	5.2e-10	1
OMPR	277	309	HWI-700370F:168:C7JUKANXX:6:2208:1542:67239	multidrug	CP000034.1.gene3672.p01|FEATURES|ompR|multidrug|ompR	0.999998817042	84.8	33	60.1	1.4e-10	1
PBP-1A	200	232	HWI-700370F:168:C7JUKANXX:6:1205:4534:61113	beta-lactam	EDJ91555|FEATURES|PBP-1A|beta-lactam|PBP-1A	1.0	78.8	33	53.9	9.9e-09	1
MEXB	171	201	HWI-700370F:168:C7JUKANXX:6:1311:9504:59246	multidrug	gi:759528585:ref:WP_043248665.1:|FEATURES|mexB|multidrug|mexB	1.0	77.4	31	55.5	3.4e-09	1
MDTE	288	320	HWI-700370F:168:C7JUKANXX:6:1114:19376:36904	multidrug	CP001918.1.gene3442.p01|FEATURES|mdtE|multidrug|mdtE	0.999999999683	78.8	33	56.2	2.0e-09	1
PBP-1B	559	591	HWI-700370F:168:C7JUKANXX:6:1206:7111:12403	beta-lactam	YP_002467958|FEATURES|PBP-1B|beta-lactam|PBP-1B	0.999999995453	63.6	33	47.0	1.2e-06	1
VANH	226	257	HWI-700370F:168:C7JUKANXX:6:1106:8145:49441	glycopeptide	gi:746609237:ref:WP_039635344.1:|FEATURES|vanH|glycopeptide|vanH	0.999999700375	65.6	32	44.3	7.8e-06	1
MDTA	235	266	HWI-700370F:168:C7JUKANXX:6:2214:16052:40125	multidrug	gi:431338942:gb:ELG26004.1:|FEATURES|mdtA|multidrug|mdtA	0.997301613904	87.5	32	60.5	1.1e-10	1
MDFA	50	82	HWI-700370F:168:C7JUKANXX:6:2114:14981:52652	multidrug	AAC44147|FEATURES|mdfA|multidrug|mdfA	1.0	75.8	33	58.2	5.2e-10	1
OQXB	439	471	HWI-700370F:168:C7JUKANXX:6:1208:13655:61615	multidrug	YP_001693238|FEATURES|oqxB|multidrug|oqxB	1.0	100.0	33	67.8	6.6e-13	1
VANR	79	111	HWI-700370F:168:C7JUKANXX:6:1113:3803:91895	glycopeptide	AF162694.1.gene5.p01|FEATURES|vanR|glycopeptide|vanR	1.0	78.8	33	62.0	3.6e-11	1
ROSB	37	69	HWI-700370F:168:C7JUKANXX:6:2104:16760:87615	fosmidomycin	YP_001477377|FEATURES|rosB|fosmidomycin|rosB	1.0	90.9	33	62.4	2.8e-11	1
ROSB	444	476	HWI-700370F:168:C7JUKANXX:6:1203:14301:100263	fosmidomycin	ZP_04612557|FEATURES|rosB|fosmidomycin|rosB	1.0	90.9	33	65.1	4.3e-12	1
VGAC	5	37	HWI-700370F:168:C7JUKANXX:6:1110:2312:47446	MLS	AMP35312.1|FEATURES|vgaC|MLS|vgaC	0.99999962465	87.9	33	65.9	2.5e-12	1
MACB	23	54	HWI-700370F:168:C7JUKANXX:6:1316:5266:67243	MLS	gi:835330218:ref:WP_047457825.1:|FEATURES|macB|MLS|macB	0.99999999992	65.6	32	47.4	9.3e-07	1
RPOB2	427	459	HWI-700370F:168:C7JUKANXX:6:1105:16399:20758	multidrug	BAD59497.1|FEATURES|rpoB2|multidrug|rpoB2	0.999999277885	75.8	33	56.6	1.5e-09	1
ROSB	75	107	HWI-700370F:168:C7JUKANXX:6:1213:14989:13088	fosmidomycin	ZP_04615639|FEATURES|rosB|fosmidomycin|rosB	1.0	93.9	33	62.0	3.6e-11	1
CPXA	107	139	HWI-700370F:168:C7JUKANXX:6:1206:9362:29108	aminoglycoside:aminocoumarin	NP_312864.1|FEATURES|cpxA|aminoglycoside:aminocoumarin|cpxA	0.999768516882	93.9	33	70.9	7.8e-14	1
EMRR	122	154	HWI-700370F:168:C7JUKANXX:6:1206:10139:28352	fluoroquinolone	NP_417169.1|FEATURES|emrR|fluoroquinolone|emrR	0.999873684747	63.6	33	47.0	1.2e-06	1
MDTK	234	266	HWI-700370F:168:C7JUKANXX:6:2314:13696:92442	multidrug	YP_001570595|FEATURES|mdtK|multidrug|mdtK	1.0	90.9	33	59.7	1.8e-10	1
BAES	12	44	HWI-700370F:168:C7JUKANXX:6:2303:9865:86761	multidrug	BAA15934.1|FEATURES|baeS|multidrug|baeS	0.999999055707	69.7	33	58.5	4.0e-10	1
EPTA	83	115	HWI-700370F:168:C7JUKANXX:6:1312:1811:13456	peptide	BAE78116.1|FEATURES|eptA|peptide|eptA	0.999999695865	63.6	33	47.4	9.3e-07	1
BAER	194	225	HWI-700370F:168:C7JUKANXX:6:1216:14141:90908	multidrug	YP_490321.1|FEATURES|baeR|multidrug|baeR	0.999997246548	93.8	32	60.8	8.1e-11	1
OQXB	809	841	HWI-700370F:168:C7JUKANXX:6:1111:6295:9298	multidrug	YP_001693238|FEATURES|oqxB|multidrug|oqxB	0.999999258286	97.0	33	69.7	1.7e-13	1
ACRB	847	879	HWI-700370F:168:C7JUKANXX:6:2215:21116:83055	multidrug	ABR13271|FEATURES|acrB|multidrug|acrB	1.0	97.0	33	70.1	1.3e-13	1
ACRB	890	922	HWI-700370F:168:C7JUKANXX:6:2110:19446:83028	multidrug	AAQ21216|FEATURES|acrB|multidrug|acrB	1.0	97.0	33	67.8	6.6e-13	1
PENA	357	389	HWI-700370F:168:C7JUKANXX:6:2115:15583:64692	beta-lactam	ZP_04656349|FEATURES|penA|beta-lactam|penA	1.0	90.9	33	69.7	1.7e-13	1
ACRB	268	300	HWI-700370F:168:C7JUKANXX:6:1205:3069:36434	multidrug	gi:495735716:ref:WP_008460295.1:|FEATURES|acrB|multidrug|acrB	0.999999974068	87.9	33	63.2	1.6e-11	1
MSBA	107	139	HWI-700370F:168:C7JUKANXX:6:1105:17629:27318	nitroimidazole	NP_415434.1|FEATURES|msbA|nitroimidazole|msbA	0.999922703207	97.0	33	66.6	1.5e-12	1
DNA-BINDING_PROTEIN_H-NS	95	128	HWI-700370F:168:C7JUKANXX:6:1113:20955:19205	unclassified	CP000308.1.gene1582.p01|FEATURES|DNA-binding_protein_H-NS|unclassified|DNA-binding_protein_H-NS	0.999999999999	76.5	34	54.7	5.8e-09	1
BICYCLOMYCIN-MULTIDRUG_EFFLUX_PROTEIN_BCR	230	261	HWI-700370F:168:C7JUKANXX:6:2206:1767:38174	multidrug	YP_001437159|FEATURES|bicyclomycin-multidrug_efflux_protein_bcr|multidrug|bicyclomycin-multidrug_efflux_protein_bcr	1.0	84.4	32	64.3	7.3e-12	1
ACRB	182	214	HWI-700370F:168:C7JUKANXX:6:1105:11986:28075	multidrug	gi:502789935:ref:WP_013024911.1:|FEATURES|acrB|multidrug|acrB	1.0	93.9	33	69.7	1.7e-13	1
DNA-BINDING_PROTEIN_H-NS	90	121	HWI-700370F:168:C7JUKANXX:6:1211:18464:12305	unclassified	CP001138.1.gene1383.p01|FEATURES|DNA-binding_protein_H-NS|unclassified|DNA-binding_protein_H-NS	1.0	84.4	32	62.8	2.1e-11	1
PBP-1A	74	104	HWI-700370F:168:C7JUKANXX:6:2205:10752:82360	beta-lactam	YP_001290033|FEATURES|PBP-1A|beta-lactam|PBP-1A	1.0	71.0	31	54.3	7.6e-09	1
MDTK	189	221	HWI-700370F:168:C7JUKANXX:6:1209:8223:76114	multidrug	gi:506221330:ref:WP_015741105.1:|FEATURES|mdtK|multidrug|mdtK	1.0	84.8	33	67.8	6.6e-13	1
DNA-BINDING_PROTEIN_H-NS	98	130	HWI-700370F:168:C7JUKANXX:6:1313:4994:35545	unclassified	CP001485.1.gene2287.p01|FEATURES|DNA-binding_protein_H-NS|unclassified|DNA-binding_protein_H-NS	0.999999998736	66.7	33	52.8	2.2e-08	1
MSBA	144	176	HWI-700370F:168:C7JUKANXX:6:2112:8572:68397	nitroimidazole	NP_415434.1|FEATURES|msbA|nitroimidazole|msbA	0.999916832191	93.9	33	65.9	2.5e-12	1
CMX	207	238	HWI-700370F:168:C7JUKANXX:6:1304:13973:26479	beta-lactam	AHM76768.1|FEATURES|CMY-93|beta-lactam|CMX	1.0	65.6	32	49.7	1.9e-07	1
EMRB-QACA_FAMILY_MAJOR_FACILITATOR_TRANSPORTER	147	179	HWI-700370F:168:C7JUKANXX:6:1207:14628:89808	multidrug	EU408347.1.gene6.p01|FEATURES|EmrB-QacA_family_major_facilitator_transporter|multidrug|EmrB-QacA_family_major_facilitator_transporter	0.999991391633	97.0	33	74.7	5.4e-15	1
ACRB	754	786	HWI-700370F:168:C7JUKANXX:6:2312:5909:4074	multidrug	gi:446414955:ref:WP_000492810.1:|FEATURES|acrB|multidrug|acrB	1.0	75.8	33	63.2	1.6e-11	1
SMEE	259	291	HWI-700370F:168:C7JUKANXX:6:1212:14432:91064	multidrug	YP_002706077|FEATURES|smeE|multidrug|smeE	1.0	63.6	33	50.4	1.1e-07	1
PENA	278	309	HWI-700370F:168:C7JUKANXX:6:2111:5512:97533	beta-lactam	ZP_04656349|FEATURES|penA|beta-lactam|penA	1.0	84.4	32	56.6	1.5e-09	1
MEXK	880	911	HWI-700370F:168:C7JUKANXX:6:1105:18588:45033	multidrug	AAG07064.1|FEATURES|MexK|multidrug|MexK	0.99999921437	68.8	32	44.3	7.8e-06	1
MEXB	398	430	HWI-700370F:168:C7JUKANXX:6:2208:7059:10268	multidrug	gi:504646765:ref:WP_014833867.1:|FEATURES|mexB|multidrug|mexB	1.0	90.9	33	59.7	1.8e-10	1
BAES	244	276	HWI-700370F:168:C7JUKANXX:6:1201:6422:82778	multidrug	BAA15934.1|FEATURES|baeS|multidrug|baeS	0.999999204545	90.9	33	64.7	5.6e-12	1
OQXB	978	1010	HWI-700370F:168:C7JUKANXX:6:1114:8586:4754	multidrug	YP_001693238|FEATURES|oqxB|multidrug|oqxB	1.0	97.0	33	64.3	7.3e-12	1
MSBA	344	376	HWI-700370F:168:C7JUKANXX:6:2302:13280:94156	nitroimidazole	NP_415434.1|FEATURES|msbA|nitroimidazole|msbA	0.99992892574	93.9	33	67.4	8.6e-13	1
KASUGAMYCIN_RESISTANCE_PROTEIN_KSGA	124	156	HWI-700370F:168:C7JUKANXX:6:1105:7509:61079	aminoglycoside	A7FMC1|FEATURES|kasugamycin_resistance_protein_ksgA|aminoglycoside|kasugamycin_resistance_protein_ksgA	1.0	87.9	33	63.2	1.6e-11	1
MAJOR_FACILITATOR_SUPERFAMILY_TRANSPORTER	388	420	HWI-700370F:168:C7JUKANXX:6:1116:14008:70244	multidrug	CP001918.1.gene2931.p01|FEATURES|major_facilitator_superfamily_transporter|multidrug|major_facilitator_superfamily_transporter	0.999998626393	87.9	33	61.2	6.2e-11	1
ACRB	434	466	HWI-700370F:168:C7JUKANXX:6:2206:3750:8173	multidrug	YP_454364|FEATURES|acrB|multidrug|acrB	1.0	93.9	33	63.2	1.6e-11	1
ACRB	415	447	HWI-700370F:168:C7JUKANXX:6:2311:16542:19384	multidrug	gi:446414948:ref:WP_000492803.1:|FEATURES|acrB|multidrug|acrB	0.999999999869	90.9	33	60.1	1.4e-10	1
ACRB	191	223	HWI-700370F:168:C7JUKANXX:6:2203:15506:74114	multidrug	gi:447055250:ref:WP_001132506.1:|FEATURES|acrB|multidrug|acrB	1.0	90.9	33	65.5	3.3e-12	1
MDTE	69	101	HWI-700370F:168:C7JUKANXX:6:2301:9761:94101	multidrug	CP001918.1.gene3442.p01|FEATURES|mdtE|multidrug|mdtE	0.999999999847	69.7	33	52.4	2.9e-08	1
KASUGAMYCIN_RESISTANCE_PROTEIN_KSGA	1	32	HWI-700370F:168:C7JUKANXX:6:1205:2091:89086	aminoglycoside	YP_002240485|FEATURES|kasugamycin_resistance_protein_ksgA|aminoglycoside|kasugamycin_resistance_protein_ksgA	1.0	90.6	32	66.6	1.5e-12	1
EMRB	385	417	HWI-700370F:168:C7JUKANXX:6:1316:3603:97105	multidrug	gi:983459915:ref:WP_060619314.1:|FEATURES|emrB|multidrug|emrB	0.999987909529	93.9	33	60.8	8.1e-11	1
ACRB	177	209	HWI-700370F:168:C7JUKANXX:6:1115:17368:101056	multidrug	YP_001908403|FEATURES|acrB|multidrug|acrB	1.0	90.9	33	68.9	3.0e-13	1
MAJOR_FACILITATOR_SUPERFAMILY_TRANSPORTER	134	166	HWI-700370F:168:C7JUKANXX:6:1110:13400:69565	multidrug	CP001918.1.gene2931.p01|FEATURES|major_facilitator_superfamily_transporter|multidrug|major_facilitator_superfamily_transporter	0.999999055293	93.9	33	67.0	1.1e-12	1
MAJOR_FACILITATOR_SUPERFAMILY_TRANSPORTER	138	170	HWI-700370F:168:C7JUKANXX:6:2302:14257:34044	multidrug	CP001918.1.gene2931.p01|FEATURES|major_facilitator_superfamily_transporter|multidrug|major_facilitator_superfamily_transporter	0.999999838681	97.0	33	72.0	3.5e-14	1
TRANSCRIPTIONAL_REGULATORY_PROTEIN_CPXR_CPXR	70	101	HWI-700370F:168:C7JUKANXX:6:1309:16474:66446	unclassified	CP001138.1.gene4273.p01|FEATURES|transcriptional_regulatory_protein_CpxR_cpxR|unclassified|transcriptional_regulatory_protein_CpxR_cpxR	0.999999999996	100.0	32	68.2	5.1e-13	1
PBP-1B	270	302	HWI-700370F:168:C7JUKANXX:6:2308:7695:80502	beta-lactam	YP_002467958|FEATURES|PBP-1B|beta-lactam|PBP-1B	0.999999998402	75.8	33	57.0	1.2e-09	1
CPXA	412	444	HWI-700370F:168:C7JUKANXX:6:1304:11900:65067	aminoglycoside:aminocoumarin	NP_312864.1|FEATURES|cpxA|aminoglycoside:aminocoumarin|cpxA	0.999759378697	93.9	33	69.3	2.3e-13	1
ESCHERICHIA_COLI_LAMB	300	332	HWI-700370F:168:C7JUKANXX:6:2116:12806:88371	multidrug	BAB38442|FEATURES|Escherichia_coli_LamB|multidrug|Escherichia_coli_LamB	0.999995242421	60.6	33	54.3	7.6e-09	1
EMRR	103	133	HWI-700370F:168:C7JUKANXX:6:2311:13930:29814	fluoroquinolone	NP_417169.1|FEATURES|emrR|fluoroquinolone|emrR	0.999962002143	83.9	31	61.2	6.2e-11	1
ACRB	768	800	HWI-700370F:168:C7JUKANXX:6:2301:3475:17453	multidrug	gi:485731880:ref:WP_001359514.1:|FEATURES|acrB|multidrug|acrB	0.999999999975	69.7	33	57.0	1.2e-09	1
OQXB	888	919	HWI-700370F:168:C7JUKANXX:6:2301:8936:79387	multidrug	YP_001693238|FEATURES|oqxB|multidrug|oqxB	1.0	100.0	32	62.8	2.1e-11	1
ROSB	438	469	HWI-700370F:168:C7JUKANXX:6:1114:7625:5707	fosmidomycin	gi:896190680:ref:WP_049199932.1:|FEATURES|rosB|fosmidomycin|rosB	1.0	84.4	32	57.4	9.0e-10	1
ACRA	77	109	HWI-700370F:168:C7JUKANXX:6:1212:1972:99492	multidrug	YP_002240036|FEATURES|acrA|multidrug|acrA	1.0	87.9	33	64.7	5.6e-12	1
MDTE	274	305	HWI-700370F:168:C7JUKANXX:6:2101:16207:18999	multidrug	CP001918.1.gene3442.p01|FEATURES|mdtE|multidrug|mdtE	0.999999999804	87.5	32	62.8	2.1e-11	1
ROSB	227	259	HWI-700370F:168:C7JUKANXX:6:2206:2655:44943	fosmidomycin	gi:544012122:gb:ERK10884.1:|FEATURES|rosB|fosmidomycin|rosB	1.0	90.9	33	60.8	8.1e-11	1
CPXA	389	420	HWI-700370F:168:C7JUKANXX:6:2202:21256:68479	aminoglycoside:aminocoumarin	NP_312864.1|FEATURES|cpxA|aminoglycoside:aminocoumarin|cpxA	0.999793755126	100.0	32	70.9	7.8e-14	1
PENA	501	532	HWI-700370F:168:C7JUKANXX:6:2315:1295:28840	beta-lactam	ZP_04656349|FEATURES|penA|beta-lactam|penA	1.0	81.2	32	63.5	1.2e-11	1
BACA	230	262	HWI-700370F:168:C7JUKANXX:6:2103:3426:80436	bacitracin	ZP_03381912|FEATURES|bacA|bacitracin|bacA	1.0	87.9	33	58.5	4.0e-10	1
OQXB	359	390	HWI-700370F:168:C7JUKANXX:6:1312:2311:43718	multidrug	YP_001693238|FEATURES|oqxB|multidrug|oqxB	1.0	93.8	32	63.5	1.2e-11	1
MDTG	237	269	HWI-700370F:168:C7JUKANXX:6:1316:8388:45308	multidrug	gi:313635905:gb:EFS01863.1:|FEATURES|mdtG|multidrug|mdtG	1.0	66.7	33	48.9	3.2e-07	1
ACRB	151	182	HWI-700370F:168:C7JUKANXX:6:1204:19812:66518	multidrug	gi:812045371:emb:CRH28493.1:|FEATURES|acrB|multidrug|acrB	1.0	90.6	32	65.5	3.3e-12	1
PBP-1A	428	459	HWI-700370F:168:C7JUKANXX:6:2101:18328:9915	beta-lactam	YP_001292390|FEATURES|PBP-1A|beta-lactam|PBP-1A	1.0	71.9	32	51.6	4.9e-08	1
OMPF	227	257	HWI-700370F:168:C7JUKANXX:6:1213:19134:21294	multidrug	gi:545251748:ref:WP_021549194.1:|FEATURES|ompF|multidrug|ompF	0.999999999966	64.5	31	49.3	2.4e-07	1
TETP	75	107	HWI-700370F:168:C7JUKANXX:6:2106:13824:29582	tetracycline	YP_002850805|FEATURES|tetP|tetracycline|tetP	1.0	66.7	33	49.3	2.4e-07	1
OMPR	346	378	HWI-700370F:168:C7JUKANXX:6:1116:19398:66767	multidrug	CP000034.1.gene3672.p01|FEATURES|ompR|multidrug|ompR	0.999999153565	90.9	33	67.4	8.6e-13	1
TRANSCRIPTIONAL_REGULATORY_PROTEIN_CPXR_CPXR	65	97	HWI-700370F:168:C7JUKANXX:6:1104:12875:16705	unclassified	CP001918.1.gene5135.p01|FEATURES|transcriptional_regulatory_protein_CpxR_cpxR|unclassified|transcriptional_regulatory_protein_CpxR_cpxR	1.0	97.0	33	66.2	1.9e-12	1
MAJOR_FACILITATOR_SUPERFAMILY_TRANSPORTER	92	124	HWI-700370F:168:C7JUKANXX:6:1114:18682:41529	multidrug	CP001918.1.gene2931.p01|FEATURES|major_facilitator_superfamily_transporter|multidrug|major_facilitator_superfamily_transporter	0.999999204647	93.9	33	72.4	2.7e-14	1
ACRB	684	716	HWI-700370F:168:C7JUKANXX:6:1303:11125:83493	multidrug	gi:812045371:emb:CRH28493.1:|FEATURES|acrB|multidrug|acrB	1.0	97.0	33	68.9	3.0e-13	1
EPTA	51	83	HWI-700370F:168:C7JUKANXX:6:1205:17397:72272	peptide	BAE78116.1|FEATURES|eptA|peptide|eptA	0.999999867012	78.8	33	54.3	7.6e-09	1
VANA	289	321	HWI-700370F:168:C7JUKANXX:6:2107:12126:4049	glycopeptide	gi:726976857:ref:WP_033582037.1:|FEATURES|vanA|glycopeptide|vanA	1.0	66.7	33	52.4	2.9e-08	1
MSBA	263	295	HWI-700370F:168:C7JUKANXX:6:1208:9553:25828	nitroimidazole	NP_415434.1|FEATURES|msbA|nitroimidazole|msbA	0.999885043313	97.0	33	62.8	2.1e-11	1
MEXE	72	104	HWI-700370F:168:C7JUKANXX:6:2103:8321:33406	multidrug	YP_001974113|FEATURES|mexE|multidrug|mexE	0.999989949243	60.6	33	44.3	7.8e-06	1
MDTD	40	71	HWI-700370F:168:C7JUKANXX:6:2116:7454:39241	multidrug	NC_002695.1.916587.p01|FEATURES|mdtD|multidrug|mdtD	0.999999999982	84.4	32	57.8	6.9e-10	1
EPTA	450	482	HWI-700370F:168:C7JUKANXX:6:2216:3536:34706	peptide	BAE78116.1|FEATURES|eptA|peptide|eptA	1.0	90.9	33	65.9	2.5e-12	1
ACRD	664	694	HWI-700370F:168:C7JUKANXX:6:1116:13799:82503	aminoglycoside	YP_490697.1|FEATURES|acrD|aminoglycoside|acrD	0.999985945414	74.2	31	53.5	1.3e-08	1
ACRB	610	641	HWI-700370F:168:C7JUKANXX:6:2215:17031:55098	multidrug	AAS61063|FEATURES|acrB|multidrug|acrB	1.0	65.6	32	55.5	3.4e-09	1
PENA	423	454	HWI-700370F:168:C7JUKANXX:6:1303:9645:19441	beta-lactam	ZP_04656349|FEATURES|penA|beta-lactam|penA	1.0	71.9	32	55.5	3.4e-09	1
MDTK	170	202	HWI-700370F:168:C7JUKANXX:6:1314:1105:16993	multidrug	gi:507090493:ref:WP_016161206.1:|FEATURES|mdtK|multidrug|mdtK	1.0	93.9	33	72.8	2.1e-14	1
YOJI	354	385	HWI-700370F:168:C7JUKANXX:6:2214:10291:15808	peptide	NP_416715.1|FEATURES|YojI|peptide|YojI	0.999999324364	65.6	32	45.4	3.5e-06	1
DFRA3	94	124	HWI-700370F:168:C7JUKANXX:6:2301:4616:50681	diaminopyrimidine	AAA25550.1|FEATURES|dfrA3|diaminopyrimidine|dfrA3	0.999999408096	67.7	31	51.6	4.9e-08	1
TOLC	108	139	HWI-700370F:168:C7JUKANXX:6:1112:10222:65993	multidrug	gi:446657936:ref:WP_000735282.1:|FEATURES|TolC|multidrug|TolC	1.0	90.6	32	58.2	5.2e-10	1
ACRB	35	67	HWI-700370F:168:C7JUKANXX:6:1304:10495:5012	multidrug	gi:485731880:ref:WP_001359514.1:|FEATURES|acrB|multidrug|acrB	1.0	90.9	33	63.9	9.6e-12	1
MDTK	276	308	HWI-700370F:168:C7JUKANXX:6:1214:9429:19123	multidrug	B7LQA4|FEATURES|mdtK|multidrug|mdtK	1.0	90.9	33	60.1	1.4e-10	1
VGAA	404	436	HWI-700370F:168:C7JUKANXX:6:2203:6184:54439	MLS	AAG08983|FEATURES|vgaA|MLS|vgaA	0.999999984709	60.6	33	46.2	2.1e-06	1
MEXB	884	916	HWI-700370F:168:C7JUKANXX:6:2116:11577:80367	multidrug	gi:759528585:ref:WP_043248665.1:|FEATURES|mexB|multidrug|mexB	1.0	72.7	33	57.4	9.0e-10	1
MEXE	280	311	HWI-700370F:168:C7JUKANXX:6:1316:12117:8265	multidrug	CP001918.1.gene1258.p01|FEATURES|mexE|multidrug|mexE	1.0	87.5	32	63.5	1.2e-11	1
EPTA	239	271	HWI-700370F:168:C7JUKANXX:6:2113:3035:16912	peptide	BAE78116.1|FEATURES|eptA|peptide|eptA	0.999999915931	81.8	33	58.9	3.1e-10	1
TET34	61	93	HWI-700370F:168:C7JUKANXX:6:1213:4026:88566	tetracycline	ZP_02197344|FEATURES|tet34|tetracycline|tet34	1.0	72.7	33	58.2	5.2e-10	1
MDTC	379	411	HWI-700370F:168:C7JUKANXX:6:2113:7766:86037	multidrug	gi:446590225:ref:WP_000667571.1:|FEATURES|mdtC|multidrug|mdtC	0.999999914795	100.0	33	65.9	2.5e-12	1
YOJI	230	262	HWI-700370F:168:C7JUKANXX:6:1301:15756:7743	peptide	NP_416715.1|FEATURES|YojI|peptide|YojI	0.999999869348	84.8	33	63.9	9.6e-12	1
MDTB	812	842	HWI-700370F:168:C7JUKANXX:6:2212:13804:97447	multidrug	gi:857586086:emb:CRL63207.1:|FEATURES|mdtB|multidrug|mdtB	0.999999493325	77.4	31	47.8	7.1e-07	1
OMP36	280	311	HWI-700370F:168:C7JUKANXX:6:1211:1682:70535	multidrug	AF336097.1.gene1.p01|FEATURES|omp36|multidrug|omp36	0.959584857092	68.8	32	53.9	9.9e-09	1
TRANSCRIPTIONAL_REGULATORY_PROTEIN_CPXR_CPXR	173	204	HWI-700370F:168:C7JUKANXX:6:2201:15361:25800	unclassified	CP000675.2.gene1535.p01|FEATURES|transcriptional_regulatory_protein_CpxR_cpxR|unclassified|transcriptional_regulatory_protein_CpxR_cpxR	0.999994536397	68.8	32	47.8	7.1e-07	1
VGAC	15	46	HWI-700370F:168:C7JUKANXX:6:2301:10576:97969	MLS	AMP35312.1|FEATURES|vgaC|MLS|vgaC	0.999999549388	90.6	32	63.5	1.2e-11	1
OQXA	78	108	HWI-700370F:168:C7JUKANXX:6:2203:18130:91846	multidrug	YP_001693237.1|FEATURES|oqxA|multidrug|oqxA	0.99999796174	80.6	31	54.7	5.8e-09	1
ACRB	227	259	HWI-700370F:168:C7JUKANXX:6:1112:3690:98930	multidrug	gi:447055250:ref:WP_001132506.1:|FEATURES|acrB|multidrug|acrB	1.0	97.0	33	65.1	4.3e-12	1
YOJI	405	437	HWI-700370F:168:C7JUKANXX:6:2115:17170:97190	peptide	NP_416715.1|FEATURES|YojI|peptide|YojI	0.999999221601	60.6	33	44.3	7.8e-06	1
CMX	218	248	HWI-700370F:168:C7JUKANXX:6:2207:4308:5650	beta-lactam	HM544039.1.gene1.p1|FEATURES|CMY-54|beta-lactam|CMX	1.0	74.2	31	50.4	1.1e-07	1
ACRB	383	415	HWI-700370F:168:C7JUKANXX:6:2116:20447:17371	multidrug	gi:502789935:ref:WP_013024911.1:|FEATURES|acrB|multidrug|acrB	1.0	100.0	33	65.5	3.3e-12	1
OQXB	362	394	HWI-700370F:168:C7JUKANXX:6:1204:17602:12880	multidrug	YP_001693238|FEATURES|oqxB|multidrug|oqxB	1.0	93.9	33	65.9	2.5e-12	1
EMRD	120	152	HWI-700370F:168:C7JUKANXX:6:2101:10703:50841	multidrug	ZP_03215830|FEATURES|emrD|multidrug|emrD	1.0	84.8	33	58.5	4.0e-10	1
YOJI	346	378	HWI-700370F:168:C7JUKANXX:6:1213:17020:13047	peptide	NP_416715.1|FEATURES|YojI|peptide|YojI	0.999999879335	90.9	33	65.1	4.3e-12	1
MAJOR_FACILITATOR_SUPERFAMILY_TRANSPORTER	486	518	HWI-700370F:168:C7JUKANXX:6:2107:14591:27195	multidrug	CP001918.1.gene2931.p01|FEATURES|major_facilitator_superfamily_transporter|multidrug|major_facilitator_superfamily_transporter	0.999998365927	78.8	33	55.8	2.6e-09	1
ACRB	4	36	HWI-700370F:168:C7JUKANXX:6:1116:8610:95635	multidrug	AAQ21216|FEATURES|acrB|multidrug|acrB	1.0	87.9	33	65.1	4.3e-12	1
MEXX	324	354	HWI-700370F:168:C7JUKANXX:6:1309:14673:29963	multidrug	gi:490241417:ref:WP_004139667.1:|FEATURES|mexX|multidrug|mexX	1.0	80.6	31	54.3	7.6e-09	1
TOLC	296	328	HWI-700370F:168:C7JUKANXX:6:1111:4777:20295	multidrug	gi:694071914:ref:WP_032417856.1:|FEATURES|TolC|multidrug|TolC	1.0	78.8	33	57.4	9.0e-10	1
ACRB	94	126	HWI-700370F:168:C7JUKANXX:6:1209:13238:22560	multidrug	gi:812045371:emb:CRH28493.1:|FEATURES|acrB|multidrug|acrB	1.0	97.0	33	64.7	5.6e-12	1
CPXA	182	214	HWI-700370F:168:C7JUKANXX:6:2309:7634:100813	aminoglycoside:aminocoumarin	NP_312864.1|FEATURES|cpxA|aminoglycoside:aminocoumarin|cpxA	0.999522535734	87.9	33	62.4	2.8e-11	1
MDFA	119	150	HWI-700370F:168:C7JUKANXX:6:1208:6421:71832	multidrug	AAC44147|FEATURES|mdfA|multidrug|mdfA	1.0	75.0	32	53.5	1.3e-08	1
ACRB	964	996	HWI-700370F:168:C7JUKANXX:6:1214:8723:55143	multidrug	gi:446414948:ref:WP_000492803.1:|FEATURES|acrB|multidrug|acrB	1.0	90.9	33	61.6	4.7e-11	1
KASUGAMYCIN_RESISTANCE_PROTEIN_KSGA	37	69	HWI-700370F:168:C7JUKANXX:6:2314:15451:33732	aminoglycoside	YP_002240485|FEATURES|kasugamycin_resistance_protein_ksgA|aminoglycoside|kasugamycin_resistance_protein_ksgA	1.0	78.8	33	57.0	1.2e-09	1
PENA	48	79	HWI-700370F:168:C7JUKANXX:6:2204:14291:67606	beta-lactam	ZP_04656349|FEATURES|penA|beta-lactam|penA	1.0	87.5	32	65.1	4.3e-12	1
TETD	29	59	HWI-700370F:168:C7JUKANXX:6:1310:12518:49086	tetracycline	gi:135617:sp:P28816.1:TETD_ECOLX|FEATURES|tetD|tetracycline|tetD	0.999999998434	61.3	31	47.0	1.2e-06	1
RPOB2	588	618	HWI-700370F:168:C7JUKANXX:6:2306:4916:79613	multidrug	BAD59497.1|FEATURES|rpoB2|multidrug|rpoB2	0.999999354701	80.6	31	55.8	2.6e-09	1
MDTE	283	315	HWI-700370F:168:C7JUKANXX:6:2111:18401:22055	multidrug	CP001918.1.gene3442.p01|FEATURES|mdtE|multidrug|mdtE	0.999999999973	84.8	33	61.6	4.7e-11	1
MAJOR_FACILITATOR_SUPERFAMILY_TRANSPORTER	462	493	HWI-700370F:168:C7JUKANXX:6:2301:6967:35958	multidrug	CP001918.1.gene2931.p01|FEATURES|major_facilitator_superfamily_transporter|multidrug|major_facilitator_superfamily_transporter	0.999997394971	65.6	32	46.6	1.6e-06	1
TRUNCATED_PUTATIVE_RESPONSE_REGULATOR_ARLR	78	110	HWI-700370F:168:C7JUKANXX:6:2314:4727:82427	unclassified	HE999704.1.gene1528.p01|FEATURES|truncated_putative_response_regulator_ArlR|unclassified|truncated_putative_response_regulator_ArlR	0.999999616885	60.6	33	52.0	3.8e-08	1
BACA	171	202	HWI-700370F:168:C7JUKANXX:6:1204:12147:3818	bacitracin	Q6D159|FEATURES|bacA|bacitracin|bacA	1.0	100.0	32	64.3	7.3e-12	1
ACRB	796	827	HWI-700370F:168:C7JUKANXX:6:1304:14207:23771	multidrug	gi:485731880:ref:WP_001359514.1:|FEATURES|acrB|multidrug|acrB	0.999999999262	78.1	32	56.2	2.0e-09	1
VGAC	38	69	HWI-700370F:168:C7JUKANXX:6:2112:8584:47474	MLS	AMP35312.1|FEATURES|vgaC|MLS|vgaC	0.999999601244	90.6	32	65.1	4.3e-12	1
OQXB	382	413	HWI-700370F:168:C7JUKANXX:6:2304:16983:95594	multidrug	YP_001693238|FEATURES|oqxB|multidrug|oqxB	1.0	96.9	32	62.4	2.8e-11	1
PBP-1B	551	583	HWI-700370F:168:C7JUKANXX:6:1315:13119:12387	beta-lactam	YP_002467958|FEATURES|PBP-1B|beta-lactam|PBP-1B	0.999999993879	66.7	33	48.1	5.4e-07	1
EMRA	173	205	HWI-700370F:168:C7JUKANXX:6:1107:13795:67985	multidrug	gi:554966495:ref:WP_023210458.1:|FEATURES|emrA|multidrug|emrA	0.982838686481	81.8	33	58.9	3.1e-10	1
ESCHERICHIA_COLI_LAMB	337	369	HWI-700370F:168:C7JUKANXX:6:2216:10335:89697	multidrug	BAB38442|FEATURES|Escherichia_coli_LamB|multidrug|Escherichia_coli_LamB	0.999996349734	69.7	33	59.3	2.4e-10	1
MEXK	880	911	HWI-700370F:168:C7JUKANXX:6:2105:4662:79390	multidrug	AAG07064.1|FEATURES|MexK|multidrug|MexK	0.99999921437	68.8	32	44.3	7.8e-06	1
MSBA	182	214	HWI-700370F:168:C7JUKANXX:6:1113:18845:96964	nitroimidazole	NP_415434.1|FEATURES|msbA|nitroimidazole|msbA	0.999763314273	93.9	33	63.9	9.6e-12	1
ACRB	698	730	HWI-700370F:168:C7JUKANXX:6:2210:15773:80599	multidrug	gi:485731880:ref:WP_001359514.1:|FEATURES|acrB|multidrug|acrB	0.999999984502	72.7	33	49.3	2.4e-07	1
PENA	209	241	HWI-700370F:168:C7JUKANXX:6:1303:20004:101006	beta-lactam	ZP_04656349|FEATURES|penA|beta-lactam|penA	1.0	81.8	33	62.4	2.8e-11	1
EPTA	76	108	HWI-700370F:168:C7JUKANXX:6:2214:13801:78549	peptide	BAE78116.1|FEATURES|eptA|peptide|eptA	0.999999584572	63.6	33	45.1	4.6e-06	1
MDTA	235	266	HWI-700370F:168:C7JUKANXX:6:2113:18994:95512	multidrug	gi:431338942:gb:ELG26004.1:|FEATURES|mdtA|multidrug|mdtA	0.991377039802	87.5	32	60.5	1.1e-10	1
DFRA3	25	57	HWI-700370F:168:C7JUKANXX:6:2111:20481:81994	diaminopyrimidine	AAA25550.1|FEATURES|dfrA3|diaminopyrimidine|dfrA3	0.999878757603	78.8	33	53.9	9.9e-09	1
TOLC	345	376	HWI-700370F:168:C7JUKANXX:6:2102:4050:75101	multidrug	gi:974587728:ref:WP_059178023.1:|FEATURES|TolC|multidrug|TolC	1.0	100.0	32	61.6	4.7e-11	1
TOLC	182	212	HWI-700370F:168:C7JUKANXX:6:1116:6524:47771	multidrug	gi:751932569:ref:WP_041147277.1:|FEATURES|TolC|multidrug|TolC	1.0	90.3	31	57.8	6.9e-10	1
ACRB	296	328	HWI-700370F:168:C7JUKANXX:6:1204:1791:16674	multidrug	YP_454364|FEATURES|acrB|multidrug|acrB	1.0	90.9	33	65.1	4.3e-12	1
OMPF	227	257	HWI-700370F:168:C7JUKANXX:6:2304:4881:98070	multidrug	gi:545251748:ref:WP_021549194.1:|FEATURES|ompF|multidrug|ompF	0.999999920008	77.4	31	57.4	9.0e-10	1
MAJOR_FACILITATOR_SUPERFAMILY_TRANSPORTER	318	349	HWI-700370F:168:C7JUKANXX:6:1301:16070:22360	multidrug	CP001918.1.gene2931.p01|FEATURES|major_facilitator_superfamily_transporter|multidrug|major_facilitator_superfamily_transporter	0.99999875299	90.6	32	62.4	2.8e-11	1
EPTA	175	206	HWI-700370F:168:C7JUKANXX:6:2209:7129:77713	peptide	BAE78116.1|FEATURES|eptA|peptide|eptA	0.999999886269	87.5	32	61.6	4.7e-11	1
YOJI	242	274	HWI-700370F:168:C7JUKANXX:6:1105:11264:68747	peptide	NP_416715.1|FEATURES|YojI|peptide|YojI	0.999999783433	81.8	33	57.0	1.2e-09	1
ACRB	398	430	HWI-700370F:168:C7JUKANXX:6:1105:1566:61839	multidrug	gi:502789935:ref:WP_013024911.1:|FEATURES|acrB|multidrug|acrB	1.0	100.0	33	65.1	4.3e-12	1
TOLC	352	384	HWI-700370F:168:C7JUKANXX:6:1105:3225:8025	multidrug	gi:974587728:ref:WP_059178023.1:|FEATURES|TolC|multidrug|TolC	1.0	97.0	33	63.5	1.2e-11	1
BAER	62	94	HWI-700370F:168:C7JUKANXX:6:2201:7552:41492	multidrug	YP_490321.1|FEATURES|baeR|multidrug|baeR	0.99999998619	81.8	33	59.7	1.8e-10	1
VANE	285	316	HWI-700370F:168:C7JUKANXX:6:1108:2671:7513	glycopeptide	gi:498467695:ref:WP_010773051.1:|FEATURES|vanE|glycopeptide|vanE	1.0	65.6	32	52.4	2.9e-08	1
CMX	219	251	HWI-700370F:168:C7JUKANXX:6:2108:9798:80357	beta-lactam	AGR82311.1|FEATURES|CMY-104|beta-lactam|CMX	1.0	66.7	33	51.6	4.9e-08	1
DFRA3	81	113	HWI-700370F:168:C7JUKANXX:6:1308:2360:97262	diaminopyrimidine	AAA25550.1|FEATURES|dfrA3|diaminopyrimidine|dfrA3	0.999773121861	63.6	33	47.4	9.3e-07	1
ACRB	143	174	HWI-700370F:168:C7JUKANXX:6:2304:18990:35103	multidrug	gi:485731880:ref:WP_001359514.1:|FEATURES|acrB|multidrug|acrB	0.999999993241	71.9	32	55.5	3.4e-09	1
PBP-1A	99	131	HWI-700370F:168:C7JUKANXX:6:1308:8067:29159	beta-lactam	YP_001292390|FEATURES|PBP-1A|beta-lactam|PBP-1A	1.0	72.7	33	48.5	4.2e-07	1
MDTC	358	390	HWI-700370F:168:C7JUKANXX:6:2304:16088:14270	multidrug	gi:446590225:ref:WP_000667571.1:|FEATURES|mdtC|multidrug|mdtC	1.0	100.0	33	67.0	1.1e-12	1
EPTA	404	436	HWI-700370F:168:C7JUKANXX:6:2111:10536:53699	peptide	BAE78116.1|FEATURES|eptA|peptide|eptA	0.999999910336	75.8	33	58.2	5.2e-10	1
ACRB	574	606	HWI-700370F:168:C7JUKANXX:6:1316:10027:41584	multidrug	gi:485731880:ref:WP_001359514.1:|FEATURES|acrB|multidrug|acrB	0.999999992673	72.7	33	53.5	1.3e-08	1
ESCHERICHIA_COLI_LAMB	337	369	HWI-700370F:168:C7JUKANXX:6:1204:2088:43328	multidrug	BAB38442|FEATURES|Escherichia_coli_LamB|multidrug|Escherichia_coli_LamB	0.999993260502	69.7	33	59.3	2.4e-10	1
EMRA	43	75	HWI-700370F:168:C7JUKANXX:6:2110:6785:83290	multidrug	gi:896053843:ref:WP_049103497.1:|FEATURES|emrA|multidrug|emrA	0.98717964634	90.9	33	63.9	9.6e-12	1
BICYCLOMYCIN-MULTIDRUG_EFFLUX_PROTEIN_BCR	222	254	HWI-700370F:168:C7JUKANXX:6:1209:19008:2772	multidrug	YP_001437159|FEATURES|bicyclomycin-multidrug_efflux_protein_bcr|multidrug|bicyclomycin-multidrug_efflux_protein_bcr	1.0	87.9	33	67.8	6.6e-13	1
ROSB	87	117	HWI-700370F:168:C7JUKANXX:6:1304:5663:53231	fosmidomycin	YP_001007250|FEATURES|rosB|fosmidomycin|rosB	1.0	83.9	31	52.8	2.2e-08	1
TRIC	888	918	HWI-700370F:168:C7JUKANXX:6:1110:18580:25818	triclosan	NP_248848.1|FEATURES|TriC|triclosan|TriC	0.999999947165	64.5	31	46.2	2.1e-06	1
TET34	53	85	HWI-700370F:168:C7JUKANXX:6:1203:9118:82670	tetracycline	Q8DF90|FEATURES|tet34|tetracycline|tet34	1.0	78.8	33	63.2	1.6e-11	1
MDTB	379	411	HWI-700370F:168:C7JUKANXX:6:2213:19997:67891	multidrug	CP004022.1.gene1673.p01|FEATURES|mdtB|multidrug|mdtB	1.0	100.0	33	65.9	2.5e-12	1
OQXB	799	831	HWI-700370F:168:C7JUKANXX:6:1310:20128:24867	multidrug	YP_001693238|FEATURES|oqxB|multidrug|oqxB	1.0	93.9	33	68.6	3.9e-13	1
ESCHERICHIA_COLI_LAMB	344	376	HWI-700370F:168:C7JUKANXX:6:1208:6953:11046	multidrug	BAB38442|FEATURES|Escherichia_coli_LamB|multidrug|Escherichia_coli_LamB	0.999994391756	69.7	33	55.8	2.6e-09	1
MEXB	186	218	HWI-700370F:168:C7JUKANXX:6:2113:19525:89782	multidrug	YP_001345921|FEATURES|mexB|multidrug|mexB	1.0	63.6	33	51.2	6.4e-08	1
MDTG	230	262	HWI-700370F:168:C7JUKANXX:6:2108:15042:48242	multidrug	gi:313635905:gb:EFS01863.1:|FEATURES|mdtG|multidrug|mdtG	1.0	69.7	33	50.4	1.1e-07	1
OQXB	843	875	HWI-700370F:168:C7JUKANXX:6:1109:6756:61973	multidrug	YP_001693238|FEATURES|oqxB|multidrug|oqxB	0.999999009487	72.7	33	55.1	4.4e-09	1
MAJOR_FACILITATOR_SUPERFAMILY_TRANSPORTER	184	215	HWI-700370F:168:C7JUKANXX:6:1112:4973:78684	multidrug	CP001918.1.gene2931.p01|FEATURES|major_facilitator_superfamily_transporter|multidrug|major_facilitator_superfamily_transporter	0.99999780237	75.8	33	48.9	3.2e-07	1
EMRA	34	66	HWI-700370F:168:C7JUKANXX:6:2303:9285:62155	multidrug	gi:506486765:ref:WP_015963310.1:|FEATURES|emrA|multidrug|emrA	0.987425724288	81.8	33	65.5	3.3e-12	1
OMPF	87	119	HWI-700370F:168:C7JUKANXX:6:1309:15841:17038	multidrug	gi:15131544:emb:CAC48383.1:|FEATURES|ompF|multidrug|ompF	0.982676705701	78.8	33	60.1	1.4e-10	1
ACRB	352	384	HWI-700370F:168:C7JUKANXX:6:2308:18246:80839	multidrug	gi:447055218:ref:WP_001132474.1:|FEATURES|acrB|multidrug|acrB	1.0	90.9	33	61.6	4.7e-11	1
ADEJ	889	919	HWI-700370F:168:C7JUKANXX:6:2109:1853:83687	multidrug	NC_011586.7045444.p01|FEATURES|adeJ|multidrug|adeJ	1.0	83.9	31	59.3	2.4e-10	1
DNA-BINDING_PROTEIN_H-NS	95	128	HWI-700370F:168:C7JUKANXX:6:1110:15537:70662	unclassified	CP000308.1.gene1582.p01|FEATURES|DNA-binding_protein_H-NS|unclassified|DNA-binding_protein_H-NS	0.999999999999	76.5	34	54.7	5.8e-09	1
MAJOR_FACILITATOR_SUPERFAMILY_TRANSPORTER	394	426	HWI-700370F:168:C7JUKANXX:6:2306:4334:67112	multidrug	CP001918.1.gene2931.p01|FEATURES|major_facilitator_superfamily_transporter|multidrug|major_facilitator_superfamily_transporter	0.999998809033	90.9	33	60.5	1.1e-10	1
MDTK	378	409	HWI-700370F:168:C7JUKANXX:6:2309:17652:69508	fluoroquinolone	AML99881.1|FEATURES|MdtK|fluoroquinolone|MdtK	0.999964671298	71.9	32	58.5	4.0e-10	1
TRIC	113	145	HWI-700370F:168:C7JUKANXX:6:2314:19573:29468	triclosan	NP_248848.1|FEATURES|TriC|triclosan|TriC	0.999999967617	60.6	33	48.9	3.2e-07	1
MACB	141	172	HWI-700370F:168:C7JUKANXX:6:1113:20033:88440	MLS	gi:446110335:ref:WP_000188190.1:|FEATURES|macB|MLS|macB	1.0	71.9	32	47.8	7.1e-07	1
CAMP-REGULATORY_PROTEIN	150	182	HWI-700370F:168:C7JUKANXX:6:1204:11307:27822	unclassified	gi:446164891:ref:WP_000242746.1:|FEATURES|cAMP-regulatory_protein|unclassified|cAMP-regulatory_protein	0.933652979566	100.0	33	71.2	6.0e-14	1
EMRD	256	288	HWI-700370F:168:C7JUKANXX:6:2309:8659:87238	multidrug	YP_001174764|FEATURES|emrD|multidrug|emrD	1.0	66.7	33	49.3	2.4e-07	1
PENA	246	277	HWI-700370F:168:C7JUKANXX:6:1213:19128:91187	beta-lactam	ZP_04656349|FEATURES|penA|beta-lactam|penA	1.0	65.6	32	46.2	2.1e-06	1
ROSB	373	405	HWI-700370F:168:C7JUKANXX:6:2316:6693:28137	fosmidomycin	gi:1001786599:ref:WP_061324791.1:|FEATURES|rosB|fosmidomycin|rosB	1.0	84.8	33	59.3	2.4e-10	1
OQXB	987	1019	HWI-700370F:168:C7JUKANXX:6:2111:7833:21009	multidrug	YP_001693238|FEATURES|oqxB|multidrug|oqxB	1.0	97.0	33	65.1	4.3e-12	1
OMPR	263	294	HWI-700370F:168:C7JUKANXX:6:2312:3544:96218	multidrug	CP000034.1.gene3672.p01|FEATURES|ompR|multidrug|ompR	0.999999011737	100.0	32	68.6	3.9e-13	1
MAJOR_FACILITATOR_SUPERFAMILY_TRANSPORTER	289	321	HWI-700370F:168:C7JUKANXX:6:1103:10597:95519	multidrug	CP001918.1.gene2931.p01|FEATURES|major_facilitator_superfamily_transporter|multidrug|major_facilitator_superfamily_transporter	0.999998330271	97.0	33	67.8	6.6e-13	1
MACB	129	159	HWI-700370F:168:C7JUKANXX:6:1106:2639:57229	MLS	gi:803568669:ref:WP_046077412.1:|FEATURES|macB|MLS|macB	1.0	71.0	31	47.8	7.1e-07	1
ACRB	753	784	HWI-700370F:168:C7JUKANXX:6:1212:10756:31594	multidrug	ABW72062|FEATURES|acrB|multidrug|acrB	1.0	78.1	32	62.4	2.8e-11	1
OQXB	306	338	HWI-700370F:168:C7JUKANXX:6:1303:5053:16575	multidrug	YP_001693238|FEATURES|oqxB|multidrug|oqxB	0.999999924023	87.9	33	64.3	7.3e-12	1
ESCHERICHIA_COLI_MIPA	48	80	HWI-700370F:168:C7JUKANXX:6:2106:1906:40702	multidrug	NP_310518|FEATURES|Escherichia_coli_mipA|multidrug|Escherichia_coli_mipA	0.999998914636	69.7	33	58.5	4.0e-10	1
EMRD	10	42	HWI-700370F:168:C7JUKANXX:6:1207:1185:51288	multidrug	ZP_03215830|FEATURES|emrD|multidrug|emrD	1.0	72.7	33	52.8	2.2e-08	1
EPTA	72	104	HWI-700370F:168:C7JUKANXX:6:2303:2966:69919	peptide	BAE78116.1|FEATURES|eptA|peptide|eptA	0.999999736315	66.7	33	48.5	4.2e-07	1
TET34	73	105	HWI-700370F:168:C7JUKANXX:6:2309:7555:23500	tetracycline	BAB59035|FEATURES|tet34|tetracycline|tet34	1.0	66.7	33	52.8	2.2e-08	1
OMPR	273	305	HWI-700370F:168:C7JUKANXX:6:1207:15186:66810	multidrug	CP000034.1.gene3672.p01|FEATURES|ompR|multidrug|ompR	0.999998856285	87.9	33	60.8	8.1e-11	1
ACRB	958	990	HWI-700370F:168:C7JUKANXX:6:2205:3002:32166	multidrug	gi:446414948:ref:WP_000492803.1:|FEATURES|acrB|multidrug|acrB	1.0	84.8	33	58.2	5.2e-10	1
MEXB	968	999	HWI-700370F:168:C7JUKANXX:6:2110:6718:42322	multidrug	gi:759528585:ref:WP_043248665.1:|FEATURES|mexB|multidrug|mexB	1.0	90.6	32	60.1	1.4e-10	1
TRANSCRIPTIONAL_REGULATORY_PROTEIN_CPXR_CPXR	90	122	HWI-700370F:168:C7JUKANXX:6:1313:13424:61051	unclassified	CP004022.1.gene3215.p01|FEATURES|transcriptional_regulatory_protein_CpxR_cpxR|unclassified|transcriptional_regulatory_protein_CpxR_cpxR	1.0	100.0	33	70.5	1.0e-13	1
PBP-1B	620	651	HWI-700370F:168:C7JUKANXX:6:2210:12071:59480	beta-lactam	YP_002467958|FEATURES|PBP-1B|beta-lactam|PBP-1B	0.999999996078	65.6	32	47.8	7.1e-07	1
CAMP-REGULATORY_PROTEIN	65	97	HWI-700370F:168:C7JUKANXX:6:1102:10231:21706	unclassified	gi:899812464:emb:CQH53126.1:|FEATURES|cAMP-regulatory_protein|unclassified|cAMP-regulatory_protein	0.94456731493	100.0	33	70.9	7.8e-14	1
MACB	141	171	HWI-700370F:168:C7JUKANXX:6:1303:20258:88245	MLS	gi:446110335:ref:WP_000188190.1:|FEATURES|macB|MLS|macB	1.0	74.2	31	46.2	2.1e-06	1
YOJI	508	539	HWI-700370F:168:C7JUKANXX:6:2203:13620:60489	peptide	NP_416715.1|FEATURES|YojI|peptide|YojI	0.999999854948	87.5	32	62.4	2.8e-11	1
BAES	22	53	HWI-700370F:168:C7JUKANXX:6:2103:17295:78633	multidrug	BAA15934.1|FEATURES|baeS|multidrug|baeS	0.999998976079	71.9	32	55.8	2.6e-09	1
MEXE	204	236	HWI-700370F:168:C7JUKANXX:6:2301:16744:69924	multidrug	gi:749018243:ref:WP_040076872.1:|FEATURES|mexE|multidrug|mexE	1.0	78.8	33	56.2	2.0e-09	1
ACRB	276	308	HWI-700370F:168:C7JUKANXX:6:2309:16713:81910	multidrug	gi:446414955:ref:WP_000492810.1:|FEATURES|acrB|multidrug|acrB	1.0	69.7	33	51.6	4.9e-08	1
MACB	129	161	HWI-700370F:168:C7JUKANXX:6:1207:18044:54757	MLS	gi:446110335:ref:WP_000188190.1:|FEATURES|macB|MLS|macB	1.0	60.6	33	47.8	7.1e-07	1
ADER	187	219	HWI-700370F:168:C7JUKANXX:6:2301:6272:9657	multidrug	ADM92605.1|FEATURES|adeR|multidrug|adeR	0.999996646907	63.6	33	46.2	2.1e-06	1
KASUGAMYCIN_RESISTANCE_PROTEIN_KSGA	25	56	HWI-700370F:168:C7JUKANXX:6:2206:4282:70544	aminoglycoside	YP_001476958|FEATURES|kasugamycin_resistance_protein_ksgA|aminoglycoside|kasugamycin_resistance_protein_ksgA	1.0	84.4	32	57.0	1.2e-09	1
MUXB	365	397	HWI-700370F:168:C7JUKANXX:6:2204:17279:96916	multidrug	NP_251217.1|FEATURES|MuxB|multidrug|MuxB	1.0	90.9	33	62.8	2.1e-11	1
KDPE	176	207	HWI-700370F:168:C7JUKANXX:6:2115:15394:46928	aminoglycoside	NP_415222.1|FEATURES|kdpE|aminoglycoside|kdpE	0.999996204389	90.6	32	67.0	1.1e-12	1
RPOB2	443	475	HWI-700370F:168:C7JUKANXX:6:2213:18236:53656	multidrug	BAD59497.1|FEATURES|rpoB2|multidrug|rpoB2	0.99999923827	84.8	33	63.9	9.6e-12	1
ACRB	43	75	HWI-700370F:168:C7JUKANXX:6:2206:13556:78610	multidrug	gi:502789935:ref:WP_013024911.1:|FEATURES|acrB|multidrug|acrB	1.0	97.0	33	66.2	1.9e-12	1
ACRB	962	993	HWI-700370F:168:C7JUKANXX:6:2213:12786:15751	multidrug	gi:446414948:ref:WP_000492803.1:|FEATURES|acrB|multidrug|acrB	1.0	87.5	32	58.5	4.0e-10	1
EMRA	148	180	HWI-700370F:168:C7JUKANXX:6:1105:18178:30403	multidrug	gi:1032820994:ref:WP_064327128.1:|FEATURES|emrA|multidrug|emrA	0.983459896965	87.9	33	61.2	6.2e-11	1
PENA	48	79	HWI-700370F:168:C7JUKANXX:6:2101:7555:49415	beta-lactam	ZP_03164918|FEATURES|penA|beta-lactam|penA	1.0	87.5	32	65.1	4.3e-12	1
ACRB	273	303	HWI-700370F:168:C7JUKANXX:6:1112:18584:87169	multidrug	YP_001908403|FEATURES|acrB|multidrug|acrB	1.0	96.8	31	62.8	2.1e-11	1
MACB	134	166	HWI-700370F:168:C7JUKANXX:6:1301:14983:84534	MLS	gi:693256048:ref:WP_032359333.1:|FEATURES|macB|MLS|macB	1.0	66.7	33	45.4	3.5e-06	1
EPTA	356	388	HWI-700370F:168:C7JUKANXX:6:2106:7703:74598	peptide	BAE78116.1|FEATURES|eptA|peptide|eptA	0.999999921777	78.8	33	62.0	3.6e-11	1
ESCHERICHIA_COLI_LAMB	320	352	HWI-700370F:168:C7JUKANXX:6:2314:7130:25013	multidrug	BAB38442|FEATURES|Escherichia_coli_LamB|multidrug|Escherichia_coli_LamB	0.999996552913	69.7	33	60.5	1.1e-10	1
EMRB-QACA_FAMILY_MAJOR_FACILITATOR_TRANSPORTER	82	114	HWI-700370F:168:C7JUKANXX:6:1305:19986:16094	multidrug	AE016830.1.gene768.p01|FEATURES|EmrB-QacA_family_major_facilitator_transporter|multidrug|EmrB-QacA_family_major_facilitator_transporter	0.999999971715	63.6	33	46.2	2.1e-06	1
EMRA	310	341	HWI-700370F:168:C7JUKANXX:6:1115:14351:49641	multidrug	gi:654549100:ref:WP_028016802.1:|FEATURES|emrA|multidrug|emrA	0.988880882675	81.2	32	58.2	5.2e-10	1
OMPF	53	85	HWI-700370F:168:C7JUKANXX:6:1303:17383:73460	multidrug	gi:15131544:emb:CAC48383.1:|FEATURES|ompF|multidrug|ompF	0.971453238854	66.7	33	58.2	5.2e-10	1
DNA-BINDING_PROTEIN_H-NS	53	83	HWI-700370F:168:C7JUKANXX:6:1210:16453:72068	unclassified	CP001918.1.gene1661.p01|FEATURES|DNA-binding_protein_H-NS|unclassified|DNA-binding_protein_H-NS	0.999999539265	61.3	31	44.3	7.8e-06	1
DNA-BINDING_PROTEIN_H-NS	100	132	HWI-700370F:168:C7JUKANXX:6:1112:13798:18045	unclassified	CP001485.1.gene2287.p01|FEATURES|DNA-binding_protein_H-NS|unclassified|DNA-binding_protein_H-NS	0.999999995372	63.6	33	47.8	7.1e-07	1
MAJOR_FACILITATOR_SUPERFAMILY_TRANSPORTER	405	437	HWI-700370F:168:C7JUKANXX:6:2212:14894:19466	multidrug	CP001918.1.gene2931.p01|FEATURES|major_facilitator_superfamily_transporter|multidrug|major_facilitator_superfamily_transporter	0.999998674628	87.9	33	58.5	4.0e-10	1
MEXB	354	385	HWI-700370F:168:C7JUKANXX:6:1214:14760:27577	multidrug	YP_002089536|FEATURES|mexB|multidrug|mexB	1.0	93.8	32	62.4	2.8e-11	1
ACRB	862	894	HWI-700370F:168:C7JUKANXX:6:2310:10165:96284	multidrug	gi:555221605:ref:WP_023214248.1:|FEATURES|acrB|multidrug|acrB	1.0	100.0	33	68.9	3.0e-13	1
TOLC	170	202	HWI-700370F:168:C7JUKANXX:6:2316:14950:23994	multidrug	gi:695774696:ref:WP_032697552.1:|FEATURES|TolC|multidrug|TolC	1.0	100.0	33	65.9	2.5e-12	1
BICYCLOMYCIN-MULTIDRUG_EFFLUX_PROTEIN_BCR	265	297	HWI-700370F:168:C7JUKANXX:6:1206:18308:28775	multidrug	YP_001437159|FEATURES|bicyclomycin-multidrug_efflux_protein_bcr|multidrug|bicyclomycin-multidrug_efflux_protein_bcr	0.99999582601	60.6	33	46.2	2.1e-06	1
PBP-1B	410	442	HWI-700370F:168:C7JUKANXX:6:1213:13533:73961	beta-lactam	YP_002467958|FEATURES|PBP-1B|beta-lactam|PBP-1B	0.999999997874	60.6	33	51.2	6.4e-08	1
CLASS_C	194	225	HWI-700370F:168:C7JUKANXX:6:2102:12098:64426	beta-lactam	AAM11670|FEATURES|class_C|beta-lactam|class_C	0.999999876378	62.5	32	48.9	3.2e-07	1
TETD	14	46	HWI-700370F:168:C7JUKANXX:6:2105:9920:64137	tetracycline	gi:135617:sp:P28816.1:TETD_ECOLX|FEATURES|tetD|tetracycline|tetD	0.999999997251	60.6	33	50.8	8.4e-08	1
MUXB	538	569	HWI-700370F:168:C7JUKANXX:6:2105:12921:13827	multidrug	NP_251217.1|FEATURES|MuxB|multidrug|MuxB	0.999999836619	75.0	32	52.0	3.8e-08	1
OMPF	94	126	HWI-700370F:168:C7JUKANXX:6:1203:12361:46737	multidrug	gi:15131544:emb:CAC48383.1:|FEATURES|ompF|multidrug|ompF	0.999999999979	75.8	33	59.3	2.4e-10	1
ACRB	969	1001	HWI-700370F:168:C7JUKANXX:6:1113:2565:55817	multidrug	gi:446414948:ref:WP_000492803.1:|FEATURES|acrB|multidrug|acrB	1.0	90.9	33	61.2	6.2e-11	1
ABCA	190	222	HWI-700370F:168:C7JUKANXX:6:2101:14909:54393	multidrug	XP_753111.1|FEATURES|abcA|multidrug|abcA	0.99999947787	60.6	33	46.2	2.1e-06	1
BAES	392	422	HWI-700370F:168:C7JUKANXX:6:1204:16269:57824	multidrug	BAA15934.1|FEATURES|baeS|multidrug|baeS	0.999999880168	71.0	31	50.4	1.1e-07	1
KDPE	60	92	HWI-700370F:168:C7JUKANXX:6:1206:9918:30666	aminoglycoside	NP_415222.1|FEATURES|kdpE|aminoglycoside|kdpE	0.999992073306	81.8	33	57.8	6.9e-10	1
TETA	414	444	HWI-700370F:168:C7JUKANXX:6:2302:18786:32926	tetracycline	gi:171851258:emb:CAQ04234.1:|FEATURES|tetA|tetracycline|tetA	1.0	71.0	31	48.9	3.2e-07	1
OMPF	139	169	HWI-700370F:168:C7JUKANXX:6:1104:3612:12243	multidrug	gi:490306302:ref:WP_004201406.1:|FEATURES|ompF|multidrug|ompF	0.993592754302	71.0	31	50.8	8.4e-08	1
PENA	169	201	HWI-700370F:168:C7JUKANXX:6:1316:17523:59978	beta-lactam	ZP_04656349|FEATURES|penA|beta-lactam|penA	1.0	63.6	33	46.6	1.6e-06	1
EMRA	178	210	HWI-700370F:168:C7JUKANXX:6:2105:13423:60276	multidrug	gi:498120214:ref:WP_010434370.1:|FEATURES|emrA|multidrug|emrA	0.984174976306	78.8	33	59.7	1.8e-10	1
MDTA	239	270	HWI-700370F:168:C7JUKANXX:6:1113:8720:24666	multidrug	gi:431338942:gb:ELG26004.1:|FEATURES|mdtA|multidrug|mdtA	0.999999999246	62.5	32	45.4	3.5e-06	1
ACRB	106	138	HWI-700370F:168:C7JUKANXX:6:2103:3582:70344	multidrug	gi:485731880:ref:WP_001359514.1:|FEATURES|acrB|multidrug|acrB	0.999999999262	84.8	33	56.2	2.0e-09	1
TRUNCATED_PUTATIVE_RESPONSE_REGULATOR_ARLR	78	110	HWI-700370F:168:C7JUKANXX:6:2116:5193:7492	unclassified	HE999704.1.gene1528.p01|FEATURES|truncated_putative_response_regulator_ArlR|unclassified|truncated_putative_response_regulator_ArlR	0.999999616885	60.6	33	52.0	3.8e-08	1
OQXA	277	308	HWI-700370F:168:C7JUKANXX:6:2116:3027:33080	multidrug	YP_001693237.1|FEATURES|oqxA|multidrug|oqxA	0.999998239688	87.5	32	59.3	2.4e-10	1
RPOB2	355	387	HWI-700370F:168:C7JUKANXX:6:2205:18075:82848	multidrug	BAD59497.1|FEATURES|rpoB2|multidrug|rpoB2	0.999999303717	69.7	33	53.5	1.3e-08	1
VGAC	38	70	HWI-700370F:168:C7JUKANXX:6:2116:9871:80915	MLS	AMP35312.1|FEATURES|vgaC|MLS|vgaC	0.999999664186	90.9	33	67.4	8.6e-13	1
BICYCLOMYCIN-MULTIDRUG_EFFLUX_PROTEIN_BCR	219	251	HWI-700370F:168:C7JUKANXX:6:1101:2448:67336	multidrug	YP_001437159|FEATURES|bicyclomycin-multidrug_efflux_protein_bcr|multidrug|bicyclomycin-multidrug_efflux_protein_bcr	1.0	84.8	33	63.9	9.6e-12	1
ACRB	49	81	HWI-700370F:168:C7JUKANXX:6:1307:18969:12400	multidrug	gi:485731880:ref:WP_001359514.1:|FEATURES|acrB|multidrug|acrB	1.0	93.9	33	63.5	1.2e-11	1
MDTE	74	104	HWI-700370F:168:C7JUKANXX:6:1201:7406:34022	multidrug	CP001918.1.gene3442.p01|FEATURES|mdtE|multidrug|mdtE	0.999999999857	74.2	31	52.8	2.2e-08	1
BACA	158	190	HWI-700370F:168:C7JUKANXX:6:2213:13199:33672	bacitracin	Q6D159|FEATURES|bacA|bacitracin|bacA	1.0	97.0	33	71.6	4.6e-14	1
EPTA	46	78	HWI-700370F:168:C7JUKANXX:6:1105:20646:77407	peptide	BAE78116.1|FEATURES|eptA|peptide|eptA	0.999999872519	78.8	33	54.7	5.8e-09	1
ACRB	825	857	HWI-700370F:168:C7JUKANXX:6:1104:2305:82861	multidrug	CAL13137|FEATURES|acrB|multidrug|acrB	1.0	87.9	33	62.0	3.6e-11	1
ROSB	184	215	HWI-700370F:168:C7JUKANXX:6:2312:11079:55218	fosmidomycin	gi:544012122:gb:ERK10884.1:|FEATURES|rosB|fosmidomycin|rosB	1.0	87.5	32	58.5	4.0e-10	1
MDTD	57	89	HWI-700370F:168:C7JUKANXX:6:2107:4726:66703	multidrug	gi:727765325:ref:WP_033869793.1:|FEATURES|mdtD|multidrug|mdtD	0.999999999209	63.6	33	49.3	2.4e-07	1
ACRB	4	36	HWI-700370F:168:C7JUKANXX:6:1110:20180:63046	multidrug	YP_001908403|FEATURES|acrB|multidrug|acrB	1.0	75.8	33	56.6	1.5e-09	1
BICYCLOMYCIN-MULTIDRUG_EFFLUX_PROTEIN_BCR	198	230	HWI-700370F:168:C7JUKANXX:6:2302:17151:71837	multidrug	YP_002237398|FEATURES|bicyclomycin-multidrug_efflux_protein_bcr|multidrug|bicyclomycin-multidrug_efflux_protein_bcr	1.0	81.8	33	60.8	8.1e-11	1
TRIC	444	475	HWI-700370F:168:C7JUKANXX:6:1308:4162:43941	triclosan	NP_248848.1|FEATURES|TriC|triclosan|TriC	0.999999957608	65.6	32	47.4	9.3e-07	1
OMPF	160	192	HWI-700370F:168:C7JUKANXX:6:1103:19282:47767	multidrug	CP000034.1.gene2328.p01|FEATURES|ompF|multidrug|ompF	0.999999999286	72.7	33	54.7	5.8e-09	1
DNA-BINDING_PROTEIN_H-NS	94	127	HWI-700370F:168:C7JUKANXX:6:2110:13179:12411	unclassified	CP000308.1.gene1582.p01|FEATURES|DNA-binding_protein_H-NS|unclassified|DNA-binding_protein_H-NS	0.999999999955	73.5	34	53.5	1.3e-08	1
ACRB	487	519	HWI-700370F:168:C7JUKANXX:6:1213:5850:5714	multidrug	gi:446414955:ref:WP_000492810.1:|FEATURES|acrB|multidrug|acrB	0.999999991852	69.7	33	53.1	1.7e-08	1
TET34	29	61	HWI-700370F:168:C7JUKANXX:6:1104:19899:18369	tetracycline	Q8DF90|FEATURES|tet34|tetracycline|tet34	1.0	84.8	33	62.0	3.6e-11	1
EPTA	389	421	HWI-700370F:168:C7JUKANXX:6:2310:14517:27770	peptide	BAE78116.1|FEATURES|eptA|peptide|eptA	0.999999915931	69.7	33	58.9	3.1e-10	1
ABCA	823	854	HWI-700370F:168:C7JUKANXX:6:1111:9115:17336	multidrug	XP_753111.1|FEATURES|abcA|multidrug|abcA	0.99999962623	81.2	32	53.9	9.9e-09	1
ACRB	69	101	HWI-700370F:168:C7JUKANXX:6:1111:19889:48854	multidrug	gi:502789935:ref:WP_013024911.1:|FEATURES|acrB|multidrug|acrB	0.999999996458	75.8	33	51.2	6.4e-08	1
MEXT	18	50	HWI-700370F:168:C7JUKANXX:6:2314:1485:64621	multidrug	gi:490841007:ref:WP_004703082.1:|FEATURES|mexT|multidrug|mexT	0.9999993558	66.7	33	48.5	4.2e-07	1
DNA-BINDING_PROTEIN_H-NS	90	120	HWI-700370F:168:C7JUKANXX:6:1107:14277:18035	unclassified	CP001485.1.gene2287.p01|FEATURES|DNA-binding_protein_H-NS|unclassified|DNA-binding_protein_H-NS	0.999999999986	80.6	31	57.4	9.0e-10	1
ROSB	489	521	HWI-700370F:168:C7JUKANXX:6:1207:6659:43381	fosmidomycin	YP_001477377|FEATURES|rosB|fosmidomycin|rosB	1.0	81.8	33	59.3	2.4e-10	1
ACRB	608	640	HWI-700370F:168:C7JUKANXX:6:2315:2254:12282	multidrug	ZP_04627600|FEATURES|acrB|multidrug|acrB	0.999999999944	63.6	33	53.1	1.7e-08	1
YOJI	229	261	HWI-700370F:168:C7JUKANXX:6:2311:16890:27946	peptide	NP_416715.1|FEATURES|YojI|peptide|YojI	0.99999972051	84.8	33	64.3	7.3e-12	1
ADEL	98	129	HWI-700370F:168:C7JUKANXX:6:2316:18309:92027	multidrug	ALH22601.1|FEATURES|adeL|multidrug|adeL	0.999999093597	65.6	32	45.4	3.5e-06	1
OMPF	56	88	HWI-700370F:168:C7JUKANXX:6:1212:2645:48163	multidrug	gi:447175130:ref:WP_001252386.1:|FEATURES|ompF|multidrug|ompF	0.999999999278	90.9	33	63.5	1.2e-11	1
OMPF	98	128	HWI-700370F:168:C7JUKANXX:6:2309:21160:88598	multidrug	gi:377849761:gb:EHU14730.1:|FEATURES|ompF|multidrug|ompF	0.999999979526	80.6	31	57.4	9.0e-10	1
MACB	22	52	HWI-700370F:168:C7JUKANXX:6:2303:17224:36932	MLS	gi:780033092:ref:WP_045444768.1:|FEATURES|macB|MLS|macB	0.999999970188	64.5	31	45.4	3.5e-06	1
ACRB	586	618	HWI-700370F:168:C7JUKANXX:6:2210:18443:46167	multidrug	gi:502789935:ref:WP_013024911.1:|FEATURES|acrB|multidrug|acrB	1.0	93.9	33	64.7	5.6e-12	1
BCRA	144	176	HWI-700370F:168:C7JUKANXX:6:2212:12477:86609	bacitracin	gi:542061059:gb:ERI11611.1:|FEATURES|bcrA|bacitracin|bcrA	0.999999521865	66.7	33	45.4	3.5e-06	1
ACRB	753	784	HWI-700370F:168:C7JUKANXX:6:2315:18858:89156	multidrug	ABW72062|FEATURES|acrB|multidrug|acrB	1.0	78.1	32	62.4	2.8e-11	1
ACRB	79	111	HWI-700370F:168:C7JUKANXX:6:2115:19594:68245	multidrug	gi:446414955:ref:WP_000492810.1:|FEATURES|acrB|multidrug|acrB	0.999999999999	75.8	33	55.5	3.4e-09	1
MAJOR_FACILITATOR_SUPERFAMILY_TRANSPORTER	472	503	HWI-700370F:168:C7JUKANXX:6:2214:8731:96560	multidrug	CP001918.1.gene2931.p01|FEATURES|major_facilitator_superfamily_transporter|multidrug|major_facilitator_superfamily_transporter	0.999997221249	65.6	32	45.8	2.7e-06	1
CPXA	177	209	HWI-700370F:168:C7JUKANXX:6:1303:16245:71446	aminoglycoside:aminocoumarin	NP_312864.1|FEATURES|cpxA|aminoglycoside:aminocoumarin|cpxA	0.999663263542	90.9	33	65.9	2.5e-12	1
COB(I)ALAMIN_ADENOLSYLTRANSFERASE	60	92	HWI-700370F:168:C7JUKANXX:6:2109:11256:71789	unclassified	gi:447201622:ref:WP_001278878.1:|FEATURES|cob(I)alamin_adenolsyltransferase|unclassified|cob(I)alamin_adenolsyltransferase	1.0	87.9	33	66.6	1.5e-12	1
PBP-1B	244	275	HWI-700370F:168:C7JUKANXX:6:1101:17594:40541	beta-lactam	YP_002467958|FEATURES|PBP-1B|beta-lactam|PBP-1B	0.999999999249	87.5	32	61.6	4.7e-11	1
RPOB2	462	494	HWI-700370F:168:C7JUKANXX:6:1112:9275:2114	multidrug	BAD59497.1|FEATURES|rpoB2|multidrug|rpoB2	0.999999385366	75.8	33	58.9	3.1e-10	1
MACB	134	166	HWI-700370F:168:C7JUKANXX:6:1309:2209:29762	MLS	gi:895899849:ref:WP_049000782.1:|FEATURES|macB|MLS|macB	1.0	66.7	33	44.3	7.8e-06	1
TRANSCRIPTIONAL_REGULATORY_PROTEIN_CPXR_CPXR	182	214	HWI-700370F:168:C7JUKANXX:6:1213:20814:88939	unclassified	CP001918.1.gene5135.p01|FEATURES|transcriptional_regulatory_protein_CpxR_cpxR|unclassified|transcriptional_regulatory_protein_CpxR_cpxR	1.0	97.0	33	68.6	3.9e-13	1
ACRB	282	314	HWI-700370F:168:C7JUKANXX:6:1216:9928:99716	multidrug	gi:485731880:ref:WP_001359514.1:|FEATURES|acrB|multidrug|acrB	0.999999999943	72.7	33	56.2	2.0e-09	1
MDTG	65	97	HWI-700370F:168:C7JUKANXX:6:1308:15536:35022	multidrug	gi:727188926:ref:WP_033650732.1:|FEATURES|mdtG|multidrug|mdtG	1.0	66.7	33	50.1	1.4e-07	1
EMRA	159	191	HWI-700370F:168:C7JUKANXX:6:2105:3520:75724	multidrug	gi:740422437:ref:WP_038255191.1:|FEATURES|emrA|multidrug|emrA	0.985724063917	87.9	33	62.0	3.6e-11	1
MAJOR_FACILITATOR_SUPERFAMILY_TRANSPORTER	364	396	HWI-700370F:168:C7JUKANXX:6:2313:11664:6071	multidrug	CP001918.1.gene2931.p01|FEATURES|major_facilitator_superfamily_transporter|multidrug|major_facilitator_superfamily_transporter	0.999998772245	84.8	33	59.7	1.8e-10	1
PENA	190	221	HWI-700370F:168:C7JUKANXX:6:2313:11244:70811	beta-lactam	YP_002215174|FEATURES|penA|beta-lactam|penA	1.0	81.2	32	58.2	5.2e-10	1
MDTK	369	401	HWI-700370F:168:C7JUKANXX:6:2203:5597:25656	multidrug	gi:555107106:gb:ESM50626.1:|FEATURES|mdtK|multidrug|mdtK	1.0	87.9	33	68.2	5.1e-13	1
BAES	337	369	HWI-700370F:168:C7JUKANXX:6:2111:1337:77847	multidrug	BAA15934.1|FEATURES|baeS|multidrug|baeS	0.999998799266	72.7	33	51.2	6.4e-08	1
MAJOR_FACILITATOR_SUPERFAMILY_TRANSPORTER	281	312	HWI-700370F:168:C7JUKANXX:6:2212:19060:33407	multidrug	CP001918.1.gene2931.p01|FEATURES|major_facilitator_superfamily_transporter|multidrug|major_facilitator_superfamily_transporter	0.999998922356	93.8	32	63.2	1.6e-11	1
VANA	283	313	HWI-700370F:168:C7JUKANXX:6:2107:16601:31325	glycopeptide	gi:1028848468:ref:WP_064017431.1:|FEATURES|vanA|glycopeptide|vanA	1.0	67.7	31	52.8	2.2e-08	1
MEXT	28	59	HWI-700370F:168:C7JUKANXX:6:2310:4070:80099	multidrug	gi:490841007:ref:WP_004703082.1:|FEATURES|mexT|multidrug|mexT	0.999999161493	62.5	32	44.3	7.8e-06	1
TOLC	146	178	HWI-700370F:168:C7JUKANXX:6:1105:4065:60855	multidrug	gi:908715920:ref:WP_049847444.1:|FEATURES|TolC|multidrug|TolC	1.0	93.9	33	65.5	3.3e-12	1
TRANSCRIPTIONAL_REGULATORY_PROTEIN_CPXR_CPXR	92	123	HWI-700370F:168:C7JUKANXX:6:2102:2575:11152	unclassified	CP000675.2.gene1535.p01|FEATURES|transcriptional_regulatory_protein_CpxR_cpxR|unclassified|transcriptional_regulatory_protein_CpxR_cpxR	0.999990717688	62.5	32	44.3	7.8e-06	1
EPTA	250	282	HWI-700370F:168:C7JUKANXX:6:1202:2376:55644	peptide	BAE78116.1|FEATURES|eptA|peptide|eptA	0.999999996548	78.8	33	60.8	8.1e-11	1
OMPR	53	85	HWI-700370F:168:C7JUKANXX:6:2207:2271:28525	multidrug	CP000034.1.gene3672.p01|FEATURES|ompR|multidrug|ompR	0.999999064858	93.9	33	65.1	4.3e-12	1
OMPR	72	104	HWI-700370F:168:C7JUKANXX:6:2210:8693:22160	multidrug	CP000034.1.gene3672.p01|FEATURES|ompR|multidrug|ompR	0.999998940239	90.9	33	66.6	1.5e-12	1
RPOB2	884	915	HWI-700370F:168:C7JUKANXX:6:1314:11452:99381	multidrug	BAD59497.1|FEATURES|rpoB2|multidrug|rpoB2	0.999999108001	68.8	32	46.6	1.6e-06	1
ESCHERICHIA_COLI_LAMB	242	274	HWI-700370F:168:C7JUKANXX:6:2201:2098:52432	multidrug	BAB38442|FEATURES|Escherichia_coli_LamB|multidrug|Escherichia_coli_LamB	0.999996487075	78.8	33	60.1	1.4e-10	1
VANR	77	108	HWI-700370F:168:C7JUKANXX:6:2203:11730:16576	glycopeptide	AF162694.1.gene5.p01|FEATURES|vanR|glycopeptide|vanR	1.0	75.0	32	58.9	3.1e-10	1
DNA-BINDING_PROTEIN_H-NS	79	110	HWI-700370F:168:C7JUKANXX:6:1111:19487:10497	unclassified	CP000308.1.gene1582.p01|FEATURES|DNA-binding_protein_H-NS|unclassified|DNA-binding_protein_H-NS	0.999993074828	65.6	32	48.5	4.2e-07	1
MDTK	14	46	HWI-700370F:168:C7JUKANXX:6:2209:4114:97560	fluoroquinolone	AML99881.1|FEATURES|MdtK|fluoroquinolone|MdtK	0.999992301732	66.7	33	58.2	5.2e-10	1
ACRB	888	920	HWI-700370F:168:C7JUKANXX:6:2312:16286:24861	multidrug	AAS61063|FEATURES|acrB|multidrug|acrB	1.0	87.9	33	67.0	1.1e-12	1
MTRA	34	64	HWI-700370F:168:C7JUKANXX:6:2211:10053:47800	multidrug	CCP46065.1|FEATURES|mtrA|multidrug|mtrA	0.99999816334	61.3	31	45.1	4.6e-06	1
ACRB	329	361	HWI-700370F:168:C7JUKANXX:6:1316:8988:47799	multidrug	gi:446414955:ref:WP_000492810.1:|FEATURES|acrB|multidrug|acrB	1.0	81.8	33	53.5	1.3e-08	1
ACRB	756	788	HWI-700370F:168:C7JUKANXX:6:1105:20700:44893	multidrug	ZP_04639026|FEATURES|acrB|multidrug|acrB	1.0	87.9	33	65.5	3.3e-12	1
OMPF	271	306	HWI-700370F:168:C7JUKANXX:6:2315:12413:68514	multidrug	gi:514076957:ref:WP_016529535.1:|FEATURES|ompF|multidrug|ompF	0.857915924001	72.2	36	53.5	1.3e-08	1
YOJI	160	192	HWI-700370F:168:C7JUKANXX:6:2203:6686:62873	peptide	NP_416715.1|FEATURES|YojI|peptide|YojI	0.999999530721	66.7	33	49.3	2.4e-07	1
ACRB	762	794	HWI-700370F:168:C7JUKANXX:6:2211:9430:8866	multidrug	ZP_04627600|FEATURES|acrB|multidrug|acrB	1.0	84.8	33	62.4	2.8e-11	1
EMRB	140	172	HWI-700370F:168:C7JUKANXX:6:2311:4746:66437	multidrug	gi:920021424:ref:WP_052936095.1:|FEATURES|emrB|multidrug|emrB	0.999974643081	93.9	33	75.5	3.2e-15	1
TRIC	429	461	HWI-700370F:168:C7JUKANXX:6:1108:2776:28319	triclosan	NP_248848.1|FEATURES|TriC|triclosan|TriC	0.999999988899	72.7	33	55.1	4.4e-09	1
OMPR	258	290	HWI-700370F:168:C7JUKANXX:6:1310:15661:5182	multidrug	CP000034.1.gene3672.p01|FEATURES|ompR|multidrug|ompR	0.999998745012	100.0	33	69.7	1.7e-13	1
MEXE	110	142	HWI-700370F:168:C7JUKANXX:6:1112:7145:25273	multidrug	gi:749610452:ref:WP_040232688.1:|FEATURES|mexE|multidrug|mexE	1.0	78.8	33	53.5	1.3e-08	1
ACRB	380	412	HWI-700370F:168:C7JUKANXX:6:2112:15608:20917	multidrug	gi:497324874:ref:WP_009639087.1:|FEATURES|acrB|multidrug|acrB	1.0	97.0	33	64.7	5.6e-12	1
ACRB	384	415	HWI-700370F:168:C7JUKANXX:6:2112:3903:11218	multidrug	gi:446414948:ref:WP_000492803.1:|FEATURES|acrB|multidrug|acrB	1.0	93.8	32	57.8	6.9e-10	1
TRIC	330	360	HWI-700370F:168:C7JUKANXX:6:2203:9160:75045	triclosan	NP_248848.1|FEATURES|TriC|triclosan|TriC	0.999999938739	77.4	31	45.4	3.5e-06	1
MDTC	374	406	HWI-700370F:168:C7JUKANXX:6:1307:6419:85188	multidrug	gi:446590225:ref:WP_000667571.1:|FEATURES|mdtC|multidrug|mdtC	1.0	84.8	33	61.2	6.2e-11	1
ACRB	940	972	HWI-700370F:168:C7JUKANXX:6:1209:4578:88723	multidrug	gi:502789935:ref:WP_013024911.1:|FEATURES|acrB|multidrug|acrB	1.0	100.0	33	66.6	1.5e-12	1
ADEJ	388	420	HWI-700370F:168:C7JUKANXX:6:2109:12984:35067	multidrug	NC_011586.7045444.p01|FEATURES|adeJ|multidrug|adeJ	1.0	97.0	33	62.8	2.1e-11	1
BICYCLOMYCIN-MULTIDRUG_EFFLUX_PROTEIN_BCR	134	166	HWI-700370F:168:C7JUKANXX:6:2101:10167:60271	multidrug	YP_002850162|FEATURES|bicyclomycin-multidrug_efflux_protein_bcr|multidrug|bicyclomycin-multidrug_efflux_protein_bcr	1.0	75.8	33	57.8	6.9e-10	1
OQXB	929	961	HWI-700370F:168:C7JUKANXX:6:1104:20111:94036	multidrug	YP_001693238|FEATURES|oqxB|multidrug|oqxB	1.0	97.0	33	64.7	5.6e-12	1
YOJI	121	153	HWI-700370F:168:C7JUKANXX:6:1105:7149:75583	peptide	NP_416715.1|FEATURES|YojI|peptide|YojI	0.999999657751	75.8	33	51.6	4.9e-08	1
YOJI	339	370	HWI-700370F:168:C7JUKANXX:6:2207:4505:4985	peptide	NP_416715.1|FEATURES|YojI|peptide|YojI	0.999999850751	90.6	32	62.0	3.6e-11	1
BICYCLOMYCIN-MULTIDRUG_EFFLUX_PROTEIN_BCR	342	373	HWI-700370F:168:C7JUKANXX:6:1116:6533:56097	multidrug	YP_689681|FEATURES|bicyclomycin-multidrug_efflux_protein_bcr|multidrug|bicyclomycin-multidrug_efflux_protein_bcr	1.0	81.2	32	57.8	6.9e-10	1
ACRB	443	475	HWI-700370F:168:C7JUKANXX:6:1215:3124:42717	multidrug	YP_454364|FEATURES|acrB|multidrug|acrB	1.0	87.9	33	61.2	6.2e-11	1
BACA	93	124	HWI-700370F:168:C7JUKANXX:6:1209:20306:13870	bacitracin	B2VGJ3|FEATURES|bacA|bacitracin|bacA	1.0	90.6	32	65.1	4.3e-12	1
TRANSCRIPTIONAL_REGULATORY_PROTEIN_CPXR_CPXR	202	232	HWI-700370F:168:C7JUKANXX:6:2308:18248:64245	unclassified	CP001918.1.gene5135.p01|FEATURES|transcriptional_regulatory_protein_CpxR_cpxR|unclassified|transcriptional_regulatory_protein_CpxR_cpxR	0.999999999978	96.8	31	67.8	6.6e-13	1
ACRB	132	163	HWI-700370F:168:C7JUKANXX:6:2208:15598:18719	multidrug	gi:485731880:ref:WP_001359514.1:|FEATURES|acrB|multidrug|acrB	0.999999990879	68.8	32	51.2	6.4e-08	1
ESCHERICHIA_COLI_LAMB	35	67	HWI-700370F:168:C7JUKANXX:6:1111:3982:67889	multidrug	BAB38442|FEATURES|Escherichia_coli_LamB|multidrug|Escherichia_coli_LamB	0.999997933992	97.0	33	74.3	7.1e-15	1
ACRB	451	482	HWI-700370F:168:C7JUKANXX:6:2212:13941:45349	multidrug	gi:502789935:ref:WP_013024911.1:|FEATURES|acrB|multidrug|acrB	1.0	96.9	32	60.5	1.1e-10	1
MULTIDRUG_ABC_TRANSPORTER	491	522	HWI-700370F:168:C7JUKANXX:6:2303:13868:43170	multidrug	gi:943938624:ref:WP_055567802.1:|FEATURES|multidrug_ABC_transporter|multidrug|multidrug_ABC_transporter	1.0	93.8	32	57.8	6.9e-10	1
ACRB	879	911	HWI-700370F:168:C7JUKANXX:6:1204:11948:37076	multidrug	gi:497324874:ref:WP_009639087.1:|FEATURES|acrB|multidrug|acrB	1.0	100.0	33	67.4	8.6e-13	1
MACB	144	176	HWI-700370F:168:C7JUKANXX:6:1111:6774:97891	MLS	gi:895865878:ref:WP_048974758.1:|FEATURES|macB|MLS|macB	1.0	72.7	33	48.5	4.2e-07	1
TOLC	59	90	HWI-700370F:168:C7JUKANXX:6:1113:3253:94890	multidrug	gi:446657936:ref:WP_000735282.1:|FEATURES|TolC|multidrug|TolC	1.0	84.4	32	63.2	1.6e-11	1
MDFA	55	87	HWI-700370F:168:C7JUKANXX:6:1212:4354:70482	multidrug	gi:729041280:emb:CEJ63695.1:|FEATURES|mdfA|multidrug|mdfA	1.0	66.7	33	54.3	7.6e-09	1
KASUGAMYCIN_RESISTANCE_PROTEIN_KSGA	56	88	HWI-700370F:168:C7JUKANXX:6:1110:19549:23649	aminoglycoside	YP_002240485|FEATURES|kasugamycin_resistance_protein_ksgA|aminoglycoside|kasugamycin_resistance_protein_ksgA	1.0	90.9	33	65.5	3.3e-12	1
VGAC	38	70	HWI-700370F:168:C7JUKANXX:6:2313:5774:20270	MLS	AMP35312.1|FEATURES|vgaC|MLS|vgaC	0.999999492327	81.8	33	62.0	3.6e-11	1
MSBA	276	308	HWI-700370F:168:C7JUKANXX:6:1110:7672:16098	nitroimidazole	NP_415434.1|FEATURES|msbA|nitroimidazole|msbA	0.999827856322	97.0	33	63.9	9.6e-12	1
KASUGAMYCIN_RESISTANCE_PROTEIN_KSGA	52	84	HWI-700370F:168:C7JUKANXX:6:1107:3363:3744	aminoglycoside	YP_002240485|FEATURES|kasugamycin_resistance_protein_ksgA|aminoglycoside|kasugamycin_resistance_protein_ksgA	1.0	93.9	33	67.4	8.6e-13	1
ACRB	121	153	HWI-700370F:168:C7JUKANXX:6:1315:3829:50217	multidrug	gi:763385966:ref:WP_044243114.1:|FEATURES|acrB|multidrug|acrB	0.997625896466	84.8	33	59.7	1.8e-10	1
BAES	404	434	HWI-700370F:168:C7JUKANXX:6:1216:13327:84159	multidrug	BAA15934.1|FEATURES|baeS|multidrug|baeS	0.999999077726	87.1	31	59.3	2.4e-10	1
MULTIDRUG_ABC_TRANSPORTER	533	565	HWI-700370F:168:C7JUKANXX:6:2207:11075:8386	multidrug	gi:497748188:ref:WP_010062372.1:|FEATURES|multidrug_ABC_transporter|multidrug|multidrug_ABC_transporter	1.0	87.9	33	58.2	5.2e-10	1
OPTRA	201	231	HWI-700370F:168:C7JUKANXX:6:2312:13301:60981	oxazolidinone	AKA86814|FEATURES|optrA|oxazolidinone|optrA	0.999257901493	61.3	31	50.1	1.4e-07	1
TET34	31	63	HWI-700370F:168:C7JUKANXX:6:1205:14654:19656	tetracycline	Q8DF90|FEATURES|tet34|tetracycline|tet34	1.0	84.8	33	60.1	1.4e-10	1
ROSB	511	543	HWI-700370F:168:C7JUKANXX:6:2305:6006:59373	fosmidomycin	gi:1001786599:ref:WP_061324791.1:|FEATURES|rosB|fosmidomycin|rosB	1.0	84.8	33	57.8	6.9e-10	1
TRANSCRIPTIONAL_REGULATORY_PROTEIN_CPXR_CPXR	59	91	HWI-700370F:168:C7JUKANXX:6:1105:15348:42772	unclassified	CP001918.1.gene5135.p01|FEATURES|transcriptional_regulatory_protein_CpxR_cpxR|unclassified|transcriptional_regulatory_protein_CpxR_cpxR	1.0	97.0	33	65.1	4.3e-12	1
EMRR	93	125	HWI-700370F:168:C7JUKANXX:6:2316:11726:3787	fluoroquinolone	NP_417169.1|FEATURES|emrR|fluoroquinolone|emrR	0.999986007042	90.9	33	67.8	6.6e-13	1
YOJI	463	494	HWI-700370F:168:C7JUKANXX:6:1212:11311:88917	peptide	NP_416715.1|FEATURES|YojI|peptide|YojI	0.999999833924	81.2	32	60.5	1.1e-10	1
MDFA	304	336	HWI-700370F:168:C7JUKANXX:6:1203:9219:80241	multidrug	gi:388607857:gb:EIM37061.1:|FEATURES|mdfA|multidrug|mdfA	1.0	63.6	33	47.8	7.1e-07	1
MUXC	179	209	HWI-700370F:168:C7JUKANXX:6:1112:14912:41659	multidrug	NP_251216.1|FEATURES|MuxC|multidrug|MuxC	0.999998880977	61.3	31	44.7	6.0e-06	1
ADEL	124	155	HWI-700370F:168:C7JUKANXX:6:1204:5966:10632	multidrug	ALH22601.1|FEATURES|adeL|multidrug|adeL	0.999999263107	68.8	32	48.9	3.2e-07	1
ACRB	789	821	HWI-700370F:168:C7JUKANXX:6:1101:7056:9645	multidrug	gi:485731880:ref:WP_001359514.1:|FEATURES|acrB|multidrug|acrB	0.999999993709	72.7	33	55.1	4.4e-09	1
ACRB	786	818	HWI-700370F:168:C7JUKANXX:6:2204:7995:3149	multidrug	CP002695.1.gene992.p01|FEATURES|acrB|multidrug|acrB	0.999999999264	63.6	33	57.0	1.2e-09	1
ESCHERICHIA_COLI_LAMB	199	231	HWI-700370F:168:C7JUKANXX:6:2311:17398:78791	multidrug	BAB38442|FEATURES|Escherichia_coli_LamB|multidrug|Escherichia_coli_LamB	0.999994245332	72.7	33	51.2	6.4e-08	1
TETA	442	474	HWI-700370F:168:C7JUKANXX:6:2305:9120:24951	tetracycline	gi:736993687:ref:WP_034989673.1:|FEATURES|tetA|tetracycline|tetA	0.999999999989	63.6	33	45.4	3.5e-06	1
MSBA	331	363	HWI-700370F:168:C7JUKANXX:6:2116:17050:32695	nitroimidazole	NP_415434.1|FEATURES|msbA|nitroimidazole|msbA	0.999678156302	84.8	33	61.6	4.7e-11	1
OQXB	194	226	HWI-700370F:168:C7JUKANXX:6:2308:10537:21502	multidrug	YP_001693238|FEATURES|oqxB|multidrug|oqxB	1.0	100.0	33	65.5	3.3e-12	1
OMP36	302	334	HWI-700370F:168:C7JUKANXX:6:2103:20281:52021	multidrug	AF336095.1.gene1.p01|FEATURES|omp36|multidrug|omp36	0.999999951269	69.7	33	57.4	9.0e-10	1
SERRATIA_MARCESCENS_OMP1	133	165	HWI-700370F:168:C7JUKANXX:6:2210:4285:18873	multidrug	AIA49384.1|FEATURES|Serratia_marcescens_Omp1|multidrug|Serratia_marcescens_Omp1	0.998018722612	84.8	33	63.5	1.2e-11	1
EMRD	117	149	HWI-700370F:168:C7JUKANXX:6:2305:15574:9515	multidrug	CP004022.1.gene3225.p01|FEATURES|emrD|multidrug|emrD	1.0	87.9	33	59.7	1.8e-10	1
MDTG	182	214	HWI-700370F:168:C7JUKANXX:6:1209:5277:42518	multidrug	CP004022.1.gene1785.p01|FEATURES|mdtG|multidrug|mdtG	1.0	63.6	33	50.8	8.4e-08	1
EMRA	143	175	HWI-700370F:168:C7JUKANXX:6:1110:2323:41319	multidrug	gi:498120214:ref:WP_010434370.1:|FEATURES|emrA|multidrug|emrA	0.983775304093	84.8	33	57.4	9.0e-10	1
MDFA	316	347	HWI-700370F:168:C7JUKANXX:6:1101:12528:70619	multidrug	ACB17400|FEATURES|mdfA|multidrug|mdfA	1.0	75.0	32	51.2	6.4e-08	1
OMPF	13	44	HWI-700370F:168:C7JUKANXX:6:1203:20870:39475	multidrug	gi:312286407:gb:EFR14320.1:|FEATURES|ompF|multidrug|ompF	0.997601372176	71.9	32	50.4	1.1e-07	1
OPRZ	327	357	HWI-700370F:168:C7JUKANXX:6:2106:6645:6224	multidrug	EGP45230|FEATURES|OprZ|multidrug|OprZ	0.999999631831	61.3	31	47.4	9.3e-07	1
MACB	125	157	HWI-700370F:168:C7JUKANXX:6:2112:7320:32933	MLS	gi:554685678:ref:WP_023185565.1:|FEATURES|macB|MLS|macB	1.0	66.7	33	44.7	6.0e-06	1
MEXB	79	111	HWI-700370F:168:C7JUKANXX:6:1203:15293:99668	multidrug	CAW25151|FEATURES|mexB|multidrug|mexB	0.999999999998	75.8	33	55.5	3.4e-09	1
CPXA	399	431	HWI-700370F:168:C7JUKANXX:6:2304:11455:22711	aminoglycoside:aminocoumarin	NP_312864.1|FEATURES|cpxA|aminoglycoside:aminocoumarin|cpxA	0.999768516882	97.0	33	69.7	1.7e-13	1
EPTA	404	436	HWI-700370F:168:C7JUKANXX:6:2213:3095:72043	peptide	BAE78116.1|FEATURES|eptA|peptide|eptA	0.999999910336	75.8	33	58.2	5.2e-10	1
MSBA	429	460	HWI-700370F:168:C7JUKANXX:6:1203:12731:91151	nitroimidazole	NP_415434.1|FEATURES|msbA|nitroimidazole|msbA	0.999745534702	78.1	32	55.1	4.4e-09	1
ACRF	654	686	HWI-700370F:168:C7JUKANXX:6:2316:20499:68390	multidrug	AAC76298.1|FEATURES|AcrF|multidrug|AcrF	0.999999999989	75.8	33	58.2	5.2e-10	1
ACRB	370	402	HWI-700370F:168:C7JUKANXX:6:1116:16030:89096	multidrug	gi:446414955:ref:WP_000492810.1:|FEATURES|acrB|multidrug|acrB	1.0	93.9	33	60.5	1.1e-10	1
OMPR	282	314	HWI-700370F:168:C7JUKANXX:6:2305:5182:80575	multidrug	CP000034.1.gene3672.p01|FEATURES|ompR|multidrug|ompR	0.999998268199	84.8	33	58.5	4.0e-10	1
MDTK	399	430	HWI-700370F:168:C7JUKANXX:6:1309:19353:25952	multidrug	gi:490245669:ref:WP_004143852.1:|FEATURES|mdtK|multidrug|mdtK	1.0	87.5	32	67.4	8.6e-13	1
PBP-1A	206	238	HWI-700370F:168:C7JUKANXX:6:1212:7151:88418	beta-lactam	EDJ91555|FEATURES|PBP-1A|beta-lactam|PBP-1A	1.0	66.7	33	47.8	7.1e-07	1
VGAC	40	72	HWI-700370F:168:C7JUKANXX:6:1205:7717:16491	MLS	AMP35312.1|FEATURES|vgaC|MLS|vgaC	0.999999139822	81.8	33	63.2	1.6e-11	1
ADEL	134	165	HWI-700370F:168:C7JUKANXX:6:1302:6031:17721	multidrug	ALH22601.1|FEATURES|adeL|multidrug|adeL	0.999999176867	68.8	32	47.0	1.2e-06	1
ACRB	393	425	HWI-700370F:168:C7JUKANXX:6:2115:18508:28649	multidrug	gi:446414948:ref:WP_000492803.1:|FEATURES|acrB|multidrug|acrB	1.0	97.0	33	62.4	2.8e-11	1
PBP-1B	207	238	HWI-700370F:168:C7JUKANXX:6:2213:15049:11677	beta-lactam	YP_002467958|FEATURES|PBP-1B|beta-lactam|PBP-1B	0.999999996789	71.9	32	48.9	3.2e-07	1
ACRB	737	768	HWI-700370F:168:C7JUKANXX:6:1312:20526:87047	multidrug	gi:491078681:ref:WP_004940301.1:|FEATURES|acrB|multidrug|acrB	1.0	100.0	32	67.4	8.6e-13	1
KDPE	125	155	HWI-700370F:168:C7JUKANXX:6:2204:13514:62840	aminoglycoside	NP_415222.1|FEATURES|kdpE|aminoglycoside|kdpE	0.999966047557	64.5	31	44.7	6.0e-06	1
TRANSCRIPTIONAL_REGULATORY_PROTEIN_CPXR_CPXR	165	197	HWI-700370F:168:C7JUKANXX:6:1304:17535:53878	unclassified	CP004022.1.gene3215.p01|FEATURES|transcriptional_regulatory_protein_CpxR_cpxR|unclassified|transcriptional_regulatory_protein_CpxR_cpxR	1.0	100.0	33	67.8	6.6e-13	1
MDTG	165	197	HWI-700370F:168:C7JUKANXX:6:1102:7547:46934	multidrug	CP004022.1.gene1785.p01|FEATURES|mdtG|multidrug|mdtG	0.999999999941	66.7	33	50.1	1.4e-07	1
OQXB	787	819	HWI-700370F:168:C7JUKANXX:6:2209:2038:18693	multidrug	YP_001693238|FEATURES|oqxB|multidrug|oqxB	0.999999044203	90.9	33	65.1	4.3e-12	1
MDTK	376	408	HWI-700370F:168:C7JUKANXX:6:2316:1328:6960	fluoroquinolone	AML99881.1|FEATURES|MdtK|fluoroquinolone|MdtK	0.999992967851	72.7	33	58.9	3.1e-10	1
ESCHERICHIA_COLI_LAMB	228	260	HWI-700370F:168:C7JUKANXX:6:1301:5977:5903	multidrug	BAB38442|FEATURES|Escherichia_coli_LamB|multidrug|Escherichia_coli_LamB	0.999995348523	84.8	33	64.7	5.6e-12	1
EMRD	137	169	HWI-700370F:168:C7JUKANXX:6:1103:3324:42102	multidrug	CP004022.1.gene3225.p01|FEATURES|emrD|multidrug|emrD	1.0	69.7	33	56.6	1.5e-09	1
ACRB	45	77	HWI-700370F:168:C7JUKANXX:6:2114:18860:33779	multidrug	gi:502789935:ref:WP_013024911.1:|FEATURES|acrB|multidrug|acrB	1.0	97.0	33	67.4	8.6e-13	1
MULTIDRUG_ABC_TRANSPORTER	536	566	HWI-700370F:168:C7JUKANXX:6:1105:8866:84170	multidrug	gi:947982677:ref:WP_056642336.1:|FEATURES|multidrug_ABC_transporter|multidrug|multidrug_ABC_transporter	1.0	87.1	31	55.1	4.4e-09	1
OMPR	131	163	HWI-700370F:168:C7JUKANXX:6:1102:8427:73883	multidrug	CP000034.1.gene3672.p01|FEATURES|ompR|multidrug|ompR	0.999999383693	97.0	33	75.5	3.2e-15	1
VANH	204	236	HWI-700370F:168:C7JUKANXX:6:2206:19518:76353	glycopeptide	AY082011.1.gene6.p01|FEATURES|vanH|glycopeptide|vanH	0.999999984712	66.7	33	45.4	3.5e-06	1
PENA	178	210	HWI-700370F:168:C7JUKANXX:6:1309:17461:39513	beta-lactam	ZP_04656349|FEATURES|penA|beta-lactam|penA	1.0	78.8	33	58.2	5.2e-10	1
MDTK	408	440	HWI-700370F:168:C7JUKANXX:6:1210:5813:100588	fluoroquinolone	AML99881.1|FEATURES|MdtK|fluoroquinolone|MdtK	0.999987112875	72.7	33	54.3	7.6e-09	1
ACRB	722	754	HWI-700370F:168:C7JUKANXX:6:2311:9521:50719	multidrug	gi:485731880:ref:WP_001359514.1:|FEATURES|acrB|multidrug|acrB	0.999999995602	78.8	33	58.9	3.1e-10	1
MEXB	176	208	HWI-700370F:168:C7JUKANXX:6:1108:18911:9755	multidrug	YP_001345921|FEATURES|mexB|multidrug|mexB	1.0	72.7	33	54.7	5.8e-09	1
MEXB	744	776	HWI-700370F:168:C7JUKANXX:6:1115:18698:62232	multidrug	gi:446871990:ref:WP_000949246.1:|FEATURES|mexB|multidrug|mexB	1.0	75.8	33	62.8	2.1e-11	1
TETP	72	103	HWI-700370F:168:C7JUKANXX:6:1211:12606:38357	tetracycline	YP_002850805|FEATURES|tetP|tetracycline|tetP	1.0	71.9	32	50.1	1.4e-07	1
MEXX	67	99	HWI-700370F:168:C7JUKANXX:6:2309:20871:82980	multidrug	gi:694090431:ref:WP_032435131.1:|FEATURES|mexX|multidrug|mexX	1.0	93.9	33	67.0	1.1e-12	1
TOLC	129	161	HWI-700370F:168:C7JUKANXX:6:1112:20258:36169	multidrug	gi:695774696:ref:WP_032697552.1:|FEATURES|TolC|multidrug|TolC	1.0	90.9	33	63.2	1.6e-11	1
MAJOR_FACILITATOR_SUPERFAMILY_TRANSPORTER	220	252	HWI-700370F:168:C7JUKANXX:6:2216:10684:69518	multidrug	CP001918.1.gene2931.p01|FEATURES|major_facilitator_superfamily_transporter|multidrug|major_facilitator_superfamily_transporter	0.999998574142	72.7	33	56.2	2.0e-09	1
EPTA	270	302	HWI-700370F:168:C7JUKANXX:6:2203:8599:18447	peptide	BAE78116.1|FEATURES|eptA|peptide|eptA	0.999999996573	75.8	33	60.1	1.4e-10	1
MDTK	274	306	HWI-700370F:168:C7JUKANXX:6:2113:7856:92604	fluoroquinolone	AML99881.1|FEATURES|MdtK|fluoroquinolone|MdtK	0.999991460314	81.8	33	57.4	9.0e-10	1
TOLC	241	272	HWI-700370F:168:C7JUKANXX:6:2102:13772:31885	multidrug	gi:495038506:ref:WP_007764020.1:|FEATURES|TolC|multidrug|TolC	1.0	84.4	32	57.0	1.2e-09	1
MSBA	127	159	HWI-700370F:168:C7JUKANXX:6:1214:19943:68947	nitroimidazole	NP_415434.1|FEATURES|msbA|nitroimidazole|msbA	0.999858551521	97.0	33	63.2	1.6e-11	1
OMPR	351	382	HWI-700370F:168:C7JUKANXX:6:2110:13487:95591	multidrug	CP000034.1.gene3672.p01|FEATURES|ompR|multidrug|ompR	0.999998769697	84.4	32	63.5	1.2e-11	1
PBP-1A	252	285	HWI-700370F:168:C7JUKANXX:6:1303:21087:66911	beta-lactam	YP_001292390|FEATURES|PBP-1A|beta-lactam|PBP-1A	1.0	64.7	34	47.8	7.1e-07	1
TAEA	188	219	HWI-700370F:168:C7JUKANXX:6:2207:19466:67646	pleuromutilin	APB03219.1|FEATURES|TaeA|pleuromutilin|TaeA	0.999872059961	62.5	32	48.1	5.4e-07	1
MACB	17	51	HWI-700370F:168:C7JUKANXX:6:1102:10916:87642	MLS	gi:545231548:ref:WP_021531156.1:|FEATURES|macB|MLS|macB	1.0	62.9	35	44.3	7.8e-06	1
ROSB	64	96	HWI-700370F:168:C7JUKANXX:6:2205:6792:78742	fosmidomycin	ZP_04638974|FEATURES|rosB|fosmidomycin|rosB	1.0	93.9	33	63.2	1.6e-11	1
MEXT	21	53	HWI-700370F:168:C7JUKANXX:6:2305:6959:96551	multidrug	gi:1011730119:ref:WP_062573757.1:|FEATURES|mexT|multidrug|mexT	0.99999999384	66.7	33	45.1	4.6e-06	1
VGAC	16	48	HWI-700370F:168:C7JUKANXX:6:2211:2455:30936	MLS	AMP35312.1|FEATURES|vgaC|MLS|vgaC	0.99999962465	87.9	33	65.9	2.5e-12	1
ACRF	601	631	HWI-700370F:168:C7JUKANXX:6:2102:3865:47288	multidrug	AAC76298.1|FEATURES|AcrF|multidrug|AcrF	1.0	71.0	31	51.6	4.9e-08	1
PBP-1A	425	457	HWI-700370F:168:C7JUKANXX:6:2110:10602:9104	beta-lactam	YP_001292390|FEATURES|PBP-1A|beta-lactam|PBP-1A	1.0	69.7	33	50.8	8.4e-08	1
ROSB	451	483	HWI-700370F:168:C7JUKANXX:6:2206:6581:38625	fosmidomycin	gi:1001786599:ref:WP_061324791.1:|FEATURES|rosB|fosmidomycin|rosB	1.0	87.9	33	64.3	7.3e-12	1
CPXA	221	253	HWI-700370F:168:C7JUKANXX:6:2303:11441:8224	aminoglycoside:aminocoumarin	NP_312864.1|FEATURES|cpxA|aminoglycoside:aminocoumarin|cpxA	0.999522535734	90.9	33	62.4	2.8e-11	1
PBP-1B	244	275	HWI-700370F:168:C7JUKANXX:6:1212:4255:2374	beta-lactam	YP_002467958|FEATURES|PBP-1B|beta-lactam|PBP-1B	0.999999999673	87.5	32	61.6	4.7e-11	1
ACRB	98	130	HWI-700370F:168:C7JUKANXX:6:1316:3853:77543	multidrug	gi:497324874:ref:WP_009639087.1:|FEATURES|acrB|multidrug|acrB	1.0	100.0	33	66.2	1.9e-12	1
MSBA	350	382	HWI-700370F:168:C7JUKANXX:6:1210:1225:98310	nitroimidazole	NP_415434.1|FEATURES|msbA|nitroimidazole|msbA	0.999922703207	93.9	33	66.6	1.5e-12	1
EMRR	31	63	HWI-700370F:168:C7JUKANXX:6:1208:6303:23510	fluoroquinolone	NP_417169.1|FEATURES|emrR|fluoroquinolone|emrR	0.999983227162	93.9	33	65.9	2.5e-12	1
EMRB	383	415	HWI-700370F:168:C7JUKANXX:6:1301:18696:26960	multidrug	gi:924625749:ref:WP_053529696.1:|FEATURES|emrB|multidrug|emrB	0.999821295504	93.9	33	61.2	6.2e-11	1
MARA	17	47	HWI-700370F:168:C7JUKANXX:6:1209:15094:68279	multidrug	YP_489794.1|FEATURES|marA|multidrug|marA	0.999996892133	61.3	31	50.4	1.1e-07	1
CPXA	398	430	HWI-700370F:168:C7JUKANXX:6:1110:8579:36220	aminoglycoside:aminocoumarin	NP_312864.1|FEATURES|cpxA|aminoglycoside:aminocoumarin|cpxA	0.99974232782	97.0	33	68.6	3.9e-13	1
MDTK	162	194	HWI-700370F:168:C7JUKANXX:6:1107:8337:12452	fluoroquinolone	AML99881.1|FEATURES|MdtK|fluoroquinolone|MdtK	0.9999957284	90.9	33	62.8	2.1e-11	1
BACA	171	203	HWI-700370F:168:C7JUKANXX:6:2210:20738:101141	bacitracin	Q6D159|FEATURES|bacA|bacitracin|bacA	1.0	100.0	33	66.2	1.9e-12	1
OMPF	107	139	HWI-700370F:168:C7JUKANXX:6:2308:16005:35708	multidrug	gi:15131544:emb:CAC48383.1:|FEATURES|ompF|multidrug|ompF	0.99990640512	81.8	33	60.8	8.1e-11	1
ACRB	716	748	HWI-700370F:168:C7JUKANXX:6:2213:4654:53699	multidrug	ZP_04639026|FEATURES|acrB|multidrug|acrB	1.0	84.8	33	63.2	1.6e-11	1
ACRB	870	902	HWI-700370F:168:C7JUKANXX:6:2213:13383:60903	multidrug	YP_001908403|FEATURES|acrB|multidrug|acrB	1.0	100.0	33	68.2	5.1e-13	1
OMPF	282	314	HWI-700370F:168:C7JUKANXX:6:1302:6193:52776	multidrug	gi:486211916:ref:WP_001555471.1:|FEATURES|ompF|multidrug|ompF	0.932819901389	78.8	33	59.7	1.8e-10	1
MACB	21	51	HWI-700370F:168:C7JUKANXX:6:1116:5203:9952	MLS	gi:494938585:ref:WP_007664615.1:|FEATURES|macB|MLS|macB	0.999999978957	61.3	31	45.1	4.6e-06	1
MEXB	145	177	HWI-700370F:168:C7JUKANXX:6:2309:16839:90937	multidrug	YP_001345921|FEATURES|mexB|multidrug|mexB	1.0	69.7	33	55.1	4.4e-09	1
OPTRA	208	239	HWI-700370F:168:C7JUKANXX:6:1309:20621:14680	oxazolidinone	AKA86814|FEATURES|optrA|oxazolidinone|optrA	0.999417555906	65.6	32	53.5	1.3e-08	1
RPOB2	1018	1050	HWI-700370F:168:C7JUKANXX:6:2110:21230:41446	multidrug	BAD59497.1|FEATURES|rpoB2|multidrug|rpoB2	0.999999500759	84.8	33	65.1	4.3e-12	1
BAES	26	57	HWI-700370F:168:C7JUKANXX:6:1309:20084:56883	multidrug	BAA15934.1|FEATURES|baeS|multidrug|baeS	0.999999066829	78.1	32	58.9	3.1e-10	1
ACRB	724	755	HWI-700370F:168:C7JUKANXX:6:2202:17749:15977	multidrug	gi:485731880:ref:WP_001359514.1:|FEATURES|acrB|multidrug|acrB	0.999999994329	78.1	32	57.8	6.9e-10	1
OQXB	291	323	HWI-700370F:168:C7JUKANXX:6:1108:20596:96317	multidrug	YP_001693238|FEATURES|oqxB|multidrug|oqxB	0.999999296276	90.9	33	62.4	2.8e-11	1
MDTD	177	208	HWI-700370F:168:C7JUKANXX:6:1315:19145:23812	multidrug	NC_002695.1.916587.p01|FEATURES|mdtD|multidrug|mdtD	0.999999999929	78.1	32	56.2	2.0e-09	1
VGAC	17	49	HWI-700370F:168:C7JUKANXX:6:1313:20893:50729	MLS	AMP35312.1|FEATURES|vgaC|MLS|vgaC	0.999999683175	90.9	33	68.2	5.1e-13	1
RPOB2	470	502	HWI-700370F:168:C7JUKANXX:6:1214:15528:42759	multidrug	BAD59497.1|FEATURES|rpoB2|multidrug|rpoB2	0.999999385366	72.7	33	57.4	9.0e-10	1
MACB	124	156	HWI-700370F:168:C7JUKANXX:6:1307:20872:36131	MLS	gi:693256048:ref:WP_032359333.1:|FEATURES|macB|MLS|macB	1.0	60.6	33	45.4	3.5e-06	1
ACRB	5	37	HWI-700370F:168:C7JUKANXX:6:2316:16886:84554	multidrug	AAQ21216|FEATURES|acrB|multidrug|acrB	1.0	87.9	33	65.1	4.3e-12	1
MAJOR_FACILITATOR_SUPERFAMILY_TRANSPORTER	237	268	HWI-700370F:168:C7JUKANXX:6:2304:18139:42869	multidrug	CP001918.1.gene2931.p01|FEATURES|major_facilitator_superfamily_transporter|multidrug|major_facilitator_superfamily_transporter	0.999998167609	65.6	32	53.1	1.7e-08	1
OMPR	284	316	HWI-700370F:168:C7JUKANXX:6:1301:20427:93646	multidrug	CP000034.1.gene3672.p01|FEATURES|ompR|multidrug|ompR	0.999998769697	84.8	33	59.3	2.4e-10	1
PENA	35	67	HWI-700370F:168:C7JUKANXX:6:2206:5261:3677	beta-lactam	ZP_04656349|FEATURES|penA|beta-lactam|penA	1.0	66.7	33	47.0	1.2e-06	1
EPTA	89	120	HWI-700370F:168:C7JUKANXX:6:2216:20553:6447	peptide	BAE78116.1|FEATURES|eptA|peptide|eptA	0.999999736315	65.6	32	48.5	4.2e-07	1
OQXB	510	542	HWI-700370F:168:C7JUKANXX:6:2112:15743:74644	multidrug	YP_001693238|FEATURES|oqxB|multidrug|oqxB	1.0	75.8	33	61.2	6.2e-11	1
MDFA	322	354	HWI-700370F:168:C7JUKANXX:6:1304:20392:88027	multidrug	ACB17400|FEATURES|mdfA|multidrug|mdfA	1.0	66.7	33	48.5	4.2e-07	1
CPXA	300	332	HWI-700370F:168:C7JUKANXX:6:2210:2886:33998	aminoglycoside:aminocoumarin	NP_312864.1|FEATURES|cpxA|aminoglycoside:aminocoumarin|cpxA	0.998654277395	72.7	33	52.4	2.9e-08	1
EMRA	278	310	HWI-700370F:168:C7JUKANXX:6:2101:3072:65892	multidrug	gi:506486765:ref:WP_015963310.1:|FEATURES|emrA|multidrug|emrA	0.991361825313	97.0	33	68.6	3.9e-13	1
OQXB	749	781	HWI-700370F:168:C7JUKANXX:6:2102:8510:95127	multidrug	YP_001693238|FEATURES|oqxB|multidrug|oqxB	1.0	93.9	33	69.3	2.3e-13	1
KASUGAMYCIN_RESISTANCE_PROTEIN_KSGA	165	196	HWI-700370F:168:C7JUKANXX:6:2313:16690:52908	aminoglycoside	YP_002240485|FEATURES|kasugamycin_resistance_protein_ksgA|aminoglycoside|kasugamycin_resistance_protein_ksgA	1.0	93.8	32	67.0	1.1e-12	1
EMRB	131	163	HWI-700370F:168:C7JUKANXX:6:2302:6301:60776	multidrug	gi:920021424:ref:WP_052936095.1:|FEATURES|emrB|multidrug|emrB	0.999916045707	93.9	33	68.6	3.9e-13	1
BAES	25	57	HWI-700370F:168:C7JUKANXX:6:1213:2288:92719	multidrug	BAA15934.1|FEATURES|baeS|multidrug|baeS	0.999999109069	78.8	33	60.5	1.1e-10	1
SERRATIA_MARCESCENS_OMP1	118	149	HWI-700370F:168:C7JUKANXX:6:2213:7092:5867	multidrug	AIA49384.1|FEATURES|Serratia_marcescens_Omp1|multidrug|Serratia_marcescens_Omp1	0.942915979226	84.4	32	65.9	2.5e-12	1
OMPF	316	348	HWI-700370F:168:C7JUKANXX:6:2204:5429:42402	multidrug	CP001918.1.gene2749.p01|FEATURES|ompF|multidrug|ompF	0.999999992761	87.9	33	63.5	1.2e-11	1
MDTD	52	84	HWI-700370F:168:C7JUKANXX:6:2205:5436:5612	multidrug	NC_002695.1.916587.p01|FEATURES|mdtD|multidrug|mdtD	0.999999999985	84.8	33	58.5	4.0e-10	1
PBP-1A	701	733	HWI-700370F:168:C7JUKANXX:6:2112:7648:64637	beta-lactam	YP_001292390|FEATURES|PBP-1A|beta-lactam|PBP-1A	1.0	63.6	33	48.5	4.2e-07	1
DNA-BINDING_PROTEIN_H-NS	11	42	HWI-700370F:168:C7JUKANXX:6:1107:16879:62105	unclassified	NC_002695.1.913113.p01|FEATURES|DNA-binding_protein_H-NS|unclassified|DNA-binding_protein_H-NS	0.999999999642	68.8	32	45.1	4.6e-06	1
ACRA	164	196	HWI-700370F:168:C7JUKANXX:6:1215:2846:98211	multidrug	gi:281599802:gb:ADA72786.1:|FEATURES|acrA|multidrug|acrA	1.0	100.0	33	65.1	4.3e-12	1
EPTA	66	96	HWI-700370F:168:C7JUKANXX:6:2108:15748:17514	peptide	BAE78116.1|FEATURES|eptA|peptide|eptA	0.999999584572	64.5	31	45.1	4.6e-06	1
TET34	65	97	HWI-700370F:168:C7JUKANXX:6:1108:2481:81026	tetracycline	Q8DF90|FEATURES|tet34|tetracycline|tet34	1.0	69.7	33	55.5	3.4e-09	1
MAJOR_FACILITATOR_SUPERFAMILY_TRANSPORTER	212	244	HWI-700370F:168:C7JUKANXX:6:2308:10520:55444	multidrug	CP001918.1.gene2931.p01|FEATURES|major_facilitator_superfamily_transporter|multidrug|major_facilitator_superfamily_transporter	0.999998546547	78.8	33	56.6	1.5e-09	1
ACRB	558	589	HWI-700370F:168:C7JUKANXX:6:2205:20401:81906	multidrug	gi:485731880:ref:WP_001359514.1:|FEATURES|acrB|multidrug|acrB	0.999999992389	78.1	32	53.1	1.7e-08	1
BICYCLOMYCIN-MULTIDRUG_EFFLUX_PROTEIN_BCR	316	346	HWI-700370F:168:C7JUKANXX:6:2312:15992:29267	multidrug	YP_689681|FEATURES|bicyclomycin-multidrug_efflux_protein_bcr|multidrug|bicyclomycin-multidrug_efflux_protein_bcr	1.0	96.8	31	63.2	1.6e-11	1
EMRR	93	125	HWI-700370F:168:C7JUKANXX:6:2306:17819:67546	fluoroquinolone	NP_417169.1|FEATURES|emrR|fluoroquinolone|emrR	0.9999635624	90.9	33	67.8	6.6e-13	1
VGAC	38	69	HWI-700370F:168:C7JUKANXX:6:1111:16395:5764	MLS	AMP35312.1|FEATURES|vgaC|MLS|vgaC	0.999999601244	90.6	32	65.1	4.3e-12	1
VGAC	14	46	HWI-700370F:168:C7JUKANXX:6:2211:17252:74872	MLS	AMP35312.1|FEATURES|vgaC|MLS|vgaC	0.999999601244	90.9	33	65.1	4.3e-12	1
OMPR	21	53	HWI-700370F:168:C7JUKANXX:6:1302:4027:5803	multidrug	CP000034.1.gene3672.p01|FEATURES|ompR|multidrug|ompR	0.999999011737	97.0	33	63.9	9.6e-12	1
OMPR	167	199	HWI-700370F:168:C7JUKANXX:6:1214:6661:11884	multidrug	CP000034.1.gene3672.p01|FEATURES|ompR|multidrug|ompR	0.999999167284	97.0	33	67.8	6.6e-13	1
TETA	414	444	HWI-700370F:168:C7JUKANXX:6:1214:1156:14766	tetracycline	gi:171851258:emb:CAQ04234.1:|FEATURES|tetA|tetracycline|tetA	1.0	71.0	31	48.9	3.2e-07	1
TRANSCRIPTIONAL_REGULATORY_PROTEIN_CPXR_CPXR	89	119	HWI-700370F:168:C7JUKANXX:6:1112:5907:92722	unclassified	CP001485.1.gene721.p01|FEATURES|transcriptional_regulatory_protein_CpxR_cpxR|unclassified|transcriptional_regulatory_protein_CpxR_cpxR	0.993083242365	71.0	31	46.2	2.1e-06	1
KASUGAMYCIN_RESISTANCE_PROTEIN_KSGA	100	130	HWI-700370F:168:C7JUKANXX:6:2112:8550:84366	aminoglycoside	Q7N8V7|FEATURES|kasugamycin_resistance_protein_ksgA|aminoglycoside|kasugamycin_resistance_protein_ksgA	1.0	90.3	31	64.3	7.3e-12	1
ACRB	940	972	HWI-700370F:168:C7JUKANXX:6:1116:5801:10165	multidrug	gi:502789935:ref:WP_013024911.1:|FEATURES|acrB|multidrug|acrB	1.0	100.0	33	66.6	1.5e-12	1
MEXK	898	930	HWI-700370F:168:C7JUKANXX:6:1307:13193:17312	multidrug	AAG07064.1|FEATURES|MexK|multidrug|MexK	0.99999921437	63.6	33	44.3	7.8e-06	1
MDTK	342	373	HWI-700370F:168:C7JUKANXX:6:2114:5377:13480	multidrug	gi:754964131:ref:WP_042320052.1:|FEATURES|mdtK|multidrug|mdtK	1.0	93.8	32	60.8	8.1e-11	1
MEXK	955	987	HWI-700370F:168:C7JUKANXX:6:1213:20004:52725	multidrug	AAG07064.1|FEATURES|MexK|multidrug|MexK	0.999999401756	63.6	33	48.9	3.2e-07	1
ACRD	596	628	HWI-700370F:168:C7JUKANXX:6:2112:14169:10140	aminoglycoside	YP_490697.1|FEATURES|acrD|aminoglycoside|acrD	0.999988525449	66.7	33	57.0	1.2e-09	1
MDTC	377	409	HWI-700370F:168:C7JUKANXX:6:2208:4478:94066	multidrug	gi:446590225:ref:WP_000667571.1:|FEATURES|mdtC|multidrug|mdtC	0.994065456884	87.9	33	58.2	5.2e-10	1
RPOB2	361	392	HWI-700370F:168:C7JUKANXX:6:1103:14870:22109	multidrug	BAD59497.1|FEATURES|rpoB2|multidrug|rpoB2	0.999999151058	62.5	32	47.8	7.1e-07	1
TOLC	349	381	HWI-700370F:168:C7JUKANXX:6:2110:11917:78011	multidrug	gi:974587728:ref:WP_059178023.1:|FEATURES|TolC|multidrug|TolC	1.0	97.0	33	62.0	3.6e-11	1
MDTG	339	371	HWI-700370F:168:C7JUKANXX:6:2104:3181:7739	multidrug	gi:445996313:ref:WP_000074168.1:|FEATURES|mdtG|multidrug|mdtG	1.0	63.6	33	48.1	5.4e-07	1
TRANSCRIPTIONAL_REGULATORY_PROTEIN_CPXR_CPXR	97	129	HWI-700370F:168:C7JUKANXX:6:1309:14156:24414	unclassified	CP001918.1.gene5135.p01|FEATURES|transcriptional_regulatory_protein_CpxR_cpxR|unclassified|transcriptional_regulatory_protein_CpxR_cpxR	0.999999999996	84.8	33	60.8	8.1e-11	1
OPTRA	211	243	HWI-700370F:168:C7JUKANXX:6:1112:8426:81473	oxazolidinone	AKA86814|FEATURES|optrA|oxazolidinone|optrA	0.999120323719	63.6	33	47.8	7.1e-07	1
MEXB	182	214	HWI-700370F:168:C7JUKANXX:6:1110:5387:33233	multidrug	YP_001345921|FEATURES|mexB|multidrug|mexB	1.0	66.7	33	53.5	1.3e-08	1
MULTIDRUG_ABC_TRANSPORTER	467	499	HWI-700370F:168:C7JUKANXX:6:2312:6654:76132	multidrug	gi:1031799645:ref:WP_064138838.1:|FEATURES|multidrug_ABC_transporter|multidrug|multidrug_ABC_transporter	1.0	72.7	33	49.7	1.9e-07	1
MEXK	890	922	HWI-700370F:168:C7JUKANXX:6:2305:12305:63713	multidrug	AAG07064.1|FEATURES|MexK|multidrug|MexK	0.999999401756	72.7	33	48.9	3.2e-07	1
MEXE	79	110	HWI-700370F:168:C7JUKANXX:6:2202:8074:2792	multidrug	YP_001974113|FEATURES|mexE|multidrug|mexE	0.999990164211	62.5	32	44.7	6.0e-06	1
ACRB	612	644	HWI-700370F:168:C7JUKANXX:6:1205:18560:90853	multidrug	gi:446414955:ref:WP_000492810.1:|FEATURES|acrB|multidrug|acrB	0.999999999996	63.6	33	50.4	1.1e-07	1
ACRB	58	90	HWI-700370F:168:C7JUKANXX:6:1115:11688:36098	multidrug	NP_706355|FEATURES|acrB|multidrug|acrB	1.0	84.8	33	59.7	1.8e-10	1
MDTK	117	149	HWI-700370F:168:C7JUKANXX:6:1209:4354:33491	multidrug	gi:754964131:ref:WP_042320052.1:|FEATURES|mdtK|multidrug|mdtK	1.0	81.8	33	57.4	9.0e-10	1
OQXB	849	879	HWI-700370F:168:C7JUKANXX:6:2208:18089:86591	multidrug	YP_001693238|FEATURES|oqxB|multidrug|oqxB	0.999999118043	80.6	31	57.4	9.0e-10	1
ACRB	46	76	HWI-700370F:168:C7JUKANXX:6:1206:7621:98144	multidrug	gi:485731880:ref:WP_001359514.1:|FEATURES|acrB|multidrug|acrB	1.0	96.8	31	59.7	1.8e-10	1
MDTA	226	257	HWI-700370F:168:C7JUKANXX:6:1105:15499:49426	multidrug	gi:431338942:gb:ELG26004.1:|FEATURES|mdtA|multidrug|mdtA	0.999999992366	62.5	32	46.6	1.6e-06	1
PBP-1A	222	254	HWI-700370F:168:C7JUKANXX:6:2304:3022:65950	beta-lactam	YP_001292390|FEATURES|PBP-1A|beta-lactam|PBP-1A	1.0	60.6	33	48.1	5.4e-07	1
ACRB	22	54	HWI-700370F:168:C7JUKANXX:6:2213:11024:9295	multidrug	gi:485731880:ref:WP_001359514.1:|FEATURES|acrB|multidrug|acrB	1.0	72.7	33	52.0	3.8e-08	1
EMRA	224	256	HWI-700370F:168:C7JUKANXX:6:1301:10697:11597	multidrug	gi:498120214:ref:WP_010434370.1:|FEATURES|emrA|multidrug|emrA	0.984955677742	84.8	33	60.5	1.1e-10	1
TRIC	957	989	HWI-700370F:168:C7JUKANXX:6:2303:2542:20869	triclosan	NP_248848.1|FEATURES|TriC|triclosan|TriC	0.999999975034	72.7	33	55.5	3.4e-09	1
ACRB	603	635	HWI-700370F:168:C7JUKANXX:6:1312:5883:34413	multidrug	gi:502789935:ref:WP_013024911.1:|FEATURES|acrB|multidrug|acrB	1.0	97.0	33	68.9	3.0e-13	1
PENA	219	251	HWI-700370F:168:C7JUKANXX:6:1310:3285:12950	beta-lactam	ZP_04656349|FEATURES|penA|beta-lactam|penA	1.0	81.8	33	60.8	8.1e-11	1
EPTA	51	83	HWI-700370F:168:C7JUKANXX:6:2316:9943:72756	peptide	BAE78116.1|FEATURES|eptA|peptide|eptA	0.999999867012	78.8	33	54.3	7.6e-09	1
EPTA	436	468	HWI-700370F:168:C7JUKANXX:6:2115:6371:35670	peptide	BAE78116.1|FEATURES|eptA|peptide|eptA	0.999999996446	81.8	33	60.8	8.1e-11	1
ACRB	137	169	HWI-700370F:168:C7JUKANXX:6:1209:19041:16739	multidrug	gi:485731880:ref:WP_001359514.1:|FEATURES|acrB|multidrug|acrB	0.999999990923	66.7	33	52.4	2.9e-08	1
TOLC	423	454	HWI-700370F:168:C7JUKANXX:6:2302:13758:72890	multidrug	gi:661553905:emb:CDS68257.1:|FEATURES|TolC|multidrug|TolC	1.0	84.4	32	56.6	1.5e-09	1
MACB	134	166	HWI-700370F:168:C7JUKANXX:6:1104:6027:13912	MLS	gi:895899849:ref:WP_049000782.1:|FEATURES|macB|MLS|macB	1.0	66.7	33	44.3	7.8e-06	1
KASUGAMYCIN_RESISTANCE_PROTEIN_KSGA	91	123	HWI-700370F:168:C7JUKANXX:6:2303:4567:33503	aminoglycoside	YP_001461223|FEATURES|kasugamycin_resistance_protein_ksgA|aminoglycoside|kasugamycin_resistance_protein_ksgA	1.0	81.8	33	60.1	1.4e-10	1
EFRA	414	446	HWI-700370F:168:C7JUKANXX:6:2202:18248:68289	multidrug	CDO61513.1|FEATURES|efrA|multidrug|efrA	1.0	93.9	33	65.9	2.5e-12	1
MDTB	382	414	HWI-700370F:168:C7JUKANXX:6:1112:7824:87897	multidrug	CP004022.1.gene1673.p01|FEATURES|mdtB|multidrug|mdtB	1.0	90.9	33	62.8	2.1e-11	1
PENA	134	164	HWI-700370F:168:C7JUKANXX:6:1115:5673:23702	beta-lactam	ZP_04656349|FEATURES|penA|beta-lactam|penA	1.0	61.3	31	47.8	7.1e-07	1
MDTC	371	403	HWI-700370F:168:C7JUKANXX:6:1316:7268:79302	multidrug	gi:446590225:ref:WP_000667571.1:|FEATURES|mdtC|multidrug|mdtC	1.0	100.0	33	68.2	5.1e-13	1
CMX	107	138	HWI-700370F:168:C7JUKANXX:6:1216:12884:92323	beta-lactam	HM544040.1.gene1.p1|FEATURES|CMY-55|beta-lactam|CMX	1.0	81.2	32	62.8	2.1e-11	1
OQXB	718	750	HWI-700370F:168:C7JUKANXX:6:2212:18038:58127	multidrug	YP_001693238|FEATURES|oqxB|multidrug|oqxB	1.0	93.9	33	66.6	1.5e-12	1
COB(I)ALAMIN_ADENOLSYLTRANSFERASE	100	132	HWI-700370F:168:C7JUKANXX:6:1315:11314:20191	unclassified	gi:447201635:ref:WP_001278891.1:|FEATURES|cob(I)alamin_adenolsyltransferase|unclassified|cob(I)alamin_adenolsyltransferase	1.0	75.8	33	58.9	3.1e-10	1
EMRR	66	98	HWI-700370F:168:C7JUKANXX:6:1209:12303:62762	fluoroquinolone	NP_417169.1|FEATURES|emrR|fluoroquinolone|emrR	0.999937173455	87.9	33	57.0	1.2e-09	1
MACB	443	474	HWI-700370F:168:C7JUKANXX:6:1203:1254:32013	MLS	gi:694088163:ref:WP_032432902.1:|FEATURES|macB|MLS|macB	1.0	65.6	32	49.3	2.4e-07	1
KASUGAMYCIN_RESISTANCE_PROTEIN_KSGA	17	47	HWI-700370F:168:C7JUKANXX:6:2306:15278:28287	aminoglycoside	YP_002240485|FEATURES|kasugamycin_resistance_protein_ksgA|aminoglycoside|kasugamycin_resistance_protein_ksgA	1.0	77.4	31	55.5	3.4e-09	1
YOJI	163	194	HWI-700370F:168:C7JUKANXX:6:1111:4890:40205	peptide	NP_416715.1|FEATURES|YojI|peptide|YojI	0.999999569963	65.6	32	49.3	2.4e-07	1
TRIC	446	478	HWI-700370F:168:C7JUKANXX:6:2115:8154:61087	triclosan	NP_248848.1|FEATURES|TriC|triclosan|TriC	0.999999947165	66.7	33	51.6	4.9e-08	1
BICYCLOMYCIN-MULTIDRUG_EFFLUX_PROTEIN_BCR	9	41	HWI-700370F:168:C7JUKANXX:6:2204:17894:101125	multidrug	YP_689681|FEATURES|bicyclomycin-multidrug_efflux_protein_bcr|multidrug|bicyclomycin-multidrug_efflux_protein_bcr	1.0	78.8	33	55.8	2.6e-09	1
OQXB	287	319	HWI-700370F:168:C7JUKANXX:6:2111:6637:78312	multidrug	YP_001693238|FEATURES|oqxB|multidrug|oqxB	0.999999296276	93.9	33	62.4	2.8e-11	1
ACRB	668	700	HWI-700370F:168:C7JUKANXX:6:2104:18581:72339	multidrug	gi:502789935:ref:WP_013024911.1:|FEATURES|acrB|multidrug|acrB	1.0	97.0	33	68.6	3.9e-13	1
ACRB	829	861	HWI-700370F:168:C7JUKANXX:6:1312:8866:88918	multidrug	gi:485731880:ref:WP_001359514.1:|FEATURES|acrB|multidrug|acrB	0.999999999999	75.8	33	53.9	9.9e-09	1
MDTB	588	619	HWI-700370F:168:C7JUKANXX:6:2314:8745:36217	multidrug	CP001918.1.gene3440.p01|FEATURES|mdtB|multidrug|mdtB	0.999991395692	62.5	32	46.2	2.1e-06	1
TRIC	36	68	HWI-700370F:168:C7JUKANXX:6:1116:18938:67790	triclosan	NP_248848.1|FEATURES|TriC|triclosan|TriC	0.999999943112	60.6	33	45.8	2.7e-06	1
ACRA	70	102	HWI-700370F:168:C7JUKANXX:6:2209:8440:33242	multidrug	gi:500615129:gb:EOQ55695.1:|FEATURES|acrA|multidrug|acrA	1.0	84.8	33	61.6	4.7e-11	1
TAEA	180	212	HWI-700370F:168:C7JUKANXX:6:2101:16069:39087	pleuromutilin	APB03219.1|FEATURES|TaeA|pleuromutilin|TaeA	0.992464597915	60.6	33	47.0	1.2e-06	1
TAEA	169	199	HWI-700370F:168:C7JUKANXX:6:1310:1848:61496	pleuromutilin	APB03219.1|FEATURES|TaeA|pleuromutilin|TaeA	0.999832368707	67.7	31	45.8	2.7e-06	1
OQXB	623	655	HWI-700370F:168:C7JUKANXX:6:1315:10270:89948	multidrug	YP_001693238|FEATURES|oqxB|multidrug|oqxB	0.999999391317	90.9	33	65.9	2.5e-12	1
ACRB	180	211	HWI-700370F:168:C7JUKANXX:6:1311:2056:13758	multidrug	gi:491078681:ref:WP_004940301.1:|FEATURES|acrB|multidrug|acrB	1.0	75.0	32	51.2	6.4e-08	1
MDTG	127	158	HWI-700370F:168:C7JUKANXX:6:2207:20392:61998	multidrug	gi:727184277:ref:WP_033646458.1:|FEATURES|mdtG|multidrug|mdtG	1.0	62.5	32	47.8	7.1e-07	1
MSBA	318	350	HWI-700370F:168:C7JUKANXX:6:1201:19466:12112	nitroimidazole	NP_415434.1|FEATURES|msbA|nitroimidazole|msbA	0.999622271087	72.7	33	51.2	6.4e-08	1
MACB	141	171	HWI-700370F:168:C7JUKANXX:6:2205:18117:4165	MLS	gi:446110335:ref:WP_000188190.1:|FEATURES|macB|MLS|macB	1.0	74.2	31	46.2	2.1e-06	1
ACRB	606	636	HWI-700370F:168:C7JUKANXX:6:1211:4523:58981	multidrug	ZP_04612532|FEATURES|acrB|multidrug|acrB	1.0	71.0	31	57.4	9.0e-10	1
ROSB	447	479	HWI-700370F:168:C7JUKANXX:6:2101:17025:53024	fosmidomycin	ZP_04612557|FEATURES|rosB|fosmidomycin|rosB	1.0	87.9	33	64.3	7.3e-12	1
ACRB	11	43	HWI-700370F:168:C7JUKANXX:6:1116:17046:21679	multidrug	YP_001908403|FEATURES|acrB|multidrug|acrB	1.0	72.7	33	56.2	2.0e-09	1
BICYCLOMYCIN-MULTIDRUG_EFFLUX_PROTEIN_BCR	253	285	HWI-700370F:168:C7JUKANXX:6:2211:8275:55451	multidrug	YP_001437159|FEATURES|bicyclomycin-multidrug_efflux_protein_bcr|multidrug|bicyclomycin-multidrug_efflux_protein_bcr	0.999999999999	66.7	33	51.2	6.4e-08	1
BAER	76	108	HWI-700370F:168:C7JUKANXX:6:2115:14913:65484	multidrug	YP_490321.1|FEATURES|baeR|multidrug|baeR	0.999999985758	81.8	33	58.2	5.2e-10	1
BICYCLOMYCIN-MULTIDRUG_EFFLUX_PROTEIN_BCR	223	254	HWI-700370F:168:C7JUKANXX:6:2109:17113:84459	multidrug	YP_001437159|FEATURES|bicyclomycin-multidrug_efflux_protein_bcr|multidrug|bicyclomycin-multidrug_efflux_protein_bcr	1.0	87.5	32	66.2	1.9e-12	1
OMPF	218	248	HWI-700370F:168:C7JUKANXX:6:1207:5197:10836	multidrug	gi:823296122:ref:WP_047051707.1:|FEATURES|ompF|multidrug|ompF	0.999998509443	61.3	31	46.6	1.6e-06	1
ACRB	688	720	HWI-700370F:168:C7JUKANXX:6:1108:13704:65338	multidrug	gi:812045371:emb:CRH28493.1:|FEATURES|acrB|multidrug|acrB	1.0	97.0	33	70.5	1.0e-13	1
OQXB	174	206	HWI-700370F:168:C7JUKANXX:6:1102:3110:96932	multidrug	YP_001693238|FEATURES|oqxB|multidrug|oqxB	1.0	97.0	33	68.6	3.9e-13	1
OMPR	31	63	HWI-700370F:168:C7JUKANXX:6:1315:4069:94677	multidrug	CP000034.1.gene3672.p01|FEATURES|ompR|multidrug|ompR	0.999998993243	97.0	33	65.5	3.3e-12	1
OMPF	229	261	HWI-700370F:168:C7JUKANXX:6:2312:17939:16214	multidrug	gi:545251748:ref:WP_021549194.1:|FEATURES|ompF|multidrug|ompF	0.999403239285	75.8	33	61.6	4.7e-11	1
MEXK	894	925	HWI-700370F:168:C7JUKANXX:6:2208:3554:52418	multidrug	AAG07064.1|FEATURES|MexK|multidrug|MexK	0.999999300999	71.9	32	46.2	2.1e-06	1
OMPF	227	257	HWI-700370F:168:C7JUKANXX:6:2115:9742:85401	multidrug	gi:545251748:ref:WP_021549194.1:|FEATURES|ompF|multidrug|ompF	0.999999920008	77.4	31	57.4	9.0e-10	1
ACRB	927	959	HWI-700370F:168:C7JUKANXX:6:2208:8220:69603	multidrug	gi:485731880:ref:WP_001359514.1:|FEATURES|acrB|multidrug|acrB	0.99999998947	75.8	33	49.7	1.9e-07	1
MDTE	273	305	HWI-700370F:168:C7JUKANXX:6:1301:21047:39132	multidrug	CP001918.1.gene3442.p01|FEATURES|mdtE|multidrug|mdtE	0.999999999642	87.9	33	65.1	4.3e-12	1
EMRD	257	288	HWI-700370F:168:C7JUKANXX:6:2203:15422:53876	multidrug	YP_001174764|FEATURES|emrD|multidrug|emrD	0.999999999017	65.6	32	47.8	7.1e-07	1
SMEB	341	372	HWI-700370F:168:C7JUKANXX:6:1309:13048:94814	multidrug	YP_002030219|FEATURES|smeB|multidrug|smeB	1.0	87.5	32	53.9	9.9e-09	1
EMRB	368	400	HWI-700370F:168:C7JUKANXX:6:2106:14450:54727	multidrug	gi:983459915:ref:WP_060619314.1:|FEATURES|emrB|multidrug|emrB	0.999945074772	97.0	33	66.2	1.9e-12	1
TRIC	36	68	HWI-700370F:168:C7JUKANXX:6:1215:13176:55405	triclosan	NP_248848.1|FEATURES|TriC|triclosan|TriC	0.999999943112	60.6	33	45.8	2.7e-06	1
MEXB	747	779	HWI-700370F:168:C7JUKANXX:6:1113:17460:18030	multidrug	gi:446871990:ref:WP_000949246.1:|FEATURES|mexB|multidrug|mexB	0.999999998653	78.8	33	64.7	5.6e-12	1
OQXB	518	550	HWI-700370F:168:C7JUKANXX:6:1204:10360:92181	multidrug	YP_001693238|FEATURES|oqxB|multidrug|oqxB	0.999999063435	72.7	33	56.2	2.0e-09	1
ACRB	406	438	HWI-700370F:168:C7JUKANXX:6:2214:11310:93428	multidrug	gi:497324874:ref:WP_009639087.1:|FEATURES|acrB|multidrug|acrB	1.0	97.0	33	65.1	4.3e-12	1
ACRD	671	702	HWI-700370F:168:C7JUKANXX:6:1113:2040:40198	aminoglycoside	YP_490697.1|FEATURES|acrD|aminoglycoside|acrD	0.999981415564	65.6	32	49.3	2.4e-07	1
OQXA	77	108	HWI-700370F:168:C7JUKANXX:6:2211:10905:25624	multidrug	YP_001693237.1|FEATURES|oqxA|multidrug|oqxA	0.999998135476	81.2	32	57.4	9.0e-10	1
EPTA	297	329	HWI-700370F:168:C7JUKANXX:6:2315:7407:28241	peptide	BAE78116.1|FEATURES|eptA|peptide|eptA	0.999999936114	78.8	33	62.0	3.6e-11	1
YOJI	488	520	HWI-700370F:168:C7JUKANXX:6:2309:17739:18062	peptide	NP_416715.1|FEATURES|YojI|peptide|YojI	0.999999824003	78.8	33	59.7	1.8e-10	1
MAJOR_FACILITATOR_SUPERFAMILY_TRANSPORTER	50	81	HWI-700370F:168:C7JUKANXX:6:2206:20342:100003	multidrug	NC_010410.6002639.p01|FEATURES|major_facilitator_superfamily_transporter|multidrug|major_facilitator_superfamily_transporter	0.999998118466	62.5	32	47.4	9.3e-07	1
ACRB	888	919	HWI-700370F:168:C7JUKANXX:6:2310:5547:45894	multidrug	gi:446414948:ref:WP_000492803.1:|FEATURES|acrB|multidrug|acrB	1.0	81.2	32	60.5	1.1e-10	1
VANR	84	115	HWI-700370F:168:C7JUKANXX:6:1104:19049:61801	glycopeptide	gi:983429529:ref:WP_060593182.1:|FEATURES|vanR|glycopeptide|vanR	0.999999420232	62.5	32	45.4	3.5e-06	1
MULTIDRUG_ABC_TRANSPORTER	525	557	HWI-700370F:168:C7JUKANXX:6:2203:14274:66704	multidrug	gi:947982677:ref:WP_056642336.1:|FEATURES|multidrug_ABC_transporter|multidrug|multidrug_ABC_transporter	1.0	93.9	33	61.6	4.7e-11	1
BACA	51	82	HWI-700370F:168:C7JUKANXX:6:1103:7345:98669	bacitracin	B2VGJ3|FEATURES|bacA|bacitracin|bacA	1.0	96.9	32	65.5	3.3e-12	1
ACRB	319	351	HWI-700370F:168:C7JUKANXX:6:1314:3288:46713	multidrug	gi:485731880:ref:WP_001359514.1:|FEATURES|acrB|multidrug|acrB	1.0	72.7	33	52.0	3.8e-08	1
MDTK	78	110	HWI-700370F:168:C7JUKANXX:6:2102:15802:4128	multidrug	gi:754964131:ref:WP_042320052.1:|FEATURES|mdtK|multidrug|mdtK	1.0	81.8	33	59.3	2.4e-10	1
MDTG	80	112	HWI-700370F:168:C7JUKANXX:6:2115:13514:82868	multidrug	gi:727188926:ref:WP_033650732.1:|FEATURES|mdtG|multidrug|mdtG	0.999999998841	66.7	33	48.5	4.2e-07	1
TRIC	536	566	HWI-700370F:168:C7JUKANXX:6:2310:5571:76995	triclosan	NP_248848.1|FEATURES|TriC|triclosan|TriC	0.999999938739	67.7	31	45.4	3.5e-06	1
MSBA	341	371	HWI-700370F:168:C7JUKANXX:6:2111:16598:10730	nitroimidazole	NP_415434.1|FEATURES|msbA|nitroimidazole|msbA	0.999901673992	90.3	31	64.3	7.3e-12	1
ACRB	75	107	HWI-700370F:168:C7JUKANXX:6:1102:13820:51795	multidrug	gi:446414955:ref:WP_000492810.1:|FEATURES|acrB|multidrug|acrB	1.0	72.7	33	53.9	9.9e-09	1
ACRB	890	922	HWI-700370F:168:C7JUKANXX:6:1110:13810:28569	multidrug	AAQ21216|FEATURES|acrB|multidrug|acrB	1.0	97.0	33	67.8	6.6e-13	1
ACRB	647	679	HWI-700370F:168:C7JUKANXX:6:1213:13123:43389	multidrug	gi:485731880:ref:WP_001359514.1:|FEATURES|acrB|multidrug|acrB	0.999999994691	66.7	33	50.4	1.1e-07	1
EMRB	339	371	HWI-700370F:168:C7JUKANXX:6:1107:5823:70244	multidrug	gi:928828252:ref:WP_053886868.1:|FEATURES|emrB|multidrug|emrB	0.99997568444	100.0	33	78.2	4.9e-16	1
MACB	143	175	HWI-700370F:168:C7JUKANXX:6:1316:3084:93167	MLS	AAV85982.1|FEATURES|macB|MLS|macB	0.99999999026	60.6	33	44.3	7.8e-06	1
EMRR	80	111	HWI-700370F:168:C7JUKANXX:6:1201:7720:75178	fluoroquinolone	NP_417169.1|FEATURES|emrR|fluoroquinolone|emrR	0.999982568663	96.9	32	65.5	3.3e-12	1
EPTA	380	412	HWI-700370F:168:C7JUKANXX:6:2211:18882:34388	peptide	BAE78116.1|FEATURES|eptA|peptide|eptA	0.999999936114	75.8	33	62.0	3.6e-11	1
OQXB	897	929	HWI-700370F:168:C7JUKANXX:6:1313:18875:73798	multidrug	YP_001693238|FEATURES|oqxB|multidrug|oqxB	1.0	97.0	33	68.6	3.9e-13	1
OMPF	218	248	HWI-700370F:168:C7JUKANXX:6:1314:7760:25006	multidrug	gi:823296122:ref:WP_047051707.1:|FEATURES|ompF|multidrug|ompF	0.999998509443	61.3	31	46.6	1.6e-06	1
MEXB	176	207	HWI-700370F:168:C7JUKANXX:6:2301:6227:100709	multidrug	YP_001345921|FEATURES|mexB|multidrug|mexB	1.0	75.0	32	54.3	7.6e-09	1
VGAC	40	72	HWI-700370F:168:C7JUKANXX:6:2208:16849:56386	MLS	AMP35312.1|FEATURES|vgaC|MLS|vgaC	0.999999538817	81.8	33	63.2	1.6e-11	1
PBP-1A	288	319	HWI-700370F:168:C7JUKANXX:6:1201:15681:15723	beta-lactam	YP_001290033|FEATURES|PBP-1A|beta-lactam|PBP-1A	1.0	62.5	32	45.4	3.5e-06	1
MSBA	245	277	HWI-700370F:168:C7JUKANXX:6:2313:19689:28655	nitroimidazole	NP_415434.1|FEATURES|msbA|nitroimidazole|msbA	0.99988017279	97.0	33	62.4	2.8e-11	1
PENA	419	450	HWI-700370F:168:C7JUKANXX:6:2316:17938:73842	beta-lactam	ZP_04656349|FEATURES|penA|beta-lactam|penA	1.0	62.5	32	45.4	3.5e-06	1
ROSB	110	142	HWI-700370F:168:C7JUKANXX:6:2213:17183:29608	fosmidomycin	ZP_04615639|FEATURES|rosB|fosmidomycin|rosB	1.0	93.9	33	66.2	1.9e-12	1
MEXB	186	218	HWI-700370F:168:C7JUKANXX:6:1203:20464:62233	multidrug	YP_001345921|FEATURES|mexB|multidrug|mexB	1.0	63.6	33	51.2	6.4e-08	1
KDPE	22	54	HWI-700370F:168:C7JUKANXX:6:1214:14944:9450	aminoglycoside	NP_415222.1|FEATURES|kdpE|aminoglycoside|kdpE	0.999990192811	72.7	33	55.5	3.4e-09	1
MACB	443	473	HWI-700370F:168:C7JUKANXX:6:2302:2349:33006	MLS	gi:1046630742:ref:WP_065696754.1:|FEATURES|macB|MLS|macB	1.0	71.0	31	49.7	1.9e-07	1
PENA	171	203	HWI-700370F:168:C7JUKANXX:6:2310:5589:95393	beta-lactam	ZP_04656349|FEATURES|penA|beta-lactam|penA	1.0	66.7	33	47.8	7.1e-07	1
MAJOR_FACILITATOR_SUPERFAMILY_TRANSPORTER	97	129	HWI-700370F:168:C7JUKANXX:6:2316:6409:50593	multidrug	CP001918.1.gene2931.p01|FEATURES|major_facilitator_superfamily_transporter|multidrug|major_facilitator_superfamily_transporter	0.99999911262	93.9	33	68.9	3.0e-13	1
VGAC	20	52	HWI-700370F:168:C7JUKANXX:6:1108:19834:99139	MLS	AMP35312.1|FEATURES|vgaC|MLS|vgaC	0.999999365011	87.9	33	65.9	2.5e-12	1
MSBA	199	230	HWI-700370F:168:C7JUKANXX:6:2302:16115:56421	nitroimidazole	NP_415434.1|FEATURES|msbA|nitroimidazole|msbA	0.999834808474	90.6	32	63.2	1.6e-11	1
EMRA	261	293	HWI-700370F:168:C7JUKANXX:6:1205:17993:28820	multidrug	gi:838616135:gb:KLW00339.1:|FEATURES|emrA|multidrug|emrA	0.986067963916	63.6	33	50.8	8.4e-08	1
PBP-1B	660	692	HWI-700370F:168:C7JUKANXX:6:2114:3318:45947	beta-lactam	YP_002467958|FEATURES|PBP-1B|beta-lactam|PBP-1B	0.999999998589	63.6	33	53.5	1.3e-08	1
ESCHERICHIA_COLI_LAMB	134	165	HWI-700370F:168:C7JUKANXX:6:1311:16394:65336	multidrug	BAB38442|FEATURES|Escherichia_coli_LamB|multidrug|Escherichia_coli_LamB	0.999997677705	90.6	32	70.5	1.0e-13	1
PENA	168	199	HWI-700370F:168:C7JUKANXX:6:1209:7987:33797	beta-lactam	ZP_04656349|FEATURES|penA|beta-lactam|penA	1.0	65.6	32	46.2	2.1e-06	1
ACRB	789	821	HWI-700370F:168:C7JUKANXX:6:1309:16467:89761	multidrug	gi:485731880:ref:WP_001359514.1:|FEATURES|acrB|multidrug|acrB	0.999999999144	72.7	33	55.1	4.4e-09	1
VGAC	20	52	HWI-700370F:168:C7JUKANXX:6:2310:11801:47631	MLS	AMP35312.1|FEATURES|vgaC|MLS|vgaC	0.99999962465	87.9	33	65.9	2.5e-12	1
ESCHERICHIA_COLI_LAMB	330	360	HWI-700370F:168:C7JUKANXX:6:2109:6475:87489	multidrug	BAB38442|FEATURES|Escherichia_coli_LamB|multidrug|Escherichia_coli_LamB	0.999994901389	77.4	31	62.8	2.1e-11	1
BACA	29	61	HWI-700370F:168:C7JUKANXX:6:1106:20141:83197	bacitracin	ZP_04616832|FEATURES|bacA|bacitracin|bacA	1.0	93.9	33	64.3	7.3e-12	1
ADEJ	885	916	HWI-700370F:168:C7JUKANXX:6:1210:3307:6392	multidrug	NC_011586.7045444.p01|FEATURES|adeJ|multidrug|adeJ	1.0	84.4	32	61.6	4.7e-11	1
ESCHERICHIA_COLI_LAMB	348	379	HWI-700370F:168:C7JUKANXX:6:2104:1900:86082	multidrug	BAB38442|FEATURES|Escherichia_coli_LamB|multidrug|Escherichia_coli_LamB	0.999995348523	68.8	32	54.7	5.8e-09	1
DNA-BINDING_PROTEIN_H-NS	98	131	HWI-700370F:168:C7JUKANXX:6:2302:14976:56600	unclassified	NC_002695.1.913113.p01|FEATURES|DNA-binding_protein_H-NS|unclassified|DNA-binding_protein_H-NS	1.0	79.4	34	57.0	1.2e-09	1
TRIC	430	462	HWI-700370F:168:C7JUKANXX:6:1109:7524:31033	triclosan	NP_248848.1|FEATURES|TriC|triclosan|TriC	0.999999975182	72.7	33	55.1	4.4e-09	1
ACRB	785	817	HWI-700370F:168:C7JUKANXX:6:2215:8371:61296	multidrug	CP002695.1.gene992.p01|FEATURES|acrB|multidrug|acrB	0.999999999799	63.6	33	55.8	2.6e-09	1
ACRD	121	153	HWI-700370F:168:C7JUKANXX:6:1316:13994:25959	aminoglycoside	YP_490697.1|FEATURES|acrD|aminoglycoside|acrD	0.999986930642	84.8	33	59.7	1.8e-10	1
OQXB	564	596	HWI-700370F:168:C7JUKANXX:6:2103:17590:37526	multidrug	YP_001693238|FEATURES|oqxB|multidrug|oqxB	0.999999940749	93.9	33	65.9	2.5e-12	1
CPXA	185	217	HWI-700370F:168:C7JUKANXX:6:1301:8708:98284	aminoglycoside:aminocoumarin	NP_312864.1|FEATURES|cpxA|aminoglycoside:aminocoumarin|cpxA	0.999482620799	87.9	33	61.6	4.7e-11	1
EMRD	124	155	HWI-700370F:168:C7JUKANXX:6:1212:16652:72195	multidrug	NP_462699|FEATURES|emrD|multidrug|emrD	1.0	84.4	32	54.3	7.6e-09	1
ESCHERICHIA_COLI_LAMB	364	396	HWI-700370F:168:C7JUKANXX:6:2116:13463:57697	multidrug	BAB38442|FEATURES|Escherichia_coli_LamB|multidrug|Escherichia_coli_LamB	0.999996552913	90.9	33	68.2	5.1e-13	1
OQXB	897	929	HWI-700370F:168:C7JUKANXX:6:1110:19567:14589	multidrug	YP_001693238|FEATURES|oqxB|multidrug|oqxB	1.0	97.0	33	68.6	3.9e-13	1
PENA	202	233	HWI-700370F:168:C7JUKANXX:6:2315:4490:101033	beta-lactam	ZP_04656349|FEATURES|penA|beta-lactam|penA	1.0	68.8	32	52.8	2.2e-08	1
TRIC	888	918	HWI-700370F:168:C7JUKANXX:6:1310:2619:40448	triclosan	NP_248848.1|FEATURES|TriC|triclosan|TriC	0.999999947165	64.5	31	46.2	2.1e-06	1
MDTB	363	395	HWI-700370F:168:C7JUKANXX:6:1202:6969:40433	multidrug	CP001918.1.gene3440.p01|FEATURES|mdtB|multidrug|mdtB	0.942890597052	84.8	33	59.3	2.4e-10	1
TOLC	62	94	HWI-700370F:168:C7JUKANXX:6:2108:18667:101147	multidrug	gi:695827459:ref:WP_032741002.1:|FEATURES|TolC|multidrug|TolC	1.0	84.8	33	64.3	7.3e-12	1
BACA	178	210	HWI-700370F:168:C7JUKANXX:6:2104:18892:7207	bacitracin	Q6D159|FEATURES|bacA|bacitracin|bacA	1.0	100.0	33	66.2	1.9e-12	1
KLEBSIELLA_PNEUMONIAE_OMPK36	222	252	HWI-700370F:168:C7JUKANXX:6:1110:6130:75809	beta-lactam	YP_005228001.1|FEATURES|Klebsiella_pneumoniae_OmpK36|beta-lactam|Klebsiella_pneumoniae_OmpK36	0.999969688683	69.7	33	45.1	4.6e-06	1
MDTG	61	91	HWI-700370F:168:C7JUKANXX:6:1101:11851:50099	multidrug	CP004022.1.gene1785.p01|FEATURES|mdtG|multidrug|mdtG	1.0	64.5	31	46.2	2.1e-06	1
EMRD	137	169	HWI-700370F:168:C7JUKANXX:6:1304:13096:47925	multidrug	CP004022.1.gene3225.p01|FEATURES|emrD|multidrug|emrD	1.0	69.7	33	56.6	1.5e-09	1
EMRD	52	84	HWI-700370F:168:C7JUKANXX:6:1207:18022:78740	multidrug	YP_002846930|FEATURES|emrD|multidrug|emrD	1.0	87.9	33	60.5	1.1e-10	1
MAJOR_FACILITATOR_SUPERFAMILY_TRANSPORTER	405	437	HWI-700370F:168:C7JUKANXX:6:1108:17083:36541	multidrug	CP001918.1.gene2931.p01|FEATURES|major_facilitator_superfamily_transporter|multidrug|major_facilitator_superfamily_transporter	0.999998432732	87.9	33	58.5	4.0e-10	1
ACRB	79	111	HWI-700370F:168:C7JUKANXX:6:2105:4383:75049	multidrug	gi:485731880:ref:WP_001359514.1:|FEATURES|acrB|multidrug|acrB	1.0	75.8	33	55.5	3.4e-09	1
PBP-1B	265	297	HWI-700370F:168:C7JUKANXX:6:2316:2108:53850	beta-lactam	YP_002467958|FEATURES|PBP-1B|beta-lactam|PBP-1B	0.999999999571	78.8	33	60.1	1.4e-10	1
ACRB	75	107	HWI-700370F:168:C7JUKANXX:6:2310:4246:62884	multidrug	gi:446414955:ref:WP_000492810.1:|FEATURES|acrB|multidrug|acrB	1.0	72.7	33	53.9	9.9e-09	1
ACRB	144	176	HWI-700370F:168:C7JUKANXX:6:2308:3715:70012	multidrug	gi:485731880:ref:WP_001359514.1:|FEATURES|acrB|multidrug|acrB	0.999999993448	69.7	33	55.8	2.6e-09	1
RPOB2	272	304	HWI-700370F:168:C7JUKANXX:6:2306:17824:42096	multidrug	BAD59497.1|FEATURES|rpoB2|multidrug|rpoB2	0.99999931318	69.7	33	53.9	9.9e-09	1
CPXA	215	247	HWI-700370F:168:C7JUKANXX:6:2207:18578:75463	aminoglycoside:aminocoumarin	NP_312864.1|FEATURES|cpxA|aminoglycoside:aminocoumarin|cpxA	0.999461238572	90.9	33	61.2	6.2e-11	1
ACRB	11	43	HWI-700370F:168:C7JUKANXX:6:2110:9950:79796	multidrug	NP_706355|FEATURES|acrB|multidrug|acrB	1.0	87.9	33	65.1	4.3e-12	1
EPTA	239	271	HWI-700370F:168:C7JUKANXX:6:2311:2044:52302	peptide	BAE78116.1|FEATURES|eptA|peptide|eptA	0.999999915931	81.8	33	58.9	3.1e-10	1
ACRB	774	804	HWI-700370F:168:C7JUKANXX:6:1316:15623:36668	multidrug	gi:485731880:ref:WP_001359514.1:|FEATURES|acrB|multidrug|acrB	0.999999999291	74.2	31	57.0	1.2e-09	1
ADEL	134	166	HWI-700370F:168:C7JUKANXX:6:2101:12187:3486	multidrug	ALH22601.1|FEATURES|adeL|multidrug|adeL	0.999999245814	69.7	33	48.5	4.2e-07	1
TOLC	239	271	HWI-700370F:168:C7JUKANXX:6:2206:19051:66208	multidrug	gi:751932569:ref:WP_041147277.1:|FEATURES|TolC|multidrug|TolC	1.0	81.8	33	57.8	6.9e-10	1
ROSB	234	266	HWI-700370F:168:C7JUKANXX:6:1309:5668:45885	fosmidomycin	YP_001477377|FEATURES|rosB|fosmidomycin|rosB	1.0	97.0	33	66.2	1.9e-12	1
MDTC	467	499	HWI-700370F:168:C7JUKANXX:6:2214:12969:77187	multidrug	gi:857586087:emb:CRL63209.1:|FEATURES|mdtC|multidrug|mdtC	0.99999998907	72.7	33	48.1	5.4e-07	1
ACRB	490	522	HWI-700370F:168:C7JUKANXX:6:2116:14456:92853	multidrug	gi:812045371:emb:CRH28493.1:|FEATURES|acrB|multidrug|acrB	0.999999998587	97.0	33	75.1	4.1e-15	1
ACRB	608	640	HWI-700370F:168:C7JUKANXX:6:1203:17567:22008	multidrug	ZP_04627600|FEATURES|acrB|multidrug|acrB	1.0	66.7	33	57.0	1.2e-09	1
OQXB	987	1019	HWI-700370F:168:C7JUKANXX:6:1110:14152:70328	multidrug	YP_001693238|FEATURES|oqxB|multidrug|oqxB	1.0	97.0	33	65.1	4.3e-12	1
VGAC	39	71	HWI-700370F:168:C7JUKANXX:6:2305:6315:61338	MLS	AMP35312.1|FEATURES|vgaC|MLS|vgaC	0.999999673876	90.9	33	67.8	6.6e-13	1
OQXB	919	951	HWI-700370F:168:C7JUKANXX:6:2304:8115:58304	multidrug	YP_001693238|FEATURES|oqxB|multidrug|oqxB	1.0	97.0	33	67.4	8.6e-13	1
EPTA	298	330	HWI-700370F:168:C7JUKANXX:6:1315:14953:8073	peptide	BAE78116.1|FEATURES|eptA|peptide|eptA	0.999999997386	78.8	33	60.8	8.1e-11	1
ADEL	100	131	HWI-700370F:168:C7JUKANXX:6:2205:6821:21659	multidrug	ALH22601.1|FEATURES|adeL|multidrug|adeL	0.999999093597	62.5	32	45.4	3.5e-06	1
EMRR	30	62	HWI-700370F:168:C7JUKANXX:6:1101:18590:51556	fluoroquinolone	NP_417169.1|FEATURES|emrR|fluoroquinolone|emrR	0.999983227162	93.9	33	65.9	2.5e-12	1
PENA	422	454	HWI-700370F:168:C7JUKANXX:6:2211:10273:80348	beta-lactam	ZP_04656349|FEATURES|penA|beta-lactam|penA	1.0	90.9	33	72.4	2.7e-14	1
OMPR	69	101	HWI-700370F:168:C7JUKANXX:6:2211:6506:2890	multidrug	NC_008702.1.4607594.p01|FEATURES|ompR|multidrug|ompR	0.999999977444	69.7	33	55.5	3.4e-09	1
OMPF	134	167	HWI-700370F:168:C7JUKANXX:6:2102:11757:17901	multidrug	gi:823296122:ref:WP_047051707.1:|FEATURES|ompF|multidrug|ompF	0.99996255439	70.6	34	50.1	1.4e-07	1
DFRA3	18	49	HWI-700370F:168:C7JUKANXX:6:2212:13801:51715	diaminopyrimidine	AAA25550.1|FEATURES|dfrA3|diaminopyrimidine|dfrA3	0.9997632227	65.6	32	47.0	1.2e-06	1
PENA	425	457	HWI-700370F:168:C7JUKANXX:6:1215:12315:46296	beta-lactam	ZP_04656349|FEATURES|penA|beta-lactam|penA	1.0	72.7	33	57.4	9.0e-10	1
BCR-1	57	89	HWI-700370F:168:C7JUKANXX:6:1206:11293:80910	bicyclomycin	ALV80601.1|FEATURES|bcr-1|bicyclomycin|bcr-1	0.99998015652	69.7	33	50.8	8.4e-08	1
SDIA	29	59	HWI-700370F:168:C7JUKANXX:6:1309:14274:11709	unclassified	gi:695763851:ref:WP_032686892.1:|FEATURES|sdiA|unclassified|sdiA	0.999998846903	64.5	31	44.3	7.8e-06	1
MDTK	42	74	HWI-700370F:168:C7JUKANXX:6:1212:10651:88705	fluoroquinolone	AML99881.1|FEATURES|MdtK|fluoroquinolone|MdtK	0.999997610291	97.0	33	67.4	8.6e-13	1
MULTIDRUG_ABC_TRANSPORTER	466	498	HWI-700370F:168:C7JUKANXX:6:2115:4733:30048	multidrug	gi:1031799645:ref:WP_064138838.1:|FEATURES|multidrug_ABC_transporter|multidrug|multidrug_ABC_transporter	1.0	78.8	33	52.8	2.2e-08	1
OMPR	24	56	HWI-700370F:168:C7JUKANXX:6:1206:10078:94530	multidrug	CP000034.1.gene3672.p01|FEATURES|ompR|multidrug|ompR	0.999999029912	97.0	33	64.3	7.3e-12	1
MULTIDRUG_ABC_TRANSPORTER	478	509	HWI-700370F:168:C7JUKANXX:6:2315:1340:68739	multidrug	gi:686364868:ref:WP_031893738.1:|FEATURES|multidrug_ABC_transporter|multidrug|multidrug_ABC_transporter	1.0	68.8	32	48.5	4.2e-07	1
MDTG	125	157	HWI-700370F:168:C7JUKANXX:6:1216:3653:26994	multidrug	gi:727184277:ref:WP_033646458.1:|FEATURES|mdtG|multidrug|mdtG	1.0	63.6	33	49.7	1.9e-07	1
TOLC	426	458	HWI-700370F:168:C7JUKANXX:6:1114:5423:94831	multidrug	gi:295097552:emb:CBK86642.1:|FEATURES|TolC|multidrug|TolC	1.0	78.8	33	54.7	5.8e-09	1
ESCHERICHIA_COLI_LAMB	329	360	HWI-700370F:168:C7JUKANXX:6:2210:17544:80278	multidrug	BAB38442|FEATURES|Escherichia_coli_LamB|multidrug|Escherichia_coli_LamB	0.999996941163	75.0	32	63.2	1.6e-11	1
BICYCLOMYCIN-MULTIDRUG_EFFLUX_PROTEIN_BCR	265	296	HWI-700370F:168:C7JUKANXX:6:1314:8669:88918	multidrug	YP_001437159|FEATURES|bicyclomycin-multidrug_efflux_protein_bcr|multidrug|bicyclomycin-multidrug_efflux_protein_bcr	0.99999582601	62.5	32	45.8	2.7e-06	1
TET36	54	86	HWI-700370F:168:C7JUKANXX:6:2206:16460:47805	tetracycline	AJ514254.gene.p01|FEATURES|tet36|tetracycline|tet36	0.999999999996	63.6	33	50.1	1.4e-07	1
ACRB	813	844	HWI-700370F:168:C7JUKANXX:6:2308:11591:25529	multidrug	gi:485731880:ref:WP_001359514.1:|FEATURES|acrB|multidrug|acrB	0.999999999745	71.9	32	52.0	3.8e-08	1
OQXB	435	467	HWI-700370F:168:C7JUKANXX:6:2105:6859:3992	multidrug	YP_001693238|FEATURES|oqxB|multidrug|oqxB	1.0	100.0	33	66.2	1.9e-12	1
ROSB	112	144	HWI-700370F:168:C7JUKANXX:6:1112:1999:7240	fosmidomycin	ZP_04615639|FEATURES|rosB|fosmidomycin|rosB	1.0	93.9	33	66.2	1.9e-12	1
VANR	86	117	HWI-700370F:168:C7JUKANXX:6:1114:9993:29325	glycopeptide	gi:1045412091:ref:WP_065484665.1:|FEATURES|vanR|glycopeptide|vanR	1.0	75.0	32	53.9	9.9e-09	1
CMX	218	248	HWI-700370F:168:C7JUKANXX:6:1310:19626:100322	beta-lactam	HM544039.1.gene1.p1|FEATURES|CMY-54|beta-lactam|CMX	1.0	74.2	31	50.4	1.1e-07	1
ACRB	398	430	HWI-700370F:168:C7JUKANXX:6:2304:4659:7347	multidrug	gi:657862827:ref:WP_029568496.1:|FEATURES|acrB|multidrug|acrB	1.0	100.0	33	65.1	4.3e-12	1
ESCHERICHIA_COLI_LAMB	37	67	HWI-700370F:168:C7JUKANXX:6:1216:17815:45969	multidrug	BAB38442|FEATURES|Escherichia_coli_LamB|multidrug|Escherichia_coli_LamB	0.999997677705	96.8	31	70.5	1.0e-13	1
ACRB	968	1000	HWI-700370F:168:C7JUKANXX:6:2303:13001:66124	multidrug	gi:485731880:ref:WP_001359514.1:|FEATURES|acrB|multidrug|acrB	1.0	90.9	33	62.4	2.8e-11	1
RPOB2	781	813	HWI-700370F:168:C7JUKANXX:6:1211:18086:91119	multidrug	BAD59497.1|FEATURES|rpoB2|multidrug|rpoB2	0.999999442502	87.9	33	60.8	8.1e-11	1
MDTK	357	389	HWI-700370F:168:C7JUKANXX:6:1316:7174:8019	multidrug	gi:1004039946:ref:WP_061495278.1:|FEATURES|mdtK|multidrug|mdtK	1.0	97.0	33	64.3	7.3e-12	1
EMRB	53	85	HWI-700370F:168:C7JUKANXX:6:1115:16949:5272	multidrug	gi:896109343:ref:WP_049139088.1:|FEATURES|emrB|multidrug|emrB	0.999990878449	90.9	33	68.6	3.9e-13	1
TOLC	146	178	HWI-700370F:168:C7JUKANXX:6:2304:5700:70434	multidrug	gi:908715920:ref:WP_049847444.1:|FEATURES|TolC|multidrug|TolC	1.0	93.9	33	65.5	3.3e-12	1
ACRB	861	893	HWI-700370F:168:C7JUKANXX:6:2307:5712:18494	multidrug	gi:446414955:ref:WP_000492810.1:|FEATURES|acrB|multidrug|acrB	1.0	81.8	33	58.2	5.2e-10	1
MEXE	99	130	HWI-700370F:168:C7JUKANXX:6:1101:17055:48932	multidrug	gi:749610452:ref:WP_040232688.1:|FEATURES|mexE|multidrug|mexE	1.0	78.1	32	52.4	2.9e-08	1
ACRB	359	391	HWI-700370F:168:C7JUKANXX:6:2309:16727:97986	multidrug	gi:447055218:ref:WP_001132474.1:|FEATURES|acrB|multidrug|acrB	1.0	84.8	33	60.1	1.4e-10	1
ACRB	234	266	HWI-700370F:168:C7JUKANXX:6:2207:2397:100649	multidrug	gi:495735716:ref:WP_008460295.1:|FEATURES|acrB|multidrug|acrB	0.999999717931	75.8	33	51.6	4.9e-08	1
BCR-1	57	89	HWI-700370F:168:C7JUKANXX:6:2115:11838:13973	bicyclomycin	ALV80601.1|FEATURES|bcr-1|bicyclomycin|bcr-1	0.99998015652	69.7	33	50.8	8.4e-08	1
OQXB	751	783	HWI-700370F:168:C7JUKANXX:6:2211:11515:10194	multidrug	YP_001693238|FEATURES|oqxB|multidrug|oqxB	1.0	87.9	33	66.2	1.9e-12	1
PENA	550	581	HWI-700370F:168:C7JUKANXX:6:2214:19926:23504	beta-lactam	ZP_02346204|FEATURES|penA|beta-lactam|penA	1.0	68.8	32	47.0	1.2e-06	1
MDFA	46	78	HWI-700370F:168:C7JUKANXX:6:1309:14136:45143	multidrug	gi:927044729:gb:ALD75936.1:|FEATURES|mdfA|multidrug|mdfA	1.0	75.8	33	57.4	9.0e-10	1
RPOB2	1050	1082	HWI-700370F:168:C7JUKANXX:6:2311:8282:71616	multidrug	BAD59497.1|FEATURES|rpoB2|multidrug|rpoB2	0.999999454486	81.8	33	61.6	4.7e-11	1
TOLC	163	194	HWI-700370F:168:C7JUKANXX:6:2213:3251:101269	multidrug	gi:487631273:ref:WP_001739619.1:|FEATURES|TolC|multidrug|TolC	1.0	100.0	32	64.3	7.3e-12	1
OQXB	109	141	HWI-700370F:168:C7JUKANXX:6:1203:21207:36035	multidrug	YP_001693238|FEATURES|oqxB|multidrug|oqxB	1.0	97.0	33	63.9	9.6e-12	1
ESCHERICHIA_COLI_LAMB	48	80	HWI-700370F:168:C7JUKANXX:6:1304:6127:6927	multidrug	BAB38442|FEATURES|Escherichia_coli_LamB|multidrug|Escherichia_coli_LamB	0.999997756337	97.0	33	71.6	4.6e-14	1
MACB	129	161	HWI-700370F:168:C7JUKANXX:6:2307:21181:88270	MLS	gi:446110335:ref:WP_000188190.1:|FEATURES|macB|MLS|macB	1.0	60.6	33	46.6	1.6e-06	1
OMPF	6	38	HWI-700370F:168:C7JUKANXX:6:1207:12372:84848	multidrug	gi:504720116:ref:WP_014907218.1:|FEATURES|ompF|multidrug|ompF	0.999999980036	66.7	33	45.8	2.7e-06	1
MSBA	130	161	HWI-700370F:168:C7JUKANXX:6:1312:2464:86850	nitroimidazole	NP_415434.1|FEATURES|msbA|nitroimidazole|msbA	0.999847913708	96.9	32	62.0	3.6e-11	1
KLEBSIELLA_PNEUMONIAE_OMPK36	234	266	HWI-700370F:168:C7JUKANXX:6:2203:2625:49187	beta-lactam	YP_005228001.1|FEATURES|Klebsiella_pneumoniae_OmpK36|beta-lactam|Klebsiella_pneumoniae_OmpK36	0.999881234248	72.7	33	53.1	1.7e-08	1
EMRD	244	275	HWI-700370F:168:C7JUKANXX:6:1314:6829:42918	multidrug	ZP_02901431|FEATURES|emrD|multidrug|emrD	1.0	78.1	32	55.5	3.4e-09	1
VGAC	40	72	HWI-700370F:168:C7JUKANXX:6:2213:18367:77434	MLS	AMP35312.1|FEATURES|vgaC|MLS|vgaC	0.999999538817	81.8	33	63.2	1.6e-11	1
OMPR	57	89	HWI-700370F:168:C7JUKANXX:6:1110:7478:45802	multidrug	CP000034.1.gene3672.p01|FEATURES|ompR|multidrug|ompR	0.999999064858	93.9	33	65.1	4.3e-12	1
MDTK	141	173	HWI-700370F:168:C7JUKANXX:6:1102:9238:23864	multidrug	gi:693113188:ref:WP_032264335.1:|FEATURES|mdtK|multidrug|mdtK	1.0	87.9	33	66.6	1.5e-12	1
ACRB	826	858	HWI-700370F:168:C7JUKANXX:6:1202:9626:38143	multidrug	gi:485731880:ref:WP_001359514.1:|FEATURES|acrB|multidrug|acrB	0.999999999725	72.7	33	52.0	3.8e-08	1
MDTL	301	332	HWI-700370F:168:C7JUKANXX:6:1102:1822:11796	multidrug	gi:446988854:ref:WP_001066110.1:|FEATURES|mdtL|multidrug|mdtL	0.999998480093	65.6	32	45.1	4.6e-06	1
TOLC	143	175	HWI-700370F:168:C7JUKANXX:6:1315:5933:95731	multidrug	gi:896284460:ref:WP_049268309.1:|FEATURES|TolC|multidrug|TolC	1.0	93.9	33	65.5	3.3e-12	1
MAJOR_FACILITATOR_SUPERFAMILY_TRANSPORTER	388	420	HWI-700370F:168:C7JUKANXX:6:1108:9677:35472	multidrug	CP001918.1.gene2931.p01|FEATURES|major_facilitator_superfamily_transporter|multidrug|major_facilitator_superfamily_transporter	0.999998840148	87.9	33	61.2	6.2e-11	1
ACRB	296	328	HWI-700370F:168:C7JUKANXX:6:2112:10138:57431	multidrug	gi:780021998:ref:WP_045440626.1:|FEATURES|acrB|multidrug|acrB	1.0	90.9	33	65.1	4.3e-12	1
MDTC	648	680	HWI-700370F:168:C7JUKANXX:6:2306:1101:64297	multidrug	CP001918.1.gene3441.p01|FEATURES|mdtC|multidrug|mdtC	0.999999401956	60.6	33	50.1	1.4e-07	1
EMRB	171	202	HWI-700370F:168:C7JUKANXX:6:2215:7396:31914	multidrug	gi:489922618:ref:WP_003825966.1:|FEATURES|emrB|multidrug|emrB	0.999999960933	87.5	32	57.4	9.0e-10	1
BICYCLOMYCIN-MULTIDRUG_EFFLUX_PROTEIN_BCR	209	240	HWI-700370F:168:C7JUKANXX:6:1206:15255:32788	multidrug	YP_689681|FEATURES|bicyclomycin-multidrug_efflux_protein_bcr|multidrug|bicyclomycin-multidrug_efflux_protein_bcr	1.0	81.2	32	60.1	1.4e-10	1
MDTG	53	85	HWI-700370F:168:C7JUKANXX:6:1211:19363:30878	multidrug	gi:490851190:ref:WP_004713249.1:|FEATURES|mdtG|multidrug|mdtG	1.0	78.8	33	58.9	3.1e-10	1
PENA	257	289	HWI-700370F:168:C7JUKANXX:6:1309:8215:6454	beta-lactam	ZP_04656349|FEATURES|penA|beta-lactam|penA	1.0	69.7	33	50.1	1.4e-07	1
TET34	105	137	HWI-700370F:168:C7JUKANXX:6:1216:2124:56445	tetracycline	Q8DF90|FEATURES|tet34|tetracycline|tet34	1.0	60.6	33	51.2	6.4e-08	1
ACRB	875	907	HWI-700370F:168:C7JUKANXX:6:2105:5836:9917	multidrug	gi:727178815:ref:WP_033642107.1:|FEATURES|acrB|multidrug|acrB	1.0	90.9	33	64.3	7.3e-12	1
MEXK	428	460	HWI-700370F:168:C7JUKANXX:6:1116:8942:90072	multidrug	AAG07064.1|FEATURES|MexK|multidrug|MexK	0.999999333604	63.6	33	47.0	1.2e-06	1
MDTK	408	439	HWI-700370F:168:C7JUKANXX:6:1208:4703:68388	fluoroquinolone	AML99881.1|FEATURES|MdtK|fluoroquinolone|MdtK	0.999984228446	71.9	32	52.8	2.2e-08	1
MACB	145	177	HWI-700370F:168:C7JUKANXX:6:2109:19512:20337	MLS	gi:895865878:ref:WP_048974758.1:|FEATURES|macB|MLS|macB	1.0	69.7	33	47.0	1.2e-06	1
PENA	411	443	HWI-700370F:168:C7JUKANXX:6:1202:19482:51839	beta-lactam	ZP_04656349|FEATURES|penA|beta-lactam|penA	1.0	87.9	33	68.6	3.9e-13	1
ESCHERICHIA_COLI_LAMB	244	275	HWI-700370F:168:C7JUKANXX:6:2110:13054:49969	multidrug	BAB38442|FEATURES|Escherichia_coli_LamB|multidrug|Escherichia_coli_LamB	0.999995019352	75.0	32	57.0	1.2e-09	1
MSBA	293	325	HWI-700370F:168:C7JUKANXX:6:1103:7086:6814	nitroimidazole	NP_415434.1|FEATURES|msbA|nitroimidazole|msbA	0.999905706421	93.9	33	64.7	5.6e-12	1
ACRB	725	757	HWI-700370F:168:C7JUKANXX:6:2212:19478:10641	multidrug	gi:485731880:ref:WP_001359514.1:|FEATURES|acrB|multidrug|acrB	0.99993465529	78.8	33	60.8	8.1e-11	1
VGAC	10	42	HWI-700370F:168:C7JUKANXX:6:1206:5272:82728	MLS	AMP35312.1|FEATURES|vgaC|MLS|vgaC	0.99999962465	90.9	33	65.9	2.5e-12	1
EMRB	428	460	HWI-700370F:168:C7JUKANXX:6:2207:10488:98345	multidrug	gi:917770481:ref:WP_052284485.1:|FEATURES|emrB|multidrug|emrB	0.999999573389	72.7	33	56.6	1.5e-09	1
CPXA	393	425	HWI-700370F:168:C7JUKANXX:6:2205:11088:87265	aminoglycoside:aminocoumarin	NP_312864.1|FEATURES|cpxA|aminoglycoside:aminocoumarin|cpxA	0.999793755126	100.0	33	70.9	7.8e-14	1
COB(I)ALAMIN_ADENOLSYLTRANSFERASE	62	94	HWI-700370F:168:C7JUKANXX:6:2106:18630:48198	unclassified	gi:447201622:ref:WP_001278878.1:|FEATURES|cob(I)alamin_adenolsyltransferase|unclassified|cob(I)alamin_adenolsyltransferase	1.0	87.9	33	69.3	2.3e-13	1
ADEJ	885	916	HWI-700370F:168:C7JUKANXX:6:2316:8693:81254	multidrug	NC_011586.7045444.p01|FEATURES|adeJ|multidrug|adeJ	1.0	84.4	32	61.6	4.7e-11	1
MACB	141	173	HWI-700370F:168:C7JUKANXX:6:2306:15190:7657	MLS	gi:545231548:ref:WP_021531156.1:|FEATURES|macB|MLS|macB	1.0	66.7	33	46.2	2.1e-06	1
ACRB	737	768	HWI-700370F:168:C7JUKANXX:6:2208:14726:3018	multidrug	AAQ21216|FEATURES|acrB|multidrug|acrB	1.0	100.0	32	67.4	8.6e-13	1
MDTE	250	280	HWI-700370F:168:C7JUKANXX:6:2103:8014:18905	multidrug	ZP_02901198|FEATURES|mdtE|multidrug|mdtE	1.0	87.1	31	59.3	2.4e-10	1
ACRB	723	755	HWI-700370F:168:C7JUKANXX:6:2301:12068:66243	multidrug	CP002695.1.gene992.p01|FEATURES|acrB|multidrug|acrB	0.999999790062	81.8	33	60.5	1.1e-10	1
MEXK	362	394	HWI-700370F:168:C7JUKANXX:6:1311:3561:86012	multidrug	AAG07064.1|FEATURES|MexK|multidrug|MexK	0.999999252533	69.7	33	45.1	4.6e-06	1
EMRK	285	315	HWI-700370F:168:C7JUKANXX:6:2115:19392:74539	multidrug	gi:742917254:ref:WP_039022713.1:|FEATURES|emrK|multidrug|emrK	0.999999999309	64.5	31	47.8	7.1e-07	1
OMPF	81	112	HWI-700370F:168:C7JUKANXX:6:2109:16292:52654	multidrug	gi:823296122:ref:WP_047051707.1:|FEATURES|ompF|multidrug|ompF	0.999999999997	87.5	32	61.2	6.2e-11	1
ESCHERICHIA_COLI_LAMB	132	163	HWI-700370F:168:C7JUKANXX:6:1114:2628:48255	multidrug	BAB38442|FEATURES|Escherichia_coli_LamB|multidrug|Escherichia_coli_LamB	0.999997783316	90.6	32	72.0	3.5e-14	1
ACRB	586	618	HWI-700370F:168:C7JUKANXX:6:1104:4933:7106	multidrug	gi:485731880:ref:WP_001359514.1:|FEATURES|acrB|multidrug|acrB	0.999999992948	66.7	33	53.9	9.9e-09	1
OQXA	299	330	HWI-700370F:168:C7JUKANXX:6:2301:17854:31709	multidrug	YP_001693237.1|FEATURES|oqxA|multidrug|oqxA	0.999998334149	90.6	32	62.8	2.1e-11	1
ACRD	121	153	HWI-700370F:168:C7JUKANXX:6:1308:10014:68785	aminoglycoside	YP_490697.1|FEATURES|acrD|aminoglycoside|acrD	0.835484788157	84.8	33	59.7	1.8e-10	1
TETM	65	97	HWI-700370F:168:C7JUKANXX:6:2102:11591:45228	tetracycline	AAR29970|FEATURES|tetM|tetracycline|tetM	1.0	63.6	33	46.2	2.1e-06	1
YOJI	481	512	HWI-700370F:168:C7JUKANXX:6:2216:5968:42685	peptide	NP_416715.1|FEATURES|YojI|peptide|YojI	0.999999783433	75.0	32	57.0	1.2e-09	1
TET34	114	145	HWI-700370F:168:C7JUKANXX:6:2104:8904:56115	tetracycline	ZP_02197344|FEATURES|tet34|tetracycline|tet34	1.0	68.8	32	58.5	4.0e-10	1
MEXB	81	113	HWI-700370F:168:C7JUKANXX:6:1208:16992:96005	multidrug	gi:552491341:gb:ERX48481.1:|FEATURES|mexB|multidrug|mexB	1.0	75.8	33	55.8	2.6e-09	1
EPTA	302	334	HWI-700370F:168:C7JUKANXX:6:1307:5778:79442	peptide	BAE78116.1|FEATURES|eptA|peptide|eptA	0.999999998589	87.9	33	68.2	5.1e-13	1
PBP-1A	173	205	HWI-700370F:168:C7JUKANXX:6:1115:18461:53219	beta-lactam	YP_001292390|FEATURES|PBP-1A|beta-lactam|PBP-1A	1.0	69.7	33	51.2	6.4e-08	1
PENA	511	543	HWI-700370F:168:C7JUKANXX:6:1109:11951:85159	beta-lactam	ZP_04656349|FEATURES|penA|beta-lactam|penA	1.0	90.9	33	68.2	5.1e-13	1
CPXA	325	356	HWI-700370F:168:C7JUKANXX:6:1215:9640:86808	aminoglycoside:aminocoumarin	NP_312864.1|FEATURES|cpxA|aminoglycoside:aminocoumarin|cpxA	0.999461238572	78.1	32	61.2	6.2e-11	1
OMP36	99	130	HWI-700370F:168:C7JUKANXX:6:2213:7320:71814	multidrug	AF336095.1.gene1.p01|FEATURES|omp36|multidrug|omp36	0.950003434109	84.4	32	65.9	2.5e-12	1
PBP-1A	167	199	HWI-700370F:168:C7JUKANXX:6:1216:3910:26920	beta-lactam	YP_001292390|FEATURES|PBP-1A|beta-lactam|PBP-1A	1.0	66.7	33	50.8	8.4e-08	1
MSBA	121	153	HWI-700370F:168:C7JUKANXX:6:2104:9193:12726	nitroimidazole	NP_415434.1|FEATURES|msbA|nitroimidazole|msbA	0.999885043313	97.0	33	62.8	2.1e-11	1
RPOB2	1042	1074	HWI-700370F:168:C7JUKANXX:6:1302:14791:7578	multidrug	BAD59497.1|FEATURES|rpoB2|multidrug|rpoB2	0.999999519392	87.9	33	66.6	1.5e-12	1
MSBA	108	140	HWI-700370F:168:C7JUKANXX:6:1204:20453:18539	nitroimidazole	NP_415434.1|FEATURES|msbA|nitroimidazole|msbA	0.999905706421	97.0	33	65.1	4.3e-12	1
EMRB	131	163	HWI-700370F:168:C7JUKANXX:6:1310:17247:89798	multidrug	gi:920021424:ref:WP_052936095.1:|FEATURES|emrB|multidrug|emrB	0.999916045707	93.9	33	68.6	3.9e-13	1
EFRA	402	432	HWI-700370F:168:C7JUKANXX:6:2207:5362:58775	multidrug	CDO61513.1|FEATURES|efrA|multidrug|efrA	0.999999588835	64.5	31	45.4	3.5e-06	1
ACRB	322	353	HWI-700370F:168:C7JUKANXX:6:1310:19701:3217	multidrug	gi:485731880:ref:WP_001359514.1:|FEATURES|acrB|multidrug|acrB	0.999999987702	71.9	32	48.1	5.4e-07	1
PENA	283	315	HWI-700370F:168:C7JUKANXX:6:1315:13974:93834	beta-lactam	ZP_04656349|FEATURES|penA|beta-lactam|penA	1.0	66.7	33	46.2	2.1e-06	1
ESCHERICHIA_COLI_LAMB	235	267	HWI-700370F:168:C7JUKANXX:6:2211:10654:87623	multidrug	BAB38442|FEATURES|Escherichia_coli_LamB|multidrug|Escherichia_coli_LamB	0.999993925439	81.8	33	65.1	4.3e-12	1
ACRA	305	337	HWI-700370F:168:C7JUKANXX:6:1204:10830:28326	multidrug	ZP_02656523|FEATURES|acrA|multidrug|acrA	1.0	78.8	33	54.7	5.8e-09	1
ESCHERICHIA_COLI_LAMB	207	238	HWI-700370F:168:C7JUKANXX:6:2305:10262:6001	multidrug	BAB38442|FEATURES|Escherichia_coli_LamB|multidrug|Escherichia_coli_LamB	0.999996277787	81.2	32	58.9	3.1e-10	1
EPTA	55	87	HWI-700370F:168:C7JUKANXX:6:1316:10674:56600	peptide	BAE78116.1|FEATURES|eptA|peptide|eptA	0.99999976169	72.7	33	50.4	1.1e-07	1
OPTRA	184	216	HWI-700370F:168:C7JUKANXX:6:2212:9176:36559	oxazolidinone	AKA86814|FEATURES|optrA|oxazolidinone|optrA	0.994105312073	63.6	33	48.9	3.2e-07	1
OQXB	63	95	HWI-700370F:168:C7JUKANXX:6:1113:11533:100778	multidrug	YP_001693238|FEATURES|oqxB|multidrug|oqxB	1.0	100.0	33	66.6	1.5e-12	1
TAEA	472	502	HWI-700370F:168:C7JUKANXX:6:2214:18669:44659	pleuromutilin	APB03219.1|FEATURES|TaeA|pleuromutilin|TaeA	0.999798861794	64.5	31	44.3	7.8e-06	1
CPXA	40	72	HWI-700370F:168:C7JUKANXX:6:2211:17189:97493	aminoglycoside:aminocoumarin	NP_312864.1|FEATURES|cpxA|aminoglycoside:aminocoumarin|cpxA	0.999673206859	84.8	33	66.2	1.9e-12	1
TRANSCRIPTIONAL_REGULATORY_PROTEIN_CPXR_CPXR	198	228	HWI-700370F:168:C7JUKANXX:6:1206:13666:76098	unclassified	CP001918.1.gene5135.p01|FEATURES|transcriptional_regulatory_protein_CpxR_cpxR|unclassified|transcriptional_regulatory_protein_CpxR_cpxR	1.0	96.8	31	70.5	1.0e-13	1
OQXB	187	218	HWI-700370F:168:C7JUKANXX:6:1314:6811:35518	multidrug	YP_001693238|FEATURES|oqxB|multidrug|oqxB	1.0	100.0	32	65.9	2.5e-12	1
PBP-1A	65	97	HWI-700370F:168:C7JUKANXX:6:1215:7752:62580	beta-lactam	YP_001290033|FEATURES|PBP-1A|beta-lactam|PBP-1A	1.0	69.7	33	55.5	3.4e-09	1
CMX	125	156	HWI-700370F:168:C7JUKANXX:6:1116:2561:100474	beta-lactam	GQ351345.1.gene1.p01|FEATURES|CMY-73|beta-lactam|CMX	1.0	78.1	32	58.5	4.0e-10	1
OMP36	152	184	HWI-700370F:168:C7JUKANXX:6:1108:14935:47866	multidrug	AF336097.1.gene1.p01|FEATURES|omp36|multidrug|omp36	0.87518703419	69.7	33	52.0	3.8e-08	1
EMRA	148	180	HWI-700370F:168:C7JUKANXX:6:1109:7557:90751	multidrug	gi:740422437:ref:WP_038255191.1:|FEATURES|emrA|multidrug|emrA	0.987391060668	87.9	33	61.2	6.2e-11	1
EPTA	455	487	HWI-700370F:168:C7JUKANXX:6:1210:5839:66636	peptide	BAE78116.1|FEATURES|eptA|peptide|eptA	1.0	87.9	33	68.2	5.1e-13	1
ACRB	589	621	HWI-700370F:168:C7JUKANXX:6:2205:20785:51171	multidrug	gi:485731880:ref:WP_001359514.1:|FEATURES|acrB|multidrug|acrB	0.999999999203	66.7	33	53.9	9.9e-09	1
BAER	70	102	HWI-700370F:168:C7JUKANXX:6:2110:10667:92845	multidrug	YP_490321.1|FEATURES|baeR|multidrug|baeR	0.999999999712	81.8	33	57.8	6.9e-10	1
VGAC	6	38	HWI-700370F:168:C7JUKANXX:6:1309:12993:50462	MLS	AMP35312.1|FEATURES|vgaC|MLS|vgaC	0.99999962465	87.9	33	65.9	2.5e-12	1
YOJI	165	197	HWI-700370F:168:C7JUKANXX:6:1201:7735:85265	peptide	NP_416715.1|FEATURES|YojI|peptide|YojI	0.999999569963	66.7	33	50.8	8.4e-08	1
OMPF	86	118	HWI-700370F:168:C7JUKANXX:6:2307:10000:14982	multidrug	gi:823296122:ref:WP_047051707.1:|FEATURES|ompF|multidrug|ompF	0.99999999964	90.9	33	66.6	1.5e-12	1
EPTA	63	95	HWI-700370F:168:C7JUKANXX:6:2201:12693:55479	peptide	BAE78116.1|FEATURES|eptA|peptide|eptA	0.999999711371	66.7	33	47.8	7.1e-07	1
TRIC	440	472	HWI-700370F:168:C7JUKANXX:6:1203:12387:55347	triclosan	NP_248848.1|FEATURES|TriC|triclosan|TriC	0.999999975166	66.7	33	50.4	1.1e-07	1
DFRA3	28	60	HWI-700370F:168:C7JUKANXX:6:2101:8117:88857	diaminopyrimidine	AAA25550.1|FEATURES|dfrA3|diaminopyrimidine|dfrA3	0.999850082823	75.8	33	51.6	4.9e-08	1
MDTP	59	89	HWI-700370F:168:C7JUKANXX:6:2302:13442:19247	multidrug	gi:693058885:ref:WP_032226462.1:|FEATURES|mdtP|multidrug|mdtP	0.999994707739	61.3	31	46.2	2.1e-06	1
KASUGAMYCIN_RESISTANCE_PROTEIN_KSGA	20	52	HWI-700370F:168:C7JUKANXX:6:1101:10564:76931	aminoglycoside	A7FMC1|FEATURES|kasugamycin_resistance_protein_ksgA|aminoglycoside|kasugamycin_resistance_protein_ksgA	1.0	81.8	33	57.0	1.2e-09	1
MDTE	87	119	HWI-700370F:168:C7JUKANXX:6:1205:5510:67911	multidrug	CP001918.1.gene3442.p01|FEATURES|mdtE|multidrug|mdtE	0.999999999991	87.9	33	63.2	1.6e-11	1
EMRR	64	96	HWI-700370F:168:C7JUKANXX:6:2310:2389:60545	fluoroquinolone	NP_417169.1|FEATURES|emrR|fluoroquinolone|emrR	0.999911938774	87.9	33	58.2	5.2e-10	1
OQXB	833	865	HWI-700370F:168:C7JUKANXX:6:1307:11657:41941	multidrug	YP_001693238|FEATURES|oqxB|multidrug|oqxB	0.999999135049	78.8	33	57.8	6.9e-10	1
MDTK	368	400	HWI-700370F:168:C7JUKANXX:6:1306:1654:38838	multidrug	gi:555107106:gb:ESM50626.1:|FEATURES|mdtK|multidrug|mdtK	1.0	90.9	33	68.9	3.0e-13	1
PENA	374	405	HWI-700370F:168:C7JUKANXX:6:2212:1673:97607	beta-lactam	ZP_04656349|FEATURES|penA|beta-lactam|penA	1.0	71.9	32	50.4	1.1e-07	1
OQXB	736	768	HWI-700370F:168:C7JUKANXX:6:1309:15498:21576	multidrug	YP_001693238|FEATURES|oqxB|multidrug|oqxB	1.0	93.9	33	65.9	2.5e-12	1
MSBA	439	471	HWI-700370F:168:C7JUKANXX:6:1312:17208:21730	nitroimidazole	NP_415434.1|FEATURES|msbA|nitroimidazole|msbA	0.999782101524	78.8	33	56.6	1.5e-09	1
MDTD	46	77	HWI-700370F:168:C7JUKANXX:6:1209:14075:17051	multidrug	gi:545277213:ref:WP_021564462.1:|FEATURES|mdtD|multidrug|mdtD	0.999999999956	84.4	32	58.2	5.2e-10	1
MDTD	16	48	HWI-700370F:168:C7JUKANXX:6:2106:9497:28387	multidrug	gi:134034159:sp:Q0T353.2:MDTD_SHIF8|FEATURES|mdtD|multidrug|mdtD	0.999999999985	81.8	33	58.9	3.1e-10	1
YOJI	464	494	HWI-700370F:168:C7JUKANXX:6:1312:12092:7814	peptide	NP_416715.1|FEATURES|YojI|peptide|YojI	0.99999981308	80.6	31	58.9	3.1e-10	1
MEXX	160	192	HWI-700370F:168:C7JUKANXX:6:2211:15985:52526	multidrug	gi:749597978:ref:WP_040222790.1:|FEATURES|mexX|multidrug|mexX	1.0	97.0	33	63.5	1.2e-11	1
YOJI	280	311	HWI-700370F:168:C7JUKANXX:6:1108:3179:33904	peptide	NP_416715.1|FEATURES|YojI|peptide|YojI	0.999999644526	78.1	32	51.2	6.4e-08	1
PENA	516	547	HWI-700370F:168:C7JUKANXX:6:1113:9509:67001	beta-lactam	ZP_04656349|FEATURES|penA|beta-lactam|penA	1.0	71.9	32	50.1	1.4e-07	1
MACB	145	177	HWI-700370F:168:C7JUKANXX:6:2308:10943:57466	MLS	gi:895865878:ref:WP_048974758.1:|FEATURES|macB|MLS|macB	1.0	69.7	33	47.0	1.2e-06	1
OMP36	156	188	HWI-700370F:168:C7JUKANXX:6:1211:19610:100970	multidrug	AF336097.1.gene1.p01|FEATURES|omp36|multidrug|omp36	0.99948356557	60.6	33	44.3	7.8e-06	1
EMRA	297	328	HWI-700370F:168:C7JUKANXX:6:1202:5530:95900	multidrug	gi:654549100:ref:WP_028016802.1:|FEATURES|emrA|multidrug|emrA	0.989963626764	93.8	32	64.3	7.3e-12	1
BAES	414	446	HWI-700370F:168:C7JUKANXX:6:1112:9312:49181	multidrug	BAA15934.1|FEATURES|baeS|multidrug|baeS	0.999999077726	84.8	33	59.3	2.4e-10	1
OQXA	172	203	HWI-700370F:168:C7JUKANXX:6:1206:2511:12300	multidrug	YP_001693237.1|FEATURES|oqxA|multidrug|oqxA	1.0	87.5	32	60.5	1.1e-10	1
PENA	302	333	HWI-700370F:168:C7JUKANXX:6:2115:15346:67977	beta-lactam	ZP_04656349|FEATURES|penA|beta-lactam|penA	1.0	87.5	32	60.5	1.1e-10	1
EMRA	49	80	HWI-700370F:168:C7JUKANXX:6:1204:5131:18071	multidrug	gi:763071034:ref:WP_043952516.1:|FEATURES|emrA|multidrug|emrA	0.984531729676	81.2	32	58.5	4.0e-10	1
ACRB	594	626	HWI-700370F:168:C7JUKANXX:6:2302:11723:38237	multidrug	ABR13271|FEATURES|acrB|multidrug|acrB	1.0	93.9	33	65.9	2.5e-12	1
OQXB	950	982	HWI-700370F:168:C7JUKANXX:6:1311:12296:24737	multidrug	YP_001693238|FEATURES|oqxB|multidrug|oqxB	1.0	93.9	33	63.2	1.6e-11	1
OQXB	437	469	HWI-700370F:168:C7JUKANXX:6:2106:11671:55571	multidrug	YP_001693238|FEATURES|oqxB|multidrug|oqxB	1.0	100.0	33	67.8	6.6e-13	1
EMRB	152	184	HWI-700370F:168:C7JUKANXX:6:1115:6979:62975	multidrug	gi:493870778:ref:WP_006817302.1:|FEATURES|emrB|multidrug|emrB	0.999993982444	90.9	33	73.2	1.6e-14	1
KLEBSIELLA_PNEUMONIAE_OMPK36	234	266	HWI-700370F:168:C7JUKANXX:6:2312:10595:19041	beta-lactam	YP_005228001.1|FEATURES|Klebsiella_pneumoniae_OmpK36|beta-lactam|Klebsiella_pneumoniae_OmpK36	0.999881234248	72.7	33	53.1	1.7e-08	1
YOJI	402	434	HWI-700370F:168:C7JUKANXX:6:2315:16497:34762	peptide	NP_416715.1|FEATURES|YojI|peptide|YojI	0.999999550921	66.7	33	48.9	3.2e-07	1
OMPF	51	82	HWI-700370F:168:C7JUKANXX:6:2110:8122:100391	multidrug	gi:15131544:emb:CAC48383.1:|FEATURES|ompF|multidrug|ompF	0.999606270424	68.8	32	58.9	3.1e-10	1
MSBA	350	382	HWI-700370F:168:C7JUKANXX:6:2312:15432:17951	nitroimidazole	NP_415434.1|FEATURES|msbA|nitroimidazole|msbA	0.995330186595	93.9	33	66.6	1.5e-12	1
ACRB	754	786	HWI-700370F:168:C7JUKANXX:6:1103:17266:53372	multidrug	gi:446414955:ref:WP_000492810.1:|FEATURES|acrB|multidrug|acrB	1.0	75.8	33	63.2	1.6e-11	1
MSBA	58	90	HWI-700370F:168:C7JUKANXX:6:1101:16920:42700	nitroimidazole	NP_415434.1|FEATURES|msbA|nitroimidazole|msbA	0.999864297662	75.8	33	61.2	6.2e-11	1
MAJOR_FACILITATOR_SUPERFAMILY_TRANSPORTER	489	521	HWI-700370F:168:C7JUKANXX:6:1309:8324:70350	multidrug	CP001918.1.gene2931.p01|FEATURES|major_facilitator_superfamily_transporter|multidrug|major_facilitator_superfamily_transporter	0.999998674628	81.8	33	57.8	6.9e-10	1
MAJOR_FACILITATOR_SUPERFAMILY_TRANSPORTER	50	81	HWI-700370F:168:C7JUKANXX:6:1303:6043:37237	multidrug	NC_010410.6002639.p01|FEATURES|major_facilitator_superfamily_transporter|multidrug|major_facilitator_superfamily_transporter	0.999998118466	62.5	32	47.4	9.3e-07	1
EMRB	299	331	HWI-700370F:168:C7JUKANXX:6:1214:8385:61977	multidrug	gi:486057056:ref:WP_001507824.1:|FEATURES|emrB|multidrug|emrB	0.999923932482	97.0	33	70.1	1.3e-13	1
OMPR	27	58	HWI-700370F:168:C7JUKANXX:6:1112:4289:23130	multidrug	CP000034.1.gene3672.p01|FEATURES|ompR|multidrug|ompR	0.999999011737	100.0	32	63.9	9.6e-12	1
MDTC	385	417	HWI-700370F:168:C7JUKANXX:6:2216:11560:78428	multidrug	gi:857778813:emb:CRL60249.1:|FEATURES|mdtC|multidrug|mdtC	0.971060146119	81.8	33	55.8	2.6e-09	1
RPOB2	404	434	HWI-700370F:168:C7JUKANXX:6:1310:16998:90441	multidrug	BAD59497.1|FEATURES|rpoB2|multidrug|rpoB2	0.999999186039	67.7	31	50.1	1.4e-07	1
ACRD	630	662	HWI-700370F:168:C7JUKANXX:6:2312:17073:63018	aminoglycoside	YP_490697.1|FEATURES|acrD|aminoglycoside|acrD	0.9999750067	63.6	33	45.1	4.6e-06	1
ACRB	258	290	HWI-700370F:168:C7JUKANXX:6:1201:14768:78228	multidrug	gi:495735716:ref:WP_008460295.1:|FEATURES|acrB|multidrug|acrB	0.999999861039	78.8	33	56.6	1.5e-09	1
PBP-1B	204	235	HWI-700370F:168:C7JUKANXX:6:2112:19219:80541	beta-lactam	YP_002467958|FEATURES|PBP-1B|beta-lactam|PBP-1B	0.999999997217	68.8	32	49.7	1.9e-07	1
MEXB	979	1011	HWI-700370F:168:C7JUKANXX:6:2314:2529:70779	multidrug	gi:759528585:ref:WP_043248665.1:|FEATURES|mexB|multidrug|mexB	1.0	90.9	33	63.2	1.6e-11	1
ACRB	216	247	HWI-700370F:168:C7JUKANXX:6:2111:12753:53945	multidrug	gi:812045371:emb:CRH28493.1:|FEATURES|acrB|multidrug|acrB	1.0	96.9	32	64.7	5.6e-12	1
ADEJ	212	244	HWI-700370F:168:C7JUKANXX:6:1213:16313:6724	multidrug	NC_011586.7045444.p01|FEATURES|adeJ|multidrug|adeJ	0.999971038759	81.8	33	58.9	3.1e-10	1
ACRB	582	614	HWI-700370F:168:C7JUKANXX:6:2307:18812:91738	multidrug	ABR13271|FEATURES|acrB|multidrug|acrB	1.0	93.9	33	63.9	9.6e-12	1
OMPF	232	262	HWI-700370F:168:C7JUKANXX:6:2106:3963:68710	multidrug	gi:377849761:gb:EHU14730.1:|FEATURES|ompF|multidrug|ompF	0.999999999395	77.4	31	58.5	4.0e-10	1
CAMP-REGULATORY_PROTEIN	8	40	HWI-700370F:168:C7JUKANXX:6:1102:18647:25189	unclassified	gi:490367208:ref:WP_004246872.1:|FEATURES|cAMP-regulatory_protein|unclassified|cAMP-regulatory_protein	0.951728067143	100.0	33	76.3	1.9e-15	1
TOLC	245	277	HWI-700370F:168:C7JUKANXX:6:1309:9946:85268	multidrug	gi:260218482:emb:CBA33641.1:|FEATURES|TolC|multidrug|TolC	1.0	84.8	33	57.0	1.2e-09	1
ACRB	773	804	HWI-700370F:168:C7JUKANXX:6:1315:9720:86874	multidrug	gi:485731880:ref:WP_001359514.1:|FEATURES|acrB|multidrug|acrB	0.999999999337	71.9	32	57.8	6.9e-10	1
EMRR	80	111	HWI-700370F:168:C7JUKANXX:6:2103:8038:12231	fluoroquinolone	NP_417169.1|FEATURES|emrR|fluoroquinolone|emrR	0.999982568663	96.9	32	65.5	3.3e-12	1
ACRD	661	691	HWI-700370F:168:C7JUKANXX:6:2308:17535:20405	aminoglycoside	YP_490697.1|FEATURES|acrD|aminoglycoside|acrD	0.999981415564	80.6	31	58.2	5.2e-10	1
EMRD	38	70	HWI-700370F:168:C7JUKANXX:6:2213:17618:7210	multidrug	YP_002846930|FEATURES|emrD|multidrug|emrD	1.0	78.8	33	55.8	2.6e-09	1
KASUGAMYCIN_RESISTANCE_PROTEIN_KSGA	139	171	HWI-700370F:168:C7JUKANXX:6:1302:13423:36847	aminoglycoside	YP_002240485|FEATURES|kasugamycin_resistance_protein_ksgA|aminoglycoside|kasugamycin_resistance_protein_ksgA	1.0	93.9	33	65.5	3.3e-12	1
MAJOR_FACILITATOR_SUPERFAMILY_TRANSPORTER	472	504	HWI-700370F:168:C7JUKANXX:6:1211:4818:78045	multidrug	CP001918.1.gene2931.p01|FEATURES|major_facilitator_superfamily_transporter|multidrug|major_facilitator_superfamily_transporter	0.999997549367	66.7	33	47.4	9.3e-07	1
ACRB	757	789	HWI-700370F:168:C7JUKANXX:6:1208:4644:94394	multidrug	CAL13137|FEATURES|acrB|multidrug|acrB	1.0	75.8	33	60.8	8.1e-11	1
ESCHERICHIA_COLI_LAMB	363	395	HWI-700370F:168:C7JUKANXX:6:2213:20453:32573	multidrug	BAB38442|FEATURES|Escherichia_coli_LamB|multidrug|Escherichia_coli_LamB	0.999997375952	87.9	33	67.0	1.1e-12	1
EMRD	51	82	HWI-700370F:168:C7JUKANXX:6:1110:20028:4455	multidrug	YP_002846930|FEATURES|emrD|multidrug|emrD	1.0	87.5	32	57.8	6.9e-10	1
PENA	195	227	HWI-700370F:168:C7JUKANXX:6:1110:6440:27430	beta-lactam	ZP_04656349|FEATURES|penA|beta-lactam|penA	1.0	87.9	33	63.5	1.2e-11	1
AMPC	348	380	HWI-700370F:168:C7JUKANXX:6:1208:11282:11538	beta-lactam	Y16785.1.gene1.p01|FEATURES|ampC|beta-lactam|ampC	1.0	72.7	33	58.9	3.1e-10	1
PBP-1B	438	470	HWI-700370F:168:C7JUKANXX:6:1303:20641:91695	beta-lactam	YP_002467958|FEATURES|PBP-1B|beta-lactam|PBP-1B	0.999999999068	78.8	33	55.8	2.6e-09	1
ROSB	435	466	HWI-700370F:168:C7JUKANXX:6:2211:14045:75895	fosmidomycin	YP_001477377|FEATURES|rosB|fosmidomycin|rosB	1.0	81.2	32	55.1	4.4e-09	1
MDTK	179	211	HWI-700370F:168:C7JUKANXX:6:2113:7665:64334	multidrug	YP_001438116|FEATURES|mdtK|multidrug|mdtK	1.0	93.9	33	75.1	4.1e-15	1
TRUNCATED_PUTATIVE_RESPONSE_REGULATOR_ARLR	77	109	HWI-700370F:168:C7JUKANXX:6:1314:17710:27809	unclassified	HE999704.1.gene1528.p01|FEATURES|truncated_putative_response_regulator_ArlR|unclassified|truncated_putative_response_regulator_ArlR	0.999999341754	60.6	33	48.1	5.4e-07	1
ROSB	308	339	HWI-700370F:168:C7JUKANXX:6:1105:9324:31602	fosmidomycin	ZP_04638974|FEATURES|rosB|fosmidomycin|rosB	1.0	96.9	32	62.0	3.6e-11	1
MDTK	274	306	HWI-700370F:168:C7JUKANXX:6:1210:2570:2590	multidrug	B7LQA4|FEATURES|mdtK|multidrug|mdtK	1.0	90.9	33	61.6	4.7e-11	1
VGAC	43	75	HWI-700370F:168:C7JUKANXX:6:1102:11675:63165	MLS	AMP35312.1|FEATURES|vgaC|MLS|vgaC	0.999999365011	75.8	33	59.3	2.4e-10	1
OMPR	393	425	HWI-700370F:168:C7JUKANXX:6:1208:18526:31630	multidrug	CP000034.1.gene3672.p01|FEATURES|ompR|multidrug|ompR	0.999998296563	75.8	33	53.1	1.7e-08	1
PENA	385	416	HWI-700370F:168:C7JUKANXX:6:1301:16205:73086	beta-lactam	ZP_04656349|FEATURES|penA|beta-lactam|penA	1.0	68.8	32	51.2	6.4e-08	1
EMRB	344	376	HWI-700370F:168:C7JUKANXX:6:1316:4019:81052	multidrug	gi:983459915:ref:WP_060619314.1:|FEATURES|emrB|multidrug|emrB	0.999989908157	100.0	33	77.8	6.4e-16	1
EMRB	58	90	HWI-700370F:168:C7JUKANXX:6:1102:20008:25451	multidrug	gi:839761818:gb:KMI34767.1:|FEATURES|emrB|multidrug|emrB	0.999932022007	84.8	33	64.3	7.3e-12	1
BAES	27	58	HWI-700370F:168:C7JUKANXX:6:2209:19065:62754	multidrug	BAA15934.1|FEATURES|baeS|multidrug|baeS	0.999999099078	81.2	32	60.1	1.4e-10	1
ACRB	575	607	HWI-700370F:168:C7JUKANXX:6:1113:19089:10626	multidrug	gi:485731880:ref:WP_001359514.1:|FEATURES|acrB|multidrug|acrB	0.999999992948	72.7	33	53.9	9.9e-09	1
MDTD	37	69	HWI-700370F:168:C7JUKANXX:6:1306:12840:83101	multidrug	NC_002695.1.916587.p01|FEATURES|mdtD|multidrug|mdtD	0.999999999976	81.8	33	56.2	2.0e-09	1
RPOB2	410	442	HWI-700370F:168:C7JUKANXX:6:2109:5894:70264	multidrug	BAD59497.1|FEATURES|rpoB2|multidrug|rpoB2	0.999999294172	69.7	33	53.1	1.7e-08	1
ACRB	290	322	HWI-700370F:168:C7JUKANXX:6:1213:5528:37077	multidrug	gi:485731880:ref:WP_001359514.1:|FEATURES|acrB|multidrug|acrB	0.999999999504	66.7	33	52.4	2.9e-08	1
BAES	140	171	HWI-700370F:168:C7JUKANXX:6:1305:8544:54168	multidrug	BAA15934.1|FEATURES|baeS|multidrug|baeS	0.999998877933	78.1	32	53.1	1.7e-08	1
BACA	135	167	HWI-700370F:168:C7JUKANXX:6:2112:11894:90322	bacitracin	ZP_04616832|FEATURES|bacA|bacitracin|bacA	1.0	87.9	33	65.9	2.5e-12	1
ROSB	98	129	HWI-700370F:168:C7JUKANXX:6:2212:2996:84448	fosmidomycin	ZP_04615639|FEATURES|rosB|fosmidomycin|rosB	1.0	84.4	32	58.9	3.1e-10	1
DNA-BINDING_PROTEIN_H-NS	8	39	HWI-700370F:168:C7JUKANXX:6:1215:1754:96256	unclassified	NC_002695.1.913113.p01|FEATURES|DNA-binding_protein_H-NS|unclassified|DNA-binding_protein_H-NS	0.999999999672	68.8	32	45.4	3.5e-06	1
TETA	446	477	HWI-700370F:168:C7JUKANXX:6:1214:13482:40288	tetracycline	gi:736993687:ref:WP_034989673.1:|FEATURES|tetA|tetracycline|tetA	0.999999932279	62.5	32	44.3	7.8e-06	1
EMRA	149	181	HWI-700370F:168:C7JUKANXX:6:2311:3057:90045	multidrug	gi:740422437:ref:WP_038255191.1:|FEATURES|emrA|multidrug|emrA	0.985183017599	87.9	33	61.2	6.2e-11	1
ESCHERICHIA_COLI_MIPA	38	69	HWI-700370F:168:C7JUKANXX:6:2208:15188:51889	multidrug	NP_310518|FEATURES|Escherichia_coli_mipA|multidrug|Escherichia_coli_mipA	0.999998600575	62.5	32	49.3	2.4e-07	1
OMPR	59	91	HWI-700370F:168:C7JUKANXX:6:2203:19336:19001	multidrug	CP000034.1.gene3672.p01|FEATURES|ompR|multidrug|ompR	0.999999029912	90.9	33	64.3	7.3e-12	1
SMEE	354	385	HWI-700370F:168:C7JUKANXX:6:1115:14365:50905	multidrug	YP_002706077|FEATURES|smeE|multidrug|smeE	1.0	93.8	32	62.4	2.8e-11	1
ACRB	485	516	HWI-700370F:168:C7JUKANXX:6:2310:14156:93903	multidrug	YP_001908403|FEATURES|acrB|multidrug|acrB	1.0	96.9	32	71.6	4.6e-14	1
OQXB	609	640	HWI-700370F:168:C7JUKANXX:6:2108:10956:30563	multidrug	YP_001693238|FEATURES|oqxB|multidrug|oqxB	0.999999328616	93.8	32	65.1	4.3e-12	1
ROSB	444	476	HWI-700370F:168:C7JUKANXX:6:1113:11885:25411	fosmidomycin	ZP_04612557|FEATURES|rosB|fosmidomycin|rosB	1.0	90.9	33	65.1	4.3e-12	1
PENA	531	563	HWI-700370F:168:C7JUKANXX:6:2101:5276:94518	beta-lactam	ZP_04656349|FEATURES|penA|beta-lactam|penA	1.0	87.9	33	65.9	2.5e-12	1
ACRB	965	995	HWI-700370F:168:C7JUKANXX:6:1113:19243:84529	multidrug	AAS61063|FEATURES|acrB|multidrug|acrB	0.99999995051	74.2	31	47.4	9.3e-07	1
OQXB	76	108	HWI-700370F:168:C7JUKANXX:6:2202:5312:35798	multidrug	YP_001693238|FEATURES|oqxB|multidrug|oqxB	1.0	100.0	33	69.7	1.7e-13	1
ACRB	369	400	HWI-700370F:168:C7JUKANXX:6:2312:10148:55344	multidrug	gi:446414955:ref:WP_000492810.1:|FEATURES|acrB|multidrug|acrB	1.0	93.8	32	60.1	1.4e-10	1
EMRR	108	140	HWI-700370F:168:C7JUKANXX:6:2106:18922:42938	fluoroquinolone	NP_417169.1|FEATURES|emrR|fluoroquinolone|emrR	0.999962002143	72.7	33	58.2	5.2e-10	1
OQXB	690	722	HWI-700370F:168:C7JUKANXX:6:1115:17899:3644	multidrug	YP_001693238|FEATURES|oqxB|multidrug|oqxB	0.999999954314	87.9	33	65.1	4.3e-12	1
ACRB	831	863	HWI-700370F:168:C7JUKANXX:6:2208:6602:35096	multidrug	CAL13137|FEATURES|acrB|multidrug|acrB	1.0	87.9	33	65.9	2.5e-12	1
MDFA	30	61	HWI-700370F:168:C7JUKANXX:6:1212:11184:56444	multidrug	gi:1044109257:emb:SBZ85298.1:|FEATURES|mdfA|multidrug|mdfA	0.999999998061	71.9	32	51.2	6.4e-08	1
TETA(60)	475	507	HWI-700370F:168:C7JUKANXX:6:1306:5763:89329	tetracycline	ANZ79240.1|FEATURES|tetA(60)|tetracycline|tetA(60)	0.999999997551	75.8	33	51.2	6.4e-08	1
MULTIDRUG_ABC_TRANSPORTER	546	577	HWI-700370F:168:C7JUKANXX:6:1101:11654:99189	multidrug	gi:860594225:ref:WP_048475168.1:|FEATURES|multidrug_ABC_transporter|multidrug|multidrug_ABC_transporter	0.999998423689	65.6	32	44.3	7.8e-06	1
MSBA	447	479	HWI-700370F:168:C7JUKANXX:6:1214:17951:69461	nitroimidazole	NP_415434.1|FEATURES|msbA|nitroimidazole|msbA	0.999799227028	81.8	33	57.4	9.0e-10	1
TRIC	429	461	HWI-700370F:168:C7JUKANXX:6:2315:15157:52983	triclosan	NP_248848.1|FEATURES|TriC|triclosan|TriC	0.999999988899	72.7	33	55.1	4.4e-09	1
EPTA	351	383	HWI-700370F:168:C7JUKANXX:6:2111:8451:50570	peptide	BAE78116.1|FEATURES|eptA|peptide|eptA	0.999999906833	78.8	33	62.0	3.6e-11	1
OQXB	506	536	HWI-700370F:168:C7JUKANXX:6:1105:11310:3347	multidrug	YP_001693238|FEATURES|oqxB|multidrug|oqxB	1.0	77.4	31	61.2	6.2e-11	1
EMRD	27	59	HWI-700370F:168:C7JUKANXX:6:2105:7547:94241	multidrug	ZP_03215830|FEATURES|emrD|multidrug|emrD	1.0	69.7	33	51.2	6.4e-08	1
TRANSCRIPTIONAL_REGULATORY_PROTEIN_CPXR_CPXR	71	102	HWI-700370F:168:C7JUKANXX:6:2203:3593:87136	unclassified	CP001918.1.gene5135.p01|FEATURES|transcriptional_regulatory_protein_CpxR_cpxR|unclassified|transcriptional_regulatory_protein_CpxR_cpxR	1.0	100.0	32	67.4	8.6e-13	1
PENA	37	69	HWI-700370F:168:C7JUKANXX:6:1204:20519:47347	beta-lactam	ZP_04656349|FEATURES|penA|beta-lactam|penA	1.0	66.7	33	47.8	7.1e-07	1
EMRD	44	76	HWI-700370F:168:C7JUKANXX:6:1308:6701:19099	multidrug	YP_002846930|FEATURES|emrD|multidrug|emrD	1.0	84.8	33	57.8	6.9e-10	1
VGAC	29	61	HWI-700370F:168:C7JUKANXX:6:1104:16138:22696	MLS	AMP35312.1|FEATURES|vgaC|MLS|vgaC	0.999999549388	84.8	33	63.5	1.2e-11	1
MEXB	390	422	HWI-700370F:168:C7JUKANXX:6:1202:8916:82916	multidrug	gi:565648659:ref:WP_023896298.1:|FEATURES|mexB|multidrug|mexB	1.0	90.9	33	61.2	6.2e-11	1
OMPF	88	119	HWI-700370F:168:C7JUKANXX:6:1305:18650:65131	multidrug	gi:742936434:ref:WP_039025717.1:|FEATURES|ompF|multidrug|ompF	0.999999981837	68.8	32	45.1	4.6e-06	1
TRANSCRIPTIONAL_REGULATORY_PROTEIN_CPXR_CPXR	171	202	HWI-700370F:168:C7JUKANXX:6:2315:6506:11555	unclassified	CP001138.1.gene4273.p01|FEATURES|transcriptional_regulatory_protein_CpxR_cpxR|unclassified|transcriptional_regulatory_protein_CpxR_cpxR	0.999999999989	100.0	32	67.4	8.6e-13	1
MEXT	21	53	HWI-700370F:168:C7JUKANXX:6:2106:6284:93173	multidrug	gi:1011730119:ref:WP_062573757.1:|FEATURES|mexT|multidrug|mexT	0.99999999384	66.7	33	45.1	4.6e-06	1
RPOB2	1016	1048	HWI-700370F:168:C7JUKANXX:6:1314:11917:65867	multidrug	BAD59497.1|FEATURES|rpoB2|multidrug|rpoB2	0.999999490761	84.8	33	64.3	7.3e-12	1
OMPR	353	385	HWI-700370F:168:C7JUKANXX:6:2311:9378:18526	multidrug	CP000034.1.gene3672.p01|FEATURES|ompR|multidrug|ompR	0.999998839659	78.8	33	60.5	1.1e-10	1
EPTA	28	60	HWI-700370F:168:C7JUKANXX:6:2308:18354:89454	peptide	BAE78116.1|FEATURES|eptA|peptide|eptA	0.999999722393	66.7	33	48.5	4.2e-07	1
TET34	24	55	HWI-700370F:168:C7JUKANXX:6:1315:6838:85845	tetracycline	ZP_02197344|FEATURES|tet34|tetracycline|tet34	1.0	81.2	32	57.4	9.0e-10	1
COB(I)ALAMIN_ADENOLSYLTRANSFERASE	43	75	HWI-700370F:168:C7JUKANXX:6:1309:20910:5180	unclassified	gi:447201622:ref:WP_001278878.1:|FEATURES|cob(I)alamin_adenolsyltransferase|unclassified|cob(I)alamin_adenolsyltransferase	1.0	78.8	33	61.6	4.7e-11	1
OMPF	274	309	HWI-700370F:168:C7JUKANXX:6:1303:2156:57150	multidrug	gi:514076957:ref:WP_016529535.1:|FEATURES|ompF|multidrug|ompF	0.922466352715	75.0	36	55.1	4.4e-09	1
ACRB	74	106	HWI-700370F:168:C7JUKANXX:6:1116:12569:58078	multidrug	gi:446414955:ref:WP_000492810.1:|FEATURES|acrB|multidrug|acrB	0.999999999999	72.7	33	54.3	7.6e-09	1
ACRB	142	173	HWI-700370F:168:C7JUKANXX:6:1108:5618:82396	multidrug	CP002695.1.gene992.p01|FEATURES|acrB|multidrug|acrB	1.0	93.8	32	64.7	5.6e-12	1
MSBA	352	384	HWI-700370F:168:C7JUKANXX:6:1110:6339:7343	nitroimidazole	NP_415434.1|FEATURES|msbA|nitroimidazole|msbA	0.993413597671	93.9	33	65.5	3.3e-12	1
ACRB	743	775	HWI-700370F:168:C7JUKANXX:6:1215:14785:99290	multidrug	gi:485731880:ref:WP_001359514.1:|FEATURES|acrB|multidrug|acrB	1.0	75.8	33	63.5	1.2e-11	1
KLEBSIELLA_PNEUMONIAE_OMPK36	231	262	HWI-700370F:168:C7JUKANXX:6:1314:1877:38419	beta-lactam	YP_005228001.1|FEATURES|Klebsiella_pneumoniae_OmpK36|beta-lactam|Klebsiella_pneumoniae_OmpK36	0.999967515028	65.6	32	47.0	1.2e-06	1
EPTA	205	237	HWI-700370F:168:C7JUKANXX:6:1106:9719:32782	peptide	BAE78116.1|FEATURES|eptA|peptide|eptA	0.999999736315	63.6	33	48.5	4.2e-07	1
MSBA	250	282	HWI-700370F:168:C7JUKANXX:6:1316:18452:90029	nitroimidazole	NP_415434.1|FEATURES|msbA|nitroimidazole|msbA	0.99988017279	93.9	33	62.4	2.8e-11	1
EPTA	391	422	HWI-700370F:168:C7JUKANXX:6:2310:12943:57757	peptide	BAE78116.1|FEATURES|eptA|peptide|eptA	0.999999918905	71.9	32	59.3	2.4e-10	1
MEXB	176	207	HWI-700370F:168:C7JUKANXX:6:1208:3010:88629	multidrug	YP_001345921|FEATURES|mexB|multidrug|mexB	1.0	75.0	32	54.3	7.6e-09	1
EMRB	399	430	HWI-700370F:168:C7JUKANXX:6:2113:11718:7809	multidrug	gi:924625749:ref:WP_053529696.1:|FEATURES|emrB|multidrug|emrB	0.999926585931	90.6	32	63.9	9.6e-12	1
MDTE	259	289	HWI-700370F:168:C7JUKANXX:6:2108:17200:94803	multidrug	CP001918.1.gene3442.p01|FEATURES|mdtE|multidrug|mdtE	0.999999999986	87.1	31	65.9	2.5e-12	1
TOLC	343	375	HWI-700370F:168:C7JUKANXX:6:1207:8869:32490	multidrug	gi:736439011:ref:WP_034461021.1:|FEATURES|TolC|multidrug|TolC	1.0	97.0	33	61.6	4.7e-11	1
BAES	46	78	HWI-700370F:168:C7JUKANXX:6:2211:7897:75737	multidrug	BAA15934.1|FEATURES|baeS|multidrug|baeS	0.999999066829	78.8	33	58.9	3.1e-10	1
[truncated: 114,317 more rows]
