# Supplementary material for: Machine learning algorithm to characterize antimicrobial resistance associated with the International Space Station surface microbiome
Source: Microbiome. 2022 Aug 24;10:134. doi: 10.1186/s40168-022-01332-w (PMC9400218; doi:10.1186/s40168-022-01332-w)
Supplement: Supplementary file 6 — Additional file 5: File S1. Raw results of the DeepARG analyses (zip compressed). [file 40168_2022_1332_MOESM5_ESM.zip › Additional file 5- File S1/DeepARG-SS/F1_L1_PMA_FLT_.out.mapping.ARG]

#ARG	query-start	query-end	read_id	predicted_ARG-class	best-hit	probability	identity	alignment-length	alignment-bitscore	alignment-evalue	counts
BICYCLOMYCIN-MULTIDRUG_EFFLUX_PROTEIN_BCR	309	341	HWI-700370F:168:C7JUKANXX:5:2102:3098:19888	multidrug	YP_002237398|FEATURES|bicyclomycin-multidrug_efflux_protein_bcr|multidrug|bicyclomycin-multidrug_efflux_protein_bcr	1.0	100.0	33	67.4	8.6e-13	1
MDFA	29	61	HWI-700370F:168:C7JUKANXX:5:1212:13314:32359	multidrug	gi:1044109257:emb:SBZ85298.1:|FEATURES|mdfA|multidrug|mdfA	1.0	100.0	33	72.4	2.7e-14	1
SERRATIA_MARCESCENS_OMP1	53	84	HWI-700370F:168:C7JUKANXX:5:2210:13871:90063	multidrug	AIA49384.1|FEATURES|Serratia_marcescens_Omp1|multidrug|Serratia_marcescens_Omp1	0.999430017919	75.0	32	60.1	1.4e-10	1
ABCA	1000	1032	HWI-700370F:168:C7JUKANXX:5:1111:13395:48207	multidrug	XP_753111.1|FEATURES|abcA|multidrug|abcA	0.999999503939	66.7	33	50.1	1.4e-07	1
RIFAMPIN_MONOOXYGENASE	293	325	HWI-700370F:168:C7JUKANXX:5:2114:1267:74847	rifamycin	gi:769934495:ref:WP_045068423.1:|FEATURES|rifampin_monooxygenase|rifamycin|rifampin_monooxygenase	1.0	63.6	33	48.5	4.2e-07	1
CPXA	66	98	HWI-700370F:168:C7JUKANXX:5:2206:13053:55928	aminoglycoside:aminocoumarin	NP_312864.1|FEATURES|cpxA|aminoglycoside:aminocoumarin|cpxA	0.999738412228	97.0	33	72.8	2.1e-14	1
ACRF	251	283	HWI-700370F:168:C7JUKANXX:5:1210:2598:92969	multidrug	CP000647.1.gene3710.p01|FEATURES|acrF|multidrug|acrF	1.0	100.0	33	68.2	5.1e-13	1
MACB	23	54	HWI-700370F:168:C7JUKANXX:5:1111:17730:34957	MLS	gi:749017716:ref:WP_040076354.1:|FEATURES|macB|MLS|macB	0.999999999985	62.5	32	44.7	6.0e-06	1
ACRB	862	894	HWI-700370F:168:C7JUKANXX:5:2307:11880:19615	multidrug	gi:555221605:ref:WP_023214248.1:|FEATURES|acrB|multidrug|acrB	1.0	100.0	33	68.9	3.0e-13	1
ACRB	714	746	HWI-700370F:168:C7JUKANXX:5:2316:19192:67984	multidrug	gi:485731880:ref:WP_001359514.1:|FEATURES|acrB|multidrug|acrB	0.999999996265	93.9	33	64.3	7.3e-12	1
PATA	35	67	HWI-700370F:168:C7JUKANXX:5:1211:6118:53120	fluoroquinolone	NP_417544.5|FEATURES|patA|fluoroquinolone|patA	0.999994754564	93.9	33	68.2	5.1e-13	1
TOLC	137	169	HWI-700370F:168:C7JUKANXX:5:1210:5160:35883	multidrug	gi:516511311:ref:WP_017899749.1:|FEATURES|TolC|multidrug|TolC	1.0	100.0	33	67.0	1.1e-12	1
MDTL	155	187	HWI-700370F:168:C7JUKANXX:5:2206:2615:54498	multidrug	gi:785583464:ref:WP_045717496.1:|FEATURES|mdtL|multidrug|mdtL	1.0	72.7	33	53.5	1.3e-08	1
TETA	444	474	HWI-700370F:168:C7JUKANXX:5:1304:7929:28902	tetracycline	gi:736993687:ref:WP_034989673.1:|FEATURES|tetA|tetracycline|tetA	0.999999999996	64.5	31	47.0	1.2e-06	1
MDTM	242	272	HWI-700370F:168:C7JUKANXX:5:2312:15322:19730	multidrug	YP_002229045|FEATURES|mdtM|multidrug|mdtM	0.99999999968	64.5	31	45.8	2.7e-06	1
ACRA	344	376	HWI-700370F:168:C7JUKANXX:5:2105:16345:13127	multidrug	CAC41008|FEATURES|acrA|multidrug|acrA	1.0	100.0	33	68.6	3.9e-13	1
NORB	300	330	HWI-700370F:168:C7JUKANXX:5:1204:14118:92718	fluoroquinolone	gi:644111449:ref:WP_025280016.1:|FEATURES|norB|fluoroquinolone|norB	1.0	71.0	31	47.8	7.1e-07	1
MEXX	68	100	HWI-700370F:168:C7JUKANXX:5:1108:13488:33816	multidrug	gi:694090431:ref:WP_032435131.1:|FEATURES|mexX|multidrug|mexX	1.0	100.0	33	68.9	3.0e-13	1
ROSB	205	237	HWI-700370F:168:C7JUKANXX:5:1105:20283:88390	fosmidomycin	gi:896190680:ref:WP_049199932.1:|FEATURES|rosB|fosmidomycin|rosB	1.0	81.8	33	58.5	4.0e-10	1
EPTA	175	207	HWI-700370F:168:C7JUKANXX:5:1211:12174:43035	peptide	BAE78116.1|FEATURES|eptA|peptide|eptA	0.999999761642	87.9	33	61.6	4.7e-11	1
ROSA	144	174	HWI-700370F:168:C7JUKANXX:5:2314:3090:66842	fosmidomycin	YP_001477378|FEATURES|rosA|fosmidomycin|rosA	1.0	96.8	31	63.9	9.6e-12	1
TET44	51	81	HWI-700370F:168:C7JUKANXX:5:2315:4231:78754	tetracycline	FN594949.1.gene24.p01|FEATURES|tet44|tetracycline|tet44	1.0	71.0	31	52.4	2.9e-08	1
ACRA	51	83	HWI-700370F:168:C7JUKANXX:5:1314:7315:29966	multidrug	NC_002695.1.912781.p01|FEATURES|acrA|multidrug|acrA	1.0	87.9	33	60.5	1.1e-10	1
MULTIDRUG_ABC_TRANSPORTER	460	492	HWI-700370F:168:C7JUKANXX:5:1205:9577:3224	multidrug	gi:1031799645:ref:WP_064138838.1:|FEATURES|multidrug_ABC_transporter|multidrug|multidrug_ABC_transporter	1.0	84.8	33	59.3	2.4e-10	1
ACRB	850	882	HWI-700370F:168:C7JUKANXX:5:2202:9709:86650	multidrug	gi:485731880:ref:WP_001359514.1:|FEATURES|acrB|multidrug|acrB	0.999999996517	87.9	33	65.1	4.3e-12	1
ACRA	294	326	HWI-700370F:168:C7JUKANXX:5:1215:16569:60403	multidrug	NC_002695.1.912781.p01|FEATURES|acrA|multidrug|acrA	1.0	81.8	33	57.0	1.2e-09	1
MDTM	340	372	HWI-700370F:168:C7JUKANXX:5:1207:7671:48231	multidrug	YP_002640141|FEATURES|mdtM|multidrug|mdtM	1.0	75.8	33	55.5	3.4e-09	1
EMRA	342	374	HWI-700370F:168:C7JUKANXX:5:2202:7310:37933	multidrug	gi:895872851:ref:WP_048980086.1:|FEATURES|emrA|multidrug|emrA	0.986365849099	100.0	33	65.9	2.5e-12	1
ACRD	608	640	HWI-700370F:168:C7JUKANXX:5:1307:15876:42204	aminoglycoside	YP_490697.1|FEATURES|acrD|aminoglycoside|acrD	0.999991841625	84.8	33	65.1	4.3e-12	1
EPTA	88	120	HWI-700370F:168:C7JUKANXX:5:2110:18801:20153	peptide	BAE78116.1|FEATURES|eptA|peptide|eptA	0.999999876093	75.8	33	56.2	2.0e-09	1
MULTIDRUG_ABC_TRANSPORTER	545	577	HWI-700370F:168:C7JUKANXX:5:2213:4567:30096	multidrug	gi:496018010:ref:WP_008742581.1:|FEATURES|multidrug_ABC_transporter|multidrug|multidrug_ABC_transporter	1.0	66.7	33	50.4	1.1e-07	1
ABCA	251	282	HWI-700370F:168:C7JUKANXX:5:2104:4456:64493	multidrug	XP_753111.1|FEATURES|abcA|multidrug|abcA	0.999999585264	81.2	32	54.3	7.6e-09	1
PENA	237	269	HWI-700370F:168:C7JUKANXX:5:1308:15724:7656	beta-lactam	ZP_04656349|FEATURES|penA|beta-lactam|penA	1.0	78.8	33	59.3	2.4e-10	1
KASUGAMYCIN_RESISTANCE_PROTEIN_KSGA	243	273	HWI-700370F:168:C7JUKANXX:5:1306:1769:13252	aminoglycoside	BAH61691|FEATURES|kasugamycin_resistance_protein_ksgA|aminoglycoside|kasugamycin_resistance_protein_ksgA	1.0	93.5	31	63.5	1.2e-11	1
EPTA	268	298	HWI-700370F:168:C7JUKANXX:5:1305:3014:16117	peptide	BAE78116.1|FEATURES|eptA|peptide|eptA	0.999999999571	83.9	31	59.7	1.8e-10	1
ACRB	744	776	HWI-700370F:168:C7JUKANXX:5:1108:11924:59612	multidrug	gi:485731880:ref:WP_001359514.1:|FEATURES|acrB|multidrug|acrB	0.999999999784	87.9	33	64.7	5.6e-12	1
ACRB	330	362	HWI-700370F:168:C7JUKANXX:5:2308:15351:93201	multidrug	YP_454364|FEATURES|acrB|multidrug|acrB	1.0	93.9	33	60.1	1.4e-10	1
ACRB	166	198	HWI-700370F:168:C7JUKANXX:5:1309:4257:83264	multidrug	gi:485731880:ref:WP_001359514.1:|FEATURES|acrB|multidrug|acrB	1.0	90.9	33	66.6	1.5e-12	1
ARNA	538	570	HWI-700370F:168:C7JUKANXX:5:2301:21010:42831	polymyxin	gi:391316952:gb:EIQ74337.1:|FEATURES|arnA|polymyxin|arnA	0.927620937864	87.9	33	64.7	5.6e-12	1
ESCHERICHIA_COLI_LAMB	121	153	HWI-700370F:168:C7JUKANXX:5:1103:7604:62518	multidrug	BAB38442|FEATURES|Escherichia_coli_LamB|multidrug|Escherichia_coli_LamB	0.999998171203	97.0	33	79.0	2.9e-16	1
MSBA	76	108	HWI-700370F:168:C7JUKANXX:5:2307:4520:54861	nitroimidazole	NP_415434.1|FEATURES|msbA|nitroimidazole|msbA	0.999907660449	93.9	33	70.1	1.3e-13	1
PBP-1A	63	94	HWI-700370F:168:C7JUKANXX:5:1205:11760:64067	beta-lactam	YP_001290033|FEATURES|PBP-1A|beta-lactam|PBP-1A	1.0	68.8	32	52.0	3.8e-08	1
PMRF	165	197	HWI-700370F:168:C7JUKANXX:5:2107:17836:36363	peptide	AAC75314.1|FEATURES|PmrF|peptide|PmrF	0.999999684311	87.9	33	65.5	3.3e-12	1
MDTD	305	336	HWI-700370F:168:C7JUKANXX:5:2312:8901:36649	multidrug	NC_002695.1.916587.p01|FEATURES|mdtD|multidrug|mdtD	0.999999999973	96.9	32	63.5	1.2e-11	1
MULTIDRUG_ABC_TRANSPORTER	545	577	HWI-700370F:168:C7JUKANXX:5:1216:11716:85496	multidrug	gi:496018010:ref:WP_008742581.1:|FEATURES|multidrug_ABC_transporter|multidrug|multidrug_ABC_transporter	1.0	69.7	33	53.1	1.7e-08	1
ADEJ	212	244	HWI-700370F:168:C7JUKANXX:5:1211:5901:51106	multidrug	NC_011586.7045444.p01|FEATURES|adeJ|multidrug|adeJ	0.999967493081	100.0	33	66.2	1.9e-12	1
RPOB2	489	520	HWI-700370F:168:C7JUKANXX:5:2311:11679:11839	multidrug	BAD59497.1|FEATURES|rpoB2|multidrug|rpoB2	0.999999189981	65.6	32	50.4	1.1e-07	1
MDTM	332	364	HWI-700370F:168:C7JUKANXX:5:2202:16593:66404	multidrug	YP_002640141|FEATURES|mdtM|multidrug|mdtM	1.0	81.8	33	56.2	2.0e-09	1
TETM	65	97	HWI-700370F:168:C7JUKANXX:5:2111:11808:61628	tetracycline	AAR29970|FEATURES|tetM|tetracycline|tetM	1.0	63.6	33	47.4	9.3e-07	1
ACRB	381	413	HWI-700370F:168:C7JUKANXX:5:2302:15134:60270	multidrug	gi:485731880:ref:WP_001359514.1:|FEATURES|acrB|multidrug|acrB	1.0	100.0	33	64.7	5.6e-12	1
YOJI	256	288	HWI-700370F:168:C7JUKANXX:5:1103:16879:90765	peptide	NP_416715.1|FEATURES|YojI|peptide|YojI	0.999999756775	93.9	33	62.0	3.6e-11	1
ARNA	456	488	HWI-700370F:168:C7JUKANXX:5:1311:6863:36238	polymyxin	gi:757781454:ref:WP_043000038.1:|FEATURES|arnA|polymyxin|arnA	0.954333457238	84.8	33	65.5	3.3e-12	1
MDTN	64	95	HWI-700370F:168:C7JUKANXX:5:2203:4573:82956	multidrug	YP_002385298|FEATURES|mdtN|multidrug|mdtN	1.0	68.8	32	48.9	3.2e-07	1
ACRB	525	557	HWI-700370F:168:C7JUKANXX:5:2312:16394:46823	multidrug	gi:763385966:ref:WP_044243114.1:|FEATURES|acrB|multidrug|acrB	1.0	100.0	33	70.1	1.3e-13	1
MEXX	268	300	HWI-700370F:168:C7JUKANXX:5:1302:9392:17664	multidrug	gi:694090431:ref:WP_032435131.1:|FEATURES|mexX|multidrug|mexX	1.0	100.0	33	70.5	1.0e-13	1
ACRB	340	372	HWI-700370F:168:C7JUKANXX:5:2101:16919:99997	multidrug	gi:502789935:ref:WP_013024911.1:|FEATURES|acrB|multidrug|acrB	1.0	97.0	33	63.2	1.6e-11	1
BACA	158	190	HWI-700370F:168:C7JUKANXX:5:1301:1953:95242	bacitracin	BAH65231|FEATURES|bacA|bacitracin|bacA	1.0	100.0	33	73.6	1.2e-14	1
EMRD	55	87	HWI-700370F:168:C7JUKANXX:5:2112:17931:36341	multidrug	ACN65732|FEATURES|emrD|multidrug|emrD	1.0	93.9	33	63.9	9.6e-12	1
ACRB	873	905	HWI-700370F:168:C7JUKANXX:5:2112:20052:17663	multidrug	gi:727178815:ref:WP_033642107.1:|FEATURES|acrB|multidrug|acrB	1.0	100.0	33	68.2	5.1e-13	1
OMPF	192	224	HWI-700370F:168:C7JUKANXX:5:2110:4563:37635	multidrug	gi:504720116:ref:WP_014907218.1:|FEATURES|ompF|multidrug|ompF	0.999999790316	93.9	33	67.8	6.6e-13	1
ABCA	267	299	HWI-700370F:168:C7JUKANXX:5:1107:17118:95890	multidrug	XP_753111.1|FEATURES|abcA|multidrug|abcA	0.99999952781	69.7	33	51.2	6.4e-08	1
ACRB	318	350	HWI-700370F:168:C7JUKANXX:5:1307:1688:99066	multidrug	gi:485731880:ref:WP_001359514.1:|FEATURES|acrB|multidrug|acrB	0.999999997413	100.0	33	68.6	3.9e-13	1
OQXA	271	303	HWI-700370F:168:C7JUKANXX:5:2314:12855:10073	multidrug	YP_001693237.1|FEATURES|oqxA|multidrug|oqxA	0.999998198657	100.0	33	68.6	3.9e-13	1
AXYY	22	52	HWI-700370F:168:C7JUKANXX:5:1207:7174:64477	multidrug	EGP45231.1|FEATURES|AxyY|multidrug|AxyY	0.999998713549	61.3	31	45.4	3.5e-06	1
MACA	89	121	HWI-700370F:168:C7JUKANXX:5:2210:12197:66849	MLS	gi:1033056571:ref:WP_064367823.1:|FEATURES|macA|MLS|macA	1.0	100.0	33	65.5	3.3e-12	1
MDTE	79	109	HWI-700370F:168:C7JUKANXX:5:2316:18232:94980	multidrug	CP001918.1.gene3442.p01|FEATURES|mdtE|multidrug|mdtE	0.99999999974	90.3	31	57.4	9.0e-10	1
EMRB	37	69	HWI-700370F:168:C7JUKANXX:5:2103:5567:26351	multidrug	gi:493870778:ref:WP_006817302.1:|FEATURES|emrB|multidrug|emrB	0.999911876058	100.0	33	67.8	6.6e-13	1
VANR	82	114	HWI-700370F:168:C7JUKANXX:5:2312:17718:50890	glycopeptide	gi:983429529:ref:WP_060593182.1:|FEATURES|vanR|glycopeptide|vanR	1.0	69.7	33	52.4	2.9e-08	1
ACRB	4	36	HWI-700370F:168:C7JUKANXX:5:1307:3834:30431	multidrug	AAQ21216|FEATURES|acrB|multidrug|acrB	1.0	97.0	33	68.9	3.0e-13	1
BACA	73	105	HWI-700370F:168:C7JUKANXX:5:1209:3356:54635	bacitracin	YP_002236533|FEATURES|bacA|bacitracin|bacA	1.0	97.0	33	70.5	1.0e-13	1
OPTRA	206	238	HWI-700370F:168:C7JUKANXX:5:2202:9051:41882	oxazolidinone	AKA86814|FEATURES|optrA|oxazolidinone|optrA	0.999359136412	60.6	33	52.8	2.2e-08	1
ARNA	612	643	HWI-700370F:168:C7JUKANXX:5:1316:10148:18514	polymyxin	gi:391316952:gb:EIQ74337.1:|FEATURES|arnA|polymyxin|arnA	0.969768885548	90.6	32	68.6	3.9e-13	1
OQXB	714	746	HWI-700370F:168:C7JUKANXX:5:2108:13786:64830	multidrug	YP_001693238|FEATURES|oqxB|multidrug|oqxB	0.999999342066	97.0	33	67.8	6.6e-13	1
CPXA	248	280	HWI-700370F:168:C7JUKANXX:5:1216:14606:10329	aminoglycoside:aminocoumarin	NP_312864.1|FEATURES|cpxA|aminoglycoside:aminocoumarin|cpxA	0.999532813518	100.0	33	66.6	1.5e-12	1
MSBA	400	430	HWI-700370F:168:C7JUKANXX:5:1216:7601:43192	nitroimidazole	NP_415434.1|FEATURES|msbA|nitroimidazole|msbA	0.999652230834	83.9	31	56.2	2.0e-09	1
MACB	141	172	HWI-700370F:168:C7JUKANXX:5:2307:10224:18950	MLS	gi:446110335:ref:WP_000188190.1:|FEATURES|macB|MLS|macB	1.0	68.8	32	49.3	2.4e-07	1
EMRB	128	160	HWI-700370F:168:C7JUKANXX:5:2303:16620:77951	multidrug	gi:694069085:ref:WP_032415421.1:|FEATURES|emrB|multidrug|emrB	0.999696792652	100.0	33	71.6	4.6e-14	1
MDTM	103	133	HWI-700370F:168:C7JUKANXX:5:2111:2172:62830	multidrug	gi:554958315:ref:WP_023203355.1:|FEATURES|mdtM|multidrug|mdtM	1.0	100.0	31	63.9	9.6e-12	1
ESCHERICHIA_COLI_MIPA	46	77	HWI-700370F:168:C7JUKANXX:5:1304:10683:6157	multidrug	NP_310518|FEATURES|Escherichia_coli_mipA|multidrug|Escherichia_coli_mipA	0.999998794608	84.4	32	68.2	5.1e-13	1
MDTK	29	61	HWI-700370F:168:C7JUKANXX:5:2312:11481:5970	multidrug	gi:490245669:ref:WP_004143852.1:|FEATURES|mdtK|multidrug|mdtK	1.0	100.0	33	69.3	2.3e-13	1
ACRB	270	302	HWI-700370F:168:C7JUKANXX:5:1205:15643:62647	multidrug	gi:446414948:ref:WP_000492803.1:|FEATURES|acrB|multidrug|acrB	1.0	75.8	33	58.2	5.2e-10	1
ROSA	218	249	HWI-700370F:168:C7JUKANXX:5:2116:12265:62368	fosmidomycin	YP_001477378|FEATURES|rosA|fosmidomycin|rosA	1.0	75.0	32	53.1	1.7e-08	1
EPTA	174	206	HWI-700370F:168:C7JUKANXX:5:2213:4550:76484	peptide	BAE78116.1|FEATURES|eptA|peptide|eptA	0.999999932877	90.9	33	62.8	2.1e-11	1
MEXK	880	911	HWI-700370F:168:C7JUKANXX:5:1316:17287:21563	multidrug	AAG07064.1|FEATURES|MexK|multidrug|MexK	0.999999254238	68.8	32	44.3	7.8e-06	1
BAES	11	43	HWI-700370F:168:C7JUKANXX:5:1303:11928:54510	multidrug	BAA15934.1|FEATURES|baeS|multidrug|baeS	0.999999158737	100.0	33	69.7	1.7e-13	1
CPXA	118	150	HWI-700370F:168:C7JUKANXX:5:2308:13164:55322	aminoglycoside:aminocoumarin	NP_312864.1|FEATURES|cpxA|aminoglycoside:aminocoumarin|cpxA	0.999612698866	90.9	33	68.6	3.9e-13	1
OQXB	986	1018	HWI-700370F:168:C7JUKANXX:5:1303:16808:73605	multidrug	YP_001693238|FEATURES|oqxB|multidrug|oqxB	1.0	100.0	33	68.2	5.1e-13	1
MEXF	981	1011	HWI-700370F:168:C7JUKANXX:5:2110:5108:41528	multidrug	CP000675.2.gene2723.p01|FEATURES|mexF|multidrug|mexF	0.99999946916	61.3	31	46.6	1.6e-06	1
ESCHERICHIA_COLI_LAMB	350	382	HWI-700370F:168:C7JUKANXX:5:1103:4587:88749	multidrug	BAB38442|FEATURES|Escherichia_coli_LamB|multidrug|Escherichia_coli_LamB	0.999996791893	81.8	33	62.4	2.8e-11	1
OMPF	452	484	HWI-700370F:168:C7JUKANXX:5:1215:4315:99615	multidrug	gi:504720116:ref:WP_014907218.1:|FEATURES|ompF|multidrug|ompF	0.999999477364	100.0	33	68.2	5.1e-13	1
MDTG	114	146	HWI-700370F:168:C7JUKANXX:5:1307:6036:41813	multidrug	gi:727188926:ref:WP_033650732.1:|FEATURES|mdtG|multidrug|mdtG	1.0	69.7	33	53.1	1.7e-08	1
ESCHERICHIA_COLI_LAMB	197	228	HWI-700370F:168:C7JUKANXX:5:1309:6724:53838	multidrug	BAB38442|FEATURES|Escherichia_coli_LamB|multidrug|Escherichia_coli_LamB	0.999995482113	75.0	32	55.5	3.4e-09	1
UGD	353	385	HWI-700370F:168:C7JUKANXX:5:1216:20586:76386	peptide	AAC75089.1|FEATURES|ugd|peptide|ugd	0.999999713739	87.9	33	58.9	3.1e-10	1
CPXA	178	210	HWI-700370F:168:C7JUKANXX:5:2101:10515:42504	aminoglycoside:aminocoumarin	NP_312864.1|FEATURES|cpxA|aminoglycoside:aminocoumarin|cpxA	0.999500996385	100.0	33	71.2	6.0e-14	1
ARNA	583	615	HWI-700370F:168:C7JUKANXX:5:2102:18426:81731	polymyxin	gi:851912779:ref:WP_048215868.1:|FEATURES|arnA|polymyxin|arnA	0.926017734689	87.9	33	69.3	2.3e-13	1
MDTG	347	379	HWI-700370F:168:C7JUKANXX:5:2202:8388:29550	multidrug	gi:556496060:ref:WP_023343747.1:|FEATURES|mdtG|multidrug|mdtG	1.0	69.7	33	49.7	1.9e-07	1
ACRF	79	111	HWI-700370F:168:C7JUKANXX:5:1306:12922:91835	multidrug	CP000647.1.gene3710.p01|FEATURES|acrF|multidrug|acrF	1.0	100.0	33	65.9	2.5e-12	1
MACB	149	181	HWI-700370F:168:C7JUKANXX:5:1310:5430:30522	MLS	gi:852292746:ref:WP_048332551.1:|FEATURES|macB|MLS|macB	1.0	100.0	33	67.4	8.6e-13	1
PATA	99	131	HWI-700370F:168:C7JUKANXX:5:1301:7700:89827	fluoroquinolone	NP_417544.5|FEATURES|patA|fluoroquinolone|patA	0.999992895903	97.0	33	65.5	3.3e-12	1
ACRB	760	791	HWI-700370F:168:C7JUKANXX:5:2309:16658:51008	multidrug	gi:447055250:ref:WP_001132506.1:|FEATURES|acrB|multidrug|acrB	1.0	96.9	32	68.2	5.1e-13	1
OMPF	562	594	HWI-700370F:168:C7JUKANXX:5:1110:17479:42856	multidrug	gi:504720116:ref:WP_014907218.1:|FEATURES|ompF|multidrug|ompF	0.999999999619	100.0	33	68.9	3.0e-13	1
OMPF	20	51	HWI-700370F:168:C7JUKANXX:5:2203:19321:30354	multidrug	gi:490306302:ref:WP_004201406.1:|FEATURES|ompF|multidrug|ompF	0.999996191299	100.0	32	73.2	1.6e-14	1
ACRA	224	256	HWI-700370F:168:C7JUKANXX:5:1302:10671:17640	multidrug	gi:500615129:gb:EOQ55695.1:|FEATURES|acrA|multidrug|acrA	1.0	100.0	33	67.4	8.6e-13	1
ACRF	288	320	HWI-700370F:168:C7JUKANXX:5:2213:18391:67342	multidrug	CP000647.1.gene3710.p01|FEATURES|acrF|multidrug|acrF	1.0	100.0	33	67.8	6.6e-13	1
BACTERIAL_REGULATORY_PROTEIN_LUXR	10	42	HWI-700370F:168:C7JUKANXX:5:2306:2630:70432	unclassified	CP000647.1.gene3517.p01|FEATURES|bacterial_regulatory_protein_LuxR|unclassified|bacterial_regulatory_protein_LuxR	0.999999996555	97.0	33	63.9	9.6e-12	1
RPOB2	144	176	HWI-700370F:168:C7JUKANXX:5:2203:7949:25703	multidrug	BAD59497.1|FEATURES|rpoB2|multidrug|rpoB2	0.999999322115	72.7	33	55.8	2.6e-09	1
MEXF	565	597	HWI-700370F:168:C7JUKANXX:5:2106:12230:10249	multidrug	gi:553798320:ref:WP_023128834.1:|FEATURES|mexF|multidrug|mexF	1.0	66.7	33	48.5	4.2e-07	1
ACRB	808	840	HWI-700370F:168:C7JUKANXX:5:2212:7936:23803	multidrug	gi:447055254:ref:WP_001132510.1:|FEATURES|acrB|multidrug|acrB	1.0	100.0	33	72.8	2.1e-14	1
MDTN	229	260	HWI-700370F:168:C7JUKANXX:5:1313:16769:43580	multidrug	gi:803576054:ref:WP_046082052.1:|FEATURES|mdtN|multidrug|mdtN	1.0	68.8	32	56.6	1.5e-09	1
ACRB	111	143	HWI-700370F:168:C7JUKANXX:5:2209:8604:40788	multidrug	gi:485731880:ref:WP_001359514.1:|FEATURES|acrB|multidrug|acrB	0.999999993438	87.9	33	58.2	5.2e-10	1
ROSB	242	274	HWI-700370F:168:C7JUKANXX:5:2104:13786:93932	fosmidomycin	gi:896190680:ref:WP_049199932.1:|FEATURES|rosB|fosmidomycin|rosB	1.0	97.0	33	66.2	1.9e-12	1
RPOB2	777	809	HWI-700370F:168:C7JUKANXX:5:2308:11570:49805	multidrug	BAD59497.1|FEATURES|rpoB2|multidrug|rpoB2	0.999999363205	84.8	33	57.8	6.9e-10	1
TETA	443	474	HWI-700370F:168:C7JUKANXX:5:2208:19156:27867	tetracycline	gi:736993687:ref:WP_034989673.1:|FEATURES|tetA|tetracycline|tetA	0.999999999962	68.8	32	46.2	2.1e-06	1
BACTERIAL_REGULATORY_PROTEIN_LUXR	173	204	HWI-700370F:168:C7JUKANXX:5:1103:1356:36299	unclassified	CP000647.1.gene3517.p01|FEATURES|bacterial_regulatory_protein_LuxR|unclassified|bacterial_regulatory_protein_LuxR	0.999999998843	96.9	32	65.9	2.5e-12	1
ACRB	707	739	HWI-700370F:168:C7JUKANXX:5:1211:2679:90683	multidrug	gi:763385966:ref:WP_044243114.1:|FEATURES|acrB|multidrug|acrB	1.0	100.0	33	71.6	4.6e-14	1
MDTP	151	183	HWI-700370F:168:C7JUKANXX:5:1103:1190:98773	multidrug	YP_002331861|FEATURES|mdtP|multidrug|mdtP	1.0	63.6	33	44.3	7.8e-06	1
MDTG	37	69	HWI-700370F:168:C7JUKANXX:5:2109:20364:48370	multidrug	gi:852292796:ref:WP_048332568.1:|FEATURES|mdtG|multidrug|mdtG	1.0	100.0	33	68.2	5.1e-13	1
ESCHERICHIA_COLI_LAMB	360	392	HWI-700370F:168:C7JUKANXX:5:2212:2881:8037	multidrug	BAB38442|FEATURES|Escherichia_coli_LamB|multidrug|Escherichia_coli_LamB	0.999997038478	81.8	33	64.3	7.3e-12	1
OQXB	255	287	HWI-700370F:168:C7JUKANXX:5:1111:8754:37831	multidrug	YP_001693238|FEATURES|oqxB|multidrug|oqxB	1.0	100.0	33	66.2	1.9e-12	1
MDTN	224	255	HWI-700370F:168:C7JUKANXX:5:1202:9231:28852	multidrug	gi:554684122:ref:WP_023184036.1:|FEATURES|mdtN|multidrug|mdtN	1.0	71.9	32	58.2	5.2e-10	1
ESCHERICHIA_COLI_MIPA	85	117	HWI-700370F:168:C7JUKANXX:5:1213:8699:37801	multidrug	NP_310518|FEATURES|Escherichia_coli_mipA|multidrug|Escherichia_coli_mipA	0.9999976694	69.7	33	50.4	1.1e-07	1
MGRB	12	44	HWI-700370F:168:C7JUKANXX:5:2310:11096:89521	multidrug	NP_416340.1|FEATURES|mgrB|multidrug|mgrB	0.999995616201	69.7	33	59.3	2.4e-10	1
MDTC	359	391	HWI-700370F:168:C7JUKANXX:5:2214:10861:3118	multidrug	gi:554682018:ref:WP_023181958.1:|FEATURES|mdtC|multidrug|mdtC	1.0	100.0	33	67.0	1.1e-12	1
EPTA	485	517	HWI-700370F:168:C7JUKANXX:5:1212:3455:24309	peptide	BAE78116.1|FEATURES|eptA|peptide|eptA	0.99999982079	69.7	33	52.8	2.2e-08	1
ABCA	245	275	HWI-700370F:168:C7JUKANXX:5:2306:12642:49097	multidrug	XP_753111.1|FEATURES|abcA|multidrug|abcA	0.999999370773	90.3	31	57.8	6.9e-10	1
EPTA	454	486	HWI-700370F:168:C7JUKANXX:5:1105:20042:74709	peptide	BAE78116.1|FEATURES|eptA|peptide|eptA	0.999999999999	87.9	33	67.4	8.6e-13	1
MEXX	284	316	HWI-700370F:168:C7JUKANXX:5:2107:19951:30852	multidrug	gi:556290474:ref:WP_023291163.1:|FEATURES|mexX|multidrug|mexX	1.0	100.0	33	69.7	1.7e-13	1
MDTL	218	248	HWI-700370F:168:C7JUKANXX:5:1214:10100:9120	multidrug	YP_001451669|FEATURES|mdtL|multidrug|mdtL	1.0	74.2	31	49.3	2.4e-07	1
MDTG	62	93	HWI-700370F:168:C7JUKANXX:5:1211:15700:75382	multidrug	gi:545299743:ref:WP_021579610.1:|FEATURES|mdtG|multidrug|mdtG	1.0	78.1	32	55.1	4.4e-09	1
MACB	538	570	HWI-700370F:168:C7JUKANXX:5:1112:20370:35118	MLS	gi:959866458:ref:WP_058145168.1:|FEATURES|macB|MLS|macB	1.0	100.0	33	63.9	9.6e-12	1
ACRD	643	673	HWI-700370F:168:C7JUKANXX:5:1310:1962:33342	aminoglycoside	YP_490697.1|FEATURES|acrD|aminoglycoside|acrD	0.999988746366	96.8	31	58.9	3.1e-10	1
OQXB	980	1012	HWI-700370F:168:C7JUKANXX:5:2306:6433:10755	multidrug	YP_001693238|FEATURES|oqxB|multidrug|oqxB	0.999999999575	100.0	33	66.2	1.9e-12	1
EMRA	5	37	HWI-700370F:168:C7JUKANXX:5:2315:8124:3401	multidrug	gi:1000898052:ref:WP_061153581.1:|FEATURES|emrA|multidrug|emrA	0.999999999993	78.8	33	51.2	6.4e-08	1
ACRF	692	724	HWI-700370F:168:C7JUKANXX:5:2114:6898:6755	multidrug	CP000647.1.gene3710.p01|FEATURES|acrF|multidrug|acrF	1.0	100.0	33	70.1	1.3e-13	1
MEXB	144	176	HWI-700370F:168:C7JUKANXX:5:1305:4285:99844	multidrug	gi:552491341:gb:ERX48481.1:|FEATURES|mexB|multidrug|mexB	1.0	100.0	33	69.3	2.3e-13	1
TRUNCATED_PUTATIVE_RESPONSE_REGULATOR_ARLR	88	118	HWI-700370F:168:C7JUKANXX:5:1107:10949:81904	unclassified	HE999704.1.gene1528.p01|FEATURES|truncated_putative_response_regulator_ArlR|unclassified|truncated_putative_response_regulator_ArlR	1.0	77.4	31	53.1	1.7e-08	1
TOLC	8	40	HWI-700370F:168:C7JUKANXX:5:2105:13182:70448	multidrug	gi:641638394:emb:CDQ55087.1:|FEATURES|TolC|multidrug|TolC	0.999998064101	100.0	33	69.7	1.7e-13	1
MULTIDRUG_ABC_TRANSPORTER	486	518	HWI-700370F:168:C7JUKANXX:5:1202:5854:49018	multidrug	gi:497748188:ref:WP_010062372.1:|FEATURES|multidrug_ABC_transporter|multidrug|multidrug_ABC_transporter	1.0	66.7	33	50.4	1.1e-07	1
EMRB	52	84	HWI-700370F:168:C7JUKANXX:5:1312:8137:26450	multidrug	gi:486057056:ref:WP_001507824.1:|FEATURES|emrB|multidrug|emrB	0.999950934074	100.0	33	72.0	3.5e-14	1
OQXB	375	405	HWI-700370F:168:C7JUKANXX:5:1112:10907:25558	multidrug	YP_001693238|FEATURES|oqxB|multidrug|oqxB	1.0	64.5	31	50.1	1.4e-07	1
ACRB	916	948	HWI-700370F:168:C7JUKANXX:5:1307:20247:35558	multidrug	gi:446414955:ref:WP_000492810.1:|FEATURES|acrB|multidrug|acrB	1.0	93.9	33	61.2	6.2e-11	1
MDTG	59	91	HWI-700370F:168:C7JUKANXX:5:1201:16158:82223	multidrug	Q5PGY0|FEATURES|mdtG|multidrug|mdtG	1.0	100.0	33	68.2	5.1e-13	1
EMRA	77	109	HWI-700370F:168:C7JUKANXX:5:1204:8503:19971	multidrug	gi:895858069:ref:WP_048969082.1:|FEATURES|emrA|multidrug|emrA	0.986336555713	100.0	33	68.9	3.0e-13	1
OQXB	612	644	HWI-700370F:168:C7JUKANXX:5:2207:5911:93711	multidrug	YP_001693238|FEATURES|oqxB|multidrug|oqxB	1.0	100.0	33	72.8	2.1e-14	1
MULTIDRUG_ABC_TRANSPORTER	576	608	HWI-700370F:168:C7JUKANXX:5:1113:15644:73194	multidrug	gi:516574297:ref:WP_017949361.1:|FEATURES|multidrug_ABC_transporter|multidrug|multidrug_ABC_transporter	1.0	66.7	33	48.9	3.2e-07	1
MACB	21	51	HWI-700370F:168:C7JUKANXX:5:2308:4749:15032	MLS	YP_001176128|FEATURES|macB|MLS|macB	1.0	61.3	31	45.8	2.7e-06	1
UGD	232	263	HWI-700370F:168:C7JUKANXX:5:2303:5132:46965	peptide	AAC75089.1|FEATURES|ugd|peptide|ugd	0.999999918364	100.0	32	75.9	2.4e-15	1
EMRB	299	331	HWI-700370F:168:C7JUKANXX:5:1206:2597:60072	multidrug	gi:896109343:ref:WP_049139088.1:|FEATURES|emrB|multidrug|emrB	0.999937398556	100.0	33	70.9	7.8e-14	1
OMPF	17	49	HWI-700370F:168:C7JUKANXX:5:2309:2082:32440	multidrug	gi:504720116:ref:WP_014907218.1:|FEATURES|ompF|multidrug|ompF	0.999999999783	93.9	33	72.0	3.5e-14	1
EMRR	69	100	HWI-700370F:168:C7JUKANXX:5:1209:16322:21792	fluoroquinolone	NP_417169.1|FEATURES|emrR|fluoroquinolone|emrR	0.999977160971	100.0	32	68.9	3.0e-13	1
SDIA	23	55	HWI-700370F:168:C7JUKANXX:5:2309:1462:89847	unclassified	gi:1046630904:ref:WP_065696916.1:|FEATURES|sdiA|unclassified|sdiA	1.0	100.0	33	73.9	9.2e-15	1
MSBA	108	140	HWI-700370F:168:C7JUKANXX:5:1309:9925:79315	nitroimidazole	NP_415434.1|FEATURES|msbA|nitroimidazole|msbA	0.999856207482	97.0	33	65.5	3.3e-12	1
MACB	20	51	HWI-700370F:168:C7JUKANXX:5:2213:7613:95277	MLS	gi:851928815:ref:WP_048221086.1:|FEATURES|macB|MLS|macB	1.0	71.9	32	47.0	1.2e-06	1
ROSB	370	402	HWI-700370F:168:C7JUKANXX:5:2316:10292:23317	fosmidomycin	gi:896190680:ref:WP_049199932.1:|FEATURES|rosB|fosmidomycin|rosB	1.0	81.8	33	58.2	5.2e-10	1
EMRB	415	447	HWI-700370F:168:C7JUKANXX:5:2111:17446:85087	multidrug	gi:486057056:ref:WP_001507824.1:|FEATURES|emrB|multidrug|emrB	0.999531451144	100.0	33	72.4	2.7e-14	1
MSBA	166	198	HWI-700370F:168:C7JUKANXX:5:1116:7410:53266	nitroimidazole	NP_415434.1|FEATURES|msbA|nitroimidazole|msbA	0.999262562984	93.9	33	61.6	4.7e-11	1
ACRF	891	922	HWI-700370F:168:C7JUKANXX:5:2207:6931:91275	multidrug	CP000647.1.gene3710.p01|FEATURES|acrF|multidrug|acrF	1.0	100.0	32	66.2	1.9e-12	1
ABCA	874	904	HWI-700370F:168:C7JUKANXX:5:2104:13292:64031	multidrug	XP_753111.1|FEATURES|abcA|multidrug|abcA	0.999999578626	77.4	31	53.9	9.9e-09	1
MACB	96	127	HWI-700370F:168:C7JUKANXX:5:1104:8693:86978	MLS	gi:757799695:ref:WP_043016897.1:|FEATURES|macB|MLS|macB	1.0	100.0	32	65.9	2.5e-12	1
ACRF	250	282	HWI-700370F:168:C7JUKANXX:5:2211:2062:12912	multidrug	CP000647.1.gene3710.p01|FEATURES|acrF|multidrug|acrF	1.0	100.0	33	67.8	6.6e-13	1
VANRI	84	116	HWI-700370F:168:C7JUKANXX:5:1108:3187:83219	glycopeptide	WP_011461303.1|FEATURES|vanRI|glycopeptide|vanRI	1.0	72.7	33	53.5	1.3e-08	1
CPXA	139	169	HWI-700370F:168:C7JUKANXX:5:2312:17658:75968	aminoglycoside:aminocoumarin	NP_312864.1|FEATURES|cpxA|aminoglycoside:aminocoumarin|cpxA	0.999328538026	96.8	31	62.8	2.1e-11	1
ACRB	448	480	HWI-700370F:168:C7JUKANXX:5:1104:11102:42445	multidrug	gi:495735716:ref:WP_008460295.1:|FEATURES|acrB|multidrug|acrB	1.0	100.0	33	65.9	2.5e-12	1
MACB	443	474	HWI-700370F:168:C7JUKANXX:5:1307:18857:82182	MLS	gi:959866458:ref:WP_058145168.1:|FEATURES|macB|MLS|macB	1.0	68.8	32	48.1	5.4e-07	1
TOLC	359	390	HWI-700370F:168:C7JUKANXX:5:1308:12295:25780	multidrug	gi:565892113:ref:WP_023972176.1:|FEATURES|TolC|multidrug|TolC	1.0	100.0	32	62.4	2.8e-11	1
OMPF	506	538	HWI-700370F:168:C7JUKANXX:5:2201:13862:15909	multidrug	gi:504720116:ref:WP_014907218.1:|FEATURES|ompF|multidrug|ompF	0.999999999749	100.0	33	73.2	1.6e-14	1
EMRA	237	269	HWI-700370F:168:C7JUKANXX:5:2110:12002:4691	multidrug	gi:895872851:ref:WP_048980086.1:|FEATURES|emrA|multidrug|emrA	0.985818810752	100.0	33	70.9	7.8e-14	1
CPXA	344	376	HWI-700370F:168:C7JUKANXX:5:2303:11303:50264	aminoglycoside:aminocoumarin	NP_312864.1|FEATURES|cpxA|aminoglycoside:aminocoumarin|cpxA	0.998904015648	90.9	33	63.9	9.6e-12	1
MDTM	354	385	HWI-700370F:168:C7JUKANXX:5:2210:19230:29685	multidrug	gi:447111690:ref:WP_001188946.1:|FEATURES|mdtM|multidrug|mdtM	0.999999999012	60.6	33	45.4	3.5e-06	1
CAMP-REGULATORY_PROTEIN	66	98	HWI-700370F:168:C7JUKANXX:5:1309:14337:4834	unclassified	gi:491301754:ref:WP_005159757.1:|FEATURES|cAMP-regulatory_protein|unclassified|cAMP-regulatory_protein	0.946836515977	100.0	33	70.9	7.8e-14	1
ACRB	356	388	HWI-700370F:168:C7JUKANXX:5:1213:10936:13123	multidrug	gi:493954677:ref:WP_006898419.1:|FEATURES|acrB|multidrug|acrB	1.0	100.0	33	67.4	8.6e-13	1
YOJI	488	520	HWI-700370F:168:C7JUKANXX:5:2302:18167:37640	peptide	NP_416715.1|FEATURES|YojI|peptide|YojI	0.999999819215	87.9	33	66.2	1.9e-12	1
OPRM	288	320	HWI-700370F:168:C7JUKANXX:5:2214:5712:50416	multidrug	YP_002083353|FEATURES|oprM|multidrug|oprM	1.0	81.8	33	54.7	5.8e-09	1
KASUGAMYCIN_RESISTANCE_PROTEIN_KSGA	79	111	HWI-700370F:168:C7JUKANXX:5:1316:12430:4626	aminoglycoside	YP_002240485|FEATURES|kasugamycin_resistance_protein_ksgA|aminoglycoside|kasugamycin_resistance_protein_ksgA	1.0	100.0	33	71.2	6.0e-14	1
MACB	426	458	HWI-700370F:168:C7JUKANXX:5:1106:19499:64416	MLS	gi:1046630742:ref:WP_065696754.1:|FEATURES|macB|MLS|macB	1.0	100.0	33	69.7	1.7e-13	1
MDTE	361	393	HWI-700370F:168:C7JUKANXX:5:2310:11057:17260	multidrug	CP001918.1.gene3442.p01|FEATURES|mdtE|multidrug|mdtE	0.999999999884	87.9	33	62.4	2.8e-11	1
ABCA	231	261	HWI-700370F:168:C7JUKANXX:5:2302:16806:100032	multidrug	XP_753111.1|FEATURES|abcA|multidrug|abcA	0.999999603556	80.6	31	55.5	3.4e-09	1
MDTN	173	205	HWI-700370F:168:C7JUKANXX:5:2309:13128:29561	multidrug	gi:554684122:ref:WP_023184036.1:|FEATURES|mdtN|multidrug|mdtN	0.999999590726	63.6	33	44.7	6.0e-06	1
ROSB	72	103	HWI-700370F:168:C7JUKANXX:5:2312:9671:89642	fosmidomycin	ZP_04630103|FEATURES|rosB|fosmidomycin|rosB	1.0	93.8	32	60.1	1.4e-10	1
ARNA	488	520	HWI-700370F:168:C7JUKANXX:5:2102:20161:34120	polymyxin	gi:391316952:gb:EIQ74337.1:|FEATURES|arnA|polymyxin|arnA	0.95865233883	100.0	33	70.1	1.3e-13	1
ACRF	582	613	HWI-700370F:168:C7JUKANXX:5:1202:1475:66757	multidrug	CP000647.1.gene3710.p01|FEATURES|acrF|multidrug|acrF	0.999999999694	96.9	32	67.4	8.6e-13	1
RPOB2	447	479	HWI-700370F:168:C7JUKANXX:5:1311:13810:85050	multidrug	BAD59497.1|FEATURES|rpoB2|multidrug|rpoB2	0.999999496929	84.8	33	66.6	1.5e-12	1
PENA	331	363	HWI-700370F:168:C7JUKANXX:5:1108:15173:70325	beta-lactam	YP_002146111|FEATURES|penA|beta-lactam|penA	1.0	81.8	33	63.5	1.2e-11	1
MARA	86	117	HWI-700370F:168:C7JUKANXX:5:1203:6060:59860	multidrug	YP_489794.1|FEATURES|marA|multidrug|marA	0.999996954879	90.6	32	66.2	1.9e-12	1
MSBA	410	440	HWI-700370F:168:C7JUKANXX:5:1205:6347:39746	nitroimidazole	NP_415434.1|FEATURES|msbA|nitroimidazole|msbA	0.999711671464	90.3	31	58.2	5.2e-10	1
ROSA	116	148	HWI-700370F:168:C7JUKANXX:5:2311:17694:91714	fosmidomycin	YP_001401993|FEATURES|rosA|fosmidomycin|rosA	1.0	100.0	33	67.0	1.1e-12	1
ACRB	45	77	HWI-700370F:168:C7JUKANXX:5:1103:11022:98476	multidrug	gi:497324874:ref:WP_009639087.1:|FEATURES|acrB|multidrug|acrB	1.0	100.0	33	68.9	3.0e-13	1
ACRF	321	353	HWI-700370F:168:C7JUKANXX:5:2204:12130:50544	multidrug	CP000647.1.gene3710.p01|FEATURES|acrF|multidrug|acrF	1.0	100.0	33	68.2	5.1e-13	1
VANA	103	133	HWI-700370F:168:C7JUKANXX:5:1301:12079:79045	glycopeptide	KF478993.1.gene3.p01|FEATURES|vanA|glycopeptide|vanA	1.0	61.3	31	49.3	2.4e-07	1
MULTIDRUG_ABC_TRANSPORTER	519	551	HWI-700370F:168:C7JUKANXX:5:2103:13148:64301	multidrug	gi:686364868:ref:WP_031893738.1:|FEATURES|multidrug_ABC_transporter|multidrug|multidrug_ABC_transporter	1.0	97.0	33	62.0	3.6e-11	1
ACRD	16	48	HWI-700370F:168:C7JUKANXX:5:2309:9128:31229	aminoglycoside	YP_490697.1|FEATURES|acrD|aminoglycoside|acrD	0.915976266439	97.0	33	67.0	1.1e-12	1
ACRB	416	448	HWI-700370F:168:C7JUKANXX:5:1305:20003:73863	multidrug	CP001918.1.gene1257.p01|FEATURES|acrB|multidrug|acrB	1.0	100.0	33	66.2	1.9e-12	1
ACRF	269	301	HWI-700370F:168:C7JUKANXX:5:1202:8406:4081	multidrug	CP000647.1.gene3710.p01|FEATURES|acrF|multidrug|acrF	1.0	100.0	33	68.6	3.9e-13	1
SERRATIA_MARCESCENS_OMP1	241	273	HWI-700370F:168:C7JUKANXX:5:1216:13803:5730	multidrug	AIA49384.1|FEATURES|Serratia_marcescens_Omp1|multidrug|Serratia_marcescens_Omp1	0.820326923159	97.0	33	71.6	4.6e-14	1
ABCA	562	593	HWI-700370F:168:C7JUKANXX:5:1101:7128:91062	multidrug	XP_753111.1|FEATURES|abcA|multidrug|abcA	0.999999437951	62.5	32	47.4	9.3e-07	1
ACRA	12	44	HWI-700370F:168:C7JUKANXX:5:2314:12200:95469	multidrug	gi:573042590:emb:CDI16885.1:|FEATURES|acrA|multidrug|acrA	0.999999997566	100.0	33	67.0	1.1e-12	1
ARNA	537	569	HWI-700370F:168:C7JUKANXX:5:1313:16041:29882	polymyxin	gi:391316952:gb:EIQ74337.1:|FEATURES|arnA|polymyxin|arnA	0.927641159671	87.9	33	64.7	5.6e-12	1
EMRA	258	290	HWI-700370F:168:C7JUKANXX:5:2314:15588:27364	multidrug	gi:1033061324:ref:WP_064372453.1:|FEATURES|emrA|multidrug|emrA	0.987532899888	100.0	33	70.1	1.3e-13	1
ABCA	333	365	HWI-700370F:168:C7JUKANXX:5:1114:1344:43341	multidrug	XP_753111.1|FEATURES|abcA|multidrug|abcA	0.999999466129	60.6	33	50.1	1.4e-07	1
TOLC	28	60	HWI-700370F:168:C7JUKANXX:5:2209:17137:46464	multidrug	gi:641638394:emb:CDQ55087.1:|FEATURES|TolC|multidrug|TolC	0.999996090727	84.8	33	54.7	5.8e-09	1
KDPE	188	220	HWI-700370F:168:C7JUKANXX:5:2111:18317:4456	aminoglycoside	NP_415222.1|FEATURES|kdpE|aminoglycoside|kdpE	0.999995028662	87.9	33	67.8	6.6e-13	1
ACRA	212	244	HWI-700370F:168:C7JUKANXX:5:1311:20876:51115	multidrug	gi:500615129:gb:EOQ55695.1:|FEATURES|acrA|multidrug|acrA	1.0	100.0	33	68.9	3.0e-13	1
ARNA	194	226	HWI-700370F:168:C7JUKANXX:5:2108:19397:26781	polymyxin	B7LM76|FEATURES|arnA|polymyxin|arnA	0.933922133847	66.7	33	52.0	3.8e-08	1
ABCA	1201	1232	HWI-700370F:168:C7JUKANXX:5:2212:10683:12512	multidrug	XP_753111.1|FEATURES|abcA|multidrug|abcA	0.999999510643	71.9	32	54.3	7.6e-09	1
OMPF	379	411	HWI-700370F:168:C7JUKANXX:5:1105:18831:40490	multidrug	gi:504720116:ref:WP_014907218.1:|FEATURES|ompF|multidrug|ompF	0.999999999134	97.0	33	67.8	6.6e-13	1
ARNA	577	609	HWI-700370F:168:C7JUKANXX:5:2315:4993:29676	polymyxin	gi:851928593:ref:WP_048220996.1:|FEATURES|arnA|polymyxin|arnA	0.951661331746	87.9	33	65.9	2.5e-12	1
MDTG	305	335	HWI-700370F:168:C7JUKANXX:5:2110:12635:53344	multidrug	gi:694094674:ref:WP_032439274.1:|FEATURES|mdtG|multidrug|mdtG	1.0	83.9	31	53.1	1.7e-08	1
ACRF	497	529	HWI-700370F:168:C7JUKANXX:5:1308:8718:52129	multidrug	CP000647.1.gene3710.p01|FEATURES|acrF|multidrug|acrF	0.999999997451	90.9	33	71.6	4.6e-14	1
RPOB2	592	624	HWI-700370F:168:C7JUKANXX:5:1210:11564:85095	multidrug	BAD59497.1|FEATURES|rpoB2|multidrug|rpoB2	0.999999232806	72.7	33	52.0	3.8e-08	1
ACRB	432	464	HWI-700370F:168:C7JUKANXX:5:1105:12584:36382	multidrug	gi:447055254:ref:WP_001132510.1:|FEATURES|acrB|multidrug|acrB	1.0	100.0	33	66.6	1.5e-12	1
PBP-1A	430	462	HWI-700370F:168:C7JUKANXX:5:1212:1812:43121	beta-lactam	YP_001292390|FEATURES|PBP-1A|beta-lactam|PBP-1A	1.0	75.8	33	55.1	4.4e-09	1
PENA	366	398	HWI-700370F:168:C7JUKANXX:5:1102:16607:28930	beta-lactam	ZP_04656349|FEATURES|penA|beta-lactam|penA	1.0	87.9	33	63.9	9.6e-12	1
MDTG	162	192	HWI-700370F:168:C7JUKANXX:5:2114:9077:35843	multidrug	gi:852144206:ref:WP_048294470.1:|FEATURES|mdtG|multidrug|mdtG	0.999999999971	71.0	31	45.1	4.6e-06	1
ACRB	436	468	HWI-700370F:168:C7JUKANXX:5:2101:20975:42888	multidrug	gi:447055218:ref:WP_001132474.1:|FEATURES|acrB|multidrug|acrB	1.0	100.0	33	67.4	8.6e-13	1
RPOB2	691	723	HWI-700370F:168:C7JUKANXX:5:1114:6299:47533	multidrug	BAD59497.1|FEATURES|rpoB2|multidrug|rpoB2	0.999999222532	60.6	33	51.6	4.9e-08	1
BAER	63	95	HWI-700370F:168:C7JUKANXX:5:2208:17441:50826	multidrug	YP_490321.1|FEATURES|baeR|multidrug|baeR	0.999999999771	93.9	33	68.2	5.1e-13	1
KDPE	76	107	HWI-700370F:168:C7JUKANXX:5:2201:7290:47881	aminoglycoside	NP_415222.1|FEATURES|kdpE|aminoglycoside|kdpE	0.99999404894	96.9	32	62.8	2.1e-11	1
MDTG	41	72	HWI-700370F:168:C7JUKANXX:5:2111:5875:96266	multidrug	Q5PGY0|FEATURES|mdtG|multidrug|mdtG	1.0	100.0	32	69.7	1.7e-13	1
BACTERIAL_REGULATORY_PROTEIN_LUXR	119	151	HWI-700370F:168:C7JUKANXX:5:2203:5878:5160	unclassified	CP000647.1.gene3517.p01|FEATURES|bacterial_regulatory_protein_LuxR|unclassified|bacterial_regulatory_protein_LuxR	0.999999137296	100.0	33	73.2	1.6e-14	1
PMRF	211	243	HWI-700370F:168:C7JUKANXX:5:2313:7219:61280	peptide	AAC75314.1|FEATURES|PmrF|peptide|PmrF	0.999999200263	84.8	33	62.4	2.8e-11	1
FMTC	769	800	HWI-700370F:168:C7JUKANXX:5:2312:14480:55813	beta-lactam	gi:1031796384:ref:WP_064136479.1:|FEATURES|fmtC|beta-lactam|fmtC	1.0	84.4	32	59.3	2.4e-10	1
PENA	24	56	HWI-700370F:168:C7JUKANXX:5:2111:5094:67226	beta-lactam	ZP_04656349|FEATURES|penA|beta-lactam|penA	1.0	75.8	33	60.1	1.4e-10	1
BCRA	144	174	HWI-700370F:168:C7JUKANXX:5:1208:10753:84319	bacitracin	gi:542061059:gb:ERI11611.1:|FEATURES|bcrA|bacitracin|bcrA	0.999999532343	71.0	31	47.4	9.3e-07	1
EPTA	311	342	HWI-700370F:168:C7JUKANXX:5:2207:14432:24648	peptide	BAE78116.1|FEATURES|eptA|peptide|eptA	0.999999908644	93.8	32	71.6	4.6e-14	1
MSBA	145	176	HWI-700370F:168:C7JUKANXX:5:2306:18821:85208	nitroimidazole	NP_415434.1|FEATURES|msbA|nitroimidazole|msbA	0.999832412578	93.8	32	64.3	7.3e-12	1
ABCA	875	906	HWI-700370F:168:C7JUKANXX:5:2205:5321:25538	multidrug	XP_753111.1|FEATURES|abcA|multidrug|abcA	0.999999629555	84.4	32	57.4	9.0e-10	1
KASUGAMYCIN_RESISTANCE_PROTEIN_KSGA	64	96	HWI-700370F:168:C7JUKANXX:5:2308:7757:24794	aminoglycoside	YP_002240485|FEATURES|kasugamycin_resistance_protein_ksgA|aminoglycoside|kasugamycin_resistance_protein_ksgA	1.0	100.0	33	69.7	1.7e-13	1
MDTH	248	280	HWI-700370F:168:C7JUKANXX:5:1306:11566:13514	multidrug	gi:694088121:ref:WP_032432860.1:|FEATURES|mdtH|multidrug|mdtH	1.0	100.0	33	69.3	2.3e-13	1
TOLC	452	484	HWI-700370F:168:C7JUKANXX:5:2111:13706:92461	multidrug	gi:516511311:ref:WP_017899749.1:|FEATURES|TolC|multidrug|TolC	1.0	100.0	33	70.9	7.8e-14	1
MACA	228	260	HWI-700370F:168:C7JUKANXX:5:2109:9632:70070	MLS	gi:779948451:ref:WP_045396263.1:|FEATURES|macA|MLS|macA	1.0	100.0	33	72.0	3.5e-14	1
OQXA	228	260	HWI-700370F:168:C7JUKANXX:5:2115:15910:73541	multidrug	YP_001693237.1|FEATURES|oqxA|multidrug|oqxA	0.999998544558	100.0	33	72.4	2.7e-14	1
ACRB	855	887	HWI-700370F:168:C7JUKANXX:5:2206:10710:99936	multidrug	gi:555221605:ref:WP_023214248.1:|FEATURES|acrB|multidrug|acrB	1.0	100.0	33	71.6	4.6e-14	1
PENA	290	322	HWI-700370F:168:C7JUKANXX:5:2306:12619:74650	beta-lactam	ZP_04656349|FEATURES|penA|beta-lactam|penA	1.0	63.6	33	47.4	9.3e-07	1
EPTA	302	334	HWI-700370F:168:C7JUKANXX:5:2306:8749:35611	peptide	BAE78116.1|FEATURES|eptA|peptide|eptA	0.999999961973	90.9	33	70.1	1.3e-13	1
EMRB	7	39	HWI-700370F:168:C7JUKANXX:5:2107:21164:34919	multidrug	gi:486057056:ref:WP_001507824.1:|FEATURES|emrB|multidrug|emrB	0.999999678802	100.0	33	63.2	1.6e-11	1
UGD	147	179	HWI-700370F:168:C7JUKANXX:5:1202:20632:100649	peptide	AAC75089.1|FEATURES|ugd|peptide|ugd	0.99999973308	87.9	33	59.7	1.8e-10	1
MEXK	418	449	HWI-700370F:168:C7JUKANXX:5:2316:14732:89855	multidrug	AAG07064.1|FEATURES|MexK|multidrug|MexK	0.999999558277	68.8	32	53.9	9.9e-09	1
TOLC	325	357	HWI-700370F:168:C7JUKANXX:5:1110:15259:55298	multidrug	gi:516511311:ref:WP_017899749.1:|FEATURES|TolC|multidrug|TolC	1.0	100.0	33	67.0	1.1e-12	1
BAES	9	41	HWI-700370F:168:C7JUKANXX:5:1115:8732:96900	multidrug	BAA15934.1|FEATURES|baeS|multidrug|baeS	0.999999158737	100.0	33	69.7	1.7e-13	1
ARNA	105	137	HWI-700370F:168:C7JUKANXX:5:1308:16678:22126	polymyxin	gi:757781454:ref:WP_043000038.1:|FEATURES|arnA|polymyxin|arnA	0.961703416461	100.0	33	72.0	3.5e-14	1
ACRB	605	637	HWI-700370F:168:C7JUKANXX:5:2105:14620:32437	multidrug	gi:763385966:ref:WP_044243114.1:|FEATURES|acrB|multidrug|acrB	1.0	100.0	33	71.2	6.0e-14	1
MDTD	122	154	HWI-700370F:168:C7JUKANXX:5:2209:1812:8901	multidrug	NC_002695.1.916587.p01|FEATURES|mdtD|multidrug|mdtD	0.999999999986	93.9	33	67.8	6.6e-13	1
SERRATIA_MARCESCENS_OMP1	119	151	HWI-700370F:168:C7JUKANXX:5:2308:16430:36011	multidrug	AIA49384.1|FEATURES|Serratia_marcescens_Omp1|multidrug|Serratia_marcescens_Omp1	0.838728724905	97.0	33	73.9	9.2e-15	1
OMP36	114	146	HWI-700370F:168:C7JUKANXX:5:1108:17306:16858	multidrug	AF336096.1.gene1.p01|FEATURES|omp36|multidrug|omp36	0.966098984899	100.0	33	74.7	5.4e-15	1
ROSA	300	332	HWI-700370F:168:C7JUKANXX:5:1203:16671:76875	fosmidomycin	AAC60781|FEATURES|rosA|fosmidomycin|rosA	1.0	87.9	33	61.6	4.7e-11	1
ACRF	24	55	HWI-700370F:168:C7JUKANXX:5:1108:18722:61097	multidrug	CP000647.1.gene3710.p01|FEATURES|acrF|multidrug|acrF	1.0	96.9	32	63.2	1.6e-11	1
VANR	76	108	HWI-700370F:168:C7JUKANXX:5:1306:21113:19800	glycopeptide	NP_878013|FEATURES|vanR|glycopeptide|vanR	1.0	72.7	33	53.9	9.9e-09	1
MACB	145	176	HWI-700370F:168:C7JUKANXX:5:1312:1742:93812	MLS	gi:693106883:ref:WP_032260279.1:|FEATURES|macB|MLS|macB	1.0	78.1	32	49.3	2.4e-07	1
TOLC	283	314	HWI-700370F:168:C7JUKANXX:5:2310:11710:26214	multidrug	gi:516511311:ref:WP_017899749.1:|FEATURES|TolC|multidrug|TolC	1.0	100.0	32	67.0	1.1e-12	1
PENA	4	34	HWI-700370F:168:C7JUKANXX:5:2112:6677:72649	beta-lactam	ZP_04656349|FEATURES|penA|beta-lactam|penA	1.0	64.5	31	45.8	2.7e-06	1
MDTM	132	164	HWI-700370F:168:C7JUKANXX:5:2316:10747:38295	multidrug	gi:485799747:ref:WP_001420685.1:|FEATURES|mdtM|multidrug|mdtM	1.0	72.7	33	56.2	2.0e-09	1
ACRA	217	249	HWI-700370F:168:C7JUKANXX:5:2206:19837:9591	multidrug	gi:500615129:gb:EOQ55695.1:|FEATURES|acrA|multidrug|acrA	1.0	100.0	33	71.6	4.6e-14	1
MDTK	279	311	HWI-700370F:168:C7JUKANXX:5:2109:15015:91028	fluoroquinolone	AML99881.1|FEATURES|MdtK|fluoroquinolone|MdtK	0.999996029693	97.0	33	65.5	3.3e-12	1
EMRR	124	156	HWI-700370F:168:C7JUKANXX:5:1106:1710:81017	fluoroquinolone	NP_417169.1|FEATURES|emrR|fluoroquinolone|emrR	0.999975645413	90.9	33	68.2	5.1e-13	1
ACRA	323	355	HWI-700370F:168:C7JUKANXX:5:1305:4040:97503	multidrug	gi:500615129:gb:EOQ55695.1:|FEATURES|acrA|multidrug|acrA	1.0	100.0	33	68.6	3.9e-13	1
OPTRA	197	228	HWI-700370F:168:C7JUKANXX:5:1114:20657:91423	oxazolidinone	AKA86814|FEATURES|optrA|oxazolidinone|optrA	0.999223061494	62.5	32	50.1	1.4e-07	1
PENA	428	460	HWI-700370F:168:C7JUKANXX:5:2205:16208:56538	beta-lactam	ZP_04656349|FEATURES|penA|beta-lactam|penA	1.0	93.9	33	72.8	2.1e-14	1
OQXA	326	358	HWI-700370F:168:C7JUKANXX:5:2209:9464:68375	multidrug	YP_001693237.1|FEATURES|oqxA|multidrug|oqxA	0.999998121763	87.9	33	62.8	2.1e-11	1
SERRATIA_MARCESCENS_OMP1	107	137	HWI-700370F:168:C7JUKANXX:5:2311:2690:8185	multidrug	AIA49384.1|FEATURES|Serratia_marcescens_Omp1|multidrug|Serratia_marcescens_Omp1	0.999969355409	80.6	31	62.0	3.6e-11	1
MDTL	135	167	HWI-700370F:168:C7JUKANXX:5:1304:14424:101067	multidrug	YP_001451669|FEATURES|mdtL|multidrug|mdtL	1.0	90.9	33	70.9	7.8e-14	1
MDTG	51	83	HWI-700370F:168:C7JUKANXX:5:1310:15443:23332	multidrug	ZP_04633037|FEATURES|mdtG|multidrug|mdtG	1.0	75.8	33	58.9	3.1e-10	1
MACB	127	158	HWI-700370F:168:C7JUKANXX:5:2215:5914:57248	MLS	gi:1022664304:ref:WP_063420886.1:|FEATURES|macB|MLS|macB	1.0	71.9	32	51.2	6.4e-08	1
EMRB	106	138	HWI-700370F:168:C7JUKANXX:5:1106:6280:79317	multidrug	gi:486057056:ref:WP_001507824.1:|FEATURES|emrB|multidrug|emrB	0.99998598795	75.8	33	51.2	6.4e-08	1
OMP36	153	185	HWI-700370F:168:C7JUKANXX:5:1316:1636:18836	multidrug	AF336095.1.gene1.p01|FEATURES|omp36|multidrug|omp36	0.999999117117	97.0	33	70.9	7.8e-14	1
RPOB2	771	803	HWI-700370F:168:C7JUKANXX:5:1202:3639:43002	multidrug	BAD59497.1|FEATURES|rpoB2|multidrug|rpoB2	0.99999935558	84.8	33	57.4	9.0e-10	1
ACRB	297	328	HWI-700370F:168:C7JUKANXX:5:2203:20472:50973	multidrug	gi:763385966:ref:WP_044243114.1:|FEATURES|acrB|multidrug|acrB	1.0	100.0	32	68.2	5.1e-13	1
OQXA	295	327	HWI-700370F:168:C7JUKANXX:5:2315:15488:2329	multidrug	YP_001693237.1|FEATURES|oqxA|multidrug|oqxA	0.999998198657	93.9	33	64.3	7.3e-12	1
EPTA	279	311	HWI-700370F:168:C7JUKANXX:5:2202:9760:66187	peptide	BAE78116.1|FEATURES|eptA|peptide|eptA	0.999999999651	84.8	33	60.8	8.1e-11	1
ROSB	253	285	HWI-700370F:168:C7JUKANXX:5:1103:8365:15019	fosmidomycin	YP_001477377|FEATURES|rosB|fosmidomycin|rosB	1.0	90.9	33	63.5	1.2e-11	1
CPXA	63	95	HWI-700370F:168:C7JUKANXX:5:2116:19813:80386	aminoglycoside:aminocoumarin	NP_312864.1|FEATURES|cpxA|aminoglycoside:aminocoumarin|cpxA	0.999747913451	97.0	33	73.2	1.6e-14	1
TETM	78	108	HWI-700370F:168:C7JUKANXX:5:1303:16479:56058	tetracycline	Q02652|FEATURES|tetM|tetracycline|tetM	0.999999811734	74.2	31	46.2	2.1e-06	1
FOSA6	19	51	HWI-700370F:168:C7JUKANXX:5:1115:4273:81704	fosfomycin	AMQ12811.1|FEATURES|FosA6|fosfomycin|FosA6	1.0	100.0	33	75.1	4.1e-15	1
ACRB	768	800	HWI-700370F:168:C7JUKANXX:5:2303:14705:100135	multidrug	gi:485731880:ref:WP_001359514.1:|FEATURES|acrB|multidrug|acrB	0.999999994385	81.8	33	62.0	3.6e-11	1
MDTG	57	89	HWI-700370F:168:C7JUKANXX:5:1308:4565:95365	multidrug	Q5PGY0|FEATURES|mdtG|multidrug|mdtG	1.0	100.0	33	68.2	5.1e-13	1
ACRB	137	169	HWI-700370F:168:C7JUKANXX:5:1309:20311:31339	multidrug	gi:493365861:ref:WP_006322279.1:|FEATURES|acrB|multidrug|acrB	1.0	97.0	33	65.9	2.5e-12	1
ARNA	467	499	HWI-700370F:168:C7JUKANXX:5:1116:10099:3718	polymyxin	gi:851899656:ref:WP_048211088.1:|FEATURES|arnA|polymyxin|arnA	0.953709944803	90.9	33	71.6	4.6e-14	1
SERRATIA_MARCESCENS_OMP1	126	157	HWI-700370F:168:C7JUKANXX:5:2103:15097:7831	multidrug	AIA49384.1|FEATURES|Serratia_marcescens_Omp1|multidrug|Serratia_marcescens_Omp1	0.999946384111	71.9	32	55.5	3.4e-09	1
EPTA	99	131	HWI-700370F:168:C7JUKANXX:5:1204:9656:24719	peptide	BAE78116.1|FEATURES|eptA|peptide|eptA	0.999999740102	69.7	33	49.7	1.9e-07	1
RPOB2	1015	1046	HWI-700370F:168:C7JUKANXX:5:1114:13814:56861	multidrug	BAD59497.1|FEATURES|rpoB2|multidrug|rpoB2	0.999999423013	84.4	32	61.2	6.2e-11	1
OMPR	58	90	HWI-700370F:168:C7JUKANXX:5:1115:11621:9895	multidrug	CP000034.1.gene3672.p01|FEATURES|ompR|multidrug|ompR	0.999999294937	100.0	33	68.6	3.9e-13	1
ESCHERICHIA_COLI_LAMB	126	156	HWI-700370F:168:C7JUKANXX:5:2304:2985:58073	multidrug	BAB38442|FEATURES|Escherichia_coli_LamB|multidrug|Escherichia_coli_LamB	0.999995927115	71.0	31	57.4	9.0e-10	1
ROSA	64	95	HWI-700370F:168:C7JUKANXX:5:1313:14577:77958	fosmidomycin	YP_001477378|FEATURES|rosA|fosmidomycin|rosA	1.0	68.8	32	51.6	4.9e-08	1
ARNA	79	110	HWI-700370F:168:C7JUKANXX:5:2110:16716:7447	polymyxin	gi:486327523:ref:WP_001583708.1:|FEATURES|arnA|polymyxin|arnA	0.937527901271	90.6	32	63.5	1.2e-11	1
NORA	2	33	HWI-700370F:168:C7JUKANXX:5:1214:19476:6549	multidrug	gi:313655620:gb:EFS19365.1:|FEATURES|norA|multidrug|norA	0.999999143408	96.9	32	64.3	7.3e-12	1
ABCA	337	368	HWI-700370F:168:C7JUKANXX:5:2216:16697:32126	multidrug	XP_753111.1|FEATURES|abcA|multidrug|abcA	0.999999475982	62.5	32	48.9	3.2e-07	1
UGD	194	225	HWI-700370F:168:C7JUKANXX:5:1302:15642:10727	peptide	AAC75089.1|FEATURES|ugd|peptide|ugd	0.999999779894	93.8	32	62.0	3.6e-11	1
ACRF	891	923	HWI-700370F:168:C7JUKANXX:5:1113:19122:42842	multidrug	CP000647.1.gene3710.p01|FEATURES|acrF|multidrug|acrF	1.0	100.0	33	68.6	3.9e-13	1
CPXA	183	215	HWI-700370F:168:C7JUKANXX:5:1202:5483:2287	aminoglycoside:aminocoumarin	NP_312864.1|FEATURES|cpxA|aminoglycoside:aminocoumarin|cpxA	0.99968785345	100.0	33	70.9	7.8e-14	1
TOLC	325	357	HWI-700370F:168:C7JUKANXX:5:1306:2385:22705	multidrug	gi:565892113:ref:WP_023972176.1:|FEATURES|TolC|multidrug|TolC	1.0	100.0	33	67.0	1.1e-12	1
MDTG	346	378	HWI-700370F:168:C7JUKANXX:5:2104:2072:17308	multidrug	gi:694094674:ref:WP_032439274.1:|FEATURES|mdtG|multidrug|mdtG	1.0	75.8	33	50.4	1.1e-07	1
MDTM	267	299	HWI-700370F:168:C7JUKANXX:5:1211:11102:77719	multidrug	gi:485771379:ref:WP_001395356.1:|FEATURES|mdtM|multidrug|mdtM	1.0	69.7	33	55.8	2.6e-09	1
OMPF	6	38	HWI-700370F:168:C7JUKANXX:5:2212:12877:5330	multidrug	gi:504720116:ref:WP_014907218.1:|FEATURES|ompF|multidrug|ompF	0.999999996633	97.0	33	64.7	5.6e-12	1
TOLC	439	471	HWI-700370F:168:C7JUKANXX:5:1103:17725:21887	multidrug	gi:516511311:ref:WP_017899749.1:|FEATURES|TolC|multidrug|TolC	1.0	100.0	33	68.9	3.0e-13	1
PBP-1B	181	213	HWI-700370F:168:C7JUKANXX:5:2315:13996:22678	beta-lactam	YP_002467958|FEATURES|PBP-1B|beta-lactam|PBP-1B	0.999999998729	78.8	33	53.1	1.7e-08	1
ACRB	452	484	HWI-700370F:168:C7JUKANXX:5:1206:21025:27510	multidrug	gi:447055218:ref:WP_001132474.1:|FEATURES|acrB|multidrug|acrB	1.0	100.0	33	65.5	3.3e-12	1
OMPF	509	541	HWI-700370F:168:C7JUKANXX:5:2205:2244:43582	multidrug	gi:504720116:ref:WP_014907218.1:|FEATURES|ompF|multidrug|ompF	0.999999820438	100.0	33	73.9	9.2e-15	1
ACRB	808	839	HWI-700370F:168:C7JUKANXX:5:1206:2236:94623	multidrug	gi:495735716:ref:WP_008460295.1:|FEATURES|acrB|multidrug|acrB	1.0	96.9	32	66.6	1.5e-12	1
ACRB	500	532	HWI-700370F:168:C7JUKANXX:5:1201:8337:41379	multidrug	gi:763385966:ref:WP_044243114.1:|FEATURES|acrB|multidrug|acrB	1.0	100.0	33	77.4	8.4e-16	1
ACRB	355	387	HWI-700370F:168:C7JUKANXX:5:2215:18896:90170	multidrug	gi:447055218:ref:WP_001132474.1:|FEATURES|acrB|multidrug|acrB	1.0	100.0	33	66.6	1.5e-12	1
KDPE	92	124	HWI-700370F:168:C7JUKANXX:5:1114:12110:65682	aminoglycoside	NP_415222.1|FEATURES|kdpE|aminoglycoside|kdpE	0.999993854305	90.9	33	62.4	2.8e-11	1
MDTG	51	83	HWI-700370F:168:C7JUKANXX:5:2216:6432:20723	multidrug	Q5PGY0|FEATURES|mdtG|multidrug|mdtG	1.0	100.0	33	72.0	3.5e-14	1
UGD	179	211	HWI-700370F:168:C7JUKANXX:5:1307:19833:47880	peptide	AAC75089.1|FEATURES|ugd|peptide|ugd	0.999999786919	90.9	33	62.4	2.8e-11	1
BACA	1	31	HWI-700370F:168:C7JUKANXX:5:2111:2885:37107	bacitracin	YP_002236533|FEATURES|bacA|bacitracin|bacA	1.0	100.0	31	62.8	2.1e-11	1
ACRB	507	539	HWI-700370F:168:C7JUKANXX:5:2101:6480:87770	multidrug	CAC35725|FEATURES|acrB|multidrug|acrB	1.0	100.0	33	75.5	3.2e-15	1
ACRA	44	75	HWI-700370F:168:C7JUKANXX:5:1115:13331:53239	multidrug	NC_002695.1.912781.p01|FEATURES|acrA|multidrug|acrA	0.999998760177	87.5	32	57.0	1.2e-09	1
ACRB	900	932	HWI-700370F:168:C7JUKANXX:5:1214:11968:20533	multidrug	AAS61063|FEATURES|acrB|multidrug|acrB	1.0	100.0	33	68.6	3.9e-13	1
ACRA	307	339	HWI-700370F:168:C7JUKANXX:5:1304:5302:47693	multidrug	NC_002695.1.912781.p01|FEATURES|acrA|multidrug|acrA	1.0	78.8	33	58.2	5.2e-10	1
YOJI	510	542	HWI-700370F:168:C7JUKANXX:5:2208:7503:7236	peptide	NP_416715.1|FEATURES|YojI|peptide|YojI	0.999999702133	87.9	33	59.3	2.4e-10	1
ACRB	751	783	HWI-700370F:168:C7JUKANXX:5:1109:14300:44601	multidrug	gi:763385966:ref:WP_044243114.1:|FEATURES|acrB|multidrug|acrB	0.999999999959	100.0	33	72.0	3.5e-14	1
MEXX	222	253	HWI-700370F:168:C7JUKANXX:5:2310:16868:54904	multidrug	gi:694090431:ref:WP_032435131.1:|FEATURES|mexX|multidrug|mexX	1.0	100.0	32	66.2	1.9e-12	1
OMPR	37	69	HWI-700370F:168:C7JUKANXX:5:2211:4563:67119	multidrug	CP000034.1.gene3672.p01|FEATURES|ompR|multidrug|ompR	0.999999209824	97.0	33	65.9	2.5e-12	1
MDTL	90	121	HWI-700370F:168:C7JUKANXX:5:2112:17600:91087	multidrug	gi:554963910:ref:WP_023208234.1:|FEATURES|mdtL|multidrug|mdtL	1.0	81.2	32	58.9	3.1e-10	1
TETA(46)	462	494	HWI-700370F:168:C7JUKANXX:5:2303:20184:35461	tetracycline	AET10444.1|FEATURES|tetA(46)|tetracycline|tetA(46)	0.999999999988	69.7	33	46.2	2.1e-06	1
MDTL	298	330	HWI-700370F:168:C7JUKANXX:5:1216:6674:49415	multidrug	YP_001451669|FEATURES|mdtL|multidrug|mdtL	1.0	90.9	33	61.6	4.7e-11	1
TET(K)	235	265	HWI-700370F:168:C7JUKANXX:5:2107:6048:46852	tetracycline	YP_003283625.1|FEATURES|tet(K)|tetracycline|tet(K)	1.0	100.0	31	67.0	1.1e-12	1
ACRB	413	445	HWI-700370F:168:C7JUKANXX:5:1214:2406:8252	multidrug	gi:555221605:ref:WP_023214248.1:|FEATURES|acrB|multidrug|acrB	1.0	100.0	33	67.0	1.1e-12	1
MDTM	15	46	HWI-700370F:168:C7JUKANXX:5:2111:13220:23297	multidrug	gi:555231380:ref:WP_023218596.1:|FEATURES|mdtM|multidrug|mdtM	1.0	68.8	32	57.0	1.2e-09	1
ACRD	626	657	HWI-700370F:168:C7JUKANXX:5:2113:4276:62903	aminoglycoside	YP_490697.1|FEATURES|acrD|aminoglycoside|acrD	0.999982100264	81.2	32	58.9	3.1e-10	1
MDTN	65	96	HWI-700370F:168:C7JUKANXX:5:2313:13243:10779	multidrug	YP_002385298|FEATURES|mdtN|multidrug|mdtN	0.99999996225	71.9	32	49.7	1.9e-07	1
TRANSCRIPTIONAL_REGULATORY_PROTEIN_CPXR_CPXR	129	161	HWI-700370F:168:C7JUKANXX:5:1311:6585:93661	unclassified	CP000647.1.gene4257.p01|FEATURES|transcriptional_regulatory_protein_CpxR_cpxR|unclassified|transcriptional_regulatory_protein_CpxR_cpxR	0.999999999998	100.0	33	68.9	3.0e-13	1
EMRB	265	297	HWI-700370F:168:C7JUKANXX:5:2105:18484:78971	multidrug	gi:486057056:ref:WP_001507824.1:|FEATURES|emrB|multidrug|emrB	0.999952223083	100.0	33	70.1	1.3e-13	1
TET34	41	73	HWI-700370F:168:C7JUKANXX:5:2214:11467:59289	tetracycline	BAB59035|FEATURES|tet34|tetracycline|tet34	1.0	81.8	33	63.2	1.6e-11	1
OQXB	578	610	HWI-700370F:168:C7JUKANXX:5:2212:19772:92052	multidrug	YP_001693238|FEATURES|oqxB|multidrug|oqxB	0.999999228376	100.0	33	67.0	1.1e-12	1
PATA	380	412	HWI-700370F:168:C7JUKANXX:5:1107:6872:39641	fluoroquinolone	NP_417544.5|FEATURES|patA|fluoroquinolone|patA	0.999987619138	87.9	33	62.0	3.6e-11	1
SERRATIA_MARCESCENS_OMP1	168	200	HWI-700370F:168:C7JUKANXX:5:2304:3464:98711	multidrug	AIA49384.1|FEATURES|Serratia_marcescens_Omp1|multidrug|Serratia_marcescens_Omp1	0.995925361452	100.0	33	70.9	7.8e-14	1
MEXB	440	471	HWI-700370F:168:C7JUKANXX:5:1103:1569:57180	multidrug	gi:504646765:ref:WP_014833867.1:|FEATURES|mexB|multidrug|mexB	1.0	96.9	32	63.9	9.6e-12	1
ACRF	182	214	HWI-700370F:168:C7JUKANXX:5:2301:1103:28518	multidrug	CP000647.1.gene3710.p01|FEATURES|acrF|multidrug|acrF	1.0	97.0	33	70.9	7.8e-14	1
ABCA	856	888	HWI-700370F:168:C7JUKANXX:5:1114:11024:26627	multidrug	XP_753111.1|FEATURES|abcA|multidrug|abcA	0.999999519299	63.6	33	50.8	8.4e-08	1
DNA-BINDING_PROTEIN_H-NS	70	102	HWI-700370F:168:C7JUKANXX:5:2115:13378:24627	unclassified	CP001138.1.gene1383.p01|FEATURES|DNA-binding_protein_H-NS|unclassified|DNA-binding_protein_H-NS	0.999999998193	84.8	33	60.5	1.1e-10	1
DNA-BINDING_PROTEIN_H-NS	61	92	HWI-700370F:168:C7JUKANXX:5:1115:2150:73055	unclassified	CP001138.1.gene1383.p01|FEATURES|DNA-binding_protein_H-NS|unclassified|DNA-binding_protein_H-NS	0.999999999924	84.4	32	57.4	9.0e-10	1
OPTRA	204	236	HWI-700370F:168:C7JUKANXX:5:1114:17162:36745	oxazolidinone	AKA86814|FEATURES|optrA|oxazolidinone|optrA	0.999100426992	66.7	33	48.1	5.4e-07	1
MULTIDRUG_ABC_TRANSPORTER	463	495	HWI-700370F:168:C7JUKANXX:5:2315:9791:73190	multidrug	gi:1031799645:ref:WP_064138838.1:|FEATURES|multidrug_ABC_transporter|multidrug|multidrug_ABC_transporter	1.0	63.6	33	47.8	7.1e-07	1
EMRR	5	37	HWI-700370F:168:C7JUKANXX:5:1312:11780:26540	fluoroquinolone	NP_417169.1|FEATURES|emrR|fluoroquinolone|emrR	0.999973785923	97.0	33	71.2	6.0e-14	1
NORB	366	398	HWI-700370F:168:C7JUKANXX:5:2316:6049:38782	fluoroquinolone	gi:489865176:ref:WP_003768773.1:|FEATURES|norB|fluoroquinolone|norB	1.0	81.8	33	62.4	2.8e-11	1
KDPE	13	45	HWI-700370F:168:C7JUKANXX:5:1304:10616:53856	aminoglycoside	NP_415222.1|FEATURES|kdpE|aminoglycoside|kdpE	0.999994235438	93.9	33	63.2	1.6e-11	1
MDTG	121	153	HWI-700370F:168:C7JUKANXX:5:2303:8077:77874	multidrug	gi:313635905:gb:EFS01863.1:|FEATURES|mdtG|multidrug|mdtG	1.0	72.7	33	51.6	4.9e-08	1
MDTG	48	80	HWI-700370F:168:C7JUKANXX:5:2305:3043:13943	multidrug	HE999704.1.gene3083.p01|FEATURES|mdtG|multidrug|mdtG	1.0	66.7	33	50.8	8.4e-08	1
ACRF	151	183	HWI-700370F:168:C7JUKANXX:5:2208:13851:95352	multidrug	CP000647.1.gene3710.p01|FEATURES|acrF|multidrug|acrF	1.0	100.0	33	69.7	1.7e-13	1
MSRC	414	446	HWI-700370F:168:C7JUKANXX:5:1205:3802:23934	MLS	gi:488243106:ref:WP_002314314.1:|FEATURES|msrC|MLS|msrC	1.0	60.6	33	45.8	2.7e-06	1
MDTK	293	325	HWI-700370F:168:C7JUKANXX:5:2315:18649:11788	fluoroquinolone	AML99881.1|FEATURES|MdtK|fluoroquinolone|MdtK	0.999986030435	97.0	33	63.9	9.6e-12	1
ACRF	500	532	HWI-700370F:168:C7JUKANXX:5:2208:16640:80825	multidrug	CP000647.1.gene3710.p01|FEATURES|acrF|multidrug|acrF	0.999999940197	90.9	33	70.9	7.8e-14	1
NORB	12	44	HWI-700370F:168:C7JUKANXX:5:2316:18356:26942	fluoroquinolone	gi:489823816:ref:WP_003727600.1:|FEATURES|norB|fluoroquinolone|norB	1.0	66.7	33	50.8	8.4e-08	1
MACB	126	158	HWI-700370F:168:C7JUKANXX:5:2109:3410:91225	MLS	gi:1022664304:ref:WP_063420886.1:|FEATURES|macB|MLS|macB	1.0	69.7	33	52.0	3.8e-08	1
BICYCLOMYCIN-MULTIDRUG_EFFLUX_PROTEIN_BCR	153	185	HWI-700370F:168:C7JUKANXX:5:1313:2625:17810	multidrug	YP_002237398|FEATURES|bicyclomycin-multidrug_efflux_protein_bcr|multidrug|bicyclomycin-multidrug_efflux_protein_bcr	1.0	100.0	33	70.1	1.3e-13	1
RPOB2	458	489	HWI-700370F:168:C7JUKANXX:5:1314:16212:62449	multidrug	BAD59497.1|FEATURES|rpoB2|multidrug|rpoB2	0.999999115408	81.2	32	59.7	1.8e-10	1
MEXX	248	280	HWI-700370F:168:C7JUKANXX:5:1202:18078:5463	multidrug	gi:694090431:ref:WP_032435131.1:|FEATURES|mexX|multidrug|mexX	1.0	90.9	33	60.8	8.1e-11	1
OMPF	119	151	HWI-700370F:168:C7JUKANXX:5:2209:18758:12744	multidrug	gi:504720116:ref:WP_014907218.1:|FEATURES|ompF|multidrug|ompF	0.999999999224	100.0	33	72.8	2.1e-14	1
OMPF	304	336	HWI-700370F:168:C7JUKANXX:5:2304:7751:75584	multidrug	gi:504720116:ref:WP_014907218.1:|FEATURES|ompF|multidrug|ompF	0.999999828324	100.0	33	69.7	1.7e-13	1
KLEBSIELLA_PNEUMONIAE_OMPK37	254	285	HWI-700370F:168:C7JUKANXX:5:2308:11701:23458	beta-lactam	CAA09666.1|FEATURES|Klebsiella_pneumoniae_OmpK37|beta-lactam|Klebsiella_pneumoniae_OmpK37	0.999999982713	78.1	32	55.8	2.6e-09	1
MACA	281	313	HWI-700370F:168:C7JUKANXX:5:1102:15590:91092	MLS	gi:749650644:ref:WP_040251204.1:|FEATURES|macA|MLS|macA	1.0	100.0	33	67.0	1.1e-12	1
ROSB	254	286	HWI-700370F:168:C7JUKANXX:5:1313:15465:59980	fosmidomycin	gi:544012122:gb:ERK10884.1:|FEATURES|rosB|fosmidomycin|rosB	1.0	90.9	33	63.9	9.6e-12	1
CPXA	292	324	HWI-700370F:168:C7JUKANXX:5:1301:13171:31207	aminoglycoside:aminocoumarin	NP_312864.1|FEATURES|cpxA|aminoglycoside:aminocoumarin|cpxA	0.999418792569	93.9	33	64.3	7.3e-12	1
MDTM	256	288	HWI-700370F:168:C7JUKANXX:5:1206:6815:48581	multidrug	gi:485771379:ref:WP_001395356.1:|FEATURES|mdtM|multidrug|mdtM	1.0	75.8	33	58.9	3.1e-10	1
MDTK	296	328	HWI-700370F:168:C7JUKANXX:5:2307:8014:62334	multidrug	gi:507090493:ref:WP_016161206.1:|FEATURES|mdtK|multidrug|mdtK	1.0	100.0	33	67.4	8.6e-13	1
MEXX	24	56	HWI-700370F:168:C7JUKANXX:5:2212:11134:26226	multidrug	gi:694090431:ref:WP_032435131.1:|FEATURES|mexX|multidrug|mexX	1.0	100.0	33	71.6	4.6e-14	1
MARA	82	114	HWI-700370F:168:C7JUKANXX:5:2111:16844:50784	multidrug	YP_489794.1|FEATURES|marA|multidrug|marA	0.999996971392	90.9	33	69.7	1.7e-13	1
EMRD	50	82	HWI-700370F:168:C7JUKANXX:5:1103:21157:74642	multidrug	CP000647.1.gene4115.p01|FEATURES|emrD|multidrug|emrD	1.0	93.9	33	65.1	4.3e-12	1
BAES	288	320	HWI-700370F:168:C7JUKANXX:5:2209:6951:17628	multidrug	BAA15934.1|FEATURES|baeS|multidrug|baeS	0.999998751012	84.8	33	57.8	6.9e-10	1
SDIA	179	211	HWI-700370F:168:C7JUKANXX:5:2103:18424:34749	unclassified	gi:749556408:ref:WP_040188680.1:|FEATURES|sdiA|unclassified|sdiA	1.0	100.0	33	65.9	2.5e-12	1
OMP36	107	139	HWI-700370F:168:C7JUKANXX:5:2312:2158:37572	multidrug	AF336095.1.gene1.p01|FEATURES|omp36|multidrug|omp36	0.983354454195	97.0	33	77.0	1.1e-15	1
CPXA	130	162	HWI-700370F:168:C7JUKANXX:5:2103:15277:26796	aminoglycoside:aminocoumarin	NP_312864.1|FEATURES|cpxA|aminoglycoside:aminocoumarin|cpxA	0.999550022597	97.0	33	69.3	2.3e-13	1
OQXB	449	481	HWI-700370F:168:C7JUKANXX:5:1311:15460:27819	multidrug	YP_001693238|FEATURES|oqxB|multidrug|oqxB	1.0	100.0	33	67.0	1.1e-12	1
ACRB	768	800	HWI-700370F:168:C7JUKANXX:5:2314:3311:46479	multidrug	gi:485731880:ref:WP_001359514.1:|FEATURES|acrB|multidrug|acrB	0.999999995422	81.8	33	62.0	3.6e-11	1
ACRB	708	740	HWI-700370F:168:C7JUKANXX:5:1312:20197:21285	multidrug	gi:485731880:ref:WP_001359514.1:|FEATURES|acrB|multidrug|acrB	0.999999995257	90.9	33	61.6	4.7e-11	1
ACRA	275	307	HWI-700370F:168:C7JUKANXX:5:2212:20674:64755	multidrug	NC_002695.1.912781.p01|FEATURES|acrA|multidrug|acrA	1.0	87.9	33	62.8	2.1e-11	1
CPXA	81	113	HWI-700370F:168:C7JUKANXX:5:2313:4216:66836	aminoglycoside:aminocoumarin	NP_312864.1|FEATURES|cpxA|aminoglycoside:aminocoumarin|cpxA	0.999328538026	93.9	33	64.3	7.3e-12	1
OQXB	609	641	HWI-700370F:168:C7JUKANXX:5:1108:11502:51273	multidrug	YP_001693238|FEATURES|oqxB|multidrug|oqxB	0.999999446463	100.0	33	72.4	2.7e-14	1
MDTK	366	398	HWI-700370F:168:C7JUKANXX:5:1101:12158:78597	fluoroquinolone	AML99881.1|FEATURES|MdtK|fluoroquinolone|MdtK	0.999992252103	75.8	33	60.1	1.4e-10	1
MDTD	373	405	HWI-700370F:168:C7JUKANXX:5:1103:3977:26789	multidrug	gi:545277213:ref:WP_021564462.1:|FEATURES|mdtD|multidrug|mdtD	0.999999999338	66.7	33	45.4	3.5e-06	1
MDTN	187	217	HWI-700370F:168:C7JUKANXX:5:1305:17925:17989	multidrug	gi:984670524:ref:WP_060773951.1:|FEATURES|mdtN|multidrug|mdtN	0.999999391414	67.7	31	44.3	7.8e-06	1
MSBA	442	474	HWI-700370F:168:C7JUKANXX:5:2213:16291:64753	nitroimidazole	NP_415434.1|FEATURES|msbA|nitroimidazole|msbA	0.99987549272	93.9	33	67.0	1.1e-12	1
MCR-4	443	473	HWI-700370F:168:C7JUKANXX:5:2213:17895:93658	peptide	ASR73329.1|FEATURES|MCR-4|peptide|MCR-4	0.999999996838	93.5	31	67.0	1.1e-12	1
OQXB	372	403	HWI-700370F:168:C7JUKANXX:5:1304:8534:50804	multidrug	YP_001693238|FEATURES|oqxB|multidrug|oqxB	1.0	62.5	32	50.4	1.1e-07	1
MDTP	167	199	HWI-700370F:168:C7JUKANXX:5:1204:17696:92817	multidrug	gi:487374605:ref:WP_001647952.1:|FEATURES|mdtP|multidrug|mdtP	1.0	66.7	33	46.2	2.1e-06	1
TOLC	425	455	HWI-700370F:168:C7JUKANXX:5:1315:11294:16406	multidrug	gi:516511311:ref:WP_017899749.1:|FEATURES|TolC|multidrug|TolC	1.0	100.0	31	64.3	7.3e-12	1
ARNA	386	418	HWI-700370F:168:C7JUKANXX:5:2201:8255:34564	polymyxin	gi:507079934:ref:WP_016150692.1:|FEATURES|arnA|polymyxin|arnA	0.954382775987	100.0	33	67.8	6.6e-13	1
OQXB	418	450	HWI-700370F:168:C7JUKANXX:5:1214:17520:87855	multidrug	YP_001693238|FEATURES|oqxB|multidrug|oqxB	1.0	100.0	33	65.5	3.3e-12	1
ABCA	939	970	HWI-700370F:168:C7JUKANXX:5:2211:3725:81292	multidrug	XP_753111.1|FEATURES|abcA|multidrug|abcA	0.999999603556	81.2	32	55.5	3.4e-09	1
EMRB	341	372	HWI-700370F:168:C7JUKANXX:5:2209:9644:29029	multidrug	gi:924625749:ref:WP_053529696.1:|FEATURES|emrB|multidrug|emrB	0.999986570493	100.0	32	78.2	4.9e-16	1
MDSB	163	193	HWI-700370F:168:C7JUKANXX:5:1101:7757:5591	multidrug	NP_459346.1|FEATURES|mdsB|multidrug|mdsB	1.0	64.5	31	47.8	7.1e-07	1
OQXB	853	885	HWI-700370F:168:C7JUKANXX:5:2211:12166:83898	multidrug	YP_001693238|FEATURES|oqxB|multidrug|oqxB	1.0	97.0	33	70.1	1.3e-13	1
MDTK	23	55	HWI-700370F:168:C7JUKANXX:5:1105:4625:72985	fluoroquinolone	AML99881.1|FEATURES|MdtK|fluoroquinolone|MdtK	0.999993885925	81.8	33	62.0	3.6e-11	1
MACB	478	510	HWI-700370F:168:C7JUKANXX:5:2310:14829:81192	MLS	gi:1046630742:ref:WP_065696754.1:|FEATURES|macB|MLS|macB	1.0	100.0	33	70.5	1.0e-13	1
PENA	353	385	HWI-700370F:168:C7JUKANXX:5:2111:5486:78293	beta-lactam	ZP_04656349|FEATURES|penA|beta-lactam|penA	1.0	90.9	33	68.6	3.9e-13	1
ACRB	100	132	HWI-700370F:168:C7JUKANXX:5:1112:17791:7089	multidrug	gi:447196041:ref:WP_001273297.1:|FEATURES|acrB|multidrug|acrB	1.0	100.0	33	66.2	1.9e-12	1
ACRB	949	981	HWI-700370F:168:C7JUKANXX:5:2307:4536:2125	multidrug	CP001918.1.gene1257.p01|FEATURES|acrB|multidrug|acrB	1.0	100.0	33	65.5	3.3e-12	1
TRIC	892	924	HWI-700370F:168:C7JUKANXX:5:1212:20369:39635	triclosan	NP_248848.1|FEATURES|TriC|triclosan|TriC	0.999999983944	69.7	33	51.2	6.4e-08	1
BICYCLOMYCIN-MULTIDRUG_EFFLUX_PROTEIN_BCR	282	314	HWI-700370F:168:C7JUKANXX:5:1108:9204:93586	multidrug	YP_002237398|FEATURES|bicyclomycin-multidrug_efflux_protein_bcr|multidrug|bicyclomycin-multidrug_efflux_protein_bcr	1.0	100.0	33	72.4	2.7e-14	1
MULTIDRUG_ABC_TRANSPORTER	442	474	HWI-700370F:168:C7JUKANXX:5:1316:15213:34270	multidrug	gi:1031799645:ref:WP_064138838.1:|FEATURES|multidrug_ABC_transporter|multidrug|multidrug_ABC_transporter	1.0	66.7	33	49.3	2.4e-07	1
MEXX	34	66	HWI-700370F:168:C7JUKANXX:5:1104:10821:46888	multidrug	gi:694090431:ref:WP_032435131.1:|FEATURES|mexX|multidrug|mexX	1.0	100.0	33	66.6	1.5e-12	1
EMRB	76	108	HWI-700370F:168:C7JUKANXX:5:1107:20835:93846	multidrug	gi:852126944:ref:WP_048291088.1:|FEATURES|emrB|multidrug|emrB	0.999963535246	100.0	33	70.5	1.0e-13	1
EPTA	166	197	HWI-700370F:168:C7JUKANXX:5:1111:4221:40242	peptide	BAE78116.1|FEATURES|eptA|peptide|eptA	0.999999928104	93.8	32	62.0	3.6e-11	1
CPXA	47	79	HWI-700370F:168:C7JUKANXX:5:2214:16454:80686	aminoglycoside:aminocoumarin	NP_312864.1|FEATURES|cpxA|aminoglycoside:aminocoumarin|cpxA	0.999550022597	97.0	33	75.1	4.1e-15	1
MAJOR_FACILITATOR_SUPERFAMILY_TRANSPORTER	95	127	HWI-700370F:168:C7JUKANXX:5:1312:19757:15972	multidrug	NC_010410.6002639.p01|FEATURES|major_facilitator_superfamily_transporter|multidrug|major_facilitator_superfamily_transporter	0.999999999859	66.7	33	49.3	2.4e-07	1
EPTA	99	131	HWI-700370F:168:C7JUKANXX:5:1307:13267:95892	peptide	BAE78116.1|FEATURES|eptA|peptide|eptA	0.999999740102	69.7	33	49.7	1.9e-07	1
ACRB	58	90	HWI-700370F:168:C7JUKANXX:5:2113:10516:101008	multidrug	gi:763385966:ref:WP_044243114.1:|FEATURES|acrB|multidrug|acrB	1.0	100.0	33	69.7	1.7e-13	1
PATA	233	265	HWI-700370F:168:C7JUKANXX:5:2103:2724:98995	fluoroquinolone	NP_417544.5|FEATURES|patA|fluoroquinolone|patA	0.999993213679	93.9	33	65.9	2.5e-12	1
MDTK	76	108	HWI-700370F:168:C7JUKANXX:5:2208:1509:86165	multidrug	gi:852156983:ref:WP_048297648.1:|FEATURES|mdtK|multidrug|mdtK	1.0	97.0	33	70.1	1.3e-13	1
MDTH	258	290	HWI-700370F:168:C7JUKANXX:5:2306:13760:46386	multidrug	gi:507089900:ref:WP_016160613.1:|FEATURES|mdtH|multidrug|mdtH	1.0	100.0	33	69.3	2.3e-13	1
ACRB	752	783	HWI-700370F:168:C7JUKANXX:5:2308:16469:65417	multidrug	gi:695815610:ref:WP_032729455.1:|FEATURES|acrB|multidrug|acrB	1.0	100.0	32	70.5	1.0e-13	1
PENA	524	556	HWI-700370F:168:C7JUKANXX:5:2103:14880:15589	beta-lactam	ZP_04656349|FEATURES|penA|beta-lactam|penA	1.0	69.7	33	52.4	2.9e-08	1
ABCA	868	900	HWI-700370F:168:C7JUKANXX:5:1106:11029:53566	multidrug	XP_753111.1|FEATURES|abcA|multidrug|abcA	0.999999370773	60.6	33	45.1	4.6e-06	1
OQXB	418	450	HWI-700370F:168:C7JUKANXX:5:1305:11111:3861	multidrug	YP_001693238|FEATURES|oqxB|multidrug|oqxB	1.0	100.0	33	65.5	3.3e-12	1
CPXA	216	248	HWI-700370F:168:C7JUKANXX:5:1211:9139:52450	aminoglycoside:aminocoumarin	NP_312864.1|FEATURES|cpxA|aminoglycoside:aminocoumarin|cpxA	0.999440627492	100.0	33	65.9	2.5e-12	1
PBP-1A	148	180	HWI-700370F:168:C7JUKANXX:5:1306:4031:51140	beta-lactam	YP_001292390|FEATURES|PBP-1A|beta-lactam|PBP-1A	1.0	75.8	33	54.3	7.6e-09	1
PENA	414	446	HWI-700370F:168:C7JUKANXX:5:2310:5747:18170	beta-lactam	ZP_04656349|FEATURES|penA|beta-lactam|penA	1.0	87.9	33	67.8	6.6e-13	1
PMRF	210	242	HWI-700370F:168:C7JUKANXX:5:2314:15809:30096	peptide	AAC75314.1|FEATURES|PmrF|peptide|PmrF	0.999999647019	87.9	33	63.9	9.6e-12	1
MACB	146	176	HWI-700370F:168:C7JUKANXX:5:1101:6579:55615	MLS	gi:693106883:ref:WP_032260279.1:|FEATURES|macB|MLS|macB	1.0	77.4	31	47.8	7.1e-07	1
MEXB	164	196	HWI-700370F:168:C7JUKANXX:5:2112:4472:57877	multidrug	gi:505288054:ref:WP_015475156.1:|FEATURES|mexB|multidrug|mexB	1.0	100.0	33	72.4	2.7e-14	1
ACRB	165	196	HWI-700370F:168:C7JUKANXX:5:2314:7450:44775	multidrug	gi:446414955:ref:WP_000492810.1:|FEATURES|acrB|multidrug|acrB	1.0	90.6	32	64.7	5.6e-12	1
BAES	13	44	HWI-700370F:168:C7JUKANXX:5:1309:16692:43317	multidrug	BAA15934.1|FEATURES|baeS|multidrug|baeS	0.999999127752	100.0	32	68.2	5.1e-13	1
MDTG	184	216	HWI-700370F:168:C7JUKANXX:5:1202:3184:99047	multidrug	gi:556279993:ref:WP_023289120.1:|FEATURES|mdtG|multidrug|mdtG	1.0	100.0	33	66.6	1.5e-12	1
KASUGAMYCIN_RESISTANCE_PROTEIN_KSGA	195	227	HWI-700370F:168:C7JUKANXX:5:1207:12173:37540	aminoglycoside	BAH61691|FEATURES|kasugamycin_resistance_protein_ksgA|aminoglycoside|kasugamycin_resistance_protein_ksgA	1.0	100.0	33	69.7	1.7e-13	1
ABCA	135	166	HWI-700370F:168:C7JUKANXX:5:2105:8583:82062	multidrug	XP_753111.1|FEATURES|abcA|multidrug|abcA	0.999999370773	62.5	32	45.1	4.6e-06	1
ROSA	53	84	HWI-700370F:168:C7JUKANXX:5:2115:16105:42467	fosmidomycin	YP_001477378|FEATURES|rosA|fosmidomycin|rosA	1.0	81.2	32	56.2	2.0e-09	1
MEXX	158	190	HWI-700370F:168:C7JUKANXX:5:2213:8846:22390	multidrug	gi:556290474:ref:WP_023291163.1:|FEATURES|mexX|multidrug|mexX	1.0	100.0	33	65.1	4.3e-12	1
MDTL	218	248	HWI-700370F:168:C7JUKANXX:5:1305:9984:54106	multidrug	YP_001451669|FEATURES|mdtL|multidrug|mdtL	1.0	74.2	31	49.3	2.4e-07	1
MULTIDRUG_ABC_TRANSPORTER	463	493	HWI-700370F:168:C7JUKANXX:5:2305:3985:38440	multidrug	gi:1031799645:ref:WP_064138838.1:|FEATURES|multidrug_ABC_transporter|multidrug|multidrug_ABC_transporter	1.0	90.3	31	58.5	4.0e-10	1
ACRF	660	692	HWI-700370F:168:C7JUKANXX:5:1201:11908:32747	multidrug	CP000647.1.gene3710.p01|FEATURES|acrF|multidrug|acrF	1.0	100.0	33	71.6	4.6e-14	1
UGD	281	313	HWI-700370F:168:C7JUKANXX:5:2313:10690:29638	peptide	AAC75089.1|FEATURES|ugd|peptide|ugd	0.999999495968	84.8	33	62.4	2.8e-11	1
ACRF	90	122	HWI-700370F:168:C7JUKANXX:5:1211:13689:25551	multidrug	CP000647.1.gene3710.p01|FEATURES|acrF|multidrug|acrF	1.0	100.0	33	67.4	8.6e-13	1
TOLC	295	327	HWI-700370F:168:C7JUKANXX:5:1111:11691:34777	multidrug	gi:516511311:ref:WP_017899749.1:|FEATURES|TolC|multidrug|TolC	1.0	100.0	33	69.7	1.7e-13	1
MSBA	292	324	HWI-700370F:168:C7JUKANXX:5:2203:13930:34061	nitroimidazole	NP_415434.1|FEATURES|msbA|nitroimidazole|msbA	0.999856207482	97.0	33	65.5	3.3e-12	1
ACRB	784	815	HWI-700370F:168:C7JUKANXX:5:1301:16791:70290	multidrug	CP001918.1.gene1257.p01|FEATURES|acrB|multidrug|acrB	1.0	90.6	32	65.1	4.3e-12	1
ACRS	17	49	HWI-700370F:168:C7JUKANXX:5:2102:10459:93401	multidrug	AAC76296.1|FEATURES|AcrS|multidrug|AcrS	0.999997590644	72.7	33	49.7	1.9e-07	1
ACRB	5	37	HWI-700370F:168:C7JUKANXX:5:1306:9801:93404	multidrug	CP000647.1.gene443.p01|FEATURES|acrB|multidrug|acrB	1.0	100.0	33	68.6	3.9e-13	1
ACRF	510	542	HWI-700370F:168:C7JUKANXX:5:1107:9968:40801	multidrug	CP000647.1.gene3710.p01|FEATURES|acrF|multidrug|acrF	0.999999997641	97.0	33	72.0	3.5e-14	1
MDTM	272	303	HWI-700370F:168:C7JUKANXX:5:1112:19131:43008	multidrug	gi:485802075:ref:WP_001422865.1:|FEATURES|mdtM|multidrug|mdtM	1.0	68.8	32	57.8	6.9e-10	1
ESCHERICHIA_COLI_LAMB	372	403	HWI-700370F:168:C7JUKANXX:5:2103:5151:22904	multidrug	BAB38442|FEATURES|Escherichia_coli_LamB|multidrug|Escherichia_coli_LamB	0.999997680743	87.5	32	70.9	7.8e-14	1
MULTIDRUG_ABC_TRANSPORTER	491	523	HWI-700370F:168:C7JUKANXX:5:2312:3893:82944	multidrug	gi:913055317:ref:WP_050357634.1:|FEATURES|multidrug_ABC_transporter|multidrug|multidrug_ABC_transporter	1.0	63.6	33	48.5	4.2e-07	1
TRANSCRIPTIONAL_REGULATORY_PROTEIN_CPXR_CPXR	164	194	HWI-700370F:168:C7JUKANXX:5:1112:8584:53730	unclassified	CP001918.1.gene5135.p01|FEATURES|transcriptional_regulatory_protein_CpxR_cpxR|unclassified|transcriptional_regulatory_protein_CpxR_cpxR	0.999999999999	100.0	31	64.3	7.3e-12	1
EPTA	310	342	HWI-700370F:168:C7JUKANXX:5:1114:10048:10501	peptide	BAE78116.1|FEATURES|eptA|peptide|eptA	0.99999996971	93.9	33	73.2	1.6e-14	1
ACRB	347	378	HWI-700370F:168:C7JUKANXX:5:2205:15700:2219	multidrug	CP000034.1.gene457.p01|FEATURES|acrB|multidrug|acrB	1.0	96.9	32	61.6	4.7e-11	1
MDFA	165	197	HWI-700370F:168:C7JUKANXX:5:2301:9958:98932	multidrug	gi:1044109257:emb:SBZ85298.1:|FEATURES|mdfA|multidrug|mdfA	1.0	97.0	33	68.2	5.1e-13	1
MDTK	180	212	HWI-700370F:168:C7JUKANXX:5:1314:12511:54955	multidrug	gi:490245669:ref:WP_004143852.1:|FEATURES|mdtK|multidrug|mdtK	1.0	100.0	33	78.6	3.8e-16	1
MDTD	60	91	HWI-700370F:168:C7JUKANXX:5:1210:7573:92317	multidrug	NC_002695.1.916587.p01|FEATURES|mdtD|multidrug|mdtD	0.999999999975	93.8	32	63.5	1.2e-11	1
PATA	246	278	HWI-700370F:168:C7JUKANXX:5:1204:5216:3334	fluoroquinolone	NP_417544.5|FEATURES|patA|fluoroquinolone|patA	0.999991840227	90.9	33	64.3	7.3e-12	1
OLEB	400	432	HWI-700370F:168:C7JUKANXX:5:1109:16267:31892	MLS	AAA50325|FEATURES|oleB|MLS|oleB	0.999999991895	63.6	33	45.8	2.7e-06	1
NORA	33	64	HWI-700370F:168:C7JUKANXX:5:2308:16563:79744	multidrug	gi:755009796:ref:WP_042363132.1:|FEATURES|norA|multidrug|norA	1.0	100.0	32	63.9	9.6e-12	1
ACRF	511	543	HWI-700370F:168:C7JUKANXX:5:1213:11923:78574	multidrug	CP000647.1.gene3710.p01|FEATURES|acrF|multidrug|acrF	1.0	97.0	33	72.4	2.7e-14	1
EMRB	135	166	HWI-700370F:168:C7JUKANXX:5:2116:11196:63324	multidrug	gi:486057056:ref:WP_001507824.1:|FEATURES|emrB|multidrug|emrB	0.999988627527	100.0	32	70.1	1.3e-13	1
UGD	335	367	HWI-700370F:168:C7JUKANXX:5:2110:20229:42701	peptide	AAC75089.1|FEATURES|ugd|peptide|ugd	0.99999963411	78.8	33	56.2	2.0e-09	1
ACRF	164	196	HWI-700370F:168:C7JUKANXX:5:2316:14925:37706	multidrug	CP000647.1.gene3710.p01|FEATURES|acrF|multidrug|acrF	1.0	97.0	33	72.0	3.5e-14	1
OQXA	185	217	HWI-700370F:168:C7JUKANXX:5:2303:2670:54382	multidrug	YP_001693237.1|FEATURES|oqxA|multidrug|oqxA	0.999998158128	100.0	33	63.5	1.2e-11	1
TETT	65	96	HWI-700370F:168:C7JUKANXX:5:1213:19540:46080	tetracycline	AAV80410|FEATURES|tetT|tetracycline|tetT	1.0	65.6	32	50.1	1.4e-07	1
CPXA	23	55	HWI-700370F:168:C7JUKANXX:5:2112:15554:24458	aminoglycoside:aminocoumarin	NP_312864.1|FEATURES|cpxA|aminoglycoside:aminocoumarin|cpxA	0.999396011943	93.9	33	63.9	9.6e-12	1
TOLC	73	105	HWI-700370F:168:C7JUKANXX:5:1101:16918:61086	multidrug	gi:641638394:emb:CDQ55087.1:|FEATURES|TolC|multidrug|TolC	0.999998144347	100.0	33	72.0	3.5e-14	1
MEXX	261	292	HWI-700370F:168:C7JUKANXX:5:1115:14939:19443	multidrug	gi:694090431:ref:WP_032435131.1:|FEATURES|mexX|multidrug|mexX	1.0	93.8	32	65.5	3.3e-12	1
PMRF	241	273	HWI-700370F:168:C7JUKANXX:5:1210:9022:44689	peptide	AAC75314.1|FEATURES|PmrF|peptide|PmrF	0.9999990939	69.7	33	53.1	1.7e-08	1
PENA	195	226	HWI-700370F:168:C7JUKANXX:5:1310:16691:20449	beta-lactam	ZP_04656349|FEATURES|penA|beta-lactam|penA	1.0	71.9	32	53.9	9.9e-09	1
ARNA	594	624	HWI-700370F:168:C7JUKANXX:5:2213:12062:10833	polymyxin	gi:851928593:ref:WP_048220996.1:|FEATURES|arnA|polymyxin|arnA	0.942686267073	93.5	31	67.0	1.1e-12	1
MDTP	315	347	HWI-700370F:168:C7JUKANXX:5:2308:3700:15892	multidrug	YP_002385300|FEATURES|mdtP|multidrug|mdtP	0.999997391369	60.6	33	45.8	2.7e-06	1
TOLC	146	178	HWI-700370F:168:C7JUKANXX:5:1115:7957:82506	multidrug	gi:908715920:ref:WP_049847444.1:|FEATURES|TolC|multidrug|TolC	1.0	100.0	33	67.8	6.6e-13	1
ABCA	181	211	HWI-700370F:168:C7JUKANXX:5:2305:14293:68268	multidrug	XP_753111.1|FEATURES|abcA|multidrug|abcA	0.999999510643	71.0	31	50.4	1.1e-07	1
MAJOR_FACILITATOR_SUPERFAMILY_TRANSPORTER	95	127	HWI-700370F:168:C7JUKANXX:5:1302:1068:90678	multidrug	NC_010410.6002639.p01|FEATURES|major_facilitator_superfamily_transporter|multidrug|major_facilitator_superfamily_transporter	0.999999999859	66.7	33	49.3	2.4e-07	1
PENA	35	67	HWI-700370F:168:C7JUKANXX:5:2314:4690:40594	beta-lactam	ZP_04656349|FEATURES|penA|beta-lactam|penA	1.0	60.6	33	44.3	7.8e-06	1
ESCHERICHIA_COLI_MIPA	61	93	HWI-700370F:168:C7JUKANXX:5:2306:9190:85700	multidrug	NP_310518|FEATURES|Escherichia_coli_mipA|multidrug|Escherichia_coli_mipA	0.999998729912	81.8	33	65.9	2.5e-12	1
MSBA	173	205	HWI-700370F:168:C7JUKANXX:5:2106:20160:89375	nitroimidazole	NP_415434.1|FEATURES|msbA|nitroimidazole|msbA	0.99982082302	97.0	33	64.7	5.6e-12	1
MACB	38	70	HWI-700370F:168:C7JUKANXX:5:2102:16401:6089	MLS	gi:736472622:ref:WP_034494292.1:|FEATURES|macB|MLS|macB	1.0	66.7	33	45.4	3.5e-06	1
RPOB2	357	389	HWI-700370F:168:C7JUKANXX:5:1305:2529:25175	multidrug	BAD59497.1|FEATURES|rpoB2|multidrug|rpoB2	0.999999222532	66.7	33	51.6	4.9e-08	1
ACRB	318	350	HWI-700370F:168:C7JUKANXX:5:1306:11131:54664	multidrug	gi:485731880:ref:WP_001359514.1:|FEATURES|acrB|multidrug|acrB	0.99999999982	100.0	33	68.6	3.9e-13	1
EMRA	37	69	HWI-700370F:168:C7JUKANXX:5:1114:9077:65356	multidrug	gi:1033061324:ref:WP_064372453.1:|FEATURES|emrA|multidrug|emrA	0.987569671712	100.0	33	72.0	3.5e-14	1
BACA	144	176	HWI-700370F:168:C7JUKANXX:5:1303:14946:78031	bacitracin	YP_002236533|FEATURES|bacA|bacitracin|bacA	1.0	100.0	33	75.1	4.1e-15	1
PBP-1B	248	280	HWI-700370F:168:C7JUKANXX:5:2112:8313:100206	beta-lactam	YP_002467958|FEATURES|PBP-1B|beta-lactam|PBP-1B	0.999999999848	81.8	33	64.7	5.6e-12	1
OMP36	107	139	HWI-700370F:168:C7JUKANXX:5:2215:16831:25326	multidrug	AF336095.1.gene1.p01|FEATURES|omp36|multidrug|omp36	0.999839892991	87.9	33	72.4	2.7e-14	1
SDIA	198	230	HWI-700370F:168:C7JUKANXX:5:1310:13653:11200	unclassified	gi:749556408:ref:WP_040188680.1:|FEATURES|sdiA|unclassified|sdiA	1.0	100.0	33	68.6	3.9e-13	1
ACRB	138	170	HWI-700370F:168:C7JUKANXX:5:2113:7216:24691	multidrug	CP002695.1.gene992.p01|FEATURES|acrB|multidrug|acrB	1.0	97.0	33	66.6	1.5e-12	1
ARNA	513	545	HWI-700370F:168:C7JUKANXX:5:1207:11834:6668	polymyxin	gi:507079934:ref:WP_016150692.1:|FEATURES|arnA|polymyxin|arnA	0.964295514732	97.0	33	67.0	1.1e-12	1
ACRB	920	952	HWI-700370F:168:C7JUKANXX:5:1216:2363:76290	multidrug	AAS61063|FEATURES|acrB|multidrug|acrB	1.0	93.9	33	64.3	7.3e-12	1
POXTA	446	476	HWI-700370F:168:C7JUKANXX:5:1102:3135:54582	multidrug	AVI44920.1|FEATURES|poxtA|multidrug|poxtA	0.999999353111	67.7	31	45.8	2.7e-06	1
YOJI	227	259	HWI-700370F:168:C7JUKANXX:5:1314:4480:85643	peptide	NP_416715.1|FEATURES|YojI|peptide|YojI	0.999999887784	100.0	33	73.9	9.2e-15	1
RAMA	28	60	HWI-700370F:168:C7JUKANXX:5:2112:2779:75483	multidrug	AFK13828.1|FEATURES|ramA|multidrug|ramA	0.99999658879	90.9	33	71.2	6.0e-14	1
ACRF	962	994	HWI-700370F:168:C7JUKANXX:5:2213:16619:21481	multidrug	CP000647.1.gene3710.p01|FEATURES|acrF|multidrug|acrF	1.0	100.0	33	65.9	2.5e-12	1
ACRB	655	687	HWI-700370F:168:C7JUKANXX:5:2215:5071:95224	multidrug	gi:446414955:ref:WP_000492810.1:|FEATURES|acrB|multidrug|acrB	0.999999999935	87.9	33	65.9	2.5e-12	1
MEXX	277	309	HWI-700370F:168:C7JUKANXX:5:2315:13707:46244	multidrug	gi:556290474:ref:WP_023291163.1:|FEATURES|mexX|multidrug|mexX	1.0	100.0	33	70.5	1.0e-13	1
SERRATIA_MARCESCENS_OMP1	15	47	HWI-700370F:168:C7JUKANXX:5:1213:16941:72717	multidrug	AIA49384.1|FEATURES|Serratia_marcescens_Omp1|multidrug|Serratia_marcescens_Omp1	0.997168913504	100.0	33	72.0	3.5e-14	1
SDIA	82	114	HWI-700370F:168:C7JUKANXX:5:2311:8039:86139	unclassified	gi:1046630904:ref:WP_065696916.1:|FEATURES|sdiA|unclassified|sdiA	1.0	100.0	33	77.8	6.4e-16	1
ARNA	469	501	HWI-700370F:168:C7JUKANXX:5:1206:17585:69415	polymyxin	gi:507079934:ref:WP_016150692.1:|FEATURES|arnA|polymyxin|arnA	0.964295514732	90.9	33	70.9	7.8e-14	1
OQXB	620	652	HWI-700370F:168:C7JUKANXX:5:1207:8361:21179	multidrug	YP_001693238|FEATURES|oqxB|multidrug|oqxB	0.999999406389	97.0	33	70.5	1.0e-13	1
OQXA	297	327	HWI-700370F:168:C7JUKANXX:5:2213:17420:13460	multidrug	YP_001693237.1|FEATURES|oqxA|multidrug|oqxA	0.999997988142	93.5	31	60.5	1.1e-10	1
TOLC	390	422	HWI-700370F:168:C7JUKANXX:5:1312:2318:24694	multidrug	gi:565892113:ref:WP_023972176.1:|FEATURES|TolC|multidrug|TolC	1.0	100.0	33	67.8	6.6e-13	1
ESCHERICHIA_COLI_LAMB	330	360	HWI-700370F:168:C7JUKANXX:5:2216:4684:35907	multidrug	BAB38442|FEATURES|Escherichia_coli_LamB|multidrug|Escherichia_coli_LamB	0.999996988778	83.9	31	63.9	9.6e-12	1
EMRD	28	60	HWI-700370F:168:C7JUKANXX:5:1113:1640:2981	multidrug	CP000647.1.gene4115.p01|FEATURES|emrD|multidrug|emrD	1.0	97.0	33	67.8	6.6e-13	1
PENA	318	349	HWI-700370F:168:C7JUKANXX:5:2308:5037:64161	beta-lactam	YP_002146111|FEATURES|penA|beta-lactam|penA	1.0	68.8	32	50.4	1.1e-07	1
YOJI	450	482	HWI-700370F:168:C7JUKANXX:5:1315:19452:58532	peptide	NP_416715.1|FEATURES|YojI|peptide|YojI	0.999999805142	97.0	33	65.1	4.3e-12	1
PENA	34	66	HWI-700370F:168:C7JUKANXX:5:2312:12640:88104	beta-lactam	ZP_04656349|FEATURES|penA|beta-lactam|penA	1.0	60.6	33	45.1	4.6e-06	1
ACRB	782	814	HWI-700370F:168:C7JUKANXX:5:2116:13079:29462	multidrug	YP_002848372|FEATURES|acrB|multidrug|acrB	1.0	100.0	33	76.3	1.9e-15	1
MEXB	979	1011	HWI-700370F:168:C7JUKANXX:5:2103:3042:62329	multidrug	gi:504646765:ref:WP_014833867.1:|FEATURES|mexB|multidrug|mexB	1.0	97.0	33	67.0	1.1e-12	1
YOJI	214	246	HWI-700370F:168:C7JUKANXX:5:1201:6966:41430	peptide	NP_416715.1|FEATURES|YojI|peptide|YojI	0.999999855735	87.9	33	69.7	1.7e-13	1
MDTG	163	193	HWI-700370F:168:C7JUKANXX:5:2309:1600:29709	multidrug	gi:852144206:ref:WP_048294470.1:|FEATURES|mdtG|multidrug|mdtG	0.999999999942	71.0	31	44.7	6.0e-06	1
MDTG	55	87	HWI-700370F:168:C7JUKANXX:5:1207:19441:62167	multidrug	ZP_04633037|FEATURES|mdtG|multidrug|mdtG	1.0	78.8	33	57.8	6.9e-10	1
ACRF	795	827	HWI-700370F:168:C7JUKANXX:5:2315:5753:85211	multidrug	CP000647.1.gene3710.p01|FEATURES|acrF|multidrug|acrF	1.0	100.0	33	72.0	3.5e-14	1
OMPF	210	242	HWI-700370F:168:C7JUKANXX:5:2112:3841:84225	multidrug	gi:515954236:ref:WP_017384819.1:|FEATURES|ompF|multidrug|ompF	0.999999998929	69.7	33	51.2	6.4e-08	1
ABCA	317	348	HWI-700370F:168:C7JUKANXX:5:1202:14426:38862	multidrug	XP_753111.1|FEATURES|abcA|multidrug|abcA	0.999999571831	71.9	32	53.5	1.3e-08	1
MEXX	309	341	HWI-700370F:168:C7JUKANXX:5:1108:15238:10972	multidrug	gi:556290474:ref:WP_023291163.1:|FEATURES|mexX|multidrug|mexX	1.0	100.0	33	69.3	2.3e-13	1
OMPF	9	40	HWI-700370F:168:C7JUKANXX:5:1304:8121:56443	multidrug	gi:504720116:ref:WP_014907218.1:|FEATURES|ompF|multidrug|ompF	0.99999999935	93.8	32	64.3	7.3e-12	1
MACB	188	220	HWI-700370F:168:C7JUKANXX:5:1116:7093:22789	MLS	gi:1046630742:ref:WP_065696754.1:|FEATURES|macB|MLS|macB	1.0	100.0	33	68.9	3.0e-13	1
YOJI	354	386	HWI-700370F:168:C7JUKANXX:5:1307:3059:69163	peptide	NP_416715.1|FEATURES|YojI|peptide|YojI	0.999998815161	63.6	33	46.2	2.1e-06	1
UGD	119	151	HWI-700370F:168:C7JUKANXX:5:2202:9099:89783	peptide	AAC75089.1|FEATURES|ugd|peptide|ugd	0.999999087842	60.6	33	48.1	5.4e-07	1
UGD	297	329	HWI-700370F:168:C7JUKANXX:5:2103:14581:74319	peptide	AAC75089.1|FEATURES|ugd|peptide|ugd	0.999999756992	93.9	33	64.3	7.3e-12	1
ACRA	193	225	HWI-700370F:168:C7JUKANXX:5:2215:11088:92526	multidrug	gi:500615129:gb:EOQ55695.1:|FEATURES|acrA|multidrug|acrA	1.0	100.0	33	66.2	1.9e-12	1
VANR	83	115	HWI-700370F:168:C7JUKANXX:5:1203:5089:96050	glycopeptide	gi:530818241:gb:EQC77429.1:|FEATURES|vanR|glycopeptide|vanR	0.999999911156	69.7	33	53.5	1.3e-08	1
OPRM	54	85	HWI-700370F:168:C7JUKANXX:5:2104:13275:56460	multidrug	gi:573999612:gb:ETU76469.1:|FEATURES|oprM|multidrug|oprM	0.999999933045	62.5	32	45.8	2.7e-06	1
ACRF	87	118	HWI-700370F:168:C7JUKANXX:5:2304:20306:20470	multidrug	CP000647.1.gene3710.p01|FEATURES|acrF|multidrug|acrF	1.0	100.0	32	64.3	7.3e-12	1
MULTIDRUG_ABC_TRANSPORTER	482	514	HWI-700370F:168:C7JUKANXX:5:2306:9756:60595	multidrug	gi:817122037:ref:WP_046494699.1:|FEATURES|multidrug_ABC_transporter|multidrug|multidrug_ABC_transporter	1.0	63.6	33	49.7	1.9e-07	1
ACRB	31	63	HWI-700370F:168:C7JUKANXX:5:1206:9683:9227	multidrug	gi:446414955:ref:WP_000492810.1:|FEATURES|acrB|multidrug|acrB	1.0	90.9	33	64.3	7.3e-12	1
MDTM	21	52	HWI-700370F:168:C7JUKANXX:5:2209:2293:69153	multidrug	gi:555231380:ref:WP_023218596.1:|FEATURES|mdtM|multidrug|mdtM	1.0	87.5	32	61.2	6.2e-11	1
ADEC	459	490	HWI-700370F:168:C7JUKANXX:5:2107:13879:98760	multidrug	CP003583.1.gene2512.p01|FEATURES|adeC|multidrug|adeC	0.999998775081	68.8	32	45.8	2.7e-06	1
PENA	404	436	HWI-700370F:168:C7JUKANXX:5:2209:18117:21959	beta-lactam	ZP_04656349|FEATURES|penA|beta-lactam|penA	1.0	84.8	33	65.9	2.5e-12	1
CLASS_A	103	134	HWI-700370F:168:C7JUKANXX:5:1315:12920:3538	beta-lactam	M60253.gene.p01|FEATURES|class_A|beta-lactam|class_A	1.0	68.8	32	49.3	2.4e-07	1
KDPE	78	110	HWI-700370F:168:C7JUKANXX:5:1114:7394:11799	aminoglycoside	NP_415222.1|FEATURES|kdpE|aminoglycoside|kdpE	0.874973114505	97.0	33	64.7	5.6e-12	1
EMRA	273	305	HWI-700370F:168:C7JUKANXX:5:1202:12544:16270	multidrug	gi:1033061324:ref:WP_064372453.1:|FEATURES|emrA|multidrug|emrA	0.990390778697	100.0	33	68.9	3.0e-13	1
ACRB	938	970	HWI-700370F:168:C7JUKANXX:5:1315:2509:89324	multidrug	gi:485731880:ref:WP_001359514.1:|FEATURES|acrB|multidrug|acrB	0.999999993584	87.9	33	58.2	5.2e-10	1
ACRB	47	79	HWI-700370F:168:C7JUKANXX:5:1106:10166:76131	multidrug	gi:446414955:ref:WP_000492810.1:|FEATURES|acrB|multidrug|acrB	1.0	97.0	33	64.7	5.6e-12	1
TETA	443	474	HWI-700370F:168:C7JUKANXX:5:2314:6021:59714	tetracycline	gi:736993687:ref:WP_034989673.1:|FEATURES|tetA|tetracycline|tetA	0.999999999993	65.6	32	45.8	2.7e-06	1
VANR	74	106	HWI-700370F:168:C7JUKANXX:5:1111:17898:73913	glycopeptide	gi:983429529:ref:WP_060593182.1:|FEATURES|vanR|glycopeptide|vanR	1.0	66.7	33	54.7	5.8e-09	1
MULTIDRUG_ABC_TRANSPORTER	544	575	HWI-700370F:168:C7JUKANXX:5:2106:6536:66274	multidrug	gi:664556405:ref:WP_031071225.1:|FEATURES|multidrug_ABC_transporter|multidrug|multidrug_ABC_transporter	1.0	71.9	32	48.1	5.4e-07	1
RPOB2	705	737	HWI-700370F:168:C7JUKANXX:5:1310:18288:75655	multidrug	BAD59497.1|FEATURES|rpoB2|multidrug|rpoB2	0.999999156538	60.6	33	49.3	2.4e-07	1
SDIA	119	151	HWI-700370F:168:C7JUKANXX:5:1308:11243:6575	unclassified	gi:1046630904:ref:WP_065696916.1:|FEATURES|sdiA|unclassified|sdiA	1.0	100.0	33	70.9	7.8e-14	1
ACRB	135	167	HWI-700370F:168:C7JUKANXX:5:2314:16405:52823	multidrug	gi:493365861:ref:WP_006322279.1:|FEATURES|acrB|multidrug|acrB	1.0	97.0	33	66.6	1.5e-12	1
ACRB	921	953	HWI-700370F:168:C7JUKANXX:5:2107:2172:23836	multidrug	gi:447055218:ref:WP_001132474.1:|FEATURES|acrB|multidrug|acrB	1.0	100.0	33	65.9	2.5e-12	1
MACA	104	136	HWI-700370F:168:C7JUKANXX:5:1116:5105:39352	MLS	gi:1031872588:ref:WP_064187636.1:|FEATURES|macA|MLS|macA	1.0	100.0	33	62.4	2.8e-11	1
ABCA	635	666	HWI-700370F:168:C7JUKANXX:5:2210:9412:70392	multidrug	XP_753111.1|FEATURES|abcA|multidrug|abcA	0.999999629555	68.8	32	57.4	9.0e-10	1
BACTERIAL_REGULATORY_PROTEIN_LUXR	38	70	HWI-700370F:168:C7JUKANXX:5:2201:15545:26157	unclassified	CP000647.1.gene3517.p01|FEATURES|bacterial_regulatory_protein_LuxR|unclassified|bacterial_regulatory_protein_LuxR	0.999999996323	93.9	33	63.2	1.6e-11	1
KASUGAMYCIN_RESISTANCE_PROTEIN_KSGA	228	260	HWI-700370F:168:C7JUKANXX:5:1101:18741:73814	aminoglycoside	YP_001454848|FEATURES|kasugamycin_resistance_protein_ksgA|aminoglycoside|kasugamycin_resistance_protein_ksgA	1.0	97.0	33	66.6	1.5e-12	1
PBP-1B	169	200	HWI-700370F:168:C7JUKANXX:5:2108:13357:7758	beta-lactam	YP_002467958|FEATURES|PBP-1B|beta-lactam|PBP-1B	0.999999997924	75.0	32	50.4	1.1e-07	1
MDTD	41	73	HWI-700370F:168:C7JUKANXX:5:1210:17371:61430	multidrug	NC_002695.1.916587.p01|FEATURES|mdtD|multidrug|mdtD	0.999999999996	93.9	33	68.6	3.9e-13	1
ACRB	165	196	HWI-700370F:168:C7JUKANXX:5:2315:8858:33117	multidrug	gi:446414955:ref:WP_000492810.1:|FEATURES|acrB|multidrug|acrB	1.0	90.6	32	64.7	5.6e-12	1
KLEBSIELLA_PNEUMONIAE_OMPK37	343	374	HWI-700370F:168:C7JUKANXX:5:2114:8335:96172	beta-lactam	CAA09666.1|FEATURES|Klebsiella_pneumoniae_OmpK37|beta-lactam|Klebsiella_pneumoniae_OmpK37	0.998085249995	81.2	32	57.4	9.0e-10	1
EMRR	108	140	HWI-700370F:168:C7JUKANXX:5:1108:1877:57440	fluoroquinolone	NP_417169.1|FEATURES|emrR|fluoroquinolone|emrR	0.999989133588	97.0	33	77.4	8.4e-16	1
ROSA	344	376	HWI-700370F:168:C7JUKANXX:5:2207:7963:55681	fosmidomycin	AAC60781|FEATURES|rosA|fosmidomycin|rosA	1.0	72.7	33	53.9	9.9e-09	1
ACRA	37	69	HWI-700370F:168:C7JUKANXX:5:2112:7419:82650	multidrug	NC_002695.1.912781.p01|FEATURES|acrA|multidrug|acrA	0.999998710362	81.8	33	55.8	2.6e-09	1
EPTA	453	485	HWI-700370F:168:C7JUKANXX:5:1115:6428:87569	peptide	BAE78116.1|FEATURES|eptA|peptide|eptA	1.0	87.9	33	67.4	8.6e-13	1
PATA	77	109	HWI-700370F:168:C7JUKANXX:5:2305:19678:4165	fluoroquinolone	NP_417544.5|FEATURES|patA|fluoroquinolone|patA	0.999996216559	97.0	33	71.2	6.0e-14	1
OMPF	97	128	HWI-700370F:168:C7JUKANXX:5:1215:6664:65824	multidrug	gi:545268215:ref:WP_021558857.1:|FEATURES|ompF|multidrug|ompF	0.999050083518	75.0	32	58.2	5.2e-10	1
MDTK	196	226	HWI-700370F:168:C7JUKANXX:5:1311:2236:53963	fluoroquinolone	AML99881.1|FEATURES|MdtK|fluoroquinolone|MdtK	0.999990144271	83.9	31	58.2	5.2e-10	1
MDTD	9	41	HWI-700370F:168:C7JUKANXX:5:2310:16727:79038	multidrug	gi:545277213:ref:WP_021564462.1:|FEATURES|mdtD|multidrug|mdtD	0.999999999993	97.0	33	67.0	1.1e-12	1
ACRB	492	524	HWI-700370F:168:C7JUKANXX:5:2210:6493:15180	multidrug	gi:763385966:ref:WP_044243114.1:|FEATURES|acrB|multidrug|acrB	1.0	100.0	33	76.3	1.9e-15	1
EVGS	968	999	HWI-700370F:168:C7JUKANXX:5:1216:21138:57186	multidrug	AAC75429.1|FEATURES|evgS|multidrug|evgS	0.999999546084	68.8	32	48.1	5.4e-07	1
MDTO	365	397	HWI-700370F:168:C7JUKANXX:5:1209:15305:8113	multidrug	YP_002415222|FEATURES|mdtO|multidrug|mdtO	0.999221177727	60.6	33	52.4	2.9e-08	1
MACB	241	273	HWI-700370F:168:C7JUKANXX:5:2301:12124:96435	MLS	gi:1046630742:ref:WP_065696754.1:|FEATURES|macB|MLS|macB	1.0	100.0	33	70.5	1.0e-13	1
PATA	268	300	HWI-700370F:168:C7JUKANXX:5:2210:15497:48040	fluoroquinolone	NP_417544.5|FEATURES|patA|fluoroquinolone|patA	0.999960135729	63.6	33	51.6	4.9e-08	1
ACRB	32	63	HWI-700370F:168:C7JUKANXX:5:1116:20526:2045	multidrug	gi:446414955:ref:WP_000492810.1:|FEATURES|acrB|multidrug|acrB	1.0	90.6	32	62.8	2.1e-11	1
SDEY	677	709	HWI-700370F:168:C7JUKANXX:5:2308:7830:95093	multidrug	BAC77251|FEATURES|sdeY|multidrug|sdeY	1.0	100.0	33	72.4	2.7e-14	1
ACRF	508	540	HWI-700370F:168:C7JUKANXX:5:1215:15698:42992	multidrug	CP000647.1.gene3710.p01|FEATURES|acrF|multidrug|acrF	1.0	97.0	33	73.2	1.6e-14	1
PENA	314	344	HWI-700370F:168:C7JUKANXX:5:2104:2319:36308	beta-lactam	YP_002146111|FEATURES|penA|beta-lactam|penA	1.0	87.1	31	59.7	1.8e-10	1
ACRB	745	776	HWI-700370F:168:C7JUKANXX:5:2207:2464:34233	multidrug	gi:485731880:ref:WP_001359514.1:|FEATURES|acrB|multidrug|acrB	0.999999989542	87.5	32	62.8	2.1e-11	1
CPXA	27	59	HWI-700370F:168:C7JUKANXX:5:1116:11737:40639	aminoglycoside:aminocoumarin	NP_312864.1|FEATURES|cpxA|aminoglycoside:aminocoumarin|cpxA	0.999440627492	93.9	33	64.7	5.6e-12	1
TETM	77	108	HWI-700370F:168:C7JUKANXX:5:2113:13566:45849	tetracycline	Q02652|FEATURES|tetM|tetracycline|tetM	1.0	75.0	32	48.5	4.2e-07	1
MACB	144	175	HWI-700370F:168:C7JUKANXX:5:2103:20529:73971	MLS	gi:496081332:ref:WP_008805839.1:|FEATURES|macB|MLS|macB	1.0	71.9	32	45.8	2.7e-06	1
KLEBSIELLA_PNEUMONIAE_OMPK37	237	269	HWI-700370F:168:C7JUKANXX:5:2309:12023:45264	beta-lactam	CAA09666.1|FEATURES|Klebsiella_pneumoniae_OmpK37|beta-lactam|Klebsiella_pneumoniae_OmpK37	0.999999947899	75.8	33	57.4	9.0e-10	1
MULTIDRUG_ABC_TRANSPORTER	536	566	HWI-700370F:168:C7JUKANXX:5:2202:2433:37008	multidrug	gi:860594225:ref:WP_048475168.1:|FEATURES|multidrug_ABC_transporter|multidrug|multidrug_ABC_transporter	0.999999988628	64.5	31	44.7	6.0e-06	1
EMRB	14	45	HWI-700370F:168:C7JUKANXX:5:2305:2376:47550	multidrug	gi:486057056:ref:WP_001507824.1:|FEATURES|emrB|multidrug|emrB	0.999883181471	100.0	32	62.4	2.8e-11	1
MACA	309	341	HWI-700370F:168:C7JUKANXX:5:1301:3787:8702	MLS	gi:1031874524:ref:WP_064189330.1:|FEATURES|macA|MLS|macA	1.0	100.0	33	68.2	5.1e-13	1
COB(I)ALAMIN_ADENOLSYLTRANSFERASE	90	122	HWI-700370F:168:C7JUKANXX:5:1215:8318:27344	unclassified	gi:447201622:ref:WP_001278878.1:|FEATURES|cob(I)alamin_adenolsyltransferase|unclassified|cob(I)alamin_adenolsyltransferase	1.0	75.8	33	60.8	8.1e-11	1
EMRA	88	120	HWI-700370F:168:C7JUKANXX:5:2213:15077:21314	multidrug	gi:895858069:ref:WP_048969082.1:|FEATURES|emrA|multidrug|emrA	0.985017604168	100.0	33	65.5	3.3e-12	1
BAES	266	297	HWI-700370F:168:C7JUKANXX:5:1303:11088:60851	multidrug	BAA15934.1|FEATURES|baeS|multidrug|baeS	0.999998856857	84.4	32	58.5	4.0e-10	1
MDTK	304	336	HWI-700370F:168:C7JUKANXX:5:2103:14135:3071	multidrug	gi:490245669:ref:WP_004143852.1:|FEATURES|mdtK|multidrug|mdtK	1.0	100.0	33	66.6	1.5e-12	1
YOJI	130	162	HWI-700370F:168:C7JUKANXX:5:1108:9191:37837	peptide	NP_416715.1|FEATURES|YojI|peptide|YojI	0.999999628136	81.8	33	58.5	4.0e-10	1
MDTG	346	378	HWI-700370F:168:C7JUKANXX:5:2315:13783:19250	multidrug	gi:694094674:ref:WP_032439274.1:|FEATURES|mdtG|multidrug|mdtG	1.0	100.0	33	69.7	1.7e-13	1
DFRA3	28	59	HWI-700370F:168:C7JUKANXX:5:2315:14519:97995	diaminopyrimidine	AAA25550.1|FEATURES|dfrA3|diaminopyrimidine|dfrA3	0.999843007136	75.0	32	50.1	1.4e-07	1
MACB	141	172	HWI-700370F:168:C7JUKANXX:5:1302:18418:91688	MLS	gi:974652669:ref:WP_059238406.1:|FEATURES|macB|MLS|macB	1.0	75.0	32	47.0	1.2e-06	1
RPOB2	716	748	HWI-700370F:168:C7JUKANXX:5:2215:8717:82937	multidrug	BAD59497.1|FEATURES|rpoB2|multidrug|rpoB2	0.999999252707	69.7	33	52.8	2.2e-08	1
ARNA	363	395	HWI-700370F:168:C7JUKANXX:5:2202:16387:10352	polymyxin	gi:735685540:ref:WP_034173220.1:|FEATURES|arnA|polymyxin|arnA	0.966860558141	100.0	33	73.6	1.2e-14	1
MDTC	359	391	HWI-700370F:168:C7JUKANXX:5:2312:6296:87765	multidrug	gi:554682018:ref:WP_023181958.1:|FEATURES|mdtC|multidrug|mdtC	1.0	97.0	33	64.7	5.6e-12	1
YOJI	278	310	HWI-700370F:168:C7JUKANXX:5:2110:19315:27896	peptide	NP_416715.1|FEATURES|YojI|peptide|YojI	0.999999614777	78.8	33	56.2	2.0e-09	1
EMRD	127	159	HWI-700370F:168:C7JUKANXX:5:1307:1829:15569	multidrug	CP000647.1.gene4115.p01|FEATURES|emrD|multidrug|emrD	1.0	100.0	33	72.0	3.5e-14	1
MSBA	277	309	HWI-700370F:168:C7JUKANXX:5:2104:5561:78320	nitroimidazole	NP_415434.1|FEATURES|msbA|nitroimidazole|msbA	0.999615205183	97.0	33	63.9	9.6e-12	1
MDFA	313	345	HWI-700370F:168:C7JUKANXX:5:1308:6393:12450	multidrug	YP_002239509|FEATURES|mdfA|multidrug|mdfA	1.0	100.0	33	68.9	3.0e-13	1
FOSA5	41	73	HWI-700370F:168:C7JUKANXX:5:2112:10515:6611	fosfomycin	AJE60855.1|FEATURES|FosA5|fosfomycin|FosA5	1.0	97.0	33	74.7	5.4e-15	1
MDTD	174	206	HWI-700370F:168:C7JUKANXX:5:2206:5421:95448	multidrug	NC_002695.1.916587.p01|FEATURES|mdtD|multidrug|mdtD	0.999999999959	84.8	33	60.8	8.1e-11	1
MARA	39	71	HWI-700370F:168:C7JUKANXX:5:1103:4415:12331	multidrug	YP_489794.1|FEATURES|marA|multidrug|marA	0.999997186429	97.0	33	70.5	1.0e-13	1
KDPE	157	189	HWI-700370F:168:C7JUKANXX:5:2114:11206:13299	aminoglycoside	NP_415222.1|FEATURES|kdpE|aminoglycoside|kdpE	0.999993854305	93.9	33	65.9	2.5e-12	1
MDTL	102	133	HWI-700370F:168:C7JUKANXX:5:1202:2579:26011	multidrug	YP_001451669|FEATURES|mdtL|multidrug|mdtL	1.0	96.9	32	65.5	3.3e-12	1
YOJI	517	547	HWI-700370F:168:C7JUKANXX:5:1305:8207:82410	peptide	NP_416715.1|FEATURES|YojI|peptide|YojI	0.999999520912	90.3	31	53.9	9.9e-09	1
ADEL	30	61	HWI-700370F:168:C7JUKANXX:5:2204:19576:86847	multidrug	ALH22601.1|FEATURES|adeL|multidrug|adeL	0.999998831058	62.5	32	44.3	7.8e-06	1
PATA	402	434	HWI-700370F:168:C7JUKANXX:5:2110:19424:59187	fluoroquinolone	NP_417544.5|FEATURES|patA|fluoroquinolone|patA	0.999988766753	93.9	33	65.9	2.5e-12	1
ESCHERICHIA_COLI_LAMB	111	143	HWI-700370F:168:C7JUKANXX:5:2210:7219:88029	multidrug	BAB38442|FEATURES|Escherichia_coli_LamB|multidrug|Escherichia_coli_LamB	0.999997935375	90.9	33	74.7	5.4e-15	1
OMPR	345	377	HWI-700370F:168:C7JUKANXX:5:2209:5673:31456	multidrug	CP000034.1.gene3672.p01|FEATURES|ompR|multidrug|ompR	0.999999303607	90.9	33	68.9	3.0e-13	1
PATA	259	291	HWI-700370F:168:C7JUKANXX:5:2214:12790:62337	fluoroquinolone	NP_417544.5|FEATURES|patA|fluoroquinolone|patA	0.999991840227	97.0	33	71.6	4.6e-14	1
ABCA	250	282	HWI-700370F:168:C7JUKANXX:5:2210:17881:56463	multidrug	XP_753111.1|FEATURES|abcA|multidrug|abcA	0.999999415962	60.6	33	46.6	1.6e-06	1
ABCA	137	169	HWI-700370F:168:C7JUKANXX:5:1104:19248:79828	multidrug	XP_753111.1|FEATURES|abcA|multidrug|abcA	0.999999415962	63.6	33	46.6	1.6e-06	1
PATA	314	346	HWI-700370F:168:C7JUKANXX:5:2311:8919:44737	fluoroquinolone	NP_417544.5|FEATURES|patA|fluoroquinolone|patA	0.999994979317	100.0	33	70.9	7.8e-14	1
BICYCLOMYCIN-MULTIDRUG_EFFLUX_PROTEIN_BCR	172	204	HWI-700370F:168:C7JUKANXX:5:2112:20092:18589	multidrug	BAH64410|FEATURES|bicyclomycin-multidrug_efflux_protein_bcr|multidrug|bicyclomycin-multidrug_efflux_protein_bcr	0.999999999999	97.0	33	66.2	1.9e-12	1
FOSA5	101	132	HWI-700370F:168:C7JUKANXX:5:1305:15967:22713	fosfomycin	AJE60855.1|FEATURES|FosA5|fosfomycin|FosA5	1.0	100.0	32	72.0	3.5e-14	1
RIFAMPIN_MONOOXYGENASE	272	302	HWI-700370F:168:C7JUKANXX:5:2214:7713:94041	rifamycin	gi:663760960:ref:WP_030535072.1:|FEATURES|rifampin_monooxygenase|rifamycin|rifampin_monooxygenase	1.0	64.5	31	49.3	2.4e-07	1
UGD	304	336	HWI-700370F:168:C7JUKANXX:5:2312:12738:92243	peptide	AAC75089.1|FEATURES|ugd|peptide|ugd	0.999999779894	93.9	33	62.8	2.1e-11	1
ABCA	484	515	HWI-700370F:168:C7JUKANXX:5:2210:20188:64581	multidrug	XP_753111.1|FEATURES|abcA|multidrug|abcA	0.99999944839	68.8	32	47.8	7.1e-07	1
TRANSCRIPTIONAL_REGULATORY_PROTEIN_CPXR_CPXR	78	110	HWI-700370F:168:C7JUKANXX:5:1216:16552:72226	unclassified	CP001918.1.gene5135.p01|FEATURES|transcriptional_regulatory_protein_CpxR_cpxR|unclassified|transcriptional_regulatory_protein_CpxR_cpxR	0.997835467257	66.7	33	48.9	3.2e-07	1
EMRD	240	272	HWI-700370F:168:C7JUKANXX:5:1203:11900:100980	multidrug	CP000647.1.gene4115.p01|FEATURES|emrD|multidrug|emrD	1.0	100.0	33	77.0	1.1e-15	1
OMPR	200	231	HWI-700370F:168:C7JUKANXX:5:2109:6905:16371	multidrug	CP000034.1.gene3672.p01|FEATURES|ompR|multidrug|ompR	0.999999232983	100.0	32	66.6	1.5e-12	1
OMPR	41	72	HWI-700370F:168:C7JUKANXX:5:1104:9523:95091	multidrug	NC_008702.1.4607594.p01|FEATURES|ompR|multidrug|ompR	0.999998100747	68.8	32	52.0	3.8e-08	1
ABCA	1021	1053	HWI-700370F:168:C7JUKANXX:5:2214:4710:24188	multidrug	XP_753111.1|FEATURES|abcA|multidrug|abcA	0.999999646907	72.7	33	58.9	3.1e-10	1
OQXB	76	108	HWI-700370F:168:C7JUKANXX:5:1110:19794:84108	multidrug	YP_001693238|FEATURES|oqxB|multidrug|oqxB	1.0	100.0	33	69.7	1.7e-13	1
OQXA	77	109	HWI-700370F:168:C7JUKANXX:5:1316:15947:60869	multidrug	YP_001693237.1|FEATURES|oqxA|multidrug|oqxA	0.99999845568	100.0	33	70.1	1.3e-13	1
MDTG	114	146	HWI-700370F:168:C7JUKANXX:5:2112:8830:97579	multidrug	YP_001478113|FEATURES|mdtG|multidrug|mdtG	1.0	69.7	33	53.1	1.7e-08	1
MDTK	404	436	HWI-700370F:168:C7JUKANXX:5:1211:9041:74821	multidrug	gi:852156983:ref:WP_048297648.1:|FEATURES|mdtK|multidrug|mdtK	1.0	100.0	33	71.2	6.0e-14	1
UGD	211	243	HWI-700370F:168:C7JUKANXX:5:1203:12621:14804	peptide	AAC75089.1|FEATURES|ugd|peptide|ugd	0.999999870083	93.9	33	68.9	3.0e-13	1
ACRA	382	414	HWI-700370F:168:C7JUKANXX:5:2110:10846:46918	multidrug	gi:555116142:gb:ESM59081.1:|FEATURES|acrA|multidrug|acrA	1.0	100.0	33	67.4	8.6e-13	1
MEXX	340	372	HWI-700370F:168:C7JUKANXX:5:2305:7494:24608	multidrug	gi:490311564:ref:WP_004206259.1:|FEATURES|mexX|multidrug|mexX	1.0	100.0	33	68.6	3.9e-13	1
ROSB	216	248	HWI-700370F:168:C7JUKANXX:5:2101:19628:85797	fosmidomycin	gi:896190680:ref:WP_049199932.1:|FEATURES|rosB|fosmidomycin|rosB	1.0	81.8	33	55.8	2.6e-09	1
BACTERIAL_REGULATORY_PROTEIN_LUXR	44	74	HWI-700370F:168:C7JUKANXX:5:2308:15733:6872	unclassified	CP000647.1.gene3517.p01|FEATURES|bacterial_regulatory_protein_LuxR|unclassified|bacterial_regulatory_protein_LuxR	0.999999995788	93.5	31	61.2	6.2e-11	1
ABCA	858	889	HWI-700370F:168:C7JUKANXX:5:1115:6713:70146	multidrug	XP_753111.1|FEATURES|abcA|multidrug|abcA	0.999999639094	75.0	32	58.2	5.2e-10	1
ACRD	639	671	HWI-700370F:168:C7JUKANXX:5:2214:2801:67379	aminoglycoside	YP_490697.1|FEATURES|acrD|aminoglycoside|acrD	0.999989453272	90.9	33	60.1	1.4e-10	1
MSBA	308	340	HWI-700370F:168:C7JUKANXX:5:1215:6455:82470	nitroimidazole	NP_415434.1|FEATURES|msbA|nitroimidazole|msbA	0.999806703584	90.9	33	62.4	2.8e-11	1
VANS	152	183	HWI-700370F:168:C7JUKANXX:5:1106:20766:74269	glycopeptide	FJ349556.1.gene3.p01|FEATURES|vanS|glycopeptide|vanS	0.999999759734	69.7	33	45.8	2.7e-06	1
COB(I)ALAMIN_ADENOLSYLTRANSFERASE	55	87	HWI-700370F:168:C7JUKANXX:5:1115:6104:56904	unclassified	gi:447201622:ref:WP_001278878.1:|FEATURES|cob(I)alamin_adenolsyltransferase|unclassified|cob(I)alamin_adenolsyltransferase	1.0	97.0	33	74.3	7.1e-15	1
CPXA	194	226	HWI-700370F:168:C7JUKANXX:5:2115:14860:93039	aminoglycoside:aminocoumarin	NP_312864.1|FEATURES|cpxA|aminoglycoside:aminocoumarin|cpxA	0.999650677974	100.0	33	69.7	1.7e-13	1
OMPF	108	139	HWI-700370F:168:C7JUKANXX:5:1104:16291:17167	multidrug	gi:490306302:ref:WP_004201406.1:|FEATURES|ompF|multidrug|ompF	0.851776496491	100.0	32	75.9	2.4e-15	1
EMRR	120	152	HWI-700370F:168:C7JUKANXX:5:1114:12593:49609	fluoroquinolone	NP_417169.1|FEATURES|emrR|fluoroquinolone|emrR	0.999980925187	90.9	33	70.9	7.8e-14	1
BICYCLOMYCIN-MULTIDRUG_EFFLUX_PROTEIN_BCR	3	35	HWI-700370F:168:C7JUKANXX:5:2216:9957:37314	multidrug	BAH64410|FEATURES|bicyclomycin-multidrug_efflux_protein_bcr|multidrug|bicyclomycin-multidrug_efflux_protein_bcr	1.0	100.0	33	65.9	2.5e-12	1
BICYCLOMYCIN-MULTIDRUG_EFFLUX_PROTEIN_BCR	342	374	HWI-700370F:168:C7JUKANXX:5:1205:19860:2621	multidrug	YP_002237398|FEATURES|bicyclomycin-multidrug_efflux_protein_bcr|multidrug|bicyclomycin-multidrug_efflux_protein_bcr	1.0	100.0	33	67.4	8.6e-13	1
ABCA	246	278	HWI-700370F:168:C7JUKANXX:5:1310:18974:70770	multidrug	XP_753111.1|FEATURES|abcA|multidrug|abcA	0.999999639094	87.9	33	58.2	5.2e-10	1
MSBA	46	78	HWI-700370F:168:C7JUKANXX:5:1203:13348:99988	nitroimidazole	NP_415434.1|FEATURES|msbA|nitroimidazole|msbA	0.99987549272	93.9	33	67.0	1.1e-12	1
TRUNCATED_PUTATIVE_RESPONSE_REGULATOR_ARLR	81	113	HWI-700370F:168:C7JUKANXX:5:2102:14605:28276	unclassified	AE015929.1.gene1106.p01|FEATURES|truncated_putative_response_regulator_ArlR|unclassified|truncated_putative_response_regulator_ArlR	0.99999993914	97.0	33	65.5	3.3e-12	1
MDTM	127	159	HWI-700370F:168:C7JUKANXX:5:1302:13964:93863	multidrug	gi:485799747:ref:WP_001420685.1:|FEATURES|mdtM|multidrug|mdtM	1.0	72.7	33	53.1	1.7e-08	1
ARNA	16	48	HWI-700370F:168:C7JUKANXX:5:1115:12795:2267	polymyxin	gi:757781454:ref:WP_043000038.1:|FEATURES|arnA|polymyxin|arnA	0.943950139985	84.8	33	62.4	2.8e-11	1
EPTA	393	425	HWI-700370F:168:C7JUKANXX:5:1302:10655:21200	peptide	BAE78116.1|FEATURES|eptA|peptide|eptA	0.999999940741	75.8	33	64.3	7.3e-12	1
MAJOR_FACILITATOR_SUPERFAMILY_TRANSPORTER	144	176	HWI-700370F:168:C7JUKANXX:5:1202:15262:14759	multidrug	CP001918.1.gene2931.p01|FEATURES|major_facilitator_superfamily_transporter|multidrug|major_facilitator_superfamily_transporter	0.999998988333	63.6	33	52.0	3.8e-08	1
ADEL	103	135	HWI-700370F:168:C7JUKANXX:5:2212:2913:48205	multidrug	ALH22601.1|FEATURES|adeL|multidrug|adeL	0.999999048081	66.7	33	52.8	2.2e-08	1
MDTD	48	80	HWI-700370F:168:C7JUKANXX:5:2308:16974:48371	multidrug	gi:545277213:ref:WP_021564462.1:|FEATURES|mdtD|multidrug|mdtD	0.999999999995	93.9	33	67.4	8.6e-13	1
PBP-1A	89	119	HWI-700370F:168:C7JUKANXX:5:1103:4870:29886	beta-lactam	YP_001290033|FEATURES|PBP-1A|beta-lactam|PBP-1A	1.0	71.0	31	48.9	3.2e-07	1
MACB	374	406	HWI-700370F:168:C7JUKANXX:5:2314:14173:74479	MLS	gi:1046630742:ref:WP_065696754.1:|FEATURES|macB|MLS|macB	1.0	100.0	33	69.7	1.7e-13	1
ARNA	266	298	HWI-700370F:168:C7JUKANXX:5:1207:3407:49646	polymyxin	gi:757781454:ref:WP_043000038.1:|FEATURES|arnA|polymyxin|arnA	0.990651095236	66.7	33	50.4	1.1e-07	1
MSBA	192	224	HWI-700370F:168:C7JUKANXX:5:2102:17397:78257	nitroimidazole	NP_415434.1|FEATURES|msbA|nitroimidazole|msbA	0.999880179608	97.0	33	67.4	8.6e-13	1
MULTIDRUG_ABC_TRANSPORTER	310	341	HWI-700370F:168:C7JUKANXX:5:2116:15269:91181	multidrug	gi:446519900:ref:WP_000597246.1:|FEATURES|multidrug_ABC_transporter|multidrug|multidrug_ABC_transporter	1.0	71.9	32	50.1	1.4e-07	1
SDIA	102	134	HWI-700370F:168:C7JUKANXX:5:2101:16291:16861	unclassified	gi:1046630904:ref:WP_065696916.1:|FEATURES|sdiA|unclassified|sdiA	1.0	100.0	33	74.3	7.1e-15	1
BAER	175	206	HWI-700370F:168:C7JUKANXX:5:2301:7151:52628	multidrug	YP_490321.1|FEATURES|baeR|multidrug|baeR	0.999997732397	100.0	32	69.7	1.7e-13	1
TOLC	446	478	HWI-700370F:168:C7JUKANXX:5:2104:3495:41623	multidrug	gi:516511311:ref:WP_017899749.1:|FEATURES|TolC|multidrug|TolC	1.0	100.0	33	70.9	7.8e-14	1
OMPF	108	138	HWI-700370F:168:C7JUKANXX:5:1106:10070:74827	multidrug	gi:490306302:ref:WP_004201406.1:|FEATURES|ompF|multidrug|ompF	0.847499361049	100.0	31	73.6	1.2e-14	1
TRANSCRIPTIONAL_REGULATORY_PROTEIN_CPXR_CPXR	4	36	HWI-700370F:168:C7JUKANXX:5:2316:1826:52878	unclassified	CP000647.1.gene4257.p01|FEATURES|transcriptional_regulatory_protein_CpxR_cpxR|unclassified|transcriptional_regulatory_protein_CpxR_cpxR	1.0	100.0	33	67.4	8.6e-13	1
VANR	72	104	HWI-700370F:168:C7JUKANXX:5:2312:9428:69702	glycopeptide	gi:983429529:ref:WP_060593182.1:|FEATURES|vanR|glycopeptide|vanR	1.0	63.6	33	48.1	5.4e-07	1
MDTL	90	121	HWI-700370F:168:C7JUKANXX:5:1214:20794:87032	multidrug	gi:446008125:ref:WP_000085980.1:|FEATURES|mdtL|multidrug|mdtL	1.0	81.2	32	58.9	3.1e-10	1
ACRF	570	602	HWI-700370F:168:C7JUKANXX:5:1102:13134:48184	multidrug	CP000647.1.gene3710.p01|FEATURES|acrF|multidrug|acrF	0.999999999014	100.0	33	69.7	1.7e-13	1
OQXB	1019	1050	HWI-700370F:168:C7JUKANXX:5:2107:20270:93301	multidrug	YP_001693238|FEATURES|oqxB|multidrug|oqxB	0.999999241229	96.9	32	64.3	7.3e-12	1
MACB	125	157	HWI-700370F:168:C7JUKANXX:5:1101:3496:66768	MLS	gi:754927849:ref:WP_042284850.1:|FEATURES|macB|MLS|macB	1.0	72.7	33	54.3	7.6e-09	1
KASUGAMYCIN_RESISTANCE_PROTEIN_KSGA	107	139	HWI-700370F:168:C7JUKANXX:5:1305:15350:62102	aminoglycoside	YP_002240485|FEATURES|kasugamycin_resistance_protein_ksgA|aminoglycoside|kasugamycin_resistance_protein_ksgA	1.0	100.0	33	73.6	1.2e-14	1
ROSB	523	554	HWI-700370F:168:C7JUKANXX:5:1304:16749:60475	fosmidomycin	gi:896190680:ref:WP_049199932.1:|FEATURES|rosB|fosmidomycin|rosB	0.999989890574	65.6	32	44.3	7.8e-06	1
CPXA	283	314	HWI-700370F:168:C7JUKANXX:5:2107:19178:53951	aminoglycoside:aminocoumarin	NP_312864.1|FEATURES|cpxA|aminoglycoside:aminocoumarin|cpxA	0.999328538026	93.8	32	62.8	2.1e-11	1
ACRA	250	281	HWI-700370F:168:C7JUKANXX:5:2316:1345:66667	multidrug	NC_002695.1.912781.p01|FEATURES|acrA|multidrug|acrA	1.0	93.8	32	61.2	6.2e-11	1
VANS	328	360	HWI-700370F:168:C7JUKANXX:5:2211:9644:9860	glycopeptide	AAD42181|FEATURES|vanS|glycopeptide|vanS	1.0	63.6	33	47.4	9.3e-07	1
ACRB	723	755	HWI-700370F:168:C7JUKANXX:5:2204:6713:25045	multidrug	gi:695815610:ref:WP_032729455.1:|FEATURES|acrB|multidrug|acrB	1.0	100.0	33	69.7	1.7e-13	1
ACRB	277	308	HWI-700370F:168:C7JUKANXX:5:2103:4289:30637	multidrug	gi:485731880:ref:WP_001359514.1:|FEATURES|acrB|multidrug|acrB	0.999999990556	75.0	32	53.9	9.9e-09	1
OQXB	977	1009	HWI-700370F:168:C7JUKANXX:5:2209:17140:100547	multidrug	YP_001693238|FEATURES|oqxB|multidrug|oqxB	0.999999999999	97.0	33	64.7	5.6e-12	1
TOLC	193	225	HWI-700370F:168:C7JUKANXX:5:2115:3208:86428	multidrug	gi:516511311:ref:WP_017899749.1:|FEATURES|TolC|multidrug|TolC	1.0	100.0	33	70.1	1.3e-13	1
ARNA	356	388	HWI-700370F:168:C7JUKANXX:5:2314:19807:3091	polymyxin	gi:757781454:ref:WP_043000038.1:|FEATURES|arnA|polymyxin|arnA	0.971488980329	90.9	33	70.9	7.8e-14	1
PENA	538	570	HWI-700370F:168:C7JUKANXX:5:1304:4878:62039	beta-lactam	ZP_04656349|FEATURES|penA|beta-lactam|penA	1.0	90.9	33	66.2	1.9e-12	1
MEXX	242	274	HWI-700370F:168:C7JUKANXX:5:1311:19093:88447	multidrug	gi:694090431:ref:WP_032435131.1:|FEATURES|mexX|multidrug|mexX	1.0	100.0	33	67.8	6.6e-13	1
ACRA	19	51	HWI-700370F:168:C7JUKANXX:5:2316:15502:19508	multidrug	gi:573042590:emb:CDI16885.1:|FEATURES|acrA|multidrug|acrA	1.0	100.0	33	69.7	1.7e-13	1
PATA	388	420	HWI-700370F:168:C7JUKANXX:5:1315:17563:97874	fluoroquinolone	NP_417544.5|FEATURES|patA|fluoroquinolone|patA	0.999993441555	97.0	33	66.2	1.9e-12	1
YOJI	470	502	HWI-700370F:168:C7JUKANXX:5:1216:14445:28285	peptide	NP_416715.1|FEATURES|YojI|peptide|YojI	0.999999480388	93.9	33	69.7	1.7e-13	1
ACRB	737	769	HWI-700370F:168:C7JUKANXX:5:1208:9973:71211	multidrug	CP001918.1.gene1257.p01|FEATURES|acrB|multidrug|acrB	1.0	100.0	33	70.1	1.3e-13	1
ACRB	993	1025	HWI-700370F:168:C7JUKANXX:5:1107:9575:24815	multidrug	ZP_02684554|FEATURES|acrB|multidrug|acrB	1.0	90.9	33	61.2	6.2e-11	1
MACB	217	249	HWI-700370F:168:C7JUKANXX:5:2110:11701:19924	MLS	gi:1046630742:ref:WP_065696754.1:|FEATURES|macB|MLS|macB	1.0	100.0	33	72.8	2.1e-14	1
MDTN	281	314	HWI-700370F:168:C7JUKANXX:5:2105:18615:68707	multidrug	gi:766974849:ref:WP_044866795.1:|FEATURES|mdtN|multidrug|mdtN	1.0	61.8	34	46.6	1.6e-06	1
MDTG	42	74	HWI-700370F:168:C7JUKANXX:5:2101:20616:67888	multidrug	gi:313635905:gb:EFS01863.1:|FEATURES|mdtG|multidrug|mdtG	1.0	66.7	33	48.9	3.2e-07	1
EMRA	49	80	HWI-700370F:168:C7JUKANXX:5:1208:19227:17239	multidrug	gi:838616135:gb:KLW00339.1:|FEATURES|emrA|multidrug|emrA	0.98597360191	100.0	32	68.2	5.1e-13	1
BAES	252	284	HWI-700370F:168:C7JUKANXX:5:2203:12014:9239	multidrug	BAA15934.1|FEATURES|baeS|multidrug|baeS	0.999998784108	87.9	33	60.8	8.1e-11	1
UGD	278	310	HWI-700370F:168:C7JUKANXX:5:2316:3323:6971	peptide	AAC75089.1|FEATURES|ugd|peptide|ugd	0.99999977257	84.8	33	61.6	4.7e-11	1
MDTK	199	231	HWI-700370F:168:C7JUKANXX:5:1211:6239:11543	multidrug	gi:852156983:ref:WP_048297648.1:|FEATURES|mdtK|multidrug|mdtK	1.0	97.0	33	74.7	5.4e-15	1
CPXA	308	340	HWI-700370F:168:C7JUKANXX:5:2205:10539:85688	aminoglycoside:aminocoumarin	NP_312864.1|FEATURES|cpxA|aminoglycoside:aminocoumarin|cpxA	0.999353915725	87.9	33	65.9	2.5e-12	1
RAMA	25	57	HWI-700370F:168:C7JUKANXX:5:1303:4832:95801	multidrug	AFK13828.1|FEATURES|ramA|multidrug|ramA	0.999996775889	90.9	33	73.2	1.6e-14	1
TRANSCRIPTIONAL_REGULATORY_PROTEIN_CPXR_CPXR	190	222	HWI-700370F:168:C7JUKANXX:5:1116:5207:87259	unclassified	CP001918.1.gene5135.p01|FEATURES|transcriptional_regulatory_protein_CpxR_cpxR|unclassified|transcriptional_regulatory_protein_CpxR_cpxR	1.0	100.0	33	74.7	5.4e-15	1
OQXB	757	789	HWI-700370F:168:C7JUKANXX:5:2108:13333:32957	multidrug	YP_001693238|FEATURES|oqxB|multidrug|oqxB	1.0	100.0	33	73.9	9.2e-15	1
EVGS	195	227	HWI-700370F:168:C7JUKANXX:5:2110:14114:32711	multidrug	AAC75429.1|FEATURES|evgS|multidrug|evgS	0.999999459484	63.6	33	45.8	2.7e-06	1
MDFA	67	99	HWI-700370F:168:C7JUKANXX:5:1212:2374:7879	multidrug	gi:1044002084:emb:SBX40186.1:|FEATURES|mdfA|multidrug|mdfA	1.0	100.0	33	72.8	2.1e-14	1
PENA	186	217	HWI-700370F:168:C7JUKANXX:5:2310:14546:30380	beta-lactam	ZP_04656349|FEATURES|penA|beta-lactam|penA	1.0	65.6	32	48.1	5.4e-07	1
OMPF	103	135	HWI-700370F:168:C7JUKANXX:5:1301:18459:9721	multidrug	gi:490306302:ref:WP_004201406.1:|FEATURES|ompF|multidrug|ompF	0.996328852752	100.0	33	73.9	9.2e-15	1
MEXB	990	1021	HWI-700370F:168:C7JUKANXX:5:1107:5883:86667	multidrug	gi:504646765:ref:WP_014833867.1:|FEATURES|mexB|multidrug|mexB	1.0	90.6	32	62.8	2.1e-11	1
EPTA	330	362	HWI-700370F:168:C7JUKANXX:5:1102:6746:61320	peptide	BAE78116.1|FEATURES|eptA|peptide|eptA	0.999999997454	81.8	33	63.9	9.6e-12	1
MEPA	400	432	HWI-700370F:168:C7JUKANXX:5:2112:19352:15114	multidrug	YP_302230|FEATURES|mepA|multidrug|mepA	1.0	100.0	33	67.8	6.6e-13	1
MULTIDRUG_ABC_TRANSPORTER	374	406	HWI-700370F:168:C7JUKANXX:5:2213:14796:55769	multidrug	gi:920538074:ref:WP_052996048.1:|FEATURES|multidrug_ABC_transporter|multidrug|multidrug_ABC_transporter	1.0	66.7	33	47.0	1.2e-06	1
EPTA	35	67	HWI-700370F:168:C7JUKANXX:5:1213:9589:53742	peptide	BAE78116.1|FEATURES|eptA|peptide|eptA	0.999999462859	63.6	33	44.3	7.8e-06	1
MULTIDRUG_ABC_TRANSPORTER	529	561	HWI-700370F:168:C7JUKANXX:5:2205:6382:5586	multidrug	gi:860594225:ref:WP_048475168.1:|FEATURES|multidrug_ABC_transporter|multidrug|multidrug_ABC_transporter	1.0	66.7	33	47.0	1.2e-06	1
ACRF	564	596	HWI-700370F:168:C7JUKANXX:5:2202:15069:24588	multidrug	CP000647.1.gene3710.p01|FEATURES|acrF|multidrug|acrF	1.0	100.0	33	69.7	1.7e-13	1
OMPF	433	465	HWI-700370F:168:C7JUKANXX:5:2203:6260:68340	multidrug	gi:504720116:ref:WP_014907218.1:|FEATURES|ompF|multidrug|ompF	0.999999999389	97.0	33	70.1	1.3e-13	1
VANH	204	235	HWI-700370F:168:C7JUKANXX:5:2303:9244:95901	glycopeptide	AAY52004|FEATURES|vanH|glycopeptide|vanH	0.999999085611	65.6	32	47.0	1.2e-06	1
OLEB	352	383	HWI-700370F:168:C7JUKANXX:5:2116:12094:22334	MLS	AAA50325|FEATURES|oleB|MLS|oleB	0.999114970843	62.5	32	45.4	3.5e-06	1
OQXB	427	459	HWI-700370F:168:C7JUKANXX:5:2204:10582:42297	multidrug	YP_001693238|FEATURES|oqxB|multidrug|oqxB	1.0	100.0	33	65.9	2.5e-12	1
MDTG	157	189	HWI-700370F:168:C7JUKANXX:5:1302:19494:75320	multidrug	gi:852292796:ref:WP_048332568.1:|FEATURES|mdtG|multidrug|mdtG	1.0	100.0	33	73.2	1.6e-14	1
PATA	42	74	HWI-700370F:168:C7JUKANXX:5:1211:7554:73650	fluoroquinolone	NP_417544.5|FEATURES|patA|fluoroquinolone|patA	0.999996680034	97.0	33	72.4	2.7e-14	1
MDTE	250	282	HWI-700370F:168:C7JUKANXX:5:2107:18437:18752	multidrug	CP001918.1.gene3442.p01|FEATURES|mdtE|multidrug|mdtE	0.999999999909	90.9	33	62.0	3.6e-11	1
YOJI	165	197	HWI-700370F:168:C7JUKANXX:5:2209:8637:11926	peptide	NP_416715.1|FEATURES|YojI|peptide|YojI	0.999999763846	87.9	33	62.4	2.8e-11	1
BACTERIAL_REGULATORY_PROTEIN_LUXR	139	171	HWI-700370F:168:C7JUKANXX:5:2315:11832:45988	unclassified	CP000647.1.gene3517.p01|FEATURES|bacterial_regulatory_protein_LuxR|unclassified|bacterial_regulatory_protein_LuxR	0.999999998132	97.0	33	67.4	8.6e-13	1
YOJI	115	147	HWI-700370F:168:C7JUKANXX:5:2216:13897:69909	peptide	NP_416715.1|FEATURES|YojI|peptide|YojI	0.999999600746	87.9	33	57.4	9.0e-10	1
ACRF	671	703	HWI-700370F:168:C7JUKANXX:5:1204:9755:48753	multidrug	CP000647.1.gene3710.p01|FEATURES|acrF|multidrug|acrF	1.0	100.0	33	69.7	1.7e-13	1
ROSA	115	147	HWI-700370F:168:C7JUKANXX:5:1114:5043:2124	fosmidomycin	YP_001477378|FEATURES|rosA|fosmidomycin|rosA	1.0	100.0	33	66.6	1.5e-12	1
ACRB	431	463	HWI-700370F:168:C7JUKANXX:5:1105:7120:42603	multidrug	gi:447055254:ref:WP_001132510.1:|FEATURES|acrB|multidrug|acrB	1.0	100.0	33	66.2	1.9e-12	1
ESCHERICHIA_COLI_MIPA	7	39	HWI-700370F:168:C7JUKANXX:5:2104:6542:54721	multidrug	NP_310518|FEATURES|Escherichia_coli_mipA|multidrug|Escherichia_coli_mipA	0.999998462807	81.8	33	58.9	3.1e-10	1
UGD	294	326	HWI-700370F:168:C7JUKANXX:5:2307:15781:99100	peptide	AAC75089.1|FEATURES|ugd|peptide|ugd	0.9999993758	93.9	33	65.1	4.3e-12	1
OMPF	60	92	HWI-700370F:168:C7JUKANXX:5:1103:4849:35037	multidrug	gi:490306302:ref:WP_004201406.1:|FEATURES|ompF|multidrug|ompF	0.99964393996	100.0	33	72.8	2.1e-14	1
ABCA	857	889	HWI-700370F:168:C7JUKANXX:5:1216:10050:9022	multidrug	XP_753111.1|FEATURES|abcA|multidrug|abcA	0.999999687511	81.8	33	62.8	2.1e-11	1
EMRA	68	100	HWI-700370F:168:C7JUKANXX:5:1203:7198:6651	multidrug	gi:1033042764:ref:WP_064355128.1:|FEATURES|emrA|multidrug|emrA	0.987721508365	100.0	33	70.5	1.0e-13	1
MDTN	30	62	HWI-700370F:168:C7JUKANXX:5:1115:16466:11130	multidrug	NP_290715|FEATURES|mdtN|multidrug|mdtN	1.0	75.8	33	56.6	1.5e-09	1
ACRA	71	103	HWI-700370F:168:C7JUKANXX:5:2212:16763:5721	multidrug	YP_002240036|FEATURES|acrA|multidrug|acrA	1.0	100.0	33	67.0	1.1e-12	1
PENA	417	449	HWI-700370F:168:C7JUKANXX:5:1212:14834:45958	beta-lactam	ZP_04656349|FEATURES|penA|beta-lactam|penA	1.0	87.9	33	67.0	1.1e-12	1
RAMA	12	44	HWI-700370F:168:C7JUKANXX:5:2206:11713:7363	multidrug	AFK13828.1|FEATURES|ramA|multidrug|ramA	0.999996178707	90.9	33	67.4	8.6e-13	1
KASUGAMYCIN_RESISTANCE_PROTEIN_KSGA	182	214	HWI-700370F:168:C7JUKANXX:5:1303:15813:66204	aminoglycoside	BAH61691|FEATURES|kasugamycin_resistance_protein_ksgA|aminoglycoside|kasugamycin_resistance_protein_ksgA	1.0	100.0	33	69.7	1.7e-13	1
MDTH	302	334	HWI-700370F:168:C7JUKANXX:5:2114:2532:66276	multidrug	gi:507089900:ref:WP_016160613.1:|FEATURES|mdtH|multidrug|mdtH	1.0	100.0	33	67.4	8.6e-13	1
MULTIDRUG_ABC_TRANSPORTER	374	406	HWI-700370F:168:C7JUKANXX:5:2106:17900:67044	multidrug	gi:686197643:ref:WP_031807899.1:|FEATURES|multidrug_ABC_transporter|multidrug|multidrug_ABC_transporter	1.0	66.7	33	48.5	4.2e-07	1
OMPF	239	270	HWI-700370F:168:C7JUKANXX:5:2115:8810:19670	multidrug	gi:377849761:gb:EHU14730.1:|FEATURES|ompF|multidrug|ompF	0.999816718122	78.1	32	55.1	4.4e-09	1
PATA	57	89	HWI-700370F:168:C7JUKANXX:5:1215:15639:11712	fluoroquinolone	NP_417544.5|FEATURES|patA|fluoroquinolone|patA	0.999994010279	97.0	33	71.2	6.0e-14	1
OMPR	208	240	HWI-700370F:168:C7JUKANXX:5:2305:8230:100673	multidrug	CP000034.1.gene3672.p01|FEATURES|ompR|multidrug|ompR	0.999999258762	100.0	33	67.4	8.6e-13	1
MACB	407	439	HWI-700370F:168:C7JUKANXX:5:1310:19434:37290	MLS	gi:1046630742:ref:WP_065696754.1:|FEATURES|macB|MLS|macB	1.0	100.0	33	67.4	8.6e-13	1
MULTIDRUG_ABC_TRANSPORTER	454	485	HWI-700370F:168:C7JUKANXX:5:2216:8918:70546	multidrug	gi:686364868:ref:WP_031893738.1:|FEATURES|multidrug_ABC_transporter|multidrug|multidrug_ABC_transporter	1.0	71.9	32	49.7	1.9e-07	1
CAMP-REGULATORY_PROTEIN	161	193	HWI-700370F:168:C7JUKANXX:5:2103:15748:38369	unclassified	gi:490367208:ref:WP_004246872.1:|FEATURES|cAMP-regulatory_protein|unclassified|cAMP-regulatory_protein	0.945253845929	100.0	33	68.9	3.0e-13	1
ABCA	139	171	HWI-700370F:168:C7JUKANXX:5:2115:13542:6511	multidrug	XP_753111.1|FEATURES|abcA|multidrug|abcA	0.999999437951	66.7	33	47.4	9.3e-07	1
ESCHERICHIA_COLI_MIPA	156	187	HWI-700370F:168:C7JUKANXX:5:2309:5380:97835	multidrug	NP_310518|FEATURES|Escherichia_coli_mipA|multidrug|Escherichia_coli_mipA	0.999998536385	78.1	32	60.5	1.1e-10	1
PBP-1A	197	229	HWI-700370F:168:C7JUKANXX:5:1107:21092:4477	beta-lactam	YP_001292390|FEATURES|PBP-1A|beta-lactam|PBP-1A	1.0	81.8	33	56.6	1.5e-09	1
MDTM	66	98	HWI-700370F:168:C7JUKANXX:5:1312:14940:22597	multidrug	gi:693117414:ref:WP_032267527.1:|FEATURES|mdtM|multidrug|mdtM	1.0	90.9	33	66.2	1.9e-12	1
MDTM	300	331	HWI-700370F:168:C7JUKANXX:5:2116:5245:10258	multidrug	gi:851982891:ref:WP_048241697.1:|FEATURES|mdtM|multidrug|mdtM	1.0	68.8	32	57.4	9.0e-10	1
CPXA	217	249	HWI-700370F:168:C7JUKANXX:5:2311:10745:27223	aminoglycoside:aminocoumarin	NP_312864.1|FEATURES|cpxA|aminoglycoside:aminocoumarin|cpxA	0.999372307548	100.0	33	65.9	2.5e-12	1
KASUGAMYCIN_RESISTANCE_PROTEIN_KSGA	114	146	HWI-700370F:168:C7JUKANXX:5:2305:11137:14399	aminoglycoside	YP_002240485|FEATURES|kasugamycin_resistance_protein_ksgA|aminoglycoside|kasugamycin_resistance_protein_ksgA	1.0	100.0	33	71.6	4.6e-14	1
ADEJ	876	908	HWI-700370F:168:C7JUKANXX:5:1302:4096:89454	multidrug	NC_011586.7045444.p01|FEATURES|adeJ|multidrug|adeJ	1.0	100.0	33	67.8	6.6e-13	1
OQXA	271	303	HWI-700370F:168:C7JUKANXX:5:1211:2940:98335	multidrug	YP_001693237.1|FEATURES|oqxA|multidrug|oqxA	0.99999998879	100.0	33	68.6	3.9e-13	1
ACRB	324	356	HWI-700370F:168:C7JUKANXX:5:1304:6185:69768	multidrug	gi:485731880:ref:WP_001359514.1:|FEATURES|acrB|multidrug|acrB	0.999999998554	100.0	33	66.2	1.9e-12	1
MACB	144	176	HWI-700370F:168:C7JUKANXX:5:1315:7808:51385	MLS	gi:895865878:ref:WP_048974758.1:|FEATURES|macB|MLS|macB	1.0	72.7	33	50.1	1.4e-07	1
NORB	107	139	HWI-700370F:168:C7JUKANXX:5:2108:2022:86957	fluoroquinolone	gi:494742298:ref:WP_007477706.1:|FEATURES|norB|fluoroquinolone|norB	1.0	69.7	33	53.1	1.7e-08	1
PBP-1B	203	233	HWI-700370F:168:C7JUKANXX:5:2105:20808:90823	beta-lactam	YP_002467958|FEATURES|PBP-1B|beta-lactam|PBP-1B	0.999999995147	67.7	31	45.8	2.7e-06	1
PBP-1B	283	315	HWI-700370F:168:C7JUKANXX:5:1203:1863:87061	beta-lactam	YP_002467958|FEATURES|PBP-1B|beta-lactam|PBP-1B	0.999999999226	75.8	33	55.8	2.6e-09	1
ACRA	71	103	HWI-700370F:168:C7JUKANXX:5:2312:4547:41155	multidrug	YP_002240036|FEATURES|acrA|multidrug|acrA	1.0	100.0	33	67.0	1.1e-12	1
BACA	37	69	HWI-700370F:168:C7JUKANXX:5:1101:15396:36584	bacitracin	BAH65231|FEATURES|bacA|bacitracin|bacA	1.0	100.0	33	68.2	5.1e-13	1
OMPF	268	300	HWI-700370F:168:C7JUKANXX:5:1110:18238:72655	multidrug	gi:504720116:ref:WP_014907218.1:|FEATURES|ompF|multidrug|ompF	0.99999978027	87.9	33	61.2	6.2e-11	1
TET34	12	43	HWI-700370F:168:C7JUKANXX:5:1212:12046:44579	tetracycline	YP_002418004|FEATURES|tet34|tetracycline|tet34	1.0	65.6	32	48.5	4.2e-07	1
ACRB	592	623	HWI-700370F:168:C7JUKANXX:5:2310:4694:88248	multidrug	gi:780021998:ref:WP_045440626.1:|FEATURES|acrB|multidrug|acrB	1.0	100.0	32	69.7	1.7e-13	1
MACB	584	616	HWI-700370F:168:C7JUKANXX:5:2301:17455:65196	MLS	gi:1046630742:ref:WP_065696754.1:|FEATURES|macB|MLS|macB	1.0	93.9	33	65.5	3.3e-12	1
MEXX	42	74	HWI-700370F:168:C7JUKANXX:5:1107:18163:50579	multidrug	gi:694090431:ref:WP_032435131.1:|FEATURES|mexX|multidrug|mexX	1.0	100.0	33	65.5	3.3e-12	1
ROSB	48	80	HWI-700370F:168:C7JUKANXX:5:1113:3470:15365	fosmidomycin	AAS61092|FEATURES|rosB|fosmidomycin|rosB	1.0	93.9	33	65.9	2.5e-12	1
PENA	548	580	HWI-700370F:168:C7JUKANXX:5:2105:9205:87060	beta-lactam	ZP_04656349|FEATURES|penA|beta-lactam|penA	1.0	81.8	33	65.9	2.5e-12	1
MSRC	406	437	HWI-700370F:168:C7JUKANXX:5:1110:12152:83731	MLS	AY004350.gene.p01|FEATURES|msrC|MLS|msrC	1.0	65.6	32	46.6	1.6e-06	1
BACTERIAL_REGULATORY_PROTEIN_LUXR	66	98	HWI-700370F:168:C7JUKANXX:5:2208:5379:73279	unclassified	CP000647.1.gene3517.p01|FEATURES|bacterial_regulatory_protein_LuxR|unclassified|bacterial_regulatory_protein_LuxR	0.999999998068	90.9	33	65.9	2.5e-12	1
PBP-1B	418	449	HWI-700370F:168:C7JUKANXX:5:1106:11954:78177	beta-lactam	YP_002467958|FEATURES|PBP-1B|beta-lactam|PBP-1B	0.99999999807	62.5	32	50.8	8.4e-08	1
ROSA	145	177	HWI-700370F:168:C7JUKANXX:5:2301:20739:80775	fosmidomycin	YP_001477378|FEATURES|rosA|fosmidomycin|rosA	1.0	97.0	33	67.4	8.6e-13	1
PBP-1B	451	482	HWI-700370F:168:C7JUKANXX:5:2205:9923:5139	beta-lactam	YP_002467958|FEATURES|PBP-1B|beta-lactam|PBP-1B	0.999999997808	65.6	32	50.1	1.4e-07	1
TRANSCRIPTIONAL_REGULATORY_PROTEIN_CPXR_CPXR	106	138	HWI-700370F:168:C7JUKANXX:5:1214:7296:33243	unclassified	CP000647.1.gene4257.p01|FEATURES|transcriptional_regulatory_protein_CpxR_cpxR|unclassified|transcriptional_regulatory_protein_CpxR_cpxR	0.999999999997	100.0	33	67.8	6.6e-13	1
SERRATIA_MARCESCENS_OMP1	102	134	HWI-700370F:168:C7JUKANXX:5:2308:7637:74417	multidrug	AIA49384.1|FEATURES|Serratia_marcescens_Omp1|multidrug|Serratia_marcescens_Omp1	0.868924001468	97.0	33	75.5	3.2e-15	1
MDTG	248	280	HWI-700370F:168:C7JUKANXX:5:2106:7974:78747	multidrug	gi:490998761:ref:WP_004860484.1:|FEATURES|mdtG|multidrug|mdtG	1.0	78.8	33	53.9	9.9e-09	1
ABCA	1008	1040	HWI-700370F:168:C7JUKANXX:5:1308:18621:99301	multidrug	XP_753111.1|FEATURES|abcA|multidrug|abcA	0.999999494766	66.7	33	54.3	7.6e-09	1
ACRA	66	98	HWI-700370F:168:C7JUKANXX:5:2212:14385:76378	multidrug	NC_002695.1.912781.p01|FEATURES|acrA|multidrug|acrA	1.0	78.8	33	58.2	5.2e-10	1
ACRF	182	214	HWI-700370F:168:C7JUKANXX:5:2210:16639:57165	multidrug	CP000647.1.gene3710.p01|FEATURES|acrF|multidrug|acrF	1.0	97.0	33	70.9	7.8e-14	1
EPTA	256	288	HWI-700370F:168:C7JUKANXX:5:2215:6234:76553	peptide	BAE78116.1|FEATURES|eptA|peptide|eptA	0.999999936716	84.8	33	63.5	1.2e-11	1
PATB	170	202	HWI-700370F:168:C7JUKANXX:5:2210:4948:2841	fluoroquinolone	NP_358969.1|FEATURES|patB|fluoroquinolone|patB	0.999997385113	60.6	33	51.6	4.9e-08	1
MDTM	319	350	HWI-700370F:168:C7JUKANXX:5:2211:4546:51038	multidrug	gi:693117414:ref:WP_032267527.1:|FEATURES|mdtM|multidrug|mdtM	1.0	96.9	32	65.9	2.5e-12	1
EMRB	436	468	HWI-700370F:168:C7JUKANXX:5:2111:11656:23432	multidrug	gi:852126944:ref:WP_048291088.1:|FEATURES|emrB|multidrug|emrB	0.999999873422	100.0	33	72.0	3.5e-14	1
MDTH	52	84	HWI-700370F:168:C7JUKANXX:5:2114:17687:95524	multidrug	BAH62779|FEATURES|mdtH|multidrug|mdtH	0.99999993432	100.0	33	67.4	8.6e-13	1
TRANSCRIPTIONAL_REGULATORY_PROTEIN_CPXR_CPXR	195	227	HWI-700370F:168:C7JUKANXX:5:1302:7447:79459	unclassified	CP001918.1.gene5135.p01|FEATURES|transcriptional_regulatory_protein_CpxR_cpxR|unclassified|transcriptional_regulatory_protein_CpxR_cpxR	1.0	100.0	33	74.7	5.4e-15	1
PENA	553	585	HWI-700370F:168:C7JUKANXX:5:2211:15740:77911	beta-lactam	ZP_04656349|FEATURES|penA|beta-lactam|penA	1.0	66.7	33	48.9	3.2e-07	1
ABCA	996	1028	HWI-700370F:168:C7JUKANXX:5:1208:13748:81417	multidrug	XP_753111.1|FEATURES|abcA|multidrug|abcA	0.999999597615	75.8	33	55.1	4.4e-09	1
KDPE	95	127	HWI-700370F:168:C7JUKANXX:5:1213:7173:75739	aminoglycoside	NP_415222.1|FEATURES|kdpE|aminoglycoside|kdpE	0.999992055831	84.8	33	59.3	2.4e-10	1
ABCA	205	237	HWI-700370F:168:C7JUKANXX:5:1108:7216:13325	multidrug	XP_753111.1|FEATURES|abcA|multidrug|abcA	0.999999543964	69.7	33	52.0	3.8e-08	1
PBP-1A	442	473	HWI-700370F:168:C7JUKANXX:5:2302:13169:61719	beta-lactam	YP_001292390|FEATURES|PBP-1A|beta-lactam|PBP-1A	1.0	71.9	32	50.1	1.4e-07	1
MDTM	99	129	HWI-700370F:168:C7JUKANXX:5:1307:15147:84747	multidrug	gi:491276012:ref:WP_005134118.1:|FEATURES|mdtM|multidrug|mdtM	1.0	71.0	31	52.8	2.2e-08	1
MAJOR_FACILITATOR_SUPERFAMILY_TRANSPORTER	71	101	HWI-700370F:168:C7JUKANXX:5:2113:3784:81071	multidrug	NC_010410.6002639.p01|FEATURES|major_facilitator_superfamily_transporter|multidrug|major_facilitator_superfamily_transporter	0.999998167627	67.7	31	46.6	1.6e-06	1
MSBA	99	131	HWI-700370F:168:C7JUKANXX:5:1212:20282:94000	nitroimidazole	NP_415434.1|FEATURES|msbA|nitroimidazole|msbA	0.999904013413	97.0	33	69.7	1.7e-13	1
MACB	19	49	HWI-700370F:168:C7JUKANXX:5:2206:2981:57708	MLS	gi:749017716:ref:WP_040076354.1:|FEATURES|macB|MLS|macB	1.0	67.7	31	46.2	2.1e-06	1
EMRA	243	274	HWI-700370F:168:C7JUKANXX:5:1312:3338:77688	multidrug	gi:740320274:ref:WP_038157440.1:|FEATURES|emrA|multidrug|emrA	0.98492819695	68.8	32	53.1	1.7e-08	1
RPOB2	447	479	HWI-700370F:168:C7JUKANXX:5:2205:1320:79173	multidrug	BAD59497.1|FEATURES|rpoB2|multidrug|rpoB2	0.999999088989	84.8	33	66.6	1.5e-12	1
ACRB	639	671	HWI-700370F:168:C7JUKANXX:5:2310:13894:74535	multidrug	gi:446414948:ref:WP_000492803.1:|FEATURES|acrB|multidrug|acrB	1.0	87.9	33	60.8	8.1e-11	1
MDTE	116	148	HWI-700370F:168:C7JUKANXX:5:2311:8259:38965	multidrug	CP001918.1.gene3442.p01|FEATURES|mdtE|multidrug|mdtE	0.999999999844	93.9	33	67.4	8.6e-13	1
MSBA	542	574	HWI-700370F:168:C7JUKANXX:5:1105:20011:2888	nitroimidazole	NP_415434.1|FEATURES|msbA|nitroimidazole|msbA	0.873851319461	87.9	33	61.6	4.7e-11	1
PMRF	247	278	HWI-700370F:168:C7JUKANXX:5:2309:20114:22736	peptide	AAC75314.1|FEATURES|PmrF|peptide|PmrF	0.999999403149	78.1	32	57.4	9.0e-10	1
ABCA	130	162	HWI-700370F:168:C7JUKANXX:5:1110:7079:98166	multidrug	XP_753111.1|FEATURES|abcA|multidrug|abcA	0.99999960787	72.7	33	55.8	2.6e-09	1
CPXA	95	127	HWI-700370F:168:C7JUKANXX:5:1316:20668:34598	aminoglycoside:aminocoumarin	NP_312864.1|FEATURES|cpxA|aminoglycoside:aminocoumarin|cpxA	0.999550022597	90.9	33	67.0	1.1e-12	1
ACRB	328	360	HWI-700370F:168:C7JUKANXX:5:1115:7630:19084	multidrug	gi:493954677:ref:WP_006898419.1:|FEATURES|acrB|multidrug|acrB	1.0	100.0	33	66.6	1.5e-12	1
FOSA5	75	107	HWI-700370F:168:C7JUKANXX:5:1111:4324:80093	fosfomycin	AJE60855.1|FEATURES|FosA5|fosfomycin|FosA5	1.0	93.9	33	66.6	1.5e-12	1
PBP-1B	419	450	HWI-700370F:168:C7JUKANXX:5:1216:5235:34870	beta-lactam	YP_002467958|FEATURES|PBP-1B|beta-lactam|PBP-1B	0.999999998448	65.6	32	52.0	3.8e-08	1
ROSB	66	98	HWI-700370F:168:C7JUKANXX:5:2302:20136:60778	fosmidomycin	AAS61092|FEATURES|rosB|fosmidomycin|rosB	1.0	97.0	33	63.5	1.2e-11	1
ROSA	24	56	HWI-700370F:168:C7JUKANXX:5:2207:5003:79984	fosmidomycin	ZP_04612558|FEATURES|rosA|fosmidomycin|rosA	1.0	93.9	33	61.6	4.7e-11	1
ACRB	970	1002	HWI-700370F:168:C7JUKANXX:5:1212:20101:34665	multidrug	gi:446414948:ref:WP_000492803.1:|FEATURES|acrB|multidrug|acrB	1.0	84.8	33	60.5	1.1e-10	1
MDTH	39	71	HWI-700370F:168:C7JUKANXX:5:1109:12928:7641	multidrug	BAH62779|FEATURES|mdtH|multidrug|mdtH	0.99999733038	100.0	33	69.3	2.3e-13	1
ACRB	769	801	HWI-700370F:168:C7JUKANXX:5:1209:2841:3425	multidrug	gi:763385966:ref:WP_044243114.1:|FEATURES|acrB|multidrug|acrB	0.999999985823	100.0	33	72.8	2.1e-14	1
NORB	111	143	HWI-700370F:168:C7JUKANXX:5:2114:4808:33955	fluoroquinolone	gi:494742298:ref:WP_007477706.1:|FEATURES|norB|fluoroquinolone|norB	1.0	72.7	33	54.3	7.6e-09	1
EMRB	338	370	HWI-700370F:168:C7JUKANXX:5:2205:17108:79977	multidrug	gi:924625749:ref:WP_053529696.1:|FEATURES|emrB|multidrug|emrB	0.999977730105	100.0	33	79.7	1.7e-16	1
MDTM	56	88	HWI-700370F:168:C7JUKANXX:5:2114:21004:54956	multidrug	gi:693117414:ref:WP_032267527.1:|FEATURES|mdtM|multidrug|mdtM	1.0	93.9	33	67.8	6.6e-13	1
SDIA	42	74	HWI-700370F:168:C7JUKANXX:5:2110:10415:9741	unclassified	gi:749556408:ref:WP_040188680.1:|FEATURES|sdiA|unclassified|sdiA	1.0	100.0	33	77.4	8.4e-16	1
MDTM	200	231	HWI-700370F:168:C7JUKANXX:5:2205:17032:70423	multidrug	gi:851982891:ref:WP_048241697.1:|FEATURES|mdtM|multidrug|mdtM	1.0	84.4	32	57.0	1.2e-09	1
CAMP-REGULATORY_PROTEIN	12	44	HWI-700370F:168:C7JUKANXX:5:2301:2065:73893	unclassified	gi:490367208:ref:WP_004246872.1:|FEATURES|cAMP-regulatory_protein|unclassified|cAMP-regulatory_protein	0.950952177188	100.0	33	75.9	2.4e-15	1
PBP-1B	159	191	HWI-700370F:168:C7JUKANXX:5:2213:3935:32406	beta-lactam	YP_002467958|FEATURES|PBP-1B|beta-lactam|PBP-1B	0.999999997641	66.7	33	50.1	1.4e-07	1
ADEL	22	53	HWI-700370F:168:C7JUKANXX:5:1105:4211:82907	multidrug	ALH22601.1|FEATURES|adeL|multidrug|adeL	0.999998859174	65.6	32	44.7	6.0e-06	1
ACRB	770	802	HWI-700370F:168:C7JUKANXX:5:2306:2904:76483	multidrug	YP_001175677|FEATURES|acrB|multidrug|acrB	1.0	97.0	33	69.7	1.7e-13	1
ESCHERICHIA_COLI_LAMB	143	175	HWI-700370F:168:C7JUKANXX:5:2106:3408:43932	multidrug	BAB38442|FEATURES|Escherichia_coli_LamB|multidrug|Escherichia_coli_LamB	0.999997381925	87.9	33	67.4	8.6e-13	1
OMP36	302	334	HWI-700370F:168:C7JUKANXX:5:2312:16199:87498	multidrug	AF336095.1.gene1.p01|FEATURES|omp36|multidrug|omp36	0.999377625574	100.0	33	73.2	1.6e-14	1
BAER	154	185	HWI-700370F:168:C7JUKANXX:5:2311:11914:47148	multidrug	YP_490321.1|FEATURES|baeR|multidrug|baeR	0.999992359797	65.6	32	44.7	6.0e-06	1
RPOB2	1054	1086	HWI-700370F:168:C7JUKANXX:5:2201:4831:2790	multidrug	BAD59497.1|FEATURES|rpoB2|multidrug|rpoB2	0.999998950468	75.8	33	57.4	9.0e-10	1
MACB	445	476	HWI-700370F:168:C7JUKANXX:5:2115:6528:81659	MLS	gi:1046630742:ref:WP_065696754.1:|FEATURES|macB|MLS|macB	1.0	100.0	32	69.7	1.7e-13	1
ACRB	926	958	HWI-700370F:168:C7JUKANXX:5:2105:20816:50360	multidrug	ABR13271|FEATURES|acrB|multidrug|acrB	1.0	100.0	33	65.9	2.5e-12	1
RPOB2	765	796	HWI-700370F:168:C7JUKANXX:5:2207:16960:32864	multidrug	BAD59497.1|FEATURES|rpoB2|multidrug|rpoB2	0.999999039022	71.9	32	46.2	2.1e-06	1
TET34	24	56	HWI-700370F:168:C7JUKANXX:5:1315:7640:15893	tetracycline	BAB59035|FEATURES|tet34|tetracycline|tet34	1.0	87.9	33	63.5	1.2e-11	1
MDTD	240	272	HWI-700370F:168:C7JUKANXX:5:1205:10796:80040	multidrug	NC_002695.1.916587.p01|FEATURES|mdtD|multidrug|mdtD	0.999999999892	81.8	33	54.7	5.8e-09	1
POXTA	447	479	HWI-700370F:168:C7JUKANXX:5:1207:15570:53877	multidrug	AVI44920.1|FEATURES|poxtA|multidrug|poxtA	0.999999364378	60.6	33	46.2	2.1e-06	1
PENA	199	230	HWI-700370F:168:C7JUKANXX:5:1102:14972:2599	beta-lactam	ZP_04656349|FEATURES|penA|beta-lactam|penA	1.0	75.0	32	56.2	2.0e-09	1
FOSA5	74	104	HWI-700370F:168:C7JUKANXX:5:2316:12109:63360	fosfomycin	AJE60855.1|FEATURES|FosA5|fosfomycin|FosA5	1.0	93.5	31	62.0	3.6e-11	1
ABCA	948	980	HWI-700370F:168:C7JUKANXX:5:1206:17890:68755	multidrug	XP_753111.1|FEATURES|abcA|multidrug|abcA	0.999999437951	69.7	33	47.4	9.3e-07	1
BACA	184	216	HWI-700370F:168:C7JUKANXX:5:1205:5423:23154	bacitracin	YP_002236533|FEATURES|bacA|bacitracin|bacA	1.0	100.0	33	65.9	2.5e-12	1
BACTERIAL_REGULATORY_PROTEIN_LUXR	151	183	HWI-700370F:168:C7JUKANXX:5:2215:12617:15710	unclassified	CP000647.1.gene3517.p01|FEATURES|bacterial_regulatory_protein_LuxR|unclassified|bacterial_regulatory_protein_LuxR	0.999999137296	97.0	33	67.4	8.6e-13	1
MAJOR_FACILITATOR_SUPERFAMILY_TRANSPORTER	156	187	HWI-700370F:168:C7JUKANXX:5:1103:12600:36073	multidrug	CP001918.1.gene2931.p01|FEATURES|major_facilitator_superfamily_transporter|multidrug|major_facilitator_superfamily_transporter	0.999999066265	62.5	32	53.9	9.9e-09	1
MDTG	30	62	HWI-700370F:168:C7JUKANXX:5:2212:16858:13754	multidrug	gi:852292796:ref:WP_048332568.1:|FEATURES|mdtG|multidrug|mdtG	1.0	100.0	33	70.9	7.8e-14	1
MDTK	44	75	HWI-700370F:168:C7JUKANXX:5:1316:3174:91468	fluoroquinolone	AML99881.1|FEATURES|MdtK|fluoroquinolone|MdtK	0.999985284724	100.0	32	67.0	1.1e-12	1
DNA-BINDING_PROTEIN_H-NS	101	133	HWI-700370F:168:C7JUKANXX:5:1303:20896:80468	unclassified	CP001485.1.gene2287.p01|FEATURES|DNA-binding_protein_H-NS|unclassified|DNA-binding_protein_H-NS	0.99999222553	60.6	33	44.7	6.0e-06	1
MSBA	399	431	HWI-700370F:168:C7JUKANXX:5:2105:6804:72243	nitroimidazole	NP_415434.1|FEATURES|msbA|nitroimidazole|msbA	0.999432076601	84.8	33	61.2	6.2e-11	1
MEXK	422	454	HWI-700370F:168:C7JUKANXX:5:2212:12878:94441	multidrug	AAG07064.1|FEATURES|MexK|multidrug|MexK	0.999999336411	60.6	33	46.2	2.1e-06	1
TETR	29	61	HWI-700370F:168:C7JUKANXX:5:1312:5678:6560	tetracycline	gi:730242297:ref:WP_033946265.1:|FEATURES|tetR|tetracycline|tetR	1.0	72.7	33	55.1	4.4e-09	1
ABCA	1247	1279	HWI-700370F:168:C7JUKANXX:5:1116:3075:38064	multidrug	XP_753111.1|FEATURES|abcA|multidrug|abcA	0.999999646907	78.8	33	58.9	3.1e-10	1
ACRB	76	108	HWI-700370F:168:C7JUKANXX:5:2112:11497:56250	multidrug	gi:763385966:ref:WP_044243114.1:|FEATURES|acrB|multidrug|acrB	1.0	100.0	33	68.6	3.9e-13	1
OMPF	238	270	HWI-700370F:168:C7JUKANXX:5:2303:20666:20180	multidrug	gi:377849761:gb:EHU14730.1:|FEATURES|ompF|multidrug|ompF	0.99947694424	78.8	33	57.4	9.0e-10	1
MDTG	1	32	HWI-700370F:168:C7JUKANXX:5:2306:5046:68322	multidrug	gi:313635905:gb:EFS01863.1:|FEATURES|mdtG|multidrug|mdtG	0.999999808504	62.5	32	50.8	8.4e-08	1
PENA	67	99	HWI-700370F:168:C7JUKANXX:5:1301:1949:30609	beta-lactam	ZP_04656349|FEATURES|penA|beta-lactam|penA	1.0	63.6	33	45.4	3.5e-06	1
ACRB	19	51	HWI-700370F:168:C7JUKANXX:5:2306:9435:24301	multidrug	gi:763385966:ref:WP_044243114.1:|FEATURES|acrB|multidrug|acrB	1.0	100.0	33	68.2	5.1e-13	1
OMPR	70	102	HWI-700370F:168:C7JUKANXX:5:2210:12330:44053	multidrug	CP000034.1.gene3672.p01|FEATURES|ompR|multidrug|ompR	0.999999283079	97.0	33	68.2	5.1e-13	1
ARNA	597	629	HWI-700370F:168:C7JUKANXX:5:1105:3417:10092	polymyxin	gi:851899656:ref:WP_048211088.1:|FEATURES|arnA|polymyxin|arnA	0.971226211608	93.9	33	70.5	1.0e-13	1
ROSB	336	368	HWI-700370F:168:C7JUKANXX:5:2302:19849:53383	fosmidomycin	gi:1001786599:ref:WP_061324791.1:|FEATURES|rosB|fosmidomycin|rosB	1.0	66.7	33	48.1	5.4e-07	1
ABCA	371	402	HWI-700370F:168:C7JUKANXX:5:2201:7305:68034	multidrug	XP_753111.1|FEATURES|abcA|multidrug|abcA	0.999999642481	81.2	32	58.5	4.0e-10	1
ACRB	437	469	HWI-700370F:168:C7JUKANXX:5:1105:10754:86041	multidrug	NP_752514|FEATURES|acrB|multidrug|acrB	1.0	100.0	33	67.0	1.1e-12	1
OMPF	61	93	HWI-700370F:168:C7JUKANXX:5:2215:17695:60195	multidrug	gi:545268215:ref:WP_021558857.1:|FEATURES|ompF|multidrug|ompF	0.999999962836	72.7	33	57.0	1.2e-09	1
AXYY	22	53	HWI-700370F:168:C7JUKANXX:5:1209:3505:17396	multidrug	EGP45231.1|FEATURES|AxyY|multidrug|AxyY	0.999999944837	62.5	32	47.0	1.2e-06	1
ACRB	794	824	HWI-700370F:168:C7JUKANXX:5:1115:17484:34270	multidrug	gi:495735716:ref:WP_008460295.1:|FEATURES|acrB|multidrug|acrB	0.999999999997	96.8	31	65.5	3.3e-12	1
OQXA	211	243	HWI-700370F:168:C7JUKANXX:5:2116:10639:88936	multidrug	YP_001693237.1|FEATURES|oqxA|multidrug|oqxA	0.999998499402	100.0	33	71.2	6.0e-14	1
RPOB2	877	909	HWI-700370F:168:C7JUKANXX:5:1310:7843:41098	multidrug	BAD59497.1|FEATURES|rpoB2|multidrug|rpoB2	0.999999104364	69.7	33	47.8	7.1e-07	1
NORB	13	45	HWI-700370F:168:C7JUKANXX:5:2210:17582:63588	fluoroquinolone	gi:738114161:ref:WP_036072414.1:|FEATURES|norB|fluoroquinolone|norB	1.0	63.6	33	50.8	8.4e-08	1
RAMA	36	68	HWI-700370F:168:C7JUKANXX:5:1305:2285:8241	multidrug	AFK13828.1|FEATURES|ramA|multidrug|ramA	0.999996395766	90.9	33	69.3	2.3e-13	1
EMRB	245	276	HWI-700370F:168:C7JUKANXX:5:2112:8194:16888	multidrug	gi:896109343:ref:WP_049139088.1:|FEATURES|emrB|multidrug|emrB	0.999994038595	100.0	32	70.5	1.0e-13	1
STAPHYLOCOCCUS_MUPA_CONFERRING_RESISTANCE_TO_MUPIROCIN	512	542	HWI-700370F:168:C7JUKANXX:5:2101:9072:78247	mupirocin	CAA53189|FEATURES|Staphylococcus_mupA_conferring_resistance_to_mupirocin|mupirocin|Staphylococcus_mupA_conferring_resistance_to_mupirocin	0.999999984348	67.7	31	53.1	1.7e-08	1
BAES	236	268	HWI-700370F:168:C7JUKANXX:5:2208:12235:43628	multidrug	BAA15934.1|FEATURES|baeS|multidrug|baeS	0.999999902269	93.9	33	64.7	5.6e-12	1
OPTRA	190	222	HWI-700370F:168:C7JUKANXX:5:1305:20482:39133	oxazolidinone	AKA86814|FEATURES|optrA|oxazolidinone|optrA	0.999100426992	60.6	33	48.1	5.4e-07	1
UGD	16	48	HWI-700370F:168:C7JUKANXX:5:1202:4682:71845	peptide	AAC75089.1|FEATURES|ugd|peptide|ugd	0.999999495968	75.8	33	53.1	1.7e-08	1
MDTG	5	37	HWI-700370F:168:C7JUKANXX:5:2212:1808:12622	multidrug	gi:695792819:ref:WP_032707033.1:|FEATURES|mdtG|multidrug|mdtG	1.0	100.0	33	75.1	4.1e-15	1
YOJI	508	540	HWI-700370F:168:C7JUKANXX:5:1211:16069:84521	peptide	NP_416715.1|FEATURES|YojI|peptide|YojI	0.999999734194	87.9	33	60.8	8.1e-11	1
ABCA	262	294	HWI-700370F:168:C7JUKANXX:5:1307:3850:7562	multidrug	XP_753111.1|FEATURES|abcA|multidrug|abcA	0.999999663511	84.8	33	60.5	1.1e-10	1
ACRB	400	432	HWI-700370F:168:C7JUKANXX:5:1316:5164:86521	multidrug	gi:446414955:ref:WP_000492810.1:|FEATURES|acrB|multidrug|acrB	1.0	100.0	33	64.7	5.6e-12	1
PMRF	166	198	HWI-700370F:168:C7JUKANXX:5:2215:3155:93729	peptide	AAC75314.1|FEATURES|PmrF|peptide|PmrF	0.999999684311	87.9	33	65.5	3.3e-12	1
MDTM	65	97	HWI-700370F:168:C7JUKANXX:5:1305:15476:98607	multidrug	gi:693117414:ref:WP_032267527.1:|FEATURES|mdtM|multidrug|mdtM	1.0	90.9	33	66.2	1.9e-12	1
MACA	160	192	HWI-700370F:168:C7JUKANXX:5:1105:1917:74231	MLS	gi:749533846:ref:WP_040169856.1:|FEATURES|macA|MLS|macA	1.0	100.0	33	67.4	8.6e-13	1
ROSB	80	112	HWI-700370F:168:C7JUKANXX:5:1301:4712:90986	fosmidomycin	ZP_04630103|FEATURES|rosB|fosmidomycin|rosB	1.0	84.8	33	57.4	9.0e-10	1
KLEBSIELLA_PNEUMONIAE_OMPK37	18	49	HWI-700370F:168:C7JUKANXX:5:1115:12351:83086	beta-lactam	CAA09666.1|FEATURES|Klebsiella_pneumoniae_OmpK37|beta-lactam|Klebsiella_pneumoniae_OmpK37	0.9999999973	96.9	32	68.9	3.0e-13	1
ACRD	540	572	HWI-700370F:168:C7JUKANXX:5:2204:20652:100927	aminoglycoside	YP_490697.1|FEATURES|acrD|aminoglycoside|acrD	0.999991015008	84.8	33	64.7	5.6e-12	1
ARNA	3	35	HWI-700370F:168:C7JUKANXX:5:1315:18618:97271	polymyxin	gi:851899656:ref:WP_048211088.1:|FEATURES|arnA|polymyxin|arnA	0.939493293313	90.9	33	67.4	8.6e-13	1
OMP36	264	296	HWI-700370F:168:C7JUKANXX:5:2201:10061:14681	multidrug	AF336095.1.gene1.p01|FEATURES|omp36|multidrug|omp36	0.808840341524	100.0	33	70.5	1.0e-13	1
ABCA	313	345	HWI-700370F:168:C7JUKANXX:5:2315:15675:95931	multidrug	XP_753111.1|FEATURES|abcA|multidrug|abcA	0.999999619001	75.8	33	57.4	9.0e-10	1
CAT_CHLORAMPHENICOL_ACETYLTRANSFERASE	138	170	HWI-700370F:168:C7JUKANXX:5:1314:5250:85398	phenicol	M58472.1.gene1.p01|FEATURES|cat_chloramphenicol_acetyltransferase|phenicol|cat_chloramphenicol_acetyltransferase	0.999999668025	66.7	33	47.4	9.3e-07	1
TETA	443	474	HWI-700370F:168:C7JUKANXX:5:1306:5435:6763	tetracycline	gi:736993687:ref:WP_034989673.1:|FEATURES|tetA|tetracycline|tetA	0.999999999994	62.5	32	45.8	2.7e-06	1
ARNA	193	224	HWI-700370F:168:C7JUKANXX:5:2211:11766:40371	polymyxin	gi:353570208:gb:EHC34541.1:|FEATURES|arnA|polymyxin|arnA	0.999999532316	68.8	32	52.4	2.9e-08	1
ABCA	819	849	HWI-700370F:168:C7JUKANXX:5:2114:10689:76716	multidrug	XP_753111.1|FEATURES|abcA|multidrug|abcA	0.99999944839	74.2	31	47.8	7.1e-07	1
TETA	443	474	HWI-700370F:168:C7JUKANXX:5:2209:8924:100898	tetracycline	gi:736993687:ref:WP_034989673.1:|FEATURES|tetA|tetracycline|tetA	0.999999999994	62.5	32	45.8	2.7e-06	1
OQXB	842	874	HWI-700370F:168:C7JUKANXX:5:2113:10584:99929	multidrug	YP_001693238|FEATURES|oqxB|multidrug|oqxB	0.999999117244	84.8	33	60.8	8.1e-11	1
PBP-1A	431	462	HWI-700370F:168:C7JUKANXX:5:2115:19717:74658	beta-lactam	YP_001292390|FEATURES|PBP-1A|beta-lactam|PBP-1A	1.0	75.0	32	53.5	1.3e-08	1
OKP-B	16	48	HWI-700370F:168:C7JUKANXX:5:1305:13293:89633	beta-lactam	AAZ79402|FEATURES|OKP-B|beta-lactam|OKP-B	1.0	100.0	33	66.6	1.5e-12	1
PATA	263	294	HWI-700370F:168:C7JUKANXX:5:1206:1053:75075	fluoroquinolone	NP_417544.5|FEATURES|patA|fluoroquinolone|patA	0.999916178997	62.5	32	46.2	2.1e-06	1
MDFA	147	179	HWI-700370F:168:C7JUKANXX:5:2305:19265:57785	multidrug	gi:1044109257:emb:SBZ85298.1:|FEATURES|mdfA|multidrug|mdfA	1.0	100.0	33	70.9	7.8e-14	1
PENA	131	163	HWI-700370F:168:C7JUKANXX:5:1315:12400:29532	beta-lactam	ZP_04656349|FEATURES|penA|beta-lactam|penA	1.0	66.7	33	52.0	3.8e-08	1
MDTG	28	60	HWI-700370F:168:C7JUKANXX:5:2316:15334:92996	multidrug	gi:397744192:gb:EJK91404.1:|FEATURES|mdtG|multidrug|mdtG	1.0	97.0	33	72.0	3.5e-14	1
MACB	201	233	HWI-700370F:168:C7JUKANXX:5:2116:18495:70350	MLS	gi:1046630742:ref:WP_065696754.1:|FEATURES|macB|MLS|macB	1.0	100.0	33	70.1	1.3e-13	1
MULTIDRUG_ABC_TRANSPORTER	291	323	HWI-700370F:168:C7JUKANXX:5:2310:16665:68368	multidrug	gi:446519900:ref:WP_000597246.1:|FEATURES|multidrug_ABC_transporter|multidrug|multidrug_ABC_transporter	1.0	90.9	33	63.9	9.6e-12	1
ACRF	164	196	HWI-700370F:168:C7JUKANXX:5:2103:7341:63865	multidrug	CP000647.1.gene3710.p01|FEATURES|acrF|multidrug|acrF	1.0	97.0	33	72.0	3.5e-14	1
STAPHYLOCOCCUS_MUPA_CONFERRING_RESISTANCE_TO_MUPIROCIN	512	542	HWI-700370F:168:C7JUKANXX:5:2203:11147:76773	mupirocin	CAA53189|FEATURES|Staphylococcus_mupA_conferring_resistance_to_mupirocin|mupirocin|Staphylococcus_mupA_conferring_resistance_to_mupirocin	0.999999974005	64.5	31	50.8	8.4e-08	1
OQXB	925	957	HWI-700370F:168:C7JUKANXX:5:1307:15166:5844	multidrug	YP_001693238|FEATURES|oqxB|multidrug|oqxB	1.0	100.0	33	67.8	6.6e-13	1
MSBA	174	206	HWI-700370F:168:C7JUKANXX:5:1114:10703:58650	nitroimidazole	NP_415434.1|FEATURES|msbA|nitroimidazole|msbA	0.99982082302	97.0	33	64.7	5.6e-12	1
ESCHERICHIA_COLI_MIPA	34	66	HWI-700370F:168:C7JUKANXX:5:2205:5112:64220	multidrug	NP_310518|FEATURES|Escherichia_coli_mipA|multidrug|Escherichia_coli_mipA	0.999998706247	81.8	33	68.2	5.1e-13	1
NORB	129	161	HWI-700370F:168:C7JUKANXX:5:2312:10038:60277	fluoroquinolone	gi:738114161:ref:WP_036072414.1:|FEATURES|norB|fluoroquinolone|norB	1.0	72.7	33	59.7	1.8e-10	1
EMRB	304	334	HWI-700370F:168:C7JUKANXX:5:2112:6394:59264	multidrug	gi:839761818:gb:KMI34767.1:|FEATURES|emrB|multidrug|emrB	0.999984718396	100.0	31	65.9	2.5e-12	1
PBP-1A	240	272	HWI-700370F:168:C7JUKANXX:5:1107:17849:79032	beta-lactam	YP_001292390|FEATURES|PBP-1A|beta-lactam|PBP-1A	1.0	63.6	33	44.7	6.0e-06	1
TET34	17	49	HWI-700370F:168:C7JUKANXX:5:1313:9313:89752	tetracycline	BAB59035|FEATURES|tet34|tetracycline|tet34	1.0	75.8	33	54.7	5.8e-09	1
OMPF	196	228	HWI-700370F:168:C7JUKANXX:5:2111:20040:73196	multidrug	gi:504720116:ref:WP_014907218.1:|FEATURES|ompF|multidrug|ompF	0.999999877791	97.0	33	72.0	3.5e-14	1
MACB	176	208	HWI-700370F:168:C7JUKANXX:5:1301:13085:34894	MLS	gi:694073947:ref:WP_032419782.1:|FEATURES|macB|MLS|macB	1.0	100.0	33	69.3	2.3e-13	1
OQXB	366	397	HWI-700370F:168:C7JUKANXX:5:1215:2253:70847	multidrug	YP_001693238|FEATURES|oqxB|multidrug|oqxB	1.0	100.0	32	62.4	2.8e-11	1
ACRB	950	982	HWI-700370F:168:C7JUKANXX:5:2109:10040:37608	multidrug	CP001918.1.gene1257.p01|FEATURES|acrB|multidrug|acrB	1.0	100.0	33	65.1	4.3e-12	1
SERRATIA_MARCESCENS_OMP1	98	130	HWI-700370F:168:C7JUKANXX:5:2201:11778:43673	multidrug	AIA49384.1|FEATURES|Serratia_marcescens_Omp1|multidrug|Serratia_marcescens_Omp1	0.998422730321	84.8	33	67.0	1.1e-12	1
KLEBSIELLA_PNEUMONIAE_OMPK37	247	277	HWI-700370F:168:C7JUKANXX:5:1316:1961:90181	beta-lactam	CAA09666.1|FEATURES|Klebsiella_pneumoniae_OmpK37|beta-lactam|Klebsiella_pneumoniae_OmpK37	0.99999993257	61.3	31	45.8	2.7e-06	1
ESCHERICHIA_COLI_LAMB	323	354	HWI-700370F:168:C7JUKANXX:5:2111:5113:18196	multidrug	BAB38442|FEATURES|Escherichia_coli_LamB|multidrug|Escherichia_coli_LamB	0.999996615444	75.0	32	61.2	6.2e-11	1
TOLC	450	482	HWI-700370F:168:C7JUKANXX:5:2214:12716:47898	multidrug	gi:516511311:ref:WP_017899749.1:|FEATURES|TolC|multidrug|TolC	1.0	100.0	33	70.9	7.8e-14	1
ESCHERICHIA_COLI_LAMB	244	275	HWI-700370F:168:C7JUKANXX:5:1304:5313:98123	multidrug	BAB38442|FEATURES|Escherichia_coli_LamB|multidrug|Escherichia_coli_LamB	0.999993513714	71.9	32	49.7	1.9e-07	1
MACB	31	63	HWI-700370F:168:C7JUKANXX:5:2306:15627:40203	MLS	gi:657888313:ref:WP_029592374.1:|FEATURES|macB|MLS|macB	1.0	72.7	33	51.6	4.9e-08	1
MEXX	337	368	HWI-700370F:168:C7JUKANXX:5:2103:12187:8014	multidrug	gi:490311564:ref:WP_004206259.1:|FEATURES|mexX|multidrug|mexX	1.0	100.0	32	67.8	6.6e-13	1
MDTK	54	85	HWI-700370F:168:C7JUKANXX:5:2201:6301:88557	fluoroquinolone	AML99881.1|FEATURES|MdtK|fluoroquinolone|MdtK	0.999995829457	96.9	32	65.1	4.3e-12	1
OQXA	46	77	HWI-700370F:168:C7JUKANXX:5:2306:13925:50265	multidrug	YP_001693237.1|FEATURES|oqxA|multidrug|oqxA	0.99999996139	100.0	32	66.2	1.9e-12	1
MACA	15	47	HWI-700370F:168:C7JUKANXX:5:1203:17913:13720	MLS	gi:1031872588:ref:WP_064187636.1:|FEATURES|macA|MLS|macA	1.0	100.0	33	72.0	3.5e-14	1
PENA	162	194	HWI-700370F:168:C7JUKANXX:5:2205:16625:2576	beta-lactam	ZP_04656349|FEATURES|penA|beta-lactam|penA	1.0	75.8	33	54.3	7.6e-09	1
BAES	60	91	HWI-700370F:168:C7JUKANXX:5:1111:12249:89000	multidrug	BAA15934.1|FEATURES|baeS|multidrug|baeS	0.999998935347	75.0	32	60.8	8.1e-11	1
EMRD	228	259	HWI-700370F:168:C7JUKANXX:5:1208:3632:81304	multidrug	CP000647.1.gene4115.p01|FEATURES|emrD|multidrug|emrD	1.0	100.0	32	68.6	3.9e-13	1
MAJOR_FACILITATOR_SUPERFAMILY_TRANSPORTER	144	174	HWI-700370F:168:C7JUKANXX:5:2310:8673:65133	multidrug	CP001918.1.gene2931.p01|FEATURES|major_facilitator_superfamily_transporter|multidrug|major_facilitator_superfamily_transporter	0.999998791117	61.3	31	48.1	5.4e-07	1
MACA	72	104	HWI-700370F:168:C7JUKANXX:5:1210:17591:100647	MLS	gi:749650644:ref:WP_040251204.1:|FEATURES|macA|MLS|macA	1.0	100.0	33	68.2	5.1e-13	1
ARNA	465	497	HWI-700370F:168:C7JUKANXX:5:1104:11395:56822	polymyxin	gi:489931383:ref:WP_003834702.1:|FEATURES|arnA|polymyxin|arnA	0.963088049035	90.9	33	70.9	7.8e-14	1
TET36	63	93	HWI-700370F:168:C7JUKANXX:5:1115:12472:87141	tetracycline	AJ514254.gene.p01|FEATURES|tet36|tetracycline|tet36	0.999999987794	64.5	31	48.5	4.2e-07	1
TETP	71	103	HWI-700370F:168:C7JUKANXX:5:1202:13163:49252	tetracycline	YP_002850805|FEATURES|tetP|tetracycline|tetP	1.0	69.7	33	51.2	6.4e-08	1
MDTL	133	165	HWI-700370F:168:C7JUKANXX:5:2113:9031:38932	multidrug	gi:446008125:ref:WP_000085980.1:|FEATURES|mdtL|multidrug|mdtL	1.0	90.9	33	71.2	6.0e-14	1
MACA	56	88	HWI-700370F:168:C7JUKANXX:5:1110:6432:27158	MLS	gi:749650644:ref:WP_040251204.1:|FEATURES|macA|MLS|macA	1.0	100.0	33	67.0	1.1e-12	1
MDTD	164	196	HWI-700370F:168:C7JUKANXX:5:1316:6015:74394	multidrug	NC_002695.1.916587.p01|FEATURES|mdtD|multidrug|mdtD	0.99999999903	60.6	33	49.3	2.4e-07	1
MDTD	12	44	HWI-700370F:168:C7JUKANXX:5:1113:2068:28198	multidrug	NC_002695.1.916587.p01|FEATURES|mdtD|multidrug|mdtD	0.999999999979	97.0	33	67.4	8.6e-13	1
MULTIDRUG_ABC_TRANSPORTER	483	515	HWI-700370F:168:C7JUKANXX:5:2305:2086:41453	multidrug	gi:817122037:ref:WP_046494699.1:|FEATURES|multidrug_ABC_transporter|multidrug|multidrug_ABC_transporter	1.0	66.7	33	50.4	1.1e-07	1
OMP36	282	314	HWI-700370F:168:C7JUKANXX:5:1215:3007:72594	multidrug	gi:505808389:ref:WP_015706141.1:|FEATURES|omp36|multidrug|omp36	0.863870718337	100.0	33	71.2	6.0e-14	1
MDTK	137	169	HWI-700370F:168:C7JUKANXX:5:1115:12974:11145	multidrug	gi:447097675:ref:WP_001174931.1:|FEATURES|mdtK|multidrug|mdtK	1.0	100.0	33	71.2	6.0e-14	1
CPXA	194	226	HWI-700370F:168:C7JUKANXX:5:1108:4759:3910	aminoglycoside:aminocoumarin	NP_312864.1|FEATURES|cpxA|aminoglycoside:aminocoumarin|cpxA	0.999650677974	100.0	33	69.7	1.7e-13	1
KASUGAMYCIN_RESISTANCE_PROTEIN_KSGA	21	53	HWI-700370F:168:C7JUKANXX:5:1308:6787:4313	aminoglycoside	YP_002240485|FEATURES|kasugamycin_resistance_protein_ksgA|aminoglycoside|kasugamycin_resistance_protein_ksgA	1.0	100.0	33	67.0	1.1e-12	1
EMRB	146	178	HWI-700370F:168:C7JUKANXX:5:1305:15594:23406	multidrug	gi:496192662:ref:WP_008914998.1:|FEATURES|emrB|multidrug|emrB	0.999794302966	100.0	33	78.2	4.9e-16	1
ACRB	221	253	HWI-700370F:168:C7JUKANXX:5:1208:12177:56742	multidrug	gi:763385966:ref:WP_044243114.1:|FEATURES|acrB|multidrug|acrB	1.0	97.0	33	67.4	8.6e-13	1
MDTK	192	224	HWI-700370F:168:C7JUKANXX:5:1208:6338:59002	fluoroquinolone	AML99881.1|FEATURES|MdtK|fluoroquinolone|MdtK	0.999992631019	81.8	33	60.5	1.1e-10	1
ROSB	401	433	HWI-700370F:168:C7JUKANXX:5:2302:16195:45423	fosmidomycin	gi:1001786599:ref:WP_061324791.1:|FEATURES|rosB|fosmidomycin|rosB	1.0	78.8	33	61.2	6.2e-11	1
EMRR	63	95	HWI-700370F:168:C7JUKANXX:5:2307:18354:78110	fluoroquinolone	NP_417169.1|FEATURES|emrR|fluoroquinolone|emrR	0.999973785923	100.0	33	67.4	8.6e-13	1
UGD	81	113	HWI-700370F:168:C7JUKANXX:5:1313:18362:18325	peptide	AAC75089.1|FEATURES|ugd|peptide|ugd	0.999999793654	84.8	33	62.8	2.1e-11	1
RIFAMPIN_MONOOXYGENASE	272	303	HWI-700370F:168:C7JUKANXX:5:2113:7156:39175	rifamycin	gi:663760960:ref:WP_030535072.1:|FEATURES|rifampin_monooxygenase|rifamycin|rifampin_monooxygenase	1.0	65.6	32	51.2	6.4e-08	1
UGD	70	102	HWI-700370F:168:C7JUKANXX:5:1116:1622:54323	peptide	AAC75089.1|FEATURES|ugd|peptide|ugd	0.999999833038	87.9	33	65.5	3.3e-12	1
MULTIDRUG_ABC_TRANSPORTER	465	496	HWI-700370F:168:C7JUKANXX:5:2213:3182:87384	multidrug	gi:664556405:ref:WP_031071225.1:|FEATURES|multidrug_ABC_transporter|multidrug|multidrug_ABC_transporter	1.0	65.6	32	47.0	1.2e-06	1
ACRB	966	998	HWI-700370F:168:C7JUKANXX:5:2104:12856:70911	multidrug	gi:485731880:ref:WP_001359514.1:|FEATURES|acrB|multidrug|acrB	1.0	87.9	33	62.4	2.8e-11	1
PATA	273	305	HWI-700370F:168:C7JUKANXX:5:1112:5461:55882	fluoroquinolone	NP_417544.5|FEATURES|patA|fluoroquinolone|patA	0.999964172725	66.7	33	52.4	2.9e-08	1
OMPF	240	271	HWI-700370F:168:C7JUKANXX:5:1112:20250:99368	multidrug	gi:515954236:ref:WP_017384819.1:|FEATURES|ompF|multidrug|ompF	0.999999999065	75.0	32	53.9	9.9e-09	1
MDTG	1	32	HWI-700370F:168:C7JUKANXX:5:2103:1101:75619	multidrug	gi:313635905:gb:EFS01863.1:|FEATURES|mdtG|multidrug|mdtG	0.999999808504	62.5	32	50.8	8.4e-08	1
ACRF	688	720	HWI-700370F:168:C7JUKANXX:5:1214:9385:74754	multidrug	CP000647.1.gene3710.p01|FEATURES|acrF|multidrug|acrF	1.0	100.0	33	70.1	1.3e-13	1
MDFA	125	157	HWI-700370F:168:C7JUKANXX:5:1310:14718:74688	multidrug	gi:1044109257:emb:SBZ85298.1:|FEATURES|mdfA|multidrug|mdfA	1.0	100.0	33	65.5	3.3e-12	1
BACA	109	141	HWI-700370F:168:C7JUKANXX:5:1115:2562:33466	bacitracin	YP_002236533|FEATURES|bacA|bacitracin|bacA	1.0	100.0	33	67.8	6.6e-13	1
TOLC	3	34	HWI-700370F:168:C7JUKANXX:5:1208:17194:8695	multidrug	gi:641638394:emb:CDQ55087.1:|FEATURES|TolC|multidrug|TolC	0.999998005805	100.0	32	68.9	3.0e-13	1
MULTIDRUG_ABC_TRANSPORTER	541	572	HWI-700370F:168:C7JUKANXX:5:2303:21113:22364	multidrug	gi:860594225:ref:WP_048475168.1:|FEATURES|multidrug_ABC_transporter|multidrug|multidrug_ABC_transporter	0.999999999991	65.6	32	48.1	5.4e-07	1
ACRA	224	256	HWI-700370F:168:C7JUKANXX:5:2215:19787:88683	multidrug	gi:500615129:gb:EOQ55695.1:|FEATURES|acrA|multidrug|acrA	1.0	100.0	33	67.4	8.6e-13	1
BAER	206	238	HWI-700370F:168:C7JUKANXX:5:2308:8140:95720	multidrug	YP_490321.1|FEATURES|baeR|multidrug|baeR	0.999997833651	97.0	33	70.1	1.3e-13	1
TRANSCRIPTIONAL_REGULATORY_PROTEIN_CPXR_CPXR	46	78	HWI-700370F:168:C7JUKANXX:5:1210:9725:24169	unclassified	CP001918.1.gene5135.p01|FEATURES|transcriptional_regulatory_protein_CpxR_cpxR|unclassified|transcriptional_regulatory_protein_CpxR_cpxR	1.0	100.0	33	68.6	3.9e-13	1
MDFA	4	34	HWI-700370F:168:C7JUKANXX:5:2202:6820:86388	multidrug	gi:1044002084:emb:SBX40186.1:|FEATURES|mdfA|multidrug|mdfA	0.999999939314	100.0	31	66.6	1.5e-12	1
EMRB	300	331	HWI-700370F:168:C7JUKANXX:5:2202:7590:36519	multidrug	gi:839761818:gb:KMI34767.1:|FEATURES|emrB|multidrug|emrB	0.999988015471	100.0	32	68.2	5.1e-13	1
MDTE	306	338	HWI-700370F:168:C7JUKANXX:5:2203:13922:97142	multidrug	CP001918.1.gene3442.p01|FEATURES|mdtE|multidrug|mdtE	0.999999999833	93.9	33	62.8	2.1e-11	1
ACRA	205	237	HWI-700370F:168:C7JUKANXX:5:2202:10798:79533	multidrug	gi:500615129:gb:EOQ55695.1:|FEATURES|acrA|multidrug|acrA	1.0	97.0	33	66.6	1.5e-12	1
ABCA	542	574	HWI-700370F:168:C7JUKANXX:5:2314:13561:7781	multidrug	XP_753111.1|FEATURES|abcA|multidrug|abcA	0.999999629555	75.8	33	57.4	9.0e-10	1
CPXA	317	349	HWI-700370F:168:C7JUKANXX:5:2311:4454:6212	aminoglycoside:aminocoumarin	NP_312864.1|FEATURES|cpxA|aminoglycoside:aminocoumarin|cpxA	0.999126442484	90.9	33	70.1	1.3e-13	1
EMRB	424	456	HWI-700370F:168:C7JUKANXX:5:1205:13622:18677	multidrug	gi:852126944:ref:WP_048291088.1:|FEATURES|emrB|multidrug|emrB	0.999905270705	100.0	33	71.6	4.6e-14	1
ACRA	17	49	HWI-700370F:168:C7JUKANXX:5:1116:19965:76556	multidrug	gi:573042590:emb:CDI16885.1:|FEATURES|acrA|multidrug|acrA	1.0	100.0	33	70.5	1.0e-13	1
TRANSCRIPTIONAL_REGULATORY_PROTEIN_CPXR_CPXR	86	117	HWI-700370F:168:C7JUKANXX:5:1111:4863:75136	unclassified	CP000675.2.gene1535.p01|FEATURES|transcriptional_regulatory_protein_CpxR_cpxR|unclassified|transcriptional_regulatory_protein_CpxR_cpxR	0.999999998316	65.6	32	48.5	4.2e-07	1
MEXF	6	38	HWI-700370F:168:C7JUKANXX:5:1102:20542:4172	multidrug	gi:966511896:ref:WP_058528450.1:|FEATURES|mexF|multidrug|mexF	0.999999025254	63.6	33	44.3	7.8e-06	1
ACRB	324	356	HWI-700370F:168:C7JUKANXX:5:1101:8906:60682	multidrug	gi:447055218:ref:WP_001132474.1:|FEATURES|acrB|multidrug|acrB	1.0	100.0	33	68.2	5.1e-13	1
EMRB	471	502	HWI-700370F:168:C7JUKANXX:5:1108:18712:28123	multidrug	gi:852126944:ref:WP_048291088.1:|FEATURES|emrB|multidrug|emrB	0.999956983044	100.0	32	68.2	5.1e-13	1
BICYCLOMYCIN-MULTIDRUG_EFFLUX_PROTEIN_BCR	31	63	HWI-700370F:168:C7JUKANXX:5:1301:19369:67325	multidrug	YP_002237398|FEATURES|bicyclomycin-multidrug_efflux_protein_bcr|multidrug|bicyclomycin-multidrug_efflux_protein_bcr	1.0	97.0	33	66.2	1.9e-12	1
ADEL	117	149	HWI-700370F:168:C7JUKANXX:5:2202:10676:33133	multidrug	ALH22601.1|FEATURES|adeL|multidrug|adeL	0.999999164884	66.7	33	50.1	1.4e-07	1
MDTE	398	430	HWI-700370F:168:C7JUKANXX:5:2308:12326:91284	multidrug	CP001918.1.gene3442.p01|FEATURES|mdtE|multidrug|mdtE	0.999999999395	75.8	33	53.9	9.9e-09	1
MSBA	532	564	HWI-700370F:168:C7JUKANXX:5:2208:6578:60860	nitroimidazole	NP_415434.1|FEATURES|msbA|nitroimidazole|msbA	0.998948547758	60.6	33	44.3	7.8e-06	1
MDTM	226	258	HWI-700370F:168:C7JUKANXX:5:2116:19446:52927	multidrug	gi:447059754:ref:WP_001137010.1:|FEATURES|mdtM|multidrug|mdtM	1.0	87.9	33	65.1	4.3e-12	1
ESCHERICHIA_COLI_LAMB	288	320	HWI-700370F:168:C7JUKANXX:5:2114:18648:34083	multidrug	BAB38442|FEATURES|Escherichia_coli_LamB|multidrug|Escherichia_coli_LamB	0.999994940382	60.6	33	53.5	1.3e-08	1
FOSA5	96	128	HWI-700370F:168:C7JUKANXX:5:2302:20983:2886	fosfomycin	AJE60855.1|FEATURES|FosA5|fosfomycin|FosA5	1.0	100.0	33	72.0	3.5e-14	1
RPOB2	592	624	HWI-700370F:168:C7JUKANXX:5:1307:17800:61087	multidrug	BAD59497.1|FEATURES|rpoB2|multidrug|rpoB2	0.999998989154	75.8	33	49.7	1.9e-07	1
CPXA	45	77	HWI-700370F:168:C7JUKANXX:5:2115:17940:55097	aminoglycoside:aminocoumarin	NP_312864.1|FEATURES|cpxA|aminoglycoside:aminocoumarin|cpxA	0.999756998612	97.0	33	73.6	1.2e-14	1
COB(I)ALAMIN_ADENOLSYLTRANSFERASE	157	189	HWI-700370F:168:C7JUKANXX:5:1115:3113:22640	unclassified	gi:447201622:ref:WP_001278878.1:|FEATURES|cob(I)alamin_adenolsyltransferase|unclassified|cob(I)alamin_adenolsyltransferase	1.0	90.9	33	68.6	3.9e-13	1
EPTA	103	134	HWI-700370F:168:C7JUKANXX:5:1211:15847:74631	peptide	BAE78116.1|FEATURES|eptA|peptide|eptA	0.999999611557	65.6	32	46.6	1.6e-06	1
ACRB	111	143	HWI-700370F:168:C7JUKANXX:5:1102:13056:5661	multidrug	YP_002932544|FEATURES|acrB|multidrug|acrB	1.0	97.0	33	65.5	3.3e-12	1
EPTA	512	543	HWI-700370F:168:C7JUKANXX:5:2201:19705:14568	peptide	BAE78116.1|FEATURES|eptA|peptide|eptA	0.99999984169	81.2	32	53.9	9.9e-09	1
TOLC	64	96	HWI-700370F:168:C7JUKANXX:5:1208:9798:21830	multidrug	gi:446657936:ref:WP_000735282.1:|FEATURES|TolC|multidrug|TolC	1.0	100.0	33	70.1	1.3e-13	1
OMPR	111	142	HWI-700370F:168:C7JUKANXX:5:1107:12944:43491	multidrug	CP000034.1.gene3672.p01|FEATURES|ompR|multidrug|ompR	0.999999283079	96.9	32	68.2	5.1e-13	1
MDTG	123	154	HWI-700370F:168:C7JUKANXX:5:2315:12263:16557	multidrug	YP_001478113|FEATURES|mdtG|multidrug|mdtG	1.0	68.8	32	49.7	1.9e-07	1
ACRB	926	958	HWI-700370F:168:C7JUKANXX:5:1307:16717:47734	multidrug	CP001918.1.gene1257.p01|FEATURES|acrB|multidrug|acrB	1.0	100.0	33	65.9	2.5e-12	1
MULTIDRUG_ABC_TRANSPORTER	459	490	HWI-700370F:168:C7JUKANXX:5:1304:1829:14366	multidrug	gi:896355182:ref:WP_049310020.1:|FEATURES|multidrug_ABC_transporter|multidrug|multidrug_ABC_transporter	1.0	65.6	32	48.9	3.2e-07	1
TAEA	461	493	HWI-700370F:168:C7JUKANXX:5:2115:6705:36922	pleuromutilin	APB03219.1|FEATURES|TaeA|pleuromutilin|TaeA	0.999872059961	69.7	33	48.1	5.4e-07	1
ACRB	150	181	HWI-700370F:168:C7JUKANXX:5:2313:20365:99205	multidrug	CAC35725|FEATURES|acrB|multidrug|acrB	1.0	100.0	32	67.8	6.6e-13	1
KASUGAMYCIN_RESISTANCE_PROTEIN_KSGA	6	38	HWI-700370F:168:C7JUKANXX:5:1308:19087:5485	aminoglycoside	YP_002240485|FEATURES|kasugamycin_resistance_protein_ksgA|aminoglycoside|kasugamycin_resistance_protein_ksgA	1.0	100.0	33	71.2	6.0e-14	1
ACRD	657	688	HWI-700370F:168:C7JUKANXX:5:1208:4780:7501	aminoglycoside	YP_490697.1|FEATURES|acrD|aminoglycoside|acrD	0.999987515332	93.8	32	62.4	2.8e-11	1
MULTIDRUG_ABC_TRANSPORTER	551	583	HWI-700370F:168:C7JUKANXX:5:2215:14347:32549	multidrug	gi:944152509:ref:WP_055644808.1:|FEATURES|multidrug_ABC_transporter|multidrug|multidrug_ABC_transporter	1.0	69.7	33	49.7	1.9e-07	1
ACRB	602	634	HWI-700370F:168:C7JUKANXX:5:2109:18639:86569	multidrug	gi:446414955:ref:WP_000492810.1:|FEATURES|acrB|multidrug|acrB	1.0	90.9	33	65.1	4.3e-12	1
ACRA	132	163	HWI-700370F:168:C7JUKANXX:5:2313:13520:73592	multidrug	gi:500615129:gb:EOQ55695.1:|FEATURES|acrA|multidrug|acrA	1.0	100.0	32	65.5	3.3e-12	1
AXYY	22	52	HWI-700370F:168:C7JUKANXX:5:2114:2425:26128	multidrug	EGP45231.1|FEATURES|AxyY|multidrug|AxyY	0.999998713549	61.3	31	45.4	3.5e-06	1
MEXB	380	411	HWI-700370F:168:C7JUKANXX:5:1211:1408:68681	multidrug	gi:446871990:ref:WP_000949246.1:|FEATURES|mexB|multidrug|mexB	1.0	68.8	32	49.7	1.9e-07	1
ABCA	264	295	HWI-700370F:168:C7JUKANXX:5:2209:5440:80625	multidrug	XP_753111.1|FEATURES|abcA|multidrug|abcA	0.999999392466	62.5	32	45.8	2.7e-06	1
OPTRA	197	229	HWI-700370F:168:C7JUKANXX:5:2108:15056:85803	oxazolidinone	AKA86814|FEATURES|optrA|oxazolidinone|optrA	0.999080326122	63.6	33	47.8	7.1e-07	1
OQXA	1	33	HWI-700370F:168:C7JUKANXX:5:1204:20667:43386	multidrug	YP_001693237.1|FEATURES|oqxA|multidrug|oqxA	0.99999845568	100.0	33	70.1	1.3e-13	1
ABCA	1303	1335	HWI-700370F:168:C7JUKANXX:5:1204:8836:75346	multidrug	XP_753111.1|FEATURES|abcA|multidrug|abcA	0.999999564831	63.6	33	53.1	1.7e-08	1
MDTM	235	267	HWI-700370F:168:C7JUKANXX:5:2106:9366:15443	multidrug	gi:545287582:ref:WP_021570581.1:|FEATURES|mdtM|multidrug|mdtM	1.0	69.7	33	51.2	6.4e-08	1
MULTIDRUG_ABC_TRANSPORTER	481	512	HWI-700370F:168:C7JUKANXX:5:2312:12679:40533	multidrug	gi:516574297:ref:WP_017949361.1:|FEATURES|multidrug_ABC_transporter|multidrug|multidrug_ABC_transporter	1.0	75.0	32	51.6	4.9e-08	1
ACRF	645	677	HWI-700370F:168:C7JUKANXX:5:1212:8543:15984	multidrug	CP000647.1.gene3710.p01|FEATURES|acrF|multidrug|acrF	1.0	100.0	33	67.0	1.1e-12	1
ABCA	933	965	HWI-700370F:168:C7JUKANXX:5:2210:3621:2359	multidrug	XP_753111.1|FEATURES|abcA|multidrug|abcA	0.999999494766	72.7	33	49.7	1.9e-07	1
PENA	93	125	HWI-700370F:168:C7JUKANXX:5:2211:8451:50643	beta-lactam	ZP_04656349|FEATURES|penA|beta-lactam|penA	1.0	69.7	33	47.4	9.3e-07	1
PMRF	221	253	HWI-700370F:168:C7JUKANXX:5:2111:10112:43886	peptide	AAC75314.1|FEATURES|PmrF|peptide|PmrF	0.999997563354	66.7	33	51.6	4.9e-08	1
PENA	15	46	HWI-700370F:168:C7JUKANXX:5:1316:12047:96393	beta-lactam	ZP_04656349|FEATURES|penA|beta-lactam|penA	1.0	65.6	32	51.2	6.4e-08	1
ACRB	414	446	HWI-700370F:168:C7JUKANXX:5:1108:5460:77303	multidrug	gi:446414948:ref:WP_000492803.1:|FEATURES|acrB|multidrug|acrB	0.999999999479	100.0	33	65.5	3.3e-12	1
KASUGAMYCIN_RESISTANCE_PROTEIN_KSGA	64	96	HWI-700370F:168:C7JUKANXX:5:2209:10000:77846	aminoglycoside	YP_002240485|FEATURES|kasugamycin_resistance_protein_ksgA|aminoglycoside|kasugamycin_resistance_protein_ksgA	1.0	100.0	33	69.7	1.7e-13	1
EPTA	244	275	HWI-700370F:168:C7JUKANXX:5:2112:11707:62334	peptide	BAE78116.1|FEATURES|eptA|peptide|eptA	0.999999898531	81.2	32	58.2	5.2e-10	1
OQXA	340	372	HWI-700370F:168:C7JUKANXX:5:2316:4545:17754	multidrug	YP_001693237.1|FEATURES|oqxA|multidrug|oqxA	0.999998054505	87.9	33	61.6	4.7e-11	1
ABCA	1015	1045	HWI-700370F:168:C7JUKANXX:5:1302:19989:15085	multidrug	XP_753111.1|FEATURES|abcA|multidrug|abcA	0.999999392466	61.3	31	45.8	2.7e-06	1
ACRB	28	60	HWI-700370F:168:C7JUKANXX:5:1316:5247:74868	multidrug	gi:446414955:ref:WP_000492810.1:|FEATURES|acrB|multidrug|acrB	1.0	90.9	33	64.7	5.6e-12	1
ESCHERICHIA_COLI_LAMB	311	342	HWI-700370F:168:C7JUKANXX:5:2115:2770:70594	multidrug	BAB38442|FEATURES|Escherichia_coli_LamB|multidrug|Escherichia_coli_LamB	0.999995927115	65.6	32	57.4	9.0e-10	1
OQXB	431	463	HWI-700370F:168:C7JUKANXX:5:1313:5039:60640	multidrug	YP_001693238|FEATURES|oqxB|multidrug|oqxB	1.0	100.0	33	66.2	1.9e-12	1
ACRD	132	164	HWI-700370F:168:C7JUKANXX:5:2315:11914:57495	aminoglycoside	YP_490697.1|FEATURES|acrD|aminoglycoside|acrD	0.999992765323	97.0	33	67.4	8.6e-13	1
OMPR	185	217	HWI-700370F:168:C7JUKANXX:5:1114:19875:57724	multidrug	gi:909830386:gb:AKU13184.1:|FEATURES|ompR|multidrug|ompR	0.999998272731	81.8	33	58.2	5.2e-10	1
NORB	87	117	HWI-700370F:168:C7JUKANXX:5:2207:4421:87942	fluoroquinolone	gi:494742298:ref:WP_007477706.1:|FEATURES|norB|fluoroquinolone|norB	0.999999508682	64.5	31	44.3	7.8e-06	1
SERRATIA_MARCESCENS_OMP1	112	144	HWI-700370F:168:C7JUKANXX:5:1215:12482:79441	multidrug	AIA49384.1|FEATURES|Serratia_marcescens_Omp1|multidrug|Serratia_marcescens_Omp1	0.99498400946	97.0	33	76.3	1.9e-15	1
ROSA	220	252	HWI-700370F:168:C7JUKANXX:5:2216:1665:92082	fosmidomycin	YP_001477378|FEATURES|rosA|fosmidomycin|rosA	1.0	75.8	33	55.8	2.6e-09	1
RPOB2	1076	1108	HWI-700370F:168:C7JUKANXX:5:2105:18982:36799	multidrug	BAD59497.1|FEATURES|rpoB2|multidrug|rpoB2	0.999998970041	63.6	33	44.7	6.0e-06	1
MDTM	61	92	HWI-700370F:168:C7JUKANXX:5:2215:15779:88096	multidrug	gi:693117414:ref:WP_032267527.1:|FEATURES|mdtM|multidrug|mdtM	1.0	96.9	32	67.4	8.6e-13	1
POXTA	447	479	HWI-700370F:168:C7JUKANXX:5:2205:13723:94076	multidrug	AVI44920.1|FEATURES|poxtA|multidrug|poxtA	0.999999364378	60.6	33	46.2	2.1e-06	1
MULTIDRUG_ABC_TRANSPORTER	499	530	HWI-700370F:168:C7JUKANXX:5:1304:6242:54227	multidrug	gi:913055317:ref:WP_050357634.1:|FEATURES|multidrug_ABC_transporter|multidrug|multidrug_ABC_transporter	1.0	65.6	32	45.1	4.6e-06	1
YOJI	159	190	HWI-700370F:168:C7JUKANXX:5:2305:10449:45951	peptide	NP_416715.1|FEATURES|YojI|peptide|YojI	0.999999763846	84.4	32	62.4	2.8e-11	1
ESCHERICHIA_COLI_LAMB	49	81	HWI-700370F:168:C7JUKANXX:5:1204:19171:4631	multidrug	BAB38442|FEATURES|Escherichia_coli_LamB|multidrug|Escherichia_coli_LamB	0.999997493355	90.9	33	68.6	3.9e-13	1
EFRA	401	432	HWI-700370F:168:C7JUKANXX:5:1215:9501:93601	multidrug	CDO61513.1|FEATURES|efrA|multidrug|efrA	0.999999436344	62.5	32	44.7	6.0e-06	1
YOJI	465	497	HWI-700370F:168:C7JUKANXX:5:1312:20652:43059	peptide	NP_416715.1|FEATURES|YojI|peptide|YojI	0.999999464003	93.9	33	68.6	3.9e-13	1
OMPF	307	338	HWI-700370F:168:C7JUKANXX:5:1110:17405:71200	multidrug	gi:505383854:ref:WP_015570956.1:|FEATURES|ompF|multidrug|ompF	0.999999999998	81.2	32	59.7	1.8e-10	1
EMRB	69	100	HWI-700370F:168:C7JUKANXX:5:1308:15313:67129	multidrug	gi:486057056:ref:WP_001507824.1:|FEATURES|emrB|multidrug|emrB	0.999589829803	100.0	32	71.2	6.0e-14	1
PMRF	186	218	HWI-700370F:168:C7JUKANXX:5:1306:18074:83967	peptide	AAC75314.1|FEATURES|PmrF|peptide|PmrF	0.999999403149	87.9	33	61.2	6.2e-11	1
PBP-1A	525	557	HWI-700370F:168:C7JUKANXX:5:1106:1823:83815	beta-lactam	YP_001292390|FEATURES|PBP-1A|beta-lactam|PBP-1A	1.0	60.6	33	44.3	7.8e-06	1
MDTG	234	266	HWI-700370F:168:C7JUKANXX:5:2207:3814:46520	multidrug	gi:852292796:ref:WP_048332568.1:|FEATURES|mdtG|multidrug|mdtG	1.0	100.0	33	66.2	1.9e-12	1
ARNA	61	93	HWI-700370F:168:C7JUKANXX:5:1206:17594:24184	polymyxin	B7LM76|FEATURES|arnA|polymyxin|arnA	0.926935573201	78.8	33	63.5	1.2e-11	1
ACRA	166	198	HWI-700370F:168:C7JUKANXX:5:2309:11924:22930	multidrug	NC_002695.1.912781.p01|FEATURES|acrA|multidrug|acrA	1.0	87.9	33	58.5	4.0e-10	1
RPOB2	848	880	HWI-700370F:168:C7JUKANXX:5:1302:15657:38953	multidrug	BAD59497.1|FEATURES|rpoB2|multidrug|rpoB2	0.999999252707	69.7	33	52.8	2.2e-08	1
MDTM	213	245	HWI-700370F:168:C7JUKANXX:5:1204:9885:80069	multidrug	YP_001726662|FEATURES|mdtM|multidrug|mdtM	1.0	87.9	33	62.4	2.8e-11	1
ACRF	504	535	HWI-700370F:168:C7JUKANXX:5:2211:4202:36083	multidrug	CP000647.1.gene3710.p01|FEATURES|acrF|multidrug|acrF	0.999999926295	96.9	32	72.8	2.1e-14	1
OMPR	170	202	HWI-700370F:168:C7JUKANXX:5:1114:4699:52716	multidrug	gi:909830386:gb:AKU13184.1:|FEATURES|ompR|multidrug|ompR	0.999998310195	84.8	33	60.1	1.4e-10	1
SDIA	206	238	HWI-700370F:168:C7JUKANXX:5:2204:20974:5760	unclassified	gi:749556408:ref:WP_040188680.1:|FEATURES|sdiA|unclassified|sdiA	1.0	100.0	33	72.0	3.5e-14	1
TETA	443	474	HWI-700370F:168:C7JUKANXX:5:2308:6104:66324	tetracycline	gi:736993687:ref:WP_034989673.1:|FEATURES|tetA|tetracycline|tetA	0.999999999962	68.8	32	46.2	2.1e-06	1
PATA	316	348	HWI-700370F:168:C7JUKANXX:5:2104:12295:47848	fluoroquinolone	NP_417544.5|FEATURES|patA|fluoroquinolone|patA	0.999982927367	100.0	33	71.2	6.0e-14	1
ROSA	27	57	HWI-700370F:168:C7JUKANXX:5:1313:1583:4613	fosmidomycin	ZP_04612558|FEATURES|rosA|fosmidomycin|rosA	1.0	93.5	31	58.5	4.0e-10	1
ACRB	316	348	HWI-700370F:168:C7JUKANXX:5:2112:19207:4944	multidrug	gi:502789935:ref:WP_013024911.1:|FEATURES|acrB|multidrug|acrB	1.0	97.0	33	66.2	1.9e-12	1
OQXA	245	277	HWI-700370F:168:C7JUKANXX:5:2212:9564:80081	multidrug	YP_001693237.1|FEATURES|oqxA|multidrug|oqxA	1.0	100.0	33	72.0	3.5e-14	1
CPXA	334	366	HWI-700370F:168:C7JUKANXX:5:1308:16893:95708	aminoglycoside:aminocoumarin	NP_312864.1|FEATURES|cpxA|aminoglycoside:aminocoumarin|cpxA	0.999566585891	90.9	33	68.6	3.9e-13	1
OKP-B	128	159	HWI-700370F:168:C7JUKANXX:5:2104:14070:3776	beta-lactam	AM051157.1.gene1.p01|FEATURES|OKP-B|beta-lactam|OKP-B	1.0	96.9	32	63.2	1.6e-11	1
PATA	40	71	HWI-700370F:168:C7JUKANXX:5:2102:3778:10689	fluoroquinolone	NP_417544.5|FEATURES|patA|fluoroquinolone|patA	0.999996958391	100.0	32	73.2	1.6e-14	1
TOLC	302	334	HWI-700370F:168:C7JUKANXX:5:2306:6416:55348	multidrug	gi:565892113:ref:WP_023972176.1:|FEATURES|TolC|multidrug|TolC	1.0	100.0	33	68.9	3.0e-13	1
MDTK	340	372	HWI-700370F:168:C7JUKANXX:5:2314:11466:65030	fluoroquinolone	AML99881.1|FEATURES|MdtK|fluoroquinolone|MdtK	0.999993247109	75.8	33	61.2	6.2e-11	1
TRANSCRIPTIONAL_REGULATORY_PROTEIN_CPXR_CPXR	166	198	HWI-700370F:168:C7JUKANXX:5:1303:9084:95042	unclassified	CP001918.1.gene5135.p01|FEATURES|transcriptional_regulatory_protein_CpxR_cpxR|unclassified|transcriptional_regulatory_protein_CpxR_cpxR	1.0	100.0	33	68.6	3.9e-13	1
ABCA	823	854	HWI-700370F:168:C7JUKANXX:5:1316:7284:7625	multidrug	XP_753111.1|FEATURES|abcA|multidrug|abcA	0.999999559306	81.2	32	52.8	2.2e-08	1
ARNA	462	494	HWI-700370F:168:C7JUKANXX:5:1115:14973:3268	polymyxin	gi:757781454:ref:WP_043000038.1:|FEATURES|arnA|polymyxin|arnA	0.962891567192	90.9	33	69.7	1.7e-13	1
VGAA	406	438	HWI-700370F:168:C7JUKANXX:5:1209:17920:7136	MLS	AAG08983|FEATURES|vgaA|MLS|vgaA	0.999999981461	60.6	33	46.2	2.1e-06	1
ACRF	358	390	HWI-700370F:168:C7JUKANXX:5:2104:2660:14135	multidrug	CP000647.1.gene3710.p01|FEATURES|acrF|multidrug|acrF	1.0	100.0	33	66.2	1.9e-12	1
ACRA	217	249	HWI-700370F:168:C7JUKANXX:5:2309:18534:51545	multidrug	gi:500615129:gb:EOQ55695.1:|FEATURES|acrA|multidrug|acrA	1.0	100.0	33	67.8	6.6e-13	1
RPOB2	399	431	HWI-700370F:168:C7JUKANXX:5:1304:14503:38998	multidrug	BAD59497.1|FEATURES|rpoB2|multidrug|rpoB2	0.999999189981	63.6	33	50.4	1.1e-07	1
CPXA	229	261	HWI-700370F:168:C7JUKANXX:5:1308:5478:62704	aminoglycoside:aminocoumarin	NP_312864.1|FEATURES|cpxA|aminoglycoside:aminocoumarin|cpxA	0.999500996385	100.0	33	65.9	2.5e-12	1
OPTRA	212	242	HWI-700370F:168:C7JUKANXX:5:1113:21018:92122	oxazolidinone	AKA86814|FEATURES|optrA|oxazolidinone|optrA	0.999223061494	61.3	31	50.1	1.4e-07	1
MDTM	102	133	HWI-700370F:168:C7JUKANXX:5:1205:21193:87343	multidrug	gi:554958315:ref:WP_023203355.1:|FEATURES|mdtM|multidrug|mdtM	1.0	100.0	32	65.9	2.5e-12	1
TRANSCRIPTIONAL_REGULATORY_PROTEIN_CPXR_CPXR	90	121	HWI-700370F:168:C7JUKANXX:5:1215:10366:64679	unclassified	CP001918.1.gene5135.p01|FEATURES|transcriptional_regulatory_protein_CpxR_cpxR|unclassified|transcriptional_regulatory_protein_CpxR_cpxR	1.0	100.0	32	69.3	2.3e-13	1
ACRF	169	201	HWI-700370F:168:C7JUKANXX:5:2304:4587:2489	multidrug	CP000647.1.gene3710.p01|FEATURES|acrF|multidrug|acrF	1.0	97.0	33	72.0	3.5e-14	1
MEXX	190	222	HWI-700370F:168:C7JUKANXX:5:2103:14863:100084	multidrug	gi:490311564:ref:WP_004206259.1:|FEATURES|mexX|multidrug|mexX	1.0	100.0	33	68.2	5.1e-13	1
OMPF	14	46	HWI-700370F:168:C7JUKANXX:5:1315:19991:9636	multidrug	gi:504720116:ref:WP_014907218.1:|FEATURES|ompF|multidrug|ompF	0.999999999647	93.9	33	67.8	6.6e-13	1
ACRB	359	391	HWI-700370F:168:C7JUKANXX:5:2207:16850:54316	multidrug	gi:493954677:ref:WP_006898419.1:|FEATURES|acrB|multidrug|acrB	1.0	100.0	33	66.2	1.9e-12	1
EPTA	33	65	HWI-700370F:168:C7JUKANXX:5:1108:11800:96996	peptide	BAE78116.1|FEATURES|eptA|peptide|eptA	0.999999462859	60.6	33	44.7	6.0e-06	1
OMPF	48	80	HWI-700370F:168:C7JUKANXX:5:2309:17286:43977	multidrug	gi:504720116:ref:WP_014907218.1:|FEATURES|ompF|multidrug|ompF	0.999999999498	100.0	33	70.1	1.3e-13	1
ARNA	337	369	HWI-700370F:168:C7JUKANXX:5:1104:5100:84283	polymyxin	gi:507079934:ref:WP_016150692.1:|FEATURES|arnA|polymyxin|arnA	0.963166170565	87.9	33	65.5	3.3e-12	1
MDFA	132	164	HWI-700370F:168:C7JUKANXX:5:1209:16407:59511	multidrug	gi:1044109257:emb:SBZ85298.1:|FEATURES|mdfA|multidrug|mdfA	1.0	100.0	33	67.8	6.6e-13	1
OPTRA	464	495	HWI-700370F:168:C7JUKANXX:5:2311:17933:58193	oxazolidinone	AKA86814|FEATURES|optrA|oxazolidinone|optrA	0.994704285131	71.9	32	50.1	1.4e-07	1
MARA	38	70	HWI-700370F:168:C7JUKANXX:5:1207:16772:25392	multidrug	YP_489794.1|FEATURES|marA|multidrug|marA	0.999997036578	97.0	33	70.1	1.3e-13	1
CAMP-REGULATORY_PROTEIN	77	109	HWI-700370F:168:C7JUKANXX:5:2308:17335:29825	unclassified	gi:491301754:ref:WP_005159757.1:|FEATURES|cAMP-regulatory_protein|unclassified|cAMP-regulatory_protein	0.945543775382	100.0	33	69.3	2.3e-13	1
TRIC	899	930	HWI-700370F:168:C7JUKANXX:5:2301:6181:23437	triclosan	NP_248848.1|FEATURES|TriC|triclosan|TriC	0.999999986993	71.9	32	52.4	2.9e-08	1
FOSA5	100	131	HWI-700370F:168:C7JUKANXX:5:2309:12133:21948	fosfomycin	AJE60855.1|FEATURES|FosA5|fosfomycin|FosA5	1.0	100.0	32	71.6	4.6e-14	1
MSBA	466	496	HWI-700370F:168:C7JUKANXX:5:1212:17991:16878	nitroimidazole	NP_415434.1|FEATURES|msbA|nitroimidazole|msbA	0.998300540724	64.5	31	45.1	4.6e-06	1
TETD	96	128	HWI-700370F:168:C7JUKANXX:5:1306:19425:30893	tetracycline	gi:135617:sp:P28816.1:TETD_ECOLX|FEATURES|tetD|tetracycline|tetD	0.999999999569	66.7	33	48.9	3.2e-07	1
MDTN	215	247	HWI-700370F:168:C7JUKANXX:5:2304:5113:32108	multidrug	gi:554684122:ref:WP_023184036.1:|FEATURES|mdtN|multidrug|mdtN	1.0	66.7	33	54.7	5.8e-09	1
KASUGAMYCIN_RESISTANCE_PROTEIN_KSGA	88	120	HWI-700370F:168:C7JUKANXX:5:1116:16421:12194	aminoglycoside	YP_002240485|FEATURES|kasugamycin_resistance_protein_ksgA|aminoglycoside|kasugamycin_resistance_protein_ksgA	1.0	100.0	33	71.6	4.6e-14	1
ACRB	530	560	HWI-700370F:168:C7JUKANXX:5:2211:1885:73309	multidrug	gi:503341948:ref:WP_013576609.1:|FEATURES|acrB|multidrug|acrB	0.999999999999	80.6	31	57.0	1.2e-09	1
ABCA	1321	1353	HWI-700370F:168:C7JUKANXX:5:1103:14720:35106	multidrug	XP_753111.1|FEATURES|abcA|multidrug|abcA	0.999999585264	66.7	33	54.3	7.6e-09	1
CAMP-REGULATORY_PROTEIN	63	95	HWI-700370F:168:C7JUKANXX:5:1107:12134:100175	unclassified	gi:491301754:ref:WP_005159757.1:|FEATURES|cAMP-regulatory_protein|unclassified|cAMP-regulatory_protein	0.948115496075	100.0	33	71.6	4.6e-14	1
PENA	37	69	HWI-700370F:168:C7JUKANXX:5:2213:10894:13893	beta-lactam	ZP_04656349|FEATURES|penA|beta-lactam|penA	1.0	60.6	33	45.1	4.6e-06	1
MACA	235	267	HWI-700370F:168:C7JUKANXX:5:1210:15055:43883	MLS	gi:749533846:ref:WP_040169856.1:|FEATURES|macA|MLS|macA	1.0	100.0	33	74.3	7.1e-15	1
OQXB	158	190	HWI-700370F:168:C7JUKANXX:5:1207:2991:98688	multidrug	YP_001693238|FEATURES|oqxB|multidrug|oqxB	1.0	100.0	33	70.9	7.8e-14	1
CAMP-REGULATORY_PROTEIN	63	95	HWI-700370F:168:C7JUKANXX:5:1202:14530:14305	unclassified	gi:491301754:ref:WP_005159757.1:|FEATURES|cAMP-regulatory_protein|unclassified|cAMP-regulatory_protein	0.945543775382	100.0	33	71.6	4.6e-14	1
OQXB	153	185	HWI-700370F:168:C7JUKANXX:5:1112:16703:38797	multidrug	YP_001693238|FEATURES|oqxB|multidrug|oqxB	1.0	100.0	33	69.3	2.3e-13	1
TRANSCRIPTIONAL_REGULATORY_PROTEIN_CPXR_CPXR	67	96	HWI-700370F:168:C7JUKANXX:5:1313:13637:39762	unclassified	CP001918.1.gene5135.p01|FEATURES|transcriptional_regulatory_protein_CpxR_cpxR|unclassified|transcriptional_regulatory_protein_CpxR_cpxR	0.999999996922	81.2	32	47.8	7.1e-07	1
TOLC	402	434	HWI-700370F:168:C7JUKANXX:5:1102:11195:77717	multidrug	gi:516511311:ref:WP_017899749.1:|FEATURES|TolC|multidrug|TolC	1.0	100.0	33	67.4	8.6e-13	1
ADEL	114	146	HWI-700370F:168:C7JUKANXX:5:2104:13425:70768	multidrug	ALH22601.1|FEATURES|adeL|multidrug|adeL	0.999999085784	66.7	33	48.5	4.2e-07	1
KASUGAMYCIN_RESISTANCE_PROTEIN_KSGA	152	184	HWI-700370F:168:C7JUKANXX:5:1111:14057:95473	aminoglycoside	YP_002240485|FEATURES|kasugamycin_resistance_protein_ksgA|aminoglycoside|kasugamycin_resistance_protein_ksgA	1.0	100.0	33	72.8	2.1e-14	1
PMRF	247	278	HWI-700370F:168:C7JUKANXX:5:2211:14784:54581	peptide	AAC75314.1|FEATURES|PmrF|peptide|PmrF	0.999999200263	78.1	32	57.4	9.0e-10	1
OMPF	452	484	HWI-700370F:168:C7JUKANXX:5:1207:19445:13789	multidrug	gi:504720116:ref:WP_014907218.1:|FEATURES|ompF|multidrug|ompF	0.999999851621	100.0	33	68.2	5.1e-13	1
TOLC	53	85	HWI-700370F:168:C7JUKANXX:5:2102:1822:5954	multidrug	gi:641638394:emb:CDQ55087.1:|FEATURES|TolC|multidrug|TolC	0.999998260451	93.9	33	72.8	2.1e-14	1
ACRF	933	965	HWI-700370F:168:C7JUKANXX:5:2204:8292:17081	multidrug	CP000647.1.gene3710.p01|FEATURES|acrF|multidrug|acrF	1.0	100.0	33	64.3	7.3e-12	1
VGAA	412	444	HWI-700370F:168:C7JUKANXX:5:2201:9654:64600	MLS	AAG08983|FEATURES|vgaA|MLS|vgaA	0.999999982686	60.6	33	46.6	1.6e-06	1
MULTIDRUG_ABC_TRANSPORTER	541	572	HWI-700370F:168:C7JUKANXX:5:1115:2733:34476	multidrug	gi:926351744:ref:WP_053683383.1:|FEATURES|multidrug_ABC_transporter|multidrug|multidrug_ABC_transporter	0.99999999999	65.6	32	48.1	5.4e-07	1
MEXF	6	38	HWI-700370F:168:C7JUKANXX:5:1310:19313:62047	multidrug	gi:966511896:ref:WP_058528450.1:|FEATURES|mexF|multidrug|mexF	0.999999025254	63.6	33	44.3	7.8e-06	1
TRANSCRIPTIONAL_REGULATORY_PROTEIN_CPXR_CPXR	87	119	HWI-700370F:168:C7JUKANXX:5:2103:4422:48139	unclassified	CP001138.1.gene4273.p01|FEATURES|transcriptional_regulatory_protein_CpxR_cpxR|unclassified|transcriptional_regulatory_protein_CpxR_cpxR	0.999999999999	100.0	33	68.9	3.0e-13	1
PATA	180	212	HWI-700370F:168:C7JUKANXX:5:2206:12961:30846	fluoroquinolone	NP_417544.5|FEATURES|patA|fluoroquinolone|patA	0.999996680034	100.0	33	72.4	2.7e-14	1
OQXA	109	141	HWI-700370F:168:C7JUKANXX:5:1311:3553:35398	multidrug	YP_001693237.1|FEATURES|oqxA|multidrug|oqxA	0.999998100147	97.0	33	62.4	2.8e-11	1
OQXA	307	339	HWI-700370F:168:C7JUKANXX:5:1110:11707:60831	multidrug	YP_001693237.1|FEATURES|oqxA|multidrug|oqxA	0.999998255708	93.9	33	65.5	3.3e-12	1
ROSB	452	484	HWI-700370F:168:C7JUKANXX:5:2201:21208:32726	fosmidomycin	gi:1001786599:ref:WP_061324791.1:|FEATURES|rosB|fosmidomycin|rosB	1.0	78.8	33	55.8	2.6e-09	1
CAMP-REGULATORY_PROTEIN	164	195	HWI-700370F:168:C7JUKANXX:5:1301:10608:85133	unclassified	gi:490367208:ref:WP_004246872.1:|FEATURES|cAMP-regulatory_protein|unclassified|cAMP-regulatory_protein	0.930242967883	93.8	32	61.2	6.2e-11	1
CPXA	66	98	HWI-700370F:168:C7JUKANXX:5:2106:19564:99362	aminoglycoside:aminocoumarin	NP_312864.1|FEATURES|cpxA|aminoglycoside:aminocoumarin|cpxA	0.999738412228	97.0	33	72.8	2.1e-14	1
OQXB	46	78	HWI-700370F:168:C7JUKANXX:5:1312:17447:45522	multidrug	YP_001693238|FEATURES|oqxB|multidrug|oqxB	1.0	100.0	33	68.6	3.9e-13	1
EMRB	326	358	HWI-700370F:168:C7JUKANXX:5:1210:12153:91672	multidrug	gi:924625749:ref:WP_053529696.1:|FEATURES|emrB|multidrug|emrB	0.999984855105	100.0	33	77.0	1.1e-15	1
YOJI	159	191	HWI-700370F:168:C7JUKANXX:5:1107:11163:71122	peptide	NP_416715.1|FEATURES|YojI|peptide|YojI	0.999999794086	84.8	33	64.3	7.3e-12	1
MDTM	37	69	HWI-700370F:168:C7JUKANXX:5:2215:10276:54818	multidrug	gi:555231380:ref:WP_023218596.1:|FEATURES|mdtM|multidrug|mdtM	1.0	78.8	33	60.5	1.1e-10	1
ACRB	924	954	HWI-700370F:168:C7JUKANXX:5:1216:19897:18653	multidrug	CP001918.1.gene1257.p01|FEATURES|acrB|multidrug|acrB	1.0	100.0	31	61.6	4.7e-11	1
MDTG	114	146	HWI-700370F:168:C7JUKANXX:5:2201:10943:84811	multidrug	YP_001478113|FEATURES|mdtG|multidrug|mdtG	1.0	69.7	33	53.1	1.7e-08	1
PENA	357	389	HWI-700370F:168:C7JUKANXX:5:2314:16363:24093	beta-lactam	ZP_04656349|FEATURES|penA|beta-lactam|penA	1.0	72.7	33	59.7	1.8e-10	1
OMPF	27	59	HWI-700370F:168:C7JUKANXX:5:1110:10753:78127	multidrug	CP000647.1.gene956.p01|FEATURES|ompF|multidrug|ompF	0.999030888113	75.8	33	57.0	1.2e-09	1
OMPF	231	263	HWI-700370F:168:C7JUKANXX:5:2203:11467:41449	multidrug	CP004022.1.gene834.p01|FEATURES|ompF|multidrug|ompF	0.979959246713	78.8	33	61.6	4.7e-11	1
ACRB	122	154	HWI-700370F:168:C7JUKANXX:5:1306:9386:9671	multidrug	gi:485731880:ref:WP_001359514.1:|FEATURES|acrB|multidrug|acrB	0.999999991822	81.8	33	55.5	3.4e-09	1
ACRB	447	479	HWI-700370F:168:C7JUKANXX:5:2215:15329:65809	multidrug	NP_752514|FEATURES|acrB|multidrug|acrB	1.0	100.0	33	65.9	2.5e-12	1
MEXX	279	311	HWI-700370F:168:C7JUKANXX:5:2107:1322:63882	multidrug	gi:490311564:ref:WP_004206259.1:|FEATURES|mexX|multidrug|mexX	1.0	100.0	33	70.5	1.0e-13	1
MDTK	47	79	HWI-700370F:168:C7JUKANXX:5:2206:7208:39838	fluoroquinolone	AML99881.1|FEATURES|MdtK|fluoroquinolone|MdtK	0.999996220116	97.0	33	65.9	2.5e-12	1
MULTIDRUG_ABC_TRANSPORTER	489	521	HWI-700370F:168:C7JUKANXX:5:2209:16484:45482	multidrug	gi:943938624:ref:WP_055567802.1:|FEATURES|multidrug_ABC_transporter|multidrug|multidrug_ABC_transporter	1.0	97.0	33	60.5	1.1e-10	1
NORB	378	410	HWI-700370F:168:C7JUKANXX:5:2106:19975:28907	fluoroquinolone	gi:494742298:ref:WP_007477706.1:|FEATURES|norB|fluoroquinolone|norB	1.0	78.8	33	58.2	5.2e-10	1
SERRATIA_MARCESCENS_OMP1	110	142	HWI-700370F:168:C7JUKANXX:5:1112:6412:37620	multidrug	AIA49384.1|FEATURES|Serratia_marcescens_Omp1|multidrug|Serratia_marcescens_Omp1	0.992295406244	81.8	33	66.6	1.5e-12	1
ACRB	168	200	HWI-700370F:168:C7JUKANXX:5:2302:19316:71163	multidrug	gi:497324874:ref:WP_009639087.1:|FEATURES|acrB|multidrug|acrB	1.0	100.0	33	73.2	1.6e-14	1
MULTIDRUG_ABC_TRANSPORTER	374	406	HWI-700370F:168:C7JUKANXX:5:1215:3358:63083	multidrug	gi:686197643:ref:WP_031807899.1:|FEATURES|multidrug_ABC_transporter|multidrug|multidrug_ABC_transporter	1.0	87.9	33	65.1	4.3e-12	1
BACTERIAL_REGULATORY_PROTEIN_LUXR	117	149	HWI-700370F:168:C7JUKANXX:5:2109:17705:78810	unclassified	CP000647.1.gene3517.p01|FEATURES|bacterial_regulatory_protein_LuxR|unclassified|bacterial_regulatory_protein_LuxR	0.999999999377	100.0	33	74.3	7.1e-15	1
MDTK	241	273	HWI-700370F:168:C7JUKANXX:5:1109:19731:53174	multidrug	YP_001445425|FEATURES|mdtK|multidrug|mdtK	0.999999942087	78.8	33	47.8	7.1e-07	1
ACRB	650	682	HWI-700370F:168:C7JUKANXX:5:1210:3573:13638	multidrug	YP_002240037|FEATURES|acrB|multidrug|acrB	1.0	100.0	33	69.3	2.3e-13	1
UGD	138	170	HWI-700370F:168:C7JUKANXX:5:2315:16982:89290	peptide	AAC75089.1|FEATURES|ugd|peptide|ugd	0.999999846342	93.9	33	66.6	1.5e-12	1
ARNA	383	415	HWI-700370F:168:C7JUKANXX:5:2115:5670:90939	polymyxin	gi:735685540:ref:WP_034173220.1:|FEATURES|arnA|polymyxin|arnA	0.957642698396	100.0	33	70.1	1.3e-13	1
UGD	61	93	HWI-700370F:168:C7JUKANXX:5:1312:19110:81454	peptide	AAC75089.1|FEATURES|ugd|peptide|ugd	0.999999822458	84.8	33	64.7	5.6e-12	1
TOLC	106	138	HWI-700370F:168:C7JUKANXX:5:2206:2915:8948	multidrug	gi:516511311:ref:WP_017899749.1:|FEATURES|TolC|multidrug|TolC	1.0	100.0	33	67.0	1.1e-12	1
ACRB	714	746	HWI-700370F:168:C7JUKANXX:5:1205:6754:94174	multidrug	gi:485731880:ref:WP_001359514.1:|FEATURES|acrB|multidrug|acrB	0.999999987931	93.9	33	64.3	7.3e-12	1
ESCHERICHIA_COLI_LAMB	126	156	HWI-700370F:168:C7JUKANXX:5:1212:18662:49185	multidrug	BAB38442|FEATURES|Escherichia_coli_LamB|multidrug|Escherichia_coli_LamB	0.999995927115	71.0	31	57.4	9.0e-10	1
RPOB2	1024	1056	HWI-700370F:168:C7JUKANXX:5:1302:3407:4290	multidrug	BAD59497.1|FEATURES|rpoB2|multidrug|rpoB2	0.999999492087	87.9	33	66.2	1.9e-12	1
MDTK	194	226	HWI-700370F:168:C7JUKANXX:5:1110:20241:73994	fluoroquinolone	AML99881.1|FEATURES|MdtK|fluoroquinolone|MdtK	0.999990516506	81.8	33	60.5	1.1e-10	1
ADEJ	383	415	HWI-700370F:168:C7JUKANXX:5:1112:8524:9945	multidrug	NC_011586.7045444.p01|FEATURES|adeJ|multidrug|adeJ	1.0	100.0	33	63.5	1.2e-11	1
YOJI	86	117	HWI-700370F:168:C7JUKANXX:5:2110:6428:6288	peptide	NP_416715.1|FEATURES|YojI|peptide|YojI	0.999999210191	75.0	32	55.5	3.4e-09	1
ACRA	19	51	HWI-700370F:168:C7JUKANXX:5:1312:20857:85504	multidrug	CAC41008|FEATURES|acrA|multidrug|acrA	1.0	100.0	33	69.7	1.7e-13	1
STAPHYLOCOCCUS_MUPA_CONFERRING_RESISTANCE_TO_MUPIROCIN	517	549	HWI-700370F:168:C7JUKANXX:5:2115:3387:4297	mupirocin	CAA53189|FEATURES|Staphylococcus_mupA_conferring_resistance_to_mupirocin|mupirocin|Staphylococcus_mupA_conferring_resistance_to_mupirocin	0.999999974005	63.6	33	50.8	8.4e-08	1
TOLC	328	360	HWI-700370F:168:C7JUKANXX:5:1305:10937:67338	multidrug	gi:516511311:ref:WP_017899749.1:|FEATURES|TolC|multidrug|TolC	1.0	100.0	33	66.2	1.9e-12	1
MACB	312	344	HWI-700370F:168:C7JUKANXX:5:2306:6042:74195	MLS	gi:1046630742:ref:WP_065696754.1:|FEATURES|macB|MLS|macB	1.0	100.0	33	75.5	3.2e-15	1
ABCA	240	272	HWI-700370F:168:C7JUKANXX:5:1211:20058:55607	multidrug	XP_753111.1|FEATURES|abcA|multidrug|abcA	0.999999519299	66.7	33	50.8	8.4e-08	1
SMEE	258	290	HWI-700370F:168:C7JUKANXX:5:1307:1476:68095	multidrug	YP_002706077|FEATURES|smeE|multidrug|smeE	0.994316596163	84.8	33	58.2	5.2e-10	1
ACRA	281	313	HWI-700370F:168:C7JUKANXX:5:1311:5434:61473	multidrug	NC_002695.1.912781.p01|FEATURES|acrA|multidrug|acrA	1.0	87.9	33	63.2	1.6e-11	1
ABCA	925	957	HWI-700370F:168:C7JUKANXX:5:2313:15569:10927	multidrug	XP_753111.1|FEATURES|abcA|multidrug|abcA	0.999999613482	84.8	33	60.8	8.1e-11	1
EMRB	170	202	HWI-700370F:168:C7JUKANXX:5:1203:14556:40262	multidrug	gi:694069085:ref:WP_032415421.1:|FEATURES|emrB|multidrug|emrB	0.999998926601	100.0	33	66.6	1.5e-12	1
ACRB	657	688	HWI-700370F:168:C7JUKANXX:5:1309:2444:100192	multidrug	gi:485731880:ref:WP_001359514.1:|FEATURES|acrB|multidrug|acrB	0.999999995993	87.5	32	63.5	1.2e-11	1
ADEL	111	142	HWI-700370F:168:C7JUKANXX:5:2101:16480:38916	multidrug	ALH22601.1|FEATURES|adeL|multidrug|adeL	0.999999263107	71.9	32	52.4	2.9e-08	1
ACRF	676	708	HWI-700370F:168:C7JUKANXX:5:1311:4073:56921	multidrug	CP000647.1.gene3710.p01|FEATURES|acrF|multidrug|acrF	1.0	100.0	33	71.6	4.6e-14	1
OQXB	709	741	HWI-700370F:168:C7JUKANXX:5:1313:21130:51329	multidrug	YP_001693238|FEATURES|oqxB|multidrug|oqxB	0.999999278154	97.0	33	69.7	1.7e-13	1
PBP-1B	654	685	HWI-700370F:168:C7JUKANXX:5:2114:12019:89309	beta-lactam	YP_002467958|FEATURES|PBP-1B|beta-lactam|PBP-1B	0.999999998819	65.6	32	53.5	1.3e-08	1
ACRB	875	907	HWI-700370F:168:C7JUKANXX:5:1207:19663:86275	multidrug	gi:446414948:ref:WP_000492803.1:|FEATURES|acrB|multidrug|acrB	1.0	97.0	33	66.2	1.9e-12	1
TETD	37	67	HWI-700370F:168:C7JUKANXX:5:1104:5053:100454	tetracycline	gi:135617:sp:P28816.1:TETD_ECOLX|FEATURES|tetD|tetracycline|tetD	0.999999997871	64.5	31	50.4	1.1e-07	1
MDTH	283	315	HWI-700370F:168:C7JUKANXX:5:1307:1511:11191	multidrug	gi:507089900:ref:WP_016160613.1:|FEATURES|mdtH|multidrug|mdtH	1.0	100.0	33	66.2	1.9e-12	1
PMRF	67	98	HWI-700370F:168:C7JUKANXX:5:2302:12497:100331	peptide	AAC75314.1|FEATURES|PmrF|peptide|PmrF	0.999999675411	90.6	32	65.1	4.3e-12	1
MACB	141	172	HWI-700370F:168:C7JUKANXX:5:1216:15975:4860	MLS	gi:446110335:ref:WP_000188190.1:|FEATURES|macB|MLS|macB	1.0	75.0	32	49.3	2.4e-07	1
YOJI	131	162	HWI-700370F:168:C7JUKANXX:5:1206:10168:21977	peptide	NP_416715.1|FEATURES|YojI|peptide|YojI	0.999999574074	81.2	32	56.6	1.5e-09	1
MDTD	59	90	HWI-700370F:168:C7JUKANXX:5:1204:8684:7903	multidrug	gi:727765325:ref:WP_033869793.1:|FEATURES|mdtD|multidrug|mdtD	0.999998563926	62.5	32	47.0	1.2e-06	1
MULTIDRUG_ABC_TRANSPORTER	496	526	HWI-700370F:168:C7JUKANXX:5:1102:18434:46020	multidrug	gi:664395661:ref:WP_030922045.1:|FEATURES|multidrug_ABC_transporter|multidrug|multidrug_ABC_transporter	1.0	67.7	31	47.8	7.1e-07	1
KLEBSIELLA_PNEUMONIAE_OMPK37	272	304	HWI-700370F:168:C7JUKANXX:5:2307:9912:94604	beta-lactam	CAA09666.1|FEATURES|Klebsiella_pneumoniae_OmpK37|beta-lactam|Klebsiella_pneumoniae_OmpK37	0.974807069044	100.0	33	72.0	3.5e-14	1
LMRC	348	378	HWI-700370F:168:C7JUKANXX:5:2101:1574:48297	MLS	ABF66011.1|FEATURES|lmrC|MLS|lmrC	0.999999999972	67.7	31	45.8	2.7e-06	1
OMPR	57	89	HWI-700370F:168:C7JUKANXX:5:2203:3565:13615	multidrug	CP000034.1.gene3672.p01|FEATURES|ompR|multidrug|ompR	0.999999294937	100.0	33	68.6	3.9e-13	1
ACRF	871	903	HWI-700370F:168:C7JUKANXX:5:2306:14530:62695	multidrug	CP000647.1.gene3710.p01|FEATURES|acrF|multidrug|acrF	1.0	100.0	33	67.4	8.6e-13	1
MACB	248	280	HWI-700370F:168:C7JUKANXX:5:2202:14671:36922	MLS	gi:1046630742:ref:WP_065696754.1:|FEATURES|macB|MLS|macB	1.0	100.0	33	67.4	8.6e-13	1
PENA	517	549	HWI-700370F:168:C7JUKANXX:5:2303:3132:47261	beta-lactam	ZP_04656349|FEATURES|penA|beta-lactam|penA	1.0	90.9	33	65.9	2.5e-12	1
OQXA	123	155	HWI-700370F:168:C7JUKANXX:5:2314:17496:29606	multidrug	YP_001693237.1|FEATURES|oqxA|multidrug|oqxA	0.999998341318	100.0	33	67.4	8.6e-13	1
RPOB2	404	434	HWI-700370F:168:C7JUKANXX:5:1106:6711:77224	multidrug	BAD59497.1|FEATURES|rpoB2|multidrug|rpoB2	0.999999115408	67.7	31	50.1	1.4e-07	1
ARNA	629	659	HWI-700370F:168:C7JUKANXX:5:1311:4308:13598	polymyxin	gi:851928593:ref:WP_048220996.1:|FEATURES|arnA|polymyxin|arnA	0.997155566396	64.5	31	50.4	1.1e-07	1
OQXA	172	204	HWI-700370F:168:C7JUKANXX:5:2115:9030:19474	multidrug	YP_001693237.1|FEATURES|oqxA|multidrug|oqxA	1.0	100.0	33	66.6	1.5e-12	1
MEXK	422	454	HWI-700370F:168:C7JUKANXX:5:1302:4963:31139	multidrug	AAG07064.1|FEATURES|MexK|multidrug|MexK	0.999999336411	60.6	33	46.2	2.1e-06	1
MEXX	141	173	HWI-700370F:168:C7JUKANXX:5:2201:8242:54344	multidrug	gi:556290474:ref:WP_023291163.1:|FEATURES|mexX|multidrug|mexX	1.0	97.0	33	63.2	1.6e-11	1
ROSB	384	415	HWI-700370F:168:C7JUKANXX:5:2105:13522:4802	fosmidomycin	ZP_04635128|FEATURES|rosB|fosmidomycin|rosB	1.0	75.0	32	55.8	2.6e-09	1
PMRF	278	310	HWI-700370F:168:C7JUKANXX:5:2301:3177:88211	peptide	AAC75314.1|FEATURES|PmrF|peptide|PmrF	0.999999707322	90.9	33	66.6	1.5e-12	1
MDTG	182	214	HWI-700370F:168:C7JUKANXX:5:2311:10343:12644	multidrug	gi:556279993:ref:WP_023289120.1:|FEATURES|mdtG|multidrug|mdtG	1.0	100.0	33	66.6	1.5e-12	1
ACRB	778	810	HWI-700370F:168:C7JUKANXX:5:2204:6953:83083	multidrug	gi:497324874:ref:WP_009639087.1:|FEATURES|acrB|multidrug|acrB	1.0	90.9	33	68.2	5.1e-13	1
VANRI	83	115	HWI-700370F:168:C7JUKANXX:5:1104:17082:86489	glycopeptide	WP_011461303.1|FEATURES|vanRI|glycopeptide|vanRI	1.0	78.8	33	54.3	7.6e-09	1
MDTM	338	369	HWI-700370F:168:C7JUKANXX:5:2109:6554:29894	multidrug	YP_002640141|FEATURES|mdtM|multidrug|mdtM	1.0	75.0	32	51.2	6.4e-08	1
OMPF	465	497	HWI-700370F:168:C7JUKANXX:5:2211:14668:69298	multidrug	gi:504720116:ref:WP_014907218.1:|FEATURES|ompF|multidrug|ompF	0.999999812058	93.9	33	63.9	9.6e-12	1
CAMP-REGULATORY_PROTEIN	27	59	HWI-700370F:168:C7JUKANXX:5:2311:10277:84695	unclassified	gi:490367208:ref:WP_004246872.1:|FEATURES|cAMP-regulatory_protein|unclassified|cAMP-regulatory_protein	0.937224231029	100.0	33	67.4	8.6e-13	1
EVGS	889	920	HWI-700370F:168:C7JUKANXX:5:2310:2422:27234	multidrug	AAC75429.1|FEATURES|evgS|multidrug|evgS	0.999999393439	62.5	32	44.3	7.8e-06	1
CPXA	52	84	HWI-700370F:168:C7JUKANXX:5:2305:20444:22913	aminoglycoside:aminocoumarin	NP_312864.1|FEATURES|cpxA|aminoglycoside:aminocoumarin|cpxA	0.999844799503	100.0	33	78.6	3.8e-16	1
OMPR	195	227	HWI-700370F:168:C7JUKANXX:5:1108:5226:58141	multidrug	gi:909830386:gb:AKU13184.1:|FEATURES|ompR|multidrug|ompR	0.999998085022	72.7	33	51.6	4.9e-08	1
RPOB2	791	823	HWI-700370F:168:C7JUKANXX:5:1314:14122:31225	multidrug	BAD59497.1|FEATURES|rpoB2|multidrug|rpoB2	0.99999939787	81.8	33	59.7	1.8e-10	1
EMRD	50	80	HWI-700370F:168:C7JUKANXX:5:2216:10802:56079	multidrug	gi:689837811:dbj:GAL46031.1:|FEATURES|emrD|multidrug|emrD	0.999143986366	61.3	31	45.1	4.6e-06	1
ARNA	351	383	HWI-700370F:168:C7JUKANXX:5:2303:17029:52275	polymyxin	gi:489931383:ref:WP_003834702.1:|FEATURES|arnA|polymyxin|arnA	0.96178653496	90.9	33	70.1	1.3e-13	1
PBP-1A	166	198	HWI-700370F:168:C7JUKANXX:5:1215:15752:3201	beta-lactam	EDJ91555|FEATURES|PBP-1A|beta-lactam|PBP-1A	1.0	72.7	33	55.1	4.4e-09	1
OMPR	96	127	HWI-700370F:168:C7JUKANXX:5:1306:2168:53450	multidrug	gi:507097545:ref:WP_016168184.1:|FEATURES|ompR|multidrug|ompR	0.999991979607	65.6	32	44.7	6.0e-06	1
ESCHERICHIA_COLI_MIPA	149	181	HWI-700370F:168:C7JUKANXX:5:2312:5141:55677	multidrug	NP_310518|FEATURES|Escherichia_coli_mipA|multidrug|Escherichia_coli_mipA	0.999998706247	81.8	33	65.1	4.3e-12	1
KASUGAMYCIN_RESISTANCE_PROTEIN_KSGA	174	206	HWI-700370F:168:C7JUKANXX:5:1115:14488:30485	aminoglycoside	BAH61691|FEATURES|kasugamycin_resistance_protein_ksgA|aminoglycoside|kasugamycin_resistance_protein_ksgA	1.0	100.0	33	72.0	3.5e-14	1
MACB	143	175	HWI-700370F:168:C7JUKANXX:5:1301:20576:8457	MLS	gi:895865878:ref:WP_048974758.1:|FEATURES|macB|MLS|macB	1.0	72.7	33	49.3	2.4e-07	1
MDTP	297	327	HWI-700370F:168:C7JUKANXX:5:2302:16704:76097	multidrug	gi:486202913:ref:WP_001550439.1:|FEATURES|mdtP|multidrug|mdtP	1.0	71.0	31	53.9	9.9e-09	1
PBP-1A	175	207	HWI-700370F:168:C7JUKANXX:5:1216:16659:60830	beta-lactam	YP_001292390|FEATURES|PBP-1A|beta-lactam|PBP-1A	1.0	78.8	33	56.2	2.0e-09	1
MEXY	30	61	HWI-700370F:168:C7JUKANXX:5:2207:8520:75602	multidrug	YP_791221|FEATURES|mexY|multidrug|mexY	0.999999986759	68.8	32	48.1	5.4e-07	1
LMRC	343	374	HWI-700370F:168:C7JUKANXX:5:2208:3703:97194	MLS	ABF66011.1|FEATURES|lmrC|MLS|lmrC	0.999999916948	62.5	32	45.1	4.6e-06	1
NORB	294	326	HWI-700370F:168:C7JUKANXX:5:1201:1144:29573	fluoroquinolone	gi:738114161:ref:WP_036072414.1:|FEATURES|norB|fluoroquinolone|norB	1.0	63.6	33	44.7	6.0e-06	1
BACTERIAL_REGULATORY_PROTEIN_LUXR	18	50	HWI-700370F:168:C7JUKANXX:5:2115:4997:69289	unclassified	CP000647.1.gene3517.p01|FEATURES|bacterial_regulatory_protein_LuxR|unclassified|bacterial_regulatory_protein_LuxR	0.999998894901	97.0	33	65.1	4.3e-12	1
TOLC	15	47	HWI-700370F:168:C7JUKANXX:5:2311:18433:79486	multidrug	gi:641638394:emb:CDQ55087.1:|FEATURES|TolC|multidrug|TolC	0.99999708435	90.9	33	60.1	1.4e-10	1
BAES	11	42	HWI-700370F:168:C7JUKANXX:5:1203:13834:43290	multidrug	BAA15934.1|FEATURES|baeS|multidrug|baeS	0.999999127752	100.0	32	68.2	5.1e-13	1
MDTP	283	314	HWI-700370F:168:C7JUKANXX:5:2309:1560:8822	multidrug	gi:554036077:gb:ESE82040.1:|FEATURES|mdtP|multidrug|mdtP	0.999994857685	62.5	32	48.1	5.4e-07	1
PBP-1A	146	176	HWI-700370F:168:C7JUKANXX:5:2202:16680:97744	beta-lactam	YP_001292390|FEATURES|PBP-1A|beta-lactam|PBP-1A	1.0	77.4	31	52.8	2.2e-08	1
MEXX	74	106	HWI-700370F:168:C7JUKANXX:5:1214:6046:25337	multidrug	gi:694090431:ref:WP_032435131.1:|FEATURES|mexX|multidrug|mexX	1.0	100.0	33	70.1	1.3e-13	1
ACRA	34	66	HWI-700370F:168:C7JUKANXX:5:1316:2653:11631	multidrug	gi:500615129:gb:EOQ55695.1:|FEATURES|acrA|multidrug|acrA	1.0	100.0	33	69.7	1.7e-13	1
RPOB2	881	913	HWI-700370F:168:C7JUKANXX:5:1116:6381:75032	multidrug	BAD59497.1|FEATURES|rpoB2|multidrug|rpoB2	0.999998989154	66.7	33	45.1	4.6e-06	1
VANH	203	235	HWI-700370F:168:C7JUKANXX:5:2313:18601:61260	glycopeptide	AAY52004|FEATURES|vanH|glycopeptide|vanH	0.999999999173	69.7	33	51.6	4.9e-08	1
RPOB2	404	434	HWI-700370F:168:C7JUKANXX:5:1305:4998:34776	multidrug	BAD59497.1|FEATURES|rpoB2|multidrug|rpoB2	0.999999181293	67.7	31	50.1	1.4e-07	1
MACB	132	164	HWI-700370F:168:C7JUKANXX:5:2310:15081:83929	MLS	gi:974672242:ref:WP_059256507.1:|FEATURES|macB|MLS|macB	1.0	66.7	33	45.4	3.5e-06	1
BAES	340	370	HWI-700370F:168:C7JUKANXX:5:2112:19462:38762	multidrug	BAA15934.1|FEATURES|baeS|multidrug|baeS	0.999998831249	83.9	31	57.8	6.9e-10	1
EMRB	480	512	HWI-700370F:168:C7JUKANXX:5:1214:19883:26760	multidrug	gi:852126944:ref:WP_048291088.1:|FEATURES|emrB|multidrug|emrB	0.999997880264	81.8	33	57.4	9.0e-10	1
MDTP	285	317	HWI-700370F:168:C7JUKANXX:5:2215:15209:18020	multidrug	gi:446533237:ref:WP_000610583.1:|FEATURES|mdtP|multidrug|mdtP	1.0	66.7	33	47.4	9.3e-07	1
BCRA	144	174	HWI-700370F:168:C7JUKANXX:5:2211:20093:19219	bacitracin	gi:542061059:gb:ERI11611.1:|FEATURES|bcrA|bacitracin|bcrA	0.999999532343	71.0	31	47.4	9.3e-07	1
OMPF	335	367	HWI-700370F:168:C7JUKANXX:5:2110:17755:76016	multidrug	gi:504720116:ref:WP_014907218.1:|FEATURES|ompF|multidrug|ompF	0.999999998831	100.0	33	67.4	8.6e-13	1
ARNA	255	287	HWI-700370F:168:C7JUKANXX:5:2112:17076:93825	polymyxin	gi:757781454:ref:WP_043000038.1:|FEATURES|arnA|polymyxin|arnA	0.998532728037	66.7	33	51.6	4.9e-08	1
PATA	274	305	HWI-700370F:168:C7JUKANXX:5:2303:7306:62690	fluoroquinolone	NP_417544.5|FEATURES|patA|fluoroquinolone|patA	0.999911232786	62.5	32	45.8	2.7e-06	1
TETA	448	480	HWI-700370F:168:C7JUKANXX:5:1110:17606:60907	tetracycline	gi:736993687:ref:WP_034989673.1:|FEATURES|tetA|tetracycline|tetA	0.999999948359	60.6	33	44.3	7.8e-06	1
MACB	217	249	HWI-700370F:168:C7JUKANXX:5:1205:12420:73690	MLS	gi:1046630742:ref:WP_065696754.1:|FEATURES|macB|MLS|macB	1.0	100.0	33	72.8	2.1e-14	1
ACRB	853	884	HWI-700370F:168:C7JUKANXX:5:1206:17890:80290	multidrug	gi:495735716:ref:WP_008460295.1:|FEATURES|acrB|multidrug|acrB	1.0	100.0	32	65.9	2.5e-12	1
VANR	72	104	HWI-700370F:168:C7JUKANXX:5:1114:7128:4537	glycopeptide	CAB61229|FEATURES|vanR|glycopeptide|vanR	1.0	78.8	33	58.9	3.1e-10	1
OPRM	292	324	HWI-700370F:168:C7JUKANXX:5:2111:11135:47554	multidrug	YP_002083353|FEATURES|oprM|multidrug|oprM	1.0	78.8	33	51.6	4.9e-08	1
TOLC	446	478	HWI-700370F:168:C7JUKANXX:5:1215:9077:12558	multidrug	gi:516511311:ref:WP_017899749.1:|FEATURES|TolC|multidrug|TolC	1.0	100.0	33	70.9	7.8e-14	1
MSBA	416	448	HWI-700370F:168:C7JUKANXX:5:1206:9198:32253	nitroimidazole	NP_415434.1|FEATURES|msbA|nitroimidazole|msbA	0.999447528603	93.9	33	65.5	3.3e-12	1
ARNA	100	131	HWI-700370F:168:C7JUKANXX:5:1306:9076:86820	polymyxin	gi:757781454:ref:WP_043000038.1:|FEATURES|arnA|polymyxin|arnA	0.96304438767	100.0	32	70.5	1.0e-13	1
YOJI	208	240	HWI-700370F:168:C7JUKANXX:5:1302:14354:100929	peptide	NP_416715.1|FEATURES|YojI|peptide|YojI	0.99999972816	84.8	33	69.3	2.3e-13	1
BACTERIAL_REGULATORY_PROTEIN_LUXR	130	162	HWI-700370F:168:C7JUKANXX:5:2102:16682:42805	unclassified	CP000647.1.gene3517.p01|FEATURES|bacterial_regulatory_protein_LuxR|unclassified|bacterial_regulatory_protein_LuxR	0.999999446403	97.0	33	71.6	4.6e-14	1
ACRF	833	865	HWI-700370F:168:C7JUKANXX:5:2104:9544:38117	multidrug	CP000647.1.gene3710.p01|FEATURES|acrF|multidrug|acrF	1.0	97.0	33	68.6	3.9e-13	1
OMPF	61	93	HWI-700370F:168:C7JUKANXX:5:1305:9963:72114	multidrug	gi:504720116:ref:WP_014907218.1:|FEATURES|ompF|multidrug|ompF	0.999999999482	100.0	33	66.2	1.9e-12	1
VANR	91	123	HWI-700370F:168:C7JUKANXX:5:1309:14815:88988	glycopeptide	gi:447203851:ref:WP_001281107.1:|FEATURES|vanR|glycopeptide|vanR	0.999999999867	81.8	33	58.2	5.2e-10	1
UGD	178	210	HWI-700370F:168:C7JUKANXX:5:1113:15359:65563	peptide	AAC75089.1|FEATURES|ugd|peptide|ugd	0.99999977257	90.9	33	61.6	4.7e-11	1
MDTL	204	236	HWI-700370F:168:C7JUKANXX:5:2103:8063:47201	multidrug	YP_001451669|FEATURES|mdtL|multidrug|mdtL	1.0	75.8	33	52.8	2.2e-08	1
CPXA	114	146	HWI-700370F:168:C7JUKANXX:5:1112:8290:48090	aminoglycoside:aminocoumarin	NP_312864.1|FEATURES|cpxA|aminoglycoside:aminocoumarin|cpxA	0.999663542126	90.9	33	70.1	1.3e-13	1
OMPR	408	438	HWI-700370F:168:C7JUKANXX:5:1304:19626:58690	multidrug	CP000034.1.gene3672.p01|FEATURES|ompR|multidrug|ompR	0.999998907793	83.9	31	58.9	3.1e-10	1
BAER	6	38	HWI-700370F:168:C7JUKANXX:5:1303:17715:92127	multidrug	YP_490321.1|FEATURES|baeR|multidrug|baeR	0.999997457737	90.9	33	65.1	4.3e-12	1
MACA	54	86	HWI-700370F:168:C7JUKANXX:5:1112:14486:50613	MLS	gi:749650644:ref:WP_040251204.1:|FEATURES|macA|MLS|macA	1.0	100.0	33	67.8	6.6e-13	1
ACRB	861	893	HWI-700370F:168:C7JUKANXX:5:1111:1741:76083	multidrug	gi:446414955:ref:WP_000492810.1:|FEATURES|acrB|multidrug|acrB	1.0	93.9	33	65.5	3.3e-12	1
KDPE	73	104	HWI-700370F:168:C7JUKANXX:5:2110:9030:12299	aminoglycoside	NP_415222.1|FEATURES|kdpE|aminoglycoside|kdpE	0.999993225852	90.6	32	61.2	6.2e-11	1
ABCA	943	974	HWI-700370F:168:C7JUKANXX:5:1307:5147:12243	multidrug	XP_753111.1|FEATURES|abcA|multidrug|abcA	0.99999944839	87.5	32	58.5	4.0e-10	1
RPOB2	271	302	HWI-700370F:168:C7JUKANXX:5:2208:13300:21840	multidrug	BAD59497.1|FEATURES|rpoB2|multidrug|rpoB2	0.999999242938	68.8	32	52.4	2.9e-08	1
MULTIDRUG_ABC_TRANSPORTER	494	526	HWI-700370F:168:C7JUKANXX:5:1311:5294:86054	multidrug	gi:953808775:ref:WP_058042812.1:|FEATURES|multidrug_ABC_transporter|multidrug|multidrug_ABC_transporter	1.0	69.7	33	51.2	6.4e-08	1
TETD	91	123	HWI-700370F:168:C7JUKANXX:5:1306:14835:89072	tetracycline	gi:135617:sp:P28816.1:TETD_ECOLX|FEATURES|tetD|tetracycline|tetD	0.999999998978	63.6	33	45.8	2.7e-06	1
MSBA	355	387	HWI-700370F:168:C7JUKANXX:5:1104:13764:37623	nitroimidazole	NP_415434.1|FEATURES|msbA|nitroimidazole|msbA	0.999677242045	87.9	33	57.0	1.2e-09	1
QACG	17	49	HWI-700370F:168:C7JUKANXX:5:2103:9784:22304	multidrug	gi:686408520:ref:WP_031913065.1:|FEATURES|qacG|multidrug|qacG	0.999999580018	100.0	33	71.6	4.6e-14	1
MACB	29	61	HWI-700370F:168:C7JUKANXX:5:2114:12569:11626	MLS	gi:1046630742:ref:WP_065696754.1:|FEATURES|macB|MLS|macB	1.0	100.0	33	68.2	5.1e-13	1
OMPF	531	563	HWI-700370F:168:C7JUKANXX:5:1302:14580:78800	multidrug	gi:504720116:ref:WP_014907218.1:|FEATURES|ompF|multidrug|ompF	0.99999999952	97.0	33	70.9	7.8e-14	1
ACRB	445	477	HWI-700370F:168:C7JUKANXX:5:2313:15537:91845	multidrug	NP_752514|FEATURES|acrB|multidrug|acrB	1.0	100.0	33	65.5	3.3e-12	1
PMRF	196	228	HWI-700370F:168:C7JUKANXX:5:2312:4565:32413	peptide	AAC75314.1|FEATURES|PmrF|peptide|PmrF	0.999998596333	90.9	33	66.2	1.9e-12	1
TETD	15	47	HWI-700370F:168:C7JUKANXX:5:1107:18501:74326	tetracycline	gi:135617:sp:P28816.1:TETD_ECOLX|FEATURES|tetD|tetracycline|tetD	0.999999997711	63.6	33	53.5	1.3e-08	1
MEXB	967	999	HWI-700370F:168:C7JUKANXX:5:2308:3723:52376	multidrug	gi:504646765:ref:WP_014833867.1:|FEATURES|mexB|multidrug|mexB	1.0	97.0	33	65.9	2.5e-12	1
MDTD	280	312	HWI-700370F:168:C7JUKANXX:5:2114:11417:29248	multidrug	gi:545277213:ref:WP_021564462.1:|FEATURES|mdtD|multidrug|mdtD	0.999999999997	100.0	33	71.2	6.0e-14	1
ACRA	236	268	HWI-700370F:168:C7JUKANXX:5:1306:2638:77394	multidrug	NC_002695.1.912781.p01|FEATURES|acrA|multidrug|acrA	1.0	90.9	33	60.5	1.1e-10	1
OMPF	240	271	HWI-700370F:168:C7JUKANXX:5:2106:11127:84597	multidrug	gi:312286407:gb:EFR14320.1:|FEATURES|ompF|multidrug|ompF	0.999999998853	75.0	32	53.9	9.9e-09	1
EPTA	42	74	HWI-700370F:168:C7JUKANXX:5:2302:20187:7204	peptide	BAE78116.1|FEATURES|eptA|peptide|eptA	0.99999952129	66.7	33	45.1	4.6e-06	1
ACRB	729	761	HWI-700370F:168:C7JUKANXX:5:1314:1335:15505	multidrug	gi:447055218:ref:WP_001132474.1:|FEATURES|acrB|multidrug|acrB	0.999999999985	97.0	33	68.9	3.0e-13	1
MDTM	261	292	HWI-700370F:168:C7JUKANXX:5:2108:13441:68976	multidrug	gi:545287582:ref:WP_021570581.1:|FEATURES|mdtM|multidrug|mdtM	1.0	75.0	32	56.6	1.5e-09	1
ACRB	315	347	HWI-700370F:168:C7JUKANXX:5:2215:12775:87553	multidrug	gi:485731880:ref:WP_001359514.1:|FEATURES|acrB|multidrug|acrB	0.999999997233	97.0	33	67.8	6.6e-13	1
EPTA	206	236	HWI-700370F:168:C7JUKANXX:5:1108:4738:87361	peptide	BAE78116.1|FEATURES|eptA|peptide|eptA	0.999999541268	61.3	31	45.4	3.5e-06	1
ROSA	218	249	HWI-700370F:168:C7JUKANXX:5:2308:5314:86620	fosmidomycin	YP_001477378|FEATURES|rosA|fosmidomycin|rosA	1.0	75.0	32	53.1	1.7e-08	1
ACRB	19	51	HWI-700370F:168:C7JUKANXX:5:1308:17879:11601	multidrug	gi:763385966:ref:WP_044243114.1:|FEATURES|acrB|multidrug|acrB	1.0	100.0	33	68.2	5.1e-13	1
ROSA	293	325	HWI-700370F:168:C7JUKANXX:5:2202:4246:70371	fosmidomycin	AAC60781|FEATURES|rosA|fosmidomycin|rosA	1.0	84.8	33	59.7	1.8e-10	1
OMPF	37	69	HWI-700370F:168:C7JUKANXX:5:2303:12186:23528	multidrug	CP000647.1.gene956.p01|FEATURES|ompF|multidrug|ompF	0.999249145038	75.8	33	53.9	9.9e-09	1
ACRF	688	720	HWI-700370F:168:C7JUKANXX:5:2205:11581:100470	multidrug	CP000647.1.gene3710.p01|FEATURES|acrF|multidrug|acrF	1.0	100.0	33	70.1	1.3e-13	1
TRIC	418	450	HWI-700370F:168:C7JUKANXX:5:1107:3811:46710	triclosan	NP_248848.1|FEATURES|TriC|triclosan|TriC	0.999999963073	63.6	33	46.6	1.6e-06	1
SMEE	291	323	HWI-700370F:168:C7JUKANXX:5:1102:18069:94055	multidrug	YP_002706077|FEATURES|smeE|multidrug|smeE	0.968183706552	81.8	33	58.9	3.1e-10	1
OQXA	101	133	HWI-700370F:168:C7JUKANXX:5:1205:20980:36455	multidrug	YP_001693237.1|FEATURES|oqxA|multidrug|oqxA	0.999998100147	97.0	33	62.4	2.8e-11	1
PENA	412	444	HWI-700370F:168:C7JUKANXX:5:2311:17148:93434	beta-lactam	ZP_04656349|FEATURES|penA|beta-lactam|penA	1.0	87.9	33	69.3	2.3e-13	1
RPOB2	1064	1095	HWI-700370F:168:C7JUKANXX:5:2213:17616:84574	multidrug	BAD59497.1|FEATURES|rpoB2|multidrug|rpoB2	0.999999129752	68.8	32	48.5	4.2e-07	1
DFRA3	36	67	HWI-700370F:168:C7JUKANXX:5:2301:13102:81837	diaminopyrimidine	AAA25550.1|FEATURES|dfrA3|diaminopyrimidine|dfrA3	0.999881609097	71.9	32	53.1	1.7e-08	1
EPTA	350	381	HWI-700370F:168:C7JUKANXX:5:1307:11127:72427	peptide	BAE78116.1|FEATURES|eptA|peptide|eptA	0.999999908644	75.0	32	59.3	2.4e-10	1
SDIA	63	95	HWI-700370F:168:C7JUKANXX:5:1104:5919:83398	unclassified	gi:749556408:ref:WP_040188680.1:|FEATURES|sdiA|unclassified|sdiA	1.0	97.0	33	78.2	4.9e-16	1
RPOB2	591	623	HWI-700370F:168:C7JUKANXX:5:2211:6923:30505	multidrug	BAD59497.1|FEATURES|rpoB2|multidrug|rpoB2	0.999999222532	72.7	33	51.6	4.9e-08	1
VANS	151	182	HWI-700370F:168:C7JUKANXX:5:2212:15864:20145	glycopeptide	FJ349556.1.gene3.p01|FEATURES|vanS|glycopeptide|vanS	0.999999999824	69.7	33	47.0	1.2e-06	1
BICYCLOMYCIN-MULTIDRUG_EFFLUX_PROTEIN_BCR	172	204	HWI-700370F:168:C7JUKANXX:5:1116:15168:28449	multidrug	BAH64410|FEATURES|bicyclomycin-multidrug_efflux_protein_bcr|multidrug|bicyclomycin-multidrug_efflux_protein_bcr	0.999999999999	97.0	33	66.2	1.9e-12	1
TETA	443	474	HWI-700370F:168:C7JUKANXX:5:1106:5289:96792	tetracycline	gi:736993687:ref:WP_034989673.1:|FEATURES|tetA|tetracycline|tetA	1.0	65.6	32	48.9	3.2e-07	1
CPXA	221	253	HWI-700370F:168:C7JUKANXX:5:2312:3523:66534	aminoglycoside:aminocoumarin	NP_312864.1|FEATURES|cpxA|aminoglycoside:aminocoumarin|cpxA	0.999372307548	97.0	33	65.1	4.3e-12	1
TRIC	443	474	HWI-700370F:168:C7JUKANXX:5:2214:16396:78873	triclosan	NP_248848.1|FEATURES|TriC|triclosan|TriC	0.99999997395	65.6	32	48.5	4.2e-07	1
MDTH	182	214	HWI-700370F:168:C7JUKANXX:5:2116:16523:72215	multidrug	gi:507089900:ref:WP_016160613.1:|FEATURES|mdtH|multidrug|mdtH	1.0	97.0	33	71.2	6.0e-14	1
BCRA	144	174	HWI-700370F:168:C7JUKANXX:5:1215:7671:12555	bacitracin	gi:542061059:gb:ERI11611.1:|FEATURES|bcrA|bacitracin|bcrA	0.999999532343	71.0	31	47.4	9.3e-07	1
MULTIDRUG_ABC_TRANSPORTER	446	478	HWI-700370F:168:C7JUKANXX:5:2113:14132:61933	multidrug	gi:686117736:ref:WP_031766634.1:|FEATURES|multidrug_ABC_transporter|multidrug|multidrug_ABC_transporter	1.0	63.6	33	48.9	3.2e-07	1
TOLC	327	359	HWI-700370F:168:C7JUKANXX:5:2311:1793:31550	multidrug	gi:516511311:ref:WP_017899749.1:|FEATURES|TolC|multidrug|TolC	1.0	100.0	33	66.6	1.5e-12	1
MEXX	61	93	HWI-700370F:168:C7JUKANXX:5:2215:15634:31959	multidrug	gi:694090431:ref:WP_032435131.1:|FEATURES|mexX|multidrug|mexX	1.0	100.0	33	67.0	1.1e-12	1
ACRF	619	651	HWI-700370F:168:C7JUKANXX:5:1103:11335:77930	multidrug	CP000647.1.gene3710.p01|FEATURES|acrF|multidrug|acrF	1.0	97.0	33	67.0	1.1e-12	1
MDTK	333	365	HWI-700370F:168:C7JUKANXX:5:1101:2147:12716	multidrug	gi:852305442:ref:WP_048335898.1:|FEATURES|mdtK|multidrug|mdtK	1.0	97.0	33	65.9	2.5e-12	1
ACRF	452	484	HWI-700370F:168:C7JUKANXX:5:2109:17021:6570	multidrug	CP000647.1.gene3710.p01|FEATURES|acrF|multidrug|acrF	1.0	100.0	33	65.5	3.3e-12	1
BAER	55	85	HWI-700370F:168:C7JUKANXX:5:2213:14366:4613	multidrug	YP_490321.1|FEATURES|baeR|multidrug|baeR	0.999992782989	64.5	31	45.4	3.5e-06	1
MULTIDRUG_ABC_TRANSPORTER	478	509	HWI-700370F:168:C7JUKANXX:5:2315:6576:37916	multidrug	gi:1031799645:ref:WP_064138838.1:|FEATURES|multidrug_ABC_transporter|multidrug|multidrug_ABC_transporter	1.0	71.9	32	50.1	1.4e-07	1
ESCHERICHIA_COLI_LAMB	323	354	HWI-700370F:168:C7JUKANXX:5:1313:13749:65792	multidrug	BAB38442|FEATURES|Escherichia_coli_LamB|multidrug|Escherichia_coli_LamB	0.999996615444	75.0	32	61.2	6.2e-11	1
ACRA	31	63	HWI-700370F:168:C7JUKANXX:5:1212:14386:19703	multidrug	gi:573042590:emb:CDI16885.1:|FEATURES|acrA|multidrug|acrA	1.0	100.0	33	68.9	3.0e-13	1
MACB	22	54	HWI-700370F:168:C7JUKANXX:5:2313:18407:72920	MLS	YP_001176128|FEATURES|macB|MLS|macB	1.0	66.7	33	47.8	7.1e-07	1
MACA	315	347	HWI-700370F:168:C7JUKANXX:5:2206:2101:78049	MLS	gi:1031874524:ref:WP_064189330.1:|FEATURES|macA|MLS|macA	1.0	100.0	33	70.1	1.3e-13	1
CPXA	314	346	HWI-700370F:168:C7JUKANXX:5:2102:7374:94653	aminoglycoside:aminocoumarin	NP_312864.1|FEATURES|cpxA|aminoglycoside:aminocoumarin|cpxA	0.999245525127	90.9	33	71.2	6.0e-14	1
YOJI	338	370	HWI-700370F:168:C7JUKANXX:5:1311:10056:26409	peptide	NP_416715.1|FEATURES|YojI|peptide|YojI	0.99999977065	87.9	33	62.8	2.1e-11	1
OQXB	919	951	HWI-700370F:168:C7JUKANXX:5:1313:19138:4164	multidrug	YP_001693238|FEATURES|oqxB|multidrug|oqxB	1.0	100.0	33	70.1	1.3e-13	1
ABCA	874	906	HWI-700370F:168:C7JUKANXX:5:1114:17820:16393	multidrug	XP_753111.1|FEATURES|abcA|multidrug|abcA	0.99999952781	75.8	33	51.2	6.4e-08	1
ACRB	66	98	HWI-700370F:168:C7JUKANXX:5:1112:10931:62799	multidrug	gi:763385966:ref:WP_044243114.1:|FEATURES|acrB|multidrug|acrB	1.0	97.0	33	68.9	3.0e-13	1
MACB	594	626	HWI-700370F:168:C7JUKANXX:5:1211:3923:65975	MLS	gi:1046630742:ref:WP_065696754.1:|FEATURES|macB|MLS|macB	1.0	100.0	33	70.5	1.0e-13	1
OQXB	853	885	HWI-700370F:168:C7JUKANXX:5:1112:4966:86252	multidrug	YP_001693238|FEATURES|oqxB|multidrug|oqxB	1.0	97.0	33	70.1	1.3e-13	1
ACRB	91	123	HWI-700370F:168:C7JUKANXX:5:2301:13318:40169	multidrug	gi:763385966:ref:WP_044243114.1:|FEATURES|acrB|multidrug|acrB	1.0	100.0	33	67.4	8.6e-13	1
MSBA	144	176	HWI-700370F:168:C7JUKANXX:5:2202:18248:65558	nitroimidazole	NP_415434.1|FEATURES|msbA|nitroimidazole|msbA	0.999262562984	93.9	33	65.9	2.5e-12	1
CAMP-REGULATORY_PROTEIN	21	53	HWI-700370F:168:C7JUKANXX:5:2102:11643:63751	unclassified	gi:490367208:ref:WP_004246872.1:|FEATURES|cAMP-regulatory_protein|unclassified|cAMP-regulatory_protein	0.93951538464	100.0	33	68.6	3.9e-13	1
OMPF	313	345	HWI-700370F:168:C7JUKANXX:5:2211:10156:67950	multidrug	gi:504720116:ref:WP_014907218.1:|FEATURES|ompF|multidrug|ompF	0.999999872719	100.0	33	71.2	6.0e-14	1
MDTK	343	375	HWI-700370F:168:C7JUKANXX:5:1311:4518:61139	multidrug	gi:852305442:ref:WP_048335898.1:|FEATURES|mdtK|multidrug|mdtK	1.0	97.0	33	65.9	2.5e-12	1
TETD	96	127	HWI-700370F:168:C7JUKANXX:5:2202:10362:66596	tetracycline	gi:135617:sp:P28816.1:TETD_ECOLX|FEATURES|tetD|tetracycline|tetD	0.99999999927	65.6	32	47.0	1.2e-06	1
PATA	250	280	HWI-700370F:168:C7JUKANXX:5:2305:5401:68608	fluoroquinolone	NP_417544.5|FEATURES|patA|fluoroquinolone|patA	0.999895744026	61.3	31	44.7	6.0e-06	1
ABCA	620	650	HWI-700370F:168:C7JUKANXX:5:2105:13121:52416	multidrug	XP_753111.1|FEATURES|abcA|multidrug|abcA	0.999999466129	61.3	31	48.5	4.2e-07	1
ACRB	406	438	HWI-700370F:168:C7JUKANXX:5:2316:15215:74967	multidrug	gi:447055218:ref:WP_001132474.1:|FEATURES|acrB|multidrug|acrB	1.0	100.0	33	66.6	1.5e-12	1
MDTM	227	258	HWI-700370F:168:C7JUKANXX:5:1304:4838:22928	multidrug	YP_002229045|FEATURES|mdtM|multidrug|mdtM	0.999999999454	62.5	32	47.0	1.2e-06	1
BACA	219	251	HWI-700370F:168:C7JUKANXX:5:1215:9088:39575	bacitracin	YP_002236533|FEATURES|bacA|bacitracin|bacA	1.0	100.0	33	65.9	2.5e-12	1
PMRF	11	43	HWI-700370F:168:C7JUKANXX:5:1205:15485:78826	peptide	AAC75314.1|FEATURES|PmrF|peptide|PmrF	0.999999457812	78.8	33	58.5	4.0e-10	1
MDTN	53	84	HWI-700370F:168:C7JUKANXX:5:1111:2527:37026	multidrug	gi:554684122:ref:WP_023184036.1:|FEATURES|mdtN|multidrug|mdtN	0.999999601039	62.5	32	45.1	4.6e-06	1
MULTIDRUG_ABC_TRANSPORTER	548	579	HWI-700370F:168:C7JUKANXX:5:2212:21094:92424	multidrug	gi:817122037:ref:WP_046494699.1:|FEATURES|multidrug_ABC_transporter|multidrug|multidrug_ABC_transporter	1.0	68.8	32	49.7	1.9e-07	1
MDFA	153	185	HWI-700370F:168:C7JUKANXX:5:1203:12758:75659	multidrug	gi:1044109257:emb:SBZ85298.1:|FEATURES|mdfA|multidrug|mdfA	1.0	100.0	33	70.9	7.8e-14	1
OMPF	258	289	HWI-700370F:168:C7JUKANXX:5:2214:8312:69650	multidrug	gi:504720116:ref:WP_014907218.1:|FEATURES|ompF|multidrug|ompF	0.999999804321	90.6	32	63.2	1.6e-11	1
EMRB	481	512	HWI-700370F:168:C7JUKANXX:5:1108:2733:72800	multidrug	gi:852126944:ref:WP_048291088.1:|FEATURES|emrB|multidrug|emrB	0.999999651756	81.2	32	55.8	2.6e-09	1
BAER	142	173	HWI-700370F:168:C7JUKANXX:5:2314:19034:97529	multidrug	YP_490321.1|FEATURES|baeR|multidrug|baeR	0.999997207853	90.6	32	63.5	1.2e-11	1
ARNA	313	344	HWI-700370F:168:C7JUKANXX:5:1113:9439:69458	polymyxin	gi:507079934:ref:WP_016150692.1:|FEATURES|arnA|polymyxin|arnA	0.955198685855	93.8	32	66.6	1.5e-12	1
MACB	59	91	HWI-700370F:168:C7JUKANXX:5:1212:2268:64422	MLS	gi:898532714:ref:WP_049595067.1:|FEATURES|macB|MLS|macB	1.0	66.7	33	50.4	1.1e-07	1
OMPF	132	164	HWI-700370F:168:C7JUKANXX:5:1309:6414:9028	multidrug	gi:490306302:ref:WP_004201406.1:|FEATURES|ompF|multidrug|ompF	0.803762607541	100.0	33	79.0	2.9e-16	1
RPOB2	266	298	HWI-700370F:168:C7JUKANXX:5:1109:17143:77461	multidrug	BAD59497.1|FEATURES|rpoB2|multidrug|rpoB2	0.999999222532	63.6	33	51.6	4.9e-08	1
OMPR	176	207	HWI-700370F:168:C7JUKANXX:5:2306:12950:72728	multidrug	CP000034.1.gene3672.p01|FEATURES|ompR|multidrug|ompR	0.999999294937	96.9	32	68.6	3.9e-13	1
MDTL	6	38	HWI-700370F:168:C7JUKANXX:5:2208:12367:46241	multidrug	gi:446008125:ref:WP_000085980.1:|FEATURES|mdtL|multidrug|mdtL	1.0	90.9	33	62.4	2.8e-11	1
OMPR	72	103	HWI-700370F:168:C7JUKANXX:5:1113:18640:24198	multidrug	gi:507097545:ref:WP_016168184.1:|FEATURES|ompR|multidrug|ompR	0.999999933328	65.6	32	53.9	9.9e-09	1
CPXA	333	364	HWI-700370F:168:C7JUKANXX:5:2205:3491:48460	aminoglycoside:aminocoumarin	NP_312864.1|FEATURES|cpxA|aminoglycoside:aminocoumarin|cpxA	0.999532813518	87.5	32	66.6	1.5e-12	1
ACRF	172	204	HWI-700370F:168:C7JUKANXX:5:2316:5204:91364	multidrug	CP000647.1.gene3710.p01|FEATURES|acrF|multidrug|acrF	1.0	97.0	33	71.2	6.0e-14	1
PMRF	270	302	HWI-700370F:168:C7JUKANXX:5:2301:3415:75237	peptide	AAC75314.1|FEATURES|PmrF|peptide|PmrF	0.999999666251	93.9	33	64.7	5.6e-12	1
MDTG	236	268	HWI-700370F:168:C7JUKANXX:5:1101:15322:62201	multidrug	gi:852292796:ref:WP_048332568.1:|FEATURES|mdtG|multidrug|mdtG	1.0	100.0	33	65.5	3.3e-12	1
BAER	190	222	HWI-700370F:168:C7JUKANXX:5:1312:15667:69768	multidrug	YP_490321.1|FEATURES|baeR|multidrug|baeR	0.99999767512	97.0	33	67.8	6.6e-13	1
ABCA	1014	1045	HWI-700370F:168:C7JUKANXX:5:2210:12844:35036	multidrug	XP_753111.1|FEATURES|abcA|multidrug|abcA	0.999999503939	68.8	32	50.1	1.4e-07	1
CPXA	244	276	HWI-700370F:168:C7JUKANXX:5:2105:1860:81879	aminoglycoside:aminocoumarin	NP_312864.1|FEATURES|cpxA|aminoglycoside:aminocoumarin|cpxA	0.999126442484	100.0	33	66.2	1.9e-12	1
TRANSCRIPTIONAL_REGULATORY_PROTEIN_CPXR_CPXR	108	140	HWI-700370F:168:C7JUKANXX:5:1204:19484:25372	unclassified	CP000647.1.gene4257.p01|FEATURES|transcriptional_regulatory_protein_CpxR_cpxR|unclassified|transcriptional_regulatory_protein_CpxR_cpxR	1.0	100.0	33	67.4	8.6e-13	1
MSBA	214	246	HWI-700370F:168:C7JUKANXX:5:1212:3346:77925	nitroimidazole	NP_415434.1|FEATURES|msbA|nitroimidazole|msbA	0.999791518605	93.9	33	66.2	1.9e-12	1
ACRF	802	834	HWI-700370F:168:C7JUKANXX:5:2202:10690:52763	multidrug	CP000647.1.gene3710.p01|FEATURES|acrF|multidrug|acrF	1.0	100.0	33	72.0	3.5e-14	1
MULTIDRUG_ABC_TRANSPORTER	547	579	HWI-700370F:168:C7JUKANXX:5:1314:20488:65204	multidrug	gi:913055317:ref:WP_050357634.1:|FEATURES|multidrug_ABC_transporter|multidrug|multidrug_ABC_transporter	1.0	69.7	33	48.9	3.2e-07	1
MDTD	360	392	HWI-700370F:168:C7JUKANXX:5:2313:5964:4184	multidrug	NC_002695.1.916587.p01|FEATURES|mdtD|multidrug|mdtD	0.999999997842	63.6	33	44.3	7.8e-06	1
MDTG	235	267	HWI-700370F:168:C7JUKANXX:5:1314:3767:95179	multidrug	gi:852292796:ref:WP_048332568.1:|FEATURES|mdtG|multidrug|mdtG	1.0	100.0	33	65.5	3.3e-12	1
ACRB	777	808	HWI-700370F:168:C7JUKANXX:5:1213:13599:60668	multidrug	gi:763385966:ref:WP_044243114.1:|FEATURES|acrB|multidrug|acrB	0.999999999429	100.0	32	73.2	1.6e-14	1
ABCA	621	652	HWI-700370F:168:C7JUKANXX:5:2204:6057:96592	multidrug	XP_753111.1|FEATURES|abcA|multidrug|abcA	0.999999564831	65.6	32	53.1	1.7e-08	1
ESCHERICHIA_COLI_LAMB	212	243	HWI-700370F:168:C7JUKANXX:5:1202:6282:90765	multidrug	BAB38442|FEATURES|Escherichia_coli_LamB|multidrug|Escherichia_coli_LamB	0.999995380104	78.1	32	57.4	9.0e-10	1
UGD	218	250	HWI-700370F:168:C7JUKANXX:5:2109:15716:95864	peptide	AAC75089.1|FEATURES|ugd|peptide|ugd	0.999999883876	93.9	33	70.5	1.0e-13	1
KLEBSIELLA_PNEUMONIAE_OMPK37	213	245	HWI-700370F:168:C7JUKANXX:5:2315:6007:56026	beta-lactam	CAA09666.1|FEATURES|Klebsiella_pneumoniae_OmpK37|beta-lactam|Klebsiella_pneumoniae_OmpK37	0.99999999644	100.0	33	68.2	5.1e-13	1
ABCA	1411	1441	HWI-700370F:168:C7JUKANXX:5:2306:11600:71514	multidrug	XP_753111.1|FEATURES|abcA|multidrug|abcA	0.999999404401	61.3	31	46.2	2.1e-06	1
MACB	375	405	HWI-700370F:168:C7JUKANXX:5:2307:3396:72625	MLS	gi:1046630742:ref:WP_065696754.1:|FEATURES|macB|MLS|macB	1.0	100.0	31	65.9	2.5e-12	1
ABCA	942	972	HWI-700370F:168:C7JUKANXX:5:2110:15351:79336	multidrug	XP_753111.1|FEATURES|abcA|multidrug|abcA	0.999999551742	74.2	31	52.4	2.9e-08	1
TOLC	251	283	HWI-700370F:168:C7JUKANXX:5:2212:14122:75381	multidrug	gi:516511311:ref:WP_017899749.1:|FEATURES|TolC|multidrug|TolC	1.0	100.0	33	69.7	1.7e-13	1
MACB	169	201	HWI-700370F:168:C7JUKANXX:5:2104:7635:37721	MLS	gi:1046630742:ref:WP_065696754.1:|FEATURES|macB|MLS|macB	1.0	100.0	33	68.9	3.0e-13	1
EMRA	123	155	HWI-700370F:168:C7JUKANXX:5:1102:11239:76989	multidrug	gi:895872851:ref:WP_048980086.1:|FEATURES|emrA|multidrug|emrA	0.986481984161	100.0	33	65.1	4.3e-12	1
EFRB	313	344	HWI-700370F:168:C7JUKANXX:5:2310:16170:69185	multidrug	CDO61516.1|FEATURES|efrB|multidrug|efrB	1.0	62.5	32	47.4	9.3e-07	1
MACB	543	575	HWI-700370F:168:C7JUKANXX:5:1104:10253:30155	MLS	gi:959866458:ref:WP_058145168.1:|FEATURES|macB|MLS|macB	1.0	100.0	33	63.5	1.2e-11	1
MSBA	298	330	HWI-700370F:168:C7JUKANXX:5:2208:11164:90124	nitroimidazole	NP_415434.1|FEATURES|msbA|nitroimidazole|msbA	0.999799249558	97.0	33	66.2	1.9e-12	1
BICYCLOMYCIN-MULTIDRUG_EFFLUX_PROTEIN_BCR	123	155	HWI-700370F:168:C7JUKANXX:5:1302:4642:36951	multidrug	BAH64410|FEATURES|bicyclomycin-multidrug_efflux_protein_bcr|multidrug|bicyclomycin-multidrug_efflux_protein_bcr	1.0	100.0	33	68.9	3.0e-13	1
ACRB	964	996	HWI-700370F:168:C7JUKANXX:5:2113:18375:70605	multidrug	ABR13271|FEATURES|acrB|multidrug|acrB	1.0	100.0	33	63.9	9.6e-12	1
ESCHERICHIA_COLI_LAMB	231	262	HWI-700370F:168:C7JUKANXX:5:2203:9793:3295	multidrug	BAB38442|FEATURES|Escherichia_coli_LamB|multidrug|Escherichia_coli_LamB	0.999996551635	81.2	32	60.8	8.1e-11	1
MDTM	57	89	HWI-700370F:168:C7JUKANXX:5:2206:17304:25383	multidrug	gi:693117414:ref:WP_032267527.1:|FEATURES|mdtM|multidrug|mdtM	1.0	93.9	33	68.2	5.1e-13	1
EPTA	298	330	HWI-700370F:168:C7JUKANXX:5:1214:8440:69917	peptide	BAE78116.1|FEATURES|eptA|peptide|eptA	0.999999999752	87.9	33	66.6	1.5e-12	1
MACA	161	193	HWI-700370F:168:C7JUKANXX:5:2111:10657:37975	MLS	gi:749650644:ref:WP_040251204.1:|FEATURES|macA|MLS|macA	1.0	100.0	33	67.8	6.6e-13	1
ARNA	201	233	HWI-700370F:168:C7JUKANXX:5:2208:14440:24538	polymyxin	gi:545297533:ref:WP_021577738.1:|FEATURES|arnA|polymyxin|arnA	0.947408545241	69.7	33	59.3	2.4e-10	1
MACA	7	39	HWI-700370F:168:C7JUKANXX:5:2110:16097:2567	MLS	gi:1031874524:ref:WP_064189330.1:|FEATURES|macA|MLS|macA	1.0	100.0	33	75.9	2.4e-15	1
MDTG	61	93	HWI-700370F:168:C7JUKANXX:5:2206:8641:62595	multidrug	Q5PGY0|FEATURES|mdtG|multidrug|mdtG	1.0	100.0	33	68.6	3.9e-13	1
CAMP-REGULATORY_PROTEIN	27	59	HWI-700370F:168:C7JUKANXX:5:2116:1793:12963	unclassified	gi:490367208:ref:WP_004246872.1:|FEATURES|cAMP-regulatory_protein|unclassified|cAMP-regulatory_protein	0.937224231029	100.0	33	67.4	8.6e-13	1
EMRD	244	276	HWI-700370F:168:C7JUKANXX:5:1102:10153:74115	multidrug	CP000647.1.gene4115.p01|FEATURES|emrD|multidrug|emrD	1.0	100.0	33	75.9	2.4e-15	1
MDSB	163	193	HWI-700370F:168:C7JUKANXX:5:1206:6665:38195	multidrug	NP_459346.1|FEATURES|mdsB|multidrug|mdsB	1.0	64.5	31	47.8	7.1e-07	1
CPXA	317	348	HWI-700370F:168:C7JUKANXX:5:2314:10719:59218	aminoglycoside:aminocoumarin	NP_312864.1|FEATURES|cpxA|aminoglycoside:aminocoumarin|cpxA	0.999612698866	90.6	32	68.6	3.9e-13	1
OMPF	440	472	HWI-700370F:168:C7JUKANXX:5:1305:12814:51633	multidrug	gi:504720116:ref:WP_014907218.1:|FEATURES|ompF|multidrug|ompF	0.999999824436	97.0	33	65.1	4.3e-12	1
MDTG	16	48	HWI-700370F:168:C7JUKANXX:5:1103:14408:92144	multidrug	Q5PGY0|FEATURES|mdtG|multidrug|mdtG	1.0	100.0	33	72.8	2.1e-14	1
MSBA	144	176	HWI-700370F:168:C7JUKANXX:5:1105:10733:6730	nitroimidazole	NP_415434.1|FEATURES|msbA|nitroimidazole|msbA	0.999861623861	93.9	33	65.9	2.5e-12	1
TET34	32	63	HWI-700370F:168:C7JUKANXX:5:1206:7656:51748	tetracycline	BAB59035|FEATURES|tet34|tetracycline|tet34	1.0	90.6	32	61.6	4.7e-11	1
OMPF	32	64	HWI-700370F:168:C7JUKANXX:5:1213:3701:70053	multidrug	CP000647.1.gene956.p01|FEATURES|ompF|multidrug|ompF	0.999073005254	75.8	33	55.1	4.4e-09	1
MDTB	269	301	HWI-700370F:168:C7JUKANXX:5:2109:9372:2338	multidrug	gi:553863833:ref:WP_023138386.1:|FEATURES|mdtB|multidrug|mdtB	0.999999999871	60.6	33	49.7	1.9e-07	1
MDTP	301	332	HWI-700370F:168:C7JUKANXX:5:1309:3985:65219	multidrug	gi:554039504:gb:ESE85345.1:|FEATURES|mdtP|multidrug|mdtP	1.0	75.0	32	50.8	8.4e-08	1
ACRF	338	370	HWI-700370F:168:C7JUKANXX:5:2101:10995:56053	multidrug	CP000647.1.gene3710.p01|FEATURES|acrF|multidrug|acrF	1.0	100.0	33	66.2	1.9e-12	1
TETM	75	107	HWI-700370F:168:C7JUKANXX:5:2106:11458:10664	tetracycline	ACF08831|FEATURES|tetM|tetracycline|tetM	0.999999689472	63.6	33	44.3	7.8e-06	1
RPOB2	573	604	HWI-700370F:168:C7JUKANXX:5:1108:20037:24388	multidrug	BAD59497.1|FEATURES|rpoB2|multidrug|rpoB2	0.999999383573	84.4	32	58.9	3.1e-10	1
ACRA	145	177	HWI-700370F:168:C7JUKANXX:5:1309:1262:73605	multidrug	NC_002695.1.912781.p01|FEATURES|acrA|multidrug|acrA	0.999999594676	84.8	33	59.3	2.4e-10	1
ABCA	943	974	HWI-700370F:168:C7JUKANXX:5:1105:5006:82965	multidrug	XP_753111.1|FEATURES|abcA|multidrug|abcA	0.999999646907	93.8	32	61.2	6.2e-11	1
MULTIDRUG_ABC_TRANSPORTER	540	572	HWI-700370F:168:C7JUKANXX:5:2213:6995:79480	multidrug	gi:948137056:ref:WP_056795395.1:|FEATURES|multidrug_ABC_transporter|multidrug|multidrug_ABC_transporter	1.0	66.7	33	53.1	1.7e-08	1
OQXB	908	940	HWI-700370F:168:C7JUKANXX:5:2208:6462:8999	multidrug	YP_001693238|FEATURES|oqxB|multidrug|oqxB	1.0	100.0	33	68.2	5.1e-13	1
MDTK	67	99	HWI-700370F:168:C7JUKANXX:5:1113:18488:2188	multidrug	gi:554682163:ref:WP_023182103.1:|FEATURES|mdtK|multidrug|mdtK	1.0	100.0	33	68.6	3.9e-13	1
ABCA	144	176	HWI-700370F:168:C7JUKANXX:5:2103:6078:6494	multidrug	XP_753111.1|FEATURES|abcA|multidrug|abcA	0.999999380253	63.6	33	45.4	3.5e-06	1
ARNA	462	494	HWI-700370F:168:C7JUKANXX:5:1212:9542:67421	polymyxin	gi:510924105:ref:WP_016244890.1:|FEATURES|arnA|polymyxin|arnA	0.965372652993	90.9	33	69.7	1.7e-13	1
OQXB	418	450	HWI-700370F:168:C7JUKANXX:5:1212:8687:19268	multidrug	YP_001693238|FEATURES|oqxB|multidrug|oqxB	1.0	100.0	33	65.5	3.3e-12	1
TRANSCRIPTIONAL_REGULATORY_PROTEIN_CPXR_CPXR	75	105	HWI-700370F:168:C7JUKANXX:5:1307:19850:48887	unclassified	CP001918.1.gene5135.p01|FEATURES|transcriptional_regulatory_protein_CpxR_cpxR|unclassified|transcriptional_regulatory_protein_CpxR_cpxR	0.999999993033	61.3	31	44.3	7.8e-06	1
KASUGAMYCIN_RESISTANCE_PROTEIN_KSGA	218	250	HWI-700370F:168:C7JUKANXX:5:1214:18652:43741	aminoglycoside	BAH61691|FEATURES|kasugamycin_resistance_protein_ksgA|aminoglycoside|kasugamycin_resistance_protein_ksgA	1.0	100.0	33	67.4	8.6e-13	1
PENA	433	465	HWI-700370F:168:C7JUKANXX:5:2308:2362:52001	beta-lactam	ZP_04656349|FEATURES|penA|beta-lactam|penA	1.0	93.9	33	70.9	7.8e-14	1
EMRA	62	94	HWI-700370F:168:C7JUKANXX:5:2111:10324:75063	multidrug	gi:1033042764:ref:WP_064355128.1:|FEATURES|emrA|multidrug|emrA	0.98743656798	100.0	33	69.7	1.7e-13	1
MDTL	333	364	HWI-700370F:168:C7JUKANXX:5:2209:12569:75160	multidrug	gi:446742357:ref:WP_000819613.1:|FEATURES|mdtL|multidrug|mdtL	1.0	93.8	32	64.7	5.6e-12	1
ROSA	21	53	HWI-700370F:168:C7JUKANXX:5:2309:19114:33606	fosmidomycin	ZP_04612558|FEATURES|rosA|fosmidomycin|rosA	1.0	93.9	33	62.0	3.6e-11	1
MACA	217	249	HWI-700370F:168:C7JUKANXX:5:1312:19009:48506	MLS	gi:749650644:ref:WP_040251204.1:|FEATURES|macA|MLS|macA	1.0	100.0	33	68.2	5.1e-13	1
EMRB	27	59	HWI-700370F:168:C7JUKANXX:5:1206:9860:88243	multidrug	gi:486057056:ref:WP_001507824.1:|FEATURES|emrB|multidrug|emrB	0.999952826531	100.0	33	67.4	8.6e-13	1
OMPF	454	486	HWI-700370F:168:C7JUKANXX:5:1115:11994:83659	multidrug	gi:504720116:ref:WP_014907218.1:|FEATURES|ompF|multidrug|ompF	0.999999834854	97.0	33	66.2	1.9e-12	1
CPXA	21	53	HWI-700370F:168:C7JUKANXX:5:2301:11171:62803	aminoglycoside:aminocoumarin	NP_312864.1|FEATURES|cpxA|aminoglycoside:aminocoumarin|cpxA	0.999396011943	93.9	33	63.9	9.6e-12	1
PENA	66	97	HWI-700370F:168:C7JUKANXX:5:1112:13112:45191	beta-lactam	ZP_04656349|FEATURES|penA|beta-lactam|penA	1.0	62.5	32	44.3	7.8e-06	1
ARNA	20	51	HWI-700370F:168:C7JUKANXX:5:2112:14174:87199	polymyxin	gi:757781454:ref:WP_043000038.1:|FEATURES|arnA|polymyxin|arnA	0.936141049431	90.6	32	62.4	2.8e-11	1
BAER	179	211	HWI-700370F:168:C7JUKANXX:5:2105:5799:33317	multidrug	YP_490321.1|FEATURES|baeR|multidrug|baeR	0.999999999244	100.0	33	70.5	1.0e-13	1
MDTH	26	58	HWI-700370F:168:C7JUKANXX:5:2311:7951:78533	multidrug	gi:507089900:ref:WP_016160613.1:|FEATURES|mdtH|multidrug|mdtH	1.0	100.0	33	67.8	6.6e-13	1
OQXB	449	480	HWI-700370F:168:C7JUKANXX:5:1102:2402:25760	multidrug	YP_001693238|FEATURES|oqxB|multidrug|oqxB	1.0	100.0	32	65.5	3.3e-12	1
ACRB	857	889	HWI-700370F:168:C7JUKANXX:5:2214:8406:88811	multidrug	gi:446414955:ref:WP_000492810.1:|FEATURES|acrB|multidrug|acrB	1.0	90.9	33	61.2	6.2e-11	1
EMRB	348	379	HWI-700370F:168:C7JUKANXX:5:2202:16089:49710	multidrug	gi:924625749:ref:WP_053529696.1:|FEATURES|emrB|multidrug|emrB	0.99999111924	100.0	32	78.2	4.9e-16	1
MDTM	309	340	HWI-700370F:168:C7JUKANXX:5:2308:15450:7855	multidrug	gi:485802075:ref:WP_001422865.1:|FEATURES|mdtM|multidrug|mdtM	1.0	71.9	32	54.7	5.8e-09	1
MDTD	276	308	HWI-700370F:168:C7JUKANXX:5:2316:4763:34852	multidrug	NC_002695.1.916587.p01|FEATURES|mdtD|multidrug|mdtD	0.999999999997	100.0	33	71.2	6.0e-14	1
MDTG	361	393	HWI-700370F:168:C7JUKANXX:5:1216:14491:3415	multidrug	gi:852292796:ref:WP_048332568.1:|FEATURES|mdtG|multidrug|mdtG	1.0	100.0	33	67.0	1.1e-12	1
PATA	62	94	HWI-700370F:168:C7JUKANXX:5:2304:2649:45752	fluoroquinolone	NP_417544.5|FEATURES|patA|fluoroquinolone|patA	0.999996680034	97.0	33	72.4	2.7e-14	1
PENA	157	188	HWI-700370F:168:C7JUKANXX:5:2111:15842:13307	beta-lactam	ZP_04656349|FEATURES|penA|beta-lactam|penA	1.0	62.5	32	47.4	9.3e-07	1
ABCA	341	373	HWI-700370F:168:C7JUKANXX:5:1206:11040:51670	multidrug	XP_753111.1|FEATURES|abcA|multidrug|abcA	0.999999404401	63.6	33	50.4	1.1e-07	1
ROSB	297	329	HWI-700370F:168:C7JUKANXX:5:2211:6097:76407	fosmidomycin	AAC60780|FEATURES|rosB|fosmidomycin|rosB	1.0	78.8	33	57.4	9.0e-10	1
OMPF	493	525	HWI-700370F:168:C7JUKANXX:5:2301:12630:3203	multidrug	gi:504720116:ref:WP_014907218.1:|FEATURES|ompF|multidrug|ompF	0.999999963438	100.0	33	70.5	1.0e-13	1
EMRD	173	205	HWI-700370F:168:C7JUKANXX:5:2106:11793:89054	multidrug	CP000647.1.gene4115.p01|FEATURES|emrD|multidrug|emrD	1.0	100.0	33	72.0	3.5e-14	1
PMRF	266	297	HWI-700370F:168:C7JUKANXX:5:1310:14798:86903	peptide	AAC75314.1|FEATURES|PmrF|peptide|PmrF	0.999999647019	96.9	32	63.9	9.6e-12	1
ABCA	951	982	HWI-700370F:168:C7JUKANXX:5:2302:11658:84199	multidrug	XP_753111.1|FEATURES|abcA|multidrug|abcA	0.999999642481	84.4	32	58.5	4.0e-10	1
ACRB	921	953	HWI-700370F:168:C7JUKANXX:5:2310:15135:43309	multidrug	gi:447055218:ref:WP_001132474.1:|FEATURES|acrB|multidrug|acrB	1.0	100.0	33	65.9	2.5e-12	1
EMRA	297	327	HWI-700370F:168:C7JUKANXX:5:2110:2838:86080	multidrug	gi:510927038:ref:WP_016247755.1:|FEATURES|emrA|multidrug|emrA	0.989393129865	71.0	31	50.4	1.1e-07	1
MDTG	62	93	HWI-700370F:168:C7JUKANXX:5:1304:16988:39584	multidrug	Q5PGY0|FEATURES|mdtG|multidrug|mdtG	1.0	100.0	32	66.6	1.5e-12	1
PMRF	69	99	HWI-700370F:168:C7JUKANXX:5:2110:5822:24747	peptide	AAC75314.1|FEATURES|PmrF|peptide|PmrF	0.999999594731	90.3	31	62.0	3.6e-11	1
OMPF	551	583	HWI-700370F:168:C7JUKANXX:5:2315:9583:69643	multidrug	gi:504720116:ref:WP_014907218.1:|FEATURES|ompF|multidrug|ompF	0.999999999616	97.0	33	67.8	6.6e-13	1
CAMP-REGULATORY_PROTEIN	87	119	HWI-700370F:168:C7JUKANXX:5:2216:19922:89864	unclassified	gi:491301754:ref:WP_005159757.1:|FEATURES|cAMP-regulatory_protein|unclassified|cAMP-regulatory_protein	0.940208419698	100.0	33	66.6	1.5e-12	1
EMRB	333	365	HWI-700370F:168:C7JUKANXX:5:1214:8858:55718	multidrug	gi:486057056:ref:WP_001507824.1:|FEATURES|emrB|multidrug|emrB	0.999982416657	100.0	33	75.9	2.4e-15	1
BICYCLOMYCIN-MULTIDRUG_EFFLUX_PROTEIN_BCR	50	82	HWI-700370F:168:C7JUKANXX:5:1308:18544:29274	multidrug	YP_002237398|FEATURES|bicyclomycin-multidrug_efflux_protein_bcr|multidrug|bicyclomycin-multidrug_efflux_protein_bcr	1.0	100.0	33	68.9	3.0e-13	1
PBP-1B	656	686	HWI-700370F:168:C7JUKANXX:5:2106:15082:52249	beta-lactam	YP_002467958|FEATURES|PBP-1B|beta-lactam|PBP-1B	0.999999998658	67.7	31	52.8	2.2e-08	1
RPOB2	1075	1107	HWI-700370F:168:C7JUKANXX:5:2116:4312:51204	multidrug	BAD59497.1|FEATURES|rpoB2|multidrug|rpoB2	0.999998950468	60.6	33	44.3	7.8e-06	1
RPOB2	852	884	HWI-700370F:168:C7JUKANXX:5:2302:18389:87368	multidrug	BAD59497.1|FEATURES|rpoB2|multidrug|rpoB2	0.999999222532	69.7	33	51.6	4.9e-08	1
ACRB	383	415	HWI-700370F:168:C7JUKANXX:5:1115:14266:53886	multidrug	gi:485731880:ref:WP_001359514.1:|FEATURES|acrB|multidrug|acrB	1.0	100.0	33	63.5	1.2e-11	1
MACB	19	50	HWI-700370F:168:C7JUKANXX:5:2205:11160:90374	MLS	gi:749017716:ref:WP_040076354.1:|FEATURES|macB|MLS|macB	1.0	68.8	32	47.8	7.1e-07	1
ROSB	7	39	HWI-700370F:168:C7JUKANXX:5:1211:17771:45636	fosmidomycin	gi:896190680:ref:WP_049199932.1:|FEATURES|rosB|fosmidomycin|rosB	1.0	87.9	33	59.7	1.8e-10	1
ARNA	316	347	HWI-700370F:168:C7JUKANXX:5:1312:11061:50755	polymyxin	gi:507079934:ref:WP_016150692.1:|FEATURES|arnA|polymyxin|arnA	0.963190545092	93.8	32	67.0	1.1e-12	1
YOJI	350	382	HWI-700370F:168:C7JUKANXX:5:1113:8024:98337	peptide	NP_416715.1|FEATURES|YojI|peptide|YojI	0.999999480388	87.9	33	60.5	1.1e-10	1
EMRD	153	185	HWI-700370F:168:C7JUKANXX:5:2316:12988:59785	multidrug	CP000647.1.gene4115.p01|FEATURES|emrD|multidrug|emrD	1.0	100.0	33	73.9	9.2e-15	1
VANH	198	229	HWI-700370F:168:C7JUKANXX:5:1108:15378:51101	glycopeptide	AAY52004|FEATURES|vanH|glycopeptide|vanH	0.999999085611	65.6	32	47.0	1.2e-06	1
MDTK	105	136	HWI-700370F:168:C7JUKANXX:5:2208:7062:95098	multidrug	gi:490245669:ref:WP_004143852.1:|FEATURES|mdtK|multidrug|mdtK	1.0	100.0	32	69.7	1.7e-13	1
MAJOR_FACILITATOR_SUPERFAMILY_TRANSPORTER	268	300	HWI-700370F:168:C7JUKANXX:5:2111:14409:91649	multidrug	NC_002952.2859362.p01|FEATURES|major_facilitator_superfamily_transporter|multidrug|major_facilitator_superfamily_transporter	0.999999906568	93.9	33	71.2	6.0e-14	1
ABCA	869	900	HWI-700370F:168:C7JUKANXX:5:1103:20577:39116	multidrug	XP_753111.1|FEATURES|abcA|multidrug|abcA	0.999999466129	65.6	32	48.5	4.2e-07	1
EMRD	334	366	HWI-700370F:168:C7JUKANXX:5:1103:5449:45611	multidrug	YP_002228414|FEATURES|emrD|multidrug|emrD	1.0	97.0	33	68.2	5.1e-13	1
ACRB	149	181	HWI-700370F:168:C7JUKANXX:5:2302:11412:26723	multidrug	ZP_04615616|FEATURES|acrB|multidrug|acrB	1.0	100.0	33	69.7	1.7e-13	1
RPOB2	139	171	HWI-700370F:168:C7JUKANXX:5:2102:12592:24294	multidrug	BAD59497.1|FEATURES|rpoB2|multidrug|rpoB2	0.999999189981	69.7	33	52.0	3.8e-08	1
RPOB2	1025	1056	HWI-700370F:168:C7JUKANXX:5:2208:2330:100124	multidrug	BAD59497.1|FEATURES|rpoB2|multidrug|rpoB2	0.999999511478	90.6	32	67.8	6.6e-13	1
PENA	442	474	HWI-700370F:168:C7JUKANXX:5:1213:14470:24431	beta-lactam	ZP_04656349|FEATURES|penA|beta-lactam|penA	1.0	87.9	33	64.7	5.6e-12	1
YOJI	63	94	HWI-700370F:168:C7JUKANXX:5:1107:17172:44785	peptide	NP_416715.1|FEATURES|YojI|peptide|YojI	0.999999763846	90.6	32	62.4	2.8e-11	1
ACRA	17	49	HWI-700370F:168:C7JUKANXX:5:2206:16763:23075	multidrug	gi:573042590:emb:CDI16885.1:|FEATURES|acrA|multidrug|acrA	0.999999998244	100.0	33	70.5	1.0e-13	1
BAER	162	194	HWI-700370F:168:C7JUKANXX:5:2213:19098:11905	multidrug	YP_490321.1|FEATURES|baeR|multidrug|baeR	0.999997351817	97.0	33	68.9	3.0e-13	1
MDTK	103	135	HWI-700370F:168:C7JUKANXX:5:2101:5051:11378	fluoroquinolone	AML99881.1|FEATURES|MdtK|fluoroquinolone|MdtK	0.999980878951	81.8	33	53.1	1.7e-08	1
OQXB	918	950	HWI-700370F:168:C7JUKANXX:5:2311:7858:43473	multidrug	YP_001693238|FEATURES|oqxB|multidrug|oqxB	1.0	100.0	33	70.1	1.3e-13	1
PBP-1A	38	69	HWI-700370F:168:C7JUKANXX:5:1210:17680:61014	beta-lactam	YP_001292390|FEATURES|PBP-1A|beta-lactam|PBP-1A	1.0	68.8	32	48.5	4.2e-07	1
ROSB	249	281	HWI-700370F:168:C7JUKANXX:5:2307:16957:67743	fosmidomycin	gi:896190680:ref:WP_049199932.1:|FEATURES|rosB|fosmidomycin|rosB	1.0	100.0	33	68.9	3.0e-13	1
BACTERIAL_REGULATORY_PROTEIN_LUXR	76	107	HWI-700370F:168:C7JUKANXX:5:1202:19013:5454	unclassified	CP000647.1.gene3517.p01|FEATURES|bacterial_regulatory_protein_LuxR|unclassified|bacterial_regulatory_protein_LuxR	0.999999999174	96.9	32	67.4	8.6e-13	1
ACRB	94	126	HWI-700370F:168:C7JUKANXX:5:1313:17643:61100	multidrug	gi:763385966:ref:WP_044243114.1:|FEATURES|acrB|multidrug|acrB	1.0	100.0	33	68.6	3.9e-13	1
OQXA	198	229	HWI-700370F:168:C7JUKANXX:5:1210:1298:75663	multidrug	YP_001693237.1|FEATURES|oqxA|multidrug|oqxA	0.999998341318	100.0	32	67.4	8.6e-13	1
ROSB	486	518	HWI-700370F:168:C7JUKANXX:5:2104:16527:95356	fosmidomycin	YP_001477377|FEATURES|rosB|fosmidomycin|rosB	1.0	93.9	33	63.5	1.2e-11	1
ACRB	855	887	HWI-700370F:168:C7JUKANXX:5:1314:4733:30553	multidrug	gi:446414955:ref:WP_000492810.1:|FEATURES|acrB|multidrug|acrB	1.0	90.9	33	61.6	4.7e-11	1
OMP36	294	326	HWI-700370F:168:C7JUKANXX:5:1109:5841:37383	multidrug	AF336095.1.gene1.p01|FEATURES|omp36|multidrug|omp36	0.998757795311	100.0	33	71.6	4.6e-14	1
EMRD	269	301	HWI-700370F:168:C7JUKANXX:5:1307:6393:20061	multidrug	CP000647.1.gene4115.p01|FEATURES|emrD|multidrug|emrD	1.0	97.0	33	75.9	2.4e-15	1
TET(K)	97	128	HWI-700370F:168:C7JUKANXX:5:2310:2917:10822	tetracycline	YP_003283625.1|FEATURES|tet(K)|tetracycline|tet(K)	1.0	100.0	32	67.0	1.1e-12	1
MEXK	883	915	HWI-700370F:168:C7JUKANXX:5:1205:3549:71582	multidrug	AAG07064.1|FEATURES|MexK|multidrug|MexK	0.999999454702	75.8	33	49.7	1.9e-07	1
EMRR	113	145	HWI-700370F:168:C7JUKANXX:5:2102:2941:41926	fluoroquinolone	NP_417169.1|FEATURES|emrR|fluoroquinolone|emrR	0.999950824724	93.9	33	72.4	2.7e-14	1
MSBA	288	319	HWI-700370F:168:C7JUKANXX:5:2215:11641:86096	nitroimidazole	NP_415434.1|FEATURES|msbA|nitroimidazole|msbA	0.999768468336	100.0	32	65.9	2.5e-12	1
ROSB	45	77	HWI-700370F:168:C7JUKANXX:5:2210:5292:25365	fosmidomycin	ZP_04631861|FEATURES|rosB|fosmidomycin|rosB	1.0	93.9	33	67.0	1.1e-12	1
COB(I)ALAMIN_ADENOLSYLTRANSFERASE	75	107	HWI-700370F:168:C7JUKANXX:5:1312:1458:86939	unclassified	gi:447201635:ref:WP_001278891.1:|FEATURES|cob(I)alamin_adenolsyltransferase|unclassified|cob(I)alamin_adenolsyltransferase	1.0	87.9	33	65.9	2.5e-12	1
MEXQ	351	383	HWI-700370F:168:C7JUKANXX:5:2110:17283:39323	multidrug	BAE06008.1|FEATURES|mexQ|multidrug|mexQ	1.0	72.7	33	50.8	8.4e-08	1
PENA	428	459	HWI-700370F:168:C7JUKANXX:5:1208:2491:58123	beta-lactam	ZP_04656349|FEATURES|penA|beta-lactam|penA	1.0	93.8	32	70.9	7.8e-14	1
ACRF	246	278	HWI-700370F:168:C7JUKANXX:5:2211:1792:42693	multidrug	CP000647.1.gene3710.p01|FEATURES|acrF|multidrug|acrF	1.0	100.0	33	68.6	3.9e-13	1
VANS	144	174	HWI-700370F:168:C7JUKANXX:5:1314:1801:10279	glycopeptide	FJ349556.1.gene3.p01|FEATURES|vanS|glycopeptide|vanS	0.999999999834	68.8	32	47.0	1.2e-06	1
EFRB	194	226	HWI-700370F:168:C7JUKANXX:5:2210:18495:45212	multidrug	CDO61516.1|FEATURES|efrB|multidrug|efrB	0.999999158977	60.6	33	46.2	2.1e-06	1
OQXB	25	57	HWI-700370F:168:C7JUKANXX:5:1209:10751:92956	multidrug	YP_001693238|FEATURES|oqxB|multidrug|oqxB	1.0	100.0	33	70.9	7.8e-14	1
ESCHERICHIA_COLI_LAMB	198	229	HWI-700370F:168:C7JUKANXX:5:2207:5160:74786	multidrug	BAB38442|FEATURES|Escherichia_coli_LamB|multidrug|Escherichia_coli_LamB	0.999993513714	75.0	32	54.7	5.8e-09	1
MULTIDRUG_ABC_TRANSPORTER	453	485	HWI-700370F:168:C7JUKANXX:5:1309:2072:26840	multidrug	gi:686364868:ref:WP_031893738.1:|FEATURES|multidrug_ABC_transporter|multidrug|multidrug_ABC_transporter	1.0	75.8	33	56.2	2.0e-09	1
RGT1438	302	332	HWI-700370F:168:C7JUKANXX:5:2104:4688:52835	rifamycin	AFO53532.1|FEATURES|rgt1438|rifamycin|rgt1438	0.999985800768	64.5	31	46.6	1.6e-06	1
MARA	28	59	HWI-700370F:168:C7JUKANXX:5:1209:9131:38554	multidrug	YP_489794.1|FEATURES|marA|multidrug|marA	0.999998942545	65.6	32	53.9	9.9e-09	1
OMPR	150	180	HWI-700370F:168:C7JUKANXX:5:2212:7900:71598	multidrug	CP000034.1.gene3672.p01|FEATURES|ompR|multidrug|ompR	0.999999245979	100.0	31	67.0	1.1e-12	1
ROSB	230	262	HWI-700370F:168:C7JUKANXX:5:2301:7984:25198	fosmidomycin	YP_001605795|FEATURES|rosB|fosmidomycin|rosB	1.0	90.9	33	60.8	8.1e-11	1
ACRB	377	409	HWI-700370F:168:C7JUKANXX:5:2107:14429:56052	multidrug	gi:447055218:ref:WP_001132474.1:|FEATURES|acrB|multidrug|acrB	1.0	100.0	33	65.9	2.5e-12	1
EMRB	121	153	HWI-700370F:168:C7JUKANXX:5:1113:5929:20885	multidrug	gi:493870778:ref:WP_006817302.1:|FEATURES|emrB|multidrug|emrB	0.999844109117	100.0	33	68.6	3.9e-13	1
ROSB	65	96	HWI-700370F:168:C7JUKANXX:5:1203:3644:85271	fosmidomycin	ZP_04638974|FEATURES|rosB|fosmidomycin|rosB	1.0	96.9	32	62.0	3.6e-11	1
OMPF	424	456	HWI-700370F:168:C7JUKANXX:5:1202:1496:64597	multidrug	gi:504720116:ref:WP_014907218.1:|FEATURES|ompF|multidrug|ompF	0.999999999396	97.0	33	71.2	6.0e-14	1
MACB	141	171	HWI-700370F:168:C7JUKANXX:5:2316:15894:34651	MLS	gi:545231548:ref:WP_021531156.1:|FEATURES|macB|MLS|macB	1.0	67.7	31	45.4	3.5e-06	1
PATA	140	172	HWI-700370F:168:C7JUKANXX:5:1207:14326:4133	fluoroquinolone	NP_417544.5|FEATURES|patA|fluoroquinolone|patA	0.999995141114	97.0	33	68.9	3.0e-13	1
ACRB	329	361	HWI-700370F:168:C7JUKANXX:5:2101:6633:85948	multidrug	gi:446414955:ref:WP_000492810.1:|FEATURES|acrB|multidrug|acrB	1.0	100.0	33	65.9	2.5e-12	1
PATA	42	74	HWI-700370F:168:C7JUKANXX:5:1212:12136:97119	fluoroquinolone	NP_417544.5|FEATURES|patA|fluoroquinolone|patA	0.999994754564	97.0	33	72.4	2.7e-14	1
MDTH	304	336	HWI-700370F:168:C7JUKANXX:5:1308:10683:35062	multidrug	gi:507089900:ref:WP_016160613.1:|FEATURES|mdtH|multidrug|mdtH	1.0	100.0	33	68.2	5.1e-13	1
CPXA	229	261	HWI-700370F:168:C7JUKANXX:5:2308:13123:65861	aminoglycoside:aminocoumarin	NP_312864.1|FEATURES|cpxA|aminoglycoside:aminocoumarin|cpxA	0.999500996385	100.0	33	65.9	2.5e-12	1
ROSA	145	177	HWI-700370F:168:C7JUKANXX:5:1213:15659:26564	fosmidomycin	YP_001477378|FEATURES|rosA|fosmidomycin|rosA	1.0	97.0	33	67.4	8.6e-13	1
OMPF	23	55	HWI-700370F:168:C7JUKANXX:5:2114:16294:72359	multidrug	gi:504720116:ref:WP_014907218.1:|FEATURES|ompF|multidrug|ompF	0.999999999802	93.9	33	72.8	2.1e-14	1
MEXX	149	181	HWI-700370F:168:C7JUKANXX:5:2116:19646:53434	multidrug	gi:556290474:ref:WP_023291163.1:|FEATURES|mexX|multidrug|mexX	1.0	100.0	33	64.7	5.6e-12	1
TOLC	282	314	HWI-700370F:168:C7JUKANXX:5:2204:3593:94065	multidrug	gi:516511311:ref:WP_017899749.1:|FEATURES|TolC|multidrug|TolC	1.0	100.0	33	68.9	3.0e-13	1
MDTH	174	206	HWI-700370F:168:C7JUKANXX:5:1116:18845:77048	multidrug	gi:694088121:ref:WP_032432860.1:|FEATURES|mdtH|multidrug|mdtH	1.0	100.0	33	73.2	1.6e-14	1
ACRB	319	351	HWI-700370F:168:C7JUKANXX:5:2316:12369:43237	multidrug	CAC35725|FEATURES|acrB|multidrug|acrB	1.0	100.0	33	67.4	8.6e-13	1
MULTIDRUG_ABC_TRANSPORTER	466	496	HWI-700370F:168:C7JUKANXX:5:2115:17968:54087	multidrug	gi:943938624:ref:WP_055567802.1:|FEATURES|multidrug_ABC_transporter|multidrug|multidrug_ABC_transporter	1.0	71.0	31	48.9	3.2e-07	1
BAER	9	41	HWI-700370F:168:C7JUKANXX:5:1103:19294:9600	multidrug	YP_490321.1|FEATURES|baeR|multidrug|baeR	0.999997285479	90.9	33	63.2	1.6e-11	1
MULTIDRUG_ABC_TRANSPORTER	480	512	HWI-700370F:168:C7JUKANXX:5:2213:12665:84328	multidrug	gi:1045390184:ref:WP_065479071.1:|FEATURES|multidrug_ABC_transporter|multidrug|multidrug_ABC_transporter	0.999999999984	63.6	33	44.7	6.0e-06	1
TET34	100	132	HWI-700370F:168:C7JUKANXX:5:2114:16581:49882	tetracycline	Q8DF90|FEATURES|tet34|tetracycline|tet34	0.999999999926	63.6	33	50.4	1.1e-07	1
ABCA	949	980	HWI-700370F:168:C7JUKANXX:5:1315:14240:44720	multidrug	XP_753111.1|FEATURES|abcA|multidrug|abcA	0.999999510643	65.6	32	50.4	1.1e-07	1
ACRB	356	388	HWI-700370F:168:C7JUKANXX:5:2311:4794:12046	multidrug	gi:493954677:ref:WP_006898419.1:|FEATURES|acrB|multidrug|acrB	1.0	100.0	33	67.4	8.6e-13	1
MDTL	255	287	HWI-700370F:168:C7JUKANXX:5:2305:20114:82573	multidrug	gi:446008125:ref:WP_000085980.1:|FEATURES|mdtL|multidrug|mdtL	1.0	81.8	33	58.2	5.2e-10	1
TETR	31	61	HWI-700370F:168:C7JUKANXX:5:1108:16629:29178	tetracycline	gi:730242297:ref:WP_033946265.1:|FEATURES|tetR|tetracycline|tetR	1.0	74.2	31	53.9	9.9e-09	1
MDTK	142	172	HWI-700370F:168:C7JUKANXX:5:1309:9498:4659	fluoroquinolone	AML99881.1|FEATURES|MdtK|fluoroquinolone|MdtK	0.999989623291	93.5	31	57.8	6.9e-10	1
ACRB	752	784	HWI-700370F:168:C7JUKANXX:5:2112:7882:89936	multidrug	YP_001908403|FEATURES|acrB|multidrug|acrB	1.0	97.0	33	70.1	1.3e-13	1
ACRS	44	74	HWI-700370F:168:C7JUKANXX:5:1313:4478:37076	multidrug	AAC76296.1|FEATURES|AcrS|multidrug|AcrS	0.999998556171	77.4	31	59.3	2.4e-10	1
TRANSCRIPTIONAL_REGULATORY_PROTEIN_CPXR_CPXR	200	232	HWI-700370F:168:C7JUKANXX:5:1201:9190:54626	unclassified	CP001918.1.gene5135.p01|FEATURES|transcriptional_regulatory_protein_CpxR_cpxR|unclassified|transcriptional_regulatory_protein_CpxR_cpxR	1.0	100.0	33	73.6	1.2e-14	1
MACB	128	159	HWI-700370F:168:C7JUKANXX:5:1104:18573:69793	MLS	gi:938466766:ref:WP_054627825.1:|FEATURES|macB|MLS|macB	1.0	75.0	32	49.3	2.4e-07	1
ESCHERICHIA_COLI_LAMB	338	370	HWI-700370F:168:C7JUKANXX:5:1115:2549:97905	multidrug	BAB38442|FEATURES|Escherichia_coli_LamB|multidrug|Escherichia_coli_LamB	0.999996846827	81.8	33	62.8	2.1e-11	1
ROSB	396	427	HWI-700370F:168:C7JUKANXX:5:2210:21003:84429	fosmidomycin	ZP_04635128|FEATURES|rosB|fosmidomycin|rosB	1.0	84.4	32	58.2	5.2e-10	1
MDTP	369	401	HWI-700370F:168:C7JUKANXX:5:2213:11180:80567	multidrug	YP_001572363|FEATURES|mdtP|multidrug|mdtP	0.99999991805	66.7	33	46.2	2.1e-06	1
MDTH	31	63	HWI-700370F:168:C7JUKANXX:5:1104:21210:88685	multidrug	BAH62779|FEATURES|mdtH|multidrug|mdtH	0.99999728767	100.0	33	68.9	3.0e-13	1
MARR	93	125	HWI-700370F:168:C7JUKANXX:5:1207:19252:57304	multidrug	gi:488397771:ref:WP_002467156.1:|FEATURES|marR|multidrug|marR	1.0	97.0	33	67.0	1.1e-12	1
KLEBSIELLA_PNEUMONIAE_OMPK37	311	343	HWI-700370F:168:C7JUKANXX:5:1105:8602:51627	beta-lactam	CAA09666.1|FEATURES|Klebsiella_pneumoniae_OmpK37|beta-lactam|Klebsiella_pneumoniae_OmpK37	0.99999999995	93.9	33	70.5	1.0e-13	1
MSBA	344	376	HWI-700370F:168:C7JUKANXX:5:1307:6037:36449	nitroimidazole	NP_415434.1|FEATURES|msbA|nitroimidazole|msbA	0.999740282343	84.8	33	59.3	2.4e-10	1
UGD	246	278	HWI-700370F:168:C7JUKANXX:5:2216:19069:17306	peptide	AAC75089.1|FEATURES|ugd|peptide|ugd	0.999999723604	90.9	33	68.9	3.0e-13	1
KASUGAMYCIN_RESISTANCE_PROTEIN_KSGA	26	58	HWI-700370F:168:C7JUKANXX:5:2105:2525:24777	aminoglycoside	YP_002240485|FEATURES|kasugamycin_resistance_protein_ksgA|aminoglycoside|kasugamycin_resistance_protein_ksgA	1.0	100.0	33	67.0	1.1e-12	1
ACRB	695	727	HWI-700370F:168:C7JUKANXX:5:1115:12683:2380	multidrug	gi:763385966:ref:WP_044243114.1:|FEATURES|acrB|multidrug|acrB	1.0	100.0	33	72.0	3.5e-14	1
MSBA	512	544	HWI-700370F:168:C7JUKANXX:5:2114:3323:65818	nitroimidazole	NP_415434.1|FEATURES|msbA|nitroimidazole|msbA	0.999643887948	97.0	33	63.2	1.6e-11	1
MSBA	77	109	HWI-700370F:168:C7JUKANXX:5:2106:5503:18646	nitroimidazole	NP_415434.1|FEATURES|msbA|nitroimidazole|msbA	0.999884695515	97.0	33	70.9	7.8e-14	1
MDTK	268	300	HWI-700370F:168:C7JUKANXX:5:2203:14949:76187	fluoroquinolone	AML99881.1|FEATURES|MdtK|fluoroquinolone|MdtK	0.999990144271	97.0	33	64.3	7.3e-12	1
OMPF	32	64	HWI-700370F:168:C7JUKANXX:5:1104:1988:87795	multidrug	CP000647.1.gene956.p01|FEATURES|ompF|multidrug|ompF	0.999073005254	75.8	33	55.1	4.4e-09	1
ROSA	220	252	HWI-700370F:168:C7JUKANXX:5:2302:16988:6303	fosmidomycin	YP_001477378|FEATURES|rosA|fosmidomycin|rosA	1.0	75.8	33	55.8	2.6e-09	1
ABCA	836	868	HWI-700370F:168:C7JUKANXX:5:2304:10788:80600	multidrug	XP_753111.1|FEATURES|abcA|multidrug|abcA	0.999999456124	69.7	33	48.1	5.4e-07	1
OMPF	140	172	HWI-700370F:168:C7JUKANXX:5:1113:14795:63629	multidrug	gi:490306302:ref:WP_004201406.1:|FEATURES|ompF|multidrug|ompF	0.827302727847	100.0	33	72.0	3.5e-14	1
MDTM	72	104	HWI-700370F:168:C7JUKANXX:5:2316:11109:21196	multidrug	gi:693242080:ref:WP_032349961.1:|FEATURES|mdtM|multidrug|mdtM	1.0	66.7	33	50.8	8.4e-08	1
ROSB	297	329	HWI-700370F:168:C7JUKANXX:5:1305:8363:81449	fosmidomycin	AAC60780|FEATURES|rosB|fosmidomycin|rosB	1.0	78.8	33	57.4	9.0e-10	1
ESCHERICHIA_COLI_MIPA	40	72	HWI-700370F:168:C7JUKANXX:5:2101:1117:27887	multidrug	NP_310518|FEATURES|Escherichia_coli_mipA|multidrug|Escherichia_coli_mipA	0.999998364218	84.8	33	70.9	7.8e-14	1
PMRF	131	162	HWI-700370F:168:C7JUKANXX:5:1213:10310:94066	peptide	AAC75314.1|FEATURES|PmrF|peptide|PmrF	0.999999684311	96.9	32	65.5	3.3e-12	1
MSBA	174	206	HWI-700370F:168:C7JUKANXX:5:1315:2940:46690	nitroimidazole	NP_415434.1|FEATURES|msbA|nitroimidazole|msbA	0.999262562984	97.0	33	64.7	5.6e-12	1
EMRB	180	212	HWI-700370F:168:C7JUKANXX:5:1203:11996:38398	multidrug	gi:694069085:ref:WP_032415421.1:|FEATURES|emrB|multidrug|emrB	0.999999829202	100.0	33	64.7	5.6e-12	1
LMRB	100	132	HWI-700370F:168:C7JUKANXX:5:1211:9482:20482	MLS	gi:1007411670:gb:AMQ72759.1:|FEATURES|lmrB|MLS|lmrB	1.0	97.0	33	70.5	1.0e-13	1
TRANSCRIPTIONAL_REGULATORY_PROTEIN_CPXR_CPXR	181	213	HWI-700370F:168:C7JUKANXX:5:2304:3194:74743	unclassified	CP001918.1.gene5135.p01|FEATURES|transcriptional_regulatory_protein_CpxR_cpxR|unclassified|transcriptional_regulatory_protein_CpxR_cpxR	1.0	100.0	33	68.9	3.0e-13	1
EMRB	283	313	HWI-700370F:168:C7JUKANXX:5:2213:16899:53073	multidrug	gi:486057056:ref:WP_001507824.1:|FEATURES|emrB|multidrug|emrB	0.999966965642	100.0	31	65.9	2.5e-12	1
ACRF	558	590	HWI-700370F:168:C7JUKANXX:5:2312:4457:53457	multidrug	CP000647.1.gene3710.p01|FEATURES|acrF|multidrug|acrF	1.0	100.0	33	69.3	2.3e-13	1
ACRB	26	58	HWI-700370F:168:C7JUKANXX:5:1106:19155:53236	multidrug	gi:763385966:ref:WP_044243114.1:|FEATURES|acrB|multidrug|acrB	1.0	97.0	33	66.6	1.5e-12	1
OPTRA	212	243	HWI-700370F:168:C7JUKANXX:5:2212:6480:61091	oxazolidinone	AKA86814|FEATURES|optrA|oxazolidinone|optrA	0.998871507804	62.5	32	45.1	4.6e-06	1
ACRB	620	652	HWI-700370F:168:C7JUKANXX:5:2314:2737:51681	multidrug	gi:485731880:ref:WP_001359514.1:|FEATURES|acrB|multidrug|acrB	0.99999999903	84.8	33	58.5	4.0e-10	1
BICYCLOMYCIN-MULTIDRUG_EFFLUX_PROTEIN_BCR	298	330	HWI-700370F:168:C7JUKANXX:5:1204:4822:58429	multidrug	YP_002237398|FEATURES|bicyclomycin-multidrug_efflux_protein_bcr|multidrug|bicyclomycin-multidrug_efflux_protein_bcr	1.0	100.0	33	68.2	5.1e-13	1
MDFA	59	91	HWI-700370F:168:C7JUKANXX:5:2306:10197:74723	multidrug	gi:1044002084:emb:SBX40186.1:|FEATURES|mdfA|multidrug|mdfA	1.0	100.0	33	72.8	2.1e-14	1
YOJI	150	182	HWI-700370F:168:C7JUKANXX:5:1107:7818:73742	peptide	NP_416715.1|FEATURES|YojI|peptide|YojI	0.999999675191	84.8	33	65.1	4.3e-12	1
OMPR	172	204	HWI-700370F:168:C7JUKANXX:5:1108:9309:36382	multidrug	gi:909830386:gb:AKU13184.1:|FEATURES|ompR|multidrug|ompR	0.999998289558	81.8	33	59.3	2.4e-10	1
MACA	302	334	HWI-700370F:168:C7JUKANXX:5:2108:8952:50341	MLS	gi:749650644:ref:WP_040251204.1:|FEATURES|macA|MLS|macA	1.0	100.0	33	68.2	5.1e-13	1
ABCA	974	1006	HWI-700370F:168:C7JUKANXX:5:2209:1566:90321	multidrug	XP_753111.1|FEATURES|abcA|multidrug|abcA	0.999999343791	60.6	33	44.3	7.8e-06	1
OMPF	116	148	HWI-700370F:168:C7JUKANXX:5:2308:4541:43512	multidrug	gi:490306302:ref:WP_004201406.1:|FEATURES|ompF|multidrug|ompF	0.948877172189	100.0	33	77.8	6.4e-16	1
MSBA	151	182	HWI-700370F:168:C7JUKANXX:5:1211:6746:53809	nitroimidazole	NP_415434.1|FEATURES|msbA|nitroimidazole|msbA	0.999799249558	90.6	32	62.0	3.6e-11	1
MDTG	185	217	HWI-700370F:168:C7JUKANXX:5:1208:20017:35723	multidrug	gi:556279993:ref:WP_023289120.1:|FEATURES|mdtG|multidrug|mdtG	1.0	100.0	33	66.2	1.9e-12	1
OMP36	62	94	HWI-700370F:168:C7JUKANXX:5:2301:10154:49112	multidrug	AF336095.1.gene1.p01|FEATURES|omp36|multidrug|omp36	0.988556455766	100.0	33	74.7	5.4e-15	1
OMPF	324	356	HWI-700370F:168:C7JUKANXX:5:2307:17791:10496	multidrug	gi:504720116:ref:WP_014907218.1:|FEATURES|ompF|multidrug|ompF	0.999999998773	100.0	33	69.7	1.7e-13	1
BICYCLOMYCIN-MULTIDRUG_EFFLUX_PROTEIN_BCR	3	35	HWI-700370F:168:C7JUKANXX:5:1111:13141:69975	multidrug	BAH64410|FEATURES|bicyclomycin-multidrug_efflux_protein_bcr|multidrug|bicyclomycin-multidrug_efflux_protein_bcr	1.0	100.0	33	65.9	2.5e-12	1
MDTH	83	115	HWI-700370F:168:C7JUKANXX:5:1107:15214:83845	multidrug	gi:503132047:ref:WP_013366708.1:|FEATURES|mdtH|multidrug|mdtH	1.0	100.0	33	73.2	1.6e-14	1
TOLC	386	417	HWI-700370F:168:C7JUKANXX:5:1210:11402:6195	multidrug	gi:516511311:ref:WP_017899749.1:|FEATURES|TolC|multidrug|TolC	1.0	100.0	32	66.6	1.5e-12	1
YOJI	308	340	HWI-700370F:168:C7JUKANXX:5:1308:18952:77863	peptide	NP_416715.1|FEATURES|YojI|peptide|YojI	0.999999171275	63.6	33	48.9	3.2e-07	1
ROSA	305	337	HWI-700370F:168:C7JUKANXX:5:1306:17995:7095	fosmidomycin	ZP_04621517|FEATURES|rosA|fosmidomycin|rosA	1.0	90.9	33	60.1	1.4e-10	1
MACB	23	54	HWI-700370F:168:C7JUKANXX:5:1201:17094:98802	MLS	gi:446110265:ref:WP_000188120.1:|FEATURES|macB|MLS|macB	1.0	65.6	32	47.8	7.1e-07	1
OQXA	270	302	HWI-700370F:168:C7JUKANXX:5:1116:16518:33891	multidrug	YP_001693237.1|FEATURES|oqxA|multidrug|oqxA	0.999998158128	100.0	33	68.2	5.1e-13	1
EPTA	188	220	HWI-700370F:168:C7JUKANXX:5:2308:10292:92670	peptide	BAE78116.1|FEATURES|eptA|peptide|eptA	0.9999998551	78.8	33	54.7	5.8e-09	1
MACA	324	356	HWI-700370F:168:C7JUKANXX:5:1105:16108:21717	MLS	gi:1031874524:ref:WP_064189330.1:|FEATURES|macA|MLS|macA	1.0	100.0	33	66.6	1.5e-12	1
MEXK	892	922	HWI-700370F:168:C7JUKANXX:5:2105:16685:39101	multidrug	AAG07064.1|FEATURES|MexK|multidrug|MexK	0.999999366931	74.2	31	47.0	1.2e-06	1
UGD	17	49	HWI-700370F:168:C7JUKANXX:5:1213:14846:65815	peptide	AAC75089.1|FEATURES|ugd|peptide|ugd	0.999998802909	75.8	33	52.8	2.2e-08	1
ACRA	9	41	HWI-700370F:168:C7JUKANXX:5:2206:4181:79332	multidrug	gi:573042590:emb:CDI16885.1:|FEATURES|acrA|multidrug|acrA	0.999996095649	100.0	33	66.6	1.5e-12	1
TOLC	174	206	HWI-700370F:168:C7JUKANXX:5:2313:6481:95126	multidrug	gi:516511311:ref:WP_017899749.1:|FEATURES|TolC|multidrug|TolC	1.0	100.0	33	67.0	1.1e-12	1
ESCHERICHIA_COLI_LAMB	143	175	HWI-700370F:168:C7JUKANXX:5:2304:8514:85468	multidrug	BAB38442|FEATURES|Escherichia_coli_LamB|multidrug|Escherichia_coli_LamB	0.999997135666	84.8	33	65.1	4.3e-12	1
MDTM	136	167	HWI-700370F:168:C7JUKANXX:5:1105:12500:26337	multidrug	gi:554958315:ref:WP_023203355.1:|FEATURES|mdtM|multidrug|mdtM	1.0	71.9	32	55.1	4.4e-09	1
EMRB	164	196	HWI-700370F:168:C7JUKANXX:5:1303:6713:95504	multidrug	gi:694069085:ref:WP_032415421.1:|FEATURES|emrB|multidrug|emrB	0.999999787664	100.0	33	73.9	9.2e-15	1
ACRS	89	119	HWI-700370F:168:C7JUKANXX:5:1315:2144:46846	multidrug	AAC76296.1|FEATURES|AcrS|multidrug|AcrS	0.999996975613	64.5	31	46.2	2.1e-06	1
MDTC	369	401	HWI-700370F:168:C7JUKANXX:5:1111:13800:10271	multidrug	gi:447132822:ref:WP_001210078.1:|FEATURES|mdtC|multidrug|mdtC	1.0	100.0	33	67.4	8.6e-13	1
YOJI	436	468	HWI-700370F:168:C7JUKANXX:5:2214:15938:37733	peptide	NP_416715.1|FEATURES|YojI|peptide|YojI	0.999999480388	78.8	33	53.1	1.7e-08	1
RPOB2	357	389	HWI-700370F:168:C7JUKANXX:5:1113:14095:64752	multidrug	BAD59497.1|FEATURES|rpoB2|multidrug|rpoB2	0.999999222532	66.7	33	51.6	4.9e-08	1
OQXB	71	103	HWI-700370F:168:C7JUKANXX:5:1212:20639:92838	multidrug	YP_001693238|FEATURES|oqxB|multidrug|oqxB	1.0	100.0	33	70.5	1.0e-13	1
RPOB2	564	596	HWI-700370F:168:C7JUKANXX:5:2305:13895:17032	multidrug	BAD59497.1|FEATURES|rpoB2|multidrug|rpoB2	0.99999935558	78.8	33	57.4	9.0e-10	1
NORB	367	399	HWI-700370F:168:C7JUKANXX:5:2303:3552:88993	fluoroquinolone	gi:1000360171:ref:WP_061107359.1:|FEATURES|norB|fluoroquinolone|norB	1.0	81.8	33	62.8	2.1e-11	1
ADEJ	250	282	HWI-700370F:168:C7JUKANXX:5:2110:1747:48712	multidrug	NC_011586.7045444.p01|FEATURES|adeJ|multidrug|adeJ	0.999944232297	93.9	33	65.5	3.3e-12	1
ACRF	108	140	HWI-700370F:168:C7JUKANXX:5:2202:4607:38360	multidrug	CP000647.1.gene3710.p01|FEATURES|acrF|multidrug|acrF	1.0	100.0	33	64.3	7.3e-12	1
TETA	444	474	HWI-700370F:168:C7JUKANXX:5:1310:2022:30073	tetracycline	gi:736993687:ref:WP_034989673.1:|FEATURES|tetA|tetracycline|tetA	0.999999999992	61.3	31	45.4	3.5e-06	1
MARA	28	59	HWI-700370F:168:C7JUKANXX:5:1215:15203:2191	multidrug	YP_489794.1|FEATURES|marA|multidrug|marA	0.999998942545	65.6	32	53.9	9.9e-09	1
MDTG	296	328	HWI-700370F:168:C7JUKANXX:5:2202:5194:101011	multidrug	gi:852144206:ref:WP_048294470.1:|FEATURES|mdtG|multidrug|mdtG	1.0	97.0	33	63.5	1.2e-11	1
EVGS	972	1004	HWI-700370F:168:C7JUKANXX:5:1215:1236:28386	multidrug	AAC75429.1|FEATURES|evgS|multidrug|evgS	0.999999491632	63.6	33	46.6	1.6e-06	1
ACRB	753	785	HWI-700370F:168:C7JUKANXX:5:2309:19727:42856	multidrug	gi:447055250:ref:WP_001132506.1:|FEATURES|acrB|multidrug|acrB	1.0	97.0	33	68.2	5.1e-13	1
ACRB	763	795	HWI-700370F:168:C7JUKANXX:5:1202:19536:91963	multidrug	gi:447196041:ref:WP_001273297.1:|FEATURES|acrB|multidrug|acrB	1.0	100.0	33	70.5	1.0e-13	1
MULTIDRUG_ABC_TRANSPORTER	461	491	HWI-700370F:168:C7JUKANXX:5:1116:6780:93566	multidrug	gi:655401130:ref:WP_028800283.1:|FEATURES|multidrug_ABC_transporter|multidrug|multidrug_ABC_transporter	0.999999986773	67.7	31	46.2	2.1e-06	1
EMRD	246	278	HWI-700370F:168:C7JUKANXX:5:2101:19614:43120	multidrug	CP000647.1.gene4115.p01|FEATURES|emrD|multidrug|emrD	1.0	100.0	33	79.0	2.9e-16	1
OLEB	398	429	HWI-700370F:168:C7JUKANXX:5:2206:19272:25659	MLS	AAA50325|FEATURES|oleB|MLS|oleB	0.999999990831	65.6	32	45.1	4.6e-06	1
EMRD	338	369	HWI-700370F:168:C7JUKANXX:5:2214:2928:11864	multidrug	YP_002228414|FEATURES|emrD|multidrug|emrD	1.0	96.9	32	65.9	2.5e-12	1
BICYCLOMYCIN-MULTIDRUG_EFFLUX_PROTEIN_BCR	271	303	HWI-700370F:168:C7JUKANXX:5:2208:19470:76073	multidrug	YP_002237398|FEATURES|bicyclomycin-multidrug_efflux_protein_bcr|multidrug|bicyclomycin-multidrug_efflux_protein_bcr	1.0	100.0	33	70.9	7.8e-14	1
TOLC	366	398	HWI-700370F:168:C7JUKANXX:5:2307:13392:79775	multidrug	gi:565892113:ref:WP_023972176.1:|FEATURES|TolC|multidrug|TolC	1.0	100.0	33	65.1	4.3e-12	1
RIFAMPIN_MONOOXYGENASE	273	304	HWI-700370F:168:C7JUKANXX:5:1315:19783:20800	rifamycin	gi:663760960:ref:WP_030535072.1:|FEATURES|rifampin_monooxygenase|rifamycin|rifampin_monooxygenase	1.0	62.5	32	48.1	5.4e-07	1
MDTG	347	379	HWI-700370F:168:C7JUKANXX:5:1201:2930:76902	multidrug	gi:694094674:ref:WP_032439274.1:|FEATURES|mdtG|multidrug|mdtG	1.0	100.0	33	69.7	1.7e-13	1
PATA	162	194	HWI-700370F:168:C7JUKANXX:5:2116:14674:33910	fluoroquinolone	NP_417544.5|FEATURES|patA|fluoroquinolone|patA	0.999994754564	100.0	33	68.2	5.1e-13	1
ACRB	535	567	HWI-700370F:168:C7JUKANXX:5:1111:19438:79875	multidrug	gi:763385966:ref:WP_044243114.1:|FEATURES|acrB|multidrug|acrB	1.0	100.0	33	69.7	1.7e-13	1
SDIA	104	136	HWI-700370F:168:C7JUKANXX:5:2208:4110:10587	unclassified	gi:1046630904:ref:WP_065696916.1:|FEATURES|sdiA|unclassified|sdiA	1.0	100.0	33	73.6	1.2e-14	1
MULTIDRUG_ABC_TRANSPORTER	414	444	HWI-700370F:168:C7JUKANXX:5:1308:18109:60434	multidrug	gi:913055317:ref:WP_050357634.1:|FEATURES|multidrug_ABC_transporter|multidrug|multidrug_ABC_transporter	1.0	64.5	31	46.6	1.6e-06	1
TRANSCRIPTIONAL_REGULATORY_PROTEIN_CPXR_CPXR	198	230	HWI-700370F:168:C7JUKANXX:5:2109:13715:89535	unclassified	CP001918.1.gene5135.p01|FEATURES|transcriptional_regulatory_protein_CpxR_cpxR|unclassified|transcriptional_regulatory_protein_CpxR_cpxR	1.0	100.0	33	74.7	5.4e-15	1
ABCA	251	283	HWI-700370F:168:C7JUKANXX:5:2215:8087:14792	multidrug	XP_753111.1|FEATURES|abcA|multidrug|abcA	0.999999536003	75.8	33	51.6	4.9e-08	1
PATA	121	153	HWI-700370F:168:C7JUKANXX:5:2111:6666:82309	fluoroquinolone	NP_417544.5|FEATURES|patA|fluoroquinolone|patA	0.999995141114	100.0	33	68.9	3.0e-13	1
PMRF	16	48	HWI-700370F:168:C7JUKANXX:5:2313:20288:81629	peptide	AAC75314.1|FEATURES|PmrF|peptide|PmrF	0.999999358205	78.8	33	58.9	3.1e-10	1
ACRF	890	922	HWI-700370F:168:C7JUKANXX:5:1315:3572:89244	multidrug	CP000647.1.gene3710.p01|FEATURES|acrF|multidrug|acrF	1.0	100.0	33	67.8	6.6e-13	1
OMPR	360	392	HWI-700370F:168:C7JUKANXX:5:2205:21046:100489	multidrug	CP000034.1.gene3672.p01|FEATURES|ompR|multidrug|ompR	0.999999196405	84.8	33	65.5	3.3e-12	1
UGD	302	334	HWI-700370F:168:C7JUKANXX:5:1105:10906:22477	peptide	AAC75089.1|FEATURES|ugd|peptide|ugd	0.999999723604	93.9	33	62.8	2.1e-11	1
ESCHERICHIA_COLI_LAMB	244	275	HWI-700370F:168:C7JUKANXX:5:2114:10553:72453	multidrug	BAB38442|FEATURES|Escherichia_coli_LamB|multidrug|Escherichia_coli_LamB	0.999991241581	71.9	32	49.7	1.9e-07	1
PBP-1A	409	441	HWI-700370F:168:C7JUKANXX:5:2305:4407:63796	beta-lactam	ZP_04464540|FEATURES|PBP-1A|beta-lactam|PBP-1A	1.0	66.7	33	49.3	2.4e-07	1
ABCA	1324	1354	HWI-700370F:168:C7JUKANXX:5:2110:7683:69905	multidrug	XP_753111.1|FEATURES|abcA|multidrug|abcA	0.999999437951	64.5	31	47.4	9.3e-07	1
TOLC	401	433	HWI-700370F:168:C7JUKANXX:5:2202:3091:11377	multidrug	gi:565892113:ref:WP_023972176.1:|FEATURES|TolC|multidrug|TolC	1.0	100.0	33	68.6	3.9e-13	1
PENA	131	163	HWI-700370F:168:C7JUKANXX:5:1116:8411:100577	beta-lactam	ZP_03164918|FEATURES|penA|beta-lactam|penA	1.0	66.7	33	52.0	3.8e-08	1
ROSA	137	169	HWI-700370F:168:C7JUKANXX:5:1313:5526:74967	fosmidomycin	ZP_04612558|FEATURES|rosA|fosmidomycin|rosA	1.0	97.0	33	66.6	1.5e-12	1
YOJI	403	435	HWI-700370F:168:C7JUKANXX:5:1209:14030:97366	peptide	NP_416715.1|FEATURES|YojI|peptide|YojI	0.999999047093	66.7	33	52.4	2.9e-08	1
OQXA	194	225	HWI-700370F:168:C7JUKANXX:5:2214:3184:15453	multidrug	YP_001693237.1|FEATURES|oqxA|multidrug|oqxA	0.999998237424	100.0	32	65.1	4.3e-12	1
PENA	24	56	HWI-700370F:168:C7JUKANXX:5:1114:10920:6333	beta-lactam	ZP_04656349|FEATURES|penA|beta-lactam|penA	1.0	75.8	33	60.1	1.4e-10	1
MDTH	366	398	HWI-700370F:168:C7JUKANXX:5:2208:12136:8974	multidrug	gi:852044738:ref:WP_048269010.1:|FEATURES|mdtH|multidrug|mdtH	1.0	100.0	33	73.6	1.2e-14	1
OMPR	165	195	HWI-700370F:168:C7JUKANXX:5:1314:19989:16490	multidrug	gi:909830386:gb:AKU13184.1:|FEATURES|ompR|multidrug|ompR	0.999998043129	80.6	31	53.1	1.7e-08	1
CPXA	105	137	HWI-700370F:168:C7JUKANXX:5:2311:14925:38934	aminoglycoside:aminocoumarin	NP_312864.1|FEATURES|cpxA|aminoglycoside:aminocoumarin|cpxA	0.999637328594	90.9	33	69.3	2.3e-13	1
UGD	245	277	HWI-700370F:168:C7JUKANXX:5:1214:3643:61729	peptide	AAC75089.1|FEATURES|ugd|peptide|ugd	0.999999873756	90.9	33	69.3	2.3e-13	1
ACRD	610	642	HWI-700370F:168:C7JUKANXX:5:2209:13510:97356	aminoglycoside	YP_490697.1|FEATURES|acrD|aminoglycoside|acrD	0.999989674709	81.8	33	63.9	9.6e-12	1
ACRB	448	480	HWI-700370F:168:C7JUKANXX:5:2313:5632:2875	multidrug	gi:446414955:ref:WP_000492810.1:|FEATURES|acrB|multidrug|acrB	1.0	93.9	33	64.3	7.3e-12	1
CARA	28	60	HWI-700370F:168:C7JUKANXX:5:1204:5168:18434	MLS	M80346.gene.p01|FEATURES|carA|MLS|carA	0.999999992732	66.7	33	46.6	1.6e-06	1
KLEBSIELLA_PNEUMONIAE_OMPK36	224	254	HWI-700370F:168:C7JUKANXX:5:1215:12918:56561	beta-lactam	YP_005228001.1|FEATURES|Klebsiella_pneumoniae_OmpK36|beta-lactam|Klebsiella_pneumoniae_OmpK36	0.999999838198	80.6	31	51.2	6.4e-08	1
MULTIDRUG_ABC_TRANSPORTER	451	483	HWI-700370F:168:C7JUKANXX:5:2113:7416:76205	multidrug	gi:686364868:ref:WP_031893738.1:|FEATURES|multidrug_ABC_transporter|multidrug|multidrug_ABC_transporter	1.0	69.7	33	48.9	3.2e-07	1
ACRF	673	705	HWI-700370F:168:C7JUKANXX:5:1101:20176:17998	multidrug	CP000647.1.gene3710.p01|FEATURES|acrF|multidrug|acrF	1.0	100.0	33	69.7	1.7e-13	1
MEXX	238	270	HWI-700370F:168:C7JUKANXX:5:2114:3535:7083	multidrug	gi:490311564:ref:WP_004206259.1:|FEATURES|mexX|multidrug|mexX	1.0	100.0	33	67.0	1.1e-12	1
PATA	388	420	HWI-700370F:168:C7JUKANXX:5:1106:11893:76822	fluoroquinolone	NP_417544.5|FEATURES|patA|fluoroquinolone|patA	0.999993441555	97.0	33	66.2	1.9e-12	1
OMPR	51	83	HWI-700370F:168:C7JUKANXX:5:2211:11967:68356	multidrug	CP000034.1.gene3672.p01|FEATURES|ompR|multidrug|ompR	0.999999303607	100.0	33	68.9	3.0e-13	1
MDTG	313	345	HWI-700370F:168:C7JUKANXX:5:2303:2392:20284	multidrug	gi:545299743:ref:WP_021579610.1:|FEATURES|mdtG|multidrug|mdtG	1.0	72.7	33	47.4	9.3e-07	1
CPXA	231	263	HWI-700370F:168:C7JUKANXX:5:1305:3472:25186	aminoglycoside:aminocoumarin	NP_312864.1|FEATURES|cpxA|aminoglycoside:aminocoumarin|cpxA	0.999372307548	100.0	33	65.5	3.3e-12	1
MDFA	90	122	HWI-700370F:168:C7JUKANXX:5:1113:3670:35329	multidrug	gi:410113988:emb:CCM84499.1:|FEATURES|mdfA|multidrug|mdfA	1.0	100.0	33	69.3	2.3e-13	1
ABCA	891	923	HWI-700370F:168:C7JUKANXX:5:1208:19509:12578	multidrug	XP_753111.1|FEATURES|abcA|multidrug|abcA	0.999999427171	72.7	33	47.0	1.2e-06	1
MDTM	297	329	HWI-700370F:168:C7JUKANXX:5:2212:18053:43165	multidrug	gi:693117414:ref:WP_032267527.1:|FEATURES|mdtM|multidrug|mdtM	1.0	84.8	33	67.4	8.6e-13	1
OQXB	360	391	HWI-700370F:168:C7JUKANXX:5:1306:19166:66512	multidrug	YP_001693238|FEATURES|oqxB|multidrug|oqxB	1.0	62.5	32	52.0	3.8e-08	1
TRANSCRIPTIONAL_REGULATORY_PROTEIN_CPXR_CPXR	68	100	HWI-700370F:168:C7JUKANXX:5:1113:10923:78058	unclassified	CP001918.1.gene5135.p01|FEATURES|transcriptional_regulatory_protein_CpxR_cpxR|unclassified|transcriptional_regulatory_protein_CpxR_cpxR	0.999999999489	100.0	33	69.3	2.3e-13	1
ABCA	830	862	HWI-700370F:168:C7JUKANXX:5:2102:21132:82126	multidrug	XP_753111.1|FEATURES|abcA|multidrug|abcA	0.999999651252	84.8	33	59.3	2.4e-10	1
PENA	257	289	HWI-700370F:168:C7JUKANXX:5:1112:8093:12270	beta-lactam	ZP_04656349|FEATURES|penA|beta-lactam|penA	1.0	69.7	33	50.4	1.1e-07	1
SERRATIA_MARCESCENS_OMP1	116	148	HWI-700370F:168:C7JUKANXX:5:1310:21108:27797	multidrug	AIA49384.1|FEATURES|Serratia_marcescens_Omp1|multidrug|Serratia_marcescens_Omp1	0.953690334352	81.8	33	66.2	1.9e-12	1
BACTERIAL_REGULATORY_PROTEIN_LUXR	43	74	HWI-700370F:168:C7JUKANXX:5:2315:5241:27540	unclassified	CP000647.1.gene3517.p01|FEATURES|bacterial_regulatory_protein_LuxR|unclassified|bacterial_regulatory_protein_LuxR	0.999999996325	90.6	32	61.6	4.7e-11	1
ARLS	386	418	HWI-700370F:168:C7JUKANXX:5:1314:9655:80537	multidrug	YP_499945.1|FEATURES|arlS|multidrug|arlS	0.999998115918	66.7	33	48.9	3.2e-07	1
EPTA	312	344	HWI-700370F:168:C7JUKANXX:5:1306:18113:77939	peptide	BAE78116.1|FEATURES|eptA|peptide|eptA	0.999999922911	90.9	33	70.1	1.3e-13	1
EPTA	260	292	HWI-700370F:168:C7JUKANXX:5:2203:8875:91801	peptide	BAE78116.1|FEATURES|eptA|peptide|eptA	0.999999936716	84.8	33	63.5	1.2e-11	1
ACRB	313	345	HWI-700370F:168:C7JUKANXX:5:1115:16658:87023	multidrug	gi:763385966:ref:WP_044243114.1:|FEATURES|acrB|multidrug|acrB	1.0	97.0	33	67.8	6.6e-13	1
TETA	444	475	HWI-700370F:168:C7JUKANXX:5:2112:4056:32492	tetracycline	gi:736993687:ref:WP_034989673.1:|FEATURES|tetA|tetracycline|tetA	0.999999999997	65.6	32	47.8	7.1e-07	1
ARNA	493	524	HWI-700370F:168:C7JUKANXX:5:1304:1585:42519	polymyxin	gi:391316952:gb:EIQ74337.1:|FEATURES|arnA|polymyxin|arnA	0.925719521733	100.0	32	67.0	1.1e-12	1
OQXB	780	812	HWI-700370F:168:C7JUKANXX:5:2110:13857:11390	multidrug	YP_001693238|FEATURES|oqxB|multidrug|oqxB	0.999999369545	100.0	33	69.7	1.7e-13	1
MACB	376	408	HWI-700370F:168:C7JUKANXX:5:1116:11252:100506	MLS	gi:1046630742:ref:WP_065696754.1:|FEATURES|macB|MLS|macB	1.0	100.0	33	68.6	3.9e-13	1
MDTK	123	155	HWI-700370F:168:C7JUKANXX:5:1211:19745:92601	fluoroquinolone	AML99881.1|FEATURES|MdtK|fluoroquinolone|MdtK	0.999980109345	78.8	33	52.8	2.2e-08	1
BCRA	20	52	HWI-700370F:168:C7JUKANXX:5:2116:12465:33752	bacitracin	gi:500194536:ref:WP_011867743.1:|FEATURES|bcrA|bacitracin|bcrA	0.999999999996	63.6	33	46.6	1.6e-06	1
ACRB	341	373	HWI-700370F:168:C7JUKANXX:5:1206:16916:87391	multidrug	gi:447055218:ref:WP_001132474.1:|FEATURES|acrB|multidrug|acrB	1.0	100.0	33	65.1	4.3e-12	1
OMPF	381	413	HWI-700370F:168:C7JUKANXX:5:1311:4435:18615	multidrug	gi:504720116:ref:WP_014907218.1:|FEATURES|ompF|multidrug|ompF	0.999999828324	97.0	33	65.9	2.5e-12	1
PATA	265	295	HWI-700370F:168:C7JUKANXX:5:2209:1441:42816	fluoroquinolone	NP_417544.5|FEATURES|patA|fluoroquinolone|patA	0.999920809236	61.3	31	46.6	1.6e-06	1
BACA	57	89	HWI-700370F:168:C7JUKANXX:5:1112:5740:78795	bacitracin	YP_002236533|FEATURES|bacA|bacitracin|bacA	1.0	100.0	33	73.6	1.2e-14	1
ACRF	165	197	HWI-700370F:168:C7JUKANXX:5:2207:17747:40206	multidrug	CP000647.1.gene3710.p01|FEATURES|acrF|multidrug|acrF	1.0	97.0	33	72.0	3.5e-14	1
KASUGAMYCIN_RESISTANCE_PROTEIN_KSGA	86	118	HWI-700370F:168:C7JUKANXX:5:1201:2941:3374	aminoglycoside	YP_002240485|FEATURES|kasugamycin_resistance_protein_ksgA|aminoglycoside|kasugamycin_resistance_protein_ksgA	1.0	100.0	33	71.6	4.6e-14	1
OQXB	735	767	HWI-700370F:168:C7JUKANXX:5:1208:13587:85550	multidrug	YP_001693238|FEATURES|oqxB|multidrug|oqxB	1.0	100.0	33	69.3	2.3e-13	1
ACRB	919	950	HWI-700370F:168:C7JUKANXX:5:2111:18428:87101	multidrug	ZP_04631836|FEATURES|acrB|multidrug|acrB	1.0	96.9	32	62.8	2.1e-11	1
YOJI	395	425	HWI-700370F:168:C7JUKANXX:5:1212:4448:66975	peptide	NP_416715.1|FEATURES|YojI|peptide|YojI	0.999999305195	80.6	31	57.0	1.2e-09	1
ARNA	570	601	HWI-700370F:168:C7JUKANXX:5:1208:14035:65329	polymyxin	gi:391316952:gb:EIQ74337.1:|FEATURES|arnA|polymyxin|arnA	0.927157638163	90.6	32	64.3	7.3e-12	1
PENA	425	457	HWI-700370F:168:C7JUKANXX:5:2107:21215:6539	beta-lactam	ZP_04656349|FEATURES|penA|beta-lactam|penA	1.0	69.7	33	56.6	1.5e-09	1
ACRB	778	810	HWI-700370F:168:C7JUKANXX:5:1212:18329:22985	multidrug	gi:491078681:ref:WP_004940301.1:|FEATURES|acrB|multidrug|acrB	1.0	100.0	33	75.9	2.4e-15	1
MDTP	349	380	HWI-700370F:168:C7JUKANXX:5:1205:9700:48634	multidrug	gi:693058885:ref:WP_032226462.1:|FEATURES|mdtP|multidrug|mdtP	1.0	65.6	32	47.8	7.1e-07	1
CPXA	188	220	HWI-700370F:168:C7JUKANXX:5:2212:7828:36522	aminoglycoside:aminocoumarin	NP_312864.1|FEATURES|cpxA|aminoglycoside:aminocoumarin|cpxA	0.999612698866	100.0	33	69.7	1.7e-13	1
CPXA	180	212	HWI-700370F:168:C7JUKANXX:5:2302:4698:59573	aminoglycoside:aminocoumarin	NP_312864.1|FEATURES|cpxA|aminoglycoside:aminocoumarin|cpxA	0.999707574581	100.0	33	71.6	4.6e-14	1
BACTERIAL_REGULATORY_PROTEIN_LUXR	139	170	HWI-700370F:168:C7JUKANXX:5:2116:13698:70104	unclassified	CP000647.1.gene3517.p01|FEATURES|bacterial_regulatory_protein_LuxR|unclassified|bacterial_regulatory_protein_LuxR	0.999998986034	96.9	32	65.9	2.5e-12	1
MSBA	135	166	HWI-700370F:168:C7JUKANXX:5:2306:12914:32494	nitroimidazole	NP_415434.1|FEATURES|msbA|nitroimidazole|msbA	0.999791518605	93.8	32	62.4	2.8e-11	1
MDTM	124	156	HWI-700370F:168:C7JUKANXX:5:2108:13130:35425	multidrug	gi:693158997:ref:WP_032294834.1:|FEATURES|mdtM|multidrug|mdtM	1.0	60.6	33	46.6	1.6e-06	1
ABCA	805	837	HWI-700370F:168:C7JUKANXX:5:1205:10089:96821	multidrug	XP_753111.1|FEATURES|abcA|multidrug|abcA	0.999999597615	72.7	33	55.1	4.4e-09	1
MDTP	153	184	HWI-700370F:168:C7JUKANXX:5:2216:15912:24570	multidrug	YP_002331861|FEATURES|mdtP|multidrug|mdtP	1.0	65.6	32	45.1	4.6e-06	1
MDTK	62	93	HWI-700370F:168:C7JUKANXX:5:1112:16014:24199	multidrug	gi:852156983:ref:WP_048297648.1:|FEATURES|mdtK|multidrug|mdtK	1.0	100.0	32	68.6	3.9e-13	1
PMRF	94	126	HWI-700370F:168:C7JUKANXX:5:1311:3988:80317	peptide	AAC75314.1|FEATURES|PmrF|peptide|PmrF	0.999999707322	97.0	33	67.4	8.6e-13	1
ACRF	587	619	HWI-700370F:168:C7JUKANXX:5:1308:9727:38053	multidrug	CP000647.1.gene3710.p01|FEATURES|acrF|multidrug|acrF	1.0	97.0	33	69.7	1.7e-13	1
MACB	438	470	HWI-700370F:168:C7JUKANXX:5:2213:10747:36128	MLS	gi:1046630742:ref:WP_065696754.1:|FEATURES|macB|MLS|macB	1.0	100.0	33	71.2	6.0e-14	1
PENA	257	289	HWI-700370F:168:C7JUKANXX:5:2211:4348:100283	beta-lactam	ZP_04656349|FEATURES|penA|beta-lactam|penA	1.0	69.7	33	50.4	1.1e-07	1
ROSA	102	134	HWI-700370F:168:C7JUKANXX:5:1209:6316:19713	fosmidomycin	YP_001477378|FEATURES|rosA|fosmidomycin|rosA	1.0	78.8	33	53.5	1.3e-08	1
KLEBSIELLA_PNEUMONIAE_OMPK37	178	210	HWI-700370F:168:C7JUKANXX:5:1211:14727:33122	beta-lactam	CAA09666.1|FEATURES|Klebsiella_pneumoniae_OmpK37|beta-lactam|Klebsiella_pneumoniae_OmpK37	0.999999997466	100.0	33	70.9	7.8e-14	1
SERRATIA_MARCESCENS_OMP1	53	84	HWI-700370F:168:C7JUKANXX:5:1310:18213:32586	multidrug	AIA49384.1|FEATURES|Serratia_marcescens_Omp1|multidrug|Serratia_marcescens_Omp1	0.999282897256	78.1	32	61.6	4.7e-11	1
ACRD	679	711	HWI-700370F:168:C7JUKANXX:5:1106:3991:17618	aminoglycoside	YP_490697.1|FEATURES|acrD|aminoglycoside|acrD	0.99998572444	78.8	33	55.1	4.4e-09	1
BICYCLOMYCIN-MULTIDRUG_EFFLUX_PROTEIN_BCR	196	228	HWI-700370F:168:C7JUKANXX:5:1206:21110:34880	multidrug	BAH64410|FEATURES|bicyclomycin-multidrug_efflux_protein_bcr|multidrug|bicyclomycin-multidrug_efflux_protein_bcr	1.0	100.0	33	70.9	7.8e-14	1
OQXB	278	310	HWI-700370F:168:C7JUKANXX:5:2103:12533:23889	multidrug	YP_001693238|FEATURES|oqxB|multidrug|oqxB	1.0	100.0	33	67.4	8.6e-13	1
MGRB	17	47	HWI-700370F:168:C7JUKANXX:5:1314:21131:69208	multidrug	NP_416340.1|FEATURES|mgrB|multidrug|mgrB	0.999995465653	80.6	31	62.4	2.8e-11	1
MDTK	44	76	HWI-700370F:168:C7JUKANXX:5:1216:17791:86429	fluoroquinolone	AML99881.1|FEATURES|MdtK|fluoroquinolone|MdtK	0.9999972804	100.0	33	68.6	3.9e-13	1
OKP-B	26	58	HWI-700370F:168:C7JUKANXX:5:1203:6744:2149	beta-lactam	AAZ79402|FEATURES|OKP-B|beta-lactam|OKP-B	1.0	100.0	33	66.6	1.5e-12	1
DFRA3	32	62	HWI-700370F:168:C7JUKANXX:5:2109:2572:4854	diaminopyrimidine	AAA25550.1|FEATURES|dfrA3|diaminopyrimidine|dfrA3	0.99987360001	77.4	31	52.4	2.9e-08	1
ABCA	251	282	HWI-700370F:168:C7JUKANXX:5:1307:10319:40009	multidrug	XP_753111.1|FEATURES|abcA|multidrug|abcA	0.999999634389	90.6	32	57.8	6.9e-10	1
ACRB	342	374	HWI-700370F:168:C7JUKANXX:5:1101:9751:17319	multidrug	gi:485731880:ref:WP_001359514.1:|FEATURES|acrB|multidrug|acrB	1.0	93.9	33	63.2	1.6e-11	1
RPOB2	466	498	HWI-700370F:168:C7JUKANXX:5:2106:5375:60626	multidrug	BAD59497.1|FEATURES|rpoB2|multidrug|rpoB2	0.999999411538	75.8	33	60.5	1.1e-10	1
ABCA	264	295	HWI-700370F:168:C7JUKANXX:5:1211:6591:98160	multidrug	XP_753111.1|FEATURES|abcA|multidrug|abcA	0.999999392466	62.5	32	45.8	2.7e-06	1
MARA	70	102	HWI-700370F:168:C7JUKANXX:5:2209:7238:38740	multidrug	YP_489794.1|FEATURES|marA|multidrug|marA	0.999997135729	97.0	33	69.3	2.3e-13	1
ACRB	928	960	HWI-700370F:168:C7JUKANXX:5:2114:8048:20616	multidrug	CP001918.1.gene1257.p01|FEATURES|acrB|multidrug|acrB	1.0	100.0	33	64.7	5.6e-12	1
EVGS	979	1011	HWI-700370F:168:C7JUKANXX:5:2111:20279:47791	multidrug	AAC75429.1|FEATURES|evgS|multidrug|evgS	0.999999475774	60.6	33	46.2	2.1e-06	1
EVGS	951	983	HWI-700370F:168:C7JUKANXX:5:1112:15889:22706	multidrug	AAC75429.1|FEATURES|evgS|multidrug|evgS	0.999999627475	78.8	33	50.8	8.4e-08	1
EMRB-QACA_FAMILY_MAJOR_FACILITATOR_TRANSPORTER	64	95	HWI-700370F:168:C7JUKANXX:5:2106:15420:82947	multidrug	NC_002951.3238155.p01|FEATURES|EmrB-QacA_family_major_facilitator_transporter|multidrug|EmrB-QacA_family_major_facilitator_transporter	0.999999243048	75.0	32	52.4	2.9e-08	1
EPTA	87	118	HWI-700370F:168:C7JUKANXX:5:1205:8954:12656	peptide	BAE78116.1|FEATURES|eptA|peptide|eptA	0.99999952129	78.1	32	55.5	3.4e-09	1
OMPR	19	51	HWI-700370F:168:C7JUKANXX:5:1302:17119:59423	multidrug	CP000034.1.gene3672.p01|FEATURES|ompR|multidrug|ompR	0.99999907877	97.0	33	62.4	2.8e-11	1
EVGS	968	998	HWI-700370F:168:C7JUKANXX:5:2212:11387:18807	multidrug	AAC75429.1|FEATURES|evgS|multidrug|evgS	0.999999535805	71.0	31	47.8	7.1e-07	1
OMPR	330	361	HWI-700370F:168:C7JUKANXX:5:2303:3589:29308	multidrug	CP000034.1.gene3672.p01|FEATURES|ompR|multidrug|ompR	0.999999196405	93.8	32	65.5	3.3e-12	1
MACA	251	283	HWI-700370F:168:C7JUKANXX:5:1208:18647:30053	MLS	gi:749533846:ref:WP_040169856.1:|FEATURES|macA|MLS|macA	1.0	100.0	33	72.8	2.1e-14	1
TOLC	53	85	HWI-700370F:168:C7JUKANXX:5:1105:1901:25233	multidrug	gi:641638394:emb:CDQ55087.1:|FEATURES|TolC|multidrug|TolC	0.999998237251	93.9	33	72.8	2.1e-14	1
EMRD	233	265	HWI-700370F:168:C7JUKANXX:5:2209:4043:62560	multidrug	CP000647.1.gene4115.p01|FEATURES|emrD|multidrug|emrD	1.0	100.0	33	73.9	9.2e-15	1
ROSA	45	77	HWI-700370F:168:C7JUKANXX:5:1302:9478:65197	fosmidomycin	YP_001477378|FEATURES|rosA|fosmidomycin|rosA	1.0	78.8	33	57.4	9.0e-10	1
ACRD	322	354	HWI-700370F:168:C7JUKANXX:5:1308:14837:88007	aminoglycoside	YP_490697.1|FEATURES|acrD|aminoglycoside|acrD	0.999989225022	93.9	33	59.7	1.8e-10	1
OQXB	832	864	HWI-700370F:168:C7JUKANXX:5:2301:8981:81179	multidrug	YP_001693238|FEATURES|oqxB|multidrug|oqxB	0.999998874005	81.8	33	55.8	2.6e-09	1
PENA	236	268	HWI-700370F:168:C7JUKANXX:5:1102:10761:44499	beta-lactam	ZP_04656349|FEATURES|penA|beta-lactam|penA	1.0	78.8	33	59.7	1.8e-10	1
OMPR	70	102	HWI-700370F:168:C7JUKANXX:5:2104:14633:21479	multidrug	CP000034.1.gene3672.p01|FEATURES|ompR|multidrug|ompR	0.999999283079	97.0	33	68.2	5.1e-13	1
ACRB	411	443	HWI-700370F:168:C7JUKANXX:5:2308:15434:26754	multidrug	gi:446414955:ref:WP_000492810.1:|FEATURES|acrB|multidrug|acrB	1.0	100.0	33	65.5	3.3e-12	1
ACRF	495	527	HWI-700370F:168:C7JUKANXX:5:2206:15586:53288	multidrug	CP000647.1.gene3710.p01|FEATURES|acrF|multidrug|acrF	1.0	90.9	33	72.0	3.5e-14	1
ACRB	365	395	HWI-700370F:168:C7JUKANXX:5:1108:12359:68193	multidrug	gi:447055218:ref:WP_001132474.1:|FEATURES|acrB|multidrug|acrB	1.0	100.0	31	61.6	4.7e-11	1
ADER	98	130	HWI-700370F:168:C7JUKANXX:5:2114:11870:21292	multidrug	ADM92605.1|FEATURES|adeR|multidrug|adeR	0.99999999972	69.7	33	52.0	3.8e-08	1
TOLC	67	99	HWI-700370F:168:C7JUKANXX:5:1102:7901:33463	multidrug	gi:641638394:emb:CDQ55087.1:|FEATURES|TolC|multidrug|TolC	0.999999745789	100.0	33	75.5	3.2e-15	1
EMRB	465	497	HWI-700370F:168:C7JUKANXX:5:2213:10904:21974	multidrug	gi:852126944:ref:WP_048291088.1:|FEATURES|emrB|multidrug|emrB	0.999994861432	100.0	33	68.2	5.1e-13	1
UGD	305	337	HWI-700370F:168:C7JUKANXX:5:2103:12965:24368	peptide	AAC75089.1|FEATURES|ugd|peptide|ugd	0.999999810967	93.9	33	63.9	9.6e-12	1
MSBA	78	110	HWI-700370F:168:C7JUKANXX:5:2212:14542:91973	nitroimidazole	NP_415434.1|FEATURES|msbA|nitroimidazole|msbA	0.999889043654	93.9	33	68.2	5.1e-13	1
ACRA	38	70	HWI-700370F:168:C7JUKANXX:5:2214:14280:23554	multidrug	NC_002695.1.912781.p01|FEATURES|acrA|multidrug|acrA	0.99999877596	84.8	33	57.4	9.0e-10	1
KLEBSIELLA_PNEUMONIAE_OMPK36	217	250	HWI-700370F:168:C7JUKANXX:5:1204:10201:79748	beta-lactam	YP_005228001.1|FEATURES|Klebsiella_pneumoniae_OmpK36|beta-lactam|Klebsiella_pneumoniae_OmpK36	0.999999995504	79.4	34	55.5	3.4e-09	1
BAES	20	51	HWI-700370F:168:C7JUKANXX:5:1204:21104:91378	multidrug	BAA15934.1|FEATURES|baeS|multidrug|baeS	0.999999110688	96.9	32	67.4	8.6e-13	1
PENA	268	300	HWI-700370F:168:C7JUKANXX:5:2207:21041:26631	beta-lactam	ZP_04656349|FEATURES|penA|beta-lactam|penA	1.0	81.8	33	58.9	3.1e-10	1
MDTD	282	314	HWI-700370F:168:C7JUKANXX:5:1103:4374:87056	multidrug	NC_002695.1.916587.p01|FEATURES|mdtD|multidrug|mdtD	0.999999999963	100.0	33	70.9	7.8e-14	1
OMPF	124	156	HWI-700370F:168:C7JUKANXX:5:1205:6252:81102	multidrug	gi:496081365:ref:WP_008805872.1:|FEATURES|ompF|multidrug|ompF	0.95770369679	100.0	33	77.0	1.1e-15	1
ACRF	634	666	HWI-700370F:168:C7JUKANXX:5:1205:9481:64226	multidrug	CP000647.1.gene3710.p01|FEATURES|acrF|multidrug|acrF	0.999999527442	97.0	33	65.1	4.3e-12	1
TOLC	69	101	HWI-700370F:168:C7JUKANXX:5:2108:5069:25211	multidrug	gi:516511311:ref:WP_017899749.1:|FEATURES|TolC|multidrug|TolC	1.0	100.0	33	70.5	1.0e-13	1
ACRA	46	78	HWI-700370F:168:C7JUKANXX:5:1102:3000:6715	multidrug	gi:573042590:emb:CDI16885.1:|FEATURES|acrA|multidrug|acrA	1.0	100.0	33	70.1	1.3e-13	1
ACRB	140	172	HWI-700370F:168:C7JUKANXX:5:2116:20502:71073	multidrug	gi:763385966:ref:WP_044243114.1:|FEATURES|acrB|multidrug|acrB	0.999999992576	100.0	33	69.3	2.3e-13	1
ABCA	826	858	HWI-700370F:168:C7JUKANXX:5:2312:14665:99745	multidrug	XP_753111.1|FEATURES|abcA|multidrug|abcA	0.999999536003	78.8	33	51.6	4.9e-08	1
QACB	155	185	HWI-700370F:168:C7JUKANXX:5:1311:19602:25380	multidrug	gi:488380213:ref:WP_002449598.1:|FEATURES|qacB|multidrug|qacB	0.94355981821	64.5	31	50.8	8.4e-08	1
PENA	348	380	HWI-700370F:168:C7JUKANXX:5:1314:4250:39058	beta-lactam	ZP_04656349|FEATURES|penA|beta-lactam|penA	1.0	90.9	33	70.5	1.0e-13	1
EMRB	321	353	HWI-700370F:168:C7JUKANXX:5:2210:5850:64908	multidrug	gi:924625749:ref:WP_053529696.1:|FEATURES|emrB|multidrug|emrB	0.999939211094	100.0	33	75.5	3.2e-15	1
ACRB	697	728	HWI-700370F:168:C7JUKANXX:5:2314:16796:87103	multidrug	gi:485731880:ref:WP_001359514.1:|FEATURES|acrB|multidrug|acrB	0.999999990208	81.2	32	53.5	1.3e-08	1
OMPF	7	39	HWI-700370F:168:C7JUKANXX:5:2308:8251:49121	multidrug	gi:504720116:ref:WP_014907218.1:|FEATURES|ompF|multidrug|ompF	0.999999999312	97.0	33	64.3	7.3e-12	1
TOLC	428	460	HWI-700370F:168:C7JUKANXX:5:2310:11142:53997	multidrug	gi:516511311:ref:WP_017899749.1:|FEATURES|TolC|multidrug|TolC	1.0	100.0	33	68.9	3.0e-13	1
TAEA	160	190	HWI-700370F:168:C7JUKANXX:5:1202:10215:76191	pleuromutilin	APB03219.1|FEATURES|TaeA|pleuromutilin|TaeA	0.999817574958	71.0	31	45.1	4.6e-06	1
ACRB	328	360	HWI-700370F:168:C7JUKANXX:5:1311:7029:24857	multidrug	gi:485731880:ref:WP_001359514.1:|FEATURES|acrB|multidrug|acrB	1.0	100.0	33	65.9	2.5e-12	1
MDTM	299	331	HWI-700370F:168:C7JUKANXX:5:2302:14474:84263	multidrug	YP_002640141|FEATURES|mdtM|multidrug|mdtM	1.0	84.8	33	68.6	3.9e-13	1
ACRF	634	665	HWI-700370F:168:C7JUKANXX:5:1110:7301:13521	multidrug	CP000647.1.gene3710.p01|FEATURES|acrF|multidrug|acrF	0.99999948546	96.9	32	63.2	1.6e-11	1
EMRB	129	161	HWI-700370F:168:C7JUKANXX:5:2309:3098:75031	multidrug	gi:852126944:ref:WP_048291088.1:|FEATURES|emrB|multidrug|emrB	0.999890383221	100.0	33	71.6	4.6e-14	1
BAES	409	441	HWI-700370F:168:C7JUKANXX:5:2312:9231:29117	multidrug	BAA15934.1|FEATURES|baeS|multidrug|baeS	0.999999922983	84.8	33	60.8	8.1e-11	1
OKP-B	88	120	HWI-700370F:168:C7JUKANXX:5:1108:12285:99836	beta-lactam	AM051159.1.gene1.p01|FEATURES|OKP-B|beta-lactam|OKP-B	1.0	100.0	33	72.4	2.7e-14	1
MDTK	352	383	HWI-700370F:168:C7JUKANXX:5:2210:1760:97877	fluoroquinolone	AML99881.1|FEATURES|MdtK|fluoroquinolone|MdtK	0.999990516506	81.2	32	58.5	4.0e-10	1
TOLC	39	70	HWI-700370F:168:C7JUKANXX:5:1312:9489:4259	multidrug	gi:516511311:ref:WP_017899749.1:|FEATURES|TolC|multidrug|TolC	1.0	100.0	32	65.9	2.5e-12	1
EFRB	313	344	HWI-700370F:168:C7JUKANXX:5:2316:17917:58479	multidrug	CDO61516.1|FEATURES|efrB|multidrug|efrB	1.0	62.5	32	47.4	9.3e-07	1
ABCA	997	1029	HWI-700370F:168:C7JUKANXX:5:1202:20098:60670	multidrug	XP_753111.1|FEATURES|abcA|multidrug|abcA	0.999999357614	87.9	33	65.5	3.3e-12	1
NORB	310	342	HWI-700370F:168:C7JUKANXX:5:2203:20683:91488	fluoroquinolone	gi:738114161:ref:WP_036072414.1:|FEATURES|norB|fluoroquinolone|norB	1.0	69.7	33	50.1	1.4e-07	1
MDSB	160	191	HWI-700370F:168:C7JUKANXX:5:2302:18039:67138	multidrug	NP_459346.1|FEATURES|mdsB|multidrug|mdsB	0.999998861028	62.5	32	46.2	2.1e-06	1
EMRA	30	62	HWI-700370F:168:C7JUKANXX:5:1305:19053:75245	multidrug	gi:895872851:ref:WP_048980086.1:|FEATURES|emrA|multidrug|emrA	0.988304419431	100.0	33	71.6	4.6e-14	1
PATA	268	300	HWI-700370F:168:C7JUKANXX:5:2110:18654:82479	fluoroquinolone	NP_417544.5|FEATURES|patA|fluoroquinolone|patA	0.999911232786	63.6	33	45.8	2.7e-06	1
PENA	542	574	HWI-700370F:168:C7JUKANXX:5:1116:8187:11121	beta-lactam	ZP_04656349|FEATURES|penA|beta-lactam|penA	1.0	66.7	33	45.8	2.7e-06	1
OMPF	140	172	HWI-700370F:168:C7JUKANXX:5:2207:18329:4775	multidrug	gi:504720116:ref:WP_014907218.1:|FEATURES|ompF|multidrug|ompF	0.999999851621	100.0	33	68.2	5.1e-13	1
ACRD	596	626	HWI-700370F:168:C7JUKANXX:5:1107:13048:2834	aminoglycoside	YP_490697.1|FEATURES|acrD|aminoglycoside|acrD	0.999984975075	77.4	31	55.1	4.4e-09	1
ACRB	812	843	HWI-700370F:168:C7JUKANXX:5:1108:6166:20105	multidrug	gi:485731880:ref:WP_001359514.1:|FEATURES|acrB|multidrug|acrB	0.999999991213	84.4	32	56.2	2.0e-09	1
MDTP	295	326	HWI-700370F:168:C7JUKANXX:5:2207:2259:47505	multidrug	gi:486202913:ref:WP_001550439.1:|FEATURES|mdtP|multidrug|mdtP	1.0	71.9	32	55.8	2.6e-09	1
RIFAMPIN_MONOOXYGENASE	299	331	HWI-700370F:168:C7JUKANXX:5:2309:16590:10695	rifamycin	gi:769934495:ref:WP_045068423.1:|FEATURES|rifampin_monooxygenase|rifamycin|rifampin_monooxygenase	0.99997584628	60.6	33	44.7	6.0e-06	1
CPXA	62	94	HWI-700370F:168:C7JUKANXX:5:1302:18452:80093	aminoglycoside:aminocoumarin	NP_312864.1|FEATURES|cpxA|aminoglycoside:aminocoumarin|cpxA	0.999772003211	97.0	33	74.3	7.1e-15	1
ACRF	954	986	HWI-700370F:168:C7JUKANXX:5:1213:5349:48863	multidrug	CP000647.1.gene3710.p01|FEATURES|acrF|multidrug|acrF	1.0	100.0	33	65.5	3.3e-12	1
OMPF	293	324	HWI-700370F:168:C7JUKANXX:5:2102:5058:75102	multidrug	gi:504720116:ref:WP_014907218.1:|FEATURES|ompF|multidrug|ompF	0.99999978027	96.9	32	64.3	7.3e-12	1
MSBA	302	334	HWI-700370F:168:C7JUKANXX:5:1101:5686:98318	nitroimidazole	NP_415434.1|FEATURES|msbA|nitroimidazole|msbA	0.999740282343	93.9	33	65.1	4.3e-12	1
OMPF	244	276	HWI-700370F:168:C7JUKANXX:5:1304:19626:64203	multidrug	gi:504720116:ref:WP_014907218.1:|FEATURES|ompF|multidrug|ompF	0.999999804321	87.9	33	63.2	1.6e-11	1
NORB	126	158	HWI-700370F:168:C7JUKANXX:5:1307:5824:57024	fluoroquinolone	gi:494742298:ref:WP_007477706.1:|FEATURES|norB|fluoroquinolone|norB	1.0	69.7	33	58.5	4.0e-10	1
BICYCLOMYCIN-MULTIDRUG_EFFLUX_PROTEIN_BCR	293	325	HWI-700370F:168:C7JUKANXX:5:2101:19571:69833	multidrug	YP_002237398|FEATURES|bicyclomycin-multidrug_efflux_protein_bcr|multidrug|bicyclomycin-multidrug_efflux_protein_bcr	1.0	100.0	33	70.1	1.3e-13	1
ACRB	482	514	HWI-700370F:168:C7JUKANXX:5:2202:3581:40355	multidrug	gi:446414955:ref:WP_000492810.1:|FEATURES|acrB|multidrug|acrB	0.999999993794	81.8	33	59.3	2.4e-10	1
TETD	31	62	HWI-700370F:168:C7JUKANXX:5:1209:11557:87435	tetracycline	gi:135617:sp:P28816.1:TETD_ECOLX|FEATURES|tetD|tetracycline|tetD	0.999999995172	65.6	32	53.1	1.7e-08	1
BAER	153	184	HWI-700370F:168:C7JUKANXX:5:1101:5134:8917	multidrug	YP_490321.1|FEATURES|baeR|multidrug|baeR	0.999992359797	65.6	32	44.7	6.0e-06	1
MULTIDRUG_ABC_TRANSPORTER	447	479	HWI-700370F:168:C7JUKANXX:5:2209:8295:45401	multidrug	gi:686117736:ref:WP_031766634.1:|FEATURES|multidrug_ABC_transporter|multidrug|multidrug_ABC_transporter	1.0	66.7	33	49.7	1.9e-07	1
FOSA6	2	34	HWI-700370F:168:C7JUKANXX:5:1110:14565:55618	fosfomycin	AMQ12811.1|FEATURES|FosA6|fosfomycin|FosA6	1.0	100.0	33	69.3	2.3e-13	1
ROSB	250	282	HWI-700370F:168:C7JUKANXX:5:1201:1428:93409	fosmidomycin	gi:896190680:ref:WP_049199932.1:|FEATURES|rosB|fosmidomycin|rosB	1.0	100.0	33	68.9	3.0e-13	1
ARNA	54	86	HWI-700370F:168:C7JUKANXX:5:1310:6558:100369	polymyxin	B7LM76|FEATURES|arnA|polymyxin|arnA	0.942420048565	72.7	33	63.9	9.6e-12	1
FOSA6	21	53	HWI-700370F:168:C7JUKANXX:5:2110:18999:66746	fosfomycin	AMQ12811.1|FEATURES|FosA6|fosfomycin|FosA6	1.0	100.0	33	77.0	1.1e-15	1
OMPF	278	310	HWI-700370F:168:C7JUKANXX:5:1208:11440:62841	multidrug	gi:15131544:emb:CAC48383.1:|FEATURES|ompF|multidrug|ompF	0.999999999924	72.7	33	56.6	1.5e-09	1
TETA	444	474	HWI-700370F:168:C7JUKANXX:5:2214:7139:67789	tetracycline	gi:736993687:ref:WP_034989673.1:|FEATURES|tetA|tetracycline|tetA	0.999999953567	67.7	31	44.7	6.0e-06	1
ABCA	512	544	HWI-700370F:168:C7JUKANXX:5:1314:10902:30903	multidrug	XP_753111.1|FEATURES|abcA|multidrug|abcA	0.999999619001	78.8	33	56.6	1.5e-09	1
MDFA	328	360	HWI-700370F:168:C7JUKANXX:5:1106:9701:9867	multidrug	gi:1044109257:emb:SBZ85298.1:|FEATURES|mdfA|multidrug|mdfA	1.0	100.0	33	63.9	9.6e-12	1
ARNA	239	269	HWI-700370F:168:C7JUKANXX:5:1306:14516:70875	polymyxin	gi:446782978:ref:WP_000860234.1:|FEATURES|arnA|polymyxin|arnA	0.999995024627	71.0	31	50.4	1.1e-07	1
OPTRA	195	227	HWI-700370F:168:C7JUKANXX:5:1101:13866:32600	oxazolidinone	AKA86814|FEATURES|optrA|oxazolidinone|optrA	0.998993872572	60.6	33	46.6	1.6e-06	1
OQXB	441	473	HWI-700370F:168:C7JUKANXX:5:1309:10352:59864	multidrug	YP_001693238|FEATURES|oqxB|multidrug|oqxB	1.0	100.0	33	68.2	5.1e-13	1
ACRB	301	333	HWI-700370F:168:C7JUKANXX:5:1109:2736:63166	multidrug	CP000647.1.gene443.p01|FEATURES|acrB|multidrug|acrB	1.0	100.0	33	71.6	4.6e-14	1
ABCA	240	272	HWI-700370F:168:C7JUKANXX:5:1101:8183:5155	multidrug	XP_753111.1|FEATURES|abcA|multidrug|abcA	0.999999510643	66.7	33	50.4	1.1e-07	1
ROSB	325	357	HWI-700370F:168:C7JUKANXX:5:1214:9103:79765	fosmidomycin	gi:896190680:ref:WP_049199932.1:|FEATURES|rosB|fosmidomycin|rosB	1.0	90.9	33	60.8	8.1e-11	1
NORB	48	80	HWI-700370F:168:C7JUKANXX:5:1206:4329:99694	fluoroquinolone	gi:738114161:ref:WP_036072414.1:|FEATURES|norB|fluoroquinolone|norB	1.0	63.6	33	49.7	1.9e-07	1
MACB	141	171	HWI-700370F:168:C7JUKANXX:5:1309:2367:96290	MLS	gi:895865878:ref:WP_048974758.1:|FEATURES|macB|MLS|macB	1.0	71.0	31	47.4	9.3e-07	1
PENA	548	580	HWI-700370F:168:C7JUKANXX:5:1313:8671:49805	beta-lactam	ZP_04656349|FEATURES|penA|beta-lactam|penA	1.0	63.6	33	45.1	4.6e-06	1
BACA	221	253	HWI-700370F:168:C7JUKANXX:5:1215:4465:48141	bacitracin	YP_002236533|FEATURES|bacA|bacitracin|bacA	1.0	100.0	33	65.1	4.3e-12	1
BACTERIAL_REGULATORY_PROTEIN_LUXR	137	169	HWI-700370F:168:C7JUKANXX:5:1210:21021:27823	unclassified	CP000647.1.gene3517.p01|FEATURES|bacterial_regulatory_protein_LuxR|unclassified|bacterial_regulatory_protein_LuxR	0.999999099347	97.0	33	68.6	3.9e-13	1
PBP-1A	437	468	HWI-700370F:168:C7JUKANXX:5:1212:7895:33156	beta-lactam	YP_001292390|FEATURES|PBP-1A|beta-lactam|PBP-1A	1.0	78.1	32	54.7	5.8e-09	1
PBP-1A	210	241	HWI-700370F:168:C7JUKANXX:5:1215:20773:69747	beta-lactam	YP_001292390|FEATURES|PBP-1A|beta-lactam|PBP-1A	1.0	68.8	32	47.8	7.1e-07	1
MDTK	408	440	HWI-700370F:168:C7JUKANXX:5:2214:12968:68792	multidrug	gi:554682163:ref:WP_023182103.1:|FEATURES|mdtK|multidrug|mdtK	1.0	100.0	33	71.2	6.0e-14	1
OMPF	159	191	HWI-700370F:168:C7JUKANXX:5:2106:7483:90394	multidrug	gi:504720116:ref:WP_014907218.1:|FEATURES|ompF|multidrug|ompF	0.999999999467	100.0	33	69.3	2.3e-13	1
ACRB	503	533	HWI-700370F:168:C7JUKANXX:5:1315:6512:57356	multidrug	gi:446414960:ref:WP_000492815.1:|FEATURES|acrB|multidrug|acrB	0.999999828646	67.7	31	44.7	6.0e-06	1
PENA	209	240	HWI-700370F:168:C7JUKANXX:5:2112:14608:67234	beta-lactam	ZP_04656349|FEATURES|penA|beta-lactam|penA	1.0	68.8	32	54.7	5.8e-09	1
MULTIDRUG_ABC_TRANSPORTER	478	509	HWI-700370F:168:C7JUKANXX:5:1313:4985:32326	multidrug	gi:1031799645:ref:WP_064138838.1:|FEATURES|multidrug_ABC_transporter|multidrug|multidrug_ABC_transporter	1.0	71.9	32	48.5	4.2e-07	1
EMRA	227	259	HWI-700370F:168:C7JUKANXX:5:2203:20525:25147	multidrug	gi:838616135:gb:KLW00339.1:|FEATURES|emrA|multidrug|emrA	0.985681086121	100.0	33	70.1	1.3e-13	1
RPOB2	848	880	HWI-700370F:168:C7JUKANXX:5:1104:8859:99302	multidrug	BAD59497.1|FEATURES|rpoB2|multidrug|rpoB2	0.999999252707	69.7	33	52.8	2.2e-08	1
PMRF	278	310	HWI-700370F:168:C7JUKANXX:5:1102:14915:28923	peptide	AAC75314.1|FEATURES|PmrF|peptide|PmrF	0.999999707322	90.9	33	66.6	1.5e-12	1
ACRB	436	466	HWI-700370F:168:C7JUKANXX:5:1205:5642:62607	multidrug	CP001918.1.gene1257.p01|FEATURES|acrB|multidrug|acrB	1.0	100.0	31	62.4	2.8e-11	1
RPOB2	475	506	HWI-700370F:168:C7JUKANXX:5:1204:10582:27286	multidrug	BAD59497.1|FEATURES|rpoB2|multidrug|rpoB2	0.999999287922	71.9	32	54.3	7.6e-09	1
OMP36	287	319	HWI-700370F:168:C7JUKANXX:5:1315:1470:36222	multidrug	AF336095.1.gene1.p01|FEATURES|omp36|multidrug|omp36	0.867981675095	100.0	33	72.0	3.5e-14	1
MULTIDRUG_ABC_TRANSPORTER	538	570	HWI-700370F:168:C7JUKANXX:5:2203:2928:75943	multidrug	gi:497748188:ref:WP_010062372.1:|FEATURES|multidrug_ABC_transporter|multidrug|multidrug_ABC_transporter	1.0	87.9	33	60.8	8.1e-11	1
PMRF	146	178	HWI-700370F:168:C7JUKANXX:5:2102:16513:35483	peptide	AAC75314.1|FEATURES|PmrF|peptide|PmrF	0.999999699195	93.9	33	71.6	4.6e-14	1
MDTK	20	52	HWI-700370F:168:C7JUKANXX:5:2205:4594:47599	fluoroquinolone	AML99881.1|FEATURES|MdtK|fluoroquinolone|MdtK	0.999990144271	75.8	33	58.2	5.2e-10	1
OMPR	6	38	HWI-700370F:168:C7JUKANXX:5:2313:5201:67053	multidrug	NC_008702.1.4607594.p01|FEATURES|ompR|multidrug|ompR	0.999998091447	69.7	33	52.4	2.9e-08	1
DFRA3	37	67	HWI-700370F:168:C7JUKANXX:5:1313:12309:21546	diaminopyrimidine	AAA25550.1|FEATURES|dfrA3|diaminopyrimidine|dfrA3	0.999878247175	74.2	31	52.8	2.2e-08	1
ACRA	48	80	HWI-700370F:168:C7JUKANXX:5:1304:19204:79709	multidrug	NC_002695.1.912781.p01|FEATURES|acrA|multidrug|acrA	0.999999999029	87.9	33	60.5	1.1e-10	1
MULTIDRUG_ABC_TRANSPORTER	482	514	HWI-700370F:168:C7JUKANXX:5:1310:14619:78373	multidrug	gi:913055317:ref:WP_050357634.1:|FEATURES|multidrug_ABC_transporter|multidrug|multidrug_ABC_transporter	1.0	84.8	33	55.1	4.4e-09	1
MDTD	62	94	HWI-700370F:168:C7JUKANXX:5:1304:16580:18175	multidrug	gi:727765325:ref:WP_033869793.1:|FEATURES|mdtD|multidrug|mdtD	0.999999999719	66.7	33	50.1	1.4e-07	1
ACRB	499	531	HWI-700370F:168:C7JUKANXX:5:1208:14438:11804	multidrug	CP001918.1.gene1257.p01|FEATURES|acrB|multidrug|acrB	1.0	100.0	33	77.8	6.4e-16	1
ACRD	110	142	HWI-700370F:168:C7JUKANXX:5:2302:13756:30689	aminoglycoside	YP_490697.1|FEATURES|acrD|aminoglycoside|acrD	0.999992170715	97.0	33	65.9	2.5e-12	1
MARA	17	49	HWI-700370F:168:C7JUKANXX:5:2116:4277:89483	multidrug	YP_489794.1|FEATURES|marA|multidrug|marA	0.999997101015	100.0	33	72.8	2.1e-14	1
MDTB	429	461	HWI-700370F:168:C7JUKANXX:5:1107:3397:86837	multidrug	CP001918.1.gene3440.p01|FEATURES|mdtB|multidrug|mdtB	0.997449670062	100.0	33	64.3	7.3e-12	1
OMPF	144	176	HWI-700370F:168:C7JUKANXX:5:1111:9710:47206	multidrug	gi:490306302:ref:WP_004201406.1:|FEATURES|ompF|multidrug|ompF	0.831248689279	100.0	33	71.6	4.6e-14	1
MACB	229	260	HWI-700370F:168:C7JUKANXX:5:1212:1321:74398	MLS	gi:1046630742:ref:WP_065696754.1:|FEATURES|macB|MLS|macB	1.0	100.0	32	70.9	7.8e-14	1
OMPF	316	348	HWI-700370F:168:C7JUKANXX:5:1214:18863:23134	multidrug	gi:505383854:ref:WP_015570956.1:|FEATURES|ompF|multidrug|ompF	0.999999999857	78.8	33	59.3	2.4e-10	1
MDTC	348	380	HWI-700370F:168:C7JUKANXX:5:2101:12591:62510	multidrug	CP001918.1.gene3441.p01|FEATURES|mdtC|multidrug|mdtC	1.0	100.0	33	66.6	1.5e-12	1
ACRB	600	632	HWI-700370F:168:C7JUKANXX:5:1311:20208:18514	multidrug	gi:446414955:ref:WP_000492810.1:|FEATURES|acrB|multidrug|acrB	1.0	90.9	33	65.1	4.3e-12	1
ACRB	615	647	HWI-700370F:168:C7JUKANXX:5:1207:20074:26377	multidrug	gi:780021998:ref:WP_045440626.1:|FEATURES|acrB|multidrug|acrB	1.0	100.0	33	71.2	6.0e-14	1
BAER	8	40	HWI-700370F:168:C7JUKANXX:5:1106:17181:34510	multidrug	YP_490321.1|FEATURES|baeR|multidrug|baeR	0.999997285479	93.9	33	64.7	5.6e-12	1
ACRB	852	883	HWI-700370F:168:C7JUKANXX:5:2201:1740:9573	multidrug	gi:495735716:ref:WP_008460295.1:|FEATURES|acrB|multidrug|acrB	1.0	100.0	32	66.6	1.5e-12	1
ACRB	438	470	HWI-700370F:168:C7JUKANXX:5:1201:11797:80624	multidrug	gi:447055218:ref:WP_001132474.1:|FEATURES|acrB|multidrug|acrB	1.0	100.0	33	67.0	1.1e-12	1
MEXD	986	1017	HWI-700370F:168:C7JUKANXX:5:1203:1561:82952	multidrug	YP_348488|FEATURES|mexD|multidrug|mexD	0.999999774993	65.6	32	45.1	4.6e-06	1
MDTK	24	56	HWI-700370F:168:C7JUKANXX:5:2301:7782:19269	fluoroquinolone	AML99881.1|FEATURES|MdtK|fluoroquinolone|MdtK	0.999976629152	81.8	33	60.8	8.1e-11	1
MSBA	462	494	HWI-700370F:168:C7JUKANXX:5:2108:3710:94252	nitroimidazole	NP_415434.1|FEATURES|msbA|nitroimidazole|msbA	0.999865553476	93.9	33	66.2	1.9e-12	1
ACRB	489	521	HWI-700370F:168:C7JUKANXX:5:1215:1158:91812	multidrug	gi:503341948:ref:WP_013576609.1:|FEATURES|acrB|multidrug|acrB	1.0	75.8	33	60.1	1.4e-10	1
SDIA	85	117	HWI-700370F:168:C7JUKANXX:5:1210:10518:35180	unclassified	gi:749556408:ref:WP_040188680.1:|FEATURES|sdiA|unclassified|sdiA	1.0	100.0	33	78.2	4.9e-16	1
OQXB	719	751	HWI-700370F:168:C7JUKANXX:5:2202:9639:79940	multidrug	YP_001693238|FEATURES|oqxB|multidrug|oqxB	0.999999362251	100.0	33	68.6	3.9e-13	1
MDTL	197	227	HWI-700370F:168:C7JUKANXX:5:1302:5629:54107	multidrug	ZP_02901234|FEATURES|mdtL|multidrug|mdtL	1.0	83.9	31	53.9	9.9e-09	1
UGD	9	41	HWI-700370F:168:C7JUKANXX:5:1312:11971:17768	peptide	AAC75089.1|FEATURES|ugd|peptide|ugd	0.999999556572	75.8	33	54.3	7.6e-09	1
MEXX	231	263	HWI-700370F:168:C7JUKANXX:5:2104:2272:15892	multidrug	CP000647.1.gene3709.p01|FEATURES|mexX|multidrug|mexX	1.0	100.0	33	68.9	3.0e-13	1
PBP-1B	440	472	HWI-700370F:168:C7JUKANXX:5:2306:13549:100231	beta-lactam	YP_002467958|FEATURES|PBP-1B|beta-lactam|PBP-1B	0.999999999053	75.8	33	54.7	5.8e-09	1
MDTM	116	148	HWI-700370F:168:C7JUKANXX:5:2309:8451:78089	multidrug	gi:693152976:ref:WP_032289982.1:|FEATURES|mdtM|multidrug|mdtM	1.0	63.6	33	48.9	3.2e-07	1
MDTN	296	328	HWI-700370F:168:C7JUKANXX:5:1112:16308:88084	multidrug	gi:766974849:ref:WP_044866795.1:|FEATURES|mdtN|multidrug|mdtN	1.0	66.7	33	52.8	2.2e-08	1
OPRM	56	88	HWI-700370F:168:C7JUKANXX:5:2213:13705:77323	multidrug	gi:573999612:gb:ETU76469.1:|FEATURES|oprM|multidrug|oprM	0.999999943633	63.6	33	47.8	7.1e-07	1
SMEF	304	336	HWI-700370F:168:C7JUKANXX:5:2113:10028:22203	multidrug	CAG34266|FEATURES|smeF|multidrug|smeF	1.0	75.8	33	48.5	4.2e-07	1
MDTG	22	53	HWI-700370F:168:C7JUKANXX:5:2116:5910:10239	multidrug	Q5PGY0|FEATURES|mdtG|multidrug|mdtG	1.0	100.0	32	69.3	2.3e-13	1
MDTK	179	211	HWI-700370F:168:C7JUKANXX:5:1313:5445:11830	multidrug	gi:490245669:ref:WP_004143852.1:|FEATURES|mdtK|multidrug|mdtK	1.0	100.0	33	78.6	3.8e-16	1
MEXX	124	156	HWI-700370F:168:C7JUKANXX:5:2201:19839:32665	multidrug	gi:694090431:ref:WP_032435131.1:|FEATURES|mexX|multidrug|mexX	1.0	100.0	33	67.4	8.6e-13	1
ADEJ	31	63	HWI-700370F:168:C7JUKANXX:5:1313:5854:60452	multidrug	NC_011586.7045444.p01|FEATURES|adeJ|multidrug|adeJ	1.0	100.0	33	71.2	6.0e-14	1
KASUGAMYCIN_RESISTANCE_PROTEIN_KSGA	232	263	HWI-700370F:168:C7JUKANXX:5:2106:2414:12173	aminoglycoside	BAH61691|FEATURES|kasugamycin_resistance_protein_ksgA|aminoglycoside|kasugamycin_resistance_protein_ksgA	1.0	96.9	32	65.5	3.3e-12	1
EMRR	94	126	HWI-700370F:168:C7JUKANXX:5:1214:11065:44763	fluoroquinolone	NP_417169.1|FEATURES|emrR|fluoroquinolone|emrR	0.999983871588	97.0	33	72.8	2.1e-14	1
UGD	114	146	HWI-700370F:168:C7JUKANXX:5:1315:2568:93232	peptide	AAC75089.1|FEATURES|ugd|peptide|ugd	0.999998996099	60.6	33	47.4	9.3e-07	1
CPXA	317	349	HWI-700370F:168:C7JUKANXX:5:2206:8094:53108	aminoglycoside:aminocoumarin	NP_312864.1|FEATURES|cpxA|aminoglycoside:aminocoumarin|cpxA	0.999612698866	90.9	33	70.1	1.3e-13	1
MDTD	365	395	HWI-700370F:168:C7JUKANXX:5:1112:2010:69310	multidrug	NC_002695.1.916587.p01|FEATURES|mdtD|multidrug|mdtD	0.999999999929	87.1	31	57.4	9.0e-10	1
PBP-1A	413	445	HWI-700370F:168:C7JUKANXX:5:2116:19622:98002	beta-lactam	YP_001292390|FEATURES|PBP-1A|beta-lactam|PBP-1A	1.0	75.8	33	52.8	2.2e-08	1
OMPF	556	588	HWI-700370F:168:C7JUKANXX:5:2311:12253:69383	multidrug	gi:504720116:ref:WP_014907218.1:|FEATURES|ompF|multidrug|ompF	0.999999999698	97.0	33	70.5	1.0e-13	1
NORB	85	117	HWI-700370F:168:C7JUKANXX:5:1311:3680:78263	fluoroquinolone	gi:494742298:ref:WP_007477706.1:|FEATURES|norB|fluoroquinolone|norB	1.0	66.7	33	47.4	9.3e-07	1
MULTIDRUG_ABC_TRANSPORTER	537	569	HWI-700370F:168:C7JUKANXX:5:1206:11279:60304	multidrug	gi:496018010:ref:WP_008742581.1:|FEATURES|multidrug_ABC_transporter|multidrug|multidrug_ABC_transporter	1.0	66.7	33	46.2	2.1e-06	1
OMPF	29	61	HWI-700370F:168:C7JUKANXX:5:1215:7585:11005	multidrug	CP000647.1.gene2517.p01|FEATURES|ompF|multidrug|ompF	0.999999999472	93.9	33	72.0	3.5e-14	1
ACRB	68	100	HWI-700370F:168:C7JUKANXX:5:1305:4776:6852	multidrug	gi:447196041:ref:WP_001273297.1:|FEATURES|acrB|multidrug|acrB	1.0	100.0	33	68.9	3.0e-13	1
MDTL	21	53	HWI-700370F:168:C7JUKANXX:5:1209:9963:49778	multidrug	gi:554963910:ref:WP_023208234.1:|FEATURES|mdtL|multidrug|mdtL	1.0	90.9	33	61.2	6.2e-11	1
OMPF	382	413	HWI-700370F:168:C7JUKANXX:5:2310:17482:25973	multidrug	gi:504720116:ref:WP_014907218.1:|FEATURES|ompF|multidrug|ompF	0.999999812058	96.9	32	63.9	9.6e-12	1
MDTK	136	168	HWI-700370F:168:C7JUKANXX:5:1309:12967:100842	multidrug	gi:490245669:ref:WP_004143852.1:|FEATURES|mdtK|multidrug|mdtK	1.0	100.0	33	70.9	7.8e-14	1
MDTM	123	153	HWI-700370F:168:C7JUKANXX:5:1301:10828:57522	multidrug	gi:487372611:ref:WP_001646232.1:|FEATURES|mdtM|multidrug|mdtM	0.999999992052	61.3	31	44.7	6.0e-06	1
NORB	118	149	HWI-700370F:168:C7JUKANXX:5:2202:20849:20517	fluoroquinolone	gi:738114161:ref:WP_036072414.1:|FEATURES|norB|fluoroquinolone|norB	1.0	62.5	32	51.2	6.4e-08	1
PBP-1A	89	120	HWI-700370F:168:C7JUKANXX:5:1104:17401:72267	beta-lactam	YP_001290033|FEATURES|PBP-1A|beta-lactam|PBP-1A	1.0	71.9	32	50.8	8.4e-08	1
MEXX	228	260	HWI-700370F:168:C7JUKANXX:5:1205:13370:4347	multidrug	gi:694090431:ref:WP_032435131.1:|FEATURES|mexX|multidrug|mexX	1.0	100.0	33	68.2	5.1e-13	1
MULTIDRUG_ABC_TRANSPORTER	463	493	HWI-700370F:168:C7JUKANXX:5:1305:12359:75728	multidrug	gi:1031799645:ref:WP_064138838.1:|FEATURES|multidrug_ABC_transporter|multidrug|multidrug_ABC_transporter	1.0	67.7	31	47.8	7.1e-07	1
OMPR	288	319	HWI-700370F:168:C7JUKANXX:5:1206:10501:74409	multidrug	CP000034.1.gene3672.p01|FEATURES|ompR|multidrug|ompR	0.999999139598	96.9	32	63.9	9.6e-12	1
ABCA	1015	1045	HWI-700370F:168:C7JUKANXX:5:1303:3758:16646	multidrug	XP_753111.1|FEATURES|abcA|multidrug|abcA	0.999999415962	61.3	31	46.6	1.6e-06	1
PMRF	64	96	HWI-700370F:168:C7JUKANXX:5:1106:3439:13687	peptide	AAC75314.1|FEATURES|PmrF|peptide|PmrF	0.999999675411	87.9	33	65.1	4.3e-12	1
EMRB	285	317	HWI-700370F:168:C7JUKANXX:5:2203:12181:80779	multidrug	gi:493870778:ref:WP_006817302.1:|FEATURES|emrB|multidrug|emrB	0.999913243772	100.0	33	69.7	1.7e-13	1
TETM	69	99	HWI-700370F:168:C7JUKANXX:5:2202:4619:32978	tetracycline	AAR29970|FEATURES|tetM|tetracycline|tetM	1.0	67.7	31	46.2	2.1e-06	1
EMRA	249	281	HWI-700370F:168:C7JUKANXX:5:1303:13901:16509	multidrug	gi:895872851:ref:WP_048980086.1:|FEATURES|emrA|multidrug|emrA	0.985855528286	100.0	33	71.6	4.6e-14	1
PATA	277	308	HWI-700370F:168:C7JUKANXX:5:1101:12115:16249	fluoroquinolone	NP_417544.5|FEATURES|patA|fluoroquinolone|patA	0.999996377553	100.0	32	71.6	4.6e-14	1
MDTK	42	72	HWI-700370F:168:C7JUKANXX:5:2305:19995:56255	multidrug	gi:507090493:ref:WP_016161206.1:|FEATURES|mdtK|multidrug|mdtK	1.0	100.0	31	64.3	7.3e-12	1
RAMA	63	95	HWI-700370F:168:C7JUKANXX:5:1307:17961:72092	multidrug	AFK13828.1|FEATURES|ramA|multidrug|ramA	0.999987830795	60.6	33	44.7	6.0e-06	1
EMRA	90	122	HWI-700370F:168:C7JUKANXX:5:2202:3292:17610	multidrug	gi:838616135:gb:KLW00339.1:|FEATURES|emrA|multidrug|emrA	0.98574726758	100.0	33	65.1	4.3e-12	1
OMPF	259	290	HWI-700370F:168:C7JUKANXX:5:2315:10283:65841	multidrug	gi:377849761:gb:EHU14730.1:|FEATURES|ompF|multidrug|ompF	0.999343645105	75.0	32	54.7	5.8e-09	1
EMRR	107	138	HWI-700370F:168:C7JUKANXX:5:2112:9000:94718	fluoroquinolone	NP_417169.1|FEATURES|emrR|fluoroquinolone|emrR	0.999985338682	96.9	32	73.9	9.2e-15	1
ACRB	801	833	HWI-700370F:168:C7JUKANXX:5:1201:21003:10545	multidrug	YP_002240037|FEATURES|acrB|multidrug|acrB	1.0	100.0	33	72.0	3.5e-14	1
YOJI	130	162	HWI-700370F:168:C7JUKANXX:5:1308:19567:87456	peptide	NP_416715.1|FEATURES|YojI|peptide|YojI	0.999999682881	81.8	33	58.5	4.0e-10	1
OPTRA	203	235	HWI-700370F:168:C7JUKANXX:5:2211:8552:72878	oxazolidinone	AKA86814|FEATURES|optrA|oxazolidinone|optrA	0.999100426992	66.7	33	48.1	5.4e-07	1
ABCA	1325	1357	HWI-700370F:168:C7JUKANXX:5:1113:19566:65495	multidrug	XP_753111.1|FEATURES|abcA|multidrug|abcA	0.999999510643	60.6	33	50.4	1.1e-07	1
ABCA	512	544	HWI-700370F:168:C7JUKANXX:5:1206:16288:68541	multidrug	XP_753111.1|FEATURES|abcA|multidrug|abcA	0.999999437951	63.6	33	47.4	9.3e-07	1
RIFAMPIN_MONOOXYGENASE	272	302	HWI-700370F:168:C7JUKANXX:5:1114:6355:3329	rifamycin	gi:663760960:ref:WP_030535072.1:|FEATURES|rifampin_monooxygenase|rifamycin|rifampin_monooxygenase	1.0	64.5	31	49.3	2.4e-07	1
MACA	232	264	HWI-700370F:168:C7JUKANXX:5:1109:14301:3499	MLS	gi:749533846:ref:WP_040169856.1:|FEATURES|macA|MLS|macA	1.0	100.0	33	73.2	1.6e-14	1
PBP-1A	178	208	HWI-700370F:168:C7JUKANXX:5:1107:6691:75253	beta-lactam	YP_001292390|FEATURES|PBP-1A|beta-lactam|PBP-1A	1.0	80.6	31	54.3	7.6e-09	1
CAMP-REGULATORY_PROTEIN	65	97	HWI-700370F:168:C7JUKANXX:5:1104:18994:78114	unclassified	gi:446164891:ref:WP_000242746.1:|FEATURES|cAMP-regulatory_protein|unclassified|cAMP-regulatory_protein	0.934874114756	100.0	33	70.9	7.8e-14	1
ACRB	290	322	HWI-700370F:168:C7JUKANXX:5:1213:12842:29502	multidrug	gi:485731880:ref:WP_001359514.1:|FEATURES|acrB|multidrug|acrB	0.999999999952	81.8	33	59.3	2.4e-10	1
MDTE	403	435	HWI-700370F:168:C7JUKANXX:5:2101:9318:48786	multidrug	CP001918.1.gene3442.p01|FEATURES|mdtE|multidrug|mdtE	0.999999999541	75.8	33	52.4	2.9e-08	1
ESCHERICHIA_COLI_LAMB	137	169	HWI-700370F:168:C7JUKANXX:5:2304:3029:101116	multidrug	BAB38442|FEATURES|Escherichia_coli_LamB|multidrug|Escherichia_coli_LamB	0.999997730715	93.9	33	71.6	4.6e-14	1
OMPF	312	343	HWI-700370F:168:C7JUKANXX:5:1204:3946:44477	multidrug	gi:505383854:ref:WP_015570956.1:|FEATURES|ompF|multidrug|ompF	0.999999999928	81.2	32	61.2	6.2e-11	1
OMPR	111	142	HWI-700370F:168:C7JUKANXX:5:2109:20662:21114	multidrug	CP000034.1.gene3672.p01|FEATURES|ompR|multidrug|ompR	0.999999283079	96.9	32	68.2	5.1e-13	1
MACB	229	260	HWI-700370F:168:C7JUKANXX:5:2116:9883:50812	MLS	gi:1046630742:ref:WP_065696754.1:|FEATURES|macB|MLS|macB	1.0	100.0	32	70.9	7.8e-14	1
MDTL	211	243	HWI-700370F:168:C7JUKANXX:5:2104:15853:64154	multidrug	YP_001451669|FEATURES|mdtL|multidrug|mdtL	1.0	72.7	33	52.0	3.8e-08	1
ACRA	43	73	HWI-700370F:168:C7JUKANXX:5:1109:4295:15548	multidrug	gi:573042590:emb:CDI16885.1:|FEATURES|acrA|multidrug|acrA	1.0	100.0	31	67.4	8.6e-13	1
MDTL	129	161	HWI-700370F:168:C7JUKANXX:5:1104:4566:54333	multidrug	gi:446008125:ref:WP_000085980.1:|FEATURES|mdtL|multidrug|mdtL	1.0	93.9	33	70.9	7.8e-14	1
MSBA	88	119	HWI-700370F:168:C7JUKANXX:5:2101:15994:77774	nitroimidazole	NP_415434.1|FEATURES|msbA|nitroimidazole|msbA	0.999405036468	96.9	32	70.1	1.3e-13	1
OMPF	210	241	HWI-700370F:168:C7JUKANXX:5:1304:16673:21239	multidrug	gi:515954236:ref:WP_017384819.1:|FEATURES|ompF|multidrug|ompF	0.999999999265	68.8	32	50.4	1.1e-07	1
MDTM	331	363	HWI-700370F:168:C7JUKANXX:5:2216:15399:45572	multidrug	gi:555220864:ref:WP_023213580.1:|FEATURES|mdtM|multidrug|mdtM	1.0	66.7	33	48.5	4.2e-07	1
MDTL	114	146	HWI-700370F:168:C7JUKANXX:5:2102:3935:69410	multidrug	gi:391322939:gb:EIQ79610.1:|FEATURES|mdtL|multidrug|mdtL	1.0	97.0	33	64.3	7.3e-12	1
ACRB	783	814	HWI-700370F:168:C7JUKANXX:5:2107:14619:51008	multidrug	gi:446414955:ref:WP_000492810.1:|FEATURES|acrB|multidrug|acrB	0.999999973162	87.5	32	65.5	3.3e-12	1
ACRB	921	953	HWI-700370F:168:C7JUKANXX:5:2312:19801:56947	multidrug	gi:446414955:ref:WP_000492810.1:|FEATURES|acrB|multidrug|acrB	1.0	93.9	33	60.8	8.1e-11	1
MEXF	67	99	HWI-700370F:168:C7JUKANXX:5:2105:15648:54187	multidrug	gi:654923461:ref:WP_028373991.1:|FEATURES|mexF|multidrug|mexF	1.0	63.6	33	48.9	3.2e-07	1
MACB	144	175	HWI-700370F:168:C7JUKANXX:5:1103:16485:53958	MLS	AAV85982.1|FEATURES|macB|MLS|macB	0.999999936587	65.6	32	44.3	7.8e-06	1
OMPF	105	137	HWI-700370F:168:C7JUKANXX:5:2311:13799:59253	multidrug	gi:504720116:ref:WP_014907218.1:|FEATURES|ompF|multidrug|ompF	0.999999999322	97.0	33	72.4	2.7e-14	1
PBP-1A	115	147	HWI-700370F:168:C7JUKANXX:5:2205:7242:89800	beta-lactam	YP_001290033|FEATURES|PBP-1A|beta-lactam|PBP-1A	1.0	81.8	33	56.6	1.5e-09	1
MACB	169	201	HWI-700370F:168:C7JUKANXX:5:2109:16438:42423	MLS	gi:694073947:ref:WP_032419782.1:|FEATURES|macB|MLS|macB	1.0	100.0	33	68.9	3.0e-13	1
ACRB	826	858	HWI-700370F:168:C7JUKANXX:5:2216:19782:37579	multidrug	ZP_02902384|FEATURES|acrB|multidrug|acrB	1.0	100.0	33	70.5	1.0e-13	1
ACRB	921	951	HWI-700370F:168:C7JUKANXX:5:2107:7511:52625	multidrug	gi:491078681:ref:WP_004940301.1:|FEATURES|acrB|multidrug|acrB	1.0	100.0	31	62.8	2.1e-11	1
SDIA	106	138	HWI-700370F:168:C7JUKANXX:5:1114:11601:27499	unclassified	gi:749556408:ref:WP_040188680.1:|FEATURES|sdiA|unclassified|sdiA	1.0	100.0	33	73.9	9.2e-15	1
PBP-1B	253	285	HWI-700370F:168:C7JUKANXX:5:1203:19637:71568	beta-lactam	YP_002467958|FEATURES|PBP-1B|beta-lactam|PBP-1B	0.999999999502	78.8	33	61.6	4.7e-11	1
MDTP	282	314	HWI-700370F:168:C7JUKANXX:5:1308:16762:41194	multidrug	gi:486202913:ref:WP_001550439.1:|FEATURES|mdtP|multidrug|mdtP	1.0	66.7	33	51.6	4.9e-08	1
TETA	443	474	HWI-700370F:168:C7JUKANXX:5:2115:5951:88610	tetracycline	gi:736993687:ref:WP_034989673.1:|FEATURES|tetA|tetracycline|tetA	0.999999999995	68.8	32	47.0	1.2e-06	1
MSBA	196	228	HWI-700370F:168:C7JUKANXX:5:2305:5552:76921	nitroimidazole	NP_415434.1|FEATURES|msbA|nitroimidazole|msbA	0.999832412578	97.0	33	67.4	8.6e-13	1
TET34	96	128	HWI-700370F:168:C7JUKANXX:5:2203:20281:8099	tetracycline	Q8DF90|FEATURES|tet34|tetracycline|tet34	0.999999999804	60.6	33	47.0	1.2e-06	1
MARA	59	91	HWI-700370F:168:C7JUKANXX:5:1210:11238:39412	multidrug	YP_489794.1|FEATURES|marA|multidrug|marA	0.999996932604	93.9	33	65.5	3.3e-12	1
ESCHERICHIA_COLI_LAMB	345	377	HWI-700370F:168:C7JUKANXX:5:2104:4034:18545	multidrug	BAB38442|FEATURES|Escherichia_coli_LamB|multidrug|Escherichia_coli_LamB	0.999995927115	81.8	33	60.8	8.1e-11	1
ARNA	342	374	HWI-700370F:168:C7JUKANXX:5:2309:12068:3736	polymyxin	gi:757781454:ref:WP_043000038.1:|FEATURES|arnA|polymyxin|arnA	0.947282376341	90.9	33	65.5	3.3e-12	1
OKP-B	98	130	HWI-700370F:168:C7JUKANXX:5:2110:4458:64495	beta-lactam	AM850918.2.gene1.p01|FEATURES|OKP-B|beta-lactam|OKP-B	1.0	100.0	33	68.9	3.0e-13	1
EMRB-QACA_FAMILY_MAJOR_FACILITATOR_TRANSPORTER	121	153	HWI-700370F:168:C7JUKANXX:5:2104:5927:6201	multidrug	NC_002951.3237419.p01|FEATURES|EmrB-QacA_family_major_facilitator_transporter|multidrug|EmrB-QacA_family_major_facilitator_transporter	0.999999993668	97.0	33	65.1	4.3e-12	1
PENA	122	153	HWI-700370F:168:C7JUKANXX:5:1208:2272:101185	beta-lactam	P74872|FEATURES|penA|beta-lactam|penA	1.0	68.8	32	47.8	7.1e-07	1
TET34	7	39	HWI-700370F:168:C7JUKANXX:5:1316:15157:77066	tetracycline	BAC58936|FEATURES|tet34|tetracycline|tet34	0.999999999917	60.6	33	49.7	1.9e-07	1
ROSB	323	355	HWI-700370F:168:C7JUKANXX:5:2204:18440:73161	fosmidomycin	ZP_04623897|FEATURES|rosB|fosmidomycin|rosB	1.0	93.9	33	62.0	3.6e-11	1
PENA	252	284	HWI-700370F:168:C7JUKANXX:5:2109:12901:55696	beta-lactam	ZP_04656349|FEATURES|penA|beta-lactam|penA	1.0	78.8	33	53.9	9.9e-09	1
EPTA	99	131	HWI-700370F:168:C7JUKANXX:5:1302:15106:89105	peptide	BAE78116.1|FEATURES|eptA|peptide|eptA	0.999999740102	69.7	33	49.7	1.9e-07	1
OQXA	13	44	HWI-700370F:168:C7JUKANXX:5:1209:18188:42325	multidrug	YP_001693237.1|FEATURES|oqxA|multidrug|oqxA	0.999996781101	78.1	32	48.5	4.2e-07	1
MULTIDRUG_ABC_TRANSPORTER	482	513	HWI-700370F:168:C7JUKANXX:5:2311:5771:8332	multidrug	gi:1045390184:ref:WP_065479071.1:|FEATURES|multidrug_ABC_transporter|multidrug|multidrug_ABC_transporter	0.999999999998	65.6	32	45.1	4.6e-06	1
ARNA	433	465	HWI-700370F:168:C7JUKANXX:5:2111:14458:80151	polymyxin	gi:851899656:ref:WP_048211088.1:|FEATURES|arnA|polymyxin|arnA	0.947808465885	84.8	33	67.4	8.6e-13	1
EMRB	269	301	HWI-700370F:168:C7JUKANXX:5:1109:13475:56700	multidrug	gi:896109343:ref:WP_049139088.1:|FEATURES|emrB|multidrug|emrB	0.999968252558	100.0	33	71.6	4.6e-14	1
MDFA	206	238	HWI-700370F:168:C7JUKANXX:5:1204:12983:27526	multidrug	YP_002239509|FEATURES|mdfA|multidrug|mdfA	1.0	100.0	33	68.6	3.9e-13	1
OMPF	76	108	HWI-700370F:168:C7JUKANXX:5:1206:14055:27010	multidrug	gi:490306302:ref:WP_004201406.1:|FEATURES|ompF|multidrug|ompF	0.999930792733	100.0	33	73.2	1.6e-14	1
ABCA	930	962	HWI-700370F:168:C7JUKANXX:5:2316:20842:61390	multidrug	XP_753111.1|FEATURES|abcA|multidrug|abcA	0.99999952781	69.7	33	51.2	6.4e-08	1
ABCA	955	986	HWI-700370F:168:C7JUKANXX:5:1102:12451:40184	multidrug	XP_753111.1|FEATURES|abcA|multidrug|abcA	0.999999456124	75.0	32	48.1	5.4e-07	1
ABCA	264	295	HWI-700370F:168:C7JUKANXX:5:1210:8382:67170	multidrug	XP_753111.1|FEATURES|abcA|multidrug|abcA	0.999999634389	81.2	32	57.8	6.9e-10	1
PENA	206	238	HWI-700370F:168:C7JUKANXX:5:1105:4919:68467	beta-lactam	ZP_02659083|FEATURES|penA|beta-lactam|penA	1.0	84.8	33	62.4	2.8e-11	1
ACRB	317	349	HWI-700370F:168:C7JUKANXX:5:1102:13171:41383	multidrug	gi:763385966:ref:WP_044243114.1:|FEATURES|acrB|multidrug|acrB	1.0	100.0	33	69.3	2.3e-13	1
MGRB	8	39	HWI-700370F:168:C7JUKANXX:5:1109:15181:24278	multidrug	NP_416340.1|FEATURES|mgrB|multidrug|mgrB	0.999995586987	68.8	32	57.4	9.0e-10	1
CAMP-REGULATORY_PROTEIN	4	36	HWI-700370F:168:C7JUKANXX:5:1305:19831:83291	unclassified	gi:490367208:ref:WP_004246872.1:|FEATURES|cAMP-regulatory_protein|unclassified|cAMP-regulatory_protein	0.953946164988	100.0	33	78.2	4.9e-16	1
MDTM	71	103	HWI-700370F:168:C7JUKANXX:5:1310:6560:65299	multidrug	gi:693242080:ref:WP_032349961.1:|FEATURES|mdtM|multidrug|mdtM	1.0	69.7	33	51.2	6.4e-08	1
ACRB	190	222	HWI-700370F:168:C7JUKANXX:5:2211:14144:53133	multidrug	gi:446414955:ref:WP_000492810.1:|FEATURES|acrB|multidrug|acrB	0.999999999918	93.9	33	62.8	2.1e-11	1
RPOB2	361	392	HWI-700370F:168:C7JUKANXX:5:2216:18589:94542	multidrug	BAD59497.1|FEATURES|rpoB2|multidrug|rpoB2	0.999999104364	62.5	32	47.8	7.1e-07	1
TETD	53	85	HWI-700370F:168:C7JUKANXX:5:1201:8100:53496	tetracycline	gi:135617:sp:P28816.1:TETD_ECOLX|FEATURES|tetD|tetracycline|tetD	0.999999999183	60.6	33	46.6	1.6e-06	1
MACB	87	119	HWI-700370F:168:C7JUKANXX:5:1311:4697:31746	MLS	gi:1046630742:ref:WP_065696754.1:|FEATURES|macB|MLS|macB	1.0	100.0	33	71.2	6.0e-14	1
PMRF	271	303	HWI-700370F:168:C7JUKANXX:5:1301:11329:54924	peptide	AAC75314.1|FEATURES|PmrF|peptide|PmrF	0.999999675411	93.9	33	65.1	4.3e-12	1
RPOB2	1054	1086	HWI-700370F:168:C7JUKANXX:5:2303:2812:32388	multidrug	BAD59497.1|FEATURES|rpoB2|multidrug|rpoB2	0.99999935558	75.8	33	57.4	9.0e-10	1
ACRB	145	177	HWI-700370F:168:C7JUKANXX:5:1203:5791:91262	multidrug	gi:763385966:ref:WP_044243114.1:|FEATURES|acrB|multidrug|acrB	1.0	100.0	33	69.7	1.7e-13	1
KDPE	165	197	HWI-700370F:168:C7JUKANXX:5:1205:5968:68872	aminoglycoside	NP_415222.1|FEATURES|kdpE|aminoglycoside|kdpE	0.999996881086	97.0	33	71.6	4.6e-14	1
MDTM	95	127	HWI-700370F:168:C7JUKANXX:5:2202:16945:26543	multidrug	gi:851982891:ref:WP_048241697.1:|FEATURES|mdtM|multidrug|mdtM	1.0	69.7	33	53.9	9.9e-09	1
ACRF	181	213	HWI-700370F:168:C7JUKANXX:5:2314:1068:33794	multidrug	CP000647.1.gene3710.p01|FEATURES|acrF|multidrug|acrF	1.0	97.0	33	71.2	6.0e-14	1
OQXB	982	1014	HWI-700370F:168:C7JUKANXX:5:2211:4483:48114	multidrug	YP_001693238|FEATURES|oqxB|multidrug|oqxB	1.0	100.0	33	67.0	1.1e-12	1
ACRB	376	408	HWI-700370F:168:C7JUKANXX:5:1301:11983:40769	multidrug	gi:485731880:ref:WP_001359514.1:|FEATURES|acrB|multidrug|acrB	1.0	100.0	33	65.1	4.3e-12	1
PMRF	57	89	HWI-700370F:168:C7JUKANXX:5:1310:21084:64227	peptide	AAC75314.1|FEATURES|PmrF|peptide|PmrF	0.999999476121	78.8	33	58.9	3.1e-10	1
ACRB	293	325	HWI-700370F:168:C7JUKANXX:5:2205:2582:49309	multidrug	gi:763385966:ref:WP_044243114.1:|FEATURES|acrB|multidrug|acrB	1.0	100.0	33	67.8	6.6e-13	1
MDTK	14	46	HWI-700370F:168:C7JUKANXX:5:2207:4796:99387	fluoroquinolone	AML99881.1|FEATURES|MdtK|fluoroquinolone|MdtK	0.999987245502	66.7	33	56.2	2.0e-09	1
PBP-1B	270	302	HWI-700370F:168:C7JUKANXX:5:2109:6226:48550	beta-lactam	YP_002467958|FEATURES|PBP-1B|beta-lactam|PBP-1B	0.999999998903	75.8	33	56.2	2.0e-09	1
PENA	37	69	HWI-700370F:168:C7JUKANXX:5:2113:9348:68485	beta-lactam	ZP_04656349|FEATURES|penA|beta-lactam|penA	1.0	60.6	33	45.1	4.6e-06	1
OMPF	218	250	HWI-700370F:168:C7JUKANXX:5:2207:1746:99635	multidrug	gi:504720116:ref:WP_014907218.1:|FEATURES|ompF|multidrug|ompF	0.999999993458	97.0	33	70.5	1.0e-13	1
MDTP	376	408	HWI-700370F:168:C7JUKANXX:5:1314:6873:78932	multidrug	gi:554022400:gb:ESE68782.1:|FEATURES|mdtP|multidrug|mdtP	0.999999913224	63.6	33	45.8	2.7e-06	1
PATA	400	432	HWI-700370F:168:C7JUKANXX:5:1106:18217:100063	fluoroquinolone	NP_417544.5|FEATURES|patA|fluoroquinolone|patA	0.999993441555	93.9	33	66.2	1.9e-12	1
UGD	289	321	HWI-700370F:168:C7JUKANXX:5:1315:15407:31455	peptide	AAC75089.1|FEATURES|ugd|peptide|ugd	0.999999779894	87.9	33	62.0	3.6e-11	1
OQXB	434	466	HWI-700370F:168:C7JUKANXX:5:2107:5910:9060	multidrug	YP_001693238|FEATURES|oqxB|multidrug|oqxB	1.0	100.0	33	67.4	8.6e-13	1
PATA	154	186	HWI-700370F:168:C7JUKANXX:5:1208:16899:85276	fluoroquinolone	NP_417544.5|FEATURES|patA|fluoroquinolone|patA	0.99999427201	97.0	33	67.4	8.6e-13	1
RPOB2	854	885	HWI-700370F:168:C7JUKANXX:5:2207:3844:71631	multidrug	BAD59497.1|FEATURES|rpoB2|multidrug|rpoB2	0.999999252707	71.9	32	52.8	2.2e-08	1
OQXB	977	1009	HWI-700370F:168:C7JUKANXX:5:2112:7412:38269	multidrug	YP_001693238|FEATURES|oqxB|multidrug|oqxB	1.0	100.0	33	67.4	8.6e-13	1
MDTG	3	35	HWI-700370F:168:C7JUKANXX:5:1209:20240:94507	multidrug	gi:397744192:gb:EJK91404.1:|FEATURES|mdtG|multidrug|mdtG	0.999998596156	90.9	33	64.3	7.3e-12	1
CAMP-REGULATORY_PROTEIN	143	175	HWI-700370F:168:C7JUKANXX:5:2311:9374:45468	unclassified	gi:490367208:ref:WP_004246872.1:|FEATURES|cAMP-regulatory_protein|unclassified|cAMP-regulatory_protein	0.945253845929	100.0	33	68.9	3.0e-13	1
KDPE	182	214	HWI-700370F:168:C7JUKANXX:5:1109:3660:22105	aminoglycoside	NP_415222.1|FEATURES|kdpE|aminoglycoside|kdpE	0.999996046595	87.9	33	68.2	5.1e-13	1
ACRB	340	372	HWI-700370F:168:C7JUKANXX:5:1310:9740:15373	multidrug	gi:502789935:ref:WP_013024911.1:|FEATURES|acrB|multidrug|acrB	1.0	97.0	33	63.2	1.6e-11	1
FMTC	233	264	HWI-700370F:168:C7JUKANXX:5:1306:11574:16180	beta-lactam	gi:1031796384:ref:WP_064136479.1:|FEATURES|fmtC|beta-lactam|fmtC	1.0	87.5	32	57.4	9.0e-10	1
MULTIDRUG_ABC_TRANSPORTER	457	489	HWI-700370F:168:C7JUKANXX:5:2306:16675:4830	multidrug	gi:896355182:ref:WP_049310020.1:|FEATURES|multidrug_ABC_transporter|multidrug|multidrug_ABC_transporter	1.0	84.8	33	60.5	1.1e-10	1
OQXB	627	659	HWI-700370F:168:C7JUKANXX:5:2105:3779:42068	multidrug	YP_001693238|FEATURES|oqxB|multidrug|oqxB	0.999999938951	97.0	33	70.1	1.3e-13	1
ACRF	126	158	HWI-700370F:168:C7JUKANXX:5:1211:12156:78934	multidrug	CP000647.1.gene3710.p01|FEATURES|acrF|multidrug|acrF	1.0	97.0	33	65.1	4.3e-12	1
MDTM	265	295	HWI-700370F:168:C7JUKANXX:5:1302:13482:85677	multidrug	gi:485771379:ref:WP_001395356.1:|FEATURES|mdtM|multidrug|mdtM	1.0	74.2	31	56.2	2.0e-09	1
CPXA	205	237	HWI-700370F:168:C7JUKANXX:5:1114:20874:19738	aminoglycoside:aminocoumarin	NP_312864.1|FEATURES|cpxA|aminoglycoside:aminocoumarin|cpxA	0.999500996385	100.0	33	68.6	3.9e-13	1
DNA-BINDING_PROTEIN_H-NS	96	128	HWI-700370F:168:C7JUKANXX:5:1105:14746:68511	unclassified	CP001918.1.gene1661.p01|FEATURES|DNA-binding_protein_H-NS|unclassified|DNA-binding_protein_H-NS	0.999999999999	100.0	33	73.2	1.6e-14	1
MGRB	8	39	HWI-700370F:168:C7JUKANXX:5:1201:12602:67831	multidrug	NP_416340.1|FEATURES|mgrB|multidrug|mgrB	0.999995586987	68.8	32	57.4	9.0e-10	1
MDTD	175	207	HWI-700370F:168:C7JUKANXX:5:2109:13803:101279	multidrug	NC_002695.1.916587.p01|FEATURES|mdtD|multidrug|mdtD	0.999999999956	84.8	33	60.5	1.1e-10	1
MDTM	136	167	HWI-700370F:168:C7JUKANXX:5:1215:19118:63537	multidrug	gi:485799747:ref:WP_001420685.1:|FEATURES|mdtM|multidrug|mdtM	1.0	84.4	32	64.3	7.3e-12	1
TOLC	142	174	HWI-700370F:168:C7JUKANXX:5:2204:3715:85586	multidrug	gi:516511311:ref:WP_017899749.1:|FEATURES|TolC|multidrug|TolC	1.0	100.0	33	67.0	1.1e-12	1
OMPR	208	240	HWI-700370F:168:C7JUKANXX:5:1108:12203:73357	multidrug	CP000034.1.gene3672.p01|FEATURES|ompR|multidrug|ompR	0.999999258762	100.0	33	67.4	8.6e-13	1
POXTA	159	190	HWI-700370F:168:C7JUKANXX:5:1302:11392:53257	multidrug	AVI44920.1|FEATURES|poxtA|multidrug|poxtA	0.999999364378	62.5	32	46.2	2.1e-06	1
MDFA	345	377	HWI-700370F:168:C7JUKANXX:5:1104:8464:35738	multidrug	gi:1044109257:emb:SBZ85298.1:|FEATURES|mdfA|multidrug|mdfA	1.0	100.0	33	67.4	8.6e-13	1
TET34	60	92	HWI-700370F:168:C7JUKANXX:5:1109:7813:45156	tetracycline	BAB59035|FEATURES|tet34|tetracycline|tet34	1.0	69.7	33	55.5	3.4e-09	1
PENA	259	291	HWI-700370F:168:C7JUKANXX:5:1310:12417:61710	beta-lactam	ZP_04656349|FEATURES|penA|beta-lactam|penA	1.0	69.7	33	51.2	6.4e-08	1
ACRB	860	891	HWI-700370F:168:C7JUKANXX:5:2311:4298:34007	multidrug	CP001918.1.gene1257.p01|FEATURES|acrB|multidrug|acrB	1.0	100.0	32	64.3	7.3e-12	1
OQXB	1001	1032	HWI-700370F:168:C7JUKANXX:5:1112:18293:8586	multidrug	YP_001693238|FEATURES|oqxB|multidrug|oqxB	1.0	100.0	32	66.6	1.5e-12	1
EPTA	483	515	HWI-700370F:168:C7JUKANXX:5:1107:8335:92584	peptide	BAE78116.1|FEATURES|eptA|peptide|eptA	0.999999834441	69.7	33	53.5	1.3e-08	1
CPXA	404	436	HWI-700370F:168:C7JUKANXX:5:2104:8158:50698	aminoglycoside:aminocoumarin	NP_312864.1|FEATURES|cpxA|aminoglycoside:aminocoumarin|cpxA	0.999696478593	100.0	33	71.2	6.0e-14	1
BICYCLOMYCIN-MULTIDRUG_EFFLUX_PROTEIN_BCR	357	389	HWI-700370F:168:C7JUKANXX:5:2201:1967:76401	multidrug	YP_689681|FEATURES|bicyclomycin-multidrug_efflux_protein_bcr|multidrug|bicyclomycin-multidrug_efflux_protein_bcr	1.0	93.9	33	66.2	1.9e-12	1
KASUGAMYCIN_RESISTANCE_PROTEIN_KSGA	4	36	HWI-700370F:168:C7JUKANXX:5:2208:12095:74855	aminoglycoside	YP_002240485|FEATURES|kasugamycin_resistance_protein_ksgA|aminoglycoside|kasugamycin_resistance_protein_ksgA	1.0	100.0	33	70.5	1.0e-13	1
ACRD	306	337	HWI-700370F:168:C7JUKANXX:5:1309:10535:7620	aminoglycoside	YP_490697.1|FEATURES|acrD|aminoglycoside|acrD	0.999989674709	87.5	32	60.5	1.1e-10	1
OMPF	96	128	HWI-700370F:168:C7JUKANXX:5:2114:13286:44203	multidrug	gi:490306302:ref:WP_004201406.1:|FEATURES|ompF|multidrug|ompF	0.995922136918	100.0	33	71.2	6.0e-14	1
UGD	252	284	HWI-700370F:168:C7JUKANXX:5:2309:16292:9873	peptide	AAC75089.1|FEATURES|ugd|peptide|ugd	0.99999985081	90.9	33	67.0	1.1e-12	1
ARNA	428	460	HWI-700370F:168:C7JUKANXX:5:1315:11484:100717	polymyxin	gi:851899656:ref:WP_048211088.1:|FEATURES|arnA|polymyxin|arnA	0.945790767044	84.8	33	65.9	2.5e-12	1
EMRB	93	125	HWI-700370F:168:C7JUKANXX:5:1303:16910:57981	multidrug	gi:493870778:ref:WP_006817302.1:|FEATURES|emrB|multidrug|emrB	0.99995212284	100.0	33	68.9	3.0e-13	1
CPXA	26	58	HWI-700370F:168:C7JUKANXX:5:2212:16992:48928	aminoglycoside:aminocoumarin	NP_312864.1|FEATURES|cpxA|aminoglycoside:aminocoumarin|cpxA	0.999418792569	93.9	33	64.3	7.3e-12	1
TETA	414	444	HWI-700370F:168:C7JUKANXX:5:2101:19928:80152	tetracycline	gi:171851258:emb:CAQ04234.1:|FEATURES|tetA|tetracycline|tetA	1.0	67.7	31	49.3	2.4e-07	1
VANR	68	99	HWI-700370F:168:C7JUKANXX:5:2102:8976:47902	glycopeptide	gi:944468330:ref:WP_055698749.1:|FEATURES|vanR|glycopeptide|vanR	0.999997622485	62.5	32	44.7	6.0e-06	1
MDSB	844	876	HWI-700370F:168:C7JUKANXX:5:1211:15333:6349	multidrug	NP_459346.1|FEATURES|mdsB|multidrug|mdsB	0.999999999724	66.7	33	54.3	7.6e-09	1
ACRF	77	109	HWI-700370F:168:C7JUKANXX:5:1204:17326:52858	multidrug	CP000647.1.gene3710.p01|FEATURES|acrF|multidrug|acrF	1.0	100.0	33	67.0	1.1e-12	1
ACRF	306	338	HWI-700370F:168:C7JUKANXX:5:1310:10183:22244	multidrug	CP000647.1.gene3710.p01|FEATURES|acrF|multidrug|acrF	1.0	97.0	33	69.7	1.7e-13	1
PENA	160	190	HWI-700370F:168:C7JUKANXX:5:1315:2805:56851	beta-lactam	ZP_04656349|FEATURES|penA|beta-lactam|penA	1.0	77.4	31	54.3	7.6e-09	1
TETB(60)	365	397	HWI-700370F:168:C7JUKANXX:5:2103:3381:24895	tetracycline	ANZ79241.1|FEATURES|tetB(60)|tetracycline|tetB(60)	0.999999933873	63.6	33	47.4	9.3e-07	1
OQXA	227	259	HWI-700370F:168:C7JUKANXX:5:1209:2763:87661	multidrug	YP_001693237.1|FEATURES|oqxA|multidrug|oqxA	0.999998487642	100.0	33	70.9	7.8e-14	1
ESCHERICHIA_COLI_LAMB	98	130	HWI-700370F:168:C7JUKANXX:5:1307:15965:11391	multidrug	BAB38442|FEATURES|Escherichia_coli_LamB|multidrug|Escherichia_coli_LamB	0.999996791893	84.8	33	70.1	1.3e-13	1
MEXB	411	443	HWI-700370F:168:C7JUKANXX:5:2209:7753:53640	multidrug	gi:504646765:ref:WP_014833867.1:|FEATURES|mexB|multidrug|mexB	1.0	97.0	33	63.9	9.6e-12	1
MDTM	99	131	HWI-700370F:168:C7JUKANXX:5:1306:14528:90735	multidrug	gi:851982891:ref:WP_048241697.1:|FEATURES|mdtM|multidrug|mdtM	1.0	100.0	33	67.8	6.6e-13	1
ABCA	965	997	HWI-700370F:168:C7JUKANXX:5:1315:20630:95398	multidrug	XP_753111.1|FEATURES|abcA|multidrug|abcA	0.99999944839	63.6	33	47.8	7.1e-07	1
EPTA	300	332	HWI-700370F:168:C7JUKANXX:5:2214:16721:37452	peptide	BAE78116.1|FEATURES|eptA|peptide|eptA	0.999999956209	90.9	33	68.2	5.1e-13	1
BICYCLOMYCIN-MULTIDRUG_EFFLUX_PROTEIN_BCR	28	60	HWI-700370F:168:C7JUKANXX:5:1302:9357:91509	multidrug	YP_002237398|FEATURES|bicyclomycin-multidrug_efflux_protein_bcr|multidrug|bicyclomycin-multidrug_efflux_protein_bcr	1.0	97.0	33	66.6	1.5e-12	1
TET(K)	38	70	HWI-700370F:168:C7JUKANXX:5:2207:11917:45421	tetracycline	YP_003283625.1|FEATURES|tet(K)|tetracycline|tet(K)	1.0	97.0	33	71.2	6.0e-14	1
RPOB2	791	823	HWI-700370F:168:C7JUKANXX:5:2302:13354:8018	multidrug	BAD59497.1|FEATURES|rpoB2|multidrug|rpoB2	0.99999939787	81.8	33	59.7	1.8e-10	1
KASUGAMYCIN_RESISTANCE_PROTEIN_KSGA	9	41	HWI-700370F:168:C7JUKANXX:5:1101:11151:56032	aminoglycoside	YP_002240485|FEATURES|kasugamycin_resistance_protein_ksgA|aminoglycoside|kasugamycin_resistance_protein_ksgA	1.0	100.0	33	69.3	2.3e-13	1
ADEL	124	156	HWI-700370F:168:C7JUKANXX:5:2206:3355:10194	multidrug	ALH22601.1|FEATURES|adeL|multidrug|adeL	0.999999048081	63.6	33	47.8	7.1e-07	1
EPTA	361	393	HWI-700370F:168:C7JUKANXX:5:2215:5407:42510	peptide	BAE78116.1|FEATURES|eptA|peptide|eptA	0.999999930546	81.8	33	65.1	4.3e-12	1
EMRB	210	242	HWI-700370F:168:C7JUKANXX:5:2310:20277:4834	multidrug	gi:852126944:ref:WP_048291088.1:|FEATURES|emrB|multidrug|emrB	0.999899623556	100.0	33	66.2	1.9e-12	1
EMRA	237	269	HWI-700370F:168:C7JUKANXX:5:2304:1898:86978	multidrug	gi:895872851:ref:WP_048980086.1:|FEATURES|emrA|multidrug|emrA	0.991587279502	100.0	33	70.9	7.8e-14	1
EVGS	884	914	HWI-700370F:168:C7JUKANXX:5:2114:15652:100523	multidrug	AAC75429.1|FEATURES|evgS|multidrug|evgS	0.999999491632	67.7	31	46.6	1.6e-06	1
MDTG	115	147	HWI-700370F:168:C7JUKANXX:5:1201:10194:23378	multidrug	gi:852292796:ref:WP_048332568.1:|FEATURES|mdtG|multidrug|mdtG	1.0	100.0	33	70.5	1.0e-13	1
SMEE	441	472	HWI-700370F:168:C7JUKANXX:5:1101:20865:81846	multidrug	YP_002706077|FEATURES|smeE|multidrug|smeE	1.0	100.0	32	64.7	5.6e-12	1
ARNA	588	620	HWI-700370F:168:C7JUKANXX:5:1112:15529:40805	polymyxin	gi:851928593:ref:WP_048220996.1:|FEATURES|arnA|polymyxin|arnA	0.955602771682	87.9	33	69.3	2.3e-13	1
SERRATIA_MARCESCENS_OMP1	144	176	HWI-700370F:168:C7JUKANXX:5:2216:2331:38038	multidrug	AIA49384.1|FEATURES|Serratia_marcescens_Omp1|multidrug|Serratia_marcescens_Omp1	0.802835755388	97.0	33	69.7	1.7e-13	1
MULTIDRUG_ABC_TRANSPORTER	491	521	HWI-700370F:168:C7JUKANXX:5:1202:4775:67380	multidrug	gi:913055317:ref:WP_050357634.1:|FEATURES|multidrug_ABC_transporter|multidrug|multidrug_ABC_transporter	1.0	71.0	31	47.8	7.1e-07	1
MULTIDRUG_ABC_TRANSPORTER	451	483	HWI-700370F:168:C7JUKANXX:5:1111:4423:73638	multidrug	gi:686364868:ref:WP_031893738.1:|FEATURES|multidrug_ABC_transporter|multidrug|multidrug_ABC_transporter	1.0	72.7	33	54.3	7.6e-09	1
MDTH	23	55	HWI-700370F:168:C7JUKANXX:5:1305:2042:45613	multidrug	gi:507089900:ref:WP_016160613.1:|FEATURES|mdtH|multidrug|mdtH	1.0	100.0	33	68.2	5.1e-13	1
ABCA	196	226	HWI-700370F:168:C7JUKANXX:5:1206:13080:16778	multidrug	XP_753111.1|FEATURES|abcA|multidrug|abcA	0.999999456124	67.7	31	48.1	5.4e-07	1
OQXB	496	528	HWI-700370F:168:C7JUKANXX:5:1206:14543:97448	multidrug	YP_001693238|FEATURES|oqxB|multidrug|oqxB	1.0	97.0	33	71.2	6.0e-14	1
ACRA	241	272	HWI-700370F:168:C7JUKANXX:5:2214:18317:43205	multidrug	NC_002695.1.912781.p01|FEATURES|acrA|multidrug|acrA	1.0	93.8	32	61.6	4.7e-11	1
QACG	13	45	HWI-700370F:168:C7JUKANXX:5:2201:11040:84627	multidrug	gi:686408520:ref:WP_031913065.1:|FEATURES|qacG|multidrug|qacG	0.999999588339	100.0	33	72.4	2.7e-14	1
ESCHERICHIA_COLI_MIPA	46	78	HWI-700370F:168:C7JUKANXX:5:1316:9561:21760	multidrug	NP_310518|FEATURES|Escherichia_coli_mipA|multidrug|Escherichia_coli_mipA	0.999998566909	84.8	33	69.7	1.7e-13	1
ACRB	435	467	HWI-700370F:168:C7JUKANXX:5:1106:11795:54062	multidrug	gi:447055218:ref:WP_001132474.1:|FEATURES|acrB|multidrug|acrB	1.0	100.0	33	67.4	8.6e-13	1
ESCHERICHIA_COLI_MIPA	189	221	HWI-700370F:168:C7JUKANXX:5:1209:1411:30262	multidrug	NP_310518|FEATURES|Escherichia_coli_mipA|multidrug|Escherichia_coli_mipA	0.999998549612	75.8	33	60.8	8.1e-11	1
MDTM	285	317	HWI-700370F:168:C7JUKANXX:5:1313:20083:4513	multidrug	gi:851940702:ref:WP_048227152.1:|FEATURES|mdtM|multidrug|mdtM	1.0	72.7	33	60.1	1.4e-10	1
BACA	100	132	HWI-700370F:168:C7JUKANXX:5:1314:8402:27216	bacitracin	BAH65231|FEATURES|bacA|bacitracin|bacA	1.0	100.0	33	68.2	5.1e-13	1
MDTM	258	290	HWI-700370F:168:C7JUKANXX:5:1212:13533:24081	multidrug	gi:545287582:ref:WP_021570581.1:|FEATURES|mdtM|multidrug|mdtM	1.0	72.7	33	52.4	2.9e-08	1
MDTK	38	70	HWI-700370F:168:C7JUKANXX:5:1213:11860:56177	fluoroquinolone	AML99881.1|FEATURES|MdtK|fluoroquinolone|MdtK	0.999985284724	93.9	33	63.9	9.6e-12	1
COB(I)ALAMIN_ADENOLSYLTRANSFERASE	17	49	HWI-700370F:168:C7JUKANXX:5:2202:9186:75635	unclassified	gi:447201642:ref:WP_001278898.1:|FEATURES|cob(I)alamin_adenolsyltransferase|unclassified|cob(I)alamin_adenolsyltransferase	1.0	90.9	33	63.5	1.2e-11	1
MAJOR_FACILITATOR_SUPERFAMILY_TRANSPORTER	68	100	HWI-700370F:168:C7JUKANXX:5:1305:17366:37867	multidrug	NC_010410.6002639.p01|FEATURES|major_facilitator_superfamily_transporter|multidrug|major_facilitator_superfamily_transporter	0.999998288862	66.7	33	48.9	3.2e-07	1
OPTRA	190	222	HWI-700370F:168:C7JUKANXX:5:2213:6337:36388	oxazolidinone	AKA86814|FEATURES|optrA|oxazolidinone|optrA	0.998871507804	63.6	33	45.1	4.6e-06	1
MDTH	360	392	HWI-700370F:168:C7JUKANXX:5:2212:15775:46148	multidrug	gi:852301524:ref:WP_048334667.1:|FEATURES|mdtH|multidrug|mdtH	1.0	100.0	33	74.7	5.4e-15	1
PENA	543	575	HWI-700370F:168:C7JUKANXX:5:1205:6743:60007	beta-lactam	ZP_04656349|FEATURES|penA|beta-lactam|penA	1.0	87.9	33	66.2	1.9e-12	1
ACRB	753	785	HWI-700370F:168:C7JUKANXX:5:1306:1145:49612	multidrug	gi:447196041:ref:WP_001273297.1:|FEATURES|acrB|multidrug|acrB	1.0	100.0	33	72.8	2.1e-14	1
MDTO	348	380	HWI-700370F:168:C7JUKANXX:5:1205:5442:48972	multidrug	YP_002415222|FEATURES|mdtO|multidrug|mdtO	1.0	63.6	33	54.3	7.6e-09	1
ABCA	319	351	HWI-700370F:168:C7JUKANXX:5:2205:15668:45777	multidrug	XP_753111.1|FEATURES|abcA|multidrug|abcA	0.999999427171	63.6	33	47.0	1.2e-06	1
EPTA	91	121	HWI-700370F:168:C7JUKANXX:5:2312:20750:81514	peptide	BAE78116.1|FEATURES|eptA|peptide|eptA	0.99999982079	74.2	31	52.8	2.2e-08	1
ABCA	365	397	HWI-700370F:168:C7JUKANXX:5:1106:7304:38925	multidrug	XP_753111.1|FEATURES|abcA|multidrug|abcA	0.999999578626	75.8	33	53.9	9.9e-09	1
FOSA5	84	116	HWI-700370F:168:C7JUKANXX:5:1114:14092:69999	fosfomycin	AJE60855.1|FEATURES|FosA5|fosfomycin|FosA5	1.0	97.0	33	71.2	6.0e-14	1
UGD	229	261	HWI-700370F:168:C7JUKANXX:5:1307:17560:48103	peptide	AAC75089.1|FEATURES|ugd|peptide|ugd	0.99999993063	100.0	33	78.6	3.8e-16	1
ACRB	321	353	HWI-700370F:168:C7JUKANXX:5:2201:11952:71032	multidrug	gi:485731880:ref:WP_001359514.1:|FEATURES|acrB|multidrug|acrB	0.999999994771	100.0	33	66.6	1.5e-12	1
OPTRA	203	233	HWI-700370F:168:C7JUKANXX:5:2311:15669:47104	oxazolidinone	AKA86814|FEATURES|optrA|oxazolidinone|optrA	0.999126596548	64.5	31	48.5	4.2e-07	1
ACRA	197	228	HWI-700370F:168:C7JUKANXX:5:1105:11094:65412	multidrug	NC_002695.1.912781.p01|FEATURES|acrA|multidrug|acrA	0.999998943054	96.9	32	62.4	2.8e-11	1
SERRATIA_MARCESCENS_OMP1	107	137	HWI-700370F:168:C7JUKANXX:5:1209:4146:100436	multidrug	AIA49384.1|FEATURES|Serratia_marcescens_Omp1|multidrug|Serratia_marcescens_Omp1	0.998777958151	80.6	31	62.0	3.6e-11	1
MULTIDRUG_ABC_TRANSPORTER	463	494	HWI-700370F:168:C7JUKANXX:5:1208:6699:22062	multidrug	gi:664556405:ref:WP_031071225.1:|FEATURES|multidrug_ABC_transporter|multidrug|multidrug_ABC_transporter	1.0	68.8	32	47.8	7.1e-07	1
KASUGAMYCIN_RESISTANCE_PROTEIN_KSGA	200	232	HWI-700370F:168:C7JUKANXX:5:1113:14619:11762	aminoglycoside	BAH61691|FEATURES|kasugamycin_resistance_protein_ksgA|aminoglycoside|kasugamycin_resistance_protein_ksgA	1.0	100.0	33	68.2	5.1e-13	1
MDTM	148	180	HWI-700370F:168:C7JUKANXX:5:1113:13012:79744	multidrug	YP_002640141|FEATURES|mdtM|multidrug|mdtM	1.0	81.8	33	64.7	5.6e-12	1
OQXB	853	885	HWI-700370F:168:C7JUKANXX:5:1211:16380:47478	multidrug	YP_001693238|FEATURES|oqxB|multidrug|oqxB	1.0	97.0	33	70.1	1.3e-13	1
MDTM	310	342	HWI-700370F:168:C7JUKANXX:5:2315:3971:70290	multidrug	gi:693117414:ref:WP_032267527.1:|FEATURES|mdtM|multidrug|mdtM	1.0	90.9	33	65.9	2.5e-12	1
PMRF	156	188	HWI-700370F:168:C7JUKANXX:5:2202:17516:26966	peptide	AAC75314.1|FEATURES|PmrF|peptide|PmrF	0.999999787441	93.9	33	71.6	4.6e-14	1
TETT	5	36	HWI-700370F:168:C7JUKANXX:5:1305:13933:96638	tetracycline	L42544.gene.p01|FEATURES|tetT|tetracycline|tetT	0.999999999887	62.5	32	44.3	7.8e-06	1
ARNA	591	623	HWI-700370F:168:C7JUKANXX:5:2116:17862:73862	polymyxin	gi:851912779:ref:WP_048215868.1:|FEATURES|arnA|polymyxin|arnA	0.931175041288	87.9	33	67.0	1.1e-12	1
ACRB	5	37	HWI-700370F:168:C7JUKANXX:5:2312:7387:33304	multidrug	AAQ21216|FEATURES|acrB|multidrug|acrB	1.0	97.0	33	68.9	3.0e-13	1
EMRD	333	364	HWI-700370F:168:C7JUKANXX:5:1106:13022:91078	multidrug	YP_002228414|FEATURES|emrD|multidrug|emrD	1.0	96.9	32	66.6	1.5e-12	1
KASUGAMYCIN_RESISTANCE_PROTEIN_KSGA	158	190	HWI-700370F:168:C7JUKANXX:5:1108:5578:68858	aminoglycoside	BAH61691|FEATURES|kasugamycin_resistance_protein_ksgA|aminoglycoside|kasugamycin_resistance_protein_ksgA	1.0	100.0	33	71.6	4.6e-14	1
RPOB2	441	473	HWI-700370F:168:C7JUKANXX:5:1305:20966:70068	multidrug	BAD59497.1|FEATURES|rpoB2|multidrug|rpoB2	0.999999181293	81.8	33	62.8	2.1e-11	1
PENA	557	589	HWI-700370F:168:C7JUKANXX:5:1107:20924:84961	beta-lactam	ZP_04656349|FEATURES|penA|beta-lactam|penA	1.0	66.7	33	47.0	1.2e-06	1
ARNA	212	243	HWI-700370F:168:C7JUKANXX:5:1207:17521:57672	polymyxin	gi:545297533:ref:WP_021577738.1:|FEATURES|arnA|polymyxin|arnA	0.994901098751	75.0	32	59.7	1.8e-10	1
MDTH	372	402	HWI-700370F:168:C7JUKANXX:5:1309:10991:51447	multidrug	gi:895884557:ref:WP_048988408.1:|FEATURES|mdtH|multidrug|mdtH	1.0	100.0	31	67.4	8.6e-13	1
OMPF	249	281	HWI-700370F:168:C7JUKANXX:5:2106:9815:8181	multidrug	gi:504720116:ref:WP_014907218.1:|FEATURES|ompF|multidrug|ompF	0.999999812058	87.9	33	63.9	9.6e-12	1
TRANSCRIPTIONAL_REGULATORY_PROTEIN_CPXR_CPXR	129	161	HWI-700370F:168:C7JUKANXX:5:2301:15134:76668	unclassified	CP000647.1.gene4257.p01|FEATURES|transcriptional_regulatory_protein_CpxR_cpxR|unclassified|transcriptional_regulatory_protein_CpxR_cpxR	0.999999999998	100.0	33	68.9	3.0e-13	1
MEXB	990	1022	HWI-700370F:168:C7JUKANXX:5:1204:6195:28201	multidrug	gi:504646765:ref:WP_014833867.1:|FEATURES|mexB|multidrug|mexB	1.0	90.9	33	65.1	4.3e-12	1
OQXA	338	370	HWI-700370F:168:C7JUKANXX:5:1106:15566:14278	multidrug	YP_001693237.1|FEATURES|oqxA|multidrug|oqxA	0.999998054505	87.9	33	61.6	4.7e-11	1
MDTD	155	187	HWI-700370F:168:C7JUKANXX:5:1313:9814:14576	multidrug	NC_002695.1.916587.p01|FEATURES|mdtD|multidrug|mdtD	0.999999999762	60.6	33	50.8	8.4e-08	1
EPTA	84	116	HWI-700370F:168:C7JUKANXX:5:2110:4510:70840	peptide	BAE78116.1|FEATURES|eptA|peptide|eptA	0.9999998551	75.8	33	54.7	5.8e-09	1
MULTIDRUG_ABC_TRANSPORTER	375	407	HWI-700370F:168:C7JUKANXX:5:2211:17502:76794	multidrug	gi:686197643:ref:WP_031807899.1:|FEATURES|multidrug_ABC_transporter|multidrug|multidrug_ABC_transporter	1.0	87.9	33	65.1	4.3e-12	1
ROSB	484	516	HWI-700370F:168:C7JUKANXX:5:2311:4770:51990	fosmidomycin	ZP_04615639|FEATURES|rosB|fosmidomycin|rosB	1.0	93.9	33	64.3	7.3e-12	1
MACB	122	153	HWI-700370F:168:C7JUKANXX:5:1107:7032:14538	MLS	gi:639216333:ref:WP_024554080.1:|FEATURES|macB|MLS|macB	0.999999999996	65.6	32	46.6	1.6e-06	1
MACA	173	205	HWI-700370F:168:C7JUKANXX:5:2109:9581:78532	MLS	gi:749650644:ref:WP_040251204.1:|FEATURES|macA|MLS|macA	1.0	100.0	33	67.4	8.6e-13	1
ACRB	244	276	HWI-700370F:168:C7JUKANXX:5:2110:20695:56919	multidrug	CP000647.1.gene443.p01|FEATURES|acrB|multidrug|acrB	1.0	100.0	33	68.2	5.1e-13	1
CARA	30	60	HWI-700370F:168:C7JUKANXX:5:2108:15236:40494	MLS	M80346.gene.p01|FEATURES|carA|MLS|carA	0.999999999972	61.3	31	45.4	3.5e-06	1
RPOB2	264	296	HWI-700370F:168:C7JUKANXX:5:2101:5183:13462	multidrug	BAD59497.1|FEATURES|rpoB2|multidrug|rpoB2	0.999999232806	63.6	33	52.0	3.8e-08	1
RIFAMPIN_MONOOXYGENASE	270	300	HWI-700370F:168:C7JUKANXX:5:1101:6400:62244	rifamycin	gi:663760960:ref:WP_030535072.1:|FEATURES|rifampin_monooxygenase|rifamycin|rifampin_monooxygenase	1.0	71.0	31	46.6	1.6e-06	1
MDTL	326	358	HWI-700370F:168:C7JUKANXX:5:2310:12769:90845	multidrug	gi:446742357:ref:WP_000819613.1:|FEATURES|mdtL|multidrug|mdtL	1.0	90.9	33	64.7	5.6e-12	1
[truncated: 49,187 more rows]
