# Supplementary material for: Machine learning algorithm to characterize antimicrobial resistance associated with the International Space Station surface microbiome
Source: Microbiome. 2022 Aug 24;10:134. doi: 10.1186/s40168-022-01332-w (PMC9400218; doi:10.1186/s40168-022-01332-w)
Supplement: Supplementary file 6 — Additional file 5: File S1. Raw results of the DeepARG analyses (zip compressed). [file 40168_2022_1332_MOESM5_ESM.zip › Additional file 5- File S1/DeepARG-SS/F2_L3_PMA_FLT_.out.mapping.ARG]

#ARG	query-start	query-end	read_id	predicted_ARG-class	best-hit	probability	identity	alignment-length	alignment-bitscore	alignment-evalue	counts
ABCA	952	983	HWI-700370F:168:C7JUKANXX:7:1311:5789:68555	multidrug	XP_753111.1|FEATURES|abcA|multidrug|abcA	0.999999510565	78.1	32	56.6	1.5e-09	1
ABCA	925	956	HWI-700370F:168:C7JUKANXX:7:1113:14930:30807	multidrug	XP_753111.1|FEATURES|abcA|multidrug|abcA	0.999999383758	65.6	32	46.6	1.6e-06	1
ABCA	654	685	HWI-700370F:168:C7JUKANXX:7:1309:11533:44571	multidrug	XP_753111.1|FEATURES|abcA|multidrug|abcA	0.999999600302	68.8	32	56.6	1.5e-09	1
ABCA	994	1026	HWI-700370F:168:C7JUKANXX:7:2201:15253:24062	multidrug	XP_753111.1|FEATURES|abcA|multidrug|abcA	0.999999583704	78.8	33	55.5	3.4e-09	1
ABCA	921	952	HWI-700370F:168:C7JUKANXX:7:2106:9791:53647	multidrug	XP_753111.1|FEATURES|abcA|multidrug|abcA	0.999999305405	62.5	32	44.3	7.8e-06	1
ABCA	132	163	HWI-700370F:168:C7JUKANXX:7:2108:2088:25247	multidrug	XP_753111.1|FEATURES|abcA|multidrug|abcA	0.999999527346	75.0	32	52.4	2.9e-08	1
MULTIDRUG_ABC_TRANSPORTER	540	570	HWI-700370F:168:C7JUKANXX:7:1107:20285:68925	multidrug	gi:860594225:ref:WP_048475168.1:|FEATURES|multidrug_ABC_transporter|multidrug|multidrug_ABC_transporter	0.999999999985	64.5	31	47.0	1.2e-06	1
ABCA	826	858	HWI-700370F:168:C7JUKANXX:7:1106:9684:53681	multidrug	XP_753111.1|FEATURES|abcA|multidrug|abcA	0.999999519024	75.8	33	52.0	3.8e-08	1
ABCA	820	852	HWI-700370F:168:C7JUKANXX:7:1210:12465:53833	multidrug	XP_753111.1|FEATURES|abcA|multidrug|abcA	0.999999606025	81.8	33	57.0	1.2e-09	1
MULTIDRUG_ABC_TRANSPORTER	505	537	HWI-700370F:168:C7JUKANXX:7:2115:13557:101135	multidrug	gi:913055317:ref:WP_050357634.1:|FEATURES|multidrug_ABC_transporter|multidrug|multidrug_ABC_transporter	1.0	60.6	33	46.6	1.6e-06	1
ABCA	948	980	HWI-700370F:168:C7JUKANXX:7:2207:7939:36264	multidrug	XP_753111.1|FEATURES|abcA|multidrug|abcA	0.999999510565	78.8	33	57.4	9.0e-10	1
ABCA	642	672	HWI-700370F:168:C7JUKANXX:7:2213:7999:6397	multidrug	XP_753111.1|FEATURES|abcA|multidrug|abcA	0.999999594438	61.3	31	56.2	2.0e-09	1
MULTIDRUG_ABC_TRANSPORTER	509	539	HWI-700370F:168:C7JUKANXX:7:1313:7073:90293	multidrug	gi:686364868:ref:WP_031893738.1:|FEATURES|multidrug_ABC_transporter|multidrug|multidrug_ABC_transporter	1.0	64.5	31	45.8	2.7e-06	1
VANH	209	241	HWI-700370F:168:C7JUKANXX:7:1308:12193:45749	glycopeptide	AAY52004|FEATURES|vanH|glycopeptide|vanH	0.999999999926	66.7	33	48.1	5.4e-07	1
ABCA	463	495	HWI-700370F:168:C7JUKANXX:7:2102:5920:100359	multidrug	XP_753111.1|FEATURES|abcA|multidrug|abcA	0.999999334821	60.6	33	45.1	4.6e-06	1
MULTIDRUG_ABC_TRANSPORTER	449	480	HWI-700370F:168:C7JUKANXX:7:1211:8230:12637	multidrug	gi:516001066:ref:WP_017431649.1:|FEATURES|multidrug_ABC_transporter|multidrug|multidrug_ABC_transporter	1.0	71.9	32	48.5	4.2e-07	1
ABCA	558	589	HWI-700370F:168:C7JUKANXX:7:2202:15245:19039	multidrug	XP_753111.1|FEATURES|abcA|multidrug|abcA	0.999999510565	65.6	32	51.6	4.9e-08	1
ABCA	872	902	HWI-700370F:168:C7JUKANXX:7:2214:14766:39355	multidrug	XP_753111.1|FEATURES|abcA|multidrug|abcA	0.999999371494	74.2	31	51.6	4.9e-08	1
ABCA	939	971	HWI-700370F:168:C7JUKANXX:7:1211:12804:5268	multidrug	XP_753111.1|FEATURES|abcA|multidrug|abcA	0.999999594438	78.8	33	56.2	2.0e-09	1
ABCA	819	849	HWI-700370F:168:C7JUKANXX:7:1108:15250:3378	multidrug	XP_753111.1|FEATURES|abcA|multidrug|abcA	0.999999626161	87.1	31	58.5	4.0e-10	1
TETM	76	108	HWI-700370F:168:C7JUKANXX:7:2203:17773:81827	tetracycline	ACF08831|FEATURES|tetM|tetracycline|tetM	0.999997148217	63.6	33	44.3	7.8e-06	1
ABCA	931	961	HWI-700370F:168:C7JUKANXX:7:2108:16259:25419	multidrug	XP_753111.1|FEATURES|abcA|multidrug|abcA	0.999999371494	74.2	31	50.4	1.1e-07	1
ABCA	939	970	HWI-700370F:168:C7JUKANXX:7:1212:14347:86962	multidrug	XP_753111.1|FEATURES|abcA|multidrug|abcA	0.999999371494	81.2	32	55.5	3.4e-09	1
MULTIDRUG_ABC_TRANSPORTER	550	581	HWI-700370F:168:C7JUKANXX:7:1105:21274:33168	multidrug	gi:517787730:ref:WP_018957938.1:|FEATURES|multidrug_ABC_transporter|multidrug|multidrug_ABC_transporter	1.0	68.8	32	51.6	4.9e-08	1
ABCA	954	986	HWI-700370F:168:C7JUKANXX:7:1206:1879:17662	multidrug	XP_753111.1|FEATURES|abcA|multidrug|abcA	0.999999570515	75.8	33	54.7	5.8e-09	1
ABCA	826	858	HWI-700370F:168:C7JUKANXX:7:1310:9973:66459	multidrug	XP_753111.1|FEATURES|abcA|multidrug|abcA	0.999999519024	75.8	33	52.0	3.8e-08	1
STAPHYLOCOCCUS_MUPA_CONFERRING_RESISTANCE_TO_MUPIROCIN	64	95	HWI-700370F:168:C7JUKANXX:7:1302:17543:4985	mupirocin	CAA53189|FEATURES|Staphylococcus_mupA_conferring_resistance_to_mupirocin|mupirocin|Staphylococcus_mupA_conferring_resistance_to_mupirocin	0.999999979802	65.6	32	51.2	6.4e-08	1
ABCA	840	870	HWI-700370F:168:C7JUKANXX:7:1115:18766:49131	multidrug	XP_753111.1|FEATURES|abcA|multidrug|abcA	0.999999334821	64.5	31	45.1	4.6e-06	1
ABCA	364	396	HWI-700370F:168:C7JUKANXX:7:1102:11984:47769	multidrug	XP_753111.1|FEATURES|abcA|multidrug|abcA	0.999999563636	72.7	33	54.3	7.6e-09	1
OPTRA	204	235	HWI-700370F:168:C7JUKANXX:7:1316:4396:81973	oxazolidinone	AKA86814|FEATURES|optrA|oxazolidinone|optrA	0.999134668899	62.5	32	44.3	7.8e-06	1
ABCA	921	952	HWI-700370F:168:C7JUKANXX:7:1310:19189:61241	multidrug	XP_753111.1|FEATURES|abcA|multidrug|abcA	0.999999305405	62.5	32	44.3	7.8e-06	1
PATA	240	272	HWI-700370F:168:C7JUKANXX:7:1106:9306:11225	fluoroquinolone	NP_417544.5|FEATURES|patA|fluoroquinolone|patA	0.999997182917	60.6	33	49.3	2.4e-07	1
STAPHYLOCOCCUS_MUPA_CONFERRING_RESISTANCE_TO_MUPIROCIN	533	565	HWI-700370F:168:C7JUKANXX:7:1207:18283:55582	mupirocin	CAA53189|FEATURES|Staphylococcus_mupA_conferring_resistance_to_mupirocin|mupirocin|Staphylococcus_mupA_conferring_resistance_to_mupirocin	0.999999977903	66.7	33	50.8	8.4e-08	1
MULTIDRUG_ABC_TRANSPORTER	530	562	HWI-700370F:168:C7JUKANXX:7:1312:5284:80766	multidrug	gi:664395661:ref:WP_030922045.1:|FEATURES|multidrug_ABC_transporter|multidrug|multidrug_ABC_transporter	1.0	75.8	33	53.5	1.3e-08	1
ABCA	834	864	HWI-700370F:168:C7JUKANXX:7:1311:2260:98260	multidrug	XP_753111.1|FEATURES|abcA|multidrug|abcA	0.999999631093	90.3	31	58.9	3.1e-10	1
ABCA	842	873	HWI-700370F:168:C7JUKANXX:7:2110:19431:26492	multidrug	XP_753111.1|FEATURES|abcA|multidrug|abcA	0.999999395603	68.8	32	47.0	1.2e-06	1
ABCA	1298	1329	HWI-700370F:168:C7JUKANXX:7:2212:20654:78397	multidrug	XP_753111.1|FEATURES|abcA|multidrug|abcA	0.99999955636	68.8	32	53.9	9.9e-09	1
ABCA	1202	1234	HWI-700370F:168:C7JUKANXX:7:2113:18160:37506	multidrug	XP_753111.1|FEATURES|abcA|multidrug|abcA	0.999999563636	63.6	33	54.3	7.6e-09	1
MULTIDRUG_ABC_TRANSPORTER	486	518	HWI-700370F:168:C7JUKANXX:7:1312:5680:52356	multidrug	gi:944009777:ref:WP_055601444.1:|FEATURES|multidrug_ABC_transporter|multidrug|multidrug_ABC_transporter	1.0	63.6	33	50.4	1.1e-07	1
ABCA	954	986	HWI-700370F:168:C7JUKANXX:7:1213:19576:39069	multidrug	XP_753111.1|FEATURES|abcA|multidrug|abcA	0.999999467137	69.7	33	49.7	1.9e-07	1
ABCA	933	965	HWI-700370F:168:C7JUKANXX:7:1202:20447:53715	multidrug	XP_753111.1|FEATURES|abcA|multidrug|abcA	0.999999527346	75.8	33	52.4	2.9e-08	1
ABCA	836	866	HWI-700370F:168:C7JUKANXX:7:1109:18645:52740	multidrug	XP_753111.1|FEATURES|abcA|multidrug|abcA	0.999999527346	77.4	31	52.4	2.9e-08	1
MULTIDRUG_ABC_TRANSPORTER	464	494	HWI-700370F:168:C7JUKANXX:7:1107:18610:10201	multidrug	gi:817122037:ref:WP_046494699.1:|FEATURES|multidrug_ABC_transporter|multidrug|multidrug_ABC_transporter	0.999997768072	71.0	31	45.4	3.5e-06	1
MULTIDRUG_ABC_TRANSPORTER	479	510	HWI-700370F:168:C7JUKANXX:7:2107:19840:60543	multidrug	gi:917229923:ref:WP_051836635.1:|FEATURES|multidrug_ABC_transporter|multidrug|multidrug_ABC_transporter	1.0	68.8	32	47.0	1.2e-06	1
ABCA	1208	1240	HWI-700370F:168:C7JUKANXX:7:2116:7907:55181	multidrug	XP_753111.1|FEATURES|abcA|multidrug|abcA	0.999999656207	75.8	33	61.2	6.2e-11	1
ABCA	819	849	HWI-700370F:168:C7JUKANXX:7:2210:13287:93824	multidrug	XP_753111.1|FEATURES|abcA|multidrug|abcA	0.999999640319	90.3	31	60.1	1.4e-10	1
MULTIDRUG_ABC_TRANSPORTER	462	494	HWI-700370F:168:C7JUKANXX:7:1207:6880:100273	multidrug	gi:1031799645:ref:WP_064138838.1:|FEATURES|multidrug_ABC_transporter|multidrug|multidrug_ABC_transporter	1.0	63.6	33	47.8	7.1e-07	1
ABCA	1218	1250	HWI-700370F:168:C7JUKANXX:7:1209:19096:49631	multidrug	XP_753111.1|FEATURES|abcA|multidrug|abcA	0.999999407174	75.8	33	66.2	1.9e-12	1
MSBA	373	405	HWI-700370F:168:C7JUKANXX:7:2111:15197:62308	nitroimidazole	NP_415434.1|FEATURES|msbA|nitroimidazole|msbA	0.999830438755	66.7	33	51.6	4.9e-08	1
ABCA	1015	1045	HWI-700370F:168:C7JUKANXX:7:1102:20341:69582	multidrug	XP_753111.1|FEATURES|abcA|multidrug|abcA	0.999999334821	61.3	31	45.1	4.6e-06	1
ABCA	935	967	HWI-700370F:168:C7JUKANXX:7:2202:12028:27983	multidrug	XP_753111.1|FEATURES|abcA|multidrug|abcA	0.999999527346	75.8	33	52.4	2.9e-08	1
STAPHYLOCOCCUS_MUPA_CONFERRING_RESISTANCE_TO_MUPIROCIN	70	101	HWI-700370F:168:C7JUKANXX:7:1214:14784:64261	mupirocin	CAA53189|FEATURES|Staphylococcus_mupA_conferring_resistance_to_mupirocin|mupirocin|Staphylococcus_mupA_conferring_resistance_to_mupirocin	0.999999992586	71.9	32	55.8	2.6e-09	1
ABCA	939	971	HWI-700370F:168:C7JUKANXX:7:1305:19703:7665	multidrug	XP_753111.1|FEATURES|abcA|multidrug|abcA	0.999999611546	81.8	33	57.4	9.0e-10	1
ABCA	939	971	HWI-700370F:168:C7JUKANXX:7:2108:2776:23073	multidrug	XP_753111.1|FEATURES|abcA|multidrug|abcA	0.999999715936	97.0	33	67.0	1.1e-12	1
MULTIDRUG_ABC_TRANSPORTER	480	512	HWI-700370F:168:C7JUKANXX:7:1109:6489:19007	multidrug	gi:1045390184:ref:WP_065479071.1:|FEATURES|multidrug_ABC_transporter|multidrug|multidrug_ABC_transporter	0.999999999981	63.6	33	44.7	6.0e-06	1
ABCA	247	277	HWI-700370F:168:C7JUKANXX:7:1214:20141:81339	multidrug	XP_753111.1|FEATURES|abcA|multidrug|abcA	0.999999383758	90.3	31	55.8	2.6e-09	1
ABCA	959	989	HWI-700370F:168:C7JUKANXX:7:2113:2438:80716	multidrug	XP_753111.1|FEATURES|abcA|multidrug|abcA	0.999999476746	74.2	31	50.1	1.4e-07	1
MSBA	373	405	HWI-700370F:168:C7JUKANXX:7:2209:4147:54473	nitroimidazole	NP_415434.1|FEATURES|msbA|nitroimidazole|msbA	0.999830438755	66.7	33	51.6	4.9e-08	1
ABCA	884	915	HWI-700370F:168:C7JUKANXX:7:2210:9388:70980	multidrug	XP_753111.1|FEATURES|abcA|multidrug|abcA	0.999999320374	68.8	32	44.7	6.0e-06	1
ABCA	866	898	HWI-700370F:168:C7JUKANXX:7:2209:1778:13832	multidrug	XP_753111.1|FEATURES|abcA|multidrug|abcA	0.999999548891	75.8	33	53.5	1.3e-08	1
ABCA	1008	1039	HWI-700370F:168:C7JUKANXX:7:1202:8554:26428	multidrug	XP_753111.1|FEATURES|abcA|multidrug|abcA	0.999999476746	65.6	32	50.1	1.4e-07	1
MULTIDRUG_ABC_TRANSPORTER	547	579	HWI-700370F:168:C7JUKANXX:7:2108:15349:2813	multidrug	gi:913055317:ref:WP_050357634.1:|FEATURES|multidrug_ABC_transporter|multidrug|multidrug_ABC_transporter	1.0	69.7	33	48.9	3.2e-07	1
ABCA	640	672	HWI-700370F:168:C7JUKANXX:7:1307:12765:22700	multidrug	XP_753111.1|FEATURES|abcA|multidrug|abcA	0.999999635782	66.7	33	59.3	2.4e-10	1
ABCA	261	293	HWI-700370F:168:C7JUKANXX:7:1115:20980:7627	multidrug	XP_753111.1|FEATURES|abcA|multidrug|abcA	0.999999483726	69.7	33	50.4	1.1e-07	1
ABCA	559	591	HWI-700370F:168:C7JUKANXX:7:1207:11344:98274	multidrug	XP_753111.1|FEATURES|abcA|multidrug|abcA	0.999999418382	60.6	33	47.8	7.1e-07	1
ABCA	1065	1095	HWI-700370F:168:C7JUKANXX:7:1311:7132:19150	multidrug	XP_753111.1|FEATURES|abcA|multidrug|abcA	0.999999418382	64.5	31	50.8	8.4e-08	1
ABCA	869	901	HWI-700370F:168:C7JUKANXX:7:1316:20423:96033	multidrug	XP_753111.1|FEATURES|abcA|multidrug|abcA	0.999999476746	66.7	33	50.1	1.4e-07	1
ABCA	952	984	HWI-700370F:168:C7JUKANXX:7:2112:12980:91429	multidrug	XP_753111.1|FEATURES|abcA|multidrug|abcA	0.999999704764	93.9	33	65.9	2.5e-12	1
ABCA	889	919	HWI-700370F:168:C7JUKANXX:7:1116:13095:37012	multidrug	XP_753111.1|FEATURES|abcA|multidrug|abcA	0.999999334821	71.0	31	45.1	4.6e-06	1
ABCA	930	961	HWI-700370F:168:C7JUKANXX:7:2116:15863:16653	multidrug	XP_753111.1|FEATURES|abcA|multidrug|abcA	0.999999483726	65.6	32	50.4	1.1e-07	1
ABCA	1003	1034	HWI-700370F:168:C7JUKANXX:7:1207:3164:85345	multidrug	XP_753111.1|FEATURES|abcA|multidrug|abcA	0.999999570515	75.0	32	54.7	5.8e-09	1
ABCA	974	1005	HWI-700370F:168:C7JUKANXX:7:1316:18606:57930	multidrug	XP_753111.1|FEATURES|abcA|multidrug|abcA	0.999999383758	68.8	32	46.6	1.6e-06	1
STAPHYLOCOCCUS_MUPA_CONFERRING_RESISTANCE_TO_MUPIROCIN	512	542	HWI-700370F:168:C7JUKANXX:7:1308:15075:89180	mupirocin	CAA53189|FEATURES|Staphylococcus_mupA_conferring_resistance_to_mupirocin|mupirocin|Staphylococcus_mupA_conferring_resistance_to_mupirocin	0.999999986714	67.7	31	53.1	1.7e-08	1
ABCA	1228	1260	HWI-700370F:168:C7JUKANXX:7:1209:11558:66419	multidrug	XP_753111.1|FEATURES|abcA|multidrug|abcA	0.999999606025	81.8	33	67.8	6.6e-13	1
ABCA	942	973	HWI-700370F:168:C7JUKANXX:7:2108:19839:52221	multidrug	XP_753111.1|FEATURES|abcA|multidrug|abcA	0.999999611546	84.4	32	57.4	9.0e-10	1
ABCA	242	274	HWI-700370F:168:C7JUKANXX:7:2216:5003:65451	multidrug	XP_753111.1|FEATURES|abcA|multidrug|abcA	0.999999631093	84.8	33	58.9	3.1e-10	1
TET43	80	112	HWI-700370F:168:C7JUKANXX:7:1215:5252:61957	tetracycline	GQ244501.1.gene1.p01|FEATURES|tet43|tetracycline|tet43	0.999999981074	63.6	33	46.6	1.6e-06	1
ABCA	1001	1033	HWI-700370F:168:C7JUKANXX:7:1312:1974:39640	multidrug	XP_753111.1|FEATURES|abcA|multidrug|abcA	0.999999492813	66.7	33	50.8	8.4e-08	1
ABCA	971	1003	HWI-700370F:168:C7JUKANXX:7:2201:20066:37808	multidrug	XP_753111.1|FEATURES|abcA|multidrug|abcA	0.999999483726	72.7	33	50.4	1.1e-07	1
ABCA	244	274	HWI-700370F:168:C7JUKANXX:7:1306:15967:97810	multidrug	XP_753111.1|FEATURES|abcA|multidrug|abcA	0.999999606025	87.1	31	57.0	1.2e-09	1
ABCA	802	834	HWI-700370F:168:C7JUKANXX:7:1212:9993:46473	multidrug	XP_753111.1|FEATURES|abcA|multidrug|abcA	0.999999563636	63.6	33	54.3	7.6e-09	1
ABCA	650	681	HWI-700370F:168:C7JUKANXX:7:1206:20471:32019	multidrug	XP_753111.1|FEATURES|abcA|multidrug|abcA	0.999999606025	65.6	32	57.0	1.2e-09	1
ABCA	246	278	HWI-700370F:168:C7JUKANXX:7:1107:15082:60118	multidrug	XP_753111.1|FEATURES|abcA|multidrug|abcA	0.999999510565	72.7	33	51.6	4.9e-08	1
ABCA	1153	1185	HWI-700370F:168:C7JUKANXX:7:1302:19235:15072	multidrug	XP_753111.1|FEATURES|abcA|multidrug|abcA	0.999999583704	66.7	33	55.5	3.4e-09	1
ABCA	834	865	HWI-700370F:168:C7JUKANXX:7:1302:5640:58420	multidrug	XP_753111.1|FEATURES|abcA|multidrug|abcA	0.99999955636	78.1	32	53.9	9.9e-09	1
OPTRA	198	230	HWI-700370F:168:C7JUKANXX:7:2105:12240:3298	oxazolidinone	AKA86814|FEATURES|optrA|oxazolidinone|optrA	0.999323372112	63.6	33	47.4	9.3e-07	1
ABCA	986	1018	HWI-700370F:168:C7JUKANXX:7:1207:7888:31528	multidrug	XP_753111.1|FEATURES|abcA|multidrug|abcA	0.999999383758	63.6	33	46.6	1.6e-06	1
TETB(46)	92	124	HWI-700370F:168:C7JUKANXX:7:1204:5874:25513	tetracycline	AET10445.1|FEATURES|tetB(46)|tetracycline|tetB(46)	0.99999997554	100.0	33	68.2	5.1e-13	1
ABCA	1211	1242	HWI-700370F:168:C7JUKANXX:7:2201:10656:74531	multidrug	XP_753111.1|FEATURES|abcA|multidrug|abcA	0.999999600302	68.8	32	56.6	1.5e-09	1
ABCA	1007	1037	HWI-700370F:168:C7JUKANXX:7:1110:10038:8555	multidrug	XP_753111.1|FEATURES|abcA|multidrug|abcA	0.999999476746	67.7	31	50.1	1.4e-07	1
ABCA	268	299	HWI-700370F:168:C7JUKANXX:7:1315:2170:97559	multidrug	XP_753111.1|FEATURES|abcA|multidrug|abcA	0.99999965212	87.5	32	60.8	8.1e-11	1
ABCA	955	986	HWI-700370F:168:C7JUKANXX:7:1105:9027:85263	multidrug	XP_753111.1|FEATURES|abcA|multidrug|abcA	0.999999407174	68.8	32	47.4	9.3e-07	1
ABCA	1219	1251	HWI-700370F:168:C7JUKANXX:7:2211:18460:49638	multidrug	XP_753111.1|FEATURES|abcA|multidrug|abcA	0.999999711924	78.8	33	66.6	1.5e-12	1
MULTIDRUG_ABC_TRANSPORTER	468	499	HWI-700370F:168:C7JUKANXX:7:2105:3422:24551	multidrug	gi:496018010:ref:WP_008742581.1:|FEATURES|multidrug_ABC_transporter|multidrug|multidrug_ABC_transporter	0.999999999949	62.5	32	47.8	7.1e-07	1
MULTIDRUG_ABC_TRANSPORTER	463	493	HWI-700370F:168:C7JUKANXX:7:1210:20305:39012	multidrug	gi:1031799645:ref:WP_064138838.1:|FEATURES|multidrug_ABC_transporter|multidrug|multidrug_ABC_transporter	1.0	67.7	31	47.8	7.1e-07	1
ABCA	353	383	HWI-700370F:168:C7JUKANXX:7:1316:4861:37460	multidrug	XP_753111.1|FEATURES|abcA|multidrug|abcA	0.999999371494	64.5	31	46.2	2.1e-06	1
MULTIDRUG_ABC_TRANSPORTER	463	493	HWI-700370F:168:C7JUKANXX:7:2211:21069:74609	multidrug	gi:1031799645:ref:WP_064138838.1:|FEATURES|multidrug_ABC_transporter|multidrug|multidrug_ABC_transporter	1.0	67.7	31	47.8	7.1e-07	1
TAEA	172	202	HWI-700370F:168:C7JUKANXX:7:2212:9434:99093	pleuromutilin	APB03219.1|FEATURES|TaeA|pleuromutilin|TaeA	0.99989269578	61.3	31	47.0	1.2e-06	1
TETB(60)	371	403	HWI-700370F:168:C7JUKANXX:7:2204:1877:99520	tetracycline	ANZ79241.1|FEATURES|tetB(60)|tetracycline|tetB(60)	0.999999927885	60.6	33	46.6	1.6e-06	1
ABCA	934	966	HWI-700370F:168:C7JUKANXX:7:1115:13329:36830	multidrug	XP_753111.1|FEATURES|abcA|multidrug|abcA	0.999999527346	75.8	33	52.4	2.9e-08	1
STAPHYLOCOCCUS_MUPA_CONFERRING_RESISTANCE_TO_MUPIROCIN	426	456	HWI-700370F:168:C7JUKANXX:7:2115:1701:88329	mupirocin	CAA53189|FEATURES|Staphylococcus_mupA_conferring_resistance_to_mupirocin|mupirocin|Staphylococcus_mupA_conferring_resistance_to_mupirocin	0.999999974111	61.3	31	50.1	1.4e-07	1
MULTIDRUG_ABC_TRANSPORTER	562	593	HWI-700370F:168:C7JUKANXX:7:1302:2615:88726	multidrug	gi:496018010:ref:WP_008742581.1:|FEATURES|multidrug_ABC_transporter|multidrug|multidrug_ABC_transporter	1.0	65.6	32	47.4	9.3e-07	1
ABCA	840	870	HWI-700370F:168:C7JUKANXX:7:1313:5339:7763	multidrug	XP_753111.1|FEATURES|abcA|multidrug|abcA	0.999999334821	64.5	31	45.1	4.6e-06	1
MULTIDRUG_ABC_TRANSPORTER	483	515	HWI-700370F:168:C7JUKANXX:7:2206:13100:85615	multidrug	gi:943938624:ref:WP_055567802.1:|FEATURES|multidrug_ABC_transporter|multidrug|multidrug_ABC_transporter	1.0	63.6	33	47.4	9.3e-07	1
ABCA	247	278	HWI-700370F:168:C7JUKANXX:7:1213:19197:20875	multidrug	XP_753111.1|FEATURES|abcA|multidrug|abcA	0.999999383758	90.6	32	57.4	9.0e-10	1
ABCA	912	944	HWI-700370F:168:C7JUKANXX:7:1112:19128:94522	multidrug	XP_753111.1|FEATURES|abcA|multidrug|abcA	0.999999447336	66.7	33	48.9	3.2e-07	1
MULTIDRUG_ABC_TRANSPORTER	547	577	HWI-700370F:168:C7JUKANXX:7:1202:9842:66528	multidrug	gi:944152509:ref:WP_055644808.1:|FEATURES|multidrug_ABC_transporter|multidrug|multidrug_ABC_transporter	1.0	83.9	31	57.0	1.2e-09	1
MULTIDRUG_ABC_TRANSPORTER	552	584	HWI-700370F:168:C7JUKANXX:7:1109:13947:51222	multidrug	gi:817122037:ref:WP_046494699.1:|FEATURES|multidrug_ABC_transporter|multidrug|multidrug_ABC_transporter	1.0	69.7	33	51.6	4.9e-08	1
MULTIDRUG_ABC_TRANSPORTER	488	520	HWI-700370F:168:C7JUKANXX:7:1215:14166:31798	multidrug	gi:913055317:ref:WP_050357634.1:|FEATURES|multidrug_ABC_transporter|multidrug|multidrug_ABC_transporter	1.0	69.7	33	52.8	2.2e-08	1
MULTIDRUG_ABC_TRANSPORTER	463	495	HWI-700370F:168:C7JUKANXX:7:2108:19101:59206	multidrug	gi:664556405:ref:WP_031071225.1:|FEATURES|multidrug_ABC_transporter|multidrug|multidrug_ABC_transporter	1.0	66.7	33	48.1	5.4e-07	1
ABCA	955	986	HWI-700370F:168:C7JUKANXX:7:2110:16370:22728	multidrug	XP_753111.1|FEATURES|abcA|multidrug|abcA	0.999999426568	75.0	32	48.1	5.4e-07	1
TAEA	199	231	HWI-700370F:168:C7JUKANXX:7:1109:12382:99015	pleuromutilin	APB03219.1|FEATURES|TaeA|pleuromutilin|TaeA	0.971926904069	60.6	33	44.3	7.8e-06	1
ABCA	874	905	HWI-700370F:168:C7JUKANXX:7:2213:6660:54822	multidrug	XP_753111.1|FEATURES|abcA|multidrug|abcA	0.999999588472	78.1	32	55.8	2.6e-09	1
ABCA	926	958	HWI-700370F:168:C7JUKANXX:7:2115:5081:93733	multidrug	XP_753111.1|FEATURES|abcA|multidrug|abcA	0.999999583704	87.9	33	60.8	8.1e-11	1
RPOB2	1021	1053	HWI-700370F:168:C7JUKANXX:7:2102:1676:41799	multidrug	BAD59497.1|FEATURES|rpoB2|multidrug|rpoB2	0.999999244502	60.6	33	47.0	1.2e-06	1
ABCA	953	983	HWI-700370F:168:C7JUKANXX:7:1314:20021:82215	multidrug	XP_753111.1|FEATURES|abcA|multidrug|abcA	0.999999483726	74.2	31	50.4	1.1e-07	1
MULTIDRUG_ABC_TRANSPORTER	451	483	HWI-700370F:168:C7JUKANXX:7:2106:20492:3199	multidrug	gi:686364868:ref:WP_031893738.1:|FEATURES|multidrug_ABC_transporter|multidrug|multidrug_ABC_transporter	1.0	72.7	33	54.3	7.6e-09	1
ABCA	128	160	HWI-700370F:168:C7JUKANXX:7:1206:3242:57416	multidrug	XP_753111.1|FEATURES|abcA|multidrug|abcA	0.999999334821	63.6	33	45.1	4.6e-06	1
ABCA	642	674	HWI-700370F:168:C7JUKANXX:7:1202:18026:84773	multidrug	XP_753111.1|FEATURES|abcA|multidrug|abcA	0.999999711924	72.7	33	66.6	1.5e-12	1
STAPHYLOCOCCUS_MUPA_CONFERRING_RESISTANCE_TO_MUPIROCIN	518	550	HWI-700370F:168:C7JUKANXX:7:1203:13969:73215	mupirocin	CAA53189|FEATURES|Staphylococcus_mupA_conferring_resistance_to_mupirocin|mupirocin|Staphylococcus_mupA_conferring_resistance_to_mupirocin	0.999999979802	63.6	33	51.2	6.4e-08	1
PATA	249	279	HWI-700370F:168:C7JUKANXX:7:2214:8634:48325	fluoroquinolone	NP_417544.5|FEATURES|patA|fluoroquinolone|patA	0.999994013433	61.3	31	44.7	6.0e-06	1
ABCA	1008	1040	HWI-700370F:168:C7JUKANXX:7:1307:13635:21697	multidrug	XP_753111.1|FEATURES|abcA|multidrug|abcA	0.999999563636	66.7	33	54.3	7.6e-09	1
ABCA	835	867	HWI-700370F:168:C7JUKANXX:7:1202:8215:96609	multidrug	XP_753111.1|FEATURES|abcA|multidrug|abcA	0.999999583704	75.8	33	55.5	3.4e-09	1
MULTIDRUG_ABC_TRANSPORTER	460	492	HWI-700370F:168:C7JUKANXX:7:1114:3989:47305	multidrug	gi:1031799645:ref:WP_064138838.1:|FEATURES|multidrug_ABC_transporter|multidrug|multidrug_ABC_transporter	1.0	63.6	33	47.8	7.1e-07	1
ABCA	833	865	HWI-700370F:168:C7JUKANXX:7:2209:13157:35557	multidrug	XP_753111.1|FEATURES|abcA|multidrug|abcA	0.999999457389	72.7	33	49.3	2.4e-07	1
ABCA	1329	1359	HWI-700370F:168:C7JUKANXX:7:2204:5352:21564	multidrug	XP_753111.1|FEATURES|abcA|multidrug|abcA	0.999999371494	64.5	31	46.2	2.1e-06	1
ABCA	233	265	HWI-700370F:168:C7JUKANXX:7:1208:5115:37430	multidrug	XP_753111.1|FEATURES|abcA|multidrug|abcA	0.999999407174	63.6	33	47.4	9.3e-07	1
ABCA	259	290	HWI-700370F:168:C7JUKANXX:7:1312:6210:35915	multidrug	XP_753111.1|FEATURES|abcA|multidrug|abcA	0.999999383758	68.8	32	46.6	1.6e-06	1
ABCA	837	869	HWI-700370F:168:C7JUKANXX:7:2201:19713:10342	multidrug	XP_753111.1|FEATURES|abcA|multidrug|abcA	0.999999358683	63.6	33	45.8	2.7e-06	1
POXTA	447	477	HWI-700370F:168:C7JUKANXX:7:1316:5097:79670	multidrug	AVI44920.1|FEATURES|poxtA|multidrug|poxtA	0.999999321592	67.7	31	46.6	1.6e-06	1
MULTIDRUG_ABC_TRANSPORTER	449	480	HWI-700370F:168:C7JUKANXX:7:2110:8173:55130	multidrug	gi:686364868:ref:WP_031893738.1:|FEATURES|multidrug_ABC_transporter|multidrug|multidrug_ABC_transporter	1.0	65.6	32	45.1	4.6e-06	1
MULTIDRUG_ABC_TRANSPORTER	553	584	HWI-700370F:168:C7JUKANXX:7:2202:7007:5172	multidrug	gi:953808775:ref:WP_058042812.1:|FEATURES|multidrug_ABC_transporter|multidrug|multidrug_ABC_transporter	1.0	71.9	32	48.1	5.4e-07	1
ABCA	277	307	HWI-700370F:168:C7JUKANXX:7:2202:15651:60228	multidrug	XP_753111.1|FEATURES|abcA|multidrug|abcA	0.99999955636	74.2	31	53.9	9.9e-09	1
ABCA	826	858	HWI-700370F:168:C7JUKANXX:7:2205:18516:20995	multidrug	XP_753111.1|FEATURES|abcA|multidrug|abcA	0.999999510565	75.8	33	51.6	4.9e-08	1
STAPHYLOCOCCUS_MUPA_CONFERRING_RESISTANCE_TO_MUPIROCIN	59	90	HWI-700370F:168:C7JUKANXX:7:2109:12334:83244	mupirocin	CAA53189|FEATURES|Staphylococcus_mupA_conferring_resistance_to_mupirocin|mupirocin|Staphylococcus_mupA_conferring_resistance_to_mupirocin	0.99999996273	62.5	32	48.5	4.2e-07	1
STAPHYLOCOCCUS_MUPA_CONFERRING_RESISTANCE_TO_MUPIROCIN	527	559	HWI-700370F:168:C7JUKANXX:7:1306:19380:12158	mupirocin	CAA53189|FEATURES|Staphylococcus_mupA_conferring_resistance_to_mupirocin|mupirocin|Staphylococcus_mupA_conferring_resistance_to_mupirocin	0.999999983101	63.6	33	52.0	3.8e-08	1
ABCA	876	906	HWI-700370F:168:C7JUKANXX:7:2101:10976:4793	multidrug	XP_753111.1|FEATURES|abcA|multidrug|abcA	0.99999955636	77.4	31	53.9	9.9e-09	1
ABCA	850	881	HWI-700370F:168:C7JUKANXX:7:1314:5471:60979	multidrug	XP_753111.1|FEATURES|abcA|multidrug|abcA	0.999999548891	71.9	32	53.5	1.3e-08	1
MULTIDRUG_ABC_TRANSPORTER	505	537	HWI-700370F:168:C7JUKANXX:7:1315:7634:61437	multidrug	gi:943938624:ref:WP_055567802.1:|FEATURES|multidrug_ABC_transporter|multidrug|multidrug_ABC_transporter	1.0	66.7	33	48.5	4.2e-07	1
ABCA	1001	1033	HWI-700370F:168:C7JUKANXX:7:1103:10165:2250	multidrug	XP_753111.1|FEATURES|abcA|multidrug|abcA	0.999999483726	66.7	33	50.4	1.1e-07	1
ABCA	824	856	HWI-700370F:168:C7JUKANXX:7:2115:7004:34565	multidrug	XP_753111.1|FEATURES|abcA|multidrug|abcA	0.999999671422	90.9	33	62.8	2.1e-11	1
ABCA	336	368	HWI-700370F:168:C7JUKANXX:7:2209:1394:58090	multidrug	XP_753111.1|FEATURES|abcA|multidrug|abcA	0.999999501801	66.7	33	51.2	6.4e-08	1
ABCA	553	584	HWI-700370F:168:C7JUKANXX:7:1312:16543:56601	multidrug	XP_753111.1|FEATURES|abcA|multidrug|abcA	0.999999437128	65.6	32	48.5	4.2e-07	1
ABCA	284	316	HWI-700370F:168:C7JUKANXX:7:1307:17282:41805	multidrug	XP_753111.1|FEATURES|abcA|multidrug|abcA	0.999999664034	75.8	33	62.0	3.6e-11	1
ABCA	948	980	HWI-700370F:168:C7JUKANXX:7:1208:5900:36586	multidrug	XP_753111.1|FEATURES|abcA|multidrug|abcA	0.999999715936	97.0	33	67.0	1.1e-12	1
ABCA	828	860	HWI-700370F:168:C7JUKANXX:7:1306:14176:60419	multidrug	XP_753111.1|FEATURES|abcA|multidrug|abcA	0.999999467137	78.8	33	49.7	1.9e-07	1
TETA	444	474	HWI-700370F:168:C7JUKANXX:7:1215:7365:66851	tetracycline	gi:491465657:ref:WP_005323423.1:|FEATURES|tetA|tetracycline|tetA	0.999999999935	71.0	31	45.4	3.5e-06	1
ABCA	833	865	HWI-700370F:168:C7JUKANXX:7:2203:20141:10863	multidrug	XP_753111.1|FEATURES|abcA|multidrug|abcA	0.999999483726	75.8	33	50.4	1.1e-07	1
ABCA	951	983	HWI-700370F:168:C7JUKANXX:7:2301:1989:61812	multidrug	XP_753111.1|FEATURES|abcA|multidrug|abcA	0.999999395603	63.6	33	47.0	1.2e-06	1
TETA	44	74	HWI-700370F:168:C7JUKANXX:7:2210:14820:13042	tetracycline	NC_009085.4918440.p01|FEATURES|tetA|tetracycline|tetA	1.0	64.5	31	46.2	2.1e-06	1
ABCA	926	958	HWI-700370F:168:C7JUKANXX:7:2116:3571:95081	multidrug	XP_753111.1|FEATURES|abcA|multidrug|abcA	0.999999426568	66.7	33	48.1	5.4e-07	1
OPTRA	203	234	HWI-700370F:168:C7JUKANXX:7:1313:11608:54053	oxazolidinone	AKA86814|FEATURES|optrA|oxazolidinone|optrA	0.999449108006	65.6	32	50.1	1.4e-07	1
STAPHYLOCOCCUS_MUPA_CONFERRING_RESISTANCE_TO_MUPIROCIN	510	541	HWI-700370F:168:C7JUKANXX:7:1309:9529:12805	mupirocin	CAA53189|FEATURES|Staphylococcus_mupA_conferring_resistance_to_mupirocin|mupirocin|Staphylococcus_mupA_conferring_resistance_to_mupirocin	0.999999987823	65.6	32	53.5	1.3e-08	1
ACRB	732	764	HWI-700370F:168:C7JUKANXX:7:1110:7827:28483	multidrug	gi:447055218:ref:WP_001132474.1:|FEATURES|acrB|multidrug|acrB	1.0	97.0	33	69.7	1.7e-13	1
ABCA	554	586	HWI-700370F:168:C7JUKANXX:7:1116:19627:56806	multidrug	XP_753111.1|FEATURES|abcA|multidrug|abcA	0.999999600302	72.7	33	56.6	1.5e-09	1
MULTIDRUG_ABC_TRANSPORTER	503	534	HWI-700370F:168:C7JUKANXX:7:1204:3242:76546	multidrug	gi:943938624:ref:WP_055567802.1:|FEATURES|multidrug_ABC_transporter|multidrug|multidrug_ABC_transporter	1.0	65.6	32	45.4	3.5e-06	1
ABCA	624	655	HWI-700370F:168:C7JUKANXX:7:2110:2495:24481	multidrug	XP_753111.1|FEATURES|abcA|multidrug|abcA	0.999999541228	62.5	32	53.1	1.7e-08	1
STAPHYLOCOCCUS_MUPA_CONFERRING_RESISTANCE_TO_MUPIROCIN	426	456	HWI-700370F:168:C7JUKANXX:7:1208:3951:65453	mupirocin	CAA53189|FEATURES|Staphylococcus_mupA_conferring_resistance_to_mupirocin|mupirocin|Staphylococcus_mupA_conferring_resistance_to_mupirocin	0.999999974111	61.3	31	50.1	1.4e-07	1
ABCA	267	299	HWI-700370F:168:C7JUKANXX:7:1112:16680:92696	multidrug	XP_753111.1|FEATURES|abcA|multidrug|abcA	0.999999671422	87.9	33	62.8	2.1e-11	1
ABCA	864	896	HWI-700370F:168:C7JUKANXX:7:1216:10057:41259	multidrug	XP_753111.1|FEATURES|abcA|multidrug|abcA	0.999999467137	66.7	33	49.7	1.9e-07	1
ABCA	259	291	HWI-700370F:168:C7JUKANXX:7:1311:18574:88127	multidrug	XP_753111.1|FEATURES|abcA|multidrug|abcA	0.999999418382	63.6	33	47.8	7.1e-07	1
ABCA	834	866	HWI-700370F:168:C7JUKANXX:7:2115:20706:76168	multidrug	XP_753111.1|FEATURES|abcA|multidrug|abcA	0.999999476746	72.7	33	50.1	1.4e-07	1
TETB(60)	371	403	HWI-700370F:168:C7JUKANXX:7:1113:10222:87901	tetracycline	ANZ79241.1|FEATURES|tetB(60)|tetracycline|tetB(60)	0.999999955267	63.6	33	48.9	3.2e-07	1
ABCA	939	970	HWI-700370F:168:C7JUKANXX:7:1108:19553:42522	multidrug	XP_753111.1|FEATURES|abcA|multidrug|abcA	0.999999583704	81.2	32	55.5	3.4e-09	1
ABCA	958	989	HWI-700370F:168:C7JUKANXX:7:1112:7366:3119	multidrug	XP_753111.1|FEATURES|abcA|multidrug|abcA	0.999999334821	65.6	32	45.1	4.6e-06	1
ABCA	835	867	HWI-700370F:168:C7JUKANXX:7:2111:18372:42980	multidrug	XP_753111.1|FEATURES|abcA|multidrug|abcA	0.999999667769	90.9	33	62.4	2.8e-11	1
PATA	250	281	HWI-700370F:168:C7JUKANXX:7:2215:17903:35969	fluoroquinolone	NP_417544.5|FEATURES|patA|fluoroquinolone|patA	0.999995895939	62.5	32	47.0	1.2e-06	1
MULTIDRUG_ABC_TRANSPORTER	463	493	HWI-700370F:168:C7JUKANXX:7:2105:9372:76281	multidrug	gi:1031799645:ref:WP_064138838.1:|FEATURES|multidrug_ABC_transporter|multidrug|multidrug_ABC_transporter	1.0	67.7	31	47.8	7.1e-07	1
ABCA	820	852	HWI-700370F:168:C7JUKANXX:7:1113:7294:62793	multidrug	XP_753111.1|FEATURES|abcA|multidrug|abcA	0.999999583704	81.8	33	55.5	3.4e-09	1
ABCA	259	291	HWI-700370F:168:C7JUKANXX:7:1107:20527:46351	multidrug	XP_753111.1|FEATURES|abcA|multidrug|abcA	0.999999418382	63.6	33	47.8	7.1e-07	1
MULTIDRUG_ABC_TRANSPORTER	530	562	HWI-700370F:168:C7JUKANXX:7:2208:6828:10058	multidrug	gi:664395661:ref:WP_030922045.1:|FEATURES|multidrug_ABC_transporter|multidrug|multidrug_ABC_transporter	1.0	75.8	33	53.9	9.9e-09	1
ABCA	936	968	HWI-700370F:168:C7JUKANXX:7:1115:5403:74928	multidrug	XP_753111.1|FEATURES|abcA|multidrug|abcA	0.999999437128	66.7	33	48.5	4.2e-07	1
VANH	210	241	HWI-700370F:168:C7JUKANXX:7:1313:4916:49270	glycopeptide	AAY52004|FEATURES|vanH|glycopeptide|vanH	0.999998964808	65.6	32	46.2	2.1e-06	1
ABCA	332	364	HWI-700370F:168:C7JUKANXX:7:1212:17835:79439	multidrug	XP_753111.1|FEATURES|abcA|multidrug|abcA	0.999999467137	60.6	33	49.7	1.9e-07	1
ABCA	244	274	HWI-700370F:168:C7JUKANXX:7:1215:20051:19320	multidrug	XP_753111.1|FEATURES|abcA|multidrug|abcA	0.999999606025	87.1	31	57.0	1.2e-09	1
ABCA	931	962	HWI-700370F:168:C7JUKANXX:7:1101:18127:55947	multidrug	XP_753111.1|FEATURES|abcA|multidrug|abcA	0.999999683095	90.6	32	63.9	9.6e-12	1
ABCA	982	1014	HWI-700370F:168:C7JUKANXX:7:2213:12770:83039	multidrug	XP_753111.1|FEATURES|abcA|multidrug|abcA	0.999999345227	69.7	33	45.4	3.5e-06	1
POXTA	161	191	HWI-700370F:168:C7JUKANXX:7:1213:19343:13699	multidrug	AVI44920.1|FEATURES|poxtA|multidrug|poxtA	0.999999321592	64.5	31	46.6	1.6e-06	1
VANH	222	254	HWI-700370F:168:C7JUKANXX:7:2211:5122:46820	glycopeptide	YP_002333394|FEATURES|vanH|glycopeptide|vanH	0.999993309812	63.6	33	45.1	4.6e-06	1
MULTIDRUG_ABC_TRANSPORTER	545	577	HWI-700370F:168:C7JUKANXX:7:1103:20005:29145	multidrug	gi:664100597:ref:WP_030638327.1:|FEATURES|multidrug_ABC_transporter|multidrug|multidrug_ABC_transporter	0.999999999999	60.6	33	46.2	2.1e-06	1
ABCA	865	896	HWI-700370F:168:C7JUKANXX:7:1111:7912:14207	multidrug	XP_753111.1|FEATURES|abcA|multidrug|abcA	0.999999358683	62.5	32	45.8	2.7e-06	1
MSBA	355	385	HWI-700370F:168:C7JUKANXX:7:1309:18662:5072	nitroimidazole	NP_415434.1|FEATURES|msbA|nitroimidazole|msbA	0.999620424245	71.0	31	44.7	6.0e-06	1
ABCA	930	962	HWI-700370F:168:C7JUKANXX:7:1207:16789:59263	multidrug	XP_753111.1|FEATURES|abcA|multidrug|abcA	0.999999501801	69.7	33	51.2	6.4e-08	1
ABCA	933	964	HWI-700370F:168:C7JUKANXX:7:1101:10364:91031	multidrug	XP_753111.1|FEATURES|abcA|multidrug|abcA	0.999999492813	75.0	32	50.8	8.4e-08	1
ABCA	964	996	HWI-700370F:168:C7JUKANXX:7:1203:18312:54885	multidrug	XP_753111.1|FEATURES|abcA|multidrug|abcA	0.999999345227	66.7	33	45.4	3.5e-06	1
ABCA	949	980	HWI-700370F:168:C7JUKANXX:7:2111:8221:49516	multidrug	XP_753111.1|FEATURES|abcA|multidrug|abcA	0.999999583704	78.1	32	55.5	3.4e-09	1
MULTIDRUG_ABC_TRANSPORTER	498	530	HWI-700370F:168:C7JUKANXX:7:2211:2763:26316	multidrug	gi:913055317:ref:WP_050357634.1:|FEATURES|multidrug_ABC_transporter|multidrug|multidrug_ABC_transporter	1.0	63.6	33	45.4	3.5e-06	1
EFRB	313	344	HWI-700370F:168:C7JUKANXX:7:1315:9054:73762	multidrug	CDO61516.1|FEATURES|efrB|multidrug|efrB	1.0	62.5	32	47.4	9.3e-07	1
ABCA	1008	1039	HWI-700370F:168:C7JUKANXX:7:1210:14141:91430	multidrug	XP_753111.1|FEATURES|abcA|multidrug|abcA	0.999999476746	65.6	32	50.1	1.4e-07	1
MULTIDRUG_ABC_TRANSPORTER	505	537	HWI-700370F:168:C7JUKANXX:7:1102:8344:60543	multidrug	gi:913055317:ref:WP_050357634.1:|FEATURES|multidrug_ABC_transporter|multidrug|multidrug_ABC_transporter	0.999999999931	60.6	33	47.0	1.2e-06	1
ABCA	265	295	HWI-700370F:168:C7JUKANXX:7:1201:12964:40175	multidrug	XP_753111.1|FEATURES|abcA|multidrug|abcA	0.999999395603	64.5	31	47.0	1.2e-06	1
ABCA	129	161	HWI-700370F:168:C7JUKANXX:7:2210:13315:40575	multidrug	XP_753111.1|FEATURES|abcA|multidrug|abcA	0.999999395603	63.6	33	47.0	1.2e-06	1
ABCA	238	270	HWI-700370F:168:C7JUKANXX:7:2104:6230:20534	multidrug	XP_753111.1|FEATURES|abcA|multidrug|abcA	0.999999519024	69.7	33	52.0	3.8e-08	1
ABCA	947	979	HWI-700370F:168:C7JUKANXX:7:1213:4545:6114	multidrug	XP_753111.1|FEATURES|abcA|multidrug|abcA	0.999999683095	93.9	33	63.9	9.6e-12	1
MULTIDRUG_ABC_TRANSPORTER	497	529	HWI-700370F:168:C7JUKANXX:7:1313:20100:59730	multidrug	gi:493394434:ref:WP_006350564.1:|FEATURES|multidrug_ABC_transporter|multidrug|multidrug_ABC_transporter	1.0	63.6	33	50.1	1.4e-07	1
ABCA	939	971	HWI-700370F:168:C7JUKANXX:7:1310:19665:43627	multidrug	XP_753111.1|FEATURES|abcA|multidrug|abcA	0.999999611546	81.8	33	57.4	9.0e-10	1
MULTIDRUG_ABC_TRANSPORTER	492	523	HWI-700370F:168:C7JUKANXX:7:1208:16813:51449	multidrug	gi:662175949:ref:WP_030118884.1:|FEATURES|multidrug_ABC_transporter|multidrug|multidrug_ABC_transporter	1.0	78.1	32	56.2	2.0e-09	1
ABCA	935	966	HWI-700370F:168:C7JUKANXX:7:2201:2427:85530	multidrug	XP_753111.1|FEATURES|abcA|multidrug|abcA	0.999999683095	96.9	32	63.9	9.6e-12	1
MSBA	359	391	HWI-700370F:168:C7JUKANXX:7:2104:5635:53322	nitroimidazole	NP_415434.1|FEATURES|msbA|nitroimidazole|msbA	0.9996652024	63.6	33	45.8	2.7e-06	1
ABCA	1007	1039	HWI-700370F:168:C7JUKANXX:7:2101:20881:95559	multidrug	XP_753111.1|FEATURES|abcA|multidrug|abcA	0.999999437128	60.6	33	48.5	4.2e-07	1
ABCA	284	315	HWI-700370F:168:C7JUKANXX:7:1301:2382:72051	multidrug	XP_753111.1|FEATURES|abcA|multidrug|abcA	0.999999626161	75.0	32	58.5	4.0e-10	1
MULTIDRUG_ABC_TRANSPORTER	469	500	HWI-700370F:168:C7JUKANXX:7:1113:5576:97363	multidrug	gi:1031799645:ref:WP_064138838.1:|FEATURES|multidrug_ABC_transporter|multidrug|multidrug_ABC_transporter	0.999991127409	65.6	32	45.4	3.5e-06	1
ABCA	263	295	HWI-700370F:168:C7JUKANXX:7:2215:1194:89836	multidrug	XP_753111.1|FEATURES|abcA|multidrug|abcA	0.999999407174	63.6	33	47.4	9.3e-07	1
MULTIDRUG_ABC_TRANSPORTER	460	490	HWI-700370F:168:C7JUKANXX:7:2204:14414:10159	multidrug	gi:497748188:ref:WP_010062372.1:|FEATURES|multidrug_ABC_transporter|multidrug|multidrug_ABC_transporter	1.0	64.5	31	45.1	4.6e-06	1
ABCA	1036	1068	HWI-700370F:168:C7JUKANXX:7:2213:10720:82335	multidrug	XP_753111.1|FEATURES|abcA|multidrug|abcA	0.999999510565	69.7	33	51.6	4.9e-08	1
MULTIDRUG_ABC_TRANSPORTER	469	500	HWI-700370F:168:C7JUKANXX:7:1308:10128:85770	multidrug	gi:1031799645:ref:WP_064138838.1:|FEATURES|multidrug_ABC_transporter|multidrug|multidrug_ABC_transporter	0.999991127409	65.6	32	45.4	3.5e-06	1
ABCA	961	993	HWI-700370F:168:C7JUKANXX:7:1114:20147:75832	multidrug	XP_753111.1|FEATURES|abcA|multidrug|abcA	0.999999345227	63.6	33	45.4	3.5e-06	1
ABCA	1204	1234	HWI-700370F:168:C7JUKANXX:7:2109:18586:73896	multidrug	XP_753111.1|FEATURES|abcA|multidrug|abcA	0.999999616956	74.2	31	57.8	6.9e-10	1
ABCA	629	659	HWI-700370F:168:C7JUKANXX:7:1308:20954:23607	multidrug	XP_753111.1|FEATURES|abcA|multidrug|abcA	0.999999563636	67.7	31	54.3	7.6e-09	1
ABCA	939	971	HWI-700370F:168:C7JUKANXX:7:1310:7598:5659	multidrug	XP_753111.1|FEATURES|abcA|multidrug|abcA	0.999999594438	78.8	33	56.2	2.0e-09	1
MULTIDRUG_ABC_TRANSPORTER	497	529	HWI-700370F:168:C7JUKANXX:7:1313:9085:68899	multidrug	gi:493394434:ref:WP_006350564.1:|FEATURES|multidrug_ABC_transporter|multidrug|multidrug_ABC_transporter	1.0	63.6	33	50.1	1.4e-07	1
ABCA	937	969	HWI-700370F:168:C7JUKANXX:7:2203:8044:95894	multidrug	XP_753111.1|FEATURES|abcA|multidrug|abcA	0.999999696382	93.9	33	65.1	4.3e-12	1
ABCA	245	275	HWI-700370F:168:C7JUKANXX:7:2109:21294:81824	multidrug	XP_753111.1|FEATURES|abcA|multidrug|abcA	0.999999305405	61.3	31	44.3	7.8e-06	1
ABCA	240	272	HWI-700370F:168:C7JUKANXX:7:2210:19426:64825	multidrug	XP_753111.1|FEATURES|abcA|multidrug|abcA	0.999999492813	66.7	33	50.8	8.4e-08	1
ABCA	807	837	HWI-700370F:168:C7JUKANXX:7:1206:5933:26636	multidrug	XP_753111.1|FEATURES|abcA|multidrug|abcA	0.999999334821	61.3	31	45.1	4.6e-06	1
MULTIDRUG_ABC_TRANSPORTER	479	511	HWI-700370F:168:C7JUKANXX:7:1316:13750:4448	multidrug	gi:817122037:ref:WP_046494699.1:|FEATURES|multidrug_ABC_transporter|multidrug|multidrug_ABC_transporter	1.0	75.8	33	55.1	4.4e-09	1
ABCA	802	834	HWI-700370F:168:C7JUKANXX:7:1306:16899:53259	multidrug	XP_753111.1|FEATURES|abcA|multidrug|abcA	0.999999548891	69.7	33	53.5	1.3e-08	1
ABCA	932	964	HWI-700370F:168:C7JUKANXX:7:1312:11912:94760	multidrug	XP_753111.1|FEATURES|abcA|multidrug|abcA	0.999999667769	87.9	33	62.4	2.8e-11	1
ABCA	945	977	HWI-700370F:168:C7JUKANXX:7:1114:14420:27466	multidrug	XP_753111.1|FEATURES|abcA|multidrug|abcA	0.999999631093	84.8	33	58.9	3.1e-10	1
ABCA	265	297	HWI-700370F:168:C7JUKANXX:7:2112:8096:53327	multidrug	XP_753111.1|FEATURES|abcA|multidrug|abcA	0.999999305405	63.6	33	44.3	7.8e-06	1
ABCA	861	893	HWI-700370F:168:C7JUKANXX:7:1204:12432:83568	multidrug	XP_753111.1|FEATURES|abcA|multidrug|abcA	0.999999426568	63.6	33	48.1	5.4e-07	1
ABCA	824	854	HWI-700370F:168:C7JUKANXX:7:1216:1401:63483	multidrug	XP_753111.1|FEATURES|abcA|multidrug|abcA	0.999999476746	80.6	31	50.1	1.4e-07	1
ABCA	249	281	HWI-700370F:168:C7JUKANXX:7:1114:14607:59853	multidrug	XP_753111.1|FEATURES|abcA|multidrug|abcA	0.999999501801	75.8	33	51.2	6.4e-08	1
TETB(60)	371	401	HWI-700370F:168:C7JUKANXX:7:1106:16846:86464	tetracycline	ANZ79241.1|FEATURES|tetB(60)|tetracycline|tetB(60)	0.99999988258	61.3	31	44.3	7.8e-06	1
ABCA	823	854	HWI-700370F:168:C7JUKANXX:7:1301:7073:36231	multidrug	XP_753111.1|FEATURES|abcA|multidrug|abcA	0.999999548891	78.1	32	53.5	1.3e-08	1
ABCA	1155	1187	HWI-700370F:168:C7JUKANXX:7:1211:11336:60545	multidrug	XP_753111.1|FEATURES|abcA|multidrug|abcA	0.99999955636	66.7	33	53.9	9.9e-09	1
ABCA	149	181	HWI-700370F:168:C7JUKANXX:7:2202:16172:18435	multidrug	XP_753111.1|FEATURES|abcA|multidrug|abcA	0.999999510565	69.7	33	51.6	4.9e-08	1
ABCA	930	960	HWI-700370F:168:C7JUKANXX:7:2216:8901:75840	multidrug	XP_753111.1|FEATURES|abcA|multidrug|abcA	0.999999383758	67.7	31	46.6	1.6e-06	1
TAEA	166	198	HWI-700370F:168:C7JUKANXX:7:1304:20108:17240	pleuromutilin	APB03219.1|FEATURES|TaeA|pleuromutilin|TaeA	0.999910583632	63.6	33	48.5	4.2e-07	1
ABCA	837	869	HWI-700370F:168:C7JUKANXX:7:2109:13218:81454	multidrug	XP_753111.1|FEATURES|abcA|multidrug|abcA	0.999999358683	63.6	33	45.8	2.7e-06	1
MULTIDRUG_ABC_TRANSPORTER	454	486	HWI-700370F:168:C7JUKANXX:7:1208:10686:57836	multidrug	gi:896355182:ref:WP_049310020.1:|FEATURES|multidrug_ABC_transporter|multidrug|multidrug_ABC_transporter	1.0	63.6	33	48.5	4.2e-07	1
ABCA	1318	1348	HWI-700370F:168:C7JUKANXX:7:2212:20507:56543	multidrug	XP_753111.1|FEATURES|abcA|multidrug|abcA	0.999999426568	67.7	31	48.1	5.4e-07	1
MULTIDRUG_ABC_TRANSPORTER	504	535	HWI-700370F:168:C7JUKANXX:7:2103:16497:44284	multidrug	gi:686364868:ref:WP_031893738.1:|FEATURES|multidrug_ABC_transporter|multidrug|multidrug_ABC_transporter	1.0	65.6	32	47.4	9.3e-07	1
MULTIDRUG_ABC_TRANSPORTER	498	528	HWI-700370F:168:C7JUKANXX:7:1110:17557:50635	multidrug	gi:664395661:ref:WP_030922045.1:|FEATURES|multidrug_ABC_transporter|multidrug|multidrug_ABC_transporter	1.0	74.2	31	52.0	3.8e-08	1
MSBA	369	401	HWI-700370F:168:C7JUKANXX:7:2207:19324:37481	nitroimidazole	NP_415434.1|FEATURES|msbA|nitroimidazole|msbA	0.999708711142	63.6	33	47.0	1.2e-06	1
VANH	200	232	HWI-700370F:168:C7JUKANXX:7:1305:12484:32165	glycopeptide	AAY52004|FEATURES|vanH|glycopeptide|vanH	0.999999998538	66.7	33	49.3	2.4e-07	1
MULTIDRUG_ABC_TRANSPORTER	454	486	HWI-700370F:168:C7JUKANXX:7:1206:3981:70871	multidrug	gi:896355182:ref:WP_049310020.1:|FEATURES|multidrug_ABC_transporter|multidrug|multidrug_ABC_transporter	1.0	63.6	33	48.5	4.2e-07	1
ABCA	975	1007	HWI-700370F:168:C7JUKANXX:7:1112:16455:17155	multidrug	XP_753111.1|FEATURES|abcA|multidrug|abcA	0.999999660205	84.8	33	61.6	4.7e-11	1
ABCA	959	989	HWI-700370F:168:C7JUKANXX:7:2211:1577:56208	multidrug	XP_753111.1|FEATURES|abcA|multidrug|abcA	0.999999476746	74.2	31	50.1	1.4e-07	1
TAEA	167	198	HWI-700370F:168:C7JUKANXX:7:1211:9872:4128	pleuromutilin	APB03219.1|FEATURES|TaeA|pleuromutilin|TaeA	0.999887323553	62.5	32	46.6	1.6e-06	1
ABCA	944	976	HWI-700370F:168:C7JUKANXX:7:2204:5245:55719	multidrug	XP_753111.1|FEATURES|abcA|multidrug|abcA	0.99999965212	87.9	33	60.8	8.1e-11	1
ABCA	370	401	HWI-700370F:168:C7JUKANXX:7:1304:8775:70901	multidrug	XP_753111.1|FEATURES|abcA|multidrug|abcA	0.999999437128	62.5	32	48.5	4.2e-07	1
ABCA	973	1005	HWI-700370F:168:C7JUKANXX:7:1207:13614:79084	multidrug	XP_753111.1|FEATURES|abcA|multidrug|abcA	0.999999492813	78.8	33	58.5	4.0e-10	1
ABCA	79	111	HWI-700370F:168:C7JUKANXX:7:2307:5188:46281	multidrug	XP_753111.1|FEATURES|abcA|multidrug|abcA	0.999999320374	63.6	33	44.7	6.0e-06	1
ABCA	933	965	HWI-700370F:168:C7JUKANXX:7:2206:16863:53183	multidrug	XP_753111.1|FEATURES|abcA|multidrug|abcA	0.999999527346	75.8	33	52.4	2.9e-08	1
MULTIDRUG_ABC_TRANSPORTER	471	503	HWI-700370F:168:C7JUKANXX:7:1312:13421:10020	multidrug	gi:1031799645:ref:WP_064138838.1:|FEATURES|multidrug_ABC_transporter|multidrug|multidrug_ABC_transporter	1.0	66.7	33	46.6	1.6e-06	1
ABCA	840	872	HWI-700370F:168:C7JUKANXX:7:2206:18040:77662	multidrug	XP_753111.1|FEATURES|abcA|multidrug|abcA	0.999999527346	69.7	33	52.4	2.9e-08	1
ABCA	829	860	HWI-700370F:168:C7JUKANXX:7:1302:11627:21820	multidrug	XP_753111.1|FEATURES|abcA|multidrug|abcA	0.999999611546	87.5	32	57.4	9.0e-10	1
ABCA	264	296	HWI-700370F:168:C7JUKANXX:7:1109:17148:23374	multidrug	XP_753111.1|FEATURES|abcA|multidrug|abcA	0.999999648989	84.8	33	60.5	1.1e-10	1
TETA(46)	466	498	HWI-700370F:168:C7JUKANXX:7:1301:6996:11332	tetracycline	AET10444.1|FEATURES|tetA(46)|tetracycline|tetA(46)	0.999999832555	69.7	33	44.3	7.8e-06	1
MSBA	478	508	HWI-700370F:168:C7JUKANXX:7:1108:3918:3344	nitroimidazole	NP_415434.1|FEATURES|msbA|nitroimidazole|msbA	0.992058267825	67.7	31	45.1	4.6e-06	1
ABCA	978	1009	HWI-700370F:168:C7JUKANXX:7:1314:11094:74814	multidrug	XP_753111.1|FEATURES|abcA|multidrug|abcA	0.999999305405	65.6	32	44.3	7.8e-06	1
VANH	220	251	HWI-700370F:168:C7JUKANXX:7:1205:1121:62676	glycopeptide	CAB61228|FEATURES|vanH|glycopeptide|vanH	0.99999963121	62.5	32	44.3	7.8e-06	1
EFRB	309	341	HWI-700370F:168:C7JUKANXX:7:1203:16610:8331	multidrug	CDO61516.1|FEATURES|efrB|multidrug|efrB	0.999999110318	60.6	33	45.4	3.5e-06	1
ABCA	951	982	HWI-700370F:168:C7JUKANXX:7:1203:12473:41014	multidrug	XP_753111.1|FEATURES|abcA|multidrug|abcA	0.999999667769	90.6	32	62.4	2.8e-11	1
ABCA	948	980	HWI-700370F:168:C7JUKANXX:7:2214:3284:52270	multidrug	XP_753111.1|FEATURES|abcA|multidrug|abcA	0.999999656207	84.8	33	61.2	6.2e-11	1
OPTRA	203	234	HWI-700370F:168:C7JUKANXX:7:1203:4347:4925	oxazolidinone	AKA86814|FEATURES|optrA|oxazolidinone|optrA	0.999449108006	65.6	32	50.1	1.4e-07	1
VANH	215	246	HWI-700370F:168:C7JUKANXX:7:1306:9637:62689	glycopeptide	AAY52004|FEATURES|vanH|glycopeptide|vanH	0.999999999047	65.6	32	44.7	6.0e-06	1
ABCA	640	672	HWI-700370F:168:C7JUKANXX:7:1213:7901:98286	multidrug	XP_753111.1|FEATURES|abcA|multidrug|abcA	0.999999611546	60.6	33	57.4	9.0e-10	1
OPTRA	207	238	HWI-700370F:168:C7JUKANXX:7:1202:8994:86895	oxazolidinone	AKA86814|FEATURES|optrA|oxazolidinone|optrA	0.999323372112	60.6	33	47.4	9.3e-07	1
ABCA	259	291	HWI-700370F:168:C7JUKANXX:7:2104:15552:61402	multidrug	XP_753111.1|FEATURES|abcA|multidrug|abcA	0.999999691919	90.9	33	64.7	5.6e-12	1
MULTIDRUG_ABC_TRANSPORTER	486	518	HWI-700370F:168:C7JUKANXX:7:2215:13894:92882	multidrug	gi:558888514:ref:WP_023543283.1:|FEATURES|multidrug_ABC_transporter|multidrug|multidrug_ABC_transporter	1.0	63.6	33	49.3	2.4e-07	1
ABCA	963	995	HWI-700370F:168:C7JUKANXX:7:2211:16244:88262	multidrug	XP_753111.1|FEATURES|abcA|multidrug|abcA	0.999999510565	69.7	33	51.6	4.9e-08	1
MULTIDRUG_ABC_TRANSPORTER	475	507	HWI-700370F:168:C7JUKANXX:7:1202:3940:39994	multidrug	gi:913055317:ref:WP_050357634.1:|FEATURES|multidrug_ABC_transporter|multidrug|multidrug_ABC_transporter	1.0	69.7	33	48.5	4.2e-07	1
ABCA	259	291	HWI-700370F:168:C7JUKANXX:7:2116:3836:8047	multidrug	XP_753111.1|FEATURES|abcA|multidrug|abcA	0.99999965212	84.8	33	60.8	8.1e-11	1
MULTIDRUG_ABC_TRANSPORTER	486	516	HWI-700370F:168:C7JUKANXX:7:1311:7308:73672	multidrug	gi:497748188:ref:WP_010062372.1:|FEATURES|multidrug_ABC_transporter|multidrug|multidrug_ABC_transporter	1.0	64.5	31	48.5	4.2e-07	1
PATA	250	282	HWI-700370F:168:C7JUKANXX:7:1213:17979:93141	fluoroquinolone	NP_417544.5|FEATURES|patA|fluoroquinolone|patA	0.999996991674	63.6	33	48.9	3.2e-07	1
ABCA	970	1002	HWI-700370F:168:C7JUKANXX:7:1306:9602:52115	multidrug	XP_753111.1|FEATURES|abcA|multidrug|abcA	0.999999383758	60.6	33	46.6	1.6e-06	1
MULTIDRUG_ABC_TRANSPORTER	543	575	HWI-700370F:168:C7JUKANXX:7:1210:20909:32583	multidrug	gi:921231571:ref:WP_053176464.1:|FEATURES|multidrug_ABC_transporter|multidrug|multidrug_ABC_transporter	1.0	78.8	33	56.6	1.5e-09	1
ABCA	949	980	HWI-700370F:168:C7JUKANXX:7:2206:8964:44918	multidrug	XP_753111.1|FEATURES|abcA|multidrug|abcA	0.999999583704	78.1	32	55.5	3.4e-09	1
ABCA	524	555	HWI-700370F:168:C7JUKANXX:7:1113:17655:43188	multidrug	XP_753111.1|FEATURES|abcA|multidrug|abcA	0.999999510565	71.9	32	51.6	4.9e-08	1
VANH	210	241	HWI-700370F:168:C7JUKANXX:7:2105:3840:43099	glycopeptide	AAY52004|FEATURES|vanH|glycopeptide|vanH	0.999998964808	65.6	32	46.2	2.1e-06	1
ABCA	277	309	HWI-700370F:168:C7JUKANXX:7:1306:11707:27421	multidrug	XP_753111.1|FEATURES|abcA|multidrug|abcA	0.999999371494	63.6	33	52.0	3.8e-08	1
MULTIDRUG_ABC_TRANSPORTER	459	490	HWI-700370F:168:C7JUKANXX:7:2202:20882:55146	multidrug	gi:686364868:ref:WP_031893738.1:|FEATURES|multidrug_ABC_transporter|multidrug|multidrug_ABC_transporter	1.0	68.8	32	49.7	1.9e-07	1
ABCA	826	858	HWI-700370F:168:C7JUKANXX:7:1105:20699:14553	multidrug	XP_753111.1|FEATURES|abcA|multidrug|abcA	0.999999510565	75.8	33	51.6	4.9e-08	1
ABCA	1188	1220	HWI-700370F:168:C7JUKANXX:7:2312:16840:73847	multidrug	XP_753111.1|FEATURES|abcA|multidrug|abcA	0.999999660205	75.8	33	61.6	4.7e-11	1
OPTRA	197	228	HWI-700370F:168:C7JUKANXX:7:1211:4276:72295	oxazolidinone	AKA86814|FEATURES|optrA|oxazolidinone|optrA	0.999449108006	62.5	32	50.1	1.4e-07	1
MULTIDRUG_ABC_TRANSPORTER	451	483	HWI-700370F:168:C7JUKANXX:7:1107:5729:3473	multidrug	gi:896355182:ref:WP_049310020.1:|FEATURES|multidrug_ABC_transporter|multidrug|multidrug_ABC_transporter	1.0	66.7	33	50.8	8.4e-08	1
ABCA	281	311	HWI-700370F:168:C7JUKANXX:7:1204:15968:23393	multidrug	XP_753111.1|FEATURES|abcA|multidrug|abcA	0.999999345227	61.3	31	45.4	3.5e-06	1
ABCA	514	545	HWI-700370F:168:C7JUKANXX:7:1310:4978:38167	multidrug	XP_753111.1|FEATURES|abcA|multidrug|abcA	0.999999395603	65.6	32	47.0	1.2e-06	1
ABCA	926	958	HWI-700370F:168:C7JUKANXX:7:1311:13794:60275	multidrug	XP_753111.1|FEATURES|abcA|multidrug|abcA	0.999999426568	66.7	33	48.1	5.4e-07	1
ABCA	1309	1341	HWI-700370F:168:C7JUKANXX:7:1206:3929:51192	multidrug	XP_753111.1|FEATURES|abcA|multidrug|abcA	0.999999644674	78.8	33	60.1	1.4e-10	1
ABCA	1317	1347	HWI-700370F:168:C7JUKANXX:7:2103:7730:93177	multidrug	XP_753111.1|FEATURES|abcA|multidrug|abcA	0.999999563636	77.4	31	54.3	7.6e-09	1
ABCA	245	277	HWI-700370F:168:C7JUKANXX:7:1307:8059:74574	multidrug	XP_753111.1|FEATURES|abcA|multidrug|abcA	0.999999583704	78.8	33	55.5	3.4e-09	1
ABCA	254	285	HWI-700370F:168:C7JUKANXX:7:2214:20381:41743	multidrug	XP_753111.1|FEATURES|abcA|multidrug|abcA	0.999999616956	81.2	32	57.8	6.9e-10	1
ABCA	880	912	HWI-700370F:168:C7JUKANXX:7:1201:1892:55272	multidrug	XP_753111.1|FEATURES|abcA|multidrug|abcA	0.999999437128	66.7	33	48.5	4.2e-07	1
MULTIDRUG_ABC_TRANSPORTER	447	479	HWI-700370F:168:C7JUKANXX:7:2202:10826:35490	multidrug	gi:516001066:ref:WP_017431649.1:|FEATURES|multidrug_ABC_transporter|multidrug|multidrug_ABC_transporter	1.0	66.7	33	46.6	1.6e-06	1
MULTIDRUG_ABC_TRANSPORTER	503	534	HWI-700370F:168:C7JUKANXX:7:2213:9181:59805	multidrug	gi:913055317:ref:WP_050357634.1:|FEATURES|multidrug_ABC_transporter|multidrug|multidrug_ABC_transporter	1.0	62.5	32	47.0	1.2e-06	1
ABCA	936	968	HWI-700370F:168:C7JUKANXX:7:1303:1485:32203	multidrug	XP_753111.1|FEATURES|abcA|multidrug|abcA	0.999999700585	93.9	33	65.5	3.3e-12	1
MULTIDRUG_ABC_TRANSPORTER	483	514	HWI-700370F:168:C7JUKANXX:7:1313:12120:84131	multidrug	gi:516574297:ref:WP_017949361.1:|FEATURES|multidrug_ABC_transporter|multidrug|multidrug_ABC_transporter	1.0	62.5	32	47.8	7.1e-07	1
ABCA	959	989	HWI-700370F:168:C7JUKANXX:7:1303:17060:98516	multidrug	XP_753111.1|FEATURES|abcA|multidrug|abcA	0.999999447336	71.0	31	48.9	3.2e-07	1
ABCA	259	290	HWI-700370F:168:C7JUKANXX:7:2211:15256:80028	multidrug	XP_753111.1|FEATURES|abcA|multidrug|abcA	0.999999383758	68.8	32	46.6	1.6e-06	1
TETM	76	106	HWI-700370F:168:C7JUKANXX:7:2209:10504:22700	tetracycline	Q02652|FEATURES|tetM|tetracycline|tetM	1.0	77.4	31	49.3	2.4e-07	1
ABCA	295	327	HWI-700370F:168:C7JUKANXX:7:1109:14685:91099	multidrug	XP_753111.1|FEATURES|abcA|multidrug|abcA	0.999999407174	63.6	33	47.4	9.3e-07	1
ABCA	931	963	HWI-700370F:168:C7JUKANXX:7:1115:12340:32864	multidrug	XP_753111.1|FEATURES|abcA|multidrug|abcA	0.999999519024	72.7	33	52.0	3.8e-08	1
EFRB	316	348	HWI-700370F:168:C7JUKANXX:7:1116:16662:94085	multidrug	CDO61516.1|FEATURES|efrB|multidrug|efrB	0.99999932501	63.6	33	49.3	2.4e-07	1
VANH	218	249	HWI-700370F:168:C7JUKANXX:7:2114:3938:71404	glycopeptide	AAY52004|FEATURES|vanH|glycopeptide|vanH	0.999999998942	62.5	32	44.3	7.8e-06	1
MULTIDRUG_ABC_TRANSPORTER	495	526	HWI-700370F:168:C7JUKANXX:7:1312:14702:9542	multidrug	gi:662175949:ref:WP_030118884.1:|FEATURES|multidrug_ABC_transporter|multidrug|multidrug_ABC_transporter	1.0	78.1	32	55.5	3.4e-09	1
STAPHYLOCOCCUS_MUPA_CONFERRING_RESISTANCE_TO_MUPIROCIN	72	102	HWI-700370F:168:C7JUKANXX:7:1206:6639:83635	mupirocin	CAA53189|FEATURES|Staphylococcus_mupA_conferring_resistance_to_mupirocin|mupirocin|Staphylococcus_mupA_conferring_resistance_to_mupirocin	0.99999998452	67.7	31	52.4	2.9e-08	1
MULTIDRUG_ABC_TRANSPORTER	543	575	HWI-700370F:168:C7JUKANXX:7:2213:19878:6871	multidrug	gi:921231571:ref:WP_053176464.1:|FEATURES|multidrug_ABC_transporter|multidrug|multidrug_ABC_transporter	1.0	78.8	33	56.6	1.5e-09	1
ABCA	1407	1437	HWI-700370F:168:C7JUKANXX:7:1113:16913:26174	multidrug	XP_753111.1|FEATURES|abcA|multidrug|abcA	0.999999535369	64.5	31	52.8	2.2e-08	1
MULTIDRUG_ABC_TRANSPORTER	455	485	HWI-700370F:168:C7JUKANXX:7:1301:3139:55982	multidrug	gi:896355182:ref:WP_049310020.1:|FEATURES|multidrug_ABC_transporter|multidrug|multidrug_ABC_transporter	1.0	61.3	31	47.0	1.2e-06	1
ABCA	918	950	HWI-700370F:168:C7JUKANXX:7:1315:3418:75551	multidrug	XP_753111.1|FEATURES|abcA|multidrug|abcA	0.999999358683	63.6	33	45.8	2.7e-06	1
ABCA	838	870	HWI-700370F:168:C7JUKANXX:7:1303:13553:63420	multidrug	XP_753111.1|FEATURES|abcA|multidrug|abcA	0.999999418382	66.7	33	47.8	7.1e-07	1
ABCA	820	852	HWI-700370F:168:C7JUKANXX:7:2102:8919:7907	multidrug	XP_753111.1|FEATURES|abcA|multidrug|abcA	0.999999660205	87.9	33	61.6	4.7e-11	1
ABCA	934	966	HWI-700370F:168:C7JUKANXX:7:2212:10681:89942	multidrug	XP_753111.1|FEATURES|abcA|multidrug|abcA	0.999999527346	75.8	33	52.4	2.9e-08	1
YOJI	354	386	HWI-700370F:168:C7JUKANXX:7:1206:8684:24576	peptide	NP_416715.1|FEATURES|YojI|peptide|YojI	0.999999890297	63.6	33	44.7	6.0e-06	1
MULTIDRUG_ABC_TRANSPORTER	368	398	HWI-700370F:168:C7JUKANXX:7:2116:14333:82342	multidrug	gi:686197643:ref:WP_031807899.1:|FEATURES|multidrug_ABC_transporter|multidrug|multidrug_ABC_transporter	1.0	67.7	31	45.1	4.6e-06	1
ABCA	951	983	HWI-700370F:168:C7JUKANXX:7:1111:4322:10003	multidrug	XP_753111.1|FEATURES|abcA|multidrug|abcA	0.999999535369	72.7	33	52.8	2.2e-08	1
VANH	220	251	HWI-700370F:168:C7JUKANXX:7:2113:5791:39813	glycopeptide	CAB61228|FEATURES|vanH|glycopeptide|vanH	0.99999963121	62.5	32	44.3	7.8e-06	1
ABCA	1003	1034	HWI-700370F:168:C7JUKANXX:7:2112:14012:35030	multidrug	XP_753111.1|FEATURES|abcA|multidrug|abcA	0.999999535369	71.9	32	52.8	2.2e-08	1
ABCA	933	964	HWI-700370F:168:C7JUKANXX:7:2215:14963:43949	multidrug	XP_753111.1|FEATURES|abcA|multidrug|abcA	0.999999492813	75.0	32	50.8	8.4e-08	1
ABCA	240	271	HWI-700370F:168:C7JUKANXX:7:2212:16037:25701	multidrug	XP_753111.1|FEATURES|abcA|multidrug|abcA	0.999999606025	71.9	32	57.0	1.2e-09	1
ABCA	831	863	HWI-700370F:168:C7JUKANXX:7:1102:6944:54199	multidrug	XP_753111.1|FEATURES|abcA|multidrug|abcA	0.999999600302	84.8	33	58.5	4.0e-10	1
MULTIDRUG_ABC_TRANSPORTER	457	487	HWI-700370F:168:C7JUKANXX:7:1107:17862:56257	multidrug	gi:896355182:ref:WP_049310020.1:|FEATURES|multidrug_ABC_transporter|multidrug|multidrug_ABC_transporter	1.0	65.6	32	46.2	2.1e-06	1
MULTIDRUG_ABC_TRANSPORTER	503	534	HWI-700370F:168:C7JUKANXX:7:1101:5050:13384	multidrug	gi:913055317:ref:WP_050357634.1:|FEATURES|multidrug_ABC_transporter|multidrug|multidrug_ABC_transporter	1.0	65.6	32	48.1	5.4e-07	1
TET43	77	108	HWI-700370F:168:C7JUKANXX:7:2209:11996:34477	tetracycline	GQ244501.1.gene1.p01|FEATURES|tet43|tetracycline|tet43	0.999999985186	65.6	32	47.8	7.1e-07	1
ABCA	627	659	HWI-700370F:168:C7JUKANXX:7:2205:8548:21167	multidrug	XP_753111.1|FEATURES|abcA|multidrug|abcA	0.999999577202	63.6	33	55.1	4.4e-09	1
ABCA	978	1009	HWI-700370F:168:C7JUKANXX:7:2205:17024:85657	multidrug	XP_753111.1|FEATURES|abcA|multidrug|abcA	0.999999305405	65.6	32	44.3	7.8e-06	1
VAND	281	313	HWI-700370F:168:C7JUKANXX:7:1215:1736:98491	glycopeptide	AAZ98839|FEATURES|vanD|glycopeptide|vanD	1.0	69.7	33	52.0	3.8e-08	1
ABCA	1412	1442	HWI-700370F:168:C7JUKANXX:7:1308:17009:40680	multidrug	XP_753111.1|FEATURES|abcA|multidrug|abcA	0.999999616956	74.2	31	57.8	6.9e-10	1
MULTIDRUG_ABC_TRANSPORTER	484	515	HWI-700370F:168:C7JUKANXX:7:2215:17624:99730	multidrug	gi:497748188:ref:WP_010062372.1:|FEATURES|multidrug_ABC_transporter|multidrug|multidrug_ABC_transporter	1.0	75.0	32	54.3	7.6e-09	1
NORB	308	339	HWI-700370F:168:C7JUKANXX:7:2108:12610:46440	fluoroquinolone	gi:1000360171:ref:WP_061107359.1:|FEATURES|norB|fluoroquinolone|norB	1.0	65.6	32	50.1	1.4e-07	1
MULTIDRUG_ABC_TRANSPORTER	519	551	HWI-700370F:168:C7JUKANXX:7:2113:6911:55191	multidrug	gi:664100597:ref:WP_030638327.1:|FEATURES|multidrug_ABC_transporter|multidrug|multidrug_ABC_transporter	1.0	63.6	33	46.6	1.6e-06	1
ABCA	646	676	HWI-700370F:168:C7JUKANXX:7:1205:14087:3242	multidrug	XP_753111.1|FEATURES|abcA|multidrug|abcA	0.999999501801	64.5	31	51.2	6.4e-08	1
SALA	349	380	HWI-700370F:168:C7JUKANXX:7:1205:3759:87623	MLS	AGN74946|FEATURES|salA|MLS|salA	0.999999995174	68.8	32	48.5	4.2e-07	1
STAPHYLOCOCCUS_MUPA_CONFERRING_RESISTANCE_TO_MUPIROCIN	533	563	HWI-700370F:168:C7JUKANXX:7:2202:16821:70006	mupirocin	CAA53189|FEATURES|Staphylococcus_mupA_conferring_resistance_to_mupirocin|mupirocin|Staphylococcus_mupA_conferring_resistance_to_mupirocin	0.999999971652	67.7	31	49.7	1.9e-07	1
ABCA	839	870	HWI-700370F:168:C7JUKANXX:7:1316:16774:97365	multidrug	XP_753111.1|FEATURES|abcA|multidrug|abcA	0.999999644674	87.5	32	60.1	1.4e-10	1
ABCA	272	302	HWI-700370F:168:C7JUKANXX:7:2216:8948:31080	multidrug	XP_753111.1|FEATURES|abcA|multidrug|abcA	0.999999510565	83.9	31	60.5	1.1e-10	1
ABCA	824	854	HWI-700370F:168:C7JUKANXX:7:1101:4838:62629	multidrug	XP_753111.1|FEATURES|abcA|multidrug|abcA	0.999999467137	80.6	31	49.7	1.9e-07	1
TETA	51	82	HWI-700370F:168:C7JUKANXX:7:1207:16137:38809	tetracycline	gi:923015757:ref:WP_053409934.1:|FEATURES|tetA|tetracycline|tetA	1.0	62.5	32	45.8	2.7e-06	1
ABCA	820	852	HWI-700370F:168:C7JUKANXX:7:2107:9333:72376	multidrug	XP_753111.1|FEATURES|abcA|multidrug|abcA	0.999999467137	66.7	33	49.7	1.9e-07	1
ABCA	1270	1300	HWI-700370F:168:C7JUKANXX:7:2112:17122:13528	multidrug	XP_753111.1|FEATURES|abcA|multidrug|abcA	0.999999371494	61.3	31	46.2	2.1e-06	1
EFRB	313	344	HWI-700370F:168:C7JUKANXX:7:2104:10638:90203	multidrug	CDO61516.1|FEATURES|efrB|multidrug|efrB	1.0	62.5	32	47.4	9.3e-07	1
MULTIDRUG_ABC_TRANSPORTER	452	484	HWI-700370F:168:C7JUKANXX:7:1107:11471:21443	multidrug	gi:686364868:ref:WP_031893738.1:|FEATURES|multidrug_ABC_transporter|multidrug|multidrug_ABC_transporter	1.0	69.7	33	49.3	2.4e-07	1
ABCA	943	974	HWI-700370F:168:C7JUKANXX:7:1207:6905:96569	multidrug	XP_753111.1|FEATURES|abcA|multidrug|abcA	0.999999600302	84.4	32	56.6	1.5e-09	1
MULTIDRUG_ABC_TRANSPORTER	474	506	HWI-700370F:168:C7JUKANXX:7:1309:10321:4042	multidrug	gi:860594225:ref:WP_048475168.1:|FEATURES|multidrug_ABC_transporter|multidrug|multidrug_ABC_transporter	1.0	69.7	33	47.8	7.1e-07	1
ABCA	240	271	HWI-700370F:168:C7JUKANXX:7:2210:5346:17375	multidrug	XP_753111.1|FEATURES|abcA|multidrug|abcA	0.999999606025	71.9	32	57.0	1.2e-09	1
ABCA	247	278	HWI-700370F:168:C7JUKANXX:7:1209:15416:72688	multidrug	XP_753111.1|FEATURES|abcA|multidrug|abcA	0.999999600302	84.4	32	56.6	1.5e-09	1
ABCA	1225	1257	HWI-700370F:168:C7JUKANXX:7:2216:5735:95730	multidrug	XP_753111.1|FEATURES|abcA|multidrug|abcA	0.999999437128	69.7	33	54.7	5.8e-09	1
VANH	225	257	HWI-700370F:168:C7JUKANXX:7:1211:20071:5038	glycopeptide	gi:749574782:ref:WP_040203616.1:|FEATURES|vanH|glycopeptide|vanH	1.0	60.6	33	47.0	1.2e-06	1
ABCA	932	962	HWI-700370F:168:C7JUKANXX:7:1204:6489:26131	multidrug	XP_753111.1|FEATURES|abcA|multidrug|abcA	0.999999457389	71.0	31	49.3	2.4e-07	1
ABCA	955	986	HWI-700370F:168:C7JUKANXX:7:1313:2386:7872	multidrug	XP_753111.1|FEATURES|abcA|multidrug|abcA	0.999999407174	68.8	32	47.4	9.3e-07	1
ABCA	249	281	HWI-700370F:168:C7JUKANXX:7:1213:5614:17891	multidrug	XP_753111.1|FEATURES|abcA|multidrug|abcA	0.999999583704	81.8	33	55.5	3.4e-09	1
MULTIDRUG_ABC_TRANSPORTER	534	566	HWI-700370F:168:C7JUKANXX:7:1109:2564:13960	multidrug	gi:943909899:ref:WP_055545300.1:|FEATURES|multidrug_ABC_transporter|multidrug|multidrug_ABC_transporter	1.0	72.7	33	48.9	3.2e-07	1
ABCA	873	905	HWI-700370F:168:C7JUKANXX:7:2204:6264:89652	multidrug	XP_753111.1|FEATURES|abcA|multidrug|abcA	0.999999671422	90.9	33	62.8	2.1e-11	1
VANH	210	241	HWI-700370F:168:C7JUKANXX:7:2207:1461:51770	glycopeptide	AAY52004|FEATURES|vanH|glycopeptide|vanH	0.999998964808	65.6	32	46.2	2.1e-06	1
ABCA	1197	1229	HWI-700370F:168:C7JUKANXX:7:1307:1597:33165	multidrug	XP_753111.1|FEATURES|abcA|multidrug|abcA	0.99999955636	66.7	33	53.9	9.9e-09	1
ABCA	649	679	HWI-700370F:168:C7JUKANXX:7:1116:6555:26969	multidrug	XP_753111.1|FEATURES|abcA|multidrug|abcA	0.999999467137	64.5	31	49.7	1.9e-07	1
ABCA	925	956	HWI-700370F:168:C7JUKANXX:7:1207:15036:30731	multidrug	XP_753111.1|FEATURES|abcA|multidrug|abcA	0.999999383758	65.6	32	46.6	1.6e-06	1
ABCA	950	982	HWI-700370F:168:C7JUKANXX:7:1211:7901:17040	multidrug	XP_753111.1|FEATURES|abcA|multidrug|abcA	0.999999700585	93.9	33	65.5	3.3e-12	1
ABCA	925	956	HWI-700370F:168:C7JUKANXX:7:1106:3033:9673	multidrug	XP_753111.1|FEATURES|abcA|multidrug|abcA	0.999999383758	65.6	32	46.6	1.6e-06	1
ABCA	968	999	HWI-700370F:168:C7JUKANXX:7:2104:12447:55528	multidrug	XP_753111.1|FEATURES|abcA|multidrug|abcA	0.999999447336	65.6	32	48.9	3.2e-07	1
ABCA	883	914	HWI-700370F:168:C7JUKANXX:7:2103:19281:87237	multidrug	XP_753111.1|FEATURES|abcA|multidrug|abcA	0.999999334821	65.6	32	45.1	4.6e-06	1
STAPHYLOCOCCUS_MUPA_CONFERRING_RESISTANCE_TO_MUPIROCIN	59	90	HWI-700370F:168:C7JUKANXX:7:1212:19743:82377	mupirocin	CAA53189|FEATURES|Staphylococcus_mupA_conferring_resistance_to_mupirocin|mupirocin|Staphylococcus_mupA_conferring_resistance_to_mupirocin	0.99999996273	62.5	32	48.5	4.2e-07	1
ABCA	1184	1216	HWI-700370F:168:C7JUKANXX:7:1113:13107:70886	multidrug	XP_753111.1|FEATURES|abcA|multidrug|abcA	0.999999519024	72.7	33	52.0	3.8e-08	1
MULTIDRUG_ABC_TRANSPORTER	533	564	HWI-700370F:168:C7JUKANXX:7:2105:3805:21561	multidrug	gi:664395661:ref:WP_030922045.1:|FEATURES|multidrug_ABC_transporter|multidrug|multidrug_ABC_transporter	1.0	78.1	32	55.5	3.4e-09	1
ABCA	1305	1336	HWI-700370F:168:C7JUKANXX:7:1206:18079:47723	multidrug	XP_753111.1|FEATURES|abcA|multidrug|abcA	0.999999548891	71.9	32	53.5	1.3e-08	1
MSBA	375	407	HWI-700370F:168:C7JUKANXX:7:2112:15371:50731	nitroimidazole	NP_415434.1|FEATURES|msbA|nitroimidazole|msbA	0.990516730966	63.6	33	45.4	3.5e-06	1
MULTIDRUG_ABC_TRANSPORTER	488	519	HWI-700370F:168:C7JUKANXX:7:2116:15713:98739	multidrug	gi:913055317:ref:WP_050357634.1:|FEATURES|multidrug_ABC_transporter|multidrug|multidrug_ABC_transporter	1.0	65.6	32	45.4	3.5e-06	1
ABCA	970	1002	HWI-700370F:168:C7JUKANXX:7:1114:4646:52417	multidrug	XP_753111.1|FEATURES|abcA|multidrug|abcA	0.999999407174	63.6	33	47.4	9.3e-07	1
MULTIDRUG_ABC_TRANSPORTER	455	487	HWI-700370F:168:C7JUKANXX:7:2108:6806:82204	multidrug	gi:896355182:ref:WP_049310020.1:|FEATURES|multidrug_ABC_transporter|multidrug|multidrug_ABC_transporter	1.0	60.6	33	47.4	9.3e-07	1
ABCA	966	998	HWI-700370F:168:C7JUKANXX:7:1305:20101:60770	multidrug	XP_753111.1|FEATURES|abcA|multidrug|abcA	0.999999664034	84.8	33	62.0	3.6e-11	1
ABCA	623	655	HWI-700370F:168:C7JUKANXX:7:1108:13948:47451	multidrug	XP_753111.1|FEATURES|abcA|multidrug|abcA	0.999999483726	63.6	33	50.4	1.1e-07	1
ABCA	249	280	HWI-700370F:168:C7JUKANXX:7:1308:18631:42297	multidrug	XP_753111.1|FEATURES|abcA|multidrug|abcA	0.999999492813	78.1	32	50.8	8.4e-08	1
VANH	212	243	HWI-700370F:168:C7JUKANXX:7:1208:9373:54344	glycopeptide	AAY52004|FEATURES|vanH|glycopeptide|vanH	0.999999999047	65.6	32	44.7	6.0e-06	1
ABCA	970	1002	HWI-700370F:168:C7JUKANXX:7:1209:7876:33945	multidrug	XP_753111.1|FEATURES|abcA|multidrug|abcA	0.999999371494	63.6	33	46.2	2.1e-06	1
RPOB2	581	613	HWI-700370F:168:C7JUKANXX:7:2111:1119:70876	multidrug	BAD59497.1|FEATURES|rpoB2|multidrug|rpoB2	0.999999476633	81.8	33	58.2	5.2e-10	1
SALA	349	380	HWI-700370F:168:C7JUKANXX:7:2116:9203:23645	MLS	AGN74946|FEATURES|salA|MLS|salA	0.999999995174	68.8	32	48.5	4.2e-07	1
ABCA	942	973	HWI-700370F:168:C7JUKANXX:7:1305:20763:92925	multidrug	XP_753111.1|FEATURES|abcA|multidrug|abcA	0.999999395603	87.5	32	59.3	2.4e-10	1
PBP-1B	620	651	HWI-700370F:168:C7JUKANXX:7:1109:1319:55392	beta-lactam	AF101781.1.gene1.p01|FEATURES|PBP-1B|beta-lactam|PBP-1B	0.999999991513	68.8	32	49.3	2.4e-07	1
ABCA	635	666	HWI-700370F:168:C7JUKANXX:7:1307:19122:95508	multidrug	XP_753111.1|FEATURES|abcA|multidrug|abcA	0.999999606025	68.8	32	57.0	1.2e-09	1
AADK	142	174	HWI-700370F:168:C7JUKANXX:7:2103:14355:74141	aminoglycoside	gi:1039476118:ref:WP_064814315.1:|FEATURES|aadK|aminoglycoside|aadK	1.0	90.9	33	72.0	3.5e-14	1
ABCA	948	979	HWI-700370F:168:C7JUKANXX:7:1310:15034:41821	multidrug	XP_753111.1|FEATURES|abcA|multidrug|abcA	0.999999600302	81.2	32	56.6	1.5e-09	1
ABCA	933	965	HWI-700370F:168:C7JUKANXX:7:2204:7418:26096	multidrug	XP_753111.1|FEATURES|abcA|multidrug|abcA	0.999999527346	75.8	33	52.4	2.9e-08	1
MULTIDRUG_ABC_TRANSPORTER	536	567	HWI-700370F:168:C7JUKANXX:7:2215:2615:74326	multidrug	gi:860594225:ref:WP_048475168.1:|FEATURES|multidrug_ABC_transporter|multidrug|multidrug_ABC_transporter	0.999999606582	65.6	32	44.7	6.0e-06	1
ABCA	633	664	HWI-700370F:168:C7JUKANXX:7:1313:3673:34927	multidrug	XP_753111.1|FEATURES|abcA|multidrug|abcA	0.999999583704	62.5	32	55.5	3.4e-09	1
PUROMYCIN_RESISTANCE_PROTEIN	56	86	HWI-700370F:168:C7JUKANXX:7:1305:12076:31318	nucleoside	P42670|FEATURES|puromycin_resistance_protein|nucleoside|puromycin_resistance_protein	0.999914321242	64.5	31	46.2	2.1e-06	1
ABCA	828	860	HWI-700370F:168:C7JUKANXX:7:1306:6376:48344	multidrug	XP_753111.1|FEATURES|abcA|multidrug|abcA	0.999999501801	75.8	33	51.2	6.4e-08	1
ABCA	824	854	HWI-700370F:168:C7JUKANXX:7:1315:19178:34807	multidrug	XP_753111.1|FEATURES|abcA|multidrug|abcA	0.999999467137	80.6	31	49.7	1.9e-07	1
TET43	80	112	HWI-700370F:168:C7JUKANXX:7:1307:12421:95424	tetracycline	GQ244501.1.gene1.p01|FEATURES|tet43|tetracycline|tet43	0.999999981074	63.6	33	46.6	1.6e-06	1
ABCA	1062	1094	HWI-700370F:168:C7JUKANXX:7:2113:10292:8837	multidrug	XP_753111.1|FEATURES|abcA|multidrug|abcA	0.999999426568	63.6	33	48.1	5.4e-07	1
ABCA	993	1025	HWI-700370F:168:C7JUKANXX:7:2215:10667:48155	multidrug	XP_753111.1|FEATURES|abcA|multidrug|abcA	0.999999447336	63.6	33	48.9	3.2e-07	1
MULTIDRUG_ABC_TRANSPORTER	480	512	HWI-700370F:168:C7JUKANXX:7:2203:11491:65322	multidrug	gi:1045390184:ref:WP_065479071.1:|FEATURES|multidrug_ABC_transporter|multidrug|multidrug_ABC_transporter	0.999999999981	63.6	33	44.7	6.0e-06	1
ABCA	999	1030	HWI-700370F:168:C7JUKANXX:7:1302:13446:70291	multidrug	XP_753111.1|FEATURES|abcA|multidrug|abcA	0.999999577202	75.0	32	55.1	4.4e-09	1
ABCA	524	555	HWI-700370F:168:C7JUKANXX:7:1210:15129:88110	multidrug	XP_753111.1|FEATURES|abcA|multidrug|abcA	0.999999510565	71.9	32	51.6	4.9e-08	1
ABCA	945	976	HWI-700370F:168:C7JUKANXX:7:2108:20782:66674	multidrug	XP_753111.1|FEATURES|abcA|multidrug|abcA	0.999999437128	87.5	32	58.9	3.1e-10	1
ABCA	240	272	HWI-700370F:168:C7JUKANXX:7:1108:14283:32104	multidrug	XP_753111.1|FEATURES|abcA|multidrug|abcA	0.999999588472	75.8	33	55.8	2.6e-09	1
ABCA	650	682	HWI-700370F:168:C7JUKANXX:7:1110:16944:16770	multidrug	XP_753111.1|FEATURES|abcA|multidrug|abcA	0.999999426568	60.6	33	48.1	5.4e-07	1
MULTIDRUG_ABC_TRANSPORTER	529	560	HWI-700370F:168:C7JUKANXX:7:2103:14694:20950	multidrug	gi:664395661:ref:WP_030922045.1:|FEATURES|multidrug_ABC_transporter|multidrug|multidrug_ABC_transporter	1.0	71.9	32	50.4	1.1e-07	1
ABCA	926	958	HWI-700370F:168:C7JUKANXX:7:1106:3148:68415	multidrug	XP_753111.1|FEATURES|abcA|multidrug|abcA	0.999999426568	66.7	33	48.1	5.4e-07	1
ABCA	255	286	HWI-700370F:168:C7JUKANXX:7:2207:15764:92608	multidrug	XP_753111.1|FEATURES|abcA|multidrug|abcA	0.999999305405	62.5	32	44.3	7.8e-06	1
MULTIDRUG_ABC_TRANSPORTER	468	499	HWI-700370F:168:C7JUKANXX:7:1111:12172:26510	multidrug	gi:496018010:ref:WP_008742581.1:|FEATURES|multidrug_ABC_transporter|multidrug|multidrug_ABC_transporter	0.999999999949	62.5	32	47.8	7.1e-07	1
STAPHYLOCOCCUS_MUPA_CONFERRING_RESISTANCE_TO_MUPIROCIN	426	456	HWI-700370F:168:C7JUKANXX:7:1209:17688:7449	mupirocin	CAA53189|FEATURES|Staphylococcus_mupA_conferring_resistance_to_mupirocin|mupirocin|Staphylococcus_mupA_conferring_resistance_to_mupirocin	0.999999974111	61.3	31	50.1	1.4e-07	1
ABCA	1007	1039	HWI-700370F:168:C7JUKANXX:7:2104:16178:56768	multidrug	XP_753111.1|FEATURES|abcA|multidrug|abcA	0.999999519024	66.7	33	52.0	3.8e-08	1
STAPHYLOCOCCUS_MUPA_CONFERRING_RESISTANCE_TO_MUPIROCIN	422	452	HWI-700370F:168:C7JUKANXX:7:1313:18393:34025	mupirocin	CAA53189|FEATURES|Staphylococcus_mupA_conferring_resistance_to_mupirocin|mupirocin|Staphylococcus_mupA_conferring_resistance_to_mupirocin	0.999999975812	61.3	31	50.4	1.1e-07	1
TETB(60)	365	397	HWI-700370F:168:C7JUKANXX:7:1310:4001:73676	tetracycline	ANZ79241.1|FEATURES|tetB(60)|tetracycline|tetB(60)	0.999999938947	63.6	33	47.4	9.3e-07	1
VANH	204	235	HWI-700370F:168:C7JUKANXX:7:1106:1375:100936	glycopeptide	AAY52004|FEATURES|vanH|glycopeptide|vanH	0.99999999841	68.8	32	48.9	3.2e-07	1
ABCA	939	971	HWI-700370F:168:C7JUKANXX:7:1116:3400:98779	multidrug	XP_753111.1|FEATURES|abcA|multidrug|abcA	0.999999611546	81.8	33	57.4	9.0e-10	1
ABCA	359	389	HWI-700370F:168:C7JUKANXX:7:2107:16015:84676	multidrug	XP_753111.1|FEATURES|abcA|multidrug|abcA	0.999999320374	64.5	31	44.7	6.0e-06	1
ABCA	257	289	HWI-700370F:168:C7JUKANXX:7:1114:12271:67307	multidrug	XP_753111.1|FEATURES|abcA|multidrug|abcA	0.999999696382	90.9	33	65.1	4.3e-12	1
ABCA	922	954	HWI-700370F:168:C7JUKANXX:7:1304:8944:100924	multidrug	XP_753111.1|FEATURES|abcA|multidrug|abcA	0.999999371494	63.6	33	46.2	2.1e-06	1
POXTA	159	190	HWI-700370F:168:C7JUKANXX:7:2108:18045:81700	multidrug	AVI44920.1|FEATURES|poxtA|multidrug|poxtA	0.99999930914	62.5	32	46.2	2.1e-06	1
ABCA	336	368	HWI-700370F:168:C7JUKANXX:7:1213:14312:81800	multidrug	XP_753111.1|FEATURES|abcA|multidrug|abcA	0.999999501801	66.7	33	51.2	6.4e-08	1
STAPHYLOCOCCUS_MUPA_CONFERRING_RESISTANCE_TO_MUPIROCIN	72	102	HWI-700370F:168:C7JUKANXX:7:1202:8154:72386	mupirocin	CAA53189|FEATURES|Staphylococcus_mupA_conferring_resistance_to_mupirocin|mupirocin|Staphylococcus_mupA_conferring_resistance_to_mupirocin	0.99999998452	67.7	31	52.4	2.9e-08	1
MULTIDRUG_ABC_TRANSPORTER	513	545	HWI-700370F:168:C7JUKANXX:7:1106:18720:33303	multidrug	gi:686364868:ref:WP_031893738.1:|FEATURES|multidrug_ABC_transporter|multidrug|multidrug_ABC_transporter	1.0	60.6	33	45.1	4.6e-06	1
MULTIDRUG_ABC_TRANSPORTER	498	528	HWI-700370F:168:C7JUKANXX:7:2106:2846:95556	multidrug	gi:664395661:ref:WP_030922045.1:|FEATURES|multidrug_ABC_transporter|multidrug|multidrug_ABC_transporter	1.0	74.2	31	52.0	3.8e-08	1
TETB(60)	371	401	HWI-700370F:168:C7JUKANXX:7:2105:6248:14231	tetracycline	ANZ79241.1|FEATURES|tetB(60)|tetracycline|tetB(60)	0.99999988258	61.3	31	44.3	7.8e-06	1
MULTIDRUG_ABC_TRANSPORTER	540	570	HWI-700370F:168:C7JUKANXX:7:2203:5260:73095	multidrug	gi:926351744:ref:WP_053683383.1:|FEATURES|multidrug_ABC_transporter|multidrug|multidrug_ABC_transporter	1.0	71.0	31	48.9	3.2e-07	1
ABCA	943	975	HWI-700370F:168:C7JUKANXX:7:2211:6757:82944	multidrug	XP_753111.1|FEATURES|abcA|multidrug|abcA	0.999999631093	84.8	33	58.9	3.1e-10	1
MULTIDRUG_ABC_TRANSPORTER	503	534	HWI-700370F:168:C7JUKANXX:7:1112:6788:18409	multidrug	gi:913055317:ref:WP_050357634.1:|FEATURES|multidrug_ABC_transporter|multidrug|multidrug_ABC_transporter	1.0	65.6	32	48.1	5.4e-07	1
ABCA	1160	1192	HWI-700370F:168:C7JUKANXX:7:1313:4011:59562	multidrug	XP_753111.1|FEATURES|abcA|multidrug|abcA	0.999999371494	63.6	33	46.2	2.1e-06	1
ABCA	1206	1238	HWI-700370F:168:C7JUKANXX:7:2112:20359:78196	multidrug	XP_753111.1|FEATURES|abcA|multidrug|abcA	0.999999519024	66.7	33	52.0	3.8e-08	1
ABCA	951	983	HWI-700370F:168:C7JUKANXX:7:1111:11535:40502	multidrug	XP_753111.1|FEATURES|abcA|multidrug|abcA	0.999999395603	63.6	33	47.0	1.2e-06	1
MSBA	466	497	HWI-700370F:168:C7JUKANXX:7:2203:11068:26743	nitroimidazole	NP_415434.1|FEATURES|msbA|nitroimidazole|msbA	0.999649453103	68.8	32	45.4	3.5e-06	1
ABCA	1199	1231	HWI-700370F:168:C7JUKANXX:7:2210:11592:54715	multidrug	XP_753111.1|FEATURES|abcA|multidrug|abcA	0.999999606025	75.8	33	57.0	1.2e-09	1
ABCA	1215	1247	HWI-700370F:168:C7JUKANXX:7:2215:9894:10521	multidrug	XP_753111.1|FEATURES|abcA|multidrug|abcA	0.999999395603	72.7	33	63.5	1.2e-11	1
MULTIDRUG_ABC_TRANSPORTER	482	514	HWI-700370F:168:C7JUKANXX:7:1214:3239:98456	multidrug	gi:1033217078:gb:OAR27197.1:|FEATURES|multidrug_ABC_transporter|multidrug|multidrug_ABC_transporter	1.0	63.6	33	50.4	1.1e-07	1
MULTIDRUG_ABC_TRANSPORTER	360	391	HWI-700370F:168:C7JUKANXX:7:2110:5475:20145	multidrug	gi:686197643:ref:WP_031807899.1:|FEATURES|multidrug_ABC_transporter|multidrug|multidrug_ABC_transporter	1.0	68.8	32	47.8	7.1e-07	1
ABCA	947	979	HWI-700370F:168:C7JUKANXX:7:2201:10369:93942	multidrug	XP_753111.1|FEATURES|abcA|multidrug|abcA	0.999999631093	84.8	33	58.9	3.1e-10	1
MULTIDRUG_ABC_TRANSPORTER	366	398	HWI-700370F:168:C7JUKANXX:7:1216:16055:44614	multidrug	gi:686197643:ref:WP_031807899.1:|FEATURES|multidrug_ABC_transporter|multidrug|multidrug_ABC_transporter	1.0	66.7	33	48.1	5.4e-07	1
ABCA	227	257	HWI-700370F:168:C7JUKANXX:7:1116:17956:2047	multidrug	XP_753111.1|FEATURES|abcA|multidrug|abcA	0.999999418382	71.0	31	47.8	7.1e-07	1
MULTIDRUG_ABC_TRANSPORTER	466	496	HWI-700370F:168:C7JUKANXX:7:1114:20081:54894	multidrug	gi:1031799645:ref:WP_064138838.1:|FEATURES|multidrug_ABC_transporter|multidrug|multidrug_ABC_transporter	0.999990915412	64.5	31	45.1	4.6e-06	1
ABCA	819	850	HWI-700370F:168:C7JUKANXX:7:1115:4145:27729	multidrug	XP_753111.1|FEATURES|abcA|multidrug|abcA	0.999999535369	78.1	32	52.8	2.2e-08	1
EFRB	317	349	HWI-700370F:168:C7JUKANXX:7:1207:3416:2189	multidrug	CDO61516.1|FEATURES|efrB|multidrug|efrB	0.999999343966	63.6	33	49.7	1.9e-07	1
MEL	154	186	HWI-700370F:168:C7JUKANXX:7:2216:7329:69122	MLS	WP_000420313.1|FEATURES|mel|MLS|mel	1.0	100.0	33	77.4	8.4e-16	1
ABCA	833	865	HWI-700370F:168:C7JUKANXX:7:1111:15218:63517	multidrug	XP_753111.1|FEATURES|abcA|multidrug|abcA	0.999999483726	75.8	33	50.4	1.1e-07	1
MULTIDRUG_ABC_TRANSPORTER	451	483	HWI-700370F:168:C7JUKANXX:7:1203:13061:76818	multidrug	gi:686364868:ref:WP_031893738.1:|FEATURES|multidrug_ABC_transporter|multidrug|multidrug_ABC_transporter	1.0	72.7	33	54.3	7.6e-09	1
VANH	215	246	HWI-700370F:168:C7JUKANXX:7:1208:10208:27154	glycopeptide	AAY52004|FEATURES|vanH|glycopeptide|vanH	0.999999999047	65.6	32	44.7	6.0e-06	1
MULTIDRUG_ABC_TRANSPORTER	543	575	HWI-700370F:168:C7JUKANXX:7:2110:3618:43501	multidrug	gi:921231571:ref:WP_053176464.1:|FEATURES|multidrug_ABC_transporter|multidrug|multidrug_ABC_transporter	1.0	78.8	33	56.6	1.5e-09	1
POXTA	447	477	HWI-700370F:168:C7JUKANXX:7:2205:3280:17570	multidrug	AVI44920.1|FEATURES|poxtA|multidrug|poxtA	0.999999321592	67.7	31	46.6	1.6e-06	1
ABCA	1199	1231	HWI-700370F:168:C7JUKANXX:7:2112:4700:34835	multidrug	XP_753111.1|FEATURES|abcA|multidrug|abcA	0.999999577202	69.7	33	55.1	4.4e-09	1
ABCA	178	209	HWI-700370F:168:C7JUKANXX:7:2204:19904:33543	multidrug	XP_753111.1|FEATURES|abcA|multidrug|abcA	0.999999467137	75.8	33	51.6	4.9e-08	1
ABCA	829	860	HWI-700370F:168:C7JUKANXX:7:1112:17907:14533	multidrug	XP_753111.1|FEATURES|abcA|multidrug|abcA	0.999999467137	75.0	32	49.7	1.9e-07	1
PATA	250	280	HWI-700370F:168:C7JUKANXX:7:1209:13320:14233	fluoroquinolone	NP_417544.5|FEATURES|patA|fluoroquinolone|patA	0.999994013433	61.3	31	44.7	6.0e-06	1
VANH	216	248	HWI-700370F:168:C7JUKANXX:7:1111:19466:39185	glycopeptide	AAY52004|FEATURES|vanH|glycopeptide|vanH	0.999999999206	63.6	33	45.4	3.5e-06	1
ABCA	353	385	HWI-700370F:168:C7JUKANXX:7:2108:3423:7967	multidrug	XP_753111.1|FEATURES|abcA|multidrug|abcA	0.999999548891	69.7	33	53.5	1.3e-08	1
ABCA	186	217	HWI-700370F:168:C7JUKANXX:7:2116:2537:62278	multidrug	XP_753111.1|FEATURES|abcA|multidrug|abcA	0.999999501801	71.9	32	51.2	6.4e-08	1
ABCA	958	989	HWI-700370F:168:C7JUKANXX:7:2211:16874:24591	multidrug	XP_753111.1|FEATURES|abcA|multidrug|abcA	0.999999577202	78.1	32	55.1	4.4e-09	1
VANH	192	224	HWI-700370F:168:C7JUKANXX:7:2208:19601:76382	glycopeptide	AAY52004|FEATURES|vanH|glycopeptide|vanH	0.999999085611	63.6	33	47.0	1.2e-06	1
ABCA	1237	1269	HWI-700370F:168:C7JUKANXX:7:1108:4797:62956	multidrug	XP_753111.1|FEATURES|abcA|multidrug|abcA	0.999999622291	75.8	33	58.2	5.2e-10	1
MSBA	367	398	HWI-700370F:168:C7JUKANXX:7:1304:16958:93622	nitroimidazole	NP_415434.1|FEATURES|msbA|nitroimidazole|msbA	0.999788115091	71.9	32	49.7	1.9e-07	1
ABCA	135	166	HWI-700370F:168:C7JUKANXX:7:2204:15110:50345	multidrug	XP_753111.1|FEATURES|abcA|multidrug|abcA	0.999999527346	78.1	32	52.4	2.9e-08	1
ABCA	866	898	HWI-700370F:168:C7JUKANXX:7:1301:17314:90481	multidrug	XP_753111.1|FEATURES|abcA|multidrug|abcA	0.99999955636	75.8	33	53.9	9.9e-09	1
PATB	254	286	HWI-700370F:168:C7JUKANXX:7:1307:4822:37987	fluoroquinolone	NP_358969.1|FEATURES|patB|fluoroquinolone|patB	0.999997385113	90.9	33	64.3	7.3e-12	1
ABCA	953	983	HWI-700370F:168:C7JUKANXX:7:2204:20682:31595	multidrug	XP_753111.1|FEATURES|abcA|multidrug|abcA	0.999999483726	74.2	31	50.4	1.1e-07	1
ABCA	542	573	HWI-700370F:168:C7JUKANXX:7:1112:6178:21946	multidrug	XP_753111.1|FEATURES|abcA|multidrug|abcA	0.999999541228	75.0	32	53.1	1.7e-08	1
ABCA	942	972	HWI-700370F:168:C7JUKANXX:7:1107:2717:38150	multidrug	XP_753111.1|FEATURES|abcA|multidrug|abcA	0.999999334821	87.1	31	57.0	1.2e-09	1
MULTIDRUG_ABC_TRANSPORTER	452	484	HWI-700370F:168:C7JUKANXX:7:1312:4994:2873	multidrug	gi:686364868:ref:WP_031893738.1:|FEATURES|multidrug_ABC_transporter|multidrug|multidrug_ABC_transporter	1.0	69.7	33	49.3	2.4e-07	1
MULTIDRUG_ABC_TRANSPORTER	536	568	HWI-700370F:168:C7JUKANXX:7:1102:15543:37622	multidrug	gi:505389066:ref:WP_015576168.1:|FEATURES|multidrug_ABC_transporter|multidrug|multidrug_ABC_transporter	0.999999991766	63.6	33	45.1	4.6e-06	1
ABCA	935	967	HWI-700370F:168:C7JUKANXX:7:1104:15296:68230	multidrug	XP_753111.1|FEATURES|abcA|multidrug|abcA	0.999999527346	75.8	33	52.4	2.9e-08	1
MEXK	665	696	HWI-700370F:168:C7JUKANXX:7:1105:4446:16710	multidrug	AAG07064.1|FEATURES|MexK|multidrug|MexK	0.999999631802	65.6	32	45.8	2.7e-06	1
ABCA	940	972	HWI-700370F:168:C7JUKANXX:7:1114:19490:4547	multidrug	XP_753111.1|FEATURES|abcA|multidrug|abcA	0.999999606025	81.8	33	57.0	1.2e-09	1
ABCA	979	1011	HWI-700370F:168:C7JUKANXX:7:1305:20480:76857	multidrug	XP_753111.1|FEATURES|abcA|multidrug|abcA	0.999999563636	72.7	33	54.3	7.6e-09	1
ABCA	317	348	HWI-700370F:168:C7JUKANXX:7:1108:5543:49060	multidrug	XP_753111.1|FEATURES|abcA|multidrug|abcA	0.999999437128	62.5	32	48.5	4.2e-07	1
ABCA	1307	1338	HWI-700370F:168:C7JUKANXX:7:1203:9519:63425	multidrug	XP_753111.1|FEATURES|abcA|multidrug|abcA	0.999999519024	68.8	32	52.0	3.8e-08	1
ABCA	444	476	HWI-700370F:168:C7JUKANXX:7:1311:3283:13973	multidrug	XP_753111.1|FEATURES|abcA|multidrug|abcA	0.999999541228	66.7	33	53.1	1.7e-08	1
MULTIDRUG_ABC_TRANSPORTER	474	506	HWI-700370F:168:C7JUKANXX:7:1110:14135:64192	multidrug	gi:558888514:ref:WP_023543283.1:|FEATURES|multidrug_ABC_transporter|multidrug|multidrug_ABC_transporter	1.0	63.6	33	47.0	1.2e-06	1
ABCA	1003	1034	HWI-700370F:168:C7JUKANXX:7:1104:14949:48864	multidrug	XP_753111.1|FEATURES|abcA|multidrug|abcA	0.999999570515	75.0	32	54.7	5.8e-09	1
MULTIDRUG_ABC_TRANSPORTER	464	494	HWI-700370F:168:C7JUKANXX:7:2101:2097:50876	multidrug	gi:817122037:ref:WP_046494699.1:|FEATURES|multidrug_ABC_transporter|multidrug|multidrug_ABC_transporter	0.999997768072	71.0	31	45.4	3.5e-06	1
ABCA	1024	1057	HWI-700370F:168:C7JUKANXX:7:2214:5998:9122	multidrug	XP_753111.1|FEATURES|abcA|multidrug|abcA	0.999999483726	64.7	34	50.4	1.1e-07	1
ABCA	629	661	HWI-700370F:168:C7JUKANXX:7:2209:19759:40406	multidrug	XP_753111.1|FEATURES|abcA|multidrug|abcA	0.999999616956	63.6	33	57.8	6.9e-10	1
VANH	209	241	HWI-700370F:168:C7JUKANXX:7:1211:16743:67571	glycopeptide	AAY52004|FEATURES|vanH|glycopeptide|vanH	0.999999999926	66.7	33	48.1	5.4e-07	1
MULTIDRUG_ABC_TRANSPORTER	469	500	HWI-700370F:168:C7JUKANXX:7:2106:12737:61642	multidrug	gi:1031799645:ref:WP_064138838.1:|FEATURES|multidrug_ABC_transporter|multidrug|multidrug_ABC_transporter	0.999991127409	65.6	32	45.4	3.5e-06	1
ABCA	930	962	HWI-700370F:168:C7JUKANXX:7:1202:7426:6762	multidrug	XP_753111.1|FEATURES|abcA|multidrug|abcA	0.999999501801	69.7	33	51.2	6.4e-08	1
ABCA	979	1011	HWI-700370F:168:C7JUKANXX:7:1312:13048:87126	multidrug	XP_753111.1|FEATURES|abcA|multidrug|abcA	0.999999371494	60.6	33	46.2	2.1e-06	1
ABCA	452	482	HWI-700370F:168:C7JUKANXX:7:2202:10561:61623	multidrug	XP_753111.1|FEATURES|abcA|multidrug|abcA	0.999999395603	61.3	31	47.0	1.2e-06	1
ABCA	866	898	HWI-700370F:168:C7JUKANXX:7:1210:14912:18155	multidrug	XP_753111.1|FEATURES|abcA|multidrug|abcA	0.999999548891	75.8	33	53.5	1.3e-08	1
ABCA	129	161	HWI-700370F:168:C7JUKANXX:7:1104:14133:44156	multidrug	XP_753111.1|FEATURES|abcA|multidrug|abcA	0.999999395603	63.6	33	47.0	1.2e-06	1
VANH	199	231	HWI-700370F:168:C7JUKANXX:7:2214:20403:82011	glycopeptide	AAY52004|FEATURES|vanH|glycopeptide|vanH	0.99999914025	63.6	33	47.4	9.3e-07	1
ABCA	354	386	HWI-700370F:168:C7JUKANXX:7:1311:11052:82296	multidrug	XP_753111.1|FEATURES|abcA|multidrug|abcA	0.999999577202	72.7	33	55.1	4.4e-09	1
ABCA	263	294	HWI-700370F:168:C7JUKANXX:7:2215:19979:81611	multidrug	XP_753111.1|FEATURES|abcA|multidrug|abcA	0.999999510565	68.8	32	51.6	4.9e-08	1
MULTIDRUG_ABC_TRANSPORTER	471	502	HWI-700370F:168:C7JUKANXX:7:1210:1491:24235	multidrug	gi:1031799645:ref:WP_064138838.1:|FEATURES|multidrug_ABC_transporter|multidrug|multidrug_ABC_transporter	1.0	75.0	32	49.3	2.4e-07	1
SALA	347	378	HWI-700370F:168:C7JUKANXX:7:2115:4613:3494	MLS	AGN74946|FEATURES|salA|MLS|salA	0.999999993256	65.6	32	46.6	1.6e-06	1
ABCA	446	477	HWI-700370F:168:C7JUKANXX:7:1110:15699:71492	multidrug	XP_753111.1|FEATURES|abcA|multidrug|abcA	0.999999501801	62.5	32	51.2	6.4e-08	1
ABCA	936	968	HWI-700370F:168:C7JUKANXX:7:1114:5055:30317	multidrug	XP_753111.1|FEATURES|abcA|multidrug|abcA	0.999999437128	66.7	33	48.5	4.2e-07	1
MULTIDRUG_ABC_TRANSPORTER	489	521	HWI-700370F:168:C7JUKANXX:7:2110:14313:73440	multidrug	gi:497748188:ref:WP_010062372.1:|FEATURES|multidrug_ABC_transporter|multidrug|multidrug_ABC_transporter	1.0	66.7	33	50.1	1.4e-07	1
TETA	44	74	HWI-700370F:168:C7JUKANXX:7:1302:10795:90221	tetracycline	NC_009085.4918440.p01|FEATURES|tetA|tetracycline|tetA	1.0	64.5	31	46.2	2.1e-06	1
ABCA	867	899	HWI-700370F:168:C7JUKANXX:7:1102:7307:76093	multidrug	XP_753111.1|FEATURES|abcA|multidrug|abcA	0.999999383758	60.6	33	46.6	1.6e-06	1
ABCA	925	956	HWI-700370F:168:C7JUKANXX:7:2104:17966:82663	multidrug	XP_753111.1|FEATURES|abcA|multidrug|abcA	0.999999305405	62.5	32	44.3	7.8e-06	1
MULTIDRUG_ABC_TRANSPORTER	478	509	HWI-700370F:168:C7JUKANXX:7:1313:19761:73712	multidrug	gi:1031799645:ref:WP_064138838.1:|FEATURES|multidrug_ABC_transporter|multidrug|multidrug_ABC_transporter	1.0	71.9	32	48.5	4.2e-07	1
VANH	212	243	HWI-700370F:168:C7JUKANXX:7:2108:16785:82141	glycopeptide	AAY52004|FEATURES|vanH|glycopeptide|vanH	0.999999999047	65.6	32	44.7	6.0e-06	1
EFRB	309	341	HWI-700370F:168:C7JUKANXX:7:1309:7474:75373	multidrug	CDO61516.1|FEATURES|efrB|multidrug|efrB	0.999999110318	60.6	33	45.4	3.5e-06	1
ABCA	923	955	HWI-700370F:168:C7JUKANXX:7:2114:6981:13893	multidrug	XP_753111.1|FEATURES|abcA|multidrug|abcA	0.999999371494	63.6	33	46.2	2.1e-06	1
MULTIDRUG_ABC_TRANSPORTER	543	575	HWI-700370F:168:C7JUKANXX:7:2206:15523:47787	multidrug	gi:921231571:ref:WP_053176464.1:|FEATURES|multidrug_ABC_transporter|multidrug|multidrug_ABC_transporter	1.0	78.8	33	56.6	1.5e-09	1
ABCA	918	950	HWI-700370F:168:C7JUKANXX:7:1212:9448:50094	multidrug	XP_753111.1|FEATURES|abcA|multidrug|abcA	0.999999358683	63.6	33	45.8	2.7e-06	1
TETA	44	74	HWI-700370F:168:C7JUKANXX:7:2206:4605:18849	tetracycline	NC_009085.4918440.p01|FEATURES|tetA|tetracycline|tetA	1.0	64.5	31	46.2	2.1e-06	1
MULTIDRUG_ABC_TRANSPORTER	517	549	HWI-700370F:168:C7JUKANXX:7:2202:5378:65912	multidrug	gi:1032695345:ref:WP_064272854.1:|FEATURES|multidrug_ABC_transporter|multidrug|multidrug_ABC_transporter	1.0	63.6	33	48.5	4.2e-07	1
MULTIDRUG_ABC_TRANSPORTER	464	494	HWI-700370F:168:C7JUKANXX:7:2116:12183:99700	multidrug	gi:817122037:ref:WP_046494699.1:|FEATURES|multidrug_ABC_transporter|multidrug|multidrug_ABC_transporter	0.999997768072	71.0	31	45.4	3.5e-06	1
MEFA	287	319	HWI-700370F:168:C7JUKANXX:7:2205:9597:17957	MLS	gi:912688367:ref:WP_050233077.1:|FEATURES|mefA|MLS|mefA	1.0	97.0	33	66.6	1.5e-12	1
MULTIDRUG_ABC_TRANSPORTER	458	490	HWI-700370F:168:C7JUKANXX:7:2103:17453:53277	multidrug	gi:896355182:ref:WP_049310020.1:|FEATURES|multidrug_ABC_transporter|multidrug|multidrug_ABC_transporter	1.0	72.7	33	52.0	3.8e-08	1
ABCA	989	1021	HWI-700370F:168:C7JUKANXX:7:1310:1935:40330	multidrug	XP_753111.1|FEATURES|abcA|multidrug|abcA	0.999999467137	72.7	33	49.7	1.9e-07	1
MULTIDRUG_ABC_TRANSPORTER	554	584	HWI-700370F:168:C7JUKANXX:7:2210:3755:81520	multidrug	gi:817122037:ref:WP_046494699.1:|FEATURES|multidrug_ABC_transporter|multidrug|multidrug_ABC_transporter	0.999999691267	61.3	31	45.8	2.7e-06	1
ABCA	959	989	HWI-700370F:168:C7JUKANXX:7:1216:13001:44539	multidrug	XP_753111.1|FEATURES|abcA|multidrug|abcA	0.999999476746	74.2	31	50.1	1.4e-07	1
MULTIDRUG_ABC_TRANSPORTER	373	405	HWI-700370F:168:C7JUKANXX:7:2110:10129:31037	multidrug	gi:686197643:ref:WP_031807899.1:|FEATURES|multidrug_ABC_transporter|multidrug|multidrug_ABC_transporter	1.0	69.7	33	49.3	2.4e-07	1
ABCA	898	928	HWI-700370F:168:C7JUKANXX:7:1309:10961:49575	multidrug	XP_753111.1|FEATURES|abcA|multidrug|abcA	0.999999371494	77.4	31	46.2	2.1e-06	1
ABCA	1011	1042	HWI-700370F:168:C7JUKANXX:7:1215:18049:42020	multidrug	XP_753111.1|FEATURES|abcA|multidrug|abcA	0.999999447336	65.6	32	48.9	3.2e-07	1
TETB(60)	371	401	HWI-700370F:168:C7JUKANXX:7:2104:9821:61889	tetracycline	ANZ79241.1|FEATURES|tetB(60)|tetracycline|tetB(60)	0.99999988258	61.3	31	44.3	7.8e-06	1
ABCA	1307	1339	HWI-700370F:168:C7JUKANXX:7:2208:6418:8693	multidrug	XP_753111.1|FEATURES|abcA|multidrug|abcA	0.999999395603	81.8	33	63.2	1.6e-11	1
MULTIDRUG_ABC_TRANSPORTER	345	377	HWI-700370F:168:C7JUKANXX:7:1304:2978:79044	multidrug	gi:930426663:ref:WP_054189647.1:|FEATURES|multidrug_ABC_transporter|multidrug|multidrug_ABC_transporter	0.999946733921	66.7	33	45.4	3.5e-06	1
ABCA	934	966	HWI-700370F:168:C7JUKANXX:7:1316:3510:68986	multidrug	XP_753111.1|FEATURES|abcA|multidrug|abcA	0.999999527346	75.8	33	52.4	2.9e-08	1
LMRD	619	650	HWI-700370F:168:C7JUKANXX:7:1201:13102:40601	MLS	ABF66027.1|FEATURES|lmrD|MLS|lmrD	0.999999973988	65.6	32	47.8	7.1e-07	1
ABCA	262	294	HWI-700370F:168:C7JUKANXX:7:2115:5288:12463	multidrug	XP_753111.1|FEATURES|abcA|multidrug|abcA	0.999999519024	87.9	33	62.4	2.8e-11	1
ABCA	640	672	HWI-700370F:168:C7JUKANXX:7:1308:5423:91273	multidrug	XP_753111.1|FEATURES|abcA|multidrug|abcA	0.999999635782	66.7	33	59.3	2.4e-10	1
ABCA	324	354	HWI-700370F:168:C7JUKANXX:7:1115:18658:83311	multidrug	XP_753111.1|FEATURES|abcA|multidrug|abcA	0.999999501801	71.0	31	51.2	6.4e-08	1
ABCA	288	320	HWI-700370F:168:C7JUKANXX:7:1109:20468:17359	multidrug	XP_753111.1|FEATURES|abcA|multidrug|abcA	0.999999577202	69.7	33	55.1	4.4e-09	1
ABCA	948	980	HWI-700370F:168:C7JUKANXX:7:1216:16056:67032	multidrug	XP_753111.1|FEATURES|abcA|multidrug|abcA	0.999999611546	78.8	33	57.4	9.0e-10	1
ABCA	949	980	HWI-700370F:168:C7JUKANXX:7:2212:8967:46071	multidrug	XP_753111.1|FEATURES|abcA|multidrug|abcA	0.999999583704	78.1	32	55.5	3.4e-09	1
ABCA	1015	1045	HWI-700370F:168:C7JUKANXX:7:2116:8411:49061	multidrug	XP_753111.1|FEATURES|abcA|multidrug|abcA	0.999999437128	67.7	31	48.5	4.2e-07	1
ABCA	872	904	HWI-700370F:168:C7JUKANXX:7:1103:12258:72335	multidrug	XP_753111.1|FEATURES|abcA|multidrug|abcA	0.999999631093	81.8	33	58.9	3.1e-10	1
ABCA	120	152	HWI-700370F:168:C7JUKANXX:7:2103:2003:67951	multidrug	XP_753111.1|FEATURES|abcA|multidrug|abcA	0.999999437128	63.6	33	48.5	4.2e-07	1
ABCA	826	858	HWI-700370F:168:C7JUKANXX:7:2105:13767:55897	multidrug	XP_753111.1|FEATURES|abcA|multidrug|abcA	0.999999510565	75.8	33	51.6	4.9e-08	1
ABCA	640	672	HWI-700370F:168:C7JUKANXX:7:2103:10952:22346	multidrug	XP_753111.1|FEATURES|abcA|multidrug|abcA	0.999999626161	66.7	33	58.5	4.0e-10	1
ABCA	651	682	HWI-700370F:168:C7JUKANXX:7:1112:17418:85321	multidrug	XP_753111.1|FEATURES|abcA|multidrug|abcA	0.999999631093	68.8	32	58.9	3.1e-10	1
PATA	249	279	HWI-700370F:168:C7JUKANXX:7:1113:11151:54629	fluoroquinolone	NP_417544.5|FEATURES|patA|fluoroquinolone|patA	0.999994013433	61.3	31	44.7	6.0e-06	1
MULTIDRUG_ABC_TRANSPORTER	377	407	HWI-700370F:168:C7JUKANXX:7:1202:7339:78186	multidrug	gi:686364868:ref:WP_031893738.1:|FEATURES|multidrug_ABC_transporter|multidrug|multidrug_ABC_transporter	1.0	67.7	31	47.4	9.3e-07	1
MULTIDRUG_ABC_TRANSPORTER	451	483	HWI-700370F:168:C7JUKANXX:7:1216:7068:59737	multidrug	gi:516001066:ref:WP_017431649.1:|FEATURES|multidrug_ABC_transporter|multidrug|multidrug_ABC_transporter	1.0	75.8	33	52.4	2.9e-08	1
MULTIDRUG_ABC_TRANSPORTER	444	475	HWI-700370F:168:C7JUKANXX:7:2215:4652:10263	multidrug	gi:664556405:ref:WP_031071225.1:|FEATURES|multidrug_ABC_transporter|multidrug|multidrug_ABC_transporter	1.0	68.8	32	50.1	1.4e-07	1
MULTIDRUG_ABC_TRANSPORTER	531	563	HWI-700370F:168:C7JUKANXX:7:2108:11487:6197	multidrug	gi:860594225:ref:WP_048475168.1:|FEATURES|multidrug_ABC_transporter|multidrug|multidrug_ABC_transporter	0.999997868609	60.6	33	45.1	4.6e-06	1
ABCA	1207	1238	HWI-700370F:168:C7JUKANXX:7:2203:16136:54417	multidrug	XP_753111.1|FEATURES|abcA|multidrug|abcA	0.999999510565	78.1	32	62.0	3.6e-11	1
ABCA	834	866	HWI-700370F:168:C7JUKANXX:7:1201:4735:43834	multidrug	XP_753111.1|FEATURES|abcA|multidrug|abcA	0.999999476746	72.7	33	50.1	1.4e-07	1
ABCA	620	650	HWI-700370F:168:C7JUKANXX:7:1212:4122:42477	multidrug	XP_753111.1|FEATURES|abcA|multidrug|abcA	0.999999305405	61.3	31	48.5	4.2e-07	1
MULTIDRUG_ABC_TRANSPORTER	543	575	HWI-700370F:168:C7JUKANXX:7:1310:7126:14397	multidrug	gi:921231571:ref:WP_053176464.1:|FEATURES|multidrug_ABC_transporter|multidrug|multidrug_ABC_transporter	1.0	78.8	33	56.6	1.5e-09	1
ABCA	942	974	HWI-700370F:168:C7JUKANXX:7:1304:2582:74293	multidrug	XP_753111.1|FEATURES|abcA|multidrug|abcA	0.999999631093	84.8	33	58.9	3.1e-10	1
ABCA	943	975	HWI-700370F:168:C7JUKANXX:7:1312:4756:97318	multidrug	XP_753111.1|FEATURES|abcA|multidrug|abcA	0.999999510565	84.8	33	58.9	3.1e-10	1
ABCA	135	166	HWI-700370F:168:C7JUKANXX:7:1211:20450:33865	multidrug	XP_753111.1|FEATURES|abcA|multidrug|abcA	0.999999395603	62.5	32	47.0	1.2e-06	1
STAPHYLOCOCCUS_MUPA_CONFERRING_RESISTANCE_TO_MUPIROCIN	524	554	HWI-700370F:168:C7JUKANXX:7:2103:13023:81925	mupirocin	CAA53189|FEATURES|Staphylococcus_mupA_conferring_resistance_to_mupirocin|mupirocin|Staphylococcus_mupA_conferring_resistance_to_mupirocin	0.999999990606	67.7	31	54.7	5.8e-09	1
ABCA	1211	1242	HWI-700370F:168:C7JUKANXX:7:1113:10830:45726	multidrug	XP_753111.1|FEATURES|abcA|multidrug|abcA	0.999999583704	68.8	32	56.6	1.5e-09	1
MULTIDRUG_ABC_TRANSPORTER	556	586	HWI-700370F:168:C7JUKANXX:7:2111:20333:27901	multidrug	gi:947982677:ref:WP_056642336.1:|FEATURES|multidrug_ABC_transporter|multidrug|multidrug_ABC_transporter	1.0	71.0	31	48.1	5.4e-07	1
ABCA	953	983	HWI-700370F:168:C7JUKANXX:7:1316:19212:97848	multidrug	XP_753111.1|FEATURES|abcA|multidrug|abcA	0.999999570515	77.4	31	54.7	5.8e-09	1
ABCA	804	836	HWI-700370F:168:C7JUKANXX:7:2109:20819:17093	multidrug	XP_753111.1|FEATURES|abcA|multidrug|abcA	0.999999426568	63.6	33	48.1	5.4e-07	1
ABCA	930	962	HWI-700370F:168:C7JUKANXX:7:1210:19751:22830	multidrug	XP_753111.1|FEATURES|abcA|multidrug|abcA	0.999999501801	69.7	33	51.2	6.4e-08	1
MULTIDRUG_ABC_TRANSPORTER	490	521	HWI-700370F:168:C7JUKANXX:7:1106:3840:40858	multidrug	gi:913055317:ref:WP_050357634.1:|FEATURES|multidrug_ABC_transporter|multidrug|multidrug_ABC_transporter	1.0	62.5	32	47.0	1.2e-06	1
MULTIDRUG_ABC_TRANSPORTER	484	514	HWI-700370F:168:C7JUKANXX:7:1214:1964:24739	multidrug	gi:860594225:ref:WP_048475168.1:|FEATURES|multidrug_ABC_transporter|multidrug|multidrug_ABC_transporter	1.0	77.4	31	50.8	8.4e-08	1
ABCA	951	983	HWI-700370F:168:C7JUKANXX:7:2115:12099:29579	multidrug	XP_753111.1|FEATURES|abcA|multidrug|abcA	0.999999594438	75.8	33	56.2	2.0e-09	1
ABCA	1309	1341	HWI-700370F:168:C7JUKANXX:7:1309:11301:20019	multidrug	XP_753111.1|FEATURES|abcA|multidrug|abcA	0.999999437128	63.6	33	48.5	4.2e-07	1
ABCA	324	354	HWI-700370F:168:C7JUKANXX:7:1208:4181:26349	multidrug	XP_753111.1|FEATURES|abcA|multidrug|abcA	0.999999447336	64.5	31	48.9	3.2e-07	1
MULTIDRUG_ABC_TRANSPORTER	496	527	HWI-700370F:168:C7JUKANXX:7:1314:5378:3556	multidrug	gi:664395661:ref:WP_030922045.1:|FEATURES|multidrug_ABC_transporter|multidrug|multidrug_ABC_transporter	1.0	68.8	32	49.3	2.4e-07	1
ABCA	935	967	HWI-700370F:168:C7JUKANXX:7:1107:13156:12282	multidrug	XP_753111.1|FEATURES|abcA|multidrug|abcA	0.999999527346	75.8	33	52.4	2.9e-08	1
MSBA	478	508	HWI-700370F:168:C7JUKANXX:7:1213:14804:9203	nitroimidazole	NP_415434.1|FEATURES|msbA|nitroimidazole|msbA	0.992058267825	67.7	31	45.1	4.6e-06	1
STAPHYLOCOCCUS_MUPA_CONFERRING_RESISTANCE_TO_MUPIROCIN	533	565	HWI-700370F:168:C7JUKANXX:7:1201:6438:68199	mupirocin	CAA53189|FEATURES|Staphylococcus_mupA_conferring_resistance_to_mupirocin|mupirocin|Staphylococcus_mupA_conferring_resistance_to_mupirocin	0.999999977903	66.7	33	50.8	8.4e-08	1
ABCA	330	361	HWI-700370F:168:C7JUKANXX:7:1213:18111:47886	multidrug	XP_753111.1|FEATURES|abcA|multidrug|abcA	0.999999510565	65.6	32	51.6	4.9e-08	1
MULTIDRUG_ABC_TRANSPORTER	466	497	HWI-700370F:168:C7JUKANXX:7:1305:13960:91731	multidrug	gi:943938624:ref:WP_055567802.1:|FEATURES|multidrug_ABC_transporter|multidrug|multidrug_ABC_transporter	1.0	71.9	32	50.4	1.1e-07	1
ABCA	819	850	HWI-700370F:168:C7JUKANXX:7:1202:16998:3666	multidrug	XP_753111.1|FEATURES|abcA|multidrug|abcA	0.999999535369	78.1	32	52.8	2.2e-08	1
ABCA	1318	1348	HWI-700370F:168:C7JUKANXX:7:2109:11807:68348	multidrug	XP_753111.1|FEATURES|abcA|multidrug|abcA	0.999999426568	67.7	31	48.1	5.4e-07	1
VANH	206	236	HWI-700370F:168:C7JUKANXX:7:1212:5086:84417	glycopeptide	AAY52004|FEATURES|vanH|glycopeptide|vanH	0.99999914025	67.7	31	47.4	9.3e-07	1
ABCA	819	849	HWI-700370F:168:C7JUKANXX:7:2208:10497:68419	multidrug	XP_753111.1|FEATURES|abcA|multidrug|abcA	0.999999501801	77.4	31	51.2	6.4e-08	1
ABCA	350	382	HWI-700370F:168:C7JUKANXX:7:1116:13321:77591	multidrug	XP_753111.1|FEATURES|abcA|multidrug|abcA	0.999999418382	66.7	33	47.8	7.1e-07	1
ABCA	985	1017	HWI-700370F:168:C7JUKANXX:7:2116:18360:57612	multidrug	XP_753111.1|FEATURES|abcA|multidrug|abcA	0.999999664034	87.9	33	62.0	3.6e-11	1
MULTIDRUG_ABC_TRANSPORTER	486	518	HWI-700370F:168:C7JUKANXX:7:1211:19057:23970	multidrug	gi:944009777:ref:WP_055601444.1:|FEATURES|multidrug_ABC_transporter|multidrug|multidrug_ABC_transporter	1.0	63.6	33	50.4	1.1e-07	1
ABCA	970	1002	HWI-700370F:168:C7JUKANXX:7:2105:10583:51569	multidrug	XP_753111.1|FEATURES|abcA|multidrug|abcA	0.999999383758	60.6	33	46.6	1.6e-06	1
ABCA	925	956	HWI-700370F:168:C7JUKANXX:7:2203:10095:66607	multidrug	XP_753111.1|FEATURES|abcA|multidrug|abcA	0.999999383758	65.6	32	46.6	1.6e-06	1
ABCA	829	860	HWI-700370F:168:C7JUKANXX:7:1202:9899:31188	multidrug	XP_753111.1|FEATURES|abcA|multidrug|abcA	0.999999467137	75.0	32	49.7	1.9e-07	1
OPTRA	198	229	HWI-700370F:168:C7JUKANXX:7:2104:13579:84480	oxazolidinone	AKA86814|FEATURES|optrA|oxazolidinone|optrA	0.999461228616	62.5	32	50.4	1.1e-07	1
ACRB	861	892	HWI-700370F:168:C7JUKANXX:7:1307:14460:66828	multidrug	gi:491078681:ref:WP_004940301.1:|FEATURES|acrB|multidrug|acrB	1.0	84.4	32	58.2	5.2e-10	1
MULTIDRUG_ABC_TRANSPORTER	366	396	HWI-700370F:168:C7JUKANXX:7:2205:13068:18717	multidrug	gi:686197643:ref:WP_031807899.1:|FEATURES|multidrug_ABC_transporter|multidrug|multidrug_ABC_transporter	1.0	67.7	31	46.6	1.6e-06	1
MULTIDRUG_ABC_TRANSPORTER	464	496	HWI-700370F:168:C7JUKANXX:7:1209:3440:3169	multidrug	gi:1031799645:ref:WP_064138838.1:|FEATURES|multidrug_ABC_transporter|multidrug|multidrug_ABC_transporter	1.0	63.6	33	48.9	3.2e-07	1
STAPHYLOCOCCUS_MUPA_CONFERRING_RESISTANCE_TO_MUPIROCIN	70	101	HWI-700370F:168:C7JUKANXX:7:1116:12473:2564	mupirocin	CAA53189|FEATURES|Staphylococcus_mupA_conferring_resistance_to_mupirocin|mupirocin|Staphylococcus_mupA_conferring_resistance_to_mupirocin	0.999999992586	71.9	32	55.8	2.6e-09	1
MULTIDRUG_ABC_TRANSPORTER	353	384	HWI-700370F:168:C7JUKANXX:7:1109:9497:55912	multidrug	gi:930426663:ref:WP_054189647.1:|FEATURES|multidrug_ABC_transporter|multidrug|multidrug_ABC_transporter	0.999946733921	68.8	32	45.4	3.5e-06	1
ABCA	835	867	HWI-700370F:168:C7JUKANXX:7:2201:8169:89103	multidrug	XP_753111.1|FEATURES|abcA|multidrug|abcA	0.999999583704	75.8	33	55.5	3.4e-09	1
STAPHYLOCOCCUS_MUPA_CONFERRING_RESISTANCE_TO_MUPIROCIN	84	116	HWI-700370F:168:C7JUKANXX:7:1101:11784:81553	mupirocin	CAA53189|FEATURES|Staphylococcus_mupA_conferring_resistance_to_mupirocin|mupirocin|Staphylococcus_mupA_conferring_resistance_to_mupirocin	0.999999942419	60.6	33	46.6	1.6e-06	1
VANH	221	253	HWI-700370F:168:C7JUKANXX:7:1302:7635:62818	glycopeptide	YP_002333394|FEATURES|vanH|glycopeptide|vanH	0.999993601027	63.6	33	45.4	3.5e-06	1
MULTIDRUG_ABC_TRANSPORTER	536	568	HWI-700370F:168:C7JUKANXX:7:1210:8646:85567	multidrug	gi:505389066:ref:WP_015576168.1:|FEATURES|multidrug_ABC_transporter|multidrug|multidrug_ABC_transporter	0.999999991766	63.6	33	45.1	4.6e-06	1
ABCA	993	1025	HWI-700370F:168:C7JUKANXX:7:1316:4781:56138	multidrug	XP_753111.1|FEATURES|abcA|multidrug|abcA	0.999999583704	78.8	33	55.5	3.4e-09	1
ABCA	1011	1042	HWI-700370F:168:C7JUKANXX:7:2111:10853:62904	multidrug	XP_753111.1|FEATURES|abcA|multidrug|abcA	0.999999447336	65.6	32	48.9	3.2e-07	1
ABCA	993	1025	HWI-700370F:168:C7JUKANXX:7:1209:14402:12992	multidrug	XP_753111.1|FEATURES|abcA|multidrug|abcA	0.999999510565	78.8	33	55.5	3.4e-09	1
TRANSCRIPTIONAL_REGULATORY_PROTEIN_CPXR_CPXR	90	121	HWI-700370F:168:C7JUKANXX:7:2110:11097:90337	unclassified	CP001485.1.gene721.p01|FEATURES|transcriptional_regulatory_protein_CpxR_cpxR|unclassified|transcriptional_regulatory_protein_CpxR_cpxR	0.999998550481	68.8	32	46.2	2.1e-06	1
ABCA	1184	1216	HWI-700370F:168:C7JUKANXX:7:1307:3745:97744	multidrug	XP_753111.1|FEATURES|abcA|multidrug|abcA	0.999999519024	72.7	33	52.0	3.8e-08	1
ABCA	635	665	HWI-700370F:168:C7JUKANXX:7:2105:14911:81922	multidrug	XP_753111.1|FEATURES|abcA|multidrug|abcA	0.99999955636	67.7	31	53.9	9.9e-09	1
ABCA	823	854	HWI-700370F:168:C7JUKANXX:7:1310:7204:63921	multidrug	XP_753111.1|FEATURES|abcA|multidrug|abcA	0.999999535369	81.2	32	52.8	2.2e-08	1
TETP	71	103	HWI-700370F:168:C7JUKANXX:7:1213:15247:4829	tetracycline	NP_348076|FEATURES|tetP|tetracycline|tetP	0.999999999977	60.6	33	45.8	2.7e-06	1
ABCA	951	983	HWI-700370F:168:C7JUKANXX:7:1102:13623:79228	multidrug	XP_753111.1|FEATURES|abcA|multidrug|abcA	0.999999395603	63.6	33	47.0	1.2e-06	1
ABCA	835	867	HWI-700370F:168:C7JUKANXX:7:1111:6527:38916	multidrug	XP_753111.1|FEATURES|abcA|multidrug|abcA	0.999999476746	69.7	33	50.1	1.4e-07	1
MULTIDRUG_ABC_TRANSPORTER	504	536	HWI-700370F:168:C7JUKANXX:7:1306:13141:45125	multidrug	gi:943938624:ref:WP_055567802.1:|FEATURES|multidrug_ABC_transporter|multidrug|multidrug_ABC_transporter	1.0	63.6	33	47.8	7.1e-07	1
ABCA	985	1017	HWI-700370F:168:C7JUKANXX:7:2104:14859:49634	multidrug	XP_753111.1|FEATURES|abcA|multidrug|abcA	0.999999418382	87.9	33	62.0	3.6e-11	1
ABCA	1298	1329	HWI-700370F:168:C7JUKANXX:7:1306:7092:85925	multidrug	XP_753111.1|FEATURES|abcA|multidrug|abcA	0.99999955636	81.2	32	62.4	2.8e-11	1
EFRB	195	225	HWI-700370F:168:C7JUKANXX:7:1312:8382:53367	multidrug	CDO61516.1|FEATURES|efrB|multidrug|efrB	0.999999037998	61.3	31	44.3	7.8e-06	1
ABCA	993	1025	HWI-700370F:168:C7JUKANXX:7:2215:13047:75192	multidrug	XP_753111.1|FEATURES|abcA|multidrug|abcA	0.999999467137	63.6	33	49.7	1.9e-07	1
ABCA	943	975	HWI-700370F:168:C7JUKANXX:7:1313:15849:57277	multidrug	XP_753111.1|FEATURES|abcA|multidrug|abcA	0.999999631093	84.8	33	58.9	3.1e-10	1
ABCA	627	659	HWI-700370F:168:C7JUKANXX:7:1115:4459:52971	multidrug	XP_753111.1|FEATURES|abcA|multidrug|abcA	0.999999577202	63.6	33	55.1	4.4e-09	1
ABCA	827	859	HWI-700370F:168:C7JUKANXX:7:1210:13770:99292	multidrug	XP_753111.1|FEATURES|abcA|multidrug|abcA	0.999999407174	63.6	33	47.4	9.3e-07	1
MULTIDRUG_ABC_TRANSPORTER	485	516	HWI-700370F:168:C7JUKANXX:7:1216:11089:57528	multidrug	gi:497748188:ref:WP_010062372.1:|FEATURES|multidrug_ABC_transporter|multidrug|multidrug_ABC_transporter	1.0	62.5	32	45.1	4.6e-06	1
RPOB2	733	765	HWI-700370F:168:C7JUKANXX:7:1212:20359:30551	multidrug	BAD59497.1|FEATURES|rpoB2|multidrug|rpoB2	0.999999350602	66.7	33	51.2	6.4e-08	1
ABCA	953	985	HWI-700370F:168:C7JUKANXX:7:2116:1721:96833	multidrug	XP_753111.1|FEATURES|abcA|multidrug|abcA	0.999999594438	78.8	33	56.2	2.0e-09	1
MULTIDRUG_ABC_TRANSPORTER	457	487	HWI-700370F:168:C7JUKANXX:7:2103:12689:99972	multidrug	gi:896355182:ref:WP_049310020.1:|FEATURES|multidrug_ABC_transporter|multidrug|multidrug_ABC_transporter	1.0	65.6	32	46.2	2.1e-06	1
ABCA	955	986	HWI-700370F:168:C7JUKANXX:7:2102:8917:49364	multidrug	XP_753111.1|FEATURES|abcA|multidrug|abcA	0.999999407174	68.8	32	47.4	9.3e-07	1
MULTIDRUG_ABC_TRANSPORTER	491	521	HWI-700370F:168:C7JUKANXX:7:2202:1969:95524	multidrug	gi:913055317:ref:WP_050357634.1:|FEATURES|multidrug_ABC_transporter|multidrug|multidrug_ABC_transporter	1.0	61.3	31	45.1	4.6e-06	1
ABCA	557	588	HWI-700370F:168:C7JUKANXX:7:1211:20901:62041	multidrug	XP_753111.1|FEATURES|abcA|multidrug|abcA	0.999999577202	78.1	32	55.1	4.4e-09	1
ABCA	926	958	HWI-700370F:168:C7JUKANXX:7:1207:5277:7981	multidrug	XP_753111.1|FEATURES|abcA|multidrug|abcA	0.999999583704	87.9	33	60.8	8.1e-11	1
ABCA	243	274	HWI-700370F:168:C7JUKANXX:7:1311:4878:82397	multidrug	XP_753111.1|FEATURES|abcA|multidrug|abcA	0.999999320374	62.5	32	44.7	6.0e-06	1
ABCA	942	973	HWI-700370F:168:C7JUKANXX:7:2213:14314:7442	multidrug	XP_753111.1|FEATURES|abcA|multidrug|abcA	0.999999371494	87.5	32	59.3	2.4e-10	1
MULTIDRUG_ABC_TRANSPORTER	465	495	HWI-700370F:168:C7JUKANXX:7:1204:3960:58091	multidrug	gi:496018010:ref:WP_008742581.1:|FEATURES|multidrug_ABC_transporter|multidrug|multidrug_ABC_transporter	0.999993366625	61.3	31	44.3	7.8e-06	1
ABCA	958	989	HWI-700370F:168:C7JUKANXX:7:2111:13311:5001	multidrug	XP_753111.1|FEATURES|abcA|multidrug|abcA	0.999999577202	78.1	32	55.1	4.4e-09	1
MULTIDRUG_ABC_TRANSPORTER	359	391	HWI-700370F:168:C7JUKANXX:7:2102:6042:15118	multidrug	gi:686197643:ref:WP_031807899.1:|FEATURES|multidrug_ABC_transporter|multidrug|multidrug_ABC_transporter	1.0	60.6	33	45.8	2.7e-06	1
MULTIDRUG_ABC_TRANSPORTER	560	592	HWI-700370F:168:C7JUKANXX:7:2215:20700:53070	multidrug	gi:944152509:ref:WP_055644808.1:|FEATURES|multidrug_ABC_transporter|multidrug|multidrug_ABC_transporter	1.0	63.6	33	48.9	3.2e-07	1
ABCA	923	954	HWI-700370F:168:C7JUKANXX:7:1306:19359:51665	multidrug	XP_753111.1|FEATURES|abcA|multidrug|abcA	0.999999320374	62.5	32	44.7	6.0e-06	1
ABCA	935	965	HWI-700370F:168:C7JUKANXX:7:1110:14061:26124	multidrug	XP_753111.1|FEATURES|abcA|multidrug|abcA	0.999999467137	67.7	31	49.7	1.9e-07	1
ABCA	1184	1216	HWI-700370F:168:C7JUKANXX:7:2211:13105:62754	multidrug	XP_753111.1|FEATURES|abcA|multidrug|abcA	0.999999519024	72.7	33	52.0	3.8e-08	1
ABCA	939	970	HWI-700370F:168:C7JUKANXX:7:2209:18518:100911	multidrug	XP_753111.1|FEATURES|abcA|multidrug|abcA	0.999999683095	93.8	32	63.9	9.6e-12	1
ABCA	1000	1030	HWI-700370F:168:C7JUKANXX:7:1114:15142:74849	multidrug	XP_753111.1|FEATURES|abcA|multidrug|abcA	0.999999418382	67.7	31	47.8	7.1e-07	1
ABCA	986	1017	HWI-700370F:168:C7JUKANXX:7:1106:14699:27256	multidrug	XP_753111.1|FEATURES|abcA|multidrug|abcA	0.999999476746	84.4	32	58.5	4.0e-10	1
VANH	192	224	HWI-700370F:168:C7JUKANXX:7:1314:15853:4035	glycopeptide	AAY52004|FEATURES|vanH|glycopeptide|vanH	0.999999085611	63.6	33	47.0	1.2e-06	1
MULTIDRUG_ABC_TRANSPORTER	489	519	HWI-700370F:168:C7JUKANXX:7:2114:3171:92198	multidrug	gi:497748188:ref:WP_010062372.1:|FEATURES|multidrug_ABC_transporter|multidrug|multidrug_ABC_transporter	1.0	64.5	31	46.6	1.6e-06	1
ABCA	881	912	HWI-700370F:168:C7JUKANXX:7:2103:10994:88078	multidrug	XP_753111.1|FEATURES|abcA|multidrug|abcA	0.999999371494	65.6	32	46.2	2.1e-06	1
MULTIDRUG_ABC_TRANSPORTER	562	593	HWI-700370F:168:C7JUKANXX:7:1109:19729:7551	multidrug	gi:496018010:ref:WP_008742581.1:|FEATURES|multidrug_ABC_transporter|multidrug|multidrug_ABC_transporter	1.0	65.6	32	47.4	9.3e-07	1
MSBA	483	514	HWI-700370F:168:C7JUKANXX:7:2103:7761:31509	nitroimidazole	NP_415434.1|FEATURES|msbA|nitroimidazole|msbA	0.999620424245	65.6	32	44.7	6.0e-06	1
ABCA	935	967	HWI-700370F:168:C7JUKANXX:7:2210:15333:43018	multidrug	XP_753111.1|FEATURES|abcA|multidrug|abcA	0.999999527346	75.8	33	52.4	2.9e-08	1
EFRB	313	344	HWI-700370F:168:C7JUKANXX:7:1314:17090:43361	multidrug	CDO61516.1|FEATURES|efrB|multidrug|efrB	1.0	62.5	32	47.4	9.3e-07	1
ABCA	536	566	HWI-700370F:168:C7JUKANXX:7:1106:20347:29612	multidrug	XP_753111.1|FEATURES|abcA|multidrug|abcA	0.999999622291	80.6	31	58.2	5.2e-10	1
MULTIDRUG_ABC_TRANSPORTER	506	538	HWI-700370F:168:C7JUKANXX:7:1108:17638:93559	multidrug	gi:759527374:ref:WP_043247487.1:|FEATURES|multidrug_ABC_transporter|multidrug|multidrug_ABC_transporter	1.0	63.6	33	45.8	2.7e-06	1
MSBA	531	563	HWI-700370F:168:C7JUKANXX:7:1106:11711:4799	nitroimidazole	NP_415434.1|FEATURES|msbA|nitroimidazole|msbA	0.999649453103	63.6	33	45.4	3.5e-06	1
ABCA	933	965	HWI-700370F:168:C7JUKANXX:7:2110:16366:23905	multidrug	XP_753111.1|FEATURES|abcA|multidrug|abcA	0.999999527346	75.8	33	52.4	2.9e-08	1
ABCA	1207	1238	HWI-700370F:168:C7JUKANXX:7:1103:16147:35496	multidrug	XP_753111.1|FEATURES|abcA|multidrug|abcA	0.999999510565	68.8	32	51.6	4.9e-08	1
FMTC	608	640	HWI-700370F:168:C7JUKANXX:7:2216:9478:51060	beta-lactam	gi:928780642:ref:WP_053862023.1:|FEATURES|fmtC|beta-lactam|fmtC	1.0	87.9	33	65.5	3.3e-12	1
MULTIDRUG_ABC_TRANSPORTER	447	479	HWI-700370F:168:C7JUKANXX:7:1103:7944:95644	multidrug	gi:896355182:ref:WP_049310020.1:|FEATURES|multidrug_ABC_transporter|multidrug|multidrug_ABC_transporter	1.0	66.7	33	46.2	2.1e-06	1
ABCA	939	970	HWI-700370F:168:C7JUKANXX:7:1308:6960:98071	multidrug	XP_753111.1|FEATURES|abcA|multidrug|abcA	0.999999583704	81.2	32	55.5	3.4e-09	1
ABCA	824	856	HWI-700370F:168:C7JUKANXX:7:2216:8248:61005	multidrug	XP_753111.1|FEATURES|abcA|multidrug|abcA	0.999999467137	78.8	33	52.0	3.8e-08	1
ABCA	948	979	HWI-700370F:168:C7JUKANXX:7:1207:4442:13611	multidrug	XP_753111.1|FEATURES|abcA|multidrug|abcA	0.999999600302	81.2	32	56.6	1.5e-09	1
ABCA	883	914	HWI-700370F:168:C7JUKANXX:7:1312:8328:82054	multidrug	XP_753111.1|FEATURES|abcA|multidrug|abcA	0.999999334821	65.6	32	45.1	4.6e-06	1
OPTRA	198	230	HWI-700370F:168:C7JUKANXX:7:1305:7633:63291	oxazolidinone	AKA86814|FEATURES|optrA|oxazolidinone|optrA	0.999323372112	63.6	33	47.4	9.3e-07	1
VANH	215	247	HWI-700370F:168:C7JUKANXX:7:1205:12921:26016	glycopeptide	AAY52004|FEATURES|vanH|glycopeptide|vanH	0.999999999477	66.7	33	47.0	1.2e-06	1
MULTIDRUG_ABC_TRANSPORTER	362	394	HWI-700370F:168:C7JUKANXX:7:2205:13637:65451	multidrug	gi:686197643:ref:WP_031807899.1:|FEATURES|multidrug_ABC_transporter|multidrug|multidrug_ABC_transporter	1.0	69.7	33	48.5	4.2e-07	1
ABCA	1324	1355	HWI-700370F:168:C7JUKANXX:7:2105:10871:63197	multidrug	XP_753111.1|FEATURES|abcA|multidrug|abcA	0.999999541228	68.8	32	53.1	1.7e-08	1
ABCA	941	973	HWI-700370F:168:C7JUKANXX:7:1206:6864:60173	multidrug	XP_753111.1|FEATURES|abcA|multidrug|abcA	0.999999664034	90.9	33	62.4	2.8e-11	1
EFRB	313	344	HWI-700370F:168:C7JUKANXX:7:1209:5084:18260	multidrug	CDO61516.1|FEATURES|efrB|multidrug|efrB	1.0	62.5	32	47.4	9.3e-07	1
ABCA	1197	1229	HWI-700370F:168:C7JUKANXX:7:1304:4909:44563	multidrug	XP_753111.1|FEATURES|abcA|multidrug|abcA	0.99999955636	66.7	33	53.9	9.9e-09	1
ABCA	979	1011	HWI-700370F:168:C7JUKANXX:7:1306:18810:95949	multidrug	XP_753111.1|FEATURES|abcA|multidrug|abcA	0.999999563636	72.7	33	54.3	7.6e-09	1
TAEA	169	201	HWI-700370F:168:C7JUKANXX:7:2104:20736:83799	pleuromutilin	APB03219.1|FEATURES|TaeA|pleuromutilin|TaeA	0.999902673522	60.6	33	47.8	7.1e-07	1
ABCA	859	891	HWI-700370F:168:C7JUKANXX:7:2216:15288:75153	multidrug	XP_753111.1|FEATURES|abcA|multidrug|abcA	0.999999548891	81.8	33	62.0	3.6e-11	1
TETA	436	468	HWI-700370F:168:C7JUKANXX:7:1313:4655:70138	tetracycline	gi:736993687:ref:WP_034989673.1:|FEATURES|tetA|tetracycline|tetA	0.999999999555	63.6	33	45.1	4.6e-06	1
ABCA	262	294	HWI-700370F:168:C7JUKANXX:7:2216:10179:44737	multidrug	XP_753111.1|FEATURES|abcA|multidrug|abcA	0.999999418382	69.7	33	47.8	7.1e-07	1
OPTRA	197	228	HWI-700370F:168:C7JUKANXX:7:2114:11198:56761	oxazolidinone	AKA86814|FEATURES|optrA|oxazolidinone|optrA	0.999449108006	62.5	32	50.1	1.4e-07	1
ABCA	835	866	HWI-700370F:168:C7JUKANXX:7:1305:5938:100212	multidrug	XP_753111.1|FEATURES|abcA|multidrug|abcA	0.999999395603	68.8	32	47.0	1.2e-06	1
ABCA	953	983	HWI-700370F:168:C7JUKANXX:7:1114:16462:10081	multidrug	XP_753111.1|FEATURES|abcA|multidrug|abcA	0.999999483726	74.2	31	50.4	1.1e-07	1
VANH	215	247	HWI-700370F:168:C7JUKANXX:7:1106:17884:90870	glycopeptide	AAY52004|FEATURES|vanH|glycopeptide|vanH	0.999999999477	66.7	33	47.0	1.2e-06	1
ABCA	1318	1348	HWI-700370F:168:C7JUKANXX:7:1110:6749:25637	multidrug	XP_753111.1|FEATURES|abcA|multidrug|abcA	0.999999426568	67.7	31	48.1	5.4e-07	1
ABCA	985	1015	HWI-700370F:168:C7JUKANXX:7:1211:15972:43034	multidrug	XP_753111.1|FEATURES|abcA|multidrug|abcA	0.999999371494	74.2	31	46.2	2.1e-06	1
ABCA	868	898	HWI-700370F:168:C7JUKANXX:7:2105:19491:96195	multidrug	XP_753111.1|FEATURES|abcA|multidrug|abcA	0.999999510565	77.4	31	51.6	4.9e-08	1
ABCA	933	965	HWI-700370F:168:C7JUKANXX:7:2112:17633:28402	multidrug	XP_753111.1|FEATURES|abcA|multidrug|abcA	0.999999527346	75.8	33	52.4	2.9e-08	1
ABCA	278	310	HWI-700370F:168:C7JUKANXX:7:2108:17252:51049	multidrug	XP_753111.1|FEATURES|abcA|multidrug|abcA	0.999999606025	72.7	33	57.0	1.2e-09	1
MULTIDRUG_ABC_TRANSPORTER	491	521	HWI-700370F:168:C7JUKANXX:7:2215:1627:49578	multidrug	gi:913055317:ref:WP_050357634.1:|FEATURES|multidrug_ABC_transporter|multidrug|multidrug_ABC_transporter	1.0	61.3	31	45.1	4.6e-06	1
STAPHYLOCOCCUS_MUPA_CONFERRING_RESISTANCE_TO_MUPIROCIN	538	570	HWI-700370F:168:C7JUKANXX:7:1102:18194:81287	mupirocin	CAA53189|FEATURES|Staphylococcus_mupA_conferring_resistance_to_mupirocin|mupirocin|Staphylococcus_mupA_conferring_resistance_to_mupirocin	0.999999968951	63.6	33	49.3	2.4e-07	1
ABCA	1130	1162	HWI-700370F:168:C7JUKANXX:7:2213:9838:56605	multidrug	XP_753111.1|FEATURES|abcA|multidrug|abcA	0.999999447336	63.6	33	48.9	3.2e-07	1
ABCA	523	554	HWI-700370F:168:C7JUKANXX:7:2207:9564:86776	multidrug	XP_753111.1|FEATURES|abcA|multidrug|abcA	0.999999483726	71.9	32	50.4	1.1e-07	1
ABCA	819	850	HWI-700370F:168:C7JUKANXX:7:1102:21030:28800	multidrug	XP_753111.1|FEATURES|abcA|multidrug|abcA	0.999999535369	78.1	32	52.8	2.2e-08	1
MULTIDRUG_ABC_TRANSPORTER	354	386	HWI-700370F:168:C7JUKANXX:7:2211:17367:16836	multidrug	gi:930426663:ref:WP_054189647.1:|FEATURES|multidrug_ABC_transporter|multidrug|multidrug_ABC_transporter	0.999946733921	66.7	33	45.4	3.5e-06	1
MULTIDRUG_ABC_TRANSPORTER	469	501	HWI-700370F:168:C7JUKANXX:7:1108:6075:19229	multidrug	gi:817122037:ref:WP_046494699.1:|FEATURES|multidrug_ABC_transporter|multidrug|multidrug_ABC_transporter	0.999997735545	63.6	33	45.1	4.6e-06	1
ABCA	231	263	HWI-700370F:168:C7JUKANXX:7:1205:9031:54820	multidrug	XP_753111.1|FEATURES|abcA|multidrug|abcA	0.999999626161	81.8	33	58.5	4.0e-10	1
ABCA	829	860	HWI-700370F:168:C7JUKANXX:7:2209:20527:63229	multidrug	XP_753111.1|FEATURES|abcA|multidrug|abcA	0.999999467137	75.0	32	49.7	1.9e-07	1
OPTRA	198	228	HWI-700370F:168:C7JUKANXX:7:1214:17145:65413	oxazolidinone	AKA86814|FEATURES|optrA|oxazolidinone|optrA	0.999432452201	61.3	31	49.7	1.9e-07	1
MULTIDRUG_ABC_TRANSPORTER	575	606	HWI-700370F:168:C7JUKANXX:7:1201:9248:59206	multidrug	gi:739906046:ref:WP_037756452.1:|FEATURES|multidrug_ABC_transporter|multidrug|multidrug_ABC_transporter	0.999999721859	62.5	32	46.2	2.1e-06	1
MULTIDRUG_ABC_TRANSPORTER	566	596	HWI-700370F:168:C7JUKANXX:7:1303:3575:17440	multidrug	gi:947982677:ref:WP_056642336.1:|FEATURES|multidrug_ABC_transporter|multidrug|multidrug_ABC_transporter	0.99999988626	61.3	31	44.3	7.8e-06	1
MULTIDRUG_ABC_TRANSPORTER	478	510	HWI-700370F:168:C7JUKANXX:7:1216:6592:25965	multidrug	gi:1031799645:ref:WP_064138838.1:|FEATURES|multidrug_ABC_transporter|multidrug|multidrug_ABC_transporter	1.0	81.8	33	53.1	1.7e-08	1
ABCA	636	668	HWI-700370F:168:C7JUKANXX:7:1213:2476:24576	multidrug	XP_753111.1|FEATURES|abcA|multidrug|abcA	0.999999611546	60.6	33	57.4	9.0e-10	1
MULTIDRUG_ABC_TRANSPORTER	530	562	HWI-700370F:168:C7JUKANXX:7:1111:13533:92347	multidrug	gi:664395661:ref:WP_030922045.1:|FEATURES|multidrug_ABC_transporter|multidrug|multidrug_ABC_transporter	1.0	75.8	33	53.5	1.3e-08	1
MULTIDRUG_ABC_TRANSPORTER	522	553	HWI-700370F:168:C7JUKANXX:7:2301:11145:50388	multidrug	gi:517381192:ref:WP_018555350.1:|FEATURES|multidrug_ABC_transporter|multidrug|multidrug_ABC_transporter	1.0	68.8	32	47.0	1.2e-06	1
PBP-1B	620	651	HWI-700370F:168:C7JUKANXX:7:1104:14796:23776	beta-lactam	AF101781.1.gene1.p01|FEATURES|PBP-1B|beta-lactam|PBP-1B	0.999999991513	68.8	32	49.3	2.4e-07	1
ABCA	970	1002	HWI-700370F:168:C7JUKANXX:7:2104:15604:22438	multidrug	XP_753111.1|FEATURES|abcA|multidrug|abcA	0.999999383758	60.6	33	46.6	1.6e-06	1
VANH	200	232	HWI-700370F:168:C7JUKANXX:7:1105:7338:43733	glycopeptide	AAY52004|FEATURES|vanH|glycopeptide|vanH	0.999999998538	66.7	33	49.3	2.4e-07	1
EFRB	315	346	HWI-700370F:168:C7JUKANXX:7:1213:7598:41375	multidrug	CDO61516.1|FEATURES|efrB|multidrug|efrB	1.0	65.6	32	47.8	7.1e-07	1
ABCA	819	851	HWI-700370F:168:C7JUKANXX:7:1312:1494:76505	multidrug	XP_753111.1|FEATURES|abcA|multidrug|abcA	0.999999704764	93.9	33	65.9	2.5e-12	1
ABCA	875	906	HWI-700370F:168:C7JUKANXX:7:2204:8632:82530	multidrug	XP_753111.1|FEATURES|abcA|multidrug|abcA	0.999999457389	68.8	32	49.3	2.4e-07	1
ABCA	951	983	HWI-700370F:168:C7JUKANXX:7:2210:13802:16130	multidrug	XP_753111.1|FEATURES|abcA|multidrug|abcA	0.999999395603	63.6	33	47.0	1.2e-06	1
MULTIDRUG_ABC_TRANSPORTER	560	592	HWI-700370F:168:C7JUKANXX:7:2207:18367:77524	multidrug	gi:639892676:ref:WP_024755698.1:|FEATURES|multidrug_ABC_transporter|multidrug|multidrug_ABC_transporter	1.0	63.6	33	46.6	1.6e-06	1
ABCA	943	975	HWI-700370F:168:C7JUKANXX:7:1110:2044:89543	multidrug	XP_753111.1|FEATURES|abcA|multidrug|abcA	0.999999631093	84.8	33	58.9	3.1e-10	1
ABCA	242	274	HWI-700370F:168:C7JUKANXX:7:1306:18627:53785	multidrug	XP_753111.1|FEATURES|abcA|multidrug|abcA	0.999999631093	84.8	33	58.9	3.1e-10	1
ABCA	834	866	HWI-700370F:168:C7JUKANXX:7:1203:20139:9783	multidrug	XP_753111.1|FEATURES|abcA|multidrug|abcA	0.999999476746	72.7	33	50.1	1.4e-07	1
ABCA	830	862	HWI-700370F:168:C7JUKANXX:7:1312:17453:83703	multidrug	XP_753111.1|FEATURES|abcA|multidrug|abcA	0.999999437128	72.7	33	48.5	4.2e-07	1
ABCA	642	674	HWI-700370F:168:C7JUKANXX:7:1302:10989:48854	multidrug	XP_753111.1|FEATURES|abcA|multidrug|abcA	0.999999711924	72.7	33	66.6	1.5e-12	1
MULTIDRUG_ABC_TRANSPORTER	529	561	HWI-700370F:168:C7JUKANXX:7:2104:4728:27232	multidrug	gi:664395661:ref:WP_030922045.1:|FEATURES|multidrug_ABC_transporter|multidrug|multidrug_ABC_transporter	1.0	72.7	33	52.4	2.9e-08	1
ABCA	484	516	HWI-700370F:168:C7JUKANXX:7:1101:20244:56398	multidrug	XP_753111.1|FEATURES|abcA|multidrug|abcA	0.999999437128	66.7	33	48.5	4.2e-07	1
ABCA	1016	1046	HWI-700370F:168:C7JUKANXX:7:2210:14886:64175	multidrug	XP_753111.1|FEATURES|abcA|multidrug|abcA	0.999999418382	67.7	31	47.8	7.1e-07	1
VANH	199	231	HWI-700370F:168:C7JUKANXX:7:2204:12982:43739	glycopeptide	AAY52004|FEATURES|vanH|glycopeptide|vanH	0.99999914025	63.6	33	47.4	9.3e-07	1
VANH	195	227	HWI-700370F:168:C7JUKANXX:7:2215:1924:55932	glycopeptide	AAY52004|FEATURES|vanH|glycopeptide|vanH	0.99999919125	63.6	33	47.8	7.1e-07	1
ABCA	1001	1033	HWI-700370F:168:C7JUKANXX:7:1111:20659:6769	multidrug	XP_753111.1|FEATURES|abcA|multidrug|abcA	0.999999447336	63.6	33	48.9	3.2e-07	1
MULTIDRUG_ABC_TRANSPORTER	483	515	HWI-700370F:168:C7JUKANXX:7:1111:8011:79780	multidrug	gi:943938624:ref:WP_055567802.1:|FEATURES|multidrug_ABC_transporter|multidrug|multidrug_ABC_transporter	1.0	63.6	33	47.4	9.3e-07	1
MULTIDRUG_ABC_TRANSPORTER	362	394	HWI-700370F:168:C7JUKANXX:7:1316:11784:11288	multidrug	gi:686197643:ref:WP_031807899.1:|FEATURES|multidrug_ABC_transporter|multidrug|multidrug_ABC_transporter	1.0	69.7	33	48.5	4.2e-07	1
MULTIDRUG_ABC_TRANSPORTER	540	572	HWI-700370F:168:C7JUKANXX:7:1114:16374:35945	multidrug	gi:860594225:ref:WP_048475168.1:|FEATURES|multidrug_ABC_transporter|multidrug|multidrug_ABC_transporter	1.0	63.6	33	46.6	1.6e-06	1
YOJI	353	384	HWI-700370F:168:C7JUKANXX:7:1315:7368:35930	peptide	NP_416715.1|FEATURES|YojI|peptide|YojI	0.999999890297	65.6	32	44.7	6.0e-06	1
MULTIDRUG_ABC_TRANSPORTER	556	586	HWI-700370F:168:C7JUKANXX:7:1305:15797:83175	multidrug	gi:947982677:ref:WP_056642336.1:|FEATURES|multidrug_ABC_transporter|multidrug|multidrug_ABC_transporter	1.0	71.0	31	48.1	5.4e-07	1
OPTRA	198	229	HWI-700370F:168:C7JUKANXX:7:2207:5980:75672	oxazolidinone	AKA86814|FEATURES|optrA|oxazolidinone|optrA	0.999461228616	62.5	32	50.4	1.1e-07	1
ABCA	824	854	HWI-700370F:168:C7JUKANXX:7:1109:12987:84833	multidrug	XP_753111.1|FEATURES|abcA|multidrug|abcA	0.999999467137	80.6	31	49.7	1.9e-07	1
ABCA	1305	1335	HWI-700370F:168:C7JUKANXX:7:2312:15256:63622	multidrug	XP_753111.1|FEATURES|abcA|multidrug|abcA	0.999999492813	71.0	31	50.8	8.4e-08	1
ABCA	889	919	HWI-700370F:168:C7JUKANXX:7:1305:2192:4735	multidrug	XP_753111.1|FEATURES|abcA|multidrug|abcA	0.999999334821	71.0	31	45.1	4.6e-06	1
TAEA	172	202	HWI-700370F:168:C7JUKANXX:7:2206:20125:36824	pleuromutilin	APB03219.1|FEATURES|TaeA|pleuromutilin|TaeA	0.99989269578	61.3	31	47.0	1.2e-06	1
ABCA	528	560	HWI-700370F:168:C7JUKANXX:7:1112:18154:8498	multidrug	XP_753111.1|FEATURES|abcA|multidrug|abcA	0.99999955636	69.7	33	53.9	9.9e-09	1
MULTIDRUG_ABC_TRANSPORTER	466	498	HWI-700370F:168:C7JUKANXX:7:1107:1914:22092	multidrug	gi:1031799645:ref:WP_064138838.1:|FEATURES|multidrug_ABC_transporter|multidrug|multidrug_ABC_transporter	1.0	63.6	33	47.0	1.2e-06	1
MULTIDRUG_ABC_TRANSPORTER	467	499	HWI-700370F:168:C7JUKANXX:7:2206:4768:4732	multidrug	gi:1031799645:ref:WP_064138838.1:|FEATURES|multidrug_ABC_transporter|multidrug|multidrug_ABC_transporter	1.0	63.6	33	46.2	2.1e-06	1
MULTIDRUG_ABC_TRANSPORTER	532	563	HWI-700370F:168:C7JUKANXX:7:2209:5255:39352	multidrug	gi:926351744:ref:WP_053683383.1:|FEATURES|multidrug_ABC_transporter|multidrug|multidrug_ABC_transporter	1.0	68.8	32	49.7	1.9e-07	1
ABCA	951	983	HWI-700370F:168:C7JUKANXX:7:1312:1656:98465	multidrug	XP_753111.1|FEATURES|abcA|multidrug|abcA	0.999999622291	78.8	33	58.2	5.2e-10	1
ABCA	1184	1216	HWI-700370F:168:C7JUKANXX:7:1212:9146:88655	multidrug	XP_753111.1|FEATURES|abcA|multidrug|abcA	0.999999519024	72.7	33	52.0	3.8e-08	1
MULTIDRUG_ABC_TRANSPORTER	541	572	HWI-700370F:168:C7JUKANXX:7:1308:14826:25976	multidrug	gi:860594225:ref:WP_048475168.1:|FEATURES|multidrug_ABC_transporter|multidrug|multidrug_ABC_transporter	0.999999999989	65.6	32	48.1	5.4e-07	1
TAEA	446	477	HWI-700370F:168:C7JUKANXX:7:2215:16018:49265	pleuromutilin	APB03219.1|FEATURES|TaeA|pleuromutilin|TaeA	0.999389268979	68.8	32	48.1	5.4e-07	1
MULTIDRUG_ABC_TRANSPORTER	478	510	HWI-700370F:168:C7JUKANXX:7:1101:12164:63860	multidrug	gi:1031799645:ref:WP_064138838.1:|FEATURES|multidrug_ABC_transporter|multidrug|multidrug_ABC_transporter	1.0	75.8	33	48.9	3.2e-07	1
MULTIDRUG_ABC_TRANSPORTER	459	490	HWI-700370F:168:C7JUKANXX:7:2203:1757:31503	multidrug	gi:896355182:ref:WP_049310020.1:|FEATURES|multidrug_ABC_transporter|multidrug|multidrug_ABC_transporter	1.0	65.6	32	47.4	9.3e-07	1
MULTIDRUG_ABC_TRANSPORTER	481	512	HWI-700370F:168:C7JUKANXX:7:1214:1979:52437	multidrug	gi:860594225:ref:WP_048475168.1:|FEATURES|multidrug_ABC_transporter|multidrug|multidrug_ABC_transporter	1.0	78.1	32	52.4	2.9e-08	1
ABCA	641	672	HWI-700370F:168:C7JUKANXX:7:1202:14204:52603	multidrug	XP_753111.1|FEATURES|abcA|multidrug|abcA	0.999999616956	65.6	32	57.8	6.9e-10	1
ABCA	512	544	HWI-700370F:168:C7JUKANXX:7:2114:20068:7886	multidrug	XP_753111.1|FEATURES|abcA|multidrug|abcA	0.999999418382	66.7	33	47.8	7.1e-07	1
MSBA	478	509	HWI-700370F:168:C7JUKANXX:7:1115:17383:5194	nitroimidazole	NP_415434.1|FEATURES|msbA|nitroimidazole|msbA	0.99954971596	68.8	32	46.6	1.6e-06	1
ABCA	854	886	HWI-700370F:168:C7JUKANXX:7:1204:15881:30983	multidrug	XP_753111.1|FEATURES|abcA|multidrug|abcA	0.99999955636	78.8	33	60.5	1.1e-10	1
ABCA	868	900	HWI-700370F:168:C7JUKANXX:7:1115:1904:28155	multidrug	XP_753111.1|FEATURES|abcA|multidrug|abcA	0.99999955636	75.8	33	53.9	9.9e-09	1
MULTIDRUG_ABC_TRANSPORTER	522	554	HWI-700370F:168:C7JUKANXX:7:1209:21124:4837	multidrug	gi:517381192:ref:WP_018555350.1:|FEATURES|multidrug_ABC_transporter|multidrug|multidrug_ABC_transporter	1.0	69.7	33	48.5	4.2e-07	1
ABCA	828	860	HWI-700370F:168:C7JUKANXX:7:2215:17917:31339	multidrug	XP_753111.1|FEATURES|abcA|multidrug|abcA	0.999999501801	72.7	33	51.2	6.4e-08	1
ABCA	1237	1269	HWI-700370F:168:C7JUKANXX:7:1307:16473:68521	multidrug	XP_753111.1|FEATURES|abcA|multidrug|abcA	0.999999622291	75.8	33	58.2	5.2e-10	1
MULTIDRUG_ABC_TRANSPORTER	536	567	HWI-700370F:168:C7JUKANXX:7:1204:13133:76427	multidrug	gi:860594225:ref:WP_048475168.1:|FEATURES|multidrug_ABC_transporter|multidrug|multidrug_ABC_transporter	0.999999606582	65.6	32	44.7	6.0e-06	1
ABCA	838	870	HWI-700370F:168:C7JUKANXX:7:2213:12951:23442	multidrug	XP_753111.1|FEATURES|abcA|multidrug|abcA	0.999999418382	66.7	33	47.8	7.1e-07	1
ABCA	421	452	HWI-700370F:168:C7JUKANXX:7:2107:8218:38016	multidrug	XP_753111.1|FEATURES|abcA|multidrug|abcA	0.999999320374	62.5	32	44.7	6.0e-06	1
MULTIDRUG_ABC_TRANSPORTER	533	564	HWI-700370F:168:C7JUKANXX:7:2107:8371:35750	multidrug	gi:664395661:ref:WP_030922045.1:|FEATURES|multidrug_ABC_transporter|multidrug|multidrug_ABC_transporter	1.0	78.1	32	55.5	3.4e-09	1
VATB	132	162	HWI-700370F:168:C7JUKANXX:7:1108:9395:43863	MLS	YP_001779894|FEATURES|vatB|MLS|vatB	0.99999993552	61.3	31	45.4	3.5e-06	1
MULTIDRUG_ABC_TRANSPORTER	538	569	HWI-700370F:168:C7JUKANXX:7:1202:17099:82541	multidrug	gi:926400371:ref:WP_053728483.1:|FEATURES|multidrug_ABC_transporter|multidrug|multidrug_ABC_transporter	1.0	65.6	32	47.0	1.2e-06	1
VATB	132	162	HWI-700370F:168:C7JUKANXX:7:2101:9711:17953	MLS	YP_001779894|FEATURES|vatB|MLS|vatB	0.99999993552	61.3	31	45.4	3.5e-06	1
VANH	202	234	HWI-700370F:168:C7JUKANXX:7:1115:19566:21532	glycopeptide	AAY52004|FEATURES|vanH|glycopeptide|vanH	0.999999998893	66.7	33	50.4	1.1e-07	1
ABCA	936	968	HWI-700370F:168:C7JUKANXX:7:1203:20009:37637	multidrug	XP_753111.1|FEATURES|abcA|multidrug|abcA	0.999999691919	93.9	33	64.7	5.6e-12	1
ABCA	1003	1034	HWI-700370F:168:C7JUKANXX:7:1315:16597:43152	multidrug	XP_753111.1|FEATURES|abcA|multidrug|abcA	0.999999535369	71.9	32	52.8	2.2e-08	1
MULTIDRUG_ABC_TRANSPORTER	459	490	HWI-700370F:168:C7JUKANXX:7:1307:6747:74870	multidrug	gi:896355182:ref:WP_049310020.1:|FEATURES|multidrug_ABC_transporter|multidrug|multidrug_ABC_transporter	1.0	65.6	32	48.9	3.2e-07	1
ABCA	484	516	HWI-700370F:168:C7JUKANXX:7:1211:13034:72662	multidrug	XP_753111.1|FEATURES|abcA|multidrug|abcA	0.999999437128	66.7	33	48.5	4.2e-07	1
ABCA	840	870	HWI-700370F:168:C7JUKANXX:7:2113:15039:12985	multidrug	XP_753111.1|FEATURES|abcA|multidrug|abcA	0.999999371494	67.7	31	46.2	2.1e-06	1
BCRA	39	71	HWI-700370F:168:C7JUKANXX:7:1204:20699:69936	bacitracin	gi:445996732:ref:WP_000074587.1:|FEATURES|bcrA|bacitracin|bcrA	1.0	60.6	33	48.1	5.4e-07	1
ABCA	953	983	HWI-700370F:168:C7JUKANXX:7:1306:6969:26732	multidrug	XP_753111.1|FEATURES|abcA|multidrug|abcA	0.999999483726	74.2	31	50.4	1.1e-07	1
MULTIDRUG_ABC_TRANSPORTER	509	539	HWI-700370F:168:C7JUKANXX:7:1207:9696:31063	multidrug	gi:686364868:ref:WP_031893738.1:|FEATURES|multidrug_ABC_transporter|multidrug|multidrug_ABC_transporter	1.0	64.5	31	45.8	2.7e-06	1
STAPHYLOCOCCUS_MUPA_CONFERRING_RESISTANCE_TO_MUPIROCIN	61	93	HWI-700370F:168:C7JUKANXX:7:1303:5391:31963	mupirocin	CAA53189|FEATURES|Staphylococcus_mupA_conferring_resistance_to_mupirocin|mupirocin|Staphylococcus_mupA_conferring_resistance_to_mupirocin	0.999999975812	63.6	33	50.4	1.1e-07	1
ABCA	440	471	HWI-700370F:168:C7JUKANXX:7:1303:12129:70484	multidrug	XP_753111.1|FEATURES|abcA|multidrug|abcA	0.999999492813	65.6	32	50.8	8.4e-08	1
ABCA	887	919	HWI-700370F:168:C7JUKANXX:7:1312:2431:52062	multidrug	XP_753111.1|FEATURES|abcA|multidrug|abcA	0.999999334821	69.7	33	45.1	4.6e-06	1
MULTIDRUG_ABC_TRANSPORTER	454	485	HWI-700370F:168:C7JUKANXX:7:2210:2681:92792	multidrug	gi:896355182:ref:WP_049310020.1:|FEATURES|multidrug_ABC_transporter|multidrug|multidrug_ABC_transporter	1.0	62.5	32	48.5	4.2e-07	1
ABCA	923	954	HWI-700370F:168:C7JUKANXX:7:2108:2628:3436	multidrug	XP_753111.1|FEATURES|abcA|multidrug|abcA	0.999999320374	62.5	32	44.7	6.0e-06	1
ABCA	939	971	HWI-700370F:168:C7JUKANXX:7:1312:16064:92721	multidrug	XP_753111.1|FEATURES|abcA|multidrug|abcA	0.999999711924	97.0	33	66.6	1.5e-12	1
MSBA	469	501	HWI-700370F:168:C7JUKANXX:7:2108:2072:38601	nitroimidazole	NP_415434.1|FEATURES|msbA|nitroimidazole|msbA	0.999708711142	72.7	33	47.0	1.2e-06	1
ABCA	1412	1443	HWI-700370F:168:C7JUKANXX:7:2211:20637:12946	multidrug	XP_753111.1|FEATURES|abcA|multidrug|abcA	0.999999577202	68.8	32	55.1	4.4e-09	1
ABCA	831	863	HWI-700370F:168:C7JUKANXX:7:1305:17401:67620	multidrug	XP_753111.1|FEATURES|abcA|multidrug|abcA	0.999999483726	75.8	33	50.4	1.1e-07	1
ABCA	642	672	HWI-700370F:168:C7JUKANXX:7:1108:1492:43783	multidrug	XP_753111.1|FEATURES|abcA|multidrug|abcA	0.999999570515	64.5	31	55.8	2.6e-09	1
ABCA	872	903	HWI-700370F:168:C7JUKANXX:7:2206:2766:78979	multidrug	XP_753111.1|FEATURES|abcA|multidrug|abcA	0.999999535369	78.1	32	52.8	2.2e-08	1
EFRB	189	221	HWI-700370F:168:C7JUKANXX:7:1107:10017:98191	multidrug	CDO61516.1|FEATURES|efrB|multidrug|efrB	0.999999182201	60.6	33	46.6	1.6e-06	1
ABCA	819	849	HWI-700370F:168:C7JUKANXX:7:1201:17121:20334	multidrug	XP_753111.1|FEATURES|abcA|multidrug|abcA	0.999999626161	87.1	31	58.5	4.0e-10	1
TETM	76	108	HWI-700370F:168:C7JUKANXX:7:1215:8943:5940	tetracycline	Q02652|FEATURES|tetM|tetracycline|tetM	1.0	75.8	33	51.2	6.4e-08	1
ABCA	1009	1039	HWI-700370F:168:C7JUKANXX:7:2110:9856:91538	multidrug	XP_753111.1|FEATURES|abcA|multidrug|abcA	0.999999418382	64.5	31	47.8	7.1e-07	1
MACB	140	172	HWI-700370F:168:C7JUKANXX:7:1113:13549:39385	MLS	gi:1046630742:ref:WP_065696754.1:|FEATURES|macB|MLS|macB	1.0	66.7	33	49.7	1.9e-07	1
ABCA	925	957	HWI-700370F:168:C7JUKANXX:7:1114:1382:93678	multidrug	XP_753111.1|FEATURES|abcA|multidrug|abcA	0.999999358683	63.6	33	45.8	2.7e-06	1
ABCA	1008	1040	HWI-700370F:168:C7JUKANXX:7:2101:12412:26841	multidrug	XP_753111.1|FEATURES|abcA|multidrug|abcA	0.999999563636	66.7	33	54.3	7.6e-09	1
PBP-2X	357	389	HWI-700370F:168:C7JUKANXX:7:1104:11859:87155	beta-lactam	CAO91617|FEATURES|PBP-2X|beta-lactam|PBP-2X	1.0	60.6	33	45.4	3.5e-06	1
ABCA	259	290	HWI-700370F:168:C7JUKANXX:7:2214:4892:5255	multidrug	XP_753111.1|FEATURES|abcA|multidrug|abcA	0.999999383758	68.8	32	46.6	1.6e-06	1
MULTIDRUG_ABC_TRANSPORTER	457	487	HWI-700370F:168:C7JUKANXX:7:2103:6919:36652	multidrug	gi:896355182:ref:WP_049310020.1:|FEATURES|multidrug_ABC_transporter|multidrug|multidrug_ABC_transporter	1.0	65.6	32	46.2	2.1e-06	1
ABCA	350	382	HWI-700370F:168:C7JUKANXX:7:1311:16375:95780	multidrug	XP_753111.1|FEATURES|abcA|multidrug|abcA	0.999999418382	66.7	33	47.8	7.1e-07	1
MULTIDRUG_ABC_TRANSPORTER	373	405	HWI-700370F:168:C7JUKANXX:7:1215:8247:82031	multidrug	gi:686197643:ref:WP_031807899.1:|FEATURES|multidrug_ABC_transporter|multidrug|multidrug_ABC_transporter	1.0	63.6	33	48.5	4.2e-07	1
ABCA	544	575	HWI-700370F:168:C7JUKANXX:7:1303:16197:78590	multidrug	XP_753111.1|FEATURES|abcA|multidrug|abcA	0.999999594438	75.0	32	56.2	2.0e-09	1
VANH	191	222	HWI-700370F:168:C7JUKANXX:7:1302:14558:86341	glycopeptide	AAY52004|FEATURES|vanH|glycopeptide|vanH	0.999999085611	65.6	32	47.0	1.2e-06	1
TAEA	169	201	HWI-700370F:168:C7JUKANXX:7:1210:4879:69377	pleuromutilin	APB03219.1|FEATURES|TaeA|pleuromutilin|TaeA	0.999902673522	60.6	33	47.8	7.1e-07	1
ABCA	622	654	HWI-700370F:168:C7JUKANXX:7:2211:17785:72616	multidrug	XP_753111.1|FEATURES|abcA|multidrug|abcA	0.999999510565	63.6	33	51.6	4.9e-08	1
ABCA	836	868	HWI-700370F:168:C7JUKANXX:7:2112:15658:85951	multidrug	XP_753111.1|FEATURES|abcA|multidrug|abcA	0.999999395603	66.7	33	47.0	1.2e-06	1
ABCA	297	328	HWI-700370F:168:C7JUKANXX:7:1313:2336:28506	multidrug	XP_753111.1|FEATURES|abcA|multidrug|abcA	0.999999358683	62.5	32	45.8	2.7e-06	1
ABCA	1119	1151	HWI-700370F:168:C7JUKANXX:7:2212:14711:4357	multidrug	XP_753111.1|FEATURES|abcA|multidrug|abcA	0.999999457389	63.6	33	49.3	2.4e-07	1
MULTIDRUG_ABC_TRANSPORTER	483	515	HWI-700370F:168:C7JUKANXX:7:2216:7829:63595	multidrug	gi:1045390184:ref:WP_065479071.1:|FEATURES|multidrug_ABC_transporter|multidrug|multidrug_ABC_transporter	1.0	63.6	33	46.6	1.6e-06	1
ABCA	824	856	HWI-700370F:168:C7JUKANXX:7:1313:4019:56315	multidrug	XP_753111.1|FEATURES|abcA|multidrug|abcA	0.999999671422	90.9	33	62.8	2.1e-11	1
ABCA	1329	1359	HWI-700370F:168:C7JUKANXX:7:1205:10919:32226	multidrug	XP_753111.1|FEATURES|abcA|multidrug|abcA	0.999999371494	64.5	31	46.2	2.1e-06	1
MULTIDRUG_ABC_TRANSPORTER	500	532	HWI-700370F:168:C7JUKANXX:7:2205:18948:39408	multidrug	gi:943938624:ref:WP_055567802.1:|FEATURES|multidrug_ABC_transporter|multidrug|multidrug_ABC_transporter	1.0	66.7	33	48.5	4.2e-07	1
ABCA	320	351	HWI-700370F:168:C7JUKANXX:7:2102:14165:98299	multidrug	XP_753111.1|FEATURES|abcA|multidrug|abcA	0.999999527346	71.9	32	52.4	2.9e-08	1
ABCA	1149	1181	HWI-700370F:168:C7JUKANXX:7:2115:2678:32471	multidrug	XP_753111.1|FEATURES|abcA|multidrug|abcA	0.999999563636	66.7	33	54.3	7.6e-09	1
ABCA	934	966	HWI-700370F:168:C7JUKANXX:7:1209:10521:93063	multidrug	XP_753111.1|FEATURES|abcA|multidrug|abcA	0.999999527346	75.8	33	52.4	2.9e-08	1
VATE	117	147	HWI-700370F:168:C7JUKANXX:7:1107:6750:71363	MLS	AF139725.gene.p01|FEATURES|vatE|MLS|vatE	0.999999999939	71.0	31	47.8	7.1e-07	1
MULTIDRUG_ABC_TRANSPORTER	498	528	HWI-700370F:168:C7JUKANXX:7:2115:12411:79954	multidrug	gi:664395661:ref:WP_030922045.1:|FEATURES|multidrug_ABC_transporter|multidrug|multidrug_ABC_transporter	1.0	74.2	31	52.0	3.8e-08	1
ABCA	358	390	HWI-700370F:168:C7JUKANXX:7:1303:10475:97073	multidrug	XP_753111.1|FEATURES|abcA|multidrug|abcA	0.999999501801	66.7	33	51.2	6.4e-08	1
VANH	201	233	HWI-700370F:168:C7JUKANXX:7:2116:16250:92768	glycopeptide	AAY52004|FEATURES|vanH|glycopeptide|vanH	0.999999998893	66.7	33	50.4	1.1e-07	1
ABCA	931	963	HWI-700370F:168:C7JUKANXX:7:1205:20724:95900	multidrug	XP_753111.1|FEATURES|abcA|multidrug|abcA	0.999999700585	90.9	33	65.5	3.3e-12	1
ABCA	128	158	HWI-700370F:168:C7JUKANXX:7:2212:17071:43200	multidrug	XP_753111.1|FEATURES|abcA|multidrug|abcA	0.999999305405	61.3	31	44.3	7.8e-06	1
MULTIDRUG_ABC_TRANSPORTER	360	392	HWI-700370F:168:C7JUKANXX:7:1204:18511:100253	multidrug	gi:920549847:ref:WP_052999080.1:|FEATURES|multidrug_ABC_transporter|multidrug|multidrug_ABC_transporter	1.0	63.6	33	46.2	2.1e-06	1
MULTIDRUG_ABC_TRANSPORTER	483	515	HWI-700370F:168:C7JUKANXX:7:2205:10165:68705	multidrug	gi:1045390184:ref:WP_065479071.1:|FEATURES|multidrug_ABC_transporter|multidrug|multidrug_ABC_transporter	1.0	63.6	33	46.6	1.6e-06	1
MULTIDRUG_ABC_TRANSPORTER	480	512	HWI-700370F:168:C7JUKANXX:7:2103:1587:20379	multidrug	gi:860594225:ref:WP_048475168.1:|FEATURES|multidrug_ABC_transporter|multidrug|multidrug_ABC_transporter	1.0	78.8	33	53.9	9.9e-09	1
ABCA	989	1021	HWI-700370F:168:C7JUKANXX:7:1206:16135:45573	multidrug	XP_753111.1|FEATURES|abcA|multidrug|abcA	0.999999660205	87.9	33	61.6	4.7e-11	1
TETA(48)	156	188	HWI-700370F:168:C7JUKANXX:7:2112:10768:35251	tetracycline	APB03214.1|FEATURES|tetA(48)|tetracycline|tetA(48)	0.999999975478	66.7	33	52.0	3.8e-08	1
ABCA	945	977	HWI-700370F:168:C7JUKANXX:7:1204:9201:66652	multidrug	XP_753111.1|FEATURES|abcA|multidrug|abcA	0.999999510565	97.0	33	65.1	4.3e-12	1
ABCA	942	973	HWI-700370F:168:C7JUKANXX:7:2206:11639:94381	multidrug	XP_753111.1|FEATURES|abcA|multidrug|abcA	0.999999611546	84.4	32	57.4	9.0e-10	1
MULTIDRUG_ABC_TRANSPORTER	489	519	HWI-700370F:168:C7JUKANXX:7:2216:12865:20780	multidrug	gi:497748188:ref:WP_010062372.1:|FEATURES|multidrug_ABC_transporter|multidrug|multidrug_ABC_transporter	1.0	64.5	31	46.6	1.6e-06	1
ABCA	317	348	HWI-700370F:168:C7JUKANXX:7:1216:10785:45146	multidrug	XP_753111.1|FEATURES|abcA|multidrug|abcA	0.999999437128	62.5	32	48.5	4.2e-07	1
ABCA	131	163	HWI-700370F:168:C7JUKANXX:7:1304:5933:56066	multidrug	XP_753111.1|FEATURES|abcA|multidrug|abcA	0.999999606025	78.8	33	57.0	1.2e-09	1
NORA	142	174	HWI-700370F:168:C7JUKANXX:7:2104:5354:72069	multidrug	gi:896514456:ref:WP_049420414.1:|FEATURES|norA|multidrug|norA	1.0	100.0	33	69.3	2.3e-13	1
ABCA	246	278	HWI-700370F:168:C7JUKANXX:7:2205:8999:60040	multidrug	XP_753111.1|FEATURES|abcA|multidrug|abcA	0.999999535369	75.8	33	52.8	2.2e-08	1
VANH	200	232	HWI-700370F:168:C7JUKANXX:7:2111:17062:71581	glycopeptide	AAY52004|FEATURES|vanH|glycopeptide|vanH	0.999999998538	66.7	33	49.3	2.4e-07	1
ABCA	959	989	HWI-700370F:168:C7JUKANXX:7:2106:10297:54412	multidrug	XP_753111.1|FEATURES|abcA|multidrug|abcA	0.999999476746	74.2	31	50.1	1.4e-07	1
ABCA	848	880	HWI-700370F:168:C7JUKANXX:7:2201:13439:53895	multidrug	XP_753111.1|FEATURES|abcA|multidrug|abcA	0.999999671422	84.8	33	62.8	2.1e-11	1
ABCA	370	401	HWI-700370F:168:C7JUKANXX:7:1213:10786:76908	multidrug	XP_753111.1|FEATURES|abcA|multidrug|abcA	0.999999437128	62.5	32	48.5	4.2e-07	1
ABCA	950	982	HWI-700370F:168:C7JUKANXX:7:2212:18791:93062	multidrug	XP_753111.1|FEATURES|abcA|multidrug|abcA	0.999999476746	72.7	33	50.1	1.4e-07	1
MULTIDRUG_ABC_TRANSPORTER	543	575	HWI-700370F:168:C7JUKANXX:7:2202:20837:88648	multidrug	gi:944152509:ref:WP_055644808.1:|FEATURES|multidrug_ABC_transporter|multidrug|multidrug_ABC_transporter	1.0	81.8	33	58.5	4.0e-10	1
ABCA	868	898	HWI-700370F:168:C7JUKANXX:7:2109:5737:53627	multidrug	XP_753111.1|FEATURES|abcA|multidrug|abcA	0.999999510565	77.4	31	51.6	4.9e-08	1
ABCA	831	863	HWI-700370F:168:C7JUKANXX:7:2105:5226:27930	multidrug	XP_753111.1|FEATURES|abcA|multidrug|abcA	0.999999457389	72.7	33	49.3	2.4e-07	1
ABCA	931	963	HWI-700370F:168:C7JUKANXX:7:1104:3161:9493	multidrug	XP_753111.1|FEATURES|abcA|multidrug|abcA	0.999999519024	72.7	33	52.0	3.8e-08	1
LMRC	396	428	HWI-700370F:168:C7JUKANXX:7:1212:17051:15729	MLS	ABF66011.1|FEATURES|lmrC|MLS|lmrC	0.999999892531	69.7	33	50.8	8.4e-08	1
ABCA	952	983	HWI-700370F:168:C7JUKANXX:7:2116:6545:12141	multidrug	XP_753111.1|FEATURES|abcA|multidrug|abcA	0.999999570515	78.1	32	56.6	1.5e-09	1
ABCA	1001	1033	HWI-700370F:168:C7JUKANXX:7:1312:15096:3713	multidrug	XP_753111.1|FEATURES|abcA|multidrug|abcA	0.999999563636	84.8	33	63.9	9.6e-12	1
VATB	120	152	HWI-700370F:168:C7JUKANXX:7:1116:3458:97992	MLS	YP_001779894|FEATURES|vatB|MLS|vatB	1.0	60.6	33	47.8	7.1e-07	1
ABCA	943	974	HWI-700370F:168:C7JUKANXX:7:2216:14167:86859	multidrug	XP_753111.1|FEATURES|abcA|multidrug|abcA	0.999999583704	87.5	32	58.5	4.0e-10	1
ABCA	1012	1044	HWI-700370F:168:C7JUKANXX:7:1301:16291:7345	multidrug	XP_753111.1|FEATURES|abcA|multidrug|abcA	0.999999426568	60.6	33	48.1	5.4e-07	1
ABCA	887	919	HWI-700370F:168:C7JUKANXX:7:1115:5723:30192	multidrug	XP_753111.1|FEATURES|abcA|multidrug|abcA	0.999999437128	69.7	33	48.5	4.2e-07	1
MULTIDRUG_ABC_TRANSPORTER	502	534	HWI-700370F:168:C7JUKANXX:7:2109:8930:77885	multidrug	gi:913055317:ref:WP_050357634.1:|FEATURES|multidrug_ABC_transporter|multidrug|multidrug_ABC_transporter	1.0	63.6	33	48.5	4.2e-07	1
EFRB	191	223	HWI-700370F:168:C7JUKANXX:7:2111:17989:31902	multidrug	CDO61516.1|FEATURES|efrB|multidrug|efrB	1.0	60.6	33	49.3	2.4e-07	1
ABCA	824	856	HWI-700370F:168:C7JUKANXX:7:1113:5073:12882	multidrug	XP_753111.1|FEATURES|abcA|multidrug|abcA	0.999999671422	90.9	33	62.8	2.1e-11	1
ABCA	284	316	HWI-700370F:168:C7JUKANXX:7:2202:20902:87444	multidrug	XP_753111.1|FEATURES|abcA|multidrug|abcA	0.999999664034	75.8	33	62.0	3.6e-11	1
ABCA	654	685	HWI-700370F:168:C7JUKANXX:7:2212:5635:25952	multidrug	XP_753111.1|FEATURES|abcA|multidrug|abcA	0.999999600302	68.8	32	56.6	1.5e-09	1
VANH	204	235	HWI-700370F:168:C7JUKANXX:7:2214:19191:20829	glycopeptide	AAY52004|FEATURES|vanH|glycopeptide|vanH	0.99999999841	68.8	32	48.9	3.2e-07	1
ABCA	951	983	HWI-700370F:168:C7JUKANXX:7:2116:16800:47687	multidrug	XP_753111.1|FEATURES|abcA|multidrug|abcA	0.999999622291	78.8	33	58.2	5.2e-10	1
ABCA	948	980	HWI-700370F:168:C7JUKANXX:7:1309:12635:81317	multidrug	XP_753111.1|FEATURES|abcA|multidrug|abcA	0.999999715936	97.0	33	67.0	1.1e-12	1
ABCA	961	993	HWI-700370F:168:C7JUKANXX:7:1304:13027:51293	multidrug	XP_753111.1|FEATURES|abcA|multidrug|abcA	0.999999467137	69.7	33	49.7	1.9e-07	1
ABCA	970	1002	HWI-700370F:168:C7JUKANXX:7:1302:10371:14131	multidrug	XP_753111.1|FEATURES|abcA|multidrug|abcA	0.999999383758	60.6	33	46.6	1.6e-06	1
MULTIDRUG_ABC_TRANSPORTER	492	523	HWI-700370F:168:C7JUKANXX:7:2111:17006:74791	multidrug	gi:662175949:ref:WP_030118884.1:|FEATURES|multidrug_ABC_transporter|multidrug|multidrug_ABC_transporter	1.0	78.1	32	56.2	2.0e-09	1
ABCA	824	856	HWI-700370F:168:C7JUKANXX:7:1301:8953:54135	multidrug	XP_753111.1|FEATURES|abcA|multidrug|abcA	0.999999467137	78.8	33	52.0	3.8e-08	1
OPTRA	205	236	HWI-700370F:168:C7JUKANXX:7:2114:11788:36887	oxazolidinone	AKA86814|FEATURES|optrA|oxazolidinone|optrA	0.999397112291	65.6	32	48.9	3.2e-07	1
ABCA	358	390	HWI-700370F:168:C7JUKANXX:7:1308:8278:78293	multidrug	XP_753111.1|FEATURES|abcA|multidrug|abcA	0.999999501801	66.7	33	51.2	6.4e-08	1
ABCA	293	325	HWI-700370F:168:C7JUKANXX:7:2209:19722:46281	multidrug	XP_753111.1|FEATURES|abcA|multidrug|abcA	0.999999583704	69.7	33	55.5	3.4e-09	1
ABCA	1007	1039	HWI-700370F:168:C7JUKANXX:7:1213:3324:47157	multidrug	XP_753111.1|FEATURES|abcA|multidrug|abcA	0.999999510565	66.7	33	51.6	4.9e-08	1
ABCA	525	555	HWI-700370F:168:C7JUKANXX:7:2116:5250:96364	multidrug	XP_753111.1|FEATURES|abcA|multidrug|abcA	0.999999467137	71.0	31	49.7	1.9e-07	1
ABCA	989	1020	HWI-700370F:168:C7JUKANXX:7:1202:15297:40262	multidrug	XP_753111.1|FEATURES|abcA|multidrug|abcA	0.999999535369	75.0	32	52.8	2.2e-08	1
ABCA	181	213	HWI-700370F:168:C7JUKANXX:7:1102:16368:23453	multidrug	XP_753111.1|FEATURES|abcA|multidrug|abcA	0.999999527346	69.7	33	52.4	2.9e-08	1
ABCA	872	904	HWI-700370F:168:C7JUKANXX:7:1108:10475:9366	multidrug	XP_753111.1|FEATURES|abcA|multidrug|abcA	0.999999631093	81.8	33	58.9	3.1e-10	1
STAPHYLOCOCCUS_MUPA_CONFERRING_RESISTANCE_TO_MUPIROCIN	539	570	HWI-700370F:168:C7JUKANXX:7:1202:10161:57420	mupirocin	CAA53189|FEATURES|Staphylococcus_mupA_conferring_resistance_to_mupirocin|mupirocin|Staphylococcus_mupA_conferring_resistance_to_mupirocin	0.999999942419	62.5	32	46.6	1.6e-06	1
CHRB	112	144	HWI-700370F:168:C7JUKANXX:7:1204:13482:74572	MLS	AAS79458.1|FEATURES|chrB|MLS|chrB	0.999999999972	63.6	33	50.4	1.1e-07	1
ABCA	955	986	HWI-700370F:168:C7JUKANXX:7:1202:14304:74996	multidrug	XP_753111.1|FEATURES|abcA|multidrug|abcA	0.999999407174	68.8	32	47.4	9.3e-07	1
ABCA	971	1003	HWI-700370F:168:C7JUKANXX:7:1109:10623:8846	multidrug	XP_753111.1|FEATURES|abcA|multidrug|abcA	0.999999631093	78.8	33	58.9	3.1e-10	1
ABCA	275	306	HWI-700370F:168:C7JUKANXX:7:2202:15164:91028	multidrug	XP_753111.1|FEATURES|abcA|multidrug|abcA	0.999999334821	75.0	32	57.4	9.0e-10	1
TETB(60)	371	403	HWI-700370F:168:C7JUKANXX:7:1109:10285:45549	tetracycline	ANZ79241.1|FEATURES|tetB(60)|tetracycline|tetB(60)	0.999999955267	63.6	33	48.9	3.2e-07	1
ABCA	946	978	HWI-700370F:168:C7JUKANXX:7:1205:2023:66517	multidrug	XP_753111.1|FEATURES|abcA|multidrug|abcA	0.999999510565	97.0	33	65.5	3.3e-12	1
ABCA	874	904	HWI-700370F:168:C7JUKANXX:7:2202:18760:19049	multidrug	XP_753111.1|FEATURES|abcA|multidrug|abcA	0.999999407174	71.0	31	47.4	9.3e-07	1
ABCA	827	859	HWI-700370F:168:C7JUKANXX:7:2208:9990:82226	multidrug	XP_753111.1|FEATURES|abcA|multidrug|abcA	0.999999383758	72.7	33	50.4	1.1e-07	1
MACB	22	54	HWI-700370F:168:C7JUKANXX:7:2103:7373:68156	MLS	gi:1035706844:ref:WP_064548272.1:|FEATURES|macB|MLS|macB	1.0	63.6	33	46.2	2.1e-06	1
TAEA	168	200	HWI-700370F:168:C7JUKANXX:7:1313:4031:82445	pleuromutilin	APB03219.1|FEATURES|TaeA|pleuromutilin|TaeA	0.999887323553	60.6	33	46.6	1.6e-06	1
ABCA	947	979	HWI-700370F:168:C7JUKANXX:7:2112:12501:47894	multidrug	XP_753111.1|FEATURES|abcA|multidrug|abcA	0.999999683095	93.9	33	63.9	9.6e-12	1
ABCA	548	579	HWI-700370F:168:C7JUKANXX:7:1215:17953:16997	multidrug	XP_753111.1|FEATURES|abcA|multidrug|abcA	0.999999383758	62.5	32	46.6	1.6e-06	1
MULTIDRUG_ABC_TRANSPORTER	459	490	HWI-700370F:168:C7JUKANXX:7:2106:9578:17600	multidrug	gi:686364868:ref:WP_031893738.1:|FEATURES|multidrug_ABC_transporter|multidrug|multidrug_ABC_transporter	1.0	68.8	32	49.7	1.9e-07	1
ABCA	1305	1337	HWI-700370F:168:C7JUKANXX:7:1103:15030:85475	multidrug	XP_753111.1|FEATURES|abcA|multidrug|abcA	0.999999715936	84.8	33	67.0	1.1e-12	1
ABCA	931	961	HWI-700370F:168:C7JUKANXX:7:2304:17533:67816	multidrug	XP_753111.1|FEATURES|abcA|multidrug|abcA	0.999999371494	74.2	31	50.4	1.1e-07	1
ABCA	1327	1359	HWI-700370F:168:C7JUKANXX:7:2105:20967:67154	multidrug	XP_753111.1|FEATURES|abcA|multidrug|abcA	0.999999483726	66.7	33	50.4	1.1e-07	1
ABCA	1295	1326	HWI-700370F:168:C7JUKANXX:7:2214:14857:79539	multidrug	XP_753111.1|FEATURES|abcA|multidrug|abcA	0.999999611546	75.0	32	57.4	9.0e-10	1
VANH	210	241	HWI-700370F:168:C7JUKANXX:7:2204:16523:49079	glycopeptide	AAY52004|FEATURES|vanH|glycopeptide|vanH	0.999998964808	65.6	32	46.2	2.1e-06	1
MULTIDRUG_ABC_TRANSPORTER	475	506	HWI-700370F:168:C7JUKANXX:7:1314:4630:56738	multidrug	gi:516574297:ref:WP_017949361.1:|FEATURES|multidrug_ABC_transporter|multidrug|multidrug_ABC_transporter	1.0	75.0	32	52.4	2.9e-08	1
ABCA	1014	1045	HWI-700370F:168:C7JUKANXX:7:1306:3894:76898	multidrug	XP_753111.1|FEATURES|abcA|multidrug|abcA	0.999999383758	62.5	32	46.6	1.6e-06	1
VANH	218	249	HWI-700370F:168:C7JUKANXX:7:1202:16308:33181	glycopeptide	AAY52004|FEATURES|vanH|glycopeptide|vanH	0.999999998942	62.5	32	44.3	7.8e-06	1
ABCA	881	912	HWI-700370F:168:C7JUKANXX:7:2201:12008:59034	multidrug	XP_753111.1|FEATURES|abcA|multidrug|abcA	0.999999371494	65.6	32	46.2	2.1e-06	1
ABCA	324	354	HWI-700370F:168:C7JUKANXX:7:1105:6523:72303	multidrug	XP_753111.1|FEATURES|abcA|multidrug|abcA	0.999999447336	64.5	31	48.9	3.2e-07	1
ABCA	1204	1234	HWI-700370F:168:C7JUKANXX:7:2115:5799:14718	multidrug	XP_753111.1|FEATURES|abcA|multidrug|abcA	0.999999616956	74.2	31	57.8	6.9e-10	1
STAPHYLOCOCCUS_MUPA_CONFERRING_RESISTANCE_TO_MUPIROCIN	537	569	HWI-700370F:168:C7JUKANXX:7:1103:12990:53063	mupirocin	CAA53189|FEATURES|Staphylococcus_mupA_conferring_resistance_to_mupirocin|mupirocin|Staphylococcus_mupA_conferring_resistance_to_mupirocin	0.999999971652	63.6	33	49.7	1.9e-07	1
ABCA	1204	1236	HWI-700370F:168:C7JUKANXX:7:1109:11157:88564	multidrug	XP_753111.1|FEATURES|abcA|multidrug|abcA	0.999999671422	75.8	33	62.8	2.1e-11	1
ABCA	820	852	HWI-700370F:168:C7JUKANXX:7:1204:20178:24576	multidrug	XP_753111.1|FEATURES|abcA|multidrug|abcA	0.999999583704	81.8	33	55.5	3.4e-09	1
RPOB2	736	767	HWI-700370F:168:C7JUKANXX:7:1310:20114:61927	multidrug	BAD59497.1|FEATURES|rpoB2|multidrug|rpoB2	0.999999541642	87.5	32	62.8	2.1e-11	1
STAPHYLOCOCCUS_MUPA_CONFERRING_RESISTANCE_TO_MUPIROCIN	524	554	HWI-700370F:168:C7JUKANXX:7:1303:20719:79030	mupirocin	CAA53189|FEATURES|Staphylococcus_mupA_conferring_resistance_to_mupirocin|mupirocin|Staphylococcus_mupA_conferring_resistance_to_mupirocin	0.999999990606	67.7	31	54.7	5.8e-09	1
ABCA	836	868	HWI-700370F:168:C7JUKANXX:7:2215:12324:15676	multidrug	XP_753111.1|FEATURES|abcA|multidrug|abcA	0.999999395603	66.7	33	47.0	1.2e-06	1
ABCA	956	986	HWI-700370F:168:C7JUKANXX:7:1103:17567:32844	multidrug	XP_753111.1|FEATURES|abcA|multidrug|abcA	0.999999395603	71.0	31	47.0	1.2e-06	1
EFRB	306	336	HWI-700370F:168:C7JUKANXX:7:1115:7675:5639	multidrug	CDO61516.1|FEATURES|efrB|multidrug|efrB	0.999999784368	67.7	31	47.0	1.2e-06	1
STAPHYLOCOCCUS_MUPA_CONFERRING_RESISTANCE_TO_MUPIROCIN	499	531	HWI-700370F:168:C7JUKANXX:7:1110:6581:74073	mupirocin	CAA53189|FEATURES|Staphylococcus_mupA_conferring_resistance_to_mupirocin|mupirocin|Staphylococcus_mupA_conferring_resistance_to_mupirocin	0.999999971652	60.6	33	49.7	1.9e-07	1
ABCA	1307	1339	HWI-700370F:168:C7JUKANXX:7:2213:11528:21392	multidrug	XP_753111.1|FEATURES|abcA|multidrug|abcA	0.999999594438	81.8	33	63.2	1.6e-11	1
VANH	212	243	HWI-700370F:168:C7JUKANXX:7:2101:7780:89478	glycopeptide	AAY52004|FEATURES|vanH|glycopeptide|vanH	0.999999999047	65.6	32	44.7	6.0e-06	1
ABCA	955	986	HWI-700370F:168:C7JUKANXX:7:2201:1492:14919	multidrug	XP_753111.1|FEATURES|abcA|multidrug|abcA	0.999999426568	75.0	32	48.1	5.4e-07	1
ABCA	953	985	HWI-700370F:168:C7JUKANXX:7:2205:9318:2790	multidrug	XP_753111.1|FEATURES|abcA|multidrug|abcA	0.999999648989	84.8	33	60.5	1.1e-10	1
STAPHYLOCOCCUS_MUPA_CONFERRING_RESISTANCE_TO_MUPIROCIN	417	449	HWI-700370F:168:C7JUKANXX:7:1314:12955:33409	mupirocin	CAA53189|FEATURES|Staphylococcus_mupA_conferring_resistance_to_mupirocin|mupirocin|Staphylococcus_mupA_conferring_resistance_to_mupirocin	0.999999986714	60.6	33	53.1	1.7e-08	1
ABCA	1306	1338	HWI-700370F:168:C7JUKANXX:7:1202:5469:98113	multidrug	XP_753111.1|FEATURES|abcA|multidrug|abcA	0.999999570515	66.7	33	54.7	5.8e-09	1
ABCA	836	868	HWI-700370F:168:C7JUKANXX:7:1205:8017:96910	multidrug	XP_753111.1|FEATURES|abcA|multidrug|abcA	0.999999447336	63.6	33	48.9	3.2e-07	1
ABCA	633	665	HWI-700370F:168:C7JUKANXX:7:2211:14988:21422	multidrug	XP_753111.1|FEATURES|abcA|multidrug|abcA	0.999999600302	66.7	33	56.6	1.5e-09	1
MULTIDRUG_ABC_TRANSPORTER	354	386	HWI-700370F:168:C7JUKANXX:7:2212:6378:34686	multidrug	gi:930426663:ref:WP_054189647.1:|FEATURES|multidrug_ABC_transporter|multidrug|multidrug_ABC_transporter	0.999946733921	66.7	33	45.4	3.5e-06	1
STAPHYLOCOCCUS_MUPA_CONFERRING_RESISTANCE_TO_MUPIROCIN	424	456	HWI-700370F:168:C7JUKANXX:7:1108:12848:21949	mupirocin	CAA53189|FEATURES|Staphylococcus_mupA_conferring_resistance_to_mupirocin|mupirocin|Staphylococcus_mupA_conferring_resistance_to_mupirocin	0.999999983101	60.6	33	52.0	3.8e-08	1
ABCA	870	902	HWI-700370F:168:C7JUKANXX:7:1102:4451:94520	multidrug	XP_753111.1|FEATURES|abcA|multidrug|abcA	0.999999640319	84.8	33	59.7	1.8e-10	1
ABCA	952	983	HWI-700370F:168:C7JUKANXX:7:2214:17881:79497	multidrug	XP_753111.1|FEATURES|abcA|multidrug|abcA	0.999999527346	75.0	32	52.4	2.9e-08	1
ABCA	974	1005	HWI-700370F:168:C7JUKANXX:7:2102:1752:27287	multidrug	XP_753111.1|FEATURES|abcA|multidrug|abcA	0.999999383758	68.8	32	46.6	1.6e-06	1
ABCA	1000	1032	HWI-700370F:168:C7JUKANXX:7:1311:17585:60163	multidrug	XP_753111.1|FEATURES|abcA|multidrug|abcA	0.999999395603	63.6	33	47.0	1.2e-06	1
ABCA	625	656	HWI-700370F:168:C7JUKANXX:7:1212:15966:2742	multidrug	XP_753111.1|FEATURES|abcA|multidrug|abcA	0.999999563636	65.6	32	54.3	7.6e-09	1
ABCA	1204	1234	HWI-700370F:168:C7JUKANXX:7:1201:3989:39779	multidrug	XP_753111.1|FEATURES|abcA|multidrug|abcA	0.999999616956	74.2	31	57.8	6.9e-10	1
ABCA	1225	1257	HWI-700370F:168:C7JUKANXX:7:1313:8377:57272	multidrug	XP_753111.1|FEATURES|abcA|multidrug|abcA	0.999999437128	69.7	33	54.7	5.8e-09	1
ABCA	819	850	HWI-700370F:168:C7JUKANXX:7:1304:14088:28009	multidrug	XP_753111.1|FEATURES|abcA|multidrug|abcA	0.999999535369	78.1	32	52.8	2.2e-08	1
ABCA	834	866	HWI-700370F:168:C7JUKANXX:7:2105:14445:5398	multidrug	XP_753111.1|FEATURES|abcA|multidrug|abcA	0.999999476746	72.7	33	50.1	1.4e-07	1
STAPHYLOCOCCUS_MUPA_CONFERRING_RESISTANCE_TO_MUPIROCIN	512	544	HWI-700370F:168:C7JUKANXX:7:1215:1766:61157	mupirocin	CAA53189|FEATURES|Staphylococcus_mupA_conferring_resistance_to_mupirocin|mupirocin|Staphylococcus_mupA_conferring_resistance_to_mupirocin	0.999999992093	66.7	33	55.5	3.4e-09	1
STAPHYLOCOCCUS_MUPA_CONFERRING_RESISTANCE_TO_MUPIROCIN	524	554	HWI-700370F:168:C7JUKANXX:7:2204:10734:58488	mupirocin	CAA53189|FEATURES|Staphylococcus_mupA_conferring_resistance_to_mupirocin|mupirocin|Staphylococcus_mupA_conferring_resistance_to_mupirocin	0.999999990606	67.7	31	54.7	5.8e-09	1
ABCA	235	267	HWI-700370F:168:C7JUKANXX:7:2316:4278:18707	multidrug	XP_753111.1|FEATURES|abcA|multidrug|abcA	0.999999483726	84.8	33	61.6	4.7e-11	1
ABCA	836	868	HWI-700370F:168:C7JUKANXX:7:1207:16471:3224	multidrug	XP_753111.1|FEATURES|abcA|multidrug|abcA	0.999999426568	69.7	33	48.1	5.4e-07	1
STAPHYLOCOCCUS_MUPA_CONFERRING_RESISTANCE_TO_MUPIROCIN	512	542	HWI-700370F:168:C7JUKANXX:7:1115:18489:80420	mupirocin	CAA53189|FEATURES|Staphylococcus_mupA_conferring_resistance_to_mupirocin|mupirocin|Staphylococcus_mupA_conferring_resistance_to_mupirocin	0.999999986714	67.7	31	53.1	1.7e-08	1
ABCA	320	351	HWI-700370F:168:C7JUKANXX:7:2109:16422:18567	multidrug	XP_753111.1|FEATURES|abcA|multidrug|abcA	0.999999527346	71.9	32	52.4	2.9e-08	1
PBP-1B	404	436	HWI-700370F:168:C7JUKANXX:7:2212:10546:53100	beta-lactam	AF101781.1.gene1.p01|FEATURES|PBP-1B|beta-lactam|PBP-1B	0.99999999792	84.8	33	59.3	2.4e-10	1
ABCA	812	844	HWI-700370F:168:C7JUKANXX:7:1114:17356:20530	multidrug	XP_753111.1|FEATURES|abcA|multidrug|abcA	0.999999407174	72.7	33	50.1	1.4e-07	1
PATA	249	279	HWI-700370F:168:C7JUKANXX:7:2108:8003:23052	fluoroquinolone	NP_417544.5|FEATURES|patA|fluoroquinolone|patA	0.999994013433	61.3	31	44.7	6.0e-06	1
ABCA	482	514	HWI-700370F:168:C7JUKANXX:7:2111:15198:64783	multidrug	XP_753111.1|FEATURES|abcA|multidrug|abcA	0.999999334821	63.6	33	45.1	4.6e-06	1
MULTIDRUG_ABC_TRANSPORTER	490	520	HWI-700370F:168:C7JUKANXX:7:1205:4801:46242	multidrug	gi:943938624:ref:WP_055567802.1:|FEATURES|multidrug_ABC_transporter|multidrug|multidrug_ABC_transporter	1.0	64.5	31	45.4	3.5e-06	1
ABCA	538	570	HWI-700370F:168:C7JUKANXX:7:2206:12776:5106	multidrug	XP_753111.1|FEATURES|abcA|multidrug|abcA	0.999999611546	72.7	33	57.4	9.0e-10	1
MULTIDRUG_ABC_TRANSPORTER	345	377	HWI-700370F:168:C7JUKANXX:7:2114:13237:94924	multidrug	gi:930426663:ref:WP_054189647.1:|FEATURES|multidrug_ABC_transporter|multidrug|multidrug_ABC_transporter	0.999946733921	66.7	33	45.4	3.5e-06	1
TETM	77	108	HWI-700370F:168:C7JUKANXX:7:2215:20346:27935	tetracycline	Q02652|FEATURES|tetM|tetracycline|tetM	1.0	75.0	32	48.5	4.2e-07	1
MULTIDRUG_ABC_TRANSPORTER	527	558	HWI-700370F:168:C7JUKANXX:7:2109:6909:58793	multidrug	gi:664395661:ref:WP_030922045.1:|FEATURES|multidrug_ABC_transporter|multidrug|multidrug_ABC_transporter	1.0	68.8	32	48.5	4.2e-07	1
MACB	155	187	HWI-700370F:168:C7JUKANXX:7:2111:12163:28529	MLS	gi:835330218:ref:WP_047457825.1:|FEATURES|macB|MLS|macB	0.999999992305	60.6	33	45.4	3.5e-06	1
ABCA	277	308	HWI-700370F:168:C7JUKANXX:7:1308:14657:29488	multidrug	XP_753111.1|FEATURES|abcA|multidrug|abcA	0.999999583704	75.0	32	55.5	3.4e-09	1
ABCA	986	1018	HWI-700370F:168:C7JUKANXX:7:2216:8018:30772	multidrug	XP_753111.1|FEATURES|abcA|multidrug|abcA	0.999999383758	63.6	33	46.6	1.6e-06	1
ABCA	943	975	HWI-700370F:168:C7JUKANXX:7:1307:16831:7707	multidrug	XP_753111.1|FEATURES|abcA|multidrug|abcA	0.999999622291	97.0	33	65.5	3.3e-12	1
STAPHYLOCOCCUS_MUPA_CONFERRING_RESISTANCE_TO_MUPIROCIN	426	456	HWI-700370F:168:C7JUKANXX:7:1103:16195:16557	mupirocin	CAA53189|FEATURES|Staphylococcus_mupA_conferring_resistance_to_mupirocin|mupirocin|Staphylococcus_mupA_conferring_resistance_to_mupirocin	0.999999974111	61.3	31	50.1	1.4e-07	1
ABCA	949	980	HWI-700370F:168:C7JUKANXX:7:2205:10005:45732	multidrug	XP_753111.1|FEATURES|abcA|multidrug|abcA	0.999999583704	78.1	32	55.5	3.4e-09	1
EFRA	389	419	HWI-700370F:168:C7JUKANXX:7:2110:18951:70844	multidrug	CDO61513.1|FEATURES|efrA|multidrug|efrA	1.0	75.0	32	47.0	1.2e-06	1
MULTIDRUG_ABC_TRANSPORTER	373	405	HWI-700370F:168:C7JUKANXX:7:1207:16660:25779	multidrug	gi:686197643:ref:WP_031807899.1:|FEATURES|multidrug_ABC_transporter|multidrug|multidrug_ABC_transporter	1.0	63.6	33	48.5	4.2e-07	1
ABCA	370	402	HWI-700370F:168:C7JUKANXX:7:2204:13016:31226	multidrug	XP_753111.1|FEATURES|abcA|multidrug|abcA	0.999999577202	78.8	33	55.1	4.4e-09	1
ABCA	249	281	HWI-700370F:168:C7JUKANXX:7:1103:2990:77934	multidrug	XP_753111.1|FEATURES|abcA|multidrug|abcA	0.999999501801	75.8	33	51.2	6.4e-08	1
ABCA	324	354	HWI-700370F:168:C7JUKANXX:7:2116:14712:6649	multidrug	XP_753111.1|FEATURES|abcA|multidrug|abcA	0.999999501801	71.0	31	51.2	6.4e-08	1
ABCA	925	957	HWI-700370F:168:C7JUKANXX:7:2105:9202:76298	multidrug	XP_753111.1|FEATURES|abcA|multidrug|abcA	0.999999334821	60.6	33	45.1	4.6e-06	1
MULTIDRUG_ABC_TRANSPORTER	497	528	HWI-700370F:168:C7JUKANXX:7:1301:16224:86523	multidrug	gi:913055317:ref:WP_050357634.1:|FEATURES|multidrug_ABC_transporter|multidrug|multidrug_ABC_transporter	1.0	62.5	32	46.2	2.1e-06	1
ABCA	509	540	HWI-700370F:168:C7JUKANXX:7:2204:8546:51861	multidrug	XP_753111.1|FEATURES|abcA|multidrug|abcA	0.999999334821	65.6	32	45.1	4.6e-06	1
ABCA	974	1005	HWI-700370F:168:C7JUKANXX:7:1303:13345:89886	multidrug	XP_753111.1|FEATURES|abcA|multidrug|abcA	0.999999383758	68.8	32	46.6	1.6e-06	1
STAPHYLOCOCCUS_MUPA_CONFERRING_RESISTANCE_TO_MUPIROCIN	60	91	HWI-700370F:168:C7JUKANXX:7:1205:21048:11643	mupirocin	CAA53189|FEATURES|Staphylococcus_mupA_conferring_resistance_to_mupirocin|mupirocin|Staphylococcus_mupA_conferring_resistance_to_mupirocin	0.999999965984	62.5	32	48.9	3.2e-07	1
STAPHYLOCOCCUS_MUPA_CONFERRING_RESISTANCE_TO_MUPIROCIN	424	456	HWI-700370F:168:C7JUKANXX:7:2211:1933:81138	mupirocin	CAA53189|FEATURES|Staphylococcus_mupA_conferring_resistance_to_mupirocin|mupirocin|Staphylococcus_mupA_conferring_resistance_to_mupirocin	0.999999983101	60.6	33	52.0	3.8e-08	1
ABCA	555	586	HWI-700370F:168:C7JUKANXX:7:1204:9125:51974	multidrug	XP_753111.1|FEATURES|abcA|multidrug|abcA	0.999999467137	65.6	32	49.7	1.9e-07	1
ABCA	945	977	HWI-700370F:168:C7JUKANXX:7:1111:7468:74874	multidrug	XP_753111.1|FEATURES|abcA|multidrug|abcA	0.999999631093	84.8	33	58.9	3.1e-10	1
VATB	132	162	HWI-700370F:168:C7JUKANXX:7:1201:17163:81118	MLS	YP_001779894|FEATURES|vatB|MLS|vatB	0.99999993552	61.3	31	45.4	3.5e-06	1
ABCA	1008	1040	HWI-700370F:168:C7JUKANXX:7:1109:15041:49306	multidrug	XP_753111.1|FEATURES|abcA|multidrug|abcA	0.999999563636	66.7	33	54.3	7.6e-09	1
ABCA	820	852	HWI-700370F:168:C7JUKANXX:7:1306:15510:44150	multidrug	XP_753111.1|FEATURES|abcA|multidrug|abcA	0.999999583704	81.8	33	55.5	3.4e-09	1
LMRD	619	650	HWI-700370F:168:C7JUKANXX:7:2113:17483:14593	MLS	ABF66027.1|FEATURES|lmrD|MLS|lmrD	0.999999973988	65.6	32	47.8	7.1e-07	1
ABCA	258	289	HWI-700370F:168:C7JUKANXX:7:1107:5867:12024	multidrug	XP_753111.1|FEATURES|abcA|multidrug|abcA	0.999999371494	65.6	32	46.2	2.1e-06	1
ABCA	260	292	HWI-700370F:168:C7JUKANXX:7:1303:13405:32689	multidrug	XP_753111.1|FEATURES|abcA|multidrug|abcA	0.999999426568	66.7	33	48.1	5.4e-07	1
STAPHYLOCOCCUS_MUPA_CONFERRING_RESISTANCE_TO_MUPIROCIN	61	93	HWI-700370F:168:C7JUKANXX:7:1216:6386:3658	mupirocin	CAA53189|FEATURES|Staphylococcus_mupA_conferring_resistance_to_mupirocin|mupirocin|Staphylococcus_mupA_conferring_resistance_to_mupirocin	0.999999975812	63.6	33	50.4	1.1e-07	1
ABCA	942	972	HWI-700370F:168:C7JUKANXX:7:1306:6492:78248	multidrug	XP_753111.1|FEATURES|abcA|multidrug|abcA	0.999999611546	90.3	31	57.4	9.0e-10	1
ABCA	939	971	HWI-700370F:168:C7JUKANXX:7:2111:8967:2308	multidrug	XP_753111.1|FEATURES|abcA|multidrug|abcA	0.999999626161	81.8	33	58.5	4.0e-10	1
ABCA	652	682	HWI-700370F:168:C7JUKANXX:7:1212:1184:13844	multidrug	XP_753111.1|FEATURES|abcA|multidrug|abcA	0.999999600302	67.7	31	56.6	1.5e-09	1
OPTRA	201	233	HWI-700370F:168:C7JUKANXX:7:1215:7757:79202	oxazolidinone	AKA86814|FEATURES|optrA|oxazolidinone|optrA	0.999476986579	63.6	33	50.8	8.4e-08	1
MULTIDRUG_ABC_TRANSPORTER	481	512	HWI-700370F:168:C7JUKANXX:7:1111:5660:68207	multidrug	gi:943938624:ref:WP_055567802.1:|FEATURES|multidrug_ABC_transporter|multidrug|multidrug_ABC_transporter	1.0	65.6	32	47.0	1.2e-06	1
ABCA	1201	1232	HWI-700370F:168:C7JUKANXX:7:1101:12576:99564	multidrug	XP_753111.1|FEATURES|abcA|multidrug|abcA	0.999999563636	71.9	32	54.3	7.6e-09	1
TAEA	199	231	HWI-700370F:168:C7JUKANXX:7:1316:9343:57968	pleuromutilin	APB03219.1|FEATURES|TaeA|pleuromutilin|TaeA	0.971926904069	60.6	33	44.3	7.8e-06	1
ABCA	252	283	HWI-700370F:168:C7JUKANXX:7:2209:7406:23419	multidrug	XP_753111.1|FEATURES|abcA|multidrug|abcA	0.999999583704	84.4	32	55.5	3.4e-09	1
MULTIDRUG_ABC_TRANSPORTER	359	391	HWI-700370F:168:C7JUKANXX:7:1216:18405:20390	multidrug	gi:686197643:ref:WP_031807899.1:|FEATURES|multidrug_ABC_transporter|multidrug|multidrug_ABC_transporter	1.0	60.6	33	45.8	2.7e-06	1
ABCA	921	953	HWI-700370F:168:C7JUKANXX:7:1211:4032:39446	multidrug	XP_753111.1|FEATURES|abcA|multidrug|abcA	0.999999467137	69.7	33	49.7	1.9e-07	1
ABCA	870	902	HWI-700370F:168:C7JUKANXX:7:1113:5542:51407	multidrug	XP_753111.1|FEATURES|abcA|multidrug|abcA	0.999999447336	69.7	33	51.2	6.4e-08	1
ABCA	1011	1042	HWI-700370F:168:C7JUKANXX:7:1314:4519:74857	multidrug	XP_753111.1|FEATURES|abcA|multidrug|abcA	0.999999447336	65.6	32	48.9	3.2e-07	1
ABCA	278	308	HWI-700370F:168:C7JUKANXX:7:1103:14490:80335	multidrug	XP_753111.1|FEATURES|abcA|multidrug|abcA	0.999999577202	71.0	31	55.1	4.4e-09	1
ABCA	1008	1040	HWI-700370F:168:C7JUKANXX:7:1108:14764:87359	multidrug	XP_753111.1|FEATURES|abcA|multidrug|abcA	0.999999563636	66.7	33	54.3	7.6e-09	1
ABCA	869	900	HWI-700370F:168:C7JUKANXX:7:1315:18788:88628	multidrug	XP_753111.1|FEATURES|abcA|multidrug|abcA	0.999999437128	65.6	32	48.5	4.2e-07	1
TETB(60)	371	403	HWI-700370F:168:C7JUKANXX:7:1111:13421:48585	tetracycline	ANZ79241.1|FEATURES|tetB(60)|tetracycline|tetB(60)	0.999999955267	63.6	33	48.9	3.2e-07	1
ABCA	1007	1039	HWI-700370F:168:C7JUKANXX:7:2211:2561:68963	multidrug	XP_753111.1|FEATURES|abcA|multidrug|abcA	0.999999548891	66.7	33	53.5	1.3e-08	1
ABCA	883	915	HWI-700370F:168:C7JUKANXX:7:2203:13273:22477	multidrug	XP_753111.1|FEATURES|abcA|multidrug|abcA	0.999999305405	60.6	33	44.3	7.8e-06	1
ABCA	936	969	HWI-700370F:168:C7JUKANXX:7:2204:16673:63967	multidrug	XP_753111.1|FEATURES|abcA|multidrug|abcA	0.999999483726	70.6	34	50.4	1.1e-07	1
ABCA	923	955	HWI-700370F:168:C7JUKANXX:7:2216:17800:58639	multidrug	XP_753111.1|FEATURES|abcA|multidrug|abcA	0.999999371494	63.6	33	46.2	2.1e-06	1
ABCA	1153	1185	HWI-700370F:168:C7JUKANXX:7:1101:8330:91339	multidrug	XP_753111.1|FEATURES|abcA|multidrug|abcA	0.999999583704	66.7	33	55.5	3.4e-09	1
MULTIDRUG_ABC_TRANSPORTER	360	392	HWI-700370F:168:C7JUKANXX:7:1215:19538:75758	multidrug	gi:920549847:ref:WP_052999080.1:|FEATURES|multidrug_ABC_transporter|multidrug|multidrug_ABC_transporter	1.0	63.6	33	46.2	2.1e-06	1
MULTIDRUG_ABC_TRANSPORTER	526	557	HWI-700370F:168:C7JUKANXX:7:2106:11099:68944	multidrug	gi:664395661:ref:WP_030922045.1:|FEATURES|multidrug_ABC_transporter|multidrug|multidrug_ABC_transporter	1.0	71.9	32	48.5	4.2e-07	1
POXTA	446	476	HWI-700370F:168:C7JUKANXX:7:1102:10613:20366	multidrug	AVI44920.1|FEATURES|poxtA|multidrug|poxtA	0.999999296316	67.7	31	45.8	2.7e-06	1
ABCA	824	854	HWI-700370F:168:C7JUKANXX:7:1204:5030:31403	multidrug	XP_753111.1|FEATURES|abcA|multidrug|abcA	0.999999467137	80.6	31	49.7	1.9e-07	1
ABCA	120	150	HWI-700370F:168:C7JUKANXX:7:1201:11551:18837	multidrug	XP_753111.1|FEATURES|abcA|multidrug|abcA	0.999999320374	61.3	31	44.7	6.0e-06	1
ABCA	831	863	HWI-700370F:168:C7JUKANXX:7:2110:5292:65633	multidrug	XP_753111.1|FEATURES|abcA|multidrug|abcA	0.999999476746	69.7	33	50.1	1.4e-07	1
ABCA	1309	1341	HWI-700370F:168:C7JUKANXX:7:1213:19872:98893	multidrug	XP_753111.1|FEATURES|abcA|multidrug|abcA	0.999999644674	78.8	33	60.1	1.4e-10	1
ABCA	1050	1081	HWI-700370F:168:C7JUKANXX:7:1114:9001:76932	multidrug	XP_753111.1|FEATURES|abcA|multidrug|abcA	0.99999955636	68.8	32	53.9	9.9e-09	1
ABCA	525	557	HWI-700370F:168:C7JUKANXX:7:1110:9952:70252	multidrug	XP_753111.1|FEATURES|abcA|multidrug|abcA	0.999999583704	75.8	33	55.5	3.4e-09	1
ABCA	898	928	HWI-700370F:168:C7JUKANXX:7:1115:11558:64376	multidrug	XP_753111.1|FEATURES|abcA|multidrug|abcA	0.999999371494	77.4	31	46.2	2.1e-06	1
ABCA	1149	1181	HWI-700370F:168:C7JUKANXX:7:2112:10629:71752	multidrug	XP_753111.1|FEATURES|abcA|multidrug|abcA	0.999999577202	72.7	33	55.1	4.4e-09	1
MULTIDRUG_ABC_TRANSPORTER	494	526	HWI-700370F:168:C7JUKANXX:7:2110:2071:42700	multidrug	gi:662175949:ref:WP_030118884.1:|FEATURES|multidrug_ABC_transporter|multidrug|multidrug_ABC_transporter	1.0	69.7	33	52.4	2.9e-08	1
ABCA	924	956	HWI-700370F:168:C7JUKANXX:7:2211:12815:21960	multidrug	XP_753111.1|FEATURES|abcA|multidrug|abcA	0.999999492813	72.7	33	50.8	8.4e-08	1
ABCA	945	977	HWI-700370F:168:C7JUKANXX:7:1103:2584:54920	multidrug	XP_753111.1|FEATURES|abcA|multidrug|abcA	0.999999510565	97.0	33	65.1	4.3e-12	1
MULTIDRUG_ABC_TRANSPORTER	506	538	HWI-700370F:168:C7JUKANXX:7:1209:15980:93471	multidrug	gi:764446018:ref:WP_044369325.1:|FEATURES|multidrug_ABC_transporter|multidrug|multidrug_ABC_transporter	0.999999985632	60.6	33	46.6	1.6e-06	1
ABCA	875	906	HWI-700370F:168:C7JUKANXX:7:2203:12789:53860	multidrug	XP_753111.1|FEATURES|abcA|multidrug|abcA	0.999999467137	71.9	32	49.7	1.9e-07	1
MULTIDRUG_ABC_TRANSPORTER	373	403	HWI-700370F:168:C7JUKANXX:7:1216:3090:38100	multidrug	gi:686197643:ref:WP_031807899.1:|FEATURES|multidrug_ABC_transporter|multidrug|multidrug_ABC_transporter	1.0	71.0	31	47.4	9.3e-07	1
EFRB	315	346	HWI-700370F:168:C7JUKANXX:7:1205:16970:58953	multidrug	CDO61516.1|FEATURES|efrB|multidrug|efrB	1.0	65.6	32	47.8	7.1e-07	1
ABCA	942	973	HWI-700370F:168:C7JUKANXX:7:2202:17079:55208	multidrug	XP_753111.1|FEATURES|abcA|multidrug|abcA	0.999999611546	84.4	32	57.4	9.0e-10	1
ABCA	1307	1339	HWI-700370F:168:C7JUKANXX:7:1307:8002:30251	multidrug	XP_753111.1|FEATURES|abcA|multidrug|abcA	0.999999675276	81.8	33	63.2	1.6e-11	1
MULTIDRUG_ABC_TRANSPORTER	481	512	HWI-700370F:168:C7JUKANXX:7:1114:10179:69408	multidrug	gi:493394434:ref:WP_006350564.1:|FEATURES|multidrug_ABC_transporter|multidrug|multidrug_ABC_transporter	1.0	81.2	32	55.5	3.4e-09	1
ABCA	277	307	HWI-700370F:168:C7JUKANXX:7:2101:8799:58333	multidrug	XP_753111.1|FEATURES|abcA|multidrug|abcA	0.999999510565	87.1	31	62.0	3.6e-11	1
POXTA	159	189	HWI-700370F:168:C7JUKANXX:7:1104:16364:36691	multidrug	AVI44920.1|FEATURES|poxtA|multidrug|poxtA	0.99999935631	71.0	31	47.8	7.1e-07	1
ABCA	998	1028	HWI-700370F:168:C7JUKANXX:7:1101:19959:49059	multidrug	XP_753111.1|FEATURES|abcA|multidrug|abcA	0.999999492813	67.7	31	50.8	8.4e-08	1
PATA	252	282	HWI-700370F:168:C7JUKANXX:7:1109:16116:12564	fluoroquinolone	NP_417544.5|FEATURES|patA|fluoroquinolone|patA	0.999995619494	64.5	31	46.6	1.6e-06	1
ABCA	811	843	HWI-700370F:168:C7JUKANXX:7:1208:6098:54838	multidrug	XP_753111.1|FEATURES|abcA|multidrug|abcA	0.999999492813	75.8	33	50.8	8.4e-08	1
ABCA	128	158	HWI-700370F:168:C7JUKANXX:7:1107:13430:28662	multidrug	XP_753111.1|FEATURES|abcA|multidrug|abcA	0.999999305405	61.3	31	44.3	7.8e-06	1
ABCA	350	382	HWI-700370F:168:C7JUKANXX:7:1106:7671:87811	multidrug	XP_753111.1|FEATURES|abcA|multidrug|abcA	0.999999418382	66.7	33	47.8	7.1e-07	1
ABCA	1229	1260	HWI-700370F:168:C7JUKANXX:7:1304:4882:25540	multidrug	XP_753111.1|FEATURES|abcA|multidrug|abcA	0.999999622291	71.9	32	58.2	5.2e-10	1
SALA	354	384	HWI-700370F:168:C7JUKANXX:7:1115:20373:47786	MLS	AGN74946|FEATURES|salA|MLS|salA	0.999999995174	71.0	31	48.5	4.2e-07	1
ABCA	1298	1328	HWI-700370F:168:C7JUKANXX:7:1213:2344:51734	multidrug	XP_753111.1|FEATURES|abcA|multidrug|abcA	0.999999640319	80.6	31	59.7	1.8e-10	1
MULTIDRUG_ABC_TRANSPORTER	492	524	HWI-700370F:168:C7JUKANXX:7:1210:20535:52576	multidrug	gi:662175949:ref:WP_030118884.1:|FEATURES|multidrug_ABC_transporter|multidrug|multidrug_ABC_transporter	1.0	78.8	33	58.2	5.2e-10	1
ABCA	1062	1093	HWI-700370F:168:C7JUKANXX:7:2213:9202:90364	multidrug	XP_753111.1|FEATURES|abcA|multidrug|abcA	0.999999535369	65.6	32	52.8	2.2e-08	1
VANH	215	246	HWI-700370F:168:C7JUKANXX:7:1307:10526:78935	glycopeptide	AAY52004|FEATURES|vanH|glycopeptide|vanH	0.999999999047	65.6	32	44.7	6.0e-06	1
ABCA	829	861	HWI-700370F:168:C7JUKANXX:7:1115:10301:32186	multidrug	XP_753111.1|FEATURES|abcA|multidrug|abcA	0.999999447336	75.8	33	48.9	3.2e-07	1
ABCA	802	834	HWI-700370F:168:C7JUKANXX:7:2116:17420:33064	multidrug	XP_753111.1|FEATURES|abcA|multidrug|abcA	0.999999548891	69.7	33	53.5	1.3e-08	1
ABCA	249	281	HWI-700370F:168:C7JUKANXX:7:1104:13066:39289	multidrug	XP_753111.1|FEATURES|abcA|multidrug|abcA	0.999999501801	75.8	33	51.2	6.4e-08	1
ABCA	824	856	HWI-700370F:168:C7JUKANXX:7:1216:7819:84267	multidrug	XP_753111.1|FEATURES|abcA|multidrug|abcA	0.999999671422	90.9	33	62.8	2.1e-11	1
MULTIDRUG_ABC_TRANSPORTER	451	483	HWI-700370F:168:C7JUKANXX:7:2215:8709:43925	multidrug	gi:686364868:ref:WP_031893738.1:|FEATURES|multidrug_ABC_transporter|multidrug|multidrug_ABC_transporter	1.0	69.7	33	46.6	1.6e-06	1
ABCA	552	583	HWI-700370F:168:C7JUKANXX:7:2107:16891:85096	multidrug	XP_753111.1|FEATURES|abcA|multidrug|abcA	0.999999583704	75.0	32	55.5	3.4e-09	1
ABCA	350	382	HWI-700370F:168:C7JUKANXX:7:1306:2799:74648	multidrug	XP_753111.1|FEATURES|abcA|multidrug|abcA	0.999999418382	66.7	33	47.8	7.1e-07	1
ABCA	512	544	HWI-700370F:168:C7JUKANXX:7:1213:2416:56351	multidrug	XP_753111.1|FEATURES|abcA|multidrug|abcA	0.999999407174	63.6	33	47.4	9.3e-07	1
SALA	349	380	HWI-700370F:168:C7JUKANXX:7:1101:6412:93609	MLS	AGN74946|FEATURES|salA|MLS|salA	0.999999995174	68.8	32	48.5	4.2e-07	1
OPTRA	203	234	HWI-700370F:168:C7JUKANXX:7:2101:1189:100802	oxazolidinone	AKA86814|FEATURES|optrA|oxazolidinone|optrA	0.999449108006	65.6	32	50.1	1.4e-07	1
ABCA	820	852	HWI-700370F:168:C7JUKANXX:7:2108:18041:92261	multidrug	XP_753111.1|FEATURES|abcA|multidrug|abcA	0.999999583704	81.8	33	55.5	3.4e-09	1
ABCA	254	286	HWI-700370F:168:C7JUKANXX:7:1216:17576:62766	multidrug	XP_753111.1|FEATURES|abcA|multidrug|abcA	0.999999426568	60.6	33	48.1	5.4e-07	1
MULTIDRUG_ABC_TRANSPORTER	457	488	HWI-700370F:168:C7JUKANXX:7:1113:7685:20084	multidrug	gi:896355182:ref:WP_049310020.1:|FEATURES|multidrug_ABC_transporter|multidrug|multidrug_ABC_transporter	1.0	62.5	32	47.0	1.2e-06	1
ABCA	370	401	HWI-700370F:168:C7JUKANXX:7:2107:18368:8393	multidrug	XP_753111.1|FEATURES|abcA|multidrug|abcA	0.999999437128	62.5	32	48.5	4.2e-07	1
TETM	76	108	HWI-700370F:168:C7JUKANXX:7:1102:9544:93815	tetracycline	Q02652|FEATURES|tetM|tetracycline|tetM	1.0	75.8	33	51.2	6.4e-08	1
ABCA	1001	1033	HWI-700370F:168:C7JUKANXX:7:1101:3678:78742	multidrug	XP_753111.1|FEATURES|abcA|multidrug|abcA	0.999999588472	72.7	33	55.8	2.6e-09	1
ABCA	848	880	HWI-700370F:168:C7JUKANXX:7:1211:17035:35134	multidrug	XP_753111.1|FEATURES|abcA|multidrug|abcA	0.999999548891	81.8	33	60.1	1.4e-10	1
STAPHYLOCOCCUS_MUPA_CONFERRING_RESISTANCE_TO_MUPIROCIN	419	449	HWI-700370F:168:C7JUKANXX:7:1208:19708:95979	mupirocin	CAA53189|FEATURES|Staphylococcus_mupA_conferring_resistance_to_mupirocin|mupirocin|Staphylococcus_mupA_conferring_resistance_to_mupirocin	0.999999968951	61.3	31	49.3	2.4e-07	1
ABCA	543	575	HWI-700370F:168:C7JUKANXX:7:2104:7471:86470	multidrug	XP_753111.1|FEATURES|abcA|multidrug|abcA	0.999999588472	75.8	33	55.8	2.6e-09	1
ABCA	994	1026	HWI-700370F:168:C7JUKANXX:7:2209:20098:3406	multidrug	XP_753111.1|FEATURES|abcA|multidrug|abcA	0.999999583704	78.8	33	55.5	3.4e-09	1
MULTIDRUG_ABC_TRANSPORTER	497	528	HWI-700370F:168:C7JUKANXX:7:1108:16015:60115	multidrug	gi:913055317:ref:WP_050357634.1:|FEATURES|multidrug_ABC_transporter|multidrug|multidrug_ABC_transporter	1.0	62.5	32	46.2	2.1e-06	1
ABCA	834	865	HWI-700370F:168:C7JUKANXX:7:1104:7880:67801	multidrug	XP_753111.1|FEATURES|abcA|multidrug|abcA	0.99999955636	78.1	32	53.9	9.9e-09	1
ABCA	254	286	HWI-700370F:168:C7JUKANXX:7:2107:11490:19909	multidrug	XP_753111.1|FEATURES|abcA|multidrug|abcA	0.999999492813	63.6	33	50.8	8.4e-08	1
VANH	206	236	HWI-700370F:168:C7JUKANXX:7:1309:16070:34811	glycopeptide	AAY52004|FEATURES|vanH|glycopeptide|vanH	0.99999914025	67.7	31	47.4	9.3e-07	1
APH(3'')-I	207	237	HWI-700370F:168:C7JUKANXX:7:1203:17803:56033	aminoglycoside	X53527.1.gene1.p1|FEATURES|aph(3'')-I|aminoglycoside|aph(3'')-I	0.999999909663	71.0	31	51.2	6.4e-08	1
ABCA	919	951	HWI-700370F:168:C7JUKANXX:7:1314:11961:31982	multidrug	XP_753111.1|FEATURES|abcA|multidrug|abcA	0.999999501801	69.7	33	51.2	6.4e-08	1
ABCA	1309	1341	HWI-700370F:168:C7JUKANXX:7:1303:14719:18838	multidrug	XP_753111.1|FEATURES|abcA|multidrug|abcA	0.999999437128	63.6	33	48.5	4.2e-07	1
ABCA	252	284	HWI-700370F:168:C7JUKANXX:7:2116:14233:65083	multidrug	XP_753111.1|FEATURES|abcA|multidrug|abcA	0.999999563636	78.8	33	54.3	7.6e-09	1
ABCA	263	295	HWI-700370F:168:C7JUKANXX:7:1211:8357:57248	multidrug	XP_753111.1|FEATURES|abcA|multidrug|abcA	0.999999483726	66.7	33	50.4	1.1e-07	1
ABCA	1206	1238	HWI-700370F:168:C7JUKANXX:7:2209:7656:58169	multidrug	XP_753111.1|FEATURES|abcA|multidrug|abcA	0.999999519024	66.7	33	52.0	3.8e-08	1
ABCA	1321	1351	HWI-700370F:168:C7JUKANXX:7:1111:8211:15360	multidrug	XP_753111.1|FEATURES|abcA|multidrug|abcA	0.999999395603	67.7	31	47.0	1.2e-06	1
ABCA	820	852	HWI-700370F:168:C7JUKANXX:7:2210:18539:80550	multidrug	XP_753111.1|FEATURES|abcA|multidrug|abcA	0.999999606025	81.8	33	57.0	1.2e-09	1
ABCA	238	270	HWI-700370F:168:C7JUKANXX:7:1102:18935:83119	multidrug	XP_753111.1|FEATURES|abcA|multidrug|abcA	0.999999616956	69.7	33	57.8	6.9e-10	1
MULTIDRUG_ABC_TRANSPORTER	475	507	HWI-700370F:168:C7JUKANXX:7:2204:5190:38397	multidrug	gi:913055317:ref:WP_050357634.1:|FEATURES|multidrug_ABC_transporter|multidrug|multidrug_ABC_transporter	1.0	69.7	33	48.5	4.2e-07	1
ABCA	925	956	HWI-700370F:168:C7JUKANXX:7:2115:2267:10126	multidrug	XP_753111.1|FEATURES|abcA|multidrug|abcA	0.999999383758	65.6	32	46.6	1.6e-06	1
ABCA	923	955	HWI-700370F:168:C7JUKANXX:7:2111:12991:71805	multidrug	XP_753111.1|FEATURES|abcA|multidrug|abcA	0.999999483726	72.7	33	50.4	1.1e-07	1
ABCA	1193	1224	HWI-700370F:168:C7JUKANXX:7:1115:7220:27291	multidrug	XP_753111.1|FEATURES|abcA|multidrug|abcA	0.999999611546	75.0	32	57.4	9.0e-10	1
ABCA	463	495	HWI-700370F:168:C7JUKANXX:7:1214:10762:97183	multidrug	XP_753111.1|FEATURES|abcA|multidrug|abcA	0.999999334821	60.6	33	45.1	4.6e-06	1
POXTA	160	191	HWI-700370F:168:C7JUKANXX:7:2106:1893:82866	multidrug	AVI44920.1|FEATURES|poxtA|multidrug|poxtA	0.999999364378	65.6	32	48.1	5.4e-07	1
ABCA	364	396	HWI-700370F:168:C7JUKANXX:7:1112:2954:34079	multidrug	XP_753111.1|FEATURES|abcA|multidrug|abcA	0.999999563636	72.7	33	54.3	7.6e-09	1
MULTIDRUG_ABC_TRANSPORTER	456	488	HWI-700370F:168:C7JUKANXX:7:1112:20079:4101	multidrug	gi:896355182:ref:WP_049310020.1:|FEATURES|multidrug_ABC_transporter|multidrug|multidrug_ABC_transporter	1.0	72.7	33	53.1	1.7e-08	1
ABCA	1177	1209	HWI-700370F:168:C7JUKANXX:7:1313:10051:6306	multidrug	XP_753111.1|FEATURES|abcA|multidrug|abcA	0.999999305405	63.6	33	44.3	7.8e-06	1
ABCA	966	998	HWI-700370F:168:C7JUKANXX:7:1205:9925:5774	multidrug	XP_753111.1|FEATURES|abcA|multidrug|abcA	0.999999548891	78.8	33	58.5	4.0e-10	1
ABCA	1303	1335	HWI-700370F:168:C7JUKANXX:7:1212:3829:83707	multidrug	XP_753111.1|FEATURES|abcA|multidrug|abcA	0.999999704764	84.8	33	65.9	2.5e-12	1
TETB(60)	378	408	HWI-700370F:168:C7JUKANXX:7:1303:10204:62636	tetracycline	ANZ79241.1|FEATURES|tetB(60)|tetracycline|tetB(60)	0.999999921586	61.3	31	46.2	2.1e-06	1
ABCA	507	537	HWI-700370F:168:C7JUKANXX:7:1105:9597:15075	multidrug	XP_753111.1|FEATURES|abcA|multidrug|abcA	0.999999383758	71.0	31	46.6	1.6e-06	1
MULTIDRUG_ABC_TRANSPORTER	480	512	HWI-700370F:168:C7JUKANXX:7:1314:11399:10868	multidrug	gi:1045390184:ref:WP_065479071.1:|FEATURES|multidrug_ABC_transporter|multidrug|multidrug_ABC_transporter	0.999999999981	63.6	33	44.7	6.0e-06	1
ABCA	961	993	HWI-700370F:168:C7JUKANXX:7:1305:2786:64405	multidrug	XP_753111.1|FEATURES|abcA|multidrug|abcA	0.999999467137	69.7	33	49.7	1.9e-07	1
ABCA	887	919	HWI-700370F:168:C7JUKANXX:7:1206:10474:36518	multidrug	XP_753111.1|FEATURES|abcA|multidrug|abcA	0.999999437128	69.7	33	48.5	4.2e-07	1
ABCA	629	661	HWI-700370F:168:C7JUKANXX:7:2116:13836:7985	multidrug	XP_753111.1|FEATURES|abcA|multidrug|abcA	0.999999594438	66.7	33	56.2	2.0e-09	1
MULTIDRUG_ABC_TRANSPORTER	479	511	HWI-700370F:168:C7JUKANXX:7:2210:7737:95909	multidrug	gi:558888514:ref:WP_023543283.1:|FEATURES|multidrug_ABC_transporter|multidrug|multidrug_ABC_transporter	1.0	66.7	33	48.1	5.4e-07	1
MULTIDRUG_ABC_TRANSPORTER	516	547	HWI-700370F:168:C7JUKANXX:7:2113:20217:21150	multidrug	gi:517381192:ref:WP_018555350.1:|FEATURES|multidrug_ABC_transporter|multidrug|multidrug_ABC_transporter	0.999998946944	68.8	32	47.0	1.2e-06	1
ABCA	933	965	HWI-700370F:168:C7JUKANXX:7:1205:10599:23152	multidrug	XP_753111.1|FEATURES|abcA|multidrug|abcA	0.999999418382	87.9	33	62.4	2.8e-11	1
RPOB2	733	765	HWI-700370F:168:C7JUKANXX:7:2105:21218:14740	multidrug	BAD59497.1|FEATURES|rpoB2|multidrug|rpoB2	0.999999350602	66.7	33	51.2	6.4e-08	1
ABCA	646	676	HWI-700370F:168:C7JUKANXX:7:2116:13381:61558	multidrug	XP_753111.1|FEATURES|abcA|multidrug|abcA	0.999999501801	64.5	31	51.2	6.4e-08	1
ABCA	1153	1185	HWI-700370F:168:C7JUKANXX:7:1206:17888:75026	multidrug	XP_753111.1|FEATURES|abcA|multidrug|abcA	0.999999583704	66.7	33	55.5	3.4e-09	1
ABCA	615	647	HWI-700370F:168:C7JUKANXX:7:1313:8154:75876	multidrug	XP_753111.1|FEATURES|abcA|multidrug|abcA	0.999999395603	60.6	33	47.0	1.2e-06	1
MULTIDRUG_ABC_TRANSPORTER	533	564	HWI-700370F:168:C7JUKANXX:7:1305:12208:41944	multidrug	gi:664395661:ref:WP_030922045.1:|FEATURES|multidrug_ABC_transporter|multidrug|multidrug_ABC_transporter	1.0	78.1	32	55.5	3.4e-09	1
ABCA	942	973	HWI-700370F:168:C7JUKANXX:7:2204:5217:48818	multidrug	XP_753111.1|FEATURES|abcA|multidrug|abcA	0.999999395603	87.5	32	59.3	2.4e-10	1
ABCA	820	852	HWI-700370F:168:C7JUKANXX:7:2109:17582:77409	multidrug	XP_753111.1|FEATURES|abcA|multidrug|abcA	0.999999583704	81.8	33	55.5	3.4e-09	1
VANH	202	234	HWI-700370F:168:C7JUKANXX:7:1110:5704:38567	glycopeptide	AAY52004|FEATURES|vanH|glycopeptide|vanH	0.999999998893	66.7	33	50.4	1.1e-07	1
ABCA	992	1024	HWI-700370F:168:C7JUKANXX:7:1109:17908:66628	multidrug	XP_753111.1|FEATURES|abcA|multidrug|abcA	0.999999541228	75.8	33	53.1	1.7e-08	1
ABCA	254	285	HWI-700370F:168:C7JUKANXX:7:1213:15630:26213	multidrug	XP_753111.1|FEATURES|abcA|multidrug|abcA	0.999999334821	81.2	32	57.8	6.9e-10	1
ABCA	865	897	HWI-700370F:168:C7JUKANXX:7:2109:11359:87050	multidrug	XP_753111.1|FEATURES|abcA|multidrug|abcA	0.999999631093	81.8	33	58.9	3.1e-10	1
ABCA	923	955	HWI-700370F:168:C7JUKANXX:7:2105:18374:5066	multidrug	XP_753111.1|FEATURES|abcA|multidrug|abcA	0.999999345227	66.7	33	47.0	1.2e-06	1
MULTIDRUG_ABC_TRANSPORTER	484	514	HWI-700370F:168:C7JUKANXX:7:1115:18978:72286	multidrug	gi:497748188:ref:WP_010062372.1:|FEATURES|multidrug_ABC_transporter|multidrug|multidrug_ABC_transporter	1.0	77.4	31	53.9	9.9e-09	1
STAPHYLOCOCCUS_MUPA_CONFERRING_RESISTANCE_TO_MUPIROCIN	426	456	HWI-700370F:168:C7JUKANXX:7:2108:4362:11674	mupirocin	CAA53189|FEATURES|Staphylococcus_mupA_conferring_resistance_to_mupirocin|mupirocin|Staphylococcus_mupA_conferring_resistance_to_mupirocin	0.999999974111	61.3	31	50.1	1.4e-07	1
MULTIDRUG_ABC_TRANSPORTER	445	475	HWI-700370F:168:C7JUKANXX:7:1109:2018:58740	multidrug	gi:686364868:ref:WP_031893738.1:|FEATURES|multidrug_ABC_transporter|multidrug|multidrug_ABC_transporter	1.0	65.6	32	46.2	2.1e-06	1
MULTIDRUG_ABC_TRANSPORTER	463	493	HWI-700370F:168:C7JUKANXX:7:2102:7058:44503	multidrug	gi:537465895:ref:WP_020977391.1:|FEATURES|multidrug_ABC_transporter|multidrug|multidrug_ABC_transporter	1.0	71.0	31	49.7	1.9e-07	1
ABCA	997	1029	HWI-700370F:168:C7JUKANXX:7:2105:20653:75671	multidrug	XP_753111.1|FEATURES|abcA|multidrug|abcA	0.999999501801	66.7	33	51.2	6.4e-08	1
ABCA	819	850	HWI-700370F:168:C7JUKANXX:7:1206:15086:88243	multidrug	XP_753111.1|FEATURES|abcA|multidrug|abcA	0.999999535369	78.1	32	52.8	2.2e-08	1
TRUNCATED_PUTATIVE_RESPONSE_REGULATOR_ARLR	78	110	HWI-700370F:168:C7JUKANXX:7:1110:19051:75688	unclassified	HE999704.1.gene1528.p01|FEATURES|truncated_putative_response_regulator_ArlR|unclassified|truncated_putative_response_regulator_ArlR	1.0	75.8	33	54.7	5.8e-09	1
ABCA	837	869	HWI-700370F:168:C7JUKANXX:7:1102:11143:93001	multidrug	XP_753111.1|FEATURES|abcA|multidrug|abcA	0.999999358683	63.6	33	45.8	2.7e-06	1
ABCA	149	180	HWI-700370F:168:C7JUKANXX:7:1102:14728:36322	multidrug	XP_753111.1|FEATURES|abcA|multidrug|abcA	0.999999570515	78.1	32	54.7	5.8e-09	1
MULTIDRUG_ABC_TRANSPORTER	482	514	HWI-700370F:168:C7JUKANXX:7:1205:18584:11048	multidrug	gi:913055317:ref:WP_050357634.1:|FEATURES|multidrug_ABC_transporter|multidrug|multidrug_ABC_transporter	1.0	84.8	33	55.1	4.4e-09	1
VANH	215	246	HWI-700370F:168:C7JUKANXX:7:1311:13228:44397	glycopeptide	AAY52004|FEATURES|vanH|glycopeptide|vanH	0.999999999047	65.6	32	44.7	6.0e-06	1
MULTIDRUG_ABC_TRANSPORTER	529	561	HWI-700370F:168:C7JUKANXX:7:2109:6574:52118	multidrug	gi:664395661:ref:WP_030922045.1:|FEATURES|multidrug_ABC_transporter|multidrug|multidrug_ABC_transporter	1.0	72.7	33	52.4	2.9e-08	1
MULTIDRUG_ABC_TRANSPORTER	486	518	HWI-700370F:168:C7JUKANXX:7:1311:12399:98835	multidrug	gi:943938624:ref:WP_055567802.1:|FEATURES|multidrug_ABC_transporter|multidrug|multidrug_ABC_transporter	1.0	63.6	33	49.3	2.4e-07	1
ABCA	939	971	HWI-700370F:168:C7JUKANXX:7:2214:6662:80634	multidrug	XP_753111.1|FEATURES|abcA|multidrug|abcA	0.999999594438	78.8	33	56.2	2.0e-09	1
ABCA	980	1012	HWI-700370F:168:C7JUKANXX:7:1212:1284:82088	multidrug	XP_753111.1|FEATURES|abcA|multidrug|abcA	0.999999457389	63.6	33	49.3	2.4e-07	1
POXTA	159	189	HWI-700370F:168:C7JUKANXX:7:1108:12543:91232	multidrug	AVI44920.1|FEATURES|poxtA|multidrug|poxtA	0.99999935631	71.0	31	47.8	7.1e-07	1
OPTRA	203	234	HWI-700370F:168:C7JUKANXX:7:1107:4096:100841	oxazolidinone	AKA86814|FEATURES|optrA|oxazolidinone|optrA	0.999449108006	65.6	32	50.1	1.4e-07	1
MULTIDRUG_ABC_TRANSPORTER	496	527	HWI-700370F:168:C7JUKANXX:7:1101:12977:75335	multidrug	gi:664395661:ref:WP_030922045.1:|FEATURES|multidrug_ABC_transporter|multidrug|multidrug_ABC_transporter	1.0	68.8	32	49.3	2.4e-07	1
RIFAMPIN_MONOOXYGENASE	299	331	HWI-700370F:168:C7JUKANXX:7:1105:12776:23235	rifamycin	gi:769934495:ref:WP_045068423.1:|FEATURES|rifampin_monooxygenase|rifamycin|rifampin_monooxygenase	0.999969629626	60.6	33	44.7	6.0e-06	1
ABCA	479	510	HWI-700370F:168:C7JUKANXX:7:1115:20704:42167	multidrug	XP_753111.1|FEATURES|abcA|multidrug|abcA	0.999999345227	65.6	32	45.4	3.5e-06	1
ABCA	979	1011	HWI-700370F:168:C7JUKANXX:7:1207:21049:101132	multidrug	XP_753111.1|FEATURES|abcA|multidrug|abcA	0.999999371494	60.6	33	46.2	2.1e-06	1
STAPHYLOCOCCUS_MUPA_CONFERRING_RESISTANCE_TO_MUPIROCIN	84	116	HWI-700370F:168:C7JUKANXX:7:2205:8722:29993	mupirocin	CAA53189|FEATURES|Staphylococcus_mupA_conferring_resistance_to_mupirocin|mupirocin|Staphylococcus_mupA_conferring_resistance_to_mupirocin	0.999999942419	60.6	33	46.6	1.6e-06	1
STAPHYLOCOCCUS_MUPA_CONFERRING_RESISTANCE_TO_MUPIROCIN	533	565	HWI-700370F:168:C7JUKANXX:7:1202:19741:61730	mupirocin	CAA53189|FEATURES|Staphylococcus_mupA_conferring_resistance_to_mupirocin|mupirocin|Staphylococcus_mupA_conferring_resistance_to_mupirocin	0.999999977903	66.7	33	50.8	8.4e-08	1
STAPHYLOCOCCUS_MUPA_CONFERRING_RESISTANCE_TO_MUPIROCIN	524	555	HWI-700370F:168:C7JUKANXX:7:2108:18007:79981	mupirocin	CAA53189|FEATURES|Staphylococcus_mupA_conferring_resistance_to_mupirocin|mupirocin|Staphylococcus_mupA_conferring_resistance_to_mupirocin	0.999999991382	65.6	32	55.1	4.4e-09	1
ABCA	1329	1359	HWI-700370F:168:C7JUKANXX:7:1209:19436:72226	multidrug	XP_753111.1|FEATURES|abcA|multidrug|abcA	0.999999371494	64.5	31	46.2	2.1e-06	1
ABCA	544	575	HWI-700370F:168:C7JUKANXX:7:2105:13316:58232	multidrug	XP_753111.1|FEATURES|abcA|multidrug|abcA	0.999999594438	75.0	32	56.2	2.0e-09	1
ABCA	1216	1248	HWI-700370F:168:C7JUKANXX:7:1111:15391:28239	multidrug	XP_753111.1|FEATURES|abcA|multidrug|abcA	0.999999600302	69.7	33	56.6	1.5e-09	1
ABCA	1311	1343	HWI-700370F:168:C7JUKANXX:7:2101:6516:12125	multidrug	XP_753111.1|FEATURES|abcA|multidrug|abcA	0.999999711924	87.9	33	66.6	1.5e-12	1
MULTIDRUG_ABC_TRANSPORTER	544	575	HWI-700370F:168:C7JUKANXX:7:1215:17906:59389	multidrug	gi:662754041:ref:WP_030125200.1:|FEATURES|multidrug_ABC_transporter|multidrug|multidrug_ABC_transporter	0.999999860094	62.5	32	44.3	7.8e-06	1
MSBA	375	407	HWI-700370F:168:C7JUKANXX:7:2205:18325:62861	nitroimidazole	NP_415434.1|FEATURES|msbA|nitroimidazole|msbA	0.999838249709	66.7	33	52.0	3.8e-08	1
POXTA	159	189	HWI-700370F:168:C7JUKANXX:7:1216:10837:54612	multidrug	AVI44920.1|FEATURES|poxtA|multidrug|poxtA	0.999999258786	64.5	31	44.7	6.0e-06	1
STAPHYLOCOCCUS_MUPA_CONFERRING_RESISTANCE_TO_MUPIROCIN	499	531	HWI-700370F:168:C7JUKANXX:7:1104:9876:23806	mupirocin	CAA53189|FEATURES|Staphylococcus_mupA_conferring_resistance_to_mupirocin|mupirocin|Staphylococcus_mupA_conferring_resistance_to_mupirocin	0.999999971652	60.6	33	49.7	1.9e-07	1
MULTIDRUG_ABC_TRANSPORTER	465	496	HWI-700370F:168:C7JUKANXX:7:2105:18452:17200	multidrug	gi:496018010:ref:WP_008742581.1:|FEATURES|multidrug_ABC_transporter|multidrug|multidrug_ABC_transporter	0.999999999716	62.5	32	46.6	1.6e-06	1
ABCA	879	911	HWI-700370F:168:C7JUKANXX:7:1107:18094:32644	multidrug	XP_753111.1|FEATURES|abcA|multidrug|abcA	0.999999371494	69.7	33	50.8	8.4e-08	1
MACB	22	53	HWI-700370F:168:C7JUKANXX:7:1315:2384:78860	MLS	gi:1035706844:ref:WP_064548272.1:|FEATURES|macB|MLS|macB	0.998847630388	62.5	32	44.7	6.0e-06	1
ABCA	946	978	HWI-700370F:168:C7JUKANXX:7:2208:4309:6331	multidrug	XP_753111.1|FEATURES|abcA|multidrug|abcA	0.999999510565	97.0	33	65.5	3.3e-12	1
ABCA	835	867	HWI-700370F:168:C7JUKANXX:7:2107:5424:89481	multidrug	XP_753111.1|FEATURES|abcA|multidrug|abcA	0.999999426568	72.7	33	48.1	5.4e-07	1
ABCA	1315	1347	HWI-700370F:168:C7JUKANXX:7:2211:13907:34989	multidrug	XP_753111.1|FEATURES|abcA|multidrug|abcA	0.999999594438	75.8	33	56.2	2.0e-09	1
MULTIDRUG_ABC_TRANSPORTER	447	478	HWI-700370F:168:C7JUKANXX:7:2203:9677:34430	multidrug	gi:664556405:ref:WP_031071225.1:|FEATURES|multidrug_ABC_transporter|multidrug|multidrug_ABC_transporter	1.0	68.8	32	49.3	2.4e-07	1
ABCA	935	967	HWI-700370F:168:C7JUKANXX:7:2116:20863:13852	multidrug	XP_753111.1|FEATURES|abcA|multidrug|abcA	0.999999527346	72.7	33	52.4	2.9e-08	1
ABCA	830	862	HWI-700370F:168:C7JUKANXX:7:1310:7489:8490	multidrug	XP_753111.1|FEATURES|abcA|multidrug|abcA	0.999999305405	75.8	33	51.2	6.4e-08	1
ABCA	253	285	HWI-700370F:168:C7JUKANXX:7:1210:3775:92561	multidrug	XP_753111.1|FEATURES|abcA|multidrug|abcA	0.999999457389	60.6	33	49.3	2.4e-07	1
ABCA	926	958	HWI-700370F:168:C7JUKANXX:7:1115:20668:76612	multidrug	XP_753111.1|FEATURES|abcA|multidrug|abcA	0.999999426568	66.7	33	48.1	5.4e-07	1
PATA	249	279	HWI-700370F:168:C7JUKANXX:7:2201:11729:36588	fluoroquinolone	NP_417544.5|FEATURES|patA|fluoroquinolone|patA	0.999994013433	61.3	31	44.7	6.0e-06	1
MULTIDRUG_ABC_TRANSPORTER	488	520	HWI-700370F:168:C7JUKANXX:7:1111:3791:28246	multidrug	gi:913055317:ref:WP_050357634.1:|FEATURES|multidrug_ABC_transporter|multidrug|multidrug_ABC_transporter	1.0	63.6	33	49.3	2.4e-07	1
ABCA	835	867	HWI-700370F:168:C7JUKANXX:7:1212:3707:19333	multidrug	XP_753111.1|FEATURES|abcA|multidrug|abcA	0.999999667769	90.9	33	62.4	2.8e-11	1
ABCA	264	295	HWI-700370F:168:C7JUKANXX:7:1106:4550:49623	multidrug	XP_753111.1|FEATURES|abcA|multidrug|abcA	0.999999334821	65.6	32	45.1	4.6e-06	1
MULTIDRUG_ABC_TRANSPORTER	447	479	HWI-700370F:168:C7JUKANXX:7:2113:3825:64772	multidrug	gi:686364868:ref:WP_031893738.1:|FEATURES|multidrug_ABC_transporter|multidrug|multidrug_ABC_transporter	1.0	63.6	33	47.8	7.1e-07	1
SALA	347	378	HWI-700370F:168:C7JUKANXX:7:1103:20010:50241	MLS	AGN74946|FEATURES|salA|MLS|salA	0.999999993256	65.6	32	46.6	1.6e-06	1
ABCA	261	293	HWI-700370F:168:C7JUKANXX:7:2208:9897:78787	multidrug	XP_753111.1|FEATURES|abcA|multidrug|abcA	0.999999483726	69.7	33	50.4	1.1e-07	1
ABCA	1051	1083	HWI-700370F:168:C7JUKANXX:7:2107:8404:71694	multidrug	XP_753111.1|FEATURES|abcA|multidrug|abcA	0.999999535369	66.7	33	52.8	2.2e-08	1
ABCA	835	867	HWI-700370F:168:C7JUKANXX:7:1111:18631:13447	multidrug	XP_753111.1|FEATURES|abcA|multidrug|abcA	0.999999570515	78.8	33	54.7	5.8e-09	1
ABCA	946	977	HWI-700370F:168:C7JUKANXX:7:1111:6195:70092	multidrug	XP_753111.1|FEATURES|abcA|multidrug|abcA	0.999999611546	84.4	32	57.4	9.0e-10	1
ABCA	1015	1045	HWI-700370F:168:C7JUKANXX:7:1209:14829:57874	multidrug	XP_753111.1|FEATURES|abcA|multidrug|abcA	0.999999358683	61.3	31	45.8	2.7e-06	1
ABCA	145	177	HWI-700370F:168:C7JUKANXX:7:1103:16553:36933	multidrug	XP_753111.1|FEATURES|abcA|multidrug|abcA	0.999999334821	60.6	33	45.1	4.6e-06	1
MULTIDRUG_ABC_TRANSPORTER	473	504	HWI-700370F:168:C7JUKANXX:7:2107:18151:18459	multidrug	gi:772774655:ref:WP_045322518.1:|FEATURES|multidrug_ABC_transporter|multidrug|multidrug_ABC_transporter	1.0	62.5	32	46.2	2.1e-06	1
ABCA	934	965	HWI-700370F:168:C7JUKANXX:7:1214:8166:34974	multidrug	XP_753111.1|FEATURES|abcA|multidrug|abcA	0.999999358683	71.9	32	48.9	3.2e-07	1
ABCA	1305	1336	HWI-700370F:168:C7JUKANXX:7:1202:2228:28924	multidrug	XP_753111.1|FEATURES|abcA|multidrug|abcA	0.999999548891	71.9	32	53.5	1.3e-08	1
ABCA	949	980	HWI-700370F:168:C7JUKANXX:7:1314:16820:3214	multidrug	XP_753111.1|FEATURES|abcA|multidrug|abcA	0.999999583704	78.1	32	55.5	3.4e-09	1
EFRB	319	349	HWI-700370F:168:C7JUKANXX:7:1116:5097:14408	multidrug	CDO61516.1|FEATURES|efrB|multidrug|efrB	0.999999158977	61.3	31	46.2	2.1e-06	1
ABCA	840	870	HWI-700370F:168:C7JUKANXX:7:2115:1652:67890	multidrug	XP_753111.1|FEATURES|abcA|multidrug|abcA	0.999999626161	87.1	31	58.5	4.0e-10	1
ABCA	182	214	HWI-700370F:168:C7JUKANXX:7:2213:14301:41631	multidrug	XP_753111.1|FEATURES|abcA|multidrug|abcA	0.999999616956	78.8	33	58.9	3.1e-10	1
ABCA	245	277	HWI-700370F:168:C7JUKANXX:7:2105:12306:30452	multidrug	XP_753111.1|FEATURES|abcA|multidrug|abcA	0.999999583704	78.8	33	55.5	3.4e-09	1
ABCA	950	980	HWI-700370F:168:C7JUKANXX:7:2213:13422:11454	multidrug	XP_753111.1|FEATURES|abcA|multidrug|abcA	0.999999437128	64.5	31	48.5	4.2e-07	1
ABCA	836	868	HWI-700370F:168:C7JUKANXX:7:2115:11222:75584	multidrug	XP_753111.1|FEATURES|abcA|multidrug|abcA	0.999999371494	78.8	33	55.5	3.4e-09	1
ABCA	1204	1234	HWI-700370F:168:C7JUKANXX:7:1201:1190:51659	multidrug	XP_753111.1|FEATURES|abcA|multidrug|abcA	0.999999616956	74.2	31	57.8	6.9e-10	1
TET43	77	108	HWI-700370F:168:C7JUKANXX:7:2213:9138:72647	tetracycline	GQ244501.1.gene1.p01|FEATURES|tet43|tetracycline|tet43	0.999999985186	65.6	32	47.8	7.1e-07	1
RPOB2	876	908	HWI-700370F:168:C7JUKANXX:7:2213:20683:66499	multidrug	BAD59497.1|FEATURES|rpoB2|multidrug|rpoB2	0.99999916134	60.6	33	44.3	7.8e-06	1
STAPHYLOCOCCUS_MUPA_CONFERRING_RESISTANCE_TO_MUPIROCIN	519	551	HWI-700370F:168:C7JUKANXX:7:2207:14527:59057	mupirocin	CAA53189|FEATURES|Staphylococcus_mupA_conferring_resistance_to_mupirocin|mupirocin|Staphylococcus_mupA_conferring_resistance_to_mupirocin	0.999999981528	63.6	33	51.6	4.9e-08	1
MULTIDRUG_ABC_TRANSPORTER	493	525	HWI-700370F:168:C7JUKANXX:7:1210:20633:74241	multidrug	gi:662175949:ref:WP_030118884.1:|FEATURES|multidrug_ABC_transporter|multidrug|multidrug_ABC_transporter	1.0	81.8	33	59.3	2.4e-10	1
VANH	213	245	HWI-700370F:168:C7JUKANXX:7:1209:20028:100362	glycopeptide	AAY52004|FEATURES|vanH|glycopeptide|vanH	0.999999999419	66.7	33	46.6	1.6e-06	1
UGD	293	325	HWI-700370F:168:C7JUKANXX:7:1106:20185:25608	peptide	AAC75089.1|FEATURES|ugd|peptide|ugd	0.999999933384	72.7	33	54.3	7.6e-09	1
ABCA	510	542	HWI-700370F:168:C7JUKANXX:7:2212:16485:79604	multidrug	XP_753111.1|FEATURES|abcA|multidrug|abcA	0.999999418382	66.7	33	47.8	7.1e-07	1
ABCA	879	910	HWI-700370F:168:C7JUKANXX:7:2214:18425:33215	multidrug	XP_753111.1|FEATURES|abcA|multidrug|abcA	0.999999345227	68.8	32	45.4	3.5e-06	1
ABCA	1008	1039	HWI-700370F:168:C7JUKANXX:7:1214:14134:71774	multidrug	XP_753111.1|FEATURES|abcA|multidrug|abcA	0.999999476746	65.6	32	50.1	1.4e-07	1
ABCA	934	966	HWI-700370F:168:C7JUKANXX:7:1204:19531:81910	multidrug	XP_753111.1|FEATURES|abcA|multidrug|abcA	0.999999527346	75.8	33	52.4	2.9e-08	1
MULTIDRUG_ABC_TRANSPORTER	481	512	HWI-700370F:168:C7JUKANXX:7:1311:4605:73933	multidrug	gi:860594225:ref:WP_048475168.1:|FEATURES|multidrug_ABC_transporter|multidrug|multidrug_ABC_transporter	1.0	78.1	32	52.4	2.9e-08	1
MULTIDRUG_ABC_TRANSPORTER	541	572	HWI-700370F:168:C7JUKANXX:7:1216:19938:93192	multidrug	gi:926351744:ref:WP_053683383.1:|FEATURES|multidrug_ABC_transporter|multidrug|multidrug_ABC_transporter	1.0	68.8	32	48.1	5.4e-07	1
ABCA	344	375	HWI-700370F:168:C7JUKANXX:7:2207:3818:20112	multidrug	XP_753111.1|FEATURES|abcA|multidrug|abcA	0.999999407174	62.5	32	47.4	9.3e-07	1
VANH	202	234	HWI-700370F:168:C7JUKANXX:7:1115:13030:14727	glycopeptide	AAY52004|FEATURES|vanH|glycopeptide|vanH	0.999999998893	66.7	33	50.4	1.1e-07	1
STAPHYLOCOCCUS_MUPA_CONFERRING_RESISTANCE_TO_MUPIROCIN	72	102	HWI-700370F:168:C7JUKANXX:7:2202:20688:85231	mupirocin	CAA53189|FEATURES|Staphylococcus_mupA_conferring_resistance_to_mupirocin|mupirocin|Staphylococcus_mupA_conferring_resistance_to_mupirocin	0.99999998452	67.7	31	52.4	2.9e-08	1
TETB(46)	519	551	HWI-700370F:168:C7JUKANXX:7:1213:19667:84797	tetracycline	AET10445.1|FEATURES|tetB(46)|tetracycline|tetB(46)	0.999998077496	63.6	33	45.4	3.5e-06	1
ABCA	829	860	HWI-700370F:168:C7JUKANXX:7:2104:14928:34785	multidrug	XP_753111.1|FEATURES|abcA|multidrug|abcA	0.999999467137	75.0	32	49.7	1.9e-07	1
ABCA	831	862	HWI-700370F:168:C7JUKANXX:7:1105:6872:39538	multidrug	XP_753111.1|FEATURES|abcA|multidrug|abcA	0.999999437128	75.0	32	48.5	4.2e-07	1
MULTIDRUG_ABC_TRANSPORTER	541	572	HWI-700370F:168:C7JUKANXX:7:1107:14901:54020	multidrug	gi:860594225:ref:WP_048475168.1:|FEATURES|multidrug_ABC_transporter|multidrug|multidrug_ABC_transporter	0.996922119988	65.6	32	45.4	3.5e-06	1
STAPHYLOCOCCUS_MUPA_CONFERRING_RESISTANCE_TO_MUPIROCIN	72	102	HWI-700370F:168:C7JUKANXX:7:2109:11301:97250	mupirocin	CAA53189|FEATURES|Staphylococcus_mupA_conferring_resistance_to_mupirocin|mupirocin|Staphylococcus_mupA_conferring_resistance_to_mupirocin	0.99999998452	67.7	31	52.4	2.9e-08	1
MEFA	287	319	HWI-700370F:168:C7JUKANXX:7:1206:8482:83716	MLS	gi:912688367:ref:WP_050233077.1:|FEATURES|mefA|MLS|mefA	1.0	100.0	33	68.9	3.0e-13	1
ABCA	1204	1236	HWI-700370F:168:C7JUKANXX:7:1116:4443:39919	multidrug	XP_753111.1|FEATURES|abcA|multidrug|abcA	0.999999671422	75.8	33	62.8	2.1e-11	1
EFRB	189	221	HWI-700370F:168:C7JUKANXX:7:1108:6500:45967	multidrug	CDO61516.1|FEATURES|efrB|multidrug|efrB	0.999999182201	60.6	33	46.6	1.6e-06	1
ABCA	989	1020	HWI-700370F:168:C7JUKANXX:7:2104:3353:41483	multidrug	XP_753111.1|FEATURES|abcA|multidrug|abcA	0.999999535369	75.0	32	52.8	2.2e-08	1
MULTIDRUG_ABC_TRANSPORTER	565	597	HWI-700370F:168:C7JUKANXX:7:1311:14354:35950	multidrug	gi:1011069317:ref:WP_062010695.1:|FEATURES|multidrug_ABC_transporter|multidrug|multidrug_ABC_transporter	0.99999995089	66.7	33	46.2	2.1e-06	1
PBP-1A	184	215	HWI-700370F:168:C7JUKANXX:7:1204:18970:51627	beta-lactam	YP_001292390|FEATURES|PBP-1A|beta-lactam|PBP-1A	1.0	81.2	32	58.2	5.2e-10	1
STAPHYLOCOCCUS_MUPA_CONFERRING_RESISTANCE_TO_MUPIROCIN	419	449	HWI-700370F:168:C7JUKANXX:7:2101:10825:100629	mupirocin	CAA53189|FEATURES|Staphylococcus_mupA_conferring_resistance_to_mupirocin|mupirocin|Staphylococcus_mupA_conferring_resistance_to_mupirocin	0.999999968951	61.3	31	49.3	2.4e-07	1
ABCA	936	968	HWI-700370F:168:C7JUKANXX:7:2114:17750:93162	multidrug	XP_753111.1|FEATURES|abcA|multidrug|abcA	0.999999476746	93.9	33	65.5	3.3e-12	1
ABCA	269	301	HWI-700370F:168:C7JUKANXX:7:1314:7839:95797	multidrug	XP_753111.1|FEATURES|abcA|multidrug|abcA	0.999999563636	87.9	33	64.7	5.6e-12	1
ABCA	1013	1045	HWI-700370F:168:C7JUKANXX:7:2114:16223:26675	multidrug	XP_753111.1|FEATURES|abcA|multidrug|abcA	0.999999407174	60.6	33	47.4	9.3e-07	1
MULTIDRUG_ABC_TRANSPORTER	482	513	HWI-700370F:168:C7JUKANXX:7:1104:20477:85778	multidrug	gi:1045390184:ref:WP_065479071.1:|FEATURES|multidrug_ABC_transporter|multidrug|multidrug_ABC_transporter	0.999999999997	65.6	32	45.1	4.6e-06	1
MULTIDRUG_ABC_TRANSPORTER	460	492	HWI-700370F:168:C7JUKANXX:7:1103:12602:82593	multidrug	gi:537465895:ref:WP_020977391.1:|FEATURES|multidrug_ABC_transporter|multidrug|multidrug_ABC_transporter	1.0	66.7	33	50.4	1.1e-07	1
OTRA	64	95	HWI-700370F:168:C7JUKANXX:7:2107:18141:29726	tetracycline	CAA37477|FEATURES|otrA|tetracycline|otrA	0.999999984602	65.6	32	45.4	3.5e-06	1
ABCA	1312	1343	HWI-700370F:168:C7JUKANXX:7:1112:1773:61112	multidrug	XP_753111.1|FEATURES|abcA|multidrug|abcA	0.999999664034	84.4	32	62.0	3.6e-11	1
ABCA	982	1014	HWI-700370F:168:C7JUKANXX:7:2114:9465:78429	multidrug	XP_753111.1|FEATURES|abcA|multidrug|abcA	0.999999305405	60.6	33	44.3	7.8e-06	1
ABCA	970	1002	HWI-700370F:168:C7JUKANXX:7:1214:10843:70958	multidrug	XP_753111.1|FEATURES|abcA|multidrug|abcA	0.999999383758	60.6	33	46.6	1.6e-06	1
MULTIDRUG_ABC_TRANSPORTER	369	401	HWI-700370F:168:C7JUKANXX:7:2203:3100:17708	multidrug	gi:686197643:ref:WP_031807899.1:|FEATURES|multidrug_ABC_transporter|multidrug|multidrug_ABC_transporter	1.0	66.7	33	45.4	3.5e-06	1
ABCA	925	956	HWI-700370F:168:C7JUKANXX:7:1105:11550:36317	multidrug	XP_753111.1|FEATURES|abcA|multidrug|abcA	0.999999383758	65.6	32	46.6	1.6e-06	1
ABCA	834	866	HWI-700370F:168:C7JUKANXX:7:1210:15475:93603	multidrug	XP_753111.1|FEATURES|abcA|multidrug|abcA	0.999999664034	90.9	33	62.0	3.6e-11	1
ABCA	1036	1067	HWI-700370F:168:C7JUKANXX:7:1201:4312:62008	multidrug	XP_753111.1|FEATURES|abcA|multidrug|abcA	0.999999501801	71.9	32	51.2	6.4e-08	1
ABCA	1412	1443	HWI-700370F:168:C7JUKANXX:7:2209:8343:55459	multidrug	XP_753111.1|FEATURES|abcA|multidrug|abcA	0.999999626161	71.9	32	58.5	4.0e-10	1
ABCA	344	375	HWI-700370F:168:C7JUKANXX:7:1103:12278:95357	multidrug	XP_753111.1|FEATURES|abcA|multidrug|abcA	0.999999407174	62.5	32	47.4	9.3e-07	1
TETB(46)	92	124	HWI-700370F:168:C7JUKANXX:7:1207:3285:78694	tetracycline	AET10445.1|FEATURES|tetB(46)|tetracycline|tetB(46)	0.99999997554	100.0	33	68.2	5.1e-13	1
MULTIDRUG_ABC_TRANSPORTER	489	519	HWI-700370F:168:C7JUKANXX:7:2209:20684:35743	multidrug	gi:497748188:ref:WP_010062372.1:|FEATURES|multidrug_ABC_transporter|multidrug|multidrug_ABC_transporter	1.0	64.5	31	46.6	1.6e-06	1
ABCA	1020	1052	HWI-700370F:168:C7JUKANXX:7:1104:2508:39660	multidrug	XP_753111.1|FEATURES|abcA|multidrug|abcA	0.999999383758	60.6	33	46.6	1.6e-06	1
ABCA	240	271	HWI-700370F:168:C7JUKANXX:7:1101:5266:95556	multidrug	XP_753111.1|FEATURES|abcA|multidrug|abcA	0.999999476746	68.8	32	50.1	1.4e-07	1
VANR	173	203	HWI-700370F:168:C7JUKANXX:7:2111:3398:81757	glycopeptide	AAZ98835|FEATURES|vanR|glycopeptide|vanR	0.999999999999	64.5	31	45.8	2.7e-06	1
ABCA	951	983	HWI-700370F:168:C7JUKANXX:7:2207:8218:70096	multidrug	XP_753111.1|FEATURES|abcA|multidrug|abcA	0.999999594438	75.8	33	56.2	2.0e-09	1
ABCA	240	272	HWI-700370F:168:C7JUKANXX:7:1202:16866:67351	multidrug	XP_753111.1|FEATURES|abcA|multidrug|abcA	0.999999383758	66.7	33	46.6	1.6e-06	1
ABCA	253	283	HWI-700370F:168:C7JUKANXX:7:1109:9281:25499	multidrug	XP_753111.1|FEATURES|abcA|multidrug|abcA	0.999999383758	64.5	31	46.6	1.6e-06	1
ABCA	550	581	HWI-700370F:168:C7JUKANXX:7:1109:5495:95136	multidrug	XP_753111.1|FEATURES|abcA|multidrug|abcA	0.999999519024	71.9	32	52.0	3.8e-08	1
POXTA	159	189	HWI-700370F:168:C7JUKANXX:7:1111:18241:17800	multidrug	AVI44920.1|FEATURES|poxtA|multidrug|poxtA	0.99999935631	71.0	31	47.8	7.1e-07	1
ABCA	650	682	HWI-700370F:168:C7JUKANXX:7:1204:16503:74359	multidrug	XP_753111.1|FEATURES|abcA|multidrug|abcA	0.999999426568	60.6	33	48.1	5.4e-07	1
ABCA	943	974	HWI-700370F:168:C7JUKANXX:7:1110:6795:73907	multidrug	XP_753111.1|FEATURES|abcA|multidrug|abcA	0.999999583704	87.5	32	58.5	4.0e-10	1
STAPHYLOCOCCUS_MUPA_CONFERRING_RESISTANCE_TO_MUPIROCIN	61	93	HWI-700370F:168:C7JUKANXX:7:2107:13261:87016	mupirocin	CAA53189|FEATURES|Staphylococcus_mupA_conferring_resistance_to_mupirocin|mupirocin|Staphylococcus_mupA_conferring_resistance_to_mupirocin	0.999999975812	63.6	33	50.4	1.1e-07	1
MULTIDRUG_ABC_TRANSPORTER	488	520	HWI-700370F:168:C7JUKANXX:7:2116:5350:46198	multidrug	gi:913055317:ref:WP_050357634.1:|FEATURES|multidrug_ABC_transporter|multidrug|multidrug_ABC_transporter	1.0	63.6	33	49.3	2.4e-07	1
VANH	216	248	HWI-700370F:168:C7JUKANXX:7:2115:11780:93389	glycopeptide	AAY52004|FEATURES|vanH|glycopeptide|vanH	0.999999999206	63.6	33	45.4	3.5e-06	1
ABCA	798	829	HWI-700370F:168:C7JUKANXX:7:2101:12292:55269	multidrug	XP_753111.1|FEATURES|abcA|multidrug|abcA	0.99999965212	81.2	32	60.8	8.1e-11	1
ABCA	934	966	HWI-700370F:168:C7JUKANXX:7:1109:20504:56130	multidrug	XP_753111.1|FEATURES|abcA|multidrug|abcA	0.999999683095	90.9	33	63.9	9.6e-12	1
MULTIDRUG_ABC_TRANSPORTER	565	597	HWI-700370F:168:C7JUKANXX:7:1201:21143:41084	multidrug	gi:1011069317:ref:WP_062010695.1:|FEATURES|multidrug_ABC_transporter|multidrug|multidrug_ABC_transporter	0.99999995089	66.7	33	46.2	2.1e-06	1
ABCA	922	954	HWI-700370F:168:C7JUKANXX:7:2110:3544:34224	multidrug	XP_753111.1|FEATURES|abcA|multidrug|abcA	0.999999371494	63.6	33	46.2	2.1e-06	1
EFRB	313	344	HWI-700370F:168:C7JUKANXX:7:1113:2340:49789	multidrug	CDO61516.1|FEATURES|efrB|multidrug|efrB	1.0	62.5	32	47.4	9.3e-07	1
ABCA	654	685	HWI-700370F:168:C7JUKANXX:7:2109:10681:78711	multidrug	XP_753111.1|FEATURES|abcA|multidrug|abcA	0.999999563636	65.6	32	54.3	7.6e-09	1
MULTIDRUG_ABC_TRANSPORTER	519	551	HWI-700370F:168:C7JUKANXX:7:1109:16657:17748	multidrug	gi:1032695345:ref:WP_064272854.1:|FEATURES|multidrug_ABC_transporter|multidrug|multidrug_ABC_transporter	1.0	63.6	33	49.7	1.9e-07	1
ABCA	255	286	HWI-700370F:168:C7JUKANXX:7:1205:3014:9875	multidrug	XP_753111.1|FEATURES|abcA|multidrug|abcA	0.999999305405	62.5	32	44.3	7.8e-06	1
ABCA	943	975	HWI-700370F:168:C7JUKANXX:7:2201:1315:71454	multidrug	XP_753111.1|FEATURES|abcA|multidrug|abcA	0.999999594438	75.8	33	56.2	2.0e-09	1
ABCA	820	852	HWI-700370F:168:C7JUKANXX:7:1315:13529:51256	multidrug	XP_753111.1|FEATURES|abcA|multidrug|abcA	0.999999583704	81.8	33	55.5	3.4e-09	1
NORB	308	339	HWI-700370F:168:C7JUKANXX:7:2202:20812:9237	fluoroquinolone	gi:1000360171:ref:WP_061107359.1:|FEATURES|norB|fluoroquinolone|norB	1.0	65.6	32	50.1	1.4e-07	1
ABCA	805	837	HWI-700370F:168:C7JUKANXX:7:1114:5060:88052	multidrug	XP_753111.1|FEATURES|abcA|multidrug|abcA	0.999999600302	75.8	33	56.6	1.5e-09	1
MULTIDRUG_ABC_TRANSPORTER	527	559	HWI-700370F:168:C7JUKANXX:7:1201:16518:66306	multidrug	gi:926351744:ref:WP_053683383.1:|FEATURES|multidrug_ABC_transporter|multidrug|multidrug_ABC_transporter	1.0	69.7	33	50.8	8.4e-08	1
ABCA	879	911	HWI-700370F:168:C7JUKANXX:7:2201:10129:26389	multidrug	XP_753111.1|FEATURES|abcA|multidrug|abcA	0.999999492813	69.7	33	50.8	8.4e-08	1
ABCA	874	905	HWI-700370F:168:C7JUKANXX:7:1103:6779:54992	multidrug	XP_753111.1|FEATURES|abcA|multidrug|abcA	0.999999588472	78.1	32	55.8	2.6e-09	1
EFRB	315	346	HWI-700370F:168:C7JUKANXX:7:2109:18533:66176	multidrug	CDO61516.1|FEATURES|efrB|multidrug|efrB	1.0	65.6	32	47.8	7.1e-07	1
MSBA	359	391	HWI-700370F:168:C7JUKANXX:7:1113:17635:61191	nitroimidazole	NP_415434.1|FEATURES|msbA|nitroimidazole|msbA	0.999649453103	63.6	33	45.4	3.5e-06	1
PATA	250	282	HWI-700370F:168:C7JUKANXX:7:2211:7816:65657	fluoroquinolone	NP_417544.5|FEATURES|patA|fluoroquinolone|patA	0.999996991674	63.6	33	48.9	3.2e-07	1
ABCA	964	996	HWI-700370F:168:C7JUKANXX:7:1309:13446:71823	multidrug	XP_753111.1|FEATURES|abcA|multidrug|abcA	0.999999345227	66.7	33	45.4	3.5e-06	1
MULTIDRUG_ABC_TRANSPORTER	503	534	HWI-700370F:168:C7JUKANXX:7:1207:18935:79815	multidrug	gi:913055317:ref:WP_050357634.1:|FEATURES|multidrug_ABC_transporter|multidrug|multidrug_ABC_transporter	1.0	65.6	32	48.1	5.4e-07	1
STAPHYLOCOCCUS_MUPA_CONFERRING_RESISTANCE_TO_MUPIROCIN	518	550	HWI-700370F:168:C7JUKANXX:7:2111:3911:98708	mupirocin	CAA53189|FEATURES|Staphylococcus_mupA_conferring_resistance_to_mupirocin|mupirocin|Staphylococcus_mupA_conferring_resistance_to_mupirocin	0.999999979802	63.6	33	51.2	6.4e-08	1
ABCA	263	295	HWI-700370F:168:C7JUKANXX:7:1208:7664:40089	multidrug	XP_753111.1|FEATURES|abcA|multidrug|abcA	0.999999667769	87.9	33	62.4	2.8e-11	1
OPTRA	198	228	HWI-700370F:168:C7JUKANXX:7:1313:16357:14319	oxazolidinone	AKA86814|FEATURES|optrA|oxazolidinone|optrA	0.999432452201	61.3	31	49.7	1.9e-07	1
ABCA	925	957	HWI-700370F:168:C7JUKANXX:7:1115:14232:3609	multidrug	XP_753111.1|FEATURES|abcA|multidrug|abcA	0.999999334821	60.6	33	45.1	4.6e-06	1
ABCA	828	860	HWI-700370F:168:C7JUKANXX:7:1116:12911:77427	multidrug	XP_753111.1|FEATURES|abcA|multidrug|abcA	0.999999467137	78.8	33	49.7	1.9e-07	1
ABCA	966	997	HWI-700370F:168:C7JUKANXX:7:1206:6477:92841	multidrug	XP_753111.1|FEATURES|abcA|multidrug|abcA	0.999999476746	75.0	32	50.1	1.4e-07	1
ABCA	998	1030	HWI-700370F:168:C7JUKANXX:7:2205:9200:58446	multidrug	XP_753111.1|FEATURES|abcA|multidrug|abcA	0.999999527346	66.7	33	52.4	2.9e-08	1
MULTIDRUG_ABC_TRANSPORTER	497	528	HWI-700370F:168:C7JUKANXX:7:1212:19811:52566	multidrug	gi:943938624:ref:WP_055567802.1:|FEATURES|multidrug_ABC_transporter|multidrug|multidrug_ABC_transporter	1.0	65.6	32	48.1	5.4e-07	1
ABCA	337	368	HWI-700370F:168:C7JUKANXX:7:2102:6985:41845	multidrug	XP_753111.1|FEATURES|abcA|multidrug|abcA	0.999999510565	65.6	32	51.6	4.9e-08	1
ABCA	1153	1185	HWI-700370F:168:C7JUKANXX:7:1107:20743:63440	multidrug	XP_753111.1|FEATURES|abcA|multidrug|abcA	0.999999583704	66.7	33	55.5	3.4e-09	1
MULTIDRUG_ABC_TRANSPORTER	493	525	HWI-700370F:168:C7JUKANXX:7:2116:1388:89385	multidrug	gi:662175949:ref:WP_030118884.1:|FEATURES|multidrug_ABC_transporter|multidrug|multidrug_ABC_transporter	1.0	81.8	33	59.3	2.4e-10	1
ABCA	244	274	HWI-700370F:168:C7JUKANXX:7:1310:5450:90334	multidrug	XP_753111.1|FEATURES|abcA|multidrug|abcA	0.999999606025	87.1	31	57.0	1.2e-09	1
MULTIDRUG_ABC_TRANSPORTER	463	493	HWI-700370F:168:C7JUKANXX:7:1110:11015:33035	multidrug	gi:1031799645:ref:WP_064138838.1:|FEATURES|multidrug_ABC_transporter|multidrug|multidrug_ABC_transporter	1.0	67.7	31	47.8	7.1e-07	1
ABCA	263	294	HWI-700370F:168:C7JUKANXX:7:1201:8660:93803	multidrug	XP_753111.1|FEATURES|abcA|multidrug|abcA	0.999999476746	68.8	32	50.1	1.4e-07	1
MULTIDRUG_ABC_TRANSPORTER	482	512	HWI-700370F:168:C7JUKANXX:7:2207:2908:96645	multidrug	gi:985844137:ref:WP_060895163.1:|FEATURES|multidrug_ABC_transporter|multidrug|multidrug_ABC_transporter	0.999999999864	61.3	31	44.7	6.0e-06	1
VANH	212	243	HWI-700370F:168:C7JUKANXX:7:1303:13649:11075	glycopeptide	AAY52004|FEATURES|vanH|glycopeptide|vanH	0.999999999047	65.6	32	44.7	6.0e-06	1
OLEB	47	78	HWI-700370F:168:C7JUKANXX:7:1313:15454:91472	MLS	AAA50325|FEATURES|oleB|MLS|oleB	0.99999999303	68.8	32	45.1	4.6e-06	1
BCRA	39	71	HWI-700370F:168:C7JUKANXX:7:1115:18265:39520	bacitracin	gi:445996732:ref:WP_000074587.1:|FEATURES|bcrA|bacitracin|bcrA	1.0	60.6	33	48.1	5.4e-07	1
MULTIDRUG_ABC_TRANSPORTER	474	506	HWI-700370F:168:C7JUKANXX:7:2116:5184:92993	multidrug	gi:860594225:ref:WP_048475168.1:|FEATURES|multidrug_ABC_transporter|multidrug|multidrug_ABC_transporter	1.0	69.7	33	47.8	7.1e-07	1
RIFAMPIN_MONOOXYGENASE	274	305	HWI-700370F:168:C7JUKANXX:7:1309:18465:36350	rifamycin	gi:663760960:ref:WP_030535072.1:|FEATURES|rifampin_monooxygenase|rifamycin|rifampin_monooxygenase	1.0	68.8	32	55.1	4.4e-09	1
MDTG	59	91	HWI-700370F:168:C7JUKANXX:7:2109:8292:45339	multidrug	ZP_04525131|FEATURES|mdtG|multidrug|mdtG	0.999999967916	97.0	33	68.6	3.9e-13	1
MULTIDRUG_ABC_TRANSPORTER	488	519	HWI-700370F:168:C7JUKANXX:7:1301:8128:88999	multidrug	gi:913055317:ref:WP_050357634.1:|FEATURES|multidrug_ABC_transporter|multidrug|multidrug_ABC_transporter	1.0	68.8	32	50.8	8.4e-08	1
STAPHYLOCOCCUS_MUPA_CONFERRING_RESISTANCE_TO_MUPIROCIN	61	93	HWI-700370F:168:C7JUKANXX:7:1106:5127:92567	mupirocin	CAA53189|FEATURES|Staphylococcus_mupA_conferring_resistance_to_mupirocin|mupirocin|Staphylococcus_mupA_conferring_resistance_to_mupirocin	0.999999975812	63.6	33	50.4	1.1e-07	1
ABCA	240	271	HWI-700370F:168:C7JUKANXX:7:1214:14384:33822	multidrug	XP_753111.1|FEATURES|abcA|multidrug|abcA	0.999999606025	71.9	32	57.0	1.2e-09	1
MULTIDRUG_ABC_TRANSPORTER	461	493	HWI-700370F:168:C7JUKANXX:7:2114:10930:88210	multidrug	gi:537465895:ref:WP_020977391.1:|FEATURES|multidrug_ABC_transporter|multidrug|multidrug_ABC_transporter	0.999999860437	66.7	33	50.4	1.1e-07	1
ABCA	833	863	HWI-700370F:168:C7JUKANXX:7:1203:16608:19881	multidrug	XP_753111.1|FEATURES|abcA|multidrug|abcA	0.999999457389	77.4	31	49.3	2.4e-07	1
ABCA	263	295	HWI-700370F:168:C7JUKANXX:7:1214:4862:67855	multidrug	XP_753111.1|FEATURES|abcA|multidrug|abcA	0.999999383758	66.7	33	46.6	1.6e-06	1
MULTIDRUG_ABC_TRANSPORTER	532	564	HWI-700370F:168:C7JUKANXX:7:1216:14937:81792	multidrug	gi:496018010:ref:WP_008742581.1:|FEATURES|multidrug_ABC_transporter|multidrug|multidrug_ABC_transporter	0.999999999682	63.6	33	48.1	5.4e-07	1
ABCA	921	952	HWI-700370F:168:C7JUKANXX:7:1116:8124:89312	multidrug	XP_753111.1|FEATURES|abcA|multidrug|abcA	0.999999371494	68.8	32	48.1	5.4e-07	1
ABCA	1007	1037	HWI-700370F:168:C7JUKANXX:7:2112:11302:92442	multidrug	XP_753111.1|FEATURES|abcA|multidrug|abcA	0.999999476746	67.7	31	50.1	1.4e-07	1
ABCA	824	856	HWI-700370F:168:C7JUKANXX:7:2110:7317:17982	multidrug	XP_753111.1|FEATURES|abcA|multidrug|abcA	0.999999671422	90.9	33	62.8	2.1e-11	1
TETM	76	108	HWI-700370F:168:C7JUKANXX:7:2207:14634:68679	tetracycline	Q02652|FEATURES|tetM|tetracycline|tetM	1.0	75.8	33	51.2	6.4e-08	1
ABCA	823	854	HWI-700370F:168:C7JUKANXX:7:1214:19369:18198	multidrug	XP_753111.1|FEATURES|abcA|multidrug|abcA	0.999999492813	78.1	32	50.8	8.4e-08	1
ABCA	883	914	HWI-700370F:168:C7JUKANXX:7:2113:19817:33485	multidrug	XP_753111.1|FEATURES|abcA|multidrug|abcA	0.999999334821	65.6	32	45.1	4.6e-06	1
ABCA	1017	1049	HWI-700370F:168:C7JUKANXX:7:1106:15260:55499	multidrug	XP_753111.1|FEATURES|abcA|multidrug|abcA	0.999999358683	60.6	33	45.8	2.7e-06	1
MSBA	379	409	HWI-700370F:168:C7JUKANXX:7:1105:3255:84329	nitroimidazole	NP_415434.1|FEATURES|msbA|nitroimidazole|msbA	0.998944536974	61.3	31	48.9	3.2e-07	1
MSBA	367	398	HWI-700370F:168:C7JUKANXX:7:1201:16576:30688	nitroimidazole	NP_415434.1|FEATURES|msbA|nitroimidazole|msbA	0.999788115091	71.9	32	49.7	1.9e-07	1
ABCA	982	1014	HWI-700370F:168:C7JUKANXX:7:2210:18949:11419	multidrug	XP_753111.1|FEATURES|abcA|multidrug|abcA	0.999999345227	69.7	33	45.4	3.5e-06	1
ABCA	1038	1068	HWI-700370F:168:C7JUKANXX:7:2209:7787:31468	multidrug	XP_753111.1|FEATURES|abcA|multidrug|abcA	0.999999467137	71.0	31	49.7	1.9e-07	1
MULTIDRUG_ABC_TRANSPORTER	498	528	HWI-700370F:168:C7JUKANXX:7:1204:16323:96849	multidrug	gi:664395661:ref:WP_030922045.1:|FEATURES|multidrug_ABC_transporter|multidrug|multidrug_ABC_transporter	1.0	74.2	31	52.0	3.8e-08	1
ABCA	1189	1221	HWI-700370F:168:C7JUKANXX:7:2113:3049:97287	multidrug	XP_753111.1|FEATURES|abcA|multidrug|abcA	0.999999644674	72.7	33	60.1	1.4e-10	1
ABCA	937	969	HWI-700370F:168:C7JUKANXX:7:2211:11940:101170	multidrug	XP_753111.1|FEATURES|abcA|multidrug|abcA	0.999999527346	75.8	33	53.9	9.9e-09	1
ABCA	280	312	HWI-700370F:168:C7JUKANXX:7:1303:13830:53999	multidrug	XP_753111.1|FEATURES|abcA|multidrug|abcA	0.999999437128	60.6	33	48.5	4.2e-07	1
MULTIDRUG_ABC_TRANSPORTER	506	538	HWI-700370F:168:C7JUKANXX:7:2115:19915:20596	multidrug	gi:764446018:ref:WP_044369325.1:|FEATURES|multidrug_ABC_transporter|multidrug|multidrug_ABC_transporter	0.999999985632	60.6	33	46.6	1.6e-06	1
MULTIDRUG_ABC_TRANSPORTER	492	524	HWI-700370F:168:C7JUKANXX:7:2212:13811:62345	multidrug	gi:662175949:ref:WP_030118884.1:|FEATURES|multidrug_ABC_transporter|multidrug|multidrug_ABC_transporter	1.0	78.8	33	58.2	5.2e-10	1
STAPHYLOCOCCUS_MUPA_CONFERRING_RESISTANCE_TO_MUPIROCIN	512	543	HWI-700370F:168:C7JUKANXX:7:1210:11420:44898	mupirocin	CAA53189|FEATURES|Staphylococcus_mupA_conferring_resistance_to_mupirocin|mupirocin|Staphylococcus_mupA_conferring_resistance_to_mupirocin	0.999999987823	65.6	32	53.5	1.3e-08	1
ABCA	486	518	HWI-700370F:168:C7JUKANXX:7:2109:14913:53756	multidrug	XP_753111.1|FEATURES|abcA|multidrug|abcA	0.999999457389	69.7	33	50.4	1.1e-07	1
ABCA	1412	1443	HWI-700370F:168:C7JUKANXX:7:2104:10587:83514	multidrug	XP_753111.1|FEATURES|abcA|multidrug|abcA	0.999999626161	71.9	32	58.5	4.0e-10	1
ABCA	331	363	HWI-700370F:168:C7JUKANXX:7:1211:17034:4132	multidrug	XP_753111.1|FEATURES|abcA|multidrug|abcA	0.999999476746	60.6	33	50.1	1.4e-07	1
OLEB	47	78	HWI-700370F:168:C7JUKANXX:7:2207:14392:49999	MLS	AAA50325|FEATURES|oleB|MLS|oleB	0.99999999303	68.8	32	45.1	4.6e-06	1
ABCA	802	834	HWI-700370F:168:C7JUKANXX:7:2105:7673:4152	multidrug	XP_753111.1|FEATURES|abcA|multidrug|abcA	0.999999548891	69.7	33	53.5	1.3e-08	1
MULTIDRUG_ABC_TRANSPORTER	504	536	HWI-700370F:168:C7JUKANXX:7:1109:14391:57358	multidrug	gi:913055317:ref:WP_050357634.1:|FEATURES|multidrug_ABC_transporter|multidrug|multidrug_ABC_transporter	0.999999999931	60.6	33	47.0	1.2e-06	1
MULTIDRUG_ABC_TRANSPORTER	471	503	HWI-700370F:168:C7JUKANXX:7:1308:13000:88503	multidrug	gi:558888514:ref:WP_023543283.1:|FEATURES|multidrug_ABC_transporter|multidrug|multidrug_ABC_transporter	1.0	63.6	33	47.4	9.3e-07	1
ABCA	921	953	HWI-700370F:168:C7JUKANXX:7:2216:18939:83820	multidrug	XP_753111.1|FEATURES|abcA|multidrug|abcA	0.999999467137	69.7	33	49.7	1.9e-07	1
VANH	200	232	HWI-700370F:168:C7JUKANXX:7:1112:20265:96562	glycopeptide	AAY52004|FEATURES|vanH|glycopeptide|vanH	0.999999998538	66.7	33	49.3	2.4e-07	1
MULTIDRUG_ABC_TRANSPORTER	546	577	HWI-700370F:168:C7JUKANXX:7:2104:8982:22080	multidrug	gi:944152509:ref:WP_055644808.1:|FEATURES|multidrug_ABC_transporter|multidrug|multidrug_ABC_transporter	1.0	84.4	32	58.5	4.0e-10	1
ABCA	364	395	HWI-700370F:168:C7JUKANXX:7:2211:12526:25222	multidrug	XP_753111.1|FEATURES|abcA|multidrug|abcA	0.999999320374	62.5	32	44.7	6.0e-06	1
MULTIDRUG_ABC_TRANSPORTER	481	512	HWI-700370F:168:C7JUKANXX:7:1112:15775:14768	multidrug	gi:860594225:ref:WP_048475168.1:|FEATURES|multidrug_ABC_transporter|multidrug|multidrug_ABC_transporter	1.0	78.1	32	52.4	2.9e-08	1
ABCA	259	290	HWI-700370F:168:C7JUKANXX:7:1308:14621:82569	multidrug	XP_753111.1|FEATURES|abcA|multidrug|abcA	0.999999383758	68.8	32	46.6	1.6e-06	1
MULTIDRUG_ABC_TRANSPORTER	451	483	HWI-700370F:168:C7JUKANXX:7:2103:9386:81126	multidrug	gi:686364868:ref:WP_031893738.1:|FEATURES|multidrug_ABC_transporter|multidrug|multidrug_ABC_transporter	1.0	72.7	33	54.3	7.6e-09	1
ABCA	1307	1338	HWI-700370F:168:C7JUKANXX:7:1309:19756:13382	multidrug	XP_753111.1|FEATURES|abcA|multidrug|abcA	0.999999519024	68.8	32	52.0	3.8e-08	1
STAPHYLOCOCCUS_MUPA_CONFERRING_RESISTANCE_TO_MUPIROCIN	519	551	HWI-700370F:168:C7JUKANXX:7:2112:15349:47033	mupirocin	CAA53189|FEATURES|Staphylococcus_mupA_conferring_resistance_to_mupirocin|mupirocin|Staphylococcus_mupA_conferring_resistance_to_mupirocin	0.999999981528	63.6	33	51.6	4.9e-08	1
ABCA	966	998	HWI-700370F:168:C7JUKANXX:7:2113:14483:71000	multidrug	XP_753111.1|FEATURES|abcA|multidrug|abcA	0.999999600302	84.8	33	62.0	3.6e-11	1
MULTIDRUG_ABC_TRANSPORTER	359	391	HWI-700370F:168:C7JUKANXX:7:2304:4442:77893	multidrug	gi:686197643:ref:WP_031807899.1:|FEATURES|multidrug_ABC_transporter|multidrug|multidrug_ABC_transporter	1.0	60.6	33	45.8	2.7e-06	1
MULTIDRUG_ABC_TRANSPORTER	566	597	HWI-700370F:168:C7JUKANXX:7:1101:7755:73959	multidrug	gi:1033151784:ref:WP_064457526.1:|FEATURES|multidrug_ABC_transporter|multidrug|multidrug_ABC_transporter	0.999999864336	65.6	32	44.7	6.0e-06	1
ABCA	836	868	HWI-700370F:168:C7JUKANXX:7:2101:2542:33097	multidrug	XP_753111.1|FEATURES|abcA|multidrug|abcA	0.999999426568	69.7	33	48.1	5.4e-07	1
ABCA	922	954	HWI-700370F:168:C7JUKANXX:7:1105:2837:9974	multidrug	XP_753111.1|FEATURES|abcA|multidrug|abcA	0.999999371494	63.6	33	46.2	2.1e-06	1
ABCA	629	661	HWI-700370F:168:C7JUKANXX:7:1303:17646:48940	multidrug	XP_753111.1|FEATURES|abcA|multidrug|abcA	0.999999594438	66.7	33	56.2	2.0e-09	1
ABCA	510	542	HWI-700370F:168:C7JUKANXX:7:2105:3586:18857	multidrug	XP_753111.1|FEATURES|abcA|multidrug|abcA	0.999999418382	66.7	33	47.8	7.1e-07	1
ABCA	942	973	HWI-700370F:168:C7JUKANXX:7:1115:4735:61354	multidrug	XP_753111.1|FEATURES|abcA|multidrug|abcA	0.999999371494	87.5	32	59.3	2.4e-10	1
OPTRA	205	236	HWI-700370F:168:C7JUKANXX:7:1314:19153:4520	oxazolidinone	AKA86814|FEATURES|optrA|oxazolidinone|optrA	0.999188638723	60.6	33	45.1	4.6e-06	1
MULTIDRUG_ABC_TRANSPORTER	460	492	HWI-700370F:168:C7JUKANXX:7:2213:1643:98723	multidrug	gi:1031799645:ref:WP_064138838.1:|FEATURES|multidrug_ABC_transporter|multidrug|multidrug_ABC_transporter	1.0	63.6	33	47.8	7.1e-07	1
ABCA	288	320	HWI-700370F:168:C7JUKANXX:7:2210:14750:2817	multidrug	XP_753111.1|FEATURES|abcA|multidrug|abcA	0.999999418382	66.7	33	47.8	7.1e-07	1
ABCA	959	989	HWI-700370F:168:C7JUKANXX:7:1204:1236:100996	multidrug	XP_753111.1|FEATURES|abcA|multidrug|abcA	0.999999447336	71.0	31	48.9	3.2e-07	1
ABCA	807	837	HWI-700370F:168:C7JUKANXX:7:1302:16191:6554	multidrug	XP_753111.1|FEATURES|abcA|multidrug|abcA	0.999999334821	61.3	31	45.1	4.6e-06	1
ABCA	450	482	HWI-700370F:168:C7JUKANXX:7:2112:7338:40101	multidrug	XP_753111.1|FEATURES|abcA|multidrug|abcA	0.999999483726	63.6	33	50.4	1.1e-07	1
ABCA	935	967	HWI-700370F:168:C7JUKANXX:7:1101:14729:53436	multidrug	XP_753111.1|FEATURES|abcA|multidrug|abcA	0.999999527346	75.8	33	52.4	2.9e-08	1
ABCA	529	561	HWI-700370F:168:C7JUKANXX:7:1105:6116:88275	multidrug	XP_753111.1|FEATURES|abcA|multidrug|abcA	0.999999395603	75.8	33	57.8	6.9e-10	1
ABCA	885	917	HWI-700370F:168:C7JUKANXX:7:1310:6301:100114	multidrug	XP_753111.1|FEATURES|abcA|multidrug|abcA	0.999999483726	72.7	33	50.4	1.1e-07	1
MULTIDRUG_ABC_TRANSPORTER	458	489	HWI-700370F:168:C7JUKANXX:7:2210:14244:27788	multidrug	gi:896355182:ref:WP_049310020.1:|FEATURES|multidrug_ABC_transporter|multidrug|multidrug_ABC_transporter	1.0	66.7	33	46.2	2.1e-06	1
MULTIDRUG_ABC_TRANSPORTER	540	572	HWI-700370F:168:C7JUKANXX:7:1314:2775:18774	multidrug	gi:860594225:ref:WP_048475168.1:|FEATURES|multidrug_ABC_transporter|multidrug|multidrug_ABC_transporter	1.0	63.6	33	46.6	1.6e-06	1
ABCA	555	586	HWI-700370F:168:C7JUKANXX:7:2113:13835:34602	multidrug	XP_753111.1|FEATURES|abcA|multidrug|abcA	0.999999467137	65.6	32	49.7	1.9e-07	1
MULTIDRUG_ABC_TRANSPORTER	503	534	HWI-700370F:168:C7JUKANXX:7:2204:12520:97649	multidrug	gi:913055317:ref:WP_050357634.1:|FEATURES|multidrug_ABC_transporter|multidrug|multidrug_ABC_transporter	1.0	65.6	32	48.1	5.4e-07	1
ABCA	833	865	HWI-700370F:168:C7JUKANXX:7:2214:12546:33036	multidrug	XP_753111.1|FEATURES|abcA|multidrug|abcA	0.999999483726	75.8	33	50.4	1.1e-07	1
MULTIDRUG_ABC_TRANSPORTER	463	493	HWI-700370F:168:C7JUKANXX:7:1111:15348:45155	multidrug	gi:1031799645:ref:WP_064138838.1:|FEATURES|multidrug_ABC_transporter|multidrug|multidrug_ABC_transporter	1.0	67.7	31	47.8	7.1e-07	1
ABCA	888	919	HWI-700370F:168:C7JUKANXX:7:2203:16411:13131	multidrug	XP_753111.1|FEATURES|abcA|multidrug|abcA	0.999999447336	71.9	32	48.9	3.2e-07	1
ABCA	964	996	HWI-700370F:168:C7JUKANXX:7:1203:18348:21143	multidrug	XP_753111.1|FEATURES|abcA|multidrug|abcA	0.999999492813	72.7	33	50.8	8.4e-08	1
ABCA	936	968	HWI-700370F:168:C7JUKANXX:7:1110:5319:49204	multidrug	XP_753111.1|FEATURES|abcA|multidrug|abcA	0.999999437128	66.7	33	48.5	4.2e-07	1
MULTIDRUG_ABC_TRANSPORTER	445	475	HWI-700370F:168:C7JUKANXX:7:2113:1489:72646	multidrug	gi:686364868:ref:WP_031893738.1:|FEATURES|multidrug_ABC_transporter|multidrug|multidrug_ABC_transporter	1.0	65.6	32	46.2	2.1e-06	1
MULTIDRUG_ABC_TRANSPORTER	451	483	HWI-700370F:168:C7JUKANXX:7:2107:17489:35641	multidrug	gi:516001066:ref:WP_017431649.1:|FEATURES|multidrug_ABC_transporter|multidrug|multidrug_ABC_transporter	1.0	75.8	33	52.4	2.9e-08	1
MULTIDRUG_ABC_TRANSPORTER	444	475	HWI-700370F:168:C7JUKANXX:7:2110:2885:55158	multidrug	gi:664556405:ref:WP_031071225.1:|FEATURES|multidrug_ABC_transporter|multidrug|multidrug_ABC_transporter	1.0	68.8	32	50.1	1.4e-07	1
STAPHYLOCOCCUS_MUPA_CONFERRING_RESISTANCE_TO_MUPIROCIN	533	563	HWI-700370F:168:C7JUKANXX:7:1211:18152:31982	mupirocin	CAA53189|FEATURES|Staphylococcus_mupA_conferring_resistance_to_mupirocin|mupirocin|Staphylococcus_mupA_conferring_resistance_to_mupirocin	0.999999971652	67.7	31	49.7	1.9e-07	1
POXTA	159	189	HWI-700370F:168:C7JUKANXX:7:1203:8601:44390	multidrug	AVI44920.1|FEATURES|poxtA|multidrug|poxtA	0.99999935631	71.0	31	47.8	7.1e-07	1
PBP-1B	233	265	HWI-700370F:168:C7JUKANXX:7:1211:2662:25322	beta-lactam	AF101781.1.gene1.p01|FEATURES|PBP-1B|beta-lactam|PBP-1B	0.999999995	69.7	33	51.6	4.9e-08	1
ADEB	837	869	HWI-700370F:168:C7JUKANXX:7:1204:2825:32023	multidrug	ABO12177|FEATURES|adeB|multidrug|adeB	1.0	66.7	33	46.6	1.6e-06	1
ABCA	939	971	HWI-700370F:168:C7JUKANXX:7:1208:6423:35937	multidrug	XP_753111.1|FEATURES|abcA|multidrug|abcA	0.999999711924	97.0	33	66.6	1.5e-12	1
ABCA	1003	1034	HWI-700370F:168:C7JUKANXX:7:2214:20401:90491	multidrug	XP_753111.1|FEATURES|abcA|multidrug|abcA	0.999999570515	75.0	32	54.7	5.8e-09	1
VANH	224	256	HWI-700370F:168:C7JUKANXX:7:2109:19060:13087	glycopeptide	YP_002333394|FEATURES|vanH|glycopeptide|vanH	0.999999998358	63.6	33	45.8	2.7e-06	1
STAPHYLOCOCCUS_MUPA_CONFERRING_RESISTANCE_TO_MUPIROCIN	64	95	HWI-700370F:168:C7JUKANXX:7:2216:18075:5216	mupirocin	CAA53189|FEATURES|Staphylococcus_mupA_conferring_resistance_to_mupirocin|mupirocin|Staphylococcus_mupA_conferring_resistance_to_mupirocin	0.999999979802	65.6	32	51.2	6.4e-08	1
ABCA	945	977	HWI-700370F:168:C7JUKANXX:7:2209:9108:50085	multidrug	XP_753111.1|FEATURES|abcA|multidrug|abcA	0.999999648989	87.9	33	60.5	1.1e-10	1
ABCA	1014	1045	HWI-700370F:168:C7JUKANXX:7:1303:7954:76840	multidrug	XP_753111.1|FEATURES|abcA|multidrug|abcA	0.999999383758	62.5	32	46.6	1.6e-06	1
ABCA	961	993	HWI-700370F:168:C7JUKANXX:7:1113:8926:99278	multidrug	XP_753111.1|FEATURES|abcA|multidrug|abcA	0.999999467137	69.7	33	49.7	1.9e-07	1
MULTIDRUG_ABC_TRANSPORTER	463	493	HWI-700370F:168:C7JUKANXX:7:2104:20237:82518	multidrug	gi:1031799645:ref:WP_064138838.1:|FEATURES|multidrug_ABC_transporter|multidrug|multidrug_ABC_transporter	1.0	67.7	31	47.8	7.1e-07	1
ABCA	949	980	HWI-700370F:168:C7JUKANXX:7:1114:10065:84499	multidrug	XP_753111.1|FEATURES|abcA|multidrug|abcA	0.999999583704	78.1	32	55.5	3.4e-09	1
ABCA	923	955	HWI-700370F:168:C7JUKANXX:7:2213:17280:65581	multidrug	XP_753111.1|FEATURES|abcA|multidrug|abcA	0.999999371494	63.6	33	46.2	2.1e-06	1
EFRB	306	336	HWI-700370F:168:C7JUKANXX:7:2211:11935:89663	multidrug	CDO61516.1|FEATURES|efrB|multidrug|efrB	0.999999204909	67.7	31	47.0	1.2e-06	1
TETA	51	82	HWI-700370F:168:C7JUKANXX:7:2101:14330:18060	tetracycline	gi:923015757:ref:WP_053409934.1:|FEATURES|tetA|tetracycline|tetA	1.0	62.5	32	45.8	2.7e-06	1
TET43	77	108	HWI-700370F:168:C7JUKANXX:7:1213:5212:51324	tetracycline	GQ244501.1.gene1.p01|FEATURES|tet43|tetracycline|tet43	0.999999985186	65.6	32	47.8	7.1e-07	1
PATA	249	279	HWI-700370F:168:C7JUKANXX:7:1104:11988:41328	fluoroquinolone	NP_417544.5|FEATURES|patA|fluoroquinolone|patA	0.999994013433	61.3	31	44.7	6.0e-06	1
MULTIDRUG_ABC_TRANSPORTER	552	583	HWI-700370F:168:C7JUKANXX:7:1311:1757:3416	multidrug	gi:913055317:ref:WP_050357634.1:|FEATURES|multidrug_ABC_transporter|multidrug|multidrug_ABC_transporter	1.0	75.0	32	50.8	8.4e-08	1
OPTRA	204	235	HWI-700370F:168:C7JUKANXX:7:2108:16495:10917	oxazolidinone	AKA86814|FEATURES|optrA|oxazolidinone|optrA	0.999134668899	62.5	32	44.3	7.8e-06	1
PATA	250	281	HWI-700370F:168:C7JUKANXX:7:2114:17429:63802	fluoroquinolone	NP_417544.5|FEATURES|patA|fluoroquinolone|patA	0.999995895939	62.5	32	47.0	1.2e-06	1
ABCA	1316	1347	HWI-700370F:168:C7JUKANXX:7:1106:7300:56571	multidrug	XP_753111.1|FEATURES|abcA|multidrug|abcA	0.999999570515	75.0	32	54.7	5.8e-09	1
ABCA	942	974	HWI-700370F:168:C7JUKANXX:7:2216:11334:74920	multidrug	XP_753111.1|FEATURES|abcA|multidrug|abcA	0.999999631093	84.8	33	58.9	3.1e-10	1
MULTIDRUG_ABC_TRANSPORTER	532	563	HWI-700370F:168:C7JUKANXX:7:2209:1407:22247	multidrug	gi:926351744:ref:WP_053683383.1:|FEATURES|multidrug_ABC_transporter|multidrug|multidrug_ABC_transporter	1.0	68.8	32	49.7	1.9e-07	1
ABCA	370	401	HWI-700370F:168:C7JUKANXX:7:1202:12637:79646	multidrug	XP_753111.1|FEATURES|abcA|multidrug|abcA	0.999999437128	62.5	32	48.5	4.2e-07	1
ABCA	918	950	HWI-700370F:168:C7JUKANXX:7:1102:10726:39919	multidrug	XP_753111.1|FEATURES|abcA|multidrug|abcA	0.999999395603	63.6	33	47.0	1.2e-06	1
ABCA	265	295	HWI-700370F:168:C7JUKANXX:7:1212:9621:85991	multidrug	XP_753111.1|FEATURES|abcA|multidrug|abcA	0.999999383758	64.5	31	46.6	1.6e-06	1
ABCA	998	1030	HWI-700370F:168:C7JUKANXX:7:1201:9535:20203	multidrug	XP_753111.1|FEATURES|abcA|multidrug|abcA	0.999999527346	66.7	33	52.4	2.9e-08	1
MULTIDRUG_ABC_TRANSPORTER	373	403	HWI-700370F:168:C7JUKANXX:7:1305:10850:66512	multidrug	gi:686197643:ref:WP_031807899.1:|FEATURES|multidrug_ABC_transporter|multidrug|multidrug_ABC_transporter	1.0	64.5	31	46.2	2.1e-06	1
ABCA	945	977	HWI-700370F:168:C7JUKANXX:7:2115:9355:67237	multidrug	XP_753111.1|FEATURES|abcA|multidrug|abcA	0.999999631093	84.8	33	58.9	3.1e-10	1
ABCA	826	857	HWI-700370F:168:C7JUKANXX:7:1315:9247:53975	multidrug	XP_753111.1|FEATURES|abcA|multidrug|abcA	0.99999965212	90.6	32	60.8	8.1e-11	1
ABCA	881	912	HWI-700370F:168:C7JUKANXX:7:2109:13639:92696	multidrug	XP_753111.1|FEATURES|abcA|multidrug|abcA	0.999999371494	65.6	32	46.2	2.1e-06	1
ABCA	149	179	HWI-700370F:168:C7JUKANXX:7:1207:5796:74054	multidrug	XP_753111.1|FEATURES|abcA|multidrug|abcA	0.999999305405	61.3	31	44.3	7.8e-06	1
ABCA	254	286	HWI-700370F:168:C7JUKANXX:7:2216:9565:22088	multidrug	XP_753111.1|FEATURES|abcA|multidrug|abcA	0.999999678671	87.9	33	63.5	1.2e-11	1
MULTIDRUG_ABC_TRANSPORTER	509	539	HWI-700370F:168:C7JUKANXX:7:1106:9317:62580	multidrug	gi:686364868:ref:WP_031893738.1:|FEATURES|multidrug_ABC_transporter|multidrug|multidrug_ABC_transporter	1.0	64.5	31	45.8	2.7e-06	1
TETA	50	82	HWI-700370F:168:C7JUKANXX:7:1204:1813:22555	tetracycline	gi:923015757:ref:WP_053409934.1:|FEATURES|tetA|tetracycline|tetA	1.0	60.6	33	46.2	2.1e-06	1
ABCA	649	681	HWI-700370F:168:C7JUKANXX:7:2116:18206:50410	multidrug	XP_753111.1|FEATURES|abcA|multidrug|abcA	0.999999656207	72.7	33	61.2	6.2e-11	1
MULTIDRUG_ABC_TRANSPORTER	453	485	HWI-700370F:168:C7JUKANXX:7:2103:18194:74608	multidrug	gi:896355182:ref:WP_049310020.1:|FEATURES|multidrug_ABC_transporter|multidrug|multidrug_ABC_transporter	1.0	78.8	33	55.8	2.6e-09	1
ABCA	966	998	HWI-700370F:168:C7JUKANXX:7:2204:4719:95661	multidrug	XP_753111.1|FEATURES|abcA|multidrug|abcA	0.999999358683	63.6	33	45.8	2.7e-06	1
ABCA	934	965	HWI-700370F:168:C7JUKANXX:7:2204:17140:44393	multidrug	XP_753111.1|FEATURES|abcA|multidrug|abcA	0.999999476746	71.9	32	50.1	1.4e-07	1
ABCA	259	290	HWI-700370F:168:C7JUKANXX:7:2208:9856:100957	multidrug	XP_753111.1|FEATURES|abcA|multidrug|abcA	0.999999383758	68.8	32	46.6	1.6e-06	1
ABCA	528	559	HWI-700370F:168:C7JUKANXX:7:1212:5016:62413	multidrug	XP_753111.1|FEATURES|abcA|multidrug|abcA	0.999999426568	65.6	32	48.1	5.4e-07	1
MULTIDRUG_ABC_TRANSPORTER	497	528	HWI-700370F:168:C7JUKANXX:7:2109:14728:19581	multidrug	gi:913055317:ref:WP_050357634.1:|FEATURES|multidrug_ABC_transporter|multidrug|multidrug_ABC_transporter	1.0	62.5	32	46.2	2.1e-06	1
EFRB	316	348	HWI-700370F:168:C7JUKANXX:7:1111:3692:7518	multidrug	CDO61516.1|FEATURES|efrB|multidrug|efrB	0.99999932501	63.6	33	49.3	2.4e-07	1
ABCA	463	495	HWI-700370F:168:C7JUKANXX:7:1116:8092:100805	multidrug	XP_753111.1|FEATURES|abcA|multidrug|abcA	0.999999334821	60.6	33	45.1	4.6e-06	1
ABCA	242	274	HWI-700370F:168:C7JUKANXX:7:1105:17566:81280	multidrug	XP_753111.1|FEATURES|abcA|multidrug|abcA	0.999999631093	84.8	33	58.9	3.1e-10	1
PUROMYCIN_RESISTANCE_PROTEIN	55	86	HWI-700370F:168:C7JUKANXX:7:1110:6760:80376	nucleoside	P42670|FEATURES|puromycin_resistance_protein|nucleoside|puromycin_resistance_protein	0.999929268856	65.6	32	48.5	4.2e-07	1
ABCA	261	293	HWI-700370F:168:C7JUKANXX:7:1216:4671:21595	multidrug	XP_753111.1|FEATURES|abcA|multidrug|abcA	0.999999467137	72.7	33	49.7	1.9e-07	1
ABCA	293	325	HWI-700370F:168:C7JUKANXX:7:2208:9030:86056	multidrug	XP_753111.1|FEATURES|abcA|multidrug|abcA	0.999999395603	63.6	33	47.0	1.2e-06	1
ABCA	317	348	HWI-700370F:168:C7JUKANXX:7:1303:2369:69873	multidrug	XP_753111.1|FEATURES|abcA|multidrug|abcA	0.999999437128	62.5	32	48.5	4.2e-07	1
FMTC	608	640	HWI-700370F:168:C7JUKANXX:7:1102:8682:96441	beta-lactam	gi:928780642:ref:WP_053862023.1:|FEATURES|fmtC|beta-lactam|fmtC	1.0	87.9	33	65.5	3.3e-12	1
ABCA	866	898	HWI-700370F:168:C7JUKANXX:7:2102:17700:22511	multidrug	XP_753111.1|FEATURES|abcA|multidrug|abcA	0.999999616956	84.8	33	61.6	4.7e-11	1
MULTIDRUG_ABC_TRANSPORTER	480	512	HWI-700370F:168:C7JUKANXX:7:2113:19757:23341	multidrug	gi:1045390184:ref:WP_065479071.1:|FEATURES|multidrug_ABC_transporter|multidrug|multidrug_ABC_transporter	0.999999999981	63.6	33	44.7	6.0e-06	1
MULTIDRUG_ABC_TRANSPORTER	397	429	HWI-700370F:168:C7JUKANXX:7:2115:16298:13565	multidrug	gi:754608317:ref:WP_041998010.1:|FEATURES|multidrug_ABC_transporter|multidrug|multidrug_ABC_transporter	1.0	60.6	33	47.4	9.3e-07	1
OPTRA	201	231	HWI-700370F:168:C7JUKANXX:7:1301:6904:33339	oxazolidinone	AKA86814|FEATURES|optrA|oxazolidinone|optrA	0.999432452201	64.5	31	49.7	1.9e-07	1
MULTIDRUG_ABC_TRANSPORTER	547	579	HWI-700370F:168:C7JUKANXX:7:2109:16937:95840	multidrug	gi:860594225:ref:WP_048475168.1:|FEATURES|multidrug_ABC_transporter|multidrug|multidrug_ABC_transporter	0.99999959723	63.6	33	44.3	7.8e-06	1
ABCA	625	656	HWI-700370F:168:C7JUKANXX:7:1109:10609:83504	multidrug	XP_753111.1|FEATURES|abcA|multidrug|abcA	0.999999563636	65.6	32	54.3	7.6e-09	1
MULTIDRUG_ABC_TRANSPORTER	484	514	HWI-700370F:168:C7JUKANXX:7:1106:7544:13738	multidrug	gi:497748188:ref:WP_010062372.1:|FEATURES|multidrug_ABC_transporter|multidrug|multidrug_ABC_transporter	1.0	77.4	31	53.9	9.9e-09	1
ABCA	824	854	HWI-700370F:168:C7JUKANXX:7:2102:10849:76509	multidrug	XP_753111.1|FEATURES|abcA|multidrug|abcA	0.999999334821	67.7	31	45.1	4.6e-06	1
MACB	142	174	HWI-700370F:168:C7JUKANXX:7:1206:5328:100736	MLS	AAV85982.1|FEATURES|macB|MLS|macB	0.999999994012	66.7	33	46.2	2.1e-06	1
MULTIDRUG_ABC_TRANSPORTER	366	396	HWI-700370F:168:C7JUKANXX:7:2201:17615:36753	multidrug	gi:686197643:ref:WP_031807899.1:|FEATURES|multidrug_ABC_transporter|multidrug|multidrug_ABC_transporter	1.0	67.7	31	46.6	1.6e-06	1
STAPHYLOCOCCUS_MUPA_CONFERRING_RESISTANCE_TO_MUPIROCIN	527	559	HWI-700370F:168:C7JUKANXX:7:2216:14607:81821	mupirocin	CAA53189|FEATURES|Staphylococcus_mupA_conferring_resistance_to_mupirocin|mupirocin|Staphylococcus_mupA_conferring_resistance_to_mupirocin	0.999999983101	63.6	33	52.0	3.8e-08	1
ABCA	820	852	HWI-700370F:168:C7JUKANXX:7:1206:4975:55087	multidrug	XP_753111.1|FEATURES|abcA|multidrug|abcA	0.999999583704	81.8	33	55.5	3.4e-09	1
RPOB2	876	908	HWI-700370F:168:C7JUKANXX:7:2203:19679:9732	multidrug	BAD59497.1|FEATURES|rpoB2|multidrug|rpoB2	0.99999916134	60.6	33	44.3	7.8e-06	1
MULTIDRUG_ABC_TRANSPORTER	463	493	HWI-700370F:168:C7JUKANXX:7:2208:5160:2039	multidrug	gi:1031799645:ref:WP_064138838.1:|FEATURES|multidrug_ABC_transporter|multidrug|multidrug_ABC_transporter	1.0	67.7	31	47.8	7.1e-07	1
TAEA	172	202	HWI-700370F:168:C7JUKANXX:7:2203:16812:42786	pleuromutilin	APB03219.1|FEATURES|TaeA|pleuromutilin|TaeA	0.99989269578	61.3	31	47.0	1.2e-06	1
ABCA	834	866	HWI-700370F:168:C7JUKANXX:7:2213:5036:88870	multidrug	XP_753111.1|FEATURES|abcA|multidrug|abcA	0.999999476746	72.7	33	50.1	1.4e-07	1
ABCA	811	843	HWI-700370F:168:C7JUKANXX:7:1309:16848:81852	multidrug	XP_753111.1|FEATURES|abcA|multidrug|abcA	0.999999492813	75.8	33	50.8	8.4e-08	1
VANH	199	231	HWI-700370F:168:C7JUKANXX:7:1313:17199:70165	glycopeptide	AAY52004|FEATURES|vanH|glycopeptide|vanH	0.99999914025	63.6	33	47.4	9.3e-07	1
ABCA	840	872	HWI-700370F:168:C7JUKANXX:7:2109:12823:63910	multidrug	XP_753111.1|FEATURES|abcA|multidrug|abcA	0.999999675276	87.9	33	63.2	1.6e-11	1
ABCA	935	967	HWI-700370F:168:C7JUKANXX:7:2107:14659:24990	multidrug	XP_753111.1|FEATURES|abcA|multidrug|abcA	0.999999483726	84.8	33	60.1	1.4e-10	1
MULTIDRUG_ABC_TRANSPORTER	543	575	HWI-700370F:168:C7JUKANXX:7:2210:11005:18768	multidrug	gi:944152509:ref:WP_055644808.1:|FEATURES|multidrug_ABC_transporter|multidrug|multidrug_ABC_transporter	1.0	81.8	33	58.5	4.0e-10	1
ABCA	970	1002	HWI-700370F:168:C7JUKANXX:7:2114:18672:99168	multidrug	XP_753111.1|FEATURES|abcA|multidrug|abcA	0.999999418382	66.7	33	47.8	7.1e-07	1
MULTIDRUG_ABC_TRANSPORTER	501	532	HWI-700370F:168:C7JUKANXX:7:1111:14774:47976	multidrug	gi:943938624:ref:WP_055567802.1:|FEATURES|multidrug_ABC_transporter|multidrug|multidrug_ABC_transporter	1.0	65.6	32	48.1	5.4e-07	1
ABCA	1008	1040	HWI-700370F:168:C7JUKANXX:7:1211:5974:19565	multidrug	XP_753111.1|FEATURES|abcA|multidrug|abcA	0.999999563636	66.7	33	54.3	7.6e-09	1
MEFA	93	125	HWI-700370F:168:C7JUKANXX:7:2210:2489:40025	MLS	gi:912688367:ref:WP_050233077.1:|FEATURES|mefA|MLS|mefA	1.0	100.0	33	70.5	1.0e-13	1
ABCA	970	1002	HWI-700370F:168:C7JUKANXX:7:1201:4234:2480	multidrug	XP_753111.1|FEATURES|abcA|multidrug|abcA	0.999999383758	60.6	33	46.6	1.6e-06	1
MULTIDRUG_ABC_TRANSPORTER	475	506	HWI-700370F:168:C7JUKANXX:7:1306:12559:46210	multidrug	gi:516574297:ref:WP_017949361.1:|FEATURES|multidrug_ABC_transporter|multidrug|multidrug_ABC_transporter	1.0	75.0	32	52.4	2.9e-08	1
ABCA	970	1002	HWI-700370F:168:C7JUKANXX:7:1302:2306:61486	multidrug	XP_753111.1|FEATURES|abcA|multidrug|abcA	0.999999383758	60.6	33	46.6	1.6e-06	1
MDTG	293	325	HWI-700370F:168:C7JUKANXX:7:2105:17569:45762	multidrug	ZP_04525131|FEATURES|mdtG|multidrug|mdtG	0.999999970507	100.0	33	70.1	1.3e-13	1
ABCA	928	960	HWI-700370F:168:C7JUKANXX:7:1216:5752:41706	multidrug	XP_753111.1|FEATURES|abcA|multidrug|abcA	0.999999664034	90.9	33	62.0	3.6e-11	1
ABCA	970	1002	HWI-700370F:168:C7JUKANXX:7:1206:18793:73259	multidrug	XP_753111.1|FEATURES|abcA|multidrug|abcA	0.999999483726	72.7	33	50.4	1.1e-07	1
FMTC	608	640	HWI-700370F:168:C7JUKANXX:7:2203:14997:53862	beta-lactam	gi:928780642:ref:WP_053862023.1:|FEATURES|fmtC|beta-lactam|fmtC	1.0	87.9	33	65.5	3.3e-12	1
ABCA	641	672	HWI-700370F:168:C7JUKANXX:7:1102:8934:40700	multidrug	XP_753111.1|FEATURES|abcA|multidrug|abcA	0.999999616956	65.6	32	57.8	6.9e-10	1
ABCA	943	974	HWI-700370F:168:C7JUKANXX:7:2103:19871:74133	multidrug	XP_753111.1|FEATURES|abcA|multidrug|abcA	0.999999577202	78.1	32	55.1	4.4e-09	1
ABCA	620	651	HWI-700370F:168:C7JUKANXX:7:1207:11328:59941	multidrug	XP_753111.1|FEATURES|abcA|multidrug|abcA	0.999999467137	62.5	32	49.7	1.9e-07	1
VANH	221	253	HWI-700370F:168:C7JUKANXX:7:2115:16666:57545	glycopeptide	YP_002333394|FEATURES|vanH|glycopeptide|vanH	0.999993601027	63.6	33	45.4	3.5e-06	1
ABCA	1315	1347	HWI-700370F:168:C7JUKANXX:7:1203:2034:47970	multidrug	XP_753111.1|FEATURES|abcA|multidrug|abcA	0.999999648989	81.8	33	60.5	1.1e-10	1
MSBA	532	564	HWI-700370F:168:C7JUKANXX:7:1303:12534:65468	nitroimidazole	NP_415434.1|FEATURES|msbA|nitroimidazole|msbA	0.999602772174	60.6	33	44.3	7.8e-06	1
ABCA	954	986	HWI-700370F:168:C7JUKANXX:7:2210:11526:9754	multidrug	XP_753111.1|FEATURES|abcA|multidrug|abcA	0.999999467137	69.7	33	49.7	1.9e-07	1
MULTIDRUG_ABC_TRANSPORTER	547	579	HWI-700370F:168:C7JUKANXX:7:1101:19370:9064	multidrug	gi:860594225:ref:WP_048475168.1:|FEATURES|multidrug_ABC_transporter|multidrug|multidrug_ABC_transporter	0.99999959723	63.6	33	44.3	7.8e-06	1
MULTIDRUG_ABC_TRANSPORTER	464	496	HWI-700370F:168:C7JUKANXX:7:1209:14178:94324	multidrug	gi:664556405:ref:WP_031071225.1:|FEATURES|multidrug_ABC_transporter|multidrug|multidrug_ABC_transporter	1.0	66.7	33	48.9	3.2e-07	1
ABCA	943	975	HWI-700370F:168:C7JUKANXX:7:2213:12463:67880	multidrug	XP_753111.1|FEATURES|abcA|multidrug|abcA	0.999999631093	84.8	33	58.9	3.1e-10	1
ABCA	953	983	HWI-700370F:168:C7JUKANXX:7:2104:10528:98640	multidrug	XP_753111.1|FEATURES|abcA|multidrug|abcA	0.999999483726	74.2	31	50.4	1.1e-07	1
ABCA	1177	1209	HWI-700370F:168:C7JUKANXX:7:2210:11406:25984	multidrug	XP_753111.1|FEATURES|abcA|multidrug|abcA	0.999999640319	75.8	33	59.7	1.8e-10	1
ABCA	1183	1215	HWI-700370F:168:C7JUKANXX:7:1101:12262:26784	multidrug	XP_753111.1|FEATURES|abcA|multidrug|abcA	0.999999320374	63.6	33	44.7	6.0e-06	1
ABCA	943	975	HWI-700370F:168:C7JUKANXX:7:1108:7363:95263	multidrug	XP_753111.1|FEATURES|abcA|multidrug|abcA	0.999999631093	84.8	33	58.9	3.1e-10	1
ABCA	1329	1359	HWI-700370F:168:C7JUKANXX:7:2216:7947:6252	multidrug	XP_753111.1|FEATURES|abcA|multidrug|abcA	0.999999371494	64.5	31	46.2	2.1e-06	1
VANH	213	245	HWI-700370F:168:C7JUKANXX:7:2107:16204:67102	glycopeptide	AAY52004|FEATURES|vanH|glycopeptide|vanH	0.999999999419	66.7	33	46.6	1.6e-06	1
ABCA	357	387	HWI-700370F:168:C7JUKANXX:7:2111:5600:77049	multidrug	XP_753111.1|FEATURES|abcA|multidrug|abcA	0.999999407174	67.7	31	47.4	9.3e-07	1
MULTIDRUG_ABC_TRANSPORTER	476	508	HWI-700370F:168:C7JUKANXX:7:1110:2016:88205	multidrug	gi:1031799645:ref:WP_064138838.1:|FEATURES|multidrug_ABC_transporter|multidrug|multidrug_ABC_transporter	1.0	78.8	33	51.2	6.4e-08	1
SALA	349	380	HWI-700370F:168:C7JUKANXX:7:2115:6796:39388	MLS	AGN74946|FEATURES|salA|MLS|salA	0.999999995174	68.8	32	48.5	4.2e-07	1
MULTIDRUG_ABC_TRANSPORTER	546	577	HWI-700370F:168:C7JUKANXX:7:2113:4843:52893	multidrug	gi:944152509:ref:WP_055644808.1:|FEATURES|multidrug_ABC_transporter|multidrug|multidrug_ABC_transporter	1.0	84.4	32	58.5	4.0e-10	1
TAEA	449	481	HWI-700370F:168:C7JUKANXX:7:2101:14830:26031	pleuromutilin	APB03219.1|FEATURES|TaeA|pleuromutilin|TaeA	0.999875719384	63.6	33	45.8	2.7e-06	1
TAEA	446	477	HWI-700370F:168:C7JUKANXX:7:1213:20172:41801	pleuromutilin	APB03219.1|FEATURES|TaeA|pleuromutilin|TaeA	0.999389268979	68.8	32	48.1	5.4e-07	1
ABCA	980	1012	HWI-700370F:168:C7JUKANXX:7:2207:5928:53508	multidrug	XP_753111.1|FEATURES|abcA|multidrug|abcA	0.999999457389	63.6	33	49.3	2.4e-07	1
ABCA	626	658	HWI-700370F:168:C7JUKANXX:7:2111:11293:19212	multidrug	XP_753111.1|FEATURES|abcA|multidrug|abcA	0.999999577202	63.6	33	55.1	4.4e-09	1
ABCA	245	277	HWI-700370F:168:C7JUKANXX:7:1210:16901:10202	multidrug	XP_753111.1|FEATURES|abcA|multidrug|abcA	0.999999345227	60.6	33	45.4	3.5e-06	1
ABCA	240	272	HWI-700370F:168:C7JUKANXX:7:1313:2545:90830	multidrug	XP_753111.1|FEATURES|abcA|multidrug|abcA	0.999999535369	69.7	33	52.8	2.2e-08	1
PATA	250	282	HWI-700370F:168:C7JUKANXX:7:2213:10822:65782	fluoroquinolone	NP_417544.5|FEATURES|patA|fluoroquinolone|patA	0.999996991674	63.6	33	48.9	3.2e-07	1
ABCA	487	518	HWI-700370F:168:C7JUKANXX:7:2203:1041:51402	multidrug	XP_753111.1|FEATURES|abcA|multidrug|abcA	0.999999447336	68.8	32	48.9	3.2e-07	1
MSBA	478	508	HWI-700370F:168:C7JUKANXX:7:2103:15815:16310	nitroimidazole	NP_415434.1|FEATURES|msbA|nitroimidazole|msbA	0.992058267825	67.7	31	45.1	4.6e-06	1
OPTRA	198	229	HWI-700370F:168:C7JUKANXX:7:2212:3616:61019	oxazolidinone	AKA86814|FEATURES|optrA|oxazolidinone|optrA	0.999461228616	62.5	32	50.4	1.1e-07	1
ABCA	943	975	HWI-700370F:168:C7JUKANXX:7:2112:6950:96378	multidrug	XP_753111.1|FEATURES|abcA|multidrug|abcA	0.999999594438	75.8	33	56.2	2.0e-09	1
STAPHYLOCOCCUS_MUPA_CONFERRING_RESISTANCE_TO_MUPIROCIN	508	540	HWI-700370F:168:C7JUKANXX:7:1108:17593:74783	mupirocin	CAA53189|FEATURES|Staphylococcus_mupA_conferring_resistance_to_mupirocin|mupirocin|Staphylococcus_mupA_conferring_resistance_to_mupirocin	0.999999985815	63.6	33	52.8	2.2e-08	1
MULTIDRUG_ABC_TRANSPORTER	367	398	HWI-700370F:168:C7JUKANXX:7:1211:2267:67931	multidrug	gi:686197643:ref:WP_031807899.1:|FEATURES|multidrug_ABC_transporter|multidrug|multidrug_ABC_transporter	1.0	68.8	32	47.4	9.3e-07	1
MULTIDRUG_ABC_TRANSPORTER	495	526	HWI-700370F:168:C7JUKANXX:7:1207:17306:51207	multidrug	gi:662175949:ref:WP_030118884.1:|FEATURES|multidrug_ABC_transporter|multidrug|multidrug_ABC_transporter	1.0	78.1	32	55.5	3.4e-09	1
ABCA	129	161	HWI-700370F:168:C7JUKANXX:7:2211:17633:5221	multidrug	XP_753111.1|FEATURES|abcA|multidrug|abcA	0.999999395603	63.6	33	47.0	1.2e-06	1
ABCA	826	858	HWI-700370F:168:C7JUKANXX:7:2201:17805:13075	multidrug	XP_753111.1|FEATURES|abcA|multidrug|abcA	0.999999519024	75.8	33	52.0	3.8e-08	1
MULTIDRUG_ABC_TRANSPORTER	360	392	HWI-700370F:168:C7JUKANXX:7:2112:15626:82920	multidrug	gi:920549847:ref:WP_052999080.1:|FEATURES|multidrug_ABC_transporter|multidrug|multidrug_ABC_transporter	1.0	63.6	33	46.2	2.1e-06	1
ABCA	463	495	HWI-700370F:168:C7JUKANXX:7:1208:3927:42832	multidrug	XP_753111.1|FEATURES|abcA|multidrug|abcA	0.999999334821	60.6	33	45.1	4.6e-06	1
ABCA	836	868	HWI-700370F:168:C7JUKANXX:7:1114:15810:29097	multidrug	XP_753111.1|FEATURES|abcA|multidrug|abcA	0.999999395603	66.7	33	47.0	1.2e-06	1
ABCA	985	1017	HWI-700370F:168:C7JUKANXX:7:2312:20889:17548	multidrug	XP_753111.1|FEATURES|abcA|multidrug|abcA	0.999999644674	84.8	33	60.1	1.4e-10	1
ABCA	1001	1033	HWI-700370F:168:C7JUKANXX:7:1314:18820:86460	multidrug	XP_753111.1|FEATURES|abcA|multidrug|abcA	0.999999588472	72.7	33	55.8	2.6e-09	1
ABCA	135	166	HWI-700370F:168:C7JUKANXX:7:2216:5663:66795	multidrug	XP_753111.1|FEATURES|abcA|multidrug|abcA	0.999999395603	62.5	32	47.0	1.2e-06	1
ABCA	930	962	HWI-700370F:168:C7JUKANXX:7:1213:12610:90133	multidrug	XP_753111.1|FEATURES|abcA|multidrug|abcA	0.999999501801	69.7	33	51.2	6.4e-08	1
ABCA	544	575	HWI-700370F:168:C7JUKANXX:7:1303:18158:83147	multidrug	XP_753111.1|FEATURES|abcA|multidrug|abcA	0.999999577202	78.1	32	55.1	4.4e-09	1
ABCA	515	547	HWI-700370F:168:C7JUKANXX:7:2213:10937:40381	multidrug	XP_753111.1|FEATURES|abcA|multidrug|abcA	0.999999358683	60.6	33	45.8	2.7e-06	1
MULTIDRUG_ABC_TRANSPORTER	457	486	HWI-700370F:168:C7JUKANXX:7:1104:8152:44946	multidrug	gi:896355182:ref:WP_049310020.1:|FEATURES|multidrug_ABC_transporter|multidrug|multidrug_ABC_transporter	1.0	67.7	31	45.8	2.7e-06	1
MULTIDRUG_ABC_TRANSPORTER	449	480	HWI-700370F:168:C7JUKANXX:7:2209:13323:63508	multidrug	gi:516001066:ref:WP_017431649.1:|FEATURES|multidrug_ABC_transporter|multidrug|multidrug_ABC_transporter	1.0	71.9	32	48.5	4.2e-07	1
ABCA	935	967	HWI-700370F:168:C7JUKANXX:7:1206:10548:51241	multidrug	XP_753111.1|FEATURES|abcA|multidrug|abcA	0.999999527346	75.8	33	52.4	2.9e-08	1
TET43	77	108	HWI-700370F:168:C7JUKANXX:7:1202:12941:16926	tetracycline	GQ244501.1.gene1.p01|FEATURES|tet43|tetracycline|tet43	0.999999985186	65.6	32	47.8	7.1e-07	1
VANH	199	231	HWI-700370F:168:C7JUKANXX:7:1308:17791:61038	glycopeptide	AAY52004|FEATURES|vanH|glycopeptide|vanH	0.99999914025	63.6	33	47.4	9.3e-07	1
ABCA	972	1004	HWI-700370F:168:C7JUKANXX:7:2209:4092:81864	multidrug	XP_753111.1|FEATURES|abcA|multidrug|abcA	0.999999358683	63.6	33	45.8	2.7e-06	1
TETA(46)	469	501	HWI-700370F:168:C7JUKANXX:7:2114:17159:94180	tetracycline	AET10444.1|FEATURES|tetA(46)|tetracycline|tetA(46)	0.999999999986	63.6	33	45.4	3.5e-06	1
ABCA	1407	1437	HWI-700370F:168:C7JUKANXX:7:1204:9907:81229	multidrug	XP_753111.1|FEATURES|abcA|multidrug|abcA	0.999999476746	61.3	31	50.1	1.4e-07	1
ABCA	120	152	HWI-700370F:168:C7JUKANXX:7:1208:1087:65554	multidrug	XP_753111.1|FEATURES|abcA|multidrug|abcA	0.999999437128	63.6	33	48.5	4.2e-07	1
ABCA	886	918	HWI-700370F:168:C7JUKANXX:7:1211:16484:50601	multidrug	XP_753111.1|FEATURES|abcA|multidrug|abcA	0.999999407174	69.7	33	47.4	9.3e-07	1
ABCA	173	202	HWI-700370F:168:C7JUKANXX:7:2110:18272:61982	multidrug	XP_753111.1|FEATURES|abcA|multidrug|abcA	0.999999383758	74.2	31	46.6	1.6e-06	1
ABCA	544	575	HWI-700370F:168:C7JUKANXX:7:1215:6940:76771	multidrug	XP_753111.1|FEATURES|abcA|multidrug|abcA	0.999999577202	78.1	32	55.1	4.4e-09	1
ABCA	966	998	HWI-700370F:168:C7JUKANXX:7:2108:3129:59986	multidrug	XP_753111.1|FEATURES|abcA|multidrug|abcA	0.999999407174	66.7	33	47.4	9.3e-07	1
TETM	76	106	HWI-700370F:168:C7JUKANXX:7:1114:18717:78197	tetracycline	Q02652|FEATURES|tetM|tetracycline|tetM	1.0	77.4	31	49.3	2.4e-07	1
MULTIDRUG_ABC_TRANSPORTER	526	557	HWI-700370F:168:C7JUKANXX:7:1303:13028:98516	multidrug	gi:664395661:ref:WP_030922045.1:|FEATURES|multidrug_ABC_transporter|multidrug|multidrug_ABC_transporter	1.0	71.9	32	48.5	4.2e-07	1
ABCA	635	666	HWI-700370F:168:C7JUKANXX:7:1212:13330:42213	multidrug	XP_753111.1|FEATURES|abcA|multidrug|abcA	0.999999606025	68.8	32	57.0	1.2e-09	1
ABCA	926	958	HWI-700370F:168:C7JUKANXX:7:1205:20389:38214	multidrug	XP_753111.1|FEATURES|abcA|multidrug|abcA	0.999999426568	66.7	33	48.1	5.4e-07	1
ABCA	277	309	HWI-700370F:168:C7JUKANXX:7:2216:15626:31910	multidrug	XP_753111.1|FEATURES|abcA|multidrug|abcA	0.999999371494	63.6	33	52.0	3.8e-08	1
ABCA	446	477	HWI-700370F:168:C7JUKANXX:7:1307:3456:73539	multidrug	XP_753111.1|FEATURES|abcA|multidrug|abcA	0.999999501801	62.5	32	51.2	6.4e-08	1
ABCA	1164	1196	HWI-700370F:168:C7JUKANXX:7:2103:6643:79719	multidrug	XP_753111.1|FEATURES|abcA|multidrug|abcA	0.999999583704	69.7	33	55.5	3.4e-09	1
ABCA	933	964	HWI-700370F:168:C7JUKANXX:7:2101:7201:41556	multidrug	XP_753111.1|FEATURES|abcA|multidrug|abcA	0.999999492813	75.0	32	50.8	8.4e-08	1
ABCA	881	912	HWI-700370F:168:C7JUKANXX:7:1315:13376:13700	multidrug	XP_753111.1|FEATURES|abcA|multidrug|abcA	0.999999334821	68.8	32	45.1	4.6e-06	1
ABCA	820	852	HWI-700370F:168:C7JUKANXX:7:2101:15045:86453	multidrug	XP_753111.1|FEATURES|abcA|multidrug|abcA	0.99999955636	78.8	33	53.9	9.9e-09	1
ABCA	256	287	HWI-700370F:168:C7JUKANXX:7:2206:10755:52805	multidrug	XP_753111.1|FEATURES|abcA|multidrug|abcA	0.999999483726	65.6	32	50.4	1.1e-07	1
ABCA	858	889	HWI-700370F:168:C7JUKANXX:7:1109:8446:75584	multidrug	XP_753111.1|FEATURES|abcA|multidrug|abcA	0.999999616956	84.4	32	63.5	1.2e-11	1
ABCA	1030	1060	HWI-700370F:168:C7JUKANXX:7:2203:1211:50564	multidrug	XP_753111.1|FEATURES|abcA|multidrug|abcA	0.999999345227	64.5	31	45.4	3.5e-06	1
ABCA	809	841	HWI-700370F:168:C7JUKANXX:7:2209:12347:20329	multidrug	XP_753111.1|FEATURES|abcA|multidrug|abcA	0.999999600302	84.8	33	60.5	1.1e-10	1
MULTIDRUG_ABC_TRANSPORTER	544	576	HWI-700370F:168:C7JUKANXX:7:2107:14663:58240	multidrug	gi:664556405:ref:WP_031071225.1:|FEATURES|multidrug_ABC_transporter|multidrug|multidrug_ABC_transporter	1.0	66.7	33	47.4	9.3e-07	1
ABCA	952	983	HWI-700370F:168:C7JUKANXX:7:1116:5046:27138	multidrug	XP_753111.1|FEATURES|abcA|multidrug|abcA	0.999999583704	78.1	32	56.6	1.5e-09	1
ABCA	947	979	HWI-700370F:168:C7JUKANXX:7:2108:20109:98715	multidrug	XP_753111.1|FEATURES|abcA|multidrug|abcA	0.999999631093	84.8	33	58.9	3.1e-10	1
ABCA	975	1007	HWI-700370F:168:C7JUKANXX:7:2211:17147:32278	multidrug	XP_753111.1|FEATURES|abcA|multidrug|abcA	0.999999660205	84.8	33	61.6	4.7e-11	1
ABCA	463	495	HWI-700370F:168:C7JUKANXX:7:2111:4867:85926	multidrug	XP_753111.1|FEATURES|abcA|multidrug|abcA	0.999999334821	60.6	33	45.1	4.6e-06	1
ABCA	963	995	HWI-700370F:168:C7JUKANXX:7:2206:11017:83069	multidrug	XP_753111.1|FEATURES|abcA|multidrug|abcA	0.999999492813	72.7	33	50.8	8.4e-08	1
ABCA	1050	1081	HWI-700370F:168:C7JUKANXX:7:1210:17690:28385	multidrug	XP_753111.1|FEATURES|abcA|multidrug|abcA	0.999999577202	68.8	32	55.1	4.4e-09	1
ABCA	244	275	HWI-700370F:168:C7JUKANXX:7:1312:15668:90410	multidrug	XP_753111.1|FEATURES|abcA|multidrug|abcA	0.999999345227	65.6	32	45.4	3.5e-06	1
ABCA	1307	1339	HWI-700370F:168:C7JUKANXX:7:1201:18106:62459	multidrug	XP_753111.1|FEATURES|abcA|multidrug|abcA	0.999999570515	81.8	33	63.2	1.6e-11	1
ABCA	1129	1160	HWI-700370F:168:C7JUKANXX:7:2112:8976:74562	multidrug	XP_753111.1|FEATURES|abcA|multidrug|abcA	0.999999426568	65.6	32	48.1	5.4e-07	1
ABCA	1306	1338	HWI-700370F:168:C7JUKANXX:7:1203:19931:65268	multidrug	XP_753111.1|FEATURES|abcA|multidrug|abcA	0.999999570515	66.7	33	54.7	5.8e-09	1
MULTIDRUG_ABC_TRANSPORTER	536	568	HWI-700370F:168:C7JUKANXX:7:1308:3309:7214	multidrug	gi:860594225:ref:WP_048475168.1:|FEATURES|multidrug_ABC_transporter|multidrug|multidrug_ABC_transporter	0.999999603422	60.6	33	44.7	6.0e-06	1
ABCA	945	977	HWI-700370F:168:C7JUKANXX:7:1209:5523:60479	multidrug	XP_753111.1|FEATURES|abcA|multidrug|abcA	0.999999577202	93.9	33	63.9	9.6e-12	1
ABCA	925	956	HWI-700370F:168:C7JUKANXX:7:1106:17175:59275	multidrug	XP_753111.1|FEATURES|abcA|multidrug|abcA	0.999999334821	65.6	32	46.6	1.6e-06	1
TET43	77	108	HWI-700370F:168:C7JUKANXX:7:1201:18007:92590	tetracycline	GQ244501.1.gene1.p01|FEATURES|tet43|tetracycline|tet43	0.999999985186	65.6	32	47.8	7.1e-07	1
ABCA	1027	1060	HWI-700370F:168:C7JUKANXX:7:1209:1155:44274	multidrug	XP_753111.1|FEATURES|abcA|multidrug|abcA	0.999999535369	70.6	34	52.8	2.2e-08	1
ABCA	934	965	HWI-700370F:168:C7JUKANXX:7:1204:3027:57860	multidrug	XP_753111.1|FEATURES|abcA|multidrug|abcA	0.999999476746	71.9	32	50.1	1.4e-07	1
ABCA	932	964	HWI-700370F:168:C7JUKANXX:7:1213:8084:67891	multidrug	XP_753111.1|FEATURES|abcA|multidrug|abcA	0.999999527346	72.7	33	52.4	2.9e-08	1
ABCA	788	820	HWI-700370F:168:C7JUKANXX:7:1109:18402:28933	multidrug	XP_753111.1|FEATURES|abcA|multidrug|abcA	0.999999407174	63.6	33	47.4	9.3e-07	1
MULTIDRUG_ABC_TRANSPORTER	479	511	HWI-700370F:168:C7JUKANXX:7:1301:15653:88162	multidrug	gi:558888514:ref:WP_023543283.1:|FEATURES|multidrug_ABC_transporter|multidrug|multidrug_ABC_transporter	1.0	66.7	33	48.1	5.4e-07	1
MULTIDRUG_ABC_TRANSPORTER	543	575	HWI-700370F:168:C7JUKANXX:7:1108:7885:25306	multidrug	gi:496018010:ref:WP_008742581.1:|FEATURES|multidrug_ABC_transporter|multidrug|multidrug_ABC_transporter	0.999999999639	66.7	33	47.8	7.1e-07	1
MULTIDRUG_ABC_TRANSPORTER	478	510	HWI-700370F:168:C7JUKANXX:7:2210:4040:30410	multidrug	gi:917229923:ref:WP_051836635.1:|FEATURES|multidrug_ABC_transporter|multidrug|multidrug_ABC_transporter	1.0	69.7	33	48.5	4.2e-07	1
MULTIDRUG_ABC_TRANSPORTER	550	581	HWI-700370F:168:C7JUKANXX:7:2107:21087:51321	multidrug	gi:664579989:ref:WP_031094015.1:|FEATURES|multidrug_ABC_transporter|multidrug|multidrug_ABC_transporter	1.0	71.9	32	47.8	7.1e-07	1
ABCA	935	966	HWI-700370F:168:C7JUKANXX:7:2114:5834:36235	multidrug	XP_753111.1|FEATURES|abcA|multidrug|abcA	0.999999492813	75.0	32	50.8	8.4e-08	1
TETA	436	468	HWI-700370F:168:C7JUKANXX:7:1205:18991:57502	tetracycline	gi:736993687:ref:WP_034989673.1:|FEATURES|tetA|tetracycline|tetA	0.999999999555	63.6	33	45.1	4.6e-06	1
MULTIDRUG_ABC_TRANSPORTER	552	583	HWI-700370F:168:C7JUKANXX:7:2201:6687:31333	multidrug	gi:944152509:ref:WP_055644808.1:|FEATURES|multidrug_ABC_transporter|multidrug|multidrug_ABC_transporter	1.0	68.8	32	47.8	7.1e-07	1
ABCA	558	589	HWI-700370F:168:C7JUKANXX:7:1307:12074:24826	multidrug	XP_753111.1|FEATURES|abcA|multidrug|abcA	0.999999437128	75.0	32	53.1	1.7e-08	1
EFRB	315	346	HWI-700370F:168:C7JUKANXX:7:2115:10303:65717	multidrug	CDO61516.1|FEATURES|efrB|multidrug|efrB	1.0	65.6	32	47.8	7.1e-07	1
ABCA	839	870	HWI-700370F:168:C7JUKANXX:7:2202:2010:62148	multidrug	XP_753111.1|FEATURES|abcA|multidrug|abcA	0.999999644674	87.5	32	60.1	1.4e-10	1
ABCA	1235	1266	HWI-700370F:168:C7JUKANXX:7:1206:10460:71989	multidrug	XP_753111.1|FEATURES|abcA|multidrug|abcA	0.999999640319	78.1	32	59.7	1.8e-10	1
MULTIDRUG_ABC_TRANSPORTER	489	519	HWI-700370F:168:C7JUKANXX:7:2207:4883:22896	multidrug	gi:497748188:ref:WP_010062372.1:|FEATURES|multidrug_ABC_transporter|multidrug|multidrug_ABC_transporter	1.0	64.5	31	46.6	1.6e-06	1
EFRB	317	349	HWI-700370F:168:C7JUKANXX:7:1113:1458:55195	multidrug	CDO61516.1|FEATURES|efrB|multidrug|efrB	0.999999343966	63.6	33	49.7	1.9e-07	1
ABCA	337	368	HWI-700370F:168:C7JUKANXX:7:2109:12554:3790	multidrug	XP_753111.1|FEATURES|abcA|multidrug|abcA	0.999999510565	65.6	32	51.6	4.9e-08	1
STAPHYLOCOCCUS_MUPA_CONFERRING_RESISTANCE_TO_MUPIROCIN	64	95	HWI-700370F:168:C7JUKANXX:7:1110:12672:31871	mupirocin	CAA53189|FEATURES|Staphylococcus_mupA_conferring_resistance_to_mupirocin|mupirocin|Staphylococcus_mupA_conferring_resistance_to_mupirocin	0.999999979802	65.6	32	51.2	6.4e-08	1
ABCA	1119	1151	HWI-700370F:168:C7JUKANXX:7:1302:10903:64184	multidrug	XP_753111.1|FEATURES|abcA|multidrug|abcA	0.999999457389	63.6	33	49.3	2.4e-07	1
MULTIDRUG_ABC_TRANSPORTER	545	577	HWI-700370F:168:C7JUKANXX:7:1311:8812:18531	multidrug	gi:913055317:ref:WP_050357634.1:|FEATURES|multidrug_ABC_transporter|multidrug|multidrug_ABC_transporter	1.0	66.7	33	49.7	1.9e-07	1
ABCA	255	286	HWI-700370F:168:C7JUKANXX:7:1301:6445:70098	multidrug	XP_753111.1|FEATURES|abcA|multidrug|abcA	0.999999305405	62.5	32	44.3	7.8e-06	1
ABCA	947	979	HWI-700370F:168:C7JUKANXX:7:1211:11698:96504	multidrug	XP_753111.1|FEATURES|abcA|multidrug|abcA	0.999999594438	81.8	33	56.2	2.0e-09	1
ABCA	625	656	HWI-700370F:168:C7JUKANXX:7:1215:19724:43427	multidrug	XP_753111.1|FEATURES|abcA|multidrug|abcA	0.999999563636	65.6	32	54.3	7.6e-09	1
MULTIDRUG_ABC_TRANSPORTER	447	479	HWI-700370F:168:C7JUKANXX:7:1309:10298:16935	multidrug	gi:686364868:ref:WP_031893738.1:|FEATURES|multidrug_ABC_transporter|multidrug|multidrug_ABC_transporter	1.0	63.6	33	47.8	7.1e-07	1
OPTRA	205	236	HWI-700370F:168:C7JUKANXX:7:1204:2237:15660	oxazolidinone	AKA86814|FEATURES|optrA|oxazolidinone|optrA	0.999188638723	60.6	33	45.1	4.6e-06	1
MULTIDRUG_ABC_TRANSPORTER	451	483	HWI-700370F:168:C7JUKANXX:7:1312:16629:11304	multidrug	gi:686364868:ref:WP_031893738.1:|FEATURES|multidrug_ABC_transporter|multidrug|multidrug_ABC_transporter	1.0	69.7	33	46.6	1.6e-06	1
MULTIDRUG_ABC_TRANSPORTER	460	492	HWI-700370F:168:C7JUKANXX:7:2204:13782:12758	multidrug	gi:1031799645:ref:WP_064138838.1:|FEATURES|multidrug_ABC_transporter|multidrug|multidrug_ABC_transporter	1.0	63.6	33	47.8	7.1e-07	1
MULTIDRUG_ABC_TRANSPORTER	526	558	HWI-700370F:168:C7JUKANXX:7:2112:19994:38594	multidrug	gi:664395661:ref:WP_030922045.1:|FEATURES|multidrug_ABC_transporter|multidrug|multidrug_ABC_transporter	1.0	72.7	33	50.1	1.4e-07	1
TETQ	12	44	HWI-700370F:168:C7JUKANXX:7:1104:11103:75945	tetracycline	Z21523.gene.p01|FEATURES|tetQ|tetracycline|tetQ	1.0	60.6	33	44.7	6.0e-06	1
EFRB	191	223	HWI-700370F:168:C7JUKANXX:7:1312:3270:36900	multidrug	CDO61516.1|FEATURES|efrB|multidrug|efrB	1.0	60.6	33	49.3	2.4e-07	1
ABCA	172	202	HWI-700370F:168:C7JUKANXX:7:2103:12972:81562	multidrug	XP_753111.1|FEATURES|abcA|multidrug|abcA	0.999999345227	71.9	32	50.1	1.4e-07	1
ABCA	552	583	HWI-700370F:168:C7JUKANXX:7:1205:19835:59847	multidrug	XP_753111.1|FEATURES|abcA|multidrug|abcA	0.999999407174	62.5	32	47.4	9.3e-07	1
ABCA	372	402	HWI-700370F:168:C7JUKANXX:7:2203:18590:91926	multidrug	XP_753111.1|FEATURES|abcA|multidrug|abcA	0.999999606025	80.6	31	57.0	1.2e-09	1
MULTIDRUG_ABC_TRANSPORTER	451	483	HWI-700370F:168:C7JUKANXX:7:1113:7817:80630	multidrug	gi:686364868:ref:WP_031893738.1:|FEATURES|multidrug_ABC_transporter|multidrug|multidrug_ABC_transporter	1.0	69.7	33	46.6	1.6e-06	1
ABCA	532	562	HWI-700370F:168:C7JUKANXX:7:1208:12908:57109	multidrug	XP_753111.1|FEATURES|abcA|multidrug|abcA	0.999999631093	83.9	31	58.9	3.1e-10	1
ABCA	948	979	HWI-700370F:168:C7JUKANXX:7:1208:10872:78989	multidrug	XP_753111.1|FEATURES|abcA|multidrug|abcA	0.999999588472	81.2	32	55.8	2.6e-09	1
ABCA	995	1027	HWI-700370F:168:C7JUKANXX:7:1108:11625:19677	multidrug	XP_753111.1|FEATURES|abcA|multidrug|abcA	0.999999588472	78.8	33	55.8	2.6e-09	1
ABCA	866	898	HWI-700370F:168:C7JUKANXX:7:1106:1430:23104	multidrug	XP_753111.1|FEATURES|abcA|multidrug|abcA	0.999999616956	84.8	33	61.6	4.7e-11	1
ABCA	237	269	HWI-700370F:168:C7JUKANXX:7:1107:20494:92219	multidrug	XP_753111.1|FEATURES|abcA|multidrug|abcA	0.999999606025	75.8	33	57.0	1.2e-09	1
ABCA	984	1015	HWI-700370F:168:C7JUKANXX:7:1109:10508:86726	multidrug	XP_753111.1|FEATURES|abcA|multidrug|abcA	0.999999501801	68.8	32	51.2	6.4e-08	1
MSBA	368	400	HWI-700370F:168:C7JUKANXX:7:1108:3614:97491	nitroimidazole	NP_415434.1|FEATURES|msbA|nitroimidazole|msbA	0.999734802929	66.7	33	47.8	7.1e-07	1
ABCA	1001	1032	HWI-700370F:168:C7JUKANXX:7:1215:8471:51507	multidrug	XP_753111.1|FEATURES|abcA|multidrug|abcA	0.999999606025	78.1	32	57.0	1.2e-09	1
ABCA	888	919	HWI-700370F:168:C7JUKANXX:7:1313:4921:43738	multidrug	XP_753111.1|FEATURES|abcA|multidrug|abcA	0.999999447336	71.9	32	48.9	3.2e-07	1
MULTIDRUG_ABC_TRANSPORTER	496	526	HWI-700370F:168:C7JUKANXX:7:1203:19029:21972	multidrug	gi:664395661:ref:WP_030922045.1:|FEATURES|multidrug_ABC_transporter|multidrug|multidrug_ABC_transporter	1.0	67.7	31	47.8	7.1e-07	1
OPTRA	159	190	HWI-700370F:168:C7JUKANXX:7:1304:18229:81533	oxazolidinone	AKA86814|FEATURES|optrA|oxazolidinone|optrA	0.993257725721	68.8	32	48.1	5.4e-07	1
ABCA	836	868	HWI-700370F:168:C7JUKANXX:7:1210:4670:60302	multidrug	XP_753111.1|FEATURES|abcA|multidrug|abcA	0.999999395603	66.7	33	47.0	1.2e-06	1
FOSB	95	127	HWI-700370F:168:C7JUKANXX:7:1113:11415:76173	fosfomycin	gi:1000964927:ref:WP_061184277.1:|FEATURES|fosB|fosfomycin|fosB	1.0	84.8	33	67.8	6.6e-13	1
ABCA	257	289	HWI-700370F:168:C7JUKANXX:7:1301:6388:71849	multidrug	XP_753111.1|FEATURES|abcA|multidrug|abcA	0.999999483726	63.6	33	50.4	1.1e-07	1
ABCA	275	306	HWI-700370F:168:C7JUKANXX:7:1308:18713:63019	multidrug	XP_753111.1|FEATURES|abcA|multidrug|abcA	0.999999611546	75.0	32	57.4	9.0e-10	1
ABCA	865	897	HWI-700370F:168:C7JUKANXX:7:2116:8635:38295	multidrug	XP_753111.1|FEATURES|abcA|multidrug|abcA	0.999999631093	81.8	33	58.9	3.1e-10	1
STAPHYLOCOCCUS_MUPA_CONFERRING_RESISTANCE_TO_MUPIROCIN	424	456	HWI-700370F:168:C7JUKANXX:7:2107:11080:17281	mupirocin	CAA53189|FEATURES|Staphylococcus_mupA_conferring_resistance_to_mupirocin|mupirocin|Staphylococcus_mupA_conferring_resistance_to_mupirocin	0.999999983101	60.6	33	52.0	3.8e-08	1
ABCA	1008	1040	HWI-700370F:168:C7JUKANXX:7:2208:18950:70325	multidrug	XP_753111.1|FEATURES|abcA|multidrug|abcA	0.999999535369	66.7	33	52.8	2.2e-08	1
MULTIDRUG_ABC_TRANSPORTER	506	537	HWI-700370F:168:C7JUKANXX:7:2212:5945:40836	multidrug	gi:913055317:ref:WP_050357634.1:|FEATURES|multidrug_ABC_transporter|multidrug|multidrug_ABC_transporter	1.0	62.5	32	46.2	2.1e-06	1
ABCA	952	983	HWI-700370F:168:C7JUKANXX:7:1213:2631:32164	multidrug	XP_753111.1|FEATURES|abcA|multidrug|abcA	0.999999600302	78.1	32	56.6	1.5e-09	1
MULTIDRUG_ABC_TRANSPORTER	509	539	HWI-700370F:168:C7JUKANXX:7:2107:13532:94288	multidrug	gi:686364868:ref:WP_031893738.1:|FEATURES|multidrug_ABC_transporter|multidrug|multidrug_ABC_transporter	1.0	64.5	31	45.8	2.7e-06	1
ABCA	263	295	HWI-700370F:168:C7JUKANXX:7:1308:11670:64224	multidrug	XP_753111.1|FEATURES|abcA|multidrug|abcA	0.999999483726	66.7	33	50.4	1.1e-07	1
ABCA	836	868	HWI-700370F:168:C7JUKANXX:7:2315:10517:90383	multidrug	XP_753111.1|FEATURES|abcA|multidrug|abcA	0.999999426568	69.7	33	48.1	5.4e-07	1
ABCA	827	859	HWI-700370F:168:C7JUKANXX:7:1111:1430:60528	multidrug	XP_753111.1|FEATURES|abcA|multidrug|abcA	0.999999407174	63.6	33	47.4	9.3e-07	1
ABCA	834	866	HWI-700370F:168:C7JUKANXX:7:1103:2727:14971	multidrug	XP_753111.1|FEATURES|abcA|multidrug|abcA	0.999999476746	72.7	33	50.1	1.4e-07	1
ABCA	1307	1338	HWI-700370F:168:C7JUKANXX:7:1112:5146:25076	multidrug	XP_753111.1|FEATURES|abcA|multidrug|abcA	0.999999519024	68.8	32	52.0	3.8e-08	1
ABCA	837	869	HWI-700370F:168:C7JUKANXX:7:1203:5298:13216	multidrug	XP_753111.1|FEATURES|abcA|multidrug|abcA	0.999999492813	66.7	33	50.8	8.4e-08	1
ABCA	879	911	HWI-700370F:168:C7JUKANXX:7:1212:6451:32739	multidrug	XP_753111.1|FEATURES|abcA|multidrug|abcA	0.999999492813	69.7	33	50.8	8.4e-08	1
ABCA	831	863	HWI-700370F:168:C7JUKANXX:7:2212:5367:77230	multidrug	XP_753111.1|FEATURES|abcA|multidrug|abcA	0.999999457389	72.7	33	49.3	2.4e-07	1
RIFAMPIN_MONOOXYGENASE	271	301	HWI-700370F:168:C7JUKANXX:7:2212:7738:35907	rifamycin	gi:663760960:ref:WP_030535072.1:|FEATURES|rifampin_monooxygenase|rifamycin|rifampin_monooxygenase	1.0	61.3	31	48.5	4.2e-07	1
ABCA	931	962	HWI-700370F:168:C7JUKANXX:7:1306:14955:101221	multidrug	XP_753111.1|FEATURES|abcA|multidrug|abcA	0.999999483726	71.9	32	50.4	1.1e-07	1
ABCA	255	287	HWI-700370F:168:C7JUKANXX:7:1216:13872:79669	multidrug	XP_753111.1|FEATURES|abcA|multidrug|abcA	0.999999635782	78.8	33	59.3	2.4e-10	1
ABCA	838	870	HWI-700370F:168:C7JUKANXX:7:1112:16489:35644	multidrug	XP_753111.1|FEATURES|abcA|multidrug|abcA	0.999999418382	66.7	33	47.8	7.1e-07	1
ABCA	1020	1053	HWI-700370F:168:C7JUKANXX:7:1210:13323:59168	multidrug	XP_753111.1|FEATURES|abcA|multidrug|abcA	0.999999447336	61.8	34	48.9	3.2e-07	1
ABCA	864	896	HWI-700370F:168:C7JUKANXX:7:2301:7340:89435	multidrug	XP_753111.1|FEATURES|abcA|multidrug|abcA	0.999999467137	66.7	33	49.7	1.9e-07	1
ABCA	1177	1209	HWI-700370F:168:C7JUKANXX:7:1101:10179:61977	multidrug	XP_753111.1|FEATURES|abcA|multidrug|abcA	0.999999640319	75.8	33	59.7	1.8e-10	1
ABCA	1142	1174	HWI-700370F:168:C7JUKANXX:7:2205:10466:61508	multidrug	XP_753111.1|FEATURES|abcA|multidrug|abcA	0.999999563636	66.7	33	54.3	7.6e-09	1
MULTIDRUG_ABC_TRANSPORTER	464	494	HWI-700370F:168:C7JUKANXX:7:1109:3193:15044	multidrug	gi:817122037:ref:WP_046494699.1:|FEATURES|multidrug_ABC_transporter|multidrug|multidrug_ABC_transporter	0.999997768072	71.0	31	45.4	3.5e-06	1
ABCA	823	854	HWI-700370F:168:C7JUKANXX:7:1204:19374:73397	multidrug	XP_753111.1|FEATURES|abcA|multidrug|abcA	0.999999548891	78.1	32	53.5	1.3e-08	1
ABCA	930	962	HWI-700370F:168:C7JUKANXX:7:2111:4027:82299	multidrug	XP_753111.1|FEATURES|abcA|multidrug|abcA	0.999999501801	69.7	33	51.2	6.4e-08	1
STAPHYLOCOCCUS_MUPA_CONFERRING_RESISTANCE_TO_MUPIROCIN	70	101	HWI-700370F:168:C7JUKANXX:7:1114:5031:77471	mupirocin	CAA53189|FEATURES|Staphylococcus_mupA_conferring_resistance_to_mupirocin|mupirocin|Staphylococcus_mupA_conferring_resistance_to_mupirocin	0.999999992586	71.9	32	55.8	2.6e-09	1
OLEB	45	77	HWI-700370F:168:C7JUKANXX:7:1109:19158:14084	MLS	AAA50325|FEATURES|oleB|MLS|oleB	0.999999992509	66.7	33	44.7	6.0e-06	1
ABCA	919	951	HWI-700370F:168:C7JUKANXX:7:1207:10196:17876	multidrug	XP_753111.1|FEATURES|abcA|multidrug|abcA	0.999999501801	69.7	33	51.2	6.4e-08	1
EFRB	195	225	HWI-700370F:168:C7JUKANXX:7:2201:15589:39594	multidrug	CDO61516.1|FEATURES|efrB|multidrug|efrB	0.999999037998	61.3	31	44.3	7.8e-06	1
MULTIDRUG_ABC_TRANSPORTER	503	534	HWI-700370F:168:C7JUKANXX:7:1214:8066:68248	multidrug	gi:913055317:ref:WP_050357634.1:|FEATURES|multidrug_ABC_transporter|multidrug|multidrug_ABC_transporter	1.0	65.6	32	48.1	5.4e-07	1
ABCA	824	854	HWI-700370F:168:C7JUKANXX:7:1113:14557:81497	multidrug	XP_753111.1|FEATURES|abcA|multidrug|abcA	0.999999467137	80.6	31	49.7	1.9e-07	1
ABCA	245	277	HWI-700370F:168:C7JUKANXX:7:1301:4866:55059	multidrug	XP_753111.1|FEATURES|abcA|multidrug|abcA	0.999999631093	87.9	33	58.9	3.1e-10	1
ABCA	257	289	HWI-700370F:168:C7JUKANXX:7:1207:15090:87386	multidrug	XP_753111.1|FEATURES|abcA|multidrug|abcA	0.999999594438	75.8	33	56.2	2.0e-09	1
ABCA	836	868	HWI-700370F:168:C7JUKANXX:7:1108:7599:67126	multidrug	XP_753111.1|FEATURES|abcA|multidrug|abcA	0.999999426568	69.7	33	48.1	5.4e-07	1
ABCA	823	854	HWI-700370F:168:C7JUKANXX:7:1207:12722:78052	multidrug	XP_753111.1|FEATURES|abcA|multidrug|abcA	0.999999492813	78.1	32	50.8	8.4e-08	1
ABCA	317	348	HWI-700370F:168:C7JUKANXX:7:1109:5450:40943	multidrug	XP_753111.1|FEATURES|abcA|multidrug|abcA	0.999999371494	62.5	32	46.2	2.1e-06	1
EFRB	313	344	HWI-700370F:168:C7JUKANXX:7:1305:7374:15248	multidrug	CDO61516.1|FEATURES|efrB|multidrug|efrB	1.0	62.5	32	47.4	9.3e-07	1
MSBA	379	409	HWI-700370F:168:C7JUKANXX:7:1307:17263:88620	nitroimidazole	NP_415434.1|FEATURES|msbA|nitroimidazole|msbA	0.998944536974	61.3	31	48.9	3.2e-07	1
ABCA	996	1027	HWI-700370F:168:C7JUKANXX:7:1111:9108:48372	multidrug	XP_753111.1|FEATURES|abcA|multidrug|abcA	0.999999418382	62.5	32	47.8	7.1e-07	1
ABCA	935	967	HWI-700370F:168:C7JUKANXX:7:1103:2394:24826	multidrug	XP_753111.1|FEATURES|abcA|multidrug|abcA	0.999999407174	63.6	33	47.4	9.3e-07	1
VANH	195	227	HWI-700370F:168:C7JUKANXX:7:2115:18093:91050	glycopeptide	AAY52004|FEATURES|vanH|glycopeptide|vanH	0.99999919125	63.6	33	47.8	7.1e-07	1
ABCA	936	967	HWI-700370F:168:C7JUKANXX:7:1208:11413:13326	multidrug	XP_753111.1|FEATURES|abcA|multidrug|abcA	0.999999675276	93.8	32	63.2	1.6e-11	1
ABCA	531	562	HWI-700370F:168:C7JUKANXX:7:1310:12213:83631	multidrug	XP_753111.1|FEATURES|abcA|multidrug|abcA	0.999999635782	81.2	32	59.3	2.4e-10	1
STAPHYLOCOCCUS_MUPA_CONFERRING_RESISTANCE_TO_MUPIROCIN	517	549	HWI-700370F:168:C7JUKANXX:7:1106:3823:78537	mupirocin	CAA53189|FEATURES|Staphylococcus_mupA_conferring_resistance_to_mupirocin|mupirocin|Staphylococcus_mupA_conferring_resistance_to_mupirocin	0.999999977903	63.6	33	50.8	8.4e-08	1
ABCA	935	965	HWI-700370F:168:C7JUKANXX:7:1105:18390:3720	multidrug	XP_753111.1|FEATURES|abcA|multidrug|abcA	0.999999467137	67.7	31	49.7	1.9e-07	1
MULTIDRUG_ABC_TRANSPORTER	460	492	HWI-700370F:168:C7JUKANXX:7:1113:8835:72580	multidrug	gi:1031799645:ref:WP_064138838.1:|FEATURES|multidrug_ABC_transporter|multidrug|multidrug_ABC_transporter	1.0	63.6	33	47.8	7.1e-07	1
MULTIDRUG_ABC_TRANSPORTER	436	468	HWI-700370F:168:C7JUKANXX:7:2207:15258:18325	multidrug	gi:896355182:ref:WP_049310020.1:|FEATURES|multidrug_ABC_transporter|multidrug|multidrug_ABC_transporter	1.0	60.6	33	46.2	2.1e-06	1
ABCA	127	159	HWI-700370F:168:C7JUKANXX:7:1213:6379:96864	multidrug	XP_753111.1|FEATURES|abcA|multidrug|abcA	0.999999467137	66.7	33	49.7	1.9e-07	1
MULTIDRUG_ABC_TRANSPORTER	537	567	HWI-700370F:168:C7JUKANXX:7:2116:4837:10801	multidrug	gi:943909899:ref:WP_055545300.1:|FEATURES|multidrug_ABC_transporter|multidrug|multidrug_ABC_transporter	0.999999326736	71.0	31	44.3	7.8e-06	1
ABCA	970	1002	HWI-700370F:168:C7JUKANXX:7:1108:13379:32224	multidrug	XP_753111.1|FEATURES|abcA|multidrug|abcA	0.999999483726	72.7	33	50.4	1.1e-07	1
ABCA	988	1020	HWI-700370F:168:C7JUKANXX:7:1310:14487:82112	multidrug	XP_753111.1|FEATURES|abcA|multidrug|abcA	0.999999492813	72.7	33	50.8	8.4e-08	1
MULTIDRUG_ABC_TRANSPORTER	483	514	HWI-700370F:168:C7JUKANXX:7:1115:17992:73267	multidrug	gi:953808775:ref:WP_058042812.1:|FEATURES|multidrug_ABC_transporter|multidrug|multidrug_ABC_transporter	1.0	78.1	32	54.3	7.6e-09	1
MULTIDRUG_ABC_TRANSPORTER	541	572	HWI-700370F:168:C7JUKANXX:7:1301:3535:84399	multidrug	gi:664579989:ref:WP_031094015.1:|FEATURES|multidrug_ABC_transporter|multidrug|multidrug_ABC_transporter	0.999999879446	68.8	32	46.2	2.1e-06	1
ABCA	948	978	HWI-700370F:168:C7JUKANXX:7:1205:16839:52054	multidrug	XP_753111.1|FEATURES|abcA|multidrug|abcA	0.999999334821	83.9	31	56.2	2.0e-09	1
BCRA	39	71	HWI-700370F:168:C7JUKANXX:7:2113:16380:20689	bacitracin	gi:445996732:ref:WP_000074587.1:|FEATURES|bcrA|bacitracin|bcrA	1.0	60.6	33	48.1	5.4e-07	1
ABCA	943	975	HWI-700370F:168:C7JUKANXX:7:1305:2917:84496	multidrug	XP_753111.1|FEATURES|abcA|multidrug|abcA	0.999999631093	84.8	33	58.9	3.1e-10	1
MULTIDRUG_ABC_TRANSPORTER	459	490	HWI-700370F:168:C7JUKANXX:7:2211:4883:32303	multidrug	gi:896355182:ref:WP_049310020.1:|FEATURES|multidrug_ABC_transporter|multidrug|multidrug_ABC_transporter	1.0	65.6	32	46.2	2.1e-06	1
ABCA	966	998	HWI-700370F:168:C7JUKANXX:7:1112:14998:39356	multidrug	XP_753111.1|FEATURES|abcA|multidrug|abcA	0.999999600302	84.8	33	62.0	3.6e-11	1
ABCA	925	956	HWI-700370F:168:C7JUKANXX:7:1303:4729:28772	multidrug	XP_753111.1|FEATURES|abcA|multidrug|abcA	0.999999305405	62.5	32	44.3	7.8e-06	1
MULTIDRUG_ABC_TRANSPORTER	504	534	HWI-700370F:168:C7JUKANXX:7:1202:12808:86915	multidrug	gi:686364868:ref:WP_031893738.1:|FEATURES|multidrug_ABC_transporter|multidrug|multidrug_ABC_transporter	1.0	64.5	31	45.4	3.5e-06	1
ABCA	933	965	HWI-700370F:168:C7JUKANXX:7:1116:11473:41825	multidrug	XP_753111.1|FEATURES|abcA|multidrug|abcA	0.999999527346	75.8	33	52.4	2.9e-08	1
STAPHYLOCOCCUS_MUPA_CONFERRING_RESISTANCE_TO_MUPIROCIN	422	452	HWI-700370F:168:C7JUKANXX:7:1312:9166:81157	mupirocin	CAA53189|FEATURES|Staphylococcus_mupA_conferring_resistance_to_mupirocin|mupirocin|Staphylococcus_mupA_conferring_resistance_to_mupirocin	0.999999975812	61.3	31	50.4	1.1e-07	1
ABCA	837	869	HWI-700370F:168:C7JUKANXX:7:1111:8820:96554	multidrug	XP_753111.1|FEATURES|abcA|multidrug|abcA	0.999999358683	63.6	33	45.8	2.7e-06	1
ABCA	1177	1209	HWI-700370F:168:C7JUKANXX:7:1216:6569:59420	multidrug	XP_753111.1|FEATURES|abcA|multidrug|abcA	0.999999305405	63.6	33	44.3	7.8e-06	1
ABCA	985	1017	HWI-700370F:168:C7JUKANXX:7:1305:10489:95408	multidrug	XP_753111.1|FEATURES|abcA|multidrug|abcA	0.999999418382	72.7	33	47.8	7.1e-07	1
MSBA	379	409	HWI-700370F:168:C7JUKANXX:7:1315:9420:44296	nitroimidazole	NP_415434.1|FEATURES|msbA|nitroimidazole|msbA	0.998944536974	61.3	31	48.9	3.2e-07	1
MULTIDRUG_ABC_TRANSPORTER	369	401	HWI-700370F:168:C7JUKANXX:7:1312:14261:62888	multidrug	gi:686197643:ref:WP_031807899.1:|FEATURES|multidrug_ABC_transporter|multidrug|multidrug_ABC_transporter	1.0	66.7	33	45.4	3.5e-06	1
MSBA	362	393	HWI-700370F:168:C7JUKANXX:7:2114:16658:63892	nitroimidazole	NP_415434.1|FEATURES|msbA|nitroimidazole|msbA	0.999788115091	68.8	32	49.7	1.9e-07	1
ABCA	484	516	HWI-700370F:168:C7JUKANXX:7:2205:1884:85782	multidrug	XP_753111.1|FEATURES|abcA|multidrug|abcA	0.999999437128	66.7	33	48.5	4.2e-07	1
ABCA	1153	1185	HWI-700370F:168:C7JUKANXX:7:1113:19198:70006	multidrug	XP_753111.1|FEATURES|abcA|multidrug|abcA	0.999999583704	66.7	33	55.5	3.4e-09	1
ABCA	262	294	HWI-700370F:168:C7JUKANXX:7:1110:20966:74510	multidrug	XP_753111.1|FEATURES|abcA|multidrug|abcA	0.999999535369	66.7	33	52.8	2.2e-08	1
VANH	218	249	HWI-700370F:168:C7JUKANXX:7:1215:17863:51854	glycopeptide	AAY52004|FEATURES|vanH|glycopeptide|vanH	0.999999998942	62.5	32	44.3	7.8e-06	1
ABCA	986	1018	HWI-700370F:168:C7JUKANXX:7:2303:9433:11136	multidrug	XP_753111.1|FEATURES|abcA|multidrug|abcA	0.999999383758	63.6	33	46.6	1.6e-06	1
ABCA	240	271	HWI-700370F:168:C7JUKANXX:7:1316:7443:77588	multidrug	XP_753111.1|FEATURES|abcA|multidrug|abcA	0.999999476746	68.8	32	50.1	1.4e-07	1
ABCA	330	360	HWI-700370F:168:C7JUKANXX:7:2111:16572:95182	multidrug	XP_753111.1|FEATURES|abcA|multidrug|abcA	0.999999426568	64.5	31	48.1	5.4e-07	1
ABCA	1001	1033	HWI-700370F:168:C7JUKANXX:7:2113:17122:86274	multidrug	XP_753111.1|FEATURES|abcA|multidrug|abcA	0.999999635782	78.8	33	59.3	2.4e-10	1
ABCA	620	651	HWI-700370F:168:C7JUKANXX:7:2211:2450:65845	multidrug	XP_753111.1|FEATURES|abcA|multidrug|abcA	0.999999467137	62.5	32	49.7	1.9e-07	1
MULTIDRUG_ABC_TRANSPORTER	549	581	HWI-700370F:168:C7JUKANXX:7:2215:17900:24609	multidrug	gi:985844137:ref:WP_060895163.1:|FEATURES|multidrug_ABC_transporter|multidrug|multidrug_ABC_transporter	0.999999378892	60.6	33	44.7	6.0e-06	1
MSBA	472	504	HWI-700370F:168:C7JUKANXX:7:2212:10257:29975	nitroimidazole	NP_415434.1|FEATURES|msbA|nitroimidazole|msbA	0.999637258354	63.6	33	45.1	4.6e-06	1
ABCA	945	977	HWI-700370F:168:C7JUKANXX:7:2111:3093:27048	multidrug	XP_753111.1|FEATURES|abcA|multidrug|abcA	0.999999611546	84.8	33	57.4	9.0e-10	1
ABCA	428	459	HWI-700370F:168:C7JUKANXX:7:1105:5858:69289	multidrug	XP_753111.1|FEATURES|abcA|multidrug|abcA	0.999999334821	62.5	32	45.1	4.6e-06	1
ABCA	1033	1064	HWI-700370F:168:C7JUKANXX:7:1209:11324:35282	multidrug	XP_753111.1|FEATURES|abcA|multidrug|abcA	0.999999492813	75.0	32	50.8	8.4e-08	1
ABCA	259	291	HWI-700370F:168:C7JUKANXX:7:1207:15783:38917	multidrug	XP_753111.1|FEATURES|abcA|multidrug|abcA	0.999999418382	63.6	33	47.8	7.1e-07	1
ABCA	1007	1039	HWI-700370F:168:C7JUKANXX:7:1106:13680:82527	multidrug	XP_753111.1|FEATURES|abcA|multidrug|abcA	0.999999510565	66.7	33	51.6	4.9e-08	1
ABCA	875	906	HWI-700370F:168:C7JUKANXX:7:1304:1932:8334	multidrug	XP_753111.1|FEATURES|abcA|multidrug|abcA	0.999999395603	68.8	32	49.3	2.4e-07	1
ABCA	925	957	HWI-700370F:168:C7JUKANXX:7:2110:20211:39868	multidrug	XP_753111.1|FEATURES|abcA|multidrug|abcA	0.999999358683	63.6	33	45.8	2.7e-06	1
EFRB	313	344	HWI-700370F:168:C7JUKANXX:7:2116:16761:72796	multidrug	CDO61516.1|FEATURES|efrB|multidrug|efrB	1.0	62.5	32	47.4	9.3e-07	1
RIFAMPIN_MONOOXYGENASE	267	299	HWI-700370F:168:C7JUKANXX:7:1103:5604:95031	rifamycin	gi:663760960:ref:WP_030535072.1:|FEATURES|rifampin_monooxygenase|rifamycin|rifampin_monooxygenase	1.0	60.6	33	51.6	4.9e-08	1
OPTRA	198	229	HWI-700370F:168:C7JUKANXX:7:2211:2744:53584	oxazolidinone	AKA86814|FEATURES|optrA|oxazolidinone|optrA	0.999461228616	62.5	32	50.4	1.1e-07	1
TETA	51	82	HWI-700370F:168:C7JUKANXX:7:2115:15202:94903	tetracycline	gi:923015757:ref:WP_053409934.1:|FEATURES|tetA|tetracycline|tetA	1.0	62.5	32	45.8	2.7e-06	1
RIFAMPIN_MONOOXYGENASE	271	301	HWI-700370F:168:C7JUKANXX:7:2112:7967:75084	rifamycin	gi:663760960:ref:WP_030535072.1:|FEATURES|rifampin_monooxygenase|rifamycin|rifampin_monooxygenase	1.0	61.3	31	48.5	4.2e-07	1
ABCA	963	995	HWI-700370F:168:C7JUKANXX:7:1106:6036:31219	multidrug	XP_753111.1|FEATURES|abcA|multidrug|abcA	0.999999519024	78.8	33	56.2	2.0e-09	1
ABCA	963	995	HWI-700370F:168:C7JUKANXX:7:1206:7068:25188	multidrug	XP_753111.1|FEATURES|abcA|multidrug|abcA	0.999999492813	72.7	33	50.8	8.4e-08	1
ABCA	833	864	HWI-700370F:168:C7JUKANXX:7:1211:4974:57068	multidrug	XP_753111.1|FEATURES|abcA|multidrug|abcA	0.999999457389	68.8	32	49.3	2.4e-07	1
ABCA	997	1027	HWI-700370F:168:C7JUKANXX:7:1116:10838:61439	multidrug	XP_753111.1|FEATURES|abcA|multidrug|abcA	0.999999305405	71.0	31	50.8	8.4e-08	1
ABCA	964	996	HWI-700370F:168:C7JUKANXX:7:2212:5610:92806	multidrug	XP_753111.1|FEATURES|abcA|multidrug|abcA	0.999999345227	66.7	33	45.4	3.5e-06	1
EFRB	313	344	HWI-700370F:168:C7JUKANXX:7:1304:11531:99209	multidrug	CDO61516.1|FEATURES|efrB|multidrug|efrB	1.0	62.5	32	47.4	9.3e-07	1
ABCA	1009	1040	HWI-700370F:168:C7JUKANXX:7:1313:1712:54870	multidrug	XP_753111.1|FEATURES|abcA|multidrug|abcA	0.999999483726	65.6	32	50.4	1.1e-07	1
MULTIDRUG_ABC_TRANSPORTER	459	490	HWI-700370F:168:C7JUKANXX:7:1207:17807:22609	multidrug	gi:686364868:ref:WP_031893738.1:|FEATURES|multidrug_ABC_transporter|multidrug|multidrug_ABC_transporter	1.0	68.8	32	49.7	1.9e-07	1
ABCA	833	864	HWI-700370F:168:C7JUKANXX:7:1110:14587:28058	multidrug	XP_753111.1|FEATURES|abcA|multidrug|abcA	0.999999371494	62.5	32	46.2	2.1e-06	1
ABCA	942	973	HWI-700370F:168:C7JUKANXX:7:1203:14385:70353	multidrug	XP_753111.1|FEATURES|abcA|multidrug|abcA	0.999999611546	84.4	32	57.4	9.0e-10	1
ABCA	1014	1045	HWI-700370F:168:C7JUKANXX:7:1202:10392:24109	multidrug	XP_753111.1|FEATURES|abcA|multidrug|abcA	0.999999426568	62.5	32	48.1	5.4e-07	1
ABCA	979	1011	HWI-700370F:168:C7JUKANXX:7:1310:8457:54476	multidrug	XP_753111.1|FEATURES|abcA|multidrug|abcA	0.999999358683	66.7	33	45.8	2.7e-06	1
ABCA	802	834	HWI-700370F:168:C7JUKANXX:7:2110:14036:96426	multidrug	XP_753111.1|FEATURES|abcA|multidrug|abcA	0.999999548891	69.7	33	53.5	1.3e-08	1
ABCA	1008	1040	HWI-700370F:168:C7JUKANXX:7:2106:4263:92558	multidrug	XP_753111.1|FEATURES|abcA|multidrug|abcA	0.999999535369	66.7	33	52.8	2.2e-08	1
ABCA	463	495	HWI-700370F:168:C7JUKANXX:7:2116:15439:32713	multidrug	XP_753111.1|FEATURES|abcA|multidrug|abcA	0.999999334821	60.6	33	45.1	4.6e-06	1
ABCA	134	164	HWI-700370F:168:C7JUKANXX:7:2313:7781:14066	multidrug	XP_753111.1|FEATURES|abcA|multidrug|abcA	0.999999583704	77.4	31	55.5	3.4e-09	1
MULTIDRUG_ABC_TRANSPORTER	505	537	HWI-700370F:168:C7JUKANXX:7:2105:14139:84009	multidrug	gi:686364868:ref:WP_031893738.1:|FEATURES|multidrug_ABC_transporter|multidrug|multidrug_ABC_transporter	1.0	66.7	33	48.9	3.2e-07	1
MULTIDRUG_ABC_TRANSPORTER	516	547	HWI-700370F:168:C7JUKANXX:7:1310:18418:77830	multidrug	gi:517381192:ref:WP_018555350.1:|FEATURES|multidrug_ABC_transporter|multidrug|multidrug_ABC_transporter	0.999998946944	68.8	32	47.0	1.2e-06	1
ABCA	961	993	HWI-700370F:168:C7JUKANXX:7:2114:15464:76133	multidrug	XP_753111.1|FEATURES|abcA|multidrug|abcA	0.999999437128	84.8	33	61.2	6.2e-11	1
ABCA	971	1003	HWI-700370F:168:C7JUKANXX:7:2112:11229:46402	multidrug	XP_753111.1|FEATURES|abcA|multidrug|abcA	0.999999483726	72.7	33	50.4	1.1e-07	1
MULTIDRUG_ABC_TRANSPORTER	368	400	HWI-700370F:168:C7JUKANXX:7:2214:15288:62489	multidrug	gi:686197643:ref:WP_031807899.1:|FEATURES|multidrug_ABC_transporter|multidrug|multidrug_ABC_transporter	1.0	66.7	33	46.6	1.6e-06	1
ABCA	928	960	HWI-700370F:168:C7JUKANXX:7:2108:4141:83347	multidrug	XP_753111.1|FEATURES|abcA|multidrug|abcA	0.999999395603	63.6	33	47.0	1.2e-06	1
ABCA	829	861	HWI-700370F:168:C7JUKANXX:7:2102:1326:89337	multidrug	XP_753111.1|FEATURES|abcA|multidrug|abcA	0.999999631093	84.8	33	58.9	3.1e-10	1
ABCA	1011	1043	HWI-700370F:168:C7JUKANXX:7:1108:14780:16745	multidrug	XP_753111.1|FEATURES|abcA|multidrug|abcA	0.999999492813	63.6	33	50.8	8.4e-08	1
ABCA	964	996	HWI-700370F:168:C7JUKANXX:7:1310:7897:16616	multidrug	XP_753111.1|FEATURES|abcA|multidrug|abcA	0.999999334821	66.7	33	45.1	4.6e-06	1
TETB(60)	364	395	HWI-700370F:168:C7JUKANXX:7:1305:3935:9765	tetracycline	ANZ79241.1|FEATURES|tetB(60)|tetracycline|tetB(60)	0.999999907183	62.5	32	45.4	3.5e-06	1
ABCA	823	854	HWI-700370F:168:C7JUKANXX:7:1214:2065:82296	multidrug	XP_753111.1|FEATURES|abcA|multidrug|abcA	0.999999535369	81.2	32	52.8	2.2e-08	1
ABCA	874	905	HWI-700370F:168:C7JUKANXX:7:1213:15050:74388	multidrug	XP_753111.1|FEATURES|abcA|multidrug|abcA	0.999999588472	78.1	32	55.8	2.6e-09	1
ABCA	961	993	HWI-700370F:168:C7JUKANXX:7:1113:9930:81231	multidrug	XP_753111.1|FEATURES|abcA|multidrug|abcA	0.999999594438	75.8	33	56.2	2.0e-09	1
ABCA	820	852	HWI-700370F:168:C7JUKANXX:7:1201:12435:80882	multidrug	XP_753111.1|FEATURES|abcA|multidrug|abcA	0.999999483726	75.8	33	50.4	1.1e-07	1
ABCA	955	986	HWI-700370F:168:C7JUKANXX:7:1211:9988:59256	multidrug	XP_753111.1|FEATURES|abcA|multidrug|abcA	0.999999407174	68.8	32	47.4	9.3e-07	1
ABCA	526	558	HWI-700370F:168:C7JUKANXX:7:2105:16532:12052	multidrug	XP_753111.1|FEATURES|abcA|multidrug|abcA	0.999999588472	75.8	33	55.8	2.6e-09	1
MULTIDRUG_ABC_TRANSPORTER	529	560	HWI-700370F:168:C7JUKANXX:7:2101:16767:58257	multidrug	gi:664395661:ref:WP_030922045.1:|FEATURES|multidrug_ABC_transporter|multidrug|multidrug_ABC_transporter	1.0	71.9	32	50.4	1.1e-07	1
VANH	221	253	HWI-700370F:168:C7JUKANXX:7:1207:18657:12354	glycopeptide	YP_002333394|FEATURES|vanH|glycopeptide|vanH	0.999993601027	63.6	33	45.4	3.5e-06	1
ABCA	258	290	HWI-700370F:168:C7JUKANXX:7:2115:6634:74857	multidrug	XP_753111.1|FEATURES|abcA|multidrug|abcA	0.999999492813	63.6	33	50.8	8.4e-08	1
ABCA	992	1023	HWI-700370F:168:C7JUKANXX:7:1316:5199:50260	multidrug	XP_753111.1|FEATURES|abcA|multidrug|abcA	0.999999510565	75.0	32	51.6	4.9e-08	1
OTRA	64	95	HWI-700370F:168:C7JUKANXX:7:2201:12949:52844	tetracycline	CAA37477|FEATURES|otrA|tetracycline|otrA	0.999999984602	65.6	32	45.4	3.5e-06	1
ABCA	881	912	HWI-700370F:168:C7JUKANXX:7:1211:17774:67539	multidrug	XP_753111.1|FEATURES|abcA|multidrug|abcA	0.999999371494	65.6	32	46.2	2.1e-06	1
ABCA	1309	1341	HWI-700370F:168:C7JUKANXX:7:1114:3028:24884	multidrug	XP_753111.1|FEATURES|abcA|multidrug|abcA	0.999999437128	63.6	33	48.5	4.2e-07	1
ABCA	1316	1347	HWI-700370F:168:C7JUKANXX:7:2114:11831:31606	multidrug	XP_753111.1|FEATURES|abcA|multidrug|abcA	0.999999570515	75.0	32	54.7	5.8e-09	1
ABCA	1024	1057	HWI-700370F:168:C7JUKANXX:7:1211:1693:77452	multidrug	XP_753111.1|FEATURES|abcA|multidrug|abcA	0.999999483726	64.7	34	50.4	1.1e-07	1
ABCA	935	967	HWI-700370F:168:C7JUKANXX:7:1114:1391:36758	multidrug	XP_753111.1|FEATURES|abcA|multidrug|abcA	0.999999527346	75.8	33	52.4	2.9e-08	1
OPTRA	198	230	HWI-700370F:168:C7JUKANXX:7:1211:2275:24951	oxazolidinone	AKA86814|FEATURES|optrA|oxazolidinone|optrA	0.999323372112	63.6	33	47.4	9.3e-07	1
MULTIDRUG_ABC_TRANSPORTER	517	549	HWI-700370F:168:C7JUKANXX:7:1102:10140:54575	multidrug	gi:920603193:ref:WP_053015382.1:|FEATURES|multidrug_ABC_transporter|multidrug|multidrug_ABC_transporter	1.0	63.6	33	48.5	4.2e-07	1
TAEA	167	198	HWI-700370F:168:C7JUKANXX:7:1312:20276:93748	pleuromutilin	APB03219.1|FEATURES|TaeA|pleuromutilin|TaeA	0.999887323553	62.5	32	46.6	1.6e-06	1
STAPHYLOCOCCUS_MUPA_CONFERRING_RESISTANCE_TO_MUPIROCIN	59	90	HWI-700370F:168:C7JUKANXX:7:1105:15341:82774	mupirocin	CAA53189|FEATURES|Staphylococcus_mupA_conferring_resistance_to_mupirocin|mupirocin|Staphylococcus_mupA_conferring_resistance_to_mupirocin	0.99999996273	62.5	32	48.5	4.2e-07	1
OPTRA	204	235	HWI-700370F:168:C7JUKANXX:7:1312:1906:3901	oxazolidinone	AKA86814|FEATURES|optrA|oxazolidinone|optrA	0.999134668899	62.5	32	44.3	7.8e-06	1
MACB	22	53	HWI-700370F:168:C7JUKANXX:7:1301:13726:15276	MLS	gi:1035706844:ref:WP_064548272.1:|FEATURES|macB|MLS|macB	0.998847630388	62.5	32	44.7	6.0e-06	1
MSBA	469	500	HWI-700370F:168:C7JUKANXX:7:1111:13894:91120	nitroimidazole	NP_415434.1|FEATURES|msbA|nitroimidazole|msbA	0.999649453103	65.6	32	45.4	3.5e-06	1
VANA	204	235	HWI-700370F:168:C7JUKANXX:7:1307:15918:15086	glycopeptide	AAX19283|FEATURES|vanA|glycopeptide|vanA	0.999999314157	65.6	32	47.4	9.3e-07	1
ABCA	938	970	HWI-700370F:168:C7JUKANXX:7:1203:9881:54345	multidrug	XP_753111.1|FEATURES|abcA|multidrug|abcA	0.999999577202	90.9	33	62.4	2.8e-11	1
STAPHYLOCOCCUS_MUPA_CONFERRING_RESISTANCE_TO_MUPIROCIN	71	102	HWI-700370F:168:C7JUKANXX:7:2214:3346:16567	mupirocin	CAA53189|FEATURES|Staphylococcus_mupA_conferring_resistance_to_mupirocin|mupirocin|Staphylococcus_mupA_conferring_resistance_to_mupirocin	0.999999990606	68.8	32	54.7	5.8e-09	1
ABCA	999	1030	HWI-700370F:168:C7JUKANXX:7:1214:16395:47509	multidrug	XP_753111.1|FEATURES|abcA|multidrug|abcA	0.999999371494	65.6	32	46.2	2.1e-06	1
ABCA	1008	1040	HWI-700370F:168:C7JUKANXX:7:1312:7317:54768	multidrug	XP_753111.1|FEATURES|abcA|multidrug|abcA	0.999999563636	66.7	33	54.3	7.6e-09	1
ABCA	964	996	HWI-700370F:168:C7JUKANXX:7:1106:16367:16015	multidrug	XP_753111.1|FEATURES|abcA|multidrug|abcA	0.999999334821	66.7	33	45.1	4.6e-06	1
ABCA	262	294	HWI-700370F:168:C7JUKANXX:7:1311:2181:58032	multidrug	XP_753111.1|FEATURES|abcA|multidrug|abcA	0.999999334821	60.6	33	45.1	4.6e-06	1
VANH	219	251	HWI-700370F:168:C7JUKANXX:7:1111:3027:74331	glycopeptide	CAB61228|FEATURES|vanH|glycopeptide|vanH	0.99999999923	63.6	33	46.2	2.1e-06	1
ABCA	859	891	HWI-700370F:168:C7JUKANXX:7:2115:15651:16466	multidrug	XP_753111.1|FEATURES|abcA|multidrug|abcA	0.999999548891	81.8	33	62.0	3.6e-11	1
ABCA	856	887	HWI-700370F:168:C7JUKANXX:7:1213:7626:60607	multidrug	XP_753111.1|FEATURES|abcA|multidrug|abcA	0.999999418382	62.5	32	47.8	7.1e-07	1
ABCA	951	983	HWI-700370F:168:C7JUKANXX:7:2215:7596:61600	multidrug	XP_753111.1|FEATURES|abcA|multidrug|abcA	0.999999535369	72.7	33	52.8	2.2e-08	1
ABCA	254	286	HWI-700370F:168:C7JUKANXX:7:1109:12579:78626	multidrug	XP_753111.1|FEATURES|abcA|multidrug|abcA	0.999999371494	60.6	33	46.2	2.1e-06	1
ABCA	966	998	HWI-700370F:168:C7JUKANXX:7:1216:11915:92588	multidrug	XP_753111.1|FEATURES|abcA|multidrug|abcA	0.999999600302	84.8	33	62.0	3.6e-11	1
ABCA	875	906	HWI-700370F:168:C7JUKANXX:7:1110:13490:50213	multidrug	XP_753111.1|FEATURES|abcA|multidrug|abcA	0.999999334821	68.8	32	45.1	4.6e-06	1
ABCA	548	579	HWI-700370F:168:C7JUKANXX:7:1107:20202:39393	multidrug	XP_753111.1|FEATURES|abcA|multidrug|abcA	0.999999383758	62.5	32	46.6	1.6e-06	1
ABCA	263	295	HWI-700370F:168:C7JUKANXX:7:2101:16781:79789	multidrug	XP_753111.1|FEATURES|abcA|multidrug|abcA	0.999999407174	63.6	33	47.4	9.3e-07	1
ABCA	824	854	HWI-700370F:168:C7JUKANXX:7:1208:17418:20863	multidrug	XP_753111.1|FEATURES|abcA|multidrug|abcA	0.999999467137	80.6	31	49.7	1.9e-07	1
ABCA	1003	1034	HWI-700370F:168:C7JUKANXX:7:1313:7188:14344	multidrug	XP_753111.1|FEATURES|abcA|multidrug|abcA	0.999999535369	71.9	32	52.8	2.2e-08	1
VGAA	59	91	HWI-700370F:168:C7JUKANXX:7:1206:20440:8708	MLS	DQ823382.1.gene1.p01|FEATURES|vgaA|MLS|vgaA	1.0	100.0	33	69.7	1.7e-13	1
MULTIDRUG_ABC_TRANSPORTER	499	530	HWI-700370F:168:C7JUKANXX:7:2102:3374:34361	multidrug	gi:913055317:ref:WP_050357634.1:|FEATURES|multidrug_ABC_transporter|multidrug|multidrug_ABC_transporter	1.0	62.5	32	45.8	2.7e-06	1
ABCA	1295	1326	HWI-700370F:168:C7JUKANXX:7:1105:19949:94493	multidrug	XP_753111.1|FEATURES|abcA|multidrug|abcA	0.999999611546	75.0	32	57.4	9.0e-10	1
ABCA	923	954	HWI-700370F:168:C7JUKANXX:7:2210:4593:55684	multidrug	XP_753111.1|FEATURES|abcA|multidrug|abcA	0.999999320374	62.5	32	44.7	6.0e-06	1
RPOB2	767	798	HWI-700370F:168:C7JUKANXX:7:1303:7952:65168	multidrug	BAD59497.1|FEATURES|rpoB2|multidrug|rpoB2	0.99999940588	81.2	32	53.9	9.9e-09	1
ABCA	1118	1149	HWI-700370F:168:C7JUKANXX:7:1114:15826:89445	multidrug	XP_753111.1|FEATURES|abcA|multidrug|abcA	0.999999395603	65.6	32	47.0	1.2e-06	1
ABCA	1011	1043	HWI-700370F:168:C7JUKANXX:7:1110:6432:95724	multidrug	XP_753111.1|FEATURES|abcA|multidrug|abcA	0.999999426568	60.6	33	48.1	5.4e-07	1
MSBA	355	386	HWI-700370F:168:C7JUKANXX:7:2104:19744:39832	nitroimidazole	NP_415434.1|FEATURES|msbA|nitroimidazole|msbA	0.999620424245	62.5	32	44.7	6.0e-06	1
MACB	155	187	HWI-700370F:168:C7JUKANXX:7:1106:14857:20988	MLS	gi:835330218:ref:WP_047457825.1:|FEATURES|macB|MLS|macB	0.999999992305	60.6	33	45.4	3.5e-06	1
PBP-1B	657	689	HWI-700370F:168:C7JUKANXX:7:2103:9841:76802	beta-lactam	AF101781.1.gene1.p01|FEATURES|PBP-1B|beta-lactam|PBP-1B	0.999999999227	78.8	33	63.5	1.2e-11	1
ABCA	1014	1045	HWI-700370F:168:C7JUKANXX:7:2108:20166:85045	multidrug	XP_753111.1|FEATURES|abcA|multidrug|abcA	0.999999426568	62.5	32	48.1	5.4e-07	1
ABCA	1153	1185	HWI-700370F:168:C7JUKANXX:7:1113:4614:40775	multidrug	XP_753111.1|FEATURES|abcA|multidrug|abcA	0.999999583704	66.7	33	55.5	3.4e-09	1
TETP	71	103	HWI-700370F:168:C7JUKANXX:7:1305:20575:34586	tetracycline	NP_348076|FEATURES|tetP|tetracycline|tetP	1.0	63.6	33	49.3	2.4e-07	1
MULTIDRUG_ABC_TRANSPORTER	534	566	HWI-700370F:168:C7JUKANXX:7:1211:11918:77625	multidrug	gi:943909899:ref:WP_055545300.1:|FEATURES|multidrug_ABC_transporter|multidrug|multidrug_ABC_transporter	1.0	72.7	33	48.9	3.2e-07	1
ABCA	529	561	HWI-700370F:168:C7JUKANXX:7:2107:13707:93690	multidrug	XP_753111.1|FEATURES|abcA|multidrug|abcA	0.999999563636	69.7	33	54.3	7.6e-09	1
ABCA	944	977	HWI-700370F:168:C7JUKANXX:7:2202:11101:18126	multidrug	XP_753111.1|FEATURES|abcA|multidrug|abcA	0.999999492813	70.6	34	50.8	8.4e-08	1
ABCA	830	862	HWI-700370F:168:C7JUKANXX:7:1308:6496:42583	multidrug	XP_753111.1|FEATURES|abcA|multidrug|abcA	0.999999622291	84.8	33	58.2	5.2e-10	1
MULTIDRUG_ABC_TRANSPORTER	504	534	HWI-700370F:168:C7JUKANXX:7:2105:12886:86635	multidrug	gi:686364868:ref:WP_031893738.1:|FEATURES|multidrug_ABC_transporter|multidrug|multidrug_ABC_transporter	1.0	64.5	31	45.4	3.5e-06	1
ABCA	934	965	HWI-700370F:168:C7JUKANXX:7:2110:19525:64919	multidrug	XP_753111.1|FEATURES|abcA|multidrug|abcA	0.999999476746	71.9	32	50.1	1.4e-07	1
MULTIDRUG_ABC_TRANSPORTER	552	583	HWI-700370F:168:C7JUKANXX:7:2209:12170:28082	multidrug	gi:817122037:ref:WP_046494699.1:|FEATURES|multidrug_ABC_transporter|multidrug|multidrug_ABC_transporter	0.99999998888	65.6	32	48.1	5.4e-07	1
ABCA	788	820	HWI-700370F:168:C7JUKANXX:7:2112:7855:22157	multidrug	XP_753111.1|FEATURES|abcA|multidrug|abcA	0.999999407174	63.6	33	47.4	9.3e-07	1
PATA	251	281	HWI-700370F:168:C7JUKANXX:7:1106:8350:71597	fluoroquinolone	NP_417544.5|FEATURES|patA|fluoroquinolone|patA	0.999996155162	64.5	31	47.4	9.3e-07	1
ABCA	840	870	HWI-700370F:168:C7JUKANXX:7:2111:5682:81483	multidrug	XP_753111.1|FEATURES|abcA|multidrug|abcA	0.999999395603	71.0	31	47.0	1.2e-06	1
LMRC	343	375	HWI-700370F:168:C7JUKANXX:7:1313:7228:31737	MLS	ABF66011.1|FEATURES|lmrC|MLS|lmrC	0.999999872396	63.6	33	46.6	1.6e-06	1
ABCA	982	1014	HWI-700370F:168:C7JUKANXX:7:1206:13743:7939	multidrug	XP_753111.1|FEATURES|abcA|multidrug|abcA	0.999999345227	69.7	33	45.4	3.5e-06	1
STAPHYLOCOCCUS_MUPA_CONFERRING_RESISTANCE_TO_MUPIROCIN	512	544	HWI-700370F:168:C7JUKANXX:7:1303:9362:24435	mupirocin	CAA53189|FEATURES|Staphylococcus_mupA_conferring_resistance_to_mupirocin|mupirocin|Staphylococcus_mupA_conferring_resistance_to_mupirocin	0.999999992093	66.7	33	55.5	3.4e-09	1
ABCA	127	159	HWI-700370F:168:C7JUKANXX:7:2208:11573:22354	multidrug	XP_753111.1|FEATURES|abcA|multidrug|abcA	0.999999519024	69.7	33	52.0	3.8e-08	1
MULTIDRUG_ABC_TRANSPORTER	364	395	HWI-700370F:168:C7JUKANXX:7:1206:6731:69630	multidrug	gi:686197643:ref:WP_031807899.1:|FEATURES|multidrug_ABC_transporter|multidrug|multidrug_ABC_transporter	1.0	62.5	32	44.7	6.0e-06	1
MULTIDRUG_ABC_TRANSPORTER	482	513	HWI-700370F:168:C7JUKANXX:7:1207:9432:5346	multidrug	gi:1045390184:ref:WP_065479071.1:|FEATURES|multidrug_ABC_transporter|multidrug|multidrug_ABC_transporter	0.999999999997	65.6	32	45.1	4.6e-06	1
MULTIDRUG_ABC_TRANSPORTER	373	405	HWI-700370F:168:C7JUKANXX:7:1213:2941:89851	multidrug	gi:686197643:ref:WP_031807899.1:|FEATURES|multidrug_ABC_transporter|multidrug|multidrug_ABC_transporter	1.0	63.6	33	48.5	4.2e-07	1
MULTIDRUG_ABC_TRANSPORTER	469	501	HWI-700370F:168:C7JUKANXX:7:2211:17404:38887	multidrug	gi:496018010:ref:WP_008742581.1:|FEATURES|multidrug_ABC_transporter|multidrug|multidrug_ABC_transporter	0.999999999966	60.6	33	47.0	1.2e-06	1
EFRB	191	223	HWI-700370F:168:C7JUKANXX:7:2113:2043:14318	multidrug	CDO61516.1|FEATURES|efrB|multidrug|efrB	1.0	60.6	33	49.3	2.4e-07	1
EFRA	389	419	HWI-700370F:168:C7JUKANXX:7:2209:20651:73591	multidrug	CDO61513.1|FEATURES|efrA|multidrug|efrA	0.99999960553	71.9	32	45.1	4.6e-06	1
RLMA(II)	111	143	HWI-700370F:168:C7JUKANXX:7:1205:11509:47570	MLS	AJD73064.1|FEATURES|RlmA(II)|MLS|RlmA(II)	0.999999981595	93.9	33	65.9	2.5e-12	1
MULTIDRUG_ABC_TRANSPORTER	536	566	HWI-700370F:168:C7JUKANXX:7:2106:10421:61491	multidrug	gi:860594225:ref:WP_048475168.1:|FEATURES|multidrug_ABC_transporter|multidrug|multidrug_ABC_transporter	0.99999998763	64.5	31	44.7	6.0e-06	1
MEXK	665	696	HWI-700370F:168:C7JUKANXX:7:1114:13355:53785	multidrug	AAG07064.1|FEATURES|MexK|multidrug|MexK	0.999999631802	65.6	32	45.8	2.7e-06	1
ABCA	512	544	HWI-700370F:168:C7JUKANXX:7:2210:11233:81173	multidrug	XP_753111.1|FEATURES|abcA|multidrug|abcA	0.999999407174	63.6	33	47.4	9.3e-07	1
ABCA	820	852	HWI-700370F:168:C7JUKANXX:7:1313:21038:24592	multidrug	XP_753111.1|FEATURES|abcA|multidrug|abcA	0.999999600302	78.8	33	56.6	1.5e-09	1
ABCA	820	852	HWI-700370F:168:C7JUKANXX:7:2216:18799:93225	multidrug	XP_753111.1|FEATURES|abcA|multidrug|abcA	0.99999955636	78.8	33	53.9	9.9e-09	1
ABCA	193	225	HWI-700370F:168:C7JUKANXX:7:1213:5651:78774	multidrug	XP_753111.1|FEATURES|abcA|multidrug|abcA	0.999999648989	81.8	33	60.5	1.1e-10	1
ABCA	261	293	HWI-700370F:168:C7JUKANXX:7:1102:6850:79768	multidrug	XP_753111.1|FEATURES|abcA|multidrug|abcA	0.999999483726	69.7	33	50.4	1.1e-07	1
ABCA	937	969	HWI-700370F:168:C7JUKANXX:7:1105:9731:59276	multidrug	XP_753111.1|FEATURES|abcA|multidrug|abcA	0.999999570515	78.8	33	54.7	5.8e-09	1
ABCA	874	905	HWI-700370F:168:C7JUKANXX:7:2108:3618:46634	multidrug	XP_753111.1|FEATURES|abcA|multidrug|abcA	0.999999535369	75.0	32	52.8	2.2e-08	1
ABCA	935	967	HWI-700370F:168:C7JUKANXX:7:1305:13373:35185	multidrug	XP_753111.1|FEATURES|abcA|multidrug|abcA	0.999999527346	72.7	33	52.4	2.9e-08	1
ABCA	258	289	HWI-700370F:168:C7JUKANXX:7:1102:2208:28610	multidrug	XP_753111.1|FEATURES|abcA|multidrug|abcA	0.999999334821	62.5	32	45.1	4.6e-06	1
ABCA	831	863	HWI-700370F:168:C7JUKANXX:7:2108:5348:34043	multidrug	XP_753111.1|FEATURES|abcA|multidrug|abcA	0.999999457389	72.7	33	49.3	2.4e-07	1
TETA	44	74	HWI-700370F:168:C7JUKANXX:7:1108:13188:27969	tetracycline	NC_009085.4918440.p01|FEATURES|tetA|tetracycline|tetA	1.0	64.5	31	46.2	2.1e-06	1
TAEA	166	198	HWI-700370F:168:C7JUKANXX:7:1308:10275:98698	pleuromutilin	APB03219.1|FEATURES|TaeA|pleuromutilin|TaeA	0.999910583632	63.6	33	48.5	4.2e-07	1
ABCA	1189	1221	HWI-700370F:168:C7JUKANXX:7:2112:3244:37021	multidrug	XP_753111.1|FEATURES|abcA|multidrug|abcA	0.999999640319	72.7	33	59.7	1.8e-10	1
TET43	75	107	HWI-700370F:168:C7JUKANXX:7:2216:14828:13617	tetracycline	GQ244501.1.gene1.p01|FEATURES|tet43|tetracycline|tet43	0.999999981074	60.6	33	46.6	1.6e-06	1
ABCA	961	993	HWI-700370F:168:C7JUKANXX:7:2212:19024:98966	multidrug	XP_753111.1|FEATURES|abcA|multidrug|abcA	0.999999594438	75.8	33	56.2	2.0e-09	1
VANH	191	222	HWI-700370F:168:C7JUKANXX:7:1211:12410:3980	glycopeptide	AAY52004|FEATURES|vanH|glycopeptide|vanH	0.999999085611	65.6	32	47.0	1.2e-06	1
ABCA	629	661	HWI-700370F:168:C7JUKANXX:7:1316:11324:93400	multidrug	XP_753111.1|FEATURES|abcA|multidrug|abcA	0.999999588472	66.7	33	55.8	2.6e-09	1
MULTIDRUG_ABC_TRANSPORTER	471	502	HWI-700370F:168:C7JUKANXX:7:2112:20200:14783	multidrug	gi:1031799645:ref:WP_064138838.1:|FEATURES|multidrug_ABC_transporter|multidrug|multidrug_ABC_transporter	1.0	75.0	32	49.3	2.4e-07	1
TETA	46	78	HWI-700370F:168:C7JUKANXX:7:1216:11788:32480	tetracycline	gi:951251746:ref:WP_057693717.1:|FEATURES|tetA|tetracycline|tetA	1.0	63.6	33	46.6	1.6e-06	1
MSBA	362	393	HWI-700370F:168:C7JUKANXX:7:2209:9003:29829	nitroimidazole	NP_415434.1|FEATURES|msbA|nitroimidazole|msbA	0.999788115091	68.8	32	49.7	1.9e-07	1
MULTIDRUG_ABC_TRANSPORTER	360	391	HWI-700370F:168:C7JUKANXX:7:1304:12324:24226	multidrug	gi:686197643:ref:WP_031807899.1:|FEATURES|multidrug_ABC_transporter|multidrug|multidrug_ABC_transporter	1.0	68.8	32	47.8	7.1e-07	1
VATB	132	162	HWI-700370F:168:C7JUKANXX:7:1212:19204:98856	MLS	YP_001779894|FEATURES|vatB|MLS|vatB	0.99999993552	61.3	31	45.4	3.5e-06	1
MULTIDRUG_ABC_TRANSPORTER	549	580	HWI-700370F:168:C7JUKANXX:7:1101:20849:89277	multidrug	gi:648667297:ref:WP_026359044.1:|FEATURES|multidrug_ABC_transporter|multidrug|multidrug_ABC_transporter	0.999994859282	62.5	32	44.7	6.0e-06	1
MULTIDRUG_ABC_TRANSPORTER	488	520	HWI-700370F:168:C7JUKANXX:7:1114:5082:92133	multidrug	gi:913055317:ref:WP_050357634.1:|FEATURES|multidrug_ABC_transporter|multidrug|multidrug_ABC_transporter	1.0	63.6	33	49.3	2.4e-07	1
ABCA	126	158	HWI-700370F:168:C7JUKANXX:7:1306:11076:86609	multidrug	XP_753111.1|FEATURES|abcA|multidrug|abcA	0.99999955636	72.7	33	53.9	9.9e-09	1
MULTIDRUG_ABC_TRANSPORTER	504	534	HWI-700370F:168:C7JUKANXX:7:2211:20359:76146	multidrug	gi:686364868:ref:WP_031893738.1:|FEATURES|multidrug_ABC_transporter|multidrug|multidrug_ABC_transporter	1.0	64.5	31	45.4	3.5e-06	1
MULTIDRUG_ABC_TRANSPORTER	490	522	HWI-700370F:168:C7JUKANXX:7:1311:1294:80946	multidrug	gi:1011969930:ref:WP_062776015.1:|FEATURES|multidrug_ABC_transporter|multidrug|multidrug_ABC_transporter	1.0	90.9	33	58.9	3.1e-10	1
PATA	250	282	HWI-700370F:168:C7JUKANXX:7:1201:4477:49056	fluoroquinolone	NP_417544.5|FEATURES|patA|fluoroquinolone|patA	0.999996991674	63.6	33	48.9	3.2e-07	1
MULTIDRUG_ABC_TRANSPORTER	545	577	HWI-700370F:168:C7JUKANXX:7:2106:16611:46422	multidrug	gi:664100597:ref:WP_030638327.1:|FEATURES|multidrug_ABC_transporter|multidrug|multidrug_ABC_transporter	0.999999999999	60.6	33	46.2	2.1e-06	1
TETB(60)	371	402	HWI-700370F:168:C7JUKANXX:7:1109:20675:10920	tetracycline	ANZ79241.1|FEATURES|tetB(60)|tetracycline|tetB(60)	0.999999927885	62.5	32	46.6	1.6e-06	1
ABCA	956	987	HWI-700370F:168:C7JUKANXX:7:1210:9503:2778	multidrug	XP_753111.1|FEATURES|abcA|multidrug|abcA	0.999999611546	81.2	32	57.4	9.0e-10	1
ABCA	835	867	HWI-700370F:168:C7JUKANXX:7:1313:9918:42392	multidrug	XP_753111.1|FEATURES|abcA|multidrug|abcA	0.999999667769	90.9	33	62.4	2.8e-11	1
ABCA	935	966	HWI-700370F:168:C7JUKANXX:7:1315:8591:30522	multidrug	XP_753111.1|FEATURES|abcA|multidrug|abcA	0.999999492813	75.0	32	50.8	8.4e-08	1
ABCA	835	867	HWI-700370F:168:C7JUKANXX:7:1208:4627:51184	multidrug	XP_753111.1|FEATURES|abcA|multidrug|abcA	0.999999583704	75.8	33	55.5	3.4e-09	1
MULTIDRUG_ABC_TRANSPORTER	373	403	HWI-700370F:168:C7JUKANXX:7:1303:15563:50262	multidrug	gi:686197643:ref:WP_031807899.1:|FEATURES|multidrug_ABC_transporter|multidrug|multidrug_ABC_transporter	1.0	71.0	31	47.4	9.3e-07	1
ABCA	379	409	HWI-700370F:168:C7JUKANXX:7:1213:14480:69905	multidrug	XP_753111.1|FEATURES|abcA|multidrug|abcA	0.999999626161	80.6	31	58.5	4.0e-10	1
ABCA	1192	1222	HWI-700370F:168:C7JUKANXX:7:1305:19346:100830	multidrug	XP_753111.1|FEATURES|abcA|multidrug|abcA	0.999999334821	61.3	31	45.1	4.6e-06	1
ABCA	353	383	HWI-700370F:168:C7JUKANXX:7:1116:5947:15166	multidrug	XP_753111.1|FEATURES|abcA|multidrug|abcA	0.999999371494	64.5	31	46.2	2.1e-06	1
ACRB	861	892	HWI-700370F:168:C7JUKANXX:7:1305:20350:65367	multidrug	gi:491078681:ref:WP_004940301.1:|FEATURES|acrB|multidrug|acrB	1.0	84.4	32	58.2	5.2e-10	1
STAPHYLOCOCCUS_MUPA_CONFERRING_RESISTANCE_TO_MUPIROCIN	533	565	HWI-700370F:168:C7JUKANXX:7:2203:19433:33486	mupirocin	CAA53189|FEATURES|Staphylococcus_mupA_conferring_resistance_to_mupirocin|mupirocin|Staphylococcus_mupA_conferring_resistance_to_mupirocin	0.999999977903	66.7	33	50.8	8.4e-08	1
APH(3'')-I	207	237	HWI-700370F:168:C7JUKANXX:7:2110:11770:90465	aminoglycoside	X53527.1.gene1.p1|FEATURES|aph(3'')-I|aminoglycoside|aph(3'')-I	0.999999909663	71.0	31	51.2	6.4e-08	1
ABCA	948	979	HWI-700370F:168:C7JUKANXX:7:1307:13573:43857	multidrug	XP_753111.1|FEATURES|abcA|multidrug|abcA	0.999999334821	65.6	32	45.1	4.6e-06	1
MSBA	610	642	HWI-700370F:168:C7JUKANXX:7:1301:7614:23265	nitroimidazole	NP_415434.1|FEATURES|msbA|nitroimidazole|msbA	0.898196997032	60.6	33	45.4	3.5e-06	1
MULTIDRUG_ABC_TRANSPORTER	509	539	HWI-700370F:168:C7JUKANXX:7:1112:17202:92779	multidrug	gi:686364868:ref:WP_031893738.1:|FEATURES|multidrug_ABC_transporter|multidrug|multidrug_ABC_transporter	1.0	64.5	31	45.8	2.7e-06	1
ABCA	939	970	HWI-700370F:168:C7JUKANXX:7:1105:11990:34311	multidrug	XP_753111.1|FEATURES|abcA|multidrug|abcA	0.999999583704	81.2	32	55.5	3.4e-09	1
VANH	213	245	HWI-700370F:168:C7JUKANXX:7:2201:12646:55993	glycopeptide	AAY52004|FEATURES|vanH|glycopeptide|vanH	0.999999999419	66.7	33	46.6	1.6e-06	1
ABCA	943	975	HWI-700370F:168:C7JUKANXX:7:1115:7527:53752	multidrug	XP_753111.1|FEATURES|abcA|multidrug|abcA	0.999999594438	81.8	33	56.2	2.0e-09	1
ABCA	946	978	HWI-700370F:168:C7JUKANXX:7:2111:19429:40383	multidrug	XP_753111.1|FEATURES|abcA|multidrug|abcA	0.999999577202	72.7	33	55.1	4.4e-09	1
MSBA	379	409	HWI-700370F:168:C7JUKANXX:7:1214:20401:13084	nitroimidazole	NP_415434.1|FEATURES|msbA|nitroimidazole|msbA	0.998944536974	61.3	31	48.9	3.2e-07	1
ABCA	939	971	HWI-700370F:168:C7JUKANXX:7:2213:20155:67985	multidrug	XP_753111.1|FEATURES|abcA|multidrug|abcA	0.999999594438	78.8	33	56.2	2.0e-09	1
MULTIDRUG_ABC_TRANSPORTER	496	526	HWI-700370F:168:C7JUKANXX:7:2204:15077:53145	multidrug	gi:664395661:ref:WP_030922045.1:|FEATURES|multidrug_ABC_transporter|multidrug|multidrug_ABC_transporter	1.0	67.7	31	47.8	7.1e-07	1
ABCA	921	952	HWI-700370F:168:C7JUKANXX:7:2106:14672:73685	multidrug	XP_753111.1|FEATURES|abcA|multidrug|abcA	0.999999305405	62.5	32	44.3	7.8e-06	1
ABCA	546	578	HWI-700370F:168:C7JUKANXX:7:2211:18132:21766	multidrug	XP_753111.1|FEATURES|abcA|multidrug|abcA	0.99999955636	72.7	33	53.9	9.9e-09	1
ABCA	985	1017	HWI-700370F:168:C7JUKANXX:7:2112:4550:77001	multidrug	XP_753111.1|FEATURES|abcA|multidrug|abcA	0.999999644674	84.8	33	60.1	1.4e-10	1
ABCA	1014	1045	HWI-700370F:168:C7JUKANXX:7:1213:16775:79651	multidrug	XP_753111.1|FEATURES|abcA|multidrug|abcA	0.999999383758	62.5	32	46.6	1.6e-06	1
ABCA	940	971	HWI-700370F:168:C7JUKANXX:7:1305:15371:84282	multidrug	XP_753111.1|FEATURES|abcA|multidrug|abcA	0.999999541228	71.9	32	53.1	1.7e-08	1
ABCA	930	962	HWI-700370F:168:C7JUKANXX:7:1109:15421:71769	multidrug	XP_753111.1|FEATURES|abcA|multidrug|abcA	0.999999501801	69.7	33	51.2	6.4e-08	1
MSBA	355	386	HWI-700370F:168:C7JUKANXX:7:1311:7339:96711	nitroimidazole	NP_415434.1|FEATURES|msbA|nitroimidazole|msbA	0.999620424245	62.5	32	44.7	6.0e-06	1
ABCA	940	972	HWI-700370F:168:C7JUKANXX:7:1205:15490:68965	multidrug	XP_753111.1|FEATURES|abcA|multidrug|abcA	0.999999548891	78.8	33	53.5	1.3e-08	1
ABCA	120	150	HWI-700370F:168:C7JUKANXX:7:1305:2332:7856	multidrug	XP_753111.1|FEATURES|abcA|multidrug|abcA	0.999999320374	61.3	31	44.7	6.0e-06	1
ABCA	881	912	HWI-700370F:168:C7JUKANXX:7:1204:17829:57481	multidrug	XP_753111.1|FEATURES|abcA|multidrug|abcA	0.999999371494	65.6	32	46.2	2.1e-06	1
ABCA	961	993	HWI-700370F:168:C7JUKANXX:7:1102:11655:36374	multidrug	XP_753111.1|FEATURES|abcA|multidrug|abcA	0.999999305405	63.6	33	44.3	7.8e-06	1
ABCA	928	960	HWI-700370F:168:C7JUKANXX:7:2104:17136:9271	multidrug	XP_753111.1|FEATURES|abcA|multidrug|abcA	0.999999395603	63.6	33	47.0	1.2e-06	1
ABCA	970	1002	HWI-700370F:168:C7JUKANXX:7:1214:1081:57384	multidrug	XP_753111.1|FEATURES|abcA|multidrug|abcA	0.999999667769	84.8	33	62.4	2.8e-11	1
ABCA	258	289	HWI-700370F:168:C7JUKANXX:7:1302:20599:47960	multidrug	XP_753111.1|FEATURES|abcA|multidrug|abcA	0.999999447336	62.5	32	48.9	3.2e-07	1
ABCA	284	316	HWI-700370F:168:C7JUKANXX:7:1307:7837:10570	multidrug	XP_753111.1|FEATURES|abcA|multidrug|abcA	0.999999664034	75.8	33	62.0	3.6e-11	1
ABCA	1208	1240	HWI-700370F:168:C7JUKANXX:7:1305:9029:22446	multidrug	XP_753111.1|FEATURES|abcA|multidrug|abcA	0.999999656207	75.8	33	61.2	6.2e-11	1
ABCA	872	902	HWI-700370F:168:C7JUKANXX:7:1316:1124:40360	multidrug	XP_753111.1|FEATURES|abcA|multidrug|abcA	0.999999371494	74.2	31	51.6	4.9e-08	1
ABCA	824	854	HWI-700370F:168:C7JUKANXX:7:1316:10457:100304	multidrug	XP_753111.1|FEATURES|abcA|multidrug|abcA	0.999999334821	67.7	31	45.1	4.6e-06	1
MULTIDRUG_ABC_TRANSPORTER	449	480	HWI-700370F:168:C7JUKANXX:7:2104:4283:90815	multidrug	gi:516001066:ref:WP_017431649.1:|FEATURES|multidrug_ABC_transporter|multidrug|multidrug_ABC_transporter	1.0	71.9	32	48.5	4.2e-07	1
ABCA	1303	1335	HWI-700370F:168:C7JUKANXX:7:2106:14045:70107	multidrug	XP_753111.1|FEATURES|abcA|multidrug|abcA	0.999999648989	78.8	33	60.5	1.1e-10	1
STAPHYLOCOCCUS_MUPA_CONFERRING_RESISTANCE_TO_MUPIROCIN	422	452	HWI-700370F:168:C7JUKANXX:7:2101:20941:68004	mupirocin	CAA53189|FEATURES|Staphylococcus_mupA_conferring_resistance_to_mupirocin|mupirocin|Staphylococcus_mupA_conferring_resistance_to_mupirocin	0.999999975812	61.3	31	50.4	1.1e-07	1
ABCA	1036	1068	HWI-700370F:168:C7JUKANXX:7:1113:7879:77290	multidrug	XP_753111.1|FEATURES|abcA|multidrug|abcA	0.999999510565	69.7	33	51.6	4.9e-08	1
VANH	224	256	HWI-700370F:168:C7JUKANXX:7:1110:1649:17854	glycopeptide	YP_002333394|FEATURES|vanH|glycopeptide|vanH	0.999999998358	63.6	33	45.8	2.7e-06	1
EFRB	189	221	HWI-700370F:168:C7JUKANXX:7:1210:12715:91289	multidrug	CDO61516.1|FEATURES|efrB|multidrug|efrB	0.999999182201	60.6	33	46.6	1.6e-06	1
ABCA	868	900	HWI-700370F:168:C7JUKANXX:7:2209:19200:96167	multidrug	XP_753111.1|FEATURES|abcA|multidrug|abcA	0.99999955636	75.8	33	53.9	9.9e-09	1
MSBA	507	538	HWI-700370F:168:C7JUKANXX:7:1309:18751:80089	nitroimidazole	NP_415434.1|FEATURES|msbA|nitroimidazole|msbA	0.999295887502	62.5	32	45.4	3.5e-06	1
TETM	76	108	HWI-700370F:168:C7JUKANXX:7:2105:5592:97713	tetracycline	Q02652|FEATURES|tetM|tetracycline|tetM	1.0	75.8	33	51.2	6.4e-08	1
ABCA	932	962	HWI-700370F:168:C7JUKANXX:7:2115:4127:7845	multidrug	XP_753111.1|FEATURES|abcA|multidrug|abcA	0.999999457389	71.0	31	49.3	2.4e-07	1
ABCA	997	1029	HWI-700370F:168:C7JUKANXX:7:2108:3455:44235	multidrug	XP_753111.1|FEATURES|abcA|multidrug|abcA	0.999999501801	66.7	33	51.2	6.4e-08	1
ABCA	948	980	HWI-700370F:168:C7JUKANXX:7:2213:1966:10457	multidrug	XP_753111.1|FEATURES|abcA|multidrug|abcA	0.999999656207	84.8	33	61.2	6.2e-11	1
MULTIDRUG_ABC_TRANSPORTER	464	494	HWI-700370F:168:C7JUKANXX:7:2107:15411:21893	multidrug	gi:817122037:ref:WP_046494699.1:|FEATURES|multidrug_ABC_transporter|multidrug|multidrug_ABC_transporter	0.999997768072	71.0	31	45.4	3.5e-06	1
ABCA	1198	1230	HWI-700370F:168:C7JUKANXX:7:2310:1863:21657	multidrug	XP_753111.1|FEATURES|abcA|multidrug|abcA	0.999999483726	60.6	33	50.4	1.1e-07	1
ABCA	1027	1060	HWI-700370F:168:C7JUKANXX:7:2202:18391:73458	multidrug	XP_753111.1|FEATURES|abcA|multidrug|abcA	0.999999535369	70.6	34	52.8	2.2e-08	1
POXTA	160	190	HWI-700370F:168:C7JUKANXX:7:2213:9573:20227	multidrug	AVI44920.1|FEATURES|poxtA|multidrug|poxtA	0.999999258786	61.3	31	44.7	6.0e-06	1
TETB	383	414	HWI-700370F:168:C7JUKANXX:7:1212:19266:48227	tetracycline	AF024666.2.gene7.p01|FEATURES|tetB|tetracycline|tetB	1.0	65.6	32	45.1	4.6e-06	1
ABCA	324	354	HWI-700370F:168:C7JUKANXX:7:1315:9305:40295	multidrug	XP_753111.1|FEATURES|abcA|multidrug|abcA	0.999999447336	64.5	31	48.9	3.2e-07	1
MULTIDRUG_ABC_TRANSPORTER	463	493	HWI-700370F:168:C7JUKANXX:7:1304:18651:15722	multidrug	gi:1031799645:ref:WP_064138838.1:|FEATURES|multidrug_ABC_transporter|multidrug|multidrug_ABC_transporter	1.0	67.7	31	47.8	7.1e-07	1
ABCA	1026	1058	HWI-700370F:168:C7JUKANXX:7:1113:18357:56070	multidrug	XP_753111.1|FEATURES|abcA|multidrug|abcA	0.999999535369	63.6	33	52.8	2.2e-08	1
ABCA	828	860	HWI-700370F:168:C7JUKANXX:7:1106:15830:76827	multidrug	XP_753111.1|FEATURES|abcA|multidrug|abcA	0.999999467137	78.8	33	49.7	1.9e-07	1
ABCA	1020	1053	HWI-700370F:168:C7JUKANXX:7:1113:3396:9846	multidrug	XP_753111.1|FEATURES|abcA|multidrug|abcA	0.999999447336	61.8	34	48.9	3.2e-07	1
ABCA	831	862	HWI-700370F:168:C7JUKANXX:7:1202:12177:57873	multidrug	XP_753111.1|FEATURES|abcA|multidrug|abcA	0.999999345227	75.0	32	45.4	3.5e-06	1
ABCA	1211	1242	HWI-700370F:168:C7JUKANXX:7:2107:14141:88479	multidrug	XP_753111.1|FEATURES|abcA|multidrug|abcA	0.999999600302	68.8	32	56.6	1.5e-09	1
MULTIDRUG_ABC_TRANSPORTER	503	534	HWI-700370F:168:C7JUKANXX:7:1310:19599:53566	multidrug	gi:913055317:ref:WP_050357634.1:|FEATURES|multidrug_ABC_transporter|multidrug|multidrug_ABC_transporter	1.0	65.6	32	48.1	5.4e-07	1
ABCA	930	962	HWI-700370F:168:C7JUKANXX:7:1209:9016:67976	multidrug	XP_753111.1|FEATURES|abcA|multidrug|abcA	0.999999501801	69.7	33	51.2	6.4e-08	1
TETM	76	108	HWI-700370F:168:C7JUKANXX:7:2105:14394:100372	tetracycline	Q02652|FEATURES|tetM|tetracycline|tetM	1.0	69.7	33	49.7	1.9e-07	1
ABCA	925	957	HWI-700370F:168:C7JUKANXX:7:1305:18107:79567	multidrug	XP_753111.1|FEATURES|abcA|multidrug|abcA	0.999999644674	84.8	33	60.8	8.1e-11	1
MULTIDRUG_ABC_TRANSPORTER	480	512	HWI-700370F:168:C7JUKANXX:7:1304:20637:21275	multidrug	gi:1045390184:ref:WP_065479071.1:|FEATURES|multidrug_ABC_transporter|multidrug|multidrug_ABC_transporter	0.999999999981	63.6	33	44.7	6.0e-06	1
ABCA	1028	1060	HWI-700370F:168:C7JUKANXX:7:1215:11484:81672	multidrug	XP_753111.1|FEATURES|abcA|multidrug|abcA	0.999999483726	69.7	33	50.4	1.1e-07	1
MULTIDRUG_ABC_TRANSPORTER	500	532	HWI-700370F:168:C7JUKANXX:7:2203:11929:9946	multidrug	gi:943938624:ref:WP_055567802.1:|FEATURES|multidrug_ABC_transporter|multidrug|multidrug_ABC_transporter	1.0	60.6	33	45.4	3.5e-06	1
ABCA	986	1017	HWI-700370F:168:C7JUKANXX:7:2113:19445:35795	multidrug	XP_753111.1|FEATURES|abcA|multidrug|abcA	0.999999648989	87.5	32	60.5	1.1e-10	1
ABCA	927	959	HWI-700370F:168:C7JUKANXX:7:2211:14473:24379	multidrug	XP_753111.1|FEATURES|abcA|multidrug|abcA	0.999999447336	69.7	33	48.9	3.2e-07	1
MULTIDRUG_ABC_TRANSPORTER	471	502	HWI-700370F:168:C7JUKANXX:7:1115:16454:52475	multidrug	gi:1031799645:ref:WP_064138838.1:|FEATURES|multidrug_ABC_transporter|multidrug|multidrug_ABC_transporter	1.0	75.0	32	49.3	2.4e-07	1
ABCA	993	1026	HWI-700370F:168:C7JUKANXX:7:2104:12876:31998	multidrug	XP_753111.1|FEATURES|abcA|multidrug|abcA	0.999999383758	64.7	34	46.6	1.6e-06	1
ABCA	1030	1060	HWI-700370F:168:C7JUKANXX:7:1201:8514:66493	multidrug	XP_753111.1|FEATURES|abcA|multidrug|abcA	0.999999345227	64.5	31	45.4	3.5e-06	1
ABCA	346	376	HWI-700370F:168:C7JUKANXX:7:2209:16845:33998	multidrug	XP_753111.1|FEATURES|abcA|multidrug|abcA	0.999999395603	61.3	31	47.0	1.2e-06	1
ABCA	828	860	HWI-700370F:168:C7JUKANXX:7:1309:13911:17372	multidrug	XP_753111.1|FEATURES|abcA|multidrug|abcA	0.999999501801	75.8	33	51.2	6.4e-08	1
MULTIDRUG_ABC_TRANSPORTER	361	392	HWI-700370F:168:C7JUKANXX:7:1115:19575:41797	multidrug	gi:686197643:ref:WP_031807899.1:|FEATURES|multidrug_ABC_transporter|multidrug|multidrug_ABC_transporter	1.0	71.9	32	49.3	2.4e-07	1
STAPHYLOCOCCUS_MUPA_CONFERRING_RESISTANCE_TO_MUPIROCIN	517	549	HWI-700370F:168:C7JUKANXX:7:1306:17669:77379	mupirocin	CAA53189|FEATURES|Staphylococcus_mupA_conferring_resistance_to_mupirocin|mupirocin|Staphylococcus_mupA_conferring_resistance_to_mupirocin	0.999999977903	63.6	33	50.8	8.4e-08	1
ABCA	135	166	HWI-700370F:168:C7JUKANXX:7:1308:5529:30418	multidrug	XP_753111.1|FEATURES|abcA|multidrug|abcA	0.999999527346	78.1	32	52.4	2.9e-08	1
ABCA	840	870	HWI-700370F:168:C7JUKANXX:7:1105:6591:90349	multidrug	XP_753111.1|FEATURES|abcA|multidrug|abcA	0.999999371494	67.7	31	46.2	2.1e-06	1
MULTIDRUG_ABC_TRANSPORTER	457	487	HWI-700370F:168:C7JUKANXX:7:2113:11818:60587	multidrug	gi:896355182:ref:WP_049310020.1:|FEATURES|multidrug_ABC_transporter|multidrug|multidrug_ABC_transporter	1.0	65.6	32	46.2	2.1e-06	1
ABCA	256	287	HWI-700370F:168:C7JUKANXX:7:1308:17137:94807	multidrug	XP_753111.1|FEATURES|abcA|multidrug|abcA	0.999999483726	65.6	32	50.4	1.1e-07	1
ABCA	254	286	HWI-700370F:168:C7JUKANXX:7:2211:12410:4462	multidrug	XP_753111.1|FEATURES|abcA|multidrug|abcA	0.999999570515	72.7	33	54.7	5.8e-09	1
ABCA	355	387	HWI-700370F:168:C7JUKANXX:7:1305:17908:47365	multidrug	XP_753111.1|FEATURES|abcA|multidrug|abcA	0.999999570515	72.7	33	54.7	5.8e-09	1
ABCA	1000	1032	HWI-700370F:168:C7JUKANXX:7:2212:3331:18063	multidrug	XP_753111.1|FEATURES|abcA|multidrug|abcA	0.999999527346	84.8	33	63.9	9.6e-12	1
ABCA	831	863	HWI-700370F:168:C7JUKANXX:7:2112:13628:45001	multidrug	XP_753111.1|FEATURES|abcA|multidrug|abcA	0.999999457389	72.7	33	49.3	2.4e-07	1
VANH	208	240	HWI-700370F:168:C7JUKANXX:7:2210:1776:12502	glycopeptide	AAY52004|FEATURES|vanH|glycopeptide|vanH	1.0	66.7	33	48.5	4.2e-07	1
ABCA	840	870	HWI-700370F:168:C7JUKANXX:7:1301:19544:94235	multidrug	XP_753111.1|FEATURES|abcA|multidrug|abcA	0.999999334821	64.5	31	45.1	4.6e-06	1
ABCA	539	571	HWI-700370F:168:C7JUKANXX:7:1206:18638:44107	multidrug	XP_753111.1|FEATURES|abcA|multidrug|abcA	0.999999588472	72.7	33	55.8	2.6e-09	1
ABCA	1042	1074	HWI-700370F:168:C7JUKANXX:7:2207:13751:21757	multidrug	XP_753111.1|FEATURES|abcA|multidrug|abcA	0.99999955636	69.7	33	53.9	9.9e-09	1
ABCA	937	969	HWI-700370F:168:C7JUKANXX:7:1203:5330:23411	multidrug	XP_753111.1|FEATURES|abcA|multidrug|abcA	0.999999570515	78.8	33	54.7	5.8e-09	1
ABCA	942	972	HWI-700370F:168:C7JUKANXX:7:1205:12353:72206	multidrug	XP_753111.1|FEATURES|abcA|multidrug|abcA	0.999999334821	87.1	31	57.0	1.2e-09	1
ABCA	921	953	HWI-700370F:168:C7JUKANXX:7:1108:2320:59958	multidrug	XP_753111.1|FEATURES|abcA|multidrug|abcA	0.999999358683	63.6	33	45.8	2.7e-06	1
MULTIDRUG_ABC_TRANSPORTER	444	475	HWI-700370F:168:C7JUKANXX:7:1205:7432:29543	multidrug	gi:664556405:ref:WP_031071225.1:|FEATURES|multidrug_ABC_transporter|multidrug|multidrug_ABC_transporter	1.0	68.8	32	50.1	1.4e-07	1
OPTRA	203	234	HWI-700370F:168:C7JUKANXX:7:1213:2371:5264	oxazolidinone	AKA86814|FEATURES|optrA|oxazolidinone|optrA	0.999449108006	65.6	32	50.1	1.4e-07	1
ABCA	254	286	HWI-700370F:168:C7JUKANXX:7:1113:12473:71176	multidrug	XP_753111.1|FEATURES|abcA|multidrug|abcA	0.999999570515	72.7	33	54.7	5.8e-09	1
ABCA	262	294	HWI-700370F:168:C7JUKANXX:7:2202:20987:13781	multidrug	XP_753111.1|FEATURES|abcA|multidrug|abcA	0.999999535369	66.7	33	52.8	2.2e-08	1
ABCA	958	989	HWI-700370F:168:C7JUKANXX:7:2205:11453:15807	multidrug	XP_753111.1|FEATURES|abcA|multidrug|abcA	0.999999577202	78.1	32	55.1	4.4e-09	1
ABCA	262	294	HWI-700370F:168:C7JUKANXX:7:1216:20285:64959	multidrug	XP_753111.1|FEATURES|abcA|multidrug|abcA	0.999999535369	66.7	33	52.8	2.2e-08	1
ABCA	828	860	HWI-700370F:168:C7JUKANXX:7:1310:19084:13707	multidrug	XP_753111.1|FEATURES|abcA|multidrug|abcA	0.999999467137	78.8	33	49.7	1.9e-07	1
VANH	192	224	HWI-700370F:168:C7JUKANXX:7:1104:7002:51947	glycopeptide	AAY52004|FEATURES|vanH|glycopeptide|vanH	0.999999085611	63.6	33	47.0	1.2e-06	1
MULTIDRUG_ABC_TRANSPORTER	473	503	HWI-700370F:168:C7JUKANXX:7:2110:20465:96432	multidrug	gi:926400371:ref:WP_053728483.1:|FEATURES|multidrug_ABC_transporter|multidrug|multidrug_ABC_transporter	1.0	67.7	31	45.8	2.7e-06	1
ABCA	865	897	HWI-700370F:168:C7JUKANXX:7:1111:12397:50439	multidrug	XP_753111.1|FEATURES|abcA|multidrug|abcA	0.999999334821	63.6	33	47.4	9.3e-07	1
MULTIDRUG_ABC_TRANSPORTER	540	572	HWI-700370F:168:C7JUKANXX:7:1314:7521:64392	multidrug	gi:948137056:ref:WP_056795395.1:|FEATURES|multidrug_ABC_transporter|multidrug|multidrug_ABC_transporter	1.0	63.6	33	50.4	1.1e-07	1
ABCA	1288	1320	HWI-700370F:168:C7JUKANXX:7:1108:4097:55249	multidrug	XP_753111.1|FEATURES|abcA|multidrug|abcA	0.999999510565	69.7	33	51.6	4.9e-08	1
VATB	123	155	HWI-700370F:168:C7JUKANXX:7:2216:16167:76819	MLS	YP_002861121|FEATURES|vatB|MLS|vatB	1.0	66.7	33	51.6	4.9e-08	1
ABCA	939	971	HWI-700370F:168:C7JUKANXX:7:2212:17657:96942	multidrug	XP_753111.1|FEATURES|abcA|multidrug|abcA	0.999999626161	81.8	33	58.5	4.0e-10	1
MULTIDRUG_ABC_TRANSPORTER	489	521	HWI-700370F:168:C7JUKANXX:7:1209:2646:81835	multidrug	gi:497748188:ref:WP_010062372.1:|FEATURES|multidrug_ABC_transporter|multidrug|multidrug_ABC_transporter	1.0	66.7	33	50.1	1.4e-07	1
ABCA	342	372	HWI-700370F:168:C7JUKANXX:7:1305:19425:70419	multidrug	XP_753111.1|FEATURES|abcA|multidrug|abcA	0.999999395603	61.3	31	47.0	1.2e-06	1
STAPHYLOCOCCUS_MUPA_CONFERRING_RESISTANCE_TO_MUPIROCIN	510	541	HWI-700370F:168:C7JUKANXX:7:2208:16656:11460	mupirocin	CAA53189|FEATURES|Staphylococcus_mupA_conferring_resistance_to_mupirocin|mupirocin|Staphylococcus_mupA_conferring_resistance_to_mupirocin	0.999999987823	65.6	32	53.5	1.3e-08	1
ABCA	646	676	HWI-700370F:168:C7JUKANXX:7:2201:6916:29490	multidrug	XP_753111.1|FEATURES|abcA|multidrug|abcA	0.999999501801	64.5	31	51.2	6.4e-08	1
ABCA	528	559	HWI-700370F:168:C7JUKANXX:7:1301:11712:22093	multidrug	XP_753111.1|FEATURES|abcA|multidrug|abcA	0.999999418382	62.5	32	47.8	7.1e-07	1
ABCA	933	965	HWI-700370F:168:C7JUKANXX:7:1207:19886:6783	multidrug	XP_753111.1|FEATURES|abcA|multidrug|abcA	0.999999527346	75.8	33	52.4	2.9e-08	1
ABCA	971	1003	HWI-700370F:168:C7JUKANXX:7:1208:11415:52180	multidrug	XP_753111.1|FEATURES|abcA|multidrug|abcA	0.999999476746	72.7	33	50.1	1.4e-07	1
ABCA	954	986	HWI-700370F:168:C7JUKANXX:7:2104:3733:6765	multidrug	XP_753111.1|FEATURES|abcA|multidrug|abcA	0.999999467137	69.7	33	49.7	1.9e-07	1
ABCA	961	993	HWI-700370F:168:C7JUKANXX:7:1309:6913:55321	multidrug	XP_753111.1|FEATURES|abcA|multidrug|abcA	0.999999467137	69.7	33	49.7	1.9e-07	1
ABCA	1298	1329	HWI-700370F:168:C7JUKANXX:7:2111:19991:58287	multidrug	XP_753111.1|FEATURES|abcA|multidrug|abcA	0.999999667769	81.2	32	62.4	2.8e-11	1
MULTIDRUG_ABC_TRANSPORTER	366	396	HWI-700370F:168:C7JUKANXX:7:1214:10294:51262	multidrug	gi:686197643:ref:WP_031807899.1:|FEATURES|multidrug_ABC_transporter|multidrug|multidrug_ABC_transporter	1.0	67.7	31	46.6	1.6e-06	1
ABCA	353	383	HWI-700370F:168:C7JUKANXX:7:1109:19231:63505	multidrug	XP_753111.1|FEATURES|abcA|multidrug|abcA	0.999999371494	64.5	31	46.2	2.1e-06	1
ABCA	836	868	HWI-700370F:168:C7JUKANXX:7:2205:7388:25226	multidrug	XP_753111.1|FEATURES|abcA|multidrug|abcA	0.999999426568	69.7	33	48.1	5.4e-07	1
ABCA	278	310	HWI-700370F:168:C7JUKANXX:7:2114:20706:86145	multidrug	XP_753111.1|FEATURES|abcA|multidrug|abcA	0.999999606025	72.7	33	57.0	1.2e-09	1
MULTIDRUG_ABC_TRANSPORTER	533	565	HWI-700370F:168:C7JUKANXX:7:1201:8480:77794	multidrug	gi:664395661:ref:WP_030922045.1:|FEATURES|multidrug_ABC_transporter|multidrug|multidrug_ABC_transporter	1.0	78.8	33	57.0	1.2e-09	1
MULTIDRUG_ABC_TRANSPORTER	550	581	HWI-700370F:168:C7JUKANXX:7:1316:16948:18790	multidrug	gi:497748188:ref:WP_010062372.1:|FEATURES|multidrug_ABC_transporter|multidrug|multidrug_ABC_transporter	1.0	71.9	32	49.3	2.4e-07	1
ABCA	939	970	HWI-700370F:168:C7JUKANXX:7:1305:9528:8155	multidrug	XP_753111.1|FEATURES|abcA|multidrug|abcA	0.999999583704	81.2	32	55.5	3.4e-09	1
ABCA	252	284	HWI-700370F:168:C7JUKANXX:7:1209:18266:10784	multidrug	XP_753111.1|FEATURES|abcA|multidrug|abcA	0.999999563636	78.8	33	54.3	7.6e-09	1
MULTIDRUG_ABC_TRANSPORTER	566	596	HWI-700370F:168:C7JUKANXX:7:1308:18430:54770	multidrug	gi:947982677:ref:WP_056642336.1:|FEATURES|multidrug_ABC_transporter|multidrug|multidrug_ABC_transporter	0.99999988626	61.3	31	44.3	7.8e-06	1
ABCA	482	514	HWI-700370F:168:C7JUKANXX:7:2216:11642:72661	multidrug	XP_753111.1|FEATURES|abcA|multidrug|abcA	0.999999334821	63.6	33	45.1	4.6e-06	1
ABCA	280	312	HWI-700370F:168:C7JUKANXX:7:1311:3381:28258	multidrug	XP_753111.1|FEATURES|abcA|multidrug|abcA	0.999999437128	60.6	33	48.5	4.2e-07	1
MULTIDRUG_ABC_TRANSPORTER	466	498	HWI-700370F:168:C7JUKANXX:7:2212:15072:33147	multidrug	gi:1031799645:ref:WP_064138838.1:|FEATURES|multidrug_ABC_transporter|multidrug|multidrug_ABC_transporter	1.0	63.6	33	47.0	1.2e-06	1
MULTIDRUG_ABC_TRANSPORTER	500	532	HWI-700370F:168:C7JUKANXX:7:1112:5190:22292	multidrug	gi:943938624:ref:WP_055567802.1:|FEATURES|multidrug_ABC_transporter|multidrug|multidrug_ABC_transporter	1.0	66.7	33	48.5	4.2e-07	1
ABCA	641	672	HWI-700370F:168:C7JUKANXX:7:1102:2965:101130	multidrug	XP_753111.1|FEATURES|abcA|multidrug|abcA	0.999999616956	65.6	32	57.8	6.9e-10	1
STAPHYLOCOCCUS_MUPA_CONFERRING_RESISTANCE_TO_MUPIROCIN	426	456	HWI-700370F:168:C7JUKANXX:7:1312:16340:26168	mupirocin	CAA53189|FEATURES|Staphylococcus_mupA_conferring_resistance_to_mupirocin|mupirocin|Staphylococcus_mupA_conferring_resistance_to_mupirocin	0.999999974111	61.3	31	50.1	1.4e-07	1
ABCA	953	983	HWI-700370F:168:C7JUKANXX:7:2103:6370:82653	multidrug	XP_753111.1|FEATURES|abcA|multidrug|abcA	0.999999483726	74.2	31	50.4	1.1e-07	1
ABCA	1180	1212	HWI-700370F:168:C7JUKANXX:7:1311:10343:33844	multidrug	XP_753111.1|FEATURES|abcA|multidrug|abcA	0.999999583704	69.7	33	55.5	3.4e-09	1
MULTIDRUG_ABC_TRANSPORTER	366	396	HWI-700370F:168:C7JUKANXX:7:1304:15475:93778	multidrug	gi:686197643:ref:WP_031807899.1:|FEATURES|multidrug_ABC_transporter|multidrug|multidrug_ABC_transporter	1.0	67.7	31	46.6	1.6e-06	1
ABCA	831	863	HWI-700370F:168:C7JUKANXX:7:1208:5892:14853	multidrug	XP_753111.1|FEATURES|abcA|multidrug|abcA	0.999999483726	75.8	33	50.4	1.1e-07	1
ABCA	1305	1336	HWI-700370F:168:C7JUKANXX:7:1116:4013:11334	multidrug	XP_753111.1|FEATURES|abcA|multidrug|abcA	0.999999548891	71.9	32	53.5	1.3e-08	1
STAPHYLOCOCCUS_MUPA_CONFERRING_RESISTANCE_TO_MUPIROCIN	426	456	HWI-700370F:168:C7JUKANXX:7:2106:17996:82894	mupirocin	CAA53189|FEATURES|Staphylococcus_mupA_conferring_resistance_to_mupirocin|mupirocin|Staphylococcus_mupA_conferring_resistance_to_mupirocin	0.999999974111	61.3	31	50.1	1.4e-07	1
MULTIDRUG_ABC_TRANSPORTER	447	479	HWI-700370F:168:C7JUKANXX:7:2213:11967:4958	multidrug	gi:516001066:ref:WP_017431649.1:|FEATURES|multidrug_ABC_transporter|multidrug|multidrug_ABC_transporter	1.0	66.7	33	46.6	1.6e-06	1
MULTIDRUG_ABC_TRANSPORTER	364	395	HWI-700370F:168:C7JUKANXX:7:1305:8394:98872	multidrug	gi:686197643:ref:WP_031807899.1:|FEATURES|multidrug_ABC_transporter|multidrug|multidrug_ABC_transporter	1.0	62.5	32	44.7	6.0e-06	1
MACB	129	159	HWI-700370F:168:C7JUKANXX:7:2201:5206:76455	MLS	gi:974688082:ref:WP_059271287.1:|FEATURES|macB|MLS|macB	1.0	64.5	31	46.2	2.1e-06	1
ABCA	996	1028	HWI-700370F:168:C7JUKANXX:7:2107:4881:22412	multidrug	XP_753111.1|FEATURES|abcA|multidrug|abcA	0.999999577202	75.8	33	55.1	4.4e-09	1
ABCA	939	971	HWI-700370F:168:C7JUKANXX:7:1103:19778:13853	multidrug	XP_753111.1|FEATURES|abcA|multidrug|abcA	0.999999594438	78.8	33	56.2	2.0e-09	1
STAPHYLOCOCCUS_MUPA_CONFERRING_RESISTANCE_TO_MUPIROCIN	78	108	HWI-700370F:168:C7JUKANXX:7:2213:7937:13564	mupirocin	CAA53189|FEATURES|Staphylococcus_mupA_conferring_resistance_to_mupirocin|mupirocin|Staphylococcus_mupA_conferring_resistance_to_mupirocin	0.999999952076	61.3	31	47.4	9.3e-07	1
STAPHYLOCOCCUS_MUPA_CONFERRING_RESISTANCE_TO_MUPIROCIN	520	552	HWI-700370F:168:C7JUKANXX:7:2204:11440:22717	mupirocin	CAA53189|FEATURES|Staphylococcus_mupA_conferring_resistance_to_mupirocin|mupirocin|Staphylococcus_mupA_conferring_resistance_to_mupirocin	0.999999986714	63.6	33	53.1	1.7e-08	1
ABCA	1304	1336	HWI-700370F:168:C7JUKANXX:7:2109:2111:11877	multidrug	XP_753111.1|FEATURES|abcA|multidrug|abcA	0.999999570515	69.7	33	54.7	5.8e-09	1
ABCA	958	989	HWI-700370F:168:C7JUKANXX:7:1307:10441:92070	multidrug	XP_753111.1|FEATURES|abcA|multidrug|abcA	0.999999577202	78.1	32	55.1	4.4e-09	1
EFRB	189	220	HWI-700370F:168:C7JUKANXX:7:1307:4941:38892	multidrug	CDO61516.1|FEATURES|efrB|multidrug|efrB	0.999999182201	62.5	32	46.6	1.6e-06	1
ABCA	836	868	HWI-700370F:168:C7JUKANXX:7:1212:15368:73615	multidrug	XP_753111.1|FEATURES|abcA|multidrug|abcA	0.999999395603	66.7	33	47.0	1.2e-06	1
ABCA	265	297	HWI-700370F:168:C7JUKANXX:7:1302:3049:29870	multidrug	XP_753111.1|FEATURES|abcA|multidrug|abcA	0.999999541228	72.7	33	53.1	1.7e-08	1
ABCA	254	286	HWI-700370F:168:C7JUKANXX:7:1213:19325:21147	multidrug	XP_753111.1|FEATURES|abcA|multidrug|abcA	0.999999570515	72.7	33	54.7	5.8e-09	1
ABCA	1012	1044	HWI-700370F:168:C7JUKANXX:7:2114:1741:37263	multidrug	XP_753111.1|FEATURES|abcA|multidrug|abcA	0.999999426568	60.6	33	48.1	5.4e-07	1
ABCA	836	868	HWI-700370F:168:C7JUKANXX:7:1116:9485:99274	multidrug	XP_753111.1|FEATURES|abcA|multidrug|abcA	0.999999395603	66.7	33	47.0	1.2e-06	1
ABCA	1163	1195	HWI-700370F:168:C7JUKANXX:7:1302:15649:79297	multidrug	XP_753111.1|FEATURES|abcA|multidrug|abcA	0.999999563636	66.7	33	54.3	7.6e-09	1
TETM	76	106	HWI-700370F:168:C7JUKANXX:7:1204:2011:44362	tetracycline	Q02652|FEATURES|tetM|tetracycline|tetM	1.0	77.4	31	49.3	2.4e-07	1
ABCA	820	852	HWI-700370F:168:C7JUKANXX:7:1101:16080:96175	multidrug	XP_753111.1|FEATURES|abcA|multidrug|abcA	0.999999583704	81.8	33	55.5	3.4e-09	1
ABCA	245	275	HWI-700370F:168:C7JUKANXX:7:2103:7390:43290	multidrug	XP_753111.1|FEATURES|abcA|multidrug|abcA	0.999999305405	61.3	31	44.3	7.8e-06	1
OPTRA	197	227	HWI-700370F:168:C7JUKANXX:7:2108:17149:83712	oxazolidinone	AKA86814|FEATURES|optrA|oxazolidinone|optrA	0.999432452201	61.3	31	49.7	1.9e-07	1
STAPHYLOCOCCUS_MUPA_CONFERRING_RESISTANCE_TO_MUPIROCIN	59	89	HWI-700370F:168:C7JUKANXX:7:1107:5522:31884	mupirocin	CAA53189|FEATURES|Staphylococcus_mupA_conferring_resistance_to_mupirocin|mupirocin|Staphylococcus_mupA_conferring_resistance_to_mupirocin	0.999999952076	64.5	31	47.4	9.3e-07	1
TETB	562	592	HWI-700370F:168:C7JUKANXX:7:2212:7175:89721	tetracycline	AF024666.2.gene7.p01|FEATURES|tetB|tetracycline|tetB	1.0	61.3	31	45.1	4.6e-06	1
ACRB	861	892	HWI-700370F:168:C7JUKANXX:7:1102:7556:94603	multidrug	gi:491078681:ref:WP_004940301.1:|FEATURES|acrB|multidrug|acrB	1.0	84.4	32	58.2	5.2e-10	1
ABCA	259	291	HWI-700370F:168:C7JUKANXX:7:2201:2745:55841	multidrug	XP_753111.1|FEATURES|abcA|multidrug|abcA	0.99999965212	84.8	33	60.8	8.1e-11	1
RPOB2	972	1003	HWI-700370F:168:C7JUKANXX:7:2209:16472:54756	multidrug	BAD59497.1|FEATURES|rpoB2|multidrug|rpoB2	0.999999359381	68.8	32	51.6	4.9e-08	1
ABCA	940	971	HWI-700370F:168:C7JUKANXX:7:2104:18178:72656	multidrug	XP_753111.1|FEATURES|abcA|multidrug|abcA	0.999999563636	84.4	32	57.0	1.2e-09	1
ABCA	446	477	HWI-700370F:168:C7JUKANXX:7:1302:12433:22113	multidrug	XP_753111.1|FEATURES|abcA|multidrug|abcA	0.999999501801	62.5	32	51.2	6.4e-08	1
TETM	77	108	HWI-700370F:168:C7JUKANXX:7:1111:21184:68790	tetracycline	Q02652|FEATURES|tetM|tetracycline|tetM	1.0	75.0	32	48.5	4.2e-07	1
ABCA	481	511	HWI-700370F:168:C7JUKANXX:7:2113:15218:62182	multidrug	XP_753111.1|FEATURES|abcA|multidrug|abcA	0.999999371494	67.7	31	46.2	2.1e-06	1
ABCA	824	854	HWI-700370F:168:C7JUKANXX:7:2115:8701:39732	multidrug	XP_753111.1|FEATURES|abcA|multidrug|abcA	0.999999467137	80.6	31	49.7	1.9e-07	1
ABCA	649	681	HWI-700370F:168:C7JUKANXX:7:1216:6387:73068	multidrug	XP_753111.1|FEATURES|abcA|multidrug|abcA	0.999999616956	63.6	33	57.8	6.9e-10	1
EFRB	195	225	HWI-700370F:168:C7JUKANXX:7:2214:12245:90854	multidrug	CDO61516.1|FEATURES|efrB|multidrug|efrB	0.999999037998	61.3	31	44.3	7.8e-06	1
ABCA	1210	1242	HWI-700370F:168:C7JUKANXX:7:1204:7304:47596	multidrug	XP_753111.1|FEATURES|abcA|multidrug|abcA	0.999999510565	69.7	33	58.2	5.2e-10	1
MULTIDRUG_ABC_TRANSPORTER	544	576	HWI-700370F:168:C7JUKANXX:7:1207:9096:55706	multidrug	gi:664556405:ref:WP_031071225.1:|FEATURES|multidrug_ABC_transporter|multidrug|multidrug_ABC_transporter	1.0	66.7	33	47.4	9.3e-07	1
ABCA	255	287	HWI-700370F:168:C7JUKANXX:7:1112:16994:100962	multidrug	XP_753111.1|FEATURES|abcA|multidrug|abcA	0.999999358683	63.6	33	45.8	2.7e-06	1
ABCA	934	966	HWI-700370F:168:C7JUKANXX:7:1113:13608:76906	multidrug	XP_753111.1|FEATURES|abcA|multidrug|abcA	0.999999683095	90.9	33	63.9	9.6e-12	1
ABCA	993	1023	HWI-700370F:168:C7JUKANXX:7:1309:4904:65017	multidrug	XP_753111.1|FEATURES|abcA|multidrug|abcA	0.999999407174	64.5	31	47.4	9.3e-07	1
ABCA	640	670	HWI-700370F:168:C7JUKANXX:7:1214:11465:4133	multidrug	XP_753111.1|FEATURES|abcA|multidrug|abcA	0.999999563636	64.5	31	54.3	7.6e-09	1
VANH	200	232	HWI-700370F:168:C7JUKANXX:7:1112:4233:92278	glycopeptide	AAY52004|FEATURES|vanH|glycopeptide|vanH	0.999999998538	66.7	33	49.3	2.4e-07	1
MULTIDRUG_ABC_TRANSPORTER	459	490	HWI-700370F:168:C7JUKANXX:7:2114:13067:44465	multidrug	gi:896355182:ref:WP_049310020.1:|FEATURES|multidrug_ABC_transporter|multidrug|multidrug_ABC_transporter	1.0	65.6	32	48.9	3.2e-07	1
PBP-1B	620	651	HWI-700370F:168:C7JUKANXX:7:1113:10741:58839	beta-lactam	AF101781.1.gene1.p01|FEATURES|PBP-1B|beta-lactam|PBP-1B	0.999999991513	68.8	32	49.3	2.4e-07	1
ABCA	563	594	HWI-700370F:168:C7JUKANXX:7:2214:4091:29891	multidrug	XP_753111.1|FEATURES|abcA|multidrug|abcA	0.999999418382	68.8	32	47.8	7.1e-07	1
STAPHYLOCOCCUS_MUPA_CONFERRING_RESISTANCE_TO_MUPIROCIN	419	449	HWI-700370F:168:C7JUKANXX:7:1304:16251:64650	mupirocin	CAA53189|FEATURES|Staphylococcus_mupA_conferring_resistance_to_mupirocin|mupirocin|Staphylococcus_mupA_conferring_resistance_to_mupirocin	0.999999968951	61.3	31	49.3	2.4e-07	1
ABCA	805	837	HWI-700370F:168:C7JUKANXX:7:2207:10545:65404	multidrug	XP_753111.1|FEATURES|abcA|multidrug|abcA	0.999999600302	75.8	33	56.6	1.5e-09	1
MULTIDRUG_ABC_TRANSPORTER	484	514	HWI-700370F:168:C7JUKANXX:7:2212:10166:95559	multidrug	gi:497748188:ref:WP_010062372.1:|FEATURES|multidrug_ABC_transporter|multidrug|multidrug_ABC_transporter	1.0	74.2	31	52.4	2.9e-08	1
ABCA	245	275	HWI-700370F:168:C7JUKANXX:7:1115:18383:71470	multidrug	XP_753111.1|FEATURES|abcA|multidrug|abcA	0.999999305405	61.3	31	44.3	7.8e-06	1
MSBA	472	502	HWI-700370F:168:C7JUKANXX:7:1109:13246:27003	nitroimidazole	NP_415434.1|FEATURES|msbA|nitroimidazole|msbA	0.999680347963	77.4	31	46.2	2.1e-06	1
ABCA	620	651	HWI-700370F:168:C7JUKANXX:7:2103:7811:73584	multidrug	XP_753111.1|FEATURES|abcA|multidrug|abcA	0.999999467137	62.5	32	49.7	1.9e-07	1
ABCA	948	980	HWI-700370F:168:C7JUKANXX:7:1212:11585:88777	multidrug	XP_753111.1|FEATURES|abcA|multidrug|abcA	0.999999656207	84.8	33	61.2	6.2e-11	1
ABCA	867	898	HWI-700370F:168:C7JUKANXX:7:2105:18350:60869	multidrug	XP_753111.1|FEATURES|abcA|multidrug|abcA	0.999999418382	65.6	32	47.8	7.1e-07	1
TET43	79	109	HWI-700370F:168:C7JUKANXX:7:1301:5188:87127	tetracycline	GQ244501.1.gene1.p01|FEATURES|tet43|tetracycline|tet43	0.999999982562	67.7	31	47.0	1.2e-06	1
ABCA	1014	1045	HWI-700370F:168:C7JUKANXX:7:2113:1188:89924	multidrug	XP_753111.1|FEATURES|abcA|multidrug|abcA	0.999999426568	62.5	32	48.1	5.4e-07	1
ABCA	262	294	HWI-700370F:168:C7JUKANXX:7:1311:2590:61638	multidrug	XP_753111.1|FEATURES|abcA|multidrug|abcA	0.999999535369	66.7	33	52.8	2.2e-08	1
ABCA	848	880	HWI-700370F:168:C7JUKANXX:7:1316:10740:85427	multidrug	XP_753111.1|FEATURES|abcA|multidrug|abcA	0.999999548891	81.8	33	60.1	1.4e-10	1
ABCA	885	917	HWI-700370F:168:C7JUKANXX:7:2211:6058:28528	multidrug	XP_753111.1|FEATURES|abcA|multidrug|abcA	0.999999426568	69.7	33	48.1	5.4e-07	1
MULTIDRUG_ABC_TRANSPORTER	490	521	HWI-700370F:168:C7JUKANXX:7:1301:3309:66191	multidrug	gi:913055317:ref:WP_050357634.1:|FEATURES|multidrug_ABC_transporter|multidrug|multidrug_ABC_transporter	1.0	62.5	32	47.0	1.2e-06	1
MULTIDRUG_ABC_TRANSPORTER	478	509	HWI-700370F:168:C7JUKANXX:7:2112:12434:6577	multidrug	gi:1031799645:ref:WP_064138838.1:|FEATURES|multidrug_ABC_transporter|multidrug|multidrug_ABC_transporter	1.0	71.9	32	50.1	1.4e-07	1
VANH	203	235	HWI-700370F:168:C7JUKANXX:7:1209:9178:20346	glycopeptide	AAY52004|FEATURES|vanH|glycopeptide|vanH	0.999999999173	69.7	33	51.6	4.9e-08	1
VANH	220	251	HWI-700370F:168:C7JUKANXX:7:1116:8739:43176	glycopeptide	CAB61228|FEATURES|vanH|glycopeptide|vanH	0.99999963121	62.5	32	44.3	7.8e-06	1
EFRB	316	348	HWI-700370F:168:C7JUKANXX:7:2208:12830:13468	multidrug	CDO61516.1|FEATURES|efrB|multidrug|efrB	0.99999932501	63.6	33	49.3	2.4e-07	1
ABCA	623	655	HWI-700370F:168:C7JUKANXX:7:1111:18082:22249	multidrug	XP_753111.1|FEATURES|abcA|multidrug|abcA	0.99999955636	66.7	33	53.9	9.9e-09	1
MULTIDRUG_ABC_TRANSPORTER	544	575	HWI-700370F:168:C7JUKANXX:7:1210:17757:71559	multidrug	gi:662754041:ref:WP_030125200.1:|FEATURES|multidrug_ABC_transporter|multidrug|multidrug_ABC_transporter	0.999999860094	62.5	32	44.3	7.8e-06	1
ABCA	1007	1037	HWI-700370F:168:C7JUKANXX:7:1303:15335:30442	multidrug	XP_753111.1|FEATURES|abcA|multidrug|abcA	0.999999476746	67.7	31	50.1	1.4e-07	1
ABCA	1187	1219	HWI-700370F:168:C7JUKANXX:7:2116:2990:31600	multidrug	XP_753111.1|FEATURES|abcA|multidrug|abcA	0.999999483726	69.7	33	50.4	1.1e-07	1
TAEA	166	198	HWI-700370F:168:C7JUKANXX:7:2112:14026:87305	pleuromutilin	APB03219.1|FEATURES|TaeA|pleuromutilin|TaeA	0.999910583632	63.6	33	48.5	4.2e-07	1
ABCA	986	1018	HWI-700370F:168:C7JUKANXX:7:2115:12473:31548	multidrug	XP_753111.1|FEATURES|abcA|multidrug|abcA	0.999999383758	63.6	33	46.6	1.6e-06	1
MULTIDRUG_ABC_TRANSPORTER	515	547	HWI-700370F:168:C7JUKANXX:7:1215:3926:53901	multidrug	gi:686364868:ref:WP_031893738.1:|FEATURES|multidrug_ABC_transporter|multidrug|multidrug_ABC_transporter	1.0	60.6	33	44.3	7.8e-06	1
ABCA	244	274	HWI-700370F:168:C7JUKANXX:7:2116:3694:58767	multidrug	XP_753111.1|FEATURES|abcA|multidrug|abcA	0.999999606025	87.1	31	57.0	1.2e-09	1
EFRB	313	344	HWI-700370F:168:C7JUKANXX:7:2107:17709:39959	multidrug	CDO61516.1|FEATURES|efrB|multidrug|efrB	1.0	62.5	32	47.4	9.3e-07	1
ABCA	629	659	HWI-700370F:168:C7JUKANXX:7:1313:14467:35000	multidrug	XP_753111.1|FEATURES|abcA|multidrug|abcA	0.999999563636	67.7	31	54.3	7.6e-09	1
MULTIDRUG_ABC_TRANSPORTER	471	503	HWI-700370F:168:C7JUKANXX:7:1110:3016:11080	multidrug	gi:1031799645:ref:WP_064138838.1:|FEATURES|multidrug_ABC_transporter|multidrug|multidrug_ABC_transporter	1.0	66.7	33	46.6	1.6e-06	1
TETM	72	104	HWI-700370F:168:C7JUKANXX:7:1212:15809:54313	tetracycline	Q02652|FEATURES|tetM|tetracycline|tetM	1.0	75.8	33	52.8	2.2e-08	1
ABCA	1008	1040	HWI-700370F:168:C7JUKANXX:7:2210:17780:53676	multidrug	XP_753111.1|FEATURES|abcA|multidrug|abcA	0.999999535369	66.7	33	52.8	2.2e-08	1
MULTIDRUG_ABC_TRANSPORTER	466	498	HWI-700370F:168:C7JUKANXX:7:1302:20563:47034	multidrug	gi:1031799645:ref:WP_064138838.1:|FEATURES|multidrug_ABC_transporter|multidrug|multidrug_ABC_transporter	1.0	63.6	33	47.0	1.2e-06	1
NORB	308	339	HWI-700370F:168:C7JUKANXX:7:1108:15240:34697	fluoroquinolone	gi:1000360171:ref:WP_061107359.1:|FEATURES|norB|fluoroquinolone|norB	1.0	65.6	32	50.1	1.4e-07	1
ABCA	925	957	HWI-700370F:168:C7JUKANXX:7:1211:5459:30898	multidrug	XP_753111.1|FEATURES|abcA|multidrug|abcA	0.999999358683	63.6	33	45.8	2.7e-06	1
PBP-1B	233	265	HWI-700370F:168:C7JUKANXX:7:2116:12196:75739	beta-lactam	AF101781.1.gene1.p01|FEATURES|PBP-1B|beta-lactam|PBP-1B	0.999999995	69.7	33	51.6	4.9e-08	1
MULTIDRUG_ABC_TRANSPORTER	484	514	HWI-700370F:168:C7JUKANXX:7:2109:18072:57553	multidrug	gi:497748188:ref:WP_010062372.1:|FEATURES|multidrug_ABC_transporter|multidrug|multidrug_ABC_transporter	1.0	77.4	31	53.9	9.9e-09	1
MULTIDRUG_ABC_TRANSPORTER	473	505	HWI-700370F:168:C7JUKANXX:7:1115:14968:99332	multidrug	gi:985844137:ref:WP_060895163.1:|FEATURES|multidrug_ABC_transporter|multidrug|multidrug_ABC_transporter	0.999992112737	75.8	33	48.9	3.2e-07	1
ABCA	999	1031	HWI-700370F:168:C7JUKANXX:7:2103:10033:84249	multidrug	XP_753111.1|FEATURES|abcA|multidrug|abcA	0.999999583704	72.7	33	55.5	3.4e-09	1
ABCA	874	904	HWI-700370F:168:C7JUKANXX:7:1307:8996:24683	multidrug	XP_753111.1|FEATURES|abcA|multidrug|abcA	0.999999407174	71.0	31	47.4	9.3e-07	1
ABCA	629	659	HWI-700370F:168:C7JUKANXX:7:2105:6305:23303	multidrug	XP_753111.1|FEATURES|abcA|multidrug|abcA	0.999999563636	67.7	31	54.3	7.6e-09	1
ABCA	249	281	HWI-700370F:168:C7JUKANXX:7:2204:18131:73405	multidrug	XP_753111.1|FEATURES|abcA|multidrug|abcA	0.99999955636	81.8	33	53.9	9.9e-09	1
ABCA	1406	1437	HWI-700370F:168:C7JUKANXX:7:2115:17470:80255	multidrug	XP_753111.1|FEATURES|abcA|multidrug|abcA	0.999999541228	62.5	32	53.1	1.7e-08	1
OPTRA	197	229	HWI-700370F:168:C7JUKANXX:7:2216:19419:23619	oxazolidinone	AKA86814|FEATURES|optrA|oxazolidinone|optrA	0.999492216622	60.6	33	51.2	6.4e-08	1
ABCA	1404	1436	HWI-700370F:168:C7JUKANXX:7:2114:15841:83072	multidrug	XP_753111.1|FEATURES|abcA|multidrug|abcA	0.999999483726	66.7	33	50.4	1.1e-07	1
ABCA	830	862	HWI-700370F:168:C7JUKANXX:7:1205:6239:70928	multidrug	XP_753111.1|FEATURES|abcA|multidrug|abcA	0.999999501801	75.8	33	51.2	6.4e-08	1
ABCA	622	654	HWI-700370F:168:C7JUKANXX:7:1204:10333:89863	multidrug	XP_753111.1|FEATURES|abcA|multidrug|abcA	0.999999510565	63.6	33	51.6	4.9e-08	1
ABCA	262	294	HWI-700370F:168:C7JUKANXX:7:2201:10506:58369	multidrug	XP_753111.1|FEATURES|abcA|multidrug|abcA	0.999999535369	66.7	33	52.8	2.2e-08	1
ABCA	939	971	HWI-700370F:168:C7JUKANXX:7:2102:10439:38858	multidrug	XP_753111.1|FEATURES|abcA|multidrug|abcA	0.999999711924	97.0	33	66.6	1.5e-12	1
ABCA	1188	1220	HWI-700370F:168:C7JUKANXX:7:1302:3525:62915	multidrug	XP_753111.1|FEATURES|abcA|multidrug|abcA	0.999999660205	75.8	33	61.6	4.7e-11	1
ABCA	1002	1034	HWI-700370F:168:C7JUKANXX:7:1202:3292:7255	multidrug	XP_753111.1|FEATURES|abcA|multidrug|abcA	0.999999457389	66.7	33	49.3	2.4e-07	1
ABCA	240	271	HWI-700370F:168:C7JUKANXX:7:1211:9508:35429	multidrug	XP_753111.1|FEATURES|abcA|multidrug|abcA	0.999999476746	68.8	32	50.1	1.4e-07	1
MULTIDRUG_ABC_TRANSPORTER	541	572	HWI-700370F:168:C7JUKANXX:7:2205:5515:97521	multidrug	gi:860594225:ref:WP_048475168.1:|FEATURES|multidrug_ABC_transporter|multidrug|multidrug_ABC_transporter	0.999999999989	65.6	32	48.1	5.4e-07	1
MULTIDRUG_ABC_TRANSPORTER	486	517	HWI-700370F:168:C7JUKANXX:7:1210:10174:77132	multidrug	gi:943938624:ref:WP_055567802.1:|FEATURES|multidrug_ABC_transporter|multidrug|multidrug_ABC_transporter	1.0	75.0	32	55.5	3.4e-09	1
ABCA	939	970	HWI-700370F:168:C7JUKANXX:7:1309:7519:34132	multidrug	XP_753111.1|FEATURES|abcA|multidrug|abcA	0.999999583704	81.2	32	55.5	3.4e-09	1
ABCA	826	858	HWI-700370F:168:C7JUKANXX:7:1102:18680:18067	multidrug	XP_753111.1|FEATURES|abcA|multidrug|abcA	0.999999510565	75.8	33	51.6	4.9e-08	1
ABCA	1318	1348	HWI-700370F:168:C7JUKANXX:7:2103:20547:23146	multidrug	XP_753111.1|FEATURES|abcA|multidrug|abcA	0.999999426568	67.7	31	48.1	5.4e-07	1
ABCA	1204	1234	HWI-700370F:168:C7JUKANXX:7:1214:11435:96350	multidrug	XP_753111.1|FEATURES|abcA|multidrug|abcA	0.99999955636	71.0	31	53.9	9.9e-09	1
ABCA	951	983	HWI-700370F:168:C7JUKANXX:7:2213:18563:34875	multidrug	XP_753111.1|FEATURES|abcA|multidrug|abcA	0.999999535369	72.7	33	52.8	2.2e-08	1
ABCA	974	1005	HWI-700370F:168:C7JUKANXX:7:1115:2029:69590	multidrug	XP_753111.1|FEATURES|abcA|multidrug|abcA	0.999999383758	68.8	32	46.6	1.6e-06	1
PBP-1A	58	90	HWI-700370F:168:C7JUKANXX:7:2116:6520:63404	beta-lactam	JN645776.1.gene1.p01|FEATURES|PBP-1A|beta-lactam|PBP-1A	0.999999996921	87.9	33	59.3	2.4e-10	1
EFRB	309	341	HWI-700370F:168:C7JUKANXX:7:1215:6389:74593	multidrug	CDO61516.1|FEATURES|efrB|multidrug|efrB	0.999999110318	60.6	33	45.4	3.5e-06	1
ABCA	955	986	HWI-700370F:168:C7JUKANXX:7:1307:18410:3250	multidrug	XP_753111.1|FEATURES|abcA|multidrug|abcA	0.999999527346	75.0	32	52.4	2.9e-08	1
MULTIDRUG_ABC_TRANSPORTER	547	579	HWI-700370F:168:C7JUKANXX:7:2115:4229:81839	multidrug	gi:913055317:ref:WP_050357634.1:|FEATURES|multidrug_ABC_transporter|multidrug|multidrug_ABC_transporter	1.0	69.7	33	48.9	3.2e-07	1
ABCA	373	405	HWI-700370F:168:C7JUKANXX:7:1108:4371:85345	multidrug	XP_753111.1|FEATURES|abcA|multidrug|abcA	0.999999626161	78.8	33	58.5	4.0e-10	1
ABCA	926	958	HWI-700370F:168:C7JUKANXX:7:2114:13231:75156	multidrug	XP_753111.1|FEATURES|abcA|multidrug|abcA	0.999999426568	66.7	33	48.1	5.4e-07	1
VANH	202	234	HWI-700370F:168:C7JUKANXX:7:1311:15564:48123	glycopeptide	AAY52004|FEATURES|vanH|glycopeptide|vanH	0.999999998893	66.7	33	50.4	1.1e-07	1
TET43	77	109	HWI-700370F:168:C7JUKANXX:7:1305:18210:2614	tetracycline	GQ244501.1.gene1.p01|FEATURES|tet43|tetracycline|tet43	0.999999989057	66.7	33	49.3	2.4e-07	1
MULTIDRUG_ABC_TRANSPORTER	397	429	HWI-700370F:168:C7JUKANXX:7:2203:4040:85968	multidrug	gi:754608317:ref:WP_041998010.1:|FEATURES|multidrug_ABC_transporter|multidrug|multidrug_ABC_transporter	1.0	60.6	33	47.4	9.3e-07	1
TETA	44	75	HWI-700370F:168:C7JUKANXX:7:2116:6444:35441	tetracycline	NC_009085.4918440.p01|FEATURES|tetA|tetracycline|tetA	1.0	65.6	32	47.8	7.1e-07	1
ABCA	263	294	HWI-700370F:168:C7JUKANXX:7:1116:6911:88658	multidrug	XP_753111.1|FEATURES|abcA|multidrug|abcA	0.999999476746	68.8	32	50.1	1.4e-07	1
TETM	76	106	HWI-700370F:168:C7JUKANXX:7:1301:11741:100608	tetracycline	Q02652|FEATURES|tetM|tetracycline|tetM	1.0	77.4	31	49.3	2.4e-07	1
ABCA	861	892	HWI-700370F:168:C7JUKANXX:7:1315:18899:42814	multidrug	XP_753111.1|FEATURES|abcA|multidrug|abcA	0.999999492813	78.1	32	57.0	1.2e-09	1
MULTIDRUG_ABC_TRANSPORTER	481	512	HWI-700370F:168:C7JUKANXX:7:2209:18663:46338	multidrug	gi:860594225:ref:WP_048475168.1:|FEATURES|multidrug_ABC_transporter|multidrug|multidrug_ABC_transporter	1.0	78.1	32	52.4	2.9e-08	1
ABCA	528	560	HWI-700370F:168:C7JUKANXX:7:1301:1874:94748	multidrug	XP_753111.1|FEATURES|abcA|multidrug|abcA	0.99999955636	69.7	33	53.9	9.9e-09	1
ABCA	993	1023	HWI-700370F:168:C7JUKANXX:7:2204:6587:65903	multidrug	XP_753111.1|FEATURES|abcA|multidrug|abcA	0.999999407174	64.5	31	47.4	9.3e-07	1
ABCA	1056	1088	HWI-700370F:168:C7JUKANXX:7:2209:3338:37858	multidrug	XP_753111.1|FEATURES|abcA|multidrug|abcA	0.999999611546	69.7	33	57.4	9.0e-10	1
VANH	218	249	HWI-700370F:168:C7JUKANXX:7:1115:18651:93215	glycopeptide	AAY52004|FEATURES|vanH|glycopeptide|vanH	0.999999998942	62.5	32	44.3	7.8e-06	1
TET43	77	109	HWI-700370F:168:C7JUKANXX:7:2114:9691:76356	tetracycline	GQ244501.1.gene1.p01|FEATURES|tet43|tetracycline|tet43	0.999999989057	66.7	33	49.3	2.4e-07	1
ABCA	949	980	HWI-700370F:168:C7JUKANXX:7:1315:13372:99103	multidrug	XP_753111.1|FEATURES|abcA|multidrug|abcA	0.999999483726	65.6	32	50.4	1.1e-07	1
ABCA	1184	1216	HWI-700370F:168:C7JUKANXX:7:2316:12640:35590	multidrug	XP_753111.1|FEATURES|abcA|multidrug|abcA	0.999999606025	72.7	33	57.0	1.2e-09	1
EFRB	313	344	HWI-700370F:168:C7JUKANXX:7:1110:18544:100210	multidrug	CDO61516.1|FEATURES|efrB|multidrug|efrB	1.0	62.5	32	47.4	9.3e-07	1
ABCA	257	289	HWI-700370F:168:C7JUKANXX:7:1108:15247:52777	multidrug	XP_753111.1|FEATURES|abcA|multidrug|abcA	0.999999696382	90.9	33	65.1	4.3e-12	1
MULTIDRUG_ABC_TRANSPORTER	463	493	HWI-700370F:168:C7JUKANXX:7:2206:15763:57923	multidrug	gi:1031799645:ref:WP_064138838.1:|FEATURES|multidrug_ABC_transporter|multidrug|multidrug_ABC_transporter	1.0	67.7	31	47.8	7.1e-07	1
MULTIDRUG_ABC_TRANSPORTER	498	528	HWI-700370F:168:C7JUKANXX:7:1313:19941:43450	multidrug	gi:664395661:ref:WP_030922045.1:|FEATURES|multidrug_ABC_transporter|multidrug|multidrug_ABC_transporter	1.0	74.2	31	52.0	3.8e-08	1
VANH	191	222	HWI-700370F:168:C7JUKANXX:7:1309:8003:58583	glycopeptide	AAY52004|FEATURES|vanH|glycopeptide|vanH	0.999999085611	65.6	32	47.0	1.2e-06	1
ABCA	828	859	HWI-700370F:168:C7JUKANXX:7:1108:17012:40766	multidrug	XP_753111.1|FEATURES|abcA|multidrug|abcA	0.999999467137	75.0	32	49.7	1.9e-07	1
ABCA	1001	1033	HWI-700370F:168:C7JUKANXX:7:1114:15071:5871	multidrug	XP_753111.1|FEATURES|abcA|multidrug|abcA	0.999999407174	60.6	33	47.4	9.3e-07	1
ABCA	970	1002	HWI-700370F:168:C7JUKANXX:7:2112:7597:24057	multidrug	XP_753111.1|FEATURES|abcA|multidrug|abcA	0.999999483726	72.7	33	50.4	1.1e-07	1
ABCA	241	272	HWI-700370F:168:C7JUKANXX:7:2111:17901:71481	multidrug	XP_753111.1|FEATURES|abcA|multidrug|abcA	0.999999483726	87.5	32	58.2	5.2e-10	1
MULTIDRUG_ABC_TRANSPORTER	466	498	HWI-700370F:168:C7JUKANXX:7:1316:11084:4818	multidrug	gi:844773046:ref:WP_047936044.1:|FEATURES|multidrug_ABC_transporter|multidrug|multidrug_ABC_transporter	1.0	69.7	33	52.0	3.8e-08	1
ABCA	233	265	HWI-700370F:168:C7JUKANXX:7:1305:20123:12466	multidrug	XP_753111.1|FEATURES|abcA|multidrug|abcA	0.999999407174	63.6	33	47.4	9.3e-07	1
ACRB	861	892	HWI-700370F:168:C7JUKANXX:7:1304:14978:53853	multidrug	gi:491078681:ref:WP_004940301.1:|FEATURES|acrB|multidrug|acrB	1.0	84.4	32	58.2	5.2e-10	1
ABCA	874	904	HWI-700370F:168:C7JUKANXX:7:1311:3113:50139	multidrug	XP_753111.1|FEATURES|abcA|multidrug|abcA	0.99999955636	77.4	31	53.9	9.9e-09	1
ABCA	640	672	HWI-700370F:168:C7JUKANXX:7:1314:11460:86769	multidrug	XP_753111.1|FEATURES|abcA|multidrug|abcA	0.999999635782	66.7	33	59.3	2.4e-10	1
LMRD	603	635	HWI-700370F:168:C7JUKANXX:7:2209:15328:70290	MLS	ABF66027.1|FEATURES|lmrD|MLS|lmrD	0.999999994184	84.8	33	58.2	5.2e-10	1
ABCA	819	851	HWI-700370F:168:C7JUKANXX:7:1203:10345:83014	multidrug	XP_753111.1|FEATURES|abcA|multidrug|abcA	0.999999664034	87.9	33	62.0	3.6e-11	1
ABCA	858	889	HWI-700370F:168:C7JUKANXX:7:1312:10158:2344	multidrug	XP_753111.1|FEATURES|abcA|multidrug|abcA	0.999999588472	84.4	32	63.5	1.2e-11	1
ABCA	542	573	HWI-700370F:168:C7JUKANXX:7:1205:16874:82103	multidrug	XP_753111.1|FEATURES|abcA|multidrug|abcA	0.999999541228	75.0	32	53.1	1.7e-08	1
MULTIDRUG_ABC_TRANSPORTER	530	562	HWI-700370F:168:C7JUKANXX:7:1301:2451:20353	multidrug	gi:664395661:ref:WP_030922045.1:|FEATURES|multidrug_ABC_transporter|multidrug|multidrug_ABC_transporter	1.0	75.8	33	53.5	1.3e-08	1
MSBA	375	407	HWI-700370F:168:C7JUKANXX:7:1204:9393:80756	nitroimidazole	NP_415434.1|FEATURES|msbA|nitroimidazole|msbA	0.999838249709	66.7	33	52.0	3.8e-08	1
MULTIDRUG_ABC_TRANSPORTER	501	532	HWI-700370F:168:C7JUKANXX:7:1214:10153:9100	multidrug	gi:943938624:ref:WP_055567802.1:|FEATURES|multidrug_ABC_transporter|multidrug|multidrug_ABC_transporter	1.0	65.6	32	45.8	2.7e-06	1
ABCA	317	348	HWI-700370F:168:C7JUKANXX:7:2101:7747:71306	multidrug	XP_753111.1|FEATURES|abcA|multidrug|abcA	0.999999527346	71.9	32	52.4	2.9e-08	1
MULTIDRUG_ABC_TRANSPORTER	492	523	HWI-700370F:168:C7JUKANXX:7:1208:10687:13978	multidrug	gi:664395661:ref:WP_030922045.1:|FEATURES|multidrug_ABC_transporter|multidrug|multidrug_ABC_transporter	1.0	65.6	32	48.1	5.4e-07	1
ABCA	939	971	HWI-700370F:168:C7JUKANXX:7:1201:16765:91278	multidrug	XP_753111.1|FEATURES|abcA|multidrug|abcA	0.999999711924	97.0	33	66.6	1.5e-12	1
VANH	191	222	HWI-700370F:168:C7JUKANXX:7:2205:14958:44126	glycopeptide	AAY52004|FEATURES|vanH|glycopeptide|vanH	0.999999085611	65.6	32	47.0	1.2e-06	1
OLEB	45	77	HWI-700370F:168:C7JUKANXX:7:1307:5496:12794	MLS	AAA50325|FEATURES|oleB|MLS|oleB	0.999999992509	66.7	33	44.7	6.0e-06	1
RPOB2	972	1003	HWI-700370F:168:C7JUKANXX:7:1204:18808:3785	multidrug	BAD59497.1|FEATURES|rpoB2|multidrug|rpoB2	0.999999359381	68.8	32	51.6	4.9e-08	1
ABCA	945	977	HWI-700370F:168:C7JUKANXX:7:1210:4923:39314	multidrug	XP_753111.1|FEATURES|abcA|multidrug|abcA	0.999999656207	97.0	33	65.1	4.3e-12	1
ABCA	933	965	HWI-700370F:168:C7JUKANXX:7:1303:2601:96250	multidrug	XP_753111.1|FEATURES|abcA|multidrug|abcA	0.999999527346	75.8	33	52.4	2.9e-08	1
ABCA	848	880	HWI-700370F:168:C7JUKANXX:7:1112:15488:11119	multidrug	XP_753111.1|FEATURES|abcA|multidrug|abcA	0.999999570515	72.7	33	54.7	5.8e-09	1
ABCA	966	998	HWI-700370F:168:C7JUKANXX:7:2115:13203:93416	multidrug	XP_753111.1|FEATURES|abcA|multidrug|abcA	0.999999664034	84.8	33	62.0	3.6e-11	1
ABCA	999	1030	HWI-700370F:168:C7JUKANXX:7:1304:12301:34407	multidrug	XP_753111.1|FEATURES|abcA|multidrug|abcA	0.999999437128	65.6	32	48.5	4.2e-07	1
ABCA	949	980	HWI-700370F:168:C7JUKANXX:7:2213:12160:97272	multidrug	XP_753111.1|FEATURES|abcA|multidrug|abcA	0.999999583704	78.1	32	55.5	3.4e-09	1
MULTIDRUG_ABC_TRANSPORTER	547	579	HWI-700370F:168:C7JUKANXX:7:1110:16323:62993	multidrug	gi:860594225:ref:WP_048475168.1:|FEATURES|multidrug_ABC_transporter|multidrug|multidrug_ABC_transporter	0.99999959723	63.6	33	44.3	7.8e-06	1
ABCA	837	869	HWI-700370F:168:C7JUKANXX:7:2105:4250:81193	multidrug	XP_753111.1|FEATURES|abcA|multidrug|abcA	0.999999358683	63.6	33	45.8	2.7e-06	1
[truncated: 3,468 more rows]
