# Supplementary material for: Machine learning algorithm to characterize antimicrobial resistance associated with the International Space Station surface microbiome
Source: Microbiome. 2022 Aug 24;10:134. doi: 10.1186/s40168-022-01332-w (PMC9400218; doi:10.1186/s40168-022-01332-w)
Supplement: Supplementary file 6 — Additional file 5: File S1. Raw results of the DeepARG analyses (zip compressed). [file 40168_2022_1332_MOESM5_ESM.zip › Additional file 5- File S1/DeepARG-SS/F2_L7_PMA_FLT_.out.mapping.ARG]

#ARG	query-start	query-end	read_id	predicted_ARG-class	best-hit	probability	identity	alignment-length	alignment-bitscore	alignment-evalue	counts
MDTB	723	754	HWI-700370F:168:C7JUKANXX:7:2212:8429:61908	multidrug	gi:857778812:emb:CRL60247.1:|FEATURES|mdtB|multidrug|mdtB	0.99999830371	62.5	32	45.4	3.5e-06	1
VATB	126	156	HWI-700370F:168:C7JUKANXX:7:1307:11120:90587	MLS	YP_001779894|FEATURES|vatB|MLS|vatB	0.999999999995	64.5	31	45.4	3.5e-06	1
EVGS	707	737	HWI-700370F:168:C7JUKANXX:7:2106:12568:52017	multidrug	AAC75429.1|FEATURES|evgS|multidrug|evgS	0.999999695445	61.3	31	45.1	4.6e-06	1
ACRB	31	62	HWI-700370F:168:C7JUKANXX:7:1313:7216:2074	multidrug	gi:485731880:ref:WP_001359514.1:|FEATURES|acrB|multidrug|acrB	1.0	71.9	32	53.1	1.7e-08	1
EMRB-QACA_FAMILY_MAJOR_FACILITATOR_TRANSPORTER	274	306	HWI-700370F:168:C7JUKANXX:7:2215:14518:96665	multidrug	NC_002951.3237419.p01|FEATURES|EmrB-QacA_family_major_facilitator_transporter|multidrug|EmrB-QacA_family_major_facilitator_transporter	0.999999952179	63.6	33	48.1	5.4e-07	1
BPEF	997	1027	HWI-700370F:168:C7JUKANXX:7:2112:5503:75440	multidrug	ZP_02465589|FEATURES|bpeF|multidrug|bpeF	1.0	80.6	31	55.1	4.4e-09	1
ADER	196	226	HWI-700370F:168:C7JUKANXX:7:1306:7573:41234	multidrug	ADM92605.1|FEATURES|adeR|multidrug|adeR	0.999996060185	64.5	31	45.4	3.5e-06	1
MEXF	372	404	HWI-700370F:168:C7JUKANXX:7:1305:14439:78173	multidrug	YP_001749316|FEATURES|mexF|multidrug|mexF	1.0	87.9	33	61.2	6.2e-11	1
MULTIDRUG_ABC_TRANSPORTER	154	186	HWI-700370F:168:C7JUKANXX:7:1302:12617:70906	multidrug	NC_010400.5984909.p01|FEATURES|multidrug_ABC_transporter|multidrug|multidrug_ABC_transporter	1.0	87.9	33	62.8	2.1e-11	1
TETB(60)	363	394	HWI-700370F:168:C7JUKANXX:7:2112:14361:55948	tetracycline	ANZ79241.1|FEATURES|tetB(60)|tetracycline|tetB(60)	0.999791758433	62.5	32	45.8	2.7e-06	1
RPOB2	791	823	HWI-700370F:168:C7JUKANXX:7:1216:10032:80493	multidrug	BAD59497.1|FEATURES|rpoB2|multidrug|rpoB2	0.999999363955	78.8	33	58.5	4.0e-10	1
EMRB-QACA_FAMILY_MAJOR_FACILITATOR_TRANSPORTER	402	433	HWI-700370F:168:C7JUKANXX:7:1112:21078:78787	multidrug	AE016830.1.gene424.p01|FEATURES|EmrB-QacA_family_major_facilitator_transporter|multidrug|EmrB-QacA_family_major_facilitator_transporter	0.999998516929	62.5	32	47.0	1.2e-06	1
RPOB2	692	724	HWI-700370F:168:C7JUKANXX:7:1116:13571:8191	multidrug	BAD59497.1|FEATURES|rpoB2|multidrug|rpoB2	0.999999273874	66.7	33	54.3	7.6e-09	1
MEXK	393	425	HWI-700370F:168:C7JUKANXX:7:2111:2747:76972	multidrug	AAG07064.1|FEATURES|MexK|multidrug|MexK	0.99999945964	72.7	33	48.5	4.2e-07	1
QACB	421	453	HWI-700370F:168:C7JUKANXX:7:2209:19933:91549	multidrug	AAK38457|FEATURES|qacB|multidrug|qacB	0.915903091431	100.0	33	65.5	3.3e-12	1
TETA(48)	198	228	HWI-700370F:168:C7JUKANXX:7:2204:7342:89632	tetracycline	APB03214.1|FEATURES|tetA(48)|tetracycline|tetA(48)	0.999999857509	67.7	31	47.0	1.2e-06	1
MDTA	123	154	HWI-700370F:168:C7JUKANXX:7:1206:11020:29325	multidrug	gi:857586085:emb:CRL63205.1:|FEATURES|mdtA|multidrug|mdtA	0.999999937208	68.8	32	46.6	1.6e-06	1
MUXA	95	126	HWI-700370F:168:C7JUKANXX:7:1110:4444:58415	multidrug	NP_251218.1|FEATURES|MuxA|multidrug|MuxA	0.999999994721	65.6	32	46.2	2.1e-06	1
BACA	14	45	HWI-700370F:168:C7JUKANXX:7:2103:16184:14251	bacitracin	YP_001639853|FEATURES|bacA|bacitracin|bacA	1.0	90.6	32	65.5	3.3e-12	1
MEXE	336	366	HWI-700370F:168:C7JUKANXX:7:2101:9419:34492	multidrug	gi:550043910:ref:WP_022580473.1:|FEATURES|mexE|multidrug|mexE	1.0	74.2	31	50.1	1.4e-07	1
GOLS	1	31	HWI-700370F:168:C7JUKANXX:7:1202:8548:82449	multidrug	NP_459349.1|FEATURES|golS|multidrug|golS	0.999997708124	71.0	31	45.8	2.7e-06	1
ACRB	729	761	HWI-700370F:168:C7JUKANXX:7:1106:18914:95477	multidrug	CP002695.1.gene992.p01|FEATURES|acrB|multidrug|acrB	0.999999938565	69.7	33	47.8	7.1e-07	1
MULTIDRUG_ABC_TRANSPORTER	469	501	HWI-700370F:168:C7JUKANXX:7:1205:19982:88238	multidrug	gi:663350985:ref:WP_030349761.1:|FEATURES|multidrug_ABC_transporter|multidrug|multidrug_ABC_transporter	1.0	72.7	33	52.0	3.8e-08	1
MDTC	359	390	HWI-700370F:168:C7JUKANXX:7:2113:2061:46313	multidrug	gi:554917939:ref:WP_023194007.1:|FEATURES|mdtC|multidrug|mdtC	0.999985359026	65.6	32	49.7	1.9e-07	1
MEXD	792	823	HWI-700370F:168:C7JUKANXX:7:1303:8308:41221	multidrug	gi:489210576:ref:WP_003119403.1:|FEATURES|mexD|multidrug|mexD	1.0	62.5	32	51.6	4.9e-08	1
RPOB2	466	498	HWI-700370F:168:C7JUKANXX:7:1208:1420:44362	multidrug	BAD59497.1|FEATURES|rpoB2|multidrug|rpoB2	0.999999378637	72.7	33	59.3	2.4e-10	1
ACRB	181	213	HWI-700370F:168:C7JUKANXX:7:1104:3806:78260	multidrug	gi:491078681:ref:WP_004940301.1:|FEATURES|acrB|multidrug|acrB	1.0	66.7	33	52.4	2.9e-08	1
MTRD	414	446	HWI-700370F:168:C7JUKANXX:7:2103:4833:100638	multidrug	NP_274718.1|FEATURES|mtrD|multidrug|mtrD	1.0	81.8	33	57.8	6.9e-10	1
MULTIDRUG_ABC_TRANSPORTER	142	174	HWI-700370F:168:C7JUKANXX:7:2214:8895:52822	multidrug	NC_010400.5984909.p01|FEATURES|multidrug_ABC_transporter|multidrug|multidrug_ABC_transporter	1.0	84.8	33	62.0	3.6e-11	1
MEXC	126	158	HWI-700370F:168:C7JUKANXX:7:1108:9138:84156	multidrug	NP_521874|FEATURES|mexC|multidrug|mexC	1.0	63.6	33	47.4	9.3e-07	1
EMRB	403	435	HWI-700370F:168:C7JUKANXX:7:1103:17623:19053	multidrug	gi:908735593:ref:WP_049858177.1:|FEATURES|emrB|multidrug|emrB	0.999997933678	63.6	33	47.0	1.2e-06	1
VGBC	142	174	HWI-700370F:168:C7JUKANXX:7:1103:1212:27040	MLS	APB03225.1|FEATURES|vgbC|MLS|vgbC	0.999999990638	63.6	33	45.1	4.6e-06	1
COB(I)ALAMIN_ADENOLSYLTRANSFERASE	32	64	HWI-700370F:168:C7JUKANXX:7:1203:1026:70029	unclassified	gi:771454993:ref:WP_045149547.1:|FEATURES|cob(I)alamin_adenolsyltransferase|unclassified|cob(I)alamin_adenolsyltransferase	1.0	66.7	33	47.4	9.3e-07	1
RPOB2	711	743	HWI-700370F:168:C7JUKANXX:7:2207:9339:4771	multidrug	BAD59497.1|FEATURES|rpoB2|multidrug|rpoB2	0.999999264536	63.6	33	53.9	9.9e-09	1
TETP	74	106	HWI-700370F:168:C7JUKANXX:7:1104:14366:13888	tetracycline	NP_348076|FEATURES|tetP|tetracycline|tetP	1.0	69.7	33	50.1	1.4e-07	1
PATA	234	264	HWI-700370F:168:C7JUKANXX:7:2103:5205:43209	fluoroquinolone	NP_417544.5|FEATURES|patA|fluoroquinolone|patA	0.999986166425	61.3	31	46.2	2.1e-06	1
LRA	110	141	HWI-700370F:168:C7JUKANXX:7:1115:4354:64173	beta-lactam	EU408346.1.gene6.p01|FEATURES|LRA-1|beta-lactam|LRA	1.0	71.9	32	51.2	6.4e-08	1
OPTRA	197	228	HWI-700370F:168:C7JUKANXX:7:2116:10852:33111	oxazolidinone	AKA86814|FEATURES|optrA|oxazolidinone|optrA	0.999202348878	62.5	32	50.8	8.4e-08	1
OMPR	175	207	HWI-700370F:168:C7JUKANXX:7:1110:10252:33460	multidrug	gi:909830386:gb:AKU13184.1:|FEATURES|ompR|multidrug|ompR	0.999991532734	60.6	33	44.3	7.8e-06	1
MULTIDRUG_ABC_TRANSPORTER	23	53	HWI-700370F:168:C7JUKANXX:7:2213:2673:31779	multidrug	gi:686197643:ref:WP_031807899.1:|FEATURES|multidrug_ABC_transporter|multidrug|multidrug_ABC_transporter	1.0	67.7	31	50.1	1.4e-07	1
MEXC	122	153	HWI-700370F:168:C7JUKANXX:7:1101:5112:59169	multidrug	NP_521874|FEATURES|mexC|multidrug|mexC	0.999999999064	65.6	32	46.6	1.6e-06	1
AXYY	452	484	HWI-700370F:168:C7JUKANXX:7:1113:10550:3047	multidrug	EGP45231.1|FEATURES|AxyY|multidrug|AxyY	1.0	78.8	33	54.7	5.8e-09	1
AMRB	896	926	HWI-700370F:168:C7JUKANXX:7:1102:20285:50378	multidrug	ZP_01769103|FEATURES|amrB|multidrug|amrB	1.0	77.4	31	55.8	2.6e-09	1
AMRB	868	900	HWI-700370F:168:C7JUKANXX:7:2215:4175:46721	multidrug	YP_001764894|FEATURES|amrB|multidrug|amrB	1.0	87.9	33	58.9	3.1e-10	1
ACRA	52	84	HWI-700370F:168:C7JUKANXX:7:1301:19148:28518	multidrug	NC_002695.1.912781.p01|FEATURES|acrA|multidrug|acrA	0.999998844879	66.7	33	46.2	2.1e-06	1
ADEC	58	89	HWI-700370F:168:C7JUKANXX:7:1111:14663:47018	multidrug	CP003583.1.gene2512.p01|FEATURES|adeC|multidrug|adeC	0.999998445274	62.5	32	45.1	4.6e-06	1
MEXX	55	85	HWI-700370F:168:C7JUKANXX:7:2102:4566:44787	multidrug	gi:749321047:ref:WP_040144156.1:|FEATURES|mexX|multidrug|mexX	1.0	71.0	31	45.8	2.7e-06	1
RPOB2	1047	1079	HWI-700370F:168:C7JUKANXX:7:2103:17650:14315	multidrug	BAD59497.1|FEATURES|rpoB2|multidrug|rpoB2	0.999999492621	87.9	33	67.0	1.1e-12	1
RPOB2	789	821	HWI-700370F:168:C7JUKANXX:7:2116:3927:61531	multidrug	BAD59497.1|FEATURES|rpoB2|multidrug|rpoB2	0.999999358332	78.8	33	58.2	5.2e-10	1
BACA	183	214	HWI-700370F:168:C7JUKANXX:7:2209:7358:71643	bacitracin	YP_001925041|FEATURES|bacA|bacitracin|bacA	1.0	90.6	32	61.6	4.7e-11	1
BACA	8	39	HWI-700370F:168:C7JUKANXX:7:1304:15424:19043	bacitracin	ZP_00051658|FEATURES|bacA|bacitracin|bacA	1.0	90.6	32	63.2	1.6e-11	1
UGD	223	254	HWI-700370F:168:C7JUKANXX:7:1216:11797:83630	peptide	AAC75089.1|FEATURES|ugd|peptide|ugd	0.999999873574	84.4	32	64.3	7.3e-12	1
TRIC	548	580	HWI-700370F:168:C7JUKANXX:7:1205:15704:8769	triclosan	NP_248848.1|FEATURES|TriC|triclosan|TriC	0.999999965209	72.7	33	54.3	7.6e-09	1
DFRA3	33	65	HWI-700370F:168:C7JUKANXX:7:2212:4281:11495	diaminopyrimidine	AAA25550.1|FEATURES|dfrA3|diaminopyrimidine|dfrA3	1.0	69.7	33	54.7	5.8e-09	1
TRIC	41	73	HWI-700370F:168:C7JUKANXX:7:1309:13355:34732	triclosan	NP_248848.1|FEATURES|TriC|triclosan|TriC	0.999999985887	78.8	33	60.1	1.4e-10	1
RPOB2	422	454	HWI-700370F:168:C7JUKANXX:7:1213:7636:29195	multidrug	BAD59497.1|FEATURES|rpoB2|multidrug|rpoB2	0.999999316932	78.8	33	57.4	9.0e-10	1
RPOB2	588	618	HWI-700370F:168:C7JUKANXX:7:2216:13353:12518	multidrug	BAD59497.1|FEATURES|rpoB2|multidrug|rpoB2	0.999999307873	83.9	31	55.8	2.6e-09	1
MULTIDRUG_ABC_TRANSPORTER	543	573	HWI-700370F:168:C7JUKANXX:7:1303:2885:79332	multidrug	gi:1033217078:gb:OAR27197.1:|FEATURES|multidrug_ABC_transporter|multidrug|multidrug_ABC_transporter	1.0	80.6	31	52.8	2.2e-08	1
BACA	57	89	HWI-700370F:168:C7JUKANXX:7:1309:9949:56011	bacitracin	YP_302125|FEATURES|bacA|bacitracin|bacA	1.0	100.0	33	74.3	7.1e-15	1
LMRB	32	63	HWI-700370F:168:C7JUKANXX:7:1302:8654:60946	MLS	gi:384930133:gb:AFI26811.1:|FEATURES|lmrB|MLS|lmrB	1.0	71.9	32	52.8	2.2e-08	1
ADEB	370	402	HWI-700370F:168:C7JUKANXX:7:1107:8107:9873	multidrug	ZP_03823622|FEATURES|adeB|multidrug|adeB	1.0	87.9	33	57.4	9.0e-10	1
SMEE	848	878	HWI-700370F:168:C7JUKANXX:7:1205:2169:84879	multidrug	YP_002706077|FEATURES|smeE|multidrug|smeE	1.0	64.5	31	47.4	9.3e-07	1
ACRB	395	427	HWI-700370F:168:C7JUKANXX:7:1104:15359:99957	multidrug	gi:447055218:ref:WP_001132474.1:|FEATURES|acrB|multidrug|acrB	1.0	93.9	33	65.1	4.3e-12	1
ACRB	884	916	HWI-700370F:168:C7JUKANXX:7:2101:20671:93969	multidrug	CP002695.1.gene992.p01|FEATURES|acrB|multidrug|acrB	1.0	75.8	33	54.7	5.8e-09	1
TRIC	580	611	HWI-700370F:168:C7JUKANXX:7:1310:15667:91015	triclosan	NP_248848.1|FEATURES|TriC|triclosan|TriC	0.999999955689	71.9	32	52.8	2.2e-08	1
ACRB	49	81	HWI-700370F:168:C7JUKANXX:7:1116:4281:99676	multidrug	gi:558560157:ref:WP_023491039.1:|FEATURES|acrB|multidrug|acrB	0.99999919414	60.6	33	44.3	7.8e-06	1
AMRB	888	920	HWI-700370F:168:C7JUKANXX:7:1316:17047:65148	multidrug	AAC27754|FEATURES|amrB|multidrug|amrB	1.0	78.8	33	59.7	1.8e-10	1
EMRB	15	46	HWI-700370F:168:C7JUKANXX:7:2214:17368:23178	multidrug	gi:491042801:ref:WP_004904467.1:|FEATURES|emrB|multidrug|emrB	0.999999999913	81.2	32	54.3	7.6e-09	1
MACB	146	176	HWI-700370F:168:C7JUKANXX:7:1305:13624:73602	MLS	gi:693106883:ref:WP_032260279.1:|FEATURES|macB|MLS|macB	1.0	67.7	31	45.8	2.7e-06	1
ADEB	78	110	HWI-700370F:168:C7JUKANXX:7:1312:3445:32277	multidrug	gi:565649137:ref:WP_023896724.1:|FEATURES|adeB|multidrug|adeB	1.0	72.7	33	54.3	7.6e-09	1
ACRB	983	1015	HWI-700370F:168:C7JUKANXX:7:2213:14134:10773	multidrug	gi:446414948:ref:WP_000492803.1:|FEATURES|acrB|multidrug|acrB	1.0	84.8	33	57.4	9.0e-10	1
EMRB	242	273	HWI-700370F:168:C7JUKANXX:7:2102:3476:88714	multidrug	gi:556196973:ref:WP_023280446.1:|FEATURES|emrB|multidrug|emrB	0.999999977416	65.6	32	48.5	4.2e-07	1
MACB	147	179	HWI-700370F:168:C7JUKANXX:7:1201:3946:79158	MLS	gi:746243059:ref:WP_039291473.1:|FEATURES|macB|MLS|macB	1.0	63.6	33	47.8	7.1e-07	1
RPOB2	353	383	HWI-700370F:168:C7JUKANXX:7:1208:20020:64946	multidrug	BAD59497.1|FEATURES|rpoB2|multidrug|rpoB2	0.99999905066	74.2	31	52.0	3.8e-08	1
MAJOR_FACILITATOR_SUPERFAMILY_TRANSPORTER	287	319	HWI-700370F:168:C7JUKANXX:7:1210:13824:44129	multidrug	NC_002952.2859362.p01|FEATURES|major_facilitator_superfamily_transporter|multidrug|major_facilitator_superfamily_transporter	0.999999706747	60.6	33	47.4	9.3e-07	1
ROSA	125	156	HWI-700370F:168:C7JUKANXX:7:1209:14695:60017	fosmidomycin	YP_001401993|FEATURES|rosA|fosmidomycin|rosA	1.0	71.9	32	51.6	4.9e-08	1
TET(K)	407	438	HWI-700370F:168:C7JUKANXX:7:1316:17768:56287	tetracycline	YP_003283625.1|FEATURES|tet(K)|tetracycline|tet(K)	0.99999989788	100.0	32	62.0	3.6e-11	1
MULTIDRUG_ABC_TRANSPORTER	544	575	HWI-700370F:168:C7JUKANXX:7:2201:5646:85068	multidrug	gi:943909899:ref:WP_055545300.1:|FEATURES|multidrug_ABC_transporter|multidrug|multidrug_ABC_transporter	1.0	71.9	32	50.8	8.4e-08	1
AMRB	376	408	HWI-700370F:168:C7JUKANXX:7:1116:19669:21343	multidrug	AAC27754|FEATURES|amrB|multidrug|amrB	1.0	87.9	33	57.8	6.9e-10	1
ADEB	941	972	HWI-700370F:168:C7JUKANXX:7:2109:11435:71439	multidrug	gi:446910358:ref:WP_000987614.1:|FEATURES|adeB|multidrug|adeB	1.0	65.6	32	44.3	7.8e-06	1
MDSB	846	876	HWI-700370F:168:C7JUKANXX:7:1202:1116:51461	multidrug	NP_459346.1|FEATURES|mdsB|multidrug|mdsB	1.0	64.5	31	51.2	6.4e-08	1
ACRA	66	98	HWI-700370F:168:C7JUKANXX:7:2213:10395:59779	multidrug	NC_002695.1.912781.p01|FEATURES|acrA|multidrug|acrA	0.999999908939	63.6	33	46.2	2.1e-06	1
MAJOR_FACILITATOR_SUPERFAMILY_TRANSPORTER	14	45	HWI-700370F:168:C7JUKANXX:7:1316:5083:25552	multidrug	CP001918.1.gene2931.p01|FEATURES|major_facilitator_superfamily_transporter|multidrug|major_facilitator_superfamily_transporter	0.999998881933	62.5	32	50.1	1.4e-07	1
ADEC	79	110	HWI-700370F:168:C7JUKANXX:7:2108:11755:12060	multidrug	CP003583.1.gene2512.p01|FEATURES|adeC|multidrug|adeC	0.999998558853	62.5	32	48.1	5.4e-07	1
MEXD	49	81	HWI-700370F:168:C7JUKANXX:7:1108:3390:4110	multidrug	gi:852273548:ref:WP_048328542.1:|FEATURES|mexD|multidrug|mexD	1.0	66.7	33	48.1	5.4e-07	1
BPEF	937	969	HWI-700370F:168:C7JUKANXX:7:2102:5474:78610	multidrug	ZP_02465589|FEATURES|bpeF|multidrug|bpeF	1.0	63.6	33	46.6	1.6e-06	1
RPOB2	803	835	HWI-700370F:168:C7JUKANXX:7:1301:19478:36164	multidrug	BAD59497.1|FEATURES|rpoB2|multidrug|rpoB2	0.999999173242	66.7	33	50.4	1.1e-07	1
MEPA	75	107	HWI-700370F:168:C7JUKANXX:7:1210:20390:16953	multidrug	YP_302230|FEATURES|mepA|multidrug|mepA	1.0	97.0	33	65.5	3.3e-12	1
MEXF	650	682	HWI-700370F:168:C7JUKANXX:7:1209:1363:20466	multidrug	gi:1016360943:ref:WP_063030419.1:|FEATURES|mexF|multidrug|mexF	1.0	60.6	33	45.8	2.7e-06	1
RPOB2	708	740	HWI-700370F:168:C7JUKANXX:7:1206:2071:79805	multidrug	BAD59497.1|FEATURES|rpoB2|multidrug|rpoB2	0.99999923799	66.7	33	52.8	2.2e-08	1
MULTIDRUG_ABC_TRANSPORTER	608	640	HWI-700370F:168:C7JUKANXX:7:2111:17718:57287	multidrug	NC_010400.5984909.p01|FEATURES|multidrug_ABC_transporter|multidrug|multidrug_ABC_transporter	1.0	87.9	33	60.8	8.1e-11	1
TET(K)	166	198	HWI-700370F:168:C7JUKANXX:7:2211:11124:72988	tetracycline	YP_003283625.1|FEATURES|tet(K)|tetracycline|tet(K)	0.999999938204	100.0	33	70.1	1.3e-13	1
VGAB	25	57	HWI-700370F:168:C7JUKANXX:7:1116:5085:92201	MLS	U82085.gene.p01|FEATURES|vgaB|MLS|vgaB	0.999999999976	60.6	33	45.4	3.5e-06	1
RPOB2	749	781	HWI-700370F:168:C7JUKANXX:7:2109:16079:92387	multidrug	BAD59497.1|FEATURES|rpoB2|multidrug|rpoB2	0.999999151305	69.7	33	49.7	1.9e-07	1
EMRA	262	293	HWI-700370F:168:C7JUKANXX:7:1211:9612:58029	multidrug	gi:857587973:emb:CRL59872.1:|FEATURES|emrA|multidrug|emrA	0.999999999924	65.6	32	50.4	1.1e-07	1
TET(K)	92	124	HWI-700370F:168:C7JUKANXX:7:2112:4959:39467	tetracycline	YP_003283625.1|FEATURES|tet(K)|tetracycline|tet(K)	1.0	100.0	33	68.9	3.0e-13	1
EMRB-QACA_FAMILY_MAJOR_FACILITATOR_TRANSPORTER	138	168	HWI-700370F:168:C7JUKANXX:7:2201:1039:39607	multidrug	CP001918.1.gene4071.p01|FEATURES|EmrB-QacA_family_major_facilitator_transporter|multidrug|EmrB-QacA_family_major_facilitator_transporter	0.999925989463	80.6	31	57.0	1.2e-09	1
ACRB	559	589	HWI-700370F:168:C7JUKANXX:7:2212:6682:9325	multidrug	gi:485731880:ref:WP_001359514.1:|FEATURES|acrB|multidrug|acrB	0.999999986952	71.0	31	47.8	7.1e-07	1
TETA(48)	150	180	HWI-700370F:168:C7JUKANXX:7:1108:19029:39590	tetracycline	APB03214.1|FEATURES|tetA(48)|tetracycline|tetA(48)	0.882624266237	67.7	31	47.0	1.2e-06	1
BCRA	151	182	HWI-700370F:168:C7JUKANXX:7:1110:9351:25214	bacitracin	ZP_04081918|FEATURES|bcrA|bacitracin|bcrA	1.0	65.6	32	48.1	5.4e-07	1
ADEC	69	100	HWI-700370F:168:C7JUKANXX:7:1114:15160:2867	multidrug	CP003583.1.gene2512.p01|FEATURES|adeC|multidrug|adeC	0.999998458241	62.5	32	45.4	3.5e-06	1
ADEB	742	773	HWI-700370F:168:C7JUKANXX:7:1111:12263:18991	multidrug	gi:490800509:ref:WP_004662646.1:|FEATURES|adeB|multidrug|adeB	1.0	68.8	32	51.2	6.4e-08	1
QACB	79	111	HWI-700370F:168:C7JUKANXX:7:1204:15889:53734	multidrug	AAK38457|FEATURES|qacB|multidrug|qacB	0.914029033459	100.0	33	67.8	6.6e-13	1
MEXB	938	970	HWI-700370F:168:C7JUKANXX:7:2105:16081:73079	multidrug	gi:505264501:ref:WP_015451603.1:|FEATURES|mexB|multidrug|mexB	0.999995265955	60.6	33	44.3	7.8e-06	1
EMRK	296	326	HWI-700370F:168:C7JUKANXX:7:1110:1425:62054	multidrug	gi:693092086:ref:WP_032250388.1:|FEATURES|emrK|multidrug|emrK	0.991255032343	77.4	31	55.5	3.4e-09	1
TRANSCRIPTIONAL_REGULATORY_PROTEIN_CPXR_CPXR	86	117	HWI-700370F:168:C7JUKANXX:7:2204:20591:26165	unclassified	CP001138.1.gene4273.p01|FEATURES|transcriptional_regulatory_protein_CpxR_cpxR|unclassified|transcriptional_regulatory_protein_CpxR_cpxR	1.0	84.4	32	56.6	1.5e-09	1
RPOB2	1055	1087	HWI-700370F:168:C7JUKANXX:7:1302:2435:53681	multidrug	BAD59497.1|FEATURES|rpoB2|multidrug|rpoB2	0.999999399898	78.8	33	60.5	1.1e-10	1
ADEB	186	218	HWI-700370F:168:C7JUKANXX:7:1307:13694:66586	multidrug	ZP_03823622|FEATURES|adeB|multidrug|adeB	1.0	66.7	33	50.8	8.4e-08	1
MULTIDRUG_ABC_TRANSPORTER	191	222	HWI-700370F:168:C7JUKANXX:7:1110:3871:24870	multidrug	gi:686364868:ref:WP_031893738.1:|FEATURES|multidrug_ABC_transporter|multidrug|multidrug_ABC_transporter	1.0	90.6	32	61.2	6.2e-11	1
RPOB2	467	499	HWI-700370F:168:C7JUKANXX:7:1316:10303:46811	multidrug	BAD59497.1|FEATURES|rpoB2|multidrug|rpoB2	0.999999363955	72.7	33	58.5	4.0e-10	1
MULTIDRUG_ABC_TRANSPORTER	536	568	HWI-700370F:168:C7JUKANXX:7:1308:8795:4249	multidrug	gi:759527374:ref:WP_043247487.1:|FEATURES|multidrug_ABC_transporter|multidrug|multidrug_ABC_transporter	1.0	72.7	33	47.4	9.3e-07	1
ACRB	863	895	HWI-700370F:168:C7JUKANXX:7:1313:11709:10444	multidrug	gi:491078681:ref:WP_004940301.1:|FEATURES|acrB|multidrug|acrB	1.0	87.9	33	62.4	2.8e-11	1
MDTF	177	208	HWI-700370F:168:C7JUKANXX:7:1301:8161:57619	multidrug	gi:693097066:ref:WP_032253419.1:|FEATURES|mdtF|multidrug|mdtF	0.999998138054	62.5	32	45.4	3.5e-06	1
MULTIDRUG_ABC_TRANSPORTER	131	162	HWI-700370F:168:C7JUKANXX:7:2105:6146:93359	multidrug	NC_010400.5984909.p01|FEATURES|multidrug_ABC_transporter|multidrug|multidrug_ABC_transporter	1.0	81.2	32	58.9	3.1e-10	1
AMRB	783	814	HWI-700370F:168:C7JUKANXX:7:1101:13827:93881	multidrug	YP_001119417|FEATURES|amrB|multidrug|amrB	1.0	65.6	32	47.8	7.1e-07	1
MEXF	471	502	HWI-700370F:168:C7JUKANXX:7:1307:6262:35485	multidrug	YP_002800512|FEATURES|mexF|multidrug|mexF	1.0	78.1	32	50.8	8.4e-08	1
TAEA	208	240	HWI-700370F:168:C7JUKANXX:7:1304:1065:54105	pleuromutilin	APB03219.1|FEATURES|TaeA|pleuromutilin|TaeA	0.999813821815	60.6	33	46.6	1.6e-06	1
QACG	34	66	HWI-700370F:168:C7JUKANXX:7:2106:7910:10474	multidrug	gi:686408520:ref:WP_031913065.1:|FEATURES|qacG|multidrug|qacG	0.999999500946	100.0	33	72.4	2.7e-14	1
EMRA	245	277	HWI-700370F:168:C7JUKANXX:7:2116:18609:83855	multidrug	gi:485656255:ref:WP_001300410.1:|FEATURES|emrA|multidrug|emrA	0.982235529837	63.6	33	49.3	2.4e-07	1
EMRB-QACA_FAMILY_MAJOR_FACILITATOR_TRANSPORTER	383	415	HWI-700370F:168:C7JUKANXX:7:2209:11952:40823	multidrug	AE016830.1.gene424.p01|FEATURES|EmrB-QacA_family_major_facilitator_transporter|multidrug|EmrB-QacA_family_major_facilitator_transporter	0.999998705496	69.7	33	50.4	1.1e-07	1
MEXD	825	857	HWI-700370F:168:C7JUKANXX:7:2216:8932:43619	multidrug	gi:489210576:ref:WP_003119403.1:|FEATURES|mexD|multidrug|mexD	1.0	72.7	33	54.7	5.8e-09	1
ACRB	771	803	HWI-700370F:168:C7JUKANXX:7:1101:17258:2551	multidrug	YP_001477358|FEATURES|acrB|multidrug|acrB	0.999999999878	66.7	33	55.1	4.4e-09	1
OMPR	35	66	HWI-700370F:168:C7JUKANXX:7:1315:17800:69818	multidrug	NC_008702.1.4607594.p01|FEATURES|ompR|multidrug|ompR	0.99999800691	68.8	32	47.0	1.2e-06	1
EMRA	267	299	HWI-700370F:168:C7JUKANXX:7:2211:17641:6491	multidrug	gi:896217236:ref:WP_049220241.1:|FEATURES|emrA|multidrug|emrA	1.0	60.6	33	50.1	1.4e-07	1
ACRB	60	90	HWI-700370F:168:C7JUKANXX:7:2211:7492:77488	multidrug	gi:754968546:ref:WP_042324453.1:|FEATURES|acrB|multidrug|acrB	0.999999020989	64.5	31	45.1	4.6e-06	1
MEXF	354	386	HWI-700370F:168:C7JUKANXX:7:2112:17919:37913	multidrug	YP_001749316|FEATURES|mexF|multidrug|mexF	1.0	93.9	33	63.5	1.2e-11	1
PBP-1A	160	192	HWI-700370F:168:C7JUKANXX:7:2104:18028:35281	beta-lactam	YP_001292390|FEATURES|PBP-1A|beta-lactam|PBP-1A	1.0	66.7	33	45.8	2.7e-06	1
QACG	26	57	HWI-700370F:168:C7JUKANXX:7:2108:6272:61243	multidrug	gi:686408520:ref:WP_031913065.1:|FEATURES|qacG|multidrug|qacG	0.999999500946	100.0	32	70.5	1.0e-13	1
ROSA	103	135	HWI-700370F:168:C7JUKANXX:7:2111:3446:99565	fosmidomycin	YP_001477378|FEATURES|rosA|fosmidomycin|rosA	0.999995808108	63.6	33	44.7	6.0e-06	1
RPOB2	436	468	HWI-700370F:168:C7JUKANXX:7:2212:3357:91926	multidrug	BAD59497.1|FEATURES|rpoB2|multidrug|rpoB2	0.99999945254	87.9	33	63.9	9.6e-12	1
RPOB2	356	388	HWI-700370F:168:C7JUKANXX:7:1213:20179:79155	multidrug	BAD59497.1|FEATURES|rpoB2|multidrug|rpoB2	0.99999923799	72.7	33	52.8	2.2e-08	1
TETP	72	104	HWI-700370F:168:C7JUKANXX:7:1313:5332:31031	tetracycline	YP_002850805|FEATURES|tetP|tetracycline|tetP	1.0	60.6	33	45.8	2.7e-06	1
MEXF	605	636	HWI-700370F:168:C7JUKANXX:7:2204:17287:73927	multidrug	gi:489283474:ref:WP_003191086.1:|FEATURES|mexF|multidrug|mexF	1.0	87.5	32	60.5	1.1e-10	1
MEXD	660	691	HWI-700370F:168:C7JUKANXX:7:1113:10214:60904	multidrug	YP_348488|FEATURES|mexD|multidrug|mexD	1.0	75.0	32	48.9	3.2e-07	1
ACRB	393	424	HWI-700370F:168:C7JUKANXX:7:2215:7059:43861	multidrug	YP_002932544|FEATURES|acrB|multidrug|acrB	1.0	84.4	32	57.8	6.9e-10	1
EMRB-QACA_FAMILY_MAJOR_FACILITATOR_TRANSPORTER	19	51	HWI-700370F:168:C7JUKANXX:7:2101:12678:76223	multidrug	NC_002951.3237419.p01|FEATURES|EmrB-QacA_family_major_facilitator_transporter|multidrug|EmrB-QacA_family_major_facilitator_transporter	0.999999938374	63.6	33	44.7	6.0e-06	1
THIN-B	75	107	HWI-700370F:168:C7JUKANXX:7:2113:18577:59096	beta-lactam	AJ250876.1.gene1.p01|FEATURES|THIN-B|beta-lactam|THIN-B	0.999999999968	63.6	33	49.3	2.4e-07	1
EMRB	235	266	HWI-700370F:168:C7JUKANXX:7:1313:9677:9180	multidrug	gi:908735593:ref:WP_049858177.1:|FEATURES|emrB|multidrug|emrB	0.999997210092	62.5	32	45.4	3.5e-06	1
CEOB	283	315	HWI-700370F:168:C7JUKANXX:7:2203:17516:28125	multidrug	gi:590120227:emb:CDN64284.1:|FEATURES|ceoB|multidrug|ceoB	1.0	72.7	33	52.4	2.9e-08	1
ACRB	982	1014	HWI-700370F:168:C7JUKANXX:7:1212:14633:4175	multidrug	gi:446414955:ref:WP_000492810.1:|FEATURES|acrB|multidrug|acrB	1.0	87.9	33	58.9	3.1e-10	1
RPOB2	1014	1046	HWI-700370F:168:C7JUKANXX:7:2210:3510:62848	multidrug	BAD59497.1|FEATURES|rpoB2|multidrug|rpoB2	0.999999482918	87.9	33	66.2	1.9e-12	1
GOLS	2	33	HWI-700370F:168:C7JUKANXX:7:1101:16647:23480	multidrug	NP_459349.1|FEATURES|golS|multidrug|golS	0.99999791608	71.9	32	47.4	9.3e-07	1
EMRB	232	264	HWI-700370F:168:C7JUKANXX:7:1102:20878:54746	multidrug	gi:751932149:ref:WP_041146857.1:|FEATURES|emrB|multidrug|emrB	0.999995425491	60.6	33	44.7	6.0e-06	1
MULTIDRUG_ABC_TRANSPORTER	469	500	HWI-700370F:168:C7JUKANXX:7:2111:13518:74737	multidrug	gi:686364868:ref:WP_031893738.1:|FEATURES|multidrug_ABC_transporter|multidrug|multidrug_ABC_transporter	1.0	68.8	32	48.9	3.2e-07	1
ADEB	945	977	HWI-700370F:168:C7JUKANXX:7:1309:5196:22166	multidrug	gi:565649137:ref:WP_023896724.1:|FEATURES|adeB|multidrug|adeB	1.0	69.7	33	48.9	3.2e-07	1
ADEB	741	773	HWI-700370F:168:C7JUKANXX:7:1216:6879:42235	multidrug	gi:835267813:ref:WP_047428207.1:|FEATURES|adeB|multidrug|adeB	1.0	66.7	33	51.6	4.9e-08	1
RPOB2	1049	1081	HWI-700370F:168:C7JUKANXX:7:1207:4364:99650	multidrug	BAD59497.1|FEATURES|rpoB2|multidrug|rpoB2	0.999999473917	87.9	33	65.5	3.3e-12	1
MEXF	374	406	HWI-700370F:168:C7JUKANXX:7:2203:5650:6669	multidrug	gi:950580033:ref:WP_057445338.1:|FEATURES|mexF|multidrug|mexF	1.0	87.9	33	62.0	3.6e-11	1
EMRB	232	264	HWI-700370F:168:C7JUKANXX:7:1211:20173:65245	multidrug	gi:751932149:ref:WP_041146857.1:|FEATURES|emrB|multidrug|emrB	0.999995425491	60.6	33	44.7	6.0e-06	1
CARA	171	201	HWI-700370F:168:C7JUKANXX:7:1115:13857:65001	MLS	M80346.gene.p01|FEATURES|carA|MLS|carA	1.0	74.2	31	46.6	1.6e-06	1
MULTIDRUG_ABC_TRANSPORTER	409	440	HWI-700370F:168:C7JUKANXX:7:1213:20162:92528	multidrug	gi:686364868:ref:WP_031893738.1:|FEATURES|multidrug_ABC_transporter|multidrug|multidrug_ABC_transporter	1.0	96.9	32	64.3	7.3e-12	1
PBP-1A	140	170	HWI-700370F:168:C7JUKANXX:7:1202:5726:91090	beta-lactam	YP_001292390|FEATURES|PBP-1A|beta-lactam|PBP-1A	1.0	67.7	31	45.1	4.6e-06	1
MEXN	131	162	HWI-700370F:168:C7JUKANXX:7:2202:12267:71191	multidrug	BAE06006.1|FEATURES|mexN|multidrug|mexN	0.999999930478	65.6	32	48.1	5.4e-07	1
MEXB	383	415	HWI-700370F:168:C7JUKANXX:7:1115:6821:91066	multidrug	gi:565648659:ref:WP_023896298.1:|FEATURES|mexB|multidrug|mexB	1.0	84.8	33	56.6	1.5e-09	1
FMTC	600	632	HWI-700370F:168:C7JUKANXX:7:2206:15375:94282	beta-lactam	gi:1031796384:ref:WP_064136479.1:|FEATURES|fmtC|beta-lactam|fmtC	1.0	78.8	33	60.8	8.1e-11	1
RPOB2	147	178	HWI-700370F:168:C7JUKANXX:7:2103:17489:54494	multidrug	BAD59497.1|FEATURES|rpoB2|multidrug|rpoB2	0.999999273874	71.9	32	54.3	7.6e-09	1
EMRB	251	281	HWI-700370F:168:C7JUKANXX:7:1301:1781:92402	multidrug	gi:556196973:ref:WP_023280446.1:|FEATURES|emrB|multidrug|emrB	0.999876814954	74.2	31	50.8	8.4e-08	1
MEXE	266	297	HWI-700370F:168:C7JUKANXX:7:2103:7534:40804	multidrug	gi:749018243:ref:WP_040076872.1:|FEATURES|mexE|multidrug|mexE	1.0	71.9	32	48.1	5.4e-07	1
ACRB	60	91	HWI-700370F:168:C7JUKANXX:7:1209:17134:99539	multidrug	gi:754968546:ref:WP_042324453.1:|FEATURES|acrB|multidrug|acrB	1.0	65.6	32	47.0	1.2e-06	1
BACILLUS_SUBTILIS_MPRF	68	100	HWI-700370F:168:C7JUKANXX:7:2107:5154:17713	peptide	CAX52582.1|FEATURES|Bacillus_subtilis_mprF|peptide|Bacillus_subtilis_mprF	0.999999930449	78.8	33	53.9	9.9e-09	1
MEXF	63	95	HWI-700370F:168:C7JUKANXX:7:1106:15608:100363	multidrug	CP000675.2.gene2298.p01|FEATURES|mexF|multidrug|mexF	1.0	69.7	33	53.9	9.9e-09	1
ADER	186	218	HWI-700370F:168:C7JUKANXX:7:1109:8789:48009	multidrug	ADM92605.1|FEATURES|adeR|multidrug|adeR	0.999996868001	69.7	33	50.4	1.1e-07	1
STAPHYLOCOCCUS_MUPA_CONFERRING_RESISTANCE_TO_MUPIROCIN	429	461	HWI-700370F:168:C7JUKANXX:7:1315:3386:92303	mupirocin	CAA53189|FEATURES|Staphylococcus_mupA_conferring_resistance_to_mupirocin|mupirocin|Staphylococcus_mupA_conferring_resistance_to_mupirocin	0.999999992586	100.0	33	84.0	8.9e-18	1
ADEB	436	468	HWI-700370F:168:C7JUKANXX:7:2115:17614:98781	multidrug	gi:565649137:ref:WP_023896724.1:|FEATURES|adeB|multidrug|adeB	1.0	75.8	33	52.0	3.8e-08	1
ADEB	731	763	HWI-700370F:168:C7JUKANXX:7:1314:6363:99088	multidrug	ABO12177|FEATURES|adeB|multidrug|adeB	1.0	63.6	33	51.6	4.9e-08	1
MEXB	178	210	HWI-700370F:168:C7JUKANXX:7:1109:8318:98689	multidrug	gi:505288054:ref:WP_015475156.1:|FEATURES|mexB|multidrug|mexB	0.999999999999	60.6	33	47.0	1.2e-06	1
RPOB2	712	744	HWI-700370F:168:C7JUKANXX:7:2104:14119:32633	multidrug	BAD59497.1|FEATURES|rpoB2|multidrug|rpoB2	0.999999173242	60.6	33	53.1	1.7e-08	1
MULTIDRUG_ABC_TRANSPORTER	471	503	HWI-700370F:168:C7JUKANXX:7:1213:20430:91954	multidrug	gi:1011069317:ref:WP_062010695.1:|FEATURES|multidrug_ABC_transporter|multidrug|multidrug_ABC_transporter	1.0	81.8	33	57.8	6.9e-10	1
OLEB	215	247	HWI-700370F:168:C7JUKANXX:7:2104:19129:99387	MLS	AAA50325|FEATURES|oleB|MLS|oleB	0.999999999996	60.6	33	49.7	1.9e-07	1
NORB	384	416	HWI-700370F:168:C7JUKANXX:7:1211:21142:8816	fluoroquinolone	gi:1000360171:ref:WP_061107359.1:|FEATURES|norB|fluoroquinolone|norB	1.0	84.8	33	57.8	6.9e-10	1
RPOB2	473	505	HWI-700370F:168:C7JUKANXX:7:1311:4438:59817	multidrug	BAD59497.1|FEATURES|rpoB2|multidrug|rpoB2	0.999999334062	72.7	33	57.0	1.2e-09	1
MECA	403	435	HWI-700370F:168:C7JUKANXX:7:1103:5147:66605	beta-lactam	gi:686337277:ref:WP_031882888.1:|FEATURES|mecA|beta-lactam|mecA	1.0	100.0	33	71.2	6.0e-14	1
ACRB	983	1015	HWI-700370F:168:C7JUKANXX:7:2102:7092:79229	multidrug	gi:446414948:ref:WP_000492803.1:|FEATURES|acrB|multidrug|acrB	0.999999999997	84.8	33	57.4	9.0e-10	1
ADEB	972	1004	HWI-700370F:168:C7JUKANXX:7:2101:9055:18128	multidrug	ZP_04661876|FEATURES|adeB|multidrug|adeB	1.0	78.8	33	58.2	5.2e-10	1
TRANSCRIPTIONAL_REGULATORY_PROTEIN_CPXR_CPXR	75	107	HWI-700370F:168:C7JUKANXX:7:1209:8790:85526	unclassified	CP001485.1.gene721.p01|FEATURES|transcriptional_regulatory_protein_CpxR_cpxR|unclassified|transcriptional_regulatory_protein_CpxR_cpxR	1.0	69.7	33	53.9	9.9e-09	1
MEXX	275	307	HWI-700370F:168:C7JUKANXX:7:2215:9866:4037	multidrug	gi:694094409:ref:WP_032439017.1:|FEATURES|mexX|multidrug|mexX	0.999999999934	60.6	33	46.6	1.6e-06	1
RPOB2	995	1027	HWI-700370F:168:C7JUKANXX:7:2110:2574:79898	multidrug	BAD59497.1|FEATURES|rpoB2|multidrug|rpoB2	0.99999923799	69.7	33	52.8	2.2e-08	1
TETT	71	102	HWI-700370F:168:C7JUKANXX:7:1203:6846:42446	tetracycline	AAV80410|FEATURES|tetT|tetracycline|tetT	1.0	68.8	32	51.2	6.4e-08	1
EMRB-QACA_FAMILY_MAJOR_FACILITATOR_TRANSPORTER	136	168	HWI-700370F:168:C7JUKANXX:7:1308:13916:7560	multidrug	CP001918.1.gene4071.p01|FEATURES|EmrB-QacA_family_major_facilitator_transporter|multidrug|EmrB-QacA_family_major_facilitator_transporter	0.999931573964	78.8	33	59.3	2.4e-10	1
ROSA	30	61	HWI-700370F:168:C7JUKANXX:7:2115:4426:88681	fosmidomycin	ZP_04612558|FEATURES|rosA|fosmidomycin|rosA	1.0	71.9	32	49.7	1.9e-07	1
MDTF	175	205	HWI-700370F:168:C7JUKANXX:7:1210:5461:87635	multidrug	gi:693097066:ref:WP_032253419.1:|FEATURES|mdtF|multidrug|mdtF	1.0	71.0	31	47.8	7.1e-07	1
ADEH	295	325	HWI-700370F:168:C7JUKANXX:7:2210:14642:47013	multidrug	CAJ77855.1|FEATURES|adeH|multidrug|adeH	0.99999881903	64.5	31	44.7	6.0e-06	1
MACB	145	176	HWI-700370F:168:C7JUKANXX:7:1201:10538:81657	MLS	gi:746243059:ref:WP_039291473.1:|FEATURES|macB|MLS|macB	1.0	68.8	32	47.8	7.1e-07	1
ACRB	14	45	HWI-700370F:168:C7JUKANXX:7:2201:7322:26671	multidrug	gi:491078681:ref:WP_004940301.1:|FEATURES|acrB|multidrug|acrB	1.0	81.2	32	51.2	6.4e-08	1
ACRA	186	218	HWI-700370F:168:C7JUKANXX:7:1214:3485:92471	multidrug	ZP_03163985|FEATURES|acrA|multidrug|acrA	1.0	72.7	33	51.6	4.9e-08	1
MEXC	117	149	HWI-700370F:168:C7JUKANXX:7:1213:1953:8069	multidrug	NP_521874|FEATURES|mexC|multidrug|mexC	1.0	69.7	33	49.7	1.9e-07	1
RPOB2	429	461	HWI-700370F:168:C7JUKANXX:7:1207:18907:52600	multidrug	BAD59497.1|FEATURES|rpoB2|multidrug|rpoB2	0.999999325609	78.8	33	56.6	1.5e-09	1
ADEB	313	343	HWI-700370F:168:C7JUKANXX:7:1314:20537:34152	multidrug	gi:972299077:ref:WP_058971575.1:|FEATURES|adeB|multidrug|adeB	1.0	67.7	31	47.4	9.3e-07	1
POXTA	173	204	HWI-700370F:168:C7JUKANXX:7:2110:18750:44282	multidrug	AVI44920.1|FEATURES|poxtA|multidrug|poxtA	0.999998964091	62.5	32	45.1	4.6e-06	1
MEXQ	240	272	HWI-700370F:168:C7JUKANXX:7:1204:2714:40266	multidrug	BAE06008.1|FEATURES|mexQ|multidrug|mexQ	1.0	72.7	33	54.7	5.8e-09	1
MEXN	345	377	HWI-700370F:168:C7JUKANXX:7:1110:9479:40156	multidrug	BAE06006.1|FEATURES|mexN|multidrug|mexN	1.0	87.9	33	57.4	9.0e-10	1
RPOB2	898	928	HWI-700370F:168:C7JUKANXX:7:1216:11798:10593	multidrug	BAD59497.1|FEATURES|rpoB2|multidrug|rpoB2	0.999999217694	67.7	31	52.0	3.8e-08	1
MUXB	570	602	HWI-700370F:168:C7JUKANXX:7:2111:11728:14164	multidrug	NP_251217.1|FEATURES|MuxB|multidrug|MuxB	0.999998836997	63.6	33	45.4	3.5e-06	1
TET(K)	236	268	HWI-700370F:168:C7JUKANXX:7:1214:19557:60978	tetracycline	YP_003283625.1|FEATURES|tet(K)|tetracycline|tet(K)	1.0	100.0	33	70.9	7.8e-14	1
MEXN	277	309	HWI-700370F:168:C7JUKANXX:7:1306:9724:2954	multidrug	BAE06006.1|FEATURES|mexN|multidrug|mexN	0.999999929029	63.6	33	48.1	5.4e-07	1
RPOB2	1019	1051	HWI-700370F:168:C7JUKANXX:7:1214:5756:22982	multidrug	BAD59497.1|FEATURES|rpoB2|multidrug|rpoB2	0.99999905066	90.9	33	68.6	3.9e-13	1
RPOB2	469	500	HWI-700370F:168:C7JUKANXX:7:1206:8292:13678	multidrug	BAD59497.1|FEATURES|rpoB2|multidrug|rpoB2	0.999999273874	68.8	32	54.3	7.6e-09	1
TETP	79	110	HWI-700370F:168:C7JUKANXX:7:2201:9834:86027	tetracycline	YP_002850805|FEATURES|tetP|tetracycline|tetP	0.999999992869	62.5	32	44.7	6.0e-06	1
AAC(6')-I	102	133	HWI-700370F:168:C7JUKANXX:7:2116:12857:62490	aminoglycoside	L29510.1.gene1.p01|FEATURES|aac(6')-I|aminoglycoside|aac(6')-I	1.0	71.9	32	51.6	4.9e-08	1
MEXF	587	619	HWI-700370F:168:C7JUKANXX:7:1204:18182:24973	multidrug	gi:985599614:ref:WP_060839111.1:|FEATURES|mexF|multidrug|mexF	1.0	78.8	33	56.6	1.5e-09	1
PBP-1A	435	466	HWI-700370F:168:C7JUKANXX:7:2210:19884:17868	beta-lactam	YP_001292390|FEATURES|PBP-1A|beta-lactam|PBP-1A	1.0	65.6	32	44.7	6.0e-06	1
ACRB	399	431	HWI-700370F:168:C7JUKANXX:7:1313:6190:85048	multidrug	CAG74079|FEATURES|acrB|multidrug|acrB	1.0	93.9	33	62.0	3.6e-11	1
MEXF	800	831	HWI-700370F:168:C7JUKANXX:7:1107:5980:76078	multidrug	YP_002800512|FEATURES|mexF|multidrug|mexF	0.999999969798	62.5	32	46.2	2.1e-06	1
CEOB	972	1004	HWI-700370F:168:C7JUKANXX:7:1204:6729:7486	multidrug	AAB58161|FEATURES|ceoB|multidrug|ceoB	1.0	87.9	33	59.7	1.8e-10	1
GOLS	23	55	HWI-700370F:168:C7JUKANXX:7:2104:2925:35908	multidrug	NP_459349.1|FEATURES|golS|multidrug|golS	0.999997608262	63.6	33	45.1	4.6e-06	1
EMRB-QACA_FAMILY_MAJOR_FACILITATOR_TRANSPORTER	268	299	HWI-700370F:168:C7JUKANXX:7:1109:20215:90489	multidrug	NC_002951.3238155.p01|FEATURES|EmrB-QacA_family_major_facilitator_transporter|multidrug|EmrB-QacA_family_major_facilitator_transporter	0.999999685403	68.8	32	46.2	2.1e-06	1
TRIC	428	460	HWI-700370F:168:C7JUKANXX:7:1309:14751:22650	triclosan	NP_248848.1|FEATURES|TriC|triclosan|TriC	0.999999266394	75.8	33	55.5	3.4e-09	1
EMRA	241	272	HWI-700370F:168:C7JUKANXX:7:1306:3328:80699	multidrug	gi:485656255:ref:WP_001300410.1:|FEATURES|emrA|multidrug|emrA	0.98508783748	65.6	32	48.5	4.2e-07	1
TET(K)	97	128	HWI-700370F:168:C7JUKANXX:7:1112:7451:78127	tetracycline	YP_003283625.1|FEATURES|tet(K)|tetracycline|tet(K)	1.0	100.0	32	67.0	1.1e-12	1
MUXB	850	882	HWI-700370F:168:C7JUKANXX:7:1208:8401:88945	multidrug	NP_251217.1|FEATURES|MuxB|multidrug|MuxB	1.0	69.7	33	55.1	4.4e-09	1
MACB	129	159	HWI-700370F:168:C7JUKANXX:7:2106:9499:12968	MLS	gi:1035706844:ref:WP_064548272.1:|FEATURES|macB|MLS|macB	0.996172057353	61.3	31	44.3	7.8e-06	1
EMRB	148	179	HWI-700370F:168:C7JUKANXX:7:2103:2276:56484	multidrug	gi:693068029:ref:WP_032233195.1:|FEATURES|emrB|multidrug|emrB	0.999971531333	84.4	32	67.0	1.1e-12	1
RPOB2	1031	1063	HWI-700370F:168:C7JUKANXX:7:1104:7658:80787	multidrug	BAD59497.1|FEATURES|rpoB2|multidrug|rpoB2	0.999999264536	84.8	33	68.2	5.1e-13	1
RPOB2	788	820	HWI-700370F:168:C7JUKANXX:7:1209:1040:14841	multidrug	BAD59497.1|FEATURES|rpoB2|multidrug|rpoB2	0.999999363955	90.9	33	59.3	2.4e-10	1
EMRB-QACA_FAMILY_MAJOR_FACILITATOR_TRANSPORTER	166	196	HWI-700370F:168:C7JUKANXX:7:1112:17555:52990	multidrug	EU408347.1.gene6.p01|FEATURES|EmrB-QacA_family_major_facilitator_transporter|multidrug|EmrB-QacA_family_major_facilitator_transporter	0.9999980779	64.5	31	51.2	6.4e-08	1
MULTIDRUG_ABC_TRANSPORTER	472	504	HWI-700370F:168:C7JUKANXX:7:2115:10943:6968	multidrug	gi:913055317:ref:WP_050357634.1:|FEATURES|multidrug_ABC_transporter|multidrug|multidrug_ABC_transporter	1.0	75.8	33	54.7	5.8e-09	1
ACRB	26	58	HWI-700370F:168:C7JUKANXX:7:1210:10550:42244	multidrug	gi:493959393:ref:WP_006902972.1:|FEATURES|acrB|multidrug|acrB	1.0	72.7	33	53.5	1.3e-08	1
SMEE	239	271	HWI-700370F:168:C7JUKANXX:7:1310:15372:22827	multidrug	YP_002706077|FEATURES|smeE|multidrug|smeE	0.999999989918	69.7	33	49.3	2.4e-07	1
EMRB-QACA_FAMILY_MAJOR_FACILITATOR_TRANSPORTER	103	133	HWI-700370F:168:C7JUKANXX:7:1203:12856:67074	multidrug	AE016830.1.gene768.p01|FEATURES|EmrB-QacA_family_major_facilitator_transporter|multidrug|EmrB-QacA_family_major_facilitator_transporter	0.999998837058	61.3	31	44.3	7.8e-06	1
ROSB	280	312	HWI-700370F:168:C7JUKANXX:7:1306:19498:94121	fosmidomycin	gi:1001786599:ref:WP_061324791.1:|FEATURES|rosB|fosmidomycin|rosB	1.0	93.9	33	60.5	1.1e-10	1
EMRB-QACA_FAMILY_MAJOR_FACILITATOR_TRANSPORTER	31	62	HWI-700370F:168:C7JUKANXX:7:1104:6466:100798	multidrug	NC_009641.5331418.p01|FEATURES|EmrB-QacA_family_major_facilitator_transporter|multidrug|EmrB-QacA_family_major_facilitator_transporter	0.999999994409	62.5	32	45.1	4.6e-06	1
AXYY	375	407	HWI-700370F:168:C7JUKANXX:7:1208:18663:58688	multidrug	EGP45231.1|FEATURES|AxyY|multidrug|AxyY	1.0	87.9	33	57.0	1.2e-09	1
MEXY	444	476	HWI-700370F:168:C7JUKANXX:7:1302:15169:9803	multidrug	BAA34300|FEATURES|mexY|multidrug|mexY	1.0	75.8	33	54.3	7.6e-09	1
QACG	25	56	HWI-700370F:168:C7JUKANXX:7:2208:4464:69985	multidrug	gi:686408520:ref:WP_031913065.1:|FEATURES|qacG|multidrug|qacG	0.999999584389	100.0	32	71.2	6.0e-14	1
NORA	183	215	HWI-700370F:168:C7JUKANXX:7:1202:15672:43417	multidrug	YP_302113|FEATURES|norA|multidrug|norA	1.0	100.0	33	69.3	2.3e-13	1
MEXW	396	427	HWI-700370F:168:C7JUKANXX:7:2213:17641:94972	multidrug	YP_001670703|FEATURES|mexW|multidrug|mexW	0.999999999989	68.8	32	48.5	4.2e-07	1
MULTIDRUG_ABC_TRANSPORTER	509	540	HWI-700370F:168:C7JUKANXX:7:2108:8561:94523	multidrug	gi:664194237:ref:WP_030727956.1:|FEATURES|multidrug_ABC_transporter|multidrug|multidrug_ABC_transporter	0.999998549015	65.6	32	46.6	1.6e-06	1
RPOB2	1079	1111	HWI-700370F:168:C7JUKANXX:7:2208:1615:52078	multidrug	BAD59497.1|FEATURES|rpoB2|multidrug|rpoB2	0.999999325609	75.8	33	56.6	1.5e-09	1
EMRK	285	317	HWI-700370F:168:C7JUKANXX:7:1214:21084:84441	multidrug	gi:742917254:ref:WP_039022713.1:|FEATURES|emrK|multidrug|emrK	0.999999999795	63.6	33	52.0	3.8e-08	1
ACRB	758	790	HWI-700370F:168:C7JUKANXX:7:2207:11889:62163	multidrug	YP_454364|FEATURES|acrB|multidrug|acrB	0.999999999899	72.7	33	58.9	3.1e-10	1
MULTIDRUG_ABC_TRANSPORTER	551	582	HWI-700370F:168:C7JUKANXX:7:2114:14912:26649	multidrug	gi:1033217078:gb:OAR27197.1:|FEATURES|multidrug_ABC_transporter|multidrug|multidrug_ABC_transporter	1.0	78.1	32	50.4	1.1e-07	1
ACRB	18	50	HWI-700370F:168:C7JUKANXX:7:2115:17802:63809	multidrug	gi:446414955:ref:WP_000492810.1:|FEATURES|acrB|multidrug|acrB	1.0	66.7	33	48.1	5.4e-07	1
MSRC	25	57	HWI-700370F:168:C7JUKANXX:7:2114:18904:23224	MLS	gi:488243106:ref:WP_002314314.1:|FEATURES|msrC|MLS|msrC	1.0	63.6	33	47.4	9.3e-07	1
BPEF	951	983	HWI-700370F:168:C7JUKANXX:7:1203:4932:38780	multidrug	ZP_02465589|FEATURES|bpeF|multidrug|bpeF	1.0	72.7	33	47.0	1.2e-06	1
OPRM	408	439	HWI-700370F:168:C7JUKANXX:7:1307:3878:68796	multidrug	NC_008702.1.4607681.p01|FEATURES|oprM|multidrug|oprM	0.999998999351	68.8	32	46.2	2.1e-06	1
ADEB	349	380	HWI-700370F:168:C7JUKANXX:7:1112:20933:14707	multidrug	gi:446910334:ref:WP_000987590.1:|FEATURES|adeB|multidrug|adeB	1.0	87.5	32	58.5	4.0e-10	1
MDTD	85	117	HWI-700370F:168:C7JUKANXX:7:1212:10115:56921	multidrug	gi:134034159:sp:Q0T353.2:MDTD_SHIF8|FEATURES|mdtD|multidrug|mdtD	0.999999999988	69.7	33	48.5	4.2e-07	1
TET(K)	172	204	HWI-700370F:168:C7JUKANXX:7:2204:1409:71442	tetracycline	YP_003283625.1|FEATURES|tet(K)|tetracycline|tet(K)	0.999999948041	100.0	33	66.2	1.9e-12	1
ADEB	750	781	HWI-700370F:168:C7JUKANXX:7:2115:16628:22288	multidrug	gi:835267813:ref:WP_047428207.1:|FEATURES|adeB|multidrug|adeB	1.0	65.6	32	50.1	1.4e-07	1
OPRM	412	442	HWI-700370F:168:C7JUKANXX:7:1311:18001:72079	multidrug	NC_008702.1.4606278.p01|FEATURES|oprM|multidrug|oprM	0.999999196681	64.5	31	44.3	7.8e-06	1
RPOB2	269	301	HWI-700370F:168:C7JUKANXX:7:1314:12218:29699	multidrug	BAD59497.1|FEATURES|rpoB2|multidrug|rpoB2	0.999999095184	66.7	33	48.1	5.4e-07	1
RPOB2	460	491	HWI-700370F:168:C7JUKANXX:7:2202:16083:82168	multidrug	BAD59497.1|FEATURES|rpoB2|multidrug|rpoB2	0.999999463492	87.5	32	64.7	5.6e-12	1
TRIC	445	476	HWI-700370F:168:C7JUKANXX:7:1109:16509:4366	triclosan	NP_248848.1|FEATURES|TriC|triclosan|TriC	0.999999925919	68.8	32	49.7	1.9e-07	1
TETB	561	591	HWI-700370F:168:C7JUKANXX:7:1109:6067:57638	tetracycline	gi:499592337:ref:WP_011273071.1:|FEATURES|tetB|tetracycline|tetB	0.885727417859	67.7	31	48.1	5.4e-07	1
TRIC	736	768	HWI-700370F:168:C7JUKANXX:7:2106:15870:64991	triclosan	NP_248848.1|FEATURES|TriC|triclosan|TriC	0.999999833368	60.6	33	45.1	4.6e-06	1
ACRA	282	314	HWI-700370F:168:C7JUKANXX:7:2115:17298:69252	multidrug	ZP_03163985|FEATURES|acrA|multidrug|acrA	1.0	72.7	33	49.3	2.4e-07	1
MDTB	129	160	HWI-700370F:168:C7JUKANXX:7:1302:7002:56761	multidrug	gi:857586086:emb:CRL63207.1:|FEATURES|mdtB|multidrug|mdtB	0.999999981843	65.6	32	47.8	7.1e-07	1
YKKC	76	108	HWI-700370F:168:C7JUKANXX:7:1213:13898:7313	multidrug	gi:452079515:emb:CCP21271.1:|FEATURES|ykkC|multidrug|ykkC	0.999999999784	100.0	33	68.2	5.1e-13	1
MEXF	60	92	HWI-700370F:168:C7JUKANXX:7:2207:7344:18421	multidrug	CP000675.2.gene2298.p01|FEATURES|mexF|multidrug|mexF	1.0	72.7	33	53.9	9.9e-09	1
RPOB2	1054	1086	HWI-700370F:168:C7JUKANXX:7:1112:8117:59808	multidrug	BAD59497.1|FEATURES|rpoB2|multidrug|rpoB2	0.999999430614	84.8	33	62.4	2.8e-11	1
ADEB	950	981	HWI-700370F:168:C7JUKANXX:7:1112:10758:13933	multidrug	gi:565649137:ref:WP_023896724.1:|FEATURES|adeB|multidrug|adeB	1.0	71.9	32	50.4	1.1e-07	1
OLEB	61	91	HWI-700370F:168:C7JUKANXX:7:2101:16857:61556	MLS	AAA50325|FEATURES|oleB|MLS|oleB	0.999999988144	61.3	31	45.4	3.5e-06	1
TET(K)	384	416	HWI-700370F:168:C7JUKANXX:7:2205:10681:27617	tetracycline	YP_003283625.1|FEATURES|tet(K)|tetracycline|tet(K)	1.0	100.0	33	65.1	4.3e-12	1
ADER	203	235	HWI-700370F:168:C7JUKANXX:7:1208:20734:95852	multidrug	ADM92605.1|FEATURES|adeR|multidrug|adeR	0.999996365651	66.7	33	47.0	1.2e-06	1
EMRB	144	176	HWI-700370F:168:C7JUKANXX:7:1312:8773:45055	multidrug	gi:693068029:ref:WP_032233195.1:|FEATURES|emrB|multidrug|emrB	0.999980513898	87.9	33	68.6	3.9e-13	1
MDTF	385	416	HWI-700370F:168:C7JUKANXX:7:1314:10811:33595	multidrug	gi:507086511:ref:WP_016157252.1:|FEATURES|mdtF|multidrug|mdtF	1.0	90.6	32	57.8	6.9e-10	1
MEPA	249	281	HWI-700370F:168:C7JUKANXX:7:1109:16222:6816	multidrug	YP_302230|FEATURES|mepA|multidrug|mepA	1.0	97.0	33	65.1	4.3e-12	1
YKKD	54	86	HWI-700370F:168:C7JUKANXX:7:2215:1924:36018	multidrug	gi:489421661:ref:WP_003327389.1:|FEATURES|ykkD|multidrug|ykkD	0.999999996906	66.7	33	55.8	2.6e-09	1
MEXD	803	833	HWI-700370F:168:C7JUKANXX:7:1304:12354:71021	multidrug	gi:489210576:ref:WP_003119403.1:|FEATURES|mexD|multidrug|mexD	1.0	64.5	31	47.4	9.3e-07	1
MACB	26	57	HWI-700370F:168:C7JUKANXX:7:1210:19097:25256	MLS	AAV85982.1|FEATURES|macB|MLS|macB	1.0	71.9	32	48.9	3.2e-07	1
OMPR	70	102	HWI-700370F:168:C7JUKANXX:7:1201:17178:34532	multidrug	gi:507097545:ref:WP_016168184.1:|FEATURES|ompR|multidrug|ompR	0.999999965858	60.6	33	47.4	9.3e-07	1
MACB	142	174	HWI-700370F:168:C7JUKANXX:7:2202:10881:19806	MLS	gi:746243059:ref:WP_039291473.1:|FEATURES|macB|MLS|macB	1.0	66.7	33	46.2	2.1e-06	1
EMRB-QACA_FAMILY_MAJOR_FACILITATOR_TRANSPORTER	256	287	HWI-700370F:168:C7JUKANXX:7:2309:7163:66941	multidrug	NC_002951.3238155.p01|FEATURES|EmrB-QacA_family_major_facilitator_transporter|multidrug|EmrB-QacA_family_major_facilitator_transporter	0.999999727775	71.9	32	48.9	3.2e-07	1
RPOB2	506	538	HWI-700370F:168:C7JUKANXX:7:2215:6446:3274	multidrug	BAD59497.1|FEATURES|rpoB2|multidrug|rpoB2	0.99999896476	63.6	33	45.1	4.6e-06	1
MEXF	353	385	HWI-700370F:168:C7JUKANXX:7:2102:15208:6835	multidrug	CP000675.2.gene2298.p01|FEATURES|mexF|multidrug|mexF	1.0	75.8	33	57.4	9.0e-10	1
TETP	74	106	HWI-700370F:168:C7JUKANXX:7:2213:12950:2625	tetracycline	YP_002850805|FEATURES|tetP|tetracycline|tetP	1.0	60.6	33	46.6	1.6e-06	1
OMPR	103	135	HWI-700370F:168:C7JUKANXX:7:2202:9438:47688	multidrug	NC_008702.1.4607594.p01|FEATURES|ompR|multidrug|ompR	0.999994661985	63.6	33	46.2	2.1e-06	1
MEXD	422	454	HWI-700370F:168:C7JUKANXX:7:2107:9368:100365	multidrug	YP_001350571|FEATURES|mexD|multidrug|mexD	1.0	69.7	33	47.0	1.2e-06	1
TETQ	74	104	HWI-700370F:168:C7JUKANXX:7:2213:20481:11423	tetracycline	Z21523.gene.p01|FEATURES|tetQ|tetracycline|tetQ	1.0	64.5	31	45.1	4.6e-06	1
TRUNCATED_PUTATIVE_RESPONSE_REGULATOR_ARLR	77	108	HWI-700370F:168:C7JUKANXX:7:2216:8423:34623	unclassified	HE999704.1.gene1528.p01|FEATURES|truncated_putative_response_regulator_ArlR|unclassified|truncated_putative_response_regulator_ArlR	0.999997889333	62.5	32	45.1	4.6e-06	1
TRIC	284	314	HWI-700370F:168:C7JUKANXX:7:2109:15481:61893	triclosan	NP_248848.1|FEATURES|TriC|triclosan|TriC	0.999999842198	61.3	31	45.4	3.5e-06	1
TETA(48)	22	52	HWI-700370F:168:C7JUKANXX:7:1211:5258:19326	tetracycline	APB03214.1|FEATURES|tetA(48)|tetracycline|tetA(48)	0.999999914484	71.0	31	50.1	1.4e-07	1
CHLORAMPHENICOL_EXPORTER	54	85	HWI-700370F:168:C7JUKANXX:7:1113:13677:36751	phenicol	AF034958.gene.p01|FEATURES|chloramphenicol_exporter|phenicol|chloramphenicol_exporter	0.999999999992	65.6	32	49.3	2.4e-07	1
MEXD	80	111	HWI-700370F:168:C7JUKANXX:7:2103:8243:16667	multidrug	gi:489210576:ref:WP_003119403.1:|FEATURES|mexD|multidrug|mexD	0.999999999996	62.5	32	46.2	2.1e-06	1
EMRB	15	46	HWI-700370F:168:C7JUKANXX:7:1309:12980:87423	multidrug	gi:491042801:ref:WP_004904467.1:|FEATURES|emrB|multidrug|emrB	0.999999999895	81.2	32	54.3	7.6e-09	1
MEXK	396	428	HWI-700370F:168:C7JUKANXX:7:1303:19264:36846	multidrug	AAG07064.1|FEATURES|MexK|multidrug|MexK	0.999999425864	69.7	33	47.4	9.3e-07	1
ACRF	771	803	HWI-700370F:168:C7JUKANXX:7:2109:13459:17375	multidrug	AAC76298.1|FEATURES|AcrF|multidrug|AcrF	0.999999953793	69.7	33	45.4	3.5e-06	1
RPOB2	775	806	HWI-700370F:168:C7JUKANXX:7:1207:16157:26807	multidrug	BAD59497.1|FEATURES|rpoB2|multidrug|rpoB2	0.99999923799	71.9	32	52.8	2.2e-08	1
MULTIDRUG_ABC_TRANSPORTER	495	526	HWI-700370F:168:C7JUKANXX:7:1102:2385:5403	multidrug	gi:896355182:ref:WP_049310020.1:|FEATURES|multidrug_ABC_transporter|multidrug|multidrug_ABC_transporter	1.0	71.9	32	48.5	4.2e-07	1
MEXD	161	192	HWI-700370F:168:C7JUKANXX:7:2115:12163:43204	multidrug	YP_001668663|FEATURES|mexD|multidrug|mexD	1.0	62.5	32	48.1	5.4e-07	1
TETP	74	106	HWI-700370F:168:C7JUKANXX:7:1302:14474:64985	tetracycline	NP_348076|FEATURES|tetP|tetracycline|tetP	1.0	69.7	33	50.1	1.4e-07	1
EVGS	704	735	HWI-700370F:168:C7JUKANXX:7:1115:11386:39105	multidrug	AAC75429.1|FEATURES|evgS|multidrug|evgS	0.999999721312	62.5	32	46.2	2.1e-06	1
TET(K)	146	178	HWI-700370F:168:C7JUKANXX:7:1109:17675:13138	tetracycline	YP_003283625.1|FEATURES|tet(K)|tetracycline|tet(K)	1.0	100.0	33	70.9	7.8e-14	1
RPOB2	747	779	HWI-700370F:168:C7JUKANXX:7:2116:12387:66297	multidrug	BAD59497.1|FEATURES|rpoB2|multidrug|rpoB2	0.99999916404	69.7	33	50.1	1.4e-07	1
VANS	328	359	HWI-700370F:168:C7JUKANXX:7:2201:3641:38980	glycopeptide	AAD42181|FEATURES|vanS|glycopeptide|vanS	1.0	62.5	32	45.8	2.7e-06	1
OLEB	58	90	HWI-700370F:168:C7JUKANXX:7:2212:2026:66393	MLS	AAA50325|FEATURES|oleB|MLS|oleB	0.999999992137	60.6	33	47.8	7.1e-07	1
NORB	389	421	HWI-700370F:168:C7JUKANXX:7:1214:7477:65946	fluoroquinolone	gi:1000360171:ref:WP_061107359.1:|FEATURES|norB|fluoroquinolone|norB	1.0	78.8	33	57.4	9.0e-10	1
ADEB	739	769	HWI-700370F:168:C7JUKANXX:7:1206:2823:49423	multidrug	gi:835267813:ref:WP_047428207.1:|FEATURES|adeB|multidrug|adeB	1.0	71.0	31	52.4	2.9e-08	1
MEXF	571	602	HWI-700370F:168:C7JUKANXX:7:1104:20694:92776	multidrug	CP000675.2.gene2298.p01|FEATURES|mexF|multidrug|mexF	0.999999999574	68.8	32	50.4	1.1e-07	1
MEXC	295	327	HWI-700370F:168:C7JUKANXX:7:2208:2266:48824	multidrug	gi:730493281:ref:WP_034028540.1:|FEATURES|mexC|multidrug|mexC	1.0	66.7	33	48.9	3.2e-07	1
TRANSCRIPTIONAL_REGULATORY_PROTEIN_CPXR_CPXR	75	107	HWI-700370F:168:C7JUKANXX:7:2114:13304:33691	unclassified	CP001485.1.gene721.p01|FEATURES|transcriptional_regulatory_protein_CpxR_cpxR|unclassified|transcriptional_regulatory_protein_CpxR_cpxR	1.0	69.7	33	53.9	9.9e-09	1
ADEB	723	755	HWI-700370F:168:C7JUKANXX:7:2210:19844:76493	multidrug	gi:446910358:ref:WP_000987614.1:|FEATURES|adeB|multidrug|adeB	1.0	63.6	33	51.2	6.4e-08	1
ROSB	53	84	HWI-700370F:168:C7JUKANXX:7:1311:17577:80693	fosmidomycin	ZP_04631861|FEATURES|rosB|fosmidomycin|rosB	1.0	71.9	32	48.5	4.2e-07	1
MACB	31	63	HWI-700370F:168:C7JUKANXX:7:2203:11623:57132	MLS	YP_001176128|FEATURES|macB|MLS|macB	0.999999995319	66.7	33	44.3	7.8e-06	1
TRANSCRIPTIONAL_REGULATORY_PROTEIN_CPXR_CPXR	84	116	HWI-700370F:168:C7JUKANXX:7:1103:1940:41166	unclassified	CP001485.1.gene721.p01|FEATURES|transcriptional_regulatory_protein_CpxR_cpxR|unclassified|transcriptional_regulatory_protein_CpxR_cpxR	1.0	78.8	33	57.8	6.9e-10	1
ADEB	313	345	HWI-700370F:168:C7JUKANXX:7:2208:17006:7241	multidrug	gi:972299077:ref:WP_058971575.1:|FEATURES|adeB|multidrug|adeB	1.0	69.7	33	50.8	8.4e-08	1
RPOB2	1049	1081	HWI-700370F:168:C7JUKANXX:7:2110:4349:87900	multidrug	BAD59497.1|FEATURES|rpoB2|multidrug|rpoB2	0.999999411694	81.8	33	61.2	6.2e-11	1
RPOB2	853	884	HWI-700370F:168:C7JUKANXX:7:2110:1717:50182	multidrug	BAD59497.1|FEATURES|rpoB2|multidrug|rpoB2	0.999999283006	75.0	32	54.7	5.8e-09	1
EMRA	253	284	HWI-700370F:168:C7JUKANXX:7:2101:1993:74787	multidrug	gi:857775939:emb:CRL64640.1:|FEATURES|emrA|multidrug|emrA	0.987439947783	65.6	32	52.8	2.2e-08	1
MEXE	162	193	HWI-700370F:168:C7JUKANXX:7:1107:13202:52575	multidrug	gi:491553935:ref:WP_005411526.1:|FEATURES|mexE|multidrug|mexE	0.999999994063	65.6	32	44.7	6.0e-06	1
RPOB2	990	1022	HWI-700370F:168:C7JUKANXX:7:1201:10972:53591	multidrug	BAD59497.1|FEATURES|rpoB2|multidrug|rpoB2	0.999999245425	66.7	33	53.1	1.7e-08	1
ROSA	24	55	HWI-700370F:168:C7JUKANXX:7:1207:13493:6068	fosmidomycin	YP_001477378|FEATURES|rosA|fosmidomycin|rosA	1.0	65.6	32	47.4	9.3e-07	1
MEPA	116	148	HWI-700370F:168:C7JUKANXX:7:2212:15936:17861	multidrug	ZP_04679156|FEATURES|mepA|multidrug|mepA	1.0	100.0	33	70.9	7.8e-14	1
ACRB	60	90	HWI-700370F:168:C7JUKANXX:7:1111:15048:3591	multidrug	gi:754968546:ref:WP_042324453.1:|FEATURES|acrB|multidrug|acrB	0.999999020989	64.5	31	45.1	4.6e-06	1
MEXC	72	104	HWI-700370F:168:C7JUKANXX:7:1101:5267:26116	multidrug	NP_521874|FEATURES|mexC|multidrug|mexC	0.99999999965	75.8	33	54.7	5.8e-09	1
MEXN	127	158	HWI-700370F:168:C7JUKANXX:7:1105:15012:29764	multidrug	BAE06006.1|FEATURES|mexN|multidrug|mexN	0.999999932734	62.5	32	47.8	7.1e-07	1
EMRB-QACA_FAMILY_MAJOR_FACILITATOR_TRANSPORTER	200	232	HWI-700370F:168:C7JUKANXX:7:1101:14379:36473	multidrug	NC_002951.3237419.p01|FEATURES|EmrB-QacA_family_major_facilitator_transporter|multidrug|EmrB-QacA_family_major_facilitator_transporter	0.999999982967	84.8	33	59.3	2.4e-10	1
RPOB2	456	488	HWI-700370F:168:C7JUKANXX:7:1113:3385:51072	multidrug	BAD59497.1|FEATURES|rpoB2|multidrug|rpoB2	0.999999378637	75.8	33	59.3	2.4e-10	1
MDTE	250	281	HWI-700370F:168:C7JUKANXX:7:1306:3595:54845	multidrug	gi:723045963:ref:WP_033545801.1:|FEATURES|mdtE|multidrug|mdtE	0.999999999919	62.5	32	46.6	1.6e-06	1
ACRB	60	91	HWI-700370F:168:C7JUKANXX:7:1313:16171:26010	multidrug	gi:485731880:ref:WP_001359514.1:|FEATURES|acrB|multidrug|acrB	0.999999981358	68.8	32	44.3	7.8e-06	1
MEXF	28	60	HWI-700370F:168:C7JUKANXX:7:2109:8787:9222	multidrug	CP000675.2.gene2298.p01|FEATURES|mexF|multidrug|mexF	1.0	69.7	33	56.6	1.5e-09	1
MEXD	808	839	HWI-700370F:168:C7JUKANXX:7:1114:3153:41662	multidrug	gi:489210576:ref:WP_003119403.1:|FEATURES|mexD|multidrug|mexD	1.0	68.8	32	51.2	6.4e-08	1
TETB	567	599	HWI-700370F:168:C7JUKANXX:7:1305:2292:98522	tetracycline	gi:499592337:ref:WP_011273071.1:|FEATURES|tetB|tetracycline|tetB	0.999999293529	60.6	33	45.1	4.6e-06	1
BCRA	29	59	HWI-700370F:168:C7JUKANXX:7:1204:4572:99626	bacitracin	gi:446026113:ref:WP_000103968.1:|FEATURES|bcrA|bacitracin|bcrA	0.999999999845	64.5	31	45.8	2.7e-06	1
TET(K)	45	77	HWI-700370F:168:C7JUKANXX:7:2204:7087:2826	tetracycline	YP_003283625.1|FEATURES|tet(K)|tetracycline|tet(K)	1.0	100.0	33	72.8	2.1e-14	1
PBP-1A	139	170	HWI-700370F:168:C7JUKANXX:7:1101:6646:81397	beta-lactam	YP_001292390|FEATURES|PBP-1A|beta-lactam|PBP-1A	1.0	65.6	32	46.2	2.1e-06	1
VGBC	98	129	HWI-700370F:168:C7JUKANXX:7:1204:5680:31700	MLS	APB03225.1|FEATURES|vgbC|MLS|vgbC	0.999999992612	62.5	32	46.6	1.6e-06	1
POXTA	164	195	HWI-700370F:168:C7JUKANXX:7:1211:14361:40825	multidrug	AVI44920.1|FEATURES|poxtA|multidrug|poxtA	0.99999913308	62.5	32	48.9	3.2e-07	1
RPOB2	775	806	HWI-700370F:168:C7JUKANXX:7:2207:9827:98300	multidrug	BAD59497.1|FEATURES|rpoB2|multidrug|rpoB2	0.99999923799	71.9	32	52.8	2.2e-08	1
TRIC	32	64	HWI-700370F:168:C7JUKANXX:7:1203:7129:12633	triclosan	NP_248848.1|FEATURES|TriC|triclosan|TriC	0.999999978653	75.8	33	57.4	9.0e-10	1
ADEB	738	768	HWI-700370F:168:C7JUKANXX:7:2210:8038:38740	multidrug	gi:835267813:ref:WP_047428207.1:|FEATURES|adeB|multidrug|adeB	1.0	67.7	31	52.0	3.8e-08	1
BACA	84	116	HWI-700370F:168:C7JUKANXX:7:2205:2098:59197	bacitracin	YP_302125|FEATURES|bacA|bacitracin|bacA	1.0	100.0	33	69.7	1.7e-13	1
RPOB2	593	625	HWI-700370F:168:C7JUKANXX:7:1302:17718:72013	multidrug	BAD59497.1|FEATURES|rpoB2|multidrug|rpoB2	0.99999916404	69.7	33	50.1	1.4e-07	1
ARLS	382	412	HWI-700370F:168:C7JUKANXX:7:1208:19190:11535	multidrug	YP_499945.1|FEATURES|arlS|multidrug|arlS	0.999997802412	64.5	31	44.3	7.8e-06	1
AMRB	889	921	HWI-700370F:168:C7JUKANXX:7:2203:12781:18165	multidrug	AAC27754|FEATURES|amrB|multidrug|amrB	1.0	78.8	33	60.5	1.1e-10	1
MULTIDRUG_ABC_TRANSPORTER	472	503	HWI-700370F:168:C7JUKANXX:7:1302:4758:88573	multidrug	gi:913055317:ref:WP_050357634.1:|FEATURES|multidrug_ABC_transporter|multidrug|multidrug_ABC_transporter	1.0	75.0	32	53.1	1.7e-08	1
ADEB	732	764	HWI-700370F:168:C7JUKANXX:7:2207:13418:74989	multidrug	ABO12177|FEATURES|adeB|multidrug|adeB	1.0	63.6	33	51.6	4.9e-08	1
ADEB	66	98	HWI-700370F:168:C7JUKANXX:7:1202:19665:9992	multidrug	ABO12177|FEATURES|adeB|multidrug|adeB	1.0	66.7	33	51.6	4.9e-08	1
MEXX	175	206	HWI-700370F:168:C7JUKANXX:7:1306:14577:86154	multidrug	gi:736058419:ref:WP_034201805.1:|FEATURES|mexX|multidrug|mexX	0.999999998922	71.9	32	44.7	6.0e-06	1
TRIC	436	467	HWI-700370F:168:C7JUKANXX:7:2111:7213:88322	triclosan	NP_248848.1|FEATURES|TriC|triclosan|TriC	0.999999948999	81.2	32	58.9	3.1e-10	1
RPOB2	480	512	HWI-700370F:168:C7JUKANXX:7:1101:12233:54965	multidrug	BAD59497.1|FEATURES|rpoB2|multidrug|rpoB2	0.999999283006	69.7	33	54.7	5.8e-09	1
ACRB	455	487	HWI-700370F:168:C7JUKANXX:7:2104:9888:24793	multidrug	gi:497324874:ref:WP_009639087.1:|FEATURES|acrB|multidrug|acrB	1.0	90.9	33	61.6	4.7e-11	1
CEOB	958	989	HWI-700370F:168:C7JUKANXX:7:1209:1829:96542	multidrug	CAR56416|FEATURES|ceoB|multidrug|ceoB	0.999999999975	87.5	32	54.7	5.8e-09	1
AAC(6')-I	56	88	HWI-700370F:168:C7JUKANXX:7:2210:20158:92714	aminoglycoside	AF144880.1.gene1.p01|FEATURES|aac(6')-I|aminoglycoside|aac(6')-I	0.999999999998	72.7	33	56.2	2.0e-09	1
TETB(46)	198	229	HWI-700370F:168:C7JUKANXX:7:1207:8482:55532	tetracycline	AET10445.1|FEATURES|tetB(46)|tetracycline|tetB(46)	0.999606954867	68.8	32	48.9	3.2e-07	1
MEXD	957	989	HWI-700370F:168:C7JUKANXX:7:2116:16943:21472	multidrug	gi:1011729993:ref:WP_062573631.1:|FEATURES|mexD|multidrug|mexD	1.0	84.8	33	58.2	5.2e-10	1
AXYY	326	358	HWI-700370F:168:C7JUKANXX:7:2209:4000:54600	multidrug	EGP45231.1|FEATURES|AxyY|multidrug|AxyY	1.0	72.7	33	52.0	3.8e-08	1
EMRB	251	281	HWI-700370F:168:C7JUKANXX:7:1206:7234:6980	multidrug	gi:556196973:ref:WP_023280446.1:|FEATURES|emrB|multidrug|emrB	0.999876814954	74.2	31	50.8	8.4e-08	1
BPEF	949	981	HWI-700370F:168:C7JUKANXX:7:1206:19404:12232	multidrug	ZP_02465589|FEATURES|bpeF|multidrug|bpeF	1.0	72.7	33	47.8	7.1e-07	1
TRIC	413	445	HWI-700370F:168:C7JUKANXX:7:1301:6970:38409	triclosan	NP_248848.1|FEATURES|TriC|triclosan|TriC	0.999999961388	81.8	33	59.3	2.4e-10	1
BACA	113	145	HWI-700370F:168:C7JUKANXX:7:2102:6109:88796	bacitracin	YP_001422387|FEATURES|bacA|bacitracin|bacA	1.0	100.0	33	68.9	3.0e-13	1
MEXB	894	925	HWI-700370F:168:C7JUKANXX:7:2104:4143:12567	multidrug	gi:503722573:ref:WP_013956649.1:|FEATURES|mexB|multidrug|mexB	1.0	78.1	32	58.2	5.2e-10	1
RPOB2	573	605	HWI-700370F:168:C7JUKANXX:7:1201:5755:28141	multidrug	BAD59497.1|FEATURES|rpoB2|multidrug|rpoB2	0.999999363955	84.8	33	58.5	4.0e-10	1
BACA	175	205	HWI-700370F:168:C7JUKANXX:7:1305:8362:10875	bacitracin	YP_001527590|FEATURES|bacA|bacitracin|bacA	1.0	74.2	31	53.9	9.9e-09	1
ARLS	400	434	HWI-700370F:168:C7JUKANXX:7:1203:8014:100865	multidrug	YP_499945.1|FEATURES|arlS|multidrug|arlS	0.999998197282	65.7	35	48.1	5.4e-07	1
CEOB	278	309	HWI-700370F:168:C7JUKANXX:7:2109:9364:74995	multidrug	gi:590120227:emb:CDN64284.1:|FEATURES|ceoB|multidrug|ceoB	1.0	78.1	32	50.8	8.4e-08	1
ACRB	197	229	HWI-700370F:168:C7JUKANXX:7:2214:11620:32116	multidrug	CP002695.1.gene992.p01|FEATURES|acrB|multidrug|acrB	0.99999935213	60.6	33	45.8	2.7e-06	1
TETP	73	105	HWI-700370F:168:C7JUKANXX:7:1304:12939:84089	tetracycline	NP_348076|FEATURES|tetP|tetracycline|tetP	1.0	72.7	33	51.6	4.9e-08	1
OPRN	271	303	HWI-700370F:168:C7JUKANXX:7:1202:9951:47873	multidrug	gi:504415764:ref:WP_014602866.1:|FEATURES|oprN|multidrug|oprN	0.999999999987	66.7	33	46.6	1.6e-06	1
SMEF	307	338	HWI-700370F:168:C7JUKANXX:7:1301:13194:87147	multidrug	CAG34266|FEATURES|smeF|multidrug|smeF	0.99999785977	75.0	32	44.3	7.8e-06	1
TET(K)	91	122	HWI-700370F:168:C7JUKANXX:7:1114:6825:11698	tetracycline	YP_003283625.1|FEATURES|tet(K)|tetracycline|tet(K)	1.0	100.0	32	67.4	8.6e-13	1
RPOB2	1056	1088	HWI-700370F:168:C7JUKANXX:7:1313:20162:98584	multidrug	BAD59497.1|FEATURES|rpoB2|multidrug|rpoB2	0.999999442399	84.8	33	63.2	1.6e-11	1
DFRA1	19	49	HWI-700370F:168:C7JUKANXX:7:1215:16422:54289	diaminopyrimidine	CAL48457|FEATURES|dfrA1|diaminopyrimidine|dfrA1	0.999965495972	61.3	31	44.3	7.8e-06	1
AAC(6')-I	93	124	HWI-700370F:168:C7JUKANXX:7:1101:16249:95438	aminoglycoside	X55353.1.gene1.p01|FEATURES|aac(6')-I|aminoglycoside|aac(6')-I	0.999987262635	68.8	32	47.0	1.2e-06	1
ROSB	50	82	HWI-700370F:168:C7JUKANXX:7:1215:8852:8760	fosmidomycin	ZP_04612557|FEATURES|rosB|fosmidomycin|rosB	1.0	72.7	33	54.3	7.6e-09	1
ACRB	58	90	HWI-700370F:168:C7JUKANXX:7:1302:2600:58166	multidrug	gi:446414955:ref:WP_000492810.1:|FEATURES|acrB|multidrug|acrB	0.999999999997	78.8	33	53.5	1.3e-08	1
MEXF	21	53	HWI-700370F:168:C7JUKANXX:7:2111:19889:55364	multidrug	EEB58431|FEATURES|mexF|multidrug|mexF	1.0	69.7	33	53.5	1.3e-08	1
TRANSCRIPTIONAL_REGULATORY_PROTEIN_CPXR_CPXR	83	115	HWI-700370F:168:C7JUKANXX:7:1315:4525:89754	unclassified	CP001485.1.gene721.p01|FEATURES|transcriptional_regulatory_protein_CpxR_cpxR|unclassified|transcriptional_regulatory_protein_CpxR_cpxR	0.99999998575	60.6	33	49.7	1.9e-07	1
RPOB2	1036	1068	HWI-700370F:168:C7JUKANXX:7:2202:4976:22984	multidrug	BAD59497.1|FEATURES|rpoB2|multidrug|rpoB2	0.999999520123	90.9	33	69.3	2.3e-13	1
FMTC	368	399	HWI-700370F:168:C7JUKANXX:7:1210:20677:73956	beta-lactam	gi:1006809738:ref:WP_061824445.1:|FEATURES|fmtC|beta-lactam|fmtC	1.0	78.1	32	55.5	3.4e-09	1
RPOB2	488	520	HWI-700370F:168:C7JUKANXX:7:1307:14668:93571	multidrug	BAD59497.1|FEATURES|rpoB2|multidrug|rpoB2	0.999999325609	72.7	33	56.6	1.5e-09	1
RPOB2	270	301	HWI-700370F:168:C7JUKANXX:7:1111:14349:78961	multidrug	BAD59497.1|FEATURES|rpoB2|multidrug|rpoB2	0.999999015989	62.5	32	46.2	2.1e-06	1
UGD	211	243	HWI-700370F:168:C7JUKANXX:7:1207:12359:67235	peptide	AAC75089.1|FEATURES|ugd|peptide|ugd	0.99999922169	72.7	33	51.6	4.9e-08	1
MULTIDRUG_ABC_TRANSPORTER	549	580	HWI-700370F:168:C7JUKANXX:7:1310:1998:7094	multidrug	gi:497748188:ref:WP_010062372.1:|FEATURES|multidrug_ABC_transporter|multidrug|multidrug_ABC_transporter	1.0	68.8	32	52.4	2.9e-08	1
MULTIDRUG_ABC_TRANSPORTER	373	403	HWI-700370F:168:C7JUKANXX:7:1216:16518:97313	multidrug	gi:926400371:ref:WP_053728483.1:|FEATURES|multidrug_ABC_transporter|multidrug|multidrug_ABC_transporter	0.999999721241	67.7	31	47.0	1.2e-06	1
ROSA	126	158	HWI-700370F:168:C7JUKANXX:7:1204:12759:25396	fosmidomycin	YP_001401993|FEATURES|rosA|fosmidomycin|rosA	1.0	81.8	33	60.8	8.1e-11	1
VANR	78	110	HWI-700370F:168:C7JUKANXX:7:1215:3210:66771	glycopeptide	gi:447203851:ref:WP_001281107.1:|FEATURES|vanR|glycopeptide|vanR	0.906070135957	66.7	33	49.3	2.4e-07	1
ACRB	447	479	HWI-700370F:168:C7JUKANXX:7:1310:15858:67276	multidrug	gi:502789935:ref:WP_013024911.1:|FEATURES|acrB|multidrug|acrB	1.0	72.7	33	50.8	8.4e-08	1
ACRB	306	337	HWI-700370F:168:C7JUKANXX:7:1112:14446:41195	multidrug	gi:504419324:ref:WP_014606426.1:|FEATURES|acrB|multidrug|acrB	0.999998562375	62.5	32	45.8	2.7e-06	1
MULTIDRUG_ABC_TRANSPORTER	464	496	HWI-700370F:168:C7JUKANXX:7:1212:17082:31405	multidrug	gi:1031799645:ref:WP_064138838.1:|FEATURES|multidrug_ABC_transporter|multidrug|multidrug_ABC_transporter	1.0	63.6	33	49.3	2.4e-07	1
QACG	29	61	HWI-700370F:168:C7JUKANXX:7:1211:2918:12926	multidrug	gi:488408518:ref:WP_002477903.1:|FEATURES|qacG|multidrug|qacG	0.999999582562	100.0	33	72.4	2.7e-14	1
RPOB2	494	526	HWI-700370F:168:C7JUKANXX:7:1113:2897:24954	multidrug	BAD59497.1|FEATURES|rpoB2|multidrug|rpoB2	0.999999301003	69.7	33	55.5	3.4e-09	1
RPOB2	709	740	HWI-700370F:168:C7JUKANXX:7:1107:18127:90506	multidrug	BAD59497.1|FEATURES|rpoB2|multidrug|rpoB2	0.999999227885	65.6	32	52.4	2.9e-08	1
MDTF	393	424	HWI-700370F:168:C7JUKANXX:7:1315:1069:34149	multidrug	YP_002384138|FEATURES|mdtF|multidrug|mdtF	1.0	93.8	32	61.6	4.7e-11	1
MEXC	72	103	HWI-700370F:168:C7JUKANXX:7:1114:13152:97036	multidrug	NP_521874|FEATURES|mexC|multidrug|mexC	0.999999999544	75.0	32	52.8	2.2e-08	1
ADEB	363	395	HWI-700370F:168:C7JUKANXX:7:1309:20549:69653	multidrug	ZP_03823622|FEATURES|adeB|multidrug|adeB	1.0	87.9	33	58.2	5.2e-10	1
MARR	65	96	HWI-700370F:168:C7JUKANXX:7:2205:17163:89703	multidrug	gi:488397771:ref:WP_002467156.1:|FEATURES|marR|multidrug|marR	1.0	100.0	32	64.7	5.6e-12	1
TETB(46)	368	399	HWI-700370F:168:C7JUKANXX:7:1214:12539:78641	tetracycline	AET10445.1|FEATURES|tetB(46)|tetracycline|tetB(46)	0.999998255692	68.8	32	49.3	2.4e-07	1
MDTA	149	180	HWI-700370F:168:C7JUKANXX:7:1216:12872:17544	multidrug	gi:1018319469:emb:SAH60719.1:|FEATURES|mdtA|multidrug|mdtA	0.999999997612	65.6	32	44.7	6.0e-06	1
ACRB	211	243	HWI-700370F:168:C7JUKANXX:7:1104:13770:7237	multidrug	gi:485731880:ref:WP_001359514.1:|FEATURES|acrB|multidrug|acrB	0.999999982045	60.6	33	44.7	6.0e-06	1
MULTIDRUG_ABC_TRANSPORTER	467	499	HWI-700370F:168:C7JUKANXX:7:1309:2932:43872	multidrug	gi:1031799645:ref:WP_064138838.1:|FEATURES|multidrug_ABC_transporter|multidrug|multidrug_ABC_transporter	1.0	78.8	33	51.6	4.9e-08	1
RPOB2	582	614	HWI-700370F:168:C7JUKANXX:7:1107:3931:87136	multidrug	BAD59497.1|FEATURES|rpoB2|multidrug|rpoB2	0.999999411694	81.8	33	61.2	6.2e-11	1
TET(K)	399	430	HWI-700370F:168:C7JUKANXX:7:1208:18452:8145	tetracycline	YP_003283625.1|FEATURES|tet(K)|tetracycline|tet(K)	0.999999920182	100.0	32	63.5	1.2e-11	1
ADEB	325	356	HWI-700370F:168:C7JUKANXX:7:1116:20289:62203	multidrug	ZP_03823622|FEATURES|adeB|multidrug|adeB	1.0	78.1	32	55.8	2.6e-09	1
RPOB2	704	736	HWI-700370F:168:C7JUKANXX:7:2114:20948:96424	multidrug	BAD59497.1|FEATURES|rpoB2|multidrug|rpoB2	0.999999138153	60.6	33	50.8	8.4e-08	1
UGD	302	334	HWI-700370F:168:C7JUKANXX:7:2107:7490:85694	peptide	AAC75089.1|FEATURES|ugd|peptide|ugd	0.99999978478	78.8	33	57.8	6.9e-10	1
TRANSCRIPTIONAL_REGULATORY_PROTEIN_CPXR_CPXR	88	119	HWI-700370F:168:C7JUKANXX:7:1207:12687:96719	unclassified	CP001918.1.gene5135.p01|FEATURES|transcriptional_regulatory_protein_CpxR_cpxR|unclassified|transcriptional_regulatory_protein_CpxR_cpxR	1.0	71.9	32	52.4	2.9e-08	1
AMRB	767	799	HWI-700370F:168:C7JUKANXX:7:1113:10993:83033	multidrug	YP_001119417|FEATURES|amrB|multidrug|amrB	0.999999988585	60.6	33	44.7	6.0e-06	1
ACRB	197	229	HWI-700370F:168:C7JUKANXX:7:1104:7414:99494	multidrug	gi:485731880:ref:WP_001359514.1:|FEATURES|acrB|multidrug|acrB	0.999999984611	60.6	33	46.2	2.1e-06	1
FMTC	602	633	HWI-700370F:168:C7JUKANXX:7:1211:9556:99880	beta-lactam	gi:1006147757:ref:WP_061732287.1:|FEATURES|fmtC|beta-lactam|fmtC	1.0	78.1	32	59.3	2.4e-10	1
ACRA	183	215	HWI-700370F:168:C7JUKANXX:7:1103:4748:78818	multidrug	ZP_03163985|FEATURES|acrA|multidrug|acrA	1.0	75.8	33	52.4	2.9e-08	1
RPOB2	1080	1112	HWI-700370F:168:C7JUKANXX:7:1109:19108:82267	multidrug	BAD59497.1|FEATURES|rpoB2|multidrug|rpoB2	0.999999196283	72.7	33	51.2	6.4e-08	1
NORB	54	86	HWI-700370F:168:C7JUKANXX:7:2108:4730:46804	fluoroquinolone	gi:1000360171:ref:WP_061107359.1:|FEATURES|norB|fluoroquinolone|norB	1.0	69.7	33	52.8	2.2e-08	1
RPOB2	786	816	HWI-700370F:168:C7JUKANXX:7:1113:15363:25350	multidrug	BAD59497.1|FEATURES|rpoB2|multidrug|rpoB2	0.999999358332	83.9	31	58.2	5.2e-10	1
QACA	249	281	HWI-700370F:168:C7JUKANXX:7:1309:8249:66670	multidrug	YP_536864|FEATURES|qacA|multidrug|qacA	0.914058455049	100.0	33	65.9	2.5e-12	1
MEXB	180	211	HWI-700370F:168:C7JUKANXX:7:2114:16374:14827	multidrug	gi:505288054:ref:WP_015475156.1:|FEATURES|mexB|multidrug|mexB	0.999999684007	62.5	32	47.0	1.2e-06	1
MEXF	620	652	HWI-700370F:168:C7JUKANXX:7:2204:10518:55394	multidrug	YP_002800512|FEATURES|mexF|multidrug|mexF	1.0	84.8	33	62.0	3.6e-11	1
TRUNCATED_PUTATIVE_RESPONSE_REGULATOR_ARLR	77	109	HWI-700370F:168:C7JUKANXX:7:2109:12872:44745	unclassified	HE999704.1.gene1528.p01|FEATURES|truncated_putative_response_regulator_ArlR|unclassified|truncated_putative_response_regulator_ArlR	0.999999999888	63.6	33	48.1	5.4e-07	1
ACRB	57	89	HWI-700370F:168:C7JUKANXX:7:1114:17872:7761	multidrug	gi:446414955:ref:WP_000492810.1:|FEATURES|acrB|multidrug|acrB	1.0	81.8	33	55.1	4.4e-09	1
TRANSCRIPTIONAL_REGULATORY_PROTEIN_CPXR_CPXR	88	120	HWI-700370F:168:C7JUKANXX:7:1115:12473:59729	unclassified	CP000675.2.gene1535.p01|FEATURES|transcriptional_regulatory_protein_CpxR_cpxR|unclassified|transcriptional_regulatory_protein_CpxR_cpxR	0.999865910321	69.7	33	52.0	3.8e-08	1
ACRB	864	896	HWI-700370F:168:C7JUKANXX:7:2310:18251:72237	multidrug	gi:493365861:ref:WP_006322279.1:|FEATURES|acrB|multidrug|acrB	1.0	87.9	33	61.2	6.2e-11	1
ADEB	10	42	HWI-700370F:168:C7JUKANXX:7:1107:18365:73235	multidrug	gi:820799228:ref:WP_046760544.1:|FEATURES|adeB|multidrug|adeB	1.0	69.7	33	52.8	2.2e-08	1
VGAE	105	137	HWI-700370F:168:C7JUKANXX:7:1309:15582:29991	MLS	FR772051.1.gene9.p01|FEATURES|vgaE|MLS|vgaE	0.999999993112	63.6	33	48.9	3.2e-07	1
TETA(48)	17	48	HWI-700370F:168:C7JUKANXX:7:2310:17848:96589	tetracycline	APB03214.1|FEATURES|tetA(48)|tetracycline|tetA(48)	0.999999801951	65.6	32	45.1	4.6e-06	1
RPHB	145	177	HWI-700370F:168:C7JUKANXX:7:2204:13886:20912	rifamycin	APB03222.1|FEATURES|rphB|rifamycin|rphB	0.999999983699	97.0	33	71.2	6.0e-14	1
MACB	152	184	HWI-700370F:168:C7JUKANXX:7:2206:20747:20434	MLS	gi:486206507:ref:WP_001552670.1:|FEATURES|macB|MLS|macB	0.998580399152	60.6	33	44.7	6.0e-06	1
ADER	183	215	HWI-700370F:168:C7JUKANXX:7:2205:8507:13258	multidrug	ADM92605.1|FEATURES|adeR|multidrug|adeR	0.999996724782	66.7	33	49.3	2.4e-07	1
BACA	35	66	HWI-700370F:168:C7JUKANXX:7:1301:2691:5112	bacitracin	YP_002434803|FEATURES|bacA|bacitracin|bacA	0.999999080002	62.5	32	44.3	7.8e-06	1
DFRC	120	151	HWI-700370F:168:C7JUKANXX:7:2111:14844:71145	diaminopyrimidine	AAO04716.1|FEATURES|dfrC|diaminopyrimidine|dfrC	0.99990348246	81.2	32	61.2	6.2e-11	1
MEXD	898	929	HWI-700370F:168:C7JUKANXX:7:2214:5927:69640	multidrug	gi:564976245:ref:WP_023875987.1:|FEATURES|mexD|multidrug|mexD	1.0	75.0	32	53.5	1.3e-08	1
OMPR	40	72	HWI-700370F:168:C7JUKANXX:7:1112:10290:55383	multidrug	NC_008702.1.4607594.p01|FEATURES|ompR|multidrug|ompR	0.999998067461	66.7	33	48.5	4.2e-07	1
ACRB	979	1010	HWI-700370F:168:C7JUKANXX:7:1310:9843:99756	multidrug	gi:446414948:ref:WP_000492803.1:|FEATURES|acrB|multidrug|acrB	1.0	84.4	32	56.6	1.5e-09	1
RPOB2	870	902	HWI-700370F:168:C7JUKANXX:7:1102:13318:56981	multidrug	BAD59497.1|FEATURES|rpoB2|multidrug|rpoB2	0.999999411694	75.8	33	61.2	6.2e-11	1
TET(K)	400	432	HWI-700370F:168:C7JUKANXX:7:1213:5026:59110	tetracycline	YP_003283625.1|FEATURES|tet(K)|tetracycline|tet(K)	0.99999989788	100.0	33	65.5	3.3e-12	1
TET(K)	93	125	HWI-700370F:168:C7JUKANXX:7:2116:2831:69297	tetracycline	YP_003283625.1|FEATURES|tet(K)|tetracycline|tet(K)	0.999999999882	100.0	33	68.6	3.9e-13	1
TET34	35	68	HWI-700370F:168:C7JUKANXX:7:1116:1920:100238	tetracycline	Q8DF90|FEATURES|tet34|tetracycline|tet34	1.0	64.7	34	52.0	3.8e-08	1
MEXX	180	211	HWI-700370F:168:C7JUKANXX:7:2309:4324:66496	multidrug	gi:740423377:ref:WP_038256086.1:|FEATURES|mexX|multidrug|mexX	1.0	65.6	32	46.2	2.1e-06	1
SMEE	852	884	HWI-700370F:168:C7JUKANXX:7:1210:2736:3499	multidrug	YP_002706077|FEATURES|smeE|multidrug|smeE	0.999999999308	60.6	33	48.5	4.2e-07	1
AMRB	920	952	HWI-700370F:168:C7JUKANXX:7:1211:8880:18920	multidrug	YP_001119417|FEATURES|amrB|multidrug|amrB	1.0	81.8	33	54.7	5.8e-09	1
TET(K)	288	320	HWI-700370F:168:C7JUKANXX:7:1306:4281:18403	tetracycline	YP_003283625.1|FEATURES|tet(K)|tetracycline|tet(K)	1.0	100.0	33	70.5	1.0e-13	1
TET36	61	93	HWI-700370F:168:C7JUKANXX:7:1105:4929:8811	tetracycline	AJ514254.gene.p01|FEATURES|tet36|tetracycline|tet36	1.0	66.7	33	52.4	2.9e-08	1
MDSB	361	392	HWI-700370F:168:C7JUKANXX:7:2214:15784:50243	multidrug	NP_459346.1|FEATURES|mdsB|multidrug|mdsB	1.0	90.6	32	63.9	9.6e-12	1
TRIC	418	450	HWI-700370F:168:C7JUKANXX:7:1311:19449:55952	triclosan	NP_248848.1|FEATURES|TriC|triclosan|TriC	0.999998216986	84.8	33	60.5	1.1e-10	1
TAEA	441	473	HWI-700370F:168:C7JUKANXX:7:2201:4297:71987	pleuromutilin	APB03219.1|FEATURES|TaeA|pleuromutilin|TaeA	0.999822340028	60.6	33	47.0	1.2e-06	1
RPOB2	362	393	HWI-700370F:168:C7JUKANXX:7:1212:21190:68829	multidrug	BAD59497.1|FEATURES|rpoB2|multidrug|rpoB2	0.99999911001	65.6	32	48.5	4.2e-07	1
TRIC	574	606	HWI-700370F:168:C7JUKANXX:7:2111:5497:21924	triclosan	NP_248848.1|FEATURES|TriC|triclosan|TriC	0.999999934154	66.7	33	50.4	1.1e-07	1
LMRB	95	127	HWI-700370F:168:C7JUKANXX:7:1202:7890:81254	MLS	gi:1007411670:gb:AMQ72759.1:|FEATURES|lmrB|MLS|lmrB	1.0	93.9	33	68.9	3.0e-13	1
PBP-1A	433	464	HWI-700370F:168:C7JUKANXX:7:1111:18423:2672	beta-lactam	YP_001292390|FEATURES|PBP-1A|beta-lactam|PBP-1A	1.0	62.5	32	47.4	9.3e-07	1
RPOB2	771	803	HWI-700370F:168:C7JUKANXX:7:1211:17183:51801	multidrug	BAD59497.1|FEATURES|rpoB2|multidrug|rpoB2	0.999999255042	72.7	33	53.5	1.3e-08	1
MACB	39	69	HWI-700370F:168:C7JUKANXX:7:2207:1344:72614	MLS	gi:746243059:ref:WP_039291473.1:|FEATURES|macB|MLS|macB	1.0	71.0	31	49.3	2.4e-07	1
MACB	140	172	HWI-700370F:168:C7JUKANXX:7:1112:14832:10411	MLS	gi:639209604:ref:WP_024547784.1:|FEATURES|macB|MLS|macB	1.0	66.7	33	49.3	2.4e-07	1
RPOB2	139	171	HWI-700370F:168:C7JUKANXX:7:2112:3143:50272	multidrug	BAD59497.1|FEATURES|rpoB2|multidrug|rpoB2	0.999999325609	78.8	33	56.6	1.5e-09	1
MULTIDRUG_ABC_TRANSPORTER	485	516	HWI-700370F:168:C7JUKANXX:7:1301:14844:5879	multidrug	gi:944009777:ref:WP_055601444.1:|FEATURES|multidrug_ABC_transporter|multidrug|multidrug_ABC_transporter	1.0	71.9	32	50.4	1.1e-07	1
CLASS_A	274	306	HWI-700370F:168:C7JUKANXX:7:2108:7092:8439	beta-lactam	gi:488100621:ref:WP_002172018.1:|FEATURES|class_A|beta-lactam|class_A	1.0	87.9	33	65.9	2.5e-12	1
MEXF	353	385	HWI-700370F:168:C7JUKANXX:7:1106:13274:62109	multidrug	YP_001749316|FEATURES|mexF|multidrug|mexF	1.0	93.9	33	63.2	1.6e-11	1
ACRB	405	437	HWI-700370F:168:C7JUKANXX:7:2105:3620:41760	multidrug	gi:558560157:ref:WP_023491039.1:|FEATURES|acrB|multidrug|acrB	1.0	81.8	33	57.8	6.9e-10	1
QACG	35	66	HWI-700370F:168:C7JUKANXX:7:1310:21002:92747	multidrug	gi:488408518:ref:WP_002477903.1:|FEATURES|qacG|multidrug|qacG	0.999999557151	100.0	32	70.1	1.3e-13	1
CTX-M	164	195	HWI-700370F:168:C7JUKANXX:7:1308:6880:7322	beta-lactam	AIL54055.1|FEATURES|CTX-M-115|beta-lactam|CTX-M	1.0	81.2	32	54.7	5.8e-09	1
OLEC	28	59	HWI-700370F:168:C7JUKANXX:7:2111:8187:49509	MLS	AAA26793|FEATURES|oleC|MLS|oleC	0.999999987376	65.6	32	45.8	2.7e-06	1
LMRB	336	368	HWI-700370F:168:C7JUKANXX:7:2212:10075:46916	MLS	gi:494883168:ref:WP_007609218.1:|FEATURES|lmrB|MLS|lmrB	1.0	100.0	33	65.1	4.3e-12	1
PATA	251	281	HWI-700370F:168:C7JUKANXX:7:1108:14424:21866	fluoroquinolone	NP_417544.5|FEATURES|patA|fluoroquinolone|patA	0.999986166425	64.5	31	46.2	2.1e-06	1
MTRD	413	444	HWI-700370F:168:C7JUKANXX:7:1207:4130:49825	multidrug	NP_274718.1|FEATURES|mtrD|multidrug|mtrD	1.0	84.4	32	58.2	5.2e-10	1
MULTIDRUG_ABC_TRANSPORTER	384	416	HWI-700370F:168:C7JUKANXX:7:2209:11354:35594	multidrug	gi:505420018:ref:WP_015607120.1:|FEATURES|multidrug_ABC_transporter|multidrug|multidrug_ABC_transporter	0.999999917315	60.6	33	45.4	3.5e-06	1
CHLORAMPHENICOL_EXPORTER	129	161	HWI-700370F:168:C7JUKANXX:7:2213:16994:50528	phenicol	NP_631702|FEATURES|chloramphenicol_exporter|phenicol|chloramphenicol_exporter	0.999999564726	60.6	33	46.2	2.1e-06	1
RPOB2	487	519	HWI-700370F:168:C7JUKANXX:7:1211:12857:57756	multidrug	BAD59497.1|FEATURES|rpoB2|multidrug|rpoB2	0.999999325609	72.7	33	56.6	1.5e-09	1
TETW	71	101	HWI-700370F:168:C7JUKANXX:7:2115:18682:48477	tetracycline	ACA23187|FEATURES|tetW|tetracycline|tetW	1.0	61.3	31	44.3	7.8e-06	1
FMTC	223	255	HWI-700370F:168:C7JUKANXX:7:1103:6357:15051	beta-lactam	gi:1031796384:ref:WP_064136479.1:|FEATURES|fmtC|beta-lactam|fmtC	1.0	75.8	33	53.5	1.3e-08	1
RPOB2	147	178	HWI-700370F:168:C7JUKANXX:7:1315:11678:15995	multidrug	BAD59497.1|FEATURES|rpoB2|multidrug|rpoB2	0.999999273874	71.9	32	54.3	7.6e-09	1
RPOB2	1039	1071	HWI-700370F:168:C7JUKANXX:7:1210:9641:6128	multidrug	BAD59497.1|FEATURES|rpoB2|multidrug|rpoB2	0.999999524738	93.9	33	69.7	1.7e-13	1
ROSA	249	280	HWI-700370F:168:C7JUKANXX:7:1212:16616:24902	fosmidomycin	YP_001401993|FEATURES|rosA|fosmidomycin|rosA	1.0	75.0	32	54.3	7.6e-09	1
QACG	34	66	HWI-700370F:168:C7JUKANXX:7:1115:4202:99450	multidrug	gi:488408518:ref:WP_002477903.1:|FEATURES|qacG|multidrug|qacG	0.999999504614	100.0	33	72.4	2.7e-14	1
EMRB	401	432	HWI-700370F:168:C7JUKANXX:7:1104:10243:65292	multidrug	gi:745784185:ref:WP_039077609.1:|FEATURES|emrB|multidrug|emrB	0.999997888905	62.5	32	45.8	2.7e-06	1
TETP	67	99	HWI-700370F:168:C7JUKANXX:7:1208:8066:49502	tetracycline	YP_002850805|FEATURES|tetP|tetracycline|tetP	1.0	72.7	33	52.4	2.9e-08	1
BAER	90	122	HWI-700370F:168:C7JUKANXX:7:1314:11098:89081	multidrug	YP_490321.1|FEATURES|baeR|multidrug|baeR	0.999933670967	69.7	33	47.8	7.1e-07	1
ACRB	989	1021	HWI-700370F:168:C7JUKANXX:7:2107:3059:41793	multidrug	gi:446414948:ref:WP_000492803.1:|FEATURES|acrB|multidrug|acrB	1.0	84.8	33	59.7	1.8e-10	1
RPOB2	890	922	HWI-700370F:168:C7JUKANXX:7:1313:20725:22457	multidrug	BAD59497.1|FEATURES|rpoB2|multidrug|rpoB2	0.999999363955	75.8	33	58.5	4.0e-10	1
EMRB-QACA_FAMILY_MAJOR_FACILITATOR_TRANSPORTER	118	148	HWI-700370F:168:C7JUKANXX:7:1212:7072:14047	multidrug	CP001918.1.gene4071.p01|FEATURES|EmrB-QacA_family_major_facilitator_transporter|multidrug|EmrB-QacA_family_major_facilitator_transporter	0.999785917869	64.5	31	46.2	2.1e-06	1
ADEB	992	1024	HWI-700370F:168:C7JUKANXX:7:1305:19100:72500	multidrug	ZP_04661876|FEATURES|adeB|multidrug|adeB	1.0	66.7	33	52.4	2.9e-08	1
TRIC	126	158	HWI-700370F:168:C7JUKANXX:7:1208:18708:44743	triclosan	NP_248848.1|FEATURES|TriC|triclosan|TriC	0.999999990585	81.8	33	62.8	2.1e-11	1
TET(K)	292	324	HWI-700370F:168:C7JUKANXX:7:1311:3138:52044	tetracycline	YP_003283625.1|FEATURES|tet(K)|tetracycline|tet(K)	1.0	100.0	33	69.7	1.7e-13	1
ADEF	993	1025	HWI-700370F:168:C7JUKANXX:7:1303:1898:97915	multidrug	CAJ77856.1|FEATURES|adeF|multidrug|adeF	1.0	84.8	33	58.2	5.2e-10	1
MDTA	272	302	HWI-700370F:168:C7JUKANXX:7:2209:4691:31541	multidrug	gi:857586085:emb:CRL63205.1:|FEATURES|mdtA|multidrug|mdtA	0.999999927205	61.3	31	44.7	6.0e-06	1
EMRB-QACA_FAMILY_MAJOR_FACILITATOR_TRANSPORTER	132	164	HWI-700370F:168:C7JUKANXX:7:1110:17103:3668	multidrug	CP001918.1.gene4071.p01|FEATURES|EmrB-QacA_family_major_facilitator_transporter|multidrug|EmrB-QacA_family_major_facilitator_transporter	0.998732531757	72.7	33	54.7	5.8e-09	1
EMRA	248	280	HWI-700370F:168:C7JUKANXX:7:1302:19375:50720	multidrug	gi:740422437:ref:WP_038255191.1:|FEATURES|emrA|multidrug|emrA	0.987276178109	66.7	33	53.9	9.9e-09	1
EMRK	285	316	HWI-700370F:168:C7JUKANXX:7:1114:6407:90219	multidrug	gi:742917254:ref:WP_039022713.1:|FEATURES|emrK|multidrug|emrK	0.999999999781	65.6	32	51.6	4.9e-08	1
MSBA	495	526	HWI-700370F:168:C7JUKANXX:7:2115:3870:69422	nitroimidazole	NP_415434.1|FEATURES|msbA|nitroimidazole|msbA	0.999708711142	71.9	32	47.0	1.2e-06	1
TRIC	12	44	HWI-700370F:168:C7JUKANXX:7:1111:3946:14567	triclosan	NP_248848.1|FEATURES|TriC|triclosan|TriC	0.999999925919	63.6	33	49.7	1.9e-07	1
TETA(46)	474	505	HWI-700370F:168:C7JUKANXX:7:1315:13235:40141	tetracycline	AET10444.1|FEATURES|tetA(46)|tetracycline|tetA(46)	0.999999999994	78.1	32	52.8	2.2e-08	1
MEXC	165	196	HWI-700370F:168:C7JUKANXX:7:1108:12342:25008	multidrug	NC_002516.2.881078.p01|FEATURES|mexC|multidrug|mexC	1.0	84.4	32	54.3	7.6e-09	1
AXYY	416	448	HWI-700370F:168:C7JUKANXX:7:2114:13239:68899	multidrug	EGP45231.1|FEATURES|AxyY|multidrug|AxyY	1.0	84.8	33	58.2	5.2e-10	1
RPOB2	1047	1079	HWI-700370F:168:C7JUKANXX:7:1309:4126:28434	multidrug	BAD59497.1|FEATURES|rpoB2|multidrug|rpoB2	0.999999492621	87.9	33	67.0	1.1e-12	1
AXYY	325	356	HWI-700370F:168:C7JUKANXX:7:1212:16892:45244	multidrug	EGP45231.1|FEATURES|AxyY|multidrug|AxyY	1.0	75.0	32	51.6	4.9e-08	1
ACRB	155	186	HWI-700370F:168:C7JUKANXX:7:2214:5077:8949	multidrug	gi:485731880:ref:WP_001359514.1:|FEATURES|acrB|multidrug|acrB	1.0	68.8	32	51.6	4.9e-08	1
RPOB2	452	484	HWI-700370F:168:C7JUKANXX:7:1301:19558:88761	multidrug	BAD59497.1|FEATURES|rpoB2|multidrug|rpoB2	0.999999473917	84.8	33	65.5	3.3e-12	1
MULTIDRUG_ABC_TRANSPORTER	543	574	HWI-700370F:168:C7JUKANXX:7:1102:19252:42538	multidrug	gi:1033217078:gb:OAR27197.1:|FEATURES|multidrug_ABC_transporter|multidrug|multidrug_ABC_transporter	1.0	81.2	32	55.1	4.4e-09	1
BPEF	994	1026	HWI-700370F:168:C7JUKANXX:7:1108:7823:62108	multidrug	ZP_02465589|FEATURES|bpeF|multidrug|bpeF	1.0	69.7	33	51.2	6.4e-08	1
TRUNCATED_PUTATIVE_RESPONSE_REGULATOR_ARLR	87	118	HWI-700370F:168:C7JUKANXX:7:2113:18937:8587	unclassified	AE015929.1.gene1106.p01|FEATURES|truncated_putative_response_regulator_ArlR|unclassified|truncated_putative_response_regulator_ArlR	0.999979159517	62.5	32	44.7	6.0e-06	1
QACG	40	72	HWI-700370F:168:C7JUKANXX:7:2213:17583:33969	multidrug	gi:488408518:ref:WP_002477903.1:|FEATURES|qacG|multidrug|qacG	0.999999582562	100.0	33	71.2	6.0e-14	1
TAEA	187	219	HWI-700370F:168:C7JUKANXX:7:2210:20548:24043	pleuromutilin	APB03219.1|FEATURES|TaeA|pleuromutilin|TaeA	0.999875106111	60.6	33	50.1	1.4e-07	1
MDTB	901	933	HWI-700370F:168:C7JUKANXX:7:1313:21014:99569	multidrug	CP001918.1.gene3440.p01|FEATURES|mdtB|multidrug|mdtB	0.999991145603	66.7	33	44.3	7.8e-06	1
TET(K)	157	189	HWI-700370F:168:C7JUKANXX:7:2208:13449:36147	tetracycline	YP_003283625.1|FEATURES|tet(K)|tetracycline|tet(K)	1.0	100.0	33	70.1	1.3e-13	1
DFRA3	24	56	HWI-700370F:168:C7JUKANXX:7:1308:5571:25892	diaminopyrimidine	AAA25550.1|FEATURES|dfrA3|diaminopyrimidine|dfrA3	0.999831904964	63.6	33	52.8	2.2e-08	1
RPOB2	445	476	HWI-700370F:168:C7JUKANXX:7:2105:2175:13726	multidrug	BAD59497.1|FEATURES|rpoB2|multidrug|rpoB2	0.999999446788	84.4	32	63.5	1.2e-11	1
LLMA_23S_RIBOSOMAL_RNA_METHYLTRANSFERASE	167	199	HWI-700370F:168:C7JUKANXX:7:2211:15394:89180	MLS	APB03216.1|FEATURES|LlmA_23S_ribosomal_RNA_methyltransferase|MLS|LlmA_23S_ribosomal_RNA_methyltransferase	0.999999959244	60.6	33	49.7	1.9e-07	1
MACB	169	201	HWI-700370F:168:C7JUKANXX:7:1302:11261:52253	MLS	AAV85982.1|FEATURES|macB|MLS|macB	0.999999972176	60.6	33	46.2	2.1e-06	1
GOLS	1	33	HWI-700370F:168:C7JUKANXX:7:1114:14680:40896	multidrug	NP_459349.1|FEATURES|golS|multidrug|golS	0.999997962913	69.7	33	47.8	7.1e-07	1
BACA	24	56	HWI-700370F:168:C7JUKANXX:7:2109:14236:30094	bacitracin	YP_997055|FEATURES|bacA|bacitracin|bacA	1.0	66.7	33	50.1	1.4e-07	1
MULTIDRUG_ABC_TRANSPORTER	12	44	HWI-700370F:168:C7JUKANXX:7:1210:20594:5474	multidrug	gi:1007098619:ref:WP_061843746.1:|FEATURES|multidrug_ABC_transporter|multidrug|multidrug_ABC_transporter	1.0	78.8	33	57.8	6.9e-10	1
ACRB	983	1015	HWI-700370F:168:C7JUKANXX:7:1116:4462:50658	multidrug	gi:446414948:ref:WP_000492803.1:|FEATURES|acrB|multidrug|acrB	1.0	84.8	33	57.4	9.0e-10	1
AXYY	328	360	HWI-700370F:168:C7JUKANXX:7:1113:20504:99742	multidrug	EGP45231.1|FEATURES|AxyY|multidrug|AxyY	1.0	75.8	33	52.8	2.2e-08	1
MULTIDRUG_ABC_TRANSPORTER	457	488	HWI-700370F:168:C7JUKANXX:7:1212:14113:96723	multidrug	gi:537465895:ref:WP_020977391.1:|FEATURES|multidrug_ABC_transporter|multidrug|multidrug_ABC_transporter	1.0	75.0	32	55.5	3.4e-09	1
RPOB2	467	499	HWI-700370F:168:C7JUKANXX:7:2112:11011:69268	multidrug	BAD59497.1|FEATURES|rpoB2|multidrug|rpoB2	0.999999363955	72.7	33	58.5	4.0e-10	1
ADEB	360	392	HWI-700370F:168:C7JUKANXX:7:1205:16390:21823	multidrug	gi:446910348:ref:WP_000987604.1:|FEATURES|adeB|multidrug|adeB	1.0	81.8	33	57.0	1.2e-09	1
RPOB2	582	614	HWI-700370F:168:C7JUKANXX:7:1316:11235:54316	multidrug	BAD59497.1|FEATURES|rpoB2|multidrug|rpoB2	0.999999411694	81.8	33	61.2	6.2e-11	1
MEXK	401	433	HWI-700370F:168:C7JUKANXX:7:1102:7429:87518	multidrug	AAG07064.1|FEATURES|MexK|multidrug|MexK	0.999999482582	69.7	33	49.3	2.4e-07	1
BPEF	79	111	HWI-700370F:168:C7JUKANXX:7:2111:20158:93843	multidrug	ZP_02465589|FEATURES|bpeF|multidrug|bpeF	1.0	78.8	33	56.6	1.5e-09	1
BACA	12	43	HWI-700370F:168:C7JUKANXX:7:1311:9541:83901	bacitracin	YP_997055|FEATURES|bacA|bacitracin|bacA	1.0	81.2	32	60.5	1.1e-10	1
MEXE	271	301	HWI-700370F:168:C7JUKANXX:7:1105:10813:37141	multidrug	gi:749018243:ref:WP_040076872.1:|FEATURES|mexE|multidrug|mexE	0.999997700521	67.7	31	44.7	6.0e-06	1
EMRB	249	279	HWI-700370F:168:C7JUKANXX:7:1312:8204:62810	multidrug	gi:556196973:ref:WP_023280446.1:|FEATURES|emrB|multidrug|emrB	0.999892022196	71.0	31	50.1	1.4e-07	1
MULTIDRUG_ABC_TRANSPORTER	468	500	HWI-700370F:168:C7JUKANXX:7:2114:17369:41084	multidrug	gi:844773046:ref:WP_047936044.1:|FEATURES|multidrug_ABC_transporter|multidrug|multidrug_ABC_transporter	1.0	84.8	33	60.8	8.1e-11	1
MEXD	80	111	HWI-700370F:168:C7JUKANXX:7:2111:11129:16471	multidrug	gi:489210576:ref:WP_003119403.1:|FEATURES|mexD|multidrug|mexD	0.999999999996	62.5	32	46.2	2.1e-06	1
ADEB	742	773	HWI-700370F:168:C7JUKANXX:7:1213:6609:77762	multidrug	gi:835267813:ref:WP_047428207.1:|FEATURES|adeB|multidrug|adeB	1.0	68.8	32	51.2	6.4e-08	1
RPOB2	470	502	HWI-700370F:168:C7JUKANXX:7:2107:7133:73428	multidrug	BAD59497.1|FEATURES|rpoB2|multidrug|rpoB2	0.999999264536	66.7	33	53.9	9.9e-09	1
MACB	534	566	HWI-700370F:168:C7JUKANXX:7:1104:8308:19348	MLS	gi:1022664304:ref:WP_063420886.1:|FEATURES|macB|MLS|macB	1.0	87.9	33	59.7	1.8e-10	1
MEXX	256	287	HWI-700370F:168:C7JUKANXX:7:2109:9074:32246	multidrug	gi:740423377:ref:WP_038256086.1:|FEATURES|mexX|multidrug|mexX	1.0	65.6	32	47.4	9.3e-07	1
LMRB	112	144	HWI-700370F:168:C7JUKANXX:7:1311:6041:80364	MLS	gi:1007411670:gb:AMQ72759.1:|FEATURES|lmrB|MLS|lmrB	1.0	60.6	33	46.6	1.6e-06	1
EMRB	249	279	HWI-700370F:168:C7JUKANXX:7:1302:10364:47357	multidrug	gi:556196973:ref:WP_023280446.1:|FEATURES|emrB|multidrug|emrB	0.999892022196	71.0	31	50.1	1.4e-07	1
MUXB	218	250	HWI-700370F:168:C7JUKANXX:7:2206:14607:34734	multidrug	NP_251217.1|FEATURES|MuxB|multidrug|MuxB	0.999998836997	63.6	33	45.4	3.5e-06	1
MACB	541	573	HWI-700370F:168:C7JUKANXX:7:2110:6918:60545	MLS	gi:1022664304:ref:WP_063420886.1:|FEATURES|macB|MLS|macB	1.0	84.8	33	56.6	1.5e-09	1
TET(K)	183	215	HWI-700370F:168:C7JUKANXX:7:1116:17447:73509	tetracycline	YP_003283625.1|FEATURES|tet(K)|tetracycline|tet(K)	0.999999948041	100.0	33	67.4	8.6e-13	1
MACB	34	66	HWI-700370F:168:C7JUKANXX:7:1314:10960:90955	MLS	gi:1032819400:ref:WP_064325534.1:|FEATURES|macB|MLS|macB	1.0	60.6	33	47.8	7.1e-07	1
CARA	166	197	HWI-700370F:168:C7JUKANXX:7:1201:1314:88578	MLS	M80346.gene.p01|FEATURES|carA|MLS|carA	1.0	68.8	32	45.4	3.5e-06	1
ACRB	994	1024	HWI-700370F:168:C7JUKANXX:7:2213:20830:92567	multidrug	gi:446414955:ref:WP_000492810.1:|FEATURES|acrB|multidrug|acrB	0.999999999732	80.6	31	54.3	7.6e-09	1
ACRB	397	429	HWI-700370F:168:C7JUKANXX:7:2209:8565:79322	multidrug	gi:558560157:ref:WP_023491039.1:|FEATURES|acrB|multidrug|acrB	1.0	93.9	33	62.8	2.1e-11	1
RPOB2	987	1019	HWI-700370F:168:C7JUKANXX:7:1216:2142:52017	multidrug	BAD59497.1|FEATURES|rpoB2|multidrug|rpoB2	0.999999151305	60.6	33	49.7	1.9e-07	1
TET(K)	263	295	HWI-700370F:168:C7JUKANXX:7:1308:17037:81888	tetracycline	YP_003283625.1|FEATURES|tet(K)|tetracycline|tet(K)	1.0	100.0	33	68.9	3.0e-13	1
VANR	90	121	HWI-700370F:168:C7JUKANXX:7:1207:8503:2693	glycopeptide	gi:530818241:gb:EQC77429.1:|FEATURES|vanR|glycopeptide|vanR	1.0	87.5	32	58.9	3.1e-10	1
RPOB2	786	816	HWI-700370F:168:C7JUKANXX:7:1203:19499:27498	multidrug	BAD59497.1|FEATURES|rpoB2|multidrug|rpoB2	0.99999911001	83.9	31	58.2	5.2e-10	1
MDTF	377	409	HWI-700370F:168:C7JUKANXX:7:1215:20282:11626	multidrug	gi:507086511:ref:WP_016157252.1:|FEATURES|mdtF|multidrug|mdtF	1.0	81.8	33	57.4	9.0e-10	1
COB(I)ALAMIN_ADENOLSYLTRANSFERASE	31	63	HWI-700370F:168:C7JUKANXX:7:1205:15091:49219	unclassified	gi:771454993:ref:WP_045149547.1:|FEATURES|cob(I)alamin_adenolsyltransferase|unclassified|cob(I)alamin_adenolsyltransferase	1.0	66.7	33	47.0	1.2e-06	1
RPOB2	729	761	HWI-700370F:168:C7JUKANXX:7:1310:9123:10220	multidrug	BAD59497.1|FEATURES|rpoB2|multidrug|rpoB2	0.999999291921	78.8	33	55.1	4.4e-09	1
MAJOR_FACILITATOR_SUPERFAMILY_TRANSPORTER	32	64	HWI-700370F:168:C7JUKANXX:7:2214:2740:48532	multidrug	CP001918.1.gene2931.p01|FEATURES|major_facilitator_superfamily_transporter|multidrug|major_facilitator_superfamily_transporter	0.999998524122	60.6	33	44.7	6.0e-06	1
RPOB2	1015	1046	HWI-700370F:168:C7JUKANXX:7:1104:15819:32112	multidrug	BAD59497.1|FEATURES|rpoB2|multidrug|rpoB2	0.999999479154	90.6	32	65.9	2.5e-12	1
RPOB2	1017	1049	HWI-700370F:168:C7JUKANXX:7:2102:17048:95308	multidrug	BAD59497.1|FEATURES|rpoB2|multidrug|rpoB2	0.999999399898	90.9	33	69.3	2.3e-13	1
MULTIDRUG_ABC_TRANSPORTER	376	408	HWI-700370F:168:C7JUKANXX:7:1212:2080:53923	multidrug	gi:493394434:ref:WP_006350564.1:|FEATURES|multidrug_ABC_transporter|multidrug|multidrug_ABC_transporter	1.0	66.7	33	48.5	4.2e-07	1
NORB	389	420	HWI-700370F:168:C7JUKANXX:7:2316:4680:7113	fluoroquinolone	gi:644111449:ref:WP_025280016.1:|FEATURES|norB|fluoroquinolone|norB	1.0	78.1	32	52.8	2.2e-08	1
RPOB2	1039	1071	HWI-700370F:168:C7JUKANXX:7:2207:18248:22555	multidrug	BAD59497.1|FEATURES|rpoB2|multidrug|rpoB2	0.999999511794	90.9	33	68.6	3.9e-13	1
MEXF	612	644	HWI-700370F:168:C7JUKANXX:7:1303:20011:8613	multidrug	gi:971462832:ref:WP_058886834.1:|FEATURES|mexF|multidrug|mexF	1.0	87.9	33	61.6	4.7e-11	1
MARR	94	126	HWI-700370F:168:C7JUKANXX:7:2313:8175:60406	multidrug	gi:499622949:ref:WP_011303683.1:|FEATURES|marR|multidrug|marR	1.0	97.0	33	67.0	1.1e-12	1
EMRB-QACA_FAMILY_MAJOR_FACILITATOR_TRANSPORTER	18	50	HWI-700370F:168:C7JUKANXX:7:1303:1190:85696	multidrug	NC_002951.3238155.p01|FEATURES|EmrB-QacA_family_major_facilitator_transporter|multidrug|EmrB-QacA_family_major_facilitator_transporter	0.999999780569	84.8	33	62.8	2.1e-11	1
MEXB	363	395	HWI-700370F:168:C7JUKANXX:7:1207:1136:75888	multidrug	gi:565648659:ref:WP_023896298.1:|FEATURES|mexB|multidrug|mexB	1.0	78.8	33	58.9	3.1e-10	1
MEXC	295	325	HWI-700370F:168:C7JUKANXX:7:1308:12337:33163	multidrug	gi:730493281:ref:WP_034028540.1:|FEATURES|mexC|multidrug|mexC	0.99999999322	71.0	31	47.4	9.3e-07	1
TET(K)	27	57	HWI-700370F:168:C7JUKANXX:7:1213:8612:38776	tetracycline	YP_003283625.1|FEATURES|tet(K)|tetracycline|tet(K)	1.0	100.0	31	68.2	5.1e-13	1
STAPHYLOCOCCUS_MUPA_CONFERRING_RESISTANCE_TO_MUPIROCIN	18	50	HWI-700370F:168:C7JUKANXX:7:2115:15710:9663	mupirocin	CAA53189|FEATURES|Staphylococcus_mupA_conferring_resistance_to_mupirocin|mupirocin|Staphylococcus_mupA_conferring_resistance_to_mupirocin	0.999999978844	100.0	33	73.2	1.6e-14	1
OPRM	410	442	HWI-700370F:168:C7JUKANXX:7:1113:5566:65381	multidrug	NC_008702.1.4606278.p01|FEATURES|oprM|multidrug|oprM	0.999999243954	63.6	33	46.6	1.6e-06	1
ADEJ	882	913	HWI-700370F:168:C7JUKANXX:7:1106:12374:98012	multidrug	NC_011586.7045444.p01|FEATURES|adeJ|multidrug|adeJ	1.0	84.4	32	61.6	4.7e-11	1
GOLS	3	35	HWI-700370F:168:C7JUKANXX:7:1314:8144:58549	multidrug	NP_459349.1|FEATURES|golS|multidrug|golS	0.999998206985	72.7	33	50.4	1.1e-07	1
MEXF	360	392	HWI-700370F:168:C7JUKANXX:7:2214:12233:24749	multidrug	YP_001749316|FEATURES|mexF|multidrug|mexF	1.0	90.9	33	65.5	3.3e-12	1
TRIC	430	460	HWI-700370F:168:C7JUKANXX:7:2115:19119:14616	triclosan	NP_248848.1|FEATURES|TriC|triclosan|TriC	0.999999277158	74.2	31	49.7	1.9e-07	1
MULTIDRUG_ABC_TRANSPORTER	175	207	HWI-700370F:168:C7JUKANXX:7:1110:4760:62106	multidrug	gi:686364868:ref:WP_031893738.1:|FEATURES|multidrug_ABC_transporter|multidrug|multidrug_ABC_transporter	1.0	90.9	33	61.6	4.7e-11	1
MEXB	726	758	HWI-700370F:168:C7JUKANXX:7:1309:15671:26583	multidrug	gi:347302801:gb:AEO72915.1:|FEATURES|mexB|multidrug|mexB	0.999995717272	60.6	33	45.8	2.7e-06	1
LMRB	259	291	HWI-700370F:168:C7JUKANXX:7:2201:8232:50717	MLS	gi:384930133:gb:AFI26811.1:|FEATURES|lmrB|MLS|lmrB	1.0	60.6	33	46.6	1.6e-06	1
RPOB2	1046	1078	HWI-700370F:168:C7JUKANXX:7:2316:20646:7738	multidrug	BAD59497.1|FEATURES|rpoB2|multidrug|rpoB2	0.99999945254	84.8	33	63.9	9.6e-12	1
BPEF	140	171	HWI-700370F:168:C7JUKANXX:7:1116:13207:60687	multidrug	ZP_02465589|FEATURES|bpeF|multidrug|bpeF	1.0	87.5	32	61.6	4.7e-11	1
AXYY	426	458	HWI-700370F:168:C7JUKANXX:7:1307:12098:19489	multidrug	EGP45231.1|FEATURES|AxyY|multidrug|AxyY	1.0	78.8	33	56.6	1.5e-09	1
RPOB2	592	624	HWI-700370F:168:C7JUKANXX:7:1209:9075:7742	multidrug	BAD59497.1|FEATURES|rpoB2|multidrug|rpoB2	0.999999196283	72.7	33	51.2	6.4e-08	1
ACRB	728	759	HWI-700370F:168:C7JUKANXX:7:1312:15646:27475	multidrug	CP002695.1.gene992.p01|FEATURES|acrB|multidrug|acrB	0.999999298348	68.8	32	44.7	6.0e-06	1
EMRB-QACA_FAMILY_MAJOR_FACILITATOR_TRANSPORTER	166	196	HWI-700370F:168:C7JUKANXX:7:1111:17958:60891	multidrug	EU408347.1.gene6.p01|FEATURES|EmrB-QacA_family_major_facilitator_transporter|multidrug|EmrB-QacA_family_major_facilitator_transporter	0.999999999991	64.5	31	51.2	6.4e-08	1
TETA	443	473	HWI-700370F:168:C7JUKANXX:7:1302:2516:87162	tetracycline	gi:736993687:ref:WP_034989673.1:|FEATURES|tetA|tetracycline|tetA	0.999999999992	64.5	31	44.7	6.0e-06	1
VANR	74	106	HWI-700370F:168:C7JUKANXX:7:1315:9947:19075	glycopeptide	gi:406772674:gb:AFS59920.1:|FEATURES|vanR|glycopeptide|vanR	0.99999999654	60.6	33	49.3	2.4e-07	1
AMRB	465	496	HWI-700370F:168:C7JUKANXX:7:2210:8133:13935	multidrug	YP_001119417|FEATURES|amrB|multidrug|amrB	1.0	84.4	32	56.2	2.0e-09	1
ACRA	319	349	HWI-700370F:168:C7JUKANXX:7:1301:19713:91292	multidrug	YP_002401592|FEATURES|acrA|multidrug|acrA	0.999999999725	61.3	31	45.4	3.5e-06	1
UGD	271	303	HWI-700370F:168:C7JUKANXX:7:1206:12030:41599	peptide	AAC75089.1|FEATURES|ugd|peptide|ugd	0.99999961186	72.7	33	51.6	4.9e-08	1
RPOB2	893	925	HWI-700370F:168:C7JUKANXX:7:2215:20438:92779	multidrug	BAD59497.1|FEATURES|rpoB2|multidrug|rpoB2	0.999999385861	75.8	33	59.7	1.8e-10	1
ADEB	380	412	HWI-700370F:168:C7JUKANXX:7:1214:13000:40849	multidrug	gi:487990237:ref:WP_002062515.1:|FEATURES|adeB|multidrug|adeB	1.0	90.9	33	60.5	1.1e-10	1
CEOB	375	407	HWI-700370F:168:C7JUKANXX:7:1311:5956:89287	multidrug	YP_002095804|FEATURES|ceoB|multidrug|ceoB	0.999999972383	66.7	33	44.7	6.0e-06	1
MEXB	742	773	HWI-700370F:168:C7JUKANXX:7:1310:4788:13076	multidrug	gi:347302801:gb:AEO72915.1:|FEATURES|mexB|multidrug|mexB	0.9999997997	62.5	32	46.6	1.6e-06	1
DFRA3	10	41	HWI-700370F:168:C7JUKANXX:7:1315:15685:64070	diaminopyrimidine	AAA25550.1|FEATURES|dfrA3|diaminopyrimidine|dfrA3	0.999999110848	62.5	32	51.6	4.9e-08	1
ADEB	161	193	HWI-700370F:168:C7JUKANXX:7:1113:13116:29992	multidrug	gi:490782218:ref:WP_004644395.1:|FEATURES|adeB|multidrug|adeB	1.0	69.7	33	56.2	2.0e-09	1
MULTIDRUG_ABC_TRANSPORTER	455	486	HWI-700370F:168:C7JUKANXX:7:1302:14554:52509	multidrug	gi:537465895:ref:WP_020977391.1:|FEATURES|multidrug_ABC_transporter|multidrug|multidrug_ABC_transporter	1.0	68.8	32	51.6	4.9e-08	1
TET36	44	76	HWI-700370F:168:C7JUKANXX:7:2207:3928:35370	tetracycline	AJ514254.gene.p01|FEATURES|tet36|tetracycline|tet36	0.99999998838	63.6	33	50.8	8.4e-08	1
COB(I)ALAMIN_ADENOLSYLTRANSFERASE	31	63	HWI-700370F:168:C7JUKANXX:7:1113:7477:59715	unclassified	gi:771454993:ref:WP_045149547.1:|FEATURES|cob(I)alamin_adenolsyltransferase|unclassified|cob(I)alamin_adenolsyltransferase	1.0	66.7	33	47.0	1.2e-06	1
TRIC	580	611	HWI-700370F:168:C7JUKANXX:7:2211:15399:25863	triclosan	NP_248848.1|FEATURES|TriC|triclosan|TriC	0.999999955689	71.9	32	52.8	2.2e-08	1
EMRA	245	277	HWI-700370F:168:C7JUKANXX:7:2311:14076:71038	multidrug	gi:485656255:ref:WP_001300410.1:|FEATURES|emrA|multidrug|emrA	0.982235529837	63.6	33	49.3	2.4e-07	1
ACRB	904	936	HWI-700370F:168:C7JUKANXX:7:2103:3521:100571	multidrug	gi:780021998:ref:WP_045440626.1:|FEATURES|acrB|multidrug|acrB	1.0	72.7	33	53.9	9.9e-09	1
LMRB	25	56	HWI-700370F:168:C7JUKANXX:7:1316:13643:23171	MLS	gi:384930133:gb:AFI26811.1:|FEATURES|lmrB|MLS|lmrB	1.0	68.8	32	52.0	3.8e-08	1
RPOB2	777	809	HWI-700370F:168:C7JUKANXX:7:2115:7042:81176	multidrug	BAD59497.1|FEATURES|rpoB2|multidrug|rpoB2	0.999999264536	72.7	33	53.9	9.9e-09	1
MEXB	378	410	HWI-700370F:168:C7JUKANXX:7:1211:4569:48820	multidrug	gi:565648659:ref:WP_023896298.1:|FEATURES|mexB|multidrug|mexB	1.0	84.8	33	58.2	5.2e-10	1
MEXD	904	936	HWI-700370F:168:C7JUKANXX:7:1303:5273:32875	multidrug	gi:564976245:ref:WP_023875987.1:|FEATURES|mexD|multidrug|mexD	1.0	81.8	33	55.8	2.6e-09	1
MEXB	363	395	HWI-700370F:168:C7JUKANXX:7:1205:12505:28706	multidrug	gi:565648659:ref:WP_023896298.1:|FEATURES|mexB|multidrug|mexB	1.0	78.8	33	58.9	3.1e-10	1
BACA	34	66	HWI-700370F:168:C7JUKANXX:7:1202:5755:9119	bacitracin	ZP_04226949|FEATURES|bacA|bacitracin|bacA	1.0	60.6	33	49.7	1.9e-07	1
ARLS	210	242	HWI-700370F:168:C7JUKANXX:7:1102:12336:19438	multidrug	YP_499945.1|FEATURES|arlS|multidrug|arlS	0.99999846999	84.8	33	58.9	3.1e-10	1
FARA	219	251	HWI-700370F:168:C7JUKANXX:7:2105:2723:22084	antibacterial_free_fatty_acids	NP_273367.1|FEATURES|farA|antibacterial_free_fatty_acids|farA	0.999553204131	72.7	33	53.1	1.7e-08	1
MEXB	152	182	HWI-700370F:168:C7JUKANXX:7:1104:18964:50011	multidrug	CAW25151|FEATURES|mexB|multidrug|mexB	0.997404460399	64.5	31	51.2	6.4e-08	1
SHV	112	143	HWI-700370F:168:C7JUKANXX:7:1106:11208:82575	beta-lactam	AY263404.1.gene1.p1|FEATURES|SHV-48|beta-lactam|SHV	1.0	75.0	32	54.7	5.8e-09	1
ACRB	773	804	HWI-700370F:168:C7JUKANXX:7:2208:12897:12341	multidrug	YP_001477358|FEATURES|acrB|multidrug|acrB	0.999999998	68.8	32	53.9	9.9e-09	1
RPOB2	716	748	HWI-700370F:168:C7JUKANXX:7:2201:3434:47483	multidrug	BAD59497.1|FEATURES|rpoB2|multidrug|rpoB2	0.99999911001	60.6	33	48.5	4.2e-07	1
OPRZ	264	295	HWI-700370F:168:C7JUKANXX:7:1106:12227:72792	multidrug	EGP45230|FEATURES|OprZ|multidrug|OprZ	0.999994946035	78.1	32	51.2	6.4e-08	1
MULTIDRUG_ABC_TRANSPORTER	233	264	HWI-700370F:168:C7JUKANXX:7:2111:8399:77613	multidrug	gi:686364868:ref:WP_031893738.1:|FEATURES|multidrug_ABC_transporter|multidrug|multidrug_ABC_transporter	1.0	81.2	32	60.5	1.1e-10	1
MEXD	909	941	HWI-700370F:168:C7JUKANXX:7:1308:19101:51253	multidrug	gi:757680562:ref:WP_042911120.1:|FEATURES|mexD|multidrug|mexD	1.0	84.8	33	57.0	1.2e-09	1
TRIC	210	242	HWI-700370F:168:C7JUKANXX:7:2201:15219:92798	triclosan	NP_248848.1|FEATURES|TriC|triclosan|TriC	0.999999934154	66.7	33	50.4	1.1e-07	1
AMRB	888	919	HWI-700370F:168:C7JUKANXX:7:1307:6171:43832	multidrug	YP_001579800|FEATURES|amrB|multidrug|amrB	1.0	68.8	32	48.5	4.2e-07	1
TET(K)	86	117	HWI-700370F:168:C7JUKANXX:7:1111:9149:9670	tetracycline	YP_003283625.1|FEATURES|tet(K)|tetracycline|tet(K)	1.0	100.0	32	67.4	8.6e-13	1
RPOB2	568	600	HWI-700370F:168:C7JUKANXX:7:1302:3655:37923	multidrug	BAD59497.1|FEATURES|rpoB2|multidrug|rpoB2	0.999999350524	78.8	33	57.8	6.9e-10	1
ACRB	391	423	HWI-700370F:168:C7JUKANXX:7:1316:5842:48506	multidrug	gi:558560157:ref:WP_023491039.1:|FEATURES|acrB|multidrug|acrB	1.0	100.0	33	64.3	7.3e-12	1
AMRB	890	922	HWI-700370F:168:C7JUKANXX:7:1204:11738:38157	multidrug	YP_001579800|FEATURES|amrB|multidrug|amrB	1.0	69.7	33	49.7	1.9e-07	1
SMEE	843	874	HWI-700370F:168:C7JUKANXX:7:1110:15318:27572	multidrug	CAC14595|FEATURES|smeE|multidrug|smeE	1.0	65.6	32	48.1	5.4e-07	1
ACRB	994	1025	HWI-700370F:168:C7JUKANXX:7:2112:12409:12175	multidrug	gi:812045371:emb:CRH28493.1:|FEATURES|acrB|multidrug|acrB	1.0	65.6	32	49.3	2.4e-07	1
MDTB	732	764	HWI-700370F:168:C7JUKANXX:7:2101:17127:9732	multidrug	gi:857778812:emb:CRL60247.1:|FEATURES|mdtB|multidrug|mdtB	0.999998395667	60.6	33	46.6	1.6e-06	1
TRIC	933	965	HWI-700370F:168:C7JUKANXX:7:2103:5157:12090	triclosan	NP_248848.1|FEATURES|TriC|triclosan|TriC	0.999999962909	75.8	33	53.9	9.9e-09	1
MACB	146	176	HWI-700370F:168:C7JUKANXX:7:1101:8600:21445	MLS	gi:693106883:ref:WP_032260279.1:|FEATURES|macB|MLS|macB	0.994144682621	64.5	31	44.3	7.8e-06	1
MULTIDRUG_ABC_TRANSPORTER	492	523	HWI-700370F:168:C7JUKANXX:7:1108:18418:84139	multidrug	gi:664395661:ref:WP_030922045.1:|FEATURES|multidrug_ABC_transporter|multidrug|multidrug_ABC_transporter	1.0	78.1	32	54.7	5.8e-09	1
MEXE	330	362	HWI-700370F:168:C7JUKANXX:7:2105:19659:37428	multidrug	gi:497308478:ref:WP_009622695.1:|FEATURES|mexE|multidrug|mexE	1.0	66.7	33	47.0	1.2e-06	1
RPOB2	437	468	HWI-700370F:168:C7JUKANXX:7:2213:17971:71072	multidrug	BAD59497.1|FEATURES|rpoB2|multidrug|rpoB2	0.999999363955	81.2	32	58.5	4.0e-10	1
MDTF	260	291	HWI-700370F:168:C7JUKANXX:7:2210:17098:15069	multidrug	YP_002847505|FEATURES|mdtF|multidrug|mdtF	0.999999992266	68.8	32	44.7	6.0e-06	1
VANR	76	108	HWI-700370F:168:C7JUKANXX:7:1316:9881:90805	glycopeptide	gi:530818241:gb:EQC77429.1:|FEATURES|vanR|glycopeptide|vanR	1.0	63.6	33	48.5	4.2e-07	1
QACG	32	64	HWI-700370F:168:C7JUKANXX:7:1215:19004:76212	multidrug	gi:686408520:ref:WP_031913065.1:|FEATURES|qacG|multidrug|qacG	0.999999593268	100.0	33	72.0	3.5e-14	1
MEXX	56	87	HWI-700370F:168:C7JUKANXX:7:2205:5107:76409	multidrug	CAW28031|FEATURES|mexX|multidrug|mexX	1.0	71.9	32	47.0	1.2e-06	1
EMRB	249	279	HWI-700370F:168:C7JUKANXX:7:1207:14777:78692	multidrug	gi:556196973:ref:WP_023280446.1:|FEATURES|emrB|multidrug|emrB	0.999781078604	67.7	31	48.9	3.2e-07	1
BACA	189	221	HWI-700370F:168:C7JUKANXX:7:2212:14117:56120	bacitracin	YP_001925041|FEATURES|bacA|bacitracin|bacA	1.0	90.9	33	65.5	3.3e-12	1
MDSB	846	876	HWI-700370F:168:C7JUKANXX:7:1101:3180:29316	multidrug	NP_459346.1|FEATURES|mdsB|multidrug|mdsB	1.0	64.5	31	51.2	6.4e-08	1
GOLS	36	67	HWI-700370F:168:C7JUKANXX:7:2105:11985:31522	multidrug	NP_459349.1|FEATURES|golS|multidrug|golS	0.999997866989	71.9	32	47.0	1.2e-06	1
MEXB	357	388	HWI-700370F:168:C7JUKANXX:7:1312:4126:40013	multidrug	gi:565648659:ref:WP_023896298.1:|FEATURES|mexB|multidrug|mexB	1.0	75.0	32	55.8	2.6e-09	1
EMRB-QACA_FAMILY_MAJOR_FACILITATOR_TRANSPORTER	109	140	HWI-700370F:168:C7JUKANXX:7:1202:7554:41539	multidrug	CP001918.1.gene4071.p01|FEATURES|EmrB-QacA_family_major_facilitator_transporter|multidrug|EmrB-QacA_family_major_facilitator_transporter	0.999753226146	65.6	32	45.8	2.7e-06	1
ADEB	731	763	HWI-700370F:168:C7JUKANXX:7:1102:12709:79018	multidrug	ZP_03823622|FEATURES|adeB|multidrug|adeB	1.0	69.7	33	54.7	5.8e-09	1
TRUNCATED_PUTATIVE_RESPONSE_REGULATOR_ARLR	87	118	HWI-700370F:168:C7JUKANXX:7:1316:20638:11292	unclassified	HE999704.1.gene1528.p01|FEATURES|truncated_putative_response_regulator_ArlR|unclassified|truncated_putative_response_regulator_ArlR	0.999999895931	65.6	32	46.6	1.6e-06	1
TETP	70	100	HWI-700370F:168:C7JUKANXX:7:1306:2414:52100	tetracycline	YP_002850805|FEATURES|tetP|tetracycline|tetP	1.0	61.3	31	46.6	1.6e-06	1
AMRB	882	914	HWI-700370F:168:C7JUKANXX:7:1216:13955:98330	multidrug	AAC27754|FEATURES|amrB|multidrug|amrB	1.0	84.8	33	57.8	6.9e-10	1
AXYY	422	453	HWI-700370F:168:C7JUKANXX:7:2206:12987:89733	multidrug	EGP45231.1|FEATURES|AxyY|multidrug|AxyY	1.0	78.1	32	53.1	1.7e-08	1
TETA(48)	198	228	HWI-700370F:168:C7JUKANXX:7:1204:6548:56518	tetracycline	APB03214.1|FEATURES|tetA(48)|tetracycline|tetA(48)	0.999999857509	67.7	31	47.0	1.2e-06	1
RPOB2	1056	1088	HWI-700370F:168:C7JUKANXX:7:1301:11105:30510	multidrug	BAD59497.1|FEATURES|rpoB2|multidrug|rpoB2	0.999999264536	84.8	33	63.2	1.6e-11	1
AMRB	878	908	HWI-700370F:168:C7JUKANXX:7:2108:5166:68045	multidrug	gi:493455429:ref:WP_006410704.1:|FEATURES|amrB|multidrug|amrB	1.0	83.9	31	55.1	4.4e-09	1
LMRB	35	67	HWI-700370F:168:C7JUKANXX:7:1102:11577:73866	MLS	gi:384930133:gb:AFI26811.1:|FEATURES|lmrB|MLS|lmrB	1.0	66.7	33	50.4	1.1e-07	1
CLASS_A	177	209	HWI-700370F:168:C7JUKANXX:7:2214:15246:43581	beta-lactam	ZP_04234658|FEATURES|class_A|beta-lactam|class_A	1.0	75.8	33	63.2	1.6e-11	1
MEXC	55	87	HWI-700370F:168:C7JUKANXX:7:1211:7729:52759	multidrug	NP_521874|FEATURES|mexC|multidrug|mexC	1.0	75.8	33	52.4	2.9e-08	1
VANR	77	109	HWI-700370F:168:C7JUKANXX:7:1310:9454:33286	glycopeptide	CAB61229|FEATURES|vanR|glycopeptide|vanR	1.0	78.8	33	55.5	3.4e-09	1
MEXD	799	830	HWI-700370F:168:C7JUKANXX:7:1206:3576:58223	multidrug	gi:852273548:ref:WP_048328542.1:|FEATURES|mexD|multidrug|mexD	1.0	65.6	32	51.2	6.4e-08	1
TRANSCRIPTIONAL_REGULATORY_PROTEIN_CPXR_CPXR	74	106	HWI-700370F:168:C7JUKANXX:7:1211:18681:94733	unclassified	CP001485.1.gene721.p01|FEATURES|transcriptional_regulatory_protein_CpxR_cpxR|unclassified|transcriptional_regulatory_protein_CpxR_cpxR	1.0	66.7	33	53.5	1.3e-08	1
MEXD	658	689	HWI-700370F:168:C7JUKANXX:7:1116:4198:82469	multidrug	YP_348488|FEATURES|mexD|multidrug|mexD	1.0	75.0	32	49.3	2.4e-07	1
MEXN	278	310	HWI-700370F:168:C7JUKANXX:7:1214:4091:68842	multidrug	BAE06006.1|FEATURES|mexN|multidrug|mexN	0.999999933277	63.6	33	49.3	2.4e-07	1
AMRB	803	835	HWI-700370F:168:C7JUKANXX:7:1215:18933:42708	multidrug	ZP_02909221|FEATURES|amrB|multidrug|amrB	1.0	63.6	33	52.0	3.8e-08	1
MEXX	166	197	HWI-700370F:168:C7JUKANXX:7:1111:18063:69461	multidrug	gi:736058419:ref:WP_034201805.1:|FEATURES|mexX|multidrug|mexX	0.999999999998	75.0	32	46.2	2.1e-06	1
AXYY	425	457	HWI-700370F:168:C7JUKANXX:7:2103:4130:2104	multidrug	EGP45231.1|FEATURES|AxyY|multidrug|AxyY	1.0	78.8	33	55.8	2.6e-09	1
ADEB	491	522	HWI-700370F:168:C7JUKANXX:7:2116:16695:65328	multidrug	gi:446910349:ref:WP_000987605.1:|FEATURES|adeB|multidrug|adeB	1.0	62.5	32	50.8	8.4e-08	1
AMRB	357	389	HWI-700370F:168:C7JUKANXX:7:1108:17188:96471	multidrug	gi:493455429:ref:WP_006410704.1:|FEATURES|amrB|multidrug|amrB	1.0	72.7	33	52.4	2.9e-08	1
QACG	4	36	HWI-700370F:168:C7JUKANXX:7:1211:5911:93960	multidrug	gi:686408520:ref:WP_031913065.1:|FEATURES|qacG|multidrug|qacG	0.999999500946	100.0	33	68.6	3.9e-13	1
EMRB-QACA_FAMILY_MAJOR_FACILITATOR_TRANSPORTER	110	142	HWI-700370F:168:C7JUKANXX:7:2102:17521:61582	multidrug	CP001918.1.gene4071.p01|FEATURES|EmrB-QacA_family_major_facilitator_transporter|multidrug|EmrB-QacA_family_major_facilitator_transporter	0.999999614049	60.6	33	44.7	6.0e-06	1
VATB	126	156	HWI-700370F:168:C7JUKANXX:7:1308:17714:17477	MLS	YP_001779894|FEATURES|vatB|MLS|vatB	0.999999999995	64.5	31	45.4	3.5e-06	1
TRUNCATED_PUTATIVE_RESPONSE_REGULATOR_ARLR	87	118	HWI-700370F:168:C7JUKANXX:7:1114:16446:71482	unclassified	AE015929.1.gene1106.p01|FEATURES|truncated_putative_response_regulator_ArlR|unclassified|truncated_putative_response_regulator_ArlR	0.999979159517	62.5	32	44.7	6.0e-06	1
AMRB	885	917	HWI-700370F:168:C7JUKANXX:7:1111:4072:16026	multidrug	AAC27754|FEATURES|amrB|multidrug|amrB	1.0	81.8	33	57.0	1.2e-09	1
TET(K)	161	193	HWI-700370F:168:C7JUKANXX:7:2209:16428:62076	tetracycline	YP_003283625.1|FEATURES|tet(K)|tetracycline|tet(K)	1.0	100.0	33	70.9	7.8e-14	1
VANRI	77	109	HWI-700370F:168:C7JUKANXX:7:2213:4463:22600	glycopeptide	WP_011461303.1|FEATURES|vanRI|glycopeptide|vanRI	0.999999999935	78.8	33	57.8	6.9e-10	1
TLCC	27	58	HWI-700370F:168:C7JUKANXX:7:2113:19285:53085	MLS	M57437.gene.p01|FEATURES|tlcC|MLS|tlcC	0.999999949144	62.5	32	44.3	7.8e-06	1
MULTIDRUG_ABC_TRANSPORTER	355	385	HWI-700370F:168:C7JUKANXX:7:1309:14811:20226	multidrug	gi:748767925:ref:WP_040019608.1:|FEATURES|multidrug_ABC_transporter|multidrug|multidrug_ABC_transporter	0.999340026866	71.0	31	48.9	3.2e-07	1
MSBA	357	387	HWI-700370F:168:C7JUKANXX:7:1112:3269:87326	nitroimidazole	NP_415434.1|FEATURES|msbA|nitroimidazole|msbA	0.999523807272	71.0	31	44.7	6.0e-06	1
CARA	381	412	HWI-700370F:168:C7JUKANXX:7:1214:6584:20168	MLS	M80346.gene.p01|FEATURES|carA|MLS|carA	1.0	62.5	32	48.5	4.2e-07	1
AXYY	389	421	HWI-700370F:168:C7JUKANXX:7:1202:8859:66475	multidrug	EGP45231.1|FEATURES|AxyY|multidrug|AxyY	1.0	100.0	33	63.9	9.6e-12	1
ADER	189	220	HWI-700370F:168:C7JUKANXX:7:2213:20572:55860	multidrug	ADM92605.1|FEATURES|adeR|multidrug|adeR	0.999996499658	65.6	32	47.8	7.1e-07	1
MEXA	144	176	HWI-700370F:168:C7JUKANXX:7:1310:14382:47922	multidrug	gi:497301063:ref:WP_009615280.1:|FEATURES|mexA|multidrug|mexA	1.0	72.7	33	48.9	3.2e-07	1
ACRB	49	81	HWI-700370F:168:C7JUKANXX:7:1301:4028:16381	multidrug	gi:485731880:ref:WP_001359514.1:|FEATURES|acrB|multidrug|acrB	1.0	78.8	33	55.8	2.6e-09	1
RPOB2	881	913	HWI-700370F:168:C7JUKANXX:7:2214:10866:61072	multidrug	BAD59497.1|FEATURES|rpoB2|multidrug|rpoB2	0.999999255042	72.7	33	53.5	1.3e-08	1
UGD	288	320	HWI-700370F:168:C7JUKANXX:7:2202:6704:68576	peptide	AAC75089.1|FEATURES|ugd|peptide|ugd	0.999999496965	69.7	33	49.3	2.4e-07	1
AAC(6')-I	61	92	HWI-700370F:168:C7JUKANXX:7:2213:20227:15950	aminoglycoside	AF144880.1.gene1.p01|FEATURES|aac(6')-I|aminoglycoside|aac(6')-I	1.0	71.9	32	53.9	9.9e-09	1
TETA	443	473	HWI-700370F:168:C7JUKANXX:7:1115:6344:59153	tetracycline	gi:736993687:ref:WP_034989673.1:|FEATURES|tetA|tetracycline|tetA	0.999999999992	64.5	31	44.7	6.0e-06	1
MEXB	349	380	HWI-700370F:168:C7JUKANXX:7:2108:11324:38536	multidrug	gi:565648659:ref:WP_023896298.1:|FEATURES|mexB|multidrug|mexB	1.0	87.5	32	60.1	1.4e-10	1
RPOB2	463	494	HWI-700370F:168:C7JUKANXX:7:1103:20638:53170	multidrug	BAD59497.1|FEATURES|rpoB2|multidrug|rpoB2	0.999999173242	75.0	32	57.4	9.0e-10	1
MEXD	250	282	HWI-700370F:168:C7JUKANXX:7:1205:6556:17051	multidrug	gi:499256187:ref:WP_010953727.1:|FEATURES|mexD|multidrug|mexD	0.999999736873	60.6	33	47.0	1.2e-06	1
ADEB	959	991	HWI-700370F:168:C7JUKANXX:7:1211:14326:34978	multidrug	ZP_04661876|FEATURES|adeB|multidrug|adeB	1.0	75.8	33	53.5	1.3e-08	1
UGD	273	304	HWI-700370F:168:C7JUKANXX:7:1104:18704:71496	peptide	AAC75089.1|FEATURES|ugd|peptide|ugd	0.999999496965	71.9	32	49.3	2.4e-07	1
TRANSCRIPTIONAL_REGULATORY_PROTEIN_CPXR_CPXR	74	106	HWI-700370F:168:C7JUKANXX:7:1107:10849:68541	unclassified	CP001918.1.gene5135.p01|FEATURES|transcriptional_regulatory_protein_CpxR_cpxR|unclassified|transcriptional_regulatory_protein_CpxR_cpxR	0.999998366049	72.7	33	50.1	1.4e-07	1
MULTIDRUG_ABC_TRANSPORTER	544	576	HWI-700370F:168:C7JUKANXX:7:2201:4000:23685	multidrug	gi:748767925:ref:WP_040019608.1:|FEATURES|multidrug_ABC_transporter|multidrug|multidrug_ABC_transporter	1.0	63.6	33	47.0	1.2e-06	1
AMRB	768	799	HWI-700370F:168:C7JUKANXX:7:1310:5539:89109	multidrug	YP_001119417|FEATURES|amrB|multidrug|amrB	0.999999967347	62.5	32	44.3	7.8e-06	1
BACA	106	136	HWI-700370F:168:C7JUKANXX:7:2106:14065:76235	bacitracin	YP_001925041|FEATURES|bacA|bacitracin|bacA	0.999999967879	80.6	31	55.8	2.6e-09	1
UGD	9	39	HWI-700370F:168:C7JUKANXX:7:2204:12647:46702	peptide	AAC75089.1|FEATURES|ugd|peptide|ugd	0.999999178705	64.5	31	45.4	3.5e-06	1
MDTA	123	154	HWI-700370F:168:C7JUKANXX:7:1308:11621:16682	multidrug	gi:857586085:emb:CRL63205.1:|FEATURES|mdtA|multidrug|mdtA	0.999999937208	68.8	32	46.6	1.6e-06	1
TRIC	126	158	HWI-700370F:168:C7JUKANXX:7:1203:13314:65979	triclosan	NP_248848.1|FEATURES|TriC|triclosan|TriC	0.999999990585	81.8	33	62.8	2.1e-11	1
BACA	197	228	HWI-700370F:168:C7JUKANXX:7:1205:1628:81329	bacitracin	YP_001527590|FEATURES|bacA|bacitracin|bacA	1.0	71.9	32	50.8	8.4e-08	1
ADEI	187	219	HWI-700370F:168:C7JUKANXX:7:2116:3299:84872	multidrug	YP_002320475.1|FEATURES|adeI|multidrug|adeI	1.0	66.7	33	47.8	7.1e-07	1
MEXY	913	945	HWI-700370F:168:C7JUKANXX:7:2215:6783:71452	multidrug	YP_001348630|FEATURES|mexY|multidrug|mexY	1.0	84.8	33	60.8	8.1e-11	1
TRIC	651	683	HWI-700370F:168:C7JUKANXX:7:1216:9704:56412	triclosan	NP_248848.1|FEATURES|TriC|triclosan|TriC	0.999999920723	60.6	33	49.3	2.4e-07	1
BACA	95	127	HWI-700370F:168:C7JUKANXX:7:2108:6350:80174	bacitracin	YP_001925041|FEATURES|bacA|bacitracin|bacA	1.0	93.9	33	69.3	2.3e-13	1
DFRA3	16	48	HWI-700370F:168:C7JUKANXX:7:1303:1301:15077	diaminopyrimidine	AAA25550.1|FEATURES|dfrA3|diaminopyrimidine|dfrA3	0.999998834497	60.6	33	49.3	2.4e-07	1
MEXF	47	79	HWI-700370F:168:C7JUKANXX:7:2204:4227:13660	multidrug	CP000675.2.gene2298.p01|FEATURES|mexF|multidrug|mexF	1.0	81.8	33	60.8	8.1e-11	1
EMRB-QACA_FAMILY_MAJOR_FACILITATOR_TRANSPORTER	204	236	HWI-700370F:168:C7JUKANXX:7:1201:8678:32793	multidrug	NC_002951.3237419.p01|FEATURES|EmrB-QacA_family_major_facilitator_transporter|multidrug|EmrB-QacA_family_major_facilitator_transporter	0.999999976995	81.8	33	55.8	2.6e-09	1
RPOB2	884	914	HWI-700370F:168:C7JUKANXX:7:1206:1101:98890	multidrug	BAD59497.1|FEATURES|rpoB2|multidrug|rpoB2	0.999999067367	67.7	31	47.4	9.3e-07	1
OMPR	86	118	HWI-700370F:168:C7JUKANXX:7:2214:2061:77896	multidrug	gi:507097545:ref:WP_016168184.1:|FEATURES|ompR|multidrug|ompR	0.99999999867	66.7	33	45.8	2.7e-06	1
AMRB	886	918	HWI-700370F:168:C7JUKANXX:7:1311:16903:36723	multidrug	AAC27754|FEATURES|amrB|multidrug|amrB	1.0	81.8	33	57.8	6.9e-10	1
NORB	141	173	HWI-700370F:168:C7JUKANXX:7:1309:3666:5991	fluoroquinolone	gi:738114161:ref:WP_036072414.1:|FEATURES|norB|fluoroquinolone|norB	1.0	69.7	33	58.5	4.0e-10	1
RPOB2	466	498	HWI-700370F:168:C7JUKANXX:7:1309:16095:97426	multidrug	BAD59497.1|FEATURES|rpoB2|multidrug|rpoB2	0.999999399898	75.8	33	60.5	1.1e-10	1
MEXF	68	100	HWI-700370F:168:C7JUKANXX:7:1201:19266:76085	multidrug	CP000675.2.gene2298.p01|FEATURES|mexF|multidrug|mexF	1.0	72.7	33	54.7	5.8e-09	1
EMRB-QACA_FAMILY_MAJOR_FACILITATOR_TRANSPORTER	340	372	HWI-700370F:168:C7JUKANXX:7:1115:17734:3782	multidrug	NC_002951.3238155.p01|FEATURES|EmrB-QacA_family_major_facilitator_transporter|multidrug|EmrB-QacA_family_major_facilitator_transporter	0.999999862178	84.8	33	64.3	7.3e-12	1
TRIC	411	443	HWI-700370F:168:C7JUKANXX:7:1101:17063:35156	triclosan	NP_248848.1|FEATURES|TriC|triclosan|TriC	0.999999962848	81.8	33	59.7	1.8e-10	1
ACRB	449	481	HWI-700370F:168:C7JUKANXX:7:1307:3929:38022	multidrug	gi:446414955:ref:WP_000492810.1:|FEATURES|acrB|multidrug|acrB	1.0	93.9	33	64.3	7.3e-12	1
RPOB2	788	820	HWI-700370F:168:C7JUKANXX:7:1316:15788:89028	multidrug	BAD59497.1|FEATURES|rpoB2|multidrug|rpoB2	0.999999342354	78.8	33	57.4	9.0e-10	1
MEXD	823	854	HWI-700370F:168:C7JUKANXX:7:1209:16573:58783	multidrug	gi:489210576:ref:WP_003119403.1:|FEATURES|mexD|multidrug|mexD	1.0	68.8	32	47.8	7.1e-07	1
MEXB	741	773	HWI-700370F:168:C7JUKANXX:7:1102:7305:23693	multidrug	gi:446871990:ref:WP_000949246.1:|FEATURES|mexB|multidrug|mexB	1.0	75.8	33	60.5	1.1e-10	1
CEOB	301	333	HWI-700370F:168:C7JUKANXX:7:2103:6751:94147	multidrug	gi:590120227:emb:CDN64284.1:|FEATURES|ceoB|multidrug|ceoB	1.0	72.7	33	56.2	2.0e-09	1
MEXC	184	215	HWI-700370F:168:C7JUKANXX:7:2201:19661:44442	multidrug	gi:655471138:ref:WP_028854053.1:|FEATURES|mexC|multidrug|mexC	0.999999999999	68.8	32	47.0	1.2e-06	1
TRIC	399	431	HWI-700370F:168:C7JUKANXX:7:2102:6709:6386	triclosan	NP_248848.1|FEATURES|TriC|triclosan|TriC	0.999999981137	81.8	33	58.2	5.2e-10	1
TRANSCRIPTIONAL_REGULATORY_PROTEIN_CPXR_CPXR	69	101	HWI-700370F:168:C7JUKANXX:7:2215:4656:24812	unclassified	CP001918.1.gene5135.p01|FEATURES|transcriptional_regulatory_protein_CpxR_cpxR|unclassified|transcriptional_regulatory_protein_CpxR_cpxR	0.999999883515	66.7	33	50.4	1.1e-07	1
RPOB2	730	762	HWI-700370F:168:C7JUKANXX:7:2207:11649:54222	multidrug	BAD59497.1|FEATURES|rpoB2|multidrug|rpoB2	0.99999923799	72.7	33	52.8	2.2e-08	1
ADER	192	223	HWI-700370F:168:C7JUKANXX:7:1202:18241:36283	multidrug	ADM92605.1|FEATURES|adeR|multidrug|adeR	0.999996365651	62.5	32	47.0	1.2e-06	1
POXTA	173	204	HWI-700370F:168:C7JUKANXX:7:1109:6650:39124	multidrug	AVI44920.1|FEATURES|poxtA|multidrug|poxtA	0.999998964091	62.5	32	45.1	4.6e-06	1
EMRB-QACA_FAMILY_MAJOR_FACILITATOR_TRANSPORTER	252	282	HWI-700370F:168:C7JUKANXX:7:1111:15471:20924	multidrug	NC_002951.3238155.p01|FEATURES|EmrB-QacA_family_major_facilitator_transporter|multidrug|EmrB-QacA_family_major_facilitator_transporter	0.999999649273	64.5	31	44.3	7.8e-06	1
RPOB2	848	878	HWI-700370F:168:C7JUKANXX:7:2106:10762:42155	multidrug	BAD59497.1|FEATURES|rpoB2|multidrug|rpoB2	0.999999245425	74.2	31	53.1	1.7e-08	1
MACB	145	176	HWI-700370F:168:C7JUKANXX:7:1311:19738:55209	MLS	gi:506220920:ref:WP_015740695.1:|FEATURES|macB|MLS|macB	0.999999746227	68.8	32	45.4	3.5e-06	1
MSBA	496	528	HWI-700370F:168:C7JUKANXX:7:1202:15995:77194	nitroimidazole	NP_415434.1|FEATURES|msbA|nitroimidazole|msbA	0.999743995535	72.7	33	48.1	5.4e-07	1
MEXK	972	1004	HWI-700370F:168:C7JUKANXX:7:1309:10774:96896	multidrug	AAG07064.1|FEATURES|MexK|multidrug|MexK	0.99999937042	63.6	33	45.8	2.7e-06	1
ADEA	60	91	HWI-700370F:168:C7JUKANXX:7:1209:9277:7419	multidrug	NC_010410.6002906.p01|FEATURES|adeA|multidrug|adeA	0.999999999995	75.0	32	50.4	1.1e-07	1
AXYY	380	411	HWI-700370F:168:C7JUKANXX:7:1306:4739:67919	multidrug	EGP45231.1|FEATURES|AxyY|multidrug|AxyY	1.0	87.5	32	56.2	2.0e-09	1
ACRA	277	309	HWI-700370F:168:C7JUKANXX:7:1111:5942:82298	multidrug	ZP_03163985|FEATURES|acrA|multidrug|acrA	0.999533528455	66.7	33	45.1	4.6e-06	1
MEPA	165	197	HWI-700370F:168:C7JUKANXX:7:1305:20699:46719	multidrug	ZP_04679156|FEATURES|mepA|multidrug|mepA	1.0	100.0	33	66.6	1.5e-12	1
AMRB	885	917	HWI-700370F:168:C7JUKANXX:7:1114:19735:35568	multidrug	AAC27754|FEATURES|amrB|multidrug|amrB	1.0	81.8	33	57.0	1.2e-09	1
MEPR	80	112	HWI-700370F:168:C7JUKANXX:7:1303:20173:39286	multidrug	YP_001440920.1|FEATURES|mepR|multidrug|mepR	0.999998838889	75.8	33	55.5	3.4e-09	1
BPEF	146	177	HWI-700370F:168:C7JUKANXX:7:1314:15135:29491	multidrug	ZP_02465589|FEATURES|bpeF|multidrug|bpeF	1.0	84.4	32	60.5	1.1e-10	1
DFRA3	28	60	HWI-700370F:168:C7JUKANXX:7:2203:14861:61265	diaminopyrimidine	AAA25550.1|FEATURES|dfrA3|diaminopyrimidine|dfrA3	0.999788892455	60.6	33	50.4	1.1e-07	1
EMRB	33	64	HWI-700370F:168:C7JUKANXX:7:1213:15123:76345	multidrug	CP004022.1.gene546.p01|FEATURES|emrB|multidrug|emrB	0.999847317382	71.9	32	53.1	1.7e-08	1
TRIC	133	164	HWI-700370F:168:C7JUKANXX:7:2215:8540:30635	triclosan	NP_248848.1|FEATURES|TriC|triclosan|TriC	0.999999987304	84.4	32	60.8	8.1e-11	1
RPHB	145	177	HWI-700370F:168:C7JUKANXX:7:1201:5524:4560	rifamycin	APB03222.1|FEATURES|rphB|rifamycin|rphB	0.999999934537	97.0	33	71.2	6.0e-14	1
FMTC	566	598	HWI-700370F:168:C7JUKANXX:7:2113:14292:70792	beta-lactam	gi:446993897:ref:WP_001071153.1:|FEATURES|fmtC|beta-lactam|fmtC	0.999999998185	60.6	33	46.6	1.6e-06	1
CEOB	935	967	HWI-700370F:168:C7JUKANXX:7:1303:1245:26340	multidrug	YP_002095804|FEATURES|ceoB|multidrug|ceoB	1.0	90.9	33	58.5	4.0e-10	1
ADEB	490	522	HWI-700370F:168:C7JUKANXX:7:2202:15117:87994	multidrug	gi:565649137:ref:WP_023896724.1:|FEATURES|adeB|multidrug|adeB	1.0	63.6	33	52.8	2.2e-08	1
ACRB	60	92	HWI-700370F:168:C7JUKANXX:7:2201:13671:62839	multidrug	gi:754968546:ref:WP_042324453.1:|FEATURES|acrB|multidrug|acrB	0.999999990445	63.6	33	48.1	5.4e-07	1
LMRB	114	146	HWI-700370F:168:C7JUKANXX:7:1104:18157:88751	MLS	gi:1007411670:gb:AMQ72759.1:|FEATURES|lmrB|MLS|lmrB	1.0	60.6	33	46.2	2.1e-06	1
TAEA	214	245	HWI-700370F:168:C7JUKANXX:7:1202:10823:91754	pleuromutilin	APB03219.1|FEATURES|TaeA|pleuromutilin|TaeA	0.999843508325	65.6	32	48.1	5.4e-07	1
RPOB2	1034	1066	HWI-700370F:168:C7JUKANXX:7:1211:1684:79962	multidrug	BAD59497.1|FEATURES|rpoB2|multidrug|rpoB2	0.99999916404	84.8	33	65.9	2.5e-12	1
RPOB2	791	822	HWI-700370F:168:C7JUKANXX:7:1316:10807:55877	multidrug	BAD59497.1|FEATURES|rpoB2|multidrug|rpoB2	0.999999334062	78.1	32	57.0	1.2e-09	1
ADEI	203	234	HWI-700370F:168:C7JUKANXX:7:1304:13442:73095	multidrug	YP_002320475.1|FEATURES|adeI|multidrug|adeI	0.999999998718	68.8	32	48.5	4.2e-07	1
VATB	137	169	HWI-700370F:168:C7JUKANXX:7:2101:8615:80379	MLS	U19459.gene.p01|FEATURES|vatB|MLS|vatB	0.999999999779	60.6	33	46.2	2.1e-06	1
CARA	31	62	HWI-700370F:168:C7JUKANXX:7:2111:3451:61171	MLS	M80346.gene.p01|FEATURES|carA|MLS|carA	0.999999988941	68.8	32	47.4	9.3e-07	1
OPTRA	205	237	HWI-700370F:168:C7JUKANXX:7:1301:3613:28791	oxazolidinone	AKA86814|FEATURES|optrA|oxazolidinone|optrA	0.999136885167	63.6	33	49.7	1.9e-07	1
MULTIDRUG_ABC_TRANSPORTER	477	509	HWI-700370F:168:C7JUKANXX:7:1213:3429:28810	multidrug	gi:686364868:ref:WP_031893738.1:|FEATURES|multidrug_ABC_transporter|multidrug|multidrug_ABC_transporter	1.0	69.7	33	49.7	1.9e-07	1
TRIB	244	275	HWI-700370F:168:C7JUKANXX:7:1209:17662:48486	triclosan	NP_248847.1|FEATURES|TriB|triclosan|TriB	0.999999780197	65.6	32	44.3	7.8e-06	1
AADK	142	174	HWI-700370F:168:C7JUKANXX:7:1110:15089:79603	aminoglycoside	gi:1039476118:ref:WP_064814315.1:|FEATURES|aadK|aminoglycoside|aadK	1.0	87.9	33	68.2	5.1e-13	1
ADEB	325	357	HWI-700370F:168:C7JUKANXX:7:1301:6821:22023	multidrug	gi:565649137:ref:WP_023896724.1:|FEATURES|adeB|multidrug|adeB	1.0	78.8	33	58.5	4.0e-10	1
TRUNCATED_PUTATIVE_RESPONSE_REGULATOR_ARLR	78	110	HWI-700370F:168:C7JUKANXX:7:1210:11964:87192	unclassified	HE999704.1.gene1528.p01|FEATURES|truncated_putative_response_regulator_ArlR|unclassified|truncated_putative_response_regulator_ArlR	0.999997616683	60.6	33	44.3	7.8e-06	1
TRUNCATED_PUTATIVE_RESPONSE_REGULATOR_ARLR	86	116	HWI-700370F:168:C7JUKANXX:7:1105:8509:6900	unclassified	gi:446114283:ref:WP_000192138.1:|FEATURES|truncated_putative_response_regulator_ArlR|unclassified|truncated_putative_response_regulator_ArlR	0.999999992655	67.7	31	44.7	6.0e-06	1
EMRB-QACA_FAMILY_MAJOR_FACILITATOR_TRANSPORTER	124	155	HWI-700370F:168:C7JUKANXX:7:2207:13988:63242	multidrug	CP001918.1.gene4071.p01|FEATURES|EmrB-QacA_family_major_facilitator_transporter|multidrug|EmrB-QacA_family_major_facilitator_transporter	0.999793420454	65.6	32	47.0	1.2e-06	1
UGD	223	253	HWI-700370F:168:C7JUKANXX:7:1311:18020:42660	peptide	AAC75089.1|FEATURES|ugd|peptide|ugd	0.999999857909	83.9	31	62.8	2.1e-11	1
EMRB-QACA_FAMILY_MAJOR_FACILITATOR_TRANSPORTER	185	216	HWI-700370F:168:C7JUKANXX:7:1108:18477:39295	multidrug	NC_002951.3237419.p01|FEATURES|EmrB-QacA_family_major_facilitator_transporter|multidrug|EmrB-QacA_family_major_facilitator_transporter	0.999999947824	65.6	32	46.6	1.6e-06	1
TET(K)	303	335	HWI-700370F:168:C7JUKANXX:7:2201:6085:86742	tetracycline	YP_003283625.1|FEATURES|tet(K)|tetracycline|tet(K)	0.999999999997	97.0	33	64.3	7.3e-12	1
RPOB2	1058	1089	HWI-700370F:168:C7JUKANXX:7:1307:7726:34673	multidrug	BAD59497.1|FEATURES|rpoB2|multidrug|rpoB2	0.999999399898	81.2	32	60.5	1.1e-10	1
MEXD	663	695	HWI-700370F:168:C7JUKANXX:7:1109:19539:59051	multidrug	YP_348488|FEATURES|mexD|multidrug|mexD	1.0	72.7	33	49.3	2.4e-07	1
RPOB2	1047	1078	HWI-700370F:168:C7JUKANXX:7:1302:9857:64555	multidrug	BAD59497.1|FEATURES|rpoB2|multidrug|rpoB2	0.999999245425	84.4	32	63.5	1.2e-11	1
AMRB	886	918	HWI-700370F:168:C7JUKANXX:7:2207:9547:57764	multidrug	AAC27754|FEATURES|amrB|multidrug|amrB	1.0	81.8	33	60.5	1.1e-10	1
MEXK	434	465	HWI-700370F:168:C7JUKANXX:7:1213:2410:38014	multidrug	AAG07064.1|FEATURES|MexK|multidrug|MexK	0.999999412761	65.6	32	47.0	1.2e-06	1
EMRA	247	279	HWI-700370F:168:C7JUKANXX:7:2203:13804:32941	multidrug	gi:740422437:ref:WP_038255191.1:|FEATURES|emrA|multidrug|emrA	0.98701490046	66.7	33	53.1	1.7e-08	1
ADEB	78	110	HWI-700370F:168:C7JUKANXX:7:1209:7804:35171	multidrug	gi:565649137:ref:WP_023896724.1:|FEATURES|adeB|multidrug|adeB	1.0	72.7	33	54.3	7.6e-09	1
TET(K)	178	209	HWI-700370F:168:C7JUKANXX:7:1215:8312:3947	tetracycline	YP_003283625.1|FEATURES|tet(K)|tetracycline|tet(K)	0.999999920182	100.0	32	63.5	1.2e-11	1
MULTIDRUG_ABC_TRANSPORTER	373	404	HWI-700370F:168:C7JUKANXX:7:1101:13005:27639	multidrug	gi:920538074:ref:WP_052996048.1:|FEATURES|multidrug_ABC_transporter|multidrug|multidrug_ABC_transporter	1.0	68.8	32	47.8	7.1e-07	1
CEOB	972	1004	HWI-700370F:168:C7JUKANXX:7:1213:15682:17140	multidrug	AAB58161|FEATURES|ceoB|multidrug|ceoB	1.0	87.9	33	60.1	1.4e-10	1
RPOB2	496	526	HWI-700370F:168:C7JUKANXX:7:2207:9905:70636	multidrug	BAD59497.1|FEATURES|rpoB2|multidrug|rpoB2	0.999999255042	71.0	31	53.5	1.3e-08	1
LMRB	95	127	HWI-700370F:168:C7JUKANXX:7:2102:12526:28787	MLS	gi:1007411670:gb:AMQ72759.1:|FEATURES|lmrB|MLS|lmrB	1.0	93.9	33	68.9	3.0e-13	1
ADEH	381	413	HWI-700370F:168:C7JUKANXX:7:1114:13970:79370	multidrug	CAJ77855.1|FEATURES|adeH|multidrug|adeH	0.999999016262	69.7	33	49.7	1.9e-07	1
EMRB	148	179	HWI-700370F:168:C7JUKANXX:7:1216:8935:35034	multidrug	gi:693068029:ref:WP_032233195.1:|FEATURES|emrB|multidrug|emrB	0.999991376755	84.4	32	67.0	1.1e-12	1
MSBA	469	501	HWI-700370F:168:C7JUKANXX:7:1306:20944:94767	nitroimidazole	NP_415434.1|FEATURES|msbA|nitroimidazole|msbA	0.900825168315	78.8	33	54.3	7.6e-09	1
RPOB2	419	451	HWI-700370F:168:C7JUKANXX:7:1215:11912:66697	multidrug	BAD59497.1|FEATURES|rpoB2|multidrug|rpoB2	0.999999307873	75.8	33	55.8	2.6e-09	1
MUXB	16	47	HWI-700370F:168:C7JUKANXX:7:1303:12978:10530	multidrug	NP_251217.1|FEATURES|MuxB|multidrug|MuxB	0.999893712169	68.8	32	49.7	1.9e-07	1
QACG	36	68	HWI-700370F:168:C7JUKANXX:7:2216:8229:94590	multidrug	gi:488408518:ref:WP_002477903.1:|FEATURES|qacG|multidrug|qacG	0.999999582562	100.0	33	71.2	6.0e-14	1
MEXD	408	439	HWI-700370F:168:C7JUKANXX:7:2108:3059:87329	multidrug	YP_001350571|FEATURES|mexD|multidrug|mexD	1.0	78.1	32	51.2	6.4e-08	1
ACRB	755	785	HWI-700370F:168:C7JUKANXX:7:1105:11540:23753	multidrug	YP_454364|FEATURES|acrB|multidrug|acrB	0.999999999998	77.4	31	57.0	1.2e-09	1
TRIC	365	396	HWI-700370F:168:C7JUKANXX:7:1302:20893:89934	triclosan	NP_248848.1|FEATURES|TriC|triclosan|TriC	0.999999820776	68.8	32	44.7	6.0e-06	1
BLT	36	68	HWI-700370F:168:C7JUKANXX:7:2208:20889:60173	multidrug	AAC36944.1|FEATURES|blt|multidrug|blt	0.999999913269	78.8	33	60.5	1.1e-10	1
MULTIDRUG_ABC_TRANSPORTER	497	529	HWI-700370F:168:C7JUKANXX:7:1101:20129:47740	multidrug	gi:913055317:ref:WP_050357634.1:|FEATURES|multidrug_ABC_transporter|multidrug|multidrug_ABC_transporter	1.0	81.8	33	59.3	2.4e-10	1
MEXD	977	1009	HWI-700370F:168:C7JUKANXX:7:1116:5615:10956	multidrug	gi:1011729993:ref:WP_062573631.1:|FEATURES|mexD|multidrug|mexD	1.0	78.8	33	53.9	9.9e-09	1
ADEB	327	358	HWI-700370F:168:C7JUKANXX:7:2211:20568:15039	multidrug	gi:565649137:ref:WP_023896724.1:|FEATURES|adeB|multidrug|adeB	1.0	81.2	32	58.9	3.1e-10	1
EMRK	296	326	HWI-700370F:168:C7JUKANXX:7:2214:12836:97649	multidrug	gi:693092086:ref:WP_032250388.1:|FEATURES|emrK|multidrug|emrK	0.990682587685	74.2	31	53.5	1.3e-08	1
FMTC	266	298	HWI-700370F:168:C7JUKANXX:7:1201:1970:44075	beta-lactam	gi:1031796384:ref:WP_064136479.1:|FEATURES|fmtC|beta-lactam|fmtC	1.0	66.7	33	50.1	1.4e-07	1
EMRB	282	314	HWI-700370F:168:C7JUKANXX:7:2109:16084:36373	multidrug	gi:928870254:ref:WP_053909077.1:|FEATURES|emrB|multidrug|emrB	0.999997686917	63.6	33	45.4	3.5e-06	1
MEXC	184	215	HWI-700370F:168:C7JUKANXX:7:2204:15257:86911	multidrug	gi:655471138:ref:WP_028854053.1:|FEATURES|mexC|multidrug|mexC	0.999999999999	68.8	32	47.0	1.2e-06	1
MEXF	972	1004	HWI-700370F:168:C7JUKANXX:7:2116:8986:57313	multidrug	CP000675.2.gene2298.p01|FEATURES|mexF|multidrug|mexF	1.0	78.8	33	55.5	3.4e-09	1
RPOB2	148	178	HWI-700370F:168:C7JUKANXX:7:2213:12858:68646	multidrug	BAD59497.1|FEATURES|rpoB2|multidrug|rpoB2	0.999999291921	74.2	31	55.1	4.4e-09	1
RPOB2	693	725	HWI-700370F:168:C7JUKANXX:7:2116:7225:41480	multidrug	BAD59497.1|FEATURES|rpoB2|multidrug|rpoB2	0.999999255042	66.7	33	53.5	1.3e-08	1
BPEF	323	355	HWI-700370F:168:C7JUKANXX:7:2105:12996:63443	multidrug	ZP_02465589|FEATURES|bpeF|multidrug|bpeF	1.0	84.8	33	61.2	6.2e-11	1
GOLS	2	34	HWI-700370F:168:C7JUKANXX:7:1202:10731:81803	multidrug	NP_459349.1|FEATURES|golS|multidrug|golS	0.999998072464	72.7	33	48.9	3.2e-07	1
MEXD	250	282	HWI-700370F:168:C7JUKANXX:7:2206:14866:22730	multidrug	gi:499256187:ref:WP_010953727.1:|FEATURES|mexD|multidrug|mexD	0.999999736873	60.6	33	47.0	1.2e-06	1
CEOB	70	101	HWI-700370F:168:C7JUKANXX:7:1314:9829:44057	multidrug	AAB58161|FEATURES|ceoB|multidrug|ceoB	1.0	78.1	32	54.3	7.6e-09	1
MEPR	80	112	HWI-700370F:168:C7JUKANXX:7:1113:9816:67714	multidrug	YP_001440920.1|FEATURES|mepR|multidrug|mepR	0.999998838889	75.8	33	55.5	3.4e-09	1
THIN-B	72	104	HWI-700370F:168:C7JUKANXX:7:1216:18130:43368	beta-lactam	AJ250876.1.gene1.p01|FEATURES|THIN-B|beta-lactam|THIN-B	1.0	63.6	33	49.3	2.4e-07	1
RPOB2	786	816	HWI-700370F:168:C7JUKANXX:7:1311:19028:53642	multidrug	BAD59497.1|FEATURES|rpoB2|multidrug|rpoB2	0.999999067367	83.9	31	58.2	5.2e-10	1
MACB	535	566	HWI-700370F:168:C7JUKANXX:7:1112:12236:88110	MLS	gi:1022664304:ref:WP_063420886.1:|FEATURES|macB|MLS|macB	1.0	87.5	32	58.2	5.2e-10	1
DFRC	12	44	HWI-700370F:168:C7JUKANXX:7:1213:7416:91419	diaminopyrimidine	AAO04716.1|FEATURES|dfrC|diaminopyrimidine|dfrC	0.999999407699	87.9	33	65.5	3.3e-12	1
ACRB	49	81	HWI-700370F:168:C7JUKANXX:7:1310:5259:25099	multidrug	gi:558560157:ref:WP_023491039.1:|FEATURES|acrB|multidrug|acrB	0.99999919414	60.6	33	44.3	7.8e-06	1
MTRD	959	991	HWI-700370F:168:C7JUKANXX:7:1106:15155:30504	multidrug	NP_274718.1|FEATURES|mtrD|multidrug|mtrD	1.0	75.8	33	49.7	1.9e-07	1
TAEA	217	249	HWI-700370F:168:C7JUKANXX:7:1303:12171:71224	pleuromutilin	APB03219.1|FEATURES|TaeA|pleuromutilin|TaeA	0.999755627117	60.6	33	44.3	7.8e-06	1
BCRA	154	186	HWI-700370F:168:C7JUKANXX:7:2107:7115:20131	bacitracin	gi:542061059:gb:ERI11611.1:|FEATURES|bcrA|bacitracin|bcrA	1.0	78.8	33	52.8	2.2e-08	1
ADEB	96	128	HWI-700370F:168:C7JUKANXX:7:1107:15063:63257	multidrug	gi:490792007:ref:WP_004654153.1:|FEATURES|adeB|multidrug|adeB	1.0	72.7	33	54.3	7.6e-09	1
ACRB	409	441	HWI-700370F:168:C7JUKANXX:7:1312:14875:14103	multidrug	CP002695.1.gene992.p01|FEATURES|acrB|multidrug|acrB	1.0	81.8	33	56.2	2.0e-09	1
MEXD	957	987	HWI-700370F:168:C7JUKANXX:7:1109:6890:15131	multidrug	gi:1011729993:ref:WP_062573631.1:|FEATURES|mexD|multidrug|mexD	1.0	83.9	31	54.3	7.6e-09	1
AAC(6')-I	104	135	HWI-700370F:168:C7JUKANXX:7:2108:13672:99904	aminoglycoside	L29510.1.gene1.p01|FEATURES|aac(6')-I|aminoglycoside|aac(6')-I	1.0	75.0	32	51.2	6.4e-08	1
RPOB2	761	792	HWI-700370F:168:C7JUKANXX:7:2102:8085:90470	multidrug	BAD59497.1|FEATURES|rpoB2|multidrug|rpoB2	0.99999911001	75.0	32	48.5	4.2e-07	1
TRUNCATED_PUTATIVE_RESPONSE_REGULATOR_ARLR	69	101	HWI-700370F:168:C7JUKANXX:7:2106:9984:99825	unclassified	gi:446114283:ref:WP_000192138.1:|FEATURES|truncated_putative_response_regulator_ArlR|unclassified|truncated_putative_response_regulator_ArlR	0.999999999999	93.9	33	64.7	5.6e-12	1
TET(K)	100	132	HWI-700370F:168:C7JUKANXX:7:2201:15656:14164	tetracycline	YP_003283625.1|FEATURES|tet(K)|tetracycline|tet(K)	1.0	100.0	33	68.2	5.1e-13	1
VANN	285	316	HWI-700370F:168:C7JUKANXX:7:2214:3275:39260	glycopeptide	JF802084.2.gene1.p01|FEATURES|vanN|glycopeptide|vanN	1.0	63.6	33	46.6	1.6e-06	1
OPME	273	303	HWI-700370F:168:C7JUKANXX:7:2116:13652:65505	multidrug	BAE06009.1|FEATURES|opmE|multidrug|opmE	0.999999203382	71.0	31	45.1	4.6e-06	1
MEXF	28	58	HWI-700370F:168:C7JUKANXX:7:2115:7020:50322	multidrug	gi:966511896:ref:WP_058528450.1:|FEATURES|mexF|multidrug|mexF	0.999999015642	64.5	31	44.3	7.8e-06	1
MEXK	399	430	HWI-700370F:168:C7JUKANXX:7:1314:15610:89005	multidrug	AAG07064.1|FEATURES|MexK|multidrug|MexK	0.999999482582	71.9	32	49.3	2.4e-07	1
NORA	42	73	HWI-700370F:168:C7JUKANXX:7:2111:19763:82886	multidrug	gi:755009796:ref:WP_042363132.1:|FEATURES|norA|multidrug|norA	1.0	100.0	32	63.9	9.6e-12	1
MACB	125	157	HWI-700370F:168:C7JUKANXX:7:1108:5855:68903	MLS	gi:493862656:ref:WP_006809409.1:|FEATURES|macB|MLS|macB	1.0	69.7	33	50.4	1.1e-07	1
MEXD	811	843	HWI-700370F:168:C7JUKANXX:7:1310:7608:85080	multidrug	gi:852273548:ref:WP_048328542.1:|FEATURES|mexD|multidrug|mexD	1.0	69.7	33	53.5	1.3e-08	1
MULTIDRUG_ABC_TRANSPORTER	506	538	HWI-700370F:168:C7JUKANXX:7:2206:11935:14643	multidrug	gi:686364868:ref:WP_031893738.1:|FEATURES|multidrug_ABC_transporter|multidrug|multidrug_ABC_transporter	1.0	81.8	33	54.3	7.6e-09	1
ADEB	69	100	HWI-700370F:168:C7JUKANXX:7:1212:2707:70731	multidrug	ABO12177|FEATURES|adeB|multidrug|adeB	1.0	71.9	32	52.0	3.8e-08	1
RPOB2	148	178	HWI-700370F:168:C7JUKANXX:7:1309:1579:9852	multidrug	BAD59497.1|FEATURES|rpoB2|multidrug|rpoB2	0.999999291921	74.2	31	55.1	4.4e-09	1
ACRB	858	890	HWI-700370F:168:C7JUKANXX:7:1216:1480:70792	multidrug	gi:491078681:ref:WP_004940301.1:|FEATURES|acrB|multidrug|acrB	1.0	81.8	33	59.3	2.4e-10	1
ADEC	77	109	HWI-700370F:168:C7JUKANXX:7:1306:10386:71407	multidrug	CP003583.1.gene2512.p01|FEATURES|adeC|multidrug|adeC	0.99999854923	60.6	33	47.8	7.1e-07	1
RPOB2	573	605	HWI-700370F:168:C7JUKANXX:7:1209:17999:50202	multidrug	BAD59497.1|FEATURES|rpoB2|multidrug|rpoB2	0.999999363955	84.8	33	58.5	4.0e-10	1
QACG	57	88	HWI-700370F:168:C7JUKANXX:7:2201:7403:9969	multidrug	gi:488408518:ref:WP_002477903.1:|FEATURES|qacG|multidrug|qacG	0.999999398	100.0	32	63.9	9.6e-12	1
MEXD	255	286	HWI-700370F:168:C7JUKANXX:7:1110:10524:7638	multidrug	YP_348488|FEATURES|mexD|multidrug|mexD	0.999999940361	65.6	32	46.6	1.6e-06	1
MEXE	90	122	HWI-700370F:168:C7JUKANXX:7:1313:18362:89441	multidrug	YP_002235155|FEATURES|mexE|multidrug|mexE	1.0	66.7	33	44.7	6.0e-06	1
RPOB2	786	818	HWI-700370F:168:C7JUKANXX:7:1206:14435:100096	multidrug	BAD59497.1|FEATURES|rpoB2|multidrug|rpoB2	0.999999399898	90.9	33	60.5	1.1e-10	1
EMRB-QACA_FAMILY_MAJOR_FACILITATOR_TRANSPORTER	113	145	HWI-700370F:168:C7JUKANXX:7:1210:5099:84757	multidrug	CP001918.1.gene4071.p01|FEATURES|EmrB-QacA_family_major_facilitator_transporter|multidrug|EmrB-QacA_family_major_facilitator_transporter	0.999997842784	63.6	33	48.1	5.4e-07	1
TRANSCRIPTIONAL_REGULATORY_PROTEIN_CPXR_CPXR	85	116	HWI-700370F:168:C7JUKANXX:7:2212:1243:42913	unclassified	CP001918.1.gene5135.p01|FEATURES|transcriptional_regulatory_protein_CpxR_cpxR|unclassified|transcriptional_regulatory_protein_CpxR_cpxR	0.99978710654	68.8	32	52.8	2.2e-08	1
ADEC	216	247	HWI-700370F:168:C7JUKANXX:7:1305:15096:87741	multidrug	CP003583.1.gene2512.p01|FEATURES|adeC|multidrug|adeC	0.999998410614	62.5	32	44.3	7.8e-06	1
MUXB	845	877	HWI-700370F:168:C7JUKANXX:7:1216:14853:88852	multidrug	NP_251217.1|FEATURES|MuxB|multidrug|MuxB	0.999999999954	69.7	33	51.6	4.9e-08	1
ACRB	993	1025	HWI-700370F:168:C7JUKANXX:7:1108:19353:45829	multidrug	gi:812045371:emb:CRH28493.1:|FEATURES|acrB|multidrug|acrB	1.0	66.7	33	51.6	4.9e-08	1
EMRB	153	183	HWI-700370F:168:C7JUKANXX:7:1310:9564:72963	multidrug	gi:828164785:ref:WP_047255785.1:|FEATURES|emrB|multidrug|emrB	0.999998467808	71.0	31	55.5	3.4e-09	1
MACB	538	569	HWI-700370F:168:C7JUKANXX:7:2113:11795:89966	MLS	gi:1022664304:ref:WP_063420886.1:|FEATURES|macB|MLS|macB	1.0	84.4	32	55.8	2.6e-09	1
EMRK	283	315	HWI-700370F:168:C7JUKANXX:7:2105:8071:35390	multidrug	gi:742917254:ref:WP_039022713.1:|FEATURES|emrK|multidrug|emrK	0.999999999808	66.7	33	52.4	2.9e-08	1
ACRB	64	94	HWI-700370F:168:C7JUKANXX:7:1207:20147:41633	multidrug	gi:754968546:ref:WP_042324453.1:|FEATURES|acrB|multidrug|acrB	0.999999999999	67.7	31	48.9	3.2e-07	1
MEXB	740	771	HWI-700370F:168:C7JUKANXX:7:2210:16797:8449	multidrug	gi:446871990:ref:WP_000949246.1:|FEATURES|mexB|multidrug|mexB	1.0	78.1	32	60.8	8.1e-11	1
MULTIDRUG_ABC_TRANSPORTER	550	581	HWI-700370F:168:C7JUKANXX:7:2216:19075:25582	multidrug	gi:664556405:ref:WP_031071225.1:|FEATURES|multidrug_ABC_transporter|multidrug|multidrug_ABC_transporter	0.999995744778	62.5	32	48.1	5.4e-07	1
MEXD	172	204	HWI-700370F:168:C7JUKANXX:7:1215:9320:51649	multidrug	gi:489210576:ref:WP_003119403.1:|FEATURES|mexD|multidrug|mexD	1.0	63.6	33	48.1	5.4e-07	1
ACRB	762	793	HWI-700370F:168:C7JUKANXX:7:1103:13087:75085	multidrug	gi:558560157:ref:WP_023491039.1:|FEATURES|acrB|multidrug|acrB	1.0	68.8	32	54.3	7.6e-09	1
CLASS_A	156	187	HWI-700370F:168:C7JUKANXX:7:2115:15449:32505	beta-lactam	ZP_04187115|FEATURES|class_A|beta-lactam|class_A	1.0	75.0	32	59.7	1.8e-10	1
LSAC	323	354	HWI-700370F:168:C7JUKANXX:7:1314:10169:45040	MLS	AEA37904.1|FEATURES|lsaC|MLS|lsaC	0.999999994655	62.5	32	45.8	2.7e-06	1
ACRB	401	433	HWI-700370F:168:C7JUKANXX:7:1312:7999:37886	multidrug	gi:447055218:ref:WP_001132474.1:|FEATURES|acrB|multidrug|acrB	1.0	90.9	33	62.4	2.8e-11	1
GOLS	25	57	HWI-700370F:168:C7JUKANXX:7:1303:15507:12948	multidrug	NP_459349.1|FEATURES|golS|multidrug|golS	0.999997608262	63.6	33	45.1	4.6e-06	1
TET(K)	295	327	HWI-700370F:168:C7JUKANXX:7:2202:8652:41448	tetracycline	YP_003283625.1|FEATURES|tet(K)|tetracycline|tet(K)	1.0	100.0	33	70.1	1.3e-13	1
MACB	23	55	HWI-700370F:168:C7JUKANXX:7:1307:11504:94651	MLS	gi:446110351:ref:WP_000188206.1:|FEATURES|macB|MLS|macB	1.0	66.7	33	47.4	9.3e-07	1
RPOB2	1049	1079	HWI-700370F:168:C7JUKANXX:7:2209:18612:35794	multidrug	BAD59497.1|FEATURES|rpoB2|multidrug|rpoB2	0.999999385861	83.9	31	59.7	1.8e-10	1
ACRB	390	422	HWI-700370F:168:C7JUKANXX:7:1206:6894:88482	multidrug	ABW72062|FEATURES|acrB|multidrug|acrB	1.0	84.8	33	59.3	2.4e-10	1
RPOB2	688	719	HWI-700370F:168:C7JUKANXX:7:2107:9388:63589	multidrug	BAD59497.1|FEATURES|rpoB2|multidrug|rpoB2	0.999999245425	65.6	32	53.5	1.3e-08	1
AXYY	431	463	HWI-700370F:168:C7JUKANXX:7:2211:4399:47693	multidrug	EGP45231.1|FEATURES|AxyY|multidrug|AxyY	1.0	75.8	33	55.8	2.6e-09	1
EMRB-QACA_FAMILY_MAJOR_FACILITATOR_TRANSPORTER	300	332	HWI-700370F:168:C7JUKANXX:7:2203:1097:27732	multidrug	NC_002951.3237948.p01|FEATURES|EmrB-QacA_family_major_facilitator_transporter|multidrug|EmrB-QacA_family_major_facilitator_transporter	0.999999795902	63.6	33	56.6	1.5e-09	1
FARA	219	251	HWI-700370F:168:C7JUKANXX:7:1304:17680:90286	antibacterial_free_fatty_acids	NP_273367.1|FEATURES|farA|antibacterial_free_fatty_acids|farA	0.999553204131	72.7	33	53.1	1.7e-08	1
MDTD	85	117	HWI-700370F:168:C7JUKANXX:7:1314:10795:69376	multidrug	gi:134034159:sp:Q0T353.2:MDTD_SHIF8|FEATURES|mdtD|multidrug|mdtD	0.999999999988	69.7	33	48.5	4.2e-07	1
TRANSCRIPTIONAL_REGULATORY_PROTEIN_CPXR_CPXR	77	109	HWI-700370F:168:C7JUKANXX:7:1305:12240:31522	unclassified	CP001485.1.gene721.p01|FEATURES|transcriptional_regulatory_protein_CpxR_cpxR|unclassified|transcriptional_regulatory_protein_CpxR_cpxR	0.999986396289	69.7	33	49.7	1.9e-07	1
AMRB	170	200	HWI-700370F:168:C7JUKANXX:7:1115:13728:75089	multidrug	ZP_03577554|FEATURES|amrB|multidrug|amrB	0.999999999954	74.2	31	48.9	3.2e-07	1
PATA	262	294	HWI-700370F:168:C7JUKANXX:7:1303:6966:42598	fluoroquinolone	NP_417544.5|FEATURES|patA|fluoroquinolone|patA	0.999990361425	66.7	33	48.5	4.2e-07	1
ACRB	993	1025	HWI-700370F:168:C7JUKANXX:7:1106:1498:63139	multidrug	gi:812045371:emb:CRH28493.1:|FEATURES|acrB|multidrug|acrB	1.0	66.7	33	51.6	4.9e-08	1
CLASS_A	102	134	HWI-700370F:168:C7JUKANXX:7:1216:12658:67882	beta-lactam	M60253.gene.p01|FEATURES|class_A|beta-lactam|class_A	1.0	66.7	33	49.7	1.9e-07	1
MDTC	449	481	HWI-700370F:168:C7JUKANXX:7:1311:13497:43610	multidrug	CP004022.1.gene1674.p01|FEATURES|mdtC|multidrug|mdtC	0.999999374271	63.6	33	47.4	9.3e-07	1
MEXF	458	489	HWI-700370F:168:C7JUKANXX:7:1115:10331:11334	multidrug	gi:553764341:ref:WP_023096686.1:|FEATURES|mexF|multidrug|mexF	1.0	81.2	32	55.1	4.4e-09	1
RPOB2	722	754	HWI-700370F:168:C7JUKANXX:7:1208:10886:94425	multidrug	BAD59497.1|FEATURES|rpoB2|multidrug|rpoB2	0.999999138153	69.7	33	49.3	2.4e-07	1
MEXX	55	86	HWI-700370F:168:C7JUKANXX:7:1214:17535:5237	multidrug	CAW28031|FEATURES|mexX|multidrug|mexX	1.0	71.9	32	47.4	9.3e-07	1
RPOB2	476	508	HWI-700370F:168:C7JUKANXX:7:2111:18715:100045	multidrug	BAD59497.1|FEATURES|rpoB2|multidrug|rpoB2	0.999999316932	69.7	33	56.6	1.5e-09	1
RPOB2	747	779	HWI-700370F:168:C7JUKANXX:7:2212:7674:75181	multidrug	BAD59497.1|FEATURES|rpoB2|multidrug|rpoB2	0.99999923799	75.8	33	53.5	1.3e-08	1
TETP	77	109	HWI-700370F:168:C7JUKANXX:7:1211:12798:34923	tetracycline	YP_002850805|FEATURES|tetP|tetracycline|tetP	1.0	63.6	33	46.6	1.6e-06	1
VAND	87	119	HWI-700370F:168:C7JUKANXX:7:1115:2631:28275	glycopeptide	gi:1002798395:gb:AMN85478.1:|FEATURES|vanD|glycopeptide|vanD	0.999999433518	60.6	33	45.8	2.7e-06	1
ACRB	729	761	HWI-700370F:168:C7JUKANXX:7:2204:11694:43661	multidrug	ABW72062|FEATURES|acrB|multidrug|acrB	0.999999996265	60.6	33	46.2	2.1e-06	1
BACA	161	193	HWI-700370F:168:C7JUKANXX:7:2211:1847:6219	bacitracin	ZP_00051658|FEATURES|bacA|bacitracin|bacA	1.0	90.9	33	62.4	2.8e-11	1
FMTC	310	341	HWI-700370F:168:C7JUKANXX:7:1116:7861:19830	beta-lactam	gi:554679166:ref:WP_023180168.1:|FEATURES|fmtC|beta-lactam|fmtC	1.0	68.8	32	53.9	9.9e-09	1
BACA	13	43	HWI-700370F:168:C7JUKANXX:7:1307:16032:39168	bacitracin	ZP_03945515|FEATURES|bacA|bacitracin|bacA	0.999999805101	67.7	31	48.1	5.4e-07	1
EMRB	402	434	HWI-700370F:168:C7JUKANXX:7:1110:6295:58713	multidrug	gi:908735593:ref:WP_049858177.1:|FEATURES|emrB|multidrug|emrB	0.999999970621	66.7	33	48.1	5.4e-07	1
ACRB	777	808	HWI-700370F:168:C7JUKANXX:7:1215:15191:83701	multidrug	gi:493365861:ref:WP_006322279.1:|FEATURES|acrB|multidrug|acrB	0.999999980457	65.6	32	53.9	9.9e-09	1
ACRB	90	122	HWI-700370F:168:C7JUKANXX:7:1316:19837:13197	multidrug	gi:727178815:ref:WP_033642107.1:|FEATURES|acrB|multidrug|acrB	0.999999895187	60.6	33	44.7	6.0e-06	1
MDTD	84	115	HWI-700370F:168:C7JUKANXX:7:1206:5147:84455	multidrug	NC_002695.1.916587.p01|FEATURES|mdtD|multidrug|mdtD	0.99999999961	65.6	32	45.1	4.6e-06	1
MDTG	61	92	HWI-700370F:168:C7JUKANXX:7:1107:17211:67372	multidrug	gi:727188926:ref:WP_033650732.1:|FEATURES|mdtG|multidrug|mdtG	0.999999718376	62.5	32	45.4	3.5e-06	1
MULTIDRUG_ABC_TRANSPORTER	545	576	HWI-700370F:168:C7JUKANXX:7:1112:11437:58752	multidrug	gi:1033217078:gb:OAR27197.1:|FEATURES|multidrug_ABC_transporter|multidrug|multidrug_ABC_transporter	1.0	81.2	32	55.8	2.6e-09	1
MACB	549	579	HWI-700370F:168:C7JUKANXX:7:2106:13356:51187	MLS	gi:1022664304:ref:WP_063420886.1:|FEATURES|macB|MLS|macB	1.0	74.2	31	49.7	1.9e-07	1
ACRF	240	271	HWI-700370F:168:C7JUKANXX:7:2210:21006:21740	multidrug	AAC76298.1|FEATURES|AcrF|multidrug|AcrF	0.99999909177	62.5	32	44.3	7.8e-06	1
MDTF	162	193	HWI-700370F:168:C7JUKANXX:7:1306:5225:42994	multidrug	gi:493738074:ref:WP_006687252.1:|FEATURES|mdtF|multidrug|mdtF	1.0	75.0	32	52.0	3.8e-08	1
OPRN	289	320	HWI-700370F:168:C7JUKANXX:7:2212:4274:75714	multidrug	gi:740617797:ref:WP_038403311.1:|FEATURES|oprN|multidrug|oprN	0.99999999998	68.8	32	45.1	4.6e-06	1
ACRB	399	431	HWI-700370F:168:C7JUKANXX:7:2209:6658:42555	multidrug	gi:558560157:ref:WP_023491039.1:|FEATURES|acrB|multidrug|acrB	1.0	93.9	33	62.0	3.6e-11	1
RPOB2	898	928	HWI-700370F:168:C7JUKANXX:7:1214:19879:80033	multidrug	BAD59497.1|FEATURES|rpoB2|multidrug|rpoB2	0.999999217694	67.7	31	52.0	3.8e-08	1
MEXF	56	88	HWI-700370F:168:C7JUKANXX:7:1112:9863:62891	multidrug	gi:940169821:gb:KPX83830.1:|FEATURES|mexF|multidrug|mexF	1.0	81.8	33	58.2	5.2e-10	1
EMRB	149	179	HWI-700370F:168:C7JUKANXX:7:1311:16476:98709	multidrug	gi:693068029:ref:WP_032233195.1:|FEATURES|emrB|multidrug|emrB	0.999993374215	87.1	31	66.2	1.9e-12	1
TAEA	353	385	HWI-700370F:168:C7JUKANXX:7:2212:14170:9289	pleuromutilin	APB03219.1|FEATURES|TaeA|pleuromutilin|TaeA	0.999767006276	60.6	33	44.7	6.0e-06	1
MDTB	739	769	HWI-700370F:168:C7JUKANXX:7:1315:15366:44005	multidrug	gi:553863833:ref:WP_023138386.1:|FEATURES|mdtB|multidrug|mdtB	0.999999999864	74.2	31	51.6	4.9e-08	1
TET(K)	377	408	HWI-700370F:168:C7JUKANXX:7:2103:13641:32080	tetracycline	YP_003283625.1|FEATURES|tet(K)|tetracycline|tet(K)	1.0	100.0	32	62.8	2.1e-11	1
MAJOR_FACILITATOR_SUPERFAMILY_TRANSPORTER	262	294	HWI-700370F:168:C7JUKANXX:7:2110:4580:4191	multidrug	NC_002952.2859362.p01|FEATURES|major_facilitator_superfamily_transporter|multidrug|major_facilitator_superfamily_transporter	0.999999972528	97.0	33	68.2	5.1e-13	1
BACA	34	64	HWI-700370F:168:C7JUKANXX:7:1301:18913:100653	bacitracin	YP_997055|FEATURES|bacA|bacitracin|bacA	0.999999999984	64.5	31	48.9	3.2e-07	1
RPOB2	437	469	HWI-700370F:168:C7JUKANXX:7:1213:9402:18056	multidrug	BAD59497.1|FEATURES|rpoB2|multidrug|rpoB2	0.999999399898	81.8	33	60.5	1.1e-10	1
MEXC	128	160	HWI-700370F:168:C7JUKANXX:7:1211:6911:77413	multidrug	gi:504432599:ref:WP_014619701.1:|FEATURES|mexC|multidrug|mexC	0.999999999137	66.7	33	48.9	3.2e-07	1
ACRB	542	572	HWI-700370F:168:C7JUKANXX:7:2209:1478:23041	multidrug	gi:78100762:pdb:1T9T:A|FEATURES|acrB|multidrug|acrB	0.999997538794	67.7	31	47.8	7.1e-07	1
EMRB	103	135	HWI-700370F:168:C7JUKANXX:7:1305:15898:66974	multidrug	gi:917770481:ref:WP_052284485.1:|FEATURES|emrB|multidrug|emrB	0.99996958728	63.6	33	44.7	6.0e-06	1
TET(K)	83	115	HWI-700370F:168:C7JUKANXX:7:1108:9556:38315	tetracycline	YP_003283625.1|FEATURES|tet(K)|tetracycline|tet(K)	1.0	100.0	33	68.9	3.0e-13	1
ACRB	1	33	HWI-700370F:168:C7JUKANXX:7:1309:2973:22681	multidrug	gi:491078681:ref:WP_004940301.1:|FEATURES|acrB|multidrug|acrB	1.0	81.8	33	55.1	4.4e-09	1
RPOB2	766	798	HWI-700370F:168:C7JUKANXX:7:2213:6158:9746	multidrug	BAD59497.1|FEATURES|rpoB2|multidrug|rpoB2	0.999999207249	72.7	33	51.6	4.9e-08	1
TET(K)	398	430	HWI-700370F:168:C7JUKANXX:7:1216:15055:47895	tetracycline	YP_003283625.1|FEATURES|tet(K)|tetracycline|tet(K)	1.0	100.0	33	65.9	2.5e-12	1
MEXD	449	481	HWI-700370F:168:C7JUKANXX:7:1316:14569:10270	multidrug	gi:852273548:ref:WP_048328542.1:|FEATURES|mexD|multidrug|mexD	1.0	72.7	33	50.8	8.4e-08	1
SMEE	743	775	HWI-700370F:168:C7JUKANXX:7:1112:17291:24244	multidrug	YP_002706077|FEATURES|smeE|multidrug|smeE	0.999999999648	63.6	33	52.0	3.8e-08	1
MACB	17	49	HWI-700370F:168:C7JUKANXX:7:1210:6581:56226	MLS	gi:671541568:ref:WP_031525212.1:|FEATURES|macB|MLS|macB	0.999999870523	60.6	33	44.7	6.0e-06	1
ACRB	872	904	HWI-700370F:168:C7JUKANXX:7:1204:6906:3938	multidrug	gi:485731880:ref:WP_001359514.1:|FEATURES|acrB|multidrug|acrB	1.0	84.8	33	62.4	2.8e-11	1
SMEE	238	270	HWI-700370F:168:C7JUKANXX:7:2215:10604:22792	multidrug	YP_002706077|FEATURES|smeE|multidrug|smeE	0.999999875017	66.7	33	47.0	1.2e-06	1
MEXB	994	1026	HWI-700370F:168:C7JUKANXX:7:1303:4631:3299	multidrug	gi:759528585:ref:WP_043248665.1:|FEATURES|mexB|multidrug|mexB	1.0	75.8	33	52.4	2.9e-08	1
MULTIDRUG_ABC_TRANSPORTER	535	567	HWI-700370F:168:C7JUKANXX:7:1216:2288:50290	multidrug	gi:943909899:ref:WP_055545300.1:|FEATURES|multidrug_ABC_transporter|multidrug|multidrug_ABC_transporter	1.0	66.7	33	48.1	5.4e-07	1
SMER	72	104	HWI-700370F:168:C7JUKANXX:7:2206:12577:99228	multidrug	AAD51348.1|FEATURES|smeR|multidrug|smeR	0.999994430329	60.6	33	44.3	7.8e-06	1
OMPR	90	120	HWI-700370F:168:C7JUKANXX:7:2102:13313:68124	multidrug	gi:507097545:ref:WP_016168184.1:|FEATURES|ompR|multidrug|ompR	0.999999572111	64.5	31	45.8	2.7e-06	1
RPOB2	452	484	HWI-700370F:168:C7JUKANXX:7:1309:12328:34839	multidrug	BAD59497.1|FEATURES|rpoB2|multidrug|rpoB2	0.999999173242	84.8	33	65.5	3.3e-12	1
AMRB	767	799	HWI-700370F:168:C7JUKANXX:7:1109:16679:32166	multidrug	YP_001119417|FEATURES|amrB|multidrug|amrB	0.999999988585	60.6	33	44.7	6.0e-06	1
BACA	31	63	HWI-700370F:168:C7JUKANXX:7:1311:13335:80385	bacitracin	YP_997055|FEATURES|bacA|bacitracin|bacA	1.0	66.7	33	49.3	2.4e-07	1
DFRC	55	86	HWI-700370F:168:C7JUKANXX:7:1306:7062:29365	diaminopyrimidine	AAO04716.1|FEATURES|dfrC|diaminopyrimidine|dfrC	0.999822179109	68.8	32	48.5	4.2e-07	1
TETP	79	110	HWI-700370F:168:C7JUKANXX:7:1204:9267:23556	tetracycline	YP_002850805|FEATURES|tetP|tetracycline|tetP	0.999999992869	62.5	32	44.7	6.0e-06	1
MACB	136	168	HWI-700370F:168:C7JUKANXX:7:1205:14929:92306	MLS	YP_002382193|FEATURES|macB|MLS|macB	1.0	66.7	33	48.9	3.2e-07	1
MEXB	383	415	HWI-700370F:168:C7JUKANXX:7:1215:21127:55938	multidrug	gi:565648659:ref:WP_023896298.1:|FEATURES|mexB|multidrug|mexB	1.0	84.8	33	56.6	1.5e-09	1
AMRB	844	875	HWI-700370F:168:C7JUKANXX:7:2216:5699:63677	multidrug	CAR51973|FEATURES|amrB|multidrug|amrB	0.999999809276	62.5	32	44.3	7.8e-06	1
UGD	267	299	HWI-700370F:168:C7JUKANXX:7:1308:14349:16363	peptide	AAC75089.1|FEATURES|ugd|peptide|ugd	0.999999496965	69.7	33	49.3	2.4e-07	1
VANR	75	107	HWI-700370F:168:C7JUKANXX:7:1207:5590:60782	glycopeptide	CAB61229|FEATURES|vanR|glycopeptide|vanR	1.0	75.8	33	54.7	5.8e-09	1
CLASS_A	202	234	HWI-700370F:168:C7JUKANXX:7:1307:14413:81894	beta-lactam	ABB82608|FEATURES|class_A|beta-lactam|class_A	1.0	100.0	33	68.9	3.0e-13	1
EMRA	262	293	HWI-700370F:168:C7JUKANXX:7:1104:10994:2797	multidrug	gi:857587973:emb:CRL59872.1:|FEATURES|emrA|multidrug|emrA	0.999999999924	65.6	32	50.4	1.1e-07	1
EMRK	291	323	HWI-700370F:168:C7JUKANXX:7:2315:16929:88487	multidrug	gi:742917254:ref:WP_039022713.1:|FEATURES|emrK|multidrug|emrK	0.999999999501	63.6	33	46.6	1.6e-06	1
ADEA	48	80	HWI-700370F:168:C7JUKANXX:7:1208:14338:69863	multidrug	NC_009085.4919119.p01|FEATURES|adeA|multidrug|adeA	1.0	66.7	33	46.2	2.1e-06	1
MEXF	275	306	HWI-700370F:168:C7JUKANXX:7:1312:20383:26857	multidrug	gi:489294780:ref:WP_003202298.1:|FEATURES|mexF|multidrug|mexF	1.0	75.0	32	49.3	2.4e-07	1
POXTA	160	191	HWI-700370F:168:C7JUKANXX:7:2108:6165:28556	multidrug	AVI44920.1|FEATURES|poxtA|multidrug|poxtA	0.999999055081	62.5	32	47.0	1.2e-06	1
MEXF	60	92	HWI-700370F:168:C7JUKANXX:7:1301:11786:75946	multidrug	CP000675.2.gene2298.p01|FEATURES|mexF|multidrug|mexF	1.0	72.7	33	53.9	9.9e-09	1
UGD	10	41	HWI-700370F:168:C7JUKANXX:7:1315:10676:95193	peptide	AAC75089.1|FEATURES|ugd|peptide|ugd	0.999999041229	62.5	32	44.3	7.8e-06	1
AMRB	485	515	HWI-700370F:168:C7JUKANXX:7:1302:7754:69295	multidrug	gi:493455429:ref:WP_006410704.1:|FEATURES|amrB|multidrug|amrB	1.0	87.5	32	60.8	8.1e-11	1
VATB	125	156	HWI-700370F:168:C7JUKANXX:7:2205:20230:48391	MLS	YP_001779894|FEATURES|vatB|MLS|vatB	0.999999999782	62.5	32	45.8	2.7e-06	1
ADEA	60	92	HWI-700370F:168:C7JUKANXX:7:1311:1414:23464	multidrug	NC_009085.4919119.p01|FEATURES|adeA|multidrug|adeA	1.0	72.7	33	51.6	4.9e-08	1
NORB	366	398	HWI-700370F:168:C7JUKANXX:7:2111:19099:99468	fluoroquinolone	gi:1000360171:ref:WP_061107359.1:|FEATURES|norB|fluoroquinolone|norB	1.0	78.8	33	62.0	3.6e-11	1
TRUNCATED_PUTATIVE_RESPONSE_REGULATOR_ARLR	73	104	HWI-700370F:168:C7JUKANXX:7:2203:8181:52742	unclassified	HE999704.1.gene1528.p01|FEATURES|truncated_putative_response_regulator_ArlR|unclassified|truncated_putative_response_regulator_ArlR	0.999998098052	62.5	32	45.8	2.7e-06	1
PBP-1A	160	192	HWI-700370F:168:C7JUKANXX:7:1302:7012:7686	beta-lactam	YP_001292390|FEATURES|PBP-1A|beta-lactam|PBP-1A	1.0	66.7	33	45.8	2.7e-06	1
MEXX	51	83	HWI-700370F:168:C7JUKANXX:7:1207:19769:70208	multidrug	gi:749321047:ref:WP_040144156.1:|FEATURES|mexX|multidrug|mexX	0.999999999802	66.7	33	44.7	6.0e-06	1
VATB	134	166	HWI-700370F:168:C7JUKANXX:7:1111:14884:74521	MLS	U19459.gene.p01|FEATURES|vatB|MLS|vatB	1.0	66.7	33	47.8	7.1e-07	1
MDTF	916	947	HWI-700370F:168:C7JUKANXX:7:2208:11106:23540	multidrug	YP_002384138|FEATURES|mdtF|multidrug|mdtF	1.0	81.2	32	53.5	1.3e-08	1
RPOB2	853	884	HWI-700370F:168:C7JUKANXX:7:1204:5299:14562	multidrug	BAD59497.1|FEATURES|rpoB2|multidrug|rpoB2	0.999999283006	75.0	32	54.7	5.8e-09	1
CEOB	48	79	HWI-700370F:168:C7JUKANXX:7:1104:13860:13069	multidrug	AAB58161|FEATURES|ceoB|multidrug|ceoB	1.0	81.2	32	58.2	5.2e-10	1
BACA	134	166	HWI-700370F:168:C7JUKANXX:7:2105:13829:18517	bacitracin	YP_302125|FEATURES|bacA|bacitracin|bacA	1.0	100.0	33	69.7	1.7e-13	1
TET(K)	411	443	HWI-700370F:168:C7JUKANXX:7:1112:13279:71831	tetracycline	YP_003283625.1|FEATURES|tet(K)|tetracycline|tet(K)	0.999999941998	100.0	33	65.5	3.3e-12	1
MULTIDRUG_ABC_TRANSPORTER	469	500	HWI-700370F:168:C7JUKANXX:7:1312:3807:56306	multidrug	gi:1031799645:ref:WP_064138838.1:|FEATURES|multidrug_ABC_transporter|multidrug|multidrug_ABC_transporter	1.0	78.1	32	53.9	9.9e-09	1
BACA	192	223	HWI-700370F:168:C7JUKANXX:7:2209:18181:91702	bacitracin	YP_001925041|FEATURES|bacA|bacitracin|bacA	1.0	96.9	32	65.9	2.5e-12	1
RPOB2	685	717	HWI-700370F:168:C7JUKANXX:7:2206:8527:28743	multidrug	BAD59497.1|FEATURES|rpoB2|multidrug|rpoB2	0.999999264536	69.7	33	53.9	9.9e-09	1
CLBB	103	133	HWI-700370F:168:C7JUKANXX:7:1309:1498:91234	phenicol	WP_015892743.1|FEATURES|clbB|phenicol|clbB	0.999995952648	61.3	31	45.8	2.7e-06	1
OPRM	412	442	HWI-700370F:168:C7JUKANXX:7:2215:4188:40152	multidrug	NC_008702.1.4606278.p01|FEATURES|oprM|multidrug|oprM	0.999999196681	64.5	31	44.3	7.8e-06	1
VATB	131	163	HWI-700370F:168:C7JUKANXX:7:1110:4457:37495	MLS	U19459.gene.p01|FEATURES|vatB|MLS|vatB	1.0	69.7	33	51.2	6.4e-08	1
TET(K)	128	160	HWI-700370F:168:C7JUKANXX:7:2202:15104:70594	tetracycline	YP_003283625.1|FEATURES|tet(K)|tetracycline|tet(K)	1.0	100.0	33	68.2	5.1e-13	1
MULTIDRUG_ABC_TRANSPORTER	552	584	HWI-700370F:168:C7JUKANXX:7:2216:14799:20093	multidrug	gi:663155409:ref:WP_030194633.1:|FEATURES|multidrug_ABC_transporter|multidrug|multidrug_ABC_transporter	1.0	69.7	33	50.1	1.4e-07	1
RPOB2	777	808	HWI-700370F:168:C7JUKANXX:7:1208:2398:62960	multidrug	BAD59497.1|FEATURES|rpoB2|multidrug|rpoB2	0.999999316932	87.5	32	56.2	2.0e-09	1
ADER	191	223	HWI-700370F:168:C7JUKANXX:7:1310:17357:52094	multidrug	ADM92605.1|FEATURES|adeR|multidrug|adeR	0.999996668798	63.6	33	48.9	3.2e-07	1
CHLORAMPHENICOL_EXPORTER	48	80	HWI-700370F:168:C7JUKANXX:7:2212:14389:52560	phenicol	U09991.1.gene2.p01|FEATURES|chloramphenicol_exporter|phenicol|chloramphenicol_exporter	0.999996558703	60.6	33	48.5	4.2e-07	1
ADEB	34	66	HWI-700370F:168:C7JUKANXX:7:1201:7430:74419	multidrug	gi:835267813:ref:WP_047428207.1:|FEATURES|adeB|multidrug|adeB	1.0	75.8	33	55.5	3.4e-09	1
TRIC	111	143	HWI-700370F:168:C7JUKANXX:7:2205:2057:33588	triclosan	NP_248848.1|FEATURES|TriC|triclosan|TriC	0.99999969905	69.7	33	57.4	9.0e-10	1
MULTIDRUG_ABC_TRANSPORTER	385	415	HWI-700370F:168:C7JUKANXX:7:2108:19610:15900	multidrug	gi:748767925:ref:WP_040019608.1:|FEATURES|multidrug_ABC_transporter|multidrug|multidrug_ABC_transporter	0.999999999985	67.7	31	46.2	2.1e-06	1
ACRB	777	808	HWI-700370F:168:C7JUKANXX:7:2103:20214:6906	multidrug	gi:493365861:ref:WP_006322279.1:|FEATURES|acrB|multidrug|acrB	0.999999980457	65.6	32	53.9	9.9e-09	1
TRIC	605	636	HWI-700370F:168:C7JUKANXX:7:2110:4737:40747	triclosan	NP_248848.1|FEATURES|TriC|triclosan|TriC	0.999999853198	68.8	32	45.8	2.7e-06	1
RPOB2	897	928	HWI-700370F:168:C7JUKANXX:7:2109:7738:48762	multidrug	BAD59497.1|FEATURES|rpoB2|multidrug|rpoB2	0.999999273874	68.8	32	54.3	7.6e-09	1
VANR	80	112	HWI-700370F:168:C7JUKANXX:7:1213:10981:19688	glycopeptide	KF478993.1.gene8.p01|FEATURES|vanR|glycopeptide|vanR	1.0	60.6	33	48.9	3.2e-07	1
MACB	19	50	HWI-700370F:168:C7JUKANXX:7:1105:19759:29069	MLS	gi:1016069923:ref:WP_062914571.1:|FEATURES|macB|MLS|macB	1.0	65.6	32	45.1	4.6e-06	1
TET(K)	122	154	HWI-700370F:168:C7JUKANXX:7:2103:15658:13200	tetracycline	YP_003283625.1|FEATURES|tet(K)|tetracycline|tet(K)	1.0	100.0	33	65.1	4.3e-12	1
MEXX	273	304	HWI-700370F:168:C7JUKANXX:7:1104:12723:15953	multidrug	gi:485869052:ref:WP_001466418.1:|FEATURES|mexX|multidrug|mexX	0.999999999992	62.5	32	45.8	2.7e-06	1
RPOB2	889	920	HWI-700370F:168:C7JUKANXX:7:2207:15771:50049	multidrug	BAD59497.1|FEATURES|rpoB2|multidrug|rpoB2	0.999999363955	78.1	32	58.5	4.0e-10	1
MEXE	88	119	HWI-700370F:168:C7JUKANXX:7:2310:12446:95413	multidrug	YP_002235155|FEATURES|mexE|multidrug|mexE	1.0	62.5	32	45.4	3.5e-06	1
RPOB2	1087	1119	HWI-700370F:168:C7JUKANXX:7:1304:4791:66508	multidrug	BAD59497.1|FEATURES|rpoB2|multidrug|rpoB2	0.99999923799	72.7	33	52.8	2.2e-08	1
OLEB	408	438	HWI-700370F:168:C7JUKANXX:7:2209:21186:9279	MLS	AAA50325|FEATURES|oleB|MLS|oleB	0.99999998567	61.3	31	44.3	7.8e-06	1
MULTIDRUG_ABC_TRANSPORTER	511	542	HWI-700370F:168:C7JUKANXX:7:1201:5545:73040	multidrug	gi:686364868:ref:WP_031893738.1:|FEATURES|multidrug_ABC_transporter|multidrug|multidrug_ABC_transporter	1.0	78.1	32	51.2	6.4e-08	1
ACRB	740	772	HWI-700370F:168:C7JUKANXX:7:1314:12202:50341	multidrug	gi:447055218:ref:WP_001132474.1:|FEATURES|acrB|multidrug|acrB	0.999999904398	66.7	33	54.3	7.6e-09	1
ADEB	948	979	HWI-700370F:168:C7JUKANXX:7:1206:15210:18155	multidrug	gi:446910347:ref:WP_000987603.1:|FEATURES|adeB|multidrug|adeB	1.0	71.9	32	50.4	1.1e-07	1
RPOB2	878	910	HWI-700370F:168:C7JUKANXX:7:1303:1738:60866	multidrug	BAD59497.1|FEATURES|rpoB2|multidrug|rpoB2	0.999999185016	66.7	33	50.8	8.4e-08	1
MEXK	426	457	HWI-700370F:168:C7JUKANXX:7:1304:11748:81790	multidrug	AAG07064.1|FEATURES|MexK|multidrug|MexK	0.9999995579	71.9	32	52.4	2.9e-08	1
MEXF	171	202	HWI-700370F:168:C7JUKANXX:7:2210:16699:78937	multidrug	gi:780147796:ref:WP_045491627.1:|FEATURES|mexF|multidrug|mexF	0.9999999972	62.5	32	48.1	5.4e-07	1
TETP	66	97	HWI-700370F:168:C7JUKANXX:7:2213:11258:40743	tetracycline	YP_002850805|FEATURES|tetP|tetracycline|tetP	1.0	75.0	32	55.5	3.4e-09	1
FOSB	84	115	HWI-700370F:168:C7JUKANXX:7:2113:17097:91546	fosfomycin	gi:1016514828:ref:WP_063095758.1:|FEATURES|fosB|fosfomycin|fosB	1.0	96.9	32	67.4	8.6e-13	1
CARA	166	197	HWI-700370F:168:C7JUKANXX:7:1106:6460:38622	MLS	M80346.gene.p01|FEATURES|carA|MLS|carA	1.0	68.8	32	45.4	3.5e-06	1
RPOB2	746	777	HWI-700370F:168:C7JUKANXX:7:1101:14483:24058	multidrug	BAD59497.1|FEATURES|rpoB2|multidrug|rpoB2	0.999999196283	75.0	32	51.2	6.4e-08	1
CARA	381	411	HWI-700370F:168:C7JUKANXX:7:1116:2278:48774	MLS	M80346.gene.p01|FEATURES|carA|MLS|carA	1.0	64.5	31	48.1	5.4e-07	1
MACB	20	51	HWI-700370F:168:C7JUKANXX:7:1301:14190:89706	MLS	gi:545231548:ref:WP_021531156.1:|FEATURES|macB|MLS|macB	1.0	65.6	32	45.4	3.5e-06	1
EMRB	153	183	HWI-700370F:168:C7JUKANXX:7:2102:12741:61977	multidrug	gi:928870254:ref:WP_053909077.1:|FEATURES|emrB|multidrug|emrB	0.999999999981	67.7	31	53.1	1.7e-08	1
MEXB	742	774	HWI-700370F:168:C7JUKANXX:7:2111:19338:43104	multidrug	gi:446871990:ref:WP_000949246.1:|FEATURES|mexB|multidrug|mexB	1.0	75.8	33	60.1	1.4e-10	1
OPRM	406	438	HWI-700370F:168:C7JUKANXX:7:1213:2425:13664	multidrug	NC_008702.1.4606278.p01|FEATURES|oprM|multidrug|oprM	0.999999196681	60.6	33	44.3	7.8e-06	1
MEXB	363	395	HWI-700370F:168:C7JUKANXX:7:1110:16296:69916	multidrug	gi:565648659:ref:WP_023896298.1:|FEATURES|mexB|multidrug|mexB	1.0	78.8	33	58.9	3.1e-10	1
TETA	412	443	HWI-700370F:168:C7JUKANXX:7:1310:2966:20817	tetracycline	gi:171851258:emb:CAQ04234.1:|FEATURES|tetA|tetracycline|tetA	0.999999999995	65.6	32	47.0	1.2e-06	1
ACRB	313	345	HWI-700370F:168:C7JUKANXX:7:2114:11853:70481	multidrug	gi:727178815:ref:WP_033642107.1:|FEATURES|acrB|multidrug|acrB	0.999957291991	63.6	33	45.4	3.5e-06	1
TAEA	214	245	HWI-700370F:168:C7JUKANXX:7:1306:15533:91107	pleuromutilin	APB03219.1|FEATURES|TaeA|pleuromutilin|TaeA	0.999843508325	65.6	32	48.1	5.4e-07	1
EMRB	26	58	HWI-700370F:168:C7JUKANXX:7:1312:3129:31656	multidrug	CP004022.1.gene546.p01|FEATURES|emrB|multidrug|emrB	0.999887391708	75.8	33	52.8	2.2e-08	1
MACB	29	61	HWI-700370F:168:C7JUKANXX:7:1214:12489:50400	MLS	gi:1033064422:ref:WP_064375412.1:|FEATURES|macB|MLS|macB	1.0	69.7	33	51.2	6.4e-08	1
TET(K)	291	323	HWI-700370F:168:C7JUKANXX:7:1302:6713:28142	tetracycline	YP_003283625.1|FEATURES|tet(K)|tetracycline|tet(K)	1.0	100.0	33	68.9	3.0e-13	1
MACB	34	65	HWI-700370F:168:C7JUKANXX:7:2115:11947:38255	MLS	gi:746243059:ref:WP_039291473.1:|FEATURES|macB|MLS|macB	1.0	75.0	32	54.7	5.8e-09	1
OPMB	303	335	HWI-700370F:168:C7JUKANXX:7:2209:6309:3449	multidrug	NP_251215.1|FEATURES|OpmB|multidrug|OpmB	0.999999763105	60.6	33	46.2	2.1e-06	1
ACRB	58	90	HWI-700370F:168:C7JUKANXX:7:2106:21044:90146	multidrug	gi:446414955:ref:WP_000492810.1:|FEATURES|acrB|multidrug|acrB	0.999999999997	78.8	33	53.5	1.3e-08	1
VANR	73	105	HWI-700370F:168:C7JUKANXX:7:1110:3060:60958	glycopeptide	EU250284.1.gene5.p01|FEATURES|vanR|glycopeptide|vanR	1.0	75.8	33	56.6	1.5e-09	1
MACB	145	175	HWI-700370F:168:C7JUKANXX:7:2204:4146:97701	MLS	gi:486160789:ref:WP_001524406.1:|FEATURES|macB|MLS|macB	1.0	71.0	31	47.0	1.2e-06	1
UGD	228	260	HWI-700370F:168:C7JUKANXX:7:2202:14671:62178	peptide	AAC75089.1|FEATURES|ugd|peptide|ugd	0.999999396977	93.9	33	71.6	4.6e-14	1
RPOB2	685	717	HWI-700370F:168:C7JUKANXX:7:2301:4585:27684	multidrug	BAD59497.1|FEATURES|rpoB2|multidrug|rpoB2	0.999999264536	69.7	33	53.9	9.9e-09	1
MULTIDRUG_ABC_TRANSPORTER	471	502	HWI-700370F:168:C7JUKANXX:7:2205:8094:17605	multidrug	gi:1031799645:ref:WP_064138838.1:|FEATURES|multidrug_ABC_transporter|multidrug|multidrug_ABC_transporter	1.0	84.4	32	53.1	1.7e-08	1
LRA	111	143	HWI-700370F:168:C7JUKANXX:7:2202:8424:32719	beta-lactam	EU408346.1.gene6.p01|FEATURES|LRA-1|beta-lactam|LRA	1.0	69.7	33	50.8	8.4e-08	1
TETT	5	36	HWI-700370F:168:C7JUKANXX:7:1309:11597:57402	tetracycline	L42544.gene.p01|FEATURES|tetT|tetracycline|tetT	0.99999999982	62.5	32	45.8	2.7e-06	1
MDTD	85	117	HWI-700370F:168:C7JUKANXX:7:2202:13918:37956	multidrug	gi:134034159:sp:Q0T353.2:MDTD_SHIF8|FEATURES|mdtD|multidrug|mdtD	0.999999999988	69.7	33	48.5	4.2e-07	1
BPEF	127	158	HWI-700370F:168:C7JUKANXX:7:2108:4451:65101	multidrug	ZP_02465589|FEATURES|bpeF|multidrug|bpeF	1.0	84.4	32	58.9	3.1e-10	1
DFRC	126	158	HWI-700370F:168:C7JUKANXX:7:1315:11567:32252	diaminopyrimidine	AAO04716.1|FEATURES|dfrC|diaminopyrimidine|dfrC	0.999952668982	100.0	33	73.9	9.2e-15	1
TRANSCRIPTIONAL_REGULATORY_PROTEIN_CPXR_CPXR	75	107	HWI-700370F:168:C7JUKANXX:7:2108:15952:4602	unclassified	CP001918.1.gene5135.p01|FEATURES|transcriptional_regulatory_protein_CpxR_cpxR|unclassified|transcriptional_regulatory_protein_CpxR_cpxR	0.99999862782	72.7	33	50.1	1.4e-07	1
TETP	73	105	HWI-700370F:168:C7JUKANXX:7:1312:5947:77723	tetracycline	NP_348076|FEATURES|tetP|tetracycline|tetP	1.0	72.7	33	51.6	4.9e-08	1
ACRB	408	438	HWI-700370F:168:C7JUKANXX:7:2102:14250:64849	multidrug	gi:447055218:ref:WP_001132474.1:|FEATURES|acrB|multidrug|acrB	1.0	90.3	31	58.9	3.1e-10	1
EMRA	266	298	HWI-700370F:168:C7JUKANXX:7:1206:15295:64014	multidrug	gi:857587973:emb:CRL59872.1:|FEATURES|emrA|multidrug|emrA	0.999999999583	60.6	33	49.7	1.9e-07	1
ADEB	73	105	HWI-700370F:168:C7JUKANXX:7:2214:13865:96109	multidrug	ABO12177|FEATURES|adeB|multidrug|adeB	1.0	72.7	33	53.5	1.3e-08	1
MEPA	65	97	HWI-700370F:168:C7JUKANXX:7:2108:19141:8570	multidrug	YP_302230|FEATURES|mepA|multidrug|mepA	1.0	97.0	33	65.5	3.3e-12	1
MEXF	58	90	HWI-700370F:168:C7JUKANXX:7:1302:5965:17666	multidrug	CP000675.2.gene2298.p01|FEATURES|mexF|multidrug|mexF	1.0	75.8	33	55.5	3.4e-09	1
TETB(46)	368	400	HWI-700370F:168:C7JUKANXX:7:2110:19664:78999	tetracycline	AET10445.1|FEATURES|tetB(46)|tetracycline|tetB(46)	0.999999467608	69.7	33	51.6	4.9e-08	1
RPOB2	725	757	HWI-700370F:168:C7JUKANXX:7:2107:9388:14729	multidrug	BAD59497.1|FEATURES|rpoB2|multidrug|rpoB2	0.99999911001	66.7	33	48.5	4.2e-07	1
EMRA	243	274	HWI-700370F:168:C7JUKANXX:7:2207:4130:49295	multidrug	gi:485656255:ref:WP_001300410.1:|FEATURES|emrA|multidrug|emrA	0.98559716187	68.8	32	50.8	8.4e-08	1
MULTIDRUG_ABC_TRANSPORTER	481	512	HWI-700370F:168:C7JUKANXX:7:1312:5166:31886	multidrug	gi:1031799645:ref:WP_064138838.1:|FEATURES|multidrug_ABC_transporter|multidrug|multidrug_ABC_transporter	1.0	84.4	32	57.0	1.2e-09	1
MEXB	396	428	HWI-700370F:168:C7JUKANXX:7:1205:4164:7533	multidrug	gi:504646765:ref:WP_014833867.1:|FEATURES|mexB|multidrug|mexB	1.0	87.9	33	61.6	4.7e-11	1
TRIC	871	903	HWI-700370F:168:C7JUKANXX:7:2203:8076:76056	triclosan	NP_248848.1|FEATURES|TriC|triclosan|TriC	0.999999985887	90.9	33	60.1	1.4e-10	1
TRANSCRIPTIONAL_REGULATORY_PROTEIN_CPXR_CPXR	94	125	HWI-700370F:168:C7JUKANXX:7:1212:7366:40437	unclassified	CP001485.1.gene721.p01|FEATURES|transcriptional_regulatory_protein_CpxR_cpxR|unclassified|transcriptional_regulatory_protein_CpxR_cpxR	0.99997795603	81.2	32	59.3	2.4e-10	1
RPOB2	859	891	HWI-700370F:168:C7JUKANXX:7:1111:10611:67064	multidrug	BAD59497.1|FEATURES|rpoB2|multidrug|rpoB2	0.999999325609	75.8	33	56.6	1.5e-09	1
BPEF	860	892	HWI-700370F:168:C7JUKANXX:7:2213:10356:8515	multidrug	ZP_02465589|FEATURES|bpeF|multidrug|bpeF	1.0	69.7	33	58.9	3.1e-10	1
MDTD	85	117	HWI-700370F:168:C7JUKANXX:7:2107:7112:17851	multidrug	gi:134034159:sp:Q0T353.2:MDTD_SHIF8|FEATURES|mdtD|multidrug|mdtD	0.999999999988	69.7	33	48.5	4.2e-07	1
MEXY	887	919	HWI-700370F:168:C7JUKANXX:7:2110:17107:90502	multidrug	YP_001348630|FEATURES|mexY|multidrug|mexY	0.999999922853	60.6	33	46.2	2.1e-06	1
EMRB-QACA_FAMILY_MAJOR_FACILITATOR_TRANSPORTER	20	50	HWI-700370F:168:C7JUKANXX:7:1208:19672:17695	multidrug	AE016830.1.gene768.p01|FEATURES|EmrB-QacA_family_major_facilitator_transporter|multidrug|EmrB-QacA_family_major_facilitator_transporter	0.99999885212	71.0	31	44.7	6.0e-06	1
MULTIDRUG_ABC_TRANSPORTER	462	493	HWI-700370F:168:C7JUKANXX:7:1215:6018:66681	multidrug	gi:1031799645:ref:WP_064138838.1:|FEATURES|multidrug_ABC_transporter|multidrug|multidrug_ABC_transporter	1.0	65.6	32	49.3	2.4e-07	1
TRANSCRIPTIONAL_REGULATORY_PROTEIN_CPXR_CPXR	72	103	HWI-700370F:168:C7JUKANXX:7:1309:13773:89598	unclassified	CP001485.1.gene721.p01|FEATURES|transcriptional_regulatory_protein_CpxR_cpxR|unclassified|transcriptional_regulatory_protein_CpxR_cpxR	0.999999351655	62.5	32	45.1	4.6e-06	1
TRUNCATED_PUTATIVE_RESPONSE_REGULATOR_ARLR	77	107	HWI-700370F:168:C7JUKANXX:7:2209:3914:69057	unclassified	HE999704.1.gene1528.p01|FEATURES|truncated_putative_response_regulator_ArlR|unclassified|truncated_putative_response_regulator_ArlR	0.999998309156	64.5	31	46.6	1.6e-06	1
ADEJ	857	888	HWI-700370F:168:C7JUKANXX:7:2208:7509:27399	multidrug	gi:60207557:gb:AAX14802.1:|FEATURES|adeJ|multidrug|adeJ	1.0	62.5	32	48.1	5.4e-07	1
UGD	217	249	HWI-700370F:168:C7JUKANXX:7:1109:18132:80517	peptide	AAC75089.1|FEATURES|ugd|peptide|ugd	0.99999961186	72.7	33	53.5	1.3e-08	1
AXYY	421	453	HWI-700370F:168:C7JUKANXX:7:2202:3555:3206	multidrug	EGP45231.1|FEATURES|AxyY|multidrug|AxyY	1.0	81.8	33	53.9	9.9e-09	1
RPOB2	141	173	HWI-700370F:168:C7JUKANXX:7:1315:20635:46175	multidrug	BAD59497.1|FEATURES|rpoB2|multidrug|rpoB2	0.999999283006	69.7	33	54.7	5.8e-09	1
AMRB	866	898	HWI-700370F:168:C7JUKANXX:7:1203:4779:45340	multidrug	AAC27754|FEATURES|amrB|multidrug|amrB	1.0	87.9	33	58.2	5.2e-10	1
CEOB	127	158	HWI-700370F:168:C7JUKANXX:7:1105:18322:73771	multidrug	AAB58161|FEATURES|ceoB|multidrug|ceoB	1.0	84.4	32	58.9	3.1e-10	1
ACRB	846	879	HWI-700370F:168:C7JUKANXX:7:2110:20450:28577	multidrug	ZP_04625767|FEATURES|acrB|multidrug|acrB	0.999999969534	61.8	34	44.7	6.0e-06	1
DFRA3	16	48	HWI-700370F:168:C7JUKANXX:7:1203:9922:96650	diaminopyrimidine	AAA25550.1|FEATURES|dfrA3|diaminopyrimidine|dfrA3	0.999998834497	60.6	33	49.3	2.4e-07	1
AMRB	783	815	HWI-700370F:168:C7JUKANXX:7:1308:1095:85107	multidrug	YP_001119417|FEATURES|amrB|multidrug|amrB	1.0	66.7	33	50.1	1.4e-07	1
OPTRA	203	235	HWI-700370F:168:C7JUKANXX:7:1307:11116:61400	oxazolidinone	AKA86814|FEATURES|optrA|oxazolidinone|optrA	0.999030629249	63.6	33	48.1	5.4e-07	1
SMED	199	229	HWI-700370F:168:C7JUKANXX:7:1308:8787:81499	multidrug	CAG34264|FEATURES|smeD|multidrug|smeD	1.0	74.2	31	49.3	2.4e-07	1
CLASS_A	56	88	HWI-700370F:168:C7JUKANXX:7:1301:7572:13110	beta-lactam	NP_765163|FEATURES|class_A|beta-lactam|class_A	1.0	100.0	33	67.8	6.6e-13	1
ADEB	368	400	HWI-700370F:168:C7JUKANXX:7:1201:14047:53141	multidrug	gi:565649137:ref:WP_023896724.1:|FEATURES|adeB|multidrug|adeB	1.0	81.8	33	52.8	2.2e-08	1
RPOB2	142	174	HWI-700370F:168:C7JUKANXX:7:1205:17127:4856	multidrug	BAD59497.1|FEATURES|rpoB2|multidrug|rpoB2	0.999999350524	78.8	33	57.8	6.9e-10	1
MUXB	216	247	HWI-700370F:168:C7JUKANXX:7:1312:20668:74182	multidrug	NP_251217.1|FEATURES|MuxB|multidrug|MuxB	0.999998756455	65.6	32	44.3	7.8e-06	1
DFRA3	10	41	HWI-700370F:168:C7JUKANXX:7:2110:15723:79555	diaminopyrimidine	AAA25550.1|FEATURES|dfrA3|diaminopyrimidine|dfrA3	0.999999110848	62.5	32	51.6	4.9e-08	1
RPOB2	1032	1064	HWI-700370F:168:C7JUKANXX:7:1101:3553:86111	multidrug	BAD59497.1|FEATURES|rpoB2|multidrug|rpoB2	0.999999185016	87.9	33	69.3	2.3e-13	1
ADEB	349	380	HWI-700370F:168:C7JUKANXX:7:2101:2855:8221	multidrug	gi:446910347:ref:WP_000987603.1:|FEATURES|adeB|multidrug|adeB	1.0	87.5	32	58.5	4.0e-10	1
ACRA	189	219	HWI-700370F:168:C7JUKANXX:7:2109:3297:47399	multidrug	ZP_03163985|FEATURES|acrA|multidrug|acrA	1.0	80.6	31	52.8	2.2e-08	1
NORB	54	86	HWI-700370F:168:C7JUKANXX:7:1206:14167:92158	fluoroquinolone	gi:1000360171:ref:WP_061107359.1:|FEATURES|norB|fluoroquinolone|norB	1.0	69.7	33	50.1	1.4e-07	1
AMRB	389	421	HWI-700370F:168:C7JUKANXX:7:2110:19242:18534	multidrug	YP_001764894|FEATURES|amrB|multidrug|amrB	1.0	97.0	33	63.5	1.2e-11	1
TETM	70	101	HWI-700370F:168:C7JUKANXX:7:2109:10428:48037	tetracycline	AAR29970|FEATURES|tetM|tetracycline|tetM	1.0	62.5	32	44.7	6.0e-06	1
ADEB	186	218	HWI-700370F:168:C7JUKANXX:7:1302:1168:11097	multidrug	ZP_03823622|FEATURES|adeB|multidrug|adeB	1.0	66.7	33	50.8	8.4e-08	1
PATA	269	300	HWI-700370F:168:C7JUKANXX:7:2203:4547:94234	fluoroquinolone	NP_417544.5|FEATURES|patA|fluoroquinolone|patA	0.999987822395	65.6	32	47.0	1.2e-06	1
ACRB	3	33	HWI-700370F:168:C7JUKANXX:7:2109:6114:55183	multidrug	gi:485731880:ref:WP_001359514.1:|FEATURES|acrB|multidrug|acrB	0.99999999952	61.3	31	45.4	3.5e-06	1
MEXD	805	836	HWI-700370F:168:C7JUKANXX:7:1305:4273:91262	multidrug	gi:852273548:ref:WP_048328542.1:|FEATURES|mexD|multidrug|mexD	1.0	62.5	32	51.2	6.4e-08	1
ADEB	352	384	HWI-700370F:168:C7JUKANXX:7:2207:17199:53195	multidrug	ZP_03823622|FEATURES|adeB|multidrug|adeB	1.0	87.9	33	58.9	3.1e-10	1
TETA(60)	528	559	HWI-700370F:168:C7JUKANXX:7:1314:13645:6661	tetracycline	ANZ79240.1|FEATURES|tetA(60)|tetracycline|tetA(60)	0.999999979335	68.8	32	49.7	1.9e-07	1
EMRB-QACA_FAMILY_MAJOR_FACILITATOR_TRANSPORTER	198	230	HWI-700370F:168:C7JUKANXX:7:1306:16712:43743	multidrug	NC_002951.3237419.p01|FEATURES|EmrB-QacA_family_major_facilitator_transporter|multidrug|EmrB-QacA_family_major_facilitator_transporter	0.999999981316	81.8	33	58.2	5.2e-10	1
MAJOR_FACILITATOR_SUPERFAMILY_TRANSPORTER	404	436	HWI-700370F:168:C7JUKANXX:7:1115:7038:17545	multidrug	NC_002952.2859362.p01|FEATURES|major_facilitator_superfamily_transporter|multidrug|major_facilitator_superfamily_transporter	0.999999716053	72.7	33	54.3	7.6e-09	1
AMRB	878	910	HWI-700370F:168:C7JUKANXX:7:1204:4350:86528	multidrug	AAC27754|FEATURES|amrB|multidrug|amrB	1.0	84.8	33	57.8	6.9e-10	1
MEXB	178	210	HWI-700370F:168:C7JUKANXX:7:2209:3309:2756	multidrug	gi:759528585:ref:WP_043248665.1:|FEATURES|mexB|multidrug|mexB	1.0	75.8	33	57.8	6.9e-10	1
ROSA	276	307	HWI-700370F:168:C7JUKANXX:7:2215:1620:16561	fosmidomycin	ZP_04623896|FEATURES|rosA|fosmidomycin|rosA	1.0	71.9	32	49.7	1.9e-07	1
BACA	186	218	HWI-700370F:168:C7JUKANXX:7:1307:7971:33497	bacitracin	EEQ96502|FEATURES|bacA|bacitracin|bacA	1.0	75.8	33	54.3	7.6e-09	1
ROSB	337	369	HWI-700370F:168:C7JUKANXX:7:1303:17657:88017	fosmidomycin	YP_001401994|FEATURES|rosB|fosmidomycin|rosB	0.999999999978	63.6	33	44.3	7.8e-06	1
MACB	29	60	HWI-700370F:168:C7JUKANXX:7:1111:17911:25820	MLS	gi:823299155:ref:WP_047054544.1:|FEATURES|macB|MLS|macB	0.999999986562	62.5	32	45.1	4.6e-06	1
ROSA	246	278	HWI-700370F:168:C7JUKANXX:7:2104:20558:25127	fosmidomycin	YP_001401993|FEATURES|rosA|fosmidomycin|rosA	1.0	78.8	33	57.0	1.2e-09	1
ACRB	554	586	HWI-700370F:168:C7JUKANXX:7:1209:1980:65911	multidrug	gi:446414955:ref:WP_000492810.1:|FEATURES|acrB|multidrug|acrB	0.999999999954	66.7	33	48.1	5.4e-07	1
MEXB	152	182	HWI-700370F:168:C7JUKANXX:7:2208:16281:73088	multidrug	CAW25151|FEATURES|mexB|multidrug|mexB	0.997404460399	64.5	31	51.2	6.4e-08	1
TAEA	31	61	HWI-700370F:168:C7JUKANXX:7:1316:1638:87040	pleuromutilin	APB03219.1|FEATURES|TaeA|pleuromutilin|TaeA	0.993481694263	61.3	31	45.1	4.6e-06	1
MEXF	852	883	HWI-700370F:168:C7JUKANXX:7:1307:10627:68144	multidrug	CP000675.2.gene2298.p01|FEATURES|mexF|multidrug|mexF	0.999999380521	65.6	32	52.0	3.8e-08	1
MEXC	266	296	HWI-700370F:168:C7JUKANXX:7:1303:10031:93699	multidrug	gi:655471138:ref:WP_028854053.1:|FEATURES|mexC|multidrug|mexC	0.999998529305	71.0	31	47.0	1.2e-06	1
TRUNCATED_PUTATIVE_RESPONSE_REGULATOR_ARLR	86	117	HWI-700370F:168:C7JUKANXX:7:2111:9055:8952	unclassified	NC_002951.3238224.p01|FEATURES|truncated_putative_response_regulator_ArlR|unclassified|truncated_putative_response_regulator_ArlR	1.0	75.0	32	51.6	4.9e-08	1
ACRB	890	922	HWI-700370F:168:C7JUKANXX:7:1304:10346:9841	multidrug	AAQ21216|FEATURES|acrB|multidrug|acrB	1.0	78.8	33	59.3	2.4e-10	1
MAJOR_FACILITATOR_SUPERFAMILY_TRANSPORTER	551	583	HWI-700370F:168:C7JUKANXX:7:2315:1962:46075	multidrug	NC_002952.2859362.p01|FEATURES|major_facilitator_superfamily_transporter|multidrug|major_facilitator_superfamily_transporter	0.999999818985	72.7	33	58.5	4.0e-10	1
EMRA	303	334	HWI-700370F:168:C7JUKANXX:7:1316:1353:9235	multidrug	gi:817604913:ref:WP_046598123.1:|FEATURES|emrA|multidrug|emrA	0.989832924407	65.6	32	51.2	6.4e-08	1
MULTIDRUG_ABC_TRANSPORTER	482	512	HWI-700370F:168:C7JUKANXX:7:2214:8227:94344	multidrug	gi:1031799645:ref:WP_064138838.1:|FEATURES|multidrug_ABC_transporter|multidrug|multidrug_ABC_transporter	1.0	74.2	31	47.8	7.1e-07	1
RPOB2	664	696	HWI-700370F:168:C7JUKANXX:7:1309:12671:28760	multidrug	BAD59497.1|FEATURES|rpoB2|multidrug|rpoB2	0.999998997779	63.6	33	45.8	2.7e-06	1
MEXK	968	1000	HWI-700370F:168:C7JUKANXX:7:2111:8619:99890	multidrug	AAG07064.1|FEATURES|MexK|multidrug|MexK	0.99999937042	66.7	33	45.8	2.7e-06	1
MEXD	343	374	HWI-700370F:168:C7JUKANXX:7:2216:7761:12243	multidrug	YP_608682|FEATURES|mexD|multidrug|mexD	1.0	84.4	32	58.2	5.2e-10	1
TRIC	428	460	HWI-700370F:168:C7JUKANXX:7:1210:4698:48565	triclosan	NP_248848.1|FEATURES|TriC|triclosan|TriC	0.999999266394	75.8	33	55.5	3.4e-09	1
TRUNCATED_PUTATIVE_RESPONSE_REGULATOR_ARLR	88	118	HWI-700370F:168:C7JUKANXX:7:1311:14425:61902	unclassified	gi:446114283:ref:WP_000192138.1:|FEATURES|truncated_putative_response_regulator_ArlR|unclassified|truncated_putative_response_regulator_ArlR	0.999999601926	64.5	31	44.3	7.8e-06	1
STAPHYLOCOCCUS_MUPA_CONFERRING_RESISTANCE_TO_MUPIROCIN	289	321	HWI-700370F:168:C7JUKANXX:7:2113:13593:54455	mupirocin	CAA53189|FEATURES|Staphylococcus_mupA_conferring_resistance_to_mupirocin|mupirocin|Staphylococcus_mupA_conferring_resistance_to_mupirocin	0.999999972779	100.0	33	73.2	1.6e-14	1
MEXF	992	1024	HWI-700370F:168:C7JUKANXX:7:1216:4203:82183	multidrug	gi:553764341:ref:WP_023096686.1:|FEATURES|mexF|multidrug|mexF	1.0	87.9	33	59.7	1.8e-10	1
CYSTATHIONINE_BETA-LYASE_PATB	21	51	HWI-700370F:168:C7JUKANXX:7:1301:9437:11617	unclassified	gi:497610921:ref:WP_009925105.1:|FEATURES|cystathionine_beta-lyase_patB|unclassified|cystathionine_beta-lyase_patB	1.0	67.7	31	47.8	7.1e-07	1
BPEF	940	972	HWI-700370F:168:C7JUKANXX:7:1301:17076:85726	multidrug	ZP_02405550|FEATURES|bpeF|multidrug|bpeF	0.999999942284	63.6	33	44.7	6.0e-06	1
RPOB2	777	809	HWI-700370F:168:C7JUKANXX:7:2213:5671:65514	multidrug	BAD59497.1|FEATURES|rpoB2|multidrug|rpoB2	0.999999264536	72.7	33	53.9	9.9e-09	1
ADEB	453	485	HWI-700370F:168:C7JUKANXX:7:1304:1361:31300	multidrug	gi:565649137:ref:WP_023896724.1:|FEATURES|adeB|multidrug|adeB	1.0	69.7	33	50.8	8.4e-08	1
RPOB2	586	618	HWI-700370F:168:C7JUKANXX:7:1315:2608:98632	multidrug	BAD59497.1|FEATURES|rpoB2|multidrug|rpoB2	0.999999404997	81.8	33	60.8	8.1e-11	1
OMPR	73	103	HWI-700370F:168:C7JUKANXX:7:1311:9677:15748	multidrug	gi:507097545:ref:WP_016168184.1:|FEATURES|ompR|multidrug|ompR	0.999999999138	74.2	31	52.8	2.2e-08	1
RPOB2	563	595	HWI-700370F:168:C7JUKANXX:7:2201:16613:19402	multidrug	BAD59497.1|FEATURES|rpoB2|multidrug|rpoB2	0.999999264536	72.7	33	53.9	9.9e-09	1
MACB	544	575	HWI-700370F:168:C7JUKANXX:7:1311:4293:23504	MLS	AAV85982.1|FEATURES|macB|MLS|macB	1.0	68.8	32	47.4	9.3e-07	1
MULTIDRUG_ABC_TRANSPORTER	456	488	HWI-700370F:168:C7JUKANXX:7:2213:14470:13976	multidrug	gi:896355182:ref:WP_049310020.1:|FEATURES|multidrug_ABC_transporter|multidrug|multidrug_ABC_transporter	1.0	60.6	33	44.7	6.0e-06	1
MEXA	244	275	HWI-700370F:168:C7JUKANXX:7:1208:3561:36733	multidrug	gi:959889414:ref:WP_058160887.1:|FEATURES|mexA|multidrug|mexA	1.0	65.6	32	46.6	1.6e-06	1
RPOB2	993	1023	HWI-700370F:168:C7JUKANXX:7:1313:13224:100542	multidrug	BAD59497.1|FEATURES|rpoB2|multidrug|rpoB2	0.999999067367	64.5	31	47.4	9.3e-07	1
VAND	289	320	HWI-700370F:168:C7JUKANXX:7:2312:20786:10633	glycopeptide	AF277571.gene.p01|FEATURES|vanD|glycopeptide|vanD	1.0	66.7	33	45.8	2.7e-06	1
TETA	443	473	HWI-700370F:168:C7JUKANXX:7:2101:19057:80235	tetracycline	gi:736993687:ref:WP_034989673.1:|FEATURES|tetA|tetracycline|tetA	0.999999896619	64.5	31	46.2	2.1e-06	1
ADEJ	881	912	HWI-700370F:168:C7JUKANXX:7:2101:9660:75314	multidrug	NC_011586.7045444.p01|FEATURES|adeJ|multidrug|adeJ	1.0	84.4	32	60.8	8.1e-11	1
MEXF	48	80	HWI-700370F:168:C7JUKANXX:7:1102:2479:7083	multidrug	CP000675.2.gene2298.p01|FEATURES|mexF|multidrug|mexF	1.0	81.8	33	61.2	6.2e-11	1
TET(K)	151	183	HWI-700370F:168:C7JUKANXX:7:1201:3605:7884	tetracycline	YP_003283625.1|FEATURES|tet(K)|tetracycline|tet(K)	1.0	100.0	33	72.4	2.7e-14	1
TET(K)	175	207	HWI-700370F:168:C7JUKANXX:7:1304:11888:68071	tetracycline	YP_003283625.1|FEATURES|tet(K)|tetracycline|tet(K)	0.999999951202	100.0	33	66.6	1.5e-12	1
TRIC	33	65	HWI-700370F:168:C7JUKANXX:7:1101:3745:40039	triclosan	NP_248848.1|FEATURES|TriC|triclosan|TriC	0.999999975815	72.7	33	56.6	1.5e-09	1
MEXD	48	80	HWI-700370F:168:C7JUKANXX:7:1304:8054:76555	multidrug	gi:852273548:ref:WP_048328542.1:|FEATURES|mexD|multidrug|mexD	1.0	66.7	33	48.1	5.4e-07	1
SMEE	244	275	HWI-700370F:168:C7JUKANXX:7:1308:19656:79638	multidrug	YP_002706077|FEATURES|smeE|multidrug|smeE	0.999999861952	65.6	32	45.4	3.5e-06	1
CLASS_A	189	221	HWI-700370F:168:C7JUKANXX:7:2101:3467:98461	beta-lactam	NP_765163|FEATURES|class_A|beta-lactam|class_A	1.0	100.0	33	70.9	7.8e-14	1
RPOB2	426	458	HWI-700370F:168:C7JUKANXX:7:1115:11882:74773	multidrug	BAD59497.1|FEATURES|rpoB2|multidrug|rpoB2	0.999999342354	78.8	33	57.4	9.0e-10	1
BACA	31	63	HWI-700370F:168:C7JUKANXX:7:2103:8143:54018	bacitracin	YP_997055|FEATURES|bacA|bacitracin|bacA	1.0	66.7	33	49.3	2.4e-07	1
ACRA	282	314	HWI-700370F:168:C7JUKANXX:7:1203:15790:87068	multidrug	ZP_03163985|FEATURES|acrA|multidrug|acrA	1.0	72.7	33	49.3	2.4e-07	1
RPOB2	579	610	HWI-700370F:168:C7JUKANXX:7:1207:18276:64146	multidrug	BAD59497.1|FEATURES|rpoB2|multidrug|rpoB2	0.999999342354	78.1	32	57.4	9.0e-10	1
RPOB2	786	816	HWI-700370F:168:C7JUKANXX:7:2215:4494:47732	multidrug	BAD59497.1|FEATURES|rpoB2|multidrug|rpoB2	0.999999358332	83.9	31	58.2	5.2e-10	1
MEXD	904	936	HWI-700370F:168:C7JUKANXX:7:1101:12796:63827	multidrug	gi:757680562:ref:WP_042911120.1:|FEATURES|mexD|multidrug|mexD	1.0	81.8	33	55.8	2.6e-09	1
MACB	140	172	HWI-700370F:168:C7JUKANXX:7:1308:2521:46799	MLS	YP_002382193|FEATURES|macB|MLS|macB	1.0	66.7	33	49.7	1.9e-07	1
MEXD	804	836	HWI-700370F:168:C7JUKANXX:7:1302:9292:55922	multidrug	gi:852273548:ref:WP_048328542.1:|FEATURES|mexD|multidrug|mexD	1.0	69.7	33	53.5	1.3e-08	1
OPTRA	157	189	HWI-700370F:168:C7JUKANXX:7:2113:16085:27298	oxazolidinone	AKA86814|FEATURES|optrA|oxazolidinone|optrA	0.995215887623	60.6	33	48.5	4.2e-07	1
MEXF	445	476	HWI-700370F:168:C7JUKANXX:7:1215:2025:55049	multidrug	gi:553764341:ref:WP_023096686.1:|FEATURES|mexF|multidrug|mexF	1.0	81.2	32	54.7	5.8e-09	1
VATB	131	162	HWI-700370F:168:C7JUKANXX:7:1108:19487:53725	MLS	U19459.gene.p01|FEATURES|vatB|MLS|vatB	1.0	68.8	32	47.4	9.3e-07	1
SMER	65	97	HWI-700370F:168:C7JUKANXX:7:2213:17167:67363	multidrug	AAD51348.1|FEATURES|smeR|multidrug|smeR	0.99924499129	69.7	33	51.6	4.9e-08	1
MEXB	381	413	HWI-700370F:168:C7JUKANXX:7:1213:5398:72908	multidrug	gi:565648659:ref:WP_023896298.1:|FEATURES|mexB|multidrug|mexB	1.0	84.8	33	57.0	1.2e-09	1
ADEB	434	465	HWI-700370F:168:C7JUKANXX:7:2201:8904:38417	multidrug	gi:490792007:ref:WP_004654153.1:|FEATURES|adeB|multidrug|adeB	1.0	78.1	32	51.2	6.4e-08	1
ACRB	402	434	HWI-700370F:168:C7JUKANXX:7:1116:15400:63575	multidrug	AAQ21216|FEATURES|acrB|multidrug|acrB	1.0	87.9	33	61.2	6.2e-11	1
TET(K)	177	209	HWI-700370F:168:C7JUKANXX:7:1216:4683:101218	tetracycline	YP_003283625.1|FEATURES|tet(K)|tetracycline|tet(K)	0.999999938204	100.0	33	65.1	4.3e-12	1
MDTB	129	160	HWI-700370F:168:C7JUKANXX:7:2104:4249:84666	multidrug	gi:857586086:emb:CRL63207.1:|FEATURES|mdtB|multidrug|mdtB	0.999999981843	65.6	32	47.8	7.1e-07	1
RPOB2	1015	1046	HWI-700370F:168:C7JUKANXX:7:1109:6262:11291	multidrug	BAD59497.1|FEATURES|rpoB2|multidrug|rpoB2	0.999999479154	90.6	32	65.9	2.5e-12	1
MACB	29	60	HWI-700370F:168:C7JUKANXX:7:1205:11416:27365	MLS	gi:836580371:ref:WP_047737758.1:|FEATURES|macB|MLS|macB	1.0	65.6	32	47.4	9.3e-07	1
MULTIDRUG_ABC_TRANSPORTER	763	795	HWI-700370F:168:C7JUKANXX:7:1106:20201:80965	multidrug	NC_010400.5984909.p01|FEATURES|multidrug_ABC_transporter|multidrug|multidrug_ABC_transporter	0.999999999999	72.7	33	51.2	6.4e-08	1
ROSA	227	259	HWI-700370F:168:C7JUKANXX:7:1111:15303:15060	fosmidomycin	ZP_04623896|FEATURES|rosA|fosmidomycin|rosA	1.0	75.8	33	60.5	1.1e-10	1
BACA	172	204	HWI-700370F:168:C7JUKANXX:7:1115:3920:76291	bacitracin	YP_001527590|FEATURES|bacA|bacitracin|bacA	1.0	69.7	33	53.5	1.3e-08	1
DFRC	26	58	HWI-700370F:168:C7JUKANXX:7:2115:10067:4008	diaminopyrimidine	AAO04716.1|FEATURES|dfrC|diaminopyrimidine|dfrC	0.999999999999	87.9	33	63.5	1.2e-11	1
GOLS	23	55	HWI-700370F:168:C7JUKANXX:7:2215:5190:84289	multidrug	NP_459349.1|FEATURES|golS|multidrug|golS	0.999997608262	63.6	33	45.1	4.6e-06	1
OMPR	83	115	HWI-700370F:168:C7JUKANXX:7:1101:8811:20450	multidrug	gi:446603231:ref:WP_000680577.1:|FEATURES|ompR|multidrug|ompR	0.999999990096	66.7	33	51.2	6.4e-08	1
RPHB	524	556	HWI-700370F:168:C7JUKANXX:7:1114:11860:73647	rifamycin	APB03222.1|FEATURES|rphB|rifamycin|rphB	0.999999977186	84.8	33	61.2	6.2e-11	1
MEXF	294	324	HWI-700370F:168:C7JUKANXX:7:1316:9256:49957	multidrug	CP000675.2.gene2298.p01|FEATURES|mexF|multidrug|mexF	0.999999245885	61.3	31	48.1	5.4e-07	1
MEFA	178	210	HWI-700370F:168:C7JUKANXX:7:1309:1392:10316	MLS	gi:912688367:ref:WP_050233077.1:|FEATURES|mefA|MLS|mefA	1.0	100.0	33	65.1	4.3e-12	1
MACB	21	51	HWI-700370F:168:C7JUKANXX:7:2206:12374:15705	MLS	YP_001176128|FEATURES|macB|MLS|macB	1.0	61.3	31	45.4	3.5e-06	1
MDTF	160	191	HWI-700370F:168:C7JUKANXX:7:2214:15301:99753	multidrug	gi:493738074:ref:WP_006687252.1:|FEATURES|mdtF|multidrug|mdtF	1.0	71.9	32	51.2	6.4e-08	1
MARR	33	65	HWI-700370F:168:C7JUKANXX:7:2108:13377:74215	multidrug	gi:808045374:ref:WP_046207364.1:|FEATURES|marR|multidrug|marR	1.0	100.0	33	69.3	2.3e-13	1
ADEB	370	402	HWI-700370F:168:C7JUKANXX:7:1215:3189:39381	multidrug	ZP_03823622|FEATURES|adeB|multidrug|adeB	1.0	87.9	33	57.4	9.0e-10	1
RPOB2	1039	1071	HWI-700370F:168:C7JUKANXX:7:2105:17401:4535	multidrug	BAD59497.1|FEATURES|rpoB2|multidrug|rpoB2	0.999999511794	90.9	33	68.6	3.9e-13	1
MACB	129	161	HWI-700370F:168:C7JUKANXX:7:1101:6929:45001	MLS	gi:749017716:ref:WP_040076354.1:|FEATURES|macB|MLS|macB	1.0	69.7	33	50.4	1.1e-07	1
MULTIDRUG_ABC_TRANSPORTER	475	507	HWI-700370F:168:C7JUKANXX:7:1314:20150:14981	multidrug	gi:913055317:ref:WP_050357634.1:|FEATURES|multidrug_ABC_transporter|multidrug|multidrug_ABC_transporter	1.0	81.8	33	55.5	3.4e-09	1
MEXF	929	961	HWI-700370F:168:C7JUKANXX:7:2201:4131:3798	multidrug	gi:950554518:ref:WP_057427257.1:|FEATURES|mexF|multidrug|mexF	1.0	78.8	33	54.7	5.8e-09	1
EMRB	166	196	HWI-700370F:168:C7JUKANXX:7:1316:11071:69231	multidrug	NC_010410.6003262.p01|FEATURES|emrB|multidrug|emrB	0.999999999992	64.5	31	51.2	6.4e-08	1
BACA	34	66	HWI-700370F:168:C7JUKANXX:7:2110:2042:99361	bacitracin	ZP_04226949|FEATURES|bacA|bacitracin|bacA	1.0	60.6	33	49.7	1.9e-07	1
VATB	135	167	HWI-700370F:168:C7JUKANXX:7:1314:17741:52529	MLS	U19459.gene.p01|FEATURES|vatB|MLS|vatB	0.999999999779	63.6	33	46.6	1.6e-06	1
NMCR	13	45	HWI-700370F:168:C7JUKANXX:7:2201:9578:35028	beta-lactam	CAA79966.1|FEATURES|NmcR|beta-lactam|NmcR	0.999999983742	66.7	33	45.1	4.6e-06	1
AMRB	483	513	HWI-700370F:168:C7JUKANXX:7:1102:7328:41919	multidrug	gi:493455429:ref:WP_006410704.1:|FEATURES|amrB|multidrug|amrB	1.0	87.5	32	59.7	1.8e-10	1
RPOB2	1013	1045	HWI-700370F:168:C7JUKANXX:7:2209:2709:45153	multidrug	BAD59497.1|FEATURES|rpoB2|multidrug|rpoB2	0.999999492621	87.9	33	67.0	1.1e-12	1
GOLS	26	58	HWI-700370F:168:C7JUKANXX:7:1313:17577:84088	multidrug	NP_459349.1|FEATURES|golS|multidrug|golS	0.999997708124	63.6	33	45.8	2.7e-06	1
UGD	357	388	HWI-700370F:168:C7JUKANXX:7:2103:15456:38709	peptide	AAC75089.1|FEATURES|ugd|peptide|ugd	0.999999418754	68.8	32	48.1	5.4e-07	1
OLEC	31	62	HWI-700370F:168:C7JUKANXX:7:1106:13141:100551	MLS	AAA26793|FEATURES|oleC|MLS|oleC	0.999999989637	65.6	32	47.0	1.2e-06	1
TRANSCRIPTIONAL_REGULATORY_PROTEIN_CPXR_CPXR	65	97	HWI-700370F:168:C7JUKANXX:7:1205:6602:77667	unclassified	CP001485.1.gene721.p01|FEATURES|transcriptional_regulatory_protein_CpxR_cpxR|unclassified|transcriptional_regulatory_protein_CpxR_cpxR	0.999999997929	66.7	33	47.0	1.2e-06	1
ACRF	281	312	HWI-700370F:168:C7JUKANXX:7:2113:6945:81428	multidrug	AAC76298.1|FEATURES|AcrF|multidrug|AcrF	0.99999909177	62.5	32	44.3	7.8e-06	1
TRIC	10	42	HWI-700370F:168:C7JUKANXX:7:2215:6360:74504	triclosan	NP_248848.1|FEATURES|TriC|triclosan|TriC	0.999999955689	66.7	33	52.8	2.2e-08	1
MULTIDRUG_ABC_TRANSPORTER	128	160	HWI-700370F:168:C7JUKANXX:7:1107:6169:88261	multidrug	gi:686364868:ref:WP_031893738.1:|FEATURES|multidrug_ABC_transporter|multidrug|multidrug_ABC_transporter	1.0	87.9	33	64.7	5.6e-12	1
NORB	49	81	HWI-700370F:168:C7JUKANXX:7:1107:14891:28327	fluoroquinolone	gi:1000360171:ref:WP_061107359.1:|FEATURES|norB|fluoroquinolone|norB	1.0	69.7	33	51.6	4.9e-08	1
OMPR	86	118	HWI-700370F:168:C7JUKANXX:7:1210:16805:30891	multidrug	gi:507097545:ref:WP_016168184.1:|FEATURES|ompR|multidrug|ompR	0.99999999867	66.7	33	45.8	2.7e-06	1
PATA	269	300	HWI-700370F:168:C7JUKANXX:7:1202:11685:64274	fluoroquinolone	NP_417544.5|FEATURES|patA|fluoroquinolone|patA	0.999987822395	65.6	32	47.0	1.2e-06	1
QACB	323	355	HWI-700370F:168:C7JUKANXX:7:1109:3084:13600	multidrug	gi:488380213:ref:WP_002449598.1:|FEATURES|qacB|multidrug|qacB	0.916705120799	100.0	33	68.6	3.9e-13	1
ADEB	362	394	HWI-700370F:168:C7JUKANXX:7:1302:11234:13472	multidrug	ZP_03823622|FEATURES|adeB|multidrug|adeB	1.0	84.8	33	56.2	2.0e-09	1
ACRB	5	36	HWI-700370F:168:C7JUKANXX:7:2210:9817:25610	multidrug	gi:491078681:ref:WP_004940301.1:|FEATURES|acrB|multidrug|acrB	1.0	90.6	32	59.7	1.8e-10	1
MULTIDRUG_ABC_TRANSPORTER	542	573	HWI-700370F:168:C7JUKANXX:7:2211:19798:51587	multidrug	gi:664579989:ref:WP_031094015.1:|FEATURES|multidrug_ABC_transporter|multidrug|multidrug_ABC_transporter	1.0	65.6	32	47.0	1.2e-06	1
RPOB2	1035	1067	HWI-700370F:168:C7JUKANXX:7:1107:4775:3627	multidrug	BAD59497.1|FEATURES|rpoB2|multidrug|rpoB2	0.999999492621	84.8	33	67.0	1.1e-12	1
RPOB2	1050	1082	HWI-700370F:168:C7JUKANXX:7:2203:8493:9524	multidrug	BAD59497.1|FEATURES|rpoB2|multidrug|rpoB2	0.999999411694	81.8	33	61.2	6.2e-11	1
MULTIDRUG_ABC_TRANSPORTER	544	576	HWI-700370F:168:C7JUKANXX:7:2105:11777:73726	multidrug	gi:748767925:ref:WP_040019608.1:|FEATURES|multidrug_ABC_transporter|multidrug|multidrug_ABC_transporter	1.0	63.6	33	47.0	1.2e-06	1
MEPA	370	402	HWI-700370F:168:C7JUKANXX:7:2201:20789:71305	multidrug	gi:686408548:ref:WP_031913080.1:|FEATURES|mepA|multidrug|mepA	1.0	100.0	33	67.0	1.1e-12	1
MULTIDRUG_ABC_TRANSPORTER	553	585	HWI-700370F:168:C7JUKANXX:7:1206:12253:94146	multidrug	gi:799286378:ref:WP_045936958.1:|FEATURES|multidrug_ABC_transporter|multidrug|multidrug_ABC_transporter	1.0	75.8	33	54.3	7.6e-09	1
RPOB2	1023	1055	HWI-700370F:168:C7JUKANXX:7:2209:12162:25307	multidrug	BAD59497.1|FEATURES|rpoB2|multidrug|rpoB2	0.999999511794	90.9	33	68.6	3.9e-13	1
MEXD	447	479	HWI-700370F:168:C7JUKANXX:7:2211:5429:51346	multidrug	gi:852273548:ref:WP_048328542.1:|FEATURES|mexD|multidrug|mexD	1.0	72.7	33	51.2	6.4e-08	1
MACB	546	578	HWI-700370F:168:C7JUKANXX:7:2211:3874:79541	MLS	gi:1022664304:ref:WP_063420886.1:|FEATURES|macB|MLS|macB	1.0	78.8	33	53.9	9.9e-09	1
PBP-1A	139	170	HWI-700370F:168:C7JUKANXX:7:1310:21052:17706	beta-lactam	YP_001292390|FEATURES|PBP-1A|beta-lactam|PBP-1A	1.0	65.6	32	46.2	2.1e-06	1
MEXD	236	266	HWI-700370F:168:C7JUKANXX:7:1205:9718:23692	multidrug	gi:852273548:ref:WP_048328542.1:|FEATURES|mexD|multidrug|mexD	0.999998748712	64.5	31	45.1	4.6e-06	1
MEXF	650	682	HWI-700370F:168:C7JUKANXX:7:2103:2298:14223	multidrug	gi:1016360943:ref:WP_063030419.1:|FEATURES|mexF|multidrug|mexF	1.0	60.6	33	45.8	2.7e-06	1
MDSB	760	791	HWI-700370F:168:C7JUKANXX:7:2204:15855:97866	multidrug	NP_459346.1|FEATURES|mdsB|multidrug|mdsB	0.999999998179	62.5	32	48.1	5.4e-07	1
DFRC	74	105	HWI-700370F:168:C7JUKANXX:7:1305:3864:33553	diaminopyrimidine	AAO04716.1|FEATURES|dfrC|diaminopyrimidine|dfrC	0.999766843694	71.9	32	50.4	1.1e-07	1
AADK	21	52	HWI-700370F:168:C7JUKANXX:7:1203:13201:3330	aminoglycoside	gi:827043802:ref:WP_047182932.1:|FEATURES|aadK|aminoglycoside|aadK	1.0	87.5	32	62.8	2.1e-11	1
MULTIDRUG_ABC_TRANSPORTER	543	575	HWI-700370F:168:C7JUKANXX:7:1207:20157:36644	multidrug	gi:772774655:ref:WP_045322518.1:|FEATURES|multidrug_ABC_transporter|multidrug|multidrug_ABC_transporter	1.0	69.7	33	48.9	3.2e-07	1
VANA	303	335	HWI-700370F:168:C7JUKANXX:7:2101:15924:49856	glycopeptide	CAB61227|FEATURES|vanA|glycopeptide|vanA	1.0	72.7	33	52.8	2.2e-08	1
ADES	149	180	HWI-700370F:168:C7JUKANXX:7:2312:13613:77931	multidrug	ADM92606.1|FEATURES|adeS|multidrug|adeS	0.999998637369	65.6	32	45.1	4.6e-06	1
ROSA	244	275	HWI-700370F:168:C7JUKANXX:7:1313:9454:61725	fosmidomycin	ZP_04631862|FEATURES|rosA|fosmidomycin|rosA	1.0	75.0	32	53.9	9.9e-09	1
MEXB	993	1025	HWI-700370F:168:C7JUKANXX:7:2202:8375:53809	multidrug	gi:759528585:ref:WP_043248665.1:|FEATURES|mexB|multidrug|mexB	1.0	75.8	33	53.1	1.7e-08	1
EFRA	290	321	HWI-700370F:168:C7JUKANXX:7:1108:2429:14736	multidrug	CDO61513.1|FEATURES|efrA|multidrug|efrA	0.999999412906	62.5	32	44.7	6.0e-06	1
TET(K)	303	335	HWI-700370F:168:C7JUKANXX:7:2211:15885:17387	tetracycline	YP_003283625.1|FEATURES|tet(K)|tetracycline|tet(K)	1.0	100.0	33	66.6	1.5e-12	1
AMRB	856	888	HWI-700370F:168:C7JUKANXX:7:1205:16521:48097	multidrug	ZP_01769103|FEATURES|amrB|multidrug|amrB	1.0	78.8	33	50.4	1.1e-07	1
BCRA	33	63	HWI-700370F:168:C7JUKANXX:7:1304:6388:61847	bacitracin	ZP_04081918|FEATURES|bcrA|bacitracin|bcrA	1.0	80.6	31	56.2	2.0e-09	1
MULTIDRUG_ABC_TRANSPORTER	404	436	HWI-700370F:168:C7JUKANXX:7:2114:6114:52667	multidrug	gi:917229923:ref:WP_051836635.1:|FEATURES|multidrug_ABC_transporter|multidrug|multidrug_ABC_transporter	0.999994311426	63.6	33	45.8	2.7e-06	1
MACB	23	55	HWI-700370F:168:C7JUKANXX:7:1205:12830:28840	MLS	gi:446110351:ref:WP_000188206.1:|FEATURES|macB|MLS|macB	1.0	66.7	33	47.4	9.3e-07	1
ADEH	292	324	HWI-700370F:168:C7JUKANXX:7:1102:9268:91779	multidrug	CAJ77855.1|FEATURES|adeH|multidrug|adeH	0.999999761901	63.6	33	45.8	2.7e-06	1
OPRJ	305	337	HWI-700370F:168:C7JUKANXX:7:1110:5293:22009	multidrug	gi:759363558:ref:WP_043092439.1:|FEATURES|oprJ|multidrug|oprJ	0.999999999719	60.6	33	45.1	4.6e-06	1
OPRZ	126	158	HWI-700370F:168:C7JUKANXX:7:2216:5179:88780	multidrug	EGP45230|FEATURES|OprZ|multidrug|OprZ	0.999999999998	72.7	33	47.4	9.3e-07	1
MAJOR_FACILITATOR_SUPERFAMILY_TRANSPORTER	144	174	HWI-700370F:168:C7JUKANXX:7:2202:6784:82288	multidrug	NC_009487.5169637.p01|FEATURES|major_facilitator_superfamily_transporter|multidrug|major_facilitator_superfamily_transporter	0.999999998758	74.2	31	51.2	6.4e-08	1
RPOB2	698	729	HWI-700370F:168:C7JUKANXX:7:1214:5156:79066	multidrug	BAD59497.1|FEATURES|rpoB2|multidrug|rpoB2	0.999999255042	65.6	32	53.5	1.3e-08	1
ADEB	94	125	HWI-700370F:168:C7JUKANXX:7:1311:11935:53550	multidrug	gi:446910349:ref:WP_000987605.1:|FEATURES|adeB|multidrug|adeB	1.0	78.1	32	56.2	2.0e-09	1
MEXF	497	529	HWI-700370F:168:C7JUKANXX:7:1316:16939:28553	multidrug	gi:496340078:ref:WP_009049256.1:|FEATURES|mexF|multidrug|mexF	0.999999999962	66.7	33	48.5	4.2e-07	1
ADEC	73	103	HWI-700370F:168:C7JUKANXX:7:1302:13849:49968	multidrug	CP003583.1.gene2512.p01|FEATURES|adeC|multidrug|adeC	0.999998558853	67.7	31	48.1	5.4e-07	1
MEXB	178	210	HWI-700370F:168:C7JUKANXX:7:1311:4412:84563	multidrug	gi:759528585:ref:WP_043248665.1:|FEATURES|mexB|multidrug|mexB	1.0	75.8	33	57.8	6.9e-10	1
BACA	153	185	HWI-700370F:168:C7JUKANXX:7:2110:20129:83830	bacitracin	YP_302125|FEATURES|bacA|bacitracin|bacA	1.0	100.0	33	71.2	6.0e-14	1
AMRB	889	921	HWI-700370F:168:C7JUKANXX:7:2109:3269:45142	multidrug	AAC27754|FEATURES|amrB|multidrug|amrB	1.0	78.8	33	60.5	1.1e-10	1
TLCC	37	67	HWI-700370F:168:C7JUKANXX:7:2215:18685:51186	MLS	M57437.gene.p01|FEATURES|tlcC|MLS|tlcC	0.999999955043	64.5	31	45.1	4.6e-06	1
MULTIDRUG_ABC_TRANSPORTER	481	512	HWI-700370F:168:C7JUKANXX:7:2213:8408:23356	multidrug	gi:1031799645:ref:WP_064138838.1:|FEATURES|multidrug_ABC_transporter|multidrug|multidrug_ABC_transporter	1.0	87.5	32	57.4	9.0e-10	1
DFRA3	15	47	HWI-700370F:168:C7JUKANXX:7:1112:4386:92466	diaminopyrimidine	AAA25550.1|FEATURES|dfrA3|diaminopyrimidine|dfrA3	0.999998982001	63.6	33	50.4	1.1e-07	1
TET(K)	86	117	HWI-700370F:168:C7JUKANXX:7:1303:12188:88226	tetracycline	YP_003283625.1|FEATURES|tet(K)|tetracycline|tet(K)	1.0	100.0	32	67.4	8.6e-13	1
ADEB	368	400	HWI-700370F:168:C7JUKANXX:7:1306:8273:82902	multidrug	ZP_03823622|FEATURES|adeB|multidrug|adeB	1.0	87.9	33	58.5	4.0e-10	1
UGD	226	258	HWI-700370F:168:C7JUKANXX:7:1112:18166:6627	peptide	AAC75089.1|FEATURES|ugd|peptide|ugd	0.999999924359	93.9	33	71.6	4.6e-14	1
MEXD	238	268	HWI-700370F:168:C7JUKANXX:7:1216:18631:43501	multidrug	gi:499256187:ref:WP_010953727.1:|FEATURES|mexD|multidrug|mexD	0.999999986522	67.7	31	45.8	2.7e-06	1
ADEH	382	413	HWI-700370F:168:C7JUKANXX:7:1316:12248:37592	multidrug	CAJ77855.1|FEATURES|adeH|multidrug|adeH	0.999998800335	68.8	32	44.3	7.8e-06	1
AMRB	767	799	HWI-700370F:168:C7JUKANXX:7:2115:9111:40335	multidrug	YP_001119417|FEATURES|amrB|multidrug|amrB	1.0	60.6	33	44.7	6.0e-06	1
EMRA	244	274	HWI-700370F:168:C7JUKANXX:7:1312:9957:21055	multidrug	gi:930176935:ref:WP_054177683.1:|FEATURES|emrA|multidrug|emrA	0.999999783352	61.3	31	44.7	6.0e-06	1
VAND	87	119	HWI-700370F:168:C7JUKANXX:7:1209:18866:37621	glycopeptide	gi:1002798395:gb:AMN85478.1:|FEATURES|vanD|glycopeptide|vanD	0.999999433518	60.6	33	45.8	2.7e-06	1
RPOB2	446	476	HWI-700370F:168:C7JUKANXX:7:1107:18131:73546	multidrug	BAD59497.1|FEATURES|rpoB2|multidrug|rpoB2	0.99999896476	83.9	31	62.0	3.6e-11	1
CEOB	173	203	HWI-700370F:168:C7JUKANXX:7:2215:13093:46255	multidrug	gi:590120227:emb:CDN64284.1:|FEATURES|ceoB|multidrug|ceoB	1.0	83.9	31	59.7	1.8e-10	1
AXYY	403	435	HWI-700370F:168:C7JUKANXX:7:2109:5959:6755	multidrug	EGP45231.1|FEATURES|AxyY|multidrug|AxyY	1.0	87.9	33	58.5	4.0e-10	1
MEXD	255	286	HWI-700370F:168:C7JUKANXX:7:2214:13542:87642	multidrug	YP_348488|FEATURES|mexD|multidrug|mexD	0.999999940361	65.6	32	46.6	1.6e-06	1
ACRB	763	795	HWI-700370F:168:C7JUKANXX:7:1201:13761:93426	multidrug	gi:558560157:ref:WP_023491039.1:|FEATURES|acrB|multidrug|acrB	1.0	72.7	33	57.4	9.0e-10	1
RPOB2	358	390	HWI-700370F:168:C7JUKANXX:7:1209:14576:48552	multidrug	BAD59497.1|FEATURES|rpoB2|multidrug|rpoB2	0.999999399898	81.8	33	60.5	1.1e-10	1
BACA	9	40	HWI-700370F:168:C7JUKANXX:7:2106:15621:92935	bacitracin	YP_981592|FEATURES|bacA|bacitracin|bacA	1.0	84.4	32	58.9	3.1e-10	1
MACB	143	175	HWI-700370F:168:C7JUKANXX:7:1214:9301:9006	MLS	gi:746243059:ref:WP_039291473.1:|FEATURES|macB|MLS|macB	1.0	66.7	33	45.1	4.6e-06	1
TETP	68	100	HWI-700370F:168:C7JUKANXX:7:1311:12130:23758	tetracycline	YP_002850805|FEATURES|tetP|tetracycline|tetP	1.0	72.7	33	52.8	2.2e-08	1
MEXB	747	779	HWI-700370F:168:C7JUKANXX:7:1103:2536:18681	multidrug	gi:446871990:ref:WP_000949246.1:|FEATURES|mexB|multidrug|mexB	0.99999999998	75.8	33	62.0	3.6e-11	1
MEXE	69	100	HWI-700370F:168:C7JUKANXX:7:1309:14140:29710	multidrug	gi:759552006:ref:WP_043271822.1:|FEATURES|mexE|multidrug|mexE	1.0	62.5	32	48.5	4.2e-07	1
POXTA	160	191	HWI-700370F:168:C7JUKANXX:7:1106:4386:95875	multidrug	AVI44920.1|FEATURES|poxtA|multidrug|poxtA	0.999999055081	62.5	32	47.0	1.2e-06	1
TRUNCATED_PUTATIVE_RESPONSE_REGULATOR_ARLR	86	116	HWI-700370F:168:C7JUKANXX:7:1313:16903:17727	unclassified	AE015929.1.gene1106.p01|FEATURES|truncated_putative_response_regulator_ArlR|unclassified|truncated_putative_response_regulator_ArlR	0.999999994398	71.0	31	46.2	2.1e-06	1
ACRB	985	1017	HWI-700370F:168:C7JUKANXX:7:1314:20114:11374	multidrug	gi:446414948:ref:WP_000492803.1:|FEATURES|acrB|multidrug|acrB	0.999999999999	81.8	33	58.2	5.2e-10	1
ACRB	451	483	HWI-700370F:168:C7JUKANXX:7:2107:15414:78528	multidrug	gi:446414955:ref:WP_000492810.1:|FEATURES|acrB|multidrug|acrB	1.0	93.9	33	64.3	7.3e-12	1
MEXC	88	120	HWI-700370F:168:C7JUKANXX:7:2205:6031:33057	multidrug	gi:504432599:ref:WP_014619701.1:|FEATURES|mexC|multidrug|mexC	0.999999999186	66.7	33	46.6	1.6e-06	1
RPOB2	878	910	HWI-700370F:168:C7JUKANXX:7:1116:18269:73966	multidrug	BAD59497.1|FEATURES|rpoB2|multidrug|rpoB2	0.999999307873	72.7	33	55.8	2.6e-09	1
EMRA	306	338	HWI-700370F:168:C7JUKANXX:7:1110:18251:32339	multidrug	gi:817604913:ref:WP_046598123.1:|FEATURES|emrA|multidrug|emrA	0.991379438374	66.7	33	54.3	7.6e-09	1
RPOB2	863	894	HWI-700370F:168:C7JUKANXX:7:1207:5239:78596	multidrug	BAD59497.1|FEATURES|rpoB2|multidrug|rpoB2	0.999999385861	81.2	32	59.7	1.8e-10	1
MEPA	416	448	HWI-700370F:168:C7JUKANXX:7:1107:13523:80546	multidrug	YP_302230|FEATURES|mepA|multidrug|mepA	1.0	100.0	33	65.9	2.5e-12	1
TAEA	404	436	HWI-700370F:168:C7JUKANXX:7:2113:14563:46866	pleuromutilin	APB03219.1|FEATURES|TaeA|pleuromutilin|TaeA	0.999795423842	63.6	33	45.8	2.7e-06	1
MACB	146	177	HWI-700370F:168:C7JUKANXX:7:2216:7769:24209	MLS	gi:1046630742:ref:WP_065696754.1:|FEATURES|macB|MLS|macB	1.0	71.9	32	49.3	2.4e-07	1
CPXA	394	425	HWI-700370F:168:C7JUKANXX:7:1312:8068:4845	aminoglycoside:aminocoumarin	NP_312864.1|FEATURES|cpxA|aminoglycoside:aminocoumarin|cpxA	0.999132631839	71.9	32	51.2	6.4e-08	1
RPOB2	1015	1046	HWI-700370F:168:C7JUKANXX:7:1107:12632:28904	multidrug	BAD59497.1|FEATURES|rpoB2|multidrug|rpoB2	0.999999479154	90.6	32	65.9	2.5e-12	1
MULTIDRUG_ABC_TRANSPORTER	472	504	HWI-700370F:168:C7JUKANXX:7:1109:13097:97592	multidrug	gi:516574297:ref:WP_017949361.1:|FEATURES|multidrug_ABC_transporter|multidrug|multidrug_ABC_transporter	1.0	69.7	33	47.0	1.2e-06	1
TRUNCATED_PUTATIVE_RESPONSE_REGULATOR_ARLR	76	108	HWI-700370F:168:C7JUKANXX:7:1310:20584:91596	unclassified	HE999704.1.gene1528.p01|FEATURES|truncated_putative_response_regulator_ArlR|unclassified|truncated_putative_response_regulator_ArlR	0.999997889333	60.6	33	45.1	4.6e-06	1
TETP	79	110	HWI-700370F:168:C7JUKANXX:7:1212:8811:2241	tetracycline	YP_002850805|FEATURES|tetP|tetracycline|tetP	0.999999992869	62.5	32	44.7	6.0e-06	1
MEXX	273	304	HWI-700370F:168:C7JUKANXX:7:1202:4307:51490	multidrug	gi:485869052:ref:WP_001466418.1:|FEATURES|mexX|multidrug|mexX	0.999999999992	62.5	32	45.8	2.7e-06	1
RPOB2	1018	1050	HWI-700370F:168:C7JUKANXX:7:1201:8651:24707	multidrug	BAD59497.1|FEATURES|rpoB2|multidrug|rpoB2	0.999999524738	90.9	33	69.7	1.7e-13	1
EMRA	262	293	HWI-700370F:168:C7JUKANXX:7:1305:14421:5360	multidrug	gi:838616135:gb:KLW00339.1:|FEATURES|emrA|multidrug|emrA	0.991642004109	71.9	32	54.7	5.8e-09	1
POXTA	172	204	HWI-700370F:168:C7JUKANXX:7:1212:16040:83331	multidrug	AVI44920.1|FEATURES|poxtA|multidrug|poxtA	0.999998999773	60.6	33	45.8	2.7e-06	1
RPOB2	708	740	HWI-700370F:168:C7JUKANXX:7:1311:21213:16220	multidrug	BAD59497.1|FEATURES|rpoB2|multidrug|rpoB2	0.999999255042	63.6	33	53.5	1.3e-08	1
FMTC	719	751	HWI-700370F:168:C7JUKANXX:7:2215:21023:80595	beta-lactam	gi:1031796384:ref:WP_064136479.1:|FEATURES|fmtC|beta-lactam|fmtC	1.0	72.7	33	54.7	5.8e-09	1
TET(K)	86	117	HWI-700370F:168:C7JUKANXX:7:2116:21055:49535	tetracycline	YP_003283625.1|FEATURES|tet(K)|tetracycline|tet(K)	1.0	100.0	32	67.4	8.6e-13	1
MACB	147	179	HWI-700370F:168:C7JUKANXX:7:1305:12254:2270	MLS	gi:746243059:ref:WP_039291473.1:|FEATURES|macB|MLS|macB	1.0	63.6	33	47.8	7.1e-07	1
ADEB	322	354	HWI-700370F:168:C7JUKANXX:7:1108:7413:93160	multidrug	gi:820799228:ref:WP_046760544.1:|FEATURES|adeB|multidrug|adeB	1.0	72.7	33	54.7	5.8e-09	1
MEXB	757	789	HWI-700370F:168:C7JUKANXX:7:1109:20252:7367	multidrug	gi:446871990:ref:WP_000949246.1:|FEATURES|mexB|multidrug|mexB	1.0	72.7	33	60.1	1.4e-10	1
AXYY	372	404	HWI-700370F:168:C7JUKANXX:7:1304:17960:22601	multidrug	EGP45231.1|FEATURES|AxyY|multidrug|AxyY	1.0	87.9	33	58.2	5.2e-10	1
MACB	443	474	HWI-700370F:168:C7JUKANXX:7:1210:11210:40144	MLS	gi:694085087:ref:WP_032429904.1:|FEATURES|macB|MLS|macB	1.0	71.9	32	51.2	6.4e-08	1
MEXD	238	268	HWI-700370F:168:C7JUKANXX:7:1209:18352:3877	multidrug	gi:499256187:ref:WP_010953727.1:|FEATURES|mexD|multidrug|mexD	0.999999986522	67.7	31	45.8	2.7e-06	1
UGD	228	260	HWI-700370F:168:C7JUKANXX:7:2106:4547:54516	peptide	AAC75089.1|FEATURES|ugd|peptide|ugd	0.999999899373	84.8	33	67.4	8.6e-13	1
MEXK	972	1004	HWI-700370F:168:C7JUKANXX:7:2105:5163:59753	multidrug	AAG07064.1|FEATURES|MexK|multidrug|MexK	0.99999937042	63.6	33	45.8	2.7e-06	1
MEXD	335	367	HWI-700370F:168:C7JUKANXX:7:1313:19473:86424	multidrug	YP_608682|FEATURES|mexD|multidrug|mexD	1.0	72.7	33	50.4	1.1e-07	1
FARA	219	251	HWI-700370F:168:C7JUKANXX:7:1211:20746:86080	antibacterial_free_fatty_acids	NP_273367.1|FEATURES|farA|antibacterial_free_fatty_acids|farA	0.999553204131	72.7	33	53.1	1.7e-08	1
TETA	443	473	HWI-700370F:168:C7JUKANXX:7:1215:7708:97253	tetracycline	gi:736993687:ref:WP_034989673.1:|FEATURES|tetA|tetracycline|tetA	0.999999896619	64.5	31	46.2	2.1e-06	1
MACB	21	53	HWI-700370F:168:C7JUKANXX:7:1210:16541:100078	MLS	gi:545231548:ref:WP_021531156.1:|FEATURES|macB|MLS|macB	1.0	63.6	33	44.7	6.0e-06	1
DFRC	28	60	HWI-700370F:168:C7JUKANXX:7:1307:7780:95268	diaminopyrimidine	AAO04716.1|FEATURES|dfrC|diaminopyrimidine|dfrC	0.999998216654	90.9	33	64.7	5.6e-12	1
POXTA	181	213	HWI-700370F:168:C7JUKANXX:7:2113:17587:16917	multidrug	AVI44920.1|FEATURES|poxtA|multidrug|poxtA	0.999999072535	60.6	33	47.4	9.3e-07	1
MEXK	394	426	HWI-700370F:168:C7JUKANXX:7:1109:1567:37421	multidrug	AAG07064.1|FEATURES|MexK|multidrug|MexK	0.999999425864	69.7	33	47.4	9.3e-07	1
TRIC	316	348	HWI-700370F:168:C7JUKANXX:7:1110:1979:87924	triclosan	NP_248848.1|FEATURES|TriC|triclosan|TriC	0.999999902569	69.7	33	50.8	8.4e-08	1
MULTIDRUG_ABC_TRANSPORTER	556	587	HWI-700370F:168:C7JUKANXX:7:2206:1893:10127	multidrug	gi:799286378:ref:WP_045936958.1:|FEATURES|multidrug_ABC_transporter|multidrug|multidrug_ABC_transporter	1.0	81.2	32	54.7	5.8e-09	1
VANR	74	105	HWI-700370F:168:C7JUKANXX:7:2203:10319:67292	glycopeptide	gi:943675889:ref:WP_055502070.1:|FEATURES|vanR|glycopeptide|vanR	0.999998377678	62.5	32	44.7	6.0e-06	1
ADEB	491	522	HWI-700370F:168:C7JUKANXX:7:1315:16288:16966	multidrug	gi:446910349:ref:WP_000987605.1:|FEATURES|adeB|multidrug|adeB	1.0	62.5	32	50.8	8.4e-08	1
MEXB	169	200	HWI-700370F:168:C7JUKANXX:7:2115:19477:62944	multidrug	gi:446871990:ref:WP_000949246.1:|FEATURES|mexB|multidrug|mexB	0.999999999982	75.0	32	57.4	9.0e-10	1
TRIC	431	463	HWI-700370F:168:C7JUKANXX:7:1308:6814:31909	triclosan	NP_248848.1|FEATURES|TriC|triclosan|TriC	0.999999973928	87.9	33	63.2	1.6e-11	1
SMER	67	99	HWI-700370F:168:C7JUKANXX:7:2216:3972:27475	multidrug	AAD51348.1|FEATURES|smeR|multidrug|smeR	0.999995457196	60.6	33	47.4	9.3e-07	1
BACA	164	196	HWI-700370F:168:C7JUKANXX:7:2207:13057:27075	bacitracin	YP_001416709|FEATURES|bacA|bacitracin|bacA	1.0	87.9	33	61.2	6.2e-11	1
ADEH	386	418	HWI-700370F:168:C7JUKANXX:7:2204:6285:46717	multidrug	CAJ77855.1|FEATURES|adeH|multidrug|adeH	0.999998902152	69.7	33	46.6	1.6e-06	1
FARB	305	336	HWI-700370F:168:C7JUKANXX:7:2216:14719:61017	antibacterial_free_fatty_acids	NP_273368.1|FEATURES|farB|antibacterial_free_fatty_acids|farB	0.99239960628	65.6	32	49.3	2.4e-07	1
TET(K)	342	374	HWI-700370F:168:C7JUKANXX:7:2113:18349:82218	tetracycline	YP_003283625.1|FEATURES|tet(K)|tetracycline|tet(K)	1.0	100.0	33	68.9	3.0e-13	1
BACA	27	59	HWI-700370F:168:C7JUKANXX:7:1102:16333:99547	bacitracin	YP_997055|FEATURES|bacA|bacitracin|bacA	1.0	75.8	33	53.5	1.3e-08	1
TET(K)	114	146	HWI-700370F:168:C7JUKANXX:7:1107:7262:37736	tetracycline	YP_003283625.1|FEATURES|tet(K)|tetracycline|tet(K)	1.0	100.0	33	66.6	1.5e-12	1
EMRA	244	274	HWI-700370F:168:C7JUKANXX:7:1114:5391:77549	multidrug	gi:930176935:ref:WP_054177683.1:|FEATURES|emrA|multidrug|emrA	0.999999783352	61.3	31	44.7	6.0e-06	1
ROSB	185	216	HWI-700370F:168:C7JUKANXX:7:2210:16581:27883	fosmidomycin	gi:544012122:gb:ERK10884.1:|FEATURES|rosB|fosmidomycin|rosB	1.0	87.5	32	56.2	2.0e-09	1
TRIC	415	446	HWI-700370F:168:C7JUKANXX:7:1102:2420:9532	triclosan	NP_248848.1|FEATURES|TriC|triclosan|TriC	0.999995250259	75.0	32	53.1	1.7e-08	1
CEOB	936	968	HWI-700370F:168:C7JUKANXX:7:2115:17852:81719	multidrug	gi:590120227:emb:CDN64284.1:|FEATURES|ceoB|multidrug|ceoB	1.0	90.9	33	58.2	5.2e-10	1
MACB	514	545	HWI-700370F:168:C7JUKANXX:7:2209:3845:84657	MLS	AAV85982.1|FEATURES|macB|MLS|macB	0.999999968711	75.0	32	45.4	3.5e-06	1
ADEB	73	105	HWI-700370F:168:C7JUKANXX:7:1108:19783:25964	multidrug	ZP_04661876|FEATURES|adeB|multidrug|adeB	1.0	72.7	33	53.5	1.3e-08	1
MDTE	165	197	HWI-700370F:168:C7JUKANXX:7:2207:16361:29981	multidrug	gi:487379403:ref:WP_001652213.1:|FEATURES|mdtE|multidrug|mdtE	0.999999008914	63.6	33	46.2	2.1e-06	1
ADER	76	108	HWI-700370F:168:C7JUKANXX:7:2105:19933:89352	multidrug	ADM92605.1|FEATURES|adeR|multidrug|adeR	0.999996434421	60.6	33	47.4	9.3e-07	1
MEPA	354	385	HWI-700370F:168:C7JUKANXX:7:2103:16001:96639	multidrug	YP_302230|FEATURES|mepA|multidrug|mepA	1.0	100.0	32	65.5	3.3e-12	1
MUXA	95	126	HWI-700370F:168:C7JUKANXX:7:2115:16996:8129	multidrug	NP_251218.1|FEATURES|MuxA|multidrug|MuxA	0.999999994721	65.6	32	46.2	2.1e-06	1
MEXB	355	386	HWI-700370F:168:C7JUKANXX:7:2101:10157:3199	multidrug	gi:446871990:ref:WP_000949246.1:|FEATURES|mexB|multidrug|mexB	1.0	78.1	32	57.4	9.0e-10	1
MULTIDRUG_ABC_TRANSPORTER	527	558	HWI-700370F:168:C7JUKANXX:7:1102:19912:44671	multidrug	gi:913055317:ref:WP_050357634.1:|FEATURES|multidrug_ABC_transporter|multidrug|multidrug_ABC_transporter	0.999999977496	65.6	32	44.3	7.8e-06	1
TRIC	16	48	HWI-700370F:168:C7JUKANXX:7:1314:17536:44415	triclosan	NP_248848.1|FEATURES|TriC|triclosan|TriC	0.999999934154	69.7	33	52.0	3.8e-08	1
MULTIDRUG_ABC_TRANSPORTER	478	509	HWI-700370F:168:C7JUKANXX:7:1101:6352:26601	multidrug	gi:913055317:ref:WP_050357634.1:|FEATURES|multidrug_ABC_transporter|multidrug|multidrug_ABC_transporter	1.0	84.4	32	54.7	5.8e-09	1
MEXE	177	208	HWI-700370F:168:C7JUKANXX:7:2108:9871:99866	multidrug	YP_406903|FEATURES|mexE|multidrug|mexE	1.0	71.9	32	47.8	7.1e-07	1
DFRA3	15	45	HWI-700370F:168:C7JUKANXX:7:1304:20358:84155	diaminopyrimidine	AAA25550.1|FEATURES|dfrA3|diaminopyrimidine|dfrA3	0.999999227	67.7	31	54.7	5.8e-09	1
BACA	24	56	HWI-700370F:168:C7JUKANXX:7:1104:11159:57142	bacitracin	YP_997055|FEATURES|bacA|bacitracin|bacA	1.0	66.7	33	50.1	1.4e-07	1
AADE	48	80	HWI-700370F:168:C7JUKANXX:7:1108:10935:31647	aminoglycoside	ZP_04556181|FEATURES|aadE|aminoglycoside|aadE	1.0	84.8	33	63.9	9.6e-12	1
MEXD	930	962	HWI-700370F:168:C7JUKANXX:7:1213:16327:40053	multidrug	gi:515715981:ref:WP_017148581.1:|FEATURES|mexD|multidrug|mexD	1.0	69.7	33	48.5	4.2e-07	1
ROSA	113	145	HWI-700370F:168:C7JUKANXX:7:2205:10031:32405	fosmidomycin	YP_001477378|FEATURES|rosA|fosmidomycin|rosA	1.0	69.7	33	52.8	2.2e-08	1
MEXD	396	428	HWI-700370F:168:C7JUKANXX:7:2114:7512:64953	multidrug	YP_001668663|FEATURES|mexD|multidrug|mexD	1.0	87.9	33	59.3	2.4e-10	1
EMRB	199	230	HWI-700370F:168:C7JUKANXX:7:1214:20227:3861	multidrug	gi:739061055:ref:WP_036932467.1:|FEATURES|emrB|multidrug|emrB	0.999999997345	68.8	32	48.9	3.2e-07	1
MACB	541	573	HWI-700370F:168:C7JUKANXX:7:1213:20233:19457	MLS	gi:446048013:ref:WP_000125868.1:|FEATURES|macB|MLS|macB	1.0	63.6	33	47.8	7.1e-07	1
ACRB	969	1001	HWI-700370F:168:C7JUKANXX:7:1213:8896:17062	multidrug	gi:446414948:ref:WP_000492803.1:|FEATURES|acrB|multidrug|acrB	1.0	78.8	33	54.7	5.8e-09	1
TRUNCATED_PUTATIVE_RESPONSE_REGULATOR_ARLR	86	117	HWI-700370F:168:C7JUKANXX:7:2108:21118:17154	unclassified	gi:446114283:ref:WP_000192138.1:|FEATURES|truncated_putative_response_regulator_ArlR|unclassified|truncated_putative_response_regulator_ArlR	0.999999999981	71.9	32	53.5	1.3e-08	1
TET(K)	152	183	HWI-700370F:168:C7JUKANXX:7:1316:4151:75798	tetracycline	YP_003283625.1|FEATURES|tet(K)|tetracycline|tet(K)	1.0	100.0	32	70.1	1.3e-13	1
QACB	426	457	HWI-700370F:168:C7JUKANXX:7:1207:12093:17613	multidrug	AAK38457|FEATURES|qacB|multidrug|qacB	0.914530946581	100.0	32	63.9	9.6e-12	1
EMRA	290	321	HWI-700370F:168:C7JUKANXX:7:2110:2169:21254	multidrug	gi:647319818:ref:WP_025757133.1:|FEATURES|emrA|multidrug|emrA	0.999999999277	75.0	32	52.8	2.2e-08	1
RPOB2	436	467	HWI-700370F:168:C7JUKANXX:7:2113:5715:81709	multidrug	BAD59497.1|FEATURES|rpoB2|multidrug|rpoB2	0.999999325609	78.1	32	56.6	1.5e-09	1
TET(K)	40	72	HWI-700370F:168:C7JUKANXX:7:1115:4410:74455	tetracycline	YP_003283625.1|FEATURES|tet(K)|tetracycline|tet(K)	1.0	100.0	33	73.2	1.6e-14	1
AXYY	372	404	HWI-700370F:168:C7JUKANXX:7:1106:4970:90257	multidrug	EGP45231.1|FEATURES|AxyY|multidrug|AxyY	1.0	87.9	33	58.2	5.2e-10	1
MEXF	983	1015	HWI-700370F:168:C7JUKANXX:7:1211:15958:26589	multidrug	CP000675.2.gene2298.p01|FEATURES|mexF|multidrug|mexF	1.0	72.7	33	52.4	2.9e-08	1
UGD	173	204	HWI-700370F:168:C7JUKANXX:7:1213:3168:42711	peptide	AAC75089.1|FEATURES|ugd|peptide|ugd	0.999999472355	75.0	32	48.9	3.2e-07	1
CEOB	952	984	HWI-700370F:168:C7JUKANXX:7:1201:7265:23429	multidrug	YP_002095804|FEATURES|ceoB|multidrug|ceoB	1.0	90.9	33	57.4	9.0e-10	1
MEXF	353	385	HWI-700370F:168:C7JUKANXX:7:1110:9340:22050	multidrug	CP000675.2.gene2298.p01|FEATURES|mexF|multidrug|mexF	1.0	75.8	33	57.4	9.0e-10	1
ADEB	324	355	HWI-700370F:168:C7JUKANXX:7:1306:3280:12611	multidrug	gi:820799228:ref:WP_046760544.1:|FEATURES|adeB|multidrug|adeB	1.0	75.0	32	54.7	5.8e-09	1
OPTRA	197	229	HWI-700370F:168:C7JUKANXX:7:2103:7289:37186	oxazolidinone	AKA86814|FEATURES|optrA|oxazolidinone|optrA	0.999339998779	60.6	33	53.5	1.3e-08	1
MAJOR_FACILITATOR_SUPERFAMILY_TRANSPORTER	432	464	HWI-700370F:168:C7JUKANXX:7:1301:8046:87078	multidrug	NC_002952.2859362.p01|FEATURES|major_facilitator_superfamily_transporter|multidrug|major_facilitator_superfamily_transporter	0.999999789238	81.8	33	59.7	1.8e-10	1
RIFAMPIN_MONOOXYGENASE	288	320	HWI-700370F:168:C7JUKANXX:7:1214:4330:21416	rifamycin	gi:663760960:ref:WP_030535072.1:|FEATURES|rifampin_monooxygenase|rifamycin|rifampin_monooxygenase	1.0	69.7	33	51.2	6.4e-08	1
EMRB-QACA_FAMILY_MAJOR_FACILITATOR_TRANSPORTER	137	168	HWI-700370F:168:C7JUKANXX:7:1109:2979:5237	multidrug	NC_002951.3238155.p01|FEATURES|EmrB-QacA_family_major_facilitator_transporter|multidrug|EmrB-QacA_family_major_facilitator_transporter	0.999999711969	71.9	32	47.8	7.1e-07	1
DFRA3	15	47	HWI-700370F:168:C7JUKANXX:7:2210:4577:90245	diaminopyrimidine	AAA25550.1|FEATURES|dfrA3|diaminopyrimidine|dfrA3	0.99999954946	66.7	33	57.4	9.0e-10	1
POXTA	173	204	HWI-700370F:168:C7JUKANXX:7:1303:8191:15190	multidrug	AVI44920.1|FEATURES|poxtA|multidrug|poxtA	0.999998964091	62.5	32	45.1	4.6e-06	1
AMRB	360	392	HWI-700370F:168:C7JUKANXX:7:1103:17444:99647	multidrug	gi:493455429:ref:WP_006410704.1:|FEATURES|amrB|multidrug|amrB	1.0	75.8	33	52.8	2.2e-08	1
TRANSCRIPTIONAL_REGULATORY_PROTEIN_CPXR_CPXR	76	108	HWI-700370F:168:C7JUKANXX:7:2111:15492:63516	unclassified	CP001485.1.gene721.p01|FEATURES|transcriptional_regulatory_protein_CpxR_cpxR|unclassified|transcriptional_regulatory_protein_CpxR_cpxR	0.998096299814	66.7	33	48.5	4.2e-07	1
PATA	253	284	HWI-700370F:168:C7JUKANXX:7:1203:3990:33842	fluoroquinolone	NP_417544.5|FEATURES|patA|fluoroquinolone|patA	0.999987822395	62.5	32	47.0	1.2e-06	1
MEXD	412	444	HWI-700370F:168:C7JUKANXX:7:1116:3878:58125	multidrug	YP_001350571|FEATURES|mexD|multidrug|mexD	1.0	69.7	33	47.4	9.3e-07	1
NORB	290	322	HWI-700370F:168:C7JUKANXX:7:1213:5190:18065	fluoroquinolone	gi:644111449:ref:WP_025280016.1:|FEATURES|norB|fluoroquinolone|norB	1.0	72.7	33	47.8	7.1e-07	1
VANR	74	105	HWI-700370F:168:C7JUKANXX:7:2216:8908:93771	glycopeptide	JF802084.2.gene4.p01|FEATURES|vanR|glycopeptide|vanR	1.0	71.9	32	54.7	5.8e-09	1
TRUNCATED_PUTATIVE_RESPONSE_REGULATOR_ARLR	90	120	HWI-700370F:168:C7JUKANXX:7:2110:16377:18238	unclassified	gi:446114283:ref:WP_000192138.1:|FEATURES|truncated_putative_response_regulator_ArlR|unclassified|truncated_putative_response_regulator_ArlR	0.999999601926	64.5	31	44.3	7.8e-06	1
MULTIDRUG_ABC_TRANSPORTER	469	501	HWI-700370F:168:C7JUKANXX:7:1216:17192:56380	multidrug	gi:1031799645:ref:WP_064138838.1:|FEATURES|multidrug_ABC_transporter|multidrug|multidrug_ABC_transporter	1.0	81.8	33	52.0	3.8e-08	1
CEOB	170	202	HWI-700370F:168:C7JUKANXX:7:1202:17959:29008	multidrug	CAR56416|FEATURES|ceoB|multidrug|ceoB	1.0	78.8	33	60.8	8.1e-11	1
MULTIDRUG_ABC_TRANSPORTER	477	509	HWI-700370F:168:C7JUKANXX:7:2106:15681:54433	multidrug	gi:686364868:ref:WP_031893738.1:|FEATURES|multidrug_ABC_transporter|multidrug|multidrug_ABC_transporter	1.0	69.7	33	49.7	1.9e-07	1
TRUNCATED_PUTATIVE_RESPONSE_REGULATOR_ARLR	77	109	HWI-700370F:168:C7JUKANXX:7:2115:6584:13692	unclassified	AE015929.1.gene1106.p01|FEATURES|truncated_putative_response_regulator_ArlR|unclassified|truncated_putative_response_regulator_ArlR	0.999999995684	60.6	33	47.4	9.3e-07	1
ADEB	10	40	HWI-700370F:168:C7JUKANXX:7:1313:18819:36035	multidrug	gi:835267813:ref:WP_047428207.1:|FEATURES|adeB|multidrug|adeB	1.0	67.7	31	47.4	9.3e-07	1
QACG	59	91	HWI-700370F:168:C7JUKANXX:7:1205:2821:13290	multidrug	gi:488408518:ref:WP_002477903.1:|FEATURES|qacG|multidrug|qacG	0.999999422377	100.0	33	65.9	2.5e-12	1
LMRB	51	83	HWI-700370F:168:C7JUKANXX:7:2105:2427:53144	MLS	gi:1007411670:gb:AMQ72759.1:|FEATURES|lmrB|MLS|lmrB	1.0	60.6	33	49.3	2.4e-07	1
MEXX	52	84	HWI-700370F:168:C7JUKANXX:7:2111:20810:62776	multidrug	gi:749321047:ref:WP_040144156.1:|FEATURES|mexX|multidrug|mexX	0.999999999909	66.7	33	45.1	4.6e-06	1
AMRB	907	939	HWI-700370F:168:C7JUKANXX:7:2109:7104:26980	multidrug	AAC27754|FEATURES|amrB|multidrug|amrB	1.0	78.8	33	55.8	2.6e-09	1
MULTIDRUG_ABC_TRANSPORTER	468	500	HWI-700370F:168:C7JUKANXX:7:1306:11402:73048	multidrug	gi:844773046:ref:WP_047936044.1:|FEATURES|multidrug_ABC_transporter|multidrug|multidrug_ABC_transporter	1.0	84.8	33	60.8	8.1e-11	1
RPOB2	581	613	HWI-700370F:168:C7JUKANXX:7:2101:6542:32747	multidrug	BAD59497.1|FEATURES|rpoB2|multidrug|rpoB2	0.999999399898	81.8	33	60.5	1.1e-10	1
OMPR	91	123	HWI-700370F:168:C7JUKANXX:7:1301:16640:39916	multidrug	gi:507097545:ref:WP_016168184.1:|FEATURES|ompR|multidrug|ompR	0.999999988193	63.6	33	46.6	1.6e-06	1
DFRC	21	53	HWI-700370F:168:C7JUKANXX:7:1309:14460:23439	diaminopyrimidine	AAO04716.1|FEATURES|dfrC|diaminopyrimidine|dfrC	0.999999981696	87.9	33	65.5	3.3e-12	1
MEPA	195	227	HWI-700370F:168:C7JUKANXX:7:1314:18568:93135	multidrug	YP_302230|FEATURES|mepA|multidrug|mepA	1.0	100.0	33	63.9	9.6e-12	1
MEXD	245	276	HWI-700370F:168:C7JUKANXX:7:1304:7670:57408	multidrug	gi:1011729993:ref:WP_062573631.1:|FEATURES|mexD|multidrug|mexD	0.999999999999	65.6	32	49.3	2.4e-07	1
MUXB	10	41	HWI-700370F:168:C7JUKANXX:7:1201:15379:5753	multidrug	NP_251217.1|FEATURES|MuxB|multidrug|MuxB	0.999999635282	71.9	32	50.1	1.4e-07	1
TRIC	571	602	HWI-700370F:168:C7JUKANXX:7:1110:2098:10219	triclosan	NP_248848.1|FEATURES|TriC|triclosan|TriC	0.999999853198	62.5	32	45.8	2.7e-06	1
TETA	444	474	HWI-700370F:168:C7JUKANXX:7:2106:19798:10263	tetracycline	gi:736993687:ref:WP_034989673.1:|FEATURES|tetA|tetracycline|tetA	0.999999999996	64.5	31	47.0	1.2e-06	1
ACRB	405	437	HWI-700370F:168:C7JUKANXX:7:1211:12098:12130	multidrug	AAQ21216|FEATURES|acrB|multidrug|acrB	1.0	87.9	33	60.1	1.4e-10	1
OMPR	83	115	HWI-700370F:168:C7JUKANXX:7:2102:2084:34857	multidrug	gi:446603231:ref:WP_000680577.1:|FEATURES|ompR|multidrug|ompR	0.999999990322	66.7	33	51.2	6.4e-08	1
TRUNCATED_PUTATIVE_RESPONSE_REGULATOR_ARLR	86	117	HWI-700370F:168:C7JUKANXX:7:1102:15777:55620	unclassified	HE999704.1.gene1528.p01|FEATURES|truncated_putative_response_regulator_ArlR|unclassified|truncated_putative_response_regulator_ArlR	0.88263639436	68.8	32	47.4	9.3e-07	1
MUXC	941	971	HWI-700370F:168:C7JUKANXX:7:1210:6191:93671	multidrug	NP_251216.1|FEATURES|MuxC|multidrug|MuxC	0.99999899824	67.7	31	44.3	7.8e-06	1
TETL	291	323	HWI-700370F:168:C7JUKANXX:7:2113:4005:69670	tetracycline	ZP_03593907|FEATURES|tetL|tetracycline|tetL	1.0	90.9	33	63.5	1.2e-11	1
MSBA	495	526	HWI-700370F:168:C7JUKANXX:7:1114:11483:41078	nitroimidazole	NP_415434.1|FEATURES|msbA|nitroimidazole|msbA	0.999734802929	71.9	32	47.8	7.1e-07	1
MEXS	7	39	HWI-700370F:168:C7JUKANXX:7:1106:15650:30462	multidrug	ADT64081.1|FEATURES|MexS|multidrug|MexS	0.999999385601	60.6	33	45.8	2.7e-06	1
RPOB2	570	602	HWI-700370F:168:C7JUKANXX:7:1303:17484:22921	multidrug	BAD59497.1|FEATURES|rpoB2|multidrug|rpoB2	0.999999358332	78.8	33	58.2	5.2e-10	1
ROSB	37	69	HWI-700370F:168:C7JUKANXX:7:2111:4473:78746	fosmidomycin	ZP_04623897|FEATURES|rosB|fosmidomycin|rosB	1.0	75.8	33	52.8	2.2e-08	1
RPOB2	1015	1046	HWI-700370F:168:C7JUKANXX:7:1209:18606:68486	multidrug	BAD59497.1|FEATURES|rpoB2|multidrug|rpoB2	0.999999479154	90.6	32	65.9	2.5e-12	1
MEXD	559	589	HWI-700370F:168:C7JUKANXX:7:1109:9114:82227	multidrug	YP_348488|FEATURES|mexD|multidrug|mexD	0.99999909674	61.3	31	45.1	4.6e-06	1
TETP	74	106	HWI-700370F:168:C7JUKANXX:7:1208:6022:86522	tetracycline	YP_002850805|FEATURES|tetP|tetracycline|tetP	1.0	60.6	33	46.2	2.1e-06	1
ADER	187	219	HWI-700370F:168:C7JUKANXX:7:1112:3970:70537	multidrug	ADM92605.1|FEATURES|adeR|multidrug|adeR	0.999996778504	66.7	33	49.7	1.9e-07	1
MSBA	495	526	HWI-700370F:168:C7JUKANXX:7:2214:18348:97939	nitroimidazole	NP_415434.1|FEATURES|msbA|nitroimidazole|msbA	0.999708711142	71.9	32	47.0	1.2e-06	1
MACB	544	576	HWI-700370F:168:C7JUKANXX:7:1102:9504:69031	MLS	gi:446048013:ref:WP_000125868.1:|FEATURES|macB|MLS|macB	1.0	63.6	33	45.4	3.5e-06	1
RPOB2	1024	1056	HWI-700370F:168:C7JUKANXX:7:2205:5986:32206	multidrug	BAD59497.1|FEATURES|rpoB2|multidrug|rpoB2	0.99999950697	90.9	33	68.2	5.1e-13	1
MEXF	75	107	HWI-700370F:168:C7JUKANXX:7:1106:2611:21274	multidrug	EEB58431|FEATURES|mexF|multidrug|mexF	1.0	72.7	33	51.2	6.4e-08	1
RPOB2	399	429	HWI-700370F:168:C7JUKANXX:7:1109:10386:62247	multidrug	BAD59497.1|FEATURES|rpoB2|multidrug|rpoB2	0.999999067367	64.5	31	47.4	9.3e-07	1
RPOB2	399	429	HWI-700370F:168:C7JUKANXX:7:2213:14689:25414	multidrug	BAD59497.1|FEATURES|rpoB2|multidrug|rpoB2	0.999999067367	64.5	31	47.4	9.3e-07	1
MDSB	765	797	HWI-700370F:168:C7JUKANXX:7:1211:5726:24339	multidrug	NP_459346.1|FEATURES|mdsB|multidrug|mdsB	1.0	69.7	33	54.3	7.6e-09	1
ADEI	184	216	HWI-700370F:168:C7JUKANXX:7:1308:2279:23019	multidrug	YP_002320475.1|FEATURES|adeI|multidrug|adeI	0.999999799429	66.7	33	47.0	1.2e-06	1
RPOB2	481	512	HWI-700370F:168:C7JUKANXX:7:2103:1929:80049	multidrug	BAD59497.1|FEATURES|rpoB2|multidrug|rpoB2	0.999999185016	65.6	32	50.8	8.4e-08	1
NORB	5	36	HWI-700370F:168:C7JUKANXX:7:1116:12243:27616	fluoroquinolone	gi:494742298:ref:WP_007477706.1:|FEATURES|norB|fluoroquinolone|norB	1.0	71.9	32	54.3	7.6e-09	1
UGD	156	188	HWI-700370F:168:C7JUKANXX:7:2216:6134:38818	peptide	AAC75089.1|FEATURES|ugd|peptide|ugd	0.99999922169	66.7	33	45.8	2.7e-06	1
ADEB	913	945	HWI-700370F:168:C7JUKANXX:7:2205:18349:9969	multidrug	ZP_03823622|FEATURES|adeB|multidrug|adeB	1.0	87.9	33	60.5	1.1e-10	1
ACRB	618	648	HWI-700370F:168:C7JUKANXX:7:2109:3731:72243	multidrug	gi:554277680:gb:ESH13448.1:|FEATURES|acrB|multidrug|acrB	0.999999998334	67.7	31	47.0	1.2e-06	1
MEXD	901	933	HWI-700370F:168:C7JUKANXX:7:1102:14385:59059	multidrug	gi:757680562:ref:WP_042911120.1:|FEATURES|mexD|multidrug|mexD	1.0	78.8	33	55.8	2.6e-09	1
MEXD	417	449	HWI-700370F:168:C7JUKANXX:7:1214:20587:94079	multidrug	gi:852273548:ref:WP_048328542.1:|FEATURES|mexD|multidrug|mexD	1.0	84.8	33	57.8	6.9e-10	1
CEOB	283	315	HWI-700370F:168:C7JUKANXX:7:2103:20015:30121	multidrug	gi:590120227:emb:CDN64284.1:|FEATURES|ceoB|multidrug|ceoB	1.0	72.7	33	52.4	2.9e-08	1
RPOB2	136	168	HWI-700370F:168:C7JUKANXX:7:1215:9951:36733	multidrug	BAD59497.1|FEATURES|rpoB2|multidrug|rpoB2	0.999999273874	69.7	33	54.3	7.6e-09	1
FARA	219	251	HWI-700370F:168:C7JUKANXX:7:2103:13585:37788	antibacterial_free_fatty_acids	NP_273367.1|FEATURES|farA|antibacterial_free_fatty_acids|farA	0.999553204131	72.7	33	53.1	1.7e-08	1
ADEJ	877	909	HWI-700370F:168:C7JUKANXX:7:1306:2785:64958	multidrug	NC_011586.7045444.p01|FEATURES|adeJ|multidrug|adeJ	1.0	84.8	33	61.6	4.7e-11	1
RPOB2	436	467	HWI-700370F:168:C7JUKANXX:7:1214:17113:51162	multidrug	BAD59497.1|FEATURES|rpoB2|multidrug|rpoB2	0.999999291921	75.0	32	55.1	4.4e-09	1
RPOB2	878	909	HWI-700370F:168:C7JUKANXX:7:1108:3465:43303	multidrug	BAD59497.1|FEATURES|rpoB2|multidrug|rpoB2	0.999999325609	78.1	32	56.6	1.5e-09	1
ADEB	956	987	HWI-700370F:168:C7JUKANXX:7:2107:19276:5875	multidrug	gi:446910365:ref:WP_000987621.1:|FEATURES|adeB|multidrug|adeB	1.0	75.0	32	51.6	4.9e-08	1
NORB	297	328	HWI-700370F:168:C7JUKANXX:7:2203:5161:89750	fluoroquinolone	gi:917392609:ref:WP_051999321.1:|FEATURES|norB|fluoroquinolone|norB	1.0	75.0	32	48.5	4.2e-07	1
ADEB	42	74	HWI-700370F:168:C7JUKANXX:7:1213:4115:54970	multidrug	gi:835267813:ref:WP_047428207.1:|FEATURES|adeB|multidrug|adeB	1.0	69.7	33	50.8	8.4e-08	1
ACRB	861	892	HWI-700370F:168:C7JUKANXX:7:2207:13107:22634	multidrug	gi:491078681:ref:WP_004940301.1:|FEATURES|acrB|multidrug|acrB	1.0	84.4	32	57.4	9.0e-10	1
FMTC	714	746	HWI-700370F:168:C7JUKANXX:7:1107:3207:64474	beta-lactam	gi:1031796384:ref:WP_064136479.1:|FEATURES|fmtC|beta-lactam|fmtC	1.0	72.7	33	55.8	2.6e-09	1
TRUNCATED_PUTATIVE_RESPONSE_REGULATOR_ARLR	86	117	HWI-700370F:168:C7JUKANXX:7:1109:12776:37035	unclassified	gi:446114283:ref:WP_000192138.1:|FEATURES|truncated_putative_response_regulator_ArlR|unclassified|truncated_putative_response_regulator_ArlR	0.999999999981	71.9	32	53.5	1.3e-08	1
RPOB2	445	477	HWI-700370F:168:C7JUKANXX:7:2203:14919:24946	multidrug	BAD59497.1|FEATURES|rpoB2|multidrug|rpoB2	0.999999067367	84.8	33	65.5	3.3e-12	1
CPXA	391	423	HWI-700370F:168:C7JUKANXX:7:2208:16118:31477	aminoglycoside:aminocoumarin	NP_312864.1|FEATURES|cpxA|aminoglycoside:aminocoumarin|cpxA	0.999352288123	72.7	33	51.6	4.9e-08	1
LRA	113	144	HWI-700370F:168:C7JUKANXX:7:1209:13194:100031	beta-lactam	EU408346.1.gene6.p01|FEATURES|LRA-1|beta-lactam|LRA	1.0	68.8	32	48.5	4.2e-07	1
LLMA_23S_RIBOSOMAL_RNA_METHYLTRANSFERASE	168	200	HWI-700370F:168:C7JUKANXX:7:2102:15967:55946	MLS	APB03216.1|FEATURES|LlmA_23S_ribosomal_RNA_methyltransferase|MLS|LlmA_23S_ribosomal_RNA_methyltransferase	0.999999963129	63.6	33	50.4	1.1e-07	1
RPOB2	873	905	HWI-700370F:168:C7JUKANXX:7:1115:2342:38088	multidrug	BAD59497.1|FEATURES|rpoB2|multidrug|rpoB2	0.999999436519	81.8	33	62.8	2.1e-11	1
MDTF	924	957	HWI-700370F:168:C7JUKANXX:7:1105:5511:50522	multidrug	YP_002384138|FEATURES|mdtF|multidrug|mdtF	0.999999705848	70.6	34	46.2	2.1e-06	1
POXTA	166	198	HWI-700370F:168:C7JUKANXX:7:1315:11618:91844	multidrug	AVI44920.1|FEATURES|poxtA|multidrug|poxtA	0.999999117735	60.6	33	48.5	4.2e-07	1
MEXN	285	317	HWI-700370F:168:C7JUKANXX:7:2203:4738:64648	multidrug	BAE06006.1|FEATURES|mexN|multidrug|mexN	0.999999085121	60.6	33	44.7	6.0e-06	1
MACB	142	174	HWI-700370F:168:C7JUKANXX:7:2107:12169:45552	MLS	gi:852292746:ref:WP_048332551.1:|FEATURES|macB|MLS|macB	1.0	63.6	33	44.7	6.0e-06	1
ACRA	281	313	HWI-700370F:168:C7JUKANXX:7:1108:3868:56269	multidrug	gi:857776950:emb:CRL62373.1:|FEATURES|acrA|multidrug|acrA	1.0	63.6	33	50.1	1.4e-07	1
TET(K)	182	214	HWI-700370F:168:C7JUKANXX:7:2103:5032:91884	tetracycline	YP_003283625.1|FEATURES|tet(K)|tetracycline|tet(K)	0.999999954163	100.0	33	67.0	1.1e-12	1
YKKD	43	74	HWI-700370F:168:C7JUKANXX:7:2210:14180:47901	multidrug	gi:489421661:ref:WP_003327389.1:|FEATURES|ykkD|multidrug|ykkD	0.999986851156	62.5	32	47.0	1.2e-06	1
ADEB	67	98	HWI-700370F:168:C7JUKANXX:7:1201:17729:8417	multidrug	ABO12177|FEATURES|adeB|multidrug|adeB	1.0	68.8	32	50.4	1.1e-07	1
MUXB	549	581	HWI-700370F:168:C7JUKANXX:7:2202:16575:26621	multidrug	NP_251217.1|FEATURES|MuxB|multidrug|MuxB	0.99999898155	63.6	33	47.8	7.1e-07	1
ACRA	317	349	HWI-700370F:168:C7JUKANXX:7:2107:20561:37243	multidrug	YP_002401592|FEATURES|acrA|multidrug|acrA	0.999999999314	60.6	33	46.6	1.6e-06	1
BACA	172	204	HWI-700370F:168:C7JUKANXX:7:2103:17527:78895	bacitracin	YP_001925041|FEATURES|bacA|bacitracin|bacA	1.0	90.9	33	62.0	3.6e-11	1
MEPR	104	136	HWI-700370F:168:C7JUKANXX:7:2204:17965:30037	multidrug	YP_001440920.1|FEATURES|mepR|multidrug|mepR	0.999998298614	63.6	33	45.4	3.5e-06	1
EMRB-QACA_FAMILY_MAJOR_FACILITATOR_TRANSPORTER	341	373	HWI-700370F:168:C7JUKANXX:7:1216:12587:26612	multidrug	NC_002951.3237419.p01|FEATURES|EmrB-QacA_family_major_facilitator_transporter|multidrug|EmrB-QacA_family_major_facilitator_transporter	0.999999825026	60.6	33	46.6	1.6e-06	1
MEXF	852	883	HWI-700370F:168:C7JUKANXX:7:1306:11726:97299	multidrug	CP000675.2.gene2298.p01|FEATURES|mexF|multidrug|mexF	0.999999380521	65.6	32	52.0	3.8e-08	1
ROSB	55	87	HWI-700370F:168:C7JUKANXX:7:1203:10557:38627	fosmidomycin	ZP_04612557|FEATURES|rosB|fosmidomycin|rosB	1.0	66.7	33	50.4	1.1e-07	1
SPG-1	76	107	HWI-700370F:168:C7JUKANXX:7:1106:5839:50068	beta-lactam	AJP77080|FEATURES|SPG-1|beta-lactam|SPG-1	0.999999981755	62.5	32	46.6	1.6e-06	1
LLMA_23S_RIBOSOMAL_RNA_METHYLTRANSFERASE	183	213	HWI-700370F:168:C7JUKANXX:7:2216:18404:43599	MLS	APB03216.1|FEATURES|LlmA_23S_ribosomal_RNA_methyltransferase|MLS|LlmA_23S_ribosomal_RNA_methyltransferase	0.999999978563	64.5	31	54.3	7.6e-09	1
RPOB2	772	804	HWI-700370F:168:C7JUKANXX:7:1314:13658:90152	multidrug	BAD59497.1|FEATURES|rpoB2|multidrug|rpoB2	0.999999334062	81.8	33	57.0	1.2e-09	1
ACRB	985	1016	HWI-700370F:168:C7JUKANXX:7:1307:16393:15476	multidrug	gi:446414955:ref:WP_000492810.1:|FEATURES|acrB|multidrug|acrB	0.999999999862	81.2	32	55.5	3.4e-09	1
MDTB	901	933	HWI-700370F:168:C7JUKANXX:7:1313:5850:44356	multidrug	CP001918.1.gene3440.p01|FEATURES|mdtB|multidrug|mdtB	0.999991145603	66.7	33	44.3	7.8e-06	1
RPOB2	1039	1071	HWI-700370F:168:C7JUKANXX:7:1114:15105:18175	multidrug	BAD59497.1|FEATURES|rpoB2|multidrug|rpoB2	0.999999524738	93.9	33	69.7	1.7e-13	1
MDSB	190	222	HWI-700370F:168:C7JUKANXX:7:2201:6778:94372	multidrug	NP_459346.1|FEATURES|mdsB|multidrug|mdsB	1.0	60.6	33	48.9	3.2e-07	1
BACA	31	63	HWI-700370F:168:C7JUKANXX:7:2109:5487:96246	bacitracin	YP_997055|FEATURES|bacA|bacitracin|bacA	1.0	66.7	33	49.3	2.4e-07	1
BACA	88	120	HWI-700370F:168:C7JUKANXX:7:2201:10860:13536	bacitracin	YP_001925041|FEATURES|bacA|bacitracin|bacA	1.0	93.9	33	69.7	1.7e-13	1
RPOB2	588	618	HWI-700370F:168:C7JUKANXX:7:2201:7529:47601	multidrug	BAD59497.1|FEATURES|rpoB2|multidrug|rpoB2	0.999999358332	83.9	31	58.2	5.2e-10	1
RPOB2	593	625	HWI-700370F:168:C7JUKANXX:7:1306:3122:45730	multidrug	BAD59497.1|FEATURES|rpoB2|multidrug|rpoB2	0.99999916404	69.7	33	50.1	1.4e-07	1
MEXF	168	198	HWI-700370F:168:C7JUKANXX:7:1202:19406:94393	multidrug	gi:780147796:ref:WP_045491627.1:|FEATURES|mexF|multidrug|mexF	1.0	67.7	31	50.1	1.4e-07	1
MULTIDRUG_ABC_TRANSPORTER	485	515	HWI-700370F:168:C7JUKANXX:7:1301:19624:44412	multidrug	gi:663350985:ref:WP_030349761.1:|FEATURES|multidrug_ABC_transporter|multidrug|multidrug_ABC_transporter	1.0	71.0	31	49.7	1.9e-07	1
ADEB	313	343	HWI-700370F:168:C7JUKANXX:7:1203:8345:86653	multidrug	gi:972299077:ref:WP_058971575.1:|FEATURES|adeB|multidrug|adeB	1.0	67.7	31	47.4	9.3e-07	1
RPOB2	448	480	HWI-700370F:168:C7JUKANXX:7:1104:12430:47250	multidrug	BAD59497.1|FEATURES|rpoB2|multidrug|rpoB2	0.999999482918	84.8	33	66.2	1.9e-12	1
ACRA	319	351	HWI-700370F:168:C7JUKANXX:7:1215:10893:93567	multidrug	YP_002401592|FEATURES|acrA|multidrug|acrA	0.999999999263	60.6	33	46.2	2.1e-06	1
RPOB2	898	928	HWI-700370F:168:C7JUKANXX:7:2312:5411:49466	multidrug	BAD59497.1|FEATURES|rpoB2|multidrug|rpoB2	0.999999217694	67.7	31	52.0	3.8e-08	1
BACA	124	156	HWI-700370F:168:C7JUKANXX:7:1110:5856:39148	bacitracin	NP_764009|FEATURES|bacA|bacitracin|bacA	1.0	100.0	33	69.3	2.3e-13	1
TAEA	215	247	HWI-700370F:168:C7JUKANXX:7:2203:16942:62151	pleuromutilin	APB03219.1|FEATURES|TaeA|pleuromutilin|TaeA	0.999822340028	63.6	33	47.0	1.2e-06	1
VANR	71	102	HWI-700370F:168:C7JUKANXX:7:1211:1278:69589	glycopeptide	gi:950233763:ref:WP_057277726.1:|FEATURES|vanR|glycopeptide|vanR	1.0	68.8	32	54.3	7.6e-09	1
TRUNCATED_PUTATIVE_RESPONSE_REGULATOR_ARLR	171	203	HWI-700370F:168:C7JUKANXX:7:1109:5233:85553	unclassified	AE015929.1.gene1106.p01|FEATURES|truncated_putative_response_regulator_ArlR|unclassified|truncated_putative_response_regulator_ArlR	1.0	97.0	33	71.6	4.6e-14	1
GOLS	1	33	HWI-700370F:168:C7JUKANXX:7:1111:7695:70339	multidrug	NP_459349.1|FEATURES|golS|multidrug|golS	0.999997962913	69.7	33	47.8	7.1e-07	1
UGD	306	337	HWI-700370F:168:C7JUKANXX:7:1214:15040:22426	peptide	AAC75089.1|FEATURES|ugd|peptide|ugd	0.999999833149	84.4	32	60.8	8.1e-11	1
MEXC	187	217	HWI-700370F:168:C7JUKANXX:7:1110:3804:34160	multidrug	NP_521874|FEATURES|mexC|multidrug|mexC	0.999999999767	71.0	31	49.3	2.4e-07	1
MDTE	71	103	HWI-700370F:168:C7JUKANXX:7:1305:3430:89428	multidrug	CP001918.1.gene3442.p01|FEATURES|mdtE|multidrug|mdtE	0.999998048425	66.7	33	46.2	2.1e-06	1
MEXD	906	938	HWI-700370F:168:C7JUKANXX:7:1105:4716:17409	multidrug	gi:564976245:ref:WP_023875987.1:|FEATURES|mexD|multidrug|mexD	1.0	84.8	33	57.8	6.9e-10	1
ROSB	39	70	HWI-700370F:168:C7JUKANXX:7:1104:1948:97294	fosmidomycin	ZP_04623897|FEATURES|rosB|fosmidomycin|rosB	1.0	78.1	32	54.7	5.8e-09	1
TETA(60)	535	567	HWI-700370F:168:C7JUKANXX:7:2104:18834:23259	tetracycline	ANZ79240.1|FEATURES|tetA(60)|tetracycline|tetA(60)	0.999999988563	63.6	33	52.8	2.2e-08	1
ACRB	386	418	HWI-700370F:168:C7JUKANXX:7:2212:6772:72076	multidrug	ZP_04612532|FEATURES|acrB|multidrug|acrB	0.999970967046	63.6	33	44.3	7.8e-06	1
RPOB2	143	175	HWI-700370F:168:C7JUKANXX:7:1114:17413:42076	multidrug	BAD59497.1|FEATURES|rpoB2|multidrug|rpoB2	0.999999358332	78.8	33	58.2	5.2e-10	1
ADEB	51	82	HWI-700370F:168:C7JUKANXX:7:2202:2674:3214	multidrug	gi:446910358:ref:WP_000987614.1:|FEATURES|adeB|multidrug|adeB	1.0	71.9	32	53.5	1.3e-08	1
TETW	76	108	HWI-700370F:168:C7JUKANXX:7:2113:7028:25292	tetracycline	ACA23187|FEATURES|tetW|tetracycline|tetW	1.0	60.6	33	44.3	7.8e-06	1
EFRB	194	225	HWI-700370F:168:C7JUKANXX:7:1313:12784:69636	multidrug	CDO61516.1|FEATURES|efrB|multidrug|efrB	0.9999990864	62.5	32	44.3	7.8e-06	1
BACA	107	138	HWI-700370F:168:C7JUKANXX:7:2114:6291:39284	bacitracin	YP_001422387|FEATURES|bacA|bacitracin|bacA	1.0	100.0	32	65.1	4.3e-12	1
MACB	144	176	HWI-700370F:168:C7JUKANXX:7:1216:12980:22806	MLS	gi:746243059:ref:WP_039291473.1:|FEATURES|macB|MLS|macB	1.0	69.7	33	49.3	2.4e-07	1
ACRB	169	199	HWI-700370F:168:C7JUKANXX:7:2206:1076:2270	multidrug	gi:485731880:ref:WP_001359514.1:|FEATURES|acrB|multidrug|acrB	1.0	71.0	31	52.8	2.2e-08	1
MDTD	85	117	HWI-700370F:168:C7JUKANXX:7:1101:17151:90370	multidrug	gi:134034159:sp:Q0T353.2:MDTD_SHIF8|FEATURES|mdtD|multidrug|mdtD	0.999999999988	69.7	33	48.5	4.2e-07	1
MACB	30	62	HWI-700370F:168:C7JUKANXX:7:1201:8033:15257	MLS	gi:1033064422:ref:WP_064375412.1:|FEATURES|macB|MLS|macB	1.0	69.7	33	52.0	3.8e-08	1
UGD	241	273	HWI-700370F:168:C7JUKANXX:7:1205:20584:63162	peptide	AAC75089.1|FEATURES|ugd|peptide|ugd	0.999999920786	90.9	33	70.9	7.8e-14	1
ACRB	58	90	HWI-700370F:168:C7JUKANXX:7:1210:9430:23068	multidrug	gi:485731880:ref:WP_001359514.1:|FEATURES|acrB|multidrug|acrB	1.0	78.8	33	53.5	1.3e-08	1
MEXE	177	208	HWI-700370F:168:C7JUKANXX:7:1303:15912:97385	multidrug	YP_406903|FEATURES|mexE|multidrug|mexE	1.0	71.9	32	47.8	7.1e-07	1
RPOB2	680	711	HWI-700370F:168:C7JUKANXX:7:2203:15239:73645	multidrug	BAD59497.1|FEATURES|rpoB2|multidrug|rpoB2	0.999998945312	65.6	32	44.7	6.0e-06	1
MUXC	726	756	HWI-700370F:168:C7JUKANXX:7:2102:7468:30851	multidrug	NP_251216.1|FEATURES|MuxC|multidrug|MuxC	0.999999844508	71.0	31	50.1	1.4e-07	1
MEXF	988	1020	HWI-700370F:168:C7JUKANXX:7:1313:13667:19564	multidrug	gi:553764341:ref:WP_023096686.1:|FEATURES|mexF|multidrug|mexF	1.0	84.8	33	57.8	6.9e-10	1
TRANSCRIPTIONAL_REGULATORY_PROTEIN_CPXR_CPXR	77	108	HWI-700370F:168:C7JUKANXX:7:2210:17893:76024	unclassified	CP001918.1.gene5135.p01|FEATURES|transcriptional_regulatory_protein_CpxR_cpxR|unclassified|transcriptional_regulatory_protein_CpxR_cpxR	1.0	75.0	32	53.5	1.3e-08	1
MDTA	321	352	HWI-700370F:168:C7JUKANXX:7:2213:9431:10889	multidrug	gi:514616705:gb:EPI76355.1:|FEATURES|mdtA|multidrug|mdtA	0.96335476737	62.5	32	45.8	2.7e-06	1
OPRN	280	310	HWI-700370F:168:C7JUKANXX:7:1102:10073:12036	multidrug	gi:504415764:ref:WP_014602866.1:|FEATURES|oprN|multidrug|oprN	1.0	74.2	31	48.9	3.2e-07	1
ACRB	404	436	HWI-700370F:168:C7JUKANXX:7:2105:2818:40321	multidrug	gi:697351579:pdb:4U8V:A|FEATURES|acrB|multidrug|acrB	1.0	84.8	33	59.3	2.4e-10	1
TET(K)	302	334	HWI-700370F:168:C7JUKANXX:7:1210:7796:21040	tetracycline	YP_003283625.1|FEATURES|tet(K)|tetracycline|tet(K)	1.0	100.0	33	67.4	8.6e-13	1
RPOB2	1080	1112	HWI-700370F:168:C7JUKANXX:7:1108:20357:84311	multidrug	BAD59497.1|FEATURES|rpoB2|multidrug|rpoB2	0.999999196283	72.7	33	51.2	6.4e-08	1
TRUNCATED_PUTATIVE_RESPONSE_REGULATOR_ARLR	86	117	HWI-700370F:168:C7JUKANXX:7:2210:4293:33055	unclassified	HE999704.1.gene1528.p01|FEATURES|truncated_putative_response_regulator_ArlR|unclassified|truncated_putative_response_regulator_ArlR	0.88263639436	68.8	32	47.4	9.3e-07	1
RPOB2	772	804	HWI-700370F:168:C7JUKANXX:7:1301:16600:39295	multidrug	BAD59497.1|FEATURES|rpoB2|multidrug|rpoB2	0.999999264536	72.7	33	53.9	9.9e-09	1
RPOB2	1025	1056	HWI-700370F:168:C7JUKANXX:7:2214:3870:89916	multidrug	BAD59497.1|FEATURES|rpoB2|multidrug|rpoB2	0.999999482918	90.6	32	66.2	1.9e-12	1
MULTIDRUG_ABC_TRANSPORTER	573	605	HWI-700370F:168:C7JUKANXX:7:2203:15128:65674	multidrug	gi:664304639:ref:WP_030834011.1:|FEATURES|multidrug_ABC_transporter|multidrug|multidrug_ABC_transporter	0.99999998706	66.7	33	46.2	2.1e-06	1
MULTIDRUG_ABC_TRANSPORTER	529	561	HWI-700370F:168:C7JUKANXX:7:2211:3507:29132	multidrug	gi:913055317:ref:WP_050357634.1:|FEATURES|multidrug_ABC_transporter|multidrug|multidrug_ABC_transporter	0.999999999996	66.7	33	44.7	6.0e-06	1
UGD	7	37	HWI-700370F:168:C7JUKANXX:7:1104:12005:74056	peptide	AAC75089.1|FEATURES|ugd|peptide|ugd	0.999999095194	64.5	31	44.7	6.0e-06	1
SHV	127	159	HWI-700370F:168:C7JUKANXX:7:1107:7554:4546	beta-lactam	DQ013287.1.gene1.p1|FEATURES|SHV-70|beta-lactam|SHV	1.0	75.8	33	54.7	5.8e-09	1
EMRK	282	314	HWI-700370F:168:C7JUKANXX:7:2101:11309:94537	multidrug	gi:742917254:ref:WP_039022713.1:|FEATURES|emrK|multidrug|emrK	0.999999994736	69.7	33	47.0	1.2e-06	1
RPOB2	143	174	HWI-700370F:168:C7JUKANXX:7:1114:7184:3570	multidrug	BAD59497.1|FEATURES|rpoB2|multidrug|rpoB2	0.999999255042	71.9	32	53.5	1.3e-08	1
VANR	76	106	HWI-700370F:168:C7JUKANXX:7:1101:14586:98969	glycopeptide	KF478993.1.gene8.p01|FEATURES|vanR|glycopeptide|vanR	1.0	64.5	31	47.8	7.1e-07	1
MSRC	25	57	HWI-700370F:168:C7JUKANXX:7:2202:15029:60660	MLS	gi:488243106:ref:WP_002314314.1:|FEATURES|msrC|MLS|msrC	1.0	63.6	33	47.4	9.3e-07	1
UGD	265	297	HWI-700370F:168:C7JUKANXX:7:1315:16561:38037	peptide	AAC75089.1|FEATURES|ugd|peptide|ugd	0.999999594643	69.7	33	51.2	6.4e-08	1
MAJOR_FACILITATOR_SUPERFAMILY_TRANSPORTER	551	583	HWI-700370F:168:C7JUKANXX:7:1308:17841:36324	multidrug	NC_002952.2859362.p01|FEATURES|major_facilitator_superfamily_transporter|multidrug|major_facilitator_superfamily_transporter	0.999999818985	72.7	33	58.5	4.0e-10	1
MEXD	965	997	HWI-700370F:168:C7JUKANXX:7:1114:1210:50266	multidrug	gi:564976245:ref:WP_023875987.1:|FEATURES|mexD|multidrug|mexD	1.0	78.8	33	57.4	9.0e-10	1
MEXX	50	82	HWI-700370F:168:C7JUKANXX:7:2204:5169:9488	multidrug	gi:749321047:ref:WP_040144156.1:|FEATURES|mexX|multidrug|mexX	0.99999999999	69.7	33	45.8	2.7e-06	1
LMRB	250	282	HWI-700370F:168:C7JUKANXX:7:2216:4072:58446	MLS	YP_001419928|FEATURES|lmrB|MLS|lmrB	1.0	100.0	33	69.7	1.7e-13	1
MAJOR_FACILITATOR_SUPERFAMILY_TRANSPORTER	151	183	HWI-700370F:168:C7JUKANXX:7:2114:19011:24669	multidrug	CP001918.1.gene2931.p01|FEATURES|major_facilitator_superfamily_transporter|multidrug|major_facilitator_superfamily_transporter	0.99999999531	69.7	33	60.5	1.1e-10	1
ACRB	467	498	HWI-700370F:168:C7JUKANXX:7:1206:6689:13494	multidrug	YP_454364|FEATURES|acrB|multidrug|acrB	1.0	84.4	32	53.1	1.7e-08	1
ADEB	750	782	HWI-700370F:168:C7JUKANXX:7:1313:1333:42990	multidrug	gi:835267813:ref:WP_047428207.1:|FEATURES|adeB|multidrug|adeB	1.0	63.6	33	50.8	8.4e-08	1
UGD	216	248	HWI-700370F:168:C7JUKANXX:7:2212:13515:49812	peptide	AAC75089.1|FEATURES|ugd|peptide|ugd	0.99999961186	72.7	33	52.4	2.9e-08	1
MULTIDRUG_ABC_TRANSPORTER	464	496	HWI-700370F:168:C7JUKANXX:7:2201:2202:91885	multidrug	gi:1031799645:ref:WP_064138838.1:|FEATURES|multidrug_ABC_transporter|multidrug|multidrug_ABC_transporter	1.0	75.8	33	55.5	3.4e-09	1
MEXD	808	838	HWI-700370F:168:C7JUKANXX:7:2114:20825:70210	multidrug	gi:489210576:ref:WP_003119403.1:|FEATURES|mexD|multidrug|mexD	1.0	67.7	31	49.3	2.4e-07	1
MEXD	979	1011	HWI-700370F:168:C7JUKANXX:7:2103:20967:18021	multidrug	YP_348488|FEATURES|mexD|multidrug|mexD	0.999999982551	66.7	33	45.1	4.6e-06	1
RPOB2	683	715	HWI-700370F:168:C7JUKANXX:7:1110:14092:27995	multidrug	BAD59497.1|FEATURES|rpoB2|multidrug|rpoB2	0.999999151305	69.7	33	52.8	2.2e-08	1
FMTC	797	829	HWI-700370F:168:C7JUKANXX:7:1214:1038:29372	beta-lactam	gi:1031796384:ref:WP_064136479.1:|FEATURES|fmtC|beta-lactam|fmtC	1.0	81.8	33	65.1	4.3e-12	1
OPTRA	203	234	HWI-700370F:168:C7JUKANXX:7:2205:19612:9269	oxazolidinone	AKA86814|FEATURES|optrA|oxazolidinone|optrA	0.998916050181	62.5	32	46.6	1.6e-06	1
TETA(60)	528	559	HWI-700370F:168:C7JUKANXX:7:2204:1952:62174	tetracycline	ANZ79240.1|FEATURES|tetA(60)|tetracycline|tetA(60)	0.999999979335	68.8	32	49.7	1.9e-07	1
ACRB	777	808	HWI-700370F:168:C7JUKANXX:7:2216:12795:82631	multidrug	gi:493365861:ref:WP_006322279.1:|FEATURES|acrB|multidrug|acrB	0.999999980457	65.6	32	53.9	9.9e-09	1
TRUNCATED_PUTATIVE_RESPONSE_REGULATOR_ARLR	148	180	HWI-700370F:168:C7JUKANXX:7:1103:16710:7877	unclassified	gi:446114283:ref:WP_000192138.1:|FEATURES|truncated_putative_response_regulator_ArlR|unclassified|truncated_putative_response_regulator_ArlR	0.999999999665	78.8	33	61.2	6.2e-11	1
BACILLUS_SUBTILIS_MPRF	116	148	HWI-700370F:168:C7JUKANXX:7:2109:11616:85774	peptide	CAX52582.1|FEATURES|Bacillus_subtilis_mprF|peptide|Bacillus_subtilis_mprF	0.999999871354	75.8	33	49.3	2.4e-07	1
VANR	86	118	HWI-700370F:168:C7JUKANXX:7:2101:3240:33300	glycopeptide	FJ872411.1.gene44.p01|FEATURES|vanR|glycopeptide|vanR	0.999500272849	78.8	33	57.0	1.2e-09	1
SMEE	835	865	HWI-700370F:168:C7JUKANXX:7:1112:20900:94446	multidrug	CAC14595|FEATURES|smeE|multidrug|smeE	1.0	71.0	31	50.8	8.4e-08	1
ACRB	76	107	HWI-700370F:168:C7JUKANXX:7:1308:19404:61110	multidrug	gi:495735716:ref:WP_008460295.1:|FEATURES|acrB|multidrug|acrB	0.999999117797	62.5	32	46.2	2.1e-06	1
TET(K)	153	185	HWI-700370F:168:C7JUKANXX:7:1305:9790:32357	tetracycline	YP_003283625.1|FEATURES|tet(K)|tetracycline|tet(K)	1.0	100.0	33	72.0	3.5e-14	1
MEXD	169	201	HWI-700370F:168:C7JUKANXX:7:1303:2575:19056	multidrug	YP_001668663|FEATURES|mexD|multidrug|mexD	1.0	63.6	33	54.3	7.6e-09	1
ACRA	66	98	HWI-700370F:168:C7JUKANXX:7:1216:21104:43864	multidrug	NC_002695.1.912781.p01|FEATURES|acrA|multidrug|acrA	0.999999908939	63.6	33	46.2	2.1e-06	1
VANH	205	237	HWI-700370F:168:C7JUKANXX:7:1102:20672:21665	glycopeptide	AY082011.1.gene6.p01|FEATURES|vanH|glycopeptide|vanH	0.999999975678	66.7	33	48.1	5.4e-07	1
ADEB	377	409	HWI-700370F:168:C7JUKANXX:7:1301:16238:46275	multidrug	gi:446910347:ref:WP_000987603.1:|FEATURES|adeB|multidrug|adeB	1.0	90.9	33	61.2	6.2e-11	1
MEXB	852	884	HWI-700370F:168:C7JUKANXX:7:1302:18267:65543	multidrug	gi:503722573:ref:WP_013956649.1:|FEATURES|mexB|multidrug|mexB	1.0	72.7	33	53.9	9.9e-09	1
BACA	43	75	HWI-700370F:168:C7JUKANXX:7:1112:20253:24264	bacitracin	ZP_04060511|FEATURES|bacA|bacitracin|bacA	1.0	100.0	33	70.1	1.3e-13	1
BCRA	23	53	HWI-700370F:168:C7JUKANXX:7:2214:5324:81442	bacitracin	gi:447195836:ref:WP_001273092.1:|FEATURES|bcrA|bacitracin|bcrA	1.0	64.5	31	45.1	4.6e-06	1
MEXD	800	832	HWI-700370F:168:C7JUKANXX:7:2110:10075:97265	multidrug	gi:852273548:ref:WP_048328542.1:|FEATURES|mexD|multidrug|mexD	1.0	63.6	33	50.4	1.1e-07	1
MEXD	970	1002	HWI-700370F:168:C7JUKANXX:7:1211:14070:22975	multidrug	gi:1011729993:ref:WP_062573631.1:|FEATURES|mexD|multidrug|mexD	1.0	81.8	33	54.3	7.6e-09	1
ADER	87	118	HWI-700370F:168:C7JUKANXX:7:1304:13121:68689	multidrug	ADM92605.1|FEATURES|adeR|multidrug|adeR	0.999997408044	78.1	32	55.5	3.4e-09	1
AAC(6')-I	49	80	HWI-700370F:168:C7JUKANXX:7:2113:18514:45914	aminoglycoside	X55353.1.gene1.p01|FEATURES|aac(6')-I|aminoglycoside|aac(6')-I	0.999991317577	62.5	32	51.2	6.4e-08	1
ACRF	258	289	HWI-700370F:168:C7JUKANXX:7:1213:9367:41294	multidrug	AAC76298.1|FEATURES|AcrF|multidrug|AcrF	1.0	65.6	32	48.1	5.4e-07	1
ACRB	392	424	HWI-700370F:168:C7JUKANXX:7:1104:13313:54545	multidrug	ABW72062|FEATURES|acrB|multidrug|acrB	1.0	81.8	33	58.9	3.1e-10	1
RPOB2	593	625	HWI-700370F:168:C7JUKANXX:7:1313:20156:19073	multidrug	BAD59497.1|FEATURES|rpoB2|multidrug|rpoB2	0.99999916404	69.7	33	50.1	1.4e-07	1
MAJOR_FACILITATOR_SUPERFAMILY_TRANSPORTER	454	486	HWI-700370F:168:C7JUKANXX:7:1308:16196:25397	multidrug	NC_002952.2859362.p01|FEATURES|major_facilitator_superfamily_transporter|multidrug|major_facilitator_superfamily_transporter	0.999999822286	87.9	33	62.4	2.8e-11	1
MDTE	250	280	HWI-700370F:168:C7JUKANXX:7:2108:14476:66315	multidrug	gi:545296292:ref:WP_021576552.1:|FEATURES|mdtE|multidrug|mdtE	0.999998551056	67.7	31	44.3	7.8e-06	1
RPOB2	462	493	HWI-700370F:168:C7JUKANXX:7:2105:20463:49948	multidrug	BAD59497.1|FEATURES|rpoB2|multidrug|rpoB2	0.999999283006	75.0	32	56.6	1.5e-09	1
AMRB	465	495	HWI-700370F:168:C7JUKANXX:7:1306:3614:2295	multidrug	gi:493455429:ref:WP_006410704.1:|FEATURES|amrB|multidrug|amrB	1.0	90.3	31	57.0	1.2e-09	1
MEXD	411	443	HWI-700370F:168:C7JUKANXX:7:2101:19957:67315	multidrug	YP_001350571|FEATURES|mexD|multidrug|mexD	1.0	69.7	33	47.4	9.3e-07	1
TRUNCATED_PUTATIVE_RESPONSE_REGULATOR_ARLR	149	181	HWI-700370F:168:C7JUKANXX:7:2107:17599:4716	unclassified	gi:446114283:ref:WP_000192138.1:|FEATURES|truncated_putative_response_regulator_ArlR|unclassified|truncated_putative_response_regulator_ArlR	0.999999999573	75.8	33	60.1	1.4e-10	1
ACRB	777	808	HWI-700370F:168:C7JUKANXX:7:1216:13313:87425	multidrug	gi:493365861:ref:WP_006322279.1:|FEATURES|acrB|multidrug|acrB	0.999999980457	65.6	32	53.9	9.9e-09	1
KDPE	78	110	HWI-700370F:168:C7JUKANXX:7:2109:12133:65085	aminoglycoside	NP_415222.1|FEATURES|kdpE|aminoglycoside|kdpE	0.999996031623	60.6	33	46.2	2.1e-06	1
ACRB	455	487	HWI-700370F:168:C7JUKANXX:7:2116:10126:94037	multidrug	gi:497324874:ref:WP_009639087.1:|FEATURES|acrB|multidrug|acrB	1.0	90.9	33	61.6	4.7e-11	1
AXYY	428	458	HWI-700370F:168:C7JUKANXX:7:1210:8478:72296	multidrug	EGP45231.1|FEATURES|AxyY|multidrug|AxyY	0.999999999999	80.6	31	53.9	9.9e-09	1
MACB	168	200	HWI-700370F:168:C7JUKANXX:7:2115:4647:46362	MLS	AAV85982.1|FEATURES|macB|MLS|macB	0.999999968711	60.6	33	45.4	3.5e-06	1
ACRB	395	427	HWI-700370F:168:C7JUKANXX:7:2216:4605:97799	multidrug	gi:447055218:ref:WP_001132474.1:|FEATURES|acrB|multidrug|acrB	1.0	93.9	33	65.1	4.3e-12	1
MDTB	689	720	HWI-700370F:168:C7JUKANXX:7:1114:15293:3452	multidrug	CP001918.1.gene3440.p01|FEATURES|mdtB|multidrug|mdtB	0.999999423675	65.6	32	48.5	4.2e-07	1
ACRB	46	78	HWI-700370F:168:C7JUKANXX:7:1114:2228:25711	multidrug	gi:446414955:ref:WP_000492810.1:|FEATURES|acrB|multidrug|acrB	1.0	78.8	33	54.7	5.8e-09	1
MEXK	399	430	HWI-700370F:168:C7JUKANXX:7:2211:12522:79237	multidrug	AAG07064.1|FEATURES|MexK|multidrug|MexK	0.999999482582	71.9	32	49.3	2.4e-07	1
RPOB2	1012	1043	HWI-700370F:168:C7JUKANXX:7:2209:13440:26054	multidrug	BAD59497.1|FEATURES|rpoB2|multidrug|rpoB2	0.99999945254	84.4	32	63.9	9.6e-12	1
MEXD	804	834	HWI-700370F:168:C7JUKANXX:7:2213:16840:89237	multidrug	gi:852273548:ref:WP_048328542.1:|FEATURES|mexD|multidrug|mexD	1.0	71.0	31	52.4	2.9e-08	1
ROSB	36	67	HWI-700370F:168:C7JUKANXX:7:2109:8055:46981	fosmidomycin	ZP_04630103|FEATURES|rosB|fosmidomycin|rosB	1.0	78.1	32	52.0	3.8e-08	1
CEOB	743	773	HWI-700370F:168:C7JUKANXX:7:2215:19501:53235	multidrug	AAB58161|FEATURES|ceoB|multidrug|ceoB	0.999999927356	61.3	31	44.3	7.8e-06	1
RPOB2	1073	1105	HWI-700370F:168:C7JUKANXX:7:1109:6716:22658	multidrug	BAD59497.1|FEATURES|rpoB2|multidrug|rpoB2	0.999999492621	90.9	33	67.0	1.1e-12	1
ROSB	48	78	HWI-700370F:168:C7JUKANXX:7:1205:5312:34186	fosmidomycin	ZP_04631861|FEATURES|rosB|fosmidomycin|rosB	1.0	77.4	31	51.6	4.9e-08	1
TRIC	552	584	HWI-700370F:168:C7JUKANXX:7:1206:13076:41610	triclosan	NP_248848.1|FEATURES|TriC|triclosan|TriC	0.999999897288	66.7	33	47.8	7.1e-07	1
MDTC	449	481	HWI-700370F:168:C7JUKANXX:7:1212:16003:84702	multidrug	CP004022.1.gene1674.p01|FEATURES|mdtC|multidrug|mdtC	0.999999374271	63.6	33	47.4	9.3e-07	1
MEXF	120	152	HWI-700370F:168:C7JUKANXX:7:2207:10968:52021	multidrug	gi:852275723:ref:WP_048329135.1:|FEATURES|mexF|multidrug|mexF	1.0	63.6	33	46.6	1.6e-06	1
MULTIDRUG_ABC_TRANSPORTER	558	589	HWI-700370F:168:C7JUKANXX:7:1203:14629:79702	multidrug	gi:944009777:ref:WP_055601444.1:|FEATURES|multidrug_ABC_transporter|multidrug|multidrug_ABC_transporter	0.999999999999	68.8	32	46.6	1.6e-06	1
VANH	214	245	HWI-700370F:168:C7JUKANXX:7:2213:2742:59881	glycopeptide	AY082011.1.gene6.p01|FEATURES|vanH|glycopeptide|vanH	0.999999957794	68.8	32	45.4	3.5e-06	1
BACA	31	63	HWI-700370F:168:C7JUKANXX:7:2212:3970:94737	bacitracin	YP_997055|FEATURES|bacA|bacitracin|bacA	1.0	66.7	33	49.3	2.4e-07	1
MEXF	294	324	HWI-700370F:168:C7JUKANXX:7:1112:9720:60547	multidrug	CP000675.2.gene2298.p01|FEATURES|mexF|multidrug|mexF	0.999999245885	61.3	31	48.1	5.4e-07	1
MEXD	798	829	HWI-700370F:168:C7JUKANXX:7:1110:20920:6131	multidrug	gi:852273548:ref:WP_048328542.1:|FEATURES|mexD|multidrug|mexD	1.0	65.6	32	50.4	1.1e-07	1
TETP	72	102	HWI-700370F:168:C7JUKANXX:7:1313:20695:95816	tetracycline	NP_348076|FEATURES|tetP|tetracycline|tetP	1.0	77.4	31	52.0	3.8e-08	1
MEXD	350	381	HWI-700370F:168:C7JUKANXX:7:2203:17734:58080	multidrug	YP_001668663|FEATURES|mexD|multidrug|mexD	1.0	81.2	32	54.7	5.8e-09	1
ACRB	983	1015	HWI-700370F:168:C7JUKANXX:7:1312:9135:15368	multidrug	gi:446414955:ref:WP_000492810.1:|FEATURES|acrB|multidrug|acrB	1.0	84.8	33	57.4	9.0e-10	1
RPOB2	454	484	HWI-700370F:168:C7JUKANXX:7:1307:4076:69342	multidrug	BAD59497.1|FEATURES|rpoB2|multidrug|rpoB2	0.999999307873	90.3	31	65.9	2.5e-12	1
MAJOR_FACILITATOR_SUPERFAMILY_TRANSPORTER	344	376	HWI-700370F:168:C7JUKANXX:7:1205:11746:78735	multidrug	YP_001419960|FEATURES|major_facilitator_superfamily_transporter|multidrug|major_facilitator_superfamily_transporter	0.999999944255	100.0	33	68.6	3.9e-13	1
MULTIDRUG_ABC_TRANSPORTER	481	512	HWI-700370F:168:C7JUKANXX:7:1106:20627:100942	multidrug	gi:1031799645:ref:WP_064138838.1:|FEATURES|multidrug_ABC_transporter|multidrug|multidrug_ABC_transporter	1.0	75.0	32	49.3	2.4e-07	1
MEXF	50	82	HWI-700370F:168:C7JUKANXX:7:2206:12714:24908	multidrug	CP000675.2.gene2298.p01|FEATURES|mexF|multidrug|mexF	1.0	81.8	33	60.8	8.1e-11	1
MEXX	269	299	HWI-700370F:168:C7JUKANXX:7:1201:15918:98376	multidrug	gi:694094409:ref:WP_032439017.1:|FEATURES|mexX|multidrug|mexX	0.999999976972	64.5	31	44.3	7.8e-06	1
ADEH	382	413	HWI-700370F:168:C7JUKANXX:7:1208:15056:57886	multidrug	CAJ77855.1|FEATURES|adeH|multidrug|adeH	0.999998960898	68.8	32	48.1	5.4e-07	1
TETA	444	475	HWI-700370F:168:C7JUKANXX:7:2115:9762:18369	tetracycline	gi:736993687:ref:WP_034989673.1:|FEATURES|tetA|tetracycline|tetA	0.999999999993	62.5	32	45.4	3.5e-06	1
TRUNCATED_PUTATIVE_RESPONSE_REGULATOR_ARLR	81	113	HWI-700370F:168:C7JUKANXX:7:1208:2883:23963	unclassified	HE999704.1.gene1528.p01|FEATURES|truncated_putative_response_regulator_ArlR|unclassified|truncated_putative_response_regulator_ArlR	0.999998207086	66.7	33	46.2	2.1e-06	1
MEXB	176	207	HWI-700370F:168:C7JUKANXX:7:1210:4983:57138	multidrug	gi:565648659:ref:WP_023896298.1:|FEATURES|mexB|multidrug|mexB	0.999999999992	75.0	32	55.8	2.6e-09	1
LLMA_23S_RIBOSOMAL_RNA_METHYLTRANSFERASE	183	213	HWI-700370F:168:C7JUKANXX:7:1308:18827:54805	MLS	APB03216.1|FEATURES|LlmA_23S_ribosomal_RNA_methyltransferase|MLS|LlmA_23S_ribosomal_RNA_methyltransferase	0.999999978563	64.5	31	54.3	7.6e-09	1
MEXK	396	428	HWI-700370F:168:C7JUKANXX:7:2209:3865:43829	multidrug	AAG07064.1|FEATURES|MexK|multidrug|MexK	0.999999425864	69.7	33	47.4	9.3e-07	1
OPRM	355	387	HWI-700370F:168:C7JUKANXX:7:1213:9732:25427	multidrug	NC_008702.1.4607681.p01|FEATURES|oprM|multidrug|oprM	0.99999891329	63.6	33	44.3	7.8e-06	1
ADEB	327	359	HWI-700370F:168:C7JUKANXX:7:1301:17527:99001	multidrug	gi:446910347:ref:WP_000987603.1:|FEATURES|adeB|multidrug|adeB	1.0	81.8	33	61.2	6.2e-11	1
EMRB	49	80	HWI-700370F:168:C7JUKANXX:7:2111:6951:97684	multidrug	gi:1016518516:ref:WP_063098254.1:|FEATURES|emrB|multidrug|emrB	0.999999674419	65.6	32	50.4	1.1e-07	1
MEXK	465	496	HWI-700370F:168:C7JUKANXX:7:2102:19527:68654	multidrug	AAG07064.1|FEATURES|MexK|multidrug|MexK	0.99999937042	65.6	32	45.8	2.7e-06	1
RPOB2	147	178	HWI-700370F:168:C7JUKANXX:7:2105:3125:66427	multidrug	BAD59497.1|FEATURES|rpoB2|multidrug|rpoB2	0.999999273874	71.9	32	54.3	7.6e-09	1
TRIC	432	463	HWI-700370F:168:C7JUKANXX:7:1312:15423:69333	triclosan	NP_248848.1|FEATURES|TriC|triclosan|TriC	0.999999958045	87.5	32	60.5	1.1e-10	1
OPRN	277	307	HWI-700370F:168:C7JUKANXX:7:2104:12400:51712	multidrug	gi:504415764:ref:WP_014602866.1:|FEATURES|oprN|multidrug|oprN	0.999999999985	67.7	31	45.8	2.7e-06	1
EMRB	28	60	HWI-700370F:168:C7JUKANXX:7:2103:14834:81364	multidrug	gi:496192662:ref:WP_008914998.1:|FEATURES|emrB|multidrug|emrB	0.999978462997	60.6	33	45.4	3.5e-06	1
MAJOR_FACILITATOR_SUPERFAMILY_TRANSPORTER	271	303	HWI-700370F:168:C7JUKANXX:7:1301:21132:7062	multidrug	NC_002952.2859362.p01|FEATURES|major_facilitator_superfamily_transporter|multidrug|major_facilitator_superfamily_transporter	0.999999897572	93.9	33	71.6	4.6e-14	1
ACRB	860	892	HWI-700370F:168:C7JUKANXX:7:2211:19342:99782	multidrug	gi:491078681:ref:WP_004940301.1:|FEATURES|acrB|multidrug|acrB	1.0	84.8	33	59.7	1.8e-10	1
RPOB2	137	168	HWI-700370F:168:C7JUKANXX:7:1215:17153:17106	multidrug	BAD59497.1|FEATURES|rpoB2|multidrug|rpoB2	0.99999923799	68.8	32	52.8	2.2e-08	1
ADEJ	877	909	HWI-700370F:168:C7JUKANXX:7:2112:1977:69548	multidrug	NC_011586.7045444.p01|FEATURES|adeJ|multidrug|adeJ	1.0	84.8	33	61.6	4.7e-11	1
TRIC	32	64	HWI-700370F:168:C7JUKANXX:7:2116:18705:16860	triclosan	NP_248848.1|FEATURES|TriC|triclosan|TriC	0.999999978653	75.8	33	57.4	9.0e-10	1
SALA	455	487	HWI-700370F:168:C7JUKANXX:7:2112:8575:6900	MLS	AGN74946|FEATURES|salA|MLS|salA	0.999999985918	60.6	33	46.6	1.6e-06	1
DFRA3	10	41	HWI-700370F:168:C7JUKANXX:7:1205:10762:74983	diaminopyrimidine	AAA25550.1|FEATURES|dfrA3|diaminopyrimidine|dfrA3	0.999999110848	62.5	32	51.6	4.9e-08	1
UGD	211	243	HWI-700370F:168:C7JUKANXX:7:2212:16352:22850	peptide	AAC75089.1|FEATURES|ugd|peptide|ugd	0.999999496965	69.7	33	49.3	2.4e-07	1
AADK	134	164	HWI-700370F:168:C7JUKANXX:7:1302:15669:24277	aminoglycoside	gi:639659608:ref:WP_024714945.1:|FEATURES|aadK|aminoglycoside|aadK	1.0	80.6	31	59.7	1.8e-10	1
MEXF	78	110	HWI-700370F:168:C7JUKANXX:7:2216:6242:72952	multidrug	gi:764528042:ref:WP_044407471.1:|FEATURES|mexF|multidrug|mexF	1.0	75.8	33	49.3	2.4e-07	1
OPRN	289	320	HWI-700370F:168:C7JUKANXX:7:2201:19144:7797	multidrug	gi:740617797:ref:WP_038403311.1:|FEATURES|oprN|multidrug|oprN	0.99999999998	68.8	32	45.1	4.6e-06	1
MAJOR_FACILITATOR_SUPERFAMILY_TRANSPORTER	52	82	HWI-700370F:168:C7JUKANXX:7:1103:19710:58702	multidrug	CP001918.1.gene2931.p01|FEATURES|major_facilitator_superfamily_transporter|multidrug|major_facilitator_superfamily_transporter	0.999998584744	64.5	31	45.4	3.5e-06	1
RPOB2	1060	1092	HWI-700370F:168:C7JUKANXX:7:2108:4388:35221	multidrug	BAD59497.1|FEATURES|rpoB2|multidrug|rpoB2	0.999999430614	87.9	33	62.4	2.8e-11	1
ACRB	476	507	HWI-700370F:168:C7JUKANXX:7:2103:14947:5561	multidrug	AAQ21216|FEATURES|acrB|multidrug|acrB	1.0	81.2	32	55.1	4.4e-09	1
AXYX	264	295	HWI-700370F:168:C7JUKANXX:7:2201:19133:87183	multidrug	EGP45232.2|FEATURES|AxyX|multidrug|AxyX	0.999998005218	65.6	32	45.4	3.5e-06	1
ADEB	382	413	HWI-700370F:168:C7JUKANXX:7:2106:18427:82104	multidrug	gi:446910347:ref:WP_000987603.1:|FEATURES|adeB|multidrug|adeB	1.0	93.8	32	60.8	8.1e-11	1
EMRB	28	60	HWI-700370F:168:C7JUKANXX:7:2211:18746:70905	multidrug	gi:496192662:ref:WP_008914998.1:|FEATURES|emrB|multidrug|emrB	0.999978462997	60.6	33	45.4	3.5e-06	1
ERMC	71	103	HWI-700370F:168:C7JUKANXX:7:1201:9943:92862	MLS	gi:503924494:ref:WP_014158488.1:|FEATURES|ermC|MLS|ermC	1.0	100.0	33	73.9	9.2e-15	1
RPOB2	1050	1082	HWI-700370F:168:C7JUKANXX:7:1205:17760:80809	multidrug	BAD59497.1|FEATURES|rpoB2|multidrug|rpoB2	0.999999264536	81.8	33	61.2	6.2e-11	1
ACRB	317	349	HWI-700370F:168:C7JUKANXX:7:2204:17256:18180	multidrug	gi:447055250:ref:WP_001132506.1:|FEATURES|acrB|multidrug|acrB	1.0	69.7	33	52.8	2.2e-08	1
ADEC	72	103	HWI-700370F:168:C7JUKANXX:7:1310:20079:13786	multidrug	CP003583.1.gene2512.p01|FEATURES|adeC|multidrug|adeC	0.999998611055	68.8	32	49.7	1.9e-07	1
UGD	243	275	HWI-700370F:168:C7JUKANXX:7:2203:16652:23906	peptide	AAC75089.1|FEATURES|ugd|peptide|ugd	0.999999496965	87.9	33	66.2	1.9e-12	1
FLOR	58	90	HWI-700370F:168:C7JUKANXX:7:1310:18626:80045	phenicol	gi:446136270:ref:WP_000214125.1:|FEATURES|floR|phenicol|floR	0.999995770363	60.6	33	46.2	2.1e-06	1
CLBA	91	123	HWI-700370F:168:C7JUKANXX:7:1309:10594:84926	phenicol	AGZ55247.1|FEATURES|clbA|phenicol|clbA	0.999136752435	100.0	33	80.9	7.6e-17	1
RPOB2	878	910	HWI-700370F:168:C7JUKANXX:7:2209:19420:78765	multidrug	BAD59497.1|FEATURES|rpoB2|multidrug|rpoB2	0.999999325609	75.8	33	56.6	1.5e-09	1
ADEB	186	218	HWI-700370F:168:C7JUKANXX:7:1314:14266:67925	multidrug	ZP_03823622|FEATURES|adeB|multidrug|adeB	1.0	66.7	33	50.8	8.4e-08	1
TRUNCATED_PUTATIVE_RESPONSE_REGULATOR_ARLR	73	103	HWI-700370F:168:C7JUKANXX:7:2216:12468:99367	unclassified	AE015929.1.gene1106.p01|FEATURES|truncated_putative_response_regulator_ArlR|unclassified|truncated_putative_response_regulator_ArlR	0.99999697962	64.5	31	48.5	4.2e-07	1
MEXB	149	181	HWI-700370F:168:C7JUKANXX:7:2115:7921:37109	multidrug	CAW25151|FEATURES|mexB|multidrug|mexB	0.997618487405	63.6	33	50.1	1.4e-07	1
MEXQ	995	1027	HWI-700370F:168:C7JUKANXX:7:2113:9864:92727	multidrug	BAE06008.1|FEATURES|mexQ|multidrug|mexQ	1.0	87.9	33	63.2	1.6e-11	1
TRIC	190	222	HWI-700370F:168:C7JUKANXX:7:2203:20181:89843	triclosan	NP_248848.1|FEATURES|TriC|triclosan|TriC	0.999999915125	66.7	33	48.9	3.2e-07	1
ACRB	891	923	HWI-700370F:168:C7JUKANXX:7:1305:11501:83958	multidrug	AAQ21216|FEATURES|acrB|multidrug|acrB	1.0	63.6	33	49.3	2.4e-07	1
VANL	310	342	HWI-700370F:168:C7JUKANXX:7:1104:18970:5413	glycopeptide	ABX54687.1|FEATURES|vanL|glycopeptide|vanL	1.0	66.7	33	46.6	1.6e-06	1
QACG	28	60	HWI-700370F:168:C7JUKANXX:7:1115:4036:45611	multidrug	gi:686408520:ref:WP_031913065.1:|FEATURES|qacG|multidrug|qacG	0.999999600868	100.0	33	72.4	2.7e-14	1
OMPR	91	123	HWI-700370F:168:C7JUKANXX:7:2101:5140:73128	multidrug	gi:507097545:ref:WP_016168184.1:|FEATURES|ompR|multidrug|ompR	0.999999988193	63.6	33	46.6	1.6e-06	1
RPOB2	998	1029	HWI-700370F:168:C7JUKANXX:7:1305:17506:81670	multidrug	BAD59497.1|FEATURES|rpoB2|multidrug|rpoB2	0.999999138153	68.8	32	49.3	2.4e-07	1
RPOB2	783	815	HWI-700370F:168:C7JUKANXX:7:1306:19686:39860	multidrug	BAD59497.1|FEATURES|rpoB2|multidrug|rpoB2	0.999999350524	78.8	33	57.8	6.9e-10	1
RPOB2	882	913	HWI-700370F:168:C7JUKANXX:7:1305:9788:23022	multidrug	BAD59497.1|FEATURES|rpoB2|multidrug|rpoB2	0.999999217694	71.9	32	52.0	3.8e-08	1
MULTIDRUG_ABC_TRANSPORTER	543	574	HWI-700370F:168:C7JUKANXX:7:1116:18704:71399	multidrug	gi:1033217078:gb:OAR27197.1:|FEATURES|multidrug_ABC_transporter|multidrug|multidrug_ABC_transporter	1.0	81.2	32	55.1	4.4e-09	1
MEXD	909	941	HWI-700370F:168:C7JUKANXX:7:1303:5314:50871	multidrug	gi:564976245:ref:WP_023875987.1:|FEATURES|mexD|multidrug|mexD	1.0	84.8	33	57.0	1.2e-09	1
MULTIDRUG_ABC_TRANSPORTER	475	507	HWI-700370F:168:C7JUKANXX:7:1206:15235:45100	multidrug	gi:913055317:ref:WP_050357634.1:|FEATURES|multidrug_ABC_transporter|multidrug|multidrug_ABC_transporter	1.0	81.8	33	55.5	3.4e-09	1
MULTIDRUG_ABC_TRANSPORTER	469	501	HWI-700370F:168:C7JUKANXX:7:1202:4603:48706	multidrug	gi:943909899:ref:WP_055545300.1:|FEATURES|multidrug_ABC_transporter|multidrug|multidrug_ABC_transporter	1.0	78.8	33	54.3	7.6e-09	1
TRIB	161	192	HWI-700370F:168:C7JUKANXX:7:2101:15133:57970	triclosan	NP_248847.1|FEATURES|TriB|triclosan|TriB	0.99999981631	62.5	32	45.4	3.5e-06	1
TRUNCATED_PUTATIVE_RESPONSE_REGULATOR_ARLR	73	103	HWI-700370F:168:C7JUKANXX:7:1316:3134:40565	unclassified	HE999704.1.gene1528.p01|FEATURES|truncated_putative_response_regulator_ArlR|unclassified|truncated_putative_response_regulator_ArlR	0.999999841666	67.7	31	48.9	3.2e-07	1
OPRM	410	442	HWI-700370F:168:C7JUKANXX:7:2104:4056:9658	multidrug	NC_008702.1.4606278.p01|FEATURES|oprM|multidrug|oprM	0.999999243954	63.6	33	46.6	1.6e-06	1
MEXY	886	918	HWI-700370F:168:C7JUKANXX:7:1207:6876:34290	multidrug	YP_001348630|FEATURES|mexY|multidrug|mexY	0.999999929846	60.6	33	47.4	9.3e-07	1
RPOB2	1007	1038	HWI-700370F:168:C7JUKANXX:7:2111:16032:4672	multidrug	BAD59497.1|FEATURES|rpoB2|multidrug|rpoB2	0.999999283006	78.1	32	58.2	5.2e-10	1
PBP-1A	160	192	HWI-700370F:168:C7JUKANXX:7:1203:2650:55904	beta-lactam	YP_001292390|FEATURES|PBP-1A|beta-lactam|PBP-1A	1.0	66.7	33	45.8	2.7e-06	1
MDTD	95	125	HWI-700370F:168:C7JUKANXX:7:1211:1416:78805	multidrug	NC_002695.1.916587.p01|FEATURES|mdtD|multidrug|mdtD	0.999999999631	67.7	31	45.4	3.5e-06	1
MACB	139	170	HWI-700370F:168:C7JUKANXX:7:1202:12490:55205	MLS	gi:803568669:ref:WP_046077412.1:|FEATURES|macB|MLS|macB	1.0	65.6	32	45.8	2.7e-06	1
EMRA	237	269	HWI-700370F:168:C7JUKANXX:7:1209:14460:27096	multidrug	gi:647319818:ref:WP_025757133.1:|FEATURES|emrA|multidrug|emrA	0.999999985164	60.6	33	48.1	5.4e-07	1
VANR	95	127	HWI-700370F:168:C7JUKANXX:7:1106:2173:6182	glycopeptide	AF162694.1.gene5.p01|FEATURES|vanR|glycopeptide|vanR	1.0	84.8	33	58.2	5.2e-10	1
MULTIDRUG_ABC_TRANSPORTER	500	531	HWI-700370F:168:C7JUKANXX:7:2209:15051:24449	multidrug	gi:664395661:ref:WP_030922045.1:|FEATURES|multidrug_ABC_transporter|multidrug|multidrug_ABC_transporter	1.0	84.4	32	57.0	1.2e-09	1
LLMA_23S_RIBOSOMAL_RNA_METHYLTRANSFERASE	183	213	HWI-700370F:168:C7JUKANXX:7:2207:21114:101084	MLS	APB03216.1|FEATURES|LlmA_23S_ribosomal_RNA_methyltransferase|MLS|LlmA_23S_ribosomal_RNA_methyltransferase	0.999999978563	64.5	31	54.3	7.6e-09	1
ADEB	53	85	HWI-700370F:168:C7JUKANXX:7:2206:11481:17131	multidrug	ZP_03823622|FEATURES|adeB|multidrug|adeB	1.0	69.7	33	52.8	2.2e-08	1
MEXD	954	986	HWI-700370F:168:C7JUKANXX:7:2107:2568:89355	multidrug	gi:499256187:ref:WP_010953727.1:|FEATURES|mexD|multidrug|mexD	1.0	78.8	33	53.1	1.7e-08	1
BCRA	37	69	HWI-700370F:168:C7JUKANXX:7:1313:16516:38056	bacitracin	ZP_04081918|FEATURES|bcrA|bacitracin|bcrA	1.0	66.7	33	51.6	4.9e-08	1
VAND	87	119	HWI-700370F:168:C7JUKANXX:7:2103:3331:3849	glycopeptide	gi:1002798395:gb:AMN85478.1:|FEATURES|vanD|glycopeptide|vanD	0.999999433518	60.6	33	45.8	2.7e-06	1
MEXX	261	292	HWI-700370F:168:C7JUKANXX:7:2112:15736:11302	multidrug	gi:490311564:ref:WP_004206259.1:|FEATURES|mexX|multidrug|mexX	1.0	71.9	32	50.4	1.1e-07	1
MEXB	977	1009	HWI-700370F:168:C7JUKANXX:7:2105:17262:41107	multidrug	gi:504646765:ref:WP_014833867.1:|FEATURES|mexB|multidrug|mexB	1.0	81.8	33	54.3	7.6e-09	1
RPOB2	482	514	HWI-700370F:168:C7JUKANXX:7:2310:11157:28466	multidrug	BAD59497.1|FEATURES|rpoB2|multidrug|rpoB2	0.999999095184	63.6	33	48.1	5.4e-07	1
OMPR	86	116	HWI-700370F:168:C7JUKANXX:7:2104:18720:11159	multidrug	gi:507097545:ref:WP_016168184.1:|FEATURES|ompR|multidrug|ompR	0.999999994725	64.5	31	44.7	6.0e-06	1
ADEB	359	391	HWI-700370F:168:C7JUKANXX:7:1110:3460:7785	multidrug	ZP_03823622|FEATURES|adeB|multidrug|adeB	1.0	81.8	33	54.7	5.8e-09	1
QACG	26	58	HWI-700370F:168:C7JUKANXX:7:1109:19211:5478	multidrug	gi:686408520:ref:WP_031913065.1:|FEATURES|qacG|multidrug|qacG	0.999999571237	100.0	33	72.4	2.7e-14	1
MDTF	367	399	HWI-700370F:168:C7JUKANXX:7:2212:12755:75285	multidrug	gi:507086511:ref:WP_016157252.1:|FEATURES|mdtF|multidrug|mdtF	1.0	81.8	33	57.0	1.2e-09	1
RPOB2	805	837	HWI-700370F:168:C7JUKANXX:7:1301:17717:17157	multidrug	BAD59497.1|FEATURES|rpoB2|multidrug|rpoB2	0.99999903352	60.6	33	46.6	1.6e-06	1
UGD	357	388	HWI-700370F:168:C7JUKANXX:7:2202:20591:65377	peptide	AAC75089.1|FEATURES|ugd|peptide|ugd	0.999999418754	68.8	32	48.1	5.4e-07	1
ADEB	380	412	HWI-700370F:168:C7JUKANXX:7:1308:16887:99240	multidrug	gi:489200117:ref:WP_003109351.1:|FEATURES|adeB|multidrug|adeB	1.0	90.9	33	60.5	1.1e-10	1
BCRA	32	64	HWI-700370F:168:C7JUKANXX:7:1107:11687:16414	bacitracin	gi:510143239:gb:AGN36970.1:|FEATURES|bcrA|bacitracin|bcrA	1.0	75.8	33	55.5	3.4e-09	1
RPOB2	1070	1102	HWI-700370F:168:C7JUKANXX:7:1216:11261:97689	multidrug	BAD59497.1|FEATURES|rpoB2|multidrug|rpoB2	0.999999283006	75.8	33	54.7	5.8e-09	1
RPOB2	366	396	HWI-700370F:168:C7JUKANXX:7:2201:4348:3827	multidrug	BAD59497.1|FEATURES|rpoB2|multidrug|rpoB2	0.999998997779	67.7	31	45.8	2.7e-06	1
MEXA	244	275	HWI-700370F:168:C7JUKANXX:7:2202:3656:23800	multidrug	gi:959889414:ref:WP_058160887.1:|FEATURES|mexA|multidrug|mexA	1.0	65.6	32	46.6	1.6e-06	1
RPOB2	701	733	HWI-700370F:168:C7JUKANXX:7:2116:17036:100663	multidrug	BAD59497.1|FEATURES|rpoB2|multidrug|rpoB2	0.99999923799	63.6	33	52.8	2.2e-08	1
MULTIDRUG_ABC_TRANSPORTER	388	420	HWI-700370F:168:C7JUKANXX:7:1209:5749:90505	multidrug	gi:664458452:ref:WP_030980047.1:|FEATURES|multidrug_ABC_transporter|multidrug|multidrug_ABC_transporter	1.0	60.6	33	47.4	9.3e-07	1
AMRB	866	898	HWI-700370F:168:C7JUKANXX:7:2201:4943:38225	multidrug	YP_001764894|FEATURES|amrB|multidrug|amrB	1.0	87.9	33	58.2	5.2e-10	1
CEOB	77	109	HWI-700370F:168:C7JUKANXX:7:1302:5376:21697	multidrug	gi:590120227:emb:CDN64284.1:|FEATURES|ceoB|multidrug|ceoB	1.0	78.8	33	55.8	2.6e-09	1
TETP	71	102	HWI-700370F:168:C7JUKANXX:7:1115:19284:44331	tetracycline	NP_348076|FEATURES|tetP|tetracycline|tetP	1.0	75.0	32	52.8	2.2e-08	1
TETA	417	449	HWI-700370F:168:C7JUKANXX:7:1215:17897:66666	tetracycline	gi:171851258:emb:CAQ04234.1:|FEATURES|tetA|tetracycline|tetA	0.999999241556	60.6	33	44.7	6.0e-06	1
VANRI	199	229	HWI-700370F:168:C7JUKANXX:7:1207:3075:54806	glycopeptide	WP_011461303.1|FEATURES|vanRI|glycopeptide|vanRI	0.999997272471	61.3	31	44.3	7.8e-06	1
EFRA	402	432	HWI-700370F:168:C7JUKANXX:7:2103:15063:74297	multidrug	CDO61513.1|FEATURES|efrA|multidrug|efrA	0.999999437408	61.3	31	45.4	3.5e-06	1
MULTIDRUG_ABC_TRANSPORTER	574	605	HWI-700370F:168:C7JUKANXX:7:2107:12863:49887	multidrug	gi:1033151784:ref:WP_064457526.1:|FEATURES|multidrug_ABC_transporter|multidrug|multidrug_ABC_transporter	0.999999861927	65.6	32	44.7	6.0e-06	1
MULTIDRUG_ABC_TRANSPORTER	547	578	HWI-700370F:168:C7JUKANXX:7:1102:8643:72022	multidrug	gi:953808775:ref:WP_058042812.1:|FEATURES|multidrug_ABC_transporter|multidrug|multidrug_ABC_transporter	0.999999758275	62.5	32	47.0	1.2e-06	1
RPOB2	1036	1068	HWI-700370F:168:C7JUKANXX:7:2205:5812:13734	multidrug	BAD59497.1|FEATURES|rpoB2|multidrug|rpoB2	0.999999520123	90.9	33	69.3	2.3e-13	1
NORB	383	415	HWI-700370F:168:C7JUKANXX:7:1204:1568:62084	fluoroquinolone	gi:494742298:ref:WP_007477706.1:|FEATURES|norB|fluoroquinolone|norB	1.0	78.8	33	56.2	2.0e-09	1
ACRA	182	214	HWI-700370F:168:C7JUKANXX:7:2103:13356:72302	multidrug	ZP_03163985|FEATURES|acrA|multidrug|acrA	1.0	75.8	33	52.4	2.9e-08	1
RPOB2	1003	1034	HWI-700370F:168:C7JUKANXX:7:1102:15007:42113	multidrug	BAD59497.1|FEATURES|rpoB2|multidrug|rpoB2	0.999999245425	75.0	32	53.1	1.7e-08	1
QACG	36	68	HWI-700370F:168:C7JUKANXX:7:1202:1917:75862	multidrug	gi:686408520:ref:WP_031913065.1:|FEATURES|qacG|multidrug|qacG	0.999999500946	100.0	33	71.2	6.0e-14	1
TRIC	429	460	HWI-700370F:168:C7JUKANXX:7:1105:6526:3387	triclosan	NP_248848.1|FEATURES|TriC|triclosan|TriC	0.999999009883	75.0	32	53.9	9.9e-09	1
ROSA	235	267	HWI-700370F:168:C7JUKANXX:7:1114:10523:72607	fosmidomycin	YP_001401993|FEATURES|rosA|fosmidomycin|rosA	1.0	72.7	33	58.5	4.0e-10	1
SMER	72	104	HWI-700370F:168:C7JUKANXX:7:1108:15927:66883	multidrug	AAD51348.1|FEATURES|smeR|multidrug|smeR	0.999995750283	63.6	33	48.5	4.2e-07	1
TRANSCRIPTIONAL_REGULATORY_PROTEIN_CPXR_CPXR	72	103	HWI-700370F:168:C7JUKANXX:7:1313:10782:32883	unclassified	CP001138.1.gene4273.p01|FEATURES|transcriptional_regulatory_protein_CpxR_cpxR|unclassified|transcriptional_regulatory_protein_CpxR_cpxR	1.0	62.5	32	46.2	2.1e-06	1
RPOB2	1039	1071	HWI-700370F:168:C7JUKANXX:7:1305:14563:100250	multidrug	BAD59497.1|FEATURES|rpoB2|multidrug|rpoB2	0.999999524738	93.9	33	69.7	1.7e-13	1
MUXB	572	604	HWI-700370F:168:C7JUKANXX:7:2208:20992:72111	multidrug	NP_251217.1|FEATURES|MuxB|multidrug|MuxB	0.999999999873	69.7	33	48.5	4.2e-07	1
BACA	50	82	HWI-700370F:168:C7JUKANXX:7:1116:11451:29395	bacitracin	ZP_03612802|FEATURES|bacA|bacitracin|bacA	1.0	100.0	33	70.1	1.3e-13	1
EMRB	242	273	HWI-700370F:168:C7JUKANXX:7:1313:15222:50566	multidrug	gi:556196973:ref:WP_023280446.1:|FEATURES|emrB|multidrug|emrB	0.999999977169	65.6	32	48.5	4.2e-07	1
MDTG	65	95	HWI-700370F:168:C7JUKANXX:7:1216:4627:10316	multidrug	gi:313635905:gb:EFS01863.1:|FEATURES|mdtG|multidrug|mdtG	1.0	71.0	31	48.5	4.2e-07	1
MEXK	420	450	HWI-700370F:168:C7JUKANXX:7:2202:7393:23251	multidrug	AAG07064.1|FEATURES|MexK|multidrug|MexK	0.99999957199	74.2	31	53.1	1.7e-08	1
AMRB	1	31	HWI-700370F:168:C7JUKANXX:7:2105:5762:51649	multidrug	YP_001808247|FEATURES|amrB|multidrug|amrB	1.0	67.7	31	45.1	4.6e-06	1
MEXD	15	46	HWI-700370F:168:C7JUKANXX:7:2104:15612:46141	multidrug	YP_348488|FEATURES|mexD|multidrug|mexD	0.999999999549	68.8	32	48.1	5.4e-07	1
BLAZ	216	248	HWI-700370F:168:C7JUKANXX:7:2202:1485:66717	beta-lactam	NC_010066.5774791.p01|FEATURES|blaZ|beta-lactam|blaZ	1.0	66.7	33	54.3	7.6e-09	1
RPOB2	1032	1063	HWI-700370F:168:C7JUKANXX:7:1204:10735:99694	multidrug	BAD59497.1|FEATURES|rpoB2|multidrug|rpoB2	0.999999492621	87.5	32	67.0	1.1e-12	1
ACRB	778	808	HWI-700370F:168:C7JUKANXX:7:2203:11222:90805	multidrug	gi:493365861:ref:WP_006322279.1:|FEATURES|acrB|multidrug|acrB	0.999999976531	64.5	31	51.2	6.4e-08	1
ACRB	14	46	HWI-700370F:168:C7JUKANXX:7:2107:8592:42367	multidrug	gi:485731880:ref:WP_001359514.1:|FEATURES|acrB|multidrug|acrB	0.999999999478	63.6	33	47.8	7.1e-07	1
TET(K)	44	76	HWI-700370F:168:C7JUKANXX:7:1214:16361:74756	tetracycline	YP_003283625.1|FEATURES|tet(K)|tetracycline|tet(K)	1.0	100.0	33	72.8	2.1e-14	1
MEXD	417	449	HWI-700370F:168:C7JUKANXX:7:1204:9987:19499	multidrug	YP_001350571|FEATURES|mexD|multidrug|mexD	1.0	66.7	33	47.8	7.1e-07	1
VANR	86	118	HWI-700370F:168:C7JUKANXX:7:2214:1651:77627	glycopeptide	FJ872411.1.gene44.p01|FEATURES|vanR|glycopeptide|vanR	0.999500272849	78.8	33	57.0	1.2e-09	1
ACRB	913	945	HWI-700370F:168:C7JUKANXX:7:1102:6591:86329	multidrug	CP002695.1.gene992.p01|FEATURES|acrB|multidrug|acrB	1.0	75.8	33	49.3	2.4e-07	1
EFRB	187	219	HWI-700370F:168:C7JUKANXX:7:1201:14306:15375	multidrug	CDO61516.1|FEATURES|efrB|multidrug|efrB	0.999999202441	60.6	33	46.2	2.1e-06	1
MULTIDRUG_ABC_TRANSPORTER	531	563	HWI-700370F:168:C7JUKANXX:7:1309:15319:26563	multidrug	gi:919568551:ref:WP_052871170.1:|FEATURES|multidrug_ABC_transporter|multidrug|multidrug_ABC_transporter	1.0	63.6	33	46.2	2.1e-06	1
EMRK	282	313	HWI-700370F:168:C7JUKANXX:7:1215:19072:67525	multidrug	gi:742917254:ref:WP_039022713.1:|FEATURES|emrK|multidrug|emrK	0.999999063528	68.8	32	45.4	3.5e-06	1
MDTD	85	117	HWI-700370F:168:C7JUKANXX:7:1203:3724:98227	multidrug	gi:134034159:sp:Q0T353.2:MDTD_SHIF8|FEATURES|mdtD|multidrug|mdtD	0.999999999988	69.7	33	48.5	4.2e-07	1
RPOB2	1001	1033	HWI-700370F:168:C7JUKANXX:7:1110:11618:79226	multidrug	BAD59497.1|FEATURES|rpoB2|multidrug|rpoB2	0.999999217694	69.7	33	52.0	3.8e-08	1
RPOB2	1012	1044	HWI-700370F:168:C7JUKANXX:7:1111:11943:30922	multidrug	BAD59497.1|FEATURES|rpoB2|multidrug|rpoB2	0.999999442399	84.8	33	65.9	2.5e-12	1
VANR	69	101	HWI-700370F:168:C7JUKANXX:7:1316:20039:27830	glycopeptide	gi:950233763:ref:WP_057277726.1:|FEATURES|vanR|glycopeptide|vanR	0.999999438853	66.7	33	52.8	2.2e-08	1
TET(K)	161	193	HWI-700370F:168:C7JUKANXX:7:1107:4307:98481	tetracycline	YP_003283625.1|FEATURES|tet(K)|tetracycline|tet(K)	0.999999934141	100.0	33	70.9	7.8e-14	1
MAJOR_FACILITATOR_SUPERFAMILY_TRANSPORTER	325	357	HWI-700370F:168:C7JUKANXX:7:2112:1861:65103	multidrug	NC_002758.1122377.p01|FEATURES|major_facilitator_superfamily_transporter|multidrug|major_facilitator_superfamily_transporter	0.999999871349	87.9	33	66.2	1.9e-12	1
ABCA	948	980	HWI-700370F:168:C7JUKANXX:7:1309:13062:92675	multidrug	XP_753111.1|FEATURES|abcA|multidrug|abcA	0.999999573559	90.9	33	63.5	1.2e-11	1
EMRB	30	62	HWI-700370F:168:C7JUKANXX:7:1305:20639:49967	multidrug	CP004022.1.gene546.p01|FEATURES|emrB|multidrug|emrB	0.999918504851	75.8	33	56.6	1.5e-09	1
NORA	316	348	HWI-700370F:168:C7JUKANXX:7:1311:1132:97328	multidrug	gi:755009796:ref:WP_042363132.1:|FEATURES|norA|multidrug|norA	1.0	100.0	33	71.2	6.0e-14	1
MULTIDRUG_ABC_TRANSPORTER	485	515	HWI-700370F:168:C7JUKANXX:7:1213:19301:91593	multidrug	gi:663350985:ref:WP_030349761.1:|FEATURES|multidrug_ABC_transporter|multidrug|multidrug_ABC_transporter	1.0	71.0	31	49.7	1.9e-07	1
MEXB	383	415	HWI-700370F:168:C7JUKANXX:7:1216:20083:86649	multidrug	gi:565648659:ref:WP_023896298.1:|FEATURES|mexB|multidrug|mexB	1.0	84.8	33	56.6	1.5e-09	1
RPOB2	688	719	HWI-700370F:168:C7JUKANXX:7:2112:19469:72761	multidrug	BAD59497.1|FEATURES|rpoB2|multidrug|rpoB2	0.999999283006	71.9	32	54.7	5.8e-09	1
UGD	255	287	HWI-700370F:168:C7JUKANXX:7:1315:3180:56557	peptide	AAC75089.1|FEATURES|ugd|peptide|ugd	0.999999703618	84.8	33	60.1	1.4e-10	1
UGD	149	181	HWI-700370F:168:C7JUKANXX:7:2107:11413:50692	peptide	AAC75089.1|FEATURES|ugd|peptide|ugd	0.999999472355	69.7	33	49.3	2.4e-07	1
MEXF	177	209	HWI-700370F:168:C7JUKANXX:7:1109:11136:67648	multidrug	gi:512735233:ref:WP_016493075.1:|FEATURES|mexF|multidrug|mexF	1.0	60.6	33	47.8	7.1e-07	1
UGD	291	323	HWI-700370F:168:C7JUKANXX:7:1201:8627:70983	peptide	AAC75089.1|FEATURES|ugd|peptide|ugd	0.999999594643	72.7	33	51.2	6.4e-08	1
TRUNCATED_PUTATIVE_RESPONSE_REGULATOR_ARLR	77	108	HWI-700370F:168:C7JUKANXX:7:1308:15710:30875	unclassified	HE999704.1.gene1528.p01|FEATURES|truncated_putative_response_regulator_ArlR|unclassified|truncated_putative_response_regulator_ArlR	0.999999999944	65.6	32	46.2	2.1e-06	1
RPOB2	1044	1076	HWI-700370F:168:C7JUKANXX:7:2114:7752:90551	multidrug	BAD59497.1|FEATURES|rpoB2|multidrug|rpoB2	0.999999482918	87.9	33	66.2	1.9e-12	1
ROSA	121	151	HWI-700370F:168:C7JUKANXX:7:1303:4790:40432	fosmidomycin	YP_001401993|FEATURES|rosA|fosmidomycin|rosA	1.0	64.5	31	46.6	1.6e-06	1
GOLS	14	45	HWI-700370F:168:C7JUKANXX:7:1301:20613:83339	multidrug	NP_459349.1|FEATURES|golS|multidrug|golS	0.999998108927	71.9	32	49.3	2.4e-07	1
ACRB	861	892	HWI-700370F:168:C7JUKANXX:7:1205:11426:71799	multidrug	gi:491078681:ref:WP_004940301.1:|FEATURES|acrB|multidrug|acrB	1.0	84.4	32	57.4	9.0e-10	1
RPOB2	763	795	HWI-700370F:168:C7JUKANXX:7:1211:8213:94101	multidrug	BAD59497.1|FEATURES|rpoB2|multidrug|rpoB2	0.999999083448	66.7	33	47.8	7.1e-07	1
MEXF	498	531	HWI-700370F:168:C7JUKANXX:7:2108:2094:33328	multidrug	gi:496340078:ref:WP_009049256.1:|FEATURES|mexF|multidrug|mexF	0.99999999992	67.6	34	49.7	1.9e-07	1
RPOB2	474	506	HWI-700370F:168:C7JUKANXX:7:1112:11803:41481	multidrug	BAD59497.1|FEATURES|rpoB2|multidrug|rpoB2	0.999999301003	69.7	33	55.5	3.4e-09	1
MEXD	818	848	HWI-700370F:168:C7JUKANXX:7:1316:11969:13486	multidrug	gi:489253397:ref:WP_003161410.1:|FEATURES|mexD|multidrug|mexD	0.999999999999	64.5	31	45.4	3.5e-06	1
EMRA	284	315	HWI-700370F:168:C7JUKANXX:7:1201:9297:56994	multidrug	gi:930430030:ref:WP_054192373.1:|FEATURES|emrA|multidrug|emrA	0.984986853777	62.5	32	46.2	2.1e-06	1
VAND	290	320	HWI-700370F:168:C7JUKANXX:7:1201:5046:39330	glycopeptide	BAE96117|FEATURES|vanD|glycopeptide|vanD	0.999997927912	65.6	32	44.3	7.8e-06	1
MEXB	956	987	HWI-700370F:168:C7JUKANXX:7:2316:2485:24739	multidrug	gi:505288054:ref:WP_015475156.1:|FEATURES|mexB|multidrug|mexB	1.0	78.1	32	52.8	2.2e-08	1
MULTIDRUG_ABC_TRANSPORTER	388	420	HWI-700370F:168:C7JUKANXX:7:2201:17512:73661	multidrug	gi:664458452:ref:WP_030980047.1:|FEATURES|multidrug_ABC_transporter|multidrug|multidrug_ABC_transporter	1.0	60.6	33	47.4	9.3e-07	1
TAEA	381	413	HWI-700370F:168:C7JUKANXX:7:1313:2191:77471	pleuromutilin	APB03219.1|FEATURES|TaeA|pleuromutilin|TaeA	0.999884521031	60.6	33	50.8	8.4e-08	1
MEXF	48	80	HWI-700370F:168:C7JUKANXX:7:2114:7684:67231	multidrug	CP000675.2.gene2298.p01|FEATURES|mexF|multidrug|mexF	1.0	81.8	33	61.2	6.2e-11	1
UGD	136	167	HWI-700370F:168:C7JUKANXX:7:1213:13644:100302	peptide	AAC75089.1|FEATURES|ugd|peptide|ugd	0.999999833149	78.1	32	60.8	8.1e-11	1
RPOB2	711	743	HWI-700370F:168:C7JUKANXX:7:2208:15022:94199	multidrug	BAD59497.1|FEATURES|rpoB2|multidrug|rpoB2	0.999999264536	63.6	33	53.9	9.9e-09	1
TET(K)	150	182	HWI-700370F:168:C7JUKANXX:7:2215:10364:79715	tetracycline	YP_003283625.1|FEATURES|tet(K)|tetracycline|tet(K)	1.0	100.0	33	71.2	6.0e-14	1
TRIC	245	276	HWI-700370F:168:C7JUKANXX:7:2112:8763:23539	triclosan	NP_248848.1|FEATURES|TriC|triclosan|TriC	0.999999889736	65.6	32	49.3	2.4e-07	1
GOLS	1	31	HWI-700370F:168:C7JUKANXX:7:1216:7904:37738	multidrug	NP_459349.1|FEATURES|golS|multidrug|golS	0.999997708124	71.0	31	45.8	2.7e-06	1
AMRB	23	55	HWI-700370F:168:C7JUKANXX:7:1113:14843:76288	multidrug	CAR51973|FEATURES|amrB|multidrug|amrB	1.0	69.7	33	52.8	2.2e-08	1
MEPR	38	70	HWI-700370F:168:C7JUKANXX:7:2210:9096:59877	multidrug	YP_001440920.1|FEATURES|mepR|multidrug|mepR	0.99999892694	81.8	33	58.2	5.2e-10	1
CEOB	128	160	HWI-700370F:168:C7JUKANXX:7:1112:18621:48349	multidrug	gi:590120227:emb:CDN64284.1:|FEATURES|ceoB|multidrug|ceoB	1.0	84.8	33	61.6	4.7e-11	1
TRUNCATED_PUTATIVE_RESPONSE_REGULATOR_ARLR	90	120	HWI-700370F:168:C7JUKANXX:7:2112:15180:26309	unclassified	gi:446114283:ref:WP_000192138.1:|FEATURES|truncated_putative_response_regulator_ArlR|unclassified|truncated_putative_response_regulator_ArlR	0.999999601926	64.5	31	44.3	7.8e-06	1
OPTRA	463	494	HWI-700370F:168:C7JUKANXX:7:1308:13592:62091	oxazolidinone	AKA86814|FEATURES|optrA|oxazolidinone|optrA	0.99500567755	65.6	32	47.8	7.1e-07	1
EMRB	24	56	HWI-700370F:168:C7JUKANXX:7:2209:14874:43311	multidrug	gi:496192662:ref:WP_008914998.1:|FEATURES|emrB|multidrug|emrB	0.999979293812	60.6	33	46.2	2.1e-06	1
EFRA	284	315	HWI-700370F:168:C7JUKANXX:7:1208:14085:99329	multidrug	CDO61513.1|FEATURES|efrA|multidrug|efrA	0.999999397984	62.5	32	44.3	7.8e-06	1
RPOB2	470	502	HWI-700370F:168:C7JUKANXX:7:1202:4125:65036	multidrug	BAD59497.1|FEATURES|rpoB2|multidrug|rpoB2	0.999999411694	78.8	33	61.2	6.2e-11	1
OPTRA	196	228	HWI-700370F:168:C7JUKANXX:7:2105:2784:81904	oxazolidinone	AKA86814|FEATURES|optrA|oxazolidinone|optrA	0.999339998779	60.6	33	53.5	1.3e-08	1
TETP	66	97	HWI-700370F:168:C7JUKANXX:7:1104:16276:7297	tetracycline	NP_348076|FEATURES|tetP|tetracycline|tetP	1.0	75.0	32	55.1	4.4e-09	1
MDSB	845	876	HWI-700370F:168:C7JUKANXX:7:1212:20498:56517	multidrug	NP_459346.1|FEATURES|mdsB|multidrug|mdsB	0.99999999769	65.6	32	52.8	2.2e-08	1
MEXQ	997	1027	HWI-700370F:168:C7JUKANXX:7:2112:12119:85152	multidrug	BAE06008.1|FEATURES|mexQ|multidrug|mexQ	1.0	80.6	31	55.1	4.4e-09	1
COB(I)ALAMIN_ADENOLSYLTRANSFERASE	31	63	HWI-700370F:168:C7JUKANXX:7:1310:21037:27382	unclassified	gi:771454993:ref:WP_045149547.1:|FEATURES|cob(I)alamin_adenolsyltransferase|unclassified|cob(I)alamin_adenolsyltransferase	1.0	66.7	33	47.0	1.2e-06	1
UGD	134	166	HWI-700370F:168:C7JUKANXX:7:1308:16142:48835	peptide	AAC75089.1|FEATURES|ugd|peptide|ugd	0.999999838519	75.8	33	61.2	6.2e-11	1
ADEB	161	191	HWI-700370F:168:C7JUKANXX:7:1212:7323:66096	multidrug	gi:490792007:ref:WP_004654153.1:|FEATURES|adeB|multidrug|adeB	1.0	71.0	31	55.1	4.4e-09	1
MULTIDRUG_ABC_TRANSPORTER	521	553	HWI-700370F:168:C7JUKANXX:7:1111:7242:37061	multidrug	gi:748767925:ref:WP_040019608.1:|FEATURES|multidrug_ABC_transporter|multidrug|multidrug_ABC_transporter	1.0	69.7	33	50.1	1.4e-07	1
ADEB	73	104	HWI-700370F:168:C7JUKANXX:7:1308:16737:87556	multidrug	ABO12177|FEATURES|adeB|multidrug|adeB	1.0	71.9	32	51.6	4.9e-08	1
MEXE	80	111	HWI-700370F:168:C7JUKANXX:7:1211:19233:35753	multidrug	EU408352.1.gene3.p01|FEATURES|mexE|multidrug|mexE	0.999999157326	62.5	32	45.4	3.5e-06	1
RPOB2	879	910	HWI-700370F:168:C7JUKANXX:7:1312:15758:13451	multidrug	BAD59497.1|FEATURES|rpoB2|multidrug|rpoB2	0.999999273874	75.0	32	54.3	7.6e-09	1
TETA	444	474	HWI-700370F:168:C7JUKANXX:7:1308:16388:62619	tetracycline	gi:736993687:ref:WP_034989673.1:|FEATURES|tetA|tetracycline|tetA	0.999999948359	61.3	31	44.3	7.8e-06	1
TRANSCRIPTIONAL_REGULATORY_PROTEIN_CPXR_CPXR	87	119	HWI-700370F:168:C7JUKANXX:7:2213:8578:28383	unclassified	CP004022.1.gene3215.p01|FEATURES|transcriptional_regulatory_protein_CpxR_cpxR|unclassified|transcriptional_regulatory_protein_CpxR_cpxR	0.999992786706	63.6	33	45.4	3.5e-06	1
FMTC	151	182	HWI-700370F:168:C7JUKANXX:7:1215:13947:63469	beta-lactam	gi:1031796384:ref:WP_064136479.1:|FEATURES|fmtC|beta-lactam|fmtC	1.0	68.8	32	54.7	5.8e-09	1
RPOB2	438	470	HWI-700370F:168:C7JUKANXX:7:2115:19076:11566	multidrug	BAD59497.1|FEATURES|rpoB2|multidrug|rpoB2	0.999999371329	78.8	33	58.9	3.1e-10	1
RPOB2	197	227	HWI-700370F:168:C7JUKANXX:7:2207:5763:43178	multidrug	BAD59497.1|FEATURES|rpoB2|multidrug|rpoB2	0.999998997779	61.3	31	45.8	2.7e-06	1
MDTD	89	121	HWI-700370F:168:C7JUKANXX:7:1114:18400:59337	multidrug	gi:134034159:sp:Q0T353.2:MDTD_SHIF8|FEATURES|mdtD|multidrug|mdtD	0.999999999992	72.7	33	50.1	1.4e-07	1
MEXD	243	275	HWI-700370F:168:C7JUKANXX:7:1205:11270:15632	multidrug	gi:1011729993:ref:WP_062573631.1:|FEATURES|mexD|multidrug|mexD	0.999999999999	66.7	33	51.2	6.4e-08	1
MULTIDRUG_ABC_TRANSPORTER	457	487	HWI-700370F:168:C7JUKANXX:7:2102:16345:45950	multidrug	gi:537465895:ref:WP_020977391.1:|FEATURES|multidrug_ABC_transporter|multidrug|multidrug_ABC_transporter	1.0	71.0	31	47.0	1.2e-06	1
TET36	55	87	HWI-700370F:168:C7JUKANXX:7:1306:16965:48256	tetracycline	AJ514254.gene.p01|FEATURES|tet36|tetracycline|tet36	0.999999999999	63.6	33	50.4	1.1e-07	1
MEXB	383	415	HWI-700370F:168:C7JUKANXX:7:2208:16037:49544	multidrug	gi:565648659:ref:WP_023896298.1:|FEATURES|mexB|multidrug|mexB	1.0	84.8	33	56.6	1.5e-09	1
BACA	1	32	HWI-700370F:168:C7JUKANXX:7:2104:5999:33619	bacitracin	ZP_03041263|FEATURES|bacA|bacitracin|bacA	1.0	78.1	32	53.9	9.9e-09	1
ACRA	270	301	HWI-700370F:168:C7JUKANXX:7:1301:11232:18017	multidrug	gi:17973459:gb:AAL32125.1:|FEATURES|acrA|multidrug|acrA	1.0	62.5	32	50.8	8.4e-08	1
MEPA	386	417	HWI-700370F:168:C7JUKANXX:7:1212:5628:28774	multidrug	YP_302230|FEATURES|mepA|multidrug|mepA	1.0	100.0	32	66.2	1.9e-12	1
AMRB	457	489	HWI-700370F:168:C7JUKANXX:7:2113:3069:61340	multidrug	YP_001119417|FEATURES|amrB|multidrug|amrB	1.0	75.8	33	52.4	2.9e-08	1
ACRB	59	91	HWI-700370F:168:C7JUKANXX:7:1302:1969:71272	multidrug	gi:446414955:ref:WP_000492810.1:|FEATURES|acrB|multidrug|acrB	1.0	78.8	33	53.5	1.3e-08	1
MEXF	27	57	HWI-700370F:168:C7JUKANXX:7:2209:17186:89790	multidrug	YP_002800512|FEATURES|mexF|multidrug|mexF	1.0	77.4	31	55.5	3.4e-09	1
BPEF	993	1025	HWI-700370F:168:C7JUKANXX:7:2107:15168:39341	multidrug	ZP_02465589|FEATURES|bpeF|multidrug|bpeF	1.0	69.7	33	51.2	6.4e-08	1
TRANSCRIPTIONAL_REGULATORY_PROTEIN_CPXR_CPXR	80	112	HWI-700370F:168:C7JUKANXX:7:1214:16337:40198	unclassified	CP001485.1.gene721.p01|FEATURES|transcriptional_regulatory_protein_CpxR_cpxR|unclassified|transcriptional_regulatory_protein_CpxR_cpxR	0.999994144242	72.7	33	51.2	6.4e-08	1
RPOB2	886	918	HWI-700370F:168:C7JUKANXX:7:2216:9444:42822	multidrug	BAD59497.1|FEATURES|rpoB2|multidrug|rpoB2	0.999999371329	75.8	33	58.9	3.1e-10	1
QACG	4	36	HWI-700370F:168:C7JUKANXX:7:2214:7823:70269	multidrug	gi:686408520:ref:WP_031913065.1:|FEATURES|qacG|multidrug|qacG	0.999999404542	97.0	33	65.1	4.3e-12	1
MULTIDRUG_ABC_TRANSPORTER	479	511	HWI-700370F:168:C7JUKANXX:7:2206:5947:13986	multidrug	gi:1031799645:ref:WP_064138838.1:|FEATURES|multidrug_ABC_transporter|multidrug|multidrug_ABC_transporter	1.0	84.8	33	55.8	2.6e-09	1
ACRB	157	189	HWI-700370F:168:C7JUKANXX:7:2209:19127:9273	multidrug	gi:447196041:ref:WP_001273297.1:|FEATURES|acrB|multidrug|acrB	1.0	60.6	33	50.1	1.4e-07	1
MEXD	450	482	HWI-700370F:168:C7JUKANXX:7:2107:11582:42087	multidrug	gi:852273548:ref:WP_048328542.1:|FEATURES|mexD|multidrug|mexD	1.0	72.7	33	51.6	4.9e-08	1
ADEB	973	1004	HWI-700370F:168:C7JUKANXX:7:1209:12998:65290	multidrug	ZP_04661876|FEATURES|adeB|multidrug|adeB	1.0	78.1	32	56.6	1.5e-09	1
MTRD	554	584	HWI-700370F:168:C7JUKANXX:7:2214:14849:43709	multidrug	NP_274718.1|FEATURES|mtrD|multidrug|mtrD	0.999999999964	71.0	31	48.1	5.4e-07	1
MEPA	354	385	HWI-700370F:168:C7JUKANXX:7:1307:16655:10847	multidrug	YP_302230|FEATURES|mepA|multidrug|mepA	1.0	100.0	32	65.5	3.3e-12	1
FMTC	587	618	HWI-700370F:168:C7JUKANXX:7:1107:11719:96336	beta-lactam	gi:1031796384:ref:WP_064136479.1:|FEATURES|fmtC|beta-lactam|fmtC	1.0	75.0	32	58.5	4.0e-10	1
ACRB	414	446	HWI-700370F:168:C7JUKANXX:7:1304:15238:47863	multidrug	CP002695.1.gene992.p01|FEATURES|acrB|multidrug|acrB	1.0	84.8	33	57.8	6.9e-10	1
RPOB2	691	723	HWI-700370F:168:C7JUKANXX:7:1312:12580:89186	multidrug	BAD59497.1|FEATURES|rpoB2|multidrug|rpoB2	0.999999307873	69.7	33	55.8	2.6e-09	1
EMRB-QACA_FAMILY_MAJOR_FACILITATOR_TRANSPORTER	96	128	HWI-700370F:168:C7JUKANXX:7:2106:5294:43190	multidrug	NC_002951.3237419.p01|FEATURES|EmrB-QacA_family_major_facilitator_transporter|multidrug|EmrB-QacA_family_major_facilitator_transporter	0.999999993689	72.7	33	55.1	4.4e-09	1
AMRB	866	898	HWI-700370F:168:C7JUKANXX:7:2111:12272:2592	multidrug	YP_001764894|FEATURES|amrB|multidrug|amrB	1.0	87.9	33	58.2	5.2e-10	1
TETB(60)	540	572	HWI-700370F:168:C7JUKANXX:7:2201:10840:33092	tetracycline	ANZ79241.1|FEATURES|tetB(60)|tetracycline|tetB(60)	0.99999954337	66.7	33	46.6	1.6e-06	1
EMRB	103	135	HWI-700370F:168:C7JUKANXX:7:2110:7563:74571	multidrug	gi:917770481:ref:WP_052284485.1:|FEATURES|emrB|multidrug|emrB	0.99996958728	63.6	33	44.7	6.0e-06	1
OPTRA	195	226	HWI-700370F:168:C7JUKANXX:7:2112:6772:70417	oxazolidinone	AKA86814|FEATURES|optrA|oxazolidinone|optrA	0.999136885167	62.5	32	49.7	1.9e-07	1
LLMA_23S_RIBOSOMAL_RNA_METHYLTRANSFERASE	167	199	HWI-700370F:168:C7JUKANXX:7:2209:2200:99320	MLS	APB03216.1|FEATURES|LlmA_23S_ribosomal_RNA_methyltransferase|MLS|LlmA_23S_ribosomal_RNA_methyltransferase	0.999999959244	60.6	33	49.7	1.9e-07	1
AMRB	866	897	HWI-700370F:168:C7JUKANXX:7:1114:20578:6144	multidrug	YP_001764894|FEATURES|amrB|multidrug|amrB	1.0	87.5	32	56.6	1.5e-09	1
RPOB2	454	484	HWI-700370F:168:C7JUKANXX:7:1108:6239:97759	multidrug	BAD59497.1|FEATURES|rpoB2|multidrug|rpoB2	0.999999418217	83.9	31	61.6	4.7e-11	1
MEXD	918	948	HWI-700370F:168:C7JUKANXX:7:2214:15727:69902	multidrug	YP_001668663|FEATURES|mexD|multidrug|mexD	1.0	87.1	31	59.3	2.4e-10	1
TRUNCATED_PUTATIVE_RESPONSE_REGULATOR_ARLR	172	204	HWI-700370F:168:C7JUKANXX:7:1114:17265:39963	unclassified	HE999704.1.gene1528.p01|FEATURES|truncated_putative_response_regulator_ArlR|unclassified|truncated_putative_response_regulator_ArlR	0.999998715402	63.6	33	48.5	4.2e-07	1
MEXC	279	311	HWI-700370F:168:C7JUKANXX:7:1208:4044:28313	multidrug	gi:685917389:ref:WP_031654226.1:|FEATURES|mexC|multidrug|mexC	0.999999998281	69.7	33	50.1	1.4e-07	1
TET(K)	277	309	HWI-700370F:168:C7JUKANXX:7:1309:15464:85022	tetracycline	YP_003283625.1|FEATURES|tet(K)|tetracycline|tet(K)	1.0	100.0	33	69.3	2.3e-13	1
TRANSCRIPTIONAL_REGULATORY_PROTEIN_CPXR_CPXR	63	95	HWI-700370F:168:C7JUKANXX:7:1311:16188:97023	unclassified	CP001138.1.gene4273.p01|FEATURES|transcriptional_regulatory_protein_CpxR_cpxR|unclassified|transcriptional_regulatory_protein_CpxR_cpxR	0.999999990858	69.7	33	45.4	3.5e-06	1
EMRK	282	314	HWI-700370F:168:C7JUKANXX:7:2111:16161:78583	multidrug	gi:742917254:ref:WP_039022713.1:|FEATURES|emrK|multidrug|emrK	0.999999994736	69.7	33	47.0	1.2e-06	1
MDTF	396	426	HWI-700370F:168:C7JUKANXX:7:1203:19096:47450	multidrug	YP_002384138|FEATURES|mdtF|multidrug|mdtF	1.0	96.8	31	60.1	1.4e-10	1
ADEB	21	53	HWI-700370F:168:C7JUKANXX:7:1311:16810:15974	multidrug	gi:565649137:ref:WP_023896724.1:|FEATURES|adeB|multidrug|adeB	1.0	66.7	33	53.5	1.3e-08	1
MULTIDRUG_ABC_TRANSPORTER	544	576	HWI-700370F:168:C7JUKANXX:7:1214:5223:27599	multidrug	gi:948137056:ref:WP_056795395.1:|FEATURES|multidrug_ABC_transporter|multidrug|multidrug_ABC_transporter	1.0	72.7	33	53.1	1.7e-08	1
POXTA	160	190	HWI-700370F:168:C7JUKANXX:7:2108:20265:86903	multidrug	AVI44920.1|FEATURES|poxtA|multidrug|poxtA	0.999999037182	64.5	31	46.6	1.6e-06	1
RPOB2	1025	1056	HWI-700370F:168:C7JUKANXX:7:1112:15571:36387	multidrug	BAD59497.1|FEATURES|rpoB2|multidrug|rpoB2	0.999999502226	90.6	32	67.8	6.6e-13	1
MEXD	920	952	HWI-700370F:168:C7JUKANXX:7:2210:19840:38606	multidrug	U57969.gene.p01|FEATURES|mexD|multidrug|mexD	1.0	84.8	33	62.0	3.6e-11	1
RPOB2	698	729	HWI-700370F:168:C7JUKANXX:7:2209:17143:46148	multidrug	BAD59497.1|FEATURES|rpoB2|multidrug|rpoB2	0.999999255042	65.6	32	53.5	1.3e-08	1
UGD	226	258	HWI-700370F:168:C7JUKANXX:7:1116:10304:100214	peptide	AAC75089.1|FEATURES|ugd|peptide|ugd	0.999999924359	93.9	33	71.6	4.6e-14	1
TRIC	794	826	HWI-700370F:168:C7JUKANXX:7:2212:20948:55595	triclosan	NP_248848.1|FEATURES|TriC|triclosan|TriC	0.999999820776	60.6	33	44.7	6.0e-06	1
ADEB	79	111	HWI-700370F:168:C7JUKANXX:7:1310:11005:15181	multidrug	gi:565649137:ref:WP_023896724.1:|FEATURES|adeB|multidrug|adeB	1.0	69.7	33	52.4	2.9e-08	1
MULTIDRUG_ABC_TRANSPORTER	765	795	HWI-700370F:168:C7JUKANXX:7:1111:17122:99502	multidrug	NC_010400.5984909.p01|FEATURES|multidrug_ABC_transporter|multidrug|multidrug_ABC_transporter	0.99999999998	71.0	31	47.0	1.2e-06	1
RPOB2	854	885	HWI-700370F:168:C7JUKANXX:7:1213:2708:60103	multidrug	BAD59497.1|FEATURES|rpoB2|multidrug|rpoB2	0.999999207249	68.8	32	51.6	4.9e-08	1
RPOB2	436	466	HWI-700370F:168:C7JUKANXX:7:2115:18289:30175	multidrug	BAD59497.1|FEATURES|rpoB2|multidrug|rpoB2	0.999999217694	87.1	31	58.9	3.1e-10	1
MULTIDRUG_ABC_TRANSPORTER	562	593	HWI-700370F:168:C7JUKANXX:7:2109:12660:61352	multidrug	gi:759527374:ref:WP_043247487.1:|FEATURES|multidrug_ABC_transporter|multidrug|multidrug_ABC_transporter	0.999929495811	68.8	32	53.1	1.7e-08	1
MULTIDRUG_ABC_TRANSPORTER	111	143	HWI-700370F:168:C7JUKANXX:7:2116:10116:34840	multidrug	gi:686364868:ref:WP_031893738.1:|FEATURES|multidrug_ABC_transporter|multidrug|multidrug_ABC_transporter	1.0	97.0	33	68.9	3.0e-13	1
TRANSCRIPTIONAL_REGULATORY_PROTEIN_CPXR_CPXR	66	98	HWI-700370F:168:C7JUKANXX:7:2316:11887:92103	unclassified	CP001485.1.gene721.p01|FEATURES|transcriptional_regulatory_protein_CpxR_cpxR|unclassified|transcriptional_regulatory_protein_CpxR_cpxR	1.0	63.6	33	51.6	4.9e-08	1
OLEB	408	438	HWI-700370F:168:C7JUKANXX:7:1207:10508:45213	MLS	AAA50325|FEATURES|oleB|MLS|oleB	0.99999998567	61.3	31	44.3	7.8e-06	1
PATA	279	309	HWI-700370F:168:C7JUKANXX:7:1212:14613:11619	fluoroquinolone	NP_417544.5|FEATURES|patA|fluoroquinolone|patA	0.999982392748	64.5	31	44.7	6.0e-06	1
MEXF	676	708	HWI-700370F:168:C7JUKANXX:7:1214:14139:67737	multidrug	gi:655279967:ref:WP_028689378.1:|FEATURES|mexF|multidrug|mexF	1.0	78.8	33	58.2	5.2e-10	1
MEXB	994	1025	HWI-700370F:168:C7JUKANXX:7:2113:2582:3128	multidrug	gi:759528585:ref:WP_043248665.1:|FEATURES|mexB|multidrug|mexB	0.999999999999	75.0	32	50.8	8.4e-08	1
RPOB2	445	477	HWI-700370F:168:C7JUKANXX:7:2112:13374:85230	multidrug	BAD59497.1|FEATURES|rpoB2|multidrug|rpoB2	0.999999473917	84.8	33	65.5	3.3e-12	1
ACRB	64	94	HWI-700370F:168:C7JUKANXX:7:2112:13869:32601	multidrug	gi:754968546:ref:WP_042324453.1:|FEATURES|acrB|multidrug|acrB	0.99999999987	67.7	31	48.9	3.2e-07	1
TRANSCRIPTIONAL_REGULATORY_PROTEIN_CPXR_CPXR	71	103	HWI-700370F:168:C7JUKANXX:7:1210:4162:29719	unclassified	CP001918.1.gene5135.p01|FEATURES|transcriptional_regulatory_protein_CpxR_cpxR|unclassified|transcriptional_regulatory_protein_CpxR_cpxR	0.999999999826	60.6	33	46.6	1.6e-06	1
MEXF	68	100	HWI-700370F:168:C7JUKANXX:7:2107:13855:15739	multidrug	CP000675.2.gene2298.p01|FEATURES|mexF|multidrug|mexF	1.0	72.7	33	54.7	5.8e-09	1
MULTIDRUG_ABC_TRANSPORTER	494	526	HWI-700370F:168:C7JUKANXX:7:1307:16179:24462	multidrug	gi:493394434:ref:WP_006350564.1:|FEATURES|multidrug_ABC_transporter|multidrug|multidrug_ABC_transporter	1.0	66.7	33	49.7	1.9e-07	1
OPTRA	460	491	HWI-700370F:168:C7JUKANXX:7:1303:16559:23285	oxazolidinone	AKA86814|FEATURES|optrA|oxazolidinone|optrA	0.998813974373	65.6	32	45.4	3.5e-06	1
QACG	35	66	HWI-700370F:168:C7JUKANXX:7:2110:15446:23339	multidrug	gi:686408520:ref:WP_031913065.1:|FEATURES|qacG|multidrug|qacG	0.999999491029	100.0	32	70.1	1.3e-13	1
RPOB2	449	480	HWI-700370F:168:C7JUKANXX:7:2113:15903:77169	multidrug	BAD59497.1|FEATURES|rpoB2|multidrug|rpoB2	0.99999945254	84.4	32	63.9	9.6e-12	1
TRIC	126	158	HWI-700370F:168:C7JUKANXX:7:1313:11661:19671	triclosan	NP_248848.1|FEATURES|TriC|triclosan|TriC	0.999999934154	81.8	33	62.8	2.1e-11	1
TRANSCRIPTIONAL_REGULATORY_PROTEIN_CPXR_CPXR	83	115	HWI-700370F:168:C7JUKANXX:7:1207:4636:67332	unclassified	CP001485.1.gene721.p01|FEATURES|transcriptional_regulatory_protein_CpxR_cpxR|unclassified|transcriptional_regulatory_protein_CpxR_cpxR	0.999999993476	63.6	33	52.0	3.8e-08	1
MACB	23	55	HWI-700370F:168:C7JUKANXX:7:2207:5464:37215	MLS	gi:446110351:ref:WP_000188206.1:|FEATURES|macB|MLS|macB	1.0	66.7	33	47.4	9.3e-07	1
ADEB	365	396	HWI-700370F:168:C7JUKANXX:7:2216:4959:25669	multidrug	ZP_03823622|FEATURES|adeB|multidrug|adeB	1.0	87.5	32	56.6	1.5e-09	1
PATA	269	300	HWI-700370F:168:C7JUKANXX:7:1311:7625:92945	fluoroquinolone	NP_417544.5|FEATURES|patA|fluoroquinolone|patA	0.999987822395	65.6	32	47.0	1.2e-06	1
ADEB	489	520	HWI-700370F:168:C7JUKANXX:7:1215:7190:84822	multidrug	gi:446910349:ref:WP_000987605.1:|FEATURES|adeB|multidrug|adeB	1.0	65.6	32	52.4	2.9e-08	1
MUXA	100	132	HWI-700370F:168:C7JUKANXX:7:1101:18824:29466	multidrug	NP_251218.1|FEATURES|MuxA|multidrug|MuxA	0.999998864142	66.7	33	45.4	3.5e-06	1
TET(K)	86	117	HWI-700370F:168:C7JUKANXX:7:1309:17920:20761	tetracycline	YP_003283625.1|FEATURES|tet(K)|tetracycline|tet(K)	1.0	100.0	32	67.4	8.6e-13	1
TRIC	970	1002	HWI-700370F:168:C7JUKANXX:7:2206:18649:74816	triclosan	NP_248848.1|FEATURES|TriC|triclosan|TriC	0.999999687702	60.6	33	49.7	1.9e-07	1
FMTC	697	728	HWI-700370F:168:C7JUKANXX:7:1310:14590:43164	beta-lactam	gi:1031796384:ref:WP_064136479.1:|FEATURES|fmtC|beta-lactam|fmtC	1.0	84.4	32	63.2	1.6e-11	1
RPOB2	1069	1101	HWI-700370F:168:C7JUKANXX:7:1315:11345:30567	multidrug	BAD59497.1|FEATURES|rpoB2|multidrug|rpoB2	0.999999255042	75.8	33	53.5	1.3e-08	1
CARA	198	228	HWI-700370F:168:C7JUKANXX:7:1211:16752:65689	MLS	M80346.gene.p01|FEATURES|carA|MLS|carA	0.999855000382	71.0	31	52.8	2.2e-08	1
MEXD	43	75	HWI-700370F:168:C7JUKANXX:7:1112:16924:83522	multidrug	gi:852273548:ref:WP_048328542.1:|FEATURES|mexD|multidrug|mexD	0.999998748712	66.7	33	45.1	4.6e-06	1
MAJOR_FACILITATOR_SUPERFAMILY_TRANSPORTER	343	375	HWI-700370F:168:C7JUKANXX:7:1112:7209:25445	multidrug	YP_001419960|FEATURES|major_facilitator_superfamily_transporter|multidrug|major_facilitator_superfamily_transporter	0.999999943548	100.0	33	68.6	3.9e-13	1
MULTIDRUG_ABC_TRANSPORTER	454	486	HWI-700370F:168:C7JUKANXX:7:1105:18764:17389	multidrug	gi:537465895:ref:WP_020977391.1:|FEATURES|multidrug_ABC_transporter|multidrug|multidrug_ABC_transporter	0.870741961159	63.6	33	45.8	2.7e-06	1
MEXD	13	45	HWI-700370F:168:C7JUKANXX:7:2208:1325:20145	multidrug	gi:852273548:ref:WP_048328542.1:|FEATURES|mexD|multidrug|mexD	0.999999999977	63.6	33	48.5	4.2e-07	1
MEXD	957	988	HWI-700370F:168:C7JUKANXX:7:2214:19506:30389	multidrug	gi:1011729993:ref:WP_062573631.1:|FEATURES|mexD|multidrug|mexD	1.0	84.4	32	56.6	1.5e-09	1
ANTIBIOTIC_RESISTANCE_RRNA_ADENINE_METHYLTRANSFERASE	270	301	HWI-700370F:168:C7JUKANXX:7:1309:2843:73700	unclassified	AJ249217.gene.p01|FEATURES|antibiotic_resistance_rRNA_adenine_methyltransferase|unclassified|antibiotic_resistance_rRNA_adenine_methyltransferase	0.884642979695	100.0	32	68.9	3.0e-13	1
ACRB	886	918	HWI-700370F:168:C7JUKANXX:7:1304:11024:69842	multidrug	AAQ21216|FEATURES|acrB|multidrug|acrB	1.0	81.8	33	60.8	8.1e-11	1
MULTIDRUG_ABC_TRANSPORTER	573	605	HWI-700370F:168:C7JUKANXX:7:1107:11411:59356	multidrug	gi:664304639:ref:WP_030834011.1:|FEATURES|multidrug_ABC_transporter|multidrug|multidrug_ABC_transporter	0.99999998706	66.7	33	46.2	2.1e-06	1
MULTIDRUG_ABC_TRANSPORTER	376	406	HWI-700370F:168:C7JUKANXX:7:2103:9033:76892	multidrug	gi:493394434:ref:WP_006350564.1:|FEATURES|multidrug_ABC_transporter|multidrug|multidrug_ABC_transporter	0.999999994621	67.7	31	45.8	2.7e-06	1
BACA	28	59	HWI-700370F:168:C7JUKANXX:7:2216:6074:45580	bacitracin	YP_001925041|FEATURES|bacA|bacitracin|bacA	1.0	90.6	32	63.5	1.2e-11	1
UGD	145	177	HWI-700370F:168:C7JUKANXX:7:1310:11582:76855	peptide	AAC75089.1|FEATURES|ugd|peptide|ugd	0.99999961186	69.7	33	51.6	4.9e-08	1
FMTC	732	764	HWI-700370F:168:C7JUKANXX:7:1201:1995:78135	beta-lactam	gi:1031796384:ref:WP_064136479.1:|FEATURES|fmtC|beta-lactam|fmtC	1.0	69.7	33	54.3	7.6e-09	1
FMTC	570	602	HWI-700370F:168:C7JUKANXX:7:1313:9250:93153	beta-lactam	gi:537465722:ref:WP_020977229.1:|FEATURES|fmtC|beta-lactam|fmtC	1.0	69.7	33	52.8	2.2e-08	1
MEXF	133	164	HWI-700370F:168:C7JUKANXX:7:1302:13244:60841	multidrug	gi:764388704:ref:WP_044345422.1:|FEATURES|mexF|multidrug|mexF	1.0	84.4	32	59.7	1.8e-10	1
QACG	34	66	HWI-700370F:168:C7JUKANXX:7:2215:8691:46245	multidrug	gi:686408520:ref:WP_031913065.1:|FEATURES|qacG|multidrug|qacG	0.999999593268	100.0	33	72.4	2.7e-14	1
EMRB-QACA_FAMILY_MAJOR_FACILITATOR_TRANSPORTER	134	166	HWI-700370F:168:C7JUKANXX:7:2214:6404:40158	multidrug	CP001918.1.gene4071.p01|FEATURES|EmrB-QacA_family_major_facilitator_transporter|multidrug|EmrB-QacA_family_major_facilitator_transporter	0.999914498367	75.8	33	58.2	5.2e-10	1
ADEH	386	418	HWI-700370F:168:C7JUKANXX:7:2204:16292:60236	multidrug	CAJ77855.1|FEATURES|adeH|multidrug|adeH	0.999998902152	69.7	33	46.6	1.6e-06	1
TETA(48)	198	228	HWI-700370F:168:C7JUKANXX:7:1110:18795:88523	tetracycline	APB03214.1|FEATURES|tetA(48)|tetracycline|tetA(48)	0.999999857509	67.7	31	47.0	1.2e-06	1
VATB	131	162	HWI-700370F:168:C7JUKANXX:7:1107:15999:47298	MLS	U19459.gene.p01|FEATURES|vatB|MLS|vatB	1.0	68.8	32	48.5	4.2e-07	1
LMRC	348	380	HWI-700370F:168:C7JUKANXX:7:2106:17649:50578	MLS	ABF66011.1|FEATURES|lmrC|MLS|lmrC	0.999999924528	60.6	33	45.1	4.6e-06	1
RPOB2	1021	1051	HWI-700370F:168:C7JUKANXX:7:2111:16289:76390	multidrug	BAD59497.1|FEATURES|rpoB2|multidrug|rpoB2	0.99999945254	90.3	31	63.9	9.6e-12	1
DFRC	22	54	HWI-700370F:168:C7JUKANXX:7:1305:14813:77988	diaminopyrimidine	AAO04716.1|FEATURES|dfrC|diaminopyrimidine|dfrC	0.999999982522	87.9	33	66.6	1.5e-12	1
AMRB	866	897	HWI-700370F:168:C7JUKANXX:7:1312:10449:75447	multidrug	YP_001764894|FEATURES|amrB|multidrug|amrB	1.0	87.5	32	56.6	1.5e-09	1
ADEB	730	760	HWI-700370F:168:C7JUKANXX:7:1111:18664:50685	multidrug	gi:972299077:ref:WP_058971575.1:|FEATURES|adeB|multidrug|adeB	0.999999081143	61.3	31	47.8	7.1e-07	1
ACRB	40	72	HWI-700370F:168:C7JUKANXX:7:1116:3928:69946	multidrug	gi:446414955:ref:WP_000492810.1:|FEATURES|acrB|multidrug|acrB	1.0	75.8	33	53.5	1.3e-08	1
ADEB	877	909	HWI-700370F:168:C7JUKANXX:7:1312:3827:41457	multidrug	ZP_04661876|FEATURES|adeB|multidrug|adeB	1.0	78.8	33	57.8	6.9e-10	1
ADEC	213	245	HWI-700370F:168:C7JUKANXX:7:1213:14596:7947	multidrug	CP003583.1.gene2512.p01|FEATURES|adeC|multidrug|adeC	0.999998410614	60.6	33	44.3	7.8e-06	1
RPOB2	705	737	HWI-700370F:168:C7JUKANXX:7:1216:13294:28457	multidrug	BAD59497.1|FEATURES|rpoB2|multidrug|rpoB2	0.999999207249	63.6	33	51.6	4.9e-08	1
MULTIDRUG_ABC_TRANSPORTER	502	532	HWI-700370F:168:C7JUKANXX:7:1108:14289:8006	multidrug	gi:943938624:ref:WP_055567802.1:|FEATURES|multidrug_ABC_transporter|multidrug|multidrug_ABC_transporter	0.999999999954	77.4	31	51.2	6.4e-08	1
RPOB2	732	763	HWI-700370F:168:C7JUKANXX:7:1214:4775:73648	multidrug	BAD59497.1|FEATURES|rpoB2|multidrug|rpoB2	0.999999255042	84.4	32	57.0	1.2e-09	1
BACA	21	53	HWI-700370F:168:C7JUKANXX:7:2215:8307:59836	bacitracin	YP_001925041|FEATURES|bacA|bacitracin|bacA	1.0	93.9	33	68.6	3.9e-13	1
VANRI	195	227	HWI-700370F:168:C7JUKANXX:7:1111:9227:89565	glycopeptide	WP_011461303.1|FEATURES|vanRI|glycopeptide|vanRI	0.999999999687	66.7	33	48.9	3.2e-07	1
MAJOR_FACILITATOR_SUPERFAMILY_TRANSPORTER	265	297	HWI-700370F:168:C7JUKANXX:7:1312:11803:2893	multidrug	YP_001419960|FEATURES|major_facilitator_superfamily_transporter|multidrug|major_facilitator_superfamily_transporter	0.999999957052	100.0	33	66.2	1.9e-12	1
NORB	57	88	HWI-700370F:168:C7JUKANXX:7:1206:14590:86766	fluoroquinolone	gi:1000360171:ref:WP_061107359.1:|FEATURES|norB|fluoroquinolone|norB	1.0	71.9	32	48.9	3.2e-07	1
ROSA	57	88	HWI-700370F:168:C7JUKANXX:7:1216:9152:87499	fosmidomycin	YP_001401993|FEATURES|rosA|fosmidomycin|rosA	1.0	71.9	32	53.1	1.7e-08	1
RPOB2	436	467	HWI-700370F:168:C7JUKANXX:7:1208:10421:55755	multidrug	BAD59497.1|FEATURES|rpoB2|multidrug|rpoB2	0.999999325609	78.1	32	56.6	1.5e-09	1
RPOB2	1035	1067	HWI-700370F:168:C7JUKANXX:7:2213:5962:17771	multidrug	BAD59497.1|FEATURES|rpoB2|multidrug|rpoB2	0.99999950697	87.9	33	68.2	5.1e-13	1
MTRD	554	584	HWI-700370F:168:C7JUKANXX:7:2205:7831:45033	multidrug	NP_274718.1|FEATURES|mtrD|multidrug|mtrD	0.999999999964	71.0	31	48.1	5.4e-07	1
ACRB	457	489	HWI-700370F:168:C7JUKANXX:7:1315:9900:75282	multidrug	gi:497324874:ref:WP_009639087.1:|FEATURES|acrB|multidrug|acrB	1.0	87.9	33	58.9	3.1e-10	1
TETB(46)	366	397	HWI-700370F:168:C7JUKANXX:7:2103:13796:30948	tetracycline	AET10445.1|FEATURES|tetB(46)|tetracycline|tetB(46)	0.999999722903	62.5	32	45.8	2.7e-06	1
ADER	196	226	HWI-700370F:168:C7JUKANXX:7:1203:16392:51591	multidrug	ADM92605.1|FEATURES|adeR|multidrug|adeR	0.999996060185	64.5	31	45.4	3.5e-06	1
RPOB2	777	809	HWI-700370F:168:C7JUKANXX:7:1211:3135:91976	multidrug	BAD59497.1|FEATURES|rpoB2|multidrug|rpoB2	0.999999264536	72.7	33	53.9	9.9e-09	1
TRUNCATED_PUTATIVE_RESPONSE_REGULATOR_ARLR	84	115	HWI-700370F:168:C7JUKANXX:7:1306:12501:50102	unclassified	HE999704.1.gene1528.p01|FEATURES|truncated_putative_response_regulator_ArlR|unclassified|truncated_putative_response_regulator_ArlR	0.999998405291	65.6	32	47.0	1.2e-06	1
UGD	173	203	HWI-700370F:168:C7JUKANXX:7:2212:1925:83649	peptide	AAC75089.1|FEATURES|ugd|peptide|ugd	0.999999366454	74.2	31	47.4	9.3e-07	1
MEXF	450	482	HWI-700370F:168:C7JUKANXX:7:2214:11911:96497	multidrug	gi:553764341:ref:WP_023096686.1:|FEATURES|mexF|multidrug|mexF	1.0	81.8	33	56.6	1.5e-09	1
EMRK	282	312	HWI-700370F:168:C7JUKANXX:7:1213:6269:36697	multidrug	gi:693092086:ref:WP_032250388.1:|FEATURES|emrK|multidrug|emrK	0.989881465422	67.7	31	49.3	2.4e-07	1
RPOB2	440	472	HWI-700370F:168:C7JUKANXX:7:1215:11001:85176	multidrug	BAD59497.1|FEATURES|rpoB2|multidrug|rpoB2	0.999999436519	81.8	33	62.8	2.1e-11	1
VANR	80	112	HWI-700370F:168:C7JUKANXX:7:2113:10589:12539	glycopeptide	KF478993.1.gene8.p01|FEATURES|vanR|glycopeptide|vanR	1.0	60.6	33	48.9	3.2e-07	1
OLEB	408	438	HWI-700370F:168:C7JUKANXX:7:2210:13550:56135	MLS	AAA50325|FEATURES|oleB|MLS|oleB	0.99999998567	61.3	31	44.3	7.8e-06	1
THIN-B	185	216	HWI-700370F:168:C7JUKANXX:7:1108:20697:29509	beta-lactam	AJ250876.1.gene1.p01|FEATURES|THIN-B|beta-lactam|THIN-B	0.999999999993	62.5	32	53.5	1.3e-08	1
MDTC	164	195	HWI-700370F:168:C7JUKANXX:7:2115:9203:83251	multidrug	gi:554682018:ref:WP_023181958.1:|FEATURES|mdtC|multidrug|mdtC	0.999999998966	65.6	32	49.7	1.9e-07	1
VANR	85	116	HWI-700370F:168:C7JUKANXX:7:1102:6458:83505	glycopeptide	FJ872411.1.gene44.p01|FEATURES|vanR|glycopeptide|vanR	0.99948786958	81.2	32	58.9	3.1e-10	1
MDTF	916	947	HWI-700370F:168:C7JUKANXX:7:2113:13878:93539	multidrug	YP_002384138|FEATURES|mdtF|multidrug|mdtF	1.0	81.2	32	53.5	1.3e-08	1
MSBA	491	521	HWI-700370F:168:C7JUKANXX:7:1203:20296:23346	nitroimidazole	NP_415434.1|FEATURES|msbA|nitroimidazole|msbA	0.998885934851	80.6	31	53.1	1.7e-08	1
ADER	196	226	HWI-700370F:168:C7JUKANXX:7:1110:15514:91673	multidrug	ADM92605.1|FEATURES|adeR|multidrug|adeR	0.999996060185	64.5	31	45.4	3.5e-06	1
MULTIDRUG_ABC_TRANSPORTER	543	575	HWI-700370F:168:C7JUKANXX:7:1303:4965:97938	multidrug	gi:663155409:ref:WP_030194633.1:|FEATURES|multidrug_ABC_transporter|multidrug|multidrug_ABC_transporter	1.0	69.7	33	48.1	5.4e-07	1
MACB	150	182	HWI-700370F:168:C7JUKANXX:7:2115:3791:7335	MLS	gi:1028085645:ref:WP_063844178.1:|FEATURES|macB|MLS|macB	0.946733678665	66.7	33	44.7	6.0e-06	1
MEXC	45	76	HWI-700370F:168:C7JUKANXX:7:2203:3247:100448	multidrug	gi:655471138:ref:WP_028854053.1:|FEATURES|mexC|multidrug|mexC	0.99999999999	65.6	32	45.4	3.5e-06	1
RPOB2	1001	1033	HWI-700370F:168:C7JUKANXX:7:1107:18516:32687	multidrug	BAD59497.1|FEATURES|rpoB2|multidrug|rpoB2	0.999999378637	78.8	33	59.3	2.4e-10	1
AMRB	784	816	HWI-700370F:168:C7JUKANXX:7:2210:9728:31814	multidrug	CAR51973|FEATURES|amrB|multidrug|amrB	1.0	66.7	33	51.2	6.4e-08	1
RPOB2	142	174	HWI-700370F:168:C7JUKANXX:7:1213:8996:39935	multidrug	BAD59497.1|FEATURES|rpoB2|multidrug|rpoB2	0.999999325609	72.7	33	56.6	1.5e-09	1
TRIC	416	448	HWI-700370F:168:C7JUKANXX:7:2213:20566:54685	triclosan	NP_248848.1|FEATURES|TriC|triclosan|TriC	0.999996960163	75.8	33	55.1	4.4e-09	1
UGD	69	100	HWI-700370F:168:C7JUKANXX:7:1309:11411:70960	peptide	AAC75089.1|FEATURES|ugd|peptide|ugd	0.999999333953	68.8	32	47.0	1.2e-06	1
TRIC	394	424	HWI-700370F:168:C7JUKANXX:7:2111:13492:31570	triclosan	NP_248848.1|FEATURES|TriC|triclosan|TriC	0.999999977279	90.3	31	57.0	1.2e-09	1
OPRN	287	319	HWI-700370F:168:C7JUKANXX:7:1112:15353:77031	multidrug	gi:740617797:ref:WP_038403311.1:|FEATURES|oprN|multidrug|oprN	0.99999999999	72.7	33	47.8	7.1e-07	1
EMRB-QACA_FAMILY_MAJOR_FACILITATOR_TRANSPORTER	238	269	HWI-700370F:168:C7JUKANXX:7:1302:11384:19007	multidrug	NC_002951.3238155.p01|FEATURES|EmrB-QacA_family_major_facilitator_transporter|multidrug|EmrB-QacA_family_major_facilitator_transporter	0.999999699137	62.5	32	47.0	1.2e-06	1
TET(K)	86	117	HWI-700370F:168:C7JUKANXX:7:1110:2309:75968	tetracycline	YP_003283625.1|FEATURES|tet(K)|tetracycline|tet(K)	1.0	100.0	32	67.4	8.6e-13	1
TET(K)	158	190	HWI-700370F:168:C7JUKANXX:7:1203:5974:36984	tetracycline	YP_003283625.1|FEATURES|tet(K)|tetracycline|tet(K)	1.0	100.0	33	70.1	1.3e-13	1
MEXD	341	373	HWI-700370F:168:C7JUKANXX:7:1305:6640:31399	multidrug	YP_608682|FEATURES|mexD|multidrug|mexD	1.0	81.8	33	55.5	3.4e-09	1
ADEB	828	860	HWI-700370F:168:C7JUKANXX:7:2114:6819:84366	multidrug	gi:820799228:ref:WP_046760544.1:|FEATURES|adeB|multidrug|adeB	1.0	69.7	33	50.4	1.1e-07	1
ADEJ	857	888	HWI-700370F:168:C7JUKANXX:7:1203:9951:14751	multidrug	gi:60207557:gb:AAX14802.1:|FEATURES|adeJ|multidrug|adeJ	1.0	62.5	32	48.1	5.4e-07	1
VANR	86	118	HWI-700370F:168:C7JUKANXX:7:2104:13531:74872	glycopeptide	FJ872411.1.gene44.p01|FEATURES|vanR|glycopeptide|vanR	0.999500272849	78.8	33	57.0	1.2e-09	1
DFRC	87	118	HWI-700370F:168:C7JUKANXX:7:1311:9569:76824	diaminopyrimidine	AAO04716.1|FEATURES|dfrC|diaminopyrimidine|dfrC	0.999878987962	75.8	33	52.8	2.2e-08	1
MULTIDRUG_ABC_TRANSPORTER	541	573	HWI-700370F:168:C7JUKANXX:7:2307:15282:24483	multidrug	gi:943909899:ref:WP_055545300.1:|FEATURES|multidrug_ABC_transporter|multidrug|multidrug_ABC_transporter	1.0	72.7	33	50.8	8.4e-08	1
TRUNCATED_PUTATIVE_RESPONSE_REGULATOR_ARLR	74	104	HWI-700370F:168:C7JUKANXX:7:2108:3227:68446	unclassified	HE999704.1.gene1528.p01|FEATURES|truncated_putative_response_regulator_ArlR|unclassified|truncated_putative_response_regulator_ArlR	0.999998405291	64.5	31	47.0	1.2e-06	1
ACRB	998	1030	HWI-700370F:168:C7JUKANXX:7:1109:20012:25561	multidrug	gi:503341948:ref:WP_013576609.1:|FEATURES|acrB|multidrug|acrB	0.999998657146	60.6	33	47.4	9.3e-07	1
OLEC	15	46	HWI-700370F:168:C7JUKANXX:7:1212:20515:25008	MLS	AAA26793|FEATURES|oleC|MLS|oleC	0.999999991859	68.8	32	48.5	4.2e-07	1
RPOB2	779	811	HWI-700370F:168:C7JUKANXX:7:1307:7580:97404	multidrug	BAD59497.1|FEATURES|rpoB2|multidrug|rpoB2	0.999999316932	75.8	33	56.2	2.0e-09	1
AXYY	448	480	HWI-700370F:168:C7JUKANXX:7:2207:19024:92739	multidrug	EGP45231.1|FEATURES|AxyY|multidrug|AxyY	1.0	75.8	33	53.5	1.3e-08	1
ACRB	408	439	HWI-700370F:168:C7JUKANXX:7:2105:17785:89828	multidrug	CP002695.1.gene992.p01|FEATURES|acrB|multidrug|acrB	1.0	84.4	32	56.2	2.0e-09	1
MDTF	260	291	HWI-700370F:168:C7JUKANXX:7:1110:5018:12487	multidrug	YP_002847505|FEATURES|mdtF|multidrug|mdtF	0.999999992266	68.8	32	44.7	6.0e-06	1
MAJOR_FACILITATOR_SUPERFAMILY_TRANSPORTER	359	391	HWI-700370F:168:C7JUKANXX:7:2111:4490:97346	multidrug	YP_001419960|FEATURES|major_facilitator_superfamily_transporter|multidrug|major_facilitator_superfamily_transporter	0.999999954517	100.0	33	69.3	2.3e-13	1
RPOB2	563	593	HWI-700370F:168:C7JUKANXX:7:2204:18102:21695	multidrug	BAD59497.1|FEATURES|rpoB2|multidrug|rpoB2	0.999999255042	77.4	31	53.5	1.3e-08	1
BACA	162	194	HWI-700370F:168:C7JUKANXX:7:1115:16495:69710	bacitracin	YP_932216|FEATURES|bacA|bacitracin|bacA	1.0	75.8	33	54.3	7.6e-09	1
RPOB2	456	488	HWI-700370F:168:C7JUKANXX:7:1312:5132:100818	multidrug	BAD59497.1|FEATURES|rpoB2|multidrug|rpoB2	0.999999502226	87.9	33	67.8	6.6e-13	1
YKKD	54	86	HWI-700370F:168:C7JUKANXX:7:1316:5522:4631	multidrug	gi:489421661:ref:WP_003327389.1:|FEATURES|ykkD|multidrug|ykkD	0.999999996906	66.7	33	55.8	2.6e-09	1
AXYY	416	448	HWI-700370F:168:C7JUKANXX:7:1115:17584:80062	multidrug	EGP45231.1|FEATURES|AxyY|multidrug|AxyY	1.0	84.8	33	58.2	5.2e-10	1
VANH	196	228	HWI-700370F:168:C7JUKANXX:7:2102:13246:22281	glycopeptide	AY082011.1.gene6.p01|FEATURES|vanH|glycopeptide|vanH	0.999999975678	60.6	33	48.1	5.4e-07	1
RPOB2	1043	1075	HWI-700370F:168:C7JUKANXX:7:2216:3782:51962	multidrug	BAD59497.1|FEATURES|rpoB2|multidrug|rpoB2	0.999999487812	87.9	33	66.6	1.5e-12	1
BACILLUS_SUBTILIS_MPRF	16	48	HWI-700370F:168:C7JUKANXX:7:2106:10142:2366	peptide	CAX52582.1|FEATURES|Bacillus_subtilis_mprF|peptide|Bacillus_subtilis_mprF	0.999999953143	84.8	33	58.2	5.2e-10	1
MACB	128	159	HWI-700370F:168:C7JUKANXX:7:1110:3918:35190	MLS	gi:974652669:ref:WP_059238406.1:|FEATURES|macB|MLS|macB	1.0	65.6	32	45.8	2.7e-06	1
UGD	213	245	HWI-700370F:168:C7JUKANXX:7:1212:11763:65913	peptide	AAC75089.1|FEATURES|ugd|peptide|ugd	0.999999366454	72.7	33	52.0	3.8e-08	1
EMRB-QACA_FAMILY_MAJOR_FACILITATOR_TRANSPORTER	111	143	HWI-700370F:168:C7JUKANXX:7:2110:12691:74816	multidrug	NC_002951.3237419.p01|FEATURES|EmrB-QacA_family_major_facilitator_transporter|multidrug|EmrB-QacA_family_major_facilitator_transporter	0.999999952935	75.8	33	56.2	2.0e-09	1
BACA	27	59	HWI-700370F:168:C7JUKANXX:7:1107:17419:77524	bacitracin	YP_997055|FEATURES|bacA|bacitracin|bacA	1.0	75.8	33	53.5	1.3e-08	1
TRANSCRIPTIONAL_REGULATORY_PROTEIN_CPXR_CPXR	94	126	HWI-700370F:168:C7JUKANXX:7:2101:4161:15516	unclassified	CP001138.1.gene4273.p01|FEATURES|transcriptional_regulatory_protein_CpxR_cpxR|unclassified|transcriptional_regulatory_protein_CpxR_cpxR	0.999271338623	75.8	33	58.2	5.2e-10	1
MAJOR_FACILITATOR_SUPERFAMILY_TRANSPORTER	529	561	HWI-700370F:168:C7JUKANXX:7:1311:17841:67039	multidrug	NC_002952.2859362.p01|FEATURES|major_facilitator_superfamily_transporter|multidrug|major_facilitator_superfamily_transporter	0.999999734795	66.7	33	49.7	1.9e-07	1
MULTIDRUG_ABC_TRANSPORTER	459	491	HWI-700370F:168:C7JUKANXX:7:2114:9486:98945	multidrug	gi:505420018:ref:WP_015607120.1:|FEATURES|multidrug_ABC_transporter|multidrug|multidrug_ABC_transporter	0.999999992415	63.6	33	44.7	6.0e-06	1
MEXD	167	199	HWI-700370F:168:C7JUKANXX:7:2213:12658:90421	multidrug	YP_001668663|FEATURES|mexD|multidrug|mexD	1.0	66.7	33	55.8	2.6e-09	1
MULTIDRUG_ABC_TRANSPORTER	546	578	HWI-700370F:168:C7JUKANXX:7:1307:9587:65522	multidrug	gi:948137056:ref:WP_056795395.1:|FEATURES|multidrug_ABC_transporter|multidrug|multidrug_ABC_transporter	1.0	69.7	33	50.8	8.4e-08	1
MAJOR_FACILITATOR_SUPERFAMILY_TRANSPORTER	49	81	HWI-700370F:168:C7JUKANXX:7:1205:9541:19509	multidrug	NC_002952.2859362.p01|FEATURES|major_facilitator_superfamily_transporter|multidrug|major_facilitator_superfamily_transporter	0.999999997501	81.8	33	60.5	1.1e-10	1
MEXB	383	415	HWI-700370F:168:C7JUKANXX:7:2107:16736:84819	multidrug	gi:565648659:ref:WP_023896298.1:|FEATURES|mexB|multidrug|mexB	1.0	84.8	33	56.6	1.5e-09	1
NORA	119	151	HWI-700370F:168:C7JUKANXX:7:2108:1241:94297	multidrug	YP_302113|FEATURES|norA|multidrug|norA	1.0	100.0	33	69.7	1.7e-13	1
MEXD	250	282	HWI-700370F:168:C7JUKANXX:7:1216:1163:37730	multidrug	gi:499256187:ref:WP_010953727.1:|FEATURES|mexD|multidrug|mexD	0.999999736873	60.6	33	47.0	1.2e-06	1
MEXX	50	82	HWI-700370F:168:C7JUKANXX:7:1108:1806:36742	multidrug	gi:749321047:ref:WP_040144156.1:|FEATURES|mexX|multidrug|mexX	0.99999999999	69.7	33	45.8	2.7e-06	1
MSBA	469	501	HWI-700370F:168:C7JUKANXX:7:2214:6502:29843	nitroimidazole	NP_415434.1|FEATURES|msbA|nitroimidazole|msbA	0.900825168315	78.8	33	54.3	7.6e-09	1
MEXF	468	500	HWI-700370F:168:C7JUKANXX:7:1108:10980:88623	multidrug	gi:553764341:ref:WP_023096686.1:|FEATURES|mexF|multidrug|mexF	1.0	81.8	33	54.3	7.6e-09	1
TETA	443	473	HWI-700370F:168:C7JUKANXX:7:1315:20993:14307	tetracycline	gi:736993687:ref:WP_034989673.1:|FEATURES|tetA|tetracycline|tetA	0.999999948359	64.5	31	44.3	7.8e-06	1
BACA	105	136	HWI-700370F:168:C7JUKANXX:7:1206:21017:100762	bacitracin	YP_001925041|FEATURES|bacA|bacitracin|bacA	0.99999999961	81.2	32	57.8	6.9e-10	1
TRIC	415	446	HWI-700370F:168:C7JUKANXX:7:2108:18882:96682	triclosan	NP_248848.1|FEATURES|TriC|triclosan|TriC	0.999995250259	75.0	32	53.1	1.7e-08	1
TRIC	21	52	HWI-700370F:168:C7JUKANXX:7:2214:13193:19852	triclosan	NP_248848.1|FEATURES|TriC|triclosan|TriC	0.999999930753	71.9	32	50.1	1.4e-07	1
TET(K)	134	166	HWI-700370F:168:C7JUKANXX:7:1302:16616:73982	tetracycline	YP_003283625.1|FEATURES|tet(K)|tetracycline|tet(K)	1.0	100.0	33	69.3	2.3e-13	1
AXYY	426	458	HWI-700370F:168:C7JUKANXX:7:1112:20178:53129	multidrug	EGP45231.1|FEATURES|AxyY|multidrug|AxyY	1.0	78.8	33	56.6	1.5e-09	1
MEXF	50	82	HWI-700370F:168:C7JUKANXX:7:1305:7758:63229	multidrug	CP000675.2.gene2298.p01|FEATURES|mexF|multidrug|mexF	1.0	81.8	33	60.8	8.1e-11	1
MDTB	729	760	HWI-700370F:168:C7JUKANXX:7:1310:2807:37289	multidrug	gi:857778812:emb:CRL60247.1:|FEATURES|mdtB|multidrug|mdtB	0.999998395667	62.5	32	46.6	1.6e-06	1
OPTRA	489	519	HWI-700370F:168:C7JUKANXX:7:1209:8253:60448	oxazolidinone	AKA86814|FEATURES|optrA|oxazolidinone|optrA	0.998813974373	67.7	31	45.4	3.5e-06	1
BACA	106	136	HWI-700370F:168:C7JUKANXX:7:2302:6138:68883	bacitracin	YP_001925041|FEATURES|bacA|bacitracin|bacA	0.999999967879	80.6	31	55.8	2.6e-09	1
ACRB	729	761	HWI-700370F:168:C7JUKANXX:7:1310:11100:39451	multidrug	CP002695.1.gene992.p01|FEATURES|acrB|multidrug|acrB	0.999999938565	69.7	33	47.8	7.1e-07	1
VATB	135	167	HWI-700370F:168:C7JUKANXX:7:1104:2733:25764	MLS	U19459.gene.p01|FEATURES|vatB|MLS|vatB	0.999999999779	63.6	33	46.6	1.6e-06	1
ADEC	300	331	HWI-700370F:168:C7JUKANXX:7:1215:16292:54405	multidrug	CP003583.1.gene2512.p01|FEATURES|adeC|multidrug|adeC	0.999998535836	62.5	32	47.4	9.3e-07	1
TET(K)	294	326	HWI-700370F:168:C7JUKANXX:7:2113:18815:73721	tetracycline	YP_003283625.1|FEATURES|tet(K)|tetracycline|tet(K)	1.0	100.0	33	70.1	1.3e-13	1
NORB	149	181	HWI-700370F:168:C7JUKANXX:7:2212:14068:49237	fluoroquinolone	gi:738114161:ref:WP_036072414.1:|FEATURES|norB|fluoroquinolone|norB	1.0	60.6	33	48.1	5.4e-07	1
MEXB	169	201	HWI-700370F:168:C7JUKANXX:7:1211:6706:42689	multidrug	gi:446871990:ref:WP_000949246.1:|FEATURES|mexB|multidrug|mexB	0.999999999949	75.8	33	60.1	1.4e-10	1
TRANSCRIPTIONAL_REGULATORY_PROTEIN_CPXR_CPXR	65	97	HWI-700370F:168:C7JUKANXX:7:2104:11132:91648	unclassified	CP001485.1.gene721.p01|FEATURES|transcriptional_regulatory_protein_CpxR_cpxR|unclassified|transcriptional_regulatory_protein_CpxR_cpxR	0.999999997929	66.7	33	47.0	1.2e-06	1
POXTA	161	193	HWI-700370F:168:C7JUKANXX:7:2202:20365:85262	multidrug	AVI44920.1|FEATURES|poxtA|multidrug|poxtA	0.999998999773	63.6	33	45.8	2.7e-06	1
ACRB	36	68	HWI-700370F:168:C7JUKANXX:7:1311:11459:37060	multidrug	gi:446414955:ref:WP_000492810.1:|FEATURES|acrB|multidrug|acrB	1.0	75.8	33	55.1	4.4e-09	1
RPOB2	437	468	HWI-700370F:168:C7JUKANXX:7:2102:4491:93713	multidrug	BAD59497.1|FEATURES|rpoB2|multidrug|rpoB2	0.999999363955	81.2	32	58.5	4.0e-10	1
ADEB	55	87	HWI-700370F:168:C7JUKANXX:7:2216:17813:38810	multidrug	ZP_03823622|FEATURES|adeB|multidrug|adeB	1.0	69.7	33	53.1	1.7e-08	1
BACA	67	99	HWI-700370F:168:C7JUKANXX:7:1311:18345:7624	bacitracin	YP_302125|FEATURES|bacA|bacitracin|bacA	1.0	100.0	33	73.2	1.6e-14	1
MEXD	11	41	HWI-700370F:168:C7JUKANXX:7:2216:1426:96859	multidrug	YP_348488|FEATURES|mexD|multidrug|mexD	1.0	80.6	31	55.8	2.6e-09	1
GOLS	3	35	HWI-700370F:168:C7JUKANXX:7:1202:15520:48126	multidrug	NP_459349.1|FEATURES|golS|multidrug|golS	0.999998072464	72.7	33	48.9	3.2e-07	1
ROSB	335	367	HWI-700370F:168:C7JUKANXX:7:1215:17791:95809	fosmidomycin	gi:896190680:ref:WP_049199932.1:|FEATURES|rosB|fosmidomycin|rosB	1.0	66.7	33	45.1	4.6e-06	1
EMRB	153	183	HWI-700370F:168:C7JUKANXX:7:1304:10950:76206	multidrug	gi:928870254:ref:WP_053909077.1:|FEATURES|emrB|multidrug|emrB	0.999999999973	71.0	31	55.5	3.4e-09	1
MEXD	798	829	HWI-700370F:168:C7JUKANXX:7:1204:4509:18152	multidrug	gi:852273548:ref:WP_048328542.1:|FEATURES|mexD|multidrug|mexD	1.0	65.6	32	50.4	1.1e-07	1
TET(K)	280	312	HWI-700370F:168:C7JUKANXX:7:1210:15975:49498	tetracycline	YP_003283625.1|FEATURES|tet(K)|tetracycline|tet(K)	1.0	100.0	33	71.6	4.6e-14	1
RPOB2	148	178	HWI-700370F:168:C7JUKANXX:7:2101:4467:34603	multidrug	BAD59497.1|FEATURES|rpoB2|multidrug|rpoB2	0.999999207249	71.0	31	51.6	4.9e-08	1
RPOB2	1001	1033	HWI-700370F:168:C7JUKANXX:7:2104:14281:99745	multidrug	BAD59497.1|FEATURES|rpoB2|multidrug|rpoB2	0.999999378637	78.8	33	59.3	2.4e-10	1
CLASS_A	108	140	HWI-700370F:168:C7JUKANXX:7:1110:11765:22836	beta-lactam	M60253.gene.p01|FEATURES|class_A|beta-lactam|class_A	0.999999999998	63.6	33	46.6	1.6e-06	1
BACA	22	54	HWI-700370F:168:C7JUKANXX:7:1307:11224:36605	bacitracin	YP_997055|FEATURES|bacA|bacitracin|bacA	1.0	72.7	33	54.3	7.6e-09	1
QACG	59	91	HWI-700370F:168:C7JUKANXX:7:1307:4529:42049	multidrug	gi:488408518:ref:WP_002477903.1:|FEATURES|qacG|multidrug|qacG	0.999999456792	100.0	33	65.9	2.5e-12	1
TRANSCRIPTIONAL_REGULATORY_PROTEIN_CPXR_CPXR	78	110	HWI-700370F:168:C7JUKANXX:7:1305:3732:59299	unclassified	CP001138.1.gene4273.p01|FEATURES|transcriptional_regulatory_protein_CpxR_cpxR|unclassified|transcriptional_regulatory_protein_CpxR_cpxR	0.999999890123	78.8	33	56.2	2.0e-09	1
RPOB2	142	174	HWI-700370F:168:C7JUKANXX:7:1102:12147:5473	multidrug	BAD59497.1|FEATURES|rpoB2|multidrug|rpoB2	0.999999350524	78.8	33	57.8	6.9e-10	1
TET(K)	153	185	HWI-700370F:168:C7JUKANXX:7:1106:16304:54448	tetracycline	YP_003283625.1|FEATURES|tet(K)|tetracycline|tet(K)	1.0	100.0	33	72.0	3.5e-14	1
PBP-1A	428	459	HWI-700370F:168:C7JUKANXX:7:1208:1580:62651	beta-lactam	YP_001292390|FEATURES|PBP-1A|beta-lactam|PBP-1A	1.0	65.6	32	49.7	1.9e-07	1
TRUNCATED_PUTATIVE_RESPONSE_REGULATOR_ARLR	172	202	HWI-700370F:168:C7JUKANXX:7:2204:13858:63195	unclassified	HE999704.1.gene1528.p01|FEATURES|truncated_putative_response_regulator_ArlR|unclassified|truncated_putative_response_regulator_ArlR	0.999998579741	64.5	31	47.8	7.1e-07	1
RPOB2	990	1021	HWI-700370F:168:C7JUKANXX:7:1112:6151:99803	multidrug	BAD59497.1|FEATURES|rpoB2|multidrug|rpoB2	0.99999905066	62.5	32	47.0	1.2e-06	1
TETL	281	313	HWI-700370F:168:C7JUKANXX:7:1104:17689:4241	tetracycline	ZP_03593907|FEATURES|tetL|tetracycline|tetL	1.0	93.9	33	68.9	3.0e-13	1
BPEF	763	793	HWI-700370F:168:C7JUKANXX:7:1301:18435:79333	multidrug	ZP_02465589|FEATURES|bpeF|multidrug|bpeF	1.0	80.6	31	57.4	9.0e-10	1
MEXX	175	206	HWI-700370F:168:C7JUKANXX:7:1305:20581:24191	multidrug	gi:736058419:ref:WP_034201805.1:|FEATURES|mexX|multidrug|mexX	0.999999998922	71.9	32	44.7	6.0e-06	1
ACRB	776	808	HWI-700370F:168:C7JUKANXX:7:1205:12045:91148	multidrug	gi:493365861:ref:WP_006322279.1:|FEATURES|acrB|multidrug|acrB	0.999999970663	66.7	33	55.5	3.4e-09	1
TET(K)	275	307	HWI-700370F:168:C7JUKANXX:7:1210:19730:61100	tetracycline	YP_003283625.1|FEATURES|tet(K)|tetracycline|tet(K)	1.0	100.0	33	69.3	2.3e-13	1
TRIC	789	821	HWI-700370F:168:C7JUKANXX:7:1210:2320:34594	triclosan	NP_248848.1|FEATURES|TriC|triclosan|TriC	0.999999915125	63.6	33	48.9	3.2e-07	1
OPRZ	264	296	HWI-700370F:168:C7JUKANXX:7:2207:2697:63060	multidrug	EGP45230|FEATURES|OprZ|multidrug|OprZ	1.0	78.8	33	53.5	1.3e-08	1
FUSD	5	37	HWI-700370F:168:C7JUKANXX:7:1103:12231:83870	fusidic-acid	WP_011303797|FEATURES|fusD|fusidic-acid|fusD	0.999539681701	100.0	33	71.6	4.6e-14	1
MEXF	357	389	HWI-700370F:168:C7JUKANXX:7:2206:10905:42816	multidrug	YP_001668745|FEATURES|mexF|multidrug|mexF	1.0	90.9	33	63.9	9.6e-12	1
CARA	167	199	HWI-700370F:168:C7JUKANXX:7:2215:3038:81347	MLS	M80346.gene.p01|FEATURES|carA|MLS|carA	1.0	72.7	33	49.3	2.4e-07	1
RPOB2	891	923	HWI-700370F:168:C7JUKANXX:7:1315:2566:15584	multidrug	BAD59497.1|FEATURES|rpoB2|multidrug|rpoB2	0.999999363955	75.8	33	58.5	4.0e-10	1
TET(K)	86	117	HWI-700370F:168:C7JUKANXX:7:1212:1290:84726	tetracycline	YP_003283625.1|FEATURES|tet(K)|tetracycline|tet(K)	1.0	100.0	32	67.4	8.6e-13	1
MEXW	393	425	HWI-700370F:168:C7JUKANXX:7:2210:15003:14480	multidrug	YP_001670703|FEATURES|mexW|multidrug|mexW	0.9999999675	63.6	33	45.8	2.7e-06	1
RPOB2	428	458	HWI-700370F:168:C7JUKANXX:7:1209:2218:39583	multidrug	BAD59497.1|FEATURES|rpoB2|multidrug|rpoB2	0.999999245425	77.4	31	53.1	1.7e-08	1
MACB	19	51	HWI-700370F:168:C7JUKANXX:7:2114:14586:43440	MLS	gi:556478535:ref:WP_023330119.1:|FEATURES|macB|MLS|macB	0.999999999928	63.6	33	45.4	3.5e-06	1
EMRB-QACA_FAMILY_MAJOR_FACILITATOR_TRANSPORTER	232	264	HWI-700370F:168:C7JUKANXX:7:1102:15013:78829	multidrug	NC_002951.3238155.p01|FEATURES|EmrB-QacA_family_major_facilitator_transporter|multidrug|EmrB-QacA_family_major_facilitator_transporter	0.999999773444	66.7	33	52.8	2.2e-08	1
OPTRA	195	226	HWI-700370F:168:C7JUKANXX:7:2216:5460:92892	oxazolidinone	AKA86814|FEATURES|optrA|oxazolidinone|optrA	0.999267527417	65.6	32	52.0	3.8e-08	1
BACA	169	201	HWI-700370F:168:C7JUKANXX:7:2204:10137:61528	bacitracin	ZP_00051658|FEATURES|bacA|bacitracin|bacA	1.0	90.9	33	62.0	3.6e-11	1
TRIC	250	281	HWI-700370F:168:C7JUKANXX:7:1204:16497:43008	triclosan	NP_248848.1|FEATURES|TriC|triclosan|TriC	0.999999946036	68.8	32	51.6	4.9e-08	1
MEXD	819	851	HWI-700370F:168:C7JUKANXX:7:1114:16803:96127	multidrug	YP_608682|FEATURES|mexD|multidrug|mexD	1.0	66.7	33	49.7	1.9e-07	1
MEXC	45	76	HWI-700370F:168:C7JUKANXX:7:1308:9450:73421	multidrug	gi:655471138:ref:WP_028854053.1:|FEATURES|mexC|multidrug|mexC	0.99999999999	65.6	32	45.4	3.5e-06	1
MEXE	64	95	HWI-700370F:168:C7JUKANXX:7:1207:2402:59020	multidrug	gi:497308478:ref:WP_009622695.1:|FEATURES|mexE|multidrug|mexE	1.0	65.6	32	48.5	4.2e-07	1
ACRB	46	77	HWI-700370F:168:C7JUKANXX:7:2103:12437:99192	multidrug	AAQ21216|FEATURES|acrB|multidrug|acrB	0.999999981559	62.5	32	46.2	2.1e-06	1
ACRB	493	523	HWI-700370F:168:C7JUKANXX:7:1102:8939:73723	multidrug	YP_001477358|FEATURES|acrB|multidrug|acrB	0.999999606536	64.5	31	44.7	6.0e-06	1
VANR	92	124	HWI-700370F:168:C7JUKANXX:7:1210:10470:48711	glycopeptide	gi:530818241:gb:EQC77429.1:|FEATURES|vanR|glycopeptide|vanR	1.0	84.8	33	59.3	2.4e-10	1
BACA	6	38	HWI-700370F:168:C7JUKANXX:7:1101:14838:61137	bacitracin	YP_981592|FEATURES|bacA|bacitracin|bacA	1.0	84.8	33	58.2	5.2e-10	1
RPOB2	1039	1071	HWI-700370F:168:C7JUKANXX:7:1304:10246:42836	multidrug	BAD59497.1|FEATURES|rpoB2|multidrug|rpoB2	0.999999511794	90.9	33	68.6	3.9e-13	1
TRANSCRIPTIONAL_REGULATORY_PROTEIN_CPXR_CPXR	80	112	HWI-700370F:168:C7JUKANXX:7:2102:15903:51559	unclassified	CP001485.1.gene721.p01|FEATURES|transcriptional_regulatory_protein_CpxR_cpxR|unclassified|transcriptional_regulatory_protein_CpxR_cpxR	0.999994144242	72.7	33	51.2	6.4e-08	1
FUSD	1	32	HWI-700370F:168:C7JUKANXX:7:2301:7959:30837	fusidic-acid	WP_011303797|FEATURES|fusD|fusidic-acid|fusD	0.999678126519	100.0	32	71.2	6.0e-14	1
VANR	82	114	HWI-700370F:168:C7JUKANXX:7:1101:11195:88208	glycopeptide	gi:953999146:ref:WP_058083598.1:|FEATURES|vanR|glycopeptide|vanR	1.0	75.8	33	54.7	5.8e-09	1
ADEB	546	581	HWI-700370F:168:C7JUKANXX:7:1114:2406:88597	multidrug	gi:446910337:ref:WP_000987593.1:|FEATURES|adeB|multidrug|adeB	0.999999999994	61.1	36	48.9	3.2e-07	1
TRANSCRIPTIONAL_REGULATORY_PROTEIN_CPXR_CPXR	81	113	HWI-700370F:168:C7JUKANXX:7:2205:5178:2280	unclassified	CP001485.1.gene721.p01|FEATURES|transcriptional_regulatory_protein_CpxR_cpxR|unclassified|transcriptional_regulatory_protein_CpxR_cpxR	0.99999997351	72.7	33	57.0	1.2e-09	1
ACRA	317	347	HWI-700370F:168:C7JUKANXX:7:2107:7473:99336	multidrug	YP_002401592|FEATURES|acrA|multidrug|acrA	0.999999999209	64.5	31	45.8	2.7e-06	1
MDTD	85	117	HWI-700370F:168:C7JUKANXX:7:2104:14814:32251	multidrug	gi:134034159:sp:Q0T353.2:MDTD_SHIF8|FEATURES|mdtD|multidrug|mdtD	0.999999999988	69.7	33	48.5	4.2e-07	1
VANR	73	103	HWI-700370F:168:C7JUKANXX:7:1102:16808:44740	glycopeptide	EU250284.1.gene5.p01|FEATURES|vanR|glycopeptide|vanR	1.0	74.2	31	53.5	1.3e-08	1
NORB	397	429	HWI-700370F:168:C7JUKANXX:7:1115:19800:39120	fluoroquinolone	gi:917392609:ref:WP_051999321.1:|FEATURES|norB|fluoroquinolone|norB	1.0	60.6	33	47.0	1.2e-06	1
RPOB2	693	724	HWI-700370F:168:C7JUKANXX:7:1210:19374:46380	multidrug	BAD59497.1|FEATURES|rpoB2|multidrug|rpoB2	0.999999217694	65.6	32	52.0	3.8e-08	1
TET(K)	249	281	HWI-700370F:168:C7JUKANXX:7:2215:18738:55350	tetracycline	YP_003283625.1|FEATURES|tet(K)|tetracycline|tet(K)	1.0	100.0	33	70.1	1.3e-13	1
ADEB	152	183	HWI-700370F:168:C7JUKANXX:7:2109:5951:58611	multidrug	gi:446910349:ref:WP_000987605.1:|FEATURES|adeB|multidrug|adeB	1.0	65.6	32	50.1	1.4e-07	1
THIN-B	74	106	HWI-700370F:168:C7JUKANXX:7:2114:16011:42327	beta-lactam	AJ250876.1.gene1.p01|FEATURES|THIN-B|beta-lactam|THIN-B	0.999999999975	63.6	33	50.1	1.4e-07	1
MEXD	975	1007	HWI-700370F:168:C7JUKANXX:7:1215:5075:62901	multidrug	gi:1011729993:ref:WP_062573631.1:|FEATURES|mexD|multidrug|mexD	1.0	78.8	33	55.1	4.4e-09	1
ACRB	983	1015	HWI-700370F:168:C7JUKANXX:7:2114:16151:97090	multidrug	gi:446414948:ref:WP_000492803.1:|FEATURES|acrB|multidrug|acrB	1.0	84.8	33	57.4	9.0e-10	1
TETL	280	312	HWI-700370F:168:C7JUKANXX:7:2113:11304:86588	tetracycline	ZP_03593907|FEATURES|tetL|tetracycline|tetL	1.0	93.9	33	69.3	2.3e-13	1
MULTIDRUG_ABC_TRANSPORTER	492	524	HWI-700370F:168:C7JUKANXX:7:2205:15262:45618	multidrug	gi:1032695345:ref:WP_064272854.1:|FEATURES|multidrug_ABC_transporter|multidrug|multidrug_ABC_transporter	1.0	75.8	33	52.4	2.9e-08	1
RPOB2	490	519	HWI-700370F:168:C7JUKANXX:7:1212:15427:97460	multidrug	BAD59497.1|FEATURES|rpoB2|multidrug|rpoB2	0.999998979044	65.6	32	45.4	3.5e-06	1
ACRB	993	1025	HWI-700370F:168:C7JUKANXX:7:1110:12056:29016	multidrug	gi:812045371:emb:CRH28493.1:|FEATURES|acrB|multidrug|acrB	1.0	66.7	33	51.6	4.9e-08	1
TRUNCATED_PUTATIVE_RESPONSE_REGULATOR_ARLR	76	108	HWI-700370F:168:C7JUKANXX:7:1305:7446:43224	unclassified	HE999704.1.gene1528.p01|FEATURES|truncated_putative_response_regulator_ArlR|unclassified|truncated_putative_response_regulator_ArlR	0.999999999957	63.6	33	47.0	1.2e-06	1
MEXD	235	267	HWI-700370F:168:C7JUKANXX:7:1208:4985:90557	multidrug	gi:499256187:ref:WP_010953727.1:|FEATURES|mexD|multidrug|mexD	0.999999584839	60.6	33	44.3	7.8e-06	1
RPOB2	436	467	HWI-700370F:168:C7JUKANXX:7:2112:5732:89996	multidrug	BAD59497.1|FEATURES|rpoB2|multidrug|rpoB2	0.999999350524	81.2	32	57.8	6.9e-10	1
EMRB	148	179	HWI-700370F:168:C7JUKANXX:7:1107:18375:28656	multidrug	gi:693068029:ref:WP_032233195.1:|FEATURES|emrB|multidrug|emrB	0.999994241684	84.4	32	67.0	1.1e-12	1
VANR	68	99	HWI-700370F:168:C7JUKANXX:7:2205:9299:38070	glycopeptide	CAB61229|FEATURES|vanR|glycopeptide|vanR	1.0	78.1	32	54.3	7.6e-09	1
RPOB2	438	470	HWI-700370F:168:C7JUKANXX:7:2212:4375:65774	multidrug	BAD59497.1|FEATURES|rpoB2|multidrug|rpoB2	0.999999371329	78.8	33	58.9	3.1e-10	1
RPHB	133	165	HWI-700370F:168:C7JUKANXX:7:1207:18706:88611	rifamycin	APB03222.1|FEATURES|rphB|rifamycin|rphB	0.999999984934	97.0	33	69.3	2.3e-13	1
MEXX	52	84	HWI-700370F:168:C7JUKANXX:7:1204:9609:20394	multidrug	gi:749321047:ref:WP_040144156.1:|FEATURES|mexX|multidrug|mexX	0.999999999909	66.7	33	45.1	4.6e-06	1
RPOB2	1055	1087	HWI-700370F:168:C7JUKANXX:7:1106:2935:69000	multidrug	BAD59497.1|FEATURES|rpoB2|multidrug|rpoB2	0.999999442399	84.8	33	63.2	1.6e-11	1
BACA	186	218	HWI-700370F:168:C7JUKANXX:7:1204:5820:44780	bacitracin	gi:489058813:ref:WP_002968895.1:|FEATURES|bacA|bacitracin|bacA	1.0	90.9	33	63.9	9.6e-12	1
ADEB	106	138	HWI-700370F:168:C7JUKANXX:7:1214:15265:13280	multidrug	ZP_03823622|FEATURES|adeB|multidrug|adeB	1.0	72.7	33	52.0	3.8e-08	1
MEXF	108	140	HWI-700370F:168:C7JUKANXX:7:1305:19564:39880	multidrug	CP000675.2.gene2298.p01|FEATURES|mexF|multidrug|mexF	0.999999800317	60.6	33	48.1	5.4e-07	1
MEXF	382	414	HWI-700370F:168:C7JUKANXX:7:1116:20841:50798	multidrug	gi:950580033:ref:WP_057445338.1:|FEATURES|mexF|multidrug|mexF	1.0	93.9	33	62.8	2.1e-11	1
MEXK	434	465	HWI-700370F:168:C7JUKANXX:7:1314:5870:54032	multidrug	AAG07064.1|FEATURES|MexK|multidrug|MexK	0.999999412761	65.6	32	47.0	1.2e-06	1
MEXF	245	276	HWI-700370F:168:C7JUKANXX:7:1205:11563:38082	multidrug	YP_001348104|FEATURES|mexF|multidrug|mexF	1.0	75.0	32	53.9	9.9e-09	1
TETT	5	36	HWI-700370F:168:C7JUKANXX:7:1310:10492:73472	tetracycline	L42544.gene.p01|FEATURES|tetT|tetracycline|tetT	0.99999999982	62.5	32	45.8	2.7e-06	1
AMRB	783	814	HWI-700370F:168:C7JUKANXX:7:1309:2319:66541	multidrug	YP_001119417|FEATURES|amrB|multidrug|amrB	1.0	65.6	32	47.8	7.1e-07	1
MACB	528	558	HWI-700370F:168:C7JUKANXX:7:1303:11793:74287	MLS	gi:959866458:ref:WP_058145168.1:|FEATURES|macB|MLS|macB	1.0	93.5	31	57.8	6.9e-10	1
TET(K)	149	180	HWI-700370F:168:C7JUKANXX:7:2110:12233:21488	tetracycline	YP_003283625.1|FEATURES|tet(K)|tetracycline|tet(K)	1.0	100.0	32	69.3	2.3e-13	1
CLASS_A	105	136	HWI-700370F:168:C7JUKANXX:7:1204:1364:55984	beta-lactam	M60253.gene.p01|FEATURES|class_A|beta-lactam|class_A	1.0	68.8	32	48.9	3.2e-07	1
TET(K)	98	130	HWI-700370F:168:C7JUKANXX:7:2111:7788:9276	tetracycline	YP_003283625.1|FEATURES|tet(K)|tetracycline|tet(K)	1.0	100.0	33	68.2	5.1e-13	1
GOLS	19	51	HWI-700370F:168:C7JUKANXX:7:2110:2534:83291	multidrug	NP_459349.1|FEATURES|golS|multidrug|golS	0.999997866989	63.6	33	47.0	1.2e-06	1
TET34	35	67	HWI-700370F:168:C7JUKANXX:7:1314:2037:28817	tetracycline	Q8DF90|FEATURES|tet34|tetracycline|tet34	1.0	63.6	33	50.1	1.4e-07	1
RPOB2	696	728	HWI-700370F:168:C7JUKANXX:7:2109:11398:32620	multidrug	BAD59497.1|FEATURES|rpoB2|multidrug|rpoB2	0.999999151305	63.6	33	52.8	2.2e-08	1
EMRB-QACA_FAMILY_MAJOR_FACILITATOR_TRANSPORTER	123	155	HWI-700370F:168:C7JUKANXX:7:2201:17100:62461	multidrug	NC_002951.3237419.p01|FEATURES|EmrB-QacA_family_major_facilitator_transporter|multidrug|EmrB-QacA_family_major_facilitator_transporter	0.999999990791	72.7	33	47.0	1.2e-06	1
RPOB2	141	172	HWI-700370F:168:C7JUKANXX:7:1114:8901:94384	multidrug	BAD59497.1|FEATURES|rpoB2|multidrug|rpoB2	0.999999227885	68.8	32	52.4	2.9e-08	1
TRUNCATED_PUTATIVE_RESPONSE_REGULATOR_ARLR	87	118	HWI-700370F:168:C7JUKANXX:7:2203:14971:45726	unclassified	AE015929.1.gene1106.p01|FEATURES|truncated_putative_response_regulator_ArlR|unclassified|truncated_putative_response_regulator_ArlR	0.999979159517	62.5	32	44.7	6.0e-06	1
TRUNCATED_PUTATIVE_RESPONSE_REGULATOR_ARLR	72	103	HWI-700370F:168:C7JUKANXX:7:2215:18648:91281	unclassified	AE015929.1.gene1106.p01|FEATURES|truncated_putative_response_regulator_ArlR|unclassified|truncated_putative_response_regulator_ArlR	1.0	62.5	32	49.7	1.9e-07	1
EMRB	139	171	HWI-700370F:168:C7JUKANXX:7:2215:20020:67151	multidrug	gi:693068029:ref:WP_032233195.1:|FEATURES|emrB|multidrug|emrB	0.999979570108	84.8	33	68.6	3.9e-13	1
EMRB	213	245	HWI-700370F:168:C7JUKANXX:7:1212:7950:92084	multidrug	gi:739061055:ref:WP_036932467.1:|FEATURES|emrB|multidrug|emrB	0.999999999847	63.6	33	47.8	7.1e-07	1
MEXD	342	374	HWI-700370F:168:C7JUKANXX:7:1307:11201:79957	multidrug	YP_608682|FEATURES|mexD|multidrug|mexD	1.0	84.8	33	59.7	1.8e-10	1
MDTD	85	117	HWI-700370F:168:C7JUKANXX:7:1107:18643:40414	multidrug	gi:134034159:sp:Q0T353.2:MDTD_SHIF8|FEATURES|mdtD|multidrug|mdtD	0.999999999988	69.7	33	48.5	4.2e-07	1
BACA	173	205	HWI-700370F:168:C7JUKANXX:7:2112:19635:10729	bacitracin	YP_302125|FEATURES|bacA|bacitracin|bacA	1.0	100.0	33	70.5	1.0e-13	1
MEXB	169	200	HWI-700370F:168:C7JUKANXX:7:1211:6496:4483	multidrug	gi:446871990:ref:WP_000949246.1:|FEATURES|mexB|multidrug|mexB	0.999999999982	75.0	32	57.4	9.0e-10	1
TET(K)	255	287	HWI-700370F:168:C7JUKANXX:7:1307:15842:13423	tetracycline	YP_003283625.1|FEATURES|tet(K)|tetracycline|tet(K)	1.0	100.0	33	69.3	2.3e-13	1
MEXB	170	202	HWI-700370F:168:C7JUKANXX:7:1102:7845:63636	multidrug	gi:505264501:ref:WP_015451603.1:|FEATURES|mexB|multidrug|mexB	1.0	75.8	33	59.7	1.8e-10	1
LLMA_23S_RIBOSOMAL_RNA_METHYLTRANSFERASE	172	202	HWI-700370F:168:C7JUKANXX:7:2214:10194:48764	MLS	APB03216.1|FEATURES|LlmA_23S_ribosomal_RNA_methyltransferase|MLS|LlmA_23S_ribosomal_RNA_methyltransferase	0.999999968866	67.7	31	51.6	4.9e-08	1
RPOB2	1012	1044	HWI-700370F:168:C7JUKANXX:7:1109:3126:42287	multidrug	BAD59497.1|FEATURES|rpoB2|multidrug|rpoB2	0.999999378637	81.8	33	64.3	7.3e-12	1
TET(K)	148	180	HWI-700370F:168:C7JUKANXX:7:2116:18580:78337	tetracycline	YP_003283625.1|FEATURES|tet(K)|tetracycline|tet(K)	1.0	100.0	33	70.9	7.8e-14	1
MULTIDRUG_ABC_TRANSPORTER	481	512	HWI-700370F:168:C7JUKANXX:7:2208:17583:46972	multidrug	gi:1031799645:ref:WP_064138838.1:|FEATURES|multidrug_ABC_transporter|multidrug|multidrug_ABC_transporter	1.0	75.0	32	49.3	2.4e-07	1
ADEB	971	1003	HWI-700370F:168:C7JUKANXX:7:1303:12118:34130	multidrug	gi:490792007:ref:WP_004654153.1:|FEATURES|adeB|multidrug|adeB	1.0	81.8	33	59.3	2.4e-10	1
ACRB	49	81	HWI-700370F:168:C7JUKANXX:7:2108:7936:73615	multidrug	gi:485731880:ref:WP_001359514.1:|FEATURES|acrB|multidrug|acrB	1.0	78.8	33	55.8	2.6e-09	1
TRIC	180	211	HWI-700370F:168:C7JUKANXX:7:1309:4305:90012	triclosan	NP_248848.1|FEATURES|TriC|triclosan|TriC	0.999999881607	65.6	32	47.0	1.2e-06	1
TRANSCRIPTIONAL_REGULATORY_PROTEIN_CPXR_CPXR	85	117	HWI-700370F:168:C7JUKANXX:7:2216:18465:44079	unclassified	CP001918.1.gene5135.p01|FEATURES|transcriptional_regulatory_protein_CpxR_cpxR|unclassified|transcriptional_regulatory_protein_CpxR_cpxR	0.999999699757	69.7	33	54.3	7.6e-09	1
TETP	73	105	HWI-700370F:168:C7JUKANXX:7:2104:13307:50434	tetracycline	NP_348076|FEATURES|tetP|tetracycline|tetP	1.0	72.7	33	50.4	1.1e-07	1
VGAE	108	138	HWI-700370F:168:C7JUKANXX:7:2213:8171:33027	MLS	FR772051.1.gene9.p01|FEATURES|vgaE|MLS|vgaE	0.999999988523	64.5	31	45.8	2.7e-06	1
EFRB	194	225	HWI-700370F:168:C7JUKANXX:7:2210:2538:25408	multidrug	CDO61516.1|FEATURES|efrB|multidrug|efrB	0.9999990864	62.5	32	44.3	7.8e-06	1
MACB	35	67	HWI-700370F:168:C7JUKANXX:7:1106:10940:6840	MLS	gi:1032819400:ref:WP_064325534.1:|FEATURES|macB|MLS|macB	1.0	66.7	33	45.1	4.6e-06	1
RPOB2	989	1021	HWI-700370F:168:C7JUKANXX:7:1112:9457:65011	multidrug	BAD59497.1|FEATURES|rpoB2|multidrug|rpoB2	0.999999067367	60.6	33	47.4	9.3e-07	1
BACA	162	194	HWI-700370F:168:C7JUKANXX:7:2114:12777:38600	bacitracin	YP_932216|FEATURES|bacA|bacitracin|bacA	1.0	75.8	33	54.3	7.6e-09	1
MEXB	730	762	HWI-700370F:168:C7JUKANXX:7:1109:9231:12544	multidrug	YP_298289|FEATURES|mexB|multidrug|mexB	0.999995478143	60.6	33	46.6	1.6e-06	1
MEXD	462	493	HWI-700370F:168:C7JUKANXX:7:1114:7761:92469	multidrug	gi:852273548:ref:WP_048328542.1:|FEATURES|mexD|multidrug|mexD	1.0	78.1	32	52.8	2.2e-08	1
UGD	255	287	HWI-700370F:168:C7JUKANXX:7:1216:1703:78538	peptide	AAC75089.1|FEATURES|ugd|peptide|ugd	0.999999823208	84.8	33	60.1	1.4e-10	1
EMRB-QACA_FAMILY_MAJOR_FACILITATOR_TRANSPORTER	3	35	HWI-700370F:168:C7JUKANXX:7:1215:6450:28186	multidrug	NC_002951.3238155.p01|FEATURES|EmrB-QacA_family_major_facilitator_transporter|multidrug|EmrB-QacA_family_major_facilitator_transporter	0.999999903073	90.9	33	65.5	3.3e-12	1
MUXB	16	47	HWI-700370F:168:C7JUKANXX:7:2101:4001:83622	multidrug	NP_251217.1|FEATURES|MuxB|multidrug|MuxB	0.999893712169	68.8	32	49.7	1.9e-07	1
OTRA	76	108	HWI-700370F:168:C7JUKANXX:7:1212:3676:35012	tetracycline	CAA37477|FEATURES|otrA|tetracycline|otrA	1.0	66.7	33	46.2	2.1e-06	1
TETA	443	474	HWI-700370F:168:C7JUKANXX:7:2207:9164:28968	tetracycline	gi:736993687:ref:WP_034989673.1:|FEATURES|tetA|tetracycline|tetA	0.999999999994	65.6	32	45.4	3.5e-06	1
TRIC	446	478	HWI-700370F:168:C7JUKANXX:7:2201:2808:22809	triclosan	NP_248848.1|FEATURES|TriC|triclosan|TriC	0.99999996045	69.7	33	53.5	1.3e-08	1
MEXD	808	840	HWI-700370F:168:C7JUKANXX:7:1309:12107:4892	multidrug	gi:852273548:ref:WP_048328542.1:|FEATURES|mexD|multidrug|mexD	1.0	69.7	33	50.8	8.4e-08	1
MULTIDRUG_ABC_TRANSPORTER	459	490	HWI-700370F:168:C7JUKANXX:7:2114:20290:85266	multidrug	gi:896355182:ref:WP_049310020.1:|FEATURES|multidrug_ABC_transporter|multidrug|multidrug_ABC_transporter	1.0	68.8	32	50.4	1.1e-07	1
MULTIDRUG_ABC_TRANSPORTER	481	512	HWI-700370F:168:C7JUKANXX:7:2212:19940:64053	multidrug	gi:913055317:ref:WP_050357634.1:|FEATURES|multidrug_ABC_transporter|multidrug|multidrug_ABC_transporter	1.0	90.6	32	58.5	4.0e-10	1
RPOB2	1039	1071	HWI-700370F:168:C7JUKANXX:7:1109:17342:56648	multidrug	BAD59497.1|FEATURES|rpoB2|multidrug|rpoB2	0.999999524738	93.9	33	69.7	1.7e-13	1
SHV	127	159	HWI-700370F:168:C7JUKANXX:7:1303:14217:84834	beta-lactam	DQ013287.1.gene1.p1|FEATURES|SHV-70|beta-lactam|SHV	1.0	75.8	33	54.7	5.8e-09	1
[truncated: 46,589 more rows]
