# Supplementary material for: Machine learning algorithm to characterize antimicrobial resistance associated with the International Space Station surface microbiome
Source: Microbiome. 2022 Aug 24;10:134. doi: 10.1186/s40168-022-01332-w (PMC9400218; doi:10.1186/s40168-022-01332-w)
Supplement: Supplementary file 6 — Additional file 5: File S1. Raw results of the DeepARG analyses (zip compressed). [file 40168_2022_1332_MOESM5_ESM.zip › Additional file 5- File S1/DeepARG-SS/F2_L7_PMA_GC_.out.mapping.ARG]

#ARG	query-start	query-end	read_id	predicted_ARG-class	best-hit	probability	identity	alignment-length	alignment-bitscore	alignment-evalue	counts
STAPHYLOCOCCUS_MUPA_CONFERRING_RESISTANCE_TO_MUPIROCIN	53	85	HWI-700370F:172:C7MWMANXX:3:2208:1972:71790	mupirocin	CAA53189|FEATURES|Staphylococcus_mupA_conferring_resistance_to_mupirocin|mupirocin|Staphylococcus_mupA_conferring_resistance_to_mupirocin	0.999999992586	69.7	33	52.4	2.9e-08	1
TAEA	134	166	HWI-700370F:172:C7MWMANXX:3:1214:16063:72304	pleuromutilin	APB03219.1|FEATURES|TaeA|pleuromutilin|TaeA	0.999910583632	60.6	33	48.5	4.2e-07	1
TRUNCATED_PUTATIVE_RESPONSE_REGULATOR_ARLR	81	113	HWI-700370F:172:C7MWMANXX:3:2106:9374:83475	unclassified	gi:446114283:ref:WP_000192138.1:|FEATURES|truncated_putative_response_regulator_ArlR|unclassified|truncated_putative_response_regulator_ArlR	0.999999993928	66.7	33	44.3	7.8e-06	1
TRUNCATED_PUTATIVE_RESPONSE_REGULATOR_ARLR	81	113	HWI-700370F:172:C7MWMANXX:3:2204:2126:72780	unclassified	gi:446114283:ref:WP_000192138.1:|FEATURES|truncated_putative_response_regulator_ArlR|unclassified|truncated_putative_response_regulator_ArlR	0.999999993928	66.7	33	44.3	7.8e-06	1
TETB(46)	394	426	HWI-700370F:172:C7MWMANXX:3:1203:5379:92205	tetracycline	AET10445.1|FEATURES|tetB(46)|tetracycline|tetB(46)	0.99999997554	69.7	33	52.8	2.2e-08	1
PBP-1B	189	220	HWI-700370F:172:C7MWMANXX:3:2112:14675:49492	beta-lactam	YP_002467958|FEATURES|PBP-1B|beta-lactam|PBP-1B	0.999999999848	65.6	32	44.7	6.0e-06	1
TETA(46)	515	545	HWI-700370F:172:C7MWMANXX:3:2116:19866:6790	tetracycline	AET10444.1|FEATURES|tetA(46)|tetracycline|tetA(46)	0.999999985646	71.0	31	47.8	7.1e-07	1
BACA	163	194	HWI-700370F:172:C7MWMANXX:3:1207:16824:74840	bacitracin	YP_001925041|FEATURES|bacA|bacitracin|bacA	1.0	93.8	32	60.1	1.4e-10	1
ACRB	490	520	HWI-700370F:172:C7MWMANXX:3:2304:7951:55952	multidrug	CP002695.1.gene992.p01|FEATURES|acrB|multidrug|acrB	0.999999974041	71.0	31	56.2	2.0e-09	1
TETB(46)	394	426	HWI-700370F:172:C7MWMANXX:3:2104:12398:71492	tetracycline	AET10445.1|FEATURES|tetB(46)|tetracycline|tetB(46)	0.99999997554	69.7	33	52.8	2.2e-08	1
MACB	34	64	HWI-700370F:172:C7MWMANXX:3:2306:17191:30133	MLS	gi:751930065:ref:WP_041144773.1:|FEATURES|macB|MLS|macB	1.0	74.2	31	47.8	7.1e-07	1
MEXF	51	82	HWI-700370F:172:C7MWMANXX:3:1302:6529:40938	multidrug	CP000675.2.gene2298.p01|FEATURES|mexF|multidrug|mexF	1.0	84.4	32	59.3	2.4e-10	1
MDTB	553	583	HWI-700370F:172:C7MWMANXX:3:1304:17604:98842	multidrug	gi:553863833:ref:WP_023138386.1:|FEATURES|mdtB|multidrug|mdtB	0.99999999999	64.5	31	45.1	4.6e-06	1
TETA(46)	515	545	HWI-700370F:172:C7MWMANXX:3:1208:2553:15520	tetracycline	AET10444.1|FEATURES|tetA(46)|tetracycline|tetA(46)	0.999999985646	71.0	31	47.8	7.1e-07	1
MULTIDRUG_ABC_TRANSPORTER	170	202	HWI-700370F:172:C7MWMANXX:3:2116:7382:68804	multidrug	gi:686364868:ref:WP_031893738.1:|FEATURES|multidrug_ABC_transporter|multidrug|multidrug_ABC_transporter	1.0	72.7	33	52.0	3.8e-08	1
TAEA	134	166	HWI-700370F:172:C7MWMANXX:3:2115:6634:64962	pleuromutilin	APB03219.1|FEATURES|TaeA|pleuromutilin|TaeA	0.999910583632	60.6	33	48.5	4.2e-07	1
MEXD	666	698	HWI-700370F:172:C7MWMANXX:3:1204:17306:37149	multidrug	gi:852273548:ref:WP_048328542.1:|FEATURES|mexD|multidrug|mexD	0.999999999999	60.6	33	46.6	1.6e-06	1
TETA(48)	120	152	HWI-700370F:172:C7MWMANXX:3:2216:18083:94595	tetracycline	APB03214.1|FEATURES|tetA(48)|tetracycline|tetA(48)	0.967244637789	63.6	33	47.4	9.3e-07	1
TETB(46)	394	426	HWI-700370F:172:C7MWMANXX:3:2307:11686:92111	tetracycline	AET10445.1|FEATURES|tetB(46)|tetracycline|tetB(46)	0.99999997554	69.7	33	52.8	2.2e-08	1
TETB(46)	394	426	HWI-700370F:172:C7MWMANXX:3:1102:15396:51741	tetracycline	AET10445.1|FEATURES|tetB(46)|tetracycline|tetB(46)	0.99999997554	69.7	33	52.8	2.2e-08	1
MULTIDRUG_ABC_TRANSPORTER	458	489	HWI-700370F:172:C7MWMANXX:3:2207:12312:82699	multidrug	gi:686197643:ref:WP_031807899.1:|FEATURES|multidrug_ABC_transporter|multidrug|multidrug_ABC_transporter	1.0	68.8	32	52.4	2.9e-08	1
TRUNCATED_PUTATIVE_RESPONSE_REGULATOR_ARLR	81	113	HWI-700370F:172:C7MWMANXX:3:2204:6104:81853	unclassified	gi:446114283:ref:WP_000192138.1:|FEATURES|truncated_putative_response_regulator_ArlR|unclassified|truncated_putative_response_regulator_ArlR	0.999999993928	66.7	33	44.3	7.8e-06	1
MEXD	666	698	HWI-700370F:172:C7MWMANXX:3:1211:4639:51849	multidrug	gi:852273548:ref:WP_048328542.1:|FEATURES|mexD|multidrug|mexD	0.999999999999	60.6	33	46.6	1.6e-06	1
TETB(46)	394	426	HWI-700370F:172:C7MWMANXX:3:2207:13460:2903	tetracycline	AET10445.1|FEATURES|tetB(46)|tetracycline|tetB(46)	0.99999997554	69.7	33	52.8	2.2e-08	1
RPOB2	417	449	HWI-700370F:172:C7MWMANXX:3:2109:19296:35398	multidrug	BAD59497.1|FEATURES|rpoB2|multidrug|rpoB2	0.999999541642	78.8	33	58.9	3.1e-10	1
OKP-B	123	155	HWI-700370F:172:C7MWMANXX:3:1305:2278:32332	beta-lactam	AAZ79402|FEATURES|OKP-B|beta-lactam|OKP-B	1.0	60.6	33	45.4	3.5e-06	1
TAEA	134	166	HWI-700370F:172:C7MWMANXX:3:1109:10239:24763	pleuromutilin	APB03219.1|FEATURES|TaeA|pleuromutilin|TaeA	0.999910583632	60.6	33	48.5	4.2e-07	1
TRUNCATED_PUTATIVE_RESPONSE_REGULATOR_ARLR	81	113	HWI-700370F:172:C7MWMANXX:3:1203:13170:79948	unclassified	gi:446114283:ref:WP_000192138.1:|FEATURES|truncated_putative_response_regulator_ArlR|unclassified|truncated_putative_response_regulator_ArlR	0.999999993928	66.7	33	44.3	7.8e-06	1
DFRA3	31	61	HWI-700370F:172:C7MWMANXX:3:2105:4181:9604	diaminopyrimidine	AAA25550.1|FEATURES|dfrA3|diaminopyrimidine|dfrA3	0.999901680757	64.5	31	47.4	9.3e-07	1
TRUNCATED_PUTATIVE_RESPONSE_REGULATOR_ARLR	81	113	HWI-700370F:172:C7MWMANXX:3:2312:14574:56092	unclassified	gi:446114283:ref:WP_000192138.1:|FEATURES|truncated_putative_response_regulator_ArlR|unclassified|truncated_putative_response_regulator_ArlR	0.999999993928	66.7	33	44.3	7.8e-06	1
RPOB2	902	933	HWI-700370F:172:C7MWMANXX:3:2108:13726:27904	multidrug	BAD59497.1|FEATURES|rpoB2|multidrug|rpoB2	0.999999433483	65.6	32	52.0	3.8e-08	1
