# Supplementary material for: Machine learning algorithm to characterize antimicrobial resistance associated with the International Space Station surface microbiome
Source: Microbiome. 2022 Aug 24;10:134. doi: 10.1186/s40168-022-01332-w (PMC9400218; doi:10.1186/s40168-022-01332-w)
Supplement: Supplementary file 6 — Additional file 5: File S1. Raw results of the DeepARG analyses (zip compressed). [file 40168_2022_1332_MOESM5_ESM.zip › Additional file 5- File S1/DeepARG-SS/F2_L2b_PMA_FLT_.out.mapping.ARG]

#ARG	query-start	query-end	read_id	predicted_ARG-class	best-hit	probability	identity	alignment-length	alignment-bitscore	alignment-evalue	counts
TETM	50	81	HWI-700370F:168:C7JUKANXX:7:2208:3742:91702	tetracycline	X04388.gene.p01|FEATURES|tetM|tetracycline|tetM	0.961055251765	62.5	32	48.1	5.4e-07	1
TETP	74	106	HWI-700370F:168:C7JUKANXX:7:1308:14326:56780	tetracycline	YP_002850805|FEATURES|tetP|tetracycline|tetP	1.0	60.6	33	46.6	1.6e-06	1
RPOB2	573	605	HWI-700370F:168:C7JUKANXX:7:2113:2930:76391	multidrug	BAD59497.1|FEATURES|rpoB2|multidrug|rpoB2	0.999999363955	84.8	33	58.5	4.0e-10	1
BACA	148	180	HWI-700370F:168:C7JUKANXX:7:1212:7882:73977	bacitracin	YP_302125|FEATURES|bacA|bacitracin|bacA	1.0	100.0	33	71.6	4.6e-14	1
ABCA	828	860	HWI-700370F:168:C7JUKANXX:7:2113:16524:38046	multidrug	XP_753111.1|FEATURES|abcA|multidrug|abcA	0.999999501634	78.8	33	49.7	1.9e-07	1
MEPA	9	41	HWI-700370F:168:C7JUKANXX:7:1116:4575:44188	multidrug	YP_302230|FEATURES|mepA|multidrug|mepA	1.0	97.0	33	66.2	1.9e-12	1
ABCA	273	305	HWI-700370F:168:C7JUKANXX:7:1210:9987:33816	multidrug	XP_753111.1|FEATURES|abcA|multidrug|abcA	0.999999633727	75.8	33	57.4	9.0e-10	1
EMRB-QACA_FAMILY_MAJOR_FACILITATOR_TRANSPORTER	109	140	HWI-700370F:168:C7JUKANXX:7:2209:2622:64307	multidrug	NC_002951.3238155.p01|FEATURES|EmrB-QacA_family_major_facilitator_transporter|multidrug|EmrB-QacA_family_major_facilitator_transporter	0.999999709133	65.6	32	49.3	2.4e-07	1
STAPHYLOCOCCUS_MUPA_CONFERRING_RESISTANCE_TO_MUPIROCIN	166	198	HWI-700370F:168:C7JUKANXX:7:1215:13451:81084	mupirocin	CAA53189|FEATURES|Staphylococcus_mupA_conferring_resistance_to_mupirocin|mupirocin|Staphylococcus_mupA_conferring_resistance_to_mupirocin	0.999999726858	75.8	33	57.8	6.9e-10	1
TRUNCATED_PUTATIVE_RESPONSE_REGULATOR_ARLR	159	191	HWI-700370F:168:C7JUKANXX:7:1214:3125:51871	unclassified	AE015929.1.gene1106.p01|FEATURES|truncated_putative_response_regulator_ArlR|unclassified|truncated_putative_response_regulator_ArlR	0.999999999995	81.8	33	61.6	4.7e-11	1
ABCA	797	829	HWI-700370F:168:C7JUKANXX:7:1201:1714:59373	multidrug	XP_753111.1|FEATURES|abcA|multidrug|abcA	0.999999534136	63.6	33	51.2	6.4e-08	1
ABCA	280	312	HWI-700370F:168:C7JUKANXX:7:2215:19600:94952	multidrug	XP_753111.1|FEATURES|abcA|multidrug|abcA	0.999999590444	66.7	33	55.5	3.4e-09	1
RPOB2	850	881	HWI-700370F:168:C7JUKANXX:7:1315:16173:95628	multidrug	BAD59497.1|FEATURES|rpoB2|multidrug|rpoB2	0.999999350524	78.1	32	57.8	6.9e-10	1
ABCA	557	588	HWI-700370F:168:C7JUKANXX:7:1116:13475:59632	multidrug	XP_753111.1|FEATURES|abcA|multidrug|abcA	0.999999525817	68.8	32	50.8	8.4e-08	1
EMRB-QACA_FAMILY_MAJOR_FACILITATOR_TRANSPORTER	219	251	HWI-700370F:168:C7JUKANXX:7:1314:7505:90300	multidrug	NC_002951.3238155.p01|FEATURES|EmrB-QacA_family_major_facilitator_transporter|multidrug|EmrB-QacA_family_major_facilitator_transporter	0.999999695828	69.7	33	52.0	3.8e-08	1
EMRB-QACA_FAMILY_MAJOR_FACILITATOR_TRANSPORTER	54	86	HWI-700370F:168:C7JUKANXX:7:1108:15295:17596	multidrug	NC_002951.3237419.p01|FEATURES|EmrB-QacA_family_major_facilitator_transporter|multidrug|EmrB-QacA_family_major_facilitator_transporter	0.999999980814	87.9	33	63.2	1.6e-11	1
ROSA	136	167	HWI-700370F:168:C7JUKANXX:7:1303:6680:44278	fosmidomycin	YP_001477378|FEATURES|rosA|fosmidomycin|rosA	0.999999174011	62.5	32	45.4	3.5e-06	1
EMRB-QACA_FAMILY_MAJOR_FACILITATOR_TRANSPORTER	317	349	HWI-700370F:168:C7JUKANXX:7:1103:19351:100325	multidrug	NC_002951.3238155.p01|FEATURES|EmrB-QacA_family_major_facilitator_transporter|multidrug|EmrB-QacA_family_major_facilitator_transporter	0.999999767344	69.7	33	53.5	1.3e-08	1
ABCA	620	651	HWI-700370F:168:C7JUKANXX:7:1110:3489:2813	multidrug	XP_753111.1|FEATURES|abcA|multidrug|abcA	0.999999525817	62.5	32	50.8	8.4e-08	1
NORA	76	108	HWI-700370F:168:C7JUKANXX:7:1213:6115:16915	multidrug	gi:896534839:ref:WP_049437516.1:|FEATURES|norA|multidrug|norA	1.0	100.0	33	65.9	2.5e-12	1
BCRA	129	159	HWI-700370F:168:C7JUKANXX:7:2111:6807:11902	bacitracin	gi:507044560:ref:WP_016115614.1:|FEATURES|bcrA|bacitracin|bcrA	0.999999962586	61.3	31	45.4	3.5e-06	1
MEPA	412	444	HWI-700370F:168:C7JUKANXX:7:1116:14040:74732	multidrug	YP_302230|FEATURES|mepA|multidrug|mepA	1.0	100.0	33	66.2	1.9e-12	1
ABCA	543	575	HWI-700370F:168:C7JUKANXX:7:1212:5472:62816	multidrug	XP_753111.1|FEATURES|abcA|multidrug|abcA	0.999999638484	75.8	33	57.8	6.9e-10	1
ARLS	218	249	HWI-700370F:168:C7JUKANXX:7:1202:11025:86912	multidrug	YP_499945.1|FEATURES|arlS|multidrug|arlS	0.999998034368	93.8	32	64.3	7.3e-12	1
LMRD	473	505	HWI-700370F:168:C7JUKANXX:7:2104:4156:69490	MLS	ABF66027.1|FEATURES|lmrD|MLS|lmrD	0.999999952413	69.7	33	47.8	7.1e-07	1
EMRB-QACA_FAMILY_MAJOR_FACILITATOR_TRANSPORTER	366	398	HWI-700370F:168:C7JUKANXX:7:2109:19733:32452	multidrug	NC_002951.3237419.p01|FEATURES|EmrB-QacA_family_major_facilitator_transporter|multidrug|EmrB-QacA_family_major_facilitator_transporter	0.999999956205	63.6	33	48.1	5.4e-07	1
MULTIDRUG_ABC_TRANSPORTER	401	433	HWI-700370F:168:C7JUKANXX:7:2108:17987:26326	multidrug	gi:686364868:ref:WP_031893738.1:|FEATURES|multidrug_ABC_transporter|multidrug|multidrug_ABC_transporter	1.0	87.9	33	62.0	3.6e-11	1
QACG	26	58	HWI-700370F:168:C7JUKANXX:7:2216:5205:41285	multidrug	gi:686408520:ref:WP_031913065.1:|FEATURES|qacG|multidrug|qacG	0.999999528657	100.0	33	72.4	2.7e-14	1
BACA	7	39	HWI-700370F:168:C7JUKANXX:7:1311:2729:50649	bacitracin	ZP_03612802|FEATURES|bacA|bacitracin|bacA	1.0	100.0	33	69.3	2.3e-13	1
LMRB	192	224	HWI-700370F:168:C7JUKANXX:7:2114:13133:88561	MLS	gi:498485855:ref:WP_010787543.1:|FEATURES|lmrB|MLS|lmrB	1.0	63.6	33	46.6	1.6e-06	1
NORB	373	404	HWI-700370F:168:C7JUKANXX:7:2207:11398:79931	fluoroquinolone	gi:494742298:ref:WP_007477706.1:|FEATURES|norB|fluoroquinolone|norB	1.0	87.5	32	60.5	1.1e-10	1
RPOB2	1038	1070	HWI-700370F:168:C7JUKANXX:7:1315:6340:35301	multidrug	BAD59497.1|FEATURES|rpoB2|multidrug|rpoB2	0.999999511794	90.9	33	68.6	3.9e-13	1
ABCA	356	387	HWI-700370F:168:C7JUKANXX:7:1116:12121:78090	multidrug	XP_753111.1|FEATURES|abcA|multidrug|abcA	0.999999542187	68.8	32	51.6	4.9e-08	1
ABCA	844	876	HWI-700370F:168:C7JUKANXX:7:1316:2595:40455	multidrug	XP_753111.1|FEATURES|abcA|multidrug|abcA	0.999999584004	78.8	33	53.9	9.9e-09	1
TET(K)	261	293	HWI-700370F:168:C7JUKANXX:7:1313:19367:93945	tetracycline	YP_003283625.1|FEATURES|tet(K)|tetracycline|tet(K)	1.0	100.0	33	68.9	3.0e-13	1
NORB	384	416	HWI-700370F:168:C7JUKANXX:7:1304:3790:4803	fluoroquinolone	gi:1000360171:ref:WP_061107359.1:|FEATURES|norB|fluoroquinolone|norB	1.0	78.8	33	56.2	2.0e-09	1
MAJOR_FACILITATOR_SUPERFAMILY_TRANSPORTER	518	549	HWI-700370F:168:C7JUKANXX:7:1105:7408:77843	multidrug	NC_002952.2859362.p01|FEATURES|major_facilitator_superfamily_transporter|multidrug|major_facilitator_superfamily_transporter	0.999999725581	78.1	32	53.1	1.7e-08	1
TETA	443	474	HWI-700370F:168:C7JUKANXX:7:2104:14548:35101	tetracycline	gi:736993687:ref:WP_034989673.1:|FEATURES|tetA|tetracycline|tetA	0.999999999994	62.5	32	46.2	2.1e-06	1
MULTIDRUG_ABC_TRANSPORTER	384	416	HWI-700370F:168:C7JUKANXX:7:2112:9142:66745	multidrug	gi:686364868:ref:WP_031893738.1:|FEATURES|multidrug_ABC_transporter|multidrug|multidrug_ABC_transporter	1.0	90.9	33	64.7	5.6e-12	1
CPXA	388	420	HWI-700370F:168:C7JUKANXX:7:2111:20700:10078	aminoglycoside:aminocoumarin	NP_312864.1|FEATURES|cpxA|aminoglycoside:aminocoumarin|cpxA	0.999430493442	72.7	33	53.1	1.7e-08	1
PATA	252	283	HWI-700370F:168:C7JUKANXX:7:1216:16964:90467	fluoroquinolone	NP_417544.5|FEATURES|patA|fluoroquinolone|patA	0.99999454175	62.5	32	47.0	1.2e-06	1
MULTIDRUG_ABC_TRANSPORTER	65	97	HWI-700370F:168:C7JUKANXX:7:1203:19768:41071	multidrug	gi:686364868:ref:WP_031893738.1:|FEATURES|multidrug_ABC_transporter|multidrug|multidrug_ABC_transporter	1.0	93.9	33	67.8	6.6e-13	1
ABCA	244	275	HWI-700370F:168:C7JUKANXX:7:2207:7936:28135	multidrug	XP_753111.1|FEATURES|abcA|multidrug|abcA	0.999999618135	75.0	32	56.2	2.0e-09	1
FOSB	53	84	HWI-700370F:168:C7JUKANXX:7:1111:5817:71690	fosfomycin	gi:881070913:ref:WP_048787524.1:|FEATURES|fosB|fosfomycin|fosB	1.0	100.0	32	75.5	3.2e-15	1
MULTIDRUG_ABC_TRANSPORTER	447	479	HWI-700370F:168:C7JUKANXX:7:2101:4828:80911	multidrug	gi:537465895:ref:WP_020977391.1:|FEATURES|multidrug_ABC_transporter|multidrug|multidrug_ABC_transporter	1.0	66.7	33	51.2	6.4e-08	1
EMRB-QACA_FAMILY_MAJOR_FACILITATOR_TRANSPORTER	99	130	HWI-700370F:168:C7JUKANXX:7:1214:10744:45214	multidrug	NC_002951.3237419.p01|FEATURES|EmrB-QacA_family_major_facilitator_transporter|multidrug|EmrB-QacA_family_major_facilitator_transporter	0.999999966506	78.1	32	57.0	1.2e-09	1
TAEA	266	297	HWI-700370F:168:C7JUKANXX:7:1205:20628:99199	pleuromutilin	APB03219.1|FEATURES|TaeA|pleuromutilin|TaeA	0.999722282244	78.1	32	57.4	9.0e-10	1
FMTC	543	575	HWI-700370F:168:C7JUKANXX:7:2113:10048:17422	beta-lactam	gi:537465722:ref:WP_020977229.1:|FEATURES|fmtC|beta-lactam|fmtC	1.0	66.7	33	53.9	9.9e-09	1
RPOB2	357	389	HWI-700370F:168:C7JUKANXX:7:1312:11398:40440	multidrug	BAD59497.1|FEATURES|rpoB2|multidrug|rpoB2	0.999999371329	81.8	33	60.1	1.4e-10	1
FMTC	474	506	HWI-700370F:168:C7JUKANXX:7:1110:12550:28866	beta-lactam	gi:1031796384:ref:WP_064136479.1:|FEATURES|fmtC|beta-lactam|fmtC	1.0	66.7	33	55.1	4.4e-09	1
EMRB-QACA_FAMILY_MAJOR_FACILITATOR_TRANSPORTER	18	49	HWI-700370F:168:C7JUKANXX:7:1203:14605:85418	multidrug	NC_002951.3237419.p01|FEATURES|EmrB-QacA_family_major_facilitator_transporter|multidrug|EmrB-QacA_family_major_facilitator_transporter	0.999999939945	62.5	32	44.3	7.8e-06	1
MEPA	363	395	HWI-700370F:168:C7JUKANXX:7:1212:12660:3414	multidrug	YP_302230|FEATURES|mepA|multidrug|mepA	1.0	100.0	33	66.6	1.5e-12	1
TET(K)	87	119	HWI-700370F:168:C7JUKANXX:7:1302:18082:34169	tetracycline	YP_003283625.1|FEATURES|tet(K)|tetracycline|tet(K)	1.0	100.0	33	68.9	3.0e-13	1
DFRC	126	158	HWI-700370F:168:C7JUKANXX:7:1104:4361:59767	diaminopyrimidine	AAO04716.1|FEATURES|dfrC|diaminopyrimidine|dfrC	0.999919706874	81.8	33	60.8	8.1e-11	1
MULTIDRUG_ABC_TRANSPORTER	467	499	HWI-700370F:168:C7JUKANXX:7:1116:3677:94806	multidrug	gi:686364868:ref:WP_031893738.1:|FEATURES|multidrug_ABC_transporter|multidrug|multidrug_ABC_transporter	1.0	72.7	33	53.1	1.7e-08	1
EMRB-QACA_FAMILY_MAJOR_FACILITATOR_TRANSPORTER	276	308	HWI-700370F:168:C7JUKANXX:7:1201:3154:95903	multidrug	AE016830.1.gene768.p01|FEATURES|EmrB-QacA_family_major_facilitator_transporter|multidrug|EmrB-QacA_family_major_facilitator_transporter	0.999998808537	100.0	33	69.3	2.3e-13	1
BACA	153	185	HWI-700370F:168:C7JUKANXX:7:1307:7183:93001	bacitracin	YP_302125|FEATURES|bacA|bacitracin|bacA	1.0	100.0	33	71.2	6.0e-14	1
RIFAMPIN_MONOOXYGENASE	269	301	HWI-700370F:168:C7JUKANXX:7:2211:11721:13677	rifamycin	gi:769934495:ref:WP_045068423.1:|FEATURES|rifampin_monooxygenase|rifamycin|rifampin_monooxygenase	1.0	69.7	33	54.7	5.8e-09	1
MSBA	611	642	HWI-700370F:168:C7JUKANXX:7:2108:11048:97864	nitroimidazole	NP_415434.1|FEATURES|msbA|nitroimidazole|msbA	0.977785932804	75.0	32	52.4	2.9e-08	1
LMRD	188	218	HWI-700370F:168:C7JUKANXX:7:1301:19224:66790	MLS	ABF66027.1|FEATURES|lmrD|MLS|lmrD	0.999766329914	80.6	31	52.4	2.9e-08	1
LMRB	130	162	HWI-700370F:168:C7JUKANXX:7:2112:11716:41403	MLS	gi:1007411670:gb:AMQ72759.1:|FEATURES|lmrB|MLS|lmrB	1.0	75.8	33	54.7	5.8e-09	1
EMRB-QACA_FAMILY_MAJOR_FACILITATOR_TRANSPORTER	349	379	HWI-700370F:168:C7JUKANXX:7:1101:2567:96799	multidrug	NC_002951.3237419.p01|FEATURES|EmrB-QacA_family_major_facilitator_transporter|multidrug|EmrB-QacA_family_major_facilitator_transporter	0.999999865983	61.3	31	50.1	1.4e-07	1
NORB	318	349	HWI-700370F:168:C7JUKANXX:7:2202:3593:80923	fluoroquinolone	gi:738114161:ref:WP_036072414.1:|FEATURES|norB|fluoroquinolone|norB	1.0	62.5	32	47.0	1.2e-06	1
ABCA	964	996	HWI-700370F:168:C7JUKANXX:7:1107:21085:92373	multidrug	XP_753111.1|FEATURES|abcA|multidrug|abcA	0.999999525817	72.7	33	50.8	8.4e-08	1
MULTIDRUG_ABC_TRANSPORTER	271	303	HWI-700370F:168:C7JUKANXX:7:1311:2890:54600	multidrug	gi:446519900:ref:WP_000597246.1:|FEATURES|multidrug_ABC_transporter|multidrug|multidrug_ABC_transporter	1.0	90.9	33	61.2	6.2e-11	1
EMRB-QACA_FAMILY_MAJOR_FACILITATOR_TRANSPORTER	197	228	HWI-700370F:168:C7JUKANXX:7:1216:16636:8098	multidrug	NC_002951.3237419.p01|FEATURES|EmrB-QacA_family_major_facilitator_transporter|multidrug|EmrB-QacA_family_major_facilitator_transporter	0.999999978685	81.2	32	55.8	2.6e-09	1
EMRB-QACA_FAMILY_MAJOR_FACILITATOR_TRANSPORTER	366	398	HWI-700370F:168:C7JUKANXX:7:1208:15486:61241	multidrug	NC_002951.3238155.p01|FEATURES|EmrB-QacA_family_major_facilitator_transporter|multidrug|EmrB-QacA_family_major_facilitator_transporter	0.999999744559	72.7	33	50.8	8.4e-08	1
EMRB-QACA_FAMILY_MAJOR_FACILITATOR_TRANSPORTER	381	413	HWI-700370F:168:C7JUKANXX:7:1114:13335:57924	multidrug	gi:409744629:gb:EKN43141.1:|FEATURES|EmrB-QacA_family_major_facilitator_transporter|multidrug|EmrB-QacA_family_major_facilitator_transporter	0.999999675701	60.6	33	47.8	7.1e-07	1
EMRB-QACA_FAMILY_MAJOR_FACILITATOR_TRANSPORTER	145	176	HWI-700370F:168:C7JUKANXX:7:2211:5344:20040	multidrug	AE016830.1.gene424.p01|FEATURES|EmrB-QacA_family_major_facilitator_transporter|multidrug|EmrB-QacA_family_major_facilitator_transporter	0.999997094489	65.6	32	44.7	6.0e-06	1
TRUNCATED_PUTATIVE_RESPONSE_REGULATOR_ARLR	1	33	HWI-700370F:168:C7JUKANXX:7:1108:14195:44833	unclassified	NC_002745.1124086.p01|FEATURES|truncated_putative_response_regulator_ArlR|unclassified|truncated_putative_response_regulator_ArlR	0.999999999998	90.9	33	63.2	1.6e-11	1
MULTIDRUG_ABC_TRANSPORTER	447	477	HWI-700370F:168:C7JUKANXX:7:1214:9112:74242	multidrug	gi:896355182:ref:WP_049310020.1:|FEATURES|multidrug_ABC_transporter|multidrug|multidrug_ABC_transporter	1.0	87.1	31	58.9	3.1e-10	1
MAJOR_FACILITATOR_SUPERFAMILY_TRANSPORTER	375	406	HWI-700370F:168:C7JUKANXX:7:2204:11032:35649	multidrug	NC_002952.2859362.p01|FEATURES|major_facilitator_superfamily_transporter|multidrug|major_facilitator_superfamily_transporter	0.99999972267	71.9	32	49.3	2.4e-07	1
BACA	174	206	HWI-700370F:168:C7JUKANXX:7:2212:8821:54558	bacitracin	YP_302125|FEATURES|bacA|bacitracin|bacA	1.0	100.0	33	70.9	7.8e-14	1
FMTC	92	123	HWI-700370F:168:C7JUKANXX:7:1106:20606:47910	beta-lactam	gi:1031796384:ref:WP_064136479.1:|FEATURES|fmtC|beta-lactam|fmtC	1.0	75.0	32	53.9	9.9e-09	1
LMRB	79	111	HWI-700370F:168:C7JUKANXX:7:2115:19187:15849	MLS	gi:1007411670:gb:AMQ72759.1:|FEATURES|lmrB|MLS|lmrB	1.0	87.9	33	67.4	8.6e-13	1
TETB(46)	485	517	HWI-700370F:168:C7JUKANXX:7:1103:2969:66032	tetracycline	AET10445.1|FEATURES|tetB(46)|tetracycline|tetB(46)	0.999999999626	72.7	33	46.6	1.6e-06	1
MEPR	66	97	HWI-700370F:168:C7JUKANXX:7:1208:15522:37898	multidrug	YP_001440920.1|FEATURES|mepR|multidrug|mepR	0.999998935624	84.4	32	58.5	4.0e-10	1
TRUNCATED_PUTATIVE_RESPONSE_REGULATOR_ARLR	156	188	HWI-700370F:168:C7JUKANXX:7:2110:3334:21283	unclassified	gi:446114283:ref:WP_000192138.1:|FEATURES|truncated_putative_response_regulator_ArlR|unclassified|truncated_putative_response_regulator_ArlR	0.99999999989	90.9	33	67.4	8.6e-13	1
CLASS_A	102	134	HWI-700370F:168:C7JUKANXX:7:1106:8141:36298	beta-lactam	M60253.gene.p01|FEATURES|class_A|beta-lactam|class_A	1.0	66.7	33	49.7	1.9e-07	1
FMTC	230	262	HWI-700370F:168:C7JUKANXX:7:1105:5395:36243	beta-lactam	gi:1031796384:ref:WP_064136479.1:|FEATURES|fmtC|beta-lactam|fmtC	1.0	84.8	33	59.3	2.4e-10	1
EMRB-QACA_FAMILY_MAJOR_FACILITATOR_TRANSPORTER	224	256	HWI-700370F:168:C7JUKANXX:7:2113:4421:64416	multidrug	NC_002951.3238155.p01|FEATURES|EmrB-QacA_family_major_facilitator_transporter|multidrug|EmrB-QacA_family_major_facilitator_transporter	0.999999758683	69.7	33	52.0	3.8e-08	1
LMRB	134	165	HWI-700370F:168:C7JUKANXX:7:2113:9241:9967	MLS	gi:1007411670:gb:AMQ72759.1:|FEATURES|lmrB|MLS|lmrB	1.0	78.1	32	55.8	2.6e-09	1
TETA(48)	151	182	HWI-700370F:168:C7JUKANXX:7:2311:11831:30542	tetracycline	APB03214.1|FEATURES|tetA(48)|tetracycline|tetA(48)	0.973504657314	65.6	32	46.6	1.6e-06	1
MEPA	355	387	HWI-700370F:168:C7JUKANXX:7:1106:18474:54654	multidrug	YP_302230|FEATURES|mepA|multidrug|mepA	1.0	100.0	33	67.8	6.6e-13	1
EMRB-QACA_FAMILY_MAJOR_FACILITATOR_TRANSPORTER	324	354	HWI-700370F:168:C7JUKANXX:7:1310:16836:56649	multidrug	NC_002951.3238155.p01|FEATURES|EmrB-QacA_family_major_facilitator_transporter|multidrug|EmrB-QacA_family_major_facilitator_transporter	0.99999978259	77.4	31	54.3	7.6e-09	1
OPTRA	470	502	HWI-700370F:168:C7JUKANXX:7:1115:17498:85394	oxazolidinone	AKA86814|FEATURES|optrA|oxazolidinone|optrA	0.998735704594	66.7	33	45.4	3.5e-06	1
DFRC	26	58	HWI-700370F:168:C7JUKANXX:7:1211:19701:57978	diaminopyrimidine	AAO04716.1|FEATURES|dfrC|diaminopyrimidine|dfrC	1.0	87.9	33	63.5	1.2e-11	1
NORB	387	419	HWI-700370F:168:C7JUKANXX:7:1110:7132:18257	fluoroquinolone	gi:738114161:ref:WP_036072414.1:|FEATURES|norB|fluoroquinolone|norB	1.0	81.8	33	58.9	3.1e-10	1
TETA	442	474	HWI-700370F:168:C7JUKANXX:7:1215:11162:86715	tetracycline	gi:491465657:ref:WP_005323423.1:|FEATURES|tetA|tetracycline|tetA	0.999999850162	63.6	33	44.7	6.0e-06	1
EFRB	305	337	HWI-700370F:168:C7JUKANXX:7:1212:20862:31545	multidrug	CDO61516.1|FEATURES|efrB|multidrug|efrB	1.0	72.7	33	50.8	8.4e-08	1
LMRD	487	518	HWI-700370F:168:C7JUKANXX:7:1308:20984:75573	MLS	ABF66027.1|FEATURES|lmrD|MLS|lmrD	0.999999927865	68.8	32	45.1	4.6e-06	1
TET(K)	261	293	HWI-700370F:168:C7JUKANXX:7:2205:13226:44372	tetracycline	YP_003283625.1|FEATURES|tet(K)|tetracycline|tet(K)	1.0	100.0	33	68.9	3.0e-13	1
QACG	29	61	HWI-700370F:168:C7JUKANXX:7:2104:3922:21214	multidrug	gi:488408518:ref:WP_002477903.1:|FEATURES|qacG|multidrug|qacG	0.999999556791	100.0	33	72.4	2.7e-14	1
FOSB	74	105	HWI-700370F:168:C7JUKANXX:7:2206:14758:92667	fosfomycin	gi:872022881:emb:CRV27548.1:|FEATURES|fosB|fosfomycin|fosB	1.0	84.4	32	65.5	3.3e-12	1
BACA	136	166	HWI-700370F:168:C7JUKANXX:7:2102:13590:45370	bacitracin	YP_001644180|FEATURES|bacA|bacitracin|bacA	1.0	87.1	31	60.1	1.4e-10	1
NORB	112	144	HWI-700370F:168:C7JUKANXX:7:2204:15821:57198	fluoroquinolone	gi:494742298:ref:WP_007477706.1:|FEATURES|norB|fluoroquinolone|norB	1.0	84.8	33	61.2	6.2e-11	1
TRUNCATED_PUTATIVE_RESPONSE_REGULATOR_ARLR	59	91	HWI-700370F:168:C7JUKANXX:7:2202:11121:56689	unclassified	NC_002745.1124086.p01|FEATURES|truncated_putative_response_regulator_ArlR|unclassified|truncated_putative_response_regulator_ArlR	0.999999999995	87.9	33	62.4	2.8e-11	1
YKKD	33	65	HWI-700370F:168:C7JUKANXX:7:1104:11997:25521	multidrug	gi:489311091:ref:WP_003218500.1:|FEATURES|ykkD|multidrug|ykkD	0.999999220541	60.6	33	44.7	6.0e-06	1
MAJOR_FACILITATOR_SUPERFAMILY_TRANSPORTER	317	349	HWI-700370F:168:C7JUKANXX:7:2202:2009:84215	multidrug	NC_002952.2859362.p01|FEATURES|major_facilitator_superfamily_transporter|multidrug|major_facilitator_superfamily_transporter	0.999999816486	78.8	33	58.2	5.2e-10	1
NORA	319	351	HWI-700370F:168:C7JUKANXX:7:1103:5827:26241	multidrug	gi:755009796:ref:WP_042363132.1:|FEATURES|norA|multidrug|norA	1.0	100.0	33	70.9	7.8e-14	1
TETT	70	102	HWI-700370F:168:C7JUKANXX:7:2111:8066:38058	tetracycline	AAV80410|FEATURES|tetT|tetracycline|tetT	1.0	69.7	33	52.8	2.2e-08	1
NORA	320	352	HWI-700370F:168:C7JUKANXX:7:2205:13853:78648	multidrug	gi:755009796:ref:WP_042363132.1:|FEATURES|norA|multidrug|norA	1.0	100.0	33	70.9	7.8e-14	1
OPTRA	494	526	HWI-700370F:168:C7JUKANXX:7:2206:15861:98331	oxazolidinone	AKA86814|FEATURES|optrA|oxazolidinone|optrA	0.998667900382	60.6	33	44.7	6.0e-06	1
MULTIDRUG_ABC_TRANSPORTER	369	401	HWI-700370F:168:C7JUKANXX:7:1312:17732:53386	multidrug	gi:686197643:ref:WP_031807899.1:|FEATURES|multidrug_ABC_transporter|multidrug|multidrug_ABC_transporter	1.0	63.6	33	45.8	2.7e-06	1
RPOB2	737	768	HWI-700370F:168:C7JUKANXX:7:2112:7665:50800	multidrug	BAD59497.1|FEATURES|rpoB2|multidrug|rpoB2	0.999999255042	78.1	32	54.3	7.6e-09	1
RPHB	494	526	HWI-700370F:168:C7JUKANXX:7:2204:9929:20133	rifamycin	APB03222.1|FEATURES|rphB|rifamycin|rphB	0.999999935622	81.8	33	60.5	1.1e-10	1
MAJOR_FACILITATOR_SUPERFAMILY_TRANSPORTER	168	200	HWI-700370F:168:C7JUKANXX:7:2201:5092:46893	multidrug	NC_002952.2859362.p01|FEATURES|major_facilitator_superfamily_transporter|multidrug|major_facilitator_superfamily_transporter	0.99999999849	87.9	33	65.5	3.3e-12	1
ABCA	864	896	HWI-700370F:168:C7JUKANXX:7:1214:3766:19679	multidrug	XP_753111.1|FEATURES|abcA|multidrug|abcA	0.999999501634	66.7	33	49.7	1.9e-07	1
EMRB-QACA_FAMILY_MAJOR_FACILITATOR_TRANSPORTER	30	62	HWI-700370F:168:C7JUKANXX:7:1216:11030:73472	multidrug	NC_002951.3237419.p01|FEATURES|EmrB-QacA_family_major_facilitator_transporter|multidrug|EmrB-QacA_family_major_facilitator_transporter	0.99999999753	72.7	33	53.5	1.3e-08	1
TETA(48)	152	184	HWI-700370F:168:C7JUKANXX:7:1111:9725:77706	tetracycline	APB03214.1|FEATURES|tetA(48)|tetracycline|tetA(48)	0.973784459022	63.6	33	46.2	2.1e-06	1
LMRB	72	104	HWI-700370F:168:C7JUKANXX:7:2110:3190:52309	MLS	gi:1007411670:gb:AMQ72759.1:|FEATURES|lmrB|MLS|lmrB	1.0	84.8	33	62.0	3.6e-11	1
ABCA	923	955	HWI-700370F:168:C7JUKANXX:7:1211:5474:30835	multidrug	XP_753111.1|FEATURES|abcA|multidrug|abcA	0.99999960254	75.8	33	55.1	4.4e-09	1
FMTC	242	273	HWI-700370F:168:C7JUKANXX:7:2202:3298:32845	beta-lactam	gi:1031796384:ref:WP_064136479.1:|FEATURES|fmtC|beta-lactam|fmtC	1.0	68.8	32	49.7	1.9e-07	1
TLCC	159	190	HWI-700370F:168:C7JUKANXX:7:1213:8684:41319	MLS	M57437.gene.p01|FEATURES|tlcC|MLS|tlcC	0.999999863133	71.9	32	50.8	8.4e-08	1
EMRB-QACA_FAMILY_MAJOR_FACILITATOR_TRANSPORTER	425	457	HWI-700370F:168:C7JUKANXX:7:1204:13822:94634	multidrug	AE016830.1.gene424.p01|FEATURES|EmrB-QacA_family_major_facilitator_transporter|multidrug|EmrB-QacA_family_major_facilitator_transporter	0.999998729264	100.0	33	65.5	3.3e-12	1
RPHB	497	529	HWI-700370F:168:C7JUKANXX:7:2113:6797:6323	rifamycin	APB03222.1|FEATURES|rphB|rifamycin|rphB	0.999999965827	87.9	33	63.5	1.2e-11	1
TRUNCATED_PUTATIVE_RESPONSE_REGULATOR_ARLR	12	44	HWI-700370F:168:C7JUKANXX:7:1301:9722:46298	unclassified	AE015929.1.gene1106.p01|FEATURES|truncated_putative_response_regulator_ArlR|unclassified|truncated_putative_response_regulator_ArlR	0.999999999995	100.0	33	68.9	3.0e-13	1
NORA	100	132	HWI-700370F:168:C7JUKANXX:7:2116:4176:57714	multidrug	gi:755009796:ref:WP_042363132.1:|FEATURES|norA|multidrug|norA	1.0	100.0	33	70.1	1.3e-13	1
BACA	92	124	HWI-700370F:168:C7JUKANXX:7:2102:6046:67567	bacitracin	YP_302125|FEATURES|bacA|bacitracin|bacA	1.0	100.0	33	68.9	3.0e-13	1
DFRC	21	52	HWI-700370F:168:C7JUKANXX:7:1112:3872:6029	diaminopyrimidine	AAO04716.1|FEATURES|dfrC|diaminopyrimidine|dfrC	0.999999914809	87.5	32	65.5	3.3e-12	1
RPOB2	1087	1119	HWI-700370F:168:C7JUKANXX:7:1314:3622:12992	multidrug	BAD59497.1|FEATURES|rpoB2|multidrug|rpoB2	0.99999923799	72.7	33	52.8	2.2e-08	1
ABCA	935	967	HWI-700370F:168:C7JUKANXX:7:1315:11406:40380	multidrug	XP_753111.1|FEATURES|abcA|multidrug|abcA	0.999999712356	93.9	33	64.7	5.6e-12	1
MULTIDRUG_ABC_TRANSPORTER	437	469	HWI-700370F:168:C7JUKANXX:7:2110:8236:73049	multidrug	gi:686242239:ref:WP_031833460.1:|FEATURES|multidrug_ABC_transporter|multidrug|multidrug_ABC_transporter	1.0	63.6	33	47.8	7.1e-07	1
MPHC	90	122	HWI-700370F:168:C7JUKANXX:7:1204:18010:69974	MLS	YP_001569069|FEATURES|mphC|MLS|mphC	1.0	100.0	33	75.5	3.2e-15	1
VATE	118	150	HWI-700370F:168:C7JUKANXX:7:1303:19792:36276	MLS	AAG21695|FEATURES|vatE|MLS|vatE	1.0	66.7	33	52.8	2.2e-08	1
MAJOR_FACILITATOR_SUPERFAMILY_TRANSPORTER	144	174	HWI-700370F:168:C7JUKANXX:7:1306:9781:29997	multidrug	NC_009487.5169637.p01|FEATURES|major_facilitator_superfamily_transporter|multidrug|major_facilitator_superfamily_transporter	0.999999917491	74.2	31	51.2	6.4e-08	1
MULTIDRUG_ABC_TRANSPORTER	474	506	HWI-700370F:168:C7JUKANXX:7:1309:12431:32247	multidrug	gi:686364868:ref:WP_031893738.1:|FEATURES|multidrug_ABC_transporter|multidrug|multidrug_ABC_transporter	1.0	81.8	33	57.4	9.0e-10	1
NORA	144	175	HWI-700370F:168:C7JUKANXX:7:2105:14591:79247	multidrug	gi:896514456:ref:WP_049420414.1:|FEATURES|norA|multidrug|norA	1.0	100.0	32	67.0	1.1e-12	1
TET(K)	195	227	HWI-700370F:168:C7JUKANXX:7:1114:13462:89864	tetracycline	YP_003283625.1|FEATURES|tet(K)|tetracycline|tet(K)	1.0	100.0	33	70.5	1.0e-13	1
QACG	5	37	HWI-700370F:168:C7JUKANXX:7:1310:9655:34966	multidrug	gi:488408518:ref:WP_002477903.1:|FEATURES|qacG|multidrug|qacG	0.999999470486	100.0	33	68.6	3.9e-13	1
NORB	381	413	HWI-700370F:168:C7JUKANXX:7:2309:11022:36971	fluoroquinolone	gi:738114161:ref:WP_036072414.1:|FEATURES|norB|fluoroquinolone|norB	1.0	87.9	33	62.8	2.1e-11	1
VANRI	86	118	HWI-700370F:168:C7JUKANXX:7:1114:19524:90953	glycopeptide	WP_011461303.1|FEATURES|vanRI|glycopeptide|vanRI	0.999999999999	60.6	33	49.7	1.9e-07	1
EMRB-QACA_FAMILY_MAJOR_FACILITATOR_TRANSPORTER	123	155	HWI-700370F:168:C7JUKANXX:7:1203:18426:92909	multidrug	NC_002951.3237419.p01|FEATURES|EmrB-QacA_family_major_facilitator_transporter|multidrug|EmrB-QacA_family_major_facilitator_transporter	0.999999988181	72.7	33	47.0	1.2e-06	1
LLMA_23S_RIBOSOMAL_RNA_METHYLTRANSFERASE	156	188	HWI-700370F:168:C7JUKANXX:7:2107:2288:90972	MLS	APB03216.1|FEATURES|LlmA_23S_ribosomal_RNA_methyltransferase|MLS|LlmA_23S_ribosomal_RNA_methyltransferase	0.999999948664	84.8	33	63.5	1.2e-11	1
MULTIDRUG_ABC_TRANSPORTER	471	502	HWI-700370F:168:C7JUKANXX:7:2115:19007:7291	multidrug	gi:1031799645:ref:WP_064138838.1:|FEATURES|multidrug_ABC_transporter|multidrug|multidrug_ABC_transporter	1.0	71.9	32	49.3	2.4e-07	1
EMRB-QACA_FAMILY_MAJOR_FACILITATOR_TRANSPORTER	208	240	HWI-700370F:168:C7JUKANXX:7:1209:10002:74177	multidrug	NC_002951.3238155.p01|FEATURES|EmrB-QacA_family_major_facilitator_transporter|multidrug|EmrB-QacA_family_major_facilitator_transporter	0.999999735813	66.7	33	50.1	1.4e-07	1
MAJOR_FACILITATOR_SUPERFAMILY_TRANSPORTER	430	462	HWI-700370F:168:C7JUKANXX:7:1312:13286:27915	multidrug	NC_002952.2859362.p01|FEATURES|major_facilitator_superfamily_transporter|multidrug|major_facilitator_superfamily_transporter	0.999999816486	78.8	33	58.2	5.2e-10	1
MACB	13	49	HWI-700370F:168:C7JUKANXX:7:1304:5436:49384	MLS	AAV85982.1|FEATURES|macB|MLS|macB	1.0	62.2	37	45.8	2.7e-06	1
ARLS	239	270	HWI-700370F:168:C7JUKANXX:7:1306:14004:13474	multidrug	YP_499945.1|FEATURES|arlS|multidrug|arlS	0.999997838766	68.8	32	48.5	4.2e-07	1
RPOB2	764	796	HWI-700370F:168:C7JUKANXX:7:1111:16221:38605	multidrug	BAD59497.1|FEATURES|rpoB2|multidrug|rpoB2	0.99999923799	72.7	33	52.8	2.2e-08	1
MULTIDRUG_ABC_TRANSPORTER	549	580	HWI-700370F:168:C7JUKANXX:7:2215:14333:40951	multidrug	gi:764446018:ref:WP_044369325.1:|FEATURES|multidrug_ABC_transporter|multidrug|multidrug_ABC_transporter	0.99999999896	62.5	32	44.3	7.8e-06	1
RPOB2	1043	1074	HWI-700370F:168:C7JUKANXX:7:1102:12438:2569	multidrug	BAD59497.1|FEATURES|rpoB2|multidrug|rpoB2	0.999999316932	87.5	32	64.3	7.3e-12	1
EMRB-QACA_FAMILY_MAJOR_FACILITATOR_TRANSPORTER	18	50	HWI-700370F:168:C7JUKANXX:7:2212:8899:79857	multidrug	NC_002951.3238155.p01|FEATURES|EmrB-QacA_family_major_facilitator_transporter|multidrug|EmrB-QacA_family_major_facilitator_transporter	0.999999848926	84.8	33	62.8	2.1e-11	1
EDEQ	50	82	HWI-700370F:168:C7JUKANXX:7:1107:9853:68902	polyamine:peptide	AHH86051.1|FEATURES|EdeQ|polyamine:peptide|EdeQ	0.985826847363	63.6	33	58.9	3.1e-10	1
PATA	277	309	HWI-700370F:168:C7JUKANXX:7:2203:11527:86518	fluoroquinolone	NP_417544.5|FEATURES|patA|fluoroquinolone|patA	0.999995952677	60.6	33	48.9	3.2e-07	1
NORB	266	297	HWI-700370F:168:C7JUKANXX:7:1204:4433:61635	fluoroquinolone	gi:494742298:ref:WP_007477706.1:|FEATURES|norB|fluoroquinolone|norB	1.0	81.2	32	54.3	7.6e-09	1
EMRB-QACA_FAMILY_MAJOR_FACILITATOR_TRANSPORTER	107	139	HWI-700370F:168:C7JUKANXX:7:1214:7339:51724	multidrug	AE016830.1.gene424.p01|FEATURES|EmrB-QacA_family_major_facilitator_transporter|multidrug|EmrB-QacA_family_major_facilitator_transporter	0.999999545756	93.9	33	68.9	3.0e-13	1
TET(K)	12	44	HWI-700370F:168:C7JUKANXX:7:1202:3057:34697	tetracycline	YP_003283625.1|FEATURES|tet(K)|tetracycline|tet(K)	0.999999971817	100.0	33	71.6	4.6e-14	1
TETP	70	100	HWI-700370F:168:C7JUKANXX:7:2102:3267:90392	tetracycline	YP_002850805|FEATURES|tetP|tetracycline|tetP	1.0	71.0	31	50.4	1.1e-07	1
BCRA	144	175	HWI-700370F:168:C7JUKANXX:7:2112:16153:89729	bacitracin	gi:445996697:ref:WP_000074552.1:|FEATURES|bcrA|bacitracin|bcrA	1.0	84.4	32	54.7	5.8e-09	1
EMRB-QACA_FAMILY_MAJOR_FACILITATOR_TRANSPORTER	22	52	HWI-700370F:168:C7JUKANXX:7:1106:9908:23935	multidrug	NC_002951.3237419.p01|FEATURES|EmrB-QacA_family_major_facilitator_transporter|multidrug|EmrB-QacA_family_major_facilitator_transporter	0.999999989305	67.7	31	48.1	5.4e-07	1
BACA	44	76	HWI-700370F:168:C7JUKANXX:7:2102:8058:30429	bacitracin	ZP_04677702|FEATURES|bacA|bacitracin|bacA	1.0	100.0	33	67.8	6.6e-13	1
LMRC	474	504	HWI-700370F:168:C7JUKANXX:7:1101:3996:99952	MLS	ABF66011.1|FEATURES|lmrC|MLS|lmrC	0.998442811511	71.0	31	44.7	6.0e-06	1
TETL	28	60	HWI-700370F:168:C7JUKANXX:7:1115:7963:4920	tetracycline	ZP_03593907|FEATURES|tetL|tetracycline|tetL	0.999999988205	63.6	33	45.4	3.5e-06	1
NORA	286	318	HWI-700370F:168:C7JUKANXX:7:1316:4024:27689	multidrug	gi:556618713:ref:WP_023374778.1:|FEATURES|norA|multidrug|norA	1.0	100.0	33	70.1	1.3e-13	1
BCRA	27	57	HWI-700370F:168:C7JUKANXX:7:2116:6188:48340	bacitracin	gi:510143239:gb:AGN36970.1:|FEATURES|bcrA|bacitracin|bcrA	1.0	83.9	31	57.8	6.9e-10	1
FMTC	617	649	HWI-700370F:168:C7JUKANXX:7:1115:14525:82329	beta-lactam	gi:1031796384:ref:WP_064136479.1:|FEATURES|fmtC|beta-lactam|fmtC	1.0	93.9	33	65.1	4.3e-12	1
FMTC	602	634	HWI-700370F:168:C7JUKANXX:7:1205:2432:59820	beta-lactam	gi:1031796384:ref:WP_064136479.1:|FEATURES|fmtC|beta-lactam|fmtC	1.0	87.9	33	65.9	2.5e-12	1
AAD(9)	176	208	HWI-700370F:168:C7JUKANXX:7:1101:2547:92390	aminoglycoside	AAX54909|FEATURES|aad(9)|aminoglycoside|aad(9)	0.999999997505	100.0	33	68.2	5.1e-13	1
ABCA	1233	1265	HWI-700370F:168:C7JUKANXX:7:1209:20836:17313	multidrug	XP_753111.1|FEATURES|abcA|multidrug|abcA	0.999999708167	78.8	33	64.3	7.3e-12	1
LMRB	318	350	HWI-700370F:168:C7JUKANXX:7:1213:20718:84519	MLS	gi:498485855:ref:WP_010787543.1:|FEATURES|lmrB|MLS|lmrB	1.0	72.7	33	56.6	1.5e-09	1
FOSB	51	82	HWI-700370F:168:C7JUKANXX:7:1116:10049:48369	fosfomycin	gi:948792952:ref:WP_056935383.1:|FEATURES|fosB|fosfomycin|fosB	1.0	87.5	32	69.3	2.3e-13	1
EFRB	220	252	HWI-700370F:168:C7JUKANXX:7:1113:10074:72161	multidrug	CDO61516.1|FEATURES|efrB|multidrug|efrB	0.999999235575	100.0	33	69.3	2.3e-13	1
TET(K)	347	379	HWI-700370F:168:C7JUKANXX:7:1214:19191:37947	tetracycline	YP_003283625.1|FEATURES|tet(K)|tetracycline|tet(K)	1.0	100.0	33	66.6	1.5e-12	1
TRANSCRIPTIONAL_REGULATORY_PROTEIN_CPXR_CPXR	33	63	HWI-700370F:168:C7JUKANXX:7:2113:10057:16691	unclassified	CP000675.2.gene1535.p01|FEATURES|transcriptional_regulatory_protein_CpxR_cpxR|unclassified|transcriptional_regulatory_protein_CpxR_cpxR	0.999999971974	64.5	31	47.0	1.2e-06	1
ABCA	220	252	HWI-700370F:168:C7JUKANXX:7:1303:8645:4382	multidrug	XP_753111.1|FEATURES|abcA|multidrug|abcA	0.999999388604	63.6	33	45.4	3.5e-06	1
TET(K)	347	379	HWI-700370F:168:C7JUKANXX:7:1103:11998:97370	tetracycline	YP_003283625.1|FEATURES|tet(K)|tetracycline|tet(K)	1.0	100.0	33	66.6	1.5e-12	1
MEPA	131	162	HWI-700370F:168:C7JUKANXX:7:1114:10804:73996	multidrug	YP_302230|FEATURES|mepA|multidrug|mepA	1.0	100.0	32	64.3	7.3e-12	1
ABCA	1204	1235	HWI-700370F:168:C7JUKANXX:7:2210:5369:83991	multidrug	XP_753111.1|FEATURES|abcA|multidrug|abcA	0.999999618135	71.9	32	56.2	2.0e-09	1
MAJOR_FACILITATOR_SUPERFAMILY_TRANSPORTER	398	430	HWI-700370F:168:C7JUKANXX:7:1302:20727:38818	multidrug	NC_002952.2859362.p01|FEATURES|major_facilitator_superfamily_transporter|multidrug|major_facilitator_superfamily_transporter	0.999999787563	75.8	33	56.6	1.5e-09	1
RPOB2	1033	1064	HWI-700370F:168:C7JUKANXX:7:1310:9737:47793	multidrug	BAD59497.1|FEATURES|rpoB2|multidrug|rpoB2	0.999999217694	84.4	32	65.5	3.3e-12	1
AAD(9)	110	142	HWI-700370F:168:C7JUKANXX:7:1308:2962:56480	aminoglycoside	AAX54909|FEATURES|aad(9)|aminoglycoside|aad(9)	0.999999879507	100.0	33	71.6	4.6e-14	1
MAJOR_FACILITATOR_SUPERFAMILY_TRANSPORTER	120	152	HWI-700370F:168:C7JUKANXX:7:2108:6105:42490	multidrug	NC_002952.2859362.p01|FEATURES|major_facilitator_superfamily_transporter|multidrug|major_facilitator_superfamily_transporter	0.999999776814	69.7	33	53.9	9.9e-09	1
ABCA	948	979	HWI-700370F:168:C7JUKANXX:7:2111:7145:37807	multidrug	XP_753111.1|FEATURES|abcA|multidrug|abcA	0.999999366501	68.8	32	44.7	6.0e-06	1
LMRD	447	477	HWI-700370F:168:C7JUKANXX:7:1103:9725:29690	MLS	ABF66027.1|FEATURES|lmrD|MLS|lmrD	0.999999935356	61.3	31	45.8	2.7e-06	1
RPOB2	777	808	HWI-700370F:168:C7JUKANXX:7:1302:10637:12689	multidrug	BAD59497.1|FEATURES|rpoB2|multidrug|rpoB2	0.999999307873	84.4	32	55.8	2.6e-09	1
MARR	1	32	HWI-700370F:168:C7JUKANXX:7:2214:10460:93204	multidrug	gi:739693976:ref:WP_037548407.1:|FEATURES|marR|multidrug|marR	1.0	100.0	32	69.7	1.7e-13	1
RPOB2	724	756	HWI-700370F:168:C7JUKANXX:7:1215:5136:16810	multidrug	BAD59497.1|FEATURES|rpoB2|multidrug|rpoB2	0.999999207249	72.7	33	51.6	4.9e-08	1
VANR	100	133	HWI-700370F:168:C7JUKANXX:7:2108:21022:78331	glycopeptide	gi:530818241:gb:EQC77429.1:|FEATURES|vanR|glycopeptide|vanR	0.999999417767	64.7	34	47.0	1.2e-06	1
MACB	140	172	HWI-700370F:168:C7JUKANXX:7:1312:6195:63838	MLS	gi:446110330:ref:WP_000188185.1:|FEATURES|macB|MLS|macB	1.0	78.8	33	53.1	1.7e-08	1
QACG	26	58	HWI-700370F:168:C7JUKANXX:7:2204:5204:9273	multidrug	gi:686408520:ref:WP_031913065.1:|FEATURES|qacG|multidrug|qacG	0.999999559324	100.0	33	72.4	2.7e-14	1
VANR	71	102	HWI-700370F:168:C7JUKANXX:7:2203:5630:87231	glycopeptide	gi:507059692:ref:WP_016130597.1:|FEATURES|vanR|glycopeptide|vanR	0.999999999972	62.5	32	47.4	9.3e-07	1
TAEA	454	486	HWI-700370F:168:C7JUKANXX:7:2105:3435:41128	pleuromutilin	APB03219.1|FEATURES|TaeA|pleuromutilin|TaeA	0.999398958326	63.6	33	49.3	2.4e-07	1
LMRB	252	284	HWI-700370F:168:C7JUKANXX:7:1104:13747:35450	MLS	gi:1007411670:gb:AMQ72759.1:|FEATURES|lmrB|MLS|lmrB	1.0	87.9	33	61.6	4.7e-11	1
TETA(46)	352	383	HWI-700370F:168:C7JUKANXX:7:2109:2662:31937	tetracycline	AET10444.1|FEATURES|tetA(46)|tetracycline|tetA(46)	0.999999955291	62.5	32	48.5	4.2e-07	1
MULTIDRUG_ABC_TRANSPORTER	513	545	HWI-700370F:168:C7JUKANXX:7:1105:8039:39133	multidrug	gi:517381192:ref:WP_018555350.1:|FEATURES|multidrug_ABC_transporter|multidrug|multidrug_ABC_transporter	0.999998991761	63.6	33	47.0	1.2e-06	1
QACG	13	45	HWI-700370F:168:C7JUKANXX:7:1116:3183:62254	multidrug	gi:686408520:ref:WP_031913065.1:|FEATURES|qacG|multidrug|qacG	0.999999517463	100.0	33	72.4	2.7e-14	1
MAJOR_FACILITATOR_SUPERFAMILY_TRANSPORTER	414	446	HWI-700370F:168:C7JUKANXX:7:1110:13162:85331	multidrug	NC_002952.2859362.p01|FEATURES|major_facilitator_superfamily_transporter|multidrug|major_facilitator_superfamily_transporter	0.999999919969	75.8	33	55.8	2.6e-09	1
TET(K)	280	312	HWI-700370F:168:C7JUKANXX:7:1315:20734:52112	tetracycline	YP_003283625.1|FEATURES|tet(K)|tetracycline|tet(K)	1.0	100.0	33	71.6	4.6e-14	1
MULTIDRUG_ABC_TRANSPORTER	494	526	HWI-700370F:168:C7JUKANXX:7:1204:14483:10495	multidrug	gi:913055317:ref:WP_050357634.1:|FEATURES|multidrug_ABC_transporter|multidrug|multidrug_ABC_transporter	1.0	69.7	33	52.0	3.8e-08	1
TETB(60)	104	136	HWI-700370F:168:C7JUKANXX:7:1115:6644:52395	tetracycline	ANZ79241.1|FEATURES|tetB(60)|tetracycline|tetB(60)	0.999999613567	66.7	33	50.8	8.4e-08	1
NORA	204	236	HWI-700370F:168:C7JUKANXX:7:1304:5995:8215	multidrug	YP_302113|FEATURES|norA|multidrug|norA	1.0	100.0	33	68.6	3.9e-13	1
BCRA	138	170	HWI-700370F:168:C7JUKANXX:7:1308:12402:78161	bacitracin	gi:445996697:ref:WP_000074552.1:|FEATURES|bcrA|bacitracin|bcrA	1.0	81.8	33	55.8	2.6e-09	1
BCRA	177	209	HWI-700370F:168:C7JUKANXX:7:1304:8360:44524	bacitracin	gi:884875933:emb:CKG93789.1:|FEATURES|bcrA|bacitracin|bcrA	0.999999750108	60.6	33	45.1	4.6e-06	1
MAJOR_FACILITATOR_SUPERFAMILY_TRANSPORTER	410	442	HWI-700370F:168:C7JUKANXX:7:1112:19428:93605	multidrug	NC_002952.2859362.p01|FEATURES|major_facilitator_superfamily_transporter|multidrug|major_facilitator_superfamily_transporter	0.999999725253	78.8	33	57.8	6.9e-10	1
FOSB	35	67	HWI-700370F:168:C7JUKANXX:7:1314:17848:78316	fosfomycin	gi:881070913:ref:WP_048787524.1:|FEATURES|fosB|fosfomycin|fosB	1.0	100.0	33	73.6	1.2e-14	1
BLAZ	230	261	HWI-700370F:168:C7JUKANXX:7:1111:20107:5665	beta-lactam	FR823292.1.gene2.p01|FEATURES|blaZ|beta-lactam|blaZ	0.999999999995	65.6	32	52.0	3.8e-08	1
ARLS	397	428	HWI-700370F:168:C7JUKANXX:7:2109:4866:16084	multidrug	YP_499945.1|FEATURES|arlS|multidrug|arlS	0.99999792578	65.6	32	49.3	2.4e-07	1
RPOB2	194	226	HWI-700370F:168:C7JUKANXX:7:1111:16371:24552	multidrug	BAD59497.1|FEATURES|rpoB2|multidrug|rpoB2	0.999999083448	60.6	33	47.8	7.1e-07	1
TRANSCRIPTIONAL_REGULATORY_PROTEIN_CPXR_CPXR	66	97	HWI-700370F:168:C7JUKANXX:7:1110:2287:26825	unclassified	CP001485.1.gene721.p01|FEATURES|transcriptional_regulatory_protein_CpxR_cpxR|unclassified|transcriptional_regulatory_protein_CpxR_cpxR	0.999999999997	68.8	32	46.6	1.6e-06	1
EMRB-QACA_FAMILY_MAJOR_FACILITATOR_TRANSPORTER	134	166	HWI-700370F:168:C7JUKANXX:7:1314:6440:5618	multidrug	AE016830.1.gene424.p01|FEATURES|EmrB-QacA_family_major_facilitator_transporter|multidrug|EmrB-QacA_family_major_facilitator_transporter	0.999998796358	100.0	33	67.4	8.6e-13	1
LMRB	235	267	HWI-700370F:168:C7JUKANXX:7:2102:18136:80420	MLS	ZP_03589930|FEATURES|lmrB|MLS|lmrB	1.0	69.7	33	49.3	2.4e-07	1
MEPA	10	42	HWI-700370F:168:C7JUKANXX:7:1202:1178:97677	multidrug	ZP_04679156|FEATURES|mepA|multidrug|mepA	1.0	69.7	33	52.4	2.9e-08	1
MULTIDRUG_ABC_TRANSPORTER	367	399	HWI-700370F:168:C7JUKANXX:7:2113:4341:28060	multidrug	gi:686364868:ref:WP_031893738.1:|FEATURES|multidrug_ABC_transporter|multidrug|multidrug_ABC_transporter	1.0	87.9	33	63.2	1.6e-11	1
MACB	141	172	HWI-700370F:168:C7JUKANXX:7:1114:9549:78798	MLS	gi:693106883:ref:WP_032260279.1:|FEATURES|macB|MLS|macB	0.999999878128	62.5	32	44.7	6.0e-06	1
MULTIDRUG_ABC_TRANSPORTER	198	230	HWI-700370F:168:C7JUKANXX:7:1211:7485:38811	multidrug	gi:686364868:ref:WP_031893738.1:|FEATURES|multidrug_ABC_transporter|multidrug|multidrug_ABC_transporter	1.0	90.9	33	65.1	4.3e-12	1
ARLS	143	174	HWI-700370F:168:C7JUKANXX:7:1204:5326:60429	multidrug	YP_499945.1|FEATURES|arlS|multidrug|arlS	0.999997442291	71.9	32	45.4	3.5e-06	1
MULTIDRUG_ABC_TRANSPORTER	290	320	HWI-700370F:168:C7JUKANXX:7:2207:7043:70524	multidrug	gi:686364868:ref:WP_031893738.1:|FEATURES|multidrug_ABC_transporter|multidrug|multidrug_ABC_transporter	1.0	93.5	31	60.5	1.1e-10	1
MEPA	71	103	HWI-700370F:168:C7JUKANXX:7:1309:6814:81014	multidrug	YP_302230|FEATURES|mepA|multidrug|mepA	1.0	100.0	33	69.7	1.7e-13	1
VGAD	405	435	HWI-700370F:168:C7JUKANXX:7:1312:19568:23096	MLS	GQ205627.2.gene1.p01|FEATURES|vgaD|MLS|vgaD	0.999999903849	64.5	31	45.1	4.6e-06	1
RPOB2	699	730	HWI-700370F:168:C7JUKANXX:7:1305:13921:21046	multidrug	BAD59497.1|FEATURES|rpoB2|multidrug|rpoB2	0.999999185016	62.5	32	50.8	8.4e-08	1
TRUNCATED_PUTATIVE_RESPONSE_REGULATOR_ARLR	143	175	HWI-700370F:168:C7JUKANXX:7:1315:21154:47883	unclassified	AE015929.1.gene1106.p01|FEATURES|truncated_putative_response_regulator_ArlR|unclassified|truncated_putative_response_regulator_ArlR	0.999999998626	78.8	33	57.8	6.9e-10	1
FMTC	196	227	HWI-700370F:168:C7JUKANXX:7:1309:17051:58483	beta-lactam	gi:1006676707:ref:WP_061820836.1:|FEATURES|fmtC|beta-lactam|fmtC	1.0	68.8	32	48.9	3.2e-07	1
MAJOR_FACILITATOR_SUPERFAMILY_TRANSPORTER	535	566	HWI-700370F:168:C7JUKANXX:7:2202:9802:57830	multidrug	NC_002952.2859362.p01|FEATURES|major_facilitator_superfamily_transporter|multidrug|major_facilitator_superfamily_transporter	0.99999975094	68.8	32	51.2	6.4e-08	1
ABCA	835	866	HWI-700370F:168:C7JUKANXX:7:1313:4488:6837	multidrug	XP_753111.1|FEATURES|abcA|multidrug|abcA	0.999999400708	71.9	32	45.8	2.7e-06	1
EMRB-QACA_FAMILY_MAJOR_FACILITATOR_TRANSPORTER	430	462	HWI-700370F:168:C7JUKANXX:7:1109:8994:51676	multidrug	AE016830.1.gene1786.p01|FEATURES|EmrB-QacA_family_major_facilitator_transporter|multidrug|EmrB-QacA_family_major_facilitator_transporter	0.999999901439	100.0	33	71.6	4.6e-14	1
MAJOR_FACILITATOR_SUPERFAMILY_TRANSPORTER	335	367	HWI-700370F:168:C7JUKANXX:7:1307:6272:99033	multidrug	NC_002952.2859362.p01|FEATURES|major_facilitator_superfamily_transporter|multidrug|major_facilitator_superfamily_transporter	0.999999815778	84.8	33	61.2	6.2e-11	1
MULTIDRUG_ABC_TRANSPORTER	477	509	HWI-700370F:168:C7JUKANXX:7:1214:3626:98160	multidrug	gi:686364868:ref:WP_031893738.1:|FEATURES|multidrug_ABC_transporter|multidrug|multidrug_ABC_transporter	1.0	69.7	33	49.7	1.9e-07	1
NORB	62	94	HWI-700370F:168:C7JUKANXX:7:1108:16310:53348	fluoroquinolone	gi:917392609:ref:WP_051999321.1:|FEATURES|norB|fluoroquinolone|norB	1.0	72.7	33	52.4	2.9e-08	1
MULTIDRUG_ABC_TRANSPORTER	134	166	HWI-700370F:168:C7JUKANXX:7:1316:7662:17812	multidrug	gi:686364868:ref:WP_031893738.1:|FEATURES|multidrug_ABC_transporter|multidrug|multidrug_ABC_transporter	1.0	87.9	33	63.2	1.6e-11	1
QACB	139	171	HWI-700370F:168:C7JUKANXX:7:2214:5820:96585	multidrug	gi:488380213:ref:WP_002449598.1:|FEATURES|qacB|multidrug|qacB	0.915021285461	100.0	33	67.4	8.6e-13	1
QACB	378	409	HWI-700370F:168:C7JUKANXX:7:1110:5418:40393	multidrug	AAK38457|FEATURES|qacB|multidrug|qacB	0.904749439442	100.0	32	60.8	8.1e-11	1
RPOB2	1036	1068	HWI-700370F:168:C7JUKANXX:7:1208:17183:96453	multidrug	BAD59497.1|FEATURES|rpoB2|multidrug|rpoB2	0.99999950697	87.9	33	68.2	5.1e-13	1
NORA	56	88	HWI-700370F:168:C7JUKANXX:7:2101:13357:68863	multidrug	gi:755009796:ref:WP_042363132.1:|FEATURES|norA|multidrug|norA	1.0	100.0	33	68.2	5.1e-13	1
MACB	22	54	HWI-700370F:168:C7JUKANXX:7:2101:14057:93356	MLS	gi:736472622:ref:WP_034494292.1:|FEATURES|macB|MLS|macB	1.0	63.6	33	47.4	9.3e-07	1
TET(K)	133	165	HWI-700370F:168:C7JUKANXX:7:1107:17621:21756	tetracycline	YP_003283625.1|FEATURES|tet(K)|tetracycline|tet(K)	1.0	100.0	33	69.7	1.7e-13	1
TET(K)	134	166	HWI-700370F:168:C7JUKANXX:7:1212:16923:26166	tetracycline	YP_003283625.1|FEATURES|tet(K)|tetracycline|tet(K)	1.0	100.0	33	69.3	2.3e-13	1
VANR	95	126	HWI-700370F:168:C7JUKANXX:7:1111:16650:23412	glycopeptide	EU250284.1.gene5.p01|FEATURES|vanR|glycopeptide|vanR	1.0	81.2	32	57.4	9.0e-10	1
MACB	145	177	HWI-700370F:168:C7JUKANXX:7:1110:20157:37700	MLS	gi:639209604:ref:WP_024547784.1:|FEATURES|macB|MLS|macB	1.0	72.7	33	50.8	8.4e-08	1
QACG	2	34	HWI-700370F:168:C7JUKANXX:7:1210:5564:98189	multidrug	gi:686408520:ref:WP_031913065.1:|FEATURES|qacG|multidrug|qacG	0.99999950272	100.0	33	70.9	7.8e-14	1
ABCA	943	974	HWI-700370F:168:C7JUKANXX:7:2105:16211:18341	multidrug	XP_753111.1|FEATURES|abcA|multidrug|abcA	0.99999960254	78.1	32	55.1	4.4e-09	1
MAJOR_FACILITATOR_SUPERFAMILY_TRANSPORTER	492	524	HWI-700370F:168:C7JUKANXX:7:1201:2858:22738	multidrug	NC_002952.2859362.p01|FEATURES|major_facilitator_superfamily_transporter|multidrug|major_facilitator_superfamily_transporter	0.999999784042	69.7	33	54.7	5.8e-09	1
FMTC	691	722	HWI-700370F:168:C7JUKANXX:7:1115:9146:98776	beta-lactam	gi:1031796384:ref:WP_064136479.1:|FEATURES|fmtC|beta-lactam|fmtC	1.0	78.1	32	58.9	3.1e-10	1
QACG	26	58	HWI-700370F:168:C7JUKANXX:7:1211:17961:64812	multidrug	gi:686408520:ref:WP_031913065.1:|FEATURES|qacG|multidrug|qacG	0.999999454705	100.0	33	72.4	2.7e-14	1
NORB	399	431	HWI-700370F:168:C7JUKANXX:7:1115:7989:29041	fluoroquinolone	gi:738114161:ref:WP_036072414.1:|FEATURES|norB|fluoroquinolone|norB	1.0	60.6	33	49.7	1.9e-07	1
RPOB2	566	598	HWI-700370F:168:C7JUKANXX:7:1308:11775:81505	multidrug	BAD59497.1|FEATURES|rpoB2|multidrug|rpoB2	0.999999363955	81.8	33	58.5	4.0e-10	1
LMRB	103	135	HWI-700370F:168:C7JUKANXX:7:1210:14902:39412	MLS	gi:498485855:ref:WP_010787543.1:|FEATURES|lmrB|MLS|lmrB	1.0	78.8	33	53.9	9.9e-09	1
FMTC	82	112	HWI-700370F:168:C7JUKANXX:7:1214:16578:30213	beta-lactam	gi:1031796384:ref:WP_064136479.1:|FEATURES|fmtC|beta-lactam|fmtC	1.0	77.4	31	51.6	4.9e-08	1
VANL	97	127	HWI-700370F:168:C7JUKANXX:7:2211:1094:47953	glycopeptide	ABX54687.1|FEATURES|vanL|glycopeptide|vanL	1.0	64.5	31	52.0	3.8e-08	1
MACB	39	71	HWI-700370F:168:C7JUKANXX:7:1209:3808:35684	MLS	gi:498115003:ref:WP_010429159.1:|FEATURES|macB|MLS|macB	1.0	66.7	33	48.9	3.2e-07	1
YOJI	470	501	HWI-700370F:168:C7JUKANXX:7:2203:18928:65400	peptide	NP_416715.1|FEATURES|YojI|peptide|YojI	0.999999865635	62.5	32	47.0	1.2e-06	1
LMRB	298	330	HWI-700370F:168:C7JUKANXX:7:1304:9059:48379	MLS	ZP_03589930|FEATURES|lmrB|MLS|lmrB	1.0	63.6	33	58.5	4.0e-10	1
QACB	167	199	HWI-700370F:168:C7JUKANXX:7:2202:19469:18828	multidrug	gi:488380213:ref:WP_002449598.1:|FEATURES|qacB|multidrug|qacB	0.915725172717	97.0	33	67.8	6.6e-13	1
MULTIDRUG_ABC_TRANSPORTER	547	578	HWI-700370F:168:C7JUKANXX:7:2206:1081:93785	multidrug	gi:505389066:ref:WP_015576168.1:|FEATURES|multidrug_ABC_transporter|multidrug|multidrug_ABC_transporter	1.0	71.9	32	50.1	1.4e-07	1
RPOB2	692	724	HWI-700370F:168:C7JUKANXX:7:1212:19841:57089	multidrug	BAD59497.1|FEATURES|rpoB2|multidrug|rpoB2	0.999999173242	60.6	33	50.4	1.1e-07	1
TAEA	201	233	HWI-700370F:168:C7JUKANXX:7:1301:2729:29301	pleuromutilin	APB03219.1|FEATURES|TaeA|pleuromutilin|TaeA	0.999000366193	60.6	33	44.3	7.8e-06	1
TETB(46)	346	378	HWI-700370F:168:C7JUKANXX:7:1205:10609:79211	tetracycline	AET10445.1|FEATURES|tetB(46)|tetracycline|tetB(46)	0.999998606912	60.6	33	44.7	6.0e-06	1
EMRB-QACA_FAMILY_MAJOR_FACILITATOR_TRANSPORTER	29	61	HWI-700370F:168:C7JUKANXX:7:1102:1949:64941	multidrug	NC_009641.5331418.p01|FEATURES|EmrB-QacA_family_major_facilitator_transporter|multidrug|EmrB-QacA_family_major_facilitator_transporter	0.99999999552	63.6	33	48.1	5.4e-07	1
TRUNCATED_PUTATIVE_RESPONSE_REGULATOR_ARLR	76	108	HWI-700370F:168:C7JUKANXX:7:1309:4740:5095	unclassified	gi:446114283:ref:WP_000192138.1:|FEATURES|truncated_putative_response_regulator_ArlR|unclassified|truncated_putative_response_regulator_ArlR	0.999999999999	100.0	33	69.7	1.7e-13	1
MULTIDRUG_ABC_TRANSPORTER	561	592	HWI-700370F:168:C7JUKANXX:7:2116:4716:9255	multidrug	gi:944152509:ref:WP_055644808.1:|FEATURES|multidrug_ABC_transporter|multidrug|multidrug_ABC_transporter	0.999999999747	62.5	32	47.0	1.2e-06	1
MULTIDRUG_ABC_TRANSPORTER	552	583	HWI-700370F:168:C7JUKANXX:7:2113:21267:70998	multidrug	gi:663330365:ref:WP_030329892.1:|FEATURES|multidrug_ABC_transporter|multidrug|multidrug_ABC_transporter	1.0	65.6	32	49.3	2.4e-07	1
TRUNCATED_PUTATIVE_RESPONSE_REGULATOR_ARLR	63	95	HWI-700370F:168:C7JUKANXX:7:1101:8852:99293	unclassified	gi:446114283:ref:WP_000192138.1:|FEATURES|truncated_putative_response_regulator_ArlR|unclassified|truncated_putative_response_regulator_ArlR	0.999999999882	90.9	33	64.3	7.3e-12	1
NORB	128	158	HWI-700370F:168:C7JUKANXX:7:2205:10331:62960	fluoroquinolone	gi:494742298:ref:WP_007477706.1:|FEATURES|norB|fluoroquinolone|norB	1.0	64.5	31	48.5	4.2e-07	1
VANR	79	110	HWI-700370F:168:C7JUKANXX:7:1209:10666:5556	glycopeptide	gi:1045412091:ref:WP_065484665.1:|FEATURES|vanR|glycopeptide|vanR	1.0	71.9	32	53.1	1.7e-08	1
VGAD	400	432	HWI-700370F:168:C7JUKANXX:7:1310:4725:92156	MLS	GQ205627.2.gene1.p01|FEATURES|vgaD|MLS|vgaD	0.999998803622	66.7	33	52.4	2.9e-08	1
NORB	373	405	HWI-700370F:168:C7JUKANXX:7:2210:7009:54485	fluoroquinolone	gi:1000360171:ref:WP_061107359.1:|FEATURES|norB|fluoroquinolone|norB	1.0	78.8	33	55.5	3.4e-09	1
FMTC	533	564	HWI-700370F:168:C7JUKANXX:7:1313:3373:20291	beta-lactam	gi:1031796384:ref:WP_064136479.1:|FEATURES|fmtC|beta-lactam|fmtC	1.0	78.1	32	61.2	6.2e-11	1
TET(K)	25	57	HWI-700370F:168:C7JUKANXX:7:2102:8103:36866	tetracycline	YP_003283625.1|FEATURES|tet(K)|tetracycline|tet(K)	1.0	100.0	33	72.0	3.5e-14	1
MAJOR_FACILITATOR_SUPERFAMILY_TRANSPORTER	355	387	HWI-700370F:168:C7JUKANXX:7:1204:10330:81768	multidrug	AE016830.1.gene1357.p01|FEATURES|major_facilitator_superfamily_transporter|multidrug|major_facilitator_superfamily_transporter	0.999998615026	100.0	33	72.4	2.7e-14	1
ABCA	1125	1157	HWI-700370F:168:C7JUKANXX:7:1116:19049:65380	multidrug	XP_753111.1|FEATURES|abcA|multidrug|abcA	0.999999473324	63.6	33	48.5	4.2e-07	1
QACG	56	88	HWI-700370F:168:C7JUKANXX:7:1309:13835:39153	multidrug	gi:488408518:ref:WP_002477903.1:|FEATURES|qacG|multidrug|qacG	0.999999403824	100.0	33	66.2	1.9e-12	1
RPHB	65	97	HWI-700370F:168:C7JUKANXX:7:1212:15949:63114	rifamycin	APB03222.1|FEATURES|rphB|rifamycin|rphB	0.999902108925	69.7	33	47.8	7.1e-07	1
RPOB2	1079	1111	HWI-700370F:168:C7JUKANXX:7:1109:12762:3803	multidrug	BAD59497.1|FEATURES|rpoB2|multidrug|rpoB2	0.999999325609	75.8	33	56.6	1.5e-09	1
MEPA	366	398	HWI-700370F:168:C7JUKANXX:7:1314:18081:20852	multidrug	gi:686408548:ref:WP_031913080.1:|FEATURES|mepA|multidrug|mepA	1.0	100.0	33	66.6	1.5e-12	1
TET(K)	141	173	HWI-700370F:168:C7JUKANXX:7:1213:7889:76068	tetracycline	YP_003283625.1|FEATURES|tet(K)|tetracycline|tet(K)	1.0	100.0	33	72.0	3.5e-14	1
QACB	151	183	HWI-700370F:168:C7JUKANXX:7:1115:12932:66893	multidrug	AAK38457|FEATURES|qacB|multidrug|qacB	0.917238537842	100.0	33	69.7	1.7e-13	1
TRUNCATED_PUTATIVE_RESPONSE_REGULATOR_ARLR	182	213	HWI-700370F:168:C7JUKANXX:7:1215:11616:30543	unclassified	NC_002745.3251084.p01|FEATURES|truncated_putative_response_regulator_ArlR|unclassified|truncated_putative_response_regulator_ArlR	0.999999999922	90.6	32	62.0	3.6e-11	1
TRUNCATED_PUTATIVE_RESPONSE_REGULATOR_ARLR	183	215	HWI-700370F:168:C7JUKANXX:7:1211:1977:77820	unclassified	AE015929.1.gene1106.p01|FEATURES|truncated_putative_response_regulator_ArlR|unclassified|truncated_putative_response_regulator_ArlR	0.999999999995	90.9	33	63.5	1.2e-11	1
TET(K)	295	327	HWI-700370F:168:C7JUKANXX:7:1314:16150:19396	tetracycline	YP_003283625.1|FEATURES|tet(K)|tetracycline|tet(K)	1.0	100.0	33	70.1	1.3e-13	1
NORA	64	96	HWI-700370F:168:C7JUKANXX:7:1213:16132:58721	multidrug	gi:755009796:ref:WP_042363132.1:|FEATURES|norA|multidrug|norA	1.0	100.0	33	66.2	1.9e-12	1
RPOB2	858	890	HWI-700370F:168:C7JUKANXX:7:1316:9125:59624	multidrug	BAD59497.1|FEATURES|rpoB2|multidrug|rpoB2	0.999999273874	69.7	33	54.3	7.6e-09	1
ABCA	849	881	HWI-700370F:168:C7JUKANXX:7:1103:9795:72663	multidrug	XP_753111.1|FEATURES|abcA|multidrug|abcA	0.99999959654	75.8	33	54.7	5.8e-09	1
RPOB2	320	352	HWI-700370F:168:C7JUKANXX:7:2108:3865:100301	multidrug	BAD59497.1|FEATURES|rpoB2|multidrug|rpoB2	0.999999095184	66.7	33	48.1	5.4e-07	1
EFRB	305	335	HWI-700370F:168:C7JUKANXX:7:2207:5176:71921	multidrug	CDO61516.1|FEATURES|efrB|multidrug|efrB	1.0	67.7	31	47.4	9.3e-07	1
MEPA	24	55	HWI-700370F:168:C7JUKANXX:7:1112:14709:37528	multidrug	gi:313638554:gb:EFS03703.1:|FEATURES|mepA|multidrug|mepA	0.999999998087	65.6	32	49.7	1.9e-07	1
MULTIDRUG_ABC_TRANSPORTER	178	210	HWI-700370F:168:C7JUKANXX:7:1314:15703:41408	multidrug	gi:686364868:ref:WP_031893738.1:|FEATURES|multidrug_ABC_transporter|multidrug|multidrug_ABC_transporter	1.0	87.9	33	61.2	6.2e-11	1
MACB	24	54	HWI-700370F:168:C7JUKANXX:7:1303:15887:69356	MLS	gi:446110351:ref:WP_000188206.1:|FEATURES|macB|MLS|macB	1.0	67.7	31	47.0	1.2e-06	1
RPOB2	716	748	HWI-700370F:168:C7JUKANXX:7:2104:20979:43843	multidrug	BAD59497.1|FEATURES|rpoB2|multidrug|rpoB2	0.99999923799	69.7	33	52.8	2.2e-08	1
STAPHYLOCOCCUS_MUPA_CONFERRING_RESISTANCE_TO_MUPIROCIN	423	455	HWI-700370F:168:C7JUKANXX:7:1314:2579:84277	mupirocin	CAA53189|FEATURES|Staphylococcus_mupA_conferring_resistance_to_mupirocin|mupirocin|Staphylococcus_mupA_conferring_resistance_to_mupirocin	0.999999992586	100.0	33	80.5	9.9e-17	1
MECA	501	530	HWI-700370F:168:C7JUKANXX:7:2210:15710:33800	beta-lactam	gi:686337277:ref:WP_031882888.1:|FEATURES|mecA|beta-lactam|mecA	1.0	67.7	31	46.2	2.1e-06	1
NORB	248	280	HWI-700370F:168:C7JUKANXX:7:1307:9715:52146	fluoroquinolone	gi:494742298:ref:WP_007477706.1:|FEATURES|norB|fluoroquinolone|norB	1.0	72.7	33	49.7	1.9e-07	1
TAEA	171	203	HWI-700370F:168:C7JUKANXX:7:2108:16135:98900	pleuromutilin	APB03219.1|FEATURES|TaeA|pleuromutilin|TaeA	0.999863873668	90.9	33	65.5	3.3e-12	1
VANR	51	83	HWI-700370F:168:C7JUKANXX:7:2206:21045:82212	glycopeptide	CAB61229|FEATURES|vanR|glycopeptide|vanR	0.99999999129	63.6	33	50.8	8.4e-08	1
TETA	443	473	HWI-700370F:168:C7JUKANXX:7:2208:8505:58625	tetracycline	gi:736993687:ref:WP_034989673.1:|FEATURES|tetA|tetracycline|tetA	0.999999999997	67.7	31	48.1	5.4e-07	1
MSRA	407	438	HWI-700370F:168:C7JUKANXX:7:1102:11824:95363	MLS	gi:489823302:ref:WP_003727089.1:|FEATURES|msrA|MLS|msrA	0.999999999999	62.5	32	44.3	7.8e-06	1
RPOB2	463	494	HWI-700370F:168:C7JUKANXX:7:1116:11679:68836	multidrug	BAD59497.1|FEATURES|rpoB2|multidrug|rpoB2	0.999999446788	84.4	32	63.5	1.2e-11	1
BCRA	37	68	HWI-700370F:168:C7JUKANXX:7:1311:16578:35789	bacitracin	gi:542061059:gb:ERI11611.1:|FEATURES|bcrA|bacitracin|bcrA	1.0	78.1	32	53.9	9.9e-09	1
MDTG	120	150	HWI-700370F:168:C7JUKANXX:7:2202:17597:63333	multidrug	gi:695797197:ref:WP_032711388.1:|FEATURES|mdtG|multidrug|mdtG	1.0	71.0	31	53.9	9.9e-09	1
ABCA	939	971	HWI-700370F:168:C7JUKANXX:7:1204:1488:73121	multidrug	XP_753111.1|FEATURES|abcA|multidrug|abcA	0.999999691761	90.9	33	62.8	2.1e-11	1
MULTIDRUG_ABC_TRANSPORTER	458	490	HWI-700370F:168:C7JUKANXX:7:1202:15111:49492	multidrug	gi:896355182:ref:WP_049310020.1:|FEATURES|multidrug_ABC_transporter|multidrug|multidrug_ABC_transporter	1.0	87.9	33	61.6	4.7e-11	1
EMRB-QACA_FAMILY_MAJOR_FACILITATOR_TRANSPORTER	47	78	HWI-700370F:168:C7JUKANXX:7:1306:9108:67988	multidrug	NC_002951.3237419.p01|FEATURES|EmrB-QacA_family_major_facilitator_transporter|multidrug|EmrB-QacA_family_major_facilitator_transporter	0.99999999836	75.0	32	58.2	5.2e-10	1
TETP	75	107	HWI-700370F:168:C7JUKANXX:7:2111:11914:85053	tetracycline	YP_002850805|FEATURES|tetP|tetracycline|tetP	1.0	60.6	33	46.2	2.1e-06	1
VATB	120	152	HWI-700370F:168:C7JUKANXX:7:1309:8550:97298	MLS	YP_001779894|FEATURES|vatB|MLS|vatB	0.999999999999	60.6	33	47.8	7.1e-07	1
MULTIDRUG_ABC_TRANSPORTER	526	558	HWI-700370F:168:C7JUKANXX:7:1316:16286:40487	multidrug	gi:664458452:ref:WP_030980047.1:|FEATURES|multidrug_ABC_transporter|multidrug|multidrug_ABC_transporter	1.0	66.7	33	46.6	1.6e-06	1
RPOB2	1002	1034	HWI-700370F:168:C7JUKANXX:7:2206:15035:68064	multidrug	BAD59497.1|FEATURES|rpoB2|multidrug|rpoB2	0.999999264536	69.7	33	53.9	9.9e-09	1
DFRC	39	69	HWI-700370F:168:C7JUKANXX:7:1107:8093:20738	diaminopyrimidine	AAO04716.1|FEATURES|dfrC|diaminopyrimidine|dfrC	0.999842482032	77.4	31	52.4	2.9e-08	1
ABCA	849	880	HWI-700370F:168:C7JUKANXX:7:1302:11053:45446	multidrug	XP_753111.1|FEATURES|abcA|multidrug|abcA	0.999999550055	75.0	32	52.0	3.8e-08	1
MULTIDRUG_ABC_TRANSPORTER	285	317	HWI-700370F:168:C7JUKANXX:7:2212:1440:33687	multidrug	gi:686364868:ref:WP_031893738.1:|FEATURES|multidrug_ABC_transporter|multidrug|multidrug_ABC_transporter	1.0	93.9	33	63.5	1.2e-11	1
QACB	240	272	HWI-700370F:168:C7JUKANXX:7:2214:8924:48119	multidrug	AAK38457|FEATURES|qacB|multidrug|qacB	0.916110771347	100.0	33	67.0	1.1e-12	1
MAJOR_FACILITATOR_SUPERFAMILY_TRANSPORTER	136	168	HWI-700370F:168:C7JUKANXX:7:1302:19447:14448	multidrug	NC_002952.2859362.p01|FEATURES|major_facilitator_superfamily_transporter|multidrug|major_facilitator_superfamily_transporter	0.999999766656	72.7	33	52.8	2.2e-08	1
VANR	61	91	HWI-700370F:168:C7JUKANXX:7:2102:13538:19824	glycopeptide	CAB61229|FEATURES|vanR|glycopeptide|vanR	0.856647510276	64.5	31	48.9	3.2e-07	1
LLMA_23S_RIBOSOMAL_RNA_METHYLTRANSFERASE	182	213	HWI-700370F:168:C7JUKANXX:7:1106:5677:61331	MLS	APB03216.1|FEATURES|LlmA_23S_ribosomal_RNA_methyltransferase|MLS|LlmA_23S_ribosomal_RNA_methyltransferase	0.999999970594	90.6	32	68.6	3.9e-13	1
EMRB-QACA_FAMILY_MAJOR_FACILITATOR_TRANSPORTER	147	179	HWI-700370F:168:C7JUKANXX:7:1303:8382:7750	multidrug	gi:573596310:gb:ETT90379.1:|FEATURES|EmrB-QacA_family_major_facilitator_transporter|multidrug|EmrB-QacA_family_major_facilitator_transporter	0.999999874294	100.0	33	70.9	7.8e-14	1
VANY	179	209	HWI-700370F:168:C7JUKANXX:7:1111:12919:2870	glycopeptide	AAY52007|FEATURES|vanY|glycopeptide|vanY	1.0	61.3	31	49.3	2.4e-07	1
EMRB-QACA_FAMILY_MAJOR_FACILITATOR_TRANSPORTER	209	241	HWI-700370F:168:C7JUKANXX:7:2115:9576:47494	multidrug	NC_002951.3237419.p01|FEATURES|EmrB-QacA_family_major_facilitator_transporter|multidrug|EmrB-QacA_family_major_facilitator_transporter	0.999999946644	69.7	33	50.8	8.4e-08	1
FMTC	611	642	HWI-700370F:168:C7JUKANXX:7:1206:20546:87323	beta-lactam	gi:446993908:ref:WP_001071164.1:|FEATURES|fmtC|beta-lactam|fmtC	1.0	81.2	32	60.8	8.1e-11	1
FOSB	66	98	HWI-700370F:168:C7JUKANXX:7:1203:2594:65079	fosfomycin	gi:872022881:emb:CRV27548.1:|FEATURES|fosB|fosfomycin|fosB	1.0	81.8	33	66.6	1.5e-12	1
ARLS	388	420	HWI-700370F:168:C7JUKANXX:7:1313:12151:40946	multidrug	YP_499945.1|FEATURES|arlS|multidrug|arlS	0.999998006063	69.7	33	50.1	1.4e-07	1
QACG	13	45	HWI-700370F:168:C7JUKANXX:7:1316:2041:62250	multidrug	gi:686408520:ref:WP_031913065.1:|FEATURES|qacG|multidrug|qacG	0.99999953318	100.0	33	72.4	2.7e-14	1
LMRB	25	56	HWI-700370F:168:C7JUKANXX:7:1204:4439:82660	MLS	gi:384930133:gb:AFI26811.1:|FEATURES|lmrB|MLS|lmrB	1.0	68.8	32	52.0	3.8e-08	1
ERMA	27	59	HWI-700370F:168:C7JUKANXX:7:1305:3085:23110	MLS	P0A0H1|FEATURES|ermA|MLS|ermA	1.0	100.0	33	67.0	1.1e-12	1
MEPR	38	70	HWI-700370F:168:C7JUKANXX:7:1316:1583:99710	multidrug	YP_001440920.1|FEATURES|mepR|multidrug|mepR	0.99999892694	81.8	33	58.2	5.2e-10	1
MULTIDRUG_ABC_TRANSPORTER	511	543	HWI-700370F:168:C7JUKANXX:7:2203:4620:30748	multidrug	gi:764446018:ref:WP_044369325.1:|FEATURES|multidrug_ABC_transporter|multidrug|multidrug_ABC_transporter	0.99999999705	66.7	33	45.4	3.5e-06	1
TAEA	373	404	HWI-700370F:168:C7JUKANXX:7:1203:13764:20339	pleuromutilin	APB03219.1|FEATURES|TaeA|pleuromutilin|TaeA	0.999795280247	90.6	32	60.8	8.1e-11	1
QACG	59	91	HWI-700370F:168:C7JUKANXX:7:1204:5382:27987	multidrug	gi:488408518:ref:WP_002477903.1:|FEATURES|qacG|multidrug|qacG	0.999999393215	100.0	33	65.9	2.5e-12	1
VANRI	57	89	HWI-700370F:168:C7JUKANXX:7:1104:6724:93542	glycopeptide	WP_011461303.1|FEATURES|vanRI|glycopeptide|vanRI	1.0	63.6	33	50.8	8.4e-08	1
MEPA	112	144	HWI-700370F:168:C7JUKANXX:7:1102:7157:76104	multidrug	YP_302230|FEATURES|mepA|multidrug|mepA	0.999999069696	97.0	33	65.5	3.3e-12	1
TET(K)	380	412	HWI-700370F:168:C7JUKANXX:7:1110:15719:23742	tetracycline	YP_003283625.1|FEATURES|tet(K)|tetracycline|tet(K)	1.0	100.0	33	64.3	7.3e-12	1
NORB	57	88	HWI-700370F:168:C7JUKANXX:7:1204:4743:86274	fluoroquinolone	gi:1000360171:ref:WP_061107359.1:|FEATURES|norB|fluoroquinolone|norB	1.0	71.9	32	48.9	3.2e-07	1
LMRB	40	70	HWI-700370F:168:C7JUKANXX:7:1315:7545:34416	MLS	gi:384930133:gb:AFI26811.1:|FEATURES|lmrB|MLS|lmrB	1.0	64.5	31	47.0	1.2e-06	1
RPOB2	882	914	HWI-700370F:168:C7JUKANXX:7:1312:5604:33327	multidrug	BAD59497.1|FEATURES|rpoB2|multidrug|rpoB2	0.999999291921	69.7	33	55.1	4.4e-09	1
MACB	128	159	HWI-700370F:168:C7JUKANXX:7:2216:8533:96578	MLS	YP_001571041|FEATURES|macB|MLS|macB	1.0	71.9	32	47.4	9.3e-07	1
TET(K)	391	423	HWI-700370F:168:C7JUKANXX:7:1310:19884:58862	tetracycline	YP_003283625.1|FEATURES|tet(K)|tetracycline|tet(K)	0.999999923858	100.0	33	65.1	4.3e-12	1
MULTIDRUG_ABC_TRANSPORTER	290	320	HWI-700370F:168:C7JUKANXX:7:1102:2502:78237	multidrug	gi:686364868:ref:WP_031893738.1:|FEATURES|multidrug_ABC_transporter|multidrug|multidrug_ABC_transporter	1.0	93.5	31	60.5	1.1e-10	1
BACA	65	97	HWI-700370F:168:C7JUKANXX:7:1104:9337:24909	bacitracin	YP_302125|FEATURES|bacA|bacitracin|bacA	1.0	100.0	33	75.9	2.4e-15	1
EMRB-QACA_FAMILY_MAJOR_FACILITATOR_TRANSPORTER	137	168	HWI-700370F:168:C7JUKANXX:7:1312:20298:61282	multidrug	NC_002951.3238155.p01|FEATURES|EmrB-QacA_family_major_facilitator_transporter|multidrug|EmrB-QacA_family_major_facilitator_transporter	0.999999702491	71.9	32	47.8	7.1e-07	1
TAEA	178	208	HWI-700370F:168:C7JUKANXX:7:1206:1747:65426	pleuromutilin	APB03219.1|FEATURES|TaeA|pleuromutilin|TaeA	0.999108378651	61.3	31	45.4	3.5e-06	1
LMRB	281	313	HWI-700370F:168:C7JUKANXX:7:2312:16197:65150	MLS	gi:498485855:ref:WP_010787543.1:|FEATURES|lmrB|MLS|lmrB	1.0	72.7	33	52.0	3.8e-08	1
LMRB	391	422	HWI-700370F:168:C7JUKANXX:7:2103:5827:55320	MLS	gi:384930133:gb:AFI26811.1:|FEATURES|lmrB|MLS|lmrB	1.0	78.1	32	54.3	7.6e-09	1
NORB	266	297	HWI-700370F:168:C7JUKANXX:7:2102:13048:55208	fluoroquinolone	gi:494742298:ref:WP_007477706.1:|FEATURES|norB|fluoroquinolone|norB	1.0	81.2	32	54.3	7.6e-09	1
ABCA	965	996	HWI-700370F:168:C7JUKANXX:7:1206:16490:64621	multidrug	XP_753111.1|FEATURES|abcA|multidrug|abcA	0.99999962882	84.4	32	57.0	1.2e-09	1
EMRB-QACA_FAMILY_MAJOR_FACILITATOR_TRANSPORTER	390	422	HWI-700370F:168:C7JUKANXX:7:1107:12033:49714	multidrug	AE016830.1.gene424.p01|FEATURES|EmrB-QacA_family_major_facilitator_transporter|multidrug|EmrB-QacA_family_major_facilitator_transporter	0.999998796358	100.0	33	68.9	3.0e-13	1
RPOB2	797	829	HWI-700370F:168:C7JUKANXX:7:1307:19697:82602	multidrug	BAD59497.1|FEATURES|rpoB2|multidrug|rpoB2	0.99999939298	87.9	33	60.1	1.4e-10	1
RPOB2	802	834	HWI-700370F:168:C7JUKANXX:7:2201:7415:70536	multidrug	BAD59497.1|FEATURES|rpoB2|multidrug|rpoB2	0.999999301003	81.8	33	55.5	3.4e-09	1
MAJOR_FACILITATOR_SUPERFAMILY_TRANSPORTER	403	435	HWI-700370F:168:C7JUKANXX:7:2214:10635:26345	multidrug	NC_002952.2859362.p01|FEATURES|major_facilitator_superfamily_transporter|multidrug|major_facilitator_superfamily_transporter	0.999999787563	72.7	33	55.1	4.4e-09	1
PBP-1A	408	440	HWI-700370F:168:C7JUKANXX:7:1107:8612:16346	beta-lactam	JN645776.1.gene1.p01|FEATURES|PBP-1A|beta-lactam|PBP-1A	0.999999984644	63.6	33	45.4	3.5e-06	1
ANT(4')-IA	3	35	HWI-700370F:168:C7JUKANXX:7:1114:8707:78250	aminoglycoside	gi:1027664803:ref:WP_063609470.1:|FEATURES|ant(4')-Ia|aminoglycoside|ant(4')-Ia	0.999994849494	66.7	33	49.3	2.4e-07	1
MACB	27	59	HWI-700370F:168:C7JUKANXX:7:1106:13297:84063	MLS	gi:502669352:ref:WP_012905216.1:|FEATURES|macB|MLS|macB	1.0	69.7	33	51.2	6.4e-08	1
BACA	164	196	HWI-700370F:168:C7JUKANXX:7:1314:3843:83634	bacitracin	YP_302125|FEATURES|bacA|bacitracin|bacA	1.0	100.0	33	69.3	2.3e-13	1
TET(K)	346	377	HWI-700370F:168:C7JUKANXX:7:1301:14328:13846	tetracycline	YP_003283625.1|FEATURES|tet(K)|tetracycline|tet(K)	0.999999928494	100.0	32	65.5	3.3e-12	1
MSRA	1	32	HWI-700370F:168:C7JUKANXX:7:1109:9288:86203	MLS	gi:582362524:gb:EVW57639.1:|FEATURES|msrA|MLS|msrA	0.988817174119	96.9	32	68.6	3.9e-13	1
TET(K)	250	282	HWI-700370F:168:C7JUKANXX:7:2204:7129:45735	tetracycline	YP_003283625.1|FEATURES|tet(K)|tetracycline|tet(K)	1.0	100.0	33	69.7	1.7e-13	1
MULTIDRUG_ABC_TRANSPORTER	533	564	HWI-700370F:168:C7JUKANXX:7:1216:5929:20146	multidrug	gi:496018010:ref:WP_008742581.1:|FEATURES|multidrug_ABC_transporter|multidrug|multidrug_ABC_transporter	1.0	81.2	32	54.3	7.6e-09	1
MULTIDRUG_ABC_TRANSPORTER	527	559	HWI-700370F:168:C7JUKANXX:7:1115:1539:59200	multidrug	gi:664556405:ref:WP_031071225.1:|FEATURES|multidrug_ABC_transporter|multidrug|multidrug_ABC_transporter	1.0	63.6	33	51.2	6.4e-08	1
EMRB-QACA_FAMILY_MAJOR_FACILITATOR_TRANSPORTER	379	411	HWI-700370F:168:C7JUKANXX:7:2214:3400:89581	multidrug	NC_002951.3237419.p01|FEATURES|EmrB-QacA_family_major_facilitator_transporter|multidrug|EmrB-QacA_family_major_facilitator_transporter	0.999999939945	60.6	33	44.3	7.8e-06	1
RPOB2	1066	1098	HWI-700370F:168:C7JUKANXX:7:1213:15245:83732	multidrug	BAD59497.1|FEATURES|rpoB2|multidrug|rpoB2	0.999999334062	81.8	33	57.0	1.2e-09	1
QACG	56	88	HWI-700370F:168:C7JUKANXX:7:2206:7558:32344	multidrug	gi:488408518:ref:WP_002477903.1:|FEATURES|qacG|multidrug|qacG	0.999999403824	100.0	33	66.2	1.9e-12	1
NORB	116	148	HWI-700370F:168:C7JUKANXX:7:1301:16058:92367	fluoroquinolone	gi:494742298:ref:WP_007477706.1:|FEATURES|norB|fluoroquinolone|norB	1.0	87.9	33	67.0	1.1e-12	1
LMRB	383	415	HWI-700370F:168:C7JUKANXX:7:1307:4074:30768	MLS	gi:384930133:gb:AFI26811.1:|FEATURES|lmrB|MLS|lmrB	1.0	84.8	33	61.2	6.2e-11	1
TETA(60)	541	572	HWI-700370F:168:C7JUKANXX:7:2110:19328:5802	tetracycline	ANZ79240.1|FEATURES|tetA(60)|tetracycline|tetA(60)	0.999999977265	62.5	32	48.5	4.2e-07	1
AADK	156	187	HWI-700370F:168:C7JUKANXX:7:1111:6296:41362	aminoglycoside	gi:1039476118:ref:WP_064814315.1:|FEATURES|aadK|aminoglycoside|aadK	1.0	90.6	32	65.5	3.3e-12	1
RPOB2	763	795	HWI-700370F:168:C7JUKANXX:7:2214:1739:35932	multidrug	BAD59497.1|FEATURES|rpoB2|multidrug|rpoB2	0.999999245425	75.8	33	53.1	1.7e-08	1
FMTC	775	806	HWI-700370F:168:C7JUKANXX:7:1104:11956:27951	beta-lactam	gi:1031796384:ref:WP_064136479.1:|FEATURES|fmtC|beta-lactam|fmtC	1.0	81.2	32	59.3	2.4e-10	1
TRUNCATED_PUTATIVE_RESPONSE_REGULATOR_ARLR	83	114	HWI-700370F:168:C7JUKANXX:7:2106:12913:40736	unclassified	gi:446114283:ref:WP_000192138.1:|FEATURES|truncated_putative_response_regulator_ArlR|unclassified|truncated_putative_response_regulator_ArlR	0.999999994781	68.8	32	45.8	2.7e-06	1
TET(K)	303	333	HWI-700370F:168:C7JUKANXX:7:1116:11526:38041	tetracycline	YP_003283625.1|FEATURES|tet(K)|tetracycline|tet(K)	0.999999901643	100.0	31	63.5	1.2e-11	1
FMTC	256	288	HWI-700370F:168:C7JUKANXX:7:2108:3476:7159	beta-lactam	gi:1031796384:ref:WP_064136479.1:|FEATURES|fmtC|beta-lactam|fmtC	1.0	63.6	33	45.4	3.5e-06	1
EMRB-QACA_FAMILY_MAJOR_FACILITATOR_TRANSPORTER	395	427	HWI-700370F:168:C7JUKANXX:7:1111:6098:76163	multidrug	NC_002951.3237419.p01|FEATURES|EmrB-QacA_family_major_facilitator_transporter|multidrug|EmrB-QacA_family_major_facilitator_transporter	0.999999976491	90.9	33	54.7	5.8e-09	1
TRUNCATED_PUTATIVE_RESPONSE_REGULATOR_ARLR	75	107	HWI-700370F:168:C7JUKANXX:7:1108:17968:43264	unclassified	gi:446114283:ref:WP_000192138.1:|FEATURES|truncated_putative_response_regulator_ArlR|unclassified|truncated_putative_response_regulator_ArlR	0.999999995389	63.6	33	47.4	9.3e-07	1
TET(K)	229	261	HWI-700370F:168:C7JUKANXX:7:2107:3239:9486	tetracycline	YP_003283625.1|FEATURES|tet(K)|tetracycline|tet(K)	1.0	100.0	33	71.2	6.0e-14	1
MULTIDRUG_ABC_TRANSPORTER	290	322	HWI-700370F:168:C7JUKANXX:7:1210:15980:32013	multidrug	gi:446519900:ref:WP_000597246.1:|FEATURES|multidrug_ABC_transporter|multidrug|multidrug_ABC_transporter	1.0	90.9	33	63.2	1.6e-11	1
TETQ	73	104	HWI-700370F:168:C7JUKANXX:7:2116:11130:14740	tetracycline	Z21523.gene.p01|FEATURES|tetQ|tetracycline|tetQ	1.0	62.5	32	45.8	2.7e-06	1
RPOB2	592	624	HWI-700370F:168:C7JUKANXX:7:1113:6940:68592	multidrug	BAD59497.1|FEATURES|rpoB2|multidrug|rpoB2	0.999999151305	75.8	33	49.7	1.9e-07	1
VANS	313	345	HWI-700370F:168:C7JUKANXX:7:1105:17236:34668	glycopeptide	EU250284.1.gene6.p01|FEATURES|vanS|glycopeptide|vanS	0.999999674988	60.6	33	44.7	6.0e-06	1
QACG	2	34	HWI-700370F:168:C7JUKANXX:7:1308:4551:72254	multidrug	gi:686408520:ref:WP_031913065.1:|FEATURES|qacG|multidrug|qacG	0.99999950272	100.0	33	70.9	7.8e-14	1
FUSD	83	115	HWI-700370F:168:C7JUKANXX:7:2206:9171:9606	fusidic-acid	WP_011303797|FEATURES|fusD|fusidic-acid|fusD	0.999220867575	97.0	33	67.0	1.1e-12	1
TET(K)	91	122	HWI-700370F:168:C7JUKANXX:7:1111:15894:10677	tetracycline	YP_003283625.1|FEATURES|tet(K)|tetracycline|tet(K)	1.0	100.0	32	67.4	8.6e-13	1
TET(K)	253	285	HWI-700370F:168:C7JUKANXX:7:2102:7120:82507	tetracycline	YP_003283625.1|FEATURES|tet(K)|tetracycline|tet(K)	1.0	100.0	33	69.3	2.3e-13	1
MDTG	235	266	HWI-700370F:168:C7JUKANXX:7:2208:6129:32223	multidrug	gi:556487515:ref:WP_023335248.1:|FEATURES|mdtG|multidrug|mdtG	0.99999979822	65.6	32	44.7	6.0e-06	1
TAEA	440	471	HWI-700370F:168:C7JUKANXX:7:2301:9200:79611	pleuromutilin	APB03219.1|FEATURES|TaeA|pleuromutilin|TaeA	0.916912783451	78.1	32	55.1	4.4e-09	1
RPOB2	869	901	HWI-700370F:168:C7JUKANXX:7:1203:15921:27314	multidrug	BAD59497.1|FEATURES|rpoB2|multidrug|rpoB2	0.999999446788	75.8	33	63.5	1.2e-11	1
RPOB2	879	910	HWI-700370F:168:C7JUKANXX:7:1202:14003:40778	multidrug	BAD59497.1|FEATURES|rpoB2|multidrug|rpoB2	0.999999291921	71.9	32	55.1	4.4e-09	1
YKKD	40	72	HWI-700370F:168:C7JUKANXX:7:2209:13906:36557	multidrug	gi:489421661:ref:WP_003327389.1:|FEATURES|ykkD|multidrug|ykkD	0.999999990428	69.7	33	50.1	1.4e-07	1
TETA	443	474	HWI-700370F:168:C7JUKANXX:7:1203:1043:61335	tetracycline	gi:491465657:ref:WP_005323423.1:|FEATURES|tetA|tetracycline|tetA	0.99999983782	65.6	32	44.3	7.8e-06	1
NORB	2	33	HWI-700370F:168:C7JUKANXX:7:1201:19826:70816	fluoroquinolone	gi:738114161:ref:WP_036072414.1:|FEATURES|norB|fluoroquinolone|norB	0.999949331285	62.5	32	46.6	1.6e-06	1
RPOB2	725	757	HWI-700370F:168:C7JUKANXX:7:1314:11081:74172	multidrug	BAD59497.1|FEATURES|rpoB2|multidrug|rpoB2	0.999999185016	75.8	33	52.4	2.9e-08	1
POXTA	159	189	HWI-700370F:168:C7JUKANXX:7:1315:6779:87278	multidrug	AVI44920.1|FEATURES|poxtA|multidrug|poxtA	0.999999209157	67.7	31	45.8	2.7e-06	1
ABCA	864	896	HWI-700370F:168:C7JUKANXX:7:2204:12864:21266	multidrug	XP_753111.1|FEATURES|abcA|multidrug|abcA	0.999999678114	84.8	33	61.6	4.7e-11	1
TAEA	100	132	HWI-700370F:168:C7JUKANXX:7:1304:17645:90313	pleuromutilin	APB03219.1|FEATURES|TaeA|pleuromutilin|TaeA	0.999242745143	63.6	33	47.0	1.2e-06	1
RPOB2	1012	1043	HWI-700370F:168:C7JUKANXX:7:1216:13268:61203	multidrug	BAD59497.1|FEATURES|rpoB2|multidrug|rpoB2	0.999999334062	81.2	32	62.4	2.8e-11	1
FOSB	104	134	HWI-700370F:168:C7JUKANXX:7:1111:6431:62805	fosfomycin	gi:881070913:ref:WP_048787524.1:|FEATURES|fosB|fosfomycin|fosB	1.0	100.0	31	70.5	1.0e-13	1
QACG	7	39	HWI-700370F:168:C7JUKANXX:7:1314:8405:84967	multidrug	gi:686408520:ref:WP_031913065.1:|FEATURES|qacG|multidrug|qacG	0.999999434076	100.0	33	68.2	5.1e-13	1
EMRB-QACA_FAMILY_MAJOR_FACILITATOR_TRANSPORTER	21	53	HWI-700370F:168:C7JUKANXX:7:2213:4268:94741	multidrug	NC_002951.3238155.p01|FEATURES|EmrB-QacA_family_major_facilitator_transporter|multidrug|EmrB-QacA_family_major_facilitator_transporter	0.999999803621	78.8	33	56.6	1.5e-09	1
STAPHYLOCOCCUS_MUPA_CONFERRING_RESISTANCE_TO_MUPIROCIN	610	642	HWI-700370F:168:C7JUKANXX:7:1103:17080:70153	mupirocin	CAA53189|FEATURES|Staphylococcus_mupA_conferring_resistance_to_mupirocin|mupirocin|Staphylococcus_mupA_conferring_resistance_to_mupirocin	0.999999537477	69.7	33	54.7	5.8e-09	1
MPHI	193	225	HWI-700370F:168:C7JUKANXX:7:1305:4092:44553	MLS	APB03226.1|FEATURES|mphI|MLS|mphI	0.999999880523	60.6	33	54.3	7.6e-09	1
ABCA	943	975	HWI-700370F:168:C7JUKANXX:7:2212:21131:66861	multidrug	XP_753111.1|FEATURES|abcA|multidrug|abcA	0.999999618135	75.8	33	56.2	2.0e-09	1
MACB	442	474	HWI-700370F:168:C7JUKANXX:7:1214:8254:68517	MLS	gi:506220920:ref:WP_015740695.1:|FEATURES|macB|MLS|macB	1.0	60.6	33	48.5	4.2e-07	1
NORB	381	413	HWI-700370F:168:C7JUKANXX:7:1115:1901:70971	fluoroquinolone	gi:494742298:ref:WP_007477706.1:|FEATURES|norB|fluoroquinolone|norB	1.0	78.8	33	55.8	2.6e-09	1
NORB	101	133	HWI-700370F:168:C7JUKANXX:7:1201:12923:64187	fluoroquinolone	gi:1000360171:ref:WP_061107359.1:|FEATURES|norB|fluoroquinolone|norB	1.0	63.6	33	48.1	5.4e-07	1
TET(K)	177	209	HWI-700370F:168:C7JUKANXX:7:2107:18204:83277	tetracycline	YP_003283625.1|FEATURES|tet(K)|tetracycline|tet(K)	0.999999923858	100.0	33	65.1	4.3e-12	1
ABCA	372	404	HWI-700370F:168:C7JUKANXX:7:2210:7912:33068	multidrug	XP_753111.1|FEATURES|abcA|multidrug|abcA	0.999999455796	60.6	33	47.8	7.1e-07	1
MULTIDRUG_ABC_TRANSPORTER	178	210	HWI-700370F:168:C7JUKANXX:7:1214:8690:48676	multidrug	gi:686364868:ref:WP_031893738.1:|FEATURES|multidrug_ABC_transporter|multidrug|multidrug_ABC_transporter	1.0	87.9	33	61.2	6.2e-11	1
MULTIDRUG_ABC_TRANSPORTER	298	330	HWI-700370F:168:C7JUKANXX:7:1204:2534:42259	multidrug	gi:446519899:ref:WP_000597245.1:|FEATURES|multidrug_ABC_transporter|multidrug|multidrug_ABC_transporter	1.0	84.8	33	57.8	6.9e-10	1
EFRA	186	218	HWI-700370F:168:C7JUKANXX:7:1104:6768:89055	multidrug	CDO61513.1|FEATURES|efrA|multidrug|efrA	0.999999444842	84.8	33	58.9	3.1e-10	1
ARLS	384	416	HWI-700370F:168:C7JUKANXX:7:1313:10388:71401	multidrug	YP_499945.1|FEATURES|arlS|multidrug|arlS	0.999998070519	66.7	33	50.8	8.4e-08	1
ARLS	361	393	HWI-700370F:168:C7JUKANXX:7:2105:13651:43351	multidrug	YP_499945.1|FEATURES|arlS|multidrug|arlS	0.999998172126	72.7	33	54.3	7.6e-09	1
VGAE	463	495	HWI-700370F:168:C7JUKANXX:7:2105:19172:75950	MLS	FR772051.1.gene9.p01|FEATURES|vgaE|MLS|vgaE	0.99999999378	63.6	33	50.1	1.4e-07	1
DFRE	21	53	HWI-700370F:168:C7JUKANXX:7:1211:5084:4528	diaminopyrimidine	EOD99669.1|FEATURES|dfrE|diaminopyrimidine|dfrE	0.999999865617	78.8	33	60.8	8.1e-11	1
TET(K)	237	269	HWI-700370F:168:C7JUKANXX:7:1212:6318:41787	tetracycline	YP_003283625.1|FEATURES|tet(K)|tetracycline|tet(K)	1.0	100.0	33	70.9	7.8e-14	1
ABCA	361	392	HWI-700370F:168:C7JUKANXX:7:2201:5037:34785	multidrug	XP_753111.1|FEATURES|abcA|multidrug|abcA	0.999999379345	68.8	32	52.4	2.9e-08	1
MAJOR_FACILITATOR_SUPERFAMILY_TRANSPORTER	510	542	HWI-700370F:168:C7JUKANXX:7:2202:9673:20979	multidrug	NC_002952.2859362.p01|FEATURES|major_facilitator_superfamily_transporter|multidrug|major_facilitator_superfamily_transporter	0.999999927052	72.7	33	51.2	6.4e-08	1
MAJOR_FACILITATOR_SUPERFAMILY_TRANSPORTER	155	187	HWI-700370F:168:C7JUKANXX:7:2109:10760:81476	multidrug	NC_002952.2859362.p01|FEATURES|major_facilitator_superfamily_transporter|multidrug|major_facilitator_superfamily_transporter	0.999999999371	90.9	33	64.7	5.6e-12	1
EMRB-QACA_FAMILY_MAJOR_FACILITATOR_TRANSPORTER	212	242	HWI-700370F:168:C7JUKANXX:7:1106:1501:9456	multidrug	NC_002951.3238155.p01|FEATURES|EmrB-QacA_family_major_facilitator_transporter|multidrug|EmrB-QacA_family_major_facilitator_transporter	0.999999689071	71.0	31	49.3	2.4e-07	1
RPOB2	407	439	HWI-700370F:168:C7JUKANXX:7:1216:7010:82836	multidrug	BAD59497.1|FEATURES|rpoB2|multidrug|rpoB2	0.999999342354	78.8	33	57.4	9.0e-10	1
YOJI	470	501	HWI-700370F:168:C7JUKANXX:7:2309:3885:85191	peptide	NP_416715.1|FEATURES|YojI|peptide|YojI	0.999999865635	62.5	32	47.0	1.2e-06	1
EFRA	420	452	HWI-700370F:168:C7JUKANXX:7:2215:13725:40529	multidrug	CDO61513.1|FEATURES|efrA|multidrug|efrA	0.999998840039	60.6	33	45.4	3.5e-06	1
BAER	106	138	HWI-700370F:168:C7JUKANXX:7:2115:10244:14475	multidrug	YP_490321.1|FEATURES|baeR|multidrug|baeR	0.999996260895	63.6	33	45.4	3.5e-06	1
EMRB-QACA_FAMILY_MAJOR_FACILITATOR_TRANSPORTER	209	241	HWI-700370F:168:C7JUKANXX:7:2212:5776:11377	multidrug	NC_002951.3238155.p01|FEATURES|EmrB-QacA_family_major_facilitator_transporter|multidrug|EmrB-QacA_family_major_facilitator_transporter	0.999999739616	69.7	33	50.4	1.1e-07	1
OTRA	76	108	HWI-700370F:168:C7JUKANXX:7:2212:12777:43125	tetracycline	CAA37477|FEATURES|otrA|tetracycline|otrA	0.999999983482	60.6	33	44.7	6.0e-06	1
TET(K)	86	117	HWI-700370F:168:C7JUKANXX:7:1310:3575:87734	tetracycline	YP_003283625.1|FEATURES|tet(K)|tetracycline|tet(K)	1.0	100.0	32	67.4	8.6e-13	1
EFRA	473	504	HWI-700370F:168:C7JUKANXX:7:2109:16197:9744	multidrug	CDO61513.1|FEATURES|efrA|multidrug|efrA	1.0	81.2	32	49.3	2.4e-07	1
EMRB-QACA_FAMILY_MAJOR_FACILITATOR_TRANSPORTER	286	318	HWI-700370F:168:C7JUKANXX:7:2112:11180:46242	multidrug	NC_002951.3237948.p01|FEATURES|EmrB-QacA_family_major_facilitator_transporter|multidrug|EmrB-QacA_family_major_facilitator_transporter	0.999999832363	66.7	33	63.2	1.6e-11	1
NORA	203	235	HWI-700370F:168:C7JUKANXX:7:1216:12872:98481	multidrug	gi:821514643:ref:WP_046837150.1:|FEATURES|norA|multidrug|norA	1.0	100.0	33	68.6	3.9e-13	1
MAJOR_FACILITATOR_SUPERFAMILY_TRANSPORTER	152	184	HWI-700370F:168:C7JUKANXX:7:2211:10392:37748	multidrug	AE016830.1.gene1357.p01|FEATURES|major_facilitator_superfamily_transporter|multidrug|major_facilitator_superfamily_transporter	0.999998004491	63.6	33	57.0	1.2e-09	1
VANR	73	103	HWI-700370F:168:C7JUKANXX:7:1101:20289:10154	glycopeptide	EU250284.1.gene5.p01|FEATURES|vanR|glycopeptide|vanR	1.0	74.2	31	53.5	1.3e-08	1
MAJOR_FACILITATOR_SUPERFAMILY_TRANSPORTER	238	270	HWI-700370F:168:C7JUKANXX:7:1106:11928:54149	multidrug	NC_002952.2859362.p01|FEATURES|major_facilitator_superfamily_transporter|multidrug|major_facilitator_superfamily_transporter	0.999999696065	60.6	33	46.6	1.6e-06	1
TETP	65	97	HWI-700370F:168:C7JUKANXX:7:2205:15951:66883	tetracycline	ZP_02632674|FEATURES|tetP|tetracycline|tetP	0.999999999998	63.6	33	46.6	1.6e-06	1
QACG	1	32	HWI-700370F:168:C7JUKANXX:7:2114:15778:96221	multidrug	gi:686408520:ref:WP_031913065.1:|FEATURES|qacG|multidrug|qacG	0.999999454705	100.0	32	68.9	3.0e-13	1
YKKD	35	67	HWI-700370F:168:C7JUKANXX:7:1213:12408:45339	multidrug	gi:320021335:gb:ADV96321.1:|FEATURES|ykkD|multidrug|ykkD	0.999999994157	72.7	33	53.9	9.9e-09	1
MULTIDRUG_ABC_TRANSPORTER	508	540	HWI-700370F:168:C7JUKANXX:7:2213:1475:95551	multidrug	gi:446519895:ref:WP_000597241.1:|FEATURES|multidrug_ABC_transporter|multidrug|multidrug_ABC_transporter	1.0	63.6	33	47.0	1.2e-06	1
VANS	392	424	HWI-700370F:168:C7JUKANXX:7:1101:4000:97229	glycopeptide	AAD42181|FEATURES|vanS|glycopeptide|vanS	1.0	84.8	33	60.1	1.4e-10	1
TETA	444	475	HWI-700370F:168:C7JUKANXX:7:2211:2411:29294	tetracycline	gi:736993687:ref:WP_034989673.1:|FEATURES|tetA|tetracycline|tetA	0.999999999993	62.5	32	46.2	2.1e-06	1
MULTIDRUG_ABC_TRANSPORTER	504	535	HWI-700370F:168:C7JUKANXX:7:2101:13371:88152	multidrug	AF170880.4.gene1.p01|FEATURES|multidrug_ABC_transporter|multidrug|multidrug_ABC_transporter	1.0	65.6	32	48.1	5.4e-07	1
PATB	172	204	HWI-700370F:168:C7JUKANXX:7:2109:9455:70852	fluoroquinolone	NP_358969.1|FEATURES|patB|fluoroquinolone|patB	0.999995415263	66.7	33	52.4	2.9e-08	1
TLCC	159	190	HWI-700370F:168:C7JUKANXX:7:1308:9415:89178	MLS	M57437.gene.p01|FEATURES|tlcC|MLS|tlcC	0.999999875406	71.9	32	50.8	8.4e-08	1
FMTC	686	718	HWI-700370F:168:C7JUKANXX:7:1306:13249:23920	beta-lactam	gi:1031796384:ref:WP_064136479.1:|FEATURES|fmtC|beta-lactam|fmtC	1.0	60.6	33	50.1	1.4e-07	1
RPOB2	581	613	HWI-700370F:168:C7JUKANXX:7:1108:20592:37289	multidrug	BAD59497.1|FEATURES|rpoB2|multidrug|rpoB2	0.999999334062	78.8	33	57.0	1.2e-09	1
EMRB-QACA_FAMILY_MAJOR_FACILITATOR_TRANSPORTER	207	239	HWI-700370F:168:C7JUKANXX:7:1206:15588:2398	multidrug	AE016830.1.gene424.p01|FEATURES|EmrB-QacA_family_major_facilitator_transporter|multidrug|EmrB-QacA_family_major_facilitator_transporter	0.999997650928	66.7	33	48.9	3.2e-07	1
MULTIDRUG_ABC_TRANSPORTER	481	513	HWI-700370F:168:C7JUKANXX:7:2211:7180:74178	multidrug	gi:1006148426:ref:WP_061732450.1:|FEATURES|multidrug_ABC_transporter|multidrug|multidrug_ABC_transporter	1.0	93.9	33	63.9	9.6e-12	1
TETA(48)	148	179	HWI-700370F:168:C7JUKANXX:7:1206:9587:3478	tetracycline	APB03214.1|FEATURES|tetA(48)|tetracycline|tetA(48)	0.999999940645	62.5	32	45.1	4.6e-06	1
EFRB	103	135	HWI-700370F:168:C7JUKANXX:7:2103:2664:59770	multidrug	CDO61516.1|FEATURES|efrB|multidrug|efrB	0.999998754178	81.8	33	59.3	2.4e-10	1
MULTIDRUG_ABC_TRANSPORTER	526	558	HWI-700370F:168:C7JUKANXX:7:1104:18699:25053	multidrug	gi:497748188:ref:WP_010062372.1:|FEATURES|multidrug_ABC_transporter|multidrug|multidrug_ABC_transporter	1.0	78.8	33	55.1	4.4e-09	1
RPOB2	144	176	HWI-700370F:168:C7JUKANXX:7:1301:1847:22300	multidrug	BAD59497.1|FEATURES|rpoB2|multidrug|rpoB2	0.999999363955	78.8	33	58.5	4.0e-10	1
MAJOR_FACILITATOR_SUPERFAMILY_TRANSPORTER	149	181	HWI-700370F:168:C7JUKANXX:7:2203:11602:35733	multidrug	NC_002952.2859362.p01|FEATURES|major_facilitator_superfamily_transporter|multidrug|major_facilitator_superfamily_transporter	0.999999887191	100.0	33	69.3	2.3e-13	1
MEPA	337	369	HWI-700370F:168:C7JUKANXX:7:1216:7195:90093	multidrug	gi:505177635:ref:WP_015364737.1:|FEATURES|mepA|multidrug|mepA	0.999999999975	100.0	33	67.8	6.6e-13	1
TET(K)	112	144	HWI-700370F:168:C7JUKANXX:7:1208:11991:27644	tetracycline	YP_003283625.1|FEATURES|tet(K)|tetracycline|tet(K)	1.0	100.0	33	66.2	1.9e-12	1
DFRC	33	64	HWI-700370F:168:C7JUKANXX:7:2214:18533:62374	diaminopyrimidine	AAO04716.1|FEATURES|dfrC|diaminopyrimidine|dfrC	1.0	100.0	32	67.4	8.6e-13	1
VANR	102	134	HWI-700370F:168:C7JUKANXX:7:2112:3973:13322	glycopeptide	DQ212986.1.gene4.p01|FEATURES|vanR|glycopeptide|vanR	0.999999931701	60.6	33	47.8	7.1e-07	1
RPOB2	195	227	HWI-700370F:168:C7JUKANXX:7:2101:18960:2309	multidrug	BAD59497.1|FEATURES|rpoB2|multidrug|rpoB2	0.999999083448	60.6	33	47.8	7.1e-07	1
TETW	72	104	HWI-700370F:168:C7JUKANXX:7:1104:19666:34672	tetracycline	ABG81258|FEATURES|tetW|tetracycline|tetW	1.0	63.6	33	45.8	2.7e-06	1
MEPR	77	109	HWI-700370F:168:C7JUKANXX:7:1312:15519:45065	multidrug	YP_001440920.1|FEATURES|mepR|multidrug|mepR	0.999998890848	78.8	33	57.4	9.0e-10	1
ADP-RIBOSYLATING_TRANSFERASE_ARR	68	99	HWI-700370F:168:C7JUKANXX:7:1305:14217:16270	rifamycin	AL939114.1.orf1.gene.p01|FEATURES|ADP-ribosylating_transferase_arr|rifamycin|ADP-ribosylating_transferase_arr	1.0	81.2	32	63.9	9.6e-12	1
CLOSTRIDIUM_PERFRINGENS_MPRF	518	549	HWI-700370F:168:C7JUKANXX:7:2112:9493:101246	peptide	ABG86067.1|FEATURES|Clostridium_perfringens_mprF|peptide|Clostridium_perfringens_mprF	0.999999935707	65.6	32	52.0	3.8e-08	1
MAJOR_FACILITATOR_SUPERFAMILY_TRANSPORTER	566	597	HWI-700370F:168:C7JUKANXX:7:1208:12118:52866	multidrug	NC_002952.2859362.p01|FEATURES|major_facilitator_superfamily_transporter|multidrug|major_facilitator_superfamily_transporter	0.999999822286	81.2	32	58.9	3.1e-10	1
QACG	32	64	HWI-700370F:168:C7JUKANXX:7:2110:6953:97927	multidrug	gi:686408520:ref:WP_031913065.1:|FEATURES|qacG|multidrug|qacG	0.999999542009	100.0	33	72.0	3.5e-14	1
OPTRA	463	493	HWI-700370F:168:C7JUKANXX:7:1315:20963:73936	oxazolidinone	AKA86814|FEATURES|optrA|oxazolidinone|optrA	0.982074640086	64.5	31	45.4	3.5e-06	1
QACG	27	59	HWI-700370F:168:C7JUKANXX:7:2108:20605:19069	multidrug	gi:686408520:ref:WP_031913065.1:|FEATURES|qacG|multidrug|qacG	0.999999567826	100.0	33	72.8	2.1e-14	1
MULTIDRUG_ABC_TRANSPORTER	240	272	HWI-700370F:168:C7JUKANXX:7:2111:11348:11897	multidrug	gi:686364868:ref:WP_031893738.1:|FEATURES|multidrug_ABC_transporter|multidrug|multidrug_ABC_transporter	1.0	81.8	33	62.8	2.1e-11	1
MAJOR_FACILITATOR_SUPERFAMILY_TRANSPORTER	153	185	HWI-700370F:168:C7JUKANXX:7:1301:16752:59169	multidrug	NC_002952.2859362.p01|FEATURES|major_facilitator_superfamily_transporter|multidrug|major_facilitator_superfamily_transporter	0.999999998151	90.9	33	63.5	1.2e-11	1
EMRB-QACA_FAMILY_MAJOR_FACILITATOR_TRANSPORTER	249	281	HWI-700370F:168:C7JUKANXX:7:1101:10739:54879	multidrug	NC_002951.3238155.p01|FEATURES|EmrB-QacA_family_major_facilitator_transporter|multidrug|EmrB-QacA_family_major_facilitator_transporter	0.999999645751	60.6	33	44.7	6.0e-06	1
EFRB	326	358	HWI-700370F:168:C7JUKANXX:7:1213:7240:78423	multidrug	CDO61516.1|FEATURES|efrB|multidrug|efrB	0.999998000191	78.8	33	51.6	4.9e-08	1
RPOB2	1063	1095	HWI-700370F:168:C7JUKANXX:7:1309:13299:19047	multidrug	BAD59497.1|FEATURES|rpoB2|multidrug|rpoB2	0.999999399898	84.8	33	60.5	1.1e-10	1
MAJOR_FACILITATOR_SUPERFAMILY_TRANSPORTER	471	503	HWI-700370F:168:C7JUKANXX:7:1201:19115:71580	multidrug	NC_002952.2859362.p01|FEATURES|major_facilitator_superfamily_transporter|multidrug|major_facilitator_superfamily_transporter	0.999999725581	72.7	33	54.3	7.6e-09	1
YKKD	35	67	HWI-700370F:168:C7JUKANXX:7:2107:19762:99259	multidrug	gi:489311091:ref:WP_003218500.1:|FEATURES|ykkD|multidrug|ykkD	0.999999901819	63.6	33	46.2	2.1e-06	1
MSRA	320	352	HWI-700370F:168:C7JUKANXX:7:1103:20999:81915	MLS	ABA02367|FEATURES|msrA|MLS|msrA	1.0	100.0	33	69.7	1.7e-13	1
MARR	76	108	HWI-700370F:168:C7JUKANXX:7:1311:6382:36544	multidrug	gi:739693976:ref:WP_037548407.1:|FEATURES|marR|multidrug|marR	1.0	100.0	33	68.2	5.1e-13	1
EFRA	133	164	HWI-700370F:168:C7JUKANXX:7:1307:13488:92998	multidrug	CDO61513.1|FEATURES|efrA|multidrug|efrA	0.999999301549	81.2	32	54.3	7.6e-09	1
DFRC	88	118	HWI-700370F:168:C7JUKANXX:7:2101:11784:65055	diaminopyrimidine	AAO04716.1|FEATURES|dfrC|diaminopyrimidine|dfrC	0.999999999666	80.6	31	57.0	1.2e-09	1
QACG	15	47	HWI-700370F:168:C7JUKANXX:7:1302:9991:100589	multidrug	gi:686408520:ref:WP_031913065.1:|FEATURES|qacG|multidrug|qacG	0.999999528657	100.0	33	72.0	3.5e-14	1
RPOB2	870	901	HWI-700370F:168:C7JUKANXX:7:2213:3096:4244	multidrug	BAD59497.1|FEATURES|rpoB2|multidrug|rpoB2	0.999999411694	75.0	32	61.2	6.2e-11	1
TET(K)	1	31	HWI-700370F:168:C7JUKANXX:7:1209:5390:74590	tetracycline	YP_003283625.1|FEATURES|tet(K)|tetracycline|tet(K)	0.99999993978	96.8	31	66.6	1.5e-12	1
NORA	291	323	HWI-700370F:168:C7JUKANXX:7:1111:7250:55434	multidrug	YP_302113|FEATURES|norA|multidrug|norA	1.0	100.0	33	70.9	7.8e-14	1
ARLS	356	388	HWI-700370F:168:C7JUKANXX:7:1314:20948:61444	multidrug	YP_499945.1|FEATURES|arlS|multidrug|arlS	0.999997838766	66.7	33	48.5	4.2e-07	1
MAJOR_FACILITATOR_SUPERFAMILY_TRANSPORTER	155	187	HWI-700370F:168:C7JUKANXX:7:1311:18138:56152	multidrug	NC_002952.2859362.p01|FEATURES|major_facilitator_superfamily_transporter|multidrug|major_facilitator_superfamily_transporter	0.99999999912	90.9	33	64.7	5.6e-12	1
FMTC	246	278	HWI-700370F:168:C7JUKANXX:7:1105:2459:32861	beta-lactam	gi:1031796384:ref:WP_064136479.1:|FEATURES|fmtC|beta-lactam|fmtC	1.0	69.7	33	49.3	2.4e-07	1
TAEA	64	96	HWI-700370F:168:C7JUKANXX:7:2107:4467:29353	pleuromutilin	APB03219.1|FEATURES|TaeA|pleuromutilin|TaeA	0.999422526743	63.6	33	51.6	4.9e-08	1
TETB(46)	366	397	HWI-700370F:168:C7JUKANXX:7:2211:6234:43896	tetracycline	AET10445.1|FEATURES|tetB(46)|tetracycline|tetB(46)	0.999998921453	62.5	32	45.8	2.7e-06	1
NORA	304	336	HWI-700370F:168:C7JUKANXX:7:1105:3761:87490	multidrug	gi:755009796:ref:WP_042363132.1:|FEATURES|norA|multidrug|norA	1.0	100.0	33	71.2	6.0e-14	1
TETA(48)	150	182	HWI-700370F:168:C7JUKANXX:7:2113:19580:81073	tetracycline	APB03214.1|FEATURES|tetA(48)|tetracycline|tetA(48)	0.972543829012	66.7	33	48.1	5.4e-07	1
RPOB2	871	903	HWI-700370F:168:C7JUKANXX:7:1110:16544:8657	multidrug	BAD59497.1|FEATURES|rpoB2|multidrug|rpoB2	0.999999446788	78.8	33	63.5	1.2e-11	1
ABCA	630	662	HWI-700370F:168:C7JUKANXX:7:1309:1062:66004	multidrug	XP_753111.1|FEATURES|abcA|multidrug|abcA	0.999999623589	66.7	33	56.6	1.5e-09	1
VANS	403	435	HWI-700370F:168:C7JUKANXX:7:1216:13862:18074	glycopeptide	AAD42181|FEATURES|vanS|glycopeptide|vanS	1.0	81.8	33	57.0	1.2e-09	1
ABCA	999	1031	HWI-700370F:168:C7JUKANXX:7:2107:6472:25873	multidrug	XP_753111.1|FEATURES|abcA|multidrug|abcA	0.99999955771	84.8	33	63.5	1.2e-11	1
MULTIDRUG_ABC_TRANSPORTER	84	116	HWI-700370F:168:C7JUKANXX:7:2111:9457:84491	multidrug	gi:686364868:ref:WP_031893738.1:|FEATURES|multidrug_ABC_transporter|multidrug|multidrug_ABC_transporter	1.0	97.0	33	70.1	1.3e-13	1
TETB(46)	365	397	HWI-700370F:168:C7JUKANXX:7:1209:3320:47321	tetracycline	AET10445.1|FEATURES|tetB(46)|tetracycline|tetB(46)	0.999999651879	63.6	33	48.1	5.4e-07	1
MULTIDRUG_ABC_TRANSPORTER	523	554	HWI-700370F:168:C7JUKANXX:7:1312:5486:46652	multidrug	gi:517381192:ref:WP_018555350.1:|FEATURES|multidrug_ABC_transporter|multidrug|multidrug_ABC_transporter	0.999999999987	68.8	32	46.6	1.6e-06	1
MACB	413	444	HWI-700370F:168:C7JUKANXX:7:2205:1417:63869	MLS	gi:1046630742:ref:WP_065696754.1:|FEATURES|macB|MLS|macB	1.0	71.9	32	52.4	2.9e-08	1
LLMA_23S_RIBOSOMAL_RNA_METHYLTRANSFERASE	173	205	HWI-700370F:168:C7JUKANXX:7:1115:11233:57606	MLS	APB03216.1|FEATURES|LlmA_23S_ribosomal_RNA_methyltransferase|MLS|LlmA_23S_ribosomal_RNA_methyltransferase	0.999999976885	93.9	33	70.9	7.8e-14	1
TET(K)	92	124	HWI-700370F:168:C7JUKANXX:7:1309:4449:52226	tetracycline	YP_003283625.1|FEATURES|tet(K)|tetracycline|tet(K)	0.999999999853	100.0	33	68.9	3.0e-13	1
MULTIDRUG_ABC_TRANSPORTER	492	522	HWI-700370F:168:C7JUKANXX:7:2209:15551:8251	multidrug	gi:493394434:ref:WP_006350564.1:|FEATURES|multidrug_ABC_transporter|multidrug|multidrug_ABC_transporter	0.999998527693	61.3	31	44.7	6.0e-06	1
EMRB-QACA_FAMILY_MAJOR_FACILITATOR_TRANSPORTER	19	51	HWI-700370F:168:C7JUKANXX:7:1111:20601:59241	multidrug	AE016830.1.gene768.p01|FEATURES|EmrB-QacA_family_major_facilitator_transporter|multidrug|EmrB-QacA_family_major_facilitator_transporter	0.999998808537	100.0	33	69.3	2.3e-13	1
MAJOR_FACILITATOR_SUPERFAMILY_TRANSPORTER	530	562	HWI-700370F:168:C7JUKANXX:7:2312:13975:57378	multidrug	NC_002952.2859362.p01|FEATURES|major_facilitator_superfamily_transporter|multidrug|major_facilitator_superfamily_transporter	0.999999739271	66.7	33	50.1	1.4e-07	1
CPXA	390	422	HWI-700370F:168:C7JUKANXX:7:2216:7200:86561	aminoglycoside:aminocoumarin	NP_312864.1|FEATURES|cpxA|aminoglycoside:aminocoumarin|cpxA	0.999392202795	69.7	33	50.4	1.1e-07	1
EMRB-QACA_FAMILY_MAJOR_FACILITATOR_TRANSPORTER	34	65	HWI-700370F:168:C7JUKANXX:7:1307:11776:11690	multidrug	NC_002951.3237419.p01|FEATURES|EmrB-QacA_family_major_facilitator_transporter|multidrug|EmrB-QacA_family_major_facilitator_transporter	0.999999947438	68.8	32	50.8	8.4e-08	1
TRANSCRIPTIONAL_REGULATORY_PROTEIN_CPXR_CPXR	65	96	HWI-700370F:168:C7JUKANXX:7:1107:16371:3190	unclassified	CP001485.1.gene721.p01|FEATURES|transcriptional_regulatory_protein_CpxR_cpxR|unclassified|transcriptional_regulatory_protein_CpxR_cpxR	0.999993140461	65.6	32	44.7	6.0e-06	1
VGAA	348	380	HWI-700370F:168:C7JUKANXX:7:2201:18224:21091	MLS	DQ823382.1.gene1.p01|FEATURES|vgaA|MLS|vgaA	1.0	100.0	33	67.4	8.6e-13	1
BACA	162	194	HWI-700370F:168:C7JUKANXX:7:1312:18961:50437	bacitracin	YP_302125|FEATURES|bacA|bacitracin|bacA	1.0	100.0	33	68.2	5.1e-13	1
NORA	228	260	HWI-700370F:168:C7JUKANXX:7:2204:19083:13319	multidrug	gi:815842605:ref:WP_046464285.1:|FEATURES|norA|multidrug|norA	1.0	100.0	33	71.2	6.0e-14	1
TETY	48	80	HWI-700370F:168:C7JUKANXX:7:2104:16494:60863	tetracycline	AF070999.gene.p01|FEATURES|tetY|tetracycline|tetY	0.999999999893	63.6	33	47.4	9.3e-07	1
CLASS_A	82	113	HWI-700370F:168:C7JUKANXX:7:1104:21051:52166	beta-lactam	M60253.gene.p01|FEATURES|class_A|beta-lactam|class_A	0.998329445593	62.5	32	45.1	4.6e-06	1
MACB	141	172	HWI-700370F:168:C7JUKANXX:7:1211:11205:22880	MLS	gi:545231548:ref:WP_021531156.1:|FEATURES|macB|MLS|macB	1.0	65.6	32	44.7	6.0e-06	1
EMRB-QACA_FAMILY_MAJOR_FACILITATOR_TRANSPORTER	46	78	HWI-700370F:168:C7JUKANXX:7:2204:1648:88879	multidrug	NC_002951.3237419.p01|FEATURES|EmrB-QacA_family_major_facilitator_transporter|multidrug|EmrB-QacA_family_major_facilitator_transporter	0.999999977315	84.8	33	62.8	2.1e-11	1
LSA	430	462	HWI-700370F:168:C7JUKANXX:7:1303:19297:43530	MLS	gi:1031496106:ref:WP_064100483.1:|FEATURES|lsa|MLS|lsa	1.0	81.8	33	62.4	2.8e-11	1
ABCA	878	908	HWI-700370F:168:C7JUKANXX:7:1305:2301:26377	multidrug	XP_753111.1|FEATURES|abcA|multidrug|abcA	0.999999483003	83.9	31	53.5	1.3e-08	1
LMRB	376	408	HWI-700370F:168:C7JUKANXX:7:2204:9755:17700	MLS	gi:384930133:gb:AFI26811.1:|FEATURES|lmrB|MLS|lmrB	1.0	60.6	33	46.6	1.6e-06	1
RPOB2	787	819	HWI-700370F:168:C7JUKANXX:7:1313:14561:47113	multidrug	BAD59497.1|FEATURES|rpoB2|multidrug|rpoB2	0.999999138153	84.8	33	57.4	9.0e-10	1
VANR	67	99	HWI-700370F:168:C7JUKANXX:7:1302:13992:11914	glycopeptide	FJ872411.1.gene44.p01|FEATURES|vanR|glycopeptide|vanR	1.0	72.7	33	57.4	9.0e-10	1
YKKD	43	75	HWI-700370F:168:C7JUKANXX:7:1101:9618:85402	multidrug	gi:489421661:ref:WP_003327389.1:|FEATURES|ykkD|multidrug|ykkD	0.999999989821	66.7	33	49.7	1.9e-07	1
TETA	443	474	HWI-700370F:168:C7JUKANXX:7:1315:6753:35418	tetracycline	gi:736993687:ref:WP_034989673.1:|FEATURES|tetA|tetracycline|tetA	0.999999999994	62.5	32	46.2	2.1e-06	1
NORB	312	343	HWI-700370F:168:C7JUKANXX:7:1310:17548:56492	fluoroquinolone	gi:1000360171:ref:WP_061107359.1:|FEATURES|norB|fluoroquinolone|norB	0.999999999892	62.5	32	47.8	7.1e-07	1
FMTC	242	273	HWI-700370F:168:C7JUKANXX:7:1108:15898:37142	beta-lactam	gi:1031796384:ref:WP_064136479.1:|FEATURES|fmtC|beta-lactam|fmtC	1.0	68.8	32	49.7	1.9e-07	1
RPOB2	272	304	HWI-700370F:168:C7JUKANXX:7:1107:19932:17585	multidrug	BAD59497.1|FEATURES|rpoB2|multidrug|rpoB2	0.999999173242	69.7	33	50.4	1.1e-07	1
NORB	128	160	HWI-700370F:168:C7JUKANXX:7:1302:7860:61338	fluoroquinolone	gi:494742298:ref:WP_007477706.1:|FEATURES|norB|fluoroquinolone|norB	1.0	66.7	33	52.0	3.8e-08	1
RPHB	676	707	HWI-700370F:168:C7JUKANXX:7:1109:20510:49965	rifamycin	APB03222.1|FEATURES|rphB|rifamycin|rphB	0.999977450055	81.2	32	57.8	6.9e-10	1
MULTIDRUG_ABC_TRANSPORTER	453	485	HWI-700370F:168:C7JUKANXX:7:1212:18417:37386	multidrug	gi:913055317:ref:WP_050357634.1:|FEATURES|multidrug_ABC_transporter|multidrug|multidrug_ABC_transporter	1.0	69.7	33	47.4	9.3e-07	1
NORA	162	194	HWI-700370F:168:C7JUKANXX:7:1214:12328:28668	multidrug	gi:896433414:ref:WP_049366453.1:|FEATURES|norA|multidrug|norA	1.0	75.8	33	57.4	9.0e-10	1
EMRB-QACA_FAMILY_MAJOR_FACILITATOR_TRANSPORTER	414	446	HWI-700370F:168:C7JUKANXX:7:2215:15108:57552	multidrug	AE016830.1.gene424.p01|FEATURES|EmrB-QacA_family_major_facilitator_transporter|multidrug|EmrB-QacA_family_major_facilitator_transporter	0.999999909476	75.8	33	55.8	2.6e-09	1
TLCC	159	190	HWI-700370F:168:C7JUKANXX:7:1205:9994:3303	MLS	M57437.gene.p01|FEATURES|tlcC|MLS|tlcC	0.999999863133	71.9	32	50.8	8.4e-08	1
ABCA	126	158	HWI-700370F:168:C7JUKANXX:7:1310:14749:62525	multidrug	XP_753111.1|FEATURES|abcA|multidrug|abcA	0.99999955771	72.7	33	52.4	2.9e-08	1
RPOB2	357	389	HWI-700370F:168:C7JUKANXX:7:1114:7549:22086	multidrug	BAD59497.1|FEATURES|rpoB2|multidrug|rpoB2	0.99999939298	81.8	33	60.1	1.4e-10	1
RPOB2	432	464	HWI-700370F:168:C7JUKANXX:7:2205:7970:58264	multidrug	BAD59497.1|FEATURES|rpoB2|multidrug|rpoB2	0.99999939298	84.8	33	60.1	1.4e-10	1
EFRA	299	331	HWI-700370F:168:C7JUKANXX:7:1311:12570:34636	multidrug	CDO61513.1|FEATURES|efrA|multidrug|efrA	0.999999878625	60.6	33	48.9	3.2e-07	1
TET(K)	168	200	HWI-700370F:168:C7JUKANXX:7:1213:17736:71794	tetracycline	YP_003283625.1|FEATURES|tet(K)|tetracycline|tet(K)	1.0	100.0	33	69.3	2.3e-13	1
FMTC	602	632	HWI-700370F:168:C7JUKANXX:7:2202:18903:50369	beta-lactam	gi:1031796384:ref:WP_064136479.1:|FEATURES|fmtC|beta-lactam|fmtC	1.0	77.4	31	57.0	1.2e-09	1
LMRB	36	68	HWI-700370F:168:C7JUKANXX:7:1316:11900:3027	MLS	gi:384930133:gb:AFI26811.1:|FEATURES|lmrB|MLS|lmrB	1.0	66.7	33	50.8	8.4e-08	1
TET(K)	264	296	HWI-700370F:168:C7JUKANXX:7:1307:13852:25412	tetracycline	YP_003283625.1|FEATURES|tet(K)|tetracycline|tet(K)	1.0	100.0	33	68.9	3.0e-13	1
TETW	76	108	HWI-700370F:168:C7JUKANXX:7:1301:5509:14354	tetracycline	YP_594556|FEATURES|tetW|tetracycline|tetW	0.999999996536	60.6	33	44.7	6.0e-06	1
MULTIDRUG_ABC_TRANSPORTER	489	521	HWI-700370F:168:C7JUKANXX:7:1116:14439:68164	multidrug	gi:497748188:ref:WP_010062372.1:|FEATURES|multidrug_ABC_transporter|multidrug|multidrug_ABC_transporter	1.0	63.6	33	48.5	4.2e-07	1
ABCA	248	280	HWI-700370F:168:C7JUKANXX:7:2212:17302:32942	multidrug	XP_753111.1|FEATURES|abcA|multidrug|abcA	0.999999584004	78.8	33	53.9	9.9e-09	1
VANR	86	118	HWI-700370F:168:C7JUKANXX:7:1107:15436:41797	glycopeptide	EU250284.1.gene5.p01|FEATURES|vanR|glycopeptide|vanR	0.944449652408	72.7	33	55.8	2.6e-09	1
MDTG	78	110	HWI-700370F:168:C7JUKANXX:7:1101:12390:13996	multidrug	gi:313635905:gb:EFS01863.1:|FEATURES|mdtG|multidrug|mdtG	1.0	72.7	33	50.4	1.1e-07	1
LMRB	374	405	HWI-700370F:168:C7JUKANXX:7:2102:16806:90356	MLS	gi:384930133:gb:AFI26811.1:|FEATURES|lmrB|MLS|lmrB	1.0	65.6	32	49.3	2.4e-07	1
MULTIDRUG_ABC_TRANSPORTER	359	390	HWI-700370F:168:C7JUKANXX:7:1213:10514:37496	multidrug	gi:686364868:ref:WP_031893738.1:|FEATURES|multidrug_ABC_transporter|multidrug|multidrug_ABC_transporter	1.0	90.6	32	60.5	1.1e-10	1
FMTC	614	646	HWI-700370F:168:C7JUKANXX:7:2114:14064:43873	beta-lactam	gi:1031796384:ref:WP_064136479.1:|FEATURES|fmtC|beta-lactam|fmtC	1.0	97.0	33	68.6	3.9e-13	1
YKKC	87	119	HWI-700370F:168:C7JUKANXX:7:2211:5107:51558	multidrug	gi:307606148:emb:CBI42519.1:|FEATURES|ykkC|multidrug|ykkC	0.999999999548	69.7	33	48.9	3.2e-07	1
MEPA	202	234	HWI-700370F:168:C7JUKANXX:7:1302:15774:2314	multidrug	YP_302230|FEATURES|mepA|multidrug|mepA	1.0	97.0	33	64.3	7.3e-12	1
LMRD	200	231	HWI-700370F:168:C7JUKANXX:7:1307:16658:84020	MLS	ABF66027.1|FEATURES|lmrD|MLS|lmrD	0.999573860022	78.1	32	58.2	5.2e-10	1
VANS	397	429	HWI-700370F:168:C7JUKANXX:7:1207:3951:33077	glycopeptide	AAD42181|FEATURES|vanS|glycopeptide|vanS	1.0	63.6	33	50.1	1.4e-07	1
MACB	26	58	HWI-700370F:168:C7JUKANXX:7:1212:18806:99701	MLS	YP_002382193|FEATURES|macB|MLS|macB	0.999999999724	60.6	33	45.4	3.5e-06	1
TETA	443	474	HWI-700370F:168:C7JUKANXX:7:1108:19142:97203	tetracycline	gi:491465657:ref:WP_005323423.1:|FEATURES|tetA|tetracycline|tetA	0.99999983782	65.6	32	44.3	7.8e-06	1
RPOB2	792	824	HWI-700370F:168:C7JUKANXX:7:1201:4735:71870	multidrug	BAD59497.1|FEATURES|rpoB2|multidrug|rpoB2	0.999999095184	87.9	33	58.2	5.2e-10	1
TET(K)	195	227	HWI-700370F:168:C7JUKANXX:7:1314:2815:10461	tetracycline	YP_003283625.1|FEATURES|tet(K)|tetracycline|tet(K)	1.0	100.0	33	70.5	1.0e-13	1
TETA(48)	150	182	HWI-700370F:168:C7JUKANXX:7:2108:19308:6743	tetracycline	APB03214.1|FEATURES|tetA(48)|tetracycline|tetA(48)	0.972543829012	66.7	33	48.1	5.4e-07	1
MACB	140	172	HWI-700370F:168:C7JUKANXX:7:2310:20005:23837	MLS	gi:446110330:ref:WP_000188185.1:|FEATURES|macB|MLS|macB	1.0	78.8	33	53.1	1.7e-08	1
ARLS	390	422	HWI-700370F:168:C7JUKANXX:7:1305:6736:56751	multidrug	YP_499945.1|FEATURES|arlS|multidrug|arlS	0.999998474849	72.7	33	56.2	2.0e-09	1
MEPR	43	75	HWI-700370F:168:C7JUKANXX:7:1103:16379:53357	multidrug	YP_001440920.1|FEATURES|mepR|multidrug|mepR	0.999998794397	78.8	33	54.3	7.6e-09	1
MULTIDRUG_ABC_TRANSPORTER	491	521	HWI-700370F:168:C7JUKANXX:7:2108:16454:81832	multidrug	gi:943938624:ref:WP_055567802.1:|FEATURES|multidrug_ABC_transporter|multidrug|multidrug_ABC_transporter	1.0	67.7	31	47.8	7.1e-07	1
EMRB-QACA_FAMILY_MAJOR_FACILITATOR_TRANSPORTER	130	162	HWI-700370F:168:C7JUKANXX:7:2302:2710:65845	multidrug	AE016830.1.gene424.p01|FEATURES|EmrB-QacA_family_major_facilitator_transporter|multidrug|EmrB-QacA_family_major_facilitator_transporter	0.999999986496	63.6	33	46.6	1.6e-06	1
RPOB2	454	484	HWI-700370F:168:C7JUKANXX:7:1107:3104:16659	multidrug	BAD59497.1|FEATURES|rpoB2|multidrug|rpoB2	0.999999325609	90.3	31	65.9	2.5e-12	1
MAJOR_FACILITATOR_SUPERFAMILY_TRANSPORTER	266	298	HWI-700370F:168:C7JUKANXX:7:1116:6492:61381	multidrug	AE016830.1.gene1357.p01|FEATURES|major_facilitator_superfamily_transporter|multidrug|major_facilitator_superfamily_transporter	0.999998430559	100.0	33	65.9	2.5e-12	1
MAJOR_FACILITATOR_SUPERFAMILY_TRANSPORTER	404	436	HWI-700370F:168:C7JUKANXX:7:1105:20296:45670	multidrug	NC_002952.2859362.p01|FEATURES|major_facilitator_superfamily_transporter|multidrug|major_facilitator_superfamily_transporter	0.999999739271	63.6	33	50.1	1.4e-07	1
FOSB	91	123	HWI-700370F:168:C7JUKANXX:7:2105:5588:28371	fosfomycin	gi:881070913:ref:WP_048787524.1:|FEATURES|fosB|fosfomycin|fosB	1.0	100.0	33	71.6	4.6e-14	1
MULTIDRUG_ABC_TRANSPORTER	516	548	HWI-700370F:168:C7JUKANXX:7:1105:14994:80888	multidrug	gi:1032695345:ref:WP_064272854.1:|FEATURES|multidrug_ABC_transporter|multidrug|multidrug_ABC_transporter	1.0	63.6	33	49.3	2.4e-07	1
MAJOR_FACILITATOR_SUPERFAMILY_TRANSPORTER	147	178	HWI-700370F:168:C7JUKANXX:7:1302:17918:67096	multidrug	NC_002952.2859362.p01|FEATURES|major_facilitator_superfamily_transporter|multidrug|major_facilitator_superfamily_transporter	0.999999696065	65.6	32	46.6	1.6e-06	1
TET(K)	400	432	HWI-700370F:168:C7JUKANXX:7:2105:18881:23097	tetracycline	YP_003283625.1|FEATURES|tet(K)|tetracycline|tet(K)	0.999999901643	100.0	33	65.5	3.3e-12	1
TET(K)	379	411	HWI-700370F:168:C7JUKANXX:7:1211:2965:72730	tetracycline	YP_003283625.1|FEATURES|tet(K)|tetracycline|tet(K)	1.0	100.0	33	64.7	5.6e-12	1
TET(K)	111	143	HWI-700370F:168:C7JUKANXX:7:1115:4744:43696	tetracycline	YP_003283625.1|FEATURES|tet(K)|tetracycline|tet(K)	1.0	100.0	33	66.2	1.9e-12	1
RPOB2	431	463	HWI-700370F:168:C7JUKANXX:7:2214:6975:12983	multidrug	BAD59497.1|FEATURES|rpoB2|multidrug|rpoB2	0.999999385861	84.8	33	59.7	1.8e-10	1
CPXA	388	420	HWI-700370F:168:C7JUKANXX:7:2210:5961:69307	aminoglycoside:aminocoumarin	NP_312864.1|FEATURES|cpxA|aminoglycoside:aminocoumarin|cpxA	0.999430493442	72.7	33	53.1	1.7e-08	1
RPOB2	995	1027	HWI-700370F:168:C7JUKANXX:7:2210:12841:91561	multidrug	BAD59497.1|FEATURES|rpoB2|multidrug|rpoB2	0.999999207249	63.6	33	51.6	4.9e-08	1
ABCA	231	263	HWI-700370F:168:C7JUKANXX:7:1301:2026:42891	multidrug	XP_753111.1|FEATURES|abcA|multidrug|abcA	0.999999590444	72.7	33	54.3	7.6e-09	1
MULTIDRUG_ABC_TRANSPORTER	125	157	HWI-700370F:168:C7JUKANXX:7:1316:19407:24667	multidrug	gi:686364868:ref:WP_031893738.1:|FEATURES|multidrug_ABC_transporter|multidrug|multidrug_ABC_transporter	1.0	93.9	33	67.8	6.6e-13	1
EMRB-QACA_FAMILY_MAJOR_FACILITATOR_TRANSPORTER	359	391	HWI-700370F:168:C7JUKANXX:7:1203:15104:18368	multidrug	NC_002951.3238155.p01|FEATURES|EmrB-QacA_family_major_facilitator_transporter|multidrug|EmrB-QacA_family_major_facilitator_transporter	0.999999767344	75.8	33	52.8	2.2e-08	1
EFRB	192	223	HWI-700370F:168:C7JUKANXX:7:1308:10302:89964	multidrug	CDO61516.1|FEATURES|efrB|multidrug|efrB	1.0	62.5	32	48.1	5.4e-07	1
ABCA	196	227	HWI-700370F:168:C7JUKANXX:7:2203:9409:74645	multidrug	XP_753111.1|FEATURES|abcA|multidrug|abcA	0.999999388604	68.8	32	45.4	3.5e-06	1
RPOB2	472	504	HWI-700370F:168:C7JUKANXX:7:1115:11589:61808	multidrug	BAD59497.1|FEATURES|rpoB2|multidrug|rpoB2	0.999999325609	69.7	33	56.6	1.5e-09	1
DFRC	81	112	HWI-700370F:168:C7JUKANXX:7:2204:4951:93400	diaminopyrimidine	AAO04716.1|FEATURES|dfrC|diaminopyrimidine|dfrC	0.999881177467	78.1	32	55.8	2.6e-09	1
CAT_CHLORAMPHENICOL_ACETYLTRANSFERASE	148	178	HWI-700370F:168:C7JUKANXX:7:1316:1071:21298	phenicol	M58472.1.gene1.p01|FEATURES|cat_chloramphenicol_acetyltransferase|phenicol|cat_chloramphenicol_acetyltransferase	0.999515615015	67.7	31	48.5	4.2e-07	1
EFRA	6	38	HWI-700370F:168:C7JUKANXX:7:2203:15331:86121	multidrug	CDO61513.1|FEATURES|efrA|multidrug|efrA	0.999999638261	100.0	33	69.7	1.7e-13	1
MULTIDRUG_ABC_TRANSPORTER	529	561	HWI-700370F:168:C7JUKANXX:7:2207:8711:92849	multidrug	gi:930426663:ref:WP_054189647.1:|FEATURES|multidrug_ABC_transporter|multidrug|multidrug_ABC_transporter	1.0	63.6	33	49.3	2.4e-07	1
BACA	107	139	HWI-700370F:168:C7JUKANXX:7:2114:4060:44961	bacitracin	ZP_03984017|FEATURES|bacA|bacitracin|bacA	1.0	75.8	33	56.2	2.0e-09	1
BACA	33	65	HWI-700370F:168:C7JUKANXX:7:1315:20238:35433	bacitracin	YP_302125|FEATURES|bacA|bacitracin|bacA	1.0	100.0	33	67.8	6.6e-13	1
FMTC	795	827	HWI-700370F:168:C7JUKANXX:7:1213:6144:66687	beta-lactam	gi:1031796384:ref:WP_064136479.1:|FEATURES|fmtC|beta-lactam|fmtC	1.0	84.8	33	68.6	3.9e-13	1
EFRA	127	159	HWI-700370F:168:C7JUKANXX:7:2112:1518:66326	multidrug	CDO61513.1|FEATURES|efrA|multidrug|efrA	0.999999578277	100.0	33	68.2	5.1e-13	1
OPTRA	201	233	HWI-700370F:168:C7JUKANXX:7:2214:5891:12171	oxazolidinone	AKA86814|FEATURES|optrA|oxazolidinone|optrA	0.999102432564	60.6	33	50.1	1.4e-07	1
EFRB	315	347	HWI-700370F:168:C7JUKANXX:7:1207:8928:30294	multidrug	CDO61516.1|FEATURES|efrB|multidrug|efrB	1.0	69.7	33	48.1	5.4e-07	1
NORB	364	395	HWI-700370F:168:C7JUKANXX:7:1309:8517:71219	fluoroquinolone	gi:1000360171:ref:WP_061107359.1:|FEATURES|norB|fluoroquinolone|norB	1.0	75.0	32	56.6	1.5e-09	1
OPTRA	463	494	HWI-700370F:168:C7JUKANXX:7:2215:17057:98423	oxazolidinone	AKA86814|FEATURES|optrA|oxazolidinone|optrA	0.986787404904	65.6	32	47.8	7.1e-07	1
EMRB-QACA_FAMILY_MAJOR_FACILITATOR_TRANSPORTER	358	389	HWI-700370F:168:C7JUKANXX:7:2209:13383:46148	multidrug	NC_002951.3238155.p01|FEATURES|EmrB-QacA_family_major_facilitator_transporter|multidrug|EmrB-QacA_family_major_facilitator_transporter	0.999999730621	78.1	32	52.4	2.9e-08	1
MULTIDRUG_ABC_TRANSPORTER	296	328	HWI-700370F:168:C7JUKANXX:7:2202:2146:26429	multidrug	gi:686364868:ref:WP_031893738.1:|FEATURES|multidrug_ABC_transporter|multidrug|multidrug_ABC_transporter	1.0	97.0	33	66.2	1.9e-12	1
MULTIDRUG_ABC_TRANSPORTER	532	562	HWI-700370F:168:C7JUKANXX:7:1102:6734:66430	multidrug	gi:496018010:ref:WP_008742581.1:|FEATURES|multidrug_ABC_transporter|multidrug|multidrug_ABC_transporter	1.0	77.4	31	51.6	4.9e-08	1
TET(K)	136	168	HWI-700370F:168:C7JUKANXX:7:1303:15998:43535	tetracycline	YP_003283625.1|FEATURES|tet(K)|tetracycline|tet(K)	1.0	100.0	33	72.8	2.1e-14	1
RPOB2	784	815	HWI-700370F:168:C7JUKANXX:7:2211:10273:63674	multidrug	BAD59497.1|FEATURES|rpoB2|multidrug|rpoB2	0.999999358332	87.5	32	58.2	5.2e-10	1
MULTIDRUG_ABC_TRANSPORTER	544	575	HWI-700370F:168:C7JUKANXX:7:1213:10961:87931	multidrug	gi:748767925:ref:WP_040019608.1:|FEATURES|multidrug_ABC_transporter|multidrug|multidrug_ABC_transporter	0.999999975915	68.8	32	44.3	7.8e-06	1
MACB	22	53	HWI-700370F:168:C7JUKANXX:7:2310:11115:57532	MLS	AAV85982.1|FEATURES|macB|MLS|macB	1.0	65.6	32	47.8	7.1e-07	1
TETA	444	474	HWI-700370F:168:C7JUKANXX:7:1207:7099:10283	tetracycline	gi:491465657:ref:WP_005323423.1:|FEATURES|tetA|tetracycline|tetA	0.999999987251	71.0	31	51.2	6.4e-08	1
NORB	141	173	HWI-700370F:168:C7JUKANXX:7:2108:2495:39097	fluoroquinolone	gi:1000360171:ref:WP_061107359.1:|FEATURES|norB|fluoroquinolone|norB	1.0	72.7	33	57.0	1.2e-09	1
BLT	223	254	HWI-700370F:168:C7JUKANXX:7:1208:14463:88651	multidrug	AAC36944.1|FEATURES|blt|multidrug|blt	0.999999909226	75.0	32	53.9	9.9e-09	1
FMTC	92	124	HWI-700370F:168:C7JUKANXX:7:1110:6727:53982	beta-lactam	gi:1031796384:ref:WP_064136479.1:|FEATURES|fmtC|beta-lactam|fmtC	1.0	72.7	33	54.7	5.8e-09	1
BACA	89	121	HWI-700370F:168:C7JUKANXX:7:1309:19793:99335	bacitracin	YP_302125|FEATURES|bacA|bacitracin|bacA	1.0	100.0	33	68.2	5.1e-13	1
FOSB	75	105	HWI-700370F:168:C7JUKANXX:7:1303:6913:14472	fosfomycin	gi:872022881:emb:CRV27548.1:|FEATURES|fosB|fosfomycin|fosB	1.0	87.1	31	65.1	4.3e-12	1
TET(K)	250	282	HWI-700370F:168:C7JUKANXX:7:2216:20261:19646	tetracycline	YP_003283625.1|FEATURES|tet(K)|tetracycline|tet(K)	1.0	100.0	33	69.7	1.7e-13	1
ABCA	252	283	HWI-700370F:168:C7JUKANXX:7:2202:6705:60432	multidrug	XP_753111.1|FEATURES|abcA|multidrug|abcA	0.999999618135	87.5	32	56.2	2.0e-09	1
QACG	34	66	HWI-700370F:168:C7JUKANXX:7:1103:19084:65850	multidrug	gi:488408518:ref:WP_002477903.1:|FEATURES|qacG|multidrug|qacG	0.999999556791	100.0	33	72.4	2.7e-14	1
MAJOR_FACILITATOR_SUPERFAMILY_TRANSPORTER	187	218	HWI-700370F:168:C7JUKANXX:7:1303:5188:37704	multidrug	NC_002952.2859362.p01|FEATURES|major_facilitator_superfamily_transporter|multidrug|major_facilitator_superfamily_transporter	0.999999831873	84.4	32	60.1	1.4e-10	1
MULTIDRUG_ABC_TRANSPORTER	492	524	HWI-700370F:168:C7JUKANXX:7:2206:4606:64897	multidrug	gi:913055317:ref:WP_050357634.1:|FEATURES|multidrug_ABC_transporter|multidrug|multidrug_ABC_transporter	1.0	63.6	33	48.1	5.4e-07	1
ARLS	214	244	HWI-700370F:168:C7JUKANXX:7:1306:11198:67894	multidrug	YP_499945.1|FEATURES|arlS|multidrug|arlS	0.999998499357	87.1	31	56.6	1.5e-09	1
TET(K)	86	117	HWI-700370F:168:C7JUKANXX:7:1103:11851:60586	tetracycline	YP_003283625.1|FEATURES|tet(K)|tetracycline|tet(K)	1.0	100.0	32	67.4	8.6e-13	1
MEL	363	395	HWI-700370F:168:C7JUKANXX:7:2115:19812:12621	MLS	WP_000420313.1|FEATURES|mel|MLS|mel	0.999999999996	100.0	33	71.6	4.6e-14	1
MACB	145	176	HWI-700370F:168:C7JUKANXX:7:1312:8915:44507	MLS	gi:746243059:ref:WP_039291473.1:|FEATURES|macB|MLS|macB	1.0	81.2	32	53.9	9.9e-09	1
MULTIDRUG_ABC_TRANSPORTER	547	579	HWI-700370F:168:C7JUKANXX:7:1307:11495:57424	multidrug	gi:913055317:ref:WP_050357634.1:|FEATURES|multidrug_ABC_transporter|multidrug|multidrug_ABC_transporter	1.0	69.7	33	48.9	3.2e-07	1
QACG	36	68	HWI-700370F:168:C7JUKANXX:7:1207:18975:49768	multidrug	gi:488408518:ref:WP_002477903.1:|FEATURES|qacG|multidrug|qacG	0.999999531395	100.0	33	71.2	6.0e-14	1
TET(K)	27	59	HWI-700370F:168:C7JUKANXX:7:2213:4063:69137	tetracycline	YP_003283625.1|FEATURES|tet(K)|tetracycline|tet(K)	1.0	100.0	33	72.8	2.1e-14	1
EMRB-QACA_FAMILY_MAJOR_FACILITATOR_TRANSPORTER	291	323	HWI-700370F:168:C7JUKANXX:7:1305:5542:69366	multidrug	AE016830.1.gene424.p01|FEATURES|EmrB-QacA_family_major_facilitator_transporter|multidrug|EmrB-QacA_family_major_facilitator_transporter	0.999998699756	87.9	33	64.7	5.6e-12	1
EMRB-QACA_FAMILY_MAJOR_FACILITATOR_TRANSPORTER	18	50	HWI-700370F:168:C7JUKANXX:7:1208:19168:101166	multidrug	NC_002951.3238155.p01|FEATURES|EmrB-QacA_family_major_facilitator_transporter|multidrug|EmrB-QacA_family_major_facilitator_transporter	0.999999848926	84.8	33	62.8	2.1e-11	1
MSRA	344	375	HWI-700370F:168:C7JUKANXX:7:1110:17820:35878	MLS	ABA02367|FEATURES|msrA|MLS|msrA	1.0	100.0	32	70.1	1.3e-13	1
MULTIDRUG_ABC_TRANSPORTER	479	510	HWI-700370F:168:C7JUKANXX:7:2108:5844:79530	multidrug	gi:686364868:ref:WP_031893738.1:|FEATURES|multidrug_ABC_transporter|multidrug|multidrug_ABC_transporter	1.0	65.6	32	45.1	4.6e-06	1
TAEA	77	109	HWI-700370F:168:C7JUKANXX:7:2112:18831:70144	pleuromutilin	APB03219.1|FEATURES|TaeA|pleuromutilin|TaeA	0.999657008355	75.8	33	55.1	4.4e-09	1
RPOB2	871	903	HWI-700370F:168:C7JUKANXX:7:1314:4602:8768	multidrug	BAD59497.1|FEATURES|rpoB2|multidrug|rpoB2	0.999999404997	72.7	33	60.8	8.1e-11	1
MEPR	17	49	HWI-700370F:168:C7JUKANXX:7:2213:8108:73896	multidrug	YP_001440920.1|FEATURES|mepR|multidrug|mepR	0.999998991289	78.8	33	60.5	1.1e-10	1
MAJOR_FACILITATOR_SUPERFAMILY_TRANSPORTER	6	37	HWI-700370F:168:C7JUKANXX:7:1101:15588:40426	multidrug	AE016830.1.gene1357.p01|FEATURES|major_facilitator_superfamily_transporter|multidrug|major_facilitator_superfamily_transporter	0.999997121267	65.6	32	47.0	1.2e-06	1
EMRB-QACA_FAMILY_MAJOR_FACILITATOR_TRANSPORTER	128	159	HWI-700370F:168:C7JUKANXX:7:1114:8161:29766	multidrug	NC_002951.3237419.p01|FEATURES|EmrB-QacA_family_major_facilitator_transporter|multidrug|EmrB-QacA_family_major_facilitator_transporter	0.99999998724	62.5	32	46.2	2.1e-06	1
TETT	76	108	HWI-700370F:168:C7JUKANXX:7:1206:13155:13810	tetracycline	AAV80410|FEATURES|tetT|tetracycline|tetT	1.0	66.7	33	50.1	1.4e-07	1
MEPA	345	377	HWI-700370F:168:C7JUKANXX:7:2101:18151:24112	multidrug	ZP_04679156|FEATURES|mepA|multidrug|mepA	1.0	100.0	33	68.2	5.1e-13	1
ABCA	130	162	HWI-700370F:168:C7JUKANXX:7:2107:16646:76428	multidrug	XP_753111.1|FEATURES|abcA|multidrug|abcA	0.999999623589	78.8	33	56.6	1.5e-09	1
NORB	312	343	HWI-700370F:168:C7JUKANXX:7:1307:14301:93543	fluoroquinolone	gi:1000360171:ref:WP_061107359.1:|FEATURES|norB|fluoroquinolone|norB	0.999999999892	62.5	32	47.8	7.1e-07	1
ABCA	1278	1310	HWI-700370F:168:C7JUKANXX:7:1308:17015:25630	multidrug	XP_753111.1|FEATURES|abcA|multidrug|abcA	0.999999388604	60.6	33	45.4	3.5e-06	1
TETB(46)	408	440	HWI-700370F:168:C7JUKANXX:7:1203:4963:43795	tetracycline	AET10445.1|FEATURES|tetB(46)|tetracycline|tetB(46)	0.999999615488	66.7	33	50.4	1.1e-07	1
TAEA	463	495	HWI-700370F:168:C7JUKANXX:7:1201:6119:87678	pleuromutilin	APB03219.1|FEATURES|TaeA|pleuromutilin|TaeA	0.999178635858	60.6	33	46.2	2.1e-06	1
QACG	26	57	HWI-700370F:168:C7JUKANXX:7:1208:2376:58221	multidrug	gi:686408520:ref:WP_031913065.1:|FEATURES|qacG|multidrug|qacG	0.999999517463	100.0	32	70.5	1.0e-13	1
MAJOR_FACILITATOR_SUPERFAMILY_TRANSPORTER	521	553	HWI-700370F:168:C7JUKANXX:7:2209:15040:19433	multidrug	NC_002952.2859362.p01|FEATURES|major_facilitator_superfamily_transporter|multidrug|major_facilitator_superfamily_transporter	0.999999802102	78.8	33	56.6	1.5e-09	1
VANS	314	346	HWI-700370F:168:C7JUKANXX:7:2204:20109:25576	glycopeptide	JF802084.2.gene5.p01|FEATURES|vanS|glycopeptide|vanS	0.999951048299	66.7	33	46.6	1.6e-06	1
RPOB2	1019	1051	HWI-700370F:168:C7JUKANXX:7:1109:15286:34891	multidrug	BAD59497.1|FEATURES|rpoB2|multidrug|rpoB2	0.999999520123	87.9	33	69.3	2.3e-13	1
TETM	39	70	HWI-700370F:168:C7JUKANXX:7:1206:12669:84326	tetracycline	ABB70056|FEATURES|tetM|tetracycline|tetM	1.0	100.0	32	68.6	3.9e-13	1
EMRB-QACA_FAMILY_MAJOR_FACILITATOR_TRANSPORTER	203	235	HWI-700370F:168:C7JUKANXX:7:2206:4664:33894	multidrug	NC_002951.3237419.p01|FEATURES|EmrB-QacA_family_major_facilitator_transporter|multidrug|EmrB-QacA_family_major_facilitator_transporter	0.999999974755	69.7	33	53.9	9.9e-09	1
MULTIDRUG_ABC_TRANSPORTER	521	553	HWI-700370F:168:C7JUKANXX:7:1313:17419:88072	multidrug	gi:748767925:ref:WP_040019608.1:|FEATURES|multidrug_ABC_transporter|multidrug|multidrug_ABC_transporter	0.999999999999	63.6	33	49.3	2.4e-07	1
FOSB	41	72	HWI-700370F:168:C7JUKANXX:7:1116:4776:82233	fosfomycin	gi:872022881:emb:CRV27548.1:|FEATURES|fosB|fosfomycin|fosB	1.0	71.9	32	56.2	2.0e-09	1
TET(K)	86	117	HWI-700370F:168:C7JUKANXX:7:1203:6723:27564	tetracycline	YP_003283625.1|FEATURES|tet(K)|tetracycline|tet(K)	1.0	100.0	32	67.4	8.6e-13	1
MULTIDRUG_ABC_TRANSPORTER	473	505	HWI-700370F:168:C7JUKANXX:7:1108:3278:6247	multidrug	gi:1031799645:ref:WP_064138838.1:|FEATURES|multidrug_ABC_transporter|multidrug|multidrug_ABC_transporter	1.0	81.8	33	51.6	4.9e-08	1
TET(K)	230	262	HWI-700370F:168:C7JUKANXX:7:2215:16415:26040	tetracycline	YP_003283625.1|FEATURES|tet(K)|tetracycline|tet(K)	1.0	100.0	33	70.5	1.0e-13	1
VANS	308	339	HWI-700370F:168:C7JUKANXX:7:1205:13640:47526	glycopeptide	JF802084.2.gene5.p01|FEATURES|vanS|glycopeptide|vanS	0.999999580288	68.8	32	47.8	7.1e-07	1
EMRB-QACA_FAMILY_MAJOR_FACILITATOR_TRANSPORTER	237	267	HWI-700370F:168:C7JUKANXX:7:1215:16870:78032	multidrug	NC_002951.3238155.p01|FEATURES|EmrB-QacA_family_major_facilitator_transporter|multidrug|EmrB-QacA_family_major_facilitator_transporter	0.999999739616	74.2	31	50.4	1.1e-07	1
TET(K)	275	307	HWI-700370F:168:C7JUKANXX:7:2112:3673:87237	tetracycline	YP_003283625.1|FEATURES|tet(K)|tetracycline|tet(K)	1.0	100.0	33	69.3	2.3e-13	1
VANR	95	126	HWI-700370F:168:C7JUKANXX:7:2216:2810:67095	glycopeptide	EU250284.1.gene5.p01|FEATURES|vanR|glycopeptide|vanR	1.0	81.2	32	57.4	9.0e-10	1
RPOB2	431	462	HWI-700370F:168:C7JUKANXX:7:1304:8846:10237	multidrug	BAD59497.1|FEATURES|rpoB2|multidrug|rpoB2	0.999999325609	84.4	32	56.6	1.5e-09	1
MEPA	374	406	HWI-700370F:168:C7JUKANXX:7:1310:13842:78034	multidrug	YP_302230|FEATURES|mepA|multidrug|mepA	1.0	100.0	33	65.9	2.5e-12	1
MULTIDRUG_ABC_TRANSPORTER	469	501	HWI-700370F:168:C7JUKANXX:7:2113:20190:43827	multidrug	gi:446519895:ref:WP_000597241.1:|FEATURES|multidrug_ABC_transporter|multidrug|multidrug_ABC_transporter	1.0	69.7	33	50.1	1.4e-07	1
EMRB-QACA_FAMILY_MAJOR_FACILITATOR_TRANSPORTER	315	347	HWI-700370F:168:C7JUKANXX:7:2109:19918:74388	multidrug	NC_002951.3238155.p01|FEATURES|EmrB-QacA_family_major_facilitator_transporter|multidrug|EmrB-QacA_family_major_facilitator_transporter	0.999999659884	69.7	33	53.5	1.3e-08	1
MACB	128	158	HWI-700370F:168:C7JUKANXX:7:2215:7305:67976	MLS	gi:1035686596:ref:WP_064530178.1:|FEATURES|macB|MLS|macB	1.0	74.2	31	48.5	4.2e-07	1
VANR	191	223	HWI-700370F:168:C7JUKANXX:7:2102:15351:72862	glycopeptide	EU250284.1.gene5.p01|FEATURES|vanR|glycopeptide|vanR	0.999999999109	60.6	33	55.5	3.4e-09	1
QACG	14	46	HWI-700370F:168:C7JUKANXX:7:1302:5485:15279	multidrug	gi:686408520:ref:WP_031913065.1:|FEATURES|qacG|multidrug|qacG	0.999999528657	100.0	33	72.0	3.5e-14	1
BACA	153	185	HWI-700370F:168:C7JUKANXX:7:1305:2196:4362	bacitracin	YP_302125|FEATURES|bacA|bacitracin|bacA	1.0	100.0	33	71.2	6.0e-14	1
MSRA	1	33	HWI-700370F:168:C7JUKANXX:7:2114:14180:16510	MLS	gi:486216135:ref:WP_001556865.1:|FEATURES|msrA|MLS|msrA	1.0	100.0	33	72.0	3.5e-14	1
MULTIDRUG_ABC_TRANSPORTER	472	504	HWI-700370F:168:C7JUKANXX:7:1202:12925:49005	multidrug	gi:1031799645:ref:WP_064138838.1:|FEATURES|multidrug_ABC_transporter|multidrug|multidrug_ABC_transporter	1.0	81.8	33	50.8	8.4e-08	1
TET(K)	287	319	HWI-700370F:168:C7JUKANXX:7:1202:4787:44032	tetracycline	YP_003283625.1|FEATURES|tet(K)|tetracycline|tet(K)	1.0	100.0	33	71.2	6.0e-14	1
VANR	95	127	HWI-700370F:168:C7JUKANXX:7:1208:10513:76136	glycopeptide	JF802084.2.gene4.p01|FEATURES|vanR|glycopeptide|vanR	0.999851397987	63.6	33	45.4	3.5e-06	1
TET(K)	250	282	HWI-700370F:168:C7JUKANXX:7:1101:5946:31825	tetracycline	YP_003283625.1|FEATURES|tet(K)|tetracycline|tet(K)	1.0	100.0	33	69.7	1.7e-13	1
TAEA	134	165	HWI-700370F:168:C7JUKANXX:7:1116:11933:50355	pleuromutilin	APB03219.1|FEATURES|TaeA|pleuromutilin|TaeA	0.999502198325	68.8	32	51.2	6.4e-08	1
VANR	68	98	HWI-700370F:168:C7JUKANXX:7:1101:4064:90495	glycopeptide	gi:507059692:ref:WP_016130597.1:|FEATURES|vanR|glycopeptide|vanR	0.99999997252	67.7	31	47.8	7.1e-07	1
RPOB2	466	498	HWI-700370F:168:C7JUKANXX:7:2103:15792:38330	multidrug	BAD59497.1|FEATURES|rpoB2|multidrug|rpoB2	0.999999283006	81.8	33	61.6	4.7e-11	1
TRUNCATED_PUTATIVE_RESPONSE_REGULATOR_ARLR	100	132	HWI-700370F:168:C7JUKANXX:7:1209:10557:53229	unclassified	gi:446114283:ref:WP_000192138.1:|FEATURES|truncated_putative_response_regulator_ArlR|unclassified|truncated_putative_response_regulator_ArlR	0.999999998811	81.8	33	58.5	4.0e-10	1
MULTIDRUG_ABC_TRANSPORTER	100	132	HWI-700370F:168:C7JUKANXX:7:2215:17884:62512	multidrug	gi:686364868:ref:WP_031893738.1:|FEATURES|multidrug_ABC_transporter|multidrug|multidrug_ABC_transporter	1.0	97.0	33	66.6	1.5e-12	1
MULTIDRUG_ABC_TRANSPORTER	63	95	HWI-700370F:168:C7JUKANXX:7:1302:5801:95927	multidrug	gi:686364868:ref:WP_031893738.1:|FEATURES|multidrug_ABC_transporter|multidrug|multidrug_ABC_transporter	1.0	97.0	33	68.9	3.0e-13	1
NORB	258	289	HWI-700370F:168:C7JUKANXX:7:2112:16792:31042	fluoroquinolone	gi:494742298:ref:WP_007477706.1:|FEATURES|norB|fluoroquinolone|norB	1.0	81.2	32	58.5	4.0e-10	1
ERMA	9	41	HWI-700370F:168:C7JUKANXX:7:2210:5347:36601	MLS	P0A0H1|FEATURES|ermA|MLS|ermA	1.0	100.0	33	68.9	3.0e-13	1
LMRB	300	332	HWI-700370F:168:C7JUKANXX:7:2203:2455:45008	MLS	gi:1036324608:gb:OAZ67878.1:|FEATURES|lmrB|MLS|lmrB	1.0	60.6	33	44.7	6.0e-06	1
TRUNCATED_PUTATIVE_RESPONSE_REGULATOR_ARLR	78	110	HWI-700370F:168:C7JUKANXX:7:2212:18959:10721	unclassified	gi:446114283:ref:WP_000192138.1:|FEATURES|truncated_putative_response_regulator_ArlR|unclassified|truncated_putative_response_regulator_ArlR	0.999999999999	100.0	33	69.7	1.7e-13	1
EMRB-QACA_FAMILY_MAJOR_FACILITATOR_TRANSPORTER	127	159	HWI-700370F:168:C7JUKANXX:7:1103:11979:34058	multidrug	AE016830.1.gene424.p01|FEATURES|EmrB-QacA_family_major_facilitator_transporter|multidrug|EmrB-QacA_family_major_facilitator_transporter	0.999999988225	63.6	33	48.1	5.4e-07	1
QACG	30	62	HWI-700370F:168:C7JUKANXX:7:2216:12857:87174	multidrug	gi:686408520:ref:WP_031913065.1:|FEATURES|qacG|multidrug|qacG	0.99999944495	100.0	33	75.1	4.1e-15	1
ABCA	1227	1259	HWI-700370F:168:C7JUKANXX:7:1215:9418:16580	multidrug	XP_753111.1|FEATURES|abcA|multidrug|abcA	0.999999623589	81.8	33	67.8	6.6e-13	1
RPOB2	570	602	HWI-700370F:168:C7JUKANXX:7:2115:11094:92992	multidrug	BAD59497.1|FEATURES|rpoB2|multidrug|rpoB2	0.999999363955	81.8	33	58.5	4.0e-10	1
VGAA	441	473	HWI-700370F:168:C7JUKANXX:7:1113:6299:24995	MLS	KC539823.1.gene1.p01|FEATURES|vgaA|MLS|vgaA	1.0	100.0	33	68.6	3.9e-13	1
LMRB	311	343	HWI-700370F:168:C7JUKANXX:7:1310:9484:6832	MLS	gi:1007411670:gb:AMQ72759.1:|FEATURES|lmrB|MLS|lmrB	1.0	60.6	33	48.5	4.2e-07	1
TET(K)	335	367	HWI-700370F:168:C7JUKANXX:7:2203:8784:48591	tetracycline	YP_003283625.1|FEATURES|tet(K)|tetracycline|tet(K)	1.0	100.0	33	69.7	1.7e-13	1
TETA	441	473	HWI-700370F:168:C7JUKANXX:7:1103:4353:57143	tetracycline	gi:736993687:ref:WP_034989673.1:|FEATURES|tetA|tetracycline|tetA	0.999999953567	60.6	33	44.7	6.0e-06	1
RPOB2	195	227	HWI-700370F:168:C7JUKANXX:7:1301:11444:20546	multidrug	BAD59497.1|FEATURES|rpoB2|multidrug|rpoB2	0.999999083448	60.6	33	47.8	7.1e-07	1
DFRC	29	61	HWI-700370F:168:C7JUKANXX:7:1104:19670:28651	diaminopyrimidine	AAO04716.1|FEATURES|dfrC|diaminopyrimidine|dfrC	0.999999972957	90.9	33	63.9	9.6e-12	1
BACA	47	79	HWI-700370F:168:C7JUKANXX:7:1109:19238:37772	bacitracin	YP_302125|FEATURES|bacA|bacitracin|bacA	1.0	100.0	33	70.5	1.0e-13	1
CLASS_A	105	136	HWI-700370F:168:C7JUKANXX:7:1204:19507:87024	beta-lactam	M60253.gene.p01|FEATURES|class_A|beta-lactam|class_A	1.0	68.8	32	48.9	3.2e-07	1
TET(K)	86	117	HWI-700370F:168:C7JUKANXX:7:1309:20341:99646	tetracycline	YP_003283625.1|FEATURES|tet(K)|tetracycline|tet(K)	0.999999946777	100.0	32	67.4	8.6e-13	1
EMRB-QACA_FAMILY_MAJOR_FACILITATOR_TRANSPORTER	13	45	HWI-700370F:168:C7JUKANXX:7:1308:12578:13041	multidrug	NC_002951.3238155.p01|FEATURES|EmrB-QacA_family_major_facilitator_transporter|multidrug|EmrB-QacA_family_major_facilitator_transporter	0.999999956961	90.9	33	63.9	9.6e-12	1
MAJOR_FACILITATOR_SUPERFAMILY_TRANSPORTER	288	319	HWI-700370F:168:C7JUKANXX:7:1114:9099:60509	multidrug	NC_002758.1122377.p01|FEATURES|major_facilitator_superfamily_transporter|multidrug|major_facilitator_superfamily_transporter	0.999999834115	75.0	32	60.8	8.1e-11	1
MEPA	25	57	HWI-700370F:168:C7JUKANXX:7:2109:3778:63300	multidrug	YP_302230|FEATURES|mepA|multidrug|mepA	1.0	100.0	33	66.6	1.5e-12	1
MULTIDRUG_ABC_TRANSPORTER	478	509	HWI-700370F:168:C7JUKANXX:7:2206:10698:51895	multidrug	gi:1031799645:ref:WP_064138838.1:|FEATURES|multidrug_ABC_transporter|multidrug|multidrug_ABC_transporter	1.0	75.0	32	51.6	4.9e-08	1
MEPA	331	367	HWI-700370F:168:C7JUKANXX:7:2211:16742:50822	multidrug	YP_302230|FEATURES|mepA|multidrug|mepA	0.999999682078	89.2	37	60.8	8.1e-11	1
BACA	7	39	HWI-700370F:168:C7JUKANXX:7:2211:1831:33967	bacitracin	ZP_03612802|FEATURES|bacA|bacitracin|bacA	1.0	100.0	33	69.3	2.3e-13	1
EFRA	272	304	HWI-700370F:168:C7JUKANXX:7:2108:7086:84194	multidrug	CDO61513.1|FEATURES|efrA|multidrug|efrA	0.999999633265	100.0	33	69.3	2.3e-13	1
MULTIDRUG_ABC_TRANSPORTER	416	448	HWI-700370F:168:C7JUKANXX:7:1107:18290:31782	multidrug	gi:686364868:ref:WP_031893738.1:|FEATURES|multidrug_ABC_transporter|multidrug|multidrug_ABC_transporter	1.0	87.9	33	62.8	2.1e-11	1
RPOB2	390	422	HWI-700370F:168:C7JUKANXX:7:1111:14497:44458	multidrug	BAD59497.1|FEATURES|rpoB2|multidrug|rpoB2	0.999999207249	63.6	33	51.6	4.9e-08	1
DFRC	91	123	HWI-700370F:168:C7JUKANXX:7:1204:14587:16972	diaminopyrimidine	AAO04716.1|FEATURES|dfrC|diaminopyrimidine|dfrC	0.999941525416	87.9	33	65.1	4.3e-12	1
MAJOR_FACILITATOR_SUPERFAMILY_TRANSPORTER	508	540	HWI-700370F:168:C7JUKANXX:7:2215:2880:57151	multidrug	NC_002952.2859362.p01|FEATURES|major_facilitator_superfamily_transporter|multidrug|major_facilitator_superfamily_transporter	0.999999927052	72.7	33	51.2	6.4e-08	1
ABCA	370	402	HWI-700370F:168:C7JUKANXX:7:1208:1719:78159	multidrug	XP_753111.1|FEATURES|abcA|multidrug|abcA	0.999999510663	69.7	33	54.7	5.8e-09	1
EMRB-QACA_FAMILY_MAJOR_FACILITATOR_TRANSPORTER	138	170	HWI-700370F:168:C7JUKANXX:7:1314:16738:80979	multidrug	AE016830.1.gene768.p01|FEATURES|EmrB-QacA_family_major_facilitator_transporter|multidrug|EmrB-QacA_family_major_facilitator_transporter	0.99999999632	87.9	33	72.8	2.1e-14	1
BACA	81	113	HWI-700370F:168:C7JUKANXX:7:1215:8350:23618	bacitracin	YP_302125|FEATURES|bacA|bacitracin|bacA	1.0	100.0	33	71.2	6.0e-14	1
LMRC	474	504	HWI-700370F:168:C7JUKANXX:7:1113:5746:28327	MLS	ABF66011.1|FEATURES|lmrC|MLS|lmrC	0.998442811511	71.0	31	44.7	6.0e-06	1
EMRB-QACA_FAMILY_MAJOR_FACILITATOR_TRANSPORTER	117	149	HWI-700370F:168:C7JUKANXX:7:1105:11983:15810	multidrug	NC_002951.3237419.p01|FEATURES|EmrB-QacA_family_major_facilitator_transporter|multidrug|EmrB-QacA_family_major_facilitator_transporter	0.999999939945	66.7	33	44.3	7.8e-06	1
VANS	328	360	HWI-700370F:168:C7JUKANXX:7:1303:3079:16095	glycopeptide	AAD42181|FEATURES|vanS|glycopeptide|vanS	1.0	63.6	33	47.4	9.3e-07	1
TET(K)	376	408	HWI-700370F:168:C7JUKANXX:7:1108:6507:8239	tetracycline	YP_003283625.1|FEATURES|tet(K)|tetracycline|tet(K)	1.0	97.0	33	62.0	3.6e-11	1
AADK	142	174	HWI-700370F:168:C7JUKANXX:7:1203:16210:85601	aminoglycoside	gi:1039476118:ref:WP_064814315.1:|FEATURES|aadK|aminoglycoside|aadK	1.0	87.9	33	67.0	1.1e-12	1
EMRB-QACA_FAMILY_MAJOR_FACILITATOR_TRANSPORTER	301	333	HWI-700370F:168:C7JUKANXX:7:2313:19312:37478	multidrug	NC_002951.3237948.p01|FEATURES|EmrB-QacA_family_major_facilitator_transporter|multidrug|EmrB-QacA_family_major_facilitator_transporter	0.999996524789	63.6	33	57.0	1.2e-09	1
MULTIDRUG_ABC_TRANSPORTER	186	218	HWI-700370F:168:C7JUKANXX:7:2210:4206:43828	multidrug	gi:686364868:ref:WP_031893738.1:|FEATURES|multidrug_ABC_transporter|multidrug|multidrug_ABC_transporter	1.0	87.9	33	60.1	1.4e-10	1
LMRB	47	78	HWI-700370F:168:C7JUKANXX:7:2208:15019:53415	MLS	gi:498485855:ref:WP_010787543.1:|FEATURES|lmrB|MLS|lmrB	1.0	75.0	32	58.2	5.2e-10	1
DFRE	1	31	HWI-700370F:168:C7JUKANXX:7:1113:4561:90690	diaminopyrimidine	EOD99669.1|FEATURES|dfrE|diaminopyrimidine|dfrE	0.999877871705	71.0	31	55.8	2.6e-09	1
ABCA	862	894	HWI-700370F:168:C7JUKANXX:7:1311:12630:84136	multidrug	XP_753111.1|FEATURES|abcA|multidrug|abcA	0.999999687227	84.8	33	62.4	2.8e-11	1
TETM	143	175	HWI-700370F:168:C7JUKANXX:7:1111:1252:29098	tetracycline	CAE46077|FEATURES|tetM|tetracycline|tetM	1.0	100.0	33	70.5	1.0e-13	1
TAEA	436	468	HWI-700370F:168:C7JUKANXX:7:2111:15504:68855	pleuromutilin	APB03219.1|FEATURES|TaeA|pleuromutilin|TaeA	0.999802421818	90.9	33	61.2	6.2e-11	1
EMRB-QACA_FAMILY_MAJOR_FACILITATOR_TRANSPORTER	206	236	HWI-700370F:168:C7JUKANXX:7:1310:6515:27082	multidrug	NC_002951.3237419.p01|FEATURES|EmrB-QacA_family_major_facilitator_transporter|multidrug|EmrB-QacA_family_major_facilitator_transporter	0.999999950987	74.2	31	46.6	1.6e-06	1
BACA	157	188	HWI-700370F:168:C7JUKANXX:7:2214:16926:70283	bacitracin	YP_302125|FEATURES|bacA|bacitracin|bacA	1.0	100.0	32	67.8	6.6e-13	1
FMTC	756	788	HWI-700370F:168:C7JUKANXX:7:1101:5518:87705	beta-lactam	gi:1031796384:ref:WP_064136479.1:|FEATURES|fmtC|beta-lactam|fmtC	1.0	69.7	33	50.1	1.4e-07	1
LMRB	314	345	HWI-700370F:168:C7JUKANXX:7:1314:20541:83580	MLS	ZP_03589930|FEATURES|lmrB|MLS|lmrB	0.999999999948	81.2	32	64.3	7.3e-12	1
EMRB-QACA_FAMILY_MAJOR_FACILITATOR_TRANSPORTER	279	310	HWI-700370F:168:C7JUKANXX:7:2209:1383:47429	multidrug	NC_002951.3237948.p01|FEATURES|EmrB-QacA_family_major_facilitator_transporter|multidrug|EmrB-QacA_family_major_facilitator_transporter	0.999998492866	81.2	32	64.3	7.3e-12	1
AADK	219	251	HWI-700370F:168:C7JUKANXX:7:2206:9509:28495	aminoglycoside	gi:657203716:ref:WP_029318148.1:|FEATURES|aadK|aminoglycoside|aadK	1.0	69.7	33	58.2	5.2e-10	1
TET(K)	232	264	HWI-700370F:168:C7JUKANXX:7:1306:6300:72253	tetracycline	YP_003283625.1|FEATURES|tet(K)|tetracycline|tet(K)	0.999999968714	100.0	33	70.9	7.8e-14	1
TET(K)	298	330	HWI-700370F:168:C7JUKANXX:7:1207:13166:50432	tetracycline	YP_003283625.1|FEATURES|tet(K)|tetracycline|tet(K)	1.0	100.0	33	69.3	2.3e-13	1
CLASS_A	102	134	HWI-700370F:168:C7JUKANXX:7:1103:13900:23968	beta-lactam	M60253.gene.p01|FEATURES|class_A|beta-lactam|class_A	1.0	66.7	33	49.7	1.9e-07	1
TET(K)	334	366	HWI-700370F:168:C7JUKANXX:7:1209:1238:23760	tetracycline	YP_003283625.1|FEATURES|tet(K)|tetracycline|tet(K)	1.0	100.0	33	69.3	2.3e-13	1
RPOB2	375	407	HWI-700370F:168:C7JUKANXX:7:1214:5350:92328	multidrug	BAD59497.1|FEATURES|rpoB2|multidrug|rpoB2	0.999999227885	69.7	33	52.4	2.9e-08	1
RPOB2	801	832	HWI-700370F:168:C7JUKANXX:7:1108:16499:27930	multidrug	BAD59497.1|FEATURES|rpoB2|multidrug|rpoB2	0.999999245425	84.4	32	56.6	1.5e-09	1
TETA	414	444	HWI-700370F:168:C7JUKANXX:7:1309:3025:88585	tetracycline	gi:171851258:emb:CAQ04234.1:|FEATURES|tetA|tetracycline|tetA	0.999998999679	61.3	31	45.4	3.5e-06	1
MACB	129	159	HWI-700370F:168:C7JUKANXX:7:2207:6593:2841	MLS	YP_001571041|FEATURES|macB|MLS|macB	1.0	67.7	31	47.8	7.1e-07	1
MARR	73	105	HWI-700370F:168:C7JUKANXX:7:2107:18808:29402	multidrug	gi:516331910:ref:WP_017722569.1:|FEATURES|marR|multidrug|marR	1.0	100.0	33	66.2	1.9e-12	1
NORA	14	46	HWI-700370F:168:C7JUKANXX:7:1101:11279:83965	multidrug	gi:379992994:gb:EIA14443.1:|FEATURES|norA|multidrug|norA	0.999969883184	63.6	33	45.4	3.5e-06	1
MACB	34	64	HWI-700370F:168:C7JUKANXX:7:1201:21009:96215	MLS	gi:446110265:ref:WP_000188120.1:|FEATURES|macB|MLS|macB	1.0	67.7	31	46.2	2.1e-06	1
ABCA	558	589	HWI-700370F:168:C7JUKANXX:7:1108:20419:73338	multidrug	XP_753111.1|FEATURES|abcA|multidrug|abcA	0.999999501634	62.5	32	49.7	1.9e-07	1
ARLS	218	249	HWI-700370F:168:C7JUKANXX:7:1203:3718:4960	multidrug	YP_499945.1|FEATURES|arlS|multidrug|arlS	0.999998880656	93.8	32	64.3	7.3e-12	1
RPHB	799	831	HWI-700370F:168:C7JUKANXX:7:1307:12423:4983	rifamycin	APB03222.1|FEATURES|rphB|rifamycin|rphB	0.999999921525	81.8	33	61.2	6.2e-11	1
MEPA	73	105	HWI-700370F:168:C7JUKANXX:7:2207:11510:13904	multidrug	YP_302230|FEATURES|mepA|multidrug|mepA	1.0	100.0	33	68.9	3.0e-13	1
EMRB-QACA_FAMILY_MAJOR_FACILITATOR_TRANSPORTER	373	404	HWI-700370F:168:C7JUKANXX:7:1207:7101:22650	multidrug	NC_002951.3238155.p01|FEATURES|EmrB-QacA_family_major_facilitator_transporter|multidrug|EmrB-QacA_family_major_facilitator_transporter	0.999999689071	65.6	32	47.0	1.2e-06	1
MULTIDRUG_ABC_TRANSPORTER	541	572	HWI-700370F:168:C7JUKANXX:7:2210:6190:63452	multidrug	gi:860594225:ref:WP_048475168.1:|FEATURES|multidrug_ABC_transporter|multidrug|multidrug_ABC_transporter	0.999999999992	65.6	32	48.1	5.4e-07	1
EMRB-QACA_FAMILY_MAJOR_FACILITATOR_TRANSPORTER	381	413	HWI-700370F:168:C7JUKANXX:7:1208:1628:62497	multidrug	AE016830.1.gene424.p01|FEATURES|EmrB-QacA_family_major_facilitator_transporter|multidrug|EmrB-QacA_family_major_facilitator_transporter	0.999998684476	100.0	33	68.6	3.9e-13	1
ABCA	1125	1157	HWI-700370F:168:C7JUKANXX:7:2116:15009:53702	multidrug	XP_753111.1|FEATURES|abcA|multidrug|abcA	0.999999473324	63.6	33	48.5	4.2e-07	1
TRUNCATED_PUTATIVE_RESPONSE_REGULATOR_ARLR	153	184	HWI-700370F:168:C7JUKANXX:7:1206:13189:66354	unclassified	gi:446114283:ref:WP_000192138.1:|FEATURES|truncated_putative_response_regulator_ArlR|unclassified|truncated_putative_response_regulator_ArlR	0.999999999205	75.0	32	57.8	6.9e-10	1
VANRI	67	99	HWI-700370F:168:C7JUKANXX:7:2101:19865:77170	glycopeptide	WP_011461303.1|FEATURES|vanRI|glycopeptide|vanRI	1.0	72.7	33	52.4	2.9e-08	1
RPOB2	565	597	HWI-700370F:168:C7JUKANXX:7:1313:1175:100307	multidrug	BAD59497.1|FEATURES|rpoB2|multidrug|rpoB2	0.999999371329	81.8	33	58.9	3.1e-10	1
NORB	298	330	HWI-700370F:168:C7JUKANXX:7:1316:19642:23717	fluoroquinolone	gi:917392609:ref:WP_051999321.1:|FEATURES|norB|fluoroquinolone|norB	1.0	69.7	33	46.6	1.6e-06	1
TETP	68	100	HWI-700370F:168:C7JUKANXX:7:2110:13992:54407	tetracycline	YP_002850805|FEATURES|tetP|tetracycline|tetP	1.0	72.7	33	52.8	2.2e-08	1
FMTC	92	123	HWI-700370F:168:C7JUKANXX:7:1210:10926:17753	beta-lactam	gi:1031796384:ref:WP_064136479.1:|FEATURES|fmtC|beta-lactam|fmtC	1.0	75.0	32	53.9	9.9e-09	1
EMRB-QACA_FAMILY_MAJOR_FACILITATOR_TRANSPORTER	18	50	HWI-700370F:168:C7JUKANXX:7:2111:8278:38824	multidrug	NC_009641.5331418.p01|FEATURES|EmrB-QacA_family_major_facilitator_transporter|multidrug|EmrB-QacA_family_major_facilitator_transporter	0.9999999926	60.6	33	49.3	2.4e-07	1
NORB	50	82	HWI-700370F:168:C7JUKANXX:7:1307:1622:68138	fluoroquinolone	gi:738114161:ref:WP_036072414.1:|FEATURES|norB|fluoroquinolone|norB	0.999970535727	60.6	33	50.8	8.4e-08	1
EFRB	316	348	HWI-700370F:168:C7JUKANXX:7:1112:14832:24024	multidrug	CDO61516.1|FEATURES|efrB|multidrug|efrB	0.999999649511	69.7	33	47.0	1.2e-06	1
AADK	157	189	HWI-700370F:168:C7JUKANXX:7:1307:20264:62723	aminoglycoside	gi:1039476118:ref:WP_064814315.1:|FEATURES|aadK|aminoglycoside|aadK	1.0	90.9	33	67.0	1.1e-12	1
BACA	13	44	HWI-700370F:168:C7JUKANXX:7:1304:6140:12754	bacitracin	ZP_03984017|FEATURES|bacA|bacitracin|bacA	1.0	87.5	32	60.8	8.1e-11	1
BCRA	34	65	HWI-700370F:168:C7JUKANXX:7:1111:6455:63060	bacitracin	gi:445996719:ref:WP_000074574.1:|FEATURES|bcrA|bacitracin|bcrA	1.0	68.8	32	50.1	1.4e-07	1
RPOB2	511	542	HWI-700370F:168:C7JUKANXX:7:1305:10733:15820	multidrug	BAD59497.1|FEATURES|rpoB2|multidrug|rpoB2	0.999999217694	71.9	32	52.0	3.8e-08	1
RPOB2	502	532	HWI-700370F:168:C7JUKANXX:7:1209:11725:22094	multidrug	BAD59497.1|FEATURES|rpoB2|multidrug|rpoB2	0.999999015989	69.7	33	46.2	2.1e-06	1
TET(K)	237	269	HWI-700370F:168:C7JUKANXX:7:2214:10610:52999	tetracycline	YP_003283625.1|FEATURES|tet(K)|tetracycline|tet(K)	1.0	100.0	33	70.9	7.8e-14	1
ABCA	1061	1093	HWI-700370F:168:C7JUKANXX:7:1302:13809:12735	multidrug	XP_753111.1|FEATURES|abcA|multidrug|abcA	0.999999590444	66.7	33	54.3	7.6e-09	1
MAJOR_FACILITATOR_SUPERFAMILY_TRANSPORTER	451	483	HWI-700370F:168:C7JUKANXX:7:2210:7746:13346	multidrug	NC_002952.2859362.p01|FEATURES|major_facilitator_superfamily_transporter|multidrug|major_facilitator_superfamily_transporter	0.999999840198	81.8	33	61.2	6.2e-11	1
NORB	54	86	HWI-700370F:168:C7JUKANXX:7:2215:12628:62184	fluoroquinolone	gi:1000360171:ref:WP_061107359.1:|FEATURES|norB|fluoroquinolone|norB	1.0	69.7	33	52.8	2.2e-08	1
MEPA	165	197	HWI-700370F:168:C7JUKANXX:7:2105:8181:28058	multidrug	ZP_04679156|FEATURES|mepA|multidrug|mepA	1.0	100.0	33	66.6	1.5e-12	1
VAND	392	424	HWI-700370F:168:C7JUKANXX:7:1316:4967:54622	glycopeptide	BAD60925|FEATURES|vanD|glycopeptide|vanD	0.999999999969	84.8	33	60.1	1.4e-10	1
BACA	17	49	HWI-700370F:168:C7JUKANXX:7:1303:14147:86958	bacitracin	P67390|FEATURES|bacA|bacitracin|bacA	1.0	100.0	33	69.3	2.3e-13	1
MULTIDRUG_ABC_TRANSPORTER	482	513	HWI-700370F:168:C7JUKANXX:7:2212:7450:96633	multidrug	gi:686364868:ref:WP_031893738.1:|FEATURES|multidrug_ABC_transporter|multidrug|multidrug_ABC_transporter	1.0	93.8	32	61.6	4.7e-11	1
MAJOR_FACILITATOR_SUPERFAMILY_TRANSPORTER	484	516	HWI-700370F:168:C7JUKANXX:7:1206:17363:68662	multidrug	NC_002952.2859362.p01|FEATURES|major_facilitator_superfamily_transporter|multidrug|major_facilitator_superfamily_transporter	0.999999831873	81.8	33	60.8	8.1e-11	1
MACB	146	176	HWI-700370F:168:C7JUKANXX:7:1314:6465:22427	MLS	gi:506220920:ref:WP_015740695.1:|FEATURES|macB|MLS|macB	0.99999973519	74.2	31	45.4	3.5e-06	1
LLMA_23S_RIBOSOMAL_RNA_METHYLTRANSFERASE	209	241	HWI-700370F:168:C7JUKANXX:7:1113:10223:10864	MLS	APB03216.1|FEATURES|LlmA_23S_ribosomal_RNA_methyltransferase|MLS|LlmA_23S_ribosomal_RNA_methyltransferase	0.999999958998	90.9	33	65.5	3.3e-12	1
TET(K)	86	117	HWI-700370F:168:C7JUKANXX:7:1303:3297:94624	tetracycline	YP_003283625.1|FEATURES|tet(K)|tetracycline|tet(K)	1.0	100.0	32	67.4	8.6e-13	1
EMRB-QACA_FAMILY_MAJOR_FACILITATOR_TRANSPORTER	116	148	HWI-700370F:168:C7JUKANXX:7:1303:16652:81934	multidrug	NC_002951.3237419.p01|FEATURES|EmrB-QacA_family_major_facilitator_transporter|multidrug|EmrB-QacA_family_major_facilitator_transporter	0.999999944091	66.7	33	45.1	4.6e-06	1
FUSD	67	99	HWI-700370F:168:C7JUKANXX:7:1114:2087:4421	fusidic-acid	WP_011303797|FEATURES|fusD|fusidic-acid|fusD	0.999312601371	97.0	33	67.4	8.6e-13	1
RPOB2	1002	1034	HWI-700370F:168:C7JUKANXX:7:1111:20588:71470	multidrug	BAD59497.1|FEATURES|rpoB2|multidrug|rpoB2	0.999999264536	69.7	33	53.9	9.9e-09	1
RPOB2	133	164	HWI-700370F:168:C7JUKANXX:7:2111:3773:85231	multidrug	BAD59497.1|FEATURES|rpoB2|multidrug|rpoB2	0.999999273874	71.9	32	54.3	7.6e-09	1
QACG	40	72	HWI-700370F:168:C7JUKANXX:7:1205:1892:5727	multidrug	gi:488408518:ref:WP_002477903.1:|FEATURES|qacG|multidrug|qacG	0.999999449473	100.0	33	71.2	6.0e-14	1
DFRC	76	108	HWI-700370F:168:C7JUKANXX:7:1315:14941:61424	diaminopyrimidine	AAO04716.1|FEATURES|dfrC|diaminopyrimidine|dfrC	0.999736584923	72.7	33	52.8	2.2e-08	1
TRANSCRIPTIONAL_REGULATORY_PROTEIN_CPXR_CPXR	76	108	HWI-700370F:168:C7JUKANXX:7:2103:4538:93994	unclassified	CP001485.1.gene721.p01|FEATURES|transcriptional_regulatory_protein_CpxR_cpxR|unclassified|transcriptional_regulatory_protein_CpxR_cpxR	0.999078600933	69.7	33	49.3	2.4e-07	1
NORB	371	403	HWI-700370F:168:C7JUKANXX:7:1111:11772:11432	fluoroquinolone	gi:738114161:ref:WP_036072414.1:|FEATURES|norB|fluoroquinolone|norB	1.0	90.9	33	64.7	5.6e-12	1
SMER	87	119	HWI-700370F:168:C7JUKANXX:7:1210:17220:36596	multidrug	AAD51348.1|FEATURES|smeR|multidrug|smeR	0.999999976766	69.7	33	47.8	7.1e-07	1
TRANSCRIPTIONAL_REGULATORY_PROTEIN_CPXR_CPXR	88	119	HWI-700370F:168:C7JUKANXX:7:1102:8064:60180	unclassified	CP001918.1.gene5135.p01|FEATURES|transcriptional_regulatory_protein_CpxR_cpxR|unclassified|transcriptional_regulatory_protein_CpxR_cpxR	0.999999998722	68.8	32	49.7	1.9e-07	1
TRUNCATED_PUTATIVE_RESPONSE_REGULATOR_ARLR	86	118	HWI-700370F:168:C7JUKANXX:7:2212:9660:19248	unclassified	NC_002951.3238224.p01|FEATURES|truncated_putative_response_regulator_ArlR|unclassified|truncated_putative_response_regulator_ArlR	1.0	97.0	33	67.0	1.1e-12	1
VGAA	309	341	HWI-700370F:168:C7JUKANXX:7:2101:18183:62898	MLS	DQ823382.1.gene1.p01|FEATURES|vgaA|MLS|vgaA	1.0	100.0	33	70.5	1.0e-13	1
FMTC	94	126	HWI-700370F:168:C7JUKANXX:7:2212:3681:5746	beta-lactam	gi:1031796384:ref:WP_064136479.1:|FEATURES|fmtC|beta-lactam|fmtC	1.0	69.7	33	51.6	4.9e-08	1
FMTC	669	700	HWI-700370F:168:C7JUKANXX:7:1208:15224:64623	beta-lactam	gi:686372005:ref:WP_031896197.1:|FEATURES|fmtC|beta-lactam|fmtC	1.0	62.5	32	47.8	7.1e-07	1
RPOB2	805	835	HWI-700370F:168:C7JUKANXX:7:1106:15821:56590	multidrug	BAD59497.1|FEATURES|rpoB2|multidrug|rpoB2	0.999999207249	80.6	31	52.8	2.2e-08	1
MULTIDRUG_ABC_TRANSPORTER	453	485	HWI-700370F:168:C7JUKANXX:7:1113:10164:89471	multidrug	gi:537465895:ref:WP_020977391.1:|FEATURES|multidrug_ABC_transporter|multidrug|multidrug_ABC_transporter	0.871715324669	63.6	33	46.2	2.1e-06	1
FUSD	84	116	HWI-700370F:168:C7JUKANXX:7:1110:14943:3730	fusidic-acid	WP_011303797|FEATURES|fusD|fusidic-acid|fusD	0.999335117589	97.0	33	67.4	8.6e-13	1
RPOB2	1000	1032	HWI-700370F:168:C7JUKANXX:7:1212:5265:61210	multidrug	BAD59497.1|FEATURES|rpoB2|multidrug|rpoB2	0.999999264536	69.7	33	53.9	9.9e-09	1
QACG	25	57	HWI-700370F:168:C7JUKANXX:7:1214:3508:36057	multidrug	gi:686408520:ref:WP_031913065.1:|FEATURES|qacG|multidrug|qacG	0.999999542009	100.0	33	72.8	2.1e-14	1
ARLS	362	394	HWI-700370F:168:C7JUKANXX:7:1203:14633:43704	multidrug	YP_499945.1|FEATURES|arlS|multidrug|arlS	0.999997659542	63.6	33	48.5	4.2e-07	1
EMRB-QACA_FAMILY_MAJOR_FACILITATOR_TRANSPORTER	396	428	HWI-700370F:168:C7JUKANXX:7:1204:20229:72274	multidrug	AE016830.1.gene424.p01|FEATURES|EmrB-QacA_family_major_facilitator_transporter|multidrug|EmrB-QacA_family_major_facilitator_transporter	0.999999898268	60.6	33	47.8	7.1e-07	1
EMRB-QACA_FAMILY_MAJOR_FACILITATOR_TRANSPORTER	35	67	HWI-700370F:168:C7JUKANXX:7:1212:3587:73657	multidrug	AE016830.1.gene768.p01|FEATURES|EmrB-QacA_family_major_facilitator_transporter|multidrug|EmrB-QacA_family_major_facilitator_transporter	0.999998605216	93.9	33	68.2	5.1e-13	1
ARLS	406	437	HWI-700370F:168:C7JUKANXX:7:1101:12244:68193	multidrug	YP_499945.1|FEATURES|arlS|multidrug|arlS	0.99999792578	71.9	32	49.3	2.4e-07	1
TET(K)	280	312	HWI-700370F:168:C7JUKANXX:7:1202:12097:81665	tetracycline	YP_003283625.1|FEATURES|tet(K)|tetracycline|tet(K)	1.0	100.0	33	71.6	4.6e-14	1
ABCA	836	866	HWI-700370F:168:C7JUKANXX:7:1213:3253:18657	multidrug	XP_753111.1|FEATURES|abcA|multidrug|abcA	0.999999445394	80.6	31	52.8	2.2e-08	1
EMRB-QACA_FAMILY_MAJOR_FACILITATOR_TRANSPORTER	38	70	HWI-700370F:168:C7JUKANXX:7:1207:10654:71254	multidrug	NC_002951.3237419.p01|FEATURES|EmrB-QacA_family_major_facilitator_transporter|multidrug|EmrB-QacA_family_major_facilitator_transporter	0.999999967733	63.6	33	51.2	6.4e-08	1
LMRB	374	405	HWI-700370F:168:C7JUKANXX:7:2104:12317:31562	MLS	gi:384930133:gb:AFI26811.1:|FEATURES|lmrB|MLS|lmrB	1.0	65.6	32	49.3	2.4e-07	1
EMRB-QACA_FAMILY_MAJOR_FACILITATOR_TRANSPORTER	297	329	HWI-700370F:168:C7JUKANXX:7:2116:15481:23616	multidrug	NC_002951.3237948.p01|FEATURES|EmrB-QacA_family_major_facilitator_transporter|multidrug|EmrB-QacA_family_major_facilitator_transporter	0.999999813646	63.6	33	58.5	4.0e-10	1
TRANSCRIPTIONAL_REGULATORY_PROTEIN_CPXR_CPXR	72	103	HWI-700370F:168:C7JUKANXX:7:1106:19100:33811	unclassified	CP001485.1.gene721.p01|FEATURES|transcriptional_regulatory_protein_CpxR_cpxR|unclassified|transcriptional_regulatory_protein_CpxR_cpxR	0.999999999999	71.9	32	51.6	4.9e-08	1
VANR	71	101	HWI-700370F:168:C7JUKANXX:7:1309:1746:79416	glycopeptide	gi:944468330:ref:WP_055698749.1:|FEATURES|vanR|glycopeptide|vanR	1.0	67.7	31	46.2	2.1e-06	1
DFRC	42	74	HWI-700370F:168:C7JUKANXX:7:1301:3362:52263	diaminopyrimidine	AAO04716.1|FEATURES|dfrC|diaminopyrimidine|dfrC	0.999999999666	78.8	33	53.5	1.3e-08	1
VANR	93	125	HWI-700370F:168:C7JUKANXX:7:2209:10846:94536	glycopeptide	AF162694.1.gene5.p01|FEATURES|vanR|glycopeptide|vanR	1.0	78.8	33	57.4	9.0e-10	1
MACB	443	474	HWI-700370F:168:C7JUKANXX:7:2202:8988:9567	MLS	gi:694088163:ref:WP_032432902.1:|FEATURES|macB|MLS|macB	1.0	65.6	32	49.3	2.4e-07	1
AAD(9)	1	32	HWI-700370F:168:C7JUKANXX:7:2113:15453:36789	aminoglycoside	AAX54909|FEATURES|aad(9)|aminoglycoside|aad(9)	0.99999070129	100.0	32	65.1	4.3e-12	1
LMRB	35	67	HWI-700370F:168:C7JUKANXX:7:2212:11633:53288	MLS	gi:384930133:gb:AFI26811.1:|FEATURES|lmrB|MLS|lmrB	1.0	66.7	33	50.4	1.1e-07	1
MAJOR_FACILITATOR_SUPERFAMILY_TRANSPORTER	329	360	HWI-700370F:168:C7JUKANXX:7:1114:15194:68397	multidrug	NC_002952.2859362.p01|FEATURES|major_facilitator_superfamily_transporter|multidrug|major_facilitator_superfamily_transporter	0.999999949977	90.6	32	66.6	1.5e-12	1
EMRB-QACA_FAMILY_MAJOR_FACILITATOR_TRANSPORTER	130	161	HWI-700370F:168:C7JUKANXX:7:1309:8935:40008	multidrug	NC_002951.3238155.p01|FEATURES|EmrB-QacA_family_major_facilitator_transporter|multidrug|EmrB-QacA_family_major_facilitator_transporter	0.999999675062	78.1	32	55.5	3.4e-09	1
LSA	163	195	HWI-700370F:168:C7JUKANXX:7:1301:19873:58007	MLS	gi:498399943:ref:WP_010713140.1:|FEATURES|lsa|MLS|lsa	1.0	100.0	33	68.9	3.0e-13	1
TET(K)	198	230	HWI-700370F:168:C7JUKANXX:7:1107:4370:36129	tetracycline	YP_003283625.1|FEATURES|tet(K)|tetracycline|tet(K)	0.999999946777	100.0	33	70.1	1.3e-13	1
MULTIDRUG_ABC_TRANSPORTER	461	493	HWI-700370F:168:C7JUKANXX:7:1312:9496:99907	multidrug	gi:537465895:ref:WP_020977391.1:|FEATURES|multidrug_ABC_transporter|multidrug|multidrug_ABC_transporter	1.0	69.7	33	50.8	8.4e-08	1
RPOB2	855	886	HWI-700370F:168:C7JUKANXX:7:1108:16502:49753	multidrug	BAD59497.1|FEATURES|rpoB2|multidrug|rpoB2	0.999999255042	75.0	32	53.5	1.3e-08	1
QACB	155	187	HWI-700370F:168:C7JUKANXX:7:2109:17499:20903	multidrug	gi:727755142:ref:WP_033862510.1:|FEATURES|qacB|multidrug|qacB	0.91708489542	100.0	33	69.7	1.7e-13	1
QACG	4	36	HWI-700370F:168:C7JUKANXX:7:2111:19581:43618	multidrug	gi:686408520:ref:WP_031913065.1:|FEATURES|qacG|multidrug|qacG	0.99999944495	100.0	33	68.6	3.9e-13	1
TETA(48)	150	182	HWI-700370F:168:C7JUKANXX:7:2108:20344:76749	tetracycline	APB03214.1|FEATURES|tetA(48)|tetracycline|tetA(48)	0.972543829012	66.7	33	48.1	5.4e-07	1
QACG	26	57	HWI-700370F:168:C7JUKANXX:7:2206:20018:17441	multidrug	gi:686408520:ref:WP_031913065.1:|FEATURES|qacG|multidrug|qacG	0.999999517463	100.0	32	70.5	1.0e-13	1
ABCA	371	402	HWI-700370F:168:C7JUKANXX:7:2103:3010:25574	multidrug	XP_753111.1|FEATURES|abcA|multidrug|abcA	0.99999946337	62.5	32	48.1	5.4e-07	1
RPHB	749	781	HWI-700370F:168:C7JUKANXX:7:2108:14336:101044	rifamycin	APB03222.1|FEATURES|rphB|rifamycin|rphB	0.99998690746	84.8	33	62.8	2.1e-11	1
TETA(48)	150	182	HWI-700370F:168:C7JUKANXX:7:2211:17327:70426	tetracycline	APB03214.1|FEATURES|tetA(48)|tetracycline|tetA(48)	0.972543829012	66.7	33	48.1	5.4e-07	1
EMRB-QACA_FAMILY_MAJOR_FACILITATOR_TRANSPORTER	176	208	HWI-700370F:168:C7JUKANXX:7:1305:21050:93441	multidrug	NC_002951.3238155.p01|FEATURES|EmrB-QacA_family_major_facilitator_transporter|multidrug|EmrB-QacA_family_major_facilitator_transporter	0.999999744559	63.6	33	50.8	8.4e-08	1
QACG	35	67	HWI-700370F:168:C7JUKANXX:7:1116:5161:99998	multidrug	gi:488408518:ref:WP_002477903.1:|FEATURES|qacG|multidrug|qacG	0.802226123622	100.0	33	71.6	4.6e-14	1
QACG	2	34	HWI-700370F:168:C7JUKANXX:7:1113:20184:48436	multidrug	gi:686408520:ref:WP_031913065.1:|FEATURES|qacG|multidrug|qacG	0.99999950272	100.0	33	70.9	7.8e-14	1
NORA	72	104	HWI-700370F:168:C7JUKANXX:7:1202:21197:47157	multidrug	gi:755009796:ref:WP_042363132.1:|FEATURES|norA|multidrug|norA	1.0	100.0	33	67.0	1.1e-12	1
MEPA	271	303	HWI-700370F:168:C7JUKANXX:7:1103:12760:64318	multidrug	ZP_04679156|FEATURES|mepA|multidrug|mepA	0.999999944627	90.9	33	62.0	3.6e-11	1
NORB	72	104	HWI-700370F:168:C7JUKANXX:7:2203:14402:85667	fluoroquinolone	gi:917392609:ref:WP_051999321.1:|FEATURES|norB|fluoroquinolone|norB	0.999968344568	60.6	33	45.4	3.5e-06	1
MSRC	149	180	HWI-700370F:168:C7JUKANXX:7:1105:7331:82702	MLS	gi:488247627:ref:WP_002318835.1:|FEATURES|msrC|MLS|msrC	1.0	65.6	32	55.1	4.4e-09	1
MULTIDRUG_ABC_TRANSPORTER	527	559	HWI-700370F:168:C7JUKANXX:7:2212:14754:3561	multidrug	gi:664042835:ref:WP_030582300.1:|FEATURES|multidrug_ABC_transporter|multidrug|multidrug_ABC_transporter	1.0	63.6	33	48.5	4.2e-07	1
NORB	373	405	HWI-700370F:168:C7JUKANXX:7:2214:14973:53493	fluoroquinolone	gi:494742298:ref:WP_007477706.1:|FEATURES|norB|fluoroquinolone|norB	1.0	87.9	33	62.8	2.1e-11	1
MAJOR_FACILITATOR_SUPERFAMILY_TRANSPORTER	455	486	HWI-700370F:168:C7JUKANXX:7:1314:17161:67375	multidrug	NC_002952.2859362.p01|FEATURES|major_facilitator_superfamily_transporter|multidrug|major_facilitator_superfamily_transporter	0.999999787563	78.1	32	58.2	5.2e-10	1
TET44	50	81	HWI-700370F:168:C7JUKANXX:7:1203:18797:19625	tetracycline	FN594949.1.gene24.p01|FEATURES|tet44|tetracycline|tet44	0.999999685219	62.5	32	45.8	2.7e-06	1
RPOB2	194	226	HWI-700370F:168:C7JUKANXX:7:2114:19986:69708	multidrug	BAD59497.1|FEATURES|rpoB2|multidrug|rpoB2	0.999999083448	60.6	33	47.8	7.1e-07	1
TET(K)	198	230	HWI-700370F:168:C7JUKANXX:7:1113:10894:71031	tetracycline	YP_003283625.1|FEATURES|tet(K)|tetracycline|tet(K)	0.999999964712	100.0	33	70.1	1.3e-13	1
FOSB	45	76	HWI-700370F:168:C7JUKANXX:7:1210:7296:101108	fosfomycin	gi:835427938:ref:WP_047502624.1:|FEATURES|fosB|fosfomycin|fosB	1.0	90.6	32	68.2	5.1e-13	1
MULTIDRUG_ABC_TRANSPORTER	467	499	HWI-700370F:168:C7JUKANXX:7:2208:17359:96567	multidrug	gi:1031799645:ref:WP_064138838.1:|FEATURES|multidrug_ABC_transporter|multidrug|multidrug_ABC_transporter	1.0	78.8	33	51.6	4.9e-08	1
MULTIDRUG_ABC_TRANSPORTER	453	485	HWI-700370F:168:C7JUKANXX:7:1213:9161:32330	multidrug	gi:537465895:ref:WP_020977391.1:|FEATURES|multidrug_ABC_transporter|multidrug|multidrug_ABC_transporter	0.871715324669	63.6	33	46.2	2.1e-06	1
QACB	255	287	HWI-700370F:168:C7JUKANXX:7:1307:15812:83960	multidrug	AAK38457|FEATURES|qacB|multidrug|qacB	0.915251419946	100.0	33	66.2	1.9e-12	1
TETA	413	444	HWI-700370F:168:C7JUKANXX:7:2110:12126:49287	tetracycline	gi:171851258:emb:CAQ04234.1:|FEATURES|tetA|tetracycline|tetA	0.989105569998	65.6	32	50.4	1.1e-07	1
ERMA	172	204	HWI-700370F:168:C7JUKANXX:7:1116:1282:91106	MLS	P0A0H1|FEATURES|ermA|MLS|ermA	1.0	100.0	33	72.4	2.7e-14	1
ABCA	966	998	HWI-700370F:168:C7JUKANXX:7:1113:5719:68570	multidrug	XP_753111.1|FEATURES|abcA|multidrug|abcA	0.999999400708	63.6	33	45.8	2.7e-06	1
EMRB-QACA_FAMILY_MAJOR_FACILITATOR_TRANSPORTER	17	49	HWI-700370F:168:C7JUKANXX:7:2207:7768:30801	multidrug	NC_002951.3238155.p01|FEATURES|EmrB-QacA_family_major_facilitator_transporter|multidrug|EmrB-QacA_family_major_facilitator_transporter	0.999999851377	84.8	33	63.2	1.6e-11	1
TET(K)	82	114	HWI-700370F:168:C7JUKANXX:7:1308:5496:35419	tetracycline	YP_003283625.1|FEATURES|tet(K)|tetracycline|tet(K)	1.0	100.0	33	68.9	3.0e-13	1
TETA	443	475	HWI-700370F:168:C7JUKANXX:7:2201:16673:60908	tetracycline	gi:736993687:ref:WP_034989673.1:|FEATURES|tetA|tetracycline|tetA	1.0	66.7	33	50.4	1.1e-07	1
RPOB2	374	406	HWI-700370F:168:C7JUKANXX:7:1216:5110:35648	multidrug	BAD59497.1|FEATURES|rpoB2|multidrug|rpoB2	0.999999227885	69.7	33	52.4	2.9e-08	1
ABCA	839	871	HWI-700370F:168:C7JUKANXX:7:1201:2416:93445	multidrug	XP_753111.1|FEATURES|abcA|multidrug|abcA	0.99999960254	81.8	33	55.1	4.4e-09	1
VANS	286	318	HWI-700370F:168:C7JUKANXX:7:1308:8594:100545	glycopeptide	AAK58493|FEATURES|vanS|glycopeptide|vanS	0.999999999953	63.6	33	45.4	3.5e-06	1
VANS	406	438	HWI-700370F:168:C7JUKANXX:7:1304:12729:35120	glycopeptide	gi:486815884:gb:EOH50555.1:|FEATURES|vanS|glycopeptide|vanS	1.0	63.6	33	47.8	7.1e-07	1
TET(K)	135	167	HWI-700370F:168:C7JUKANXX:7:1201:9392:50454	tetracycline	YP_003283625.1|FEATURES|tet(K)|tetracycline|tet(K)	1.0	100.0	33	70.5	1.0e-13	1
RPOB2	853	885	HWI-700370F:168:C7JUKANXX:7:1312:2494:79598	multidrug	BAD59497.1|FEATURES|rpoB2|multidrug|rpoB2	0.999999385861	75.8	33	59.7	1.8e-10	1
QACG	61	93	HWI-700370F:168:C7JUKANXX:7:1106:12872:34791	multidrug	gi:488408518:ref:WP_002477903.1:|FEATURES|qacG|multidrug|qacG	0.999999354005	100.0	33	64.7	5.6e-12	1
FOSB	2	34	HWI-700370F:168:C7JUKANXX:7:2103:20285:77929	fosfomycin	gi:835427848:ref:WP_047502600.1:|FEATURES|fosB|fosfomycin|fosB	1.0	100.0	33	65.9	2.5e-12	1
VANTG	595	626	HWI-700370F:168:C7JUKANXX:7:2116:3122:96923	glycopeptide	ABA71733.1|FEATURES|vanTG|glycopeptide|vanTG	0.999999900303	68.8	32	47.4	9.3e-07	1
MULTIDRUG_ABC_TRANSPORTER	8	39	HWI-700370F:168:C7JUKANXX:7:1302:18069:56377	multidrug	gi:686364868:ref:WP_031893738.1:|FEATURES|multidrug_ABC_transporter|multidrug|multidrug_ABC_transporter	1.0	87.5	32	61.6	4.7e-11	1
EMRB-QACA_FAMILY_MAJOR_FACILITATOR_TRANSPORTER	343	375	HWI-700370F:168:C7JUKANXX:7:2101:9407:37028	multidrug	NC_002951.3238155.p01|FEATURES|EmrB-QacA_family_major_facilitator_transporter|multidrug|EmrB-QacA_family_major_facilitator_transporter	0.999999819163	81.8	33	58.5	4.0e-10	1
RPOB2	576	606	HWI-700370F:168:C7JUKANXX:7:2106:12398:75946	multidrug	BAD59497.1|FEATURES|rpoB2|multidrug|rpoB2	0.999999342354	83.9	31	57.4	9.0e-10	1
MDTK	378	408	HWI-700370F:168:C7JUKANXX:7:2202:12116:7397	multidrug	gi:857587401:emb:CRL58909.1:|FEATURES|mdtK|multidrug|mdtK	0.999999993397	67.7	31	50.8	8.4e-08	1
DFRC	28	60	HWI-700370F:168:C7JUKANXX:7:2201:15448:67413	diaminopyrimidine	AAO04716.1|FEATURES|dfrC|diaminopyrimidine|dfrC	0.999998342994	90.9	33	64.7	5.6e-12	1
RPOB2	791	823	HWI-700370F:168:C7JUKANXX:7:2103:18774:56287	multidrug	BAD59497.1|FEATURES|rpoB2|multidrug|rpoB2	0.999999399898	90.9	33	60.5	1.1e-10	1
QACB	405	436	HWI-700370F:168:C7JUKANXX:7:1212:6764:37640	multidrug	AAK38457|FEATURES|qacB|multidrug|qacB	0.914534362259	100.0	32	64.3	7.3e-12	1
LMRB	41	73	HWI-700370F:168:C7JUKANXX:7:2107:9421:56331	MLS	ZP_03589930|FEATURES|lmrB|MLS|lmrB	1.0	60.6	33	45.8	2.7e-06	1
VANS	406	438	HWI-700370F:168:C7JUKANXX:7:1215:13408:55758	glycopeptide	gi:486815884:gb:EOH50555.1:|FEATURES|vanS|glycopeptide|vanS	1.0	63.6	33	47.8	7.1e-07	1
EFRA	297	327	HWI-700370F:168:C7JUKANXX:7:2111:17611:67583	multidrug	CDO61513.1|FEATURES|efrA|multidrug|efrA	0.999998896941	67.7	31	46.2	2.1e-06	1
MULTIDRUG_ABC_TRANSPORTER	488	519	HWI-700370F:168:C7JUKANXX:7:2102:6026:28475	multidrug	gi:1006148426:ref:WP_061732450.1:|FEATURES|multidrug_ABC_transporter|multidrug|multidrug_ABC_transporter	1.0	78.1	32	52.0	3.8e-08	1
VANR	73	103	HWI-700370F:168:C7JUKANXX:7:1112:16991:4409	glycopeptide	EU250284.1.gene5.p01|FEATURES|vanR|glycopeptide|vanR	1.0	77.4	31	55.1	4.4e-09	1
MACB	145	176	HWI-700370F:168:C7JUKANXX:7:1314:19369:79666	MLS	gi:895865878:ref:WP_048974758.1:|FEATURES|macB|MLS|macB	1.0	75.0	32	50.1	1.4e-07	1
MARR	76	108	HWI-700370F:168:C7JUKANXX:7:1312:11147:71807	multidrug	gi:499595733:ref:WP_011276467.1:|FEATURES|marR|multidrug|marR	1.0	100.0	33	68.2	5.1e-13	1
NORB	366	398	HWI-700370F:168:C7JUKANXX:7:1216:9099:86086	fluoroquinolone	gi:1000360171:ref:WP_061107359.1:|FEATURES|norB|fluoroquinolone|norB	1.0	84.8	33	62.0	3.6e-11	1
MULTIDRUG_ABC_TRANSPORTER	540	571	HWI-700370F:168:C7JUKANXX:7:2215:10438:76800	multidrug	gi:664556405:ref:WP_031071225.1:|FEATURES|multidrug_ABC_transporter|multidrug|multidrug_ABC_transporter	1.0	71.9	32	47.0	1.2e-06	1
NORA	127	158	HWI-700370F:168:C7JUKANXX:7:2205:16787:90756	multidrug	gi:950786190:ref:WP_057512892.1:|FEATURES|norA|multidrug|norA	1.0	100.0	32	70.1	1.3e-13	1
LMRB	88	120	HWI-700370F:168:C7JUKANXX:7:2108:19744:10266	MLS	gi:1007411670:gb:AMQ72759.1:|FEATURES|lmrB|MLS|lmrB	1.0	93.9	33	67.4	8.6e-13	1
ABCA	620	652	HWI-700370F:168:C7JUKANXX:7:2108:9062:58631	multidrug	XP_753111.1|FEATURES|abcA|multidrug|abcA	0.999999517223	66.7	33	50.4	1.1e-07	1
EMRB-QACA_FAMILY_MAJOR_FACILITATOR_TRANSPORTER	5	37	HWI-700370F:168:C7JUKANXX:7:2211:5369:73580	multidrug	NC_002951.3238155.p01|FEATURES|EmrB-QacA_family_major_facilitator_transporter|multidrug|EmrB-QacA_family_major_facilitator_transporter	0.999999955154	90.9	33	65.9	2.5e-12	1
ABCA	999	1030	HWI-700370F:168:C7JUKANXX:7:1215:15297:92273	multidrug	XP_753111.1|FEATURES|abcA|multidrug|abcA	0.999999623589	75.0	32	57.4	9.0e-10	1
EMRB-QACA_FAMILY_MAJOR_FACILITATOR_TRANSPORTER	50	82	HWI-700370F:168:C7JUKANXX:7:1303:4371:7659	multidrug	NC_002951.3237419.p01|FEATURES|EmrB-QacA_family_major_facilitator_transporter|multidrug|EmrB-QacA_family_major_facilitator_transporter	0.999999995544	72.7	33	58.5	4.0e-10	1
EMRB-QACA_FAMILY_MAJOR_FACILITATOR_TRANSPORTER	107	138	HWI-700370F:168:C7JUKANXX:7:2110:11698:63592	multidrug	NC_002951.3238155.p01|FEATURES|EmrB-QacA_family_major_facilitator_transporter|multidrug|EmrB-QacA_family_major_facilitator_transporter	0.999999745011	65.6	32	52.0	3.8e-08	1
NORB	57	87	HWI-700370F:168:C7JUKANXX:7:1105:4833:75246	fluoroquinolone	gi:1000360171:ref:WP_061107359.1:|FEATURES|norB|fluoroquinolone|norB	1.0	71.0	31	50.1	1.4e-07	1
EMRB-QACA_FAMILY_MAJOR_FACILITATOR_TRANSPORTER	132	164	HWI-700370F:168:C7JUKANXX:7:1212:21048:98553	multidrug	NC_002951.3238155.p01|FEATURES|EmrB-QacA_family_major_facilitator_transporter|multidrug|EmrB-QacA_family_major_facilitator_transporter	0.999999740227	72.7	33	51.6	4.9e-08	1
EMRB-QACA_FAMILY_MAJOR_FACILITATOR_TRANSPORTER	292	324	HWI-700370F:168:C7JUKANXX:7:1102:15586:76008	multidrug	CP003583.1.gene510.p01|FEATURES|EmrB-QacA_family_major_facilitator_transporter|multidrug|EmrB-QacA_family_major_facilitator_transporter	0.999998743542	100.0	33	69.3	2.3e-13	1
NORB	57	88	HWI-700370F:168:C7JUKANXX:7:2209:19670:23966	fluoroquinolone	gi:1000360171:ref:WP_061107359.1:|FEATURES|norB|fluoroquinolone|norB	1.0	75.0	32	50.1	1.4e-07	1
MARR	19	51	HWI-700370F:168:C7JUKANXX:7:2105:1926:13432	multidrug	gi:488397771:ref:WP_002467156.1:|FEATURES|marR|multidrug|marR	1.0	100.0	33	72.8	2.1e-14	1
RPOB2	143	175	HWI-700370F:168:C7JUKANXX:7:1312:15650:75290	multidrug	BAD59497.1|FEATURES|rpoB2|multidrug|rpoB2	0.999999358332	78.8	33	58.2	5.2e-10	1
LSA	419	450	HWI-700370F:168:C7JUKANXX:7:1110:9163:86394	MLS	gi:657210059:ref:WP_029324453.1:|FEATURES|lsa|MLS|lsa	1.0	78.1	32	59.3	2.4e-10	1
MULTIDRUG_ABC_TRANSPORTER	532	562	HWI-700370F:168:C7JUKANXX:7:1303:21110:62879	multidrug	gi:496018010:ref:WP_008742581.1:|FEATURES|multidrug_ABC_transporter|multidrug|multidrug_ABC_transporter	1.0	77.4	31	51.6	4.9e-08	1
MULTIDRUG_ABC_TRANSPORTER	468	500	HWI-700370F:168:C7JUKANXX:7:2103:10502:29410	multidrug	gi:1031799645:ref:WP_064138838.1:|FEATURES|multidrug_ABC_transporter|multidrug|multidrug_ABC_transporter	1.0	72.7	33	50.8	8.4e-08	1
VANR	73	105	HWI-700370F:168:C7JUKANXX:7:1210:20590:96168	glycopeptide	EU250284.1.gene5.p01|FEATURES|vanR|glycopeptide|vanR	1.0	72.7	33	55.1	4.4e-09	1
EMRB-QACA_FAMILY_MAJOR_FACILITATOR_TRANSPORTER	17	48	HWI-700370F:168:C7JUKANXX:7:2108:9945:28747	multidrug	NC_002951.3238155.p01|FEATURES|EmrB-QacA_family_major_facilitator_transporter|multidrug|EmrB-QacA_family_major_facilitator_transporter	0.999999851377	90.6	32	63.2	1.6e-11	1
TRUNCATED_PUTATIVE_RESPONSE_REGULATOR_ARLR	32	64	HWI-700370F:168:C7JUKANXX:7:2207:18041:83468	unclassified	gi:446114283:ref:WP_000192138.1:|FEATURES|truncated_putative_response_regulator_ArlR|unclassified|truncated_putative_response_regulator_ArlR	0.999999999992	78.8	33	58.2	5.2e-10	1
TAEA	266	296	HWI-700370F:168:C7JUKANXX:7:1115:19535:7402	pleuromutilin	APB03219.1|FEATURES|TaeA|pleuromutilin|TaeA	0.999080353352	64.5	31	45.1	4.6e-06	1
FOSB	7	39	HWI-700370F:168:C7JUKANXX:7:1207:6209:58640	fosfomycin	gi:835503090:ref:WP_047529730.1:|FEATURES|fosB|fosfomycin|fosB	1.0	75.8	33	57.0	1.2e-09	1
CLASS_A	103	135	HWI-700370F:168:C7JUKANXX:7:2106:11407:32496	beta-lactam	M60253.gene.p01|FEATURES|class_A|beta-lactam|class_A	1.0	69.7	33	51.6	4.9e-08	1
MACB	25	57	HWI-700370F:168:C7JUKANXX:7:2115:18091:11546	MLS	AAV85982.1|FEATURES|macB|MLS|macB	1.0	66.7	33	49.7	1.9e-07	1
MAJOR_FACILITATOR_SUPERFAMILY_TRANSPORTER	178	209	HWI-700370F:168:C7JUKANXX:7:1307:3640:31860	multidrug	NC_002952.2859362.p01|FEATURES|major_facilitator_superfamily_transporter|multidrug|major_facilitator_superfamily_transporter	0.999999769465	93.8	32	68.2	5.1e-13	1
EMRB-QACA_FAMILY_MAJOR_FACILITATOR_TRANSPORTER	380	412	HWI-700370F:168:C7JUKANXX:7:2114:20428:68778	multidrug	NC_002951.3237419.p01|FEATURES|EmrB-QacA_family_major_facilitator_transporter|multidrug|EmrB-QacA_family_major_facilitator_transporter	0.999999988894	90.9	33	63.5	1.2e-11	1
RIFAMPIN_MONOOXYGENASE	290	320	HWI-700370F:168:C7JUKANXX:7:2107:16301:92421	rifamycin	gi:663760960:ref:WP_030535072.1:|FEATURES|rifampin_monooxygenase|rifamycin|rifampin_monooxygenase	1.0	64.5	31	50.1	1.4e-07	1
QACB	57	88	HWI-700370F:168:C7JUKANXX:7:1101:13996:4552	multidrug	AAK38457|FEATURES|qacB|multidrug|qacB	0.9138537272	100.0	32	67.8	6.6e-13	1
MACB	142	174	HWI-700370F:168:C7JUKANXX:7:1215:11017:13663	MLS	gi:959866458:ref:WP_058145168.1:|FEATURES|macB|MLS|macB	1.0	66.7	33	44.3	7.8e-06	1
FMTC	230	260	HWI-700370F:168:C7JUKANXX:7:1112:13676:70026	beta-lactam	gi:1031796384:ref:WP_064136479.1:|FEATURES|fmtC|beta-lactam|fmtC	1.0	87.1	31	57.4	9.0e-10	1
MAJOR_FACILITATOR_SUPERFAMILY_TRANSPORTER	321	353	HWI-700370F:168:C7JUKANXX:7:1308:16966:43544	multidrug	NC_002952.2859362.p01|FEATURES|major_facilitator_superfamily_transporter|multidrug|major_facilitator_superfamily_transporter	0.999999871349	90.9	33	66.2	1.9e-12	1
FMTC	298	329	HWI-700370F:168:C7JUKANXX:7:1310:19690:68260	beta-lactam	gi:1031796384:ref:WP_064136479.1:|FEATURES|fmtC|beta-lactam|fmtC	1.0	90.6	32	64.3	7.3e-12	1
EFRA	406	437	HWI-700370F:168:C7JUKANXX:7:2211:6159:28399	multidrug	CDO61513.1|FEATURES|efrA|multidrug|efrA	0.999999538284	93.8	32	63.2	1.6e-11	1
QACG	56	88	HWI-700370F:168:C7JUKANXX:7:1102:12356:92618	multidrug	gi:488408518:ref:WP_002477903.1:|FEATURES|qacG|multidrug|qacG	0.999999403824	100.0	33	66.2	1.9e-12	1
ABCA	447	479	HWI-700370F:168:C7JUKANXX:7:2104:12404:77757	multidrug	XP_753111.1|FEATURES|abcA|multidrug|abcA	0.999999550055	60.6	33	52.0	3.8e-08	1
TETB	268	299	HWI-700370F:168:C7JUKANXX:7:2205:10411:48707	tetracycline	ZP_03561873|FEATURES|tetB|tetracycline|tetB	0.999999999228	100.0	32	68.9	3.0e-13	1
EMRB-QACA_FAMILY_MAJOR_FACILITATOR_TRANSPORTER	225	257	HWI-700370F:168:C7JUKANXX:7:1114:12713:26978	multidrug	NC_002951.3238155.p01|FEATURES|EmrB-QacA_family_major_facilitator_transporter|multidrug|EmrB-QacA_family_major_facilitator_transporter	0.999999725229	69.7	33	53.1	1.7e-08	1
BCRA	120	152	HWI-700370F:168:C7JUKANXX:7:1113:8158:84030	bacitracin	gi:507044560:ref:WP_016115614.1:|FEATURES|bcrA|bacitracin|bcrA	0.999999998753	63.6	33	45.4	3.5e-06	1
TET(K)	384	416	HWI-700370F:168:C7JUKANXX:7:1201:13408:18483	tetracycline	YP_003283625.1|FEATURES|tet(K)|tetracycline|tet(K)	1.0	100.0	33	65.1	4.3e-12	1
ABCA	190	221	HWI-700370F:168:C7JUKANXX:7:1202:17625:69646	multidrug	XP_753111.1|FEATURES|abcA|multidrug|abcA	0.99999961258	84.4	32	59.3	2.4e-10	1
RPOB2	827	859	HWI-700370F:168:C7JUKANXX:7:1303:21180:54102	multidrug	BAD59497.1|FEATURES|rpoB2|multidrug|rpoB2	0.999999217694	63.6	33	52.0	3.8e-08	1
RPOB2	876	908	HWI-700370F:168:C7JUKANXX:7:2114:19669:78850	multidrug	BAD59497.1|FEATURES|rpoB2|multidrug|rpoB2	0.999999363955	72.7	33	58.5	4.0e-10	1
MSRA	252	284	HWI-700370F:168:C7JUKANXX:7:2109:20136:74543	MLS	ABA02367|FEATURES|msrA|MLS|msrA	1.0	100.0	33	70.9	7.8e-14	1
RPOB2	885	917	HWI-700370F:168:C7JUKANXX:7:1108:19770:93716	multidrug	BAD59497.1|FEATURES|rpoB2|multidrug|rpoB2	0.999999342354	72.7	33	57.4	9.0e-10	1
MULTIDRUG_ABC_TRANSPORTER	492	524	HWI-700370F:168:C7JUKANXX:7:2213:6817:68239	multidrug	gi:686364868:ref:WP_031893738.1:|FEATURES|multidrug_ABC_transporter|multidrug|multidrug_ABC_transporter	1.0	90.9	33	60.1	1.4e-10	1
DFRC	6	38	HWI-700370F:168:C7JUKANXX:7:2203:1701:79422	diaminopyrimidine	AAO04716.1|FEATURES|dfrC|diaminopyrimidine|dfrC	0.99999999541	81.8	33	63.5	1.2e-11	1
BACA	200	232	HWI-700370F:168:C7JUKANXX:7:2102:12628:67049	bacitracin	YP_302125|FEATURES|bacA|bacitracin|bacA	1.0	100.0	33	67.4	8.6e-13	1
MEPA	123	154	HWI-700370F:168:C7JUKANXX:7:1302:19031:46871	multidrug	YP_302230|FEATURES|mepA|multidrug|mepA	1.0	100.0	32	66.2	1.9e-12	1
MACB	143	175	HWI-700370F:168:C7JUKANXX:7:2107:11769:75689	MLS	AAV85982.1|FEATURES|macB|MLS|macB	1.0	69.7	33	48.1	5.4e-07	1
MAJOR_FACILITATOR_SUPERFAMILY_TRANSPORTER	447	479	HWI-700370F:168:C7JUKANXX:7:2203:16881:91694	multidrug	NC_002952.2859362.p01|FEATURES|major_facilitator_superfamily_transporter|multidrug|major_facilitator_superfamily_transporter	0.99999984311	81.8	33	61.6	4.7e-11	1
TAEA	336	368	HWI-700370F:168:C7JUKANXX:7:1201:13855:84530	pleuromutilin	APB03219.1|FEATURES|TaeA|pleuromutilin|TaeA	0.999041296622	60.6	33	44.7	6.0e-06	1
RPOB2	475	506	HWI-700370F:168:C7JUKANXX:7:1205:9178:100182	multidrug	BAD59497.1|FEATURES|rpoB2|multidrug|rpoB2	0.999999185016	65.6	32	50.8	8.4e-08	1
TET(K)	5	37	HWI-700370F:168:C7JUKANXX:7:1102:7472:14038	tetracycline	YP_003283625.1|FEATURES|tet(K)|tetracycline|tet(K)	0.999999966774	100.0	33	70.5	1.0e-13	1
MSBA	474	505	HWI-700370F:168:C7JUKANXX:7:2104:19823:16746	nitroimidazole	NP_415434.1|FEATURES|msbA|nitroimidazole|msbA	0.999802201851	65.6	32	45.4	3.5e-06	1
TETA	443	474	HWI-700370F:168:C7JUKANXX:7:2108:1949:6521	tetracycline	gi:736993687:ref:WP_034989673.1:|FEATURES|tetA|tetracycline|tetA	1.0	68.8	32	50.1	1.4e-07	1
FOSB	19	51	HWI-700370F:168:C7JUKANXX:7:2105:11110:72783	fosfomycin	gi:835503090:ref:WP_047529730.1:|FEATURES|fosB|fosfomycin|fosB	1.0	75.8	33	58.5	4.0e-10	1
STAPHYLOCOCCUS_MUPA_CONFERRING_RESISTANCE_TO_MUPIROCIN	510	542	HWI-700370F:168:C7JUKANXX:7:1208:6666:3404	mupirocin	CAA53189|FEATURES|Staphylococcus_mupA_conferring_resistance_to_mupirocin|mupirocin|Staphylococcus_mupA_conferring_resistance_to_mupirocin	0.999999913488	78.8	33	64.7	5.6e-12	1
RPOB2	1017	1049	HWI-700370F:168:C7JUKANXX:7:2103:14552:85820	multidrug	BAD59497.1|FEATURES|rpoB2|multidrug|rpoB2	0.999999291921	84.8	33	66.2	1.9e-12	1
TET(K)	27	58	HWI-700370F:168:C7JUKANXX:7:2102:19747:35897	tetracycline	YP_003283625.1|FEATURES|tet(K)|tetracycline|tet(K)	1.0	100.0	32	70.9	7.8e-14	1
RPOB2	894	924	HWI-700370F:168:C7JUKANXX:7:1207:17892:36835	multidrug	BAD59497.1|FEATURES|rpoB2|multidrug|rpoB2	0.999999291921	77.4	31	55.1	4.4e-09	1
STAPHYLOCOCCUS_MUPA_CONFERRING_RESISTANCE_TO_MUPIROCIN	414	446	HWI-700370F:168:C7JUKANXX:7:1113:16349:12941	mupirocin	CAA53189|FEATURES|Staphylococcus_mupA_conferring_resistance_to_mupirocin|mupirocin|Staphylococcus_mupA_conferring_resistance_to_mupirocin	0.999999982253	100.0	33	80.1	1.3e-16	1
RPOB2	1081	1112	HWI-700370F:168:C7JUKANXX:7:1114:12470:64595	multidrug	BAD59497.1|FEATURES|rpoB2|multidrug|rpoB2	0.999999273874	78.1	32	54.3	7.6e-09	1
MARR	112	144	HWI-700370F:168:C7JUKANXX:7:1203:8314:76168	multidrug	gi:739693976:ref:WP_037548407.1:|FEATURES|marR|multidrug|marR	1.0	100.0	33	65.9	2.5e-12	1
TET(K)	157	189	HWI-700370F:168:C7JUKANXX:7:1303:6021:100506	tetracycline	YP_003283625.1|FEATURES|tet(K)|tetracycline|tet(K)	1.0	100.0	33	70.1	1.3e-13	1
MULTIDRUG_ABC_TRANSPORTER	477	508	HWI-700370F:168:C7JUKANXX:7:2102:6855:9155	multidrug	gi:1031799645:ref:WP_064138838.1:|FEATURES|multidrug_ABC_transporter|multidrug|multidrug_ABC_transporter	1.0	68.8	32	46.6	1.6e-06	1
ABCA	577	609	HWI-700370F:168:C7JUKANXX:7:1114:6923:57206	multidrug	XP_753111.1|FEATURES|abcA|multidrug|abcA	0.99999946337	63.6	33	48.1	5.4e-07	1
AADK	237	269	HWI-700370F:168:C7JUKANXX:7:1311:2577:76185	aminoglycoside	gi:749035552:ref:WP_040082373.1:|FEATURES|aadK|aminoglycoside|aadK	1.0	75.8	33	62.0	3.6e-11	1
QACG	30	62	HWI-700370F:168:C7JUKANXX:7:2106:3127:14523	multidrug	gi:686408520:ref:WP_031913065.1:|FEATURES|qacG|multidrug|qacG	0.999999474666	100.0	33	75.1	4.1e-15	1
MACB	129	160	HWI-700370F:168:C7JUKANXX:7:2102:6565:96580	MLS	gi:516510995:ref:WP_017899433.1:|FEATURES|macB|MLS|macB	1.0	71.9	32	48.9	3.2e-07	1
QACG	34	66	HWI-700370F:168:C7JUKANXX:7:2201:11747:84764	multidrug	gi:686408520:ref:WP_031913065.1:|FEATURES|qacG|multidrug|qacG	0.999999542009	100.0	33	72.4	2.7e-14	1
ABCA	245	278	HWI-700370F:168:C7JUKANXX:7:2114:10743:31893	multidrug	XP_753111.1|FEATURES|abcA|multidrug|abcA	0.999999473324	73.5	34	48.5	4.2e-07	1
CLASS_A	103	135	HWI-700370F:168:C7JUKANXX:7:2102:11756:43924	beta-lactam	M60253.gene.p01|FEATURES|class_A|beta-lactam|class_A	1.0	69.7	33	51.6	4.9e-08	1
TET(K)	26	58	HWI-700370F:168:C7JUKANXX:7:2116:12746:61076	tetracycline	YP_003283625.1|FEATURES|tet(K)|tetracycline|tet(K)	1.0	100.0	33	72.4	2.7e-14	1
EMRB-QACA_FAMILY_MAJOR_FACILITATOR_TRANSPORTER	225	257	HWI-700370F:168:C7JUKANXX:7:1215:4665:7682	multidrug	AE016830.1.gene424.p01|FEATURES|EmrB-QacA_family_major_facilitator_transporter|multidrug|EmrB-QacA_family_major_facilitator_transporter	0.999997694966	69.7	33	49.3	2.4e-07	1
BCRA	153	185	HWI-700370F:168:C7JUKANXX:7:2206:2250:73559	bacitracin	gi:542061059:gb:ERI11611.1:|FEATURES|bcrA|bacitracin|bcrA	1.0	63.6	33	47.4	9.3e-07	1
MULTIDRUG_ABC_TRANSPORTER	481	511	HWI-700370F:168:C7JUKANXX:7:1103:13358:43336	multidrug	gi:516574297:ref:WP_017949361.1:|FEATURES|multidrug_ABC_transporter|multidrug|multidrug_ABC_transporter	1.0	77.4	31	51.2	6.4e-08	1
NORB	372	404	HWI-700370F:168:C7JUKANXX:7:1213:9773:28691	fluoroquinolone	gi:738114161:ref:WP_036072414.1:|FEATURES|norB|fluoroquinolone|norB	1.0	93.9	33	66.2	1.9e-12	1
VANR	76	108	HWI-700370F:168:C7JUKANXX:7:1206:1975:27097	glycopeptide	DQ212986.1.gene4.p01|FEATURES|vanR|glycopeptide|vanR	1.0	78.8	33	56.6	1.5e-09	1
LMRB	25	57	HWI-700370F:168:C7JUKANXX:7:1313:11708:59239	MLS	gi:384930133:gb:AFI26811.1:|FEATURES|lmrB|MLS|lmrB	1.0	69.7	33	53.9	9.9e-09	1
ABCA	272	302	HWI-700370F:168:C7JUKANXX:7:1204:16153:62422	multidrug	XP_753111.1|FEATURES|abcA|multidrug|abcA	0.999999570423	83.9	31	60.5	1.1e-10	1
MULTIDRUG_ABC_TRANSPORTER	526	558	HWI-700370F:168:C7JUKANXX:7:1113:18021:13224	multidrug	gi:943909899:ref:WP_055545300.1:|FEATURES|multidrug_ABC_transporter|multidrug|multidrug_ABC_transporter	0.99999999996	66.7	33	46.2	2.1e-06	1
LMRC	193	225	HWI-700370F:168:C7JUKANXX:7:2215:8678:82394	MLS	ABF66011.1|FEATURES|lmrC|MLS|lmrC	0.999999442152	63.6	33	44.7	6.0e-06	1
QACG	34	66	HWI-700370F:168:C7JUKANXX:7:1104:20517:44401	multidrug	gi:488408518:ref:WP_002477903.1:|FEATURES|qacG|multidrug|qacG	0.999999531395	100.0	33	72.4	2.7e-14	1
UGD	198	230	HWI-700370F:168:C7JUKANXX:7:1111:6196:69617	peptide	AAC75089.1|FEATURES|ugd|peptide|ugd	0.999999916818	78.8	33	55.1	4.4e-09	1
NORB	133	164	HWI-700370F:168:C7JUKANXX:7:1214:10376:25705	fluoroquinolone	gi:1000360171:ref:WP_061107359.1:|FEATURES|norB|fluoroquinolone|norB	1.0	75.0	32	62.0	3.6e-11	1
NORB	122	152	HWI-700370F:168:C7JUKANXX:7:2214:18345:99920	fluoroquinolone	gi:1000360171:ref:WP_061107359.1:|FEATURES|norB|fluoroquinolone|norB	1.0	71.0	31	53.9	9.9e-09	1
NORB	387	419	HWI-700370F:168:C7JUKANXX:7:1101:8355:45217	fluoroquinolone	gi:1000360171:ref:WP_061107359.1:|FEATURES|norB|fluoroquinolone|norB	1.0	78.8	33	56.2	2.0e-09	1
MULTIDRUG_ABC_TRANSPORTER	529	559	HWI-700370F:168:C7JUKANXX:7:2110:4773:78719	multidrug	gi:497748188:ref:WP_010062372.1:|FEATURES|multidrug_ABC_transporter|multidrug|multidrug_ABC_transporter	1.0	80.6	31	53.9	9.9e-09	1
NORA	7	39	HWI-700370F:168:C7JUKANXX:7:1306:6643:4820	multidrug	gi:518673227:ref:WP_019834920.1:|FEATURES|norA|multidrug|norA	1.0	100.0	33	68.9	3.0e-13	1
LMRC	521	553	HWI-700370F:168:C7JUKANXX:7:1106:6848:93421	MLS	ABF66011.1|FEATURES|lmrC|MLS|lmrC	0.999999831777	66.7	33	53.1	1.7e-08	1
RPHB	153	185	HWI-700370F:168:C7JUKANXX:7:1306:19017:39921	rifamycin	APB03222.1|FEATURES|rphB|rifamycin|rphB	0.999999976149	87.9	33	65.1	4.3e-12	1
NORA	328	360	HWI-700370F:168:C7JUKANXX:7:2114:11443:72196	multidrug	YP_302113|FEATURES|norA|multidrug|norA	1.0	100.0	33	72.0	3.5e-14	1
ARLS	193	225	HWI-700370F:168:C7JUKANXX:7:1111:6078:39760	multidrug	YP_499945.1|FEATURES|arlS|multidrug|arlS	0.999998347622	75.8	33	55.8	2.6e-09	1
MAJOR_FACILITATOR_SUPERFAMILY_TRANSPORTER	381	412	HWI-700370F:168:C7JUKANXX:7:2310:19263:76683	multidrug	NC_002952.2859362.p01|FEATURES|major_facilitator_superfamily_transporter|multidrug|major_facilitator_superfamily_transporter	0.999999708179	65.6	32	48.1	5.4e-07	1
NORA	21	53	HWI-700370F:168:C7JUKANXX:7:1315:10276:42552	multidrug	gi:1006176696:ref:WP_061739505.1:|FEATURES|norA|multidrug|norA	0.999997775819	60.6	33	48.1	5.4e-07	1
NORB	8	39	HWI-700370F:168:C7JUKANXX:7:1309:6282:73175	fluoroquinolone	gi:1000360171:ref:WP_061107359.1:|FEATURES|norB|fluoroquinolone|norB	1.0	71.9	32	55.1	4.4e-09	1
RPOB2	365	397	HWI-700370F:168:C7JUKANXX:7:1204:4067:53058	multidrug	BAD59497.1|FEATURES|rpoB2|multidrug|rpoB2	0.999999255042	72.7	33	53.5	1.3e-08	1
RPOB2	445	477	HWI-700370F:168:C7JUKANXX:7:2215:1654:86880	multidrug	BAD59497.1|FEATURES|rpoB2|multidrug|rpoB2	0.999999524738	90.9	33	69.7	1.7e-13	1
ABCA	286	317	HWI-700370F:168:C7JUKANXX:7:1114:9308:25621	multidrug	XP_753111.1|FEATURES|abcA|multidrug|abcA	0.999999455796	62.5	32	47.8	7.1e-07	1
NORA	47	79	HWI-700370F:168:C7JUKANXX:7:1112:20728:91427	multidrug	gi:755009796:ref:WP_042363132.1:|FEATURES|norA|multidrug|norA	1.0	100.0	33	67.8	6.6e-13	1
MACB	134	165	HWI-700370F:168:C7JUKANXX:7:1106:7783:8088	MLS	gi:585355296:ref:WP_024236899.1:|FEATURES|macB|MLS|macB	1.0	78.1	32	49.7	1.9e-07	1
EMRB-QACA_FAMILY_MAJOR_FACILITATOR_TRANSPORTER	44	76	HWI-700370F:168:C7JUKANXX:7:1111:16591:79967	multidrug	AE016830.1.gene768.p01|FEATURES|EmrB-QacA_family_major_facilitator_transporter|multidrug|EmrB-QacA_family_major_facilitator_transporter	0.999999992828	100.0	33	71.2	6.0e-14	1
ABCA	362	393	HWI-700370F:168:C7JUKANXX:7:1116:6314:97102	multidrug	XP_753111.1|FEATURES|abcA|multidrug|abcA	0.999999412472	62.5	32	46.2	2.1e-06	1
TETM	56	88	HWI-700370F:168:C7JUKANXX:7:1312:11471:46415	tetracycline	AAR29970|FEATURES|tetM|tetracycline|tetM	1.0	60.6	33	45.4	3.5e-06	1
NORB	2	32	HWI-700370F:168:C7JUKANXX:7:2110:1890:96952	fluoroquinolone	gi:502716012:ref:WP_012951063.1:|FEATURES|norB|fluoroquinolone|norB	0.999999999999	64.5	31	47.8	7.1e-07	1
MULTIDRUG_ABC_TRANSPORTER	472	504	HWI-700370F:168:C7JUKANXX:7:1203:5902:69528	multidrug	gi:1031799645:ref:WP_064138838.1:|FEATURES|multidrug_ABC_transporter|multidrug|multidrug_ABC_transporter	1.0	66.7	33	49.7	1.9e-07	1
BCRA	132	163	HWI-700370F:168:C7JUKANXX:7:1107:1254:7547	bacitracin	gi:507044560:ref:WP_016115614.1:|FEATURES|bcrA|bacitracin|bcrA	1.0	71.9	32	50.8	8.4e-08	1
BCRA	137	169	HWI-700370F:168:C7JUKANXX:7:2206:3521:82533	bacitracin	gi:507044560:ref:WP_016115614.1:|FEATURES|bcrA|bacitracin|bcrA	1.0	60.6	33	47.8	7.1e-07	1
MULTIDRUG_ABC_TRANSPORTER	474	506	HWI-700370F:168:C7JUKANXX:7:1208:1336:6839	multidrug	gi:1031799645:ref:WP_064138838.1:|FEATURES|multidrug_ABC_transporter|multidrug|multidrug_ABC_transporter	1.0	81.8	33	51.6	4.9e-08	1
ABCA	623	655	HWI-700370F:168:C7JUKANXX:7:1210:8026:93710	multidrug	XP_753111.1|FEATURES|abcA|multidrug|abcA	0.999999570423	60.6	33	53.1	1.7e-08	1
MULTIDRUG_ABC_TRANSPORTER	477	508	HWI-700370F:168:C7JUKANXX:7:1108:17352:53953	multidrug	gi:1031799645:ref:WP_064138838.1:|FEATURES|multidrug_ABC_transporter|multidrug|multidrug_ABC_transporter	0.999999997031	68.8	32	46.6	1.6e-06	1
VANR	51	82	HWI-700370F:168:C7JUKANXX:7:1201:11875:25304	glycopeptide	CAB61229|FEATURES|vanR|glycopeptide|vanR	0.999998997328	62.5	32	48.5	4.2e-07	1
EMRB-QACA_FAMILY_MAJOR_FACILITATOR_TRANSPORTER	105	137	HWI-700370F:168:C7JUKANXX:7:1211:6427:29621	multidrug	NC_002951.3237419.p01|FEATURES|EmrB-QacA_family_major_facilitator_transporter|multidrug|EmrB-QacA_family_major_facilitator_transporter	0.999999992225	75.8	33	55.1	4.4e-09	1
QACG	58	90	HWI-700370F:168:C7JUKANXX:7:1203:8973:57051	multidrug	gi:488408518:ref:WP_002477903.1:|FEATURES|qacG|multidrug|qacG	0.999999380527	100.0	33	65.5	3.3e-12	1
TETP	69	100	HWI-700370F:168:C7JUKANXX:7:1105:15373:74251	tetracycline	YP_002850805|FEATURES|tetP|tetracycline|tetP	1.0	71.9	32	51.2	6.4e-08	1
FMTC	310	342	HWI-700370F:168:C7JUKANXX:7:2213:13138:48944	beta-lactam	gi:1031796384:ref:WP_064136479.1:|FEATURES|fmtC|beta-lactam|fmtC	1.0	81.8	33	57.8	6.9e-10	1
MEPA	14	46	HWI-700370F:168:C7JUKANXX:7:1205:2694:34587	multidrug	ZP_04679156|FEATURES|mepA|multidrug|mepA	1.0	100.0	33	68.9	3.0e-13	1
MULTIDRUG_ABC_TRANSPORTER	526	558	HWI-700370F:168:C7JUKANXX:7:2112:8444:37033	multidrug	gi:664100597:ref:WP_030638327.1:|FEATURES|multidrug_ABC_transporter|multidrug|multidrug_ABC_transporter	1.0	63.6	33	47.4	9.3e-07	1
EMRB-QACA_FAMILY_MAJOR_FACILITATOR_TRANSPORTER	22	53	HWI-700370F:168:C7JUKANXX:7:2209:19167:54065	multidrug	NC_002951.3238155.p01|FEATURES|EmrB-QacA_family_major_facilitator_transporter|multidrug|EmrB-QacA_family_major_facilitator_transporter	0.999999739616	78.1	32	55.1	4.4e-09	1
MULTIDRUG_ABC_TRANSPORTER	460	492	HWI-700370F:168:C7JUKANXX:7:1111:12197:37895	multidrug	gi:1031799645:ref:WP_064138838.1:|FEATURES|multidrug_ABC_transporter|multidrug|multidrug_ABC_transporter	1.0	75.8	33	50.8	8.4e-08	1
MEPA	276	308	HWI-700370F:168:C7JUKANXX:7:1310:3893:39379	multidrug	gi:488374619:ref:WP_002444004.1:|FEATURES|mepA|multidrug|mepA	1.0	93.9	33	66.2	1.9e-12	1
MAJOR_FACILITATOR_SUPERFAMILY_TRANSPORTER	540	572	HWI-700370F:168:C7JUKANXX:7:2213:13777:37969	multidrug	NC_002952.2859362.p01|FEATURES|major_facilitator_superfamily_transporter|multidrug|major_facilitator_superfamily_transporter	0.999999769465	78.8	33	57.8	6.9e-10	1
BACA	197	229	HWI-700370F:168:C7JUKANXX:7:1312:13025:46806	bacitracin	YP_302125|FEATURES|bacA|bacitracin|bacA	1.0	100.0	33	66.2	1.9e-12	1
TETB(46)	102	134	HWI-700370F:168:C7JUKANXX:7:2103:15929:30458	tetracycline	AET10445.1|FEATURES|tetB(46)|tetracycline|tetB(46)	0.99999997554	93.9	33	65.1	4.3e-12	1
NORB	56	88	HWI-700370F:168:C7JUKANXX:7:1308:16627:3094	fluoroquinolone	gi:1000360171:ref:WP_061107359.1:|FEATURES|norB|fluoroquinolone|norB	1.0	69.7	33	52.8	2.2e-08	1
NORB	377	409	HWI-700370F:168:C7JUKANXX:7:1112:6237:61369	fluoroquinolone	gi:738114161:ref:WP_036072414.1:|FEATURES|norB|fluoroquinolone|norB	1.0	93.9	33	65.5	3.3e-12	1
TAEA	130	162	HWI-700370F:168:C7JUKANXX:7:1309:1910:48924	pleuromutilin	APB03219.1|FEATURES|TaeA|pleuromutilin|TaeA	0.999482158227	66.7	33	50.8	8.4e-08	1
RPOB2	874	905	HWI-700370F:168:C7JUKANXX:7:1210:3408:58080	multidrug	BAD59497.1|FEATURES|rpoB2|multidrug|rpoB2	0.999999358332	75.0	32	58.2	5.2e-10	1
RPOB2	1019	1051	HWI-700370F:168:C7JUKANXX:7:2203:1923:81607	multidrug	BAD59497.1|FEATURES|rpoB2|multidrug|rpoB2	0.999999520123	87.9	33	69.3	2.3e-13	1
BCRA	39	71	HWI-700370F:168:C7JUKANXX:7:2106:16614:9324	bacitracin	gi:542061059:gb:ERI11611.1:|FEATURES|bcrA|bacitracin|bcrA	1.0	63.6	33	48.5	4.2e-07	1
QACG	56	88	HWI-700370F:168:C7JUKANXX:7:1316:10263:48256	multidrug	gi:488408518:ref:WP_002477903.1:|FEATURES|qacG|multidrug|qacG	0.999999403824	100.0	33	66.2	1.9e-12	1
LMRB	50	81	HWI-700370F:168:C7JUKANXX:7:1113:2656:48799	MLS	gi:1007411670:gb:AMQ72759.1:|FEATURES|lmrB|MLS|lmrB	1.0	65.6	32	50.1	1.4e-07	1
EMRB-QACA_FAMILY_MAJOR_FACILITATOR_TRANSPORTER	229	261	HWI-700370F:168:C7JUKANXX:7:2210:20056:39931	multidrug	AE016830.1.gene424.p01|FEATURES|EmrB-QacA_family_major_facilitator_transporter|multidrug|EmrB-QacA_family_major_facilitator_transporter	0.999997025986	60.6	33	44.3	7.8e-06	1
EFRB	200	231	HWI-700370F:168:C7JUKANXX:7:1310:5296:28081	multidrug	CDO61516.1|FEATURES|efrB|multidrug|efrB	1.0	65.6	32	47.0	1.2e-06	1
MEPA	370	402	HWI-700370F:168:C7JUKANXX:7:2210:13499:79168	multidrug	gi:686408548:ref:WP_031913080.1:|FEATURES|mepA|multidrug|mepA	1.0	100.0	33	67.0	1.1e-12	1
BCRA	19	50	HWI-700370F:168:C7JUKANXX:7:1309:10241:4728	bacitracin	gi:447195835:ref:WP_001273091.1:|FEATURES|bcrA|bacitracin|bcrA	0.999999998988	62.5	32	48.1	5.4e-07	1
MULTIDRUG_ABC_TRANSPORTER	9	41	HWI-700370F:168:C7JUKANXX:7:1316:20903:98663	multidrug	gi:686364868:ref:WP_031893738.1:|FEATURES|multidrug_ABC_transporter|multidrug|multidrug_ABC_transporter	1.0	84.8	33	60.8	8.1e-11	1
EMRB-QACA_FAMILY_MAJOR_FACILITATOR_TRANSPORTER	320	351	HWI-700370F:168:C7JUKANXX:7:2209:20772:40197	multidrug	NC_002951.3238155.p01|FEATURES|EmrB-QacA_family_major_facilitator_transporter|multidrug|EmrB-QacA_family_major_facilitator_transporter	0.999999695828	84.4	32	59.3	2.4e-10	1
BACA	47	79	HWI-700370F:168:C7JUKANXX:7:1101:9722:8665	bacitracin	YP_302125|FEATURES|bacA|bacitracin|bacA	1.0	100.0	33	70.5	1.0e-13	1
ARLS	207	239	HWI-700370F:168:C7JUKANXX:7:2113:18407:52268	multidrug	YP_499945.1|FEATURES|arlS|multidrug|arlS	0.999998105319	84.8	33	59.7	1.8e-10	1
ABCA	1020	1050	HWI-700370F:168:C7JUKANXX:7:2108:17052:83644	multidrug	XP_753111.1|FEATURES|abcA|multidrug|abcA	0.999999534136	71.0	31	51.2	6.4e-08	1
DFRC	104	136	HWI-700370F:168:C7JUKANXX:7:1105:10936:55633	diaminopyrimidine	AAO04716.1|FEATURES|dfrC|diaminopyrimidine|dfrC	0.999922098511	75.8	33	61.2	6.2e-11	1
RPOB2	1047	1079	HWI-700370F:168:C7JUKANXX:7:2213:4711:17859	multidrug	BAD59497.1|FEATURES|rpoB2|multidrug|rpoB2	0.999999458107	84.8	33	64.3	7.3e-12	1
ABCA	246	278	HWI-700370F:168:C7JUKANXX:7:1307:4221:34194	multidrug	XP_753111.1|FEATURES|abcA|multidrug|abcA	0.999999434827	75.8	33	53.5	1.3e-08	1
FOSB	40	72	HWI-700370F:168:C7JUKANXX:7:2202:12316:30214	fosfomycin	gi:835427938:ref:WP_047502624.1:|FEATURES|fosB|fosfomycin|fosB	1.0	84.8	33	68.6	3.9e-13	1
MAJOR_FACILITATOR_SUPERFAMILY_TRANSPORTER	141	173	HWI-700370F:168:C7JUKANXX:7:1213:18815:82656	multidrug	NC_002952.2859362.p01|FEATURES|major_facilitator_superfamily_transporter|multidrug|major_facilitator_superfamily_transporter	0.999999696065	63.6	33	46.6	1.6e-06	1
TET(K)	130	162	HWI-700370F:168:C7JUKANXX:7:2105:18785:93403	tetracycline	YP_003283625.1|FEATURES|tet(K)|tetracycline|tet(K)	1.0	100.0	33	68.2	5.1e-13	1
EMRB-QACA_FAMILY_MAJOR_FACILITATOR_TRANSPORTER	17	48	HWI-700370F:168:C7JUKANXX:7:1203:11628:59489	multidrug	NC_002951.3238155.p01|FEATURES|EmrB-QacA_family_major_facilitator_transporter|multidrug|EmrB-QacA_family_major_facilitator_transporter	0.999999835859	84.4	32	60.8	8.1e-11	1
QACG	2	34	HWI-700370F:168:C7JUKANXX:7:2214:18363:76331	multidrug	gi:686408520:ref:WP_031913065.1:|FEATURES|qacG|multidrug|qacG	0.99999950272	100.0	33	70.9	7.8e-14	1
FMTC	257	289	HWI-700370F:168:C7JUKANXX:7:1316:19579:73027	beta-lactam	gi:1031796384:ref:WP_064136479.1:|FEATURES|fmtC|beta-lactam|fmtC	1.0	60.6	33	45.1	4.6e-06	1
TETB(46)	398	429	HWI-700370F:168:C7JUKANXX:7:2109:14812:58568	tetracycline	AET10445.1|FEATURES|tetB(46)|tetracycline|tetB(46)	0.99999999994	81.2	32	57.8	6.9e-10	1
ABCA	1307	1338	HWI-700370F:168:C7JUKANXX:7:1311:19342:38232	multidrug	XP_753111.1|FEATURES|abcA|multidrug|abcA	0.999999525817	68.8	32	50.8	8.4e-08	1
EMRB-QACA_FAMILY_MAJOR_FACILITATOR_TRANSPORTER	363	394	HWI-700370F:168:C7JUKANXX:7:2313:16544:14659	multidrug	NC_002951.3238155.p01|FEATURES|EmrB-QacA_family_major_facilitator_transporter|multidrug|EmrB-QacA_family_major_facilitator_transporter	0.999999735813	75.0	32	50.1	1.4e-07	1
MULTIDRUG_ABC_TRANSPORTER	478	510	HWI-700370F:168:C7JUKANXX:7:2115:11153:19334	multidrug	gi:686364868:ref:WP_031893738.1:|FEATURES|multidrug_ABC_transporter|multidrug|multidrug_ABC_transporter	1.0	66.7	33	46.6	1.6e-06	1
NORB	280	312	HWI-700370F:168:C7JUKANXX:7:1114:20711:51363	fluoroquinolone	gi:1000360171:ref:WP_061107359.1:|FEATURES|norB|fluoroquinolone|norB	1.0	66.7	33	46.2	2.1e-06	1
VANL	98	130	HWI-700370F:168:C7JUKANXX:7:2205:11115:26718	glycopeptide	ABX54687.1|FEATURES|vanL|glycopeptide|vanL	1.0	63.6	33	50.8	8.4e-08	1
EMRB-QACA_FAMILY_MAJOR_FACILITATOR_TRANSPORTER	180	212	HWI-700370F:168:C7JUKANXX:7:1306:3599:50410	multidrug	NC_002951.3238155.p01|FEATURES|EmrB-QacA_family_major_facilitator_transporter|multidrug|EmrB-QacA_family_major_facilitator_transporter	0.999999689071	60.6	33	47.8	7.1e-07	1
MAJOR_FACILITATOR_SUPERFAMILY_TRANSPORTER	403	435	HWI-700370F:168:C7JUKANXX:7:1204:7970:67343	multidrug	NC_002952.2859362.p01|FEATURES|major_facilitator_superfamily_transporter|multidrug|major_facilitator_superfamily_transporter	0.999999787563	72.7	33	55.1	4.4e-09	1
VANR	75	107	HWI-700370F:168:C7JUKANXX:7:1114:19842:12737	glycopeptide	CAB61229|FEATURES|vanR|glycopeptide|vanR	1.0	75.8	33	54.7	5.8e-09	1
TETM	58	89	HWI-700370F:168:C7JUKANXX:7:1204:7369:37298	tetracycline	X04388.gene.p01|FEATURES|tetM|tetracycline|tetM	0.999999515446	62.5	32	45.1	4.6e-06	1
YKKD	56	88	HWI-700370F:168:C7JUKANXX:7:2211:9963:78062	multidrug	gi:489421661:ref:WP_003327389.1:|FEATURES|ykkD|multidrug|ykkD	0.999999991529	66.7	33	55.5	3.4e-09	1
VANR	89	120	HWI-700370F:168:C7JUKANXX:7:1208:7999:32174	glycopeptide	gi:530818241:gb:EQC77429.1:|FEATURES|vanR|glycopeptide|vanR	1.0	62.5	32	45.4	3.5e-06	1
TETP	9	39	HWI-700370F:168:C7JUKANXX:7:2209:17749:30136	tetracycline	YP_002850805|FEATURES|tetP|tetracycline|tetP	1.0	64.5	31	46.6	1.6e-06	1
MSRA	49	81	HWI-700370F:168:C7JUKANXX:7:1311:7379:19226	MLS	gi:686436876:ref:WP_031922735.1:|FEATURES|msrA|MLS|msrA	1.0	100.0	33	69.7	1.7e-13	1
RPOB2	596	626	HWI-700370F:168:C7JUKANXX:7:1115:5641:38543	multidrug	BAD59497.1|FEATURES|rpoB2|multidrug|rpoB2	0.999999015989	74.2	31	46.2	2.1e-06	1
MULTIDRUG_ABC_TRANSPORTER	468	499	HWI-700370F:168:C7JUKANXX:7:1307:5762:39119	multidrug	gi:844773046:ref:WP_047936044.1:|FEATURES|multidrug_ABC_transporter|multidrug|multidrug_ABC_transporter	1.0	75.0	32	52.4	2.9e-08	1
BACA	217	249	HWI-700370F:168:C7JUKANXX:7:1311:9712:26134	bacitracin	A0KQI1|FEATURES|bacA|bacitracin|bacA	1.0	75.8	33	56.2	2.0e-09	1
MAJOR_FACILITATOR_SUPERFAMILY_TRANSPORTER	434	464	HWI-700370F:168:C7JUKANXX:7:1107:15047:9090	multidrug	NC_002952.2859362.p01|FEATURES|major_facilitator_superfamily_transporter|multidrug|major_facilitator_superfamily_transporter	0.999999794347	80.6	31	55.8	2.6e-09	1
MEPA	68	100	HWI-700370F:168:C7JUKANXX:7:1307:15349:60059	multidrug	YP_302230|FEATURES|mepA|multidrug|mepA	1.0	100.0	33	68.6	3.9e-13	1
CLASS_A	227	259	HWI-700370F:168:C7JUKANXX:7:1115:12766:85368	beta-lactam	ABB82608|FEATURES|class_A|beta-lactam|class_A	1.0	100.0	33	69.3	2.3e-13	1
RPOB2	432	464	HWI-700370F:168:C7JUKANXX:7:1211:17102:66559	multidrug	BAD59497.1|FEATURES|rpoB2|multidrug|rpoB2	0.999999378637	81.8	33	59.3	2.4e-10	1
MSRA	234	266	HWI-700370F:168:C7JUKANXX:7:1301:14387:86210	MLS	ABA02367|FEATURES|msrA|MLS|msrA	1.0	100.0	33	66.6	1.5e-12	1
ARLS	218	249	HWI-700370F:168:C7JUKANXX:7:1216:2810:23446	multidrug	YP_499945.1|FEATURES|arlS|multidrug|arlS	0.999998006063	93.8	32	64.3	7.3e-12	1
MEPR	20	52	HWI-700370F:168:C7JUKANXX:7:1201:6946:98360	multidrug	YP_001440920.1|FEATURES|mepR|multidrug|mepR	0.99999905868	81.8	33	63.2	1.6e-11	1
ABCA	332	364	HWI-700370F:168:C7JUKANXX:7:1209:3906:95239	multidrug	XP_753111.1|FEATURES|abcA|multidrug|abcA	0.999999473324	60.6	33	48.5	4.2e-07	1
MAJOR_FACILITATOR_SUPERFAMILY_TRANSPORTER	155	187	HWI-700370F:168:C7JUKANXX:7:1104:17986:25521	multidrug	NC_002952.2859362.p01|FEATURES|major_facilitator_superfamily_transporter|multidrug|major_facilitator_superfamily_transporter	0.99999992633	66.7	33	50.8	8.4e-08	1
MARR	5	37	HWI-700370F:168:C7JUKANXX:7:1205:11602:57859	multidrug	gi:739693976:ref:WP_037548407.1:|FEATURES|marR|multidrug|marR	1.0	100.0	33	73.2	1.6e-14	1
RPOB2	441	473	HWI-700370F:168:C7JUKANXX:7:1207:19846:57772	multidrug	BAD59497.1|FEATURES|rpoB2|multidrug|rpoB2	0.999999502226	90.9	33	67.8	6.6e-13	1
TETT	71	102	HWI-700370F:168:C7JUKANXX:7:1104:2244:85453	tetracycline	AAV80410|FEATURES|tetT|tetracycline|tetT	1.0	68.8	32	51.2	6.4e-08	1
EMRB-QACA_FAMILY_MAJOR_FACILITATOR_TRANSPORTER	74	106	HWI-700370F:168:C7JUKANXX:7:2210:18659:21769	multidrug	NC_002951.3238155.p01|FEATURES|EmrB-QacA_family_major_facilitator_transporter|multidrug|EmrB-QacA_family_major_facilitator_transporter	0.999997955008	93.9	33	67.4	8.6e-13	1
NORB	57	89	HWI-700370F:168:C7JUKANXX:7:2109:17389:59370	fluoroquinolone	gi:1000360171:ref:WP_061107359.1:|FEATURES|norB|fluoroquinolone|norB	1.0	72.7	33	51.2	6.4e-08	1
NORB	366	398	HWI-700370F:168:C7JUKANXX:7:2115:1932:56773	fluoroquinolone	gi:1000360171:ref:WP_061107359.1:|FEATURES|norB|fluoroquinolone|norB	1.0	78.8	33	62.0	3.6e-11	1
QACG	33	65	HWI-700370F:168:C7JUKANXX:7:2111:14725:31338	multidrug	gi:488408518:ref:WP_002477903.1:|FEATURES|qacG|multidrug|qacG	0.999999403824	100.0	33	71.6	4.6e-14	1
NORB	118	149	HWI-700370F:168:C7JUKANXX:7:1301:21197:29520	fluoroquinolone	gi:738114161:ref:WP_036072414.1:|FEATURES|norB|fluoroquinolone|norB	1.0	62.5	32	51.2	6.4e-08	1
RPHB	491	522	HWI-700370F:168:C7JUKANXX:7:1302:9343:41689	rifamycin	APB03222.1|FEATURES|rphB|rifamycin|rphB	0.999979131568	81.2	32	58.5	4.0e-10	1
MAJOR_FACILITATOR_SUPERFAMILY_TRANSPORTER	528	559	HWI-700370F:168:C7JUKANXX:7:2216:9545:59605	multidrug	NC_002952.2859362.p01|FEATURES|major_facilitator_superfamily_transporter|multidrug|major_facilitator_superfamily_transporter	0.999999734795	68.8	32	49.7	1.9e-07	1
MEPA	171	203	HWI-700370F:168:C7JUKANXX:7:1214:8815:47374	multidrug	ZP_04679156|FEATURES|mepA|multidrug|mepA	1.0	97.0	33	63.9	9.6e-12	1
MAJOR_FACILITATOR_SUPERFAMILY_TRANSPORTER	448	480	HWI-700370F:168:C7JUKANXX:7:1107:14893:18701	multidrug	NC_002952.2859362.p01|FEATURES|major_facilitator_superfamily_transporter|multidrug|major_facilitator_superfamily_transporter	0.999999837209	81.8	33	60.8	8.1e-11	1
MAJOR_FACILITATOR_SUPERFAMILY_TRANSPORTER	436	468	HWI-700370F:168:C7JUKANXX:7:2114:16946:45298	multidrug	NC_002952.2859362.p01|FEATURES|major_facilitator_superfamily_transporter|multidrug|major_facilitator_superfamily_transporter	0.999999794347	75.8	33	55.8	2.6e-09	1
CLOSTRIDIUM_PERFRINGENS_MPRF	395	427	HWI-700370F:168:C7JUKANXX:7:1102:6900:50343	peptide	ABG86067.1|FEATURES|Clostridium_perfringens_mprF|peptide|Clostridium_perfringens_mprF	0.999999999999	69.7	33	53.9	9.9e-09	1
MAJOR_FACILITATOR_SUPERFAMILY_TRANSPORTER	519	551	HWI-700370F:168:C7JUKANXX:7:1305:9288:21963	multidrug	NC_002952.2859362.p01|FEATURES|major_facilitator_superfamily_transporter|multidrug|major_facilitator_superfamily_transporter	0.999999701485	66.7	33	47.0	1.2e-06	1
ARLS	384	416	HWI-700370F:168:C7JUKANXX:7:2201:16938:94154	multidrug	YP_499945.1|FEATURES|arlS|multidrug|arlS	0.999997966992	66.7	33	49.7	1.9e-07	1
ABCA	976	1008	HWI-700370F:168:C7JUKANXX:7:1315:1474:38569	multidrug	XP_753111.1|FEATURES|abcA|multidrug|abcA	0.999999678114	84.8	33	61.6	4.7e-11	1
MAJOR_FACILITATOR_SUPERFAMILY_TRANSPORTER	512	544	HWI-700370F:168:C7JUKANXX:7:1302:18173:73239	multidrug	NC_002952.2859362.p01|FEATURES|major_facilitator_superfamily_transporter|multidrug|major_facilitator_superfamily_transporter	0.999999947245	93.9	33	62.0	3.6e-11	1
PATA	276	308	HWI-700370F:168:C7JUKANXX:7:1304:6520:4976	fluoroquinolone	NP_417544.5|FEATURES|patA|fluoroquinolone|patA	0.999996430443	60.6	33	49.7	1.9e-07	1
QACG	13	45	HWI-700370F:168:C7JUKANXX:7:2201:16973:98772	multidrug	gi:686408520:ref:WP_031913065.1:|FEATURES|qacG|multidrug|qacG	0.999998287891	66.7	33	49.3	2.4e-07	1
TLCC	159	190	HWI-700370F:168:C7JUKANXX:7:2108:5673:64069	MLS	M57437.gene.p01|FEATURES|tlcC|MLS|tlcC	0.999999838653	71.9	32	50.8	8.4e-08	1
BAER	93	125	HWI-700370F:168:C7JUKANXX:7:1113:6084:49445	multidrug	YP_490321.1|FEATURES|baeR|multidrug|baeR	0.999999999659	66.7	33	47.8	7.1e-07	1
LMRD	474	506	HWI-700370F:168:C7JUKANXX:7:1112:5620:35755	MLS	ABF66027.1|FEATURES|lmrD|MLS|lmrD	0.999999939247	66.7	33	46.2	2.1e-06	1
MULTIDRUG_ABC_TRANSPORTER	478	509	HWI-700370F:168:C7JUKANXX:7:2110:2357:97135	multidrug	gi:1031799645:ref:WP_064138838.1:|FEATURES|multidrug_ABC_transporter|multidrug|multidrug_ABC_transporter	1.0	65.6	32	46.2	2.1e-06	1
QACG	43	75	HWI-700370F:168:C7JUKANXX:7:1116:6934:66379	multidrug	gi:686408520:ref:WP_031913065.1:|FEATURES|qacG|multidrug|qacG	0.99999944495	100.0	33	68.6	3.9e-13	1
MACB	25	55	HWI-700370F:168:C7JUKANXX:7:1309:5371:66269	MLS	gi:491270241:ref:WP_005128370.1:|FEATURES|macB|MLS|macB	1.0	67.7	31	48.5	4.2e-07	1
RPOB2	421	453	HWI-700370F:168:C7JUKANXX:7:2208:11835:27761	multidrug	BAD59497.1|FEATURES|rpoB2|multidrug|rpoB2	0.999999291921	87.9	33	60.5	1.1e-10	1
QACB	74	106	HWI-700370F:168:C7JUKANXX:7:1301:3896:37808	multidrug	AAK38457|FEATURES|qacB|multidrug|qacB	0.915248185095	100.0	33	67.4	8.6e-13	1
TET(K)	284	316	HWI-700370F:168:C7JUKANXX:7:1113:5562:59811	tetracycline	YP_003283625.1|FEATURES|tet(K)|tetracycline|tet(K)	1.0	100.0	33	70.9	7.8e-14	1
NORA	204	236	HWI-700370F:168:C7JUKANXX:7:1102:18259:21805	multidrug	YP_302113|FEATURES|norA|multidrug|norA	1.0	100.0	33	68.6	3.9e-13	1
VATB	129	160	HWI-700370F:168:C7JUKANXX:7:2105:17735:10404	MLS	YP_001785579|FEATURES|vatB|MLS|vatB	0.999576762808	62.5	32	45.1	4.6e-06	1
EMRB-QACA_FAMILY_MAJOR_FACILITATOR_TRANSPORTER	150	182	HWI-700370F:168:C7JUKANXX:7:2213:12475:52344	multidrug	NC_002951.3237419.p01|FEATURES|EmrB-QacA_family_major_facilitator_transporter|multidrug|EmrB-QacA_family_major_facilitator_transporter	0.999999955893	66.7	33	52.0	3.8e-08	1
RPOB2	577	609	HWI-700370F:168:C7JUKANXX:7:2102:2865:8914	multidrug	BAD59497.1|FEATURES|rpoB2|multidrug|rpoB2	0.999999334062	81.8	33	57.0	1.2e-09	1
NORB	279	310	HWI-700370F:168:C7JUKANXX:7:1102:6752:52733	fluoroquinolone	gi:494742298:ref:WP_007477706.1:|FEATURES|norB|fluoroquinolone|norB	1.0	71.9	32	48.5	4.2e-07	1
EMRB-QACA_FAMILY_MAJOR_FACILITATOR_TRANSPORTER	295	327	HWI-700370F:168:C7JUKANXX:7:1306:15163:91065	multidrug	NC_002951.3237948.p01|FEATURES|EmrB-QacA_family_major_facilitator_transporter|multidrug|EmrB-QacA_family_major_facilitator_transporter	0.999999810358	66.7	33	58.2	5.2e-10	1
EMRB-QACA_FAMILY_MAJOR_FACILITATOR_TRANSPORTER	62	94	HWI-700370F:168:C7JUKANXX:7:1110:8892:86926	multidrug	AE016830.1.gene424.p01|FEATURES|EmrB-QacA_family_major_facilitator_transporter|multidrug|EmrB-QacA_family_major_facilitator_transporter	0.99999998949	97.0	33	68.2	5.1e-13	1
MULTIDRUG_ABC_TRANSPORTER	178	210	HWI-700370F:168:C7JUKANXX:7:1211:18233:61123	multidrug	gi:686364868:ref:WP_031893738.1:|FEATURES|multidrug_ABC_transporter|multidrug|multidrug_ABC_transporter	1.0	87.9	33	61.2	6.2e-11	1
MAJOR_FACILITATOR_SUPERFAMILY_TRANSPORTER	317	349	HWI-700370F:168:C7JUKANXX:7:1113:5150:32632	multidrug	NC_002952.2859362.p01|FEATURES|major_facilitator_superfamily_transporter|multidrug|major_facilitator_superfamily_transporter	0.999999708179	87.9	33	65.9	2.5e-12	1
TETA	446	478	HWI-700370F:168:C7JUKANXX:7:1112:2681:79862	tetracycline	gi:736993687:ref:WP_034989673.1:|FEATURES|tetA|tetracycline|tetA	1.0	60.6	33	46.2	2.1e-06	1
MULTIDRUG_ABC_TRANSPORTER	478	508	HWI-700370F:168:C7JUKANXX:7:1308:12251:98352	multidrug	gi:1031799645:ref:WP_064138838.1:|FEATURES|multidrug_ABC_transporter|multidrug|multidrug_ABC_transporter	1.0	74.2	31	49.3	2.4e-07	1
TRANSCRIPTIONAL_REGULATORY_PROTEIN_CPXR_CPXR	65	97	HWI-700370F:168:C7JUKANXX:7:1305:8551:75170	unclassified	CP001485.1.gene721.p01|FEATURES|transcriptional_regulatory_protein_CpxR_cpxR|unclassified|transcriptional_regulatory_protein_CpxR_cpxR	0.999999999997	66.7	33	47.4	9.3e-07	1
MAJOR_FACILITATOR_SUPERFAMILY_TRANSPORTER	321	353	HWI-700370F:168:C7JUKANXX:7:2202:7014:49767	multidrug	NC_002952.2859362.p01|FEATURES|major_facilitator_superfamily_transporter|multidrug|major_facilitator_superfamily_transporter	0.999999818985	81.8	33	58.5	4.0e-10	1
TET(K)	298	330	HWI-700370F:168:C7JUKANXX:7:1108:14727:100725	tetracycline	YP_003283625.1|FEATURES|tet(K)|tetracycline|tet(K)	1.0	100.0	33	69.3	2.3e-13	1
MULTIDRUG_ABC_TRANSPORTER	472	504	HWI-700370F:168:C7JUKANXX:7:1308:7196:80642	multidrug	gi:1031799645:ref:WP_064138838.1:|FEATURES|multidrug_ABC_transporter|multidrug|multidrug_ABC_transporter	1.0	81.8	33	50.8	8.4e-08	1
VANR	89	121	HWI-700370F:168:C7JUKANXX:7:2109:19773:89962	glycopeptide	EU250284.1.gene5.p01|FEATURES|vanR|glycopeptide|vanR	1.0	75.8	33	55.5	3.4e-09	1
MSRA	340	372	HWI-700370F:168:C7JUKANXX:7:1314:10726:49519	MLS	ABA02367|FEATURES|msrA|MLS|msrA	1.0	100.0	33	72.0	3.5e-14	1
EMRB-QACA_FAMILY_MAJOR_FACILITATOR_TRANSPORTER	48	80	HWI-700370F:168:C7JUKANXX:7:1106:1376:45186	multidrug	NC_002951.3237419.p01|FEATURES|EmrB-QacA_family_major_facilitator_transporter|multidrug|EmrB-QacA_family_major_facilitator_transporter	0.999999998372	72.7	33	57.4	9.0e-10	1
MULTIDRUG_ABC_TRANSPORTER	474	506	HWI-700370F:168:C7JUKANXX:7:2211:17203:29530	multidrug	gi:1031799645:ref:WP_064138838.1:|FEATURES|multidrug_ABC_transporter|multidrug|multidrug_ABC_transporter	1.0	81.8	33	51.6	4.9e-08	1
ABCA	635	666	HWI-700370F:168:C7JUKANXX:7:1201:20105:56732	multidrug	XP_753111.1|FEATURES|abcA|multidrug|abcA	0.99999962882	68.8	32	57.0	1.2e-09	1
TET(K)	38	70	HWI-700370F:168:C7JUKANXX:7:1205:12594:13997	tetracycline	YP_003283625.1|FEATURES|tet(K)|tetracycline|tet(K)	1.0	100.0	33	74.7	5.4e-15	1
MSBA	378	409	HWI-700370F:168:C7JUKANXX:7:1215:13034:63231	nitroimidazole	NP_415434.1|FEATURES|msbA|nitroimidazole|msbA	0.999757624819	65.6	32	45.1	4.6e-06	1
NORB	103	133	HWI-700370F:168:C7JUKANXX:7:1310:3961:90838	fluoroquinolone	gi:738114161:ref:WP_036072414.1:|FEATURES|norB|fluoroquinolone|norB	0.999982767153	80.6	31	55.1	4.4e-09	1
ARLS	188	220	HWI-700370F:168:C7JUKANXX:7:1304:9150:56716	multidrug	YP_499945.1|FEATURES|arlS|multidrug|arlS	0.999998139303	81.8	33	60.1	1.4e-10	1
MULTIDRUG_ABC_TRANSPORTER	512	544	HWI-700370F:168:C7JUKANXX:7:1208:10982:79426	multidrug	gi:926351744:ref:WP_053683383.1:|FEATURES|multidrug_ABC_transporter|multidrug|multidrug_ABC_transporter	0.999999998007	60.6	33	45.1	4.6e-06	1
RPHB	229	260	HWI-700370F:168:C7JUKANXX:7:2212:19094:81944	rifamycin	APB03222.1|FEATURES|rphB|rifamycin|rphB	0.999924938802	62.5	32	47.8	7.1e-07	1
DFRC	83	114	HWI-700370F:168:C7JUKANXX:7:2201:2467:96945	diaminopyrimidine	AAO04716.1|FEATURES|dfrC|diaminopyrimidine|dfrC	0.999999999709	81.2	32	56.2	2.0e-09	1
TET(K)	337	369	HWI-700370F:168:C7JUKANXX:7:1205:2766:96772	tetracycline	YP_003283625.1|FEATURES|tet(K)|tetracycline|tet(K)	1.0	100.0	33	69.7	1.7e-13	1
RPOB2	142	174	HWI-700370F:168:C7JUKANXX:7:1108:16365:52086	multidrug	BAD59497.1|FEATURES|rpoB2|multidrug|rpoB2	0.999999350524	78.8	33	57.8	6.9e-10	1
RPOB2	746	777	HWI-700370F:168:C7JUKANXX:7:1113:2819:5800	multidrug	BAD59497.1|FEATURES|rpoB2|multidrug|rpoB2	0.999999283006	81.2	32	54.7	5.8e-09	1
BACA	139	171	HWI-700370F:168:C7JUKANXX:7:1104:3609:100077	bacitracin	YP_302125|FEATURES|bacA|bacitracin|bacA	1.0	100.0	33	69.3	2.3e-13	1
MAJOR_FACILITATOR_SUPERFAMILY_TRANSPORTER	158	189	HWI-700370F:168:C7JUKANXX:7:1202:5236:89309	multidrug	ZP_03612813|FEATURES|major_facilitator_superfamily_transporter|multidrug|major_facilitator_superfamily_transporter	1.0	78.1	32	60.5	1.1e-10	1
NORB	118	150	HWI-700370F:168:C7JUKANXX:7:1309:6677:64875	fluoroquinolone	gi:738114161:ref:WP_036072414.1:|FEATURES|norB|fluoroquinolone|norB	1.0	60.6	33	51.6	4.9e-08	1
RPOB2	414	446	HWI-700370F:168:C7JUKANXX:7:1213:9644:4866	multidrug	BAD59497.1|FEATURES|rpoB2|multidrug|rpoB2	0.999999371329	84.8	33	58.9	3.1e-10	1
ABCA	145	177	HWI-700370F:168:C7JUKANXX:7:1101:13203:62239	multidrug	XP_753111.1|FEATURES|abcA|multidrug|abcA	0.999999379345	60.6	33	45.1	4.6e-06	1
BACA	110	142	HWI-700370F:168:C7JUKANXX:7:1215:19648:51240	bacitracin	YP_302125|FEATURES|bacA|bacitracin|bacA	1.0	100.0	33	67.0	1.1e-12	1
QACG	55	87	HWI-700370F:168:C7JUKANXX:7:1103:6467:60252	multidrug	gi:488408518:ref:WP_002477903.1:|FEATURES|qacG|multidrug|qacG	0.999999403824	100.0	33	66.2	1.9e-12	1
OLEB	61	91	HWI-700370F:168:C7JUKANXX:7:1203:19577:71939	MLS	AAA50325|FEATURES|oleB|MLS|oleB	0.999999985111	61.3	31	44.7	6.0e-06	1
VANT	392	424	HWI-700370F:168:C7JUKANXX:7:2216:21143:26825	glycopeptide	JF802084.2.gene3.p01|FEATURES|vanT|glycopeptide|vanT	0.999999904787	60.6	33	44.7	6.0e-06	1
NORA	51	83	HWI-700370F:168:C7JUKANXX:7:1315:15750:96786	multidrug	gi:755009796:ref:WP_042363132.1:|FEATURES|norA|multidrug|norA	1.0	100.0	33	68.2	5.1e-13	1
EMRB-QACA_FAMILY_MAJOR_FACILITATOR_TRANSPORTER	160	192	HWI-700370F:168:C7JUKANXX:7:1310:11070:65792	multidrug	AE016830.1.gene424.p01|FEATURES|EmrB-QacA_family_major_facilitator_transporter|multidrug|EmrB-QacA_family_major_facilitator_transporter	0.999997476784	60.6	33	47.4	9.3e-07	1
QACG	36	68	HWI-700370F:168:C7JUKANXX:7:2208:12892:63726	multidrug	gi:686408520:ref:WP_031913065.1:|FEATURES|qacG|multidrug|qacG	0.99999950272	100.0	33	71.2	6.0e-14	1
LMRB	254	285	HWI-700370F:168:C7JUKANXX:7:1207:1680:40895	MLS	gi:1007411670:gb:AMQ72759.1:|FEATURES|lmrB|MLS|lmrB	1.0	90.6	32	62.8	2.1e-11	1
ABCA	1205	1237	HWI-700370F:168:C7JUKANXX:7:2212:18114:56451	multidrug	XP_753111.1|FEATURES|abcA|multidrug|abcA	0.99999959654	75.8	33	62.4	2.8e-11	1
BLAZ	243	274	HWI-700370F:168:C7JUKANXX:7:2213:5316:50465	beta-lactam	HE993884.1.gene8.p01|FEATURES|blaZ|beta-lactam|blaZ	0.999999999782	62.5	32	49.7	1.9e-07	1
YKKD	35	67	HWI-700370F:168:C7JUKANXX:7:1316:15479:35174	multidrug	gi:489311091:ref:WP_003218500.1:|FEATURES|ykkD|multidrug|ykkD	0.999999901819	63.6	33	46.2	2.1e-06	1
MULTIDRUG_ABC_TRANSPORTER	240	272	HWI-700370F:168:C7JUKANXX:7:1212:7918:81917	multidrug	gi:686364868:ref:WP_031893738.1:|FEATURES|multidrug_ABC_transporter|multidrug|multidrug_ABC_transporter	1.0	81.8	33	62.8	2.1e-11	1
MACB	20	52	HWI-700370F:168:C7JUKANXX:7:1115:4206:57789	MLS	YP_001176128|FEATURES|macB|MLS|macB	1.0	66.7	33	46.2	2.1e-06	1
BACA	34	66	HWI-700370F:168:C7JUKANXX:7:1314:16274:71716	bacitracin	YP_302125|FEATURES|bacA|bacitracin|bacA	1.0	100.0	33	70.5	1.0e-13	1
QACG	39	71	HWI-700370F:168:C7JUKANXX:7:1208:15074:49326	multidrug	gi:488408518:ref:WP_002477903.1:|FEATURES|qacG|multidrug|qacG	0.813504860186	100.0	33	72.0	3.5e-14	1
TET(K)	331	363	HWI-700370F:168:C7JUKANXX:7:1303:12138:58987	tetracycline	YP_003283625.1|FEATURES|tet(K)|tetracycline|tet(K)	0.99999994995	100.0	33	67.8	6.6e-13	1
BLT	119	151	HWI-700370F:168:C7JUKANXX:7:1305:4727:100724	multidrug	AAC36944.1|FEATURES|blt|multidrug|blt	0.999999682832	63.6	33	49.7	1.9e-07	1
MULTIDRUG_ABC_TRANSPORTER	453	485	HWI-700370F:168:C7JUKANXX:7:1101:17100:33485	multidrug	gi:537465895:ref:WP_020977391.1:|FEATURES|multidrug_ABC_transporter|multidrug|multidrug_ABC_transporter	0.871715324669	63.6	33	46.2	2.1e-06	1
ABCA	1023	1054	HWI-700370F:168:C7JUKANXX:7:1311:12187:98831	multidrug	XP_753111.1|FEATURES|abcA|multidrug|abcA	0.999999492373	65.6	32	49.3	2.4e-07	1
MAJOR_FACILITATOR_SUPERFAMILY_TRANSPORTER	327	359	HWI-700370F:168:C7JUKANXX:7:1301:6330:63736	multidrug	NC_002758.1122377.p01|FEATURES|major_facilitator_superfamily_transporter|multidrug|major_facilitator_superfamily_transporter	0.999999963271	90.9	33	67.8	6.6e-13	1
BCRA	39	71	HWI-700370F:168:C7JUKANXX:7:1305:10739:34725	bacitracin	gi:542061059:gb:ERI11611.1:|FEATURES|bcrA|bacitracin|bcrA	1.0	63.6	33	48.5	4.2e-07	1
MACB	20	51	HWI-700370F:168:C7JUKANXX:7:1112:17282:63179	MLS	AAV85982.1|FEATURES|macB|MLS|macB	0.999999974173	62.5	32	45.1	4.6e-06	1
VANR	73	103	HWI-700370F:168:C7JUKANXX:7:2212:5882:66536	glycopeptide	EU250284.1.gene5.p01|FEATURES|vanR|glycopeptide|vanR	1.0	77.4	31	55.1	4.4e-09	1
ABCA	1025	1058	HWI-700370F:168:C7JUKANXX:7:2112:7285:74187	multidrug	XP_753111.1|FEATURES|abcA|multidrug|abcA	0.999999445394	61.8	34	47.4	9.3e-07	1
FOSB	3	34	HWI-700370F:168:C7JUKANXX:7:2205:15703:3792	fosfomycin	gi:835503090:ref:WP_047529730.1:|FEATURES|fosB|fosfomycin|fosB	1.0	78.1	32	57.0	1.2e-09	1
MACB	141	171	HWI-700370F:168:C7JUKANXX:7:2203:9063:80567	MLS	gi:1035735809:ref:WP_064572349.1:|FEATURES|macB|MLS|macB	0.999999315055	64.5	31	44.7	6.0e-06	1
FOSB	25	57	HWI-700370F:168:C7JUKANXX:7:2209:5526:37416	fosfomycin	gi:835503090:ref:WP_047529730.1:|FEATURES|fosB|fosfomycin|fosB	1.0	84.8	33	63.5	1.2e-11	1
AADK	60	91	HWI-700370F:168:C7JUKANXX:7:2204:4049:69869	aminoglycoside	gi:760320840:ref:WP_043856858.1:|FEATURES|aadK|aminoglycoside|aadK	1.0	84.4	32	64.7	5.6e-12	1
LMRD	607	638	HWI-700370F:168:C7JUKANXX:7:1310:3606:60194	MLS	ABF66027.1|FEATURES|lmrD|MLS|lmrD	0.842573670304	87.5	32	58.9	3.1e-10	1
EFRB	192	223	HWI-700370F:168:C7JUKANXX:7:1205:5239:97033	multidrug	CDO61516.1|FEATURES|efrB|multidrug|efrB	1.0	62.5	32	48.1	5.4e-07	1
VATB	126	156	HWI-700370F:168:C7JUKANXX:7:2115:13999:74160	MLS	YP_001785579|FEATURES|vatB|MLS|vatB	0.999999999821	64.5	31	47.4	9.3e-07	1
EFRA	419	450	HWI-700370F:168:C7JUKANXX:7:1109:10223:42602	multidrug	CDO61513.1|FEATURES|efrA|multidrug|efrA	0.999999565044	96.9	32	64.7	5.6e-12	1
NORB	366	398	HWI-700370F:168:C7JUKANXX:7:1206:12130:67884	fluoroquinolone	gi:1000360171:ref:WP_061107359.1:|FEATURES|norB|fluoroquinolone|norB	1.0	84.8	33	62.0	3.6e-11	1
RPOB2	1010	1042	HWI-700370F:168:C7JUKANXX:7:2101:12676:72554	multidrug	BAD59497.1|FEATURES|rpoB2|multidrug|rpoB2	0.999999424602	78.8	33	62.0	3.6e-11	1
STAPHYLOCOCCUS_MUPA_CONFERRING_RESISTANCE_TO_MUPIROCIN	161	192	HWI-700370F:168:C7JUKANXX:7:1312:14590:7260	mupirocin	CAA53189|FEATURES|Staphylococcus_mupA_conferring_resistance_to_mupirocin|mupirocin|Staphylococcus_mupA_conferring_resistance_to_mupirocin	0.999999537477	71.9	32	54.7	5.8e-09	1
RPOB2	563	593	HWI-700370F:168:C7JUKANXX:7:1215:10905:66861	multidrug	BAD59497.1|FEATURES|rpoB2|multidrug|rpoB2	0.999999255042	77.4	31	53.5	1.3e-08	1
RPOB2	892	924	HWI-700370F:168:C7JUKANXX:7:2105:4889:42860	multidrug	BAD59497.1|FEATURES|rpoB2|multidrug|rpoB2	0.999999371329	75.8	33	58.9	3.1e-10	1
RPOB2	850	882	HWI-700370F:168:C7JUKANXX:7:2108:16910:92257	multidrug	BAD59497.1|FEATURES|rpoB2|multidrug|rpoB2	0.999999378637	78.8	33	59.3	2.4e-10	1
FMTC	716	748	HWI-700370F:168:C7JUKANXX:7:1112:5335:54835	beta-lactam	gi:1031796384:ref:WP_064136479.1:|FEATURES|fmtC|beta-lactam|fmtC	1.0	72.7	33	57.0	1.2e-09	1
YKKD	60	91	HWI-700370F:168:C7JUKANXX:7:1316:1150:70743	multidrug	gi:489421661:ref:WP_003327389.1:|FEATURES|ykkD|multidrug|ykkD	0.999999618667	62.5	32	50.4	1.1e-07	1
BCRA	134	165	HWI-700370F:168:C7JUKANXX:7:1305:6471:39788	bacitracin	ZP_04081918|FEATURES|bcrA|bacitracin|bcrA	1.0	65.6	32	49.7	1.9e-07	1
TRUNCATED_PUTATIVE_RESPONSE_REGULATOR_ARLR	98	129	HWI-700370F:168:C7JUKANXX:7:1113:13920:68336	unclassified	NC_002745.1124086.p01|FEATURES|truncated_putative_response_regulator_ArlR|unclassified|truncated_putative_response_regulator_ArlR	0.999999999448	84.4	32	59.3	2.4e-10	1
EMRB-QACA_FAMILY_MAJOR_FACILITATOR_TRANSPORTER	189	221	HWI-700370F:168:C7JUKANXX:7:1209:5480:91558	multidrug	NC_002951.3237419.p01|FEATURES|EmrB-QacA_family_major_facilitator_transporter|multidrug|EmrB-QacA_family_major_facilitator_transporter	0.999999984743	84.8	33	59.7	1.8e-10	1
ABCA	528	560	HWI-700370F:168:C7JUKANXX:7:1112:9076:26244	multidrug	XP_753111.1|FEATURES|abcA|multidrug|abcA	0.999999473324	60.6	33	48.5	4.2e-07	1
MAJOR_FACILITATOR_SUPERFAMILY_TRANSPORTER	180	211	HWI-700370F:168:C7JUKANXX:7:1306:14926:53649	multidrug	NC_002952.2859362.p01|FEATURES|major_facilitator_superfamily_transporter|multidrug|major_facilitator_superfamily_transporter	0.999999701485	62.5	32	47.0	1.2e-06	1
QACG	34	66	HWI-700370F:168:C7JUKANXX:7:1104:3454:85556	multidrug	gi:686408520:ref:WP_031913065.1:|FEATURES|qacG|multidrug|qacG	0.99999950272	100.0	33	72.4	2.7e-14	1
MSRA	156	188	HWI-700370F:168:C7JUKANXX:7:2207:11399:89375	MLS	ABA02367|FEATURES|msrA|MLS|msrA	1.0	100.0	33	72.8	2.1e-14	1
NORA	142	174	HWI-700370F:168:C7JUKANXX:7:1116:11284:66831	multidrug	YP_302113|FEATURES|norA|multidrug|norA	1.0	100.0	33	71.2	6.0e-14	1
MEPR	107	139	HWI-700370F:168:C7JUKANXX:7:2213:6320:33240	multidrug	YP_001440920.1|FEATURES|mepR|multidrug|mepR	0.999998275681	63.6	33	45.1	4.6e-06	1
RPOB2	730	762	HWI-700370F:168:C7JUKANXX:7:2212:2478:55643	multidrug	BAD59497.1|FEATURES|rpoB2|multidrug|rpoB2	0.999999307873	78.8	33	55.8	2.6e-09	1
TET(K)	332	364	HWI-700370F:168:C7JUKANXX:7:1115:19070:8617	tetracycline	YP_003283625.1|FEATURES|tet(K)|tetracycline|tet(K)	0.999999955729	100.0	33	68.6	3.9e-13	1
NORB	378	410	HWI-700370F:168:C7JUKANXX:7:1209:19294:52649	fluoroquinolone	gi:494742298:ref:WP_007477706.1:|FEATURES|norB|fluoroquinolone|norB	1.0	84.8	33	59.7	1.8e-10	1
RPOB2	369	400	HWI-700370F:168:C7JUKANXX:7:1313:1155:61593	multidrug	BAD59497.1|FEATURES|rpoB2|multidrug|rpoB2	0.99999923799	71.9	32	52.8	2.2e-08	1
PBP-1A	144	176	HWI-700370F:168:C7JUKANXX:7:2114:6342:16946	beta-lactam	JN645776.1.gene1.p01|FEATURES|PBP-1A|beta-lactam|PBP-1A	0.999999995664	66.7	33	53.9	9.9e-09	1
NORB	2	32	HWI-700370F:168:C7JUKANXX:7:1207:11271:30000	fluoroquinolone	gi:502716012:ref:WP_012951063.1:|FEATURES|norB|fluoroquinolone|norB	0.999999999999	64.5	31	47.8	7.1e-07	1
EMRB-QACA_FAMILY_MAJOR_FACILITATOR_TRANSPORTER	40	72	HWI-700370F:168:C7JUKANXX:7:2215:6880:82502	multidrug	NC_002951.3237419.p01|FEATURES|EmrB-QacA_family_major_facilitator_transporter|multidrug|EmrB-QacA_family_major_facilitator_transporter	0.999999988773	60.6	33	48.1	5.4e-07	1
DFRA22	40	70	HWI-700370F:168:C7JUKANXX:7:1101:8461:16559	diaminopyrimidine	CAX16467|FEATURES|dfrA22|diaminopyrimidine|dfrA22	1.0	74.2	31	50.8	8.4e-08	1
EMRB-QACA_FAMILY_MAJOR_FACILITATOR_TRANSPORTER	249	281	HWI-700370F:168:C7JUKANXX:7:2106:11505:70813	multidrug	NC_002951.3238155.p01|FEATURES|EmrB-QacA_family_major_facilitator_transporter|multidrug|EmrB-QacA_family_major_facilitator_transporter	0.999999645751	60.6	33	44.7	6.0e-06	1
TET(K)	284	316	HWI-700370F:168:C7JUKANXX:7:1107:7838:84036	tetracycline	YP_003283625.1|FEATURES|tet(K)|tetracycline|tet(K)	1.0	100.0	33	70.9	7.8e-14	1
QACG	28	60	HWI-700370F:168:C7JUKANXX:7:2102:5100:52881	multidrug	gi:686408520:ref:WP_031913065.1:|FEATURES|qacG|multidrug|qacG	0.999999386318	100.0	33	72.4	2.7e-14	1
MULTIDRUG_ABC_TRANSPORTER	455	486	HWI-700370F:168:C7JUKANXX:7:1110:8792:75789	multidrug	gi:537465895:ref:WP_020977391.1:|FEATURES|multidrug_ABC_transporter|multidrug|multidrug_ABC_transporter	1.0	75.0	32	55.5	3.4e-09	1
TETA	443	474	HWI-700370F:168:C7JUKANXX:7:2210:3481:79371	tetracycline	gi:736993687:ref:WP_034989673.1:|FEATURES|tetA|tetracycline|tetA	1.0	68.8	32	50.1	1.4e-07	1
EMRB-QACA_FAMILY_MAJOR_FACILITATOR_TRANSPORTER	7	39	HWI-700370F:168:C7JUKANXX:7:1106:14255:75554	multidrug	NC_002951.3238155.p01|FEATURES|EmrB-QacA_family_major_facilitator_transporter|multidrug|EmrB-QacA_family_major_facilitator_transporter	0.99999999786	87.9	33	61.2	6.2e-11	1
NORB	400	432	HWI-700370F:168:C7JUKANXX:7:2203:13193:36953	fluoroquinolone	gi:917392609:ref:WP_051999321.1:|FEATURES|norB|fluoroquinolone|norB	0.999999810805	66.7	33	46.6	1.6e-06	1
EFRB	326	358	HWI-700370F:168:C7JUKANXX:7:1102:20890:17166	multidrug	CDO61516.1|FEATURES|efrB|multidrug|efrB	0.999997086415	63.6	33	46.2	2.1e-06	1
QACG	22	54	HWI-700370F:168:C7JUKANXX:7:2112:9810:20222	multidrug	gi:686408520:ref:WP_031913065.1:|FEATURES|qacG|multidrug|qacG	0.999999411849	100.0	33	72.4	2.7e-14	1
QACG	27	59	HWI-700370F:168:C7JUKANXX:7:1107:18979:6967	multidrug	gi:686408520:ref:WP_031913065.1:|FEATURES|qacG|multidrug|qacG	0.99999950272	100.0	33	72.8	2.1e-14	1
TETB(46)	487	518	HWI-700370F:168:C7JUKANXX:7:1214:13833:84065	tetracycline	AET10445.1|FEATURES|tetB(46)|tetracycline|tetB(46)	0.999999999718	71.9	32	49.3	2.4e-07	1
EFRA	282	314	HWI-700370F:168:C7JUKANXX:7:2205:7702:61590	multidrug	CDO61513.1|FEATURES|efrA|multidrug|efrA	0.99999910572	63.6	33	49.7	1.9e-07	1
LMRB	366	397	HWI-700370F:168:C7JUKANXX:7:2205:8126:15109	MLS	ZP_03589930|FEATURES|lmrB|MLS|lmrB	0.999999999999	65.6	32	47.0	1.2e-06	1
BACA	171	203	HWI-700370F:168:C7JUKANXX:7:1212:6503:75832	bacitracin	YP_302125|FEATURES|bacA|bacitracin|bacA	1.0	100.0	33	70.1	1.3e-13	1
ABCA	980	1012	HWI-700370F:168:C7JUKANXX:7:2205:1501:78551	multidrug	XP_753111.1|FEATURES|abcA|multidrug|abcA	0.999999696358	84.8	33	63.2	1.6e-11	1
BCRA	55	87	HWI-700370F:168:C7JUKANXX:7:2202:17966:55349	bacitracin	gi:542061059:gb:ERI11611.1:|FEATURES|bcrA|bacitracin|bcrA	1.0	69.7	33	47.8	7.1e-07	1
LMRB	377	408	HWI-700370F:168:C7JUKANXX:7:2115:4594:26534	MLS	gi:384930133:gb:AFI26811.1:|FEATURES|lmrB|MLS|lmrB	1.0	62.5	32	46.2	2.1e-06	1
LMRB	318	350	HWI-700370F:168:C7JUKANXX:7:1306:3953:72601	MLS	gi:384930133:gb:AFI26811.1:|FEATURES|lmrB|MLS|lmrB	1.0	60.6	33	48.9	3.2e-07	1
QACG	32	64	HWI-700370F:168:C7JUKANXX:7:1304:7560:50221	multidrug	gi:686408520:ref:WP_031913065.1:|FEATURES|qacG|multidrug|qacG	0.999999542009	100.0	33	72.0	3.5e-14	1
MULTIDRUG_ABC_TRANSPORTER	471	503	HWI-700370F:168:C7JUKANXX:7:2207:8778:80794	multidrug	gi:948137056:ref:WP_056795395.1:|FEATURES|multidrug_ABC_transporter|multidrug|multidrug_ABC_transporter	1.0	72.7	33	50.1	1.4e-07	1
LMRB	250	282	HWI-700370F:168:C7JUKANXX:7:1112:10848:90925	MLS	gi:695815041:ref:WP_032728901.1:|FEATURES|lmrB|MLS|lmrB	1.0	75.8	33	60.1	1.4e-10	1
ABCA	976	1008	HWI-700370F:168:C7JUKANXX:7:2108:2018:71081	multidrug	XP_753111.1|FEATURES|abcA|multidrug|abcA	0.999999618135	81.8	33	56.2	2.0e-09	1
RPOB2	869	901	HWI-700370F:168:C7JUKANXX:7:1210:16143:75329	multidrug	BAD59497.1|FEATURES|rpoB2|multidrug|rpoB2	0.999999411694	72.7	33	61.2	6.2e-11	1
NORA	316	348	HWI-700370F:168:C7JUKANXX:7:1314:12961:13970	multidrug	gi:488402405:ref:WP_002471790.1:|FEATURES|norA|multidrug|norA	1.0	100.0	33	71.2	6.0e-14	1
RPOB2	811	843	HWI-700370F:168:C7JUKANXX:7:1101:6658:15580	multidrug	BAD59497.1|FEATURES|rpoB2|multidrug|rpoB2	0.999999273874	72.7	33	54.3	7.6e-09	1
FMTC	256	288	HWI-700370F:168:C7JUKANXX:7:2212:15792:67097	beta-lactam	gi:537465722:ref:WP_020977229.1:|FEATURES|fmtC|beta-lactam|fmtC	1.0	78.8	33	57.4	9.0e-10	1
STAPHYLOCOCCUS_MUPA_CONFERRING_RESISTANCE_TO_MUPIROCIN	127	159	HWI-700370F:168:C7JUKANXX:7:1310:7982:98291	mupirocin	CAA53189|FEATURES|Staphylococcus_mupA_conferring_resistance_to_mupirocin|mupirocin|Staphylococcus_mupA_conferring_resistance_to_mupirocin	0.999999788058	69.7	33	59.3	2.4e-10	1
BACA	65	97	HWI-700370F:168:C7JUKANXX:7:1112:8686:69660	bacitracin	YP_302125|FEATURES|bacA|bacitracin|bacA	1.0	100.0	33	75.9	2.4e-15	1
TET(K)	401	432	HWI-700370F:168:C7JUKANXX:7:1312:19178:86016	tetracycline	YP_003283625.1|FEATURES|tet(K)|tetracycline|tet(K)	0.99999989669	100.0	32	63.2	1.6e-11	1
MAJOR_FACILITATOR_SUPERFAMILY_TRANSPORTER	530	562	HWI-700370F:168:C7JUKANXX:7:2205:13097:97910	multidrug	NC_002952.2859362.p01|FEATURES|major_facilitator_superfamily_transporter|multidrug|major_facilitator_superfamily_transporter	0.999999739271	66.7	33	50.1	1.4e-07	1
BCRA	130	162	HWI-700370F:168:C7JUKANXX:7:1206:12013:11839	bacitracin	gi:507044560:ref:WP_016115614.1:|FEATURES|bcrA|bacitracin|bcrA	1.0	75.8	33	51.2	6.4e-08	1
ABCA	998	1030	HWI-700370F:168:C7JUKANXX:7:1301:15887:60623	multidrug	XP_753111.1|FEATURES|abcA|multidrug|abcA	0.999999550055	66.7	33	52.0	3.8e-08	1
EFRB	99	131	HWI-700370F:168:C7JUKANXX:7:2112:2497:77746	multidrug	CDO61516.1|FEATURES|efrB|multidrug|efrB	0.999999177898	100.0	33	67.4	8.6e-13	1
MEPA	345	377	HWI-700370F:168:C7JUKANXX:7:2106:15086:80466	multidrug	gi:505177635:ref:WP_015364737.1:|FEATURES|mepA|multidrug|mepA	1.0	100.0	33	68.2	5.1e-13	1
TET(K)	271	303	HWI-700370F:168:C7JUKANXX:7:1309:19284:23002	tetracycline	YP_003283625.1|FEATURES|tet(K)|tetracycline|tet(K)	1.0	100.0	33	69.7	1.7e-13	1
LMRB	248	280	HWI-700370F:168:C7JUKANXX:7:2209:13248:91795	MLS	gi:695815041:ref:WP_032728901.1:|FEATURES|lmrB|MLS|lmrB	1.0	75.8	33	58.5	4.0e-10	1
VANR	73	105	HWI-700370F:168:C7JUKANXX:7:2206:3536:84399	glycopeptide	EU250284.1.gene5.p01|FEATURES|vanR|glycopeptide|vanR	1.0	75.8	33	56.6	1.5e-09	1
RPOB2	889	920	HWI-700370F:168:C7JUKANXX:7:1312:9150:83716	multidrug	BAD59497.1|FEATURES|rpoB2|multidrug|rpoB2	0.999999363955	78.1	32	58.5	4.0e-10	1
MEPR	35	67	HWI-700370F:168:C7JUKANXX:7:2101:17290:7012	multidrug	YP_001440920.1|FEATURES|mepR|multidrug|mepR	0.99999892694	81.8	33	58.2	5.2e-10	1
LMRC	359	391	HWI-700370F:168:C7JUKANXX:7:2201:21099:71489	MLS	ABF66011.1|FEATURES|lmrC|MLS|lmrC	0.996444306766	81.8	33	58.2	5.2e-10	1
MULTIDRUG_ABC_TRANSPORTER	477	509	HWI-700370F:168:C7JUKANXX:7:2203:3049:70342	multidrug	gi:686364868:ref:WP_031893738.1:|FEATURES|multidrug_ABC_transporter|multidrug|multidrug_ABC_transporter	1.0	93.9	33	62.8	2.1e-11	1
EMRB-QACA_FAMILY_MAJOR_FACILITATOR_TRANSPORTER	250	282	HWI-700370F:168:C7JUKANXX:7:2209:17126:66016	multidrug	NC_002951.3238155.p01|FEATURES|EmrB-QacA_family_major_facilitator_transporter|multidrug|EmrB-QacA_family_major_facilitator_transporter	0.999999911195	72.7	33	51.2	6.4e-08	1
MEPA	23	55	HWI-700370F:168:C7JUKANXX:7:1201:13456:85936	multidrug	YP_302230|FEATURES|mepA|multidrug|mepA	1.0	100.0	33	67.8	6.6e-13	1
QACG	26	57	HWI-700370F:168:C7JUKANXX:7:1110:15727:66435	multidrug	gi:686408520:ref:WP_031913065.1:|FEATURES|qacG|multidrug|qacG	0.999999517463	100.0	32	70.5	1.0e-13	1
FOSB	44	76	HWI-700370F:168:C7JUKANXX:7:1308:13536:18050	fosfomycin	gi:835427938:ref:WP_047502624.1:|FEATURES|fosB|fosfomycin|fosB	1.0	90.9	33	70.5	1.0e-13	1
RPHB	116	148	HWI-700370F:168:C7JUKANXX:7:2108:12310:53599	rifamycin	APB03222.1|FEATURES|rphB|rifamycin|rphB	0.99999993835	87.9	33	62.8	2.1e-11	1
QACG	54	86	HWI-700370F:168:C7JUKANXX:7:1103:16705:8071	multidrug	gi:488408518:ref:WP_002477903.1:|FEATURES|qacG|multidrug|qacG	0.999999438492	100.0	33	67.4	8.6e-13	1
BACA	65	97	HWI-700370F:168:C7JUKANXX:7:2211:19944:89114	bacitracin	P67390|FEATURES|bacA|bacitracin|bacA	1.0	100.0	33	75.9	2.4e-15	1
MAJOR_FACILITATOR_SUPERFAMILY_TRANSPORTER	168	200	HWI-700370F:168:C7JUKANXX:7:1108:3307:46133	multidrug	NC_002952.2859362.p01|FEATURES|major_facilitator_superfamily_transporter|multidrug|major_facilitator_superfamily_transporter	0.99999999849	87.9	33	65.5	3.3e-12	1
MAJOR_FACILITATOR_SUPERFAMILY_TRANSPORTER	137	169	HWI-700370F:168:C7JUKANXX:7:2214:16942:85486	multidrug	NC_009487.5169637.p01|FEATURES|major_facilitator_superfamily_transporter|multidrug|major_facilitator_superfamily_transporter	0.999999955824	90.9	33	66.6	1.5e-12	1
EMRB-QACA_FAMILY_MAJOR_FACILITATOR_TRANSPORTER	237	269	HWI-700370F:168:C7JUKANXX:7:1116:12350:78192	multidrug	NC_002951.3238155.p01|FEATURES|EmrB-QacA_family_major_facilitator_transporter|multidrug|EmrB-QacA_family_major_facilitator_transporter	0.999999713661	63.6	33	48.5	4.2e-07	1
MULTIDRUG_ABC_TRANSPORTER	1	31	HWI-700370F:168:C7JUKANXX:7:1305:20087:97104	multidrug	gi:686364868:ref:WP_031893738.1:|FEATURES|multidrug_ABC_transporter|multidrug|multidrug_ABC_transporter	1.0	83.9	31	58.9	3.1e-10	1
EMRB-QACA_FAMILY_MAJOR_FACILITATOR_TRANSPORTER	197	228	HWI-700370F:168:C7JUKANXX:7:1313:12928:51138	multidrug	NC_002951.3237419.p01|FEATURES|EmrB-QacA_family_major_facilitator_transporter|multidrug|EmrB-QacA_family_major_facilitator_transporter	0.999999978685	81.2	32	55.8	2.6e-09	1
BACA	158	189	HWI-700370F:168:C7JUKANXX:7:1316:10338:43419	bacitracin	ZP_04156234|FEATURES|bacA|bacitracin|bacA	1.0	84.4	32	61.2	6.2e-11	1
VANRI	86	118	HWI-700370F:168:C7JUKANXX:7:2202:2974:43083	glycopeptide	WP_011461303.1|FEATURES|vanRI|glycopeptide|vanRI	0.999999999999	60.6	33	49.7	1.9e-07	1
CARA	26	58	HWI-700370F:168:C7JUKANXX:7:2108:4552:99522	MLS	M80346.gene.p01|FEATURES|carA|MLS|carA	0.999999991169	60.6	33	46.6	1.6e-06	1
ERMC	80	112	HWI-700370F:168:C7JUKANXX:7:2115:7294:25955	MLS	gi:503924494:ref:WP_014158488.1:|FEATURES|ermC|MLS|ermC	1.0	100.0	33	72.8	2.1e-14	1
MAJOR_FACILITATOR_SUPERFAMILY_TRANSPORTER	113	144	HWI-700370F:168:C7JUKANXX:7:2215:12335:94461	multidrug	NC_002952.2859362.p01|FEATURES|major_facilitator_superfamily_transporter|multidrug|major_facilitator_superfamily_transporter	0.999997202904	62.5	32	50.4	1.1e-07	1
RPOB2	356	387	HWI-700370F:168:C7JUKANXX:7:2108:13647:63331	multidrug	BAD59497.1|FEATURES|rpoB2|multidrug|rpoB2	0.999999363955	81.2	32	58.5	4.0e-10	1
MULTIDRUG_ABC_TRANSPORTER	471	503	HWI-700370F:168:C7JUKANXX:7:2116:20556:12010	multidrug	gi:686364868:ref:WP_031893738.1:|FEATURES|multidrug_ABC_transporter|multidrug|multidrug_ABC_transporter	1.0	93.9	33	65.5	3.3e-12	1
BCRA	190	222	HWI-700370F:168:C7JUKANXX:7:1306:17473:12758	bacitracin	gi:446110087:ref:WP_000187942.1:|FEATURES|bcrA|bacitracin|bcrA	1.0	63.6	33	50.1	1.4e-07	1
TETA(60)	414	446	HWI-700370F:168:C7JUKANXX:7:2214:3172:71497	tetracycline	ANZ79240.1|FEATURES|tetA(60)|tetracycline|tetA(60)	0.999999971663	63.6	33	47.4	9.3e-07	1
MEPA	64	96	HWI-700370F:168:C7JUKANXX:7:2110:2182:36807	multidrug	YP_302230|FEATURES|mepA|multidrug|mepA	1.0	97.0	33	65.5	3.3e-12	1
MAJOR_FACILITATOR_SUPERFAMILY_TRANSPORTER	317	349	HWI-700370F:168:C7JUKANXX:7:2214:4165:97304	multidrug	NC_002952.2859362.p01|FEATURES|major_facilitator_superfamily_transporter|multidrug|major_facilitator_superfamily_transporter	0.999999869683	87.9	33	65.9	2.5e-12	1
RPOB2	776	808	HWI-700370F:168:C7JUKANXX:7:1107:6534:49546	multidrug	BAD59497.1|FEATURES|rpoB2|multidrug|rpoB2	0.999999325609	84.8	33	56.6	1.5e-09	1
NORB	3	35	HWI-700370F:168:C7JUKANXX:7:2116:4278:14249	fluoroquinolone	gi:489826943:ref:WP_003730711.1:|FEATURES|norB|fluoroquinolone|norB	1.0	69.7	33	53.1	1.7e-08	1
RPOB2	438	470	HWI-700370F:168:C7JUKANXX:7:1309:15208:14975	multidrug	BAD59497.1|FEATURES|rpoB2|multidrug|rpoB2	0.999999185016	87.9	33	64.3	7.3e-12	1
NORA	316	348	HWI-700370F:168:C7JUKANXX:7:1112:2401:86629	multidrug	gi:755009796:ref:WP_042363132.1:|FEATURES|norA|multidrug|norA	1.0	100.0	33	71.6	4.6e-14	1
RPOB2	402	433	HWI-700370F:168:C7JUKANXX:7:2201:2323:84360	multidrug	BAD59497.1|FEATURES|rpoB2|multidrug|rpoB2	0.999999325609	81.2	32	56.6	1.5e-09	1
MEPA	16	47	HWI-700370F:168:C7JUKANXX:7:1309:6570:45947	multidrug	gi:984518628:emb:CUM21384.1:|FEATURES|mepA|multidrug|mepA	0.999999998823	71.9	32	53.5	1.3e-08	1
MULTIDRUG_ABC_TRANSPORTER	477	509	HWI-700370F:168:C7JUKANXX:7:2111:11044:46885	multidrug	gi:686364868:ref:WP_031893738.1:|FEATURES|multidrug_ABC_transporter|multidrug|multidrug_ABC_transporter	1.0	69.7	33	49.7	1.9e-07	1
LSA	460	492	HWI-700370F:168:C7JUKANXX:7:1102:4640:42116	MLS	gi:488324747:ref:WP_002394132.1:|FEATURES|lsa|MLS|lsa	1.0	100.0	33	69.3	2.3e-13	1
MULTIDRUG_ABC_TRANSPORTER	460	492	HWI-700370F:168:C7JUKANXX:7:1202:13520:69702	multidrug	gi:1031799645:ref:WP_064138838.1:|FEATURES|multidrug_ABC_transporter|multidrug|multidrug_ABC_transporter	1.0	75.8	33	50.8	8.4e-08	1
ERMA	172	204	HWI-700370F:168:C7JUKANXX:7:1108:11405:94145	MLS	BAC53825|FEATURES|ermA|MLS|ermA	1.0	100.0	33	72.4	2.7e-14	1
ARLS	199	231	HWI-700370F:168:C7JUKANXX:7:1109:21254:47071	multidrug	YP_499945.1|FEATURES|arlS|multidrug|arlS	0.999998258426	72.7	33	53.1	1.7e-08	1
TETA(60)	520	551	HWI-700370F:168:C7JUKANXX:7:1304:18281:60034	tetracycline	ANZ79240.1|FEATURES|tetA(60)|tetracycline|tetA(60)	0.999999978993	71.9	32	48.9	3.2e-07	1
EMRB-QACA_FAMILY_MAJOR_FACILITATOR_TRANSPORTER	216	247	HWI-700370F:168:C7JUKANXX:7:2205:11528:6519	multidrug	NC_002951.3238155.p01|FEATURES|EmrB-QacA_family_major_facilitator_transporter|multidrug|EmrB-QacA_family_major_facilitator_transporter	0.999999719582	68.8	32	48.9	3.2e-07	1
EMRB-QACA_FAMILY_MAJOR_FACILITATOR_TRANSPORTER	6	38	HWI-700370F:168:C7JUKANXX:7:1303:20146:100371	multidrug	NC_002951.3237419.p01|FEATURES|EmrB-QacA_family_major_facilitator_transporter|multidrug|EmrB-QacA_family_major_facilitator_transporter	0.999999954311	66.7	33	47.4	9.3e-07	1
CLASS_A	201	232	HWI-700370F:168:C7JUKANXX:7:2104:13190:45307	beta-lactam	ABB82608|FEATURES|class_A|beta-lactam|class_A	1.0	100.0	32	67.4	8.6e-13	1
MAJOR_FACILITATOR_SUPERFAMILY_TRANSPORTER	499	531	HWI-700370F:168:C7JUKANXX:7:2110:11755:76454	multidrug	NC_002952.2859362.p01|FEATURES|major_facilitator_superfamily_transporter|multidrug|major_facilitator_superfamily_transporter	0.999999742526	66.7	33	50.4	1.1e-07	1
RPOB2	448	480	HWI-700370F:168:C7JUKANXX:7:2210:20647:16656	multidrug	BAD59497.1|FEATURES|rpoB2|multidrug|rpoB2	0.999999350524	90.9	33	70.5	1.0e-13	1
ARNA	99	131	HWI-700370F:168:C7JUKANXX:7:2113:14474:22817	polymyxin	gi:510924105:ref:WP_016244890.1:|FEATURES|arnA|polymyxin|arnA	0.966385099586	63.6	33	50.4	1.1e-07	1
RPHB	302	334	HWI-700370F:168:C7JUKANXX:7:1109:9533:63586	rifamycin	APB03222.1|FEATURES|rphB|rifamycin|rphB	0.99999997439	100.0	33	73.2	1.6e-14	1
NORA	42	74	HWI-700370F:168:C7JUKANXX:7:1106:20022:95111	multidrug	gi:755009796:ref:WP_042363132.1:|FEATURES|norA|multidrug|norA	1.0	100.0	33	66.2	1.9e-12	1
EMRB-QACA_FAMILY_MAJOR_FACILITATOR_TRANSPORTER	166	197	HWI-700370F:168:C7JUKANXX:7:1310:18510:22163	multidrug	NC_002951.3238155.p01|FEATURES|EmrB-QacA_family_major_facilitator_transporter|multidrug|EmrB-QacA_family_major_facilitator_transporter	0.999999725229	65.6	32	49.3	2.4e-07	1
MACB	541	573	HWI-700370F:168:C7JUKANXX:7:2214:12773:93701	MLS	AAV85982.1|FEATURES|macB|MLS|macB	1.0	72.7	33	51.6	4.9e-08	1
NORB	134	166	HWI-700370F:168:C7JUKANXX:7:2105:12122:14779	fluoroquinolone	gi:738114161:ref:WP_036072414.1:|FEATURES|norB|fluoroquinolone|norB	1.0	72.7	33	61.2	6.2e-11	1
TET(K)	127	159	HWI-700370F:168:C7JUKANXX:7:2115:19680:8512	tetracycline	YP_003283625.1|FEATURES|tet(K)|tetracycline|tet(K)	1.0	100.0	33	67.4	8.6e-13	1
EMRB-QACA_FAMILY_MAJOR_FACILITATOR_TRANSPORTER	46	78	HWI-700370F:168:C7JUKANXX:7:1316:18656:72489	multidrug	NC_002951.3237419.p01|FEATURES|EmrB-QacA_family_major_facilitator_transporter|multidrug|EmrB-QacA_family_major_facilitator_transporter	0.999999998578	60.6	33	46.2	2.1e-06	1
RPOB2	428	460	HWI-700370F:168:C7JUKANXX:7:1204:4099:44386	multidrug	BAD59497.1|FEATURES|rpoB2|multidrug|rpoB2	0.999999325609	81.8	33	56.6	1.5e-09	1
LISTERIA_MONOCYTOGENES_MPRF	258	290	HWI-700370F:168:C7JUKANXX:7:2201:18033:3086	peptide	NP_465220.1|FEATURES|Listeria_monocytogenes_mprF|peptide|Listeria_monocytogenes_mprF	0.999999977933	66.7	33	55.1	4.4e-09	1
TET(K)	377	409	HWI-700370F:168:C7JUKANXX:7:1208:15295:89303	tetracycline	YP_003283625.1|FEATURES|tet(K)|tetracycline|tet(K)	1.0	100.0	33	64.3	7.3e-12	1
MULTIDRUG_ABC_TRANSPORTER	465	496	HWI-700370F:168:C7JUKANXX:7:2113:17145:16384	multidrug	gi:686364868:ref:WP_031893738.1:|FEATURES|multidrug_ABC_transporter|multidrug|multidrug_ABC_transporter	1.0	93.8	32	65.1	4.3e-12	1
QACG	34	66	HWI-700370F:168:C7JUKANXX:7:2103:19736:63512	multidrug	gi:488408518:ref:WP_002477903.1:|FEATURES|qacG|multidrug|qacG	0.999999556791	100.0	33	72.4	2.7e-14	1
RPOB2	783	815	HWI-700370F:168:C7JUKANXX:7:1102:6426:62086	multidrug	BAD59497.1|FEATURES|rpoB2|multidrug|rpoB2	0.999999371329	87.9	33	58.9	3.1e-10	1
MULTIDRUG_ABC_TRANSPORTER	468	500	HWI-700370F:168:C7JUKANXX:7:1213:5319:20584	multidrug	gi:844773046:ref:WP_047936044.1:|FEATURES|multidrug_ABC_transporter|multidrug|multidrug_ABC_transporter	1.0	100.0	33	67.8	6.6e-13	1
ARLS	189	221	HWI-700370F:168:C7JUKANXX:7:2105:15608:7530	multidrug	YP_499945.1|FEATURES|arlS|multidrug|arlS	0.99999865223	78.8	33	59.3	2.4e-10	1
MAJOR_FACILITATOR_SUPERFAMILY_TRANSPORTER	146	178	HWI-700370F:168:C7JUKANXX:7:2202:2565:53230	multidrug	NC_002952.2859362.p01|FEATURES|major_facilitator_superfamily_transporter|multidrug|major_facilitator_superfamily_transporter	0.99999982557	84.8	33	59.3	2.4e-10	1
MULTIDRUG_ABC_TRANSPORTER	459	490	HWI-700370F:168:C7JUKANXX:7:1301:3033:70813	multidrug	gi:686364868:ref:WP_031893738.1:|FEATURES|multidrug_ABC_transporter|multidrug|multidrug_ABC_transporter	1.0	75.0	32	51.6	4.9e-08	1
LMRB	260	292	HWI-700370F:168:C7JUKANXX:7:2205:7940:28130	MLS	gi:384930133:gb:AFI26811.1:|FEATURES|lmrB|MLS|lmrB	1.0	60.6	33	44.7	6.0e-06	1
MULTIDRUG_ABC_TRANSPORTER	174	206	HWI-700370F:168:C7JUKANXX:7:1212:7252:35858	multidrug	gi:686364868:ref:WP_031893738.1:|FEATURES|multidrug_ABC_transporter|multidrug|multidrug_ABC_transporter	1.0	90.9	33	62.8	2.1e-11	1
FOSB	31	63	HWI-700370F:168:C7JUKANXX:7:1210:10488:74205	fosfomycin	gi:835503090:ref:WP_047529730.1:|FEATURES|fosB|fosfomycin|fosB	1.0	78.8	33	59.7	1.8e-10	1
LLMA_23S_RIBOSOMAL_RNA_METHYLTRANSFERASE	230	261	HWI-700370F:168:C7JUKANXX:7:1305:9765:45984	MLS	APB03216.1|FEATURES|LlmA_23S_ribosomal_RNA_methyltransferase|MLS|LlmA_23S_ribosomal_RNA_methyltransferase	0.99999990042	84.4	32	57.8	6.9e-10	1
NORB	289	321	HWI-700370F:168:C7JUKANXX:7:1211:3866:61669	fluoroquinolone	gi:738114161:ref:WP_036072414.1:|FEATURES|norB|fluoroquinolone|norB	0.999930988897	63.6	33	44.3	7.8e-06	1
ABCA	256	287	HWI-700370F:168:C7JUKANXX:7:2205:18575:64686	multidrug	XP_753111.1|FEATURES|abcA|multidrug|abcA	0.999999703918	90.6	32	63.9	9.6e-12	1
QACG	27	59	HWI-700370F:168:C7JUKANXX:7:1210:8963:29168	multidrug	gi:686408520:ref:WP_031913065.1:|FEATURES|qacG|multidrug|qacG	0.999999454705	100.0	33	72.8	2.1e-14	1
MAJOR_FACILITATOR_SUPERFAMILY_TRANSPORTER	533	565	HWI-700370F:168:C7JUKANXX:7:1308:3439:88605	multidrug	NC_002952.2859362.p01|FEATURES|major_facilitator_superfamily_transporter|multidrug|major_facilitator_superfamily_transporter	0.999999754929	69.7	33	51.6	4.9e-08	1
MULTIDRUG_ABC_TRANSPORTER	485	517	HWI-700370F:168:C7JUKANXX:7:2210:5201:89342	multidrug	gi:686364868:ref:WP_031893738.1:|FEATURES|multidrug_ABC_transporter|multidrug|multidrug_ABC_transporter	1.0	93.9	33	62.4	2.8e-11	1
QACG	32	64	HWI-700370F:168:C7JUKANXX:7:1214:9234:5963	multidrug	gi:686408520:ref:WP_031913065.1:|FEATURES|qacG|multidrug|qacG	0.999999542009	100.0	33	72.0	3.5e-14	1
QACG	34	65	HWI-700370F:168:C7JUKANXX:7:2213:2121:15932	multidrug	gi:488408518:ref:WP_002477903.1:|FEATURES|qacG|multidrug|qacG	0.999999449473	96.9	32	67.8	6.6e-13	1
EMRB-QACA_FAMILY_MAJOR_FACILITATOR_TRANSPORTER	297	327	HWI-700370F:168:C7JUKANXX:7:1211:14925:73910	multidrug	NC_002951.3237948.p01|FEATURES|EmrB-QacA_family_major_facilitator_transporter|multidrug|EmrB-QacA_family_major_facilitator_transporter	0.999999759698	64.5	31	52.4	2.9e-08	1
MULTIDRUG_ABC_TRANSPORTER	474	506	HWI-700370F:168:C7JUKANXX:7:1313:17837:25206	multidrug	gi:1031799645:ref:WP_064138838.1:|FEATURES|multidrug_ABC_transporter|multidrug|multidrug_ABC_transporter	1.0	69.7	33	47.8	7.1e-07	1
MEPR	104	136	HWI-700370F:168:C7JUKANXX:7:2207:12761:58355	multidrug	YP_001440920.1|FEATURES|mepR|multidrug|mepR	0.999998298614	63.6	33	45.4	3.5e-06	1
RPOB2	573	605	HWI-700370F:168:C7JUKANXX:7:1109:19228:7930	multidrug	BAD59497.1|FEATURES|rpoB2|multidrug|rpoB2	0.999999363955	84.8	33	58.5	4.0e-10	1
TRUNCATED_PUTATIVE_RESPONSE_REGULATOR_ARLR	76	107	HWI-700370F:168:C7JUKANXX:7:2108:14023:11079	unclassified	HE999704.1.gene1528.p01|FEATURES|truncated_putative_response_regulator_ArlR|unclassified|truncated_putative_response_regulator_ArlR	0.99999999511	68.8	32	47.4	9.3e-07	1
TET(K)	99	131	HWI-700370F:168:C7JUKANXX:7:1205:17070:7400	tetracycline	YP_003283625.1|FEATURES|tet(K)|tetracycline|tet(K)	1.0	100.0	33	68.9	3.0e-13	1
MAJOR_FACILITATOR_SUPERFAMILY_TRANSPORTER	392	424	HWI-700370F:168:C7JUKANXX:7:2203:1089:32554	multidrug	NC_002952.2859362.p01|FEATURES|major_facilitator_superfamily_transporter|multidrug|major_facilitator_superfamily_transporter	0.999999789238	75.8	33	55.5	3.4e-09	1
LMRB	377	408	HWI-700370F:168:C7JUKANXX:7:1209:18612:21735	MLS	gi:384930133:gb:AFI26811.1:|FEATURES|lmrB|MLS|lmrB	1.0	62.5	32	46.2	2.1e-06	1
MACB	128	159	HWI-700370F:168:C7JUKANXX:7:1211:20760:47829	MLS	YP_001571041|FEATURES|macB|MLS|macB	1.0	68.8	32	49.3	2.4e-07	1
VANR	76	108	HWI-700370F:168:C7JUKANXX:7:1205:20414:4795	glycopeptide	CAB61229|FEATURES|vanR|glycopeptide|vanR	1.0	75.8	33	54.7	5.8e-09	1
MAJOR_FACILITATOR_SUPERFAMILY_TRANSPORTER	435	466	HWI-700370F:168:C7JUKANXX:7:2102:3100:69116	multidrug	NC_002952.2859362.p01|FEATURES|major_facilitator_superfamily_transporter|multidrug|major_facilitator_superfamily_transporter	0.999999690485	78.1	32	56.2	2.0e-09	1
EMRB-QACA_FAMILY_MAJOR_FACILITATOR_TRANSPORTER	30	62	HWI-700370F:168:C7JUKANXX:7:2101:13185:7196	multidrug	NC_002951.3237419.p01|FEATURES|EmrB-QacA_family_major_facilitator_transporter|multidrug|EmrB-QacA_family_major_facilitator_transporter	0.99999999753	72.7	33	53.5	1.3e-08	1
ABCA	834	866	HWI-700370F:168:C7JUKANXX:7:2109:4086:54278	multidrug	XP_753111.1|FEATURES|abcA|multidrug|abcA	0.999999455796	63.6	33	47.8	7.1e-07	1
MULTIDRUG_ABC_TRANSPORTER	551	581	HWI-700370F:168:C7JUKANXX:7:1106:9168:13362	multidrug	gi:748767925:ref:WP_040019608.1:|FEATURES|multidrug_ABC_transporter|multidrug|multidrug_ABC_transporter	0.999998667398	61.3	31	45.1	4.6e-06	1
LMRD	262	294	HWI-700370F:168:C7JUKANXX:7:1311:5930:59770	MLS	ABF66027.1|FEATURES|lmrD|MLS|lmrD	0.999999918005	60.6	33	44.3	7.8e-06	1
VANR	67	98	HWI-700370F:168:C7JUKANXX:7:2105:10975:83047	glycopeptide	gi:447203855:ref:WP_001281111.1:|FEATURES|vanR|glycopeptide|vanR	1.0	68.8	32	52.4	2.9e-08	1
EMRB-QACA_FAMILY_MAJOR_FACILITATOR_TRANSPORTER	351	383	HWI-700370F:168:C7JUKANXX:7:2106:6171:5601	multidrug	NC_002951.3238155.p01|FEATURES|EmrB-QacA_family_major_facilitator_transporter|multidrug|EmrB-QacA_family_major_facilitator_transporter	0.999999838585	81.8	33	61.2	6.2e-11	1
LMRB	304	336	HWI-700370F:168:C7JUKANXX:7:1208:1590:55343	MLS	ZP_03589930|FEATURES|lmrB|MLS|lmrB	1.0	66.7	33	51.2	6.4e-08	1
TETA(48)	151	182	HWI-700370F:168:C7JUKANXX:7:1114:17740:37681	tetracycline	APB03214.1|FEATURES|tetA(48)|tetracycline|tetA(48)	0.973504657314	65.6	32	46.6	1.6e-06	1
ABCA	629	661	HWI-700370F:168:C7JUKANXX:7:2110:14939:65264	multidrug	XP_753111.1|FEATURES|abcA|multidrug|abcA	0.99999961258	66.7	33	55.8	2.6e-09	1
MAJOR_FACILITATOR_SUPERFAMILY_TRANSPORTER	414	446	HWI-700370F:168:C7JUKANXX:7:1101:3892:66736	multidrug	NC_002952.2859362.p01|FEATURES|major_facilitator_superfamily_transporter|multidrug|major_facilitator_superfamily_transporter	0.999999918517	75.8	33	55.8	2.6e-09	1
TRUNCATED_PUTATIVE_RESPONSE_REGULATOR_ARLR	98	129	HWI-700370F:168:C7JUKANXX:7:1207:7625:24199	unclassified	NC_002745.1124086.p01|FEATURES|truncated_putative_response_regulator_ArlR|unclassified|truncated_putative_response_regulator_ArlR	0.999999999809	84.4	32	59.3	2.4e-10	1
MACB	25	57	HWI-700370F:168:C7JUKANXX:7:2210:5245:55695	MLS	AAV85982.1|FEATURES|macB|MLS|macB	1.0	66.7	33	48.9	3.2e-07	1
ABCA	922	953	HWI-700370F:168:C7JUKANXX:7:2109:20164:91302	multidrug	XP_753111.1|FEATURES|abcA|multidrug|abcA	0.999999565135	75.0	32	52.8	2.2e-08	1
MACB	126	158	HWI-700370F:168:C7JUKANXX:7:2201:11414:64681	MLS	gi:746217802:ref:WP_039267829.1:|FEATURES|macB|MLS|macB	1.0	63.6	33	47.8	7.1e-07	1
NORA	317	349	HWI-700370F:168:C7JUKANXX:7:1112:12082:19743	multidrug	YP_302113|FEATURES|norA|multidrug|norA	1.0	100.0	33	70.5	1.0e-13	1
ABCA	1302	1333	HWI-700370F:168:C7JUKANXX:7:2110:14897:3063	multidrug	XP_753111.1|FEATURES|abcA|multidrug|abcA	0.999999584004	65.6	32	53.9	9.9e-09	1
EMRB-QACA_FAMILY_MAJOR_FACILITATOR_TRANSPORTER	326	357	HWI-700370F:168:C7JUKANXX:7:1110:9291:96552	multidrug	NC_002951.3237419.p01|FEATURES|EmrB-QacA_family_major_facilitator_transporter|multidrug|EmrB-QacA_family_major_facilitator_transporter	0.999999979424	75.0	32	56.2	2.0e-09	1
TET(K)	38	70	HWI-700370F:168:C7JUKANXX:7:1109:12461:47647	tetracycline	YP_003283625.1|FEATURES|tet(K)|tetracycline|tet(K)	1.0	100.0	33	74.7	5.4e-15	1
QACG	13	45	HWI-700370F:168:C7JUKANXX:7:1306:14131:63331	multidrug	gi:488408518:ref:WP_002477903.1:|FEATURES|qacG|multidrug|qacG	0.999999403824	100.0	33	72.4	2.7e-14	1
MAJOR_FACILITATOR_SUPERFAMILY_TRANSPORTER	538	570	HWI-700370F:168:C7JUKANXX:7:2102:4111:34111	multidrug	NC_002952.2859362.p01|FEATURES|major_facilitator_superfamily_transporter|multidrug|major_facilitator_superfamily_transporter	0.999999942133	87.9	33	62.8	2.1e-11	1
QACG	32	64	HWI-700370F:168:C7JUKANXX:7:1208:2045:53794	multidrug	gi:686408520:ref:WP_031913065.1:|FEATURES|qacG|multidrug|qacG	0.999999542009	100.0	33	72.0	3.5e-14	1
NORB	366	398	HWI-700370F:168:C7JUKANXX:7:1203:6321:81437	fluoroquinolone	gi:1000360171:ref:WP_061107359.1:|FEATURES|norB|fluoroquinolone|norB	1.0	84.8	33	62.0	3.6e-11	1
ABCA	1314	1346	HWI-700370F:168:C7JUKANXX:7:1311:6874:71043	multidrug	XP_753111.1|FEATURES|abcA|multidrug|abcA	0.999999501634	66.7	33	49.7	1.9e-07	1
MULTIDRUG_ABC_TRANSPORTER	379	411	HWI-700370F:168:C7JUKANXX:7:1108:11124:100450	multidrug	gi:686364868:ref:WP_031893738.1:|FEATURES|multidrug_ABC_transporter|multidrug|multidrug_ABC_transporter	1.0	78.8	33	56.6	1.5e-09	1
YKKD	75	105	HWI-700370F:168:C7JUKANXX:7:1302:14714:67889	multidrug	gi:291483835:dbj:BAI84910.1:|FEATURES|ykkD|multidrug|ykkD	0.999999335798	67.7	31	44.3	7.8e-06	1
YKKD	67	99	HWI-700370F:168:C7JUKANXX:7:1316:9034:4080	multidrug	gi:291483835:dbj:BAI84910.1:|FEATURES|ykkD|multidrug|ykkD	0.999999972455	66.7	33	47.0	1.2e-06	1
TRUNCATED_PUTATIVE_RESPONSE_REGULATOR_ARLR	184	215	HWI-700370F:168:C7JUKANXX:7:1312:10846:69676	unclassified	AE015929.1.gene1106.p01|FEATURES|truncated_putative_response_regulator_ArlR|unclassified|truncated_putative_response_regulator_ArlR	0.999999999955	90.6	32	62.4	2.8e-11	1
RPOB2	276	308	HWI-700370F:168:C7JUKANXX:7:1306:20184:31945	multidrug	BAD59497.1|FEATURES|rpoB2|multidrug|rpoB2	0.999998945312	63.6	33	44.7	6.0e-06	1
BCRA	158	190	HWI-700370F:168:C7JUKANXX:7:1211:1615:90811	bacitracin	gi:445996697:ref:WP_000074552.1:|FEATURES|bcrA|bacitracin|bcrA	1.0	66.7	33	50.4	1.1e-07	1
TRUNCATED_PUTATIVE_RESPONSE_REGULATOR_ARLR	132	164	HWI-700370F:168:C7JUKANXX:7:2205:13809:27628	unclassified	AE015929.1.gene1106.p01|FEATURES|truncated_putative_response_regulator_ArlR|unclassified|truncated_putative_response_regulator_ArlR	0.999999997225	81.8	33	58.5	4.0e-10	1
NORB	133	164	HWI-700370F:168:C7JUKANXX:7:2216:4959:10885	fluoroquinolone	gi:1000360171:ref:WP_061107359.1:|FEATURES|norB|fluoroquinolone|norB	1.0	75.0	32	62.0	3.6e-11	1
MULTIDRUG_ABC_TRANSPORTER	471	502	HWI-700370F:168:C7JUKANXX:7:2108:13578:21365	multidrug	gi:1031799645:ref:WP_064138838.1:|FEATURES|multidrug_ABC_transporter|multidrug|multidrug_ABC_transporter	1.0	84.4	32	53.1	1.7e-08	1
RPOB2	572	604	HWI-700370F:168:C7JUKANXX:7:1315:6055:43360	multidrug	BAD59497.1|FEATURES|rpoB2|multidrug|rpoB2	0.999999371329	84.8	33	58.9	3.1e-10	1
TET(K)	285	317	HWI-700370F:168:C7JUKANXX:7:1213:5417:20573	tetracycline	YP_003283625.1|FEATURES|tet(K)|tetracycline|tet(K)	1.0	100.0	33	70.5	1.0e-13	1
MSRA	181	213	HWI-700370F:168:C7JUKANXX:7:1205:11628:93080	MLS	gi:686335175:ref:WP_031881860.1:|FEATURES|msrA|MLS|msrA	1.0	60.6	33	47.4	9.3e-07	1
MULTIDRUG_ABC_TRANSPORTER	465	497	HWI-700370F:168:C7JUKANXX:7:1311:1136:29792	multidrug	gi:817122037:ref:WP_046494699.1:|FEATURES|multidrug_ABC_transporter|multidrug|multidrug_ABC_transporter	0.9999999862	63.6	33	46.2	2.1e-06	1
TETP	68	100	HWI-700370F:168:C7JUKANXX:7:1307:10944:94932	tetracycline	YP_002850805|FEATURES|tetP|tetracycline|tetP	1.0	72.7	33	52.8	2.2e-08	1
TET(K)	89	121	HWI-700370F:168:C7JUKANXX:7:1301:8130:21093	tetracycline	YP_003283625.1|FEATURES|tet(K)|tetracycline|tet(K)	1.0	100.0	33	70.9	7.8e-14	1
TET(K)	301	333	HWI-700370F:168:C7JUKANXX:7:1210:13984:90316	tetracycline	YP_003283625.1|FEATURES|tet(K)|tetracycline|tet(K)	0.999999999897	100.0	33	68.6	3.9e-13	1
NORB	106	138	HWI-700370F:168:C7JUKANXX:7:2209:11148:30814	fluoroquinolone	gi:738114161:ref:WP_036072414.1:|FEATURES|norB|fluoroquinolone|norB	1.0	78.8	33	56.2	2.0e-09	1
BACA	62	94	HWI-700370F:168:C7JUKANXX:7:1311:13101:50062	bacitracin	YP_302125|FEATURES|bacA|bacitracin|bacA	1.0	100.0	33	76.3	1.9e-15	1
FOSB	1	32	HWI-700370F:168:C7JUKANXX:7:1312:16073:29361	fosfomycin	gi:835503090:ref:WP_047529730.1:|FEATURES|fosB|fosfomycin|fosB	1.0	75.0	32	55.8	2.6e-09	1
SALA	456	488	HWI-700370F:168:C7JUKANXX:7:1215:19473:61725	MLS	AGN74946|FEATURES|salA|MLS|salA	0.9999999845	60.6	33	47.0	1.2e-06	1
YKKD	59	91	HWI-700370F:168:C7JUKANXX:7:1309:3867:54508	multidrug	gi:489421661:ref:WP_003327389.1:|FEATURES|ykkD|multidrug|ykkD	0.999999993531	63.6	33	52.0	3.8e-08	1
NORB	266	297	HWI-700370F:168:C7JUKANXX:7:1215:5455:52623	fluoroquinolone	gi:494742298:ref:WP_007477706.1:|FEATURES|norB|fluoroquinolone|norB	1.0	81.2	32	54.3	7.6e-09	1
ABCA	285	317	HWI-700370F:168:C7JUKANXX:7:2107:10010:11345	multidrug	XP_753111.1|FEATURES|abcA|multidrug|abcA	0.999999550055	63.6	33	52.0	3.8e-08	1
NORB	266	297	HWI-700370F:168:C7JUKANXX:7:2207:9542:18884	fluoroquinolone	gi:494742298:ref:WP_007477706.1:|FEATURES|norB|fluoroquinolone|norB	1.0	81.2	32	54.3	7.6e-09	1
MECA	311	343	HWI-700370F:168:C7JUKANXX:7:1207:5314:78058	beta-lactam	gi:686337277:ref:WP_031882888.1:|FEATURES|mecA|beta-lactam|mecA	1.0	100.0	33	69.7	1.7e-13	1
FOSB	11	43	HWI-700370F:168:C7JUKANXX:7:1304:2094:73978	fosfomycin	gi:446861732:ref:WP_000938988.1:|FEATURES|fosB|fosfomycin|fosB	1.0	72.7	33	52.0	3.8e-08	1
MAJOR_FACILITATOR_SUPERFAMILY_TRANSPORTER	272	303	HWI-700370F:168:C7JUKANXX:7:1208:20001:18423	multidrug	NC_002952.2859362.p01|FEATURES|major_facilitator_superfamily_transporter|multidrug|major_facilitator_superfamily_transporter	0.99999984311	93.8	32	67.4	8.6e-13	1
RPOB2	998	1030	HWI-700370F:168:C7JUKANXX:7:2204:20941:11966	multidrug	BAD59497.1|FEATURES|rpoB2|multidrug|rpoB2	0.99999896476	60.6	33	45.1	4.6e-06	1
TETA	415	445	HWI-700370F:168:C7JUKANXX:7:1107:8125:49813	tetracycline	gi:171851258:emb:CAQ04234.1:|FEATURES|tetA|tetracycline|tetA	0.999998999679	61.3	31	45.4	3.5e-06	1
NORB	50	82	HWI-700370F:168:C7JUKANXX:7:1307:17924:26342	fluoroquinolone	gi:1000360171:ref:WP_061107359.1:|FEATURES|norB|fluoroquinolone|norB	1.0	63.6	33	52.0	3.8e-08	1
NORB	121	152	HWI-700370F:168:C7JUKANXX:7:2114:11053:10256	fluoroquinolone	gi:1000360171:ref:WP_061107359.1:|FEATURES|norB|fluoroquinolone|norB	1.0	71.9	32	55.5	3.4e-09	1
LLMA_23S_RIBOSOMAL_RNA_METHYLTRANSFERASE	181	213	HWI-700370F:168:C7JUKANXX:7:2101:10166:82699	MLS	APB03216.1|FEATURES|LlmA_23S_ribosomal_RNA_methyltransferase|MLS|LlmA_23S_ribosomal_RNA_methyltransferase	0.999999916865	90.9	33	70.5	1.0e-13	1
MULTIDRUG_ABC_TRANSPORTER	508	538	HWI-700370F:168:C7JUKANXX:7:2208:15424:57573	multidrug	gi:686364868:ref:WP_031893738.1:|FEATURES|multidrug_ABC_transporter|multidrug|multidrug_ABC_transporter	1.0	71.0	31	45.8	2.7e-06	1
TETB(60)	374	404	HWI-700370F:168:C7JUKANXX:7:1303:8889:30490	tetracycline	ANZ79241.1|FEATURES|tetB(60)|tetracycline|tetB(60)	0.99999931449	64.5	31	47.8	7.1e-07	1
RPOB2	582	614	HWI-700370F:168:C7JUKANXX:7:1111:2623:98214	multidrug	BAD59497.1|FEATURES|rpoB2|multidrug|rpoB2	0.999999350524	78.8	33	57.8	6.9e-10	1
MEPR	80	112	HWI-700370F:168:C7JUKANXX:7:2312:1421:84250	multidrug	YP_001440920.1|FEATURES|mepR|multidrug|mepR	0.999998838889	75.8	33	55.5	3.4e-09	1
ABCA	1315	1347	HWI-700370F:168:C7JUKANXX:7:1212:4400:20423	multidrug	XP_753111.1|FEATURES|abcA|multidrug|abcA	0.999999618135	75.8	33	56.2	2.0e-09	1
NORB	3	35	HWI-700370F:168:C7JUKANXX:7:2115:2404:29110	fluoroquinolone	gi:489826943:ref:WP_003730711.1:|FEATURES|norB|fluoroquinolone|norB	1.0	69.7	33	53.1	1.7e-08	1
SALA	439	470	HWI-700370F:168:C7JUKANXX:7:2112:20211:58318	MLS	AGN74946|FEATURES|salA|MLS|salA	0.999999983467	65.6	32	46.6	1.6e-06	1
MEPA	142	174	HWI-700370F:168:C7JUKANXX:7:1110:16599:65349	multidrug	YP_302230|FEATURES|mepA|multidrug|mepA	1.0	100.0	33	65.5	3.3e-12	1
VANN	129	161	HWI-700370F:168:C7JUKANXX:7:1110:3987:2306	glycopeptide	JF802084.2.gene2.p01|FEATURES|vanN|glycopeptide|vanN	1.0	69.7	33	58.5	4.0e-10	1
MULTIDRUG_ABC_TRANSPORTER	13	45	HWI-700370F:168:C7JUKANXX:7:1314:12547:25655	multidrug	gi:686364868:ref:WP_031893738.1:|FEATURES|multidrug_ABC_transporter|multidrug|multidrug_ABC_transporter	1.0	78.8	33	56.6	1.5e-09	1
ABCA	1027	1060	HWI-700370F:168:C7JUKANXX:7:2111:3284:85303	multidrug	XP_753111.1|FEATURES|abcA|multidrug|abcA	0.999999510663	70.6	34	50.1	1.4e-07	1
BCRA	29	59	HWI-700370F:168:C7JUKANXX:7:1316:4062:94921	bacitracin	gi:445996709:ref:WP_000074564.1:|FEATURES|bcrA|bacitracin|bcrA	0.991801087692	61.3	31	46.6	1.6e-06	1
EMRB-QACA_FAMILY_MAJOR_FACILITATOR_TRANSPORTER	13	45	HWI-700370F:168:C7JUKANXX:7:1111:15733:57505	multidrug	NC_002951.3238155.p01|FEATURES|EmrB-QacA_family_major_facilitator_transporter|multidrug|EmrB-QacA_family_major_facilitator_transporter	0.999999955154	90.9	33	63.9	9.6e-12	1
ERMA	37	69	HWI-700370F:168:C7JUKANXX:7:1316:7404:2589	MLS	P0A0H1|FEATURES|ermA|MLS|ermA	1.0	100.0	33	71.2	6.0e-14	1
TET(K)	86	117	HWI-700370F:168:C7JUKANXX:7:1109:10775:32398	tetracycline	YP_003283625.1|FEATURES|tet(K)|tetracycline|tet(K)	1.0	100.0	32	67.4	8.6e-13	1
YKKD	38	68	HWI-700370F:168:C7JUKANXX:7:1316:19031:55629	multidrug	gi:489311091:ref:WP_003218500.1:|FEATURES|ykkD|multidrug|ykkD	0.99999976364	67.7	31	46.2	2.1e-06	1
BACA	71	103	HWI-700370F:168:C7JUKANXX:7:2209:20432:88895	bacitracin	YP_302125|FEATURES|bacA|bacitracin|bacA	1.0	100.0	33	73.2	1.6e-14	1
MARR	83	115	HWI-700370F:168:C7JUKANXX:7:2104:12037:56695	multidrug	gi:516331910:ref:WP_017722569.1:|FEATURES|marR|multidrug|marR	1.0	100.0	33	69.7	1.7e-13	1
RPOB2	1036	1068	HWI-700370F:168:C7JUKANXX:7:2115:15636:25901	multidrug	BAD59497.1|FEATURES|rpoB2|multidrug|rpoB2	0.99999950697	87.9	33	68.2	5.1e-13	1
QACG	52	84	HWI-700370F:168:C7JUKANXX:7:2313:10487:31526	multidrug	gi:488408518:ref:WP_002477903.1:|FEATURES|qacG|multidrug|qacG	0.999999460178	100.0	33	68.2	5.1e-13	1
VANY	136	168	HWI-700370F:168:C7JUKANXX:7:1305:8095:56020	glycopeptide	AF162694.1.gene3.p01|FEATURES|vanY|glycopeptide|vanY	1.0	60.6	33	51.2	6.4e-08	1
MULTIDRUG_ABC_TRANSPORTER	174	205	HWI-700370F:168:C7JUKANXX:7:2108:13800:16897	multidrug	gi:686364868:ref:WP_031893738.1:|FEATURES|multidrug_ABC_transporter|multidrug|multidrug_ABC_transporter	1.0	90.6	32	60.8	8.1e-11	1
MULTIDRUG_ABC_TRANSPORTER	455	486	HWI-700370F:168:C7JUKANXX:7:2102:19521:35577	multidrug	gi:537465895:ref:WP_020977391.1:|FEATURES|multidrug_ABC_transporter|multidrug|multidrug_ABC_transporter	1.0	68.8	32	51.6	4.9e-08	1
CPXA	394	425	HWI-700370F:168:C7JUKANXX:7:1111:9464:73473	aminoglycoside:aminocoumarin	NP_312864.1|FEATURES|cpxA|aminoglycoside:aminocoumarin|cpxA	0.999285409043	71.9	32	51.2	6.4e-08	1
RPOB2	416	448	HWI-700370F:168:C7JUKANXX:7:1315:6874:14569	multidrug	BAD59497.1|FEATURES|rpoB2|multidrug|rpoB2	0.99999939298	84.8	33	60.1	1.4e-10	1
BCRA	136	167	HWI-700370F:168:C7JUKANXX:7:2113:4698:5905	bacitracin	gi:445996697:ref:WP_000074552.1:|FEATURES|bcrA|bacitracin|bcrA	1.0	84.4	32	56.2	2.0e-09	1
EMRB-QACA_FAMILY_MAJOR_FACILITATOR_TRANSPORTER	96	128	HWI-700370F:168:C7JUKANXX:7:2110:1571:40672	multidrug	NC_002951.3237419.p01|FEATURES|EmrB-QacA_family_major_facilitator_transporter|multidrug|EmrB-QacA_family_major_facilitator_transporter	0.999999977315	72.7	33	55.1	4.4e-09	1
FMTC	616	648	HWI-700370F:168:C7JUKANXX:7:1204:15586:52428	beta-lactam	gi:446993908:ref:WP_001071164.1:|FEATURES|fmtC|beta-lactam|fmtC	1.0	81.8	33	60.1	1.4e-10	1
FMTC	236	268	HWI-700370F:168:C7JUKANXX:7:2201:5344:65314	beta-lactam	gi:1031796384:ref:WP_064136479.1:|FEATURES|fmtC|beta-lactam|fmtC	1.0	78.8	33	54.7	5.8e-09	1
EMRB-QACA_FAMILY_MAJOR_FACILITATOR_TRANSPORTER	307	339	HWI-700370F:168:C7JUKANXX:7:1316:8118:59156	multidrug	AE016830.1.gene424.p01|FEATURES|EmrB-QacA_family_major_facilitator_transporter|multidrug|EmrB-QacA_family_major_facilitator_transporter	0.999999945827	100.0	33	68.9	3.0e-13	1
FOSB	58	90	HWI-700370F:168:C7JUKANXX:7:2107:8163:60084	fosfomycin	gi:970417691:ref:WP_058702889.1:|FEATURES|fosB|fosfomycin|fosB	1.0	81.8	33	67.8	6.6e-13	1
QACG	32	64	HWI-700370F:168:C7JUKANXX:7:2212:14707:84877	multidrug	gi:488408518:ref:WP_002477903.1:|FEATURES|qacG|multidrug|qacG	0.999999506298	100.0	33	72.0	3.5e-14	1
MEPA	377	409	HWI-700370F:168:C7JUKANXX:7:1304:6195:59799	multidrug	YP_302230|FEATURES|mepA|multidrug|mepA	1.0	100.0	33	66.2	1.9e-12	1
NORA	207	239	HWI-700370F:168:C7JUKANXX:7:1207:7402:94730	multidrug	gi:821514643:ref:WP_046837150.1:|FEATURES|norA|multidrug|norA	1.0	100.0	33	69.3	2.3e-13	1
PENA	534	564	HWI-700370F:168:C7JUKANXX:7:2114:12043:15359	beta-lactam	U58210.1.gene4.p01|FEATURES|penA|beta-lactam|penA	0.999999992663	61.3	31	45.8	2.7e-06	1
RPOB2	884	915	HWI-700370F:168:C7JUKANXX:7:1216:14722:13561	multidrug	BAD59497.1|FEATURES|rpoB2|multidrug|rpoB2	0.999999291921	71.9	32	55.1	4.4e-09	1
FOSB	74	105	HWI-700370F:168:C7JUKANXX:7:1210:10939:88980	fosfomycin	gi:872022881:emb:CRV27548.1:|FEATURES|fosB|fosfomycin|fosB	1.0	84.4	32	65.5	3.3e-12	1
MACB	146	178	HWI-700370F:168:C7JUKANXX:7:2210:16054:24887	MLS	gi:1022664304:ref:WP_063420886.1:|FEATURES|macB|MLS|macB	1.0	66.7	33	50.4	1.1e-07	1
OPTRA	460	491	HWI-700370F:168:C7JUKANXX:7:2115:13124:3785	oxazolidinone	AKA86814|FEATURES|optrA|oxazolidinone|optrA	0.998735704594	65.6	32	45.4	3.5e-06	1
FMTC	302	334	HWI-700370F:168:C7JUKANXX:7:1203:6623:83814	beta-lactam	gi:1031796384:ref:WP_064136479.1:|FEATURES|fmtC|beta-lactam|fmtC	1.0	90.9	33	66.6	1.5e-12	1
QACG	56	88	HWI-700370F:168:C7JUKANXX:7:2105:13848:87300	multidrug	gi:488408518:ref:WP_002477903.1:|FEATURES|qacG|multidrug|qacG	0.999999403824	100.0	33	66.2	1.9e-12	1
ABCA	350	380	HWI-700370F:168:C7JUKANXX:7:2207:14258:85584	multidrug	XP_753111.1|FEATURES|abcA|multidrug|abcA	0.999999379345	64.5	31	45.1	4.6e-06	1
EMRB-QACA_FAMILY_MAJOR_FACILITATOR_TRANSPORTER	15	46	HWI-700370F:168:C7JUKANXX:7:1311:21206:62930	multidrug	NC_002951.3238155.p01|FEATURES|EmrB-QacA_family_major_facilitator_transporter|multidrug|EmrB-QacA_family_major_facilitator_transporter	0.999999843884	84.4	32	62.0	3.6e-11	1
TAEA	464	496	HWI-700370F:168:C7JUKANXX:7:2111:18211:17485	pleuromutilin	APB03219.1|FEATURES|TaeA|pleuromutilin|TaeA	0.999242745143	60.6	33	47.0	1.2e-06	1
VGAE	385	417	HWI-700370F:168:C7JUKANXX:7:1101:11042:98796	MLS	FR772051.1.gene9.p01|FEATURES|vgaE|MLS|vgaE	0.999999999999	69.7	33	49.7	1.9e-07	1
DFRC	129	159	HWI-700370F:168:C7JUKANXX:7:1201:14583:39802	diaminopyrimidine	AAO04716.1|FEATURES|dfrC|diaminopyrimidine|dfrC	0.999922098511	83.9	31	61.2	6.2e-11	1
QACG	34	66	HWI-700370F:168:C7JUKANXX:7:2114:6204:98897	multidrug	gi:686408520:ref:WP_031913065.1:|FEATURES|qacG|multidrug|qacG	0.999999542009	100.0	33	72.4	2.7e-14	1
NORA	72	104	HWI-700370F:168:C7JUKANXX:7:1215:17249:56850	multidrug	gi:755009796:ref:WP_042363132.1:|FEATURES|norA|multidrug|norA	1.0	100.0	33	67.0	1.1e-12	1
RPOB2	397	428	HWI-700370F:168:C7JUKANXX:7:1305:16056:14325	multidrug	BAD59497.1|FEATURES|rpoB2|multidrug|rpoB2	0.999999291921	71.9	32	55.1	4.4e-09	1
VATE	128	160	HWI-700370F:168:C7JUKANXX:7:1110:10098:16692	MLS	AAK91782|FEATURES|vatE|MLS|vatE	1.0	75.8	33	48.9	3.2e-07	1
FMTC	66	98	HWI-700370F:168:C7JUKANXX:7:2208:11025:6547	beta-lactam	gi:1031796384:ref:WP_064136479.1:|FEATURES|fmtC|beta-lactam|fmtC	1.0	63.6	33	45.1	4.6e-06	1
TET(K)	133	165	HWI-700370F:168:C7JUKANXX:7:2101:9840:19947	tetracycline	YP_003283625.1|FEATURES|tet(K)|tetracycline|tet(K)	1.0	100.0	33	69.7	1.7e-13	1
OPTRA	442	473	HWI-700370F:168:C7JUKANXX:7:2206:5994:32220	oxazolidinone	AKA86814|FEATURES|optrA|oxazolidinone|optrA	0.998908613119	65.6	32	47.4	9.3e-07	1
ARLS	386	418	HWI-700370F:168:C7JUKANXX:7:1209:16596:6326	multidrug	YP_499945.1|FEATURES|arlS|multidrug|arlS	0.9999976082	60.6	33	46.6	1.6e-06	1
TRUNCATED_PUTATIVE_RESPONSE_REGULATOR_ARLR	85	117	HWI-700370F:168:C7JUKANXX:7:1306:17089:35300	unclassified	NC_002951.3238224.p01|FEATURES|truncated_putative_response_regulator_ArlR|unclassified|truncated_putative_response_regulator_ArlR	1.0	97.0	33	67.8	6.6e-13	1
MULTIDRUG_ABC_TRANSPORTER	275	307	HWI-700370F:168:C7JUKANXX:7:2110:12335:44168	multidrug	gi:686364868:ref:WP_031893738.1:|FEATURES|multidrug_ABC_transporter|multidrug|multidrug_ABC_transporter	1.0	93.9	33	62.4	2.8e-11	1
STAPHYLOCOCCUS_MUPA_CONFERRING_RESISTANCE_TO_MUPIROCIN	139	171	HWI-700370F:168:C7JUKANXX:7:2304:15084:16697	mupirocin	CAA53189|FEATURES|Staphylococcus_mupA_conferring_resistance_to_mupirocin|mupirocin|Staphylococcus_mupA_conferring_resistance_to_mupirocin	0.999999855924	75.8	33	61.6	4.7e-11	1
MULTIDRUG_ABC_TRANSPORTER	111	143	HWI-700370F:168:C7JUKANXX:7:2109:4655:42930	multidrug	gi:686364868:ref:WP_031893738.1:|FEATURES|multidrug_ABC_transporter|multidrug|multidrug_ABC_transporter	1.0	97.0	33	68.9	3.0e-13	1
NORB	302	334	HWI-700370F:168:C7JUKANXX:7:2211:9094:92439	fluoroquinolone	gi:1000360171:ref:WP_061107359.1:|FEATURES|norB|fluoroquinolone|norB	1.0	63.6	33	47.0	1.2e-06	1
TET(K)	167	199	HWI-700370F:168:C7JUKANXX:7:2107:15142:35975	tetracycline	YP_003283625.1|FEATURES|tet(K)|tetracycline|tet(K)	0.99999993978	100.0	33	70.1	1.3e-13	1
MULTIDRUG_ABC_TRANSPORTER	467	499	HWI-700370F:168:C7JUKANXX:7:1105:16167:39389	multidrug	gi:844773046:ref:WP_047936044.1:|FEATURES|multidrug_ABC_transporter|multidrug|multidrug_ABC_transporter	1.0	100.0	33	68.9	3.0e-13	1
FMTC	602	633	HWI-700370F:168:C7JUKANXX:7:1116:7932:43586	beta-lactam	gi:1031796384:ref:WP_064136479.1:|FEATURES|fmtC|beta-lactam|fmtC	1.0	78.1	32	59.3	2.4e-10	1
EFRB	196	226	HWI-700370F:168:C7JUKANXX:7:1107:19678:37222	multidrug	CDO61516.1|FEATURES|efrB|multidrug|efrB	0.999996898193	64.5	31	45.4	3.5e-06	1
MACB	144	176	HWI-700370F:168:C7JUKANXX:7:1207:14782:71650	MLS	gi:746243059:ref:WP_039291473.1:|FEATURES|macB|MLS|macB	1.0	78.8	33	54.7	5.8e-09	1
QACB	245	277	HWI-700370F:168:C7JUKANXX:7:1103:2875:16314	multidrug	AAK38457|FEATURES|qacB|multidrug|qacB	0.9138537272	100.0	33	64.7	5.6e-12	1
FMTC	469	499	HWI-700370F:168:C7JUKANXX:7:1215:2697:73731	beta-lactam	gi:446993874:ref:WP_001071130.1:|FEATURES|fmtC|beta-lactam|fmtC	0.972461162974	61.3	31	50.1	1.4e-07	1
MAJOR_FACILITATOR_SUPERFAMILY_TRANSPORTER	135	166	HWI-700370F:168:C7JUKANXX:7:1211:12984:17117	multidrug	NC_002952.2859362.p01|FEATURES|major_facilitator_superfamily_transporter|multidrug|major_facilitator_superfamily_transporter	0.999999776814	75.0	32	53.9	9.9e-09	1
MSRA	346	378	HWI-700370F:168:C7JUKANXX:7:2208:10586:38568	MLS	ABA02367|FEATURES|msrA|MLS|msrA	1.0	100.0	33	72.0	3.5e-14	1
TETB(46)	474	506	HWI-700370F:168:C7JUKANXX:7:1303:15773:57730	tetracycline	AET10445.1|FEATURES|tetB(46)|tetracycline|tetB(46)	0.999999966156	78.8	33	53.5	1.3e-08	1
TET(K)	272	304	HWI-700370F:168:C7JUKANXX:7:2216:13324:32796	tetracycline	YP_003283625.1|FEATURES|tet(K)|tetracycline|tet(K)	1.0	100.0	33	70.1	1.3e-13	1
TETA(60)	536	567	HWI-700370F:168:C7JUKANXX:7:2204:16989:59510	tetracycline	ANZ79240.1|FEATURES|tetA(60)|tetracycline|tetA(60)	0.999999987559	65.6	32	51.6	4.9e-08	1
TETB(46)	497	529	HWI-700370F:168:C7JUKANXX:7:2103:4845:6922	tetracycline	AET10445.1|FEATURES|tetB(46)|tetracycline|tetB(46)	0.999999999912	75.8	33	52.4	2.9e-08	1
DFRC	1	32	HWI-700370F:168:C7JUKANXX:7:1202:15352:68897	diaminopyrimidine	AAO04716.1|FEATURES|dfrC|diaminopyrimidine|dfrC	1.0	84.4	32	62.4	2.8e-11	1
MPHC	22	54	HWI-700370F:168:C7JUKANXX:7:1314:8196:46604	MLS	YP_001569069|FEATURES|mphC|MLS|mphC	1.0	100.0	33	72.4	2.7e-14	1
TET(K)	289	321	HWI-700370F:168:C7JUKANXX:7:1104:19424:70363	tetracycline	YP_003283625.1|FEATURES|tet(K)|tetracycline|tet(K)	1.0	100.0	33	69.7	1.7e-13	1
YKKD	47	77	HWI-700370F:168:C7JUKANXX:7:2211:3694:66297	multidrug	gi:489421661:ref:WP_003327389.1:|FEATURES|ykkD|multidrug|ykkD	0.999999994635	74.2	31	55.5	3.4e-09	1
MULTIDRUG_ABC_TRANSPORTER	215	247	HWI-700370F:168:C7JUKANXX:7:2103:20563:88502	multidrug	gi:686364868:ref:WP_031893738.1:|FEATURES|multidrug_ABC_transporter|multidrug|multidrug_ABC_transporter	1.0	81.8	33	60.8	8.1e-11	1
FMTC	765	797	HWI-700370F:168:C7JUKANXX:7:2102:15742:9923	beta-lactam	gi:1031796384:ref:WP_064136479.1:|FEATURES|fmtC|beta-lactam|fmtC	1.0	84.8	33	60.8	8.1e-11	1
RPOB2	1076	1108	HWI-700370F:168:C7JUKANXX:7:1110:13296:17485	multidrug	BAD59497.1|FEATURES|rpoB2|multidrug|rpoB2	0.999999273874	75.8	33	55.1	4.4e-09	1
QACB	148	180	HWI-700370F:168:C7JUKANXX:7:1313:9824:67478	multidrug	AAK38457|FEATURES|qacB|multidrug|qacB	0.916557460897	100.0	33	70.5	1.0e-13	1
NORB	116	148	HWI-700370F:168:C7JUKANXX:7:1215:15641:63096	fluoroquinolone	gi:494742298:ref:WP_007477706.1:|FEATURES|norB|fluoroquinolone|norB	1.0	78.8	33	63.9	9.6e-12	1
MULTIDRUG_ABC_TRANSPORTER	491	523	HWI-700370F:168:C7JUKANXX:7:2109:16902:100077	multidrug	gi:686364868:ref:WP_031893738.1:|FEATURES|multidrug_ABC_transporter|multidrug|multidrug_ABC_transporter	1.0	90.9	33	60.1	1.4e-10	1
LMRB	296	328	HWI-700370F:168:C7JUKANXX:7:1214:9896:83658	MLS	ZP_03589930|FEATURES|lmrB|MLS|lmrB	0.999999999998	75.8	33	55.8	2.6e-09	1
FMTC	554	586	HWI-700370F:168:C7JUKANXX:7:1101:14792:99741	beta-lactam	gi:537465722:ref:WP_020977229.1:|FEATURES|fmtC|beta-lactam|fmtC	1.0	63.6	33	50.1	1.4e-07	1
FMTC	786	818	HWI-700370F:168:C7JUKANXX:7:2216:20237:79479	beta-lactam	gi:1031796384:ref:WP_064136479.1:|FEATURES|fmtC|beta-lactam|fmtC	1.0	90.9	33	72.8	2.1e-14	1
YKKD	47	79	HWI-700370F:168:C7JUKANXX:7:2102:5801:83028	multidrug	gi:489421661:ref:WP_003327389.1:|FEATURES|ykkD|multidrug|ykkD	0.99999999293	66.7	33	52.8	2.2e-08	1
TET(K)	150	181	HWI-700370F:168:C7JUKANXX:7:1213:20247:86580	tetracycline	YP_003283625.1|FEATURES|tet(K)|tetracycline|tet(K)	1.0	100.0	32	69.7	1.7e-13	1
EMRB-QACA_FAMILY_MAJOR_FACILITATOR_TRANSPORTER	221	253	HWI-700370F:168:C7JUKANXX:7:1104:5155:61368	multidrug	AE016830.1.gene768.p01|FEATURES|EmrB-QacA_family_major_facilitator_transporter|multidrug|EmrB-QacA_family_major_facilitator_transporter	0.999998778523	100.0	33	68.2	5.1e-13	1
NORB	128	160	HWI-700370F:168:C7JUKANXX:7:1306:4796:47941	fluoroquinolone	gi:494742298:ref:WP_007477706.1:|FEATURES|norB|fluoroquinolone|norB	1.0	66.7	33	52.0	3.8e-08	1
RPOB2	991	1023	HWI-700370F:168:C7JUKANXX:7:1212:5227:86474	multidrug	BAD59497.1|FEATURES|rpoB2|multidrug|rpoB2	0.999999138153	63.6	33	49.3	2.4e-07	1
YKKD	59	91	HWI-700370F:168:C7JUKANXX:7:1301:20104:3000	multidrug	gi:489421661:ref:WP_003327389.1:|FEATURES|ykkD|multidrug|ykkD	0.999999993531	63.6	33	52.0	3.8e-08	1
EMRB-QACA_FAMILY_MAJOR_FACILITATOR_TRANSPORTER	43	74	HWI-700370F:168:C7JUKANXX:7:1303:18000:44338	multidrug	NC_002951.3237419.p01|FEATURES|EmrB-QacA_family_major_facilitator_transporter|multidrug|EmrB-QacA_family_major_facilitator_transporter	0.999999998698	62.5	32	47.4	9.3e-07	1
MAJOR_FACILITATOR_SUPERFAMILY_TRANSPORTER	530	562	HWI-700370F:168:C7JUKANXX:7:1105:17289:72168	multidrug	NC_002952.2859362.p01|FEATURES|major_facilitator_superfamily_transporter|multidrug|major_facilitator_superfamily_transporter	0.999999678777	66.7	33	50.1	1.4e-07	1
TETA	443	473	HWI-700370F:168:C7JUKANXX:7:1311:17347:76314	tetracycline	gi:736993687:ref:WP_034989673.1:|FEATURES|tetA|tetracycline|tetA	0.999999999993	64.5	31	46.2	2.1e-06	1
RPOB2	443	475	HWI-700370F:168:C7JUKANXX:7:1309:9199:98786	multidrug	BAD59497.1|FEATURES|rpoB2|multidrug|rpoB2	0.999999378637	90.9	33	68.2	5.1e-13	1
MAJOR_FACILITATOR_SUPERFAMILY_TRANSPORTER	345	377	HWI-700370F:168:C7JUKANXX:7:1111:11325:5805	multidrug	ZP_03982909|FEATURES|major_facilitator_superfamily_transporter|multidrug|major_facilitator_superfamily_transporter	0.999999999672	100.0	33	72.0	3.5e-14	1
MACB	28	59	HWI-700370F:168:C7JUKANXX:7:1106:20053:63090	MLS	gi:502669352:ref:WP_012905216.1:|FEATURES|macB|MLS|macB	1.0	68.8	32	49.7	1.9e-07	1
QACG	4	35	HWI-700370F:168:C7JUKANXX:7:1206:8161:58506	multidrug	gi:686408520:ref:WP_031913065.1:|FEATURES|qacG|multidrug|qacG	0.999999399288	100.0	32	67.0	1.1e-12	1
ARLS	189	221	HWI-700370F:168:C7JUKANXX:7:1115:4430:8627	multidrug	YP_499945.1|FEATURES|arlS|multidrug|arlS	0.999998449696	75.8	33	55.8	2.6e-09	1
RPOB2	717	749	HWI-700370F:168:C7JUKANXX:7:2102:8165:64858	multidrug	BAD59497.1|FEATURES|rpoB2|multidrug|rpoB2	0.999999264536	72.7	33	53.9	9.9e-09	1
VGAA	301	332	HWI-700370F:168:C7JUKANXX:7:1210:3107:14969	MLS	DQ823382.1.gene1.p01|FEATURES|vgaA|MLS|vgaA	1.0	100.0	32	67.0	1.1e-12	1
BACA	247	278	HWI-700370F:168:C7JUKANXX:7:1202:1313:5673	bacitracin	ZP_03984017|FEATURES|bacA|bacitracin|bacA	1.0	81.2	32	61.6	4.7e-11	1
EFRA	411	441	HWI-700370F:168:C7JUKANXX:7:1310:16757:27391	multidrug	CDO61513.1|FEATURES|efrA|multidrug|efrA	0.999999125871	74.2	31	50.1	1.4e-07	1
MACB	145	175	HWI-700370F:168:C7JUKANXX:7:1206:5480:35708	MLS	gi:486160789:ref:WP_001524406.1:|FEATURES|macB|MLS|macB	1.0	71.0	31	47.0	1.2e-06	1
LMRC	463	494	HWI-700370F:168:C7JUKANXX:7:2205:2058:77388	MLS	ABF66011.1|FEATURES|lmrC|MLS|lmrC	0.999999895595	81.2	32	57.0	1.2e-09	1
MULTIDRUG_ABC_TRANSPORTER	514	546	HWI-700370F:168:C7JUKANXX:7:1309:7855:94229	multidrug	gi:505389066:ref:WP_015576168.1:|FEATURES|multidrug_ABC_transporter|multidrug|multidrug_ABC_transporter	1.0	81.8	33	54.3	7.6e-09	1
MACB	141	172	HWI-700370F:168:C7JUKANXX:7:2215:5926:50500	MLS	gi:823291602:ref:WP_047047573.1:|FEATURES|macB|MLS|macB	0.999999999997	62.5	32	44.7	6.0e-06	1
FMTC	796	827	HWI-700370F:168:C7JUKANXX:7:2310:5042:86084	beta-lactam	gi:1031796384:ref:WP_064136479.1:|FEATURES|fmtC|beta-lactam|fmtC	1.0	84.4	32	66.2	1.9e-12	1
CARA	26	58	HWI-700370F:168:C7JUKANXX:7:1302:6659:5373	MLS	M80346.gene.p01|FEATURES|carA|MLS|carA	0.999999991169	60.6	33	46.6	1.6e-06	1
FOSB	53	84	HWI-700370F:168:C7JUKANXX:7:1102:3234:101085	fosfomycin	gi:948792952:ref:WP_056935383.1:|FEATURES|fosB|fosfomycin|fosB	1.0	84.4	32	67.4	8.6e-13	1
ARLS	376	408	HWI-700370F:168:C7JUKANXX:7:2105:11271:18787	multidrug	YP_499945.1|FEATURES|arlS|multidrug|arlS	0.99999865223	78.8	33	59.3	2.4e-10	1
NORB	100	132	HWI-700370F:168:C7JUKANXX:7:1215:2718:80241	fluoroquinolone	gi:494742298:ref:WP_007477706.1:|FEATURES|norB|fluoroquinolone|norB	0.999999999934	60.6	33	47.4	9.3e-07	1
EMRB-QACA_FAMILY_MAJOR_FACILITATOR_TRANSPORTER	92	123	HWI-700370F:168:C7JUKANXX:7:2215:10626:39051	multidrug	NC_002951.3237419.p01|FEATURES|EmrB-QacA_family_major_facilitator_transporter|multidrug|EmrB-QacA_family_major_facilitator_transporter	0.999999964103	71.9	32	52.0	3.8e-08	1
MULTIDRUG_ABC_TRANSPORTER	366	397	HWI-700370F:168:C7JUKANXX:7:2115:9140:62849	multidrug	gi:686364868:ref:WP_031893738.1:|FEATURES|multidrug_ABC_transporter|multidrug|multidrug_ABC_transporter	1.0	90.6	32	63.2	1.6e-11	1
PENA	551	583	HWI-700370F:168:C7JUKANXX:7:1314:9647:39175	beta-lactam	U58210.1.gene4.p01|FEATURES|penA|beta-lactam|penA	0.999999992663	60.6	33	45.8	2.7e-06	1
YKKC	85	115	HWI-700370F:168:C7JUKANXX:7:1211:6120:19128	multidrug	gi:307606148:emb:CBI42519.1:|FEATURES|ykkC|multidrug|ykkC	0.999999989443	61.3	31	44.7	6.0e-06	1
NORB	366	398	HWI-700370F:168:C7JUKANXX:7:2112:16849:98385	fluoroquinolone	gi:1000360171:ref:WP_061107359.1:|FEATURES|norB|fluoroquinolone|norB	1.0	84.8	33	62.0	3.6e-11	1
VANS	388	420	HWI-700370F:168:C7JUKANXX:7:1315:14404:92899	glycopeptide	DQ212986.1.gene5.p01|FEATURES|vanS|glycopeptide|vanS	0.999999990814	72.7	33	54.7	5.8e-09	1
DFRC	86	118	HWI-700370F:168:C7JUKANXX:7:1306:18580:22661	diaminopyrimidine	AAO04716.1|FEATURES|dfrC|diaminopyrimidine|dfrC	0.999999999737	78.8	33	58.2	5.2e-10	1
QACG	38	70	HWI-700370F:168:C7JUKANXX:7:2108:13317:81811	multidrug	gi:488408518:ref:WP_002477903.1:|FEATURES|qacG|multidrug|qacG	0.802226123622	100.0	33	71.6	4.6e-14	1
LMRB	95	127	HWI-700370F:168:C7JUKANXX:7:1311:15533:92318	MLS	gi:1007411670:gb:AMQ72759.1:|FEATURES|lmrB|MLS|lmrB	1.0	93.9	33	68.9	3.0e-13	1
TET(K)	403	435	HWI-700370F:168:C7JUKANXX:7:1209:18362:95183	tetracycline	YP_003283625.1|FEATURES|tet(K)|tetracycline|tet(K)	0.999999882256	97.0	33	63.5	1.2e-11	1
EFRA	406	437	HWI-700370F:168:C7JUKANXX:7:1103:14855:32336	multidrug	CDO61513.1|FEATURES|efrA|multidrug|efrA	0.999999538284	93.8	32	63.2	1.6e-11	1
FMTC	603	635	HWI-700370F:168:C7JUKANXX:7:1105:2099:30549	beta-lactam	gi:537465722:ref:WP_020977229.1:|FEATURES|fmtC|beta-lactam|fmtC	1.0	75.8	33	58.2	5.2e-10	1
FUSD	81	113	HWI-700370F:168:C7JUKANXX:7:1316:9995:7509	fusidic-acid	WP_011303797|FEATURES|fusD|fusidic-acid|fusD	0.999356896528	97.0	33	68.2	5.1e-13	1
ARLS	225	256	HWI-700370F:168:C7JUKANXX:7:1201:6845:16723	multidrug	YP_499945.1|FEATURES|arlS|multidrug|arlS	0.999998924655	96.9	32	67.0	1.1e-12	1
DFRC	12	44	HWI-700370F:168:C7JUKANXX:7:1207:7346:32784	diaminopyrimidine	AAO04716.1|FEATURES|dfrC|diaminopyrimidine|dfrC	0.999997277826	87.9	33	65.5	3.3e-12	1
MAJOR_FACILITATOR_SUPERFAMILY_TRANSPORTER	411	443	HWI-700370F:168:C7JUKANXX:7:2108:1486:44635	multidrug	NC_002952.2859362.p01|FEATURES|major_facilitator_superfamily_transporter|multidrug|major_facilitator_superfamily_transporter	0.99999971835	78.8	33	58.2	5.2e-10	1
ABCA	1189	1220	HWI-700370F:168:C7JUKANXX:7:1115:11536:59933	multidrug	XP_753111.1|FEATURES|abcA|multidrug|abcA	0.999999570423	71.9	32	53.1	1.7e-08	1
FOSB	63	95	HWI-700370F:168:C7JUKANXX:7:2103:7650:55544	fosfomycin	gi:872022881:emb:CRV27548.1:|FEATURES|fosB|fosfomycin|fosB	1.0	81.8	33	67.0	1.1e-12	1
FMTC	256	288	HWI-700370F:168:C7JUKANXX:7:2113:15452:28308	beta-lactam	gi:1031796384:ref:WP_064136479.1:|FEATURES|fmtC|beta-lactam|fmtC	1.0	63.6	33	45.4	3.5e-06	1
PATA	276	308	HWI-700370F:168:C7JUKANXX:7:1309:11888:6093	fluoroquinolone	NP_417544.5|FEATURES|patA|fluoroquinolone|patA	0.999996430443	60.6	33	49.7	1.9e-07	1
MAJOR_FACILITATOR_SUPERFAMILY_TRANSPORTER	441	473	HWI-700370F:168:C7JUKANXX:7:1115:9204:32229	multidrug	NC_002952.2859362.p01|FEATURES|major_facilitator_superfamily_transporter|multidrug|major_facilitator_superfamily_transporter	0.999999834941	84.8	33	60.5	1.1e-10	1
DFRC	32	64	HWI-700370F:168:C7JUKANXX:7:1115:2889:93354	diaminopyrimidine	AAO04716.1|FEATURES|dfrC|diaminopyrimidine|dfrC	1.0	90.9	33	62.4	2.8e-11	1
BLT	340	371	HWI-700370F:168:C7JUKANXX:7:1115:14659:61418	multidrug	AAC36944.1|FEATURES|blt|multidrug|blt	0.999999015676	65.6	32	51.2	6.4e-08	1
LMRB	257	289	HWI-700370F:168:C7JUKANXX:7:2309:15868:38890	MLS	gi:1007411670:gb:AMQ72759.1:|FEATURES|lmrB|MLS|lmrB	1.0	93.9	33	66.6	1.5e-12	1
QACG	2	34	HWI-700370F:168:C7JUKANXX:7:2205:6217:24730	multidrug	gi:686408520:ref:WP_031913065.1:|FEATURES|qacG|multidrug|qacG	0.99999950272	100.0	33	70.9	7.8e-14	1
TET(K)	404	436	HWI-700370F:168:C7JUKANXX:7:2201:12511:83118	tetracycline	YP_003283625.1|FEATURES|tet(K)|tetracycline|tet(K)	0.999999923858	100.0	33	65.1	4.3e-12	1
TETA(46)	541	571	HWI-700370F:168:C7JUKANXX:7:1105:17984:33700	tetracycline	AET10444.1|FEATURES|tetA(46)|tetracycline|tetA(46)	0.999999913344	61.3	31	45.4	3.5e-06	1
MULTIDRUG_ABC_TRANSPORTER	455	487	HWI-700370F:168:C7JUKANXX:7:2213:17449:96269	multidrug	gi:664556405:ref:WP_031071225.1:|FEATURES|multidrug_ABC_transporter|multidrug|multidrug_ABC_transporter	1.0	66.7	33	49.7	1.9e-07	1
MAJOR_FACILITATOR_SUPERFAMILY_TRANSPORTER	161	193	HWI-700370F:168:C7JUKANXX:7:1309:5232:87605	multidrug	NC_002952.2859362.p01|FEATURES|major_facilitator_superfamily_transporter|multidrug|major_facilitator_superfamily_transporter	0.999999999561	100.0	33	69.3	2.3e-13	1
VANR	77	109	HWI-700370F:168:C7JUKANXX:7:2215:8607:70915	glycopeptide	CAB61229|FEATURES|vanR|glycopeptide|vanR	1.0	75.8	33	54.3	7.6e-09	1
QACG	34	66	HWI-700370F:168:C7JUKANXX:7:1307:5033:67510	multidrug	gi:686408520:ref:WP_031913065.1:|FEATURES|qacG|multidrug|qacG	0.999999520338	100.0	33	72.4	2.7e-14	1
QACG	32	64	HWI-700370F:168:C7JUKANXX:7:1207:10182:67793	multidrug	gi:686408520:ref:WP_031913065.1:|FEATURES|qacG|multidrug|qacG	0.999999542009	100.0	33	72.0	3.5e-14	1
FOSB	1	33	HWI-700370F:168:C7JUKANXX:7:1215:15992:23104	fosfomycin	gi:835427848:ref:WP_047502600.1:|FEATURES|fosB|fosfomycin|fosB	1.0	100.0	33	66.2	1.9e-12	1
ABCA	135	167	HWI-700370F:168:C7JUKANXX:7:1216:4250:96328	multidrug	XP_753111.1|FEATURES|abcA|multidrug|abcA	0.999999400708	60.6	33	45.8	2.7e-06	1
FOSB	52	84	HWI-700370F:168:C7JUKANXX:7:2211:8837:35387	fosfomycin	gi:881070913:ref:WP_048787524.1:|FEATURES|fosB|fosfomycin|fosB	1.0	97.0	33	75.9	2.4e-15	1
QACG	58	88	HWI-700370F:168:C7JUKANXX:7:1301:6394:94381	multidrug	gi:488408518:ref:WP_002477903.1:|FEATURES|qacG|multidrug|qacG	0.999999267509	100.0	31	62.4	2.8e-11	1
MULTIDRUG_ABC_TRANSPORTER	460	490	HWI-700370F:168:C7JUKANXX:7:2116:4781:53114	multidrug	gi:537465895:ref:WP_020977391.1:|FEATURES|multidrug_ABC_transporter|multidrug|multidrug_ABC_transporter	1.0	74.2	31	47.8	7.1e-07	1
MACB	21	51	HWI-700370F:168:C7JUKANXX:7:2112:17135:32223	MLS	ZP_03065389|FEATURES|macB|MLS|macB	1.0	74.2	31	46.6	1.6e-06	1
NORA	137	169	HWI-700370F:168:C7JUKANXX:7:2115:5524:32453	multidrug	YP_302113|FEATURES|norA|multidrug|norA	1.0	100.0	33	73.6	1.2e-14	1
EMRB-QACA_FAMILY_MAJOR_FACILITATOR_TRANSPORTER	13	45	HWI-700370F:168:C7JUKANXX:7:2202:14184:48134	multidrug	NC_002951.3238155.p01|FEATURES|EmrB-QacA_family_major_facilitator_transporter|multidrug|EmrB-QacA_family_major_facilitator_transporter	0.999999956961	90.9	33	63.9	9.6e-12	1
FMTC	100	132	HWI-700370F:168:C7JUKANXX:7:1215:15720:63809	beta-lactam	gi:1031796384:ref:WP_064136479.1:|FEATURES|fmtC|beta-lactam|fmtC	1.0	63.6	33	47.8	7.1e-07	1
MULTIDRUG_ABC_TRANSPORTER	481	512	HWI-700370F:168:C7JUKANXX:7:2208:7997:35392	multidrug	gi:1031799645:ref:WP_064138838.1:|FEATURES|multidrug_ABC_transporter|multidrug|multidrug_ABC_transporter	1.0	81.2	32	52.4	2.9e-08	1
EMRB-QACA_FAMILY_MAJOR_FACILITATOR_TRANSPORTER	228	260	HWI-700370F:168:C7JUKANXX:7:2211:18202:69822	multidrug	NC_002951.3238155.p01|FEATURES|EmrB-QacA_family_major_facilitator_transporter|multidrug|EmrB-QacA_family_major_facilitator_transporter	0.999999719582	69.7	33	53.1	1.7e-08	1
EMRB-QACA_FAMILY_MAJOR_FACILITATOR_TRANSPORTER	425	457	HWI-700370F:168:C7JUKANXX:7:2114:10356:97921	multidrug	AE016830.1.gene768.p01|FEATURES|EmrB-QacA_family_major_facilitator_transporter|multidrug|EmrB-QacA_family_major_facilitator_transporter	0.999998797803	100.0	33	68.9	3.0e-13	1
VATB	132	164	HWI-700370F:168:C7JUKANXX:7:1306:17855:3279	MLS	YP_001785579|FEATURES|vatB|MLS|vatB	0.99955489215	60.6	33	44.7	6.0e-06	1
MULTIDRUG_ABC_TRANSPORTER	453	485	HWI-700370F:168:C7JUKANXX:7:1313:8208:42625	multidrug	gi:537465895:ref:WP_020977391.1:|FEATURES|multidrug_ABC_transporter|multidrug|multidrug_ABC_transporter	1.0	69.7	33	53.1	1.7e-08	1
EMRB-QACA_FAMILY_MAJOR_FACILITATOR_TRANSPORTER	291	323	HWI-700370F:168:C7JUKANXX:7:1301:6077:21501	multidrug	NC_002951.3237419.p01|FEATURES|EmrB-QacA_family_major_facilitator_transporter|multidrug|EmrB-QacA_family_major_facilitator_transporter	0.999999968668	69.7	33	52.0	3.8e-08	1
LMRB	307	337	HWI-700370F:168:C7JUKANXX:7:2211:9068:18988	MLS	gi:384930133:gb:AFI26811.1:|FEATURES|lmrB|MLS|lmrB	1.0	64.5	31	45.1	4.6e-06	1
QACG	1	32	HWI-700370F:168:C7JUKANXX:7:1103:4356:81967	multidrug	gi:686408520:ref:WP_031913065.1:|FEATURES|qacG|multidrug|qacG	0.999999454705	100.0	32	68.9	3.0e-13	1
RPOB2	1056	1088	HWI-700370F:168:C7JUKANXX:7:1209:6195:83794	multidrug	BAD59497.1|FEATURES|rpoB2|multidrug|rpoB2	0.999999371329	78.8	33	58.9	3.1e-10	1
TRUNCATED_PUTATIVE_RESPONSE_REGULATOR_ARLR	57	88	HWI-700370F:168:C7JUKANXX:7:2115:12650:93425	unclassified	gi:446114283:ref:WP_000192138.1:|FEATURES|truncated_putative_response_regulator_ArlR|unclassified|truncated_putative_response_regulator_ArlR	0.999999999652	87.5	32	60.5	1.1e-10	1
MULTIDRUG_ABC_TRANSPORTER	479	511	HWI-700370F:168:C7JUKANXX:7:1206:3372:77629	multidrug	gi:686364868:ref:WP_031893738.1:|FEATURES|multidrug_ABC_transporter|multidrug|multidrug_ABC_transporter	1.0	66.7	33	47.4	9.3e-07	1
EMRB-QACA_FAMILY_MAJOR_FACILITATOR_TRANSPORTER	75	106	HWI-700370F:168:C7JUKANXX:7:1208:13304:98738	multidrug	NC_002951.3238155.p01|FEATURES|EmrB-QacA_family_major_facilitator_transporter|multidrug|EmrB-QacA_family_major_facilitator_transporter	0.999999855535	87.5	32	63.9	9.6e-12	1
QACG	56	88	HWI-700370F:168:C7JUKANXX:7:2208:4083:76088	multidrug	gi:488408518:ref:WP_002477903.1:|FEATURES|qacG|multidrug|qacG	0.999999403824	100.0	33	66.2	1.9e-12	1
LMRD	484	514	HWI-700370F:168:C7JUKANXX:7:1206:17642:94642	MLS	ABF66027.1|FEATURES|lmrD|MLS|lmrD	0.999999976156	80.6	31	52.8	2.2e-08	1
FOSB	33	64	HWI-700370F:168:C7JUKANXX:7:2211:9413:17027	fosfomycin	gi:835503090:ref:WP_047529730.1:|FEATURES|fosB|fosfomycin|fosB	1.0	81.2	32	60.5	1.1e-10	1
MEPA	346	378	HWI-700370F:168:C7JUKANXX:7:2106:10070:52344	multidrug	gi:505177635:ref:WP_015364737.1:|FEATURES|mepA|multidrug|mepA	1.0	100.0	33	67.8	6.6e-13	1
MAJOR_FACILITATOR_SUPERFAMILY_TRANSPORTER	157	187	HWI-700370F:168:C7JUKANXX:7:1211:20571:92058	multidrug	NC_009487.5169637.p01|FEATURES|major_facilitator_superfamily_transporter|multidrug|major_facilitator_superfamily_transporter	0.999999719237	67.7	31	49.3	2.4e-07	1
QACG	20	52	HWI-700370F:168:C7JUKANXX:7:2208:15751:16326	multidrug	gi:686408520:ref:WP_031913065.1:|FEATURES|qacG|multidrug|qacG	0.999999411849	100.0	33	71.6	4.6e-14	1
MAJOR_FACILITATOR_SUPERFAMILY_TRANSPORTER	528	559	HWI-700370F:168:C7JUKANXX:7:1114:11632:19217	multidrug	NC_002952.2859362.p01|FEATURES|major_facilitator_superfamily_transporter|multidrug|major_facilitator_superfamily_transporter	0.999999734795	68.8	32	49.7	1.9e-07	1
RPOB2	375	407	HWI-700370F:168:C7JUKANXX:7:1207:13645:64295	multidrug	BAD59497.1|FEATURES|rpoB2|multidrug|rpoB2	0.999999227885	69.7	33	52.4	2.9e-08	1
QACG	56	88	HWI-700370F:168:C7JUKANXX:7:1312:11681:71671	multidrug	gi:488408518:ref:WP_002477903.1:|FEATURES|qacG|multidrug|qacG	0.999999403824	100.0	33	66.2	1.9e-12	1
TET(K)	289	321	HWI-700370F:168:C7JUKANXX:7:1210:8757:22845	tetracycline	YP_003283625.1|FEATURES|tet(K)|tetracycline|tet(K)	1.0	100.0	33	69.7	1.7e-13	1
NORA	120	152	HWI-700370F:168:C7JUKANXX:7:2205:14995:67976	multidrug	YP_302113|FEATURES|norA|multidrug|norA	1.0	100.0	33	70.1	1.3e-13	1
BCRA	134	166	HWI-700370F:168:C7JUKANXX:7:1203:12200:81591	bacitracin	gi:507044560:ref:WP_016115614.1:|FEATURES|bcrA|bacitracin|bcrA	1.0	72.7	33	48.5	4.2e-07	1
BCRA	41	73	HWI-700370F:168:C7JUKANXX:7:2211:7993:16749	bacitracin	YP_001373621|FEATURES|bcrA|bacitracin|bcrA	1.0	63.6	33	51.2	6.4e-08	1
ABCA	447	479	HWI-700370F:168:C7JUKANXX:7:1202:16272:76788	multidrug	XP_753111.1|FEATURES|abcA|multidrug|abcA	0.999999550055	60.6	33	52.0	3.8e-08	1
TET(K)	250	282	HWI-700370F:168:C7JUKANXX:7:2105:6614:23495	tetracycline	YP_003283625.1|FEATURES|tet(K)|tetracycline|tet(K)	1.0	100.0	33	69.7	1.7e-13	1
ABCA	872	902	HWI-700370F:168:C7JUKANXX:7:1201:18894:5441	multidrug	XP_753111.1|FEATURES|abcA|multidrug|abcA	0.999999542187	74.2	31	51.6	4.9e-08	1
BCRA	141	173	HWI-700370F:168:C7JUKANXX:7:1204:1599:83831	bacitracin	gi:507044560:ref:WP_016115614.1:|FEATURES|bcrA|bacitracin|bcrA	0.999999955347	60.6	33	44.3	7.8e-06	1
NORA	316	348	HWI-700370F:168:C7JUKANXX:7:1209:2963:43174	multidrug	ZP_04060517|FEATURES|norA|multidrug|norA	1.0	100.0	33	71.6	4.6e-14	1
MEPA	34	66	HWI-700370F:168:C7JUKANXX:7:2212:8438:97945	multidrug	YP_302230|FEATURES|mepA|multidrug|mepA	1.0	100.0	33	67.8	6.6e-13	1
EMRB-QACA_FAMILY_MAJOR_FACILITATOR_TRANSPORTER	392	424	HWI-700370F:168:C7JUKANXX:7:2106:12885:79033	multidrug	AE016830.1.gene424.p01|FEATURES|EmrB-QacA_family_major_facilitator_transporter|multidrug|EmrB-QacA_family_major_facilitator_transporter	0.999997850239	66.7	33	50.8	8.4e-08	1
BCRA	31	63	HWI-700370F:168:C7JUKANXX:7:1106:14796:62821	bacitracin	gi:500194536:ref:WP_011867743.1:|FEATURES|bcrA|bacitracin|bcrA	0.999997849164	60.6	33	45.8	2.7e-06	1
QACG	30	62	HWI-700370F:168:C7JUKANXX:7:1110:10048:35935	multidrug	gi:686408520:ref:WP_031913065.1:|FEATURES|qacG|multidrug|qacG	0.999999615245	100.0	33	75.1	4.1e-15	1
ABCA	317	348	HWI-700370F:168:C7JUKANXX:7:2105:12161:43899	multidrug	XP_753111.1|FEATURES|abcA|multidrug|abcA	0.999999445394	62.5	32	47.4	9.3e-07	1
QACG	32	64	HWI-700370F:168:C7JUKANXX:7:1110:19247:80256	multidrug	gi:686408520:ref:WP_031913065.1:|FEATURES|qacG|multidrug|qacG	0.999999542009	100.0	33	72.0	3.5e-14	1
ARLS	248	280	HWI-700370F:168:C7JUKANXX:7:2213:18905:41325	multidrug	YP_499945.1|FEATURES|arlS|multidrug|arlS	0.99999901279	97.0	33	68.2	5.1e-13	1
MACB	528	560	HWI-700370F:168:C7JUKANXX:7:1103:5772:82756	MLS	ZP_03045710|FEATURES|macB|MLS|macB	1.0	84.8	33	56.6	1.5e-09	1
FOSB	60	92	HWI-700370F:168:C7JUKANXX:7:2113:14851:41739	fosfomycin	gi:881070913:ref:WP_048787524.1:|FEATURES|fosB|fosfomycin|fosB	1.0	100.0	33	76.6	1.4e-15	1
ABCA	945	977	HWI-700370F:168:C7JUKANXX:7:2111:6767:8233	multidrug	XP_753111.1|FEATURES|abcA|multidrug|abcA	0.999999703918	93.9	33	63.9	9.6e-12	1
QACG	12	44	HWI-700370F:168:C7JUKANXX:7:1113:20570:47753	multidrug	gi:686408520:ref:WP_031913065.1:|FEATURES|qacG|multidrug|qacG	0.999999528657	100.0	33	72.0	3.5e-14	1
BACA	138	170	HWI-700370F:168:C7JUKANXX:7:1210:3520:2739	bacitracin	YP_302125|FEATURES|bacA|bacitracin|bacA	1.0	100.0	33	68.9	3.0e-13	1
MAJOR_FACILITATOR_SUPERFAMILY_TRANSPORTER	436	468	HWI-700370F:168:C7JUKANXX:7:2207:11083:95189	multidrug	NC_002952.2859362.p01|FEATURES|major_facilitator_superfamily_transporter|multidrug|major_facilitator_superfamily_transporter	0.999999794347	75.8	33	55.8	2.6e-09	1
MULTIDRUG_ABC_TRANSPORTER	478	509	HWI-700370F:168:C7JUKANXX:7:1213:2361:56056	multidrug	gi:686364868:ref:WP_031893738.1:|FEATURES|multidrug_ABC_transporter|multidrug|multidrug_ABC_transporter	1.0	68.8	32	45.8	2.7e-06	1
TETB(46)	474	505	HWI-700370F:168:C7JUKANXX:7:2103:12404:39537	tetracycline	AET10445.1|FEATURES|tetB(46)|tetracycline|tetB(46)	0.857947754032	78.1	32	52.0	3.8e-08	1
MAJOR_FACILITATOR_SUPERFAMILY_TRANSPORTER	277	308	HWI-700370F:168:C7JUKANXX:7:2203:15622:46789	multidrug	NC_002758.1122377.p01|FEATURES|major_facilitator_superfamily_transporter|multidrug|major_facilitator_superfamily_transporter	0.999999734795	84.4	32	67.4	8.6e-13	1
EMRB-QACA_FAMILY_MAJOR_FACILITATOR_TRANSPORTER	316	348	HWI-700370F:168:C7JUKANXX:7:1111:13710:78782	multidrug	NC_002951.3237948.p01|FEATURES|EmrB-QacA_family_major_facilitator_transporter|multidrug|EmrB-QacA_family_major_facilitator_transporter	0.999999803106	87.9	33	68.2	5.1e-13	1
MAJOR_FACILITATOR_SUPERFAMILY_TRANSPORTER	411	443	HWI-700370F:168:C7JUKANXX:7:2208:2632:96035	multidrug	NC_002952.2859362.p01|FEATURES|major_facilitator_superfamily_transporter|multidrug|major_facilitator_superfamily_transporter	0.999999716053	78.8	33	58.2	5.2e-10	1
MAJOR_FACILITATOR_SUPERFAMILY_TRANSPORTER	388	420	HWI-700370F:168:C7JUKANXX:7:2105:11437:72753	multidrug	NC_002952.2859362.p01|FEATURES|major_facilitator_superfamily_transporter|multidrug|major_facilitator_superfamily_transporter	0.999999684708	72.7	33	53.9	9.9e-09	1
EFRA	478	510	HWI-700370F:168:C7JUKANXX:7:2102:7226:15431	multidrug	CDO61513.1|FEATURES|efrA|multidrug|efrA	1.0	63.6	33	48.1	5.4e-07	1
ABCA	952	984	HWI-700370F:168:C7JUKANXX:7:1305:19178:10629	multidrug	XP_753111.1|FEATURES|abcA|multidrug|abcA	0.999999724484	93.9	33	65.9	2.5e-12	1
MACB	144	176	HWI-700370F:168:C7JUKANXX:7:1114:11283:91337	MLS	AAV85982.1|FEATURES|macB|MLS|macB	1.0	78.8	33	53.1	1.7e-08	1
EMRB-QACA_FAMILY_MAJOR_FACILITATOR_TRANSPORTER	275	307	HWI-700370F:168:C7JUKANXX:7:1305:12346:26362	multidrug	AE016830.1.gene424.p01|FEATURES|EmrB-QacA_family_major_facilitator_transporter|multidrug|EmrB-QacA_family_major_facilitator_transporter	0.99999835023	84.8	33	57.4	9.0e-10	1
MACB	542	574	HWI-700370F:168:C7JUKANXX:7:1201:12267:24157	MLS	gi:655997348:ref:WP_029038923.1:|FEATURES|macB|MLS|macB	1.0	72.7	33	51.6	4.9e-08	1
MAJOR_FACILITATOR_SUPERFAMILY_TRANSPORTER	134	166	HWI-700370F:168:C7JUKANXX:7:2202:14304:6713	multidrug	NC_002952.2859362.p01|FEATURES|major_facilitator_superfamily_transporter|multidrug|major_facilitator_superfamily_transporter	0.999999845931	87.9	33	62.0	3.6e-11	1
TET(K)	333	365	HWI-700370F:168:C7JUKANXX:7:1304:14524:71814	tetracycline	YP_003283625.1|FEATURES|tet(K)|tetracycline|tet(K)	0.999999999863	100.0	33	68.9	3.0e-13	1
QACG	7	39	HWI-700370F:168:C7JUKANXX:7:1215:20926:55479	multidrug	gi:686408520:ref:WP_031913065.1:|FEATURES|qacG|multidrug|qacG	0.999999434076	100.0	33	68.2	5.1e-13	1
MEPA	123	154	HWI-700370F:168:C7JUKANXX:7:1214:12709:74944	multidrug	YP_302230|FEATURES|mepA|multidrug|mepA	1.0	100.0	32	66.2	1.9e-12	1
ABCA	935	965	HWI-700370F:168:C7JUKANXX:7:1111:15896:46269	multidrug	XP_753111.1|FEATURES|abcA|multidrug|abcA	0.999999501634	67.7	31	49.7	1.9e-07	1
TRUNCATED_PUTATIVE_RESPONSE_REGULATOR_ARLR	46	78	HWI-700370F:168:C7JUKANXX:7:1107:4748:76470	unclassified	AE015929.1.gene1106.p01|FEATURES|truncated_putative_response_regulator_ArlR|unclassified|truncated_putative_response_regulator_ArlR	0.999999999997	87.9	33	61.6	4.7e-11	1
TETL	149	181	HWI-700370F:168:C7JUKANXX:7:2104:16888:6490	tetracycline	gi:1043724887:gb:ANS91860.1:|FEATURES|tetL|tetracycline|tetL	1.0	100.0	33	71.2	6.0e-14	1
NORA	236	268	HWI-700370F:168:C7JUKANXX:7:1202:19705:56104	multidrug	gi:544930333:ref:WP_021339414.1:|FEATURES|norA|multidrug|norA	0.999999785239	66.7	33	46.2	2.1e-06	1
DFRC	6	38	HWI-700370F:168:C7JUKANXX:7:2210:4358:58864	diaminopyrimidine	AAO04716.1|FEATURES|dfrC|diaminopyrimidine|dfrC	0.99999577653	81.8	33	63.5	1.2e-11	1
LSAE	32	63	HWI-700370F:168:C7JUKANXX:7:2311:5214:23247	MLS	AFU35065.1|FEATURES|lsaE|MLS|lsaE	1.0	81.2	32	59.3	2.4e-10	1
MPHC	204	236	HWI-700370F:168:C7JUKANXX:7:1212:9767:44340	MLS	YP_001569069|FEATURES|mphC|MLS|mphC	1.0	100.0	33	73.9	9.2e-15	1
LMRB	35	67	HWI-700370F:168:C7JUKANXX:7:2113:6441:56351	MLS	gi:384930133:gb:AFI26811.1:|FEATURES|lmrB|MLS|lmrB	1.0	66.7	33	50.4	1.1e-07	1
MARR	36	68	HWI-700370F:168:C7JUKANXX:7:2205:5049:95861	multidrug	gi:808045374:ref:WP_046207364.1:|FEATURES|marR|multidrug|marR	1.0	100.0	33	68.9	3.0e-13	1
EMRB-QACA_FAMILY_MAJOR_FACILITATOR_TRANSPORTER	223	255	HWI-700370F:168:C7JUKANXX:7:1211:20853:32490	multidrug	AE016830.1.gene424.p01|FEATURES|EmrB-QacA_family_major_facilitator_transporter|multidrug|EmrB-QacA_family_major_facilitator_transporter	0.999997650928	72.7	33	48.9	3.2e-07	1
MULTIDRUG_ABC_TRANSPORTER	423	455	HWI-700370F:168:C7JUKANXX:7:1214:6429:14430	multidrug	gi:896355182:ref:WP_049310020.1:|FEATURES|multidrug_ABC_transporter|multidrug|multidrug_ABC_transporter	1.0	87.9	33	62.8	2.1e-11	1
RPOB2	1039	1071	HWI-700370F:168:C7JUKANXX:7:2101:10425:85124	multidrug	BAD59497.1|FEATURES|rpoB2|multidrug|rpoB2	0.999999511794	90.9	33	68.6	3.9e-13	1
TETB(46)	360	390	HWI-700370F:168:C7JUKANXX:7:2102:17714:28607	tetracycline	AET10445.1|FEATURES|tetB(46)|tetracycline|tetB(46)	0.999999416562	67.7	31	48.5	4.2e-07	1
MULTIDRUG_ABC_TRANSPORTER	116	148	HWI-700370F:168:C7JUKANXX:7:1301:20427:13773	multidrug	gi:686364868:ref:WP_031893738.1:|FEATURES|multidrug_ABC_transporter|multidrug|multidrug_ABC_transporter	1.0	100.0	33	70.1	1.3e-13	1
ABCA	850	881	HWI-700370F:168:C7JUKANXX:7:2211:5916:100068	multidrug	XP_753111.1|FEATURES|abcA|multidrug|abcA	0.999999577309	71.9	32	53.5	1.3e-08	1
VANR	73	103	HWI-700370F:168:C7JUKANXX:7:2202:10476:20327	glycopeptide	EU250284.1.gene5.p01|FEATURES|vanR|glycopeptide|vanR	1.0	77.4	31	55.1	4.4e-09	1
TRANSCRIPTIONAL_REGULATORY_PROTEIN_CPXR_CPXR	65	97	HWI-700370F:168:C7JUKANXX:7:1305:21096:93381	unclassified	CP001485.1.gene721.p01|FEATURES|transcriptional_regulatory_protein_CpxR_cpxR|unclassified|transcriptional_regulatory_protein_CpxR_cpxR	0.999999998425	66.7	33	47.0	1.2e-06	1
ABCA	819	849	HWI-700370F:168:C7JUKANXX:7:1201:5282:79840	multidrug	XP_753111.1|FEATURES|abcA|multidrug|abcA	0.999999663132	90.3	31	60.1	1.4e-10	1
EMRB-QACA_FAMILY_MAJOR_FACILITATOR_TRANSPORTER	392	424	HWI-700370F:168:C7JUKANXX:7:1210:3563:61968	multidrug	AE016830.1.gene424.p01|FEATURES|EmrB-QacA_family_major_facilitator_transporter|multidrug|EmrB-QacA_family_major_facilitator_transporter	0.999997850239	66.7	33	50.8	8.4e-08	1
LSAE	32	63	HWI-700370F:168:C7JUKANXX:7:1206:1804:53020	MLS	AFU35065.1|FEATURES|lsaE|MLS|lsaE	1.0	81.2	32	59.3	2.4e-10	1
MULTIDRUG_ABC_TRANSPORTER	561	591	HWI-700370F:168:C7JUKANXX:7:1313:12259:26504	multidrug	gi:817122037:ref:WP_046494699.1:|FEATURES|multidrug_ABC_transporter|multidrug|multidrug_ABC_transporter	0.999999999726	64.5	31	46.2	2.1e-06	1
EMRB-QACA_FAMILY_MAJOR_FACILITATOR_TRANSPORTER	354	386	HWI-700370F:168:C7JUKANXX:7:1113:10292:21215	multidrug	NC_002951.3238155.p01|FEATURES|EmrB-QacA_family_major_facilitator_transporter|multidrug|EmrB-QacA_family_major_facilitator_transporter	0.999999786488	81.8	33	54.7	5.8e-09	1
MARR	25	57	HWI-700370F:168:C7JUKANXX:7:1215:4274:75301	multidrug	gi:808045374:ref:WP_046207364.1:|FEATURES|marR|multidrug|marR	1.0	100.0	33	72.8	2.1e-14	1
TETQ	71	103	HWI-700370F:168:C7JUKANXX:7:2207:14738:29328	tetracycline	Z21523.gene.p01|FEATURES|tetQ|tetracycline|tetQ	1.0	63.6	33	47.4	9.3e-07	1
TET(K)	400	432	HWI-700370F:168:C7JUKANXX:7:1112:19239:11752	tetracycline	YP_003283625.1|FEATURES|tet(K)|tetracycline|tet(K)	0.999999928494	100.0	33	65.5	3.3e-12	1
EMRB-QACA_FAMILY_MAJOR_FACILITATOR_TRANSPORTER	365	397	HWI-700370F:168:C7JUKANXX:7:2111:10087:67064	multidrug	NC_002951.3238155.p01|FEATURES|EmrB-QacA_family_major_facilitator_transporter|multidrug|EmrB-QacA_family_major_facilitator_transporter	0.999999739616	72.7	33	50.4	1.1e-07	1
TETA	414	444	HWI-700370F:168:C7JUKANXX:7:1214:6922:71480	tetracycline	gi:171851258:emb:CAQ04234.1:|FEATURES|tetA|tetracycline|tetA	1.0	67.7	31	48.5	4.2e-07	1
EMRB-QACA_FAMILY_MAJOR_FACILITATOR_TRANSPORTER	257	289	HWI-700370F:168:C7JUKANXX:7:2107:11874:38461	multidrug	NC_002951.3238155.p01|FEATURES|EmrB-QacA_family_major_facilitator_transporter|multidrug|EmrB-QacA_family_major_facilitator_transporter	0.999999749403	75.8	33	51.2	6.4e-08	1
QACB	61	93	HWI-700370F:168:C7JUKANXX:7:1102:13828:32101	multidrug	AAK38457|FEATURES|qacB|multidrug|qacB	0.914041280751	100.0	33	68.6	3.9e-13	1
QACG	55	87	HWI-700370F:168:C7JUKANXX:7:1309:18339:57914	multidrug	gi:488408518:ref:WP_002477903.1:|FEATURES|qacG|multidrug|qacG	0.999999403824	100.0	33	66.2	1.9e-12	1
ABCA	982	1014	HWI-700370F:168:C7JUKANXX:7:1302:2019:2671	multidrug	XP_753111.1|FEATURES|abcA|multidrug|abcA	0.999999682671	87.9	33	62.0	3.6e-11	1
TETP	74	106	HWI-700370F:168:C7JUKANXX:7:2211:19299:93288	tetracycline	YP_002850805|FEATURES|tetP|tetracycline|tetP	1.0	60.6	33	46.6	1.6e-06	1
RPOB2	433	465	HWI-700370F:168:C7JUKANXX:7:1305:1687:68810	multidrug	BAD59497.1|FEATURES|rpoB2|multidrug|rpoB2	0.999999371329	84.8	33	58.9	3.1e-10	1
MULTIDRUG_ABC_TRANSPORTER	537	568	HWI-700370F:168:C7JUKANXX:7:1116:5549:24180	multidrug	gi:748767925:ref:WP_040019608.1:|FEATURES|multidrug_ABC_transporter|multidrug|multidrug_ABC_transporter	0.999999781197	65.6	32	45.4	3.5e-06	1
RPOB2	1001	1033	HWI-700370F:168:C7JUKANXX:7:1212:13115:87305	multidrug	BAD59497.1|FEATURES|rpoB2|multidrug|rpoB2	0.999999273874	69.7	33	54.3	7.6e-09	1
QACG	1	33	HWI-700370F:168:C7JUKANXX:7:1311:15864:10691	multidrug	gi:686408520:ref:WP_031913065.1:|FEATURES|qacG|multidrug|qacG	0.999999493156	100.0	33	70.5	1.0e-13	1
EFMA	106	136	HWI-700370F:168:C7JUKANXX:7:2116:10607:99526	multidrug	BAG75524.1|FEATURES|efmA|multidrug|efmA	0.99999955966	80.6	31	57.4	9.0e-10	1
TETM	390	422	HWI-700370F:168:C7JUKANXX:7:1304:18911:22279	tetracycline	gi:294769543:gb:ADF36620.1:|FEATURES|tetM|tetracycline|tetM	1.0	100.0	33	67.4	8.6e-13	1
EMRB-QACA_FAMILY_MAJOR_FACILITATOR_TRANSPORTER	20	52	HWI-700370F:168:C7JUKANXX:7:2209:16929:30165	multidrug	AE016830.1.gene424.p01|FEATURES|EmrB-QacA_family_major_facilitator_transporter|multidrug|EmrB-QacA_family_major_facilitator_transporter	0.999998890563	100.0	33	70.5	1.0e-13	1
BCRA	35	66	HWI-700370F:168:C7JUKANXX:7:1205:19866:46083	bacitracin	gi:445996719:ref:WP_000074574.1:|FEATURES|bcrA|bacitracin|bcrA	1.0	65.6	32	50.1	1.4e-07	1
NORA	162	194	HWI-700370F:168:C7JUKANXX:7:1210:20883:6368	multidrug	YP_302113|FEATURES|norA|multidrug|norA	1.0	100.0	33	70.1	1.3e-13	1
MACB	29	61	HWI-700370F:168:C7JUKANXX:7:1111:15812:60659	MLS	gi:983405167:ref:WP_060572706.1:|FEATURES|macB|MLS|macB	0.995974138273	63.6	33	45.8	2.7e-06	1
RPOB2	892	924	HWI-700370F:168:C7JUKANXX:7:2114:15619:86289	multidrug	BAD59497.1|FEATURES|rpoB2|multidrug|rpoB2	0.999999273874	75.8	33	58.9	3.1e-10	1
MULTIDRUG_ABC_TRANSPORTER	537	569	HWI-700370F:168:C7JUKANXX:7:1203:19617:15492	multidrug	gi:496018010:ref:WP_008742581.1:|FEATURES|multidrug_ABC_transporter|multidrug|multidrug_ABC_transporter	1.0	66.7	33	46.2	2.1e-06	1
DFRC	48	79	HWI-700370F:168:C7JUKANXX:7:1302:11023:5637	diaminopyrimidine	AAO04716.1|FEATURES|dfrC|diaminopyrimidine|dfrC	0.99999313184	78.1	32	51.6	4.9e-08	1
VANS	286	318	HWI-700370F:168:C7JUKANXX:7:1105:10747:20051	glycopeptide	AAK58493|FEATURES|vanS|glycopeptide|vanS	0.999999999953	63.6	33	45.4	3.5e-06	1
VANRI	84	115	HWI-700370F:168:C7JUKANXX:7:2105:16224:89656	glycopeptide	WP_011461303.1|FEATURES|vanRI|glycopeptide|vanRI	1.0	68.8	32	47.4	9.3e-07	1
VANR	71	103	HWI-700370F:168:C7JUKANXX:7:2214:9743:84373	glycopeptide	EU250284.1.gene5.p01|FEATURES|vanR|glycopeptide|vanR	1.0	69.7	33	53.9	9.9e-09	1
VANR	51	83	HWI-700370F:168:C7JUKANXX:7:2103:4905:4720	glycopeptide	CAB61229|FEATURES|vanR|glycopeptide|vanR	0.99999999129	63.6	33	50.8	8.4e-08	1
MACB	542	574	HWI-700370F:168:C7JUKANXX:7:2102:5897:24522	MLS	gi:655997348:ref:WP_029038923.1:|FEATURES|macB|MLS|macB	1.0	72.7	33	51.6	4.9e-08	1
MSBA	491	522	HWI-700370F:168:C7JUKANXX:7:1302:2867:90636	nitroimidazole	NP_415434.1|FEATURES|msbA|nitroimidazole|msbA	0.997258940955	71.9	32	45.4	3.5e-06	1
RIFAMPIN_MONOOXYGENASE	289	320	HWI-700370F:168:C7JUKANXX:7:1314:7233:39287	rifamycin	gi:663760960:ref:WP_030535072.1:|FEATURES|rifampin_monooxygenase|rifamycin|rifampin_monooxygenase	1.0	65.6	32	52.4	2.9e-08	1
VANR	74	106	HWI-700370F:168:C7JUKANXX:7:2113:14872:96093	glycopeptide	EU250284.1.gene5.p01|FEATURES|vanR|glycopeptide|vanR	1.0	75.8	33	55.8	2.6e-09	1
RPOB2	448	480	HWI-700370F:168:C7JUKANXX:7:1207:2282:92390	multidrug	BAD59497.1|FEATURES|rpoB2|multidrug|rpoB2	0.999999342354	90.9	33	70.5	1.0e-13	1
TETA(60)	525	555	HWI-700370F:168:C7JUKANXX:7:1210:20646:14501	tetracycline	ANZ79240.1|FEATURES|tetA(60)|tetracycline|tetA(60)	0.999999991316	77.4	31	53.5	1.3e-08	1
BCRA	40	70	HWI-700370F:168:C7JUKANXX:7:1304:20428:56191	bacitracin	gi:542061059:gb:ERI11611.1:|FEATURES|bcrA|bacitracin|bcrA	1.0	67.7	31	49.3	2.4e-07	1
MAJOR_FACILITATOR_SUPERFAMILY_TRANSPORTER	467	499	HWI-700370F:168:C7JUKANXX:7:2207:2002:95571	multidrug	NC_002952.2859362.p01|FEATURES|major_facilitator_superfamily_transporter|multidrug|major_facilitator_superfamily_transporter	0.999999816486	81.8	33	60.8	8.1e-11	1
ARLS	321	353	HWI-700370F:168:C7JUKANXX:7:1313:2125:91801	multidrug	YP_499945.1|FEATURES|arlS|multidrug|arlS	0.999997659542	63.6	33	47.0	1.2e-06	1
TET(K)	375	407	HWI-700370F:168:C7JUKANXX:7:2216:18404:42851	tetracycline	YP_003283625.1|FEATURES|tet(K)|tetracycline|tet(K)	1.0	100.0	33	64.3	7.3e-12	1
FMTC	587	619	HWI-700370F:168:C7JUKANXX:7:1112:11023:51063	beta-lactam	gi:1031796384:ref:WP_064136479.1:|FEATURES|fmtC|beta-lactam|fmtC	1.0	75.8	33	60.8	8.1e-11	1
MULTIDRUG_ABC_TRANSPORTER	475	506	HWI-700370F:168:C7JUKANXX:7:1215:6063:96607	multidrug	gi:896355182:ref:WP_049310020.1:|FEATURES|multidrug_ABC_transporter|multidrug|multidrug_ABC_transporter	1.0	68.8	32	46.2	2.1e-06	1
ARLS	153	184	HWI-700370F:168:C7JUKANXX:7:1111:17809:8285	multidrug	YP_499945.1|FEATURES|arlS|multidrug|arlS	0.999998139303	81.2	32	51.6	4.9e-08	1
MPHA	238	268	HWI-700370F:168:C7JUKANXX:7:1115:13350:79192	MLS	AAG14406|FEATURES|mphA|MLS|mphA	1.0	64.5	31	46.6	1.6e-06	1
MACB	31	63	HWI-700370F:168:C7JUKANXX:7:1207:15554:5304	MLS	gi:922960663:ref:WP_053388845.1:|FEATURES|macB|MLS|macB	1.0	60.6	33	45.8	2.7e-06	1
TET(K)	195	227	HWI-700370F:168:C7JUKANXX:7:2202:3653:92716	tetracycline	YP_003283625.1|FEATURES|tet(K)|tetracycline|tet(K)	1.0	100.0	33	70.5	1.0e-13	1
BCRA	20	50	HWI-700370F:168:C7JUKANXX:7:2204:12633:90816	bacitracin	gi:447195836:ref:WP_001273092.1:|FEATURES|bcrA|bacitracin|bcrA	1.0	64.5	31	47.8	7.1e-07	1
DFRC	114	146	HWI-700370F:168:C7JUKANXX:7:1111:17376:3839	diaminopyrimidine	AAO04716.1|FEATURES|dfrC|diaminopyrimidine|dfrC	0.999874207495	69.7	33	55.1	4.4e-09	1
ARLS	221	253	HWI-700370F:168:C7JUKANXX:7:1101:19726:51177	multidrug	YP_499945.1|FEATURES|arlS|multidrug|arlS	0.999998910291	93.9	33	65.1	4.3e-12	1
NORA	244	276	HWI-700370F:168:C7JUKANXX:7:1201:3132:15420	multidrug	ZP_04060517|FEATURES|norA|multidrug|norA	1.0	100.0	33	71.2	6.0e-14	1
QACB	65	97	HWI-700370F:168:C7JUKANXX:7:1216:8785:54704	multidrug	AAK38457|FEATURES|qacB|multidrug|qacB	0.916777787807	100.0	33	68.2	5.1e-13	1
MULTIDRUG_ABC_TRANSPORTER	463	493	HWI-700370F:168:C7JUKANXX:7:2209:8798:47520	multidrug	gi:537465895:ref:WP_020977391.1:|FEATURES|multidrug_ABC_transporter|multidrug|multidrug_ABC_transporter	0.870573337138	71.0	31	45.4	3.5e-06	1
EFRA	181	213	HWI-700370F:168:C7JUKANXX:7:1111:10769:11838	multidrug	CDO61513.1|FEATURES|efrA|multidrug|efrA	0.999999613211	100.0	33	69.7	1.7e-13	1
BACA	60	92	HWI-700370F:168:C7JUKANXX:7:2214:12044:74334	bacitracin	YP_302125|FEATURES|bacA|bacitracin|bacA	1.0	100.0	33	74.7	5.4e-15	1
RPOB2	878	910	HWI-700370F:168:C7JUKANXX:7:2116:2792:3243	multidrug	BAD59497.1|FEATURES|rpoB2|multidrug|rpoB2	0.999999363955	75.8	33	58.5	4.0e-10	1
EMRB-QACA_FAMILY_MAJOR_FACILITATOR_TRANSPORTER	198	230	HWI-700370F:168:C7JUKANXX:7:1302:10278:44072	multidrug	NC_002951.3237419.p01|FEATURES|EmrB-QacA_family_major_facilitator_transporter|multidrug|EmrB-QacA_family_major_facilitator_transporter	0.999999982693	81.8	33	58.2	5.2e-10	1
STAPHYLOCOCCUS_MUPA_CONFERRING_RESISTANCE_TO_MUPIROCIN	412	444	HWI-700370F:168:C7JUKANXX:7:1105:9151:80996	mupirocin	CAA53189|FEATURES|Staphylococcus_mupA_conferring_resistance_to_mupirocin|mupirocin|Staphylococcus_mupA_conferring_resistance_to_mupirocin	0.999999982253	100.0	33	78.2	4.9e-16	1
QACG	2	34	HWI-700370F:168:C7JUKANXX:7:1212:18852:9370	multidrug	gi:686408520:ref:WP_031913065.1:|FEATURES|qacG|multidrug|qacG	0.99999950272	100.0	33	70.9	7.8e-14	1
RPOB2	1089	1120	HWI-700370F:168:C7JUKANXX:7:1115:6582:16097	multidrug	BAD59497.1|FEATURES|rpoB2|multidrug|rpoB2	0.99999911001	68.8	32	48.5	4.2e-07	1
QACG	32	64	HWI-700370F:168:C7JUKANXX:7:1109:6185:22443	multidrug	gi:488408518:ref:WP_002477903.1:|FEATURES|qacG|multidrug|qacG	0.802226123622	100.0	33	72.0	3.5e-14	1
EMRB-QACA_FAMILY_MAJOR_FACILITATOR_TRANSPORTER	27	59	HWI-700370F:168:C7JUKANXX:7:1202:6597:18860	multidrug	AE016830.1.gene424.p01|FEATURES|EmrB-QacA_family_major_facilitator_transporter|multidrug|EmrB-QacA_family_major_facilitator_transporter	0.999998532367	87.9	33	60.8	8.1e-11	1
EFRB	101	133	HWI-700370F:168:C7JUKANXX:7:1311:11488:49350	multidrug	CDO61516.1|FEATURES|efrB|multidrug|efrB	0.999999193697	100.0	33	67.8	6.6e-13	1
MULTIDRUG_ABC_TRANSPORTER	454	486	HWI-700370F:168:C7JUKANXX:7:2204:5735:34133	multidrug	gi:896355182:ref:WP_049310020.1:|FEATURES|multidrug_ABC_transporter|multidrug|multidrug_ABC_transporter	1.0	87.9	33	63.5	1.2e-11	1
TETL	381	412	HWI-700370F:168:C7JUKANXX:7:2110:20168:94624	tetracycline	gi:690583901:ref:WP_031944040.1:|FEATURES|tetL|tetracycline|tetL	1.0	84.4	32	55.5	3.4e-09	1
ARLS	194	226	HWI-700370F:168:C7JUKANXX:7:1103:10319:88190	multidrug	YP_499945.1|FEATURES|arlS|multidrug|arlS	0.999998235286	72.7	33	53.1	1.7e-08	1
EMRB-QACA_FAMILY_MAJOR_FACILITATOR_TRANSPORTER	351	383	HWI-700370F:168:C7JUKANXX:7:1112:15033:41250	multidrug	NC_002951.3238155.p01|FEATURES|EmrB-QacA_family_major_facilitator_transporter|multidrug|EmrB-QacA_family_major_facilitator_transporter	0.999999838585	81.8	33	61.2	6.2e-11	1
TETA	444	474	HWI-700370F:168:C7JUKANXX:7:1216:10197:23267	tetracycline	gi:736993687:ref:WP_034989673.1:|FEATURES|tetA|tetracycline|tetA	0.999999958238	61.3	31	45.1	4.6e-06	1
RPOB2	1020	1052	HWI-700370F:168:C7JUKANXX:7:1212:9785:76599	multidrug	BAD59497.1|FEATURES|rpoB2|multidrug|rpoB2	0.999999511794	87.9	33	68.6	3.9e-13	1
QACB	463	495	HWI-700370F:168:C7JUKANXX:7:1302:12979:84814	multidrug	AAK38457|FEATURES|qacB|multidrug|qacB	0.914289723799	100.0	33	64.7	5.6e-12	1
MEPA	59	91	HWI-700370F:168:C7JUKANXX:7:2202:18771:44593	multidrug	YP_302230|FEATURES|mepA|multidrug|mepA	1.0	97.0	33	65.9	2.5e-12	1
OPTRA	202	234	HWI-700370F:168:C7JUKANXX:7:1110:21184:97301	oxazolidinone	AKA86814|FEATURES|optrA|oxazolidinone|optrA	0.999257482832	69.7	33	52.8	2.2e-08	1
VANR	75	107	HWI-700370F:168:C7JUKANXX:7:1315:13959:82207	glycopeptide	gi:944468330:ref:WP_055698749.1:|FEATURES|vanR|glycopeptide|vanR	1.0	66.7	33	51.2	6.4e-08	1
RPOB2	397	428	HWI-700370F:168:C7JUKANXX:7:2214:15786:99532	multidrug	BAD59497.1|FEATURES|rpoB2|multidrug|rpoB2	0.999999291921	71.9	32	55.1	4.4e-09	1
BACA	250	282	HWI-700370F:168:C7JUKANXX:7:2205:13033:81359	bacitracin	ZP_03984017|FEATURES|bacA|bacitracin|bacA	1.0	100.0	33	68.6	3.9e-13	1
QACG	36	66	HWI-700370F:168:C7JUKANXX:7:2202:9543:99949	multidrug	gi:488408518:ref:WP_002477903.1:|FEATURES|qacG|multidrug|qacG	0.999999460178	100.0	31	68.2	5.1e-13	1
VANR	53	85	HWI-700370F:168:C7JUKANXX:7:2111:12123:42759	glycopeptide	CAB61229|FEATURES|vanR|glycopeptide|vanR	0.999999999852	66.7	33	52.0	3.8e-08	1
ARLS	183	215	HWI-700370F:168:C7JUKANXX:7:1308:15508:39314	multidrug	YP_499945.1|FEATURES|arlS|multidrug|arlS	0.999998258426	69.7	33	53.1	1.7e-08	1
EFRA	295	327	HWI-700370F:168:C7JUKANXX:7:2205:2264:20170	multidrug	CDO61513.1|FEATURES|efrA|multidrug|efrA	1.0	100.0	33	68.2	5.1e-13	1
RPOB2	465	497	HWI-700370F:168:C7JUKANXX:7:1116:14754:35708	multidrug	BAD59497.1|FEATURES|rpoB2|multidrug|rpoB2	0.999999442399	84.8	33	63.2	1.6e-11	1
MACB	127	158	HWI-700370F:168:C7JUKANXX:7:1101:3928:20898	MLS	gi:1035686596:ref:WP_064530178.1:|FEATURES|macB|MLS|macB	0.9999997375	62.5	32	44.3	7.8e-06	1
FMTC	630	662	HWI-700370F:168:C7JUKANXX:7:2203:19132:96781	beta-lactam	gi:1031796384:ref:WP_064136479.1:|FEATURES|fmtC|beta-lactam|fmtC	1.0	87.9	33	63.9	9.6e-12	1
EMRB-QACA_FAMILY_MAJOR_FACILITATOR_TRANSPORTER	127	158	HWI-700370F:168:C7JUKANXX:7:2109:14306:97348	multidrug	AE016830.1.gene424.p01|FEATURES|EmrB-QacA_family_major_facilitator_transporter|multidrug|EmrB-QacA_family_major_facilitator_transporter	0.999999984878	62.5	32	45.8	2.7e-06	1
EMRB-QACA_FAMILY_MAJOR_FACILITATOR_TRANSPORTER	15	46	HWI-700370F:168:C7JUKANXX:7:1210:17879:27515	multidrug	NC_002951.3238155.p01|FEATURES|EmrB-QacA_family_major_facilitator_transporter|multidrug|EmrB-QacA_family_major_facilitator_transporter	0.999999848926	87.5	32	62.8	2.1e-11	1
PATA	249	281	HWI-700370F:168:C7JUKANXX:7:1210:3229:68233	fluoroquinolone	NP_417544.5|FEATURES|patA|fluoroquinolone|patA	0.999996199086	60.6	33	49.3	2.4e-07	1
MEPA	190	222	HWI-700370F:168:C7JUKANXX:7:1312:18958:24277	multidrug	YP_302230|FEATURES|mepA|multidrug|mepA	1.0	100.0	33	65.5	3.3e-12	1
MULTIDRUG_ABC_TRANSPORTER	181	213	HWI-700370F:168:C7JUKANXX:7:1310:20346:82078	multidrug	gi:686364868:ref:WP_031893738.1:|FEATURES|multidrug_ABC_transporter|multidrug|multidrug_ABC_transporter	1.0	87.9	33	61.6	4.7e-11	1
VANR	73	103	HWI-700370F:168:C7JUKANXX:7:2201:10550:93796	glycopeptide	EU250284.1.gene5.p01|FEATURES|vanR|glycopeptide|vanR	1.0	74.2	31	53.5	1.3e-08	1
MULTIDRUG_ABC_TRANSPORTER	473	505	HWI-700370F:168:C7JUKANXX:7:2216:15907:51486	multidrug	gi:1031799645:ref:WP_064138838.1:|FEATURES|multidrug_ABC_transporter|multidrug|multidrug_ABC_transporter	1.0	81.8	33	51.6	4.9e-08	1
MAJOR_FACILITATOR_SUPERFAMILY_TRANSPORTER	118	150	HWI-700370F:168:C7JUKANXX:7:1301:5321:53165	multidrug	AE016830.1.gene1357.p01|FEATURES|major_facilitator_superfamily_transporter|multidrug|major_facilitator_superfamily_transporter	0.999999928321	100.0	33	66.2	1.9e-12	1
RPHB	307	339	HWI-700370F:168:C7JUKANXX:7:1115:6386:94629	rifamycin	APB03222.1|FEATURES|rphB|rifamycin|rphB	0.999999979579	100.0	33	72.0	3.5e-14	1
EMRB-QACA_FAMILY_MAJOR_FACILITATOR_TRANSPORTER	353	385	HWI-700370F:168:C7JUKANXX:7:1214:2197:33503	multidrug	NC_002951.3238155.p01|FEATURES|EmrB-QacA_family_major_facilitator_transporter|multidrug|EmrB-QacA_family_major_facilitator_transporter	0.999999790268	81.8	33	55.1	4.4e-09	1
FUSD	104	136	HWI-700370F:168:C7JUKANXX:7:1106:9821:12557	fusidic-acid	WP_011303797|FEATURES|fusD|fusidic-acid|fusD	0.999377899807	100.0	33	71.2	6.0e-14	1
ABCA	1020	1050	HWI-700370F:168:C7JUKANXX:7:1305:13894:14287	multidrug	XP_753111.1|FEATURES|abcA|multidrug|abcA	0.999999412472	64.5	31	46.2	2.1e-06	1
VANR	54	86	HWI-700370F:168:C7JUKANXX:7:2103:2507:33036	glycopeptide	CAB61229|FEATURES|vanR|glycopeptide|vanR	0.999976028016	66.7	33	51.2	6.4e-08	1
MULTIDRUG_ABC_TRANSPORTER	459	490	HWI-700370F:168:C7JUKANXX:7:1110:4698:36178	multidrug	gi:686364868:ref:WP_031893738.1:|FEATURES|multidrug_ABC_transporter|multidrug|multidrug_ABC_transporter	1.0	65.6	32	49.7	1.9e-07	1
RPOB2	260	290	HWI-700370F:168:C7JUKANXX:7:2114:14750:10946	multidrug	BAD59497.1|FEATURES|rpoB2|multidrug|rpoB2	0.999998945312	64.5	31	44.7	6.0e-06	1
EFRA	343	375	HWI-700370F:168:C7JUKANXX:7:1307:15340:49959	multidrug	CDO61513.1|FEATURES|efrA|multidrug|efrA	0.999999601596	100.0	33	68.2	5.1e-13	1
RPOB2	399	431	HWI-700370F:168:C7JUKANXX:7:1201:20140:9468	multidrug	BAD59497.1|FEATURES|rpoB2|multidrug|rpoB2	0.999999358332	78.8	33	58.2	5.2e-10	1
KDPE	73	103	HWI-700370F:168:C7JUKANXX:7:1115:14963:13841	aminoglycoside	NP_415222.1|FEATURES|kdpE|aminoglycoside|kdpE	0.979491094608	61.3	31	46.6	1.6e-06	1
MAJOR_FACILITATOR_SUPERFAMILY_TRANSPORTER	120	152	HWI-700370F:168:C7JUKANXX:7:1215:20543:64553	multidrug	NC_002952.2859362.p01|FEATURES|major_facilitator_superfamily_transporter|multidrug|major_facilitator_superfamily_transporter	0.999999750878	69.7	33	53.9	9.9e-09	1
MAJOR_FACILITATOR_SUPERFAMILY_TRANSPORTER	277	308	HWI-700370F:168:C7JUKANXX:7:2105:9069:90269	multidrug	NC_002758.1122377.p01|FEATURES|major_facilitator_superfamily_transporter|multidrug|major_facilitator_superfamily_transporter	0.999999739271	84.4	32	67.4	8.6e-13	1
ABCA	353	385	HWI-700370F:168:C7JUKANXX:7:2203:5980:79645	multidrug	XP_753111.1|FEATURES|abcA|multidrug|abcA	0.999999542187	66.7	33	51.6	4.9e-08	1
MPHC	265	297	HWI-700370F:168:C7JUKANXX:7:2107:2115:69098	MLS	YP_001569069|FEATURES|mphC|MLS|mphC	1.0	100.0	33	67.0	1.1e-12	1
MACB	543	575	HWI-700370F:168:C7JUKANXX:7:2316:16532:56523	MLS	gi:1022664304:ref:WP_063420886.1:|FEATURES|macB|MLS|macB	1.0	66.7	33	47.4	9.3e-07	1
DFRE	7	39	HWI-700370F:168:C7JUKANXX:7:2107:5891:31622	diaminopyrimidine	EOD99669.1|FEATURES|dfrE|diaminopyrimidine|dfrE	0.999998728516	100.0	33	75.1	4.1e-15	1
RPOB2	804	835	HWI-700370F:168:C7JUKANXX:7:1310:8578:41447	multidrug	BAD59497.1|FEATURES|rpoB2|multidrug|rpoB2	0.999999255042	81.2	32	54.7	5.8e-09	1
EDEQ	50	82	HWI-700370F:168:C7JUKANXX:7:1305:19684:8119	polyamine:peptide	AHH86051.1|FEATURES|EdeQ|polyamine:peptide|EdeQ	0.985826847363	63.6	33	58.9	3.1e-10	1
TRUNCATED_PUTATIVE_RESPONSE_REGULATOR_ARLR	185	217	HWI-700370F:168:C7JUKANXX:7:1212:15230:76208	unclassified	AE015929.1.gene1106.p01|FEATURES|truncated_putative_response_regulator_ArlR|unclassified|truncated_putative_response_regulator_ArlR	0.999999999996	90.9	33	64.3	7.3e-12	1
BLT	333	365	HWI-700370F:168:C7JUKANXX:7:1207:19032:47884	multidrug	AAC36944.1|FEATURES|blt|multidrug|blt	0.9999989377	63.6	33	49.3	2.4e-07	1
ABCA	335	366	HWI-700370F:168:C7JUKANXX:7:1210:4508:62601	multidrug	XP_753111.1|FEATURES|abcA|multidrug|abcA	0.99999946337	62.5	32	48.1	5.4e-07	1
EMRB-QACA_FAMILY_MAJOR_FACILITATOR_TRANSPORTER	88	120	HWI-700370F:168:C7JUKANXX:7:1207:5808:8472	multidrug	NC_002951.3237419.p01|FEATURES|EmrB-QacA_family_major_facilitator_transporter|multidrug|EmrB-QacA_family_major_facilitator_transporter	0.99999997287	69.7	33	53.5	1.3e-08	1
BACA	212	244	HWI-700370F:168:C7JUKANXX:7:1213:6739:44481	bacitracin	ZP_04677702|FEATURES|bacA|bacitracin|bacA	1.0	100.0	33	69.7	1.7e-13	1
BACA	237	269	HWI-700370F:168:C7JUKANXX:7:1315:12357:98154	bacitracin	ZP_04677702|FEATURES|bacA|bacitracin|bacA	1.0	100.0	33	66.2	1.9e-12	1
BACA	171	203	HWI-700370F:168:C7JUKANXX:7:1302:7422:64237	bacitracin	YP_302125|FEATURES|bacA|bacitracin|bacA	1.0	100.0	33	70.1	1.3e-13	1
ARLS	222	254	HWI-700370F:168:C7JUKANXX:7:1306:6050:20431	multidrug	YP_499945.1|FEATURES|arlS|multidrug|arlS	0.99999894894	93.9	33	66.2	1.9e-12	1
MEPR	86	118	HWI-700370F:168:C7JUKANXX:7:2210:10214:74546	multidrug	YP_001440920.1|FEATURES|mepR|multidrug|mepR	0.999998386669	63.6	33	46.6	1.6e-06	1
BACA	64	96	HWI-700370F:168:C7JUKANXX:7:2205:4739:65925	bacitracin	ZP_04060511|FEATURES|bacA|bacitracin|bacA	1.0	100.0	33	74.3	7.1e-15	1
BACA	151	183	HWI-700370F:168:C7JUKANXX:7:2315:17791:69064	bacitracin	YP_302125|FEATURES|bacA|bacitracin|bacA	1.0	100.0	33	72.0	3.5e-14	1
FOSB	58	90	HWI-700370F:168:C7JUKANXX:7:1207:2462:68474	fosfomycin	gi:948792952:ref:WP_056935383.1:|FEATURES|fosB|fosfomycin|fosB	1.0	81.8	33	67.8	6.6e-13	1
MULTIDRUG_ABC_TRANSPORTER	468	500	HWI-700370F:168:C7JUKANXX:7:1101:7525:62527	multidrug	gi:844773046:ref:WP_047936044.1:|FEATURES|multidrug_ABC_transporter|multidrug|multidrug_ABC_transporter	1.0	93.9	33	65.9	2.5e-12	1
RIFAMPIN_MONOOXYGENASE	290	320	HWI-700370F:168:C7JUKANXX:7:1308:19719:32066	rifamycin	gi:663760960:ref:WP_030535072.1:|FEATURES|rifampin_monooxygenase|rifamycin|rifampin_monooxygenase	1.0	64.5	31	50.1	1.4e-07	1
DFRC	11	43	HWI-700370F:168:C7JUKANXX:7:2116:7553:94225	diaminopyrimidine	AAO04716.1|FEATURES|dfrC|diaminopyrimidine|dfrC	0.999999927321	84.8	33	63.5	1.2e-11	1
MAJOR_FACILITATOR_SUPERFAMILY_TRANSPORTER	522	553	HWI-700370F:168:C7JUKANXX:7:1213:12338:47467	multidrug	NC_002952.2859362.p01|FEATURES|major_facilitator_superfamily_transporter|multidrug|major_facilitator_superfamily_transporter	0.999999798272	81.2	32	56.2	2.0e-09	1
MACB	145	177	HWI-700370F:168:C7JUKANXX:7:1207:13440:90826	MLS	gi:1046630742:ref:WP_065696754.1:|FEATURES|macB|MLS|macB	1.0	69.7	33	50.8	8.4e-08	1
MAJOR_FACILITATOR_SUPERFAMILY_TRANSPORTER	316	347	HWI-700370F:168:C7JUKANXX:7:1215:20089:21094	multidrug	NC_002952.2859362.p01|FEATURES|major_facilitator_superfamily_transporter|multidrug|major_facilitator_superfamily_transporter	0.999999758764	78.1	32	60.1	1.4e-10	1
AADK	202	234	HWI-700370F:168:C7JUKANXX:7:2207:16867:31940	aminoglycoside	gi:760320840:ref:WP_043856858.1:|FEATURES|aadK|aminoglycoside|aadK	1.0	69.7	33	57.4	9.0e-10	1
TET(K)	278	310	HWI-700370F:168:C7JUKANXX:7:2203:18575:95958	tetracycline	YP_003283625.1|FEATURES|tet(K)|tetracycline|tet(K)	1.0	100.0	33	70.1	1.3e-13	1
YKKD	47	79	HWI-700370F:168:C7JUKANXX:7:1114:6960:16730	multidrug	gi:489421661:ref:WP_003327389.1:|FEATURES|ykkD|multidrug|ykkD	0.999999996906	75.8	33	60.5	1.1e-10	1
TET(K)	258	290	HWI-700370F:168:C7JUKANXX:7:1114:16655:79420	tetracycline	YP_003283625.1|FEATURES|tet(K)|tetracycline|tet(K)	1.0	100.0	33	69.7	1.7e-13	1
MULTIDRUG_ABC_TRANSPORTER	551	581	HWI-700370F:168:C7JUKANXX:7:1106:9908:52604	multidrug	gi:748767925:ref:WP_040019608.1:|FEATURES|multidrug_ABC_transporter|multidrug|multidrug_ABC_transporter	0.999998667398	61.3	31	45.1	4.6e-06	1
FMTC	716	748	HWI-700370F:168:C7JUKANXX:7:1109:1429:77889	beta-lactam	gi:1031796384:ref:WP_064136479.1:|FEATURES|fmtC|beta-lactam|fmtC	1.0	97.0	33	72.8	2.1e-14	1
QACG	36	68	HWI-700370F:168:C7JUKANXX:7:2104:15765:11917	multidrug	gi:488408518:ref:WP_002477903.1:|FEATURES|qacG|multidrug|qacG	0.999999531395	100.0	33	71.2	6.0e-14	1
EMRB-QACA_FAMILY_MAJOR_FACILITATOR_TRANSPORTER	31	63	HWI-700370F:168:C7JUKANXX:7:1301:3319:54310	multidrug	NC_002951.3237419.p01|FEATURES|EmrB-QacA_family_major_facilitator_transporter|multidrug|EmrB-QacA_family_major_facilitator_transporter	0.999999997373	69.7	33	52.8	2.2e-08	1
TETA(48)	150	180	HWI-700370F:168:C7JUKANXX:7:1210:1350:12180	tetracycline	APB03214.1|FEATURES|tetA(48)|tetracycline|tetA(48)	0.97440635968	67.7	31	47.0	1.2e-06	1
ARLS	176	208	HWI-700370F:168:C7JUKANXX:7:2209:5938:66729	multidrug	YP_499945.1|FEATURES|arlS|multidrug|arlS	0.999998204071	69.7	33	52.4	2.9e-08	1
EFRA	340	372	HWI-700370F:168:C7JUKANXX:7:2211:4710:4209	multidrug	CDO61513.1|FEATURES|efrA|multidrug|efrA	0.999998817843	93.9	33	65.5	3.3e-12	1
FMTC	461	491	HWI-700370F:168:C7JUKANXX:7:1113:4946:90061	beta-lactam	gi:1031796384:ref:WP_064136479.1:|FEATURES|fmtC|beta-lactam|fmtC	1.0	67.7	31	49.7	1.9e-07	1
NORB	116	148	HWI-700370F:168:C7JUKANXX:7:2207:2778:3502	fluoroquinolone	gi:494742298:ref:WP_007477706.1:|FEATURES|norB|fluoroquinolone|norB	1.0	87.9	33	67.0	1.1e-12	1
MDTG	223	254	HWI-700370F:168:C7JUKANXX:7:2206:2581:62284	multidrug	gi:556489355:ref:WP_023337085.1:|FEATURES|mdtG|multidrug|mdtG	1.0	62.5	32	46.2	2.1e-06	1
QACG	32	64	HWI-700370F:168:C7JUKANXX:7:1106:9892:95361	multidrug	gi:686408520:ref:WP_031913065.1:|FEATURES|qacG|multidrug|qacG	0.999999542009	100.0	33	72.0	3.5e-14	1
MAJOR_FACILITATOR_SUPERFAMILY_TRANSPORTER	514	546	HWI-700370F:168:C7JUKANXX:7:1210:3985:39915	multidrug	NC_002952.2859362.p01|FEATURES|major_facilitator_superfamily_transporter|multidrug|major_facilitator_superfamily_transporter	0.999999948498	93.9	33	61.6	4.7e-11	1
MACB	138	170	HWI-700370F:168:C7JUKANXX:7:2216:15839:54652	MLS	gi:1035686596:ref:WP_064530178.1:|FEATURES|macB|MLS|macB	0.9999997375	63.6	33	44.3	7.8e-06	1
TET(K)	131	163	HWI-700370F:168:C7JUKANXX:7:2213:7156:98720	tetracycline	YP_003283625.1|FEATURES|tet(K)|tetracycline|tet(K)	1.0	100.0	33	67.8	6.6e-13	1
CAT_CHLORAMPHENICOL_ACETYLTRANSFERASE	140	172	HWI-700370F:168:C7JUKANXX:7:2201:4692:16080	phenicol	M58472.1.gene1.p01|FEATURES|cat_chloramphenicol_acetyltransferase|phenicol|cat_chloramphenicol_acetyltransferase	0.999999916615	72.7	33	55.1	4.4e-09	1
RPOB2	792	823	HWI-700370F:168:C7JUKANXX:7:1308:13906:54466	multidrug	BAD59497.1|FEATURES|rpoB2|multidrug|rpoB2	0.999999207249	90.6	32	58.2	5.2e-10	1
MULTIDRUG_ABC_TRANSPORTER	465	496	HWI-700370F:168:C7JUKANXX:7:1313:14367:45258	multidrug	gi:686364868:ref:WP_031893738.1:|FEATURES|multidrug_ABC_transporter|multidrug|multidrug_ABC_transporter	1.0	71.9	32	47.8	7.1e-07	1
LMRC	474	504	HWI-700370F:168:C7JUKANXX:7:1115:4398:19516	MLS	ABF66011.1|FEATURES|lmrC|MLS|lmrC	0.998442811511	71.0	31	44.7	6.0e-06	1
MULTIDRUG_ABC_TRANSPORTER	543	575	HWI-700370F:168:C7JUKANXX:7:2111:1812:61083	multidrug	gi:496018010:ref:WP_008742581.1:|FEATURES|multidrug_ABC_transporter|multidrug|multidrug_ABC_transporter	1.0	72.7	33	50.4	1.1e-07	1
ABCA	1207	1237	HWI-700370F:168:C7JUKANXX:7:1311:7948:93175	multidrug	XP_753111.1|FEATURES|abcA|multidrug|abcA	0.999999525817	67.7	31	50.8	8.4e-08	1
MULTIDRUG_ABC_TRANSPORTER	460	492	HWI-700370F:168:C7JUKANXX:7:1110:17661:84430	multidrug	gi:655413091:ref:WP_028811890.1:|FEATURES|multidrug_ABC_transporter|multidrug|multidrug_ABC_transporter	0.99999998133	66.7	33	45.8	2.7e-06	1
MULTIDRUG_ABC_TRANSPORTER	141	172	HWI-700370F:168:C7JUKANXX:7:2209:9838:98370	multidrug	gi:686364868:ref:WP_031893738.1:|FEATURES|multidrug_ABC_transporter|multidrug|multidrug_ABC_transporter	1.0	84.4	32	59.3	2.4e-10	1
RPOB2	859	891	HWI-700370F:168:C7JUKANXX:7:2108:6425:28452	multidrug	BAD59497.1|FEATURES|rpoB2|multidrug|rpoB2	0.999999283006	69.7	33	54.7	5.8e-09	1
MEPA	262	294	HWI-700370F:168:C7JUKANXX:7:1215:21120:4509	multidrug	YP_302230|FEATURES|mepA|multidrug|mepA	1.0	97.0	33	68.2	5.1e-13	1
BLT	325	357	HWI-700370F:168:C7JUKANXX:7:1109:3796:92610	multidrug	AAC36944.1|FEATURES|blt|multidrug|blt	0.999999899217	66.7	33	51.2	6.4e-08	1
TAEA	457	489	HWI-700370F:168:C7JUKANXX:7:2112:19360:32372	pleuromutilin	APB03219.1|FEATURES|TaeA|pleuromutilin|TaeA	0.999880092409	97.0	33	67.0	1.1e-12	1
MULTIDRUG_ABC_TRANSPORTER	189	221	HWI-700370F:168:C7JUKANXX:7:2207:13064:88482	multidrug	gi:686364868:ref:WP_031893738.1:|FEATURES|multidrug_ABC_transporter|multidrug|multidrug_ABC_transporter	1.0	90.9	33	63.2	1.6e-11	1
TETB(46)	372	403	HWI-700370F:168:C7JUKANXX:7:1205:14580:76740	tetracycline	AET10445.1|FEATURES|tetB(46)|tetracycline|tetB(46)	0.999999999896	71.9	32	51.6	4.9e-08	1
BCRA	158	190	HWI-700370F:168:C7JUKANXX:7:2105:4298:41944	bacitracin	gi:445996723:ref:WP_000074578.1:|FEATURES|bcrA|bacitracin|bcrA	1.0	66.7	33	50.1	1.4e-07	1
MACB	141	172	HWI-700370F:168:C7JUKANXX:7:1216:16814:87177	MLS	gi:1022664304:ref:WP_063420886.1:|FEATURES|macB|MLS|macB	1.0	68.8	32	48.1	5.4e-07	1
ERMC	74	106	HWI-700370F:168:C7JUKANXX:7:1101:2347:81245	MLS	CAJ43792|FEATURES|ermC|MLS|ermC	1.0	100.0	33	73.6	1.2e-14	1
MACB	129	161	HWI-700370F:168:C7JUKANXX:7:1115:11714:59100	MLS	gi:823291602:ref:WP_047047573.1:|FEATURES|macB|MLS|macB	0.904508657535	63.6	33	44.7	6.0e-06	1
TET(K)	229	261	HWI-700370F:168:C7JUKANXX:7:1314:5132:91212	tetracycline	YP_003283625.1|FEATURES|tet(K)|tetracycline|tet(K)	1.0	100.0	33	71.2	6.0e-14	1
TETA	444	474	HWI-700370F:168:C7JUKANXX:7:1301:14975:4768	tetracycline	gi:736993687:ref:WP_034989673.1:|FEATURES|tetA|tetracycline|tetA	0.999999958238	61.3	31	45.1	4.6e-06	1
QACG	32	64	HWI-700370F:168:C7JUKANXX:7:2204:10488:99222	multidrug	gi:686408520:ref:WP_031913065.1:|FEATURES|qacG|multidrug|qacG	0.999999542009	100.0	33	72.0	3.5e-14	1
EMRB-QACA_FAMILY_MAJOR_FACILITATOR_TRANSPORTER	38	70	HWI-700370F:168:C7JUKANXX:7:1104:12510:36805	multidrug	NC_002951.3237419.p01|FEATURES|EmrB-QacA_family_major_facilitator_transporter|multidrug|EmrB-QacA_family_major_facilitator_transporter	0.999999967733	63.6	33	51.2	6.4e-08	1
BACA	7	39	HWI-700370F:168:C7JUKANXX:7:1206:15920:80996	bacitracin	ZP_03612802|FEATURES|bacA|bacitracin|bacA	1.0	100.0	33	69.3	2.3e-13	1
FMTC	601	632	HWI-700370F:168:C7JUKANXX:7:1205:1029:50970	beta-lactam	gi:446993908:ref:WP_001071164.1:|FEATURES|fmtC|beta-lactam|fmtC	1.0	78.1	32	59.3	2.4e-10	1
STAPHYLOCOCCUS_MUPA_CONFERRING_RESISTANCE_TO_MUPIROCIN	141	173	HWI-700370F:168:C7JUKANXX:7:1306:20357:27199	mupirocin	CAA53189|FEATURES|Staphylococcus_mupA_conferring_resistance_to_mupirocin|mupirocin|Staphylococcus_mupA_conferring_resistance_to_mupirocin	0.999999665083	72.7	33	56.6	1.5e-09	1
NORA	339	371	HWI-700370F:168:C7JUKANXX:7:2215:15835:49982	multidrug	gi:488395528:ref:WP_002464913.1:|FEATURES|norA|multidrug|norA	1.0	90.9	33	65.9	2.5e-12	1
MAJOR_FACILITATOR_SUPERFAMILY_TRANSPORTER	14	46	HWI-700370F:168:C7JUKANXX:7:2207:6412:62809	multidrug	NC_009487.5169637.p01|FEATURES|major_facilitator_superfamily_transporter|multidrug|major_facilitator_superfamily_transporter	0.999999812205	81.8	33	58.2	5.2e-10	1
EMRB-QACA_FAMILY_MAJOR_FACILITATOR_TRANSPORTER	15	47	HWI-700370F:168:C7JUKANXX:7:2112:7286:96006	multidrug	AE016830.1.gene424.p01|FEATURES|EmrB-QacA_family_major_facilitator_transporter|multidrug|EmrB-QacA_family_major_facilitator_transporter	0.999998025579	75.8	33	52.8	2.2e-08	1
LMRB	126	157	HWI-700370F:168:C7JUKANXX:7:1207:5604:7146	MLS	gi:1007411670:gb:AMQ72759.1:|FEATURES|lmrB|MLS|lmrB	1.0	71.9	32	47.0	1.2e-06	1
DFRC	88	118	HWI-700370F:168:C7JUKANXX:7:1114:15709:55054	diaminopyrimidine	AAO04716.1|FEATURES|dfrC|diaminopyrimidine|dfrC	0.999892043137	80.6	31	57.0	1.2e-09	1
VANL	292	322	HWI-700370F:168:C7JUKANXX:7:1312:2306:24435	glycopeptide	ABX54687.1|FEATURES|vanL|glycopeptide|vanL	0.999999577402	61.3	31	48.1	5.4e-07	1
FMTC	203	235	HWI-700370F:168:C7JUKANXX:7:1112:2518:94538	beta-lactam	gi:537465722:ref:WP_020977229.1:|FEATURES|fmtC|beta-lactam|fmtC	1.0	63.6	33	51.6	4.9e-08	1
VANR	73	103	HWI-700370F:168:C7JUKANXX:7:2214:11803:88411	glycopeptide	EU250284.1.gene5.p01|FEATURES|vanR|glycopeptide|vanR	1.0	74.2	31	53.5	1.3e-08	1
FOSB	50	82	HWI-700370F:168:C7JUKANXX:7:2206:12704:2570	fosfomycin	gi:881070913:ref:WP_048787524.1:|FEATURES|fosB|fosfomycin|fosB	1.0	100.0	33	77.0	1.1e-15	1
NORB	58	90	HWI-700370F:168:C7JUKANXX:7:1314:17605:19257	fluoroquinolone	gi:1000360171:ref:WP_061107359.1:|FEATURES|norB|fluoroquinolone|norB	1.0	72.7	33	51.2	6.4e-08	1
QACG	26	57	HWI-700370F:168:C7JUKANXX:7:1116:17401:79111	multidrug	gi:686408520:ref:WP_031913065.1:|FEATURES|qacG|multidrug|qacG	0.999999517463	100.0	32	70.5	1.0e-13	1
ERMA	96	128	HWI-700370F:168:C7JUKANXX:7:1314:7522:34383	MLS	P0A0H1|FEATURES|ermA|MLS|ermA	1.0	100.0	33	69.7	1.7e-13	1
LMRB	88	120	HWI-700370F:168:C7JUKANXX:7:1201:8774:49020	MLS	gi:1007411670:gb:AMQ72759.1:|FEATURES|lmrB|MLS|lmrB	1.0	93.9	33	67.4	8.6e-13	1
MULTIDRUG_ABC_TRANSPORTER	203	234	HWI-700370F:168:C7JUKANXX:7:1305:12739:8069	multidrug	gi:686364868:ref:WP_031893738.1:|FEATURES|multidrug_ABC_transporter|multidrug|multidrug_ABC_transporter	1.0	84.4	32	59.3	2.4e-10	1
AAD(9)	180	212	HWI-700370F:168:C7JUKANXX:7:1316:14851:16403	aminoglycoside	AAX54909|FEATURES|aad(9)|aminoglycoside|aad(9)	1.0	100.0	33	70.1	1.3e-13	1
STAPHYLOCOCCUS_MUPA_CONFERRING_RESISTANCE_TO_MUPIROCIN	486	518	HWI-700370F:168:C7JUKANXX:7:2101:16921:98926	mupirocin	CAA53189|FEATURES|Staphylococcus_mupA_conferring_resistance_to_mupirocin|mupirocin|Staphylococcus_mupA_conferring_resistance_to_mupirocin	0.99999997296	100.0	33	74.7	5.4e-15	1
MAJOR_FACILITATOR_SUPERFAMILY_TRANSPORTER	136	167	HWI-700370F:168:C7JUKANXX:7:1208:14003:56002	multidrug	NC_002952.2859362.p01|FEATURES|major_facilitator_superfamily_transporter|multidrug|major_facilitator_superfamily_transporter	0.99999982557	87.5	32	59.3	2.4e-10	1
BACA	48	80	HWI-700370F:168:C7JUKANXX:7:1314:12884:74708	bacitracin	ZP_04060511|FEATURES|bacA|bacitracin|bacA	1.0	100.0	33	69.7	1.7e-13	1
MULTIDRUG_ABC_TRANSPORTER	310	342	HWI-700370F:168:C7JUKANXX:7:1215:8127:98463	multidrug	gi:446519900:ref:WP_000597246.1:|FEATURES|multidrug_ABC_transporter|multidrug|multidrug_ABC_transporter	1.0	72.7	33	51.6	4.9e-08	1
ABCA	1028	1060	HWI-700370F:168:C7JUKANXX:7:1110:6826:74259	multidrug	XP_753111.1|FEATURES|abcA|multidrug|abcA	0.999999483003	60.6	33	48.9	3.2e-07	1
DFRC	9	41	HWI-700370F:168:C7JUKANXX:7:1210:15419:19713	diaminopyrimidine	AAO04716.1|FEATURES|dfrC|diaminopyrimidine|dfrC	0.999999991338	84.8	33	65.5	3.3e-12	1
MAJOR_FACILITATOR_SUPERFAMILY_TRANSPORTER	178	209	HWI-700370F:168:C7JUKANXX:7:2215:17203:33255	multidrug	NC_002952.2859362.p01|FEATURES|major_facilitator_superfamily_transporter|multidrug|major_facilitator_superfamily_transporter	0.999999855606	93.8	32	68.2	5.1e-13	1
NORB	140	172	HWI-700370F:168:C7JUKANXX:7:1211:4848:61667	fluoroquinolone	gi:1000360171:ref:WP_061107359.1:|FEATURES|norB|fluoroquinolone|norB	1.0	72.7	33	59.7	1.8e-10	1
ARLS	187	218	HWI-700370F:168:C7JUKANXX:7:1315:19541:71434	multidrug	YP_499945.1|FEATURES|arlS|multidrug|arlS	0.999997883164	68.8	32	48.9	3.2e-07	1
LMRD	329	361	HWI-700370F:168:C7JUKANXX:7:2215:5559:69749	MLS	ABF66027.1|FEATURES|lmrD|MLS|lmrD	0.998274228907	69.7	33	48.1	5.4e-07	1
MULTIDRUG_ABC_TRANSPORTER	215	247	HWI-700370F:168:C7JUKANXX:7:2313:2438:58201	multidrug	gi:686364868:ref:WP_031893738.1:|FEATURES|multidrug_ABC_transporter|multidrug|multidrug_ABC_transporter	1.0	81.8	33	60.8	8.1e-11	1
LMRB	36	68	HWI-700370F:168:C7JUKANXX:7:1110:5524:15590	MLS	gi:384930133:gb:AFI26811.1:|FEATURES|lmrB|MLS|lmrB	1.0	66.7	33	50.8	8.4e-08	1
VATC	121	152	HWI-700370F:168:C7JUKANXX:7:2115:7991:34990	MLS	AF015628.1.gene2.p01|FEATURES|vatC|MLS|vatC	0.999999999997	65.6	32	45.8	2.7e-06	1
OMPR	70	101	HWI-700370F:168:C7JUKANXX:7:1210:20241:40145	multidrug	gi:446603231:ref:WP_000680577.1:|FEATURES|ompR|multidrug|ompR	0.999999994646	65.6	32	45.1	4.6e-06	1
TAEA	337	369	HWI-700370F:168:C7JUKANXX:7:2111:6070:4749	pleuromutilin	APB03219.1|FEATURES|TaeA|pleuromutilin|TaeA	0.999669591145	75.8	33	55.5	3.4e-09	1
DFRC	26	58	HWI-700370F:168:C7JUKANXX:7:2302:2485:8999	diaminopyrimidine	AAO04716.1|FEATURES|dfrC|diaminopyrimidine|dfrC	1.0	87.9	33	63.5	1.2e-11	1
MULTIDRUG_ABC_TRANSPORTER	486	518	HWI-700370F:168:C7JUKANXX:7:1105:15878:56222	multidrug	gi:686364868:ref:WP_031893738.1:|FEATURES|multidrug_ABC_transporter|multidrug|multidrug_ABC_transporter	1.0	90.9	33	61.2	6.2e-11	1
MACB	26	58	HWI-700370F:168:C7JUKANXX:7:1105:17661:31684	MLS	YP_002382193|FEATURES|macB|MLS|macB	0.999999999724	60.6	33	45.4	3.5e-06	1
FMTC	713	744	HWI-700370F:168:C7JUKANXX:7:1204:12068:12438	beta-lactam	gi:686372005:ref:WP_031896197.1:|FEATURES|fmtC|beta-lactam|fmtC	1.0	68.8	32	52.4	2.9e-08	1
QACG	28	60	HWI-700370F:168:C7JUKANXX:7:2106:6533:74167	multidrug	gi:686408520:ref:WP_031913065.1:|FEATURES|qacG|multidrug|qacG	0.999999559324	100.0	33	72.4	2.7e-14	1
NORA	304	336	HWI-700370F:168:C7JUKANXX:7:1107:10190:60456	multidrug	gi:488395528:ref:WP_002464913.1:|FEATURES|norA|multidrug|norA	1.0	97.0	33	70.1	1.3e-13	1
BCRA	22	54	HWI-700370F:168:C7JUKANXX:7:1311:3021:29234	bacitracin	gi:445996710:ref:WP_000074565.1:|FEATURES|bcrA|bacitracin|bcrA	0.999999994312	60.6	33	45.8	2.7e-06	1
MEPA	286	318	HWI-700370F:168:C7JUKANXX:7:2214:14933:48061	multidrug	YP_302230|FEATURES|mepA|multidrug|mepA	1.0	100.0	33	68.9	3.0e-13	1
MULTIDRUG_ABC_TRANSPORTER	474	506	HWI-700370F:168:C7JUKANXX:7:2209:11671:73855	multidrug	gi:1031799645:ref:WP_064138838.1:|FEATURES|multidrug_ABC_transporter|multidrug|multidrug_ABC_transporter	1.0	81.8	33	51.6	4.9e-08	1
TETW	76	108	HWI-700370F:168:C7JUKANXX:7:1202:4271:15354	tetracycline	ACA23187|FEATURES|tetW|tetracycline|tetW	1.0	60.6	33	44.7	6.0e-06	1
LMRB	192	224	HWI-700370F:168:C7JUKANXX:7:2111:10826:82210	MLS	gi:498485855:ref:WP_010787543.1:|FEATURES|lmrB|MLS|lmrB	1.0	63.6	33	46.6	1.6e-06	1
DFRC	44	75	HWI-700370F:168:C7JUKANXX:7:1312:1357:46099	diaminopyrimidine	AAO04716.1|FEATURES|dfrC|diaminopyrimidine|dfrC	0.999996037252	78.1	32	52.4	2.9e-08	1
TRUNCATED_PUTATIVE_RESPONSE_REGULATOR_ARLR	65	96	HWI-700370F:168:C7JUKANXX:7:1104:6927:92212	unclassified	gi:446114283:ref:WP_000192138.1:|FEATURES|truncated_putative_response_regulator_ArlR|unclassified|truncated_putative_response_regulator_ArlR	0.999999999995	87.5	32	60.5	1.1e-10	1
FOSB	44	75	HWI-700370F:168:C7JUKANXX:7:1313:17134:67164	fosfomycin	gi:835427938:ref:WP_047502624.1:|FEATURES|fosB|fosfomycin|fosB	1.0	90.6	32	68.2	5.1e-13	1
MSRA	153	185	HWI-700370F:168:C7JUKANXX:7:1115:18699:19630	MLS	ABA02367|FEATURES|msrA|MLS|msrA	1.0	100.0	33	70.9	7.8e-14	1
QACG	28	60	HWI-700370F:168:C7JUKANXX:7:1114:9367:76474	multidrug	gi:686408520:ref:WP_031913065.1:|FEATURES|qacG|multidrug|qacG	0.999999559324	100.0	33	72.4	2.7e-14	1
QACG	34	66	HWI-700370F:168:C7JUKANXX:7:1307:6741:49795	multidrug	gi:686408520:ref:WP_031913065.1:|FEATURES|qacG|multidrug|qacG	0.999999528657	100.0	33	72.4	2.7e-14	1
TET(K)	86	117	HWI-700370F:168:C7JUKANXX:7:1216:7204:24137	tetracycline	YP_003283625.1|FEATURES|tet(K)|tetracycline|tet(K)	1.0	100.0	32	67.4	8.6e-13	1
LMRB	243	275	HWI-700370F:168:C7JUKANXX:7:2102:5527:44964	MLS	gi:695815041:ref:WP_032728901.1:|FEATURES|lmrB|MLS|lmrB	1.0	75.8	33	56.6	1.5e-09	1
FMTC	708	740	HWI-700370F:168:C7JUKANXX:7:2307:4514:5650	beta-lactam	gi:1031796384:ref:WP_064136479.1:|FEATURES|fmtC|beta-lactam|fmtC	1.0	81.8	33	64.3	7.3e-12	1
MAJOR_FACILITATOR_SUPERFAMILY_TRANSPORTER	579	611	HWI-700370F:168:C7JUKANXX:7:1107:8505:79480	multidrug	NC_002952.2859362.p01|FEATURES|major_facilitator_superfamily_transporter|multidrug|major_facilitator_superfamily_transporter	0.999999784042	75.8	33	54.7	5.8e-09	1
RPOB2	401	433	HWI-700370F:168:C7JUKANXX:7:1206:9671:53462	multidrug	BAD59497.1|FEATURES|rpoB2|multidrug|rpoB2	0.999999371329	78.8	33	58.9	3.1e-10	1
ARLS	395	427	HWI-700370F:168:C7JUKANXX:7:1207:14510:68568	multidrug	YP_499945.1|FEATURES|arlS|multidrug|arlS	0.999997398583	84.8	33	58.9	3.1e-10	1
RPOB2	586	618	HWI-700370F:168:C7JUKANXX:7:1205:21139:61039	multidrug	BAD59497.1|FEATURES|rpoB2|multidrug|rpoB2	0.999999307873	75.8	33	55.8	2.6e-09	1
LMRB	329	360	HWI-700370F:168:C7JUKANXX:7:2212:10097:76449	MLS	gi:1007411670:gb:AMQ72759.1:|FEATURES|lmrB|MLS|lmrB	1.0	62.5	32	50.1	1.4e-07	1
QACG	26	58	HWI-700370F:168:C7JUKANXX:7:1106:18747:73110	multidrug	gi:686408520:ref:WP_031913065.1:|FEATURES|qacG|multidrug|qacG	0.999999559324	100.0	33	72.4	2.7e-14	1
ARLS	238	270	HWI-700370F:168:C7JUKANXX:7:1215:6747:20015	multidrug	YP_499945.1|FEATURES|arlS|multidrug|arlS	0.999998235286	90.9	33	66.2	1.9e-12	1
FUSD	88	120	HWI-700370F:168:C7JUKANXX:7:1115:10839:55505	fusidic-acid	WP_011303797|FEATURES|fusD|fusidic-acid|fusD	0.999265180371	97.0	33	66.2	1.9e-12	1
MULTIDRUG_ABC_TRANSPORTER	492	524	HWI-700370F:168:C7JUKANXX:7:1113:5445:30792	multidrug	gi:664395661:ref:WP_030922045.1:|FEATURES|multidrug_ABC_transporter|multidrug|multidrug_ABC_transporter	1.0	66.7	33	50.1	1.4e-07	1
EMRB-QACA_FAMILY_MAJOR_FACILITATOR_TRANSPORTER	60	90	HWI-700370F:168:C7JUKANXX:7:2101:2843:30670	multidrug	AE016830.1.gene768.p01|FEATURES|EmrB-QacA_family_major_facilitator_transporter|multidrug|EmrB-QacA_family_major_facilitator_transporter	0.999997709141	61.3	31	48.5	4.2e-07	1
MULTIDRUG_ABC_TRANSPORTER	375	407	HWI-700370F:168:C7JUKANXX:7:1106:6695:77654	multidrug	gi:686364868:ref:WP_031893738.1:|FEATURES|multidrug_ABC_transporter|multidrug|multidrug_ABC_transporter	1.0	87.9	33	63.9	9.6e-12	1
EMRB-QACA_FAMILY_MAJOR_FACILITATOR_TRANSPORTER	177	209	HWI-700370F:168:C7JUKANXX:7:2202:19678:54317	multidrug	NC_002951.3238155.p01|FEATURES|EmrB-QacA_family_major_facilitator_transporter|multidrug|EmrB-QacA_family_major_facilitator_transporter	0.999999744559	63.6	33	50.8	8.4e-08	1
VANT	392	424	HWI-700370F:168:C7JUKANXX:7:1104:10126:34886	glycopeptide	JF802084.2.gene3.p01|FEATURES|vanT|glycopeptide|vanT	0.999999904787	60.6	33	44.7	6.0e-06	1
TET(K)	131	163	HWI-700370F:168:C7JUKANXX:7:2214:16530:7570	tetracycline	YP_003283625.1|FEATURES|tet(K)|tetracycline|tet(K)	1.0	100.0	33	67.8	6.6e-13	1
EMRB-QACA_FAMILY_MAJOR_FACILITATOR_TRANSPORTER	224	255	HWI-700370F:168:C7JUKANXX:7:1114:12317:93190	multidrug	AE016830.1.gene424.p01|FEATURES|EmrB-QacA_family_major_facilitator_transporter|multidrug|EmrB-QacA_family_major_facilitator_transporter	0.999997476784	71.9	32	47.4	9.3e-07	1
TRUNCATED_PUTATIVE_RESPONSE_REGULATOR_ARLR	86	117	HWI-700370F:168:C7JUKANXX:7:1108:1901:70883	unclassified	NC_002951.3238224.p01|FEATURES|truncated_putative_response_regulator_ArlR|unclassified|truncated_putative_response_regulator_ArlR	1.0	96.9	32	65.1	4.3e-12	1
MAJOR_FACILITATOR_SUPERFAMILY_TRANSPORTER	411	443	HWI-700370F:168:C7JUKANXX:7:1110:7050:19159	multidrug	NC_002952.2859362.p01|FEATURES|major_facilitator_superfamily_transporter|multidrug|major_facilitator_superfamily_transporter	0.999999732068	78.8	33	58.2	5.2e-10	1
QACB	287	319	HWI-700370F:168:C7JUKANXX:7:1209:2597:70856	multidrug	AAK38457|FEATURES|qacB|multidrug|qacB	0.916343785526	100.0	33	67.4	8.6e-13	1
MAJOR_FACILITATOR_SUPERFAMILY_TRANSPORTER	197	229	HWI-700370F:168:C7JUKANXX:7:2115:10495:31046	multidrug	AE016830.1.gene1357.p01|FEATURES|major_facilitator_superfamily_transporter|multidrug|major_facilitator_superfamily_transporter	0.999998548702	100.0	33	69.7	1.7e-13	1
MACB	152	184	HWI-700370F:168:C7JUKANXX:7:1109:20147:84336	MLS	gi:1022664304:ref:WP_063420886.1:|FEATURES|macB|MLS|macB	1.0	60.6	33	45.4	3.5e-06	1
VGAE	114	145	HWI-700370F:168:C7JUKANXX:7:2107:15043:96675	MLS	FR772051.1.gene9.p01|FEATURES|vgaE|MLS|vgaE	0.999999988523	62.5	32	45.8	2.7e-06	1
ABCA	1029	1062	HWI-700370F:168:C7JUKANXX:7:2113:3978:45997	multidrug	XP_753111.1|FEATURES|abcA|multidrug|abcA	0.999999388604	61.8	34	45.4	3.5e-06	1
RPOB2	711	741	HWI-700370F:168:C7JUKANXX:7:2210:10616:52712	multidrug	BAD59497.1|FEATURES|rpoB2|multidrug|rpoB2	0.999999245425	71.0	31	53.1	1.7e-08	1
MULTIDRUG_ABC_TRANSPORTER	528	559	HWI-700370F:168:C7JUKANXX:7:2106:2708:19895	multidrug	gi:496018010:ref:WP_008742581.1:|FEATURES|multidrug_ABC_transporter|multidrug|multidrug_ABC_transporter	1.0	84.4	32	54.3	7.6e-09	1
MULTIDRUG_ABC_TRANSPORTER	197	228	HWI-700370F:168:C7JUKANXX:7:2207:2138:45314	multidrug	gi:686364868:ref:WP_031893738.1:|FEATURES|multidrug_ABC_transporter|multidrug|multidrug_ABC_transporter	1.0	90.6	32	63.2	1.6e-11	1
MAJOR_FACILITATOR_SUPERFAMILY_TRANSPORTER	521	553	HWI-700370F:168:C7JUKANXX:7:1305:8271:70123	multidrug	NC_002952.2859362.p01|FEATURES|major_facilitator_superfamily_transporter|multidrug|major_facilitator_superfamily_transporter	0.999999802102	78.8	33	56.6	1.5e-09	1
TETA(60)	536	567	HWI-700370F:168:C7JUKANXX:7:2215:19950:20316	tetracycline	ANZ79240.1|FEATURES|tetA(60)|tetracycline|tetA(60)	0.999999987559	65.6	32	51.6	4.9e-08	1
RPOB2	866	898	HWI-700370F:168:C7JUKANXX:7:1305:12787:78923	multidrug	BAD59497.1|FEATURES|rpoB2|multidrug|rpoB2	0.999999350524	72.7	33	57.8	6.9e-10	1
MEPA	30	62	HWI-700370F:168:C7JUKANXX:7:1209:9422:47924	multidrug	YP_302230|FEATURES|mepA|multidrug|mepA	1.0	100.0	33	67.4	8.6e-13	1
RPOB2	438	470	HWI-700370F:168:C7JUKANXX:7:2215:6234:24928	multidrug	BAD59497.1|FEATURES|rpoB2|multidrug|rpoB2	0.999999468743	87.9	33	65.1	4.3e-12	1
MACB	443	474	HWI-700370F:168:C7JUKANXX:7:2206:2280:56956	MLS	gi:694085087:ref:WP_032429904.1:|FEATURES|macB|MLS|macB	1.0	71.9	32	51.2	6.4e-08	1
TAEA	451	483	HWI-700370F:168:C7JUKANXX:7:1309:17818:31156	pleuromutilin	APB03219.1|FEATURES|TaeA|pleuromutilin|TaeA	0.999461246985	66.7	33	50.4	1.1e-07	1
VATB	132	164	HWI-700370F:168:C7JUKANXX:7:1315:19045:14931	MLS	YP_002861121|FEATURES|vatB|MLS|vatB	1.0	69.7	33	48.5	4.2e-07	1
QACG	34	66	HWI-700370F:168:C7JUKANXX:7:2201:17730:72321	multidrug	gi:488408518:ref:WP_002477903.1:|FEATURES|qacG|multidrug|qacG	0.999999556791	100.0	33	72.4	2.7e-14	1
TRUNCATED_PUTATIVE_RESPONSE_REGULATOR_ARLR	171	202	HWI-700370F:168:C7JUKANXX:7:1303:16285:13961	unclassified	NC_002745.3251084.p01|FEATURES|truncated_putative_response_regulator_ArlR|unclassified|truncated_putative_response_regulator_ArlR	0.999999999231	84.4	32	61.2	6.2e-11	1
FMTC	608	640	HWI-700370F:168:C7JUKANXX:7:1114:19156:8739	beta-lactam	gi:446993908:ref:WP_001071164.1:|FEATURES|fmtC|beta-lactam|fmtC	1.0	75.8	33	58.5	4.0e-10	1
ABCA	514	546	HWI-700370F:168:C7JUKANXX:7:1103:1493:77898	multidrug	XP_753111.1|FEATURES|abcA|multidrug|abcA	0.999999492373	63.6	33	49.3	2.4e-07	1
RPOB2	397	428	HWI-700370F:168:C7JUKANXX:7:2101:10477:90380	multidrug	BAD59497.1|FEATURES|rpoB2|multidrug|rpoB2	0.999999291921	71.9	32	55.1	4.4e-09	1
TETB(46)	457	487	HWI-700370F:168:C7JUKANXX:7:2116:12332:85484	tetracycline	AET10445.1|FEATURES|tetB(46)|tetracycline|tetB(46)	0.999999016947	67.7	31	46.2	2.1e-06	1
NORB	297	328	HWI-700370F:168:C7JUKANXX:7:1203:18032:54139	fluoroquinolone	gi:917392609:ref:WP_051999321.1:|FEATURES|norB|fluoroquinolone|norB	1.0	75.0	32	48.5	4.2e-07	1
MULTIDRUG_ABC_TRANSPORTER	472	503	HWI-700370F:168:C7JUKANXX:7:1107:7644:34892	multidrug	gi:1031799645:ref:WP_064138838.1:|FEATURES|multidrug_ABC_transporter|multidrug|multidrug_ABC_transporter	1.0	65.6	32	48.1	5.4e-07	1
TAEA	444	476	HWI-700370F:168:C7JUKANXX:7:2111:18763:43218	pleuromutilin	APB03219.1|FEATURES|TaeA|pleuromutilin|TaeA	0.999616167199	72.7	33	53.9	9.9e-09	1
MAJOR_FACILITATOR_SUPERFAMILY_TRANSPORTER	186	218	HWI-700370F:168:C7JUKANXX:7:2210:13834:77457	multidrug	NC_002952.2859362.p01|FEATURES|major_facilitator_superfamily_transporter|multidrug|major_facilitator_superfamily_transporter	0.999999730235	87.9	33	63.5	1.2e-11	1
ABCA	850	881	HWI-700370F:168:C7JUKANXX:7:1116:11210:18169	multidrug	XP_753111.1|FEATURES|abcA|multidrug|abcA	0.999999445394	65.6	32	47.4	9.3e-07	1
FMTC	789	821	HWI-700370F:168:C7JUKANXX:7:1114:7583:30152	beta-lactam	gi:1031796384:ref:WP_064136479.1:|FEATURES|fmtC|beta-lactam|fmtC	1.0	90.9	33	73.2	1.6e-14	1
MEPR	67	99	HWI-700370F:168:C7JUKANXX:7:2214:13690:44502	multidrug	YP_001440920.1|FEATURES|mepR|multidrug|mepR	0.999998890848	81.8	33	57.0	1.2e-09	1
EMRB-QACA_FAMILY_MAJOR_FACILITATOR_TRANSPORTER	126	158	HWI-700370F:168:C7JUKANXX:7:2112:20603:90656	multidrug	NC_002951.3237419.p01|FEATURES|EmrB-QacA_family_major_facilitator_transporter|multidrug|EmrB-QacA_family_major_facilitator_transporter	0.99999999902	72.7	33	52.4	2.9e-08	1
VATB	132	164	HWI-700370F:168:C7JUKANXX:7:1102:2729:15585	MLS	YP_001785579|FEATURES|vatB|MLS|vatB	0.99955489215	60.6	33	44.7	6.0e-06	1
TET(K)	249	281	HWI-700370F:168:C7JUKANXX:7:1206:16532:89343	tetracycline	YP_003283625.1|FEATURES|tet(K)|tetracycline|tet(K)	1.0	100.0	33	70.1	1.3e-13	1
BCRA	136	168	HWI-700370F:168:C7JUKANXX:7:1105:3565:13481	bacitracin	gi:507044560:ref:WP_016115614.1:|FEATURES|bcrA|bacitracin|bcrA	1.0	87.9	33	61.6	4.7e-11	1
MULTIDRUG_ABC_TRANSPORTER	458	490	HWI-700370F:168:C7JUKANXX:7:1104:20964:53914	multidrug	gi:537465895:ref:WP_020977391.1:|FEATURES|multidrug_ABC_transporter|multidrug|multidrug_ABC_transporter	1.0	72.7	33	48.9	3.2e-07	1
EMRB-QACA_FAMILY_MAJOR_FACILITATOR_TRANSPORTER	331	363	HWI-700370F:168:C7JUKANXX:7:2215:7834:89549	multidrug	NC_002951.3238155.p01|FEATURES|EmrB-QacA_family_major_facilitator_transporter|multidrug|EmrB-QacA_family_major_facilitator_transporter	0.999999695828	81.8	33	63.5	1.2e-11	1
MULTIDRUG_ABC_TRANSPORTER	492	524	HWI-700370F:168:C7JUKANXX:7:1112:3361:93370	multidrug	gi:686364868:ref:WP_031893738.1:|FEATURES|multidrug_ABC_transporter|multidrug|multidrug_ABC_transporter	1.0	90.9	33	60.1	1.4e-10	1
SALA	430	462	HWI-700370F:168:C7JUKANXX:7:2210:11278:94780	MLS	AGN74946|FEATURES|salA|MLS|salA	0.999999996368	75.8	33	56.2	2.0e-09	1
MULTIDRUG_ABC_TRANSPORTER	452	483	HWI-700370F:168:C7JUKANXX:7:1301:15274:36749	multidrug	gi:686364868:ref:WP_031893738.1:|FEATURES|multidrug_ABC_transporter|multidrug|multidrug_ABC_transporter	1.0	62.5	32	45.4	3.5e-06	1
VANR	74	106	HWI-700370F:168:C7JUKANXX:7:2104:3109:99356	glycopeptide	EU250284.1.gene5.p01|FEATURES|vanR|glycopeptide|vanR	1.0	75.8	33	55.8	2.6e-09	1
ABCA	261	293	HWI-700370F:168:C7JUKANXX:7:1313:1999:28025	multidrug	XP_753111.1|FEATURES|abcA|multidrug|abcA	0.999999577309	72.7	33	53.5	1.3e-08	1
AADK	76	108	HWI-700370F:168:C7JUKANXX:7:1306:17020:60295	aminoglycoside	gi:505197081:ref:WP_015384183.1:|FEATURES|aadK|aminoglycoside|aadK	1.0	97.0	33	70.5	1.0e-13	1
MULTIDRUG_ABC_TRANSPORTER	440	472	HWI-700370F:168:C7JUKANXX:7:2213:2847:39517	multidrug	gi:686364868:ref:WP_031893738.1:|FEATURES|multidrug_ABC_transporter|multidrug|multidrug_ABC_transporter	1.0	81.8	33	60.5	1.1e-10	1
BCRA	41	71	HWI-700370F:168:C7JUKANXX:7:1209:4103:89905	bacitracin	YP_001373621|FEATURES|bcrA|bacitracin|bcrA	1.0	67.7	31	47.4	9.3e-07	1
QACG	4	34	HWI-700370F:168:C7JUKANXX:7:1203:12020:100503	multidrug	gi:686408520:ref:WP_031913065.1:|FEATURES|qacG|multidrug|qacG	0.999999333643	100.0	31	65.1	4.3e-12	1
BLT	320	352	HWI-700370F:168:C7JUKANXX:7:1113:11113:71660	multidrug	AAC36944.1|FEATURES|blt|multidrug|blt	0.999999899554	69.7	33	52.0	3.8e-08	1
TET(K)	130	162	HWI-700370F:168:C7JUKANXX:7:1306:14834:93244	tetracycline	YP_003283625.1|FEATURES|tet(K)|tetracycline|tet(K)	1.0	100.0	33	68.2	5.1e-13	1
MAJOR_FACILITATOR_SUPERFAMILY_TRANSPORTER	404	436	HWI-700370F:168:C7JUKANXX:7:2109:10918:10090	multidrug	NC_002952.2859362.p01|FEATURES|major_facilitator_superfamily_transporter|multidrug|major_facilitator_superfamily_transporter	0.99999978047	72.7	33	54.3	7.6e-09	1
EMRB-QACA_FAMILY_MAJOR_FACILITATOR_TRANSPORTER	145	177	HWI-700370F:168:C7JUKANXX:7:1111:3180:8772	multidrug	NC_002951.3237419.p01|FEATURES|EmrB-QacA_family_major_facilitator_transporter|multidrug|EmrB-QacA_family_major_facilitator_transporter	0.999999957041	63.6	33	48.1	5.4e-07	1
RPOB2	465	497	HWI-700370F:168:C7JUKANXX:7:1302:13189:82077	multidrug	BAD59497.1|FEATURES|rpoB2|multidrug|rpoB2	0.999999442399	84.8	33	63.2	1.6e-11	1
CLASS_A	82	114	HWI-700370F:168:C7JUKANXX:7:1101:3289:62781	beta-lactam	M60253.gene.p01|FEATURES|class_A|beta-lactam|class_A	0.999999998598	63.6	33	46.6	1.6e-06	1
EMRB-QACA_FAMILY_MAJOR_FACILITATOR_TRANSPORTER	29	61	HWI-700370F:168:C7JUKANXX:7:1103:3382:33808	multidrug	AE016830.1.gene768.p01|FEATURES|EmrB-QacA_family_major_facilitator_transporter|multidrug|EmrB-QacA_family_major_facilitator_transporter	0.999998839109	100.0	33	70.5	1.0e-13	1
MEPR	17	49	HWI-700370F:168:C7JUKANXX:7:2103:8344:72334	multidrug	YP_001440920.1|FEATURES|mepR|multidrug|mepR	0.999998991289	78.8	33	60.5	1.1e-10	1
LLMA_23S_RIBOSOMAL_RNA_METHYLTRANSFERASE	66	97	HWI-700370F:168:C7JUKANXX:7:1116:20581:39806	MLS	APB03216.1|FEATURES|LlmA_23S_ribosomal_RNA_methyltransferase|MLS|LlmA_23S_ribosomal_RNA_methyltransferase	0.999999936309	78.1	32	61.6	4.7e-11	1
TET(K)	407	439	HWI-700370F:168:C7JUKANXX:7:1305:15283:51079	tetracycline	YP_003283625.1|FEATURES|tet(K)|tetracycline|tet(K)	0.999999901643	100.0	33	63.5	1.2e-11	1
MPHC	194	226	HWI-700370F:168:C7JUKANXX:7:1213:16034:7346	MLS	YP_001569069|FEATURES|mphC|MLS|mphC	1.0	100.0	33	76.3	1.9e-15	1
MACB	21	51	HWI-700370F:168:C7JUKANXX:7:2208:14818:37999	MLS	gi:803575554:ref:WP_046081557.1:|FEATURES|macB|MLS|macB	1.0	71.0	31	45.4	3.5e-06	1
RPOB2	363	395	HWI-700370F:168:C7JUKANXX:7:2107:5514:63558	multidrug	BAD59497.1|FEATURES|rpoB2|multidrug|rpoB2	0.999999325609	78.8	33	56.6	1.5e-09	1
MEPA	147	179	HWI-700370F:168:C7JUKANXX:7:2213:17288:70412	multidrug	YP_302230|FEATURES|mepA|multidrug|mepA	1.0	100.0	33	65.1	4.3e-12	1
RPHB	230	262	HWI-700370F:168:C7JUKANXX:7:1115:13547:15776	rifamycin	APB03222.1|FEATURES|rphB|rifamycin|rphB	0.999943963226	63.6	33	50.1	1.4e-07	1
VANR	68	98	HWI-700370F:168:C7JUKANXX:7:2207:16288:16985	glycopeptide	gi:507059692:ref:WP_016130597.1:|FEATURES|vanR|glycopeptide|vanR	0.99999997252	67.7	31	47.8	7.1e-07	1
ARLS	199	231	HWI-700370F:168:C7JUKANXX:7:1204:11476:77734	multidrug	YP_499945.1|FEATURES|arlS|multidrug|arlS	0.999998258426	72.7	33	53.1	1.7e-08	1
EMRB-QACA_FAMILY_MAJOR_FACILITATOR_TRANSPORTER	392	424	HWI-700370F:168:C7JUKANXX:7:1315:4030:34806	multidrug	AE016830.1.gene424.p01|FEATURES|EmrB-QacA_family_major_facilitator_transporter|multidrug|EmrB-QacA_family_major_facilitator_transporter	0.999997850239	66.7	33	50.8	8.4e-08	1
EMRB-QACA_FAMILY_MAJOR_FACILITATOR_TRANSPORTER	147	179	HWI-700370F:168:C7JUKANXX:7:1302:3745:23424	multidrug	AE016830.1.gene1786.p01|FEATURES|EmrB-QacA_family_major_facilitator_transporter|multidrug|EmrB-QacA_family_major_facilitator_transporter	0.99999989825	100.0	33	70.9	7.8e-14	1
TET(K)	347	379	HWI-700370F:168:C7JUKANXX:7:2211:4392:37034	tetracycline	YP_003283625.1|FEATURES|tet(K)|tetracycline|tet(K)	1.0	100.0	33	66.6	1.5e-12	1
BACA	164	196	HWI-700370F:168:C7JUKANXX:7:2107:14097:85002	bacitracin	YP_302125|FEATURES|bacA|bacitracin|bacA	1.0	100.0	33	69.3	2.3e-13	1
TETM	559	590	HWI-700370F:168:C7JUKANXX:7:1202:11276:61693	tetracycline	ABB70056|FEATURES|tetM|tetracycline|tetM	1.0	100.0	32	70.1	1.3e-13	1
MULTIDRUG_ABC_TRANSPORTER	548	579	HWI-700370F:168:C7JUKANXX:7:1210:3602:74238	multidrug	gi:748767925:ref:WP_040019608.1:|FEATURES|multidrug_ABC_transporter|multidrug|multidrug_ABC_transporter	0.999998639863	62.5	32	44.7	6.0e-06	1
NORB	389	421	HWI-700370F:168:C7JUKANXX:7:2208:16643:67659	fluoroquinolone	gi:738114161:ref:WP_036072414.1:|FEATURES|norB|fluoroquinolone|norB	1.0	78.8	33	58.5	4.0e-10	1
LMRB	134	166	HWI-700370F:168:C7JUKANXX:7:2111:10226:91020	MLS	gi:1007411670:gb:AMQ72759.1:|FEATURES|lmrB|MLS|lmrB	1.0	75.8	33	56.6	1.5e-09	1
RPOB2	1012	1042	HWI-700370F:168:C7JUKANXX:7:2101:18239:25026	multidrug	BAD59497.1|FEATURES|rpoB2|multidrug|rpoB2	0.99999939298	80.6	31	60.1	1.4e-10	1
TETL	101	132	HWI-700370F:168:C7JUKANXX:7:2105:15782:38495	tetracycline	gi:504873274:ref:WP_015060376.1:|FEATURES|tetL|tetracycline|tetL	0.999999999942	62.5	32	46.2	2.1e-06	1
RPOB2	1060	1092	HWI-700370F:168:C7JUKANXX:7:2202:13290:65760	multidrug	BAD59497.1|FEATURES|rpoB2|multidrug|rpoB2	0.999999385861	84.8	33	59.7	1.8e-10	1
NORB	294	326	HWI-700370F:168:C7JUKANXX:7:2203:15516:49618	fluoroquinolone	gi:917392609:ref:WP_051999321.1:|FEATURES|norB|fluoroquinolone|norB	1.0	63.6	33	45.8	2.7e-06	1
NORA	292	322	HWI-700370F:168:C7JUKANXX:7:1209:1387:35433	multidrug	gi:518673227:ref:WP_019834920.1:|FEATURES|norA|multidrug|norA	1.0	93.5	31	64.3	7.3e-12	1
MACB	141	172	HWI-700370F:168:C7JUKANXX:7:2103:11612:19791	MLS	gi:545231548:ref:WP_021531156.1:|FEATURES|macB|MLS|macB	1.0	68.8	32	47.0	1.2e-06	1
TETB(60)	98	130	HWI-700370F:168:C7JUKANXX:7:1316:4033:89837	tetracycline	ANZ79241.1|FEATURES|tetB(60)|tetracycline|tetB(60)	0.999999560203	63.6	33	50.1	1.4e-07	1
MEPR	17	49	HWI-700370F:168:C7JUKANXX:7:1314:12467:84555	multidrug	YP_001440920.1|FEATURES|mepR|multidrug|mepR	0.999998991289	78.8	33	60.5	1.1e-10	1
YKKC	87	119	HWI-700370F:168:C7JUKANXX:7:1216:16136:99347	multidrug	gi:307606148:emb:CBI42519.1:|FEATURES|ykkC|multidrug|ykkC	0.999999999696	69.7	33	51.2	6.4e-08	1
MARR	25	57	HWI-700370F:168:C7JUKANXX:7:2106:15317:17842	multidrug	gi:808045374:ref:WP_046207364.1:|FEATURES|marR|multidrug|marR	1.0	100.0	33	72.8	2.1e-14	1
RPOB2	1030	1061	HWI-700370F:168:C7JUKANXX:7:1311:4761:55976	multidrug	BAD59497.1|FEATURES|rpoB2|multidrug|rpoB2	0.999999479154	84.4	32	65.9	2.5e-12	1
TETB(60)	100	131	HWI-700370F:168:C7JUKANXX:7:1201:10282:39339	tetracycline	ANZ79241.1|FEATURES|tetB(60)|tetracycline|tetB(60)	0.999999560203	62.5	32	50.1	1.4e-07	1
MEPA	73	105	HWI-700370F:168:C7JUKANXX:7:1303:20987:7940	multidrug	YP_302230|FEATURES|mepA|multidrug|mepA	1.0	100.0	33	68.9	3.0e-13	1
VANR	95	127	HWI-700370F:168:C7JUKANXX:7:1203:2211:33869	glycopeptide	EU250284.1.gene5.p01|FEATURES|vanR|glycopeptide|vanR	1.0	81.8	33	59.3	2.4e-10	1
ARLS	19	51	HWI-700370F:168:C7JUKANXX:7:1306:10463:59653	multidrug	YP_499945.1|FEATURES|arlS|multidrug|arlS	0.999998609213	78.8	33	58.5	4.0e-10	1
MEPR	33	65	HWI-700370F:168:C7JUKANXX:7:1104:11417:25059	multidrug	YP_001440920.1|FEATURES|mepR|multidrug|mepR	0.999998935624	81.8	33	58.5	4.0e-10	1
ABCA	552	583	HWI-700370F:168:C7JUKANXX:7:2210:18913:7222	multidrug	XP_753111.1|FEATURES|abcA|multidrug|abcA	0.999999445394	62.5	32	47.4	9.3e-07	1
TET(K)	244	276	HWI-700370F:168:C7JUKANXX:7:2111:20946:19853	tetracycline	YP_003283625.1|FEATURES|tet(K)|tetracycline|tet(K)	1.0	100.0	33	70.1	1.3e-13	1
MAJOR_FACILITATOR_SUPERFAMILY_TRANSPORTER	434	464	HWI-700370F:168:C7JUKANXX:7:2104:9689:95979	multidrug	NC_002952.2859362.p01|FEATURES|major_facilitator_superfamily_transporter|multidrug|major_facilitator_superfamily_transporter	0.999999752877	80.6	31	55.8	2.6e-09	1
QACG	2	34	HWI-700370F:168:C7JUKANXX:7:2109:3781:7841	multidrug	gi:686408520:ref:WP_031913065.1:|FEATURES|qacG|multidrug|qacG	0.99999950272	100.0	33	70.9	7.8e-14	1
EMRB-QACA_FAMILY_MAJOR_FACILITATOR_TRANSPORTER	316	348	HWI-700370F:168:C7JUKANXX:7:2109:17220:49712	multidrug	NC_002951.3238155.p01|FEATURES|EmrB-QacA_family_major_facilitator_transporter|multidrug|EmrB-QacA_family_major_facilitator_transporter	0.999999767344	69.7	33	52.8	2.2e-08	1
MAJOR_FACILITATOR_SUPERFAMILY_TRANSPORTER	176	208	HWI-700370F:168:C7JUKANXX:7:2112:18540:59608	multidrug	NC_002952.2859362.p01|FEATURES|major_facilitator_superfamily_transporter|multidrug|major_facilitator_superfamily_transporter	0.999999965485	90.9	33	68.6	3.9e-13	1
RPOB2	457	488	HWI-700370F:168:C7JUKANXX:7:1210:4940:82453	multidrug	BAD59497.1|FEATURES|rpoB2|multidrug|rpoB2	0.999999325609	84.4	32	63.9	9.6e-12	1
RPOB2	571	603	HWI-700370F:168:C7JUKANXX:7:2106:13694:48515	multidrug	BAD59497.1|FEATURES|rpoB2|multidrug|rpoB2	0.999999334062	81.8	33	57.0	1.2e-09	1
TET(K)	384	416	HWI-700370F:168:C7JUKANXX:7:1307:9856:86763	tetracycline	YP_003283625.1|FEATURES|tet(K)|tetracycline|tet(K)	1.0	100.0	33	65.1	4.3e-12	1
MEPR	93	125	HWI-700370F:168:C7JUKANXX:7:2112:18040:63374	multidrug	YP_001440920.1|FEATURES|mepR|multidrug|mepR	0.999998212618	63.6	33	44.3	7.8e-06	1
MAJOR_FACILITATOR_SUPERFAMILY_TRANSPORTER	410	442	HWI-700370F:168:C7JUKANXX:7:2113:19942:48901	multidrug	NC_002952.2859362.p01|FEATURES|major_facilitator_superfamily_transporter|multidrug|major_facilitator_superfamily_transporter	0.999999695627	78.8	33	57.8	6.9e-10	1
VANY	181	212	HWI-700370F:168:C7JUKANXX:7:2204:2975:28383	glycopeptide	AAY52007|FEATURES|vanY|glycopeptide|vanY	0.999999999997	62.5	32	53.9	9.9e-09	1
EFRB	247	279	HWI-700370F:168:C7JUKANXX:7:1111:7150:82991	multidrug	CDO61516.1|FEATURES|efrB|multidrug|efrB	0.999997473335	66.7	33	48.1	5.4e-07	1
FOSB	61	92	HWI-700370F:168:C7JUKANXX:7:2207:5651:55319	fosfomycin	gi:835503090:ref:WP_047529730.1:|FEATURES|fosB|fosfomycin|fosB	1.0	84.4	32	65.9	2.5e-12	1
NORB	117	149	HWI-700370F:168:C7JUKANXX:7:1202:18978:24790	fluoroquinolone	gi:1000360171:ref:WP_061107359.1:|FEATURES|norB|fluoroquinolone|norB	1.0	69.7	33	55.8	2.6e-09	1
TRUNCATED_PUTATIVE_RESPONSE_REGULATOR_ARLR	79	111	HWI-700370F:168:C7JUKANXX:7:1102:18510:90658	unclassified	HE999704.1.gene1528.p01|FEATURES|truncated_putative_response_regulator_ArlR|unclassified|truncated_putative_response_regulator_ArlR	0.999999999999	75.8	33	53.5	1.3e-08	1
MULTIDRUG_ABC_TRANSPORTER	484	514	HWI-700370F:168:C7JUKANXX:7:1208:1559:78704	multidrug	gi:917229923:ref:WP_051836635.1:|FEATURES|multidrug_ABC_transporter|multidrug|multidrug_ABC_transporter	1.0	74.2	31	47.8	7.1e-07	1
LMRD	631	662	HWI-700370F:168:C7JUKANXX:7:1106:5504:20183	MLS	ABF66027.1|FEATURES|lmrD|MLS|lmrD	0.99999999218	84.4	32	61.2	6.2e-11	1
OPTRA	212	244	HWI-700370F:168:C7JUKANXX:7:2211:17577:63716	oxazolidinone	AKA86814|FEATURES|optrA|oxazolidinone|optrA	0.999102432564	63.6	33	50.1	1.4e-07	1
EMRB-QACA_FAMILY_MAJOR_FACILITATOR_TRANSPORTER	30	62	HWI-700370F:168:C7JUKANXX:7:2107:1979:96580	multidrug	NC_009641.5331418.p01|FEATURES|EmrB-QacA_family_major_facilitator_transporter|multidrug|EmrB-QacA_family_major_facilitator_transporter	0.999999995025	63.6	33	47.4	9.3e-07	1
RPOB2	269	301	HWI-700370F:168:C7JUKANXX:7:1305:7035:64020	multidrug	BAD59497.1|FEATURES|rpoB2|multidrug|rpoB2	0.999999095184	66.7	33	48.1	5.4e-07	1
MULTIDRUG_ABC_TRANSPORTER	473	505	HWI-700370F:168:C7JUKANXX:7:1103:12744:43708	multidrug	gi:1031799645:ref:WP_064138838.1:|FEATURES|multidrug_ABC_transporter|multidrug|multidrug_ABC_transporter	1.0	81.8	33	51.6	4.9e-08	1
NORB	253	284	HWI-700370F:168:C7JUKANXX:7:2211:3669:17460	fluoroquinolone	gi:494742298:ref:WP_007477706.1:|FEATURES|norB|fluoroquinolone|norB	1.0	75.0	32	54.3	7.6e-09	1
BACA	46	77	HWI-700370F:168:C7JUKANXX:7:1102:8104:35173	bacitracin	YP_254125|FEATURES|bacA|bacitracin|bacA	1.0	100.0	32	69.7	1.7e-13	1
NORB	132	162	HWI-700370F:168:C7JUKANXX:7:1110:17890:44336	fluoroquinolone	gi:1000360171:ref:WP_061107359.1:|FEATURES|norB|fluoroquinolone|norB	1.0	61.3	31	47.8	7.1e-07	1
FMTC	533	564	HWI-700370F:168:C7JUKANXX:7:2208:2285:49706	beta-lactam	gi:1031796384:ref:WP_064136479.1:|FEATURES|fmtC|beta-lactam|fmtC	1.0	78.1	32	56.6	1.5e-09	1
MULTIDRUG_ABC_TRANSPORTER	471	503	HWI-700370F:168:C7JUKANXX:7:1215:12022:80509	multidrug	gi:1031799645:ref:WP_064138838.1:|FEATURES|multidrug_ABC_transporter|multidrug|multidrug_ABC_transporter	1.0	81.8	33	51.6	4.9e-08	1
QACG	34	66	HWI-700370F:168:C7JUKANXX:7:1109:16821:67336	multidrug	gi:488408518:ref:WP_002477903.1:|FEATURES|qacG|multidrug|qacG	0.999999556791	100.0	33	72.4	2.7e-14	1
MEPA	64	96	HWI-700370F:168:C7JUKANXX:7:2104:17466:99671	multidrug	YP_302230|FEATURES|mepA|multidrug|mepA	1.0	97.0	33	65.5	3.3e-12	1
FMTC	604	636	HWI-700370F:168:C7JUKANXX:7:1306:8809:23930	beta-lactam	gi:446993908:ref:WP_001071164.1:|FEATURES|fmtC|beta-lactam|fmtC	1.0	72.7	33	56.6	1.5e-09	1
TETL	280	312	HWI-700370F:168:C7JUKANXX:7:1101:2370:13943	tetracycline	ZP_03593907|FEATURES|tetL|tetracycline|tetL	1.0	60.6	33	52.8	2.2e-08	1
QACG	22	54	HWI-700370F:168:C7JUKANXX:7:1103:8952:33401	multidrug	gi:488408518:ref:WP_002477903.1:|FEATURES|qacG|multidrug|qacG	0.999998690499	69.7	33	53.1	1.7e-08	1
TET(K)	379	411	HWI-700370F:168:C7JUKANXX:7:2112:11719:20944	tetracycline	YP_003283625.1|FEATURES|tet(K)|tetracycline|tet(K)	1.0	100.0	33	64.7	5.6e-12	1
QACG	33	65	HWI-700370F:168:C7JUKANXX:7:2206:6710:76027	multidrug	gi:488408518:ref:WP_002477903.1:|FEATURES|qacG|multidrug|qacG	0.99999953981	100.0	33	71.6	4.6e-14	1
LMRB	127	159	HWI-700370F:168:C7JUKANXX:7:1216:14723:39902	MLS	gi:1007411670:gb:AMQ72759.1:|FEATURES|lmrB|MLS|lmrB	1.0	90.9	33	62.4	2.8e-11	1
RPOB2	673	705	HWI-700370F:168:C7JUKANXX:7:2203:20515:96077	multidrug	BAD59497.1|FEATURES|rpoB2|multidrug|rpoB2	0.999998925418	63.6	33	44.3	7.8e-06	1
LMRB	304	336	HWI-700370F:168:C7JUKANXX:7:1201:6758:57478	MLS	ZP_03589930|FEATURES|lmrB|MLS|lmrB	1.0	66.7	33	51.2	6.4e-08	1
VANL	100	131	HWI-700370F:168:C7JUKANXX:7:1213:18750:61345	glycopeptide	ABX54687.1|FEATURES|vanL|glycopeptide|vanL	0.99999952996	62.5	32	47.4	9.3e-07	1
MULTIDRUG_ABC_TRANSPORTER	269	301	HWI-700370F:168:C7JUKANXX:7:1303:17015:47963	multidrug	gi:686364868:ref:WP_031893738.1:|FEATURES|multidrug_ABC_transporter|multidrug|multidrug_ABC_transporter	1.0	93.9	33	61.6	4.7e-11	1
TET(K)	132	164	HWI-700370F:168:C7JUKANXX:7:1107:17546:7557	tetracycline	YP_003283625.1|FEATURES|tet(K)|tetracycline|tet(K)	1.0	100.0	33	68.6	3.9e-13	1
TETP	66	97	HWI-700370F:168:C7JUKANXX:7:1210:14615:58821	tetracycline	YP_002850805|FEATURES|tetP|tetracycline|tetP	1.0	75.0	32	55.5	3.4e-09	1
MULTIDRUG_ABC_TRANSPORTER	471	503	HWI-700370F:168:C7JUKANXX:7:1209:15364:87863	multidrug	gi:913055317:ref:WP_050357634.1:|FEATURES|multidrug_ABC_transporter|multidrug|multidrug_ABC_transporter	1.0	72.7	33	52.8	2.2e-08	1
TET(K)	280	311	HWI-700370F:168:C7JUKANXX:7:2106:3348:35219	tetracycline	YP_003283625.1|FEATURES|tet(K)|tetracycline|tet(K)	1.0	100.0	32	69.3	2.3e-13	1
BCRA	24	54	HWI-700370F:168:C7JUKANXX:7:1116:18046:42821	bacitracin	gi:500194536:ref:WP_011867743.1:|FEATURES|bcrA|bacitracin|bcrA	0.999997849164	61.3	31	45.8	2.7e-06	1
FOSB	74	106	HWI-700370F:168:C7JUKANXX:7:1113:18781:85512	fosfomycin	gi:881070913:ref:WP_048787524.1:|FEATURES|fosB|fosfomycin|fosB	1.0	100.0	33	77.0	1.1e-15	1
FMTC	92	123	HWI-700370F:168:C7JUKANXX:7:1216:16368:61830	beta-lactam	gi:1031796384:ref:WP_064136479.1:|FEATURES|fmtC|beta-lactam|fmtC	1.0	75.0	32	53.9	9.9e-09	1
MACB	24	54	HWI-700370F:168:C7JUKANXX:7:2108:2272:15404	MLS	gi:446110351:ref:WP_000188206.1:|FEATURES|macB|MLS|macB	1.0	67.7	31	47.0	1.2e-06	1
EFRA	287	318	HWI-700370F:168:C7JUKANXX:7:1303:6817:6997	multidrug	CDO61513.1|FEATURES|efrA|multidrug|efrA	1.0	90.6	32	60.1	1.4e-10	1
BACA	171	203	HWI-700370F:168:C7JUKANXX:7:1215:7225:50929	bacitracin	YP_302125|FEATURES|bacA|bacitracin|bacA	1.0	100.0	33	70.1	1.3e-13	1
EMRB-QACA_FAMILY_MAJOR_FACILITATOR_TRANSPORTER	61	93	HWI-700370F:168:C7JUKANXX:7:1107:11204:30492	multidrug	NC_002951.3237419.p01|FEATURES|EmrB-QacA_family_major_facilitator_transporter|multidrug|EmrB-QacA_family_major_facilitator_transporter	0.999999952659	63.6	33	49.3	2.4e-07	1
ABCA	958	989	HWI-700370F:168:C7JUKANXX:7:1202:9541:55596	multidrug	XP_753111.1|FEATURES|abcA|multidrug|abcA	0.999999669841	87.5	32	60.8	8.1e-11	1
VANS	407	439	HWI-700370F:168:C7JUKANXX:7:1204:5817:96876	glycopeptide	gi:486815884:gb:EOH50555.1:|FEATURES|vanS|glycopeptide|vanS	1.0	63.6	33	47.8	7.1e-07	1
LSAC	95	125	HWI-700370F:168:C7JUKANXX:7:2207:18793:100480	MLS	AEA37904.1|FEATURES|lsaC|MLS|lsaC	1.0	71.0	31	50.1	1.4e-07	1
MULTIDRUG_ABC_TRANSPORTER	364	396	HWI-700370F:168:C7JUKANXX:7:2105:7072:2745	multidrug	gi:686364868:ref:WP_031893738.1:|FEATURES|multidrug_ABC_transporter|multidrug|multidrug_ABC_transporter	1.0	90.9	33	63.9	9.6e-12	1
MEPA	222	254	HWI-700370F:168:C7JUKANXX:7:1306:10776:77022	multidrug	YP_302230|FEATURES|mepA|multidrug|mepA	1.0	93.9	33	61.6	4.7e-11	1
BCRA	32	64	HWI-700370F:168:C7JUKANXX:7:1115:3010:49519	bacitracin	YP_001373621|FEATURES|bcrA|bacitracin|bcrA	1.0	60.6	33	48.5	4.2e-07	1
LMRB	259	291	HWI-700370F:168:C7JUKANXX:7:2113:5311:63270	MLS	gi:384930133:gb:AFI26811.1:|FEATURES|lmrB|MLS|lmrB	1.0	60.6	33	46.6	1.6e-06	1
TETA(46)	525	555	HWI-700370F:168:C7JUKANXX:7:1309:19015:21791	tetracycline	AET10444.1|FEATURES|tetA(46)|tetracycline|tetA(46)	0.999999999882	67.7	31	46.2	2.1e-06	1
LSA	222	254	HWI-700370F:168:C7JUKANXX:7:2108:10205:41999	MLS	gi:445983947:ref:WP_000061802.1:|FEATURES|lsa|MLS|lsa	1.0	69.7	33	49.7	1.9e-07	1
TRUNCATED_PUTATIVE_RESPONSE_REGULATOR_ARLR	186	218	HWI-700370F:168:C7JUKANXX:7:1212:13050:73940	unclassified	AE015929.1.gene1106.p01|FEATURES|truncated_putative_response_regulator_ArlR|unclassified|truncated_putative_response_regulator_ArlR	0.999999999995	87.9	33	63.5	1.2e-11	1
CAT_CHLORAMPHENICOL_ACETYLTRANSFERASE	112	144	HWI-700370F:168:C7JUKANXX:7:2113:7298:55458	phenicol	M58472.1.gene1.p01|FEATURES|cat_chloramphenicol_acetyltransferase|phenicol|cat_chloramphenicol_acetyltransferase	0.999999995821	60.6	33	48.5	4.2e-07	1
RPOB2	763	795	HWI-700370F:168:C7JUKANXX:7:2201:18936:4879	multidrug	BAD59497.1|FEATURES|rpoB2|multidrug|rpoB2	0.999999207249	75.8	33	53.1	1.7e-08	1
NORB	130	160	HWI-700370F:168:C7JUKANXX:7:1303:1921:86819	fluoroquinolone	gi:1000360171:ref:WP_061107359.1:|FEATURES|norB|fluoroquinolone|norB	1.0	74.2	31	55.8	2.6e-09	1
RPOB2	794	826	HWI-700370F:168:C7JUKANXX:7:2114:5933:42732	multidrug	BAD59497.1|FEATURES|rpoB2|multidrug|rpoB2	0.999999363955	87.9	33	58.5	4.0e-10	1
EMRB-QACA_FAMILY_MAJOR_FACILITATOR_TRANSPORTER	34	65	HWI-700370F:168:C7JUKANXX:7:1204:18842:34734	multidrug	NC_002951.3237419.p01|FEATURES|EmrB-QacA_family_major_facilitator_transporter|multidrug|EmrB-QacA_family_major_facilitator_transporter	0.999999987714	65.6	32	47.0	1.2e-06	1
ARLS	225	256	HWI-700370F:168:C7JUKANXX:7:1201:16052:50281	multidrug	YP_499945.1|FEATURES|arlS|multidrug|arlS	0.999998105319	96.9	32	67.0	1.1e-12	1
LLMA_23S_RIBOSOMAL_RNA_METHYLTRANSFERASE	242	274	HWI-700370F:168:C7JUKANXX:7:1210:13967:81051	MLS	APB03216.1|FEATURES|LlmA_23S_ribosomal_RNA_methyltransferase|MLS|LlmA_23S_ribosomal_RNA_methyltransferase	0.999999916865	84.8	33	59.3	2.4e-10	1
MDTG	56	88	HWI-700370F:168:C7JUKANXX:7:2103:7571:60248	multidrug	gi:727179994:ref:WP_033642668.1:|FEATURES|mdtG|multidrug|mdtG	1.0	75.8	33	53.1	1.7e-08	1
ARLS	382	412	HWI-700370F:168:C7JUKANXX:7:1315:5721:75484	multidrug	YP_499945.1|FEATURES|arlS|multidrug|arlS	0.99999727094	64.5	31	44.3	7.8e-06	1
NORB	366	398	HWI-700370F:168:C7JUKANXX:7:2206:11391:21514	fluoroquinolone	gi:1000360171:ref:WP_061107359.1:|FEATURES|norB|fluoroquinolone|norB	1.0	84.8	33	62.0	3.6e-11	1
LMRB	254	284	HWI-700370F:168:C7JUKANXX:7:1212:9672:28421	MLS	gi:1007411670:gb:AMQ72759.1:|FEATURES|lmrB|MLS|lmrB	1.0	83.9	31	58.2	5.2e-10	1
MULTIDRUG_ABC_TRANSPORTER	240	272	HWI-700370F:168:C7JUKANXX:7:1113:6281:51774	multidrug	gi:686364868:ref:WP_031893738.1:|FEATURES|multidrug_ABC_transporter|multidrug|multidrug_ABC_transporter	1.0	81.8	33	62.8	2.1e-11	1
RPOB2	792	823	HWI-700370F:168:C7JUKANXX:7:1108:3019:49968	multidrug	BAD59497.1|FEATURES|rpoB2|multidrug|rpoB2	0.999999245425	90.6	32	58.2	5.2e-10	1
TETW	76	108	HWI-700370F:168:C7JUKANXX:7:1302:1472:33930	tetracycline	ACA23187|FEATURES|tetW|tetracycline|tetW	1.0	60.6	33	44.7	6.0e-06	1
QACG	32	64	HWI-700370F:168:C7JUKANXX:7:2109:13064:20640	multidrug	gi:686408520:ref:WP_031913065.1:|FEATURES|qacG|multidrug|qacG	0.999999542009	100.0	33	72.0	3.5e-14	1
QACG	56	88	HWI-700370F:168:C7JUKANXX:7:1201:3097:29201	multidrug	gi:488408518:ref:WP_002477903.1:|FEATURES|qacG|multidrug|qacG	0.999999403824	100.0	33	66.2	1.9e-12	1
MDTK	414	444	HWI-700370F:168:C7JUKANXX:7:1111:10346:61391	fluoroquinolone	AML99881.1|FEATURES|MdtK|fluoroquinolone|MdtK	0.99999794482	71.0	31	50.4	1.1e-07	1
MAJOR_FACILITATOR_SUPERFAMILY_TRANSPORTER	275	307	HWI-700370F:168:C7JUKANXX:7:2104:16309:10044	multidrug	NC_002952.2859362.p01|FEATURES|major_facilitator_superfamily_transporter|multidrug|major_facilitator_superfamily_transporter	0.999999883825	93.9	33	68.6	3.9e-13	1
QACG	30	62	HWI-700370F:168:C7JUKANXX:7:2113:20864:83155	multidrug	gi:686408520:ref:WP_031913065.1:|FEATURES|qacG|multidrug|qacG	0.999999615245	100.0	33	75.1	4.1e-15	1
TETB(46)	366	397	HWI-700370F:168:C7JUKANXX:7:2106:7601:96358	tetracycline	AET10445.1|FEATURES|tetB(46)|tetracycline|tetB(46)	0.999998921453	62.5	32	45.8	2.7e-06	1
VGAE	445	477	HWI-700370F:168:C7JUKANXX:7:1212:10526:84389	MLS	FR772051.1.gene9.p01|FEATURES|vgaE|MLS|vgaE	0.999660844076	72.7	33	50.8	8.4e-08	1
TETA(60)	353	385	HWI-700370F:168:C7JUKANXX:7:1103:11863:97128	tetracycline	ANZ79240.1|FEATURES|tetA(60)|tetracycline|tetA(60)	0.999999990099	69.7	33	52.8	2.2e-08	1
TETA	443	475	HWI-700370F:168:C7JUKANXX:7:1109:6064:52407	tetracycline	gi:736993687:ref:WP_034989673.1:|FEATURES|tetA|tetracycline|tetA	1.0	66.7	33	50.4	1.1e-07	1
TETM	489	521	HWI-700370F:168:C7JUKANXX:7:1110:16875:59605	tetracycline	ABB70047|FEATURES|tetM|tetracycline|tetM	1.0	100.0	33	77.8	6.4e-16	1
EMRB-QACA_FAMILY_MAJOR_FACILITATOR_TRANSPORTER	127	159	HWI-700370F:168:C7JUKANXX:7:1305:5930:87685	multidrug	AE016830.1.gene424.p01|FEATURES|EmrB-QacA_family_major_facilitator_transporter|multidrug|EmrB-QacA_family_major_facilitator_transporter	0.999999998305	63.6	33	48.1	5.4e-07	1
ARLS	218	248	HWI-700370F:168:C7JUKANXX:7:1316:16102:62072	multidrug	YP_499945.1|FEATURES|arlS|multidrug|arlS	0.999998802019	93.5	31	62.4	2.8e-11	1
FMTC	357	389	HWI-700370F:168:C7JUKANXX:7:1308:5159:15025	beta-lactam	gi:1031796384:ref:WP_064136479.1:|FEATURES|fmtC|beta-lactam|fmtC	1.0	69.7	33	55.1	4.4e-09	1
MULTIDRUG_ABC_TRANSPORTER	555	587	HWI-700370F:168:C7JUKANXX:7:1316:16933:61043	multidrug	gi:496018010:ref:WP_008742581.1:|FEATURES|multidrug_ABC_transporter|multidrug|multidrug_ABC_transporter	1.0	75.8	33	53.5	1.3e-08	1
EMRB-QACA_FAMILY_MAJOR_FACILITATOR_TRANSPORTER	339	371	HWI-700370F:168:C7JUKANXX:7:2213:17779:17878	multidrug	NC_002951.3238155.p01|FEATURES|EmrB-QacA_family_major_facilitator_transporter|multidrug|EmrB-QacA_family_major_facilitator_transporter	0.999999843884	87.9	33	62.0	3.6e-11	1
EMRB-QACA_FAMILY_MAJOR_FACILITATOR_TRANSPORTER	4	35	HWI-700370F:168:C7JUKANXX:7:1110:15032:36008	multidrug	NC_002951.3238155.p01|FEATURES|EmrB-QacA_family_major_facilitator_transporter|multidrug|EmrB-QacA_family_major_facilitator_transporter	0.999999848364	90.6	32	63.2	1.6e-11	1
ABCA	236	268	HWI-700370F:168:C7JUKANXX:7:1114:19364:33611	multidrug	XP_753111.1|FEATURES|abcA|multidrug|abcA	0.999999654995	81.8	33	62.4	2.8e-11	1
MSRA	435	467	HWI-700370F:168:C7JUKANXX:7:1108:19905:66760	MLS	gi:580336413:gb:EVD62957.1:|FEATURES|msrA|MLS|msrA	1.0	100.0	33	71.2	6.0e-14	1
ARLS	210	242	HWI-700370F:168:C7JUKANXX:7:1115:2873:42267	multidrug	YP_499945.1|FEATURES|arlS|multidrug|arlS	0.999998547056	84.8	33	58.5	4.0e-10	1
TRANSCRIPTIONAL_REGULATORY_PROTEIN_CPXR_CPXR	55	87	HWI-700370F:168:C7JUKANXX:7:1309:4119:40477	unclassified	CP001918.1.gene5135.p01|FEATURES|transcriptional_regulatory_protein_CpxR_cpxR|unclassified|transcriptional_regulatory_protein_CpxR_cpxR	0.999999999368	66.7	33	52.0	3.8e-08	1
EMRB-QACA_FAMILY_MAJOR_FACILITATOR_TRANSPORTER	205	236	HWI-700370F:168:C7JUKANXX:7:1203:16856:75970	multidrug	NC_002951.3237419.p01|FEATURES|EmrB-QacA_family_major_facilitator_transporter|multidrug|EmrB-QacA_family_major_facilitator_transporter	0.99999997564	81.2	32	54.3	7.6e-09	1
TET(K)	175	207	HWI-700370F:168:C7JUKANXX:7:2109:8337:60245	tetracycline	YP_003283625.1|FEATURES|tet(K)|tetracycline|tet(K)	0.99999993978	100.0	33	66.6	1.5e-12	1
MEPA	218	250	HWI-700370F:168:C7JUKANXX:7:1306:7501:99502	multidrug	gi:446573690:ref:WP_000651036.1:|FEATURES|mepA|multidrug|mepA	1.0	93.9	33	62.8	2.1e-11	1
EFRA	327	359	HWI-700370F:168:C7JUKANXX:7:2206:17756:71990	multidrug	CDO61513.1|FEATURES|efrA|multidrug|efrA	0.99999919466	69.7	33	51.6	4.9e-08	1
MACB	129	159	HWI-700370F:168:C7JUKANXX:7:1112:11969:56661	MLS	YP_001571041|FEATURES|macB|MLS|macB	1.0	67.7	31	47.8	7.1e-07	1
MACB	142	174	HWI-700370F:168:C7JUKANXX:7:2109:5032:97273	MLS	gi:895865878:ref:WP_048974758.1:|FEATURES|macB|MLS|macB	1.0	66.7	33	47.8	7.1e-07	1
MULTIDRUG_ABC_TRANSPORTER	477	509	HWI-700370F:168:C7JUKANXX:7:1211:10971:96301	multidrug	gi:686364868:ref:WP_031893738.1:|FEATURES|multidrug_ABC_transporter|multidrug|multidrug_ABC_transporter	1.0	69.7	33	49.7	1.9e-07	1
TET(K)	136	168	HWI-700370F:168:C7JUKANXX:7:1106:3519:8886	tetracycline	YP_003283625.1|FEATURES|tet(K)|tetracycline|tet(K)	1.0	100.0	33	72.8	2.1e-14	1
TRUNCATED_PUTATIVE_RESPONSE_REGULATOR_ARLR	149	181	HWI-700370F:168:C7JUKANXX:7:1216:19428:79982	unclassified	gi:446114283:ref:WP_000192138.1:|FEATURES|truncated_putative_response_regulator_ArlR|unclassified|truncated_putative_response_regulator_ArlR	0.99999999952	75.8	33	60.1	1.4e-10	1
NORB	57	89	HWI-700370F:168:C7JUKANXX:7:1102:11273:5925	fluoroquinolone	gi:1000360171:ref:WP_061107359.1:|FEATURES|norB|fluoroquinolone|norB	1.0	72.7	33	51.2	6.4e-08	1
EMRB-QACA_FAMILY_MAJOR_FACILITATOR_TRANSPORTER	123	155	HWI-700370F:168:C7JUKANXX:7:1101:13036:7863	multidrug	NC_002951.3237419.p01|FEATURES|EmrB-QacA_family_major_facilitator_transporter|multidrug|EmrB-QacA_family_major_facilitator_transporter	0.99999997287	75.8	33	53.1	1.7e-08	1
TETB(60)	480	512	HWI-700370F:168:C7JUKANXX:7:2115:5014:30840	tetracycline	ANZ79241.1|FEATURES|tetB(60)|tetracycline|tetB(60)	0.999999999872	69.7	33	51.2	6.4e-08	1
RPOB2	448	480	HWI-700370F:168:C7JUKANXX:7:1209:19296:96372	multidrug	BAD59497.1|FEATURES|rpoB2|multidrug|rpoB2	0.999999536106	90.9	33	70.5	1.0e-13	1
TRUNCATED_PUTATIVE_RESPONSE_REGULATOR_ARLR	45	75	HWI-700370F:168:C7JUKANXX:7:2312:3090:30311	unclassified	HE999704.1.gene1528.p01|FEATURES|truncated_putative_response_regulator_ArlR|unclassified|truncated_putative_response_regulator_ArlR	0.999999993612	87.1	31	60.5	1.1e-10	1
TET(K)	26	58	HWI-700370F:168:C7JUKANXX:7:1310:8672:8415	tetracycline	YP_003283625.1|FEATURES|tet(K)|tetracycline|tet(K)	1.0	100.0	33	72.4	2.7e-14	1
ABCA	864	895	HWI-700370F:168:C7JUKANXX:7:2204:11373:63700	multidrug	XP_753111.1|FEATURES|abcA|multidrug|abcA	0.999999633727	81.2	32	57.4	9.0e-10	1
RPOB2	131	161	HWI-700370F:168:C7JUKANXX:7:2213:20942:17995	multidrug	BAD59497.1|FEATURES|rpoB2|multidrug|rpoB2	0.999999151305	67.7	31	49.7	1.9e-07	1
NORB	128	160	HWI-700370F:168:C7JUKANXX:7:2106:13632:51326	fluoroquinolone	gi:494742298:ref:WP_007477706.1:|FEATURES|norB|fluoroquinolone|norB	1.0	66.7	33	52.0	3.8e-08	1
NORA	204	236	HWI-700370F:168:C7JUKANXX:7:1313:10113:82766	multidrug	gi:488407009:ref:WP_002476394.1:|FEATURES|norA|multidrug|norA	1.0	90.9	33	63.5	1.2e-11	1
NORA	93	125	HWI-700370F:168:C7JUKANXX:7:2107:9066:100521	multidrug	YP_302113|FEATURES|norA|multidrug|norA	1.0	100.0	33	66.2	1.9e-12	1
OPTRA	208	239	HWI-700370F:168:C7JUKANXX:7:2205:18869:16876	oxazolidinone	AKA86814|FEATURES|optrA|oxazolidinone|optrA	0.999329853094	71.9	32	54.3	7.6e-09	1
MEPA	401	433	HWI-700370F:168:C7JUKANXX:7:1212:5997:96885	multidrug	YP_302230|FEATURES|mepA|multidrug|mepA	1.0	100.0	33	67.8	6.6e-13	1
RPOB2	584	616	HWI-700370F:168:C7JUKANXX:7:1108:7890:100699	multidrug	BAD59497.1|FEATURES|rpoB2|multidrug|rpoB2	0.999999301003	75.8	33	55.5	3.4e-09	1
EFRA	349	381	HWI-700370F:168:C7JUKANXX:7:2208:1728:10379	multidrug	CDO61513.1|FEATURES|efrA|multidrug|efrA	0.999998786994	66.7	33	44.7	6.0e-06	1
EMRB-QACA_FAMILY_MAJOR_FACILITATOR_TRANSPORTER	5	37	HWI-700370F:168:C7JUKANXX:7:1316:17824:78916	multidrug	NC_002951.3237419.p01|FEATURES|EmrB-QacA_family_major_facilitator_transporter|multidrug|EmrB-QacA_family_major_facilitator_transporter	0.999999967733	75.8	33	51.2	6.4e-08	1
MULTIDRUG_ABC_TRANSPORTER	99	131	HWI-700370F:168:C7JUKANXX:7:1105:2453:43627	multidrug	gi:686364868:ref:WP_031893738.1:|FEATURES|multidrug_ABC_transporter|multidrug|multidrug_ABC_transporter	1.0	93.9	33	65.5	3.3e-12	1
MSRA	156	188	HWI-700370F:168:C7JUKANXX:7:2101:10173:46751	MLS	ABA02367|FEATURES|msrA|MLS|msrA	1.0	100.0	33	72.8	2.1e-14	1
MEPR	2	34	HWI-700370F:168:C7JUKANXX:7:2101:17471:15781	multidrug	YP_001440920.1|FEATURES|mepR|multidrug|mepR	0.99999887832	75.8	33	56.6	1.5e-09	1
VANN	129	159	HWI-700370F:168:C7JUKANXX:7:2115:21210:12627	glycopeptide	JF802084.2.gene2.p01|FEATURES|vanN|glycopeptide|vanN	0.999999998985	67.7	31	54.7	5.8e-09	1
ABCA	930	961	HWI-700370F:168:C7JUKANXX:7:1102:7530:55349	multidrug	XP_753111.1|FEATURES|abcA|multidrug|abcA	0.999999379345	62.5	32	45.1	4.6e-06	1
MEPR	77	109	HWI-700370F:168:C7JUKANXX:7:1114:10570:97374	multidrug	YP_001440920.1|FEATURES|mepR|multidrug|mepR	0.999998903199	78.8	33	57.4	9.0e-10	1
TET(K)	139	170	HWI-700370F:168:C7JUKANXX:7:2214:7553:70149	tetracycline	YP_003283625.1|FEATURES|tet(K)|tetracycline|tet(K)	1.0	100.0	32	70.9	7.8e-14	1
VANR	73	104	HWI-700370F:168:C7JUKANXX:7:2112:14142:13224	glycopeptide	gi:947806628:ref:WP_056468082.1:|FEATURES|vanR|glycopeptide|vanR	1.0	68.8	32	52.0	3.8e-08	1
ABCA	639	670	HWI-700370F:168:C7JUKANXX:7:2201:16899:77407	multidrug	XP_753111.1|FEATURES|abcA|multidrug|abcA	0.999999638484	62.5	32	57.8	6.9e-10	1
NORB	313	345	HWI-700370F:168:C7JUKANXX:7:2109:5440:46351	fluoroquinolone	gi:738114161:ref:WP_036072414.1:|FEATURES|norB|fluoroquinolone|norB	1.0	60.6	33	47.4	9.3e-07	1
RPOB2	566	598	HWI-700370F:168:C7JUKANXX:7:2204:17043:67876	multidrug	BAD59497.1|FEATURES|rpoB2|multidrug|rpoB2	0.999999358332	81.8	33	58.2	5.2e-10	1
MPHC	173	205	HWI-700370F:168:C7JUKANXX:7:2112:1505:96048	MLS	YP_001569069|FEATURES|mphC|MLS|mphC	1.0	97.0	33	81.6	4.4e-17	1
BACA	117	149	HWI-700370F:168:C7JUKANXX:7:1310:17582:7270	bacitracin	ZP_04294082|FEATURES|bacA|bacitracin|bacA	1.0	72.7	33	51.6	4.9e-08	1
VANR	51	83	HWI-700370F:168:C7JUKANXX:7:1102:14488:84701	glycopeptide	AF155139.2.gene2.p01|FEATURES|vanR|glycopeptide|vanR	0.999998199423	60.6	33	44.3	7.8e-06	1
MAJOR_FACILITATOR_SUPERFAMILY_TRANSPORTER	427	458	HWI-700370F:168:C7JUKANXX:7:1116:5741:70350	multidrug	NC_002952.2859362.p01|FEATURES|major_facilitator_superfamily_transporter|multidrug|major_facilitator_superfamily_transporter	0.999999773181	75.0	32	53.5	1.3e-08	1
BCRA	30	62	HWI-700370F:168:C7JUKANXX:7:1210:9607:10518	bacitracin	AAD21213|FEATURES|bcrA|bacitracin|bcrA	0.999999994575	60.6	33	47.4	9.3e-07	1
RPOB2	142	174	HWI-700370F:168:C7JUKANXX:7:2205:18006:39366	multidrug	BAD59497.1|FEATURES|rpoB2|multidrug|rpoB2	0.999999350524	78.8	33	57.8	6.9e-10	1
NORB	303	335	HWI-700370F:168:C7JUKANXX:7:1314:5991:31927	fluoroquinolone	gi:1000360171:ref:WP_061107359.1:|FEATURES|norB|fluoroquinolone|norB	1.0	72.7	33	52.0	3.8e-08	1
TRUNCATED_PUTATIVE_RESPONSE_REGULATOR_ARLR	80	112	HWI-700370F:168:C7JUKANXX:7:1103:12211:73022	unclassified	HE999704.1.gene1528.p01|FEATURES|truncated_putative_response_regulator_ArlR|unclassified|truncated_putative_response_regulator_ArlR	0.999999999995	100.0	33	67.8	6.6e-13	1
ABCA	1327	1359	HWI-700370F:168:C7JUKANXX:7:1103:16015:40674	multidrug	XP_753111.1|FEATURES|abcA|multidrug|abcA	0.999999379345	66.7	33	45.1	4.6e-06	1
EMRB-QACA_FAMILY_MAJOR_FACILITATOR_TRANSPORTER	42	74	HWI-700370F:168:C7JUKANXX:7:1216:13860:66408	multidrug	NC_002951.3238155.p01|FEATURES|EmrB-QacA_family_major_facilitator_transporter|multidrug|EmrB-QacA_family_major_facilitator_transporter	0.999999816801	81.8	33	58.2	5.2e-10	1
TETB(46)	529	561	HWI-700370F:168:C7JUKANXX:7:2111:5347:86584	tetracycline	AET10445.1|FEATURES|tetB(46)|tetracycline|tetB(46)	0.967847611827	69.7	33	48.5	4.2e-07	1
QACG	2	34	HWI-700370F:168:C7JUKANXX:7:2216:1201:25034	multidrug	gi:686408520:ref:WP_031913065.1:|FEATURES|qacG|multidrug|qacG	0.99999950272	100.0	33	70.9	7.8e-14	1
VANR	51	83	HWI-700370F:168:C7JUKANXX:7:2211:4511:13791	glycopeptide	CAB61229|FEATURES|vanR|glycopeptide|vanR	0.99999999129	63.6	33	50.8	8.4e-08	1
ABCA	808	839	HWI-700370F:168:C7JUKANXX:7:1206:14309:41340	multidrug	XP_753111.1|FEATURES|abcA|multidrug|abcA	0.999999534136	75.0	32	51.2	6.4e-08	1
MAJOR_FACILITATOR_SUPERFAMILY_TRANSPORTER	50	82	HWI-700370F:168:C7JUKANXX:7:2116:20851:44698	multidrug	ZP_03612813|FEATURES|major_facilitator_superfamily_transporter|multidrug|major_facilitator_superfamily_transporter	1.0	87.9	33	61.2	6.2e-11	1
[truncated: 100,607 more rows]
