# Supplementary material for: Machine learning algorithm to characterize antimicrobial resistance associated with the International Space Station surface microbiome
Source: Microbiome. 2022 Aug 24;10:134. doi: 10.1186/s40168-022-01332-w (PMC9400218; doi:10.1186/s40168-022-01332-w)
Supplement: Supplementary file 6 — Additional file 5: File S1. Raw results of the DeepARG analyses (zip compressed). [file 40168_2022_1332_MOESM5_ESM.zip › Additional file 5- File S1/DeepARG-SS/F3_L3_PMA_FLT_.out.mapping.ARG]

#ARG	query-start	query-end	read_id	predicted_ARG-class	best-hit	probability	identity	alignment-length	alignment-bitscore	alignment-evalue	counts
OQXA	87	118	SRX3808503.15193547	multidrug	YP_001693237.1|FEATURES|oqxA|multidrug|oqxA	0.999998145766	96.9	32	61.6	4.6e-11	1
MDTN	47	77	SRX3808503.12752838	multidrug	gi:740611645:ref:WP_038397166.1:|FEATURES|mdtN|multidrug|mdtN	1.0	80.6	31	52.8	2.1e-08	1
ARNA	452	484	SRX3808503.3098098	polymyxin	gi:757781454:ref:WP_043000038.1:|FEATURES|arnA|polymyxin|arnA	0.99744292069	81.8	33	65.1	4.3e-12	1
KASUGAMYCIN_RESISTANCE_PROTEIN_KSGA	114	146	SRX3808503.677138	aminoglycoside	YP_002240485|FEATURES|kasugamycin_resistance_protein_ksgA|aminoglycoside|kasugamycin_resistance_protein_ksgA	1.0	100.0	33	71.6	4.6e-14	1
PENA	62	93	SRX3808503.15827073	beta-lactam	ZP_04656349|FEATURES|penA|beta-lactam|penA	1.0	62.5	32	47.4	9.0e-07	1
FARA	241	271	SRX3808503.9442965	antibacterial_free_fatty_acids	NP_273367.1|FEATURES|farA|antibacterial_free_fatty_acids|farA	0.99948199673	64.5	31	49.3	2.4e-07	1
SDIA	165	195	SRX3808503.19630934	unclassified	gi:749556408:ref:WP_040188680.1:|FEATURES|sdiA|unclassified|sdiA	1.0	96.8	31	63.9	9.3e-12	1
EMRD	114	146	SRX3808503.9693556	multidrug	CP000647.1.gene4115.p01|FEATURES|emrD|multidrug|emrD	1.0	87.9	33	58.5	4.0e-10	1
RPOB2	887	918	SRX3808503.15755743	multidrug	BAD59497.1|FEATURES|rpoB2|multidrug|rpoB2	0.999999189353	71.9	32	49.3	2.4e-07	1
ACRA	1	32	SRX3808503.15755742	multidrug	YP_002240036|FEATURES|acrA|multidrug|acrA	1.0	96.9	32	68.6	3.9e-13	1
MEXB	990	1022	SRX3808503.2372636	multidrug	gi:504646765:ref:WP_014833867.1:|FEATURES|mexB|multidrug|mexB	1.0	90.9	33	65.1	4.3e-12	1
EMRR	24	54	SRX3808503.11226908	fluoroquinolone	NP_417169.1|FEATURES|emrR|fluoroquinolone|emrR	0.999957910469	93.5	31	62.4	2.6e-11	1
FOSA5	40	72	SRX3808503.5483451	fosfomycin	AJE60855.1|FEATURES|FosA5|fosfomycin|FosA5	1.0	97.0	33	75.5	3.2e-15	1
PENA	294	326	SRX3808503.9537376	beta-lactam	ZP_04656349|FEATURES|penA|beta-lactam|penA	1.0	72.7	33	50.4	1.1e-07	1
OMPR	237	269	SRX3808503.13548634	multidrug	CP000034.1.gene3672.p01|FEATURES|ompR|multidrug|ompR	0.999998649024	97.0	33	65.9	2.5e-12	1
ACRA	20	50	SRX3808503.8238766	multidrug	gi:573042590:emb:CDI16885.1:|FEATURES|acrA|multidrug|acrA	1.0	100.0	31	66.2	1.8e-12	1
RPOB2	472	504	SRX3808503.18626708	multidrug	BAD59497.1|FEATURES|rpoB2|multidrug|rpoB2	0.999999393882	75.8	33	58.2	5.2e-10	1
TET34	17	49	SRX3808503.15407921	tetracycline	BAB59035|FEATURES|tet34|tetracycline|tet34	1.0	75.8	33	54.7	5.8e-09	1
PATA	388	420	SRX3808503.7303495	fluoroquinolone	NP_417544.5|FEATURES|patA|fluoroquinolone|patA	0.999993896275	97.0	33	66.2	1.9e-12	1
MDTG	210	242	SRX3808503.7733275	multidrug	gi:852292796:ref:WP_048332568.1:|FEATURES|mdtG|multidrug|mdtG	1.0	100.0	33	63.2	1.6e-11	1
ESCHERICHIA_COLI_LAMB	323	353	SRX3808503.1337802	multidrug	BAB38442|FEATURES|Escherichia_coli_LamB|multidrug|Escherichia_coli_LamB	0.999996010184	71.0	31	57.8	6.9e-10	1
VANR	92	122	SRX3808503.12744739	glycopeptide	JF802084.2.gene4.p01|FEATURES|vanR|glycopeptide|vanR	0.999831069241	71.0	31	48.1	5.4e-07	1
ACRB	281	311	SRX3808503.18734872	multidrug	gi:493959393:ref:WP_006902972.1:|FEATURES|acrB|multidrug|acrB	0.999999995518	100.0	31	61.6	4.6e-11	1
UGD	320	352	SRX3808503.9032840	peptide	AAC75089.1|FEATURES|ugd|peptide|ugd	0.999999738478	81.8	33	58.5	4.0e-10	1
OMPR	308	340	SRX3808503.12237258	multidrug	CP000034.1.gene3672.p01|FEATURES|ompR|multidrug|ompR	0.999998246464	81.8	33	53.9	9.9e-09	1
OQXB	528	558	SRX3808503.583312	multidrug	YP_001693238|FEATURES|oqxB|multidrug|oqxB	0.999999158349	93.5	31	61.2	5.8e-11	1
NORA	72	104	SRX3808503.1124944	multidrug	gi:755009796:ref:WP_042363132.1:|FEATURES|norA|multidrug|norA	1.0	100.0	33	67.0	1.1e-12	1
SDIA	106	138	SRX3808503.12507299	unclassified	gi:749556408:ref:WP_040188680.1:|FEATURES|sdiA|unclassified|sdiA	1.0	97.0	33	72.8	2.1e-14	1
MDTE	13	45	SRX3808503.7062906	multidrug	CP001918.1.gene3442.p01|FEATURES|mdtE|multidrug|mdtE	0.999999999988	93.9	33	63.2	1.6e-11	1
EMRR	52	83	SRX3808503.13753940	fluoroquinolone	NP_417169.1|FEATURES|emrR|fluoroquinolone|emrR	0.999963575656	100.0	32	65.9	2.5e-12	1
EMRD	218	248	SRX3808503.14742791	multidrug	CP000647.1.gene4115.p01|FEATURES|emrD|multidrug|emrD	1.0	96.8	31	59.3	2.2e-10	1
ACRF	902	933	SRX3808503.5482985	multidrug	CP000647.1.gene3710.p01|FEATURES|acrF|multidrug|acrF	1.0	100.0	32	64.3	7.1e-12	1
ACRB	878	909	SRX3808503.7304719	multidrug	gi:497324874:ref:WP_009639087.1:|FEATURES|acrB|multidrug|acrB	1.0	100.0	32	65.1	4.2e-12	1
ACRB	68	100	SRX3808503.17579244	multidrug	gi:763385966:ref:WP_044243114.1:|FEATURES|acrB|multidrug|acrB	1.0	97.0	33	69.3	2.3e-13	1
MSBA	469	499	SRX3808503.9657046	nitroimidazole	NP_415434.1|FEATURES|msbA|nitroimidazole|msbA	0.999524286933	83.9	31	52.8	2.1e-08	1
OQXB	372	403	SRX3808503.15659399	multidrug	YP_001693238|FEATURES|oqxB|multidrug|oqxB	1.0	62.5	32	50.4	1.1e-07	1
YOJI	168	199	SRX3808503.11481652	peptide	NP_416715.1|FEATURES|YojI|peptide|YojI	0.999999734739	87.5	32	60.5	1.1e-10	1
MEXE	248	280	SRX3808503.6845731	multidrug	YP_002848373|FEATURES|mexE|multidrug|mexE	1.0	100.0	33	70.1	1.3e-13	1
EMRA	10	42	SRX3808503.11653110	multidrug	gi:1000898052:ref:WP_061153581.1:|FEATURES|emrA|multidrug|emrA	1.0	78.8	33	55.8	2.6e-09	1
COB(I)ALAMIN_ADENOLSYLTRANSFERASE	91	122	SRX3808503.15054191	unclassified	gi:447201635:ref:WP_001278891.1:|FEATURES|cob(I)alamin_adenolsyltransferase|unclassified|cob(I)alamin_adenolsyltransferase	1.0	75.0	32	58.5	3.9e-10	1
MACB	140	172	SRX3808503.11718474	MLS	gi:545231548:ref:WP_021531156.1:|FEATURES|macB|MLS|macB	1.0	63.6	33	45.1	4.6e-06	1
OMPR	228	259	SRX3808503.10152150	multidrug	CP000034.1.gene3672.p01|FEATURES|ompR|multidrug|ompR	0.999998770152	100.0	32	65.1	4.3e-12	1
MACB	281	313	SRX3808503.7028304	MLS	gi:1046630742:ref:WP_065696754.1:|FEATURES|macB|MLS|macB	1.0	93.9	33	58.9	3.1e-10	1
ACRB	348	380	SRX3808503.7826684	multidrug	gi:447055218:ref:WP_001132474.1:|FEATURES|acrB|multidrug|acrB	1.0	100.0	33	65.9	2.5e-12	1
MARA	23	55	SRX3808503.4449690	multidrug	YP_489794.1|FEATURES|marA|multidrug|marA	0.999994810205	60.6	33	49.3	2.4e-07	1
OMP36	154	185	SRX3808503.223786	multidrug	AF336097.1.gene1.p01|FEATURES|omp36|multidrug|omp36	0.802181507025	68.8	32	48.9	3.1e-07	1
KLEBSIELLA_PNEUMONIAE_OMPK37	310	342	SRX3808503.10339966	beta-lactam	CAA09666.1|FEATURES|Klebsiella_pneumoniae_OmpK37|beta-lactam|Klebsiella_pneumoniae_OmpK37	0.99999999995	93.9	33	69.3	2.3e-13	1
PMRF	269	299	SRX3808503.18807850	peptide	AAC75314.1|FEATURES|PmrF|peptide|PmrF	0.99999952677	90.3	31	60.1	1.3e-10	1
EMRA	278	309	SRX3808503.2177510	multidrug	gi:506486765:ref:WP_015963310.1:|FEATURES|emrA|multidrug|emrA	0.99026558366	68.8	32	51.6	4.8e-08	1
OMPR	95	127	SRX3808503.7772700	multidrug	gi:507097545:ref:WP_016168184.1:|FEATURES|ompR|multidrug|ompR	0.99999999281	66.7	33	46.2	2.1e-06	1
ARNA	516	548	SRX3808503.17880130	polymyxin	gi:851899656:ref:WP_048211088.1:|FEATURES|arnA|polymyxin|arnA	0.96468905789	97.0	33	67.0	1.1e-12	1
SDIA	45	76	SRX3808503.17580180	unclassified	gi:749556408:ref:WP_040188680.1:|FEATURES|sdiA|unclassified|sdiA	1.0	100.0	32	76.3	1.8e-15	1
TET34	119	149	SRX3808503.14629411	tetracycline	Q8DF90|FEATURES|tet34|tetracycline|tet34	0.999978097529	64.5	31	52.8	2.2e-08	1
MDTL	333	363	SRX3808503.7153271	multidrug	gi:446742357:ref:WP_000819613.1:|FEATURES|mdtL|multidrug|mdtL	1.0	93.5	31	63.2	1.6e-11	1
MDTK	256	288	SRX3808503.7153270	multidrug	gi:507090493:ref:WP_016161206.1:|FEATURES|mdtK|multidrug|mdtK	1.0	100.0	33	65.5	3.3e-12	1
MDTG	357	388	SRX3808503.11496264	multidrug	gi:556477904:ref:WP_023329491.1:|FEATURES|mdtG|multidrug|mdtG	1.0	68.8	32	45.8	2.7e-06	1
PMRF	157	189	SRX3808503.6620705	peptide	AAC75314.1|FEATURES|PmrF|peptide|PmrF	0.999999792518	93.9	33	72.0	3.5e-14	1
BICYCLOMYCIN-MULTIDRUG_EFFLUX_PROTEIN_BCR	296	326	SRX3808503.7093540	multidrug	YP_002237398|FEATURES|bicyclomycin-multidrug_efflux_protein_bcr|multidrug|bicyclomycin-multidrug_efflux_protein_bcr	1.0	100.0	31	65.1	4.2e-12	1
TOLC	108	140	SRX3808503.19182208	multidrug	gi:1028197792:ref:WP_063941830.1:|FEATURES|TolC|multidrug|TolC	1.0	100.0	33	65.5	3.3e-12	1
MACB	23	54	SRX3808503.10341758	MLS	gi:446110265:ref:WP_000188120.1:|FEATURES|macB|MLS|macB	1.0	65.6	32	48.5	4.2e-07	1
MDTE	81	111	SRX3808503.6720736	multidrug	CP001918.1.gene3442.p01|FEATURES|mdtE|multidrug|mdtE	0.999999999847	93.5	31	60.1	1.3e-10	1
OQXA	340	372	SRX3808503.4142107	multidrug	YP_001693237.1|FEATURES|oqxA|multidrug|oqxA	0.999998469681	100.0	33	68.6	3.9e-13	1
ACRB	925	957	SRX3808503.15294394	multidrug	ABR13271|FEATURES|acrB|multidrug|acrB	1.0	100.0	33	66.2	1.9e-12	1
TRANSCRIPTIONAL_REGULATORY_PROTEIN_CPXR_CPXR	53	84	SRX3808503.17465923	unclassified	CP001918.1.gene5135.p01|FEATURES|transcriptional_regulatory_protein_CpxR_cpxR|unclassified|transcriptional_regulatory_protein_CpxR_cpxR	1.0	100.0	32	67.0	1.1e-12	1
MEXX	225	257	SRX3808503.8813144	multidrug	gi:694090431:ref:WP_032435131.1:|FEATURES|mexX|multidrug|mexX	1.0	100.0	33	68.2	5.1e-13	1
MEXB	348	380	SRX3808503.10816305	multidrug	gi:504646765:ref:WP_014833867.1:|FEATURES|mexB|multidrug|mexB	1.0	93.9	33	63.9	9.6e-12	1
MDTK	235	267	SRX3808503.3059057	multidrug	gi:490245669:ref:WP_004143852.1:|FEATURES|mdtK|multidrug|mdtK	1.0	100.0	33	63.2	1.6e-11	1
ARNA	15	46	SRX3808503.397444	polymyxin	gi:851899656:ref:WP_048211088.1:|FEATURES|arnA|polymyxin|arnA	0.988718313918	75.0	32	53.5	1.3e-08	1
SERRATIA_MARCESCENS_OMP1	107	139	SRX3808503.17507961	multidrug	AIA49384.1|FEATURES|Serratia_marcescens_Omp1|multidrug|Serratia_marcescens_Omp1	0.999557979523	87.9	33	72.4	2.7e-14	1
ACRB	366	397	SRX3808503.11448542	multidrug	CAG74079|FEATURES|acrB|multidrug|acrB	1.0	90.6	32	60.8	8.1e-11	1
YOJI	424	455	SRX3808503.19040819	peptide	NP_416715.1|FEATURES|YojI|peptide|YojI	0.999998660435	62.5	32	45.1	4.6e-06	1
MEXX	217	249	SRX3808503.7694338	multidrug	CP000647.1.gene3709.p01|FEATURES|mexX|multidrug|mexX	1.0	93.9	33	63.9	9.6e-12	1
PENA	163	194	SRX3808503.17300989	beta-lactam	ZP_04656349|FEATURES|penA|beta-lactam|penA	1.0	68.8	32	47.8	7.1e-07	1
MSBA	33	65	SRX3808503.3472745	nitroimidazole	NP_415434.1|FEATURES|msbA|nitroimidazole|msbA	0.999813884308	90.9	33	62.8	2.1e-11	1
MDTK	252	284	SRX3808503.12602333	fluoroquinolone	AML99881.1|FEATURES|MdtK|fluoroquinolone|MdtK	0.999996152132	90.9	33	63.9	9.6e-12	1
ACRB	68	100	SRX3808503.13112617	multidrug	gi:763385966:ref:WP_044243114.1:|FEATURES|acrB|multidrug|acrB	1.0	100.0	33	71.6	4.6e-14	1
MDFA	4	36	SRX3808503.17415869	multidrug	gi:1044109257:emb:SBZ85298.1:|FEATURES|mdfA|multidrug|mdfA	0.999999999151	100.0	33	70.1	1.3e-13	1
OQXB	501	531	SRX3808503.14107796	multidrug	YP_001693238|FEATURES|oqxB|multidrug|oqxB	1.0	100.0	31	70.9	7.3e-14	1
NORB	312	343	SRX3808503.663206	fluoroquinolone	gi:644111449:ref:WP_025280016.1:|FEATURES|norB|fluoroquinolone|norB	1.0	65.6	32	47.8	6.9e-07	1
OQXB	193	225	SRX3808503.587363	multidrug	YP_001693238|FEATURES|oqxB|multidrug|oqxB	1.0	100.0	33	65.5	3.3e-12	1
PENA	433	464	SRX3808503.7250758	beta-lactam	ZP_04656349|FEATURES|penA|beta-lactam|penA	1.0	78.1	32	55.1	4.3e-09	1
ESCHERICHIA_COLI_LAMB	44	76	SRX3808503.6982882	multidrug	BAB38442|FEATURES|Escherichia_coli_LamB|multidrug|Escherichia_coli_LamB	0.999997381925	87.9	33	67.4	8.6e-13	1
LMRB	374	405	SRX3808503.13547185	MLS	gi:384930133:gb:AFI26811.1:|FEATURES|lmrB|MLS|lmrB	1.0	65.6	32	49.3	2.4e-07	1
BICYCLOMYCIN-MULTIDRUG_EFFLUX_PROTEIN_BCR	54	84	SRX3808503.14491136	multidrug	YP_002237398|FEATURES|bicyclomycin-multidrug_efflux_protein_bcr|multidrug|bicyclomycin-multidrug_efflux_protein_bcr	1.0	100.0	31	65.1	4.2e-12	1
EMRB	460	492	SRX3808503.5485859	multidrug	gi:852126944:ref:WP_048291088.1:|FEATURES|emrB|multidrug|emrB	0.999996662925	100.0	33	67.4	8.6e-13	1
MDTN	46	76	SRX3808503.7604528	multidrug	gi:740611645:ref:WP_038397166.1:|FEATURES|mdtN|multidrug|mdtN	1.0	83.9	31	54.7	5.8e-09	1
ARNA	334	365	SRX3808503.18199303	polymyxin	gi:507079934:ref:WP_016150692.1:|FEATURES|arnA|polymyxin|arnA	0.994432478974	84.4	32	60.1	1.3e-10	1
ACRB	152	184	SRX3808503.15804818	multidrug	gi:763385966:ref:WP_044243114.1:|FEATURES|acrB|multidrug|acrB	1.0	100.0	33	69.3	2.3e-13	1
ARNA	328	360	SRX3808503.6523252	polymyxin	gi:757799830:ref:WP_043017032.1:|FEATURES|arnA|polymyxin|arnA	0.946713768948	87.9	33	64.3	7.3e-12	1
OMPR	152	183	SRX3808503.18199306	multidrug	NC_008702.1.4607594.p01|FEATURES|ompR|multidrug|ompR	0.999994470349	65.6	32	45.1	4.5e-06	1
OMPF	156	188	SRX3808503.10143227	multidrug	gi:490306302:ref:WP_004201406.1:|FEATURES|ompF|multidrug|ompF	0.999985909708	100.0	33	73.2	1.6e-14	1
PENA	209	240	SRX3808503.4321218	beta-lactam	ZP_04656349|FEATURES|penA|beta-lactam|penA	1.0	84.4	32	62.4	2.8e-11	1
ARNA	551	582	SRX3808503.12266141	polymyxin	gi:851912779:ref:WP_048215868.1:|FEATURES|arnA|polymyxin|arnA	0.918302241409	84.4	32	59.3	2.3e-10	1
CPXA	81	112	SRX3808503.9729262	aminoglycoside:aminocoumarin	NP_312864.1|FEATURES|cpxA|aminoglycoside:aminocoumarin|cpxA	0.999274391277	93.8	32	62.0	3.5e-11	1
EMRB	135	167	SRX3808503.1231622	multidrug	gi:486057056:ref:WP_001507824.1:|FEATURES|emrB|multidrug|emrB	0.999965539065	97.0	33	72.0	3.5e-14	1
OMP36	285	317	SRX3808503.7599446	multidrug	AF336095.1.gene1.p01|FEATURES|omp36|multidrug|omp36	0.848974643063	100.0	33	71.2	6.0e-14	1
MDTN	29	61	SRX3808503.9658111	multidrug	NP_290715|FEATURES|mdtN|multidrug|mdtN	1.0	78.8	33	57.4	9.0e-10	1
TRIC	967	997	SRX3808503.16520797	triclosan	NP_248848.1|FEATURES|TriC|triclosan|TriC	0.9999999812	74.2	31	54.3	7.6e-09	1
KDPE	188	218	SRX3808503.10864501	aminoglycoside	NP_415222.1|FEATURES|kdpE|aminoglycoside|kdpE	0.999989584183	77.4	31	55.8	2.4e-09	1
ESCHERICHIA_COLI_MIPA	45	77	SRX3808503.2901073	multidrug	NP_310518|FEATURES|Escherichia_coli_mipA|multidrug|Escherichia_coli_mipA	0.99999884355	84.8	33	70.5	1.0e-13	1
ARNA	8	38	SRX3808503.7363198	polymyxin	gi:507079934:ref:WP_016150692.1:|FEATURES|arnA|polymyxin|arnA	0.929178130463	90.3	31	65.9	2.5e-12	1
MEXK	909	941	SRX3808503.5378446	multidrug	AAG07064.1|FEATURES|MexK|multidrug|MexK	0.99999921338	60.6	33	45.4	3.5e-06	1
ACRF	367	399	SRX3808503.10345182	multidrug	CP000647.1.gene3710.p01|FEATURES|acrF|multidrug|acrF	1.0	100.0	33	67.0	1.1e-12	1
EMRB	273	305	SRX3808503.16102104	multidrug	gi:486057056:ref:WP_001507824.1:|FEATURES|emrB|multidrug|emrB	0.999988634056	100.0	33	73.2	1.6e-14	1
EPTA	277	307	SRX3808503.17346559	peptide	BAE78116.1|FEATURES|eptA|peptide|eptA	0.999999834441	80.6	31	53.5	1.3e-08	1
ESCHERICHIA_COLI_MIPA	180	211	SRX3808503.17581270	multidrug	NP_310518|FEATURES|Escherichia_coli_mipA|multidrug|Escherichia_coli_mipA	0.999998211586	68.8	32	54.7	5.8e-09	1
ARNA	64	96	SRX3808503.14010902	polymyxin	gi:489117806:ref:WP_003027650.1:|FEATURES|arnA|polymyxin|arnA	0.931407287417	78.8	33	60.1	1.4e-10	1
OMPR	39	69	SRX3808503.19770262	multidrug	NC_008702.1.4607594.p01|FEATURES|ompR|multidrug|ompR	0.999997997841	67.7	31	49.3	2.4e-07	1
ROSB	70	101	SRX3808503.15261311	fosmidomycin	ZP_04630103|FEATURES|rosB|fosmidomycin|rosB	1.0	84.4	32	55.5	3.3e-09	1
UGD	63	93	SRX3808503.2407336	peptide	AAC75089.1|FEATURES|ugd|peptide|ugd	0.999999666156	87.1	31	62.4	2.7e-11	1
MEXX	268	300	SRX3808503.6941330	multidrug	gi:556290474:ref:WP_023291163.1:|FEATURES|mexX|multidrug|mexX	1.0	100.0	33	70.5	1.0e-13	1
MDTK	216	247	SRX3808503.4175764	fluoroquinolone	AML99881.1|FEATURES|MdtK|fluoroquinolone|MdtK	0.999990198474	78.1	32	56.6	1.5e-09	1
ESCHERICHIA_COLI_LAMB	188	218	SRX3808503.5861094	multidrug	BAB38442|FEATURES|Escherichia_coli_LamB|multidrug|Escherichia_coli_LamB	0.999991241581	74.2	31	52.8	2.2e-08	1
BAES	226	257	SRX3808503.5635114	multidrug	BAA15934.1|FEATURES|baeS|multidrug|baeS	0.999998899431	84.4	32	57.8	6.6e-10	1
MEXX	220	252	SRX3808503.2948283	multidrug	CP000647.1.gene3709.p01|FEATURES|mexX|multidrug|mexX	1.0	100.0	33	69.3	2.3e-13	1
TAEA	461	493	SRX3808503.19881643	pleuromutilin	APB03219.1|FEATURES|TaeA|pleuromutilin|TaeA	0.999872059961	69.7	33	48.1	5.4e-07	1
ACRD	196	227	SRX3808503.14904570	aminoglycoside	YP_490697.1|FEATURES|acrD|aminoglycoside|acrD	0.999989836739	90.6	32	60.8	7.9e-11	1
EMRR	79	110	SRX3808503.12490893	fluoroquinolone	NP_417169.1|FEATURES|emrR|fluoroquinolone|emrR	0.999966233551	93.8	32	64.7	5.4e-12	1
MDTK	256	286	SRX3808503.12404902	multidrug	gi:490245669:ref:WP_004143852.1:|FEATURES|mdtK|multidrug|mdtK	1.0	100.0	31	61.2	5.8e-11	1
EMRR	110	142	SRX3808503.12490897	fluoroquinolone	NP_417169.1|FEATURES|emrR|fluoroquinolone|emrR	0.999962158784	90.9	33	70.1	1.3e-13	1
ROSB	68	100	SRX3808503.1610527	fosmidomycin	ZP_04630103|FEATURES|rosB|fosmidomycin|rosB	1.0	84.8	33	56.2	2.0e-09	1
ADEJ	218	250	SRX3808503.5987358	multidrug	NC_011586.7045444.p01|FEATURES|adeJ|multidrug|adeJ	0.999982025217	93.9	33	64.3	7.3e-12	1
FOSA5	37	68	SRX3808503.16041778	fosfomycin	AJE60855.1|FEATURES|FosA5|fosfomycin|FosA5	1.0	96.9	32	75.1	4.0e-15	1
COB(I)ALAMIN_ADENOLSYLTRANSFERASE	45	76	SRX3808503.8479389	unclassified	gi:447201622:ref:WP_001278878.1:|FEATURES|cob(I)alamin_adenolsyltransferase|unclassified|cob(I)alamin_adenolsyltransferase	1.0	90.6	32	65.9	2.5e-12	1
ROSA	130	161	SRX3808503.18329957	fosmidomycin	YP_001477378|FEATURES|rosA|fosmidomycin|rosA	1.0	93.8	32	62.0	3.5e-11	1
EMRR	131	163	SRX3808503.891030	fluoroquinolone	NP_417169.1|FEATURES|emrR|fluoroquinolone|emrR	0.999952701524	90.9	33	67.0	1.1e-12	1
ROSA	308	340	SRX3808503.14308835	fosmidomycin	ZP_04621517|FEATURES|rosA|fosmidomycin|rosA	1.0	90.9	33	60.5	1.1e-10	1
ACRF	501	533	SRX3808503.18628575	multidrug	CP000647.1.gene3710.p01|FEATURES|acrF|multidrug|acrF	0.999999990499	87.9	33	65.5	3.3e-12	1
ACRB	325	357	SRX3808503.6881027	multidrug	YP_454364|FEATURES|acrB|multidrug|acrB	1.0	93.9	33	59.3	2.4e-10	1
MDTM	28	60	SRX3808503.6753231	multidrug	gi:555231380:ref:WP_023218596.1:|FEATURES|mdtM|multidrug|mdtM	1.0	90.9	33	63.5	1.2e-11	1
SERRATIA_MARCESCENS_OMP1	234	266	SRX3808503.18589588	multidrug	AIA49384.1|FEATURES|Serratia_marcescens_Omp1|multidrug|Serratia_marcescens_Omp1	0.911173710517	93.9	33	66.6	1.5e-12	1
PENA	546	577	SRX3808503.11664633	beta-lactam	ZP_04656349|FEATURES|penA|beta-lactam|penA	1.0	68.8	32	46.6	1.6e-06	1
OMP36	61	93	SRX3808503.10124749	multidrug	AF336095.1.gene1.p01|FEATURES|omp36|multidrug|omp36	0.999980334249	97.0	33	70.1	1.3e-13	1
RPOB2	989	1019	SRX3808503.3412499	multidrug	BAD59497.1|FEATURES|rpoB2|multidrug|rpoB2	0.999999127495	64.5	31	47.4	9.3e-07	1
MACB	20	50	SRX3808503.13472441	MLS	gi:494938585:ref:WP_007664615.1:|FEATURES|macB|MLS|macB	1.0	67.7	31	45.4	3.4e-06	1
UGD	322	353	SRX3808503.15890458	peptide	AAC75089.1|FEATURES|ugd|peptide|ugd	0.999999678329	81.2	32	56.2	2.0e-09	1
PATA	49	81	SRX3808503.12057172	fluoroquinolone	NP_417544.5|FEATURES|patA|fluoroquinolone|patA	0.999996035553	97.0	33	70.1	1.3e-13	1
ACRD	77	109	SRX3808503.13498003	aminoglycoside	YP_490697.1|FEATURES|acrD|aminoglycoside|acrD	0.999979647198	66.7	33	49.3	2.4e-07	1
CAT_CHLORAMPHENICOL_ACETYLTRANSFERASE	137	168	SRX3808503.7312782	phenicol	M58472.1.gene1.p01|FEATURES|cat_chloramphenicol_acetyltransferase|phenicol|cat_chloramphenicol_acetyltransferase	0.999944905011	71.9	32	55.5	3.4e-09	1
BACA	224	256	SRX3808503.6185965	bacitracin	YP_002236533|FEATURES|bacA|bacitracin|bacA	1.0	100.0	33	65.1	4.3e-12	1
KASUGAMYCIN_RESISTANCE_PROTEIN_KSGA	135	167	SRX3808503.1755435	aminoglycoside	YP_002240485|FEATURES|kasugamycin_resistance_protein_ksgA|aminoglycoside|kasugamycin_resistance_protein_ksgA	1.0	100.0	33	70.1	1.3e-13	1
MDTD	287	319	SRX3808503.12057179	multidrug	NC_002695.1.916587.p01|FEATURES|mdtD|multidrug|mdtD	0.999999999987	100.0	33	68.9	3.0e-13	1
MACA	6	38	SRX3808503.5696903	MLS	gi:556279329:ref:WP_023289004.1:|FEATURES|macA|MLS|macA	1.0	97.0	33	71.2	6.0e-14	1
PENA	173	205	SRX3808503.9660774	beta-lactam	ZP_04656349|FEATURES|penA|beta-lactam|penA	1.0	63.6	33	47.0	1.2e-06	1
MDTH	59	91	SRX3808503.13547721	multidrug	gi:507089900:ref:WP_016160613.1:|FEATURES|mdtH|multidrug|mdtH	1.0	100.0	33	69.3	2.3e-13	1
MULTIDRUG_ABC_TRANSPORTER	411	443	SRX3808503.6871973	multidrug	gi:686364868:ref:WP_031893738.1:|FEATURES|multidrug_ABC_transporter|multidrug|multidrug_ABC_transporter	1.0	93.9	33	65.1	4.3e-12	1
DFRA3	32	62	SRX3808503.16716600	diaminopyrimidine	AAA25550.1|FEATURES|dfrA3|diaminopyrimidine|dfrA3	0.99987360001	77.4	31	52.4	2.9e-08	1
MDTD	274	306	SRX3808503.9008532	multidrug	gi:545277213:ref:WP_021564462.1:|FEATURES|mdtD|multidrug|mdtD	0.999999999985	90.9	33	67.0	1.1e-12	1
MDTL	49	80	SRX3808503.9997928	multidrug	gi:446008125:ref:WP_000085980.1:|FEATURES|mdtL|multidrug|mdtL	1.0	75.0	32	52.8	2.2e-08	1
MSBA	86	116	SRX3808503.11411984	nitroimidazole	NP_415434.1|FEATURES|msbA|nitroimidazole|msbA	0.999865553476	93.5	31	66.2	1.9e-12	1
UGD	286	318	SRX3808503.10317351	peptide	AAC75089.1|FEATURES|ugd|peptide|ugd	0.999999747499	81.8	33	58.9	3.1e-10	1
TET34	59	91	SRX3808503.3474373	tetracycline	ZP_02197344|FEATURES|tet34|tetracycline|tet34	1.0	69.7	33	56.6	1.5e-09	1
BICYCLOMYCIN-MULTIDRUG_EFFLUX_PROTEIN_BCR	352	384	SRX3808503.16913669	multidrug	YP_002237398|FEATURES|bicyclomycin-multidrug_efflux_protein_bcr|multidrug|bicyclomycin-multidrug_efflux_protein_bcr	0.999999999999	81.8	33	57.4	9.0e-10	1
OMPR	112	144	SRX3808503.4852422	multidrug	CP000034.1.gene3672.p01|FEATURES|ompR|multidrug|ompR	0.999999245227	97.0	33	72.0	3.5e-14	1
PBP-1A	69	101	SRX3808503.11866579	beta-lactam	YP_001290033|FEATURES|PBP-1A|beta-lactam|PBP-1A	1.0	63.6	33	53.1	1.7e-08	1
EMRB-QACA_FAMILY_MAJOR_FACILITATOR_TRANSPORTER	185	216	SRX3808503.11021102	multidrug	NC_002951.3237419.p01|FEATURES|EmrB-QacA_family_major_facilitator_transporter|multidrug|EmrB-QacA_family_major_facilitator_transporter	0.99999997832	65.6	32	46.6	1.5e-06	1
MACB	316	347	SRX3808503.7717346	MLS	gi:1046630742:ref:WP_065696754.1:|FEATURES|macB|MLS|macB	1.0	100.0	32	71.2	5.8e-14	1
MEPA	289	320	SRX3808503.2143799	multidrug	YP_302230|FEATURES|mepA|multidrug|mepA	1.0	90.6	32	55.8	2.5e-09	1
ROSB	442	474	SRX3808503.7703296	fosmidomycin	YP_001477377|FEATURES|rosB|fosmidomycin|rosB	1.0	93.9	33	66.6	1.5e-12	1
PENA	400	432	SRX3808503.7887582	beta-lactam	ZP_04656349|FEATURES|penA|beta-lactam|penA	1.0	72.7	33	54.7	5.8e-09	1
OMPR	96	127	SRX3808503.9382736	multidrug	gi:495580926:ref:WP_008305505.1:|FEATURES|ompR|multidrug|ompR	0.999998328061	65.6	32	46.6	1.6e-06	1
EMRR	36	68	SRX3808503.3010378	fluoroquinolone	NP_417169.1|FEATURES|emrR|fluoroquinolone|emrR	0.999963575656	97.0	33	63.9	9.6e-12	1
ACRF	194	226	SRX3808503.17299816	multidrug	CP000647.1.gene3710.p01|FEATURES|acrF|multidrug|acrF	0.999999997909	93.9	33	64.7	5.6e-12	1
BACTERIAL_REGULATORY_PROTEIN_LUXR	137	168	SRX3808503.2052949	unclassified	CP000647.1.gene3517.p01|FEATURES|bacterial_regulatory_protein_LuxR|unclassified|bacterial_regulatory_protein_LuxR	0.999999018275	96.9	32	66.2	1.9e-12	1
TRIC	108	139	SRX3808503.15034205	triclosan	NP_248848.1|FEATURES|TriC|triclosan|TriC	0.999999986924	62.5	32	52.0	3.8e-08	1
MEXX	170	202	SRX3808503.15564046	multidrug	gi:694090431:ref:WP_032435131.1:|FEATURES|mexX|multidrug|mexX	1.0	100.0	33	65.9	2.5e-12	1
MEXX	69	101	SRX3808503.11904878	multidrug	gi:694090431:ref:WP_032435131.1:|FEATURES|mexX|multidrug|mexX	1.0	100.0	33	67.8	6.6e-13	1
TRANSCRIPTIONAL_REGULATORY_PROTEIN_CPXR_CPXR	132	163	SRX3808503.14184159	unclassified	CP000647.1.gene4257.p01|FEATURES|transcriptional_regulatory_protein_CpxR_cpxR|unclassified|transcriptional_regulatory_protein_CpxR_cpxR	0.999999999999	100.0	32	67.8	6.4e-13	1
MDTD	294	326	SRX3808503.12243527	multidrug	NC_002695.1.916587.p01|FEATURES|mdtD|multidrug|mdtD	0.999999999991	100.0	33	70.1	1.3e-13	1
TOLC	37	68	SRX3808503.6527208	multidrug	gi:736439011:ref:WP_034461021.1:|FEATURES|TolC|multidrug|TolC	1.0	100.0	32	65.9	2.4e-12	1
EMRB	452	482	SRX3808503.11697481	multidrug	gi:839761818:gb:KMI34767.1:|FEATURES|emrB|multidrug|emrB	0.999999982425	100.0	31	67.4	8.1e-13	1
YOJI	354	384	SRX3808503.6839387	peptide	NP_416715.1|FEATURES|YojI|peptide|YojI	0.999999700251	90.3	31	58.9	3.0e-10	1
OMPR	31	63	SRX3808503.11793406	multidrug	CP000034.1.gene3672.p01|FEATURES|ompR|multidrug|ompR	0.999999059158	100.0	33	66.6	1.5e-12	1
TOLC	358	388	SRX3808503.11107501	multidrug	gi:565892113:ref:WP_023972176.1:|FEATURES|TolC|multidrug|TolC	1.0	100.0	31	60.1	1.3e-10	1
ACRF	680	711	SRX3808503.3854026	multidrug	CP000647.1.gene3710.p01|FEATURES|acrF|multidrug|acrF	0.999999800261	78.1	32	53.9	9.6e-09	1
OQXA	108	139	SRX3808503.14827613	multidrug	YP_001693237.1|FEATURES|oqxA|multidrug|oqxA	0.999997939602	90.6	32	58.2	5.1e-10	1
RPOB2	884	915	SRX3808503.11204237	multidrug	BAD59497.1|FEATURES|rpoB2|multidrug|rpoB2	0.999999064726	68.8	32	45.8	2.7e-06	1
ROSB	101	132	SRX3808503.4280116	fosmidomycin	ZP_04623897|FEATURES|rosB|fosmidomycin|rosB	1.0	84.4	32	55.5	3.3e-09	1
ARNA	599	631	SRX3808503.2203643	polymyxin	gi:851912779:ref:WP_048215868.1:|FEATURES|arnA|polymyxin|arnA	0.917312167265	93.9	33	70.5	1.0e-13	1
ACRA	44	76	SRX3808503.9393085	multidrug	YP_002240036|FEATURES|acrA|multidrug|acrA	1.0	100.0	33	70.9	7.8e-14	1
KASUGAMYCIN_RESISTANCE_PROTEIN_KSGA	138	170	SRX3808503.11305158	aminoglycoside	YP_002240485|FEATURES|kasugamycin_resistance_protein_ksgA|aminoglycoside|kasugamycin_resistance_protein_ksgA	1.0	100.0	33	69.7	1.7e-13	1
MDFA	140	172	SRX3808503.13501737	multidrug	gi:1044109257:emb:SBZ85298.1:|FEATURES|mdfA|multidrug|mdfA	1.0	100.0	33	70.1	1.3e-13	1
MDTD	277	309	SRX3808503.9393081	multidrug	NC_002695.1.916587.p01|FEATURES|mdtD|multidrug|mdtD	0.999999999993	100.0	33	71.2	6.0e-14	1
RAMA	39	71	SRX3808503.7324819	multidrug	AFK13828.1|FEATURES|ramA|multidrug|ramA	0.999996775889	97.0	33	71.6	4.6e-14	1
CAMP-REGULATORY_PROTEIN	1	32	SRX3808503.6170966	unclassified	gi:490367208:ref:WP_004246872.1:|FEATURES|cAMP-regulatory_protein|unclassified|cAMP-regulatory_protein	0.950013234879	100.0	32	75.1	4.1e-15	1
MULTIDRUG_ABC_TRANSPORTER	527	558	SRX3808503.7332954	multidrug	gi:686364868:ref:WP_031893738.1:|FEATURES|multidrug_ABC_transporter|multidrug|multidrug_ABC_transporter	1.0	93.8	32	58.5	3.9e-10	1
BICYCLOMYCIN-MULTIDRUG_EFFLUX_PROTEIN_BCR	318	350	SRX3808503.12239377	multidrug	YP_689681|FEATURES|bicyclomycin-multidrug_efflux_protein_bcr|multidrug|bicyclomycin-multidrug_efflux_protein_bcr	1.0	100.0	33	68.2	5.1e-13	1
EPTA	187	218	SRX3808503.17109062	peptide	BAE78116.1|FEATURES|eptA|peptide|eptA	0.999999668859	71.9	32	47.8	6.9e-07	1
MDTH	19	51	SRX3808503.7890721	multidrug	BAH62779|FEATURES|mdtH|multidrug|mdtH	0.999997372899	93.9	33	68.6	3.9e-13	1
KLEBSIELLA_PNEUMONIAE_OMPK37	224	256	SRX3808503.14565840	beta-lactam	CAA09666.1|FEATURES|Klebsiella_pneumoniae_OmpK37|beta-lactam|Klebsiella_pneumoniae_OmpK37	0.999980825607	84.8	33	62.0	3.6e-11	1
YOJI	145	175	SRX3808503.2681239	peptide	NP_416715.1|FEATURES|YojI|peptide|YojI	0.999999740623	83.9	31	60.8	8.1e-11	1
BAES	261	293	SRX3808503.13818510	multidrug	BAA15934.1|FEATURES|baeS|multidrug|baeS	0.999998936758	84.8	33	58.9	3.1e-10	1
PBP-1A	435	467	SRX3808503.4946897	beta-lactam	YP_001292390|FEATURES|PBP-1A|beta-lactam|PBP-1A	1.0	69.7	33	52.0	3.8e-08	1
RPOB2	144	176	SRX3808503.17253230	multidrug	BAD59497.1|FEATURES|rpoB2|multidrug|rpoB2	0.999999347884	72.7	33	55.8	2.6e-09	1
MEXX	269	299	SRX3808503.3081303	multidrug	gi:515712732:ref:WP_017145332.1:|FEATURES|mexX|multidrug|mexX	1.0	83.9	31	58.5	3.8e-10	1
MACB	244	276	SRX3808503.13707789	MLS	gi:836580371:ref:WP_047737758.1:|FEATURES|macB|MLS|macB	1.0	72.7	33	45.8	2.7e-06	1
EMRB	251	283	SRX3808503.11026656	multidrug	gi:896109343:ref:WP_049139088.1:|FEATURES|emrB|multidrug|emrB	0.99999107564	97.0	33	72.0	3.5e-14	1
EMRB	209	241	SRX3808503.18961214	multidrug	gi:852126944:ref:WP_048291088.1:|FEATURES|emrB|multidrug|emrB	0.999907424121	97.0	33	65.5	3.3e-12	1
MDTK	373	404	SRX3808503.15035554	fluoroquinolone	AML99881.1|FEATURES|MdtK|fluoroquinolone|MdtK	0.999986696837	71.9	32	54.3	7.3e-09	1
MDTK	364	395	SRX3808503.8617715	fluoroquinolone	AML99881.1|FEATURES|MdtK|fluoroquinolone|MdtK	0.999992731462	78.1	32	58.9	3.0e-10	1
MDTD	286	318	SRX3808503.6205684	multidrug	NC_002695.1.916587.p01|FEATURES|mdtD|multidrug|mdtD	0.999999999989	100.0	33	68.6	3.9e-13	1
ROSA	295	327	SRX3808503.3868511	fosmidomycin	ZP_04621517|FEATURES|rosA|fosmidomycin|rosA	1.0	90.9	33	64.7	5.6e-12	1
ACRB	156	187	SRX3808503.8661681	multidrug	gi:447055250:ref:WP_001132506.1:|FEATURES|acrB|multidrug|acrB	1.0	93.8	32	64.7	5.4e-12	1
OQXB	991	1023	SRX3808503.6888541	multidrug	YP_001693238|FEATURES|oqxB|multidrug|oqxB	1.0	97.0	33	66.2	1.9e-12	1
OQXB	992	1023	SRX3808503.10400575	multidrug	YP_001693238|FEATURES|oqxB|multidrug|oqxB	1.0	100.0	32	66.6	1.4e-12	1
UGD	250	281	SRX3808503.5788613	peptide	AAC75089.1|FEATURES|ugd|peptide|ugd	0.999999817422	90.6	32	65.9	2.5e-12	1
TRIC	431	462	SRX3808503.1348843	triclosan	NP_248848.1|FEATURES|TriC|triclosan|TriC	0.999999983835	68.8	32	50.8	8.4e-08	1
PENA	221	253	SRX3808503.12484416	beta-lactam	ZP_04656349|FEATURES|penA|beta-lactam|penA	1.0	84.8	33	65.5	3.3e-12	1
CAMP-REGULATORY_PROTEIN	148	179	SRX3808503.13785216	unclassified	gi:490367208:ref:WP_004246872.1:|FEATURES|cAMP-regulatory_protein|unclassified|cAMP-regulatory_protein	0.945664428407	100.0	32	68.9	2.9e-13	1
ACRB	754	786	SRX3808503.10053605	multidrug	gi:502789935:ref:WP_013024911.1:|FEATURES|acrB|multidrug|acrB	0.999999999995	84.8	33	63.5	1.2e-11	1
ACRB	895	927	SRX3808503.5924441	multidrug	AAS61063|FEATURES|acrB|multidrug|acrB	1.0	100.0	33	69.3	2.3e-13	1
ACRB	635	667	SRX3808503.12017415	multidrug	gi:485731880:ref:WP_001359514.1:|FEATURES|acrB|multidrug|acrB	0.999999992058	78.8	33	55.5	3.4e-09	1
MEXB	171	203	SRX3808503.13008118	multidrug	gi:504646765:ref:WP_014833867.1:|FEATURES|mexB|multidrug|mexB	0.99999999599	93.9	33	68.9	3.0e-13	1
MARA	15	47	SRX3808503.12811638	multidrug	YP_489794.1|FEATURES|marA|multidrug|marA	0.999997186429	97.0	33	70.5	1.0e-13	1
KASUGAMYCIN_RESISTANCE_PROTEIN_KSGA	232	263	SRX3808503.5748014	aminoglycoside	BAH61691|FEATURES|kasugamycin_resistance_protein_ksgA|aminoglycoside|kasugamycin_resistance_protein_ksgA	1.0	93.8	32	63.2	1.6e-11	1
SERRATIA_MARCESCENS_OMP1	275	306	SRX3808503.9986602	multidrug	AIA49384.1|FEATURES|Serratia_marcescens_Omp1|multidrug|Serratia_marcescens_Omp1	0.9976521497	100.0	32	68.2	5.1e-13	1
ESCHERICHIA_COLI_LAMB	128	160	SRX3808503.15448688	multidrug	BAB38442|FEATURES|Escherichia_coli_LamB|multidrug|Escherichia_coli_LamB	0.999998007982	93.9	33	75.9	2.4e-15	1
MULTIDRUG_ABC_TRANSPORTER	460	490	SRX3808503.3643006	multidrug	gi:686364868:ref:WP_031893738.1:|FEATURES|multidrug_ABC_transporter|multidrug|multidrug_ABC_transporter	1.0	64.5	31	45.1	4.5e-06	1
UGD	276	307	SRX3808503.5433913	peptide	AAC75089.1|FEATURES|ugd|peptide|ugd	0.999999756089	84.4	32	59.3	2.4e-10	1
ARNA	613	643	SRX3808503.9603623	polymyxin	gi:391316952:gb:EIQ74337.1:|FEATURES|arnA|polymyxin|arnA	0.996947862831	90.3	31	66.2	1.9e-12	1
CPXA	72	104	SRX3808503.12954239	aminoglycoside:aminocoumarin	NP_312864.1|FEATURES|cpxA|aminoglycoside:aminocoumarin|cpxA	0.999532813518	93.9	33	66.6	1.5e-12	1
EMRB-QACA_FAMILY_MAJOR_FACILITATOR_TRANSPORTER	158	189	SRX3808503.5569808	multidrug	EU408347.1.gene6.p01|FEATURES|EmrB-QacA_family_major_facilitator_transporter|multidrug|EmrB-QacA_family_major_facilitator_transporter	0.999977159037	75.0	32	65.1	4.2e-12	1
EPTA	482	514	SRX3808503.10849978	peptide	BAE78116.1|FEATURES|eptA|peptide|eptA	0.999999566413	60.6	33	45.8	2.7e-06	1
EMRD	114	146	SRX3808503.18037684	multidrug	CP000647.1.gene4115.p01|FEATURES|emrD|multidrug|emrD	1.0	100.0	33	67.8	6.6e-13	1
NORA	154	186	SRX3808503.3038264	multidrug	YP_302113|FEATURES|norA|multidrug|norA	1.0	100.0	33	69.7	1.7e-13	1
MACB	591	623	SRX3808503.17783798	MLS	gi:1046630742:ref:WP_065696754.1:|FEATURES|macB|MLS|macB	1.0	100.0	33	70.1	1.3e-13	1
PENA	225	257	SRX3808503.15835085	beta-lactam	ZP_04656349|FEATURES|penA|beta-lactam|penA	1.0	81.8	33	65.1	4.3e-12	1
ACRB	174	204	SRX3808503.17753063	multidrug	CP001918.1.gene1257.p01|FEATURES|acrB|multidrug|acrB	0.999999999988	100.0	31	68.6	3.6e-13	1
MARA	31	62	SRX3808503.8899143	multidrug	YP_489794.1|FEATURES|marA|multidrug|marA	0.999998977283	68.8	32	55.5	3.3e-09	1
ACRA	36	68	SRX3808503.11418050	multidrug	gi:573042590:emb:CDI16885.1:|FEATURES|acrA|multidrug|acrA	1.0	100.0	33	69.3	2.3e-13	1
ESCHERICHIA_COLI_MIPA	174	204	SRX3808503.16486989	multidrug	NP_310518|FEATURES|Escherichia_coli_mipA|multidrug|Escherichia_coli_mipA	0.999997248736	61.3	31	46.2	1.9e-06	1
KLEBSIELLA_PNEUMONIAE_OMPK37	260	291	SRX3808503.16218736	beta-lactam	CAA09666.1|FEATURES|Klebsiella_pneumoniae_OmpK37|beta-lactam|Klebsiella_pneumoniae_OmpK37	0.999999983394	78.1	32	55.5	3.4e-09	1
CPXA	368	400	SRX3808503.3166707	aminoglycoside:aminocoumarin	NP_312864.1|FEATURES|cpxA|aminoglycoside:aminocoumarin|cpxA	0.998567021992	75.8	33	55.1	4.4e-09	1
MDTH	97	129	SRX3808503.14654624	multidrug	gi:694088121:ref:WP_032432860.1:|FEATURES|mdtH|multidrug|mdtH	1.0	100.0	33	74.3	7.1e-15	1
ACRB	711	743	SRX3808503.15983922	multidrug	gi:695815610:ref:WP_032729455.1:|FEATURES|acrB|multidrug|acrB	1.0	97.0	33	64.7	5.6e-12	1
OMPR	153	185	SRX3808503.17887027	multidrug	CP000034.1.gene3672.p01|FEATURES|ompR|multidrug|ompR	0.999999106664	100.0	33	72.0	3.5e-14	1
TRANSCRIPTIONAL_REGULATORY_PROTEIN_CPXR_CPXR	73	105	SRX3808503.4992159	unclassified	CP001138.1.gene4273.p01|FEATURES|transcriptional_regulatory_protein_CpxR_cpxR|unclassified|transcriptional_regulatory_protein_CpxR_cpxR	0.999999999999	63.6	33	48.5	4.2e-07	1
OQXB	287	318	SRX3808503.13364030	multidrug	YP_001693238|FEATURES|oqxB|multidrug|oqxB	0.999999214557	96.9	32	62.8	2.1e-11	1
TOLC	94	125	SRX3808503.14038491	multidrug	gi:641638394:emb:CDQ55087.1:|FEATURES|TolC|multidrug|TolC	1.0	100.0	32	64.7	5.4e-12	1
EVGS	905	936	SRX3808503.6328181	multidrug	AAC75429.1|FEATURES|evgS|multidrug|evgS	0.999999406804	62.5	32	47.0	1.2e-06	1
MDTK	353	384	SRX3808503.7469963	fluoroquinolone	AML99881.1|FEATURES|MdtK|fluoroquinolone|MdtK	0.999984375042	71.9	32	53.1	1.7e-08	1
MGRB	13	45	SRX3808503.9992833	multidrug	NP_416340.1|FEATURES|mgrB|multidrug|mgrB	0.999995616247	72.7	33	59.7	1.8e-10	1
RPOB2	664	695	SRX3808503.19001993	multidrug	BAD59497.1|FEATURES|rpoB2|multidrug|rpoB2	0.999998997097	62.5	32	44.3	7.8e-06	1
RPOB2	1036	1067	SRX3808503.11555978	multidrug	BAD59497.1|FEATURES|rpoB2|multidrug|rpoB2	0.99999950962	87.5	32	66.2	1.9e-12	1
RPOB2	811	843	SRX3808503.13287225	multidrug	BAD59497.1|FEATURES|rpoB2|multidrug|rpoB2	0.99999928007	69.7	33	52.8	2.2e-08	1
RPOB2	692	724	SRX3808503.8825229	multidrug	BAD59497.1|FEATURES|rpoB2|multidrug|rpoB2	0.99999922	60.6	33	50.4	1.1e-07	1
ACRB	436	468	SRX3808503.16940525	multidrug	YP_454364|FEATURES|acrB|multidrug|acrB	1.0	97.0	33	65.9	2.5e-12	1
EMRB-QACA_FAMILY_MAJOR_FACILITATOR_TRANSPORTER	122	154	SRX3808503.1646374	multidrug	NC_002951.3238155.p01|FEATURES|EmrB-QacA_family_major_facilitator_transporter|multidrug|EmrB-QacA_family_major_facilitator_transporter	0.999999761004	81.8	33	57.0	1.2e-09	1
PENA	195	227	SRX3808503.15143360	beta-lactam	ZP_04656349|FEATURES|penA|beta-lactam|penA	1.0	90.9	33	66.6	1.5e-12	1
OQXA	340	372	SRX3808503.5482192	multidrug	YP_001693237.1|FEATURES|oqxA|multidrug|oqxA	0.999998469681	100.0	33	68.6	3.9e-13	1
OQXB	757	788	SRX3808503.2965093	multidrug	YP_001693238|FEATURES|oqxB|multidrug|oqxB	0.99999999985	96.9	32	70.1	1.3e-13	1
MDTL	137	168	SRX3808503.5711173	multidrug	YP_001451669|FEATURES|mdtL|multidrug|mdtL	1.0	90.6	32	68.9	3.0e-13	1
ACRB	304	335	SRX3808503.1737567	multidrug	gi:485731880:ref:WP_001359514.1:|FEATURES|acrB|multidrug|acrB	0.999999996257	93.8	32	63.9	9.3e-12	1
ESCHERICHIA_COLI_MIPA	173	203	SRX3808503.17407854	multidrug	NP_310518|FEATURES|Escherichia_coli_mipA|multidrug|Escherichia_coli_mipA	0.999997381449	64.5	31	47.0	1.1e-06	1
ACRF	554	586	SRX3808503.19154096	multidrug	CP000647.1.gene3710.p01|FEATURES|acrF|multidrug|acrF	1.0	100.0	33	69.7	1.7e-13	1
EPTA	464	496	SRX3808503.15697422	peptide	BAE78116.1|FEATURES|eptA|peptide|eptA	0.999999997255	81.8	33	65.5	3.3e-12	1
MULTIDRUG_ABC_TRANSPORTER	466	496	SRX3808503.10449199	multidrug	gi:686364868:ref:WP_031893738.1:|FEATURES|multidrug_ABC_transporter|multidrug|multidrug_ABC_transporter	1.0	74.2	31	52.8	2.2e-08	1
MACA	163	194	SRX3808503.9137111	MLS	gi:749650644:ref:WP_040251204.1:|FEATURES|macA|MLS|macA	1.0	100.0	32	65.1	4.2e-12	1
ACRB	953	984	SRX3808503.12511047	multidrug	CP001918.1.gene1257.p01|FEATURES|acrB|multidrug|acrB	1.0	100.0	32	63.2	1.6e-11	1
MDTL	100	131	SRX3808503.11038289	multidrug	YP_001451669|FEATURES|mdtL|multidrug|mdtL	1.0	96.9	32	65.1	4.2e-12	1
PENA	224	255	SRX3808503.12116988	beta-lactam	ZP_04656349|FEATURES|penA|beta-lactam|penA	1.0	65.6	32	47.8	7.1e-07	1
ACRA	26	58	SRX3808503.9137119	multidrug	gi:573042590:emb:CDI16885.1:|FEATURES|acrA|multidrug|acrA	1.0	100.0	33	70.1	1.3e-13	1
ARNA	330	362	SRX3808503.18860888	polymyxin	gi:507079934:ref:WP_016150692.1:|FEATURES|arnA|polymyxin|arnA	0.981282131516	84.8	33	60.5	1.1e-10	1
BAES	39	70	SRX3808503.12817676	multidrug	BAA15934.1|FEATURES|baeS|multidrug|baeS	0.999998963426	81.2	32	59.7	1.7e-10	1
ACRB	37	69	SRX3808503.13159585	multidrug	gi:763385966:ref:WP_044243114.1:|FEATURES|acrB|multidrug|acrB	1.0	97.0	33	64.7	5.6e-12	1
ACRB	726	758	SRX3808503.16033049	multidrug	gi:493959393:ref:WP_006902972.1:|FEATURES|acrB|multidrug|acrB	0.999999996411	100.0	33	66.6	1.5e-12	1
PENA	366	397	SRX3808503.19435851	beta-lactam	ZP_04656349|FEATURES|penA|beta-lactam|penA	1.0	81.2	32	58.2	5.2e-10	1
MULTIDRUG_ABC_TRANSPORTER	348	378	SRX3808503.13612189	multidrug	gi:686364868:ref:WP_031893738.1:|FEATURES|multidrug_ABC_transporter|multidrug|multidrug_ABC_transporter	1.0	67.7	31	47.8	6.9e-07	1
OQXB	182	214	SRX3808503.8891378	multidrug	YP_001693238|FEATURES|oqxB|multidrug|oqxB	1.0	100.0	33	69.3	2.3e-13	1
TOLC	439	471	SRX3808503.14658010	multidrug	gi:516511311:ref:WP_017899749.1:|FEATURES|TolC|multidrug|TolC	1.0	100.0	33	68.9	3.0e-13	1
MSBA	398	430	SRX3808503.19269784	nitroimidazole	NP_415434.1|FEATURES|msbA|nitroimidazole|msbA	0.999783454395	84.8	33	61.2	6.2e-11	1
RPOB2	1042	1074	SRX3808503.13660175	multidrug	BAD59497.1|FEATURES|rpoB2|multidrug|rpoB2	0.999999514584	87.9	33	66.6	1.5e-12	1
OMPR	207	238	SRX3808503.4153840	multidrug	NC_008702.1.4607594.p01|FEATURES|ompR|multidrug|ompR	0.999998149814	81.2	32	53.5	1.3e-08	1
ACRF	421	452	SRX3808503.10953022	multidrug	CP000647.1.gene3710.p01|FEATURES|acrF|multidrug|acrF	1.0	93.8	32	57.0	1.1e-09	1
FARA	245	277	SRX3808503.14232137	antibacterial_free_fatty_acids	NP_273367.1|FEATURES|farA|antibacterial_free_fatty_acids|farA	0.962942177178	66.7	33	51.6	4.9e-08	1
ROSB	45	76	SRX3808503.3459120	fosmidomycin	ZP_04631861|FEATURES|rosB|fosmidomycin|rosB	1.0	81.2	32	55.8	2.5e-09	1
OMP36	294	326	SRX3808503.2847967	multidrug	AF336095.1.gene1.p01|FEATURES|omp36|multidrug|omp36	0.999993444929	100.0	33	71.6	4.6e-14	1
ESCHERICHIA_COLI_LAMB	240	272	SRX3808503.931101	multidrug	BAB38442|FEATURES|Escherichia_coli_LamB|multidrug|Escherichia_coli_LamB	0.999992330826	69.7	33	47.4	9.3e-07	1
BACA	101	133	SRX3808503.18868621	bacitracin	BAH65231|FEATURES|bacA|bacitracin|bacA	1.0	100.0	33	68.2	5.1e-13	1
ACRB	322	354	SRX3808503.18212574	multidrug	gi:447196041:ref:WP_001273297.1:|FEATURES|acrB|multidrug|acrB	1.0	100.0	33	67.8	6.6e-13	1
BACTERIAL_REGULATORY_PROTEIN_LUXR	113	143	SRX3808503.12426660	unclassified	CP000647.1.gene3517.p01|FEATURES|bacterial_regulatory_protein_LuxR|unclassified|bacterial_regulatory_protein_LuxR	0.999999208248	100.0	31	70.5	9.6e-14	1
ACRB	954	984	SRX3808503.14751628	multidrug	CP001918.1.gene1257.p01|FEATURES|acrB|multidrug|acrB	1.0	100.0	31	61.2	5.8e-11	1
ARNA	226	257	SRX3808503.11374833	polymyxin	gi:567972683:ref:WP_024044380.1:|FEATURES|arnA|polymyxin|arnA	0.999884054405	68.8	32	53.5	1.3e-08	1
MEXX	268	300	SRX3808503.4438204	multidrug	gi:490311564:ref:WP_004206259.1:|FEATURES|mexX|multidrug|mexX	1.0	93.9	33	66.6	1.5e-12	1
ACRA	26	56	SRX3808503.9619006	multidrug	gi:573042590:emb:CDI16885.1:|FEATURES|acrA|multidrug|acrA	0.9999996078	87.1	31	57.0	1.1e-09	1
TOLC	324	354	SRX3808503.8947695	multidrug	gi:565892113:ref:WP_023972176.1:|FEATURES|TolC|multidrug|TolC	1.0	93.5	31	58.5	3.8e-10	1
KASUGAMYCIN_RESISTANCE_PROTEIN_KSGA	110	142	SRX3808503.12787263	aminoglycoside	YP_002240485|FEATURES|kasugamycin_resistance_protein_ksgA|aminoglycoside|kasugamycin_resistance_protein_ksgA	1.0	100.0	33	72.8	2.1e-14	1
EMRB	137	169	SRX3808503.17409961	multidrug	gi:486057056:ref:WP_001507824.1:|FEATURES|emrB|multidrug|emrB	0.999976979468	100.0	33	77.0	1.1e-15	1
ACRB	186	218	SRX3808503.3916745	multidrug	gi:763385966:ref:WP_044243114.1:|FEATURES|acrB|multidrug|acrB	1.0	100.0	33	69.7	1.7e-13	1
MDTM	286	318	SRX3808503.12199631	multidrug	gi:851940702:ref:WP_048227152.1:|FEATURES|mdtM|multidrug|mdtM	1.0	75.8	33	60.8	8.1e-11	1
COB(I)ALAMIN_ADENOLSYLTRANSFERASE	136	167	SRX3808503.5058869	unclassified	gi:447201622:ref:WP_001278878.1:|FEATURES|cob(I)alamin_adenolsyltransferase|unclassified|cob(I)alamin_adenolsyltransferase	1.0	75.0	32	50.4	1.1e-07	1
OMPF	482	514	SRX3808503.8776889	multidrug	gi:504720116:ref:WP_014907218.1:|FEATURES|ompF|multidrug|ompF	0.999999796635	93.9	33	63.2	1.6e-11	1
PENA	354	386	SRX3808503.17688909	beta-lactam	ZP_04656349|FEATURES|penA|beta-lactam|penA	1.0	72.7	33	58.9	3.1e-10	1
ESCHERICHIA_COLI_MIPA	98	129	SRX3808503.15487204	multidrug	NP_310518|FEATURES|Escherichia_coli_mipA|multidrug|Escherichia_coli_mipA	0.999997785328	71.9	32	50.1	1.4e-07	1
YOJI	391	422	SRX3808503.16312173	peptide	NP_416715.1|FEATURES|YojI|peptide|YojI	0.999999690714	78.1	32	58.5	4.0e-10	1
PBP-1A	712	742	SRX3808503.15432426	beta-lactam	YP_001292390|FEATURES|PBP-1A|beta-lactam|PBP-1A	1.0	64.5	31	49.7	1.8e-07	1
EMRR	144	175	SRX3808503.6650628	fluoroquinolone	NP_417169.1|FEATURES|emrR|fluoroquinolone|emrR	0.999862247937	71.9	32	50.8	8.1e-08	1
EMRA	291	322	SRX3808503.6321004	multidrug	gi:896195525:ref:WP_049203604.1:|FEATURES|emrA|multidrug|emrA	0.999999934719	84.4	32	59.7	1.7e-10	1
EPTA	308	340	SRX3808503.18418565	peptide	BAE78116.1|FEATURES|eptA|peptide|eptA	0.999999998957	90.9	33	70.9	7.8e-14	1
MEXB	972	1004	SRX3808503.18410755	multidrug	gi:504646765:ref:WP_014833867.1:|FEATURES|mexB|multidrug|mexB	1.0	97.0	33	65.5	3.3e-12	1
PENA	163	195	SRX3808503.170746	beta-lactam	ZP_04656349|FEATURES|penA|beta-lactam|penA	1.0	69.7	33	48.1	5.4e-07	1
ESCHERICHIA_COLI_LAMB	330	361	SRX3808503.992721	multidrug	BAB38442|FEATURES|Escherichia_coli_LamB|multidrug|Escherichia_coli_LamB	0.999997225965	84.4	32	65.9	2.5e-12	1
CAMP-REGULATORY_PROTEIN	2	34	SRX3808503.9904551	unclassified	gi:490367208:ref:WP_004246872.1:|FEATURES|cAMP-regulatory_protein|unclassified|cAMP-regulatory_protein	0.957082978381	100.0	33	77.4	8.4e-16	1
OMP36	288	320	SRX3808503.14188591	multidrug	AF336095.1.gene1.p01|FEATURES|omp36|multidrug|omp36	0.999989387128	100.0	33	71.6	4.6e-14	1
TRANSCRIPTIONAL_REGULATORY_PROTEIN_CPXR_CPXR	75	106	SRX3808503.12819631	unclassified	CP001918.1.gene5135.p01|FEATURES|transcriptional_regulatory_protein_CpxR_cpxR|unclassified|transcriptional_regulatory_protein_CpxR_cpxR	0.999999999996	87.5	32	58.5	3.9e-10	1
MDTK	220	252	SRX3808503.6263214	fluoroquinolone	AML99881.1|FEATURES|MdtK|fluoroquinolone|MdtK	0.999989665048	72.7	33	56.2	2.0e-09	1
BICYCLOMYCIN-MULTIDRUG_EFFLUX_PROTEIN_BCR	28	59	SRX3808503.15331725	multidrug	YP_002237398|FEATURES|bicyclomycin-multidrug_efflux_protein_bcr|multidrug|bicyclomycin-multidrug_efflux_protein_bcr	1.0	96.9	32	65.1	4.2e-12	1
MACB	19	51	SRX3808503.10174939	MLS	gi:749017716:ref:WP_040076354.1:|FEATURES|macB|MLS|macB	1.0	66.7	33	48.1	5.4e-07	1
BICYCLOMYCIN-MULTIDRUG_EFFLUX_PROTEIN_BCR	184	215	SRX3808503.4217033	multidrug	BAH64410|FEATURES|bicyclomycin-multidrug_efflux_protein_bcr|multidrug|bicyclomycin-multidrug_efflux_protein_bcr	0.999999999999	87.5	32	59.7	1.7e-10	1
MSBA	220	252	SRX3808503.2947548	nitroimidazole	NP_415434.1|FEATURES|msbA|nitroimidazole|msbA	0.999861623861	97.0	33	65.9	2.5e-12	1
MDTN	29	61	SRX3808503.1234374	multidrug	NP_290715|FEATURES|mdtN|multidrug|mdtN	1.0	78.8	33	57.4	9.0e-10	1
MEXB	163	194	SRX3808503.9893190	multidrug	gi:504646765:ref:WP_014833867.1:|FEATURES|mexB|multidrug|mexB	1.0	100.0	32	70.5	9.9e-14	1
MDTM	107	139	SRX3808503.799048	multidrug	gi:554958315:ref:WP_023203355.1:|FEATURES|mdtM|multidrug|mdtM	1.0	84.8	33	58.9	3.1e-10	1
EMRB	31	62	SRX3808503.13640730	multidrug	gi:485862236:ref:WP_001461404.1:|FEATURES|emrB|multidrug|emrB	0.999658553368	78.1	32	52.8	2.1e-08	1
MSBA	96	126	SRX3808503.232822	nitroimidazole	NP_415434.1|FEATURES|msbA|nitroimidazole|msbA	0.999838687605	96.8	31	64.3	6.9e-12	1
TAEA	187	218	SRX3808503.10071740	pleuromutilin	APB03219.1|FEATURES|TaeA|pleuromutilin|TaeA	0.999872059961	62.5	32	48.1	5.3e-07	1
RAMA	27	58	SRX3808503.1065383	multidrug	AFK13828.1|FEATURES|ramA|multidrug|ramA	0.999994930284	78.1	32	58.2	5.2e-10	1
MDTL	328	359	SRX3808503.799041	multidrug	gi:446742357:ref:WP_000819613.1:|FEATURES|mdtL|multidrug|mdtL	1.0	90.6	32	61.6	4.6e-11	1
ACRA	357	389	SRX3808503.18325397	multidrug	CAC41008|FEATURES|acrA|multidrug|acrA	1.0	100.0	33	68.6	3.9e-13	1
ACRB	412	444	SRX3808503.6673010	multidrug	gi:447055254:ref:WP_001132510.1:|FEATURES|acrB|multidrug|acrB	1.0	93.9	33	63.5	1.2e-11	1
ACRB	787	819	SRX3808503.19012430	multidrug	gi:695815610:ref:WP_032729455.1:|FEATURES|acrB|multidrug|acrB	1.0	100.0	33	75.9	2.4e-15	1
VANR	93	125	SRX3808503.6128577	glycopeptide	AF162694.1.gene5.p01|FEATURES|vanR|glycopeptide|vanR	1.0	97.0	33	68.6	3.9e-13	1
ACRA	305	336	SRX3808503.16480114	multidrug	NC_002695.1.912781.p01|FEATURES|acrA|multidrug|acrA	0.999998805998	81.2	32	58.2	5.1e-10	1
OQXB	364	396	SRX3808503.9219496	multidrug	YP_001693238|FEATURES|oqxB|multidrug|oqxB	1.0	66.7	33	52.8	2.2e-08	1
MDTG	155	186	SRX3808503.7497028	multidrug	gi:694094674:ref:WP_032439274.1:|FEATURES|mdtG|multidrug|mdtG	1.0	100.0	32	71.2	6.0e-14	1
OMPF	252	284	SRX3808503.15918828	multidrug	gi:504720116:ref:WP_014907218.1:|FEATURES|ompF|multidrug|ompF	0.999999776986	84.8	33	61.6	4.7e-11	1
TET34	20	52	SRX3808503.16852379	tetracycline	BAB59035|FEATURES|tet34|tetracycline|tet34	1.0	75.8	33	55.5	3.4e-09	1
RPOB2	995	1026	SRX3808503.7133984	multidrug	BAD59497.1|FEATURES|rpoB2|multidrug|rpoB2	0.999999356136	75.0	32	56.2	2.0e-09	1
ACRB	321	353	SRX3808503.9680323	multidrug	gi:446414955:ref:WP_000492810.1:|FEATURES|acrB|multidrug|acrB	1.0	100.0	33	66.6	1.5e-12	1
MDTH	52	84	SRX3808503.3072615	multidrug	gi:507089900:ref:WP_016160613.1:|FEATURES|mdtH|multidrug|mdtH	1.0	93.9	33	64.3	7.3e-12	1
PENA	221	253	SRX3808503.18499596	beta-lactam	ZP_04656349|FEATURES|penA|beta-lactam|penA	1.0	84.8	33	65.5	3.3e-12	1
PATA	38	70	SRX3808503.8546242	fluoroquinolone	NP_417544.5|FEATURES|patA|fluoroquinolone|patA	0.999996486782	97.0	33	71.2	6.0e-14	1
CPXA	231	262	SRX3808503.11872313	aminoglycoside:aminocoumarin	NP_312864.1|FEATURES|cpxA|aminoglycoside:aminocoumarin|cpxA	0.999396011943	100.0	32	63.9	9.3e-12	1
DFRA3	106	136	SRX3808503.7831287	diaminopyrimidine	AAA25550.1|FEATURES|dfrA3|diaminopyrimidine|dfrA3	0.999794348586	61.3	31	47.4	9.3e-07	1
ROSB	413	445	SRX3808503.18563491	fosmidomycin	ZP_04623897|FEATURES|rosB|fosmidomycin|rosB	1.0	72.7	33	50.1	1.4e-07	1
ACRB	11	42	SRX3808503.5382061	multidrug	gi:446414955:ref:WP_000492810.1:|FEATURES|acrB|multidrug|acrB	1.0	93.8	32	64.3	7.3e-12	1
ARNA	49	80	SRX3808503.16146183	polymyxin	gi:486327523:ref:WP_001583708.1:|FEATURES|arnA|polymyxin|arnA	0.952872009856	71.9	32	58.9	3.0e-10	1
MSBA	401	432	SRX3808503.18458320	nitroimidazole	NP_415434.1|FEATURES|msbA|nitroimidazole|msbA	0.999740282343	84.4	32	59.3	2.3e-10	1
ESCHERICHIA_COLI_MIPA	67	99	SRX3808503.11295296	multidrug	NP_310518|FEATURES|Escherichia_coli_mipA|multidrug|Escherichia_coli_mipA	0.999998507407	75.8	33	60.1	1.4e-10	1
MULTIDRUG_ABC_TRANSPORTER	408	439	SRX3808503.19694438	multidrug	gi:686364868:ref:WP_031893738.1:|FEATURES|multidrug_ABC_transporter|multidrug|multidrug_ABC_transporter	1.0	90.6	32	61.2	6.2e-11	1
ESCHERICHIA_COLI_MIPA	217	248	SRX3808503.6177433	multidrug	NP_310518|FEATURES|Escherichia_coli_mipA|multidrug|Escherichia_coli_mipA	0.999998329111	87.5	32	63.2	1.6e-11	1
TOLC	103	133	SRX3808503.11021979	multidrug	gi:641638394:emb:CDQ55087.1:|FEATURES|TolC|multidrug|TolC	1.0	100.0	31	62.0	3.4e-11	1
TRIC	443	474	SRX3808503.16495057	triclosan	NP_248848.1|FEATURES|TriC|triclosan|TriC	0.999999975533	65.6	32	48.5	4.0e-07	1
OMPF	539	571	SRX3808503.10899781	multidrug	gi:504720116:ref:WP_014907218.1:|FEATURES|ompF|multidrug|ompF	0.999999999096	93.9	33	64.3	7.3e-12	1
MACB	19	51	SRX3808503.9634485	MLS	gi:749017716:ref:WP_040076354.1:|FEATURES|macB|MLS|macB	1.0	66.7	33	48.1	5.4e-07	1
ARNA	560	591	SRX3808503.3834071	polymyxin	gi:486161502:ref:WP_001525103.1:|FEATURES|arnA|polymyxin|arnA	0.938957906482	93.8	32	65.9	2.5e-12	1
MDTG	48	79	SRX3808503.13911542	multidrug	gi:491081391:ref:WP_004943005.1:|FEATURES|mdtG|multidrug|mdtG	1.0	71.9	32	53.1	1.7e-08	1
MGRB	8	39	SRX3808503.1343567	multidrug	NP_416340.1|FEATURES|mgrB|multidrug|mgrB	0.999995584605	68.8	32	57.4	8.7e-10	1
ACRA	143	175	SRX3808503.11674044	multidrug	gi:500615129:gb:EOQ55695.1:|FEATURES|acrA|multidrug|acrA	1.0	100.0	33	67.4	8.6e-13	1
MDTL	210	241	SRX3808503.7792078	multidrug	gi:391322939:gb:EIQ79610.1:|FEATURES|mdtL|multidrug|mdtL	0.999999541158	65.6	32	44.7	6.0e-06	1
ROSB	121	153	SRX3808503.15137954	fosmidomycin	ZP_04623897|FEATURES|rosB|fosmidomycin|rosB	1.0	93.9	33	62.0	3.6e-11	1
MEXX	309	340	SRX3808503.1394743	multidrug	gi:490311564:ref:WP_004206259.1:|FEATURES|mexX|multidrug|mexX	1.0	93.8	32	60.5	1.1e-10	1
OMPF	517	547	SRX3808503.6739138	multidrug	gi:504720116:ref:WP_014907218.1:|FEATURES|ompF|multidrug|ompF	0.999999787101	96.8	31	67.8	6.2e-13	1
VANR	69	100	SRX3808503.12195636	glycopeptide	gi:530818241:gb:EQC77429.1:|FEATURES|vanR|glycopeptide|vanR	0.99732960695	100.0	32	67.4	8.4e-13	1
PENA	320	351	SRX3808503.9103585	beta-lactam	YP_002146111|FEATURES|penA|beta-lactam|penA	1.0	75.0	32	56.6	1.5e-09	1
TRANSCRIPTIONAL_REGULATORY_PROTEIN_CPXR_CPXR	170	201	SRX3808503.10304083	unclassified	CP001918.1.gene5135.p01|FEATURES|transcriptional_regulatory_protein_CpxR_cpxR|unclassified|transcriptional_regulatory_protein_CpxR_cpxR	1.0	96.9	32	66.6	1.4e-12	1
MEXB	867	898	SRX3808503.10591512	multidrug	gi:504646765:ref:WP_014833867.1:|FEATURES|mexB|multidrug|mexB	1.0	100.0	32	66.2	1.9e-12	1
ACRF	758	790	SRX3808503.16684055	multidrug	CP000647.1.gene3710.p01|FEATURES|acrF|multidrug|acrF	1.0	100.0	33	71.6	4.6e-14	1
MDTG	347	379	SRX3808503.10591516	multidrug	gi:556496060:ref:WP_023343747.1:|FEATURES|mdtG|multidrug|mdtG	1.0	69.7	33	49.7	1.9e-07	1
ACRF	301	333	SRX3808503.11598880	multidrug	CP000647.1.gene3710.p01|FEATURES|acrF|multidrug|acrF	0.999999947444	100.0	33	71.6	4.6e-14	1
SERRATIA_MARCESCENS_OMP1	58	89	SRX3808503.17539596	multidrug	AIA49384.1|FEATURES|Serratia_marcescens_Omp1|multidrug|Serratia_marcescens_Omp1	0.873189856684	87.5	32	65.9	2.5e-12	1
ESCHERICHIA_COLI_LAMB	342	374	SRX3808503.16011980	multidrug	BAB38442|FEATURES|Escherichia_coli_LamB|multidrug|Escherichia_coli_LamB	0.999996222996	81.8	33	58.9	3.1e-10	1
ESCHERICHIA_COLI_MIPA	123	155	SRX3808503.6824185	multidrug	NP_310518|FEATURES|Escherichia_coli_mipA|multidrug|Escherichia_coli_mipA	0.999998660184	81.8	33	63.9	9.6e-12	1
PMRF	151	183	SRX3808503.14702729	peptide	AAC75314.1|FEATURES|PmrF|peptide|PmrF	0.999999707322	93.9	33	72.4	2.7e-14	1
BAES	250	280	SRX3808503.1643294	multidrug	BAA15934.1|FEATURES|baeS|multidrug|baeS	0.999998936758	87.1	31	58.9	2.9e-10	1
MDTD	245	276	SRX3808503.6804851	multidrug	NC_002695.1.916587.p01|FEATURES|mdtD|multidrug|mdtD	0.999999999883	84.4	32	54.7	5.6e-09	1
RPOB2	466	498	SRX3808503.1643296	multidrug	BAD59497.1|FEATURES|rpoB2|multidrug|rpoB2	0.999999399241	72.7	33	58.5	4.0e-10	1
EMRD	126	156	SRX3808503.6975901	multidrug	CP000647.1.gene4115.p01|FEATURES|emrD|multidrug|emrD	1.0	100.0	31	68.9	2.9e-13	1
MACB	22	53	SRX3808503.5853026	MLS	gi:545231548:ref:WP_021531156.1:|FEATURES|macB|MLS|macB	1.0	62.5	32	46.6	1.5e-06	1
MDTL	283	314	SRX3808503.6850618	multidrug	CP001138.1.gene4042.p01|FEATURES|mdtL|multidrug|mdtL	0.999999995504	68.8	32	47.4	9.0e-07	1
KLEBSIELLA_PNEUMONIAE_OMPK37	311	343	SRX3808503.9771203	beta-lactam	CAA09666.1|FEATURES|Klebsiella_pneumoniae_OmpK37|beta-lactam|Klebsiella_pneumoniae_OmpK37	0.999999999964	93.9	33	70.5	1.0e-13	1
CAMP-REGULATORY_PROTEIN	170	202	SRX3808503.11826892	unclassified	gi:490367208:ref:WP_004246872.1:|FEATURES|cAMP-regulatory_protein|unclassified|cAMP-regulatory_protein	0.945175030661	100.0	33	68.6	3.9e-13	1
MACA	259	291	SRX3808503.11826890	MLS	gi:1033056571:ref:WP_064367823.1:|FEATURES|macA|MLS|macA	1.0	100.0	33	71.6	4.6e-14	1
MDTK	348	379	SRX3808503.7496370	multidrug	gi:852305442:ref:WP_048335898.1:|FEATURES|mdtK|multidrug|mdtK	1.0	96.9	32	62.0	3.5e-11	1
BACTERIAL_REGULATORY_PROTEIN_LUXR	6	37	SRX3808503.13277456	unclassified	CP000647.1.gene3517.p01|FEATURES|bacterial_regulatory_protein_LuxR|unclassified|bacterial_regulatory_protein_LuxR	0.999998742173	96.9	32	63.9	9.3e-12	1
MDTG	27	58	SRX3808503.14508880	multidrug	Q5PGY0|FEATURES|mdtG|multidrug|mdtG	1.0	100.0	32	68.9	2.9e-13	1
MDTN	53	83	SRX3808503.11514278	multidrug	gi:740611645:ref:WP_038397166.1:|FEATURES|mdtN|multidrug|mdtN	1.0	80.6	31	54.7	5.5e-09	1
ACRA	55	87	SRX3808503.19311998	multidrug	YP_002240036|FEATURES|acrA|multidrug|acrA	1.0	97.0	33	64.7	5.6e-12	1
NORB	366	398	SRX3808503.3902886	fluoroquinolone	gi:1000360171:ref:WP_061107359.1:|FEATURES|norB|fluoroquinolone|norB	1.0	84.8	33	62.0	3.6e-11	1
ACRB	633	665	SRX3808503.14181264	multidrug	CP001918.1.gene1257.p01|FEATURES|acrB|multidrug|acrB	0.999999998998	97.0	33	70.1	1.3e-13	1
OMP36	288	320	SRX3808503.12517074	multidrug	AF336095.1.gene1.p01|FEATURES|omp36|multidrug|omp36	0.999989387128	100.0	33	71.6	4.6e-14	1
TRIC	947	978	SRX3808503.17561441	triclosan	NP_248848.1|FEATURES|TriC|triclosan|TriC	0.999999965272	62.5	32	46.6	1.5e-06	1
KASUGAMYCIN_RESISTANCE_PROTEIN_KSGA	136	167	SRX3808503.18862226	aminoglycoside	YP_002240485|FEATURES|kasugamycin_resistance_protein_ksgA|aminoglycoside|kasugamycin_resistance_protein_ksgA	1.0	100.0	32	67.8	6.4e-13	1
MDTG	114	144	SRX3808503.10707664	multidrug	gi:727188926:ref:WP_033650732.1:|FEATURES|mdtG|multidrug|mdtG	1.0	71.0	31	52.4	2.7e-08	1
ACRB	744	775	SRX3808503.8879020	multidrug	CP002695.1.gene992.p01|FEATURES|acrB|multidrug|acrB	0.999999979675	96.9	32	66.6	1.5e-12	1
MEXB	162	194	SRX3808503.6262163	multidrug	gi:504646765:ref:WP_014833867.1:|FEATURES|mexB|multidrug|mexB	1.0	100.0	33	72.0	3.5e-14	1
PATA	142	174	SRX3808503.15744865	fluoroquinolone	NP_417544.5|FEATURES|patA|fluoroquinolone|patA	0.999988034389	93.9	33	67.4	8.6e-13	1
ACRB	405	436	SRX3808503.6916934	multidrug	gi:446414948:ref:WP_000492803.1:|FEATURES|acrB|multidrug|acrB	1.0	96.9	32	62.4	2.7e-11	1
EMRK	305	336	SRX3808503.11930884	multidrug	gi:742917254:ref:WP_039022713.1:|FEATURES|emrK|multidrug|emrK	0.999999999999	65.6	32	52.8	2.2e-08	1
SDIA	114	145	SRX3808503.1404053	unclassified	gi:1046630904:ref:WP_065696916.1:|FEATURES|sdiA|unclassified|sdiA	1.0	100.0	32	69.7	1.7e-13	1
COB(I)ALAMIN_ADENOLSYLTRANSFERASE	92	124	SRX3808503.4177859	unclassified	gi:447201635:ref:WP_001278891.1:|FEATURES|cob(I)alamin_adenolsyltransferase|unclassified|cob(I)alamin_adenolsyltransferase	1.0	72.7	33	58.5	4.0e-10	1
MARR	69	101	SRX3808503.6627477	multidrug	gi:488397771:ref:WP_002467156.1:|FEATURES|marR|multidrug|marR	1.0	100.0	33	67.0	1.1e-12	1
ROSA	350	380	SRX3808503.15621731	fosmidomycin	ZP_04623896|FEATURES|rosA|fosmidomycin|rosA	0.999999337469	67.7	31	47.8	7.1e-07	1
PBP-1B	271	302	SRX3808503.10882888	beta-lactam	YP_002467958|FEATURES|PBP-1B|beta-lactam|PBP-1B	0.999999999053	75.0	32	54.7	5.6e-09	1
YOJI	71	103	SRX3808503.10882884	peptide	NP_416715.1|FEATURES|YojI|peptide|YojI	0.999998856197	60.6	33	46.2	2.1e-06	1
ACRA	217	248	SRX3808503.14613683	multidrug	gi:500615129:gb:EOQ55695.1:|FEATURES|acrA|multidrug|acrA	1.0	100.0	32	65.9	2.4e-12	1
ESCHERICHIA_COLI_LAMB	334	366	SRX3808503.4131650	multidrug	BAB38442|FEATURES|Escherichia_coli_LamB|multidrug|Escherichia_coli_LamB	0.999996846827	78.8	33	62.8	2.1e-11	1
ROSB	480	512	SRX3808503.14613685	fosmidomycin	gi:896190680:ref:WP_049199932.1:|FEATURES|rosB|fosmidomycin|rosB	1.0	90.9	33	63.5	1.2e-11	1
OKP-B	106	138	SRX3808503.9432191	beta-lactam	AM051161.1.gene1.p01|FEATURES|OKP-B|beta-lactam|OKP-B	1.0	97.0	33	66.2	1.9e-12	1
EMRB	134	166	SRX3808503.10970255	multidrug	gi:852126944:ref:WP_048291088.1:|FEATURES|emrB|multidrug|emrB	0.999883290996	100.0	33	71.6	4.6e-14	1
MULTIDRUG_ABC_TRANSPORTER	492	524	SRX3808503.902293	multidrug	gi:985844137:ref:WP_060895163.1:|FEATURES|multidrug_ABC_transporter|multidrug|multidrug_ABC_transporter	1.0	60.6	33	44.7	6.0e-06	1
MULTIDRUG_ABC_TRANSPORTER	460	492	SRX3808503.18047760	multidrug	gi:1031799645:ref:WP_064138838.1:|FEATURES|multidrug_ABC_transporter|multidrug|multidrug_ABC_transporter	0.999981485994	60.6	33	44.3	7.8e-06	1
TETA	444	474	SRX3808503.5634867	tetracycline	gi:736993687:ref:WP_034989673.1:|FEATURES|tetA|tetracycline|tetA	0.999999999991	61.3	31	44.3	7.8e-06	1
PENA	314	346	SRX3808503.18047764	beta-lactam	YP_002146111|FEATURES|penA|beta-lactam|penA	1.0	66.7	33	51.6	4.9e-08	1
OMPF	144	175	SRX3808503.2251981	multidrug	gi:490306302:ref:WP_004201406.1:|FEATURES|ompF|multidrug|ompF	0.831056033121	96.9	32	67.8	6.6e-13	1
MDTG	341	372	SRX3808503.5530237	multidrug	gi:694094674:ref:WP_032439274.1:|FEATURES|mdtG|multidrug|mdtG	1.0	100.0	32	67.0	1.1e-12	1
ACRB	315	347	SRX3808503.7850045	multidrug	gi:485731880:ref:WP_001359514.1:|FEATURES|acrB|multidrug|acrB	0.999999997324	97.0	33	67.8	6.6e-13	1
KASUGAMYCIN_RESISTANCE_PROTEIN_KSGA	194	226	SRX3808503.16096995	aminoglycoside	BAH61691|FEATURES|kasugamycin_resistance_protein_ksgA|aminoglycoside|kasugamycin_resistance_protein_ksgA	1.0	100.0	33	68.9	3.0e-13	1
OMPF	14	46	SRX3808503.11883307	multidrug	gi:15131544:emb:CAC48383.1:|FEATURES|ompF|multidrug|ompF	0.999155134995	78.8	33	58.9	3.1e-10	1
MEPA	370	402	SRX3808503.15635878	multidrug	YP_302230|FEATURES|mepA|multidrug|mepA	1.0	100.0	33	67.0	1.1e-12	1
YOJI	176	208	SRX3808503.6738265	peptide	NP_416715.1|FEATURES|YojI|peptide|YojI	0.99999978268	90.9	33	63.2	1.6e-11	1
MDTH	294	326	SRX3808503.1195785	multidrug	gi:507089900:ref:WP_016160613.1:|FEATURES|mdtH|multidrug|mdtH	1.0	100.0	33	65.9	2.5e-12	1
OMP36	197	227	SRX3808503.622056	multidrug	gi:505808389:ref:WP_015706141.1:|FEATURES|omp36|multidrug|omp36	0.817610757397	90.3	31	61.6	4.7e-11	1
YOJI	368	400	SRX3808503.17449093	peptide	NP_416715.1|FEATURES|YojI|peptide|YojI	0.999999028915	63.6	33	47.4	9.3e-07	1
OQXB	9	41	SRX3808503.16808315	multidrug	YP_001693238|FEATURES|oqxB|multidrug|oqxB	1.0	100.0	33	66.2	1.9e-12	1
BAES	26	58	SRX3808503.2418854	multidrug	BAA15934.1|FEATURES|baeS|multidrug|baeS	0.999999039306	84.8	33	62.4	2.8e-11	1
TETP	75	107	SRX3808503.19092104	tetracycline	YP_002850805|FEATURES|tetP|tetracycline|tetP	1.0	66.7	33	49.3	2.4e-07	1
ESCHERICHIA_COLI_MIPA	142	174	SRX3808503.10075538	multidrug	NP_310518|FEATURES|Escherichia_coli_mipA|multidrug|Escherichia_coli_mipA	0.999997176397	84.8	33	70.5	1.0e-13	1
EMRB-QACA_FAMILY_MAJOR_FACILITATOR_TRANSPORTER	21	52	SRX3808503.12205275	multidrug	NC_002951.3237419.p01|FEATURES|EmrB-QacA_family_major_facilitator_transporter|multidrug|EmrB-QacA_family_major_facilitator_transporter	0.999999983593	71.9	32	49.3	2.4e-07	1
EPTA	23	55	SRX3808503.19092101	peptide	BAE78116.1|FEATURES|eptA|peptide|eptA	0.9999995898	63.6	33	46.2	2.1e-06	1
MACB	23	54	SRX3808503.4458149	MLS	YP_001176128|FEATURES|macB|MLS|macB	0.999999999632	68.8	32	47.0	1.2e-06	1
ACRA	214	244	SRX3808503.5002152	multidrug	NC_002695.1.912781.p01|FEATURES|acrA|multidrug|acrA	0.999998563006	80.6	31	52.8	2.1e-08	1
RAMA	27	59	SRX3808503.17817506	multidrug	AFK13828.1|FEATURES|ramA|multidrug|ramA	0.999996633613	87.9	33	70.1	1.3e-13	1
ACRF	236	268	SRX3808503.12329813	multidrug	CP000647.1.gene3710.p01|FEATURES|acrF|multidrug|acrF	1.0	100.0	33	67.8	6.6e-13	1
ACRA	39	71	SRX3808503.14208197	multidrug	gi:573042590:emb:CDI16885.1:|FEATURES|acrA|multidrug|acrA	1.0	100.0	33	70.1	1.3e-13	1
OQXB	720	752	SRX3808503.17145753	multidrug	YP_001693238|FEATURES|oqxB|multidrug|oqxB	0.999999318831	97.0	33	66.2	1.9e-12	1
ACRB	73	105	SRX3808503.9952588	multidrug	gi:763385966:ref:WP_044243114.1:|FEATURES|acrB|multidrug|acrB	1.0	100.0	33	70.1	1.3e-13	1
MDTL	37	68	SRX3808503.12018977	multidrug	gi:446008125:ref:WP_000085980.1:|FEATURES|mdtL|multidrug|mdtL	1.0	87.5	32	60.1	1.3e-10	1
CAMP-REGULATORY_PROTEIN	78	108	SRX3808503.16402339	unclassified	gi:899812464:emb:CQH53126.1:|FEATURES|cAMP-regulatory_protein|unclassified|cAMP-regulatory_protein	0.937531968258	100.0	31	65.5	3.1e-12	1
ROSA	48	80	SRX3808503.5587277	fosmidomycin	YP_001477378|FEATURES|rosA|fosmidomycin|rosA	1.0	78.8	33	57.0	1.2e-09	1
CAMP-REGULATORY_PROTEIN	132	164	SRX3808503.3625115	unclassified	gi:490367208:ref:WP_004246872.1:|FEATURES|cAMP-regulatory_protein|unclassified|cAMP-regulatory_protein	0.946962514788	100.0	33	69.7	1.7e-13	1
PATA	266	296	SRX3808503.11170296	fluoroquinolone	NP_417544.5|FEATURES|patA|fluoroquinolone|patA	0.999896106277	61.3	31	44.3	7.8e-06	1
SDIA	194	226	SRX3808503.6713420	unclassified	gi:749556408:ref:WP_040188680.1:|FEATURES|sdiA|unclassified|sdiA	1.0	100.0	33	68.9	3.0e-13	1
EMRB-QACA_FAMILY_MAJOR_FACILITATOR_TRANSPORTER	127	158	SRX3808503.3759332	multidrug	NC_002951.3237419.p01|FEATURES|EmrB-QacA_family_major_facilitator_transporter|multidrug|EmrB-QacA_family_major_facilitator_transporter	0.999999999639	75.0	32	52.0	3.8e-08	1
SDIA	96	128	SRX3808503.16781018	unclassified	gi:1046630904:ref:WP_065696916.1:|FEATURES|sdiA|unclassified|sdiA	1.0	84.8	33	60.1	1.4e-10	1
UGD	61	93	SRX3808503.8281594	peptide	AAC75089.1|FEATURES|ugd|peptide|ugd	0.999999827318	81.8	33	63.5	1.2e-11	1
PMRF	16	46	SRX3808503.8281597	peptide	AAC75314.1|FEATURES|PmrF|peptide|PmrF	0.999999200263	77.4	31	54.3	7.1e-09	1
ARNA	451	483	SRX3808503.19831665	polymyxin	gi:757781454:ref:WP_043000038.1:|FEATURES|arnA|polymyxin|arnA	0.996360006608	84.8	33	60.5	1.1e-10	1
MEXX	31	62	SRX3808503.16213063	multidrug	CP000647.1.gene3709.p01|FEATURES|mexX|multidrug|mexX	1.0	100.0	32	67.4	8.4e-13	1
BAER	18	50	SRX3808503.19299819	multidrug	YP_490321.1|FEATURES|baeR|multidrug|baeR	0.999999998797	87.9	33	64.3	7.3e-12	1
ACRB	703	735	SRX3808503.299718	multidrug	gi:695815610:ref:WP_032729455.1:|FEATURES|acrB|multidrug|acrB	1.0	93.9	33	67.0	1.1e-12	1
OQXB	548	580	SRX3808503.5062521	multidrug	YP_001693238|FEATURES|oqxB|multidrug|oqxB	0.99999908089	87.9	33	59.3	2.4e-10	1
SERRATIA_MARCESCENS_OMP1	105	137	SRX3808503.13009042	multidrug	AIA49384.1|FEATURES|Serratia_marcescens_Omp1|multidrug|Serratia_marcescens_Omp1	0.994584405424	93.9	33	75.1	4.1e-15	1
TRANSCRIPTIONAL_REGULATORY_PROTEIN_CPXR_CPXR	52	83	SRX3808503.1153091	unclassified	CP001918.1.gene5135.p01|FEATURES|transcriptional_regulatory_protein_CpxR_cpxR|unclassified|transcriptional_regulatory_protein_CpxR_cpxR	0.999999999997	93.8	32	62.0	3.5e-11	1
ACRF	18	49	SRX3808503.12549719	multidrug	CP000647.1.gene3710.p01|FEATURES|acrF|multidrug|acrF	1.0	96.9	32	62.4	2.8e-11	1
FOSA6	11	42	SRX3808503.12428214	fosfomycin	AMQ12811.1|FEATURES|FosA6|fosfomycin|FosA6	0.99999999993	93.8	32	65.1	4.2e-12	1
SDIA	64	95	SRX3808503.4761417	unclassified	gi:749556408:ref:WP_040188680.1:|FEATURES|sdiA|unclassified|sdiA	1.0	90.6	32	70.5	9.9e-14	1
PBP-1B	237	268	SRX3808503.12883209	beta-lactam	YP_002467958|FEATURES|PBP-1B|beta-lactam|PBP-1B	0.999999998205	71.9	32	51.2	6.2e-08	1
RPOB2	747	779	SRX3808503.12549711	multidrug	BAD59497.1|FEATURES|rpoB2|multidrug|rpoB2	0.999999296221	75.8	33	53.5	1.3e-08	1
ARLS	237	269	SRX3808503.3557044	multidrug	YP_499945.1|FEATURES|arlS|multidrug|arlS	0.999999009118	90.9	33	65.9	2.5e-12	1
MDTK	361	393	SRX3808503.2427040	multidrug	gi:554682163:ref:WP_023182103.1:|FEATURES|mdtK|multidrug|mdtK	1.0	100.0	33	67.0	1.1e-12	1
SDIA	54	86	SRX3808503.12828431	unclassified	gi:927659411:dbj:BAS34625.1:|FEATURES|sdiA|unclassified|sdiA	1.0	100.0	33	75.1	4.1e-15	1
PBP-1B	186	218	SRX3808503.7801926	beta-lactam	YP_002467958|FEATURES|PBP-1B|beta-lactam|PBP-1B	0.999999997462	72.7	33	49.3	2.4e-07	1
BACTERIAL_REGULATORY_PROTEIN_LUXR	95	127	SRX3808503.13770229	unclassified	CP000647.1.gene3517.p01|FEATURES|bacterial_regulatory_protein_LuxR|unclassified|bacterial_regulatory_protein_LuxR	0.999999998936	90.9	33	63.2	1.6e-11	1
EPTA	23	55	SRX3808503.18445827	peptide	BAE78116.1|FEATURES|eptA|peptide|eptA	0.999999681485	66.7	33	48.1	5.4e-07	1
KLEBSIELLA_PNEUMONIAE_OMPK37	310	341	SRX3808503.5921349	beta-lactam	CAA09666.1|FEATURES|Klebsiella_pneumoniae_OmpK37|beta-lactam|Klebsiella_pneumoniae_OmpK37	0.999999984998	71.9	32	57.4	9.0e-10	1
ACRS	48	80	SRX3808503.8841754	multidrug	AAC76296.1|FEATURES|AcrS|multidrug|AcrS	0.999998494103	66.7	33	55.1	4.4e-09	1
MACB	142	172	SRX3808503.12402385	MLS	gi:746243059:ref:WP_039291473.1:|FEATURES|macB|MLS|macB	1.0	74.2	31	47.0	1.2e-06	1
ROSB	513	544	SRX3808503.11307803	fosmidomycin	YP_001477377|FEATURES|rosB|fosmidomycin|rosB	1.0	87.5	32	59.3	2.4e-10	1
SDIA	100	130	SRX3808503.6957486	unclassified	gi:1046630904:ref:WP_065696916.1:|FEATURES|sdiA|unclassified|sdiA	1.0	90.3	31	62.4	2.6e-11	1
LMRC	353	385	SRX3808503.5855094	MLS	ABF66011.1|FEATURES|lmrC|MLS|lmrC	0.999999934703	60.6	33	44.3	7.8e-06	1
MSBA	194	225	SRX3808503.9813524	nitroimidazole	NP_415434.1|FEATURES|msbA|nitroimidazole|msbA	0.999783454395	90.6	32	61.2	6.0e-11	1
ACRB	428	460	SRX3808503.538758	multidrug	CP001918.1.gene1257.p01|FEATURES|acrB|multidrug|acrB	1.0	90.9	33	58.2	5.2e-10	1
MACA	47	79	SRX3808503.11042427	MLS	gi:749650644:ref:WP_040251204.1:|FEATURES|macA|MLS|macA	1.0	100.0	33	65.5	3.3e-12	1
OQXB	364	396	SRX3808503.4210352	multidrug	YP_001693238|FEATURES|oqxB|multidrug|oqxB	1.0	66.7	33	52.8	2.2e-08	1
ROSB	376	407	SRX3808503.19140274	fosmidomycin	YP_001477377|FEATURES|rosB|fosmidomycin|rosB	1.0	71.9	32	50.4	1.1e-07	1
ADEL	108	140	SRX3808503.3653524	multidrug	ALH22601.1|FEATURES|adeL|multidrug|adeL	0.999999263107	63.6	33	48.5	4.2e-07	1
CAMP-REGULATORY_PROTEIN	1	32	SRX3808503.3412444	unclassified	gi:490367208:ref:WP_004246872.1:|FEATURES|cAMP-regulatory_protein|unclassified|cAMP-regulatory_protein	0.950013234879	100.0	32	75.1	4.1e-15	1
BACA	168	199	SRX3808503.8835845	bacitracin	ZP_03381912|FEATURES|bacA|bacitracin|bacA	1.0	100.0	32	67.4	8.4e-13	1
MDTH	19	50	SRX3808503.18826116	multidrug	BAH62779|FEATURES|mdtH|multidrug|mdtH	0.999997105605	93.8	32	66.2	1.9e-12	1
TRANSCRIPTIONAL_REGULATORY_PROTEIN_CPXR_CPXR	53	85	SRX3808503.18688299	unclassified	CP001918.1.gene5135.p01|FEATURES|transcriptional_regulatory_protein_CpxR_cpxR|unclassified|transcriptional_regulatory_protein_CpxR_cpxR	1.0	100.0	33	69.3	2.3e-13	1
YOJI	96	127	SRX3808503.3201478	peptide	NP_416715.1|FEATURES|YojI|peptide|YojI	0.999999433978	75.0	32	52.0	3.6e-08	1
TOLC	409	440	SRX3808503.8480454	multidrug	gi:516511311:ref:WP_017899749.1:|FEATURES|TolC|multidrug|TolC	1.0	100.0	32	65.1	4.3e-12	1
MACB	376	407	SRX3808503.744816	MLS	gi:1046630742:ref:WP_065696754.1:|FEATURES|macB|MLS|macB	1.0	100.0	32	67.8	6.6e-13	1
ACRB	878	908	SRX3808503.8559282	multidrug	gi:447055254:ref:WP_001132510.1:|FEATURES|acrB|multidrug|acrB	1.0	90.3	31	56.6	1.4e-09	1
MACB	296	328	SRX3808503.16850590	MLS	gi:1046630742:ref:WP_065696754.1:|FEATURES|macB|MLS|macB	1.0	100.0	33	72.0	3.5e-14	1
EMRB	250	281	SRX3808503.6508252	multidrug	gi:486057056:ref:WP_001507824.1:|FEATURES|emrB|multidrug|emrB	0.999958775769	93.8	32	67.4	8.6e-13	1
ACRB	113	145	SRX3808503.2528383	multidrug	gi:485731880:ref:WP_001359514.1:|FEATURES|acrB|multidrug|acrB	0.999999993636	87.9	33	58.2	5.2e-10	1
FARA	245	277	SRX3808503.13795283	antibacterial_free_fatty_acids	NP_273367.1|FEATURES|farA|antibacterial_free_fatty_acids|farA	0.962942177178	66.7	33	51.6	4.9e-08	1
ACRB	315	347	SRX3808503.9425518	multidrug	gi:446414955:ref:WP_000492810.1:|FEATURES|acrB|multidrug|acrB	1.0	97.0	33	67.8	6.6e-13	1
EMRA	238	270	SRX3808503.19340892	multidrug	gi:896053843:ref:WP_049103497.1:|FEATURES|emrA|multidrug|emrA	1.0	72.7	33	52.0	3.8e-08	1
COB(I)ALAMIN_ADENOLSYLTRANSFERASE	1	31	SRX3808503.8060296	unclassified	gi:771454993:ref:WP_045149547.1:|FEATURES|cob(I)alamin_adenolsyltransferase|unclassified|cob(I)alamin_adenolsyltransferase	1.0	80.6	31	55.5	3.4e-09	1
MDTE	3	35	SRX3808503.9425514	multidrug	CP001918.1.gene3442.p01|FEATURES|mdtE|multidrug|mdtE	0.999999999991	93.9	33	64.7	5.6e-12	1
BICYCLOMYCIN-MULTIDRUG_EFFLUX_PROTEIN_BCR	289	321	SRX3808503.4875541	multidrug	YP_002237398|FEATURES|bicyclomycin-multidrug_efflux_protein_bcr|multidrug|bicyclomycin-multidrug_efflux_protein_bcr	0.999999999998	90.9	33	63.5	1.2e-11	1
ESCHERICHIA_COLI_LAMB	100	132	SRX3808503.17893402	multidrug	BAB38442|FEATURES|Escherichia_coli_LamB|multidrug|Escherichia_coli_LamB	0.999989645271	81.8	33	67.0	1.1e-12	1
ESCHERICHIA_COLI_LAMB	135	167	SRX3808503.14339482	multidrug	BAB38442|FEATURES|Escherichia_coli_LamB|multidrug|Escherichia_coli_LamB	0.99999181019	60.6	33	46.6	1.6e-06	1
OMPR	94	126	SRX3808503.7413314	multidrug	gi:446603231:ref:WP_000680577.1:|FEATURES|ompR|multidrug|ompR	0.999999985734	63.6	33	46.2	2.1e-06	1
TRIC	958	990	SRX3808503.8045442	triclosan	NP_248848.1|FEATURES|TriC|triclosan|TriC	0.9999999812	72.7	33	54.3	7.6e-09	1
MEXX	349	379	SRX3808503.7413319	multidrug	gi:490311564:ref:WP_004206259.1:|FEATURES|mexX|multidrug|mexX	1.0	93.5	31	58.5	4.0e-10	1
TRANSCRIPTIONAL_REGULATORY_PROTEIN_CPXR_CPXR	155	187	SRX3808503.12364732	unclassified	CP001918.1.gene5135.p01|FEATURES|transcriptional_regulatory_protein_CpxR_cpxR|unclassified|transcriptional_regulatory_protein_CpxR_cpxR	0.999999999999	97.0	33	64.7	5.6e-12	1
CPXA	50	82	SRX3808503.15058929	aminoglycoside:aminocoumarin	NP_312864.1|FEATURES|cpxA|aminoglycoside:aminocoumarin|cpxA	0.999844799503	100.0	33	78.6	3.8e-16	1
EPTA	466	496	SRX3808503.6924493	peptide	BAE78116.1|FEATURES|eptA|peptide|eptA	0.99999984169	80.6	31	58.5	3.8e-10	1
ARNA	435	467	SRX3808503.17386290	polymyxin	gi:851899656:ref:WP_048211088.1:|FEATURES|arnA|polymyxin|arnA	0.932160466944	81.8	33	60.1	1.4e-10	1
MSBA	307	338	SRX3808503.5259478	nitroimidazole	NP_415434.1|FEATURES|msbA|nitroimidazole|msbA	0.999749992723	90.6	32	59.7	1.7e-10	1
ROSB	185	215	SRX3808503.18936324	fosmidomycin	YP_001477377|FEATURES|rosB|fosmidomycin|rosB	1.0	67.7	31	50.8	7.9e-08	1
EPTA	483	514	SRX3808503.18270220	peptide	BAE78116.1|FEATURES|eptA|peptide|eptA	0.999999783638	68.8	32	51.2	6.2e-08	1
PENA	354	386	SRX3808503.15648305	beta-lactam	ZP_04656349|FEATURES|penA|beta-lactam|penA	1.0	72.7	33	58.9	3.1e-10	1
OMPR	304	334	SRX3808503.1351992	multidrug	CP000034.1.gene3672.p01|FEATURES|ompR|multidrug|ompR	0.999997275301	77.4	31	47.0	1.1e-06	1
PATA	63	95	SRX3808503.15604103	fluoroquinolone	NP_417544.5|FEATURES|patA|fluoroquinolone|patA	0.999995857462	93.9	33	69.7	1.7e-13	1
RPOB2	1016	1048	SRX3808503.4248890	multidrug	BAD59497.1|FEATURES|rpoB2|multidrug|rpoB2	0.999999486063	84.8	33	64.3	7.3e-12	1
OQXB	624	656	SRX3808503.6709882	multidrug	YP_001693238|FEATURES|oqxB|multidrug|oqxB	0.999999414186	97.0	33	70.1	1.3e-13	1
SERRATIA_MARCESCENS_OMP1	107	139	SRX3808503.19448138	multidrug	AIA49384.1|FEATURES|Serratia_marcescens_Omp1|multidrug|Serratia_marcescens_Omp1	0.99910898077	81.8	33	65.1	4.3e-12	1
MDTN	215	247	SRX3808503.15773295	multidrug	gi:554684122:ref:WP_023184036.1:|FEATURES|mdtN|multidrug|mdtN	1.0	66.7	33	53.9	9.9e-09	1
TRANSCRIPTIONAL_REGULATORY_PROTEIN_CPXR_CPXR	185	217	SRX3808503.15773294	unclassified	CP001918.1.gene5135.p01|FEATURES|transcriptional_regulatory_protein_CpxR_cpxR|unclassified|transcriptional_regulatory_protein_CpxR_cpxR	1.0	100.0	33	74.3	7.1e-15	1
EMRR	62	94	SRX3808503.14705602	fluoroquinolone	NP_417169.1|FEATURES|emrR|fluoroquinolone|emrR	0.999973785923	100.0	33	67.4	8.6e-13	1
ACRB	729	761	SRX3808503.6277730	multidrug	gi:447055218:ref:WP_001132474.1:|FEATURES|acrB|multidrug|acrB	0.999996264073	93.9	33	67.0	1.1e-12	1
MACB	473	505	SRX3808503.1154952	MLS	gi:1046630742:ref:WP_065696754.1:|FEATURES|macB|MLS|macB	1.0	100.0	33	72.4	2.7e-14	1
ACRB	135	167	SRX3808503.9577553	multidrug	gi:763385966:ref:WP_044243114.1:|FEATURES|acrB|multidrug|acrB	1.0	100.0	33	68.9	3.0e-13	1
ACRB	436	467	SRX3808503.16218937	multidrug	gi:503341948:ref:WP_013576609.1:|FEATURES|acrB|multidrug|acrB	1.0	100.0	32	65.5	3.2e-12	1
BICYCLOMYCIN-MULTIDRUG_EFFLUX_PROTEIN_BCR	38	70	SRX3808503.4303805	multidrug	YP_002237398|FEATURES|bicyclomycin-multidrug_efflux_protein_bcr|multidrug|bicyclomycin-multidrug_efflux_protein_bcr	1.0	97.0	33	68.2	5.1e-13	1
PENA	363	393	SRX3808503.7709879	beta-lactam	YP_002146111|FEATURES|penA|beta-lactam|penA	1.0	83.9	31	60.5	1.1e-10	1
OMPF	493	524	SRX3808503.19907635	multidrug	gi:504720116:ref:WP_014907218.1:|FEATURES|ompF|multidrug|ompF	0.999999817479	100.0	32	68.2	4.9e-13	1
MACA	77	109	SRX3808503.12537045	MLS	gi:749650644:ref:WP_040251204.1:|FEATURES|macA|MLS|macA	1.0	100.0	33	67.0	1.1e-12	1
RPOB2	884	914	SRX3808503.6175465	multidrug	BAD59497.1|FEATURES|rpoB2|multidrug|rpoB2	0.999999296221	71.0	31	53.5	1.3e-08	1
PATA	135	167	SRX3808503.14944756	fluoroquinolone	NP_417544.5|FEATURES|patA|fluoroquinolone|patA	0.999995326161	97.0	33	68.6	3.9e-13	1
ARNA	116	147	SRX3808503.17366468	polymyxin	gi:851935911:ref:WP_048224705.1:|FEATURES|arnA|polymyxin|arnA	0.94292085656	87.5	32	61.6	4.6e-11	1
EPTA	181	213	SRX3808503.12621927	peptide	BAE78116.1|FEATURES|eptA|peptide|eptA	0.999999866826	78.8	33	55.5	3.4e-09	1
OMPR	389	421	SRX3808503.19648268	multidrug	CP000034.1.gene3672.p01|FEATURES|ompR|multidrug|ompR	0.99999888119	87.9	33	62.8	2.1e-11	1
MDTD	56	87	SRX3808503.9167519	multidrug	gi:727765325:ref:WP_033869793.1:|FEATURES|mdtD|multidrug|mdtD	0.999998699483	62.5	32	47.4	9.3e-07	1
ACRF	204	236	SRX3808503.2655272	multidrug	CP000647.1.gene3710.p01|FEATURES|acrF|multidrug|acrF	0.999999999967	100.0	33	65.9	2.5e-12	1
MACB	326	357	SRX3808503.9661010	MLS	gi:1046630742:ref:WP_065696754.1:|FEATURES|macB|MLS|macB	1.0	100.0	32	65.9	2.4e-12	1
MDTN	24	56	SRX3808503.14887920	multidrug	NP_290715|FEATURES|mdtN|multidrug|mdtN	1.0	69.7	33	52.8	2.2e-08	1
TOLC	90	122	SRX3808503.2299552	multidrug	gi:641638394:emb:CDQ55087.1:|FEATURES|TolC|multidrug|TolC	0.999997362587	100.0	33	67.4	8.6e-13	1
OQXA	340	371	SRX3808503.18226612	multidrug	YP_001693237.1|FEATURES|oqxA|multidrug|oqxA	0.999998384803	100.0	32	66.6	1.4e-12	1
TRANSCRIPTIONAL_REGULATORY_PROTEIN_CPXR_CPXR	183	215	SRX3808503.8840489	unclassified	CP001918.1.gene5135.p01|FEATURES|transcriptional_regulatory_protein_CpxR_cpxR|unclassified|transcriptional_regulatory_protein_CpxR_cpxR	1.0	100.0	33	71.2	6.0e-14	1
UGD	187	219	SRX3808503.19094501	peptide	AAC75089.1|FEATURES|ugd|peptide|ugd	0.999999867672	97.0	33	67.0	1.1e-12	1
PATA	12	43	SRX3808503.973055	fluoroquinolone	NP_417544.5|FEATURES|patA|fluoroquinolone|patA	0.99999165595	93.8	32	63.5	1.2e-11	1
PENA	436	468	SRX3808503.4018865	beta-lactam	ZP_04656349|FEATURES|penA|beta-lactam|penA	1.0	87.9	33	65.9	2.5e-12	1
ACRF	300	332	SRX3808503.8770017	multidrug	CP000647.1.gene3710.p01|FEATURES|acrF|multidrug|acrF	0.999999875355	97.0	33	68.6	3.9e-13	1
DNA-BINDING_PROTEIN_H-NS	70	101	SRX3808503.19508245	unclassified	CP001138.1.gene1383.p01|FEATURES|DNA-binding_protein_H-NS|unclassified|DNA-binding_protein_H-NS	0.999999997322	84.4	32	58.5	3.9e-10	1
PENA	542	574	SRX3808503.15784716	beta-lactam	ZP_04656349|FEATURES|penA|beta-lactam|penA	1.0	66.7	33	45.8	2.7e-06	1
ESCHERICHIA_COLI_LAMB	323	353	SRX3808503.3539025	multidrug	BAB38442|FEATURES|Escherichia_coli_LamB|multidrug|Escherichia_coli_LamB	0.999996222996	74.2	31	58.9	3.1e-10	1
EPTA	438	470	SRX3808503.15784719	peptide	BAE78116.1|FEATURES|eptA|peptide|eptA	0.999999999998	87.9	33	64.3	7.3e-12	1
OQXB	1019	1050	SRX3808503.2114378	multidrug	YP_001693238|FEATURES|oqxB|multidrug|oqxB	0.999999143245	93.8	32	60.8	8.1e-11	1
TOLC	170	202	SRX3808503.6190928	multidrug	gi:516511311:ref:WP_017899749.1:|FEATURES|TolC|multidrug|TolC	1.0	90.9	33	61.6	4.7e-11	1
ROSB	368	399	SRX3808503.13495379	fosmidomycin	YP_001477377|FEATURES|rosB|fosmidomycin|rosB	1.0	75.0	32	51.2	6.2e-08	1
KDPE	177	209	SRX3808503.13628295	aminoglycoside	NP_415222.1|FEATURES|kdpE|aminoglycoside|kdpE	0.999997262204	97.0	33	72.8	2.1e-14	1
OMPR	149	181	SRX3808503.18550051	multidrug	CP000034.1.gene3672.p01|FEATURES|ompR|multidrug|ompR	0.999999186524	100.0	33	70.1	1.3e-13	1
TOLC	447	478	SRX3808503.18228613	multidrug	gi:516511311:ref:WP_017899749.1:|FEATURES|TolC|multidrug|TolC	1.0	100.0	32	69.3	2.3e-13	1
KDPE	163	195	SRX3808503.12873685	aminoglycoside	NP_415222.1|FEATURES|kdpE|aminoglycoside|kdpE	0.999996698408	97.0	33	70.5	1.0e-13	1
RPOB2	567	599	SRX3808503.18550058	multidrug	BAD59497.1|FEATURES|rpoB2|multidrug|rpoB2	0.999999393882	81.8	33	58.2	5.2e-10	1
RPOB2	404	434	SRX3808503.15791058	multidrug	BAD59497.1|FEATURES|rpoB2|multidrug|rpoB2	0.999999211983	67.7	31	50.1	1.4e-07	1
NORB	258	289	SRX3808503.952281	fluoroquinolone	gi:494742298:ref:WP_007477706.1:|FEATURES|norB|fluoroquinolone|norB	1.0	75.0	32	54.3	7.6e-09	1
ACRB	958	990	SRX3808503.12060744	multidrug	gi:497324874:ref:WP_009639087.1:|FEATURES|acrB|multidrug|acrB	1.0	100.0	33	63.9	9.6e-12	1
ACRA	240	272	SRX3808503.18537261	multidrug	gi:500615129:gb:EOQ55695.1:|FEATURES|acrA|multidrug|acrA	1.0	97.0	33	68.2	5.1e-13	1
MDTG	350	382	SRX3808503.16018690	multidrug	gi:556496060:ref:WP_023343747.1:|FEATURES|mdtG|multidrug|mdtG	1.0	69.7	33	48.1	5.4e-07	1
MDFA	337	369	SRX3808503.9363895	multidrug	gi:729041280:emb:CEJ63695.1:|FEATURES|mdfA|multidrug|mdfA	1.0	97.0	33	62.4	2.8e-11	1
TAEA	170	202	SRX3808503.11700437	pleuromutilin	APB03219.1|FEATURES|TaeA|pleuromutilin|TaeA	0.999854508791	63.6	33	47.0	1.2e-06	1
ACRB	711	743	SRX3808503.9377942	multidrug	gi:491078681:ref:WP_004940301.1:|FEATURES|acrB|multidrug|acrB	1.0	93.9	33	67.0	1.1e-12	1
MDTH	252	283	SRX3808503.6449902	multidrug	gi:694088121:ref:WP_032432860.1:|FEATURES|mdtH|multidrug|mdtH	1.0	100.0	32	66.2	1.9e-12	1
ARNA	213	245	SRX3808503.11567689	polymyxin	gi:545297533:ref:WP_021577738.1:|FEATURES|arnA|polymyxin|arnA	0.995427889197	75.8	33	60.8	8.1e-11	1
MDTH	372	402	SRX3808503.3188460	multidrug	gi:895884557:ref:WP_048988408.1:|FEATURES|mdtH|multidrug|mdtH	1.0	100.0	31	67.4	8.4e-13	1
MDFA	57	89	SRX3808503.7242718	multidrug	YP_002848751|FEATURES|mdfA|multidrug|mdfA	1.0	97.0	33	68.9	3.0e-13	1
ACRB	804	836	SRX3808503.2837497	multidrug	YP_002848372|FEATURES|acrB|multidrug|acrB	1.0	97.0	33	70.1	1.3e-13	1
PENA	24	56	SRX3808503.5712086	beta-lactam	ZP_04656349|FEATURES|penA|beta-lactam|penA	1.0	69.7	33	55.5	3.4e-09	1
ACRB	538	570	SRX3808503.5980338	multidrug	gi:446414960:ref:WP_000492815.1:|FEATURES|acrB|multidrug|acrB	0.999999984219	66.7	33	48.9	3.2e-07	1
ROSA	22	54	SRX3808503.9186508	fosmidomycin	ZP_04612558|FEATURES|rosA|fosmidomycin|rosA	1.0	93.9	33	62.0	3.6e-11	1
MSBA	438	469	SRX3808503.19227952	nitroimidazole	NP_415434.1|FEATURES|msbA|nitroimidazole|msbA	0.999182694025	68.8	32	47.0	1.2e-06	1
TOLC	79	111	SRX3808503.10729510	multidrug	gi:896027606:ref:WP_049087445.1:|FEATURES|TolC|multidrug|TolC	1.0	93.9	33	64.7	5.6e-12	1
ACRB	855	887	SRX3808503.16592683	multidrug	YP_001908403|FEATURES|acrB|multidrug|acrB	1.0	97.0	33	70.1	1.3e-13	1
EMRR	7	39	SRX3808503.1251973	fluoroquinolone	NP_417169.1|FEATURES|emrR|fluoroquinolone|emrR	0.999957910469	84.8	33	62.4	2.8e-11	1
MDTG	16	47	SRX3808503.14301188	multidrug	Q5PGY0|FEATURES|mdtG|multidrug|mdtG	1.0	71.9	32	53.1	1.6e-08	1
BACA	196	228	SRX3808503.18439316	bacitracin	YP_002236533|FEATURES|bacA|bacitracin|bacA	1.0	100.0	33	68.6	3.9e-13	1
MACA	291	322	SRX3808503.12928381	MLS	gi:749650644:ref:WP_040251204.1:|FEATURES|macA|MLS|macA	1.0	100.0	32	65.1	4.2e-12	1
OQXA	358	390	SRX3808503.196713	multidrug	YP_001693237.1|FEATURES|oqxA|multidrug|oqxA	0.99999843634	100.0	33	67.8	6.6e-13	1
OQXB	590	622	SRX3808503.10591988	multidrug	YP_001693238|FEATURES|oqxB|multidrug|oqxB	0.99999992767	100.0	33	67.4	8.6e-13	1
OMPR	241	272	SRX3808503.19385175	multidrug	CP000034.1.gene3672.p01|FEATURES|ompR|multidrug|ompR	0.999998901823	93.8	32	63.2	1.6e-11	1
MDTO	336	368	SRX3808503.6703825	multidrug	YP_002806276|FEATURES|mdtO|multidrug|mdtO	1.0	63.6	33	50.1	1.4e-07	1
SERRATIA_MARCESCENS_OMP1	178	210	SRX3808503.702280	multidrug	AIA49384.1|FEATURES|Serratia_marcescens_Omp1|multidrug|Serratia_marcescens_Omp1	0.919294889481	97.0	33	68.6	3.9e-13	1
CPXA	120	152	SRX3808503.10709632	aminoglycoside:aminocoumarin	NP_312864.1|FEATURES|cpxA|aminoglycoside:aminocoumarin|cpxA	0.999418792569	84.8	33	64.3	7.3e-12	1
OQXB	376	408	SRX3808503.8844675	multidrug	YP_001693238|FEATURES|oqxB|multidrug|oqxB	1.0	100.0	33	64.7	5.6e-12	1
CAMP-REGULATORY_PROTEIN	125	157	SRX3808503.11050946	unclassified	gi:499731375:ref:WP_011412109.1:|FEATURES|cAMP-regulatory_protein|unclassified|cAMP-regulatory_protein	0.928562073345	93.9	33	60.5	1.1e-10	1
MARA	22	54	SRX3808503.18162146	multidrug	YP_489794.1|FEATURES|marA|multidrug|marA	0.999994810205	60.6	33	49.3	2.4e-07	1
PATA	273	305	SRX3808503.8760641	fluoroquinolone	NP_417544.5|FEATURES|patA|fluoroquinolone|patA	0.999916630695	60.6	33	45.8	2.7e-06	1
BACTERIAL_REGULATORY_PROTEIN_LUXR	117	149	SRX3808503.2832518	unclassified	CP000647.1.gene3517.p01|FEATURES|bacterial_regulatory_protein_LuxR|unclassified|bacterial_regulatory_protein_LuxR	0.999999998859	100.0	33	74.3	7.1e-15	1
MDTL	337	369	SRX3808503.12039118	multidrug	gi:446742357:ref:WP_000819613.1:|FEATURES|mdtL|multidrug|mdtL	1.0	90.9	33	65.9	2.5e-12	1
ACRA	234	266	SRX3808503.10163456	multidrug	gi:500615129:gb:EOQ55695.1:|FEATURES|acrA|multidrug|acrA	1.0	100.0	33	70.5	1.0e-13	1
SERRATIA_MARCESCENS_OMP1	107	137	SRX3808503.17042349	multidrug	AIA49384.1|FEATURES|Serratia_marcescens_Omp1|multidrug|Serratia_marcescens_Omp1	0.928061663212	80.6	31	62.0	3.6e-11	1
ARNA	3	35	SRX3808503.12167626	polymyxin	B7LM76|FEATURES|arnA|polymyxin|arnA	0.943837851998	90.9	33	67.4	8.6e-13	1
EMRB	145	177	SRX3808503.16518835	multidrug	gi:486057056:ref:WP_001507824.1:|FEATURES|emrB|multidrug|emrB	0.999981448392	97.0	33	73.9	9.2e-15	1
ACRA	23	54	SRX3808503.8172131	multidrug	gi:500615129:gb:EOQ55695.1:|FEATURES|acrA|multidrug|acrA	1.0	100.0	32	66.6	1.4e-12	1
EPTA	416	447	SRX3808503.16236227	peptide	BAE78116.1|FEATURES|eptA|peptide|eptA	0.999999866826	75.0	32	55.5	3.3e-09	1
BACA	64	96	SRX3808503.7556279	bacitracin	YP_002236533|FEATURES|bacA|bacitracin|bacA	1.0	100.0	33	74.7	5.4e-15	1
OQXB	714	746	SRX3808503.9570027	multidrug	YP_001693238|FEATURES|oqxB|multidrug|oqxB	0.999999431431	100.0	33	70.9	7.8e-14	1
ACRA	200	232	SRX3808503.5639820	multidrug	CAC41008|FEATURES|acrA|multidrug|acrA	1.0	100.0	33	69.3	2.3e-13	1
MEXX	241	271	SRX3808503.1252442	multidrug	CP000647.1.gene3709.p01|FEATURES|mexX|multidrug|mexX	1.0	96.8	31	60.5	9.9e-11	1
BAES	221	251	SRX3808503.5423445	multidrug	BAA15934.1|FEATURES|baeS|multidrug|baeS	0.999998923288	87.1	31	58.5	3.8e-10	1
OMPF	539	571	SRX3808503.11094349	multidrug	gi:504720116:ref:WP_014907218.1:|FEATURES|ompF|multidrug|ompF	0.999999999285	97.0	33	67.8	6.6e-13	1
MEXB	889	920	SRX3808503.14735312	multidrug	gi:504646765:ref:WP_014833867.1:|FEATURES|mexB|multidrug|mexB	1.0	96.9	32	63.2	1.6e-11	1
BACTERIAL_REGULATORY_PROTEIN_LUXR	14	46	SRX3808503.15845891	unclassified	CP000647.1.gene3517.p01|FEATURES|bacterial_regulatory_protein_LuxR|unclassified|bacterial_regulatory_protein_LuxR	0.99999999669	97.0	33	64.7	5.6e-12	1
MEXX	10	42	SRX3808503.15253661	multidrug	gi:694090431:ref:WP_032435131.1:|FEATURES|mexX|multidrug|mexX	1.0	100.0	33	70.5	1.0e-13	1
BAES	7	39	SRX3808503.6027511	multidrug	BAA15934.1|FEATURES|baeS|multidrug|baeS	0.999999204545	100.0	33	69.7	1.7e-13	1
RPOB2	1043	1074	SRX3808503.16509432	multidrug	BAD59497.1|FEATURES|rpoB2|multidrug|rpoB2	0.999999486063	87.5	32	64.3	7.3e-12	1
MDTG	60	91	SRX3808503.15130225	multidrug	YP_001478113|FEATURES|mdtG|multidrug|mdtG	1.0	75.0	32	53.9	9.9e-09	1
ARNA	315	347	SRX3808503.13799148	polymyxin	gi:507079934:ref:WP_016150692.1:|FEATURES|arnA|polymyxin|arnA	0.962405205214	93.9	33	68.9	3.0e-13	1
EMRD	278	309	SRX3808503.16955845	multidrug	CP000647.1.gene4115.p01|FEATURES|emrD|multidrug|emrD	1.0	93.8	32	67.8	6.6e-13	1
SDIA	41	72	SRX3808503.17792503	unclassified	gi:1046630904:ref:WP_065696916.1:|FEATURES|sdiA|unclassified|sdiA	1.0	90.6	32	67.4	8.4e-13	1
VATF	137	168	SRX3808503.5455804	MLS	AAF63432|FEATURES|vatF|MLS|vatF	0.999999999957	68.8	32	48.9	3.1e-07	1
MEXX	268	300	SRX3808503.15964353	multidrug	gi:556290474:ref:WP_023291163.1:|FEATURES|mexX|multidrug|mexX	1.0	100.0	33	70.5	1.0e-13	1
ACRB	818	848	SRX3808503.8256500	multidrug	YP_002240037|FEATURES|acrB|multidrug|acrB	0.999993768926	96.8	31	63.2	1.5e-11	1
PBP-1A	188	218	SRX3808503.5455802	beta-lactam	YP_001292390|FEATURES|PBP-1A|beta-lactam|PBP-1A	1.0	77.4	31	53.5	1.3e-08	1
OMP36	275	307	SRX3808503.4179665	multidrug	AF336095.1.gene1.p01|FEATURES|omp36|multidrug|omp36	0.82823144329	81.8	33	60.5	1.1e-10	1
ACRB	380	412	SRX3808503.6063239	multidrug	gi:493954677:ref:WP_006898419.1:|FEATURES|acrB|multidrug|acrB	1.0	97.0	33	64.3	7.3e-12	1
OMPR	53	85	SRX3808503.5562477	multidrug	CP000034.1.gene3672.p01|FEATURES|ompR|multidrug|ompR	0.999999136276	100.0	33	68.6	3.9e-13	1
BACA	122	152	SRX3808503.16912135	bacitracin	YP_002236533|FEATURES|bacA|bacitracin|bacA	1.0	100.0	31	62.4	2.6e-11	1
MDTM	198	230	SRX3808503.2447033	multidrug	gi:851982891:ref:WP_048241697.1:|FEATURES|mdtM|multidrug|mdtM	0.999994667312	66.7	33	44.3	7.8e-06	1
ACRB	356	388	SRX3808503.7371394	multidrug	gi:447055218:ref:WP_001132474.1:|FEATURES|acrB|multidrug|acrB	1.0	100.0	33	67.0	1.1e-12	1
ACRB	656	687	SRX3808503.10482082	multidrug	gi:485731880:ref:WP_001359514.1:|FEATURES|acrB|multidrug|acrB	1.0	81.2	32	59.7	1.7e-10	1
TOLC	399	429	SRX3808503.729268	multidrug	gi:516511311:ref:WP_017899749.1:|FEATURES|TolC|multidrug|TolC	1.0	96.8	31	60.8	7.6e-11	1
FARB	296	326	SRX3808503.12653358	antibacterial_free_fatty_acids	NP_273368.1|FEATURES|farB|antibacterial_free_fatty_acids|farB	0.999867353848	64.5	31	50.1	1.4e-07	1
PATA	376	408	SRX3808503.5050662	fluoroquinolone	NP_417544.5|FEATURES|patA|fluoroquinolone|patA	0.99999165595	87.9	33	63.5	1.2e-11	1
TOLC	145	176	SRX3808503.10874248	multidrug	gi:516511311:ref:WP_017899749.1:|FEATURES|TolC|multidrug|TolC	1.0	100.0	32	65.1	4.3e-12	1
OMP36	53	85	SRX3808503.15114220	multidrug	AF336095.1.gene1.p01|FEATURES|omp36|multidrug|omp36	0.984879455024	100.0	33	74.3	7.1e-15	1
MAJOR_FACILITATOR_SUPERFAMILY_TRANSPORTER	374	405	SRX3808503.1819655	multidrug	NC_002952.2859362.p01|FEATURES|major_facilitator_superfamily_transporter|multidrug|major_facilitator_superfamily_transporter	0.999999749892	71.9	32	48.5	4.2e-07	1
PATA	397	429	SRX3808503.16781829	fluoroquinolone	NP_417544.5|FEATURES|patA|fluoroquinolone|patA	0.999994167264	93.9	33	66.6	1.5e-12	1
ACRD	238	269	SRX3808503.6149148	aminoglycoside	YP_490697.1|FEATURES|acrD|aminoglycoside|acrD	0.864546439349	90.6	32	58.5	3.9e-10	1
EMRK	305	336	SRX3808503.18089510	multidrug	gi:742917254:ref:WP_039022713.1:|FEATURES|emrK|multidrug|emrK	0.999999999999	65.6	32	52.8	2.2e-08	1
PENA	430	460	SRX3808503.17183803	beta-lactam	ZP_04656349|FEATURES|penA|beta-lactam|penA	1.0	96.8	31	71.2	5.6e-14	1
ACRB	442	473	SRX3808503.9935483	multidrug	gi:447055218:ref:WP_001132474.1:|FEATURES|acrB|multidrug|acrB	1.0	96.9	32	64.3	7.1e-12	1
MDTG	353	385	SRX3808503.1632093	multidrug	gi:556477904:ref:WP_023329491.1:|FEATURES|mdtG|multidrug|mdtG	0.999999794242	66.7	33	45.1	4.6e-06	1
OMPF	575	607	SRX3808503.15505233	multidrug	gi:504720116:ref:WP_014907218.1:|FEATURES|ompF|multidrug|ompF	0.999999813289	90.9	33	64.7	5.6e-12	1
UGD	144	175	SRX3808503.3377006	peptide	AAC75089.1|FEATURES|ugd|peptide|ugd	0.999999738478	87.5	32	58.5	3.9e-10	1
TOLC	171	203	SRX3808503.9068840	multidrug	gi:516511311:ref:WP_017899749.1:|FEATURES|TolC|multidrug|TolC	1.0	100.0	33	66.2	1.9e-12	1
MEXD	986	1017	SRX3808503.5838484	multidrug	YP_348488|FEATURES|mexD|multidrug|mexD	0.999999774993	65.6	32	45.1	4.6e-06	1
MGRB	7	39	SRX3808503.13304011	multidrug	NP_416340.1|FEATURES|mgrB|multidrug|mgrB	0.999995623041	72.7	33	60.1	1.4e-10	1
DNA-BINDING_PROTEIN_H-NS	67	99	SRX3808503.11606014	unclassified	CP001138.1.gene1383.p01|FEATURES|DNA-binding_protein_H-NS|unclassified|DNA-binding_protein_H-NS	0.999999997322	78.8	33	58.5	4.0e-10	1
MDTH	219	251	SRX3808503.7757839	multidrug	gi:1002393220:ref:WP_061378400.1:|FEATURES|mdtH|multidrug|mdtH	1.0	97.0	33	68.2	5.1e-13	1
ACRF	767	798	SRX3808503.8310361	multidrug	CP000647.1.gene3710.p01|FEATURES|acrF|multidrug|acrF	1.0	100.0	32	68.9	3.0e-13	1
ESCHERICHIA_COLI_LAMB	369	399	SRX3808503.11391279	multidrug	BAB38442|FEATURES|Escherichia_coli_LamB|multidrug|Escherichia_coli_LamB	0.999995380104	90.3	31	67.0	1.1e-12	1
MSBA	203	234	SRX3808503.16131318	nitroimidazole	NP_415434.1|FEATURES|msbA|nitroimidazole|msbA	0.999791518605	96.9	32	64.7	5.4e-12	1
MACB	16	48	SRX3808503.16271569	MLS	gi:779903733:ref:WP_045374054.1:|FEATURES|macB|MLS|macB	1.0	63.6	33	44.7	6.0e-06	1
MDTD	59	90	SRX3808503.17938713	multidrug	gi:727765325:ref:WP_033869793.1:|FEATURES|mdtD|multidrug|mdtD	0.99999866608	62.5	32	47.0	1.2e-06	1
CPXA	419	450	SRX3808503.10137683	aminoglycoside:aminocoumarin	NP_312864.1|FEATURES|cpxA|aminoglycoside:aminocoumarin|cpxA	0.999481750103	90.6	32	65.5	3.2e-12	1
MSRC	410	441	SRX3808503.3601281	MLS	AY004350.gene.p01|FEATURES|msrC|MLS|msrC	0.986966960386	68.8	32	48.9	3.2e-07	1
YOJI	126	156	SRX3808503.13591947	peptide	NP_416715.1|FEATURES|YojI|peptide|YojI	0.999999552688	83.9	31	54.3	7.6e-09	1
OQXA	121	153	SRX3808503.3654254	multidrug	YP_001693237.1|FEATURES|oqxA|multidrug|oqxA	0.999998402213	100.0	33	67.0	1.1e-12	1
OQXA	108	139	SRX3808503.2313211	multidrug	YP_001693237.1|FEATURES|oqxA|multidrug|oqxA	0.999997939602	90.6	32	58.2	5.1e-10	1
YOJI	180	211	SRX3808503.3453542	peptide	NP_416715.1|FEATURES|YojI|peptide|YojI	0.999999793303	93.8	32	63.9	9.3e-12	1
OQXA	47	79	SRX3808503.17738899	multidrug	YP_001693237.1|FEATURES|oqxA|multidrug|oqxA	1.0	100.0	33	68.2	5.1e-13	1
ACRF	968	1000	SRX3808503.17241523	multidrug	CP000647.1.gene3710.p01|FEATURES|acrF|multidrug|acrF	1.0	100.0	33	66.6	1.5e-12	1
MDTM	206	237	SRX3808503.3453549	multidrug	gi:851982891:ref:WP_048241697.1:|FEATURES|mdtM|multidrug|mdtM	1.0	84.4	32	60.8	8.1e-11	1
OQXA	253	285	SRX3808503.12004927	multidrug	YP_001693237.1|FEATURES|oqxA|multidrug|oqxA	1.0	97.0	33	70.5	1.0e-13	1
ARNA	255	287	SRX3808503.1639972	polymyxin	gi:757781454:ref:WP_043000038.1:|FEATURES|arnA|polymyxin|arnA	0.997860713024	63.6	33	48.9	3.2e-07	1
MDTP	289	319	SRX3808503.6121420	multidrug	gi:486202913:ref:WP_001550439.1:|FEATURES|mdtP|multidrug|mdtP	1.0	67.7	31	51.2	6.4e-08	1
MARA	78	110	SRX3808503.15840919	multidrug	YP_489794.1|FEATURES|marA|multidrug|marA	0.999997251529	97.0	33	72.4	2.7e-14	1
PENA	540	572	SRX3808503.2435583	beta-lactam	ZP_04656349|FEATURES|penA|beta-lactam|penA	1.0	90.9	33	67.8	6.6e-13	1
MEXX	299	331	SRX3808503.870074	multidrug	gi:556290474:ref:WP_023291163.1:|FEATURES|mexX|multidrug|mexX	1.0	97.0	33	66.2	1.9e-12	1
PATA	119	151	SRX3808503.7268830	fluoroquinolone	NP_417544.5|FEATURES|patA|fluoroquinolone|patA	0.999995671392	100.0	33	69.3	2.3e-13	1
BAER	194	224	SRX3808503.15965086	multidrug	YP_490321.1|FEATURES|baeR|multidrug|baeR	0.999996203762	87.1	31	55.1	4.2e-09	1
PBP-1A	442	473	SRX3808503.6295804	beta-lactam	YP_001292390|FEATURES|PBP-1A|beta-lactam|PBP-1A	1.0	65.6	32	45.8	2.7e-06	1
PBP-1A	184	215	SRX3808503.2949281	beta-lactam	YP_001292390|FEATURES|PBP-1A|beta-lactam|PBP-1A	1.0	78.1	32	56.6	1.5e-09	1
MDTF	3	35	SRX3808503.10134339	multidrug	gi:493738074:ref:WP_006687252.1:|FEATURES|mdtF|multidrug|mdtF	1.0	93.9	33	67.0	1.1e-12	1
ACRA	126	157	SRX3808503.14117379	multidrug	NC_002695.1.912781.p01|FEATURES|acrA|multidrug|acrA	0.99999844222	75.0	32	50.8	8.4e-08	1
ESCHERICHIA_COLI_MIPA	174	205	SRX3808503.5869308	multidrug	NP_310518|FEATURES|Escherichia_coli_mipA|multidrug|Escherichia_coli_mipA	0.999997248736	62.5	32	46.2	2.1e-06	1
PMRF	39	69	SRX3808503.2062068	peptide	AAC75314.1|FEATURES|PmrF|peptide|PmrF	0.999997841992	67.7	31	46.2	1.9e-06	1
DNA-BINDING_PROTEIN_H-NS	67	99	SRX3808503.18327643	unclassified	CP001138.1.gene1383.p01|FEATURES|DNA-binding_protein_H-NS|unclassified|DNA-binding_protein_H-NS	0.999999998324	84.8	33	60.8	8.1e-11	1
YOJI	491	522	SRX3808503.17548194	peptide	NP_416715.1|FEATURES|YojI|peptide|YojI	0.99999978268	87.5	32	63.2	1.6e-11	1
ACRB	880	910	SRX3808503.19063801	multidrug	gi:447055254:ref:WP_001132510.1:|FEATURES|acrB|multidrug|acrB	1.0	100.0	31	63.5	1.2e-11	1
MULTIDRUG_ABC_TRANSPORTER	511	543	SRX3808503.12689960	multidrug	gi:943909899:ref:WP_055545300.1:|FEATURES|multidrug_ABC_transporter|multidrug|multidrug_ABC_transporter	1.0	100.0	33	64.3	7.3e-12	1
PBP-1A	66	98	SRX3808503.13004702	beta-lactam	YP_001290033|FEATURES|PBP-1A|beta-lactam|PBP-1A	1.0	69.7	33	55.5	3.4e-09	1
MACA	68	100	SRX3808503.12657982	MLS	gi:749650644:ref:WP_040251204.1:|FEATURES|macA|MLS|macA	1.0	100.0	33	68.6	3.9e-13	1
MSBA	195	227	SRX3808503.3230611	nitroimidazole	NP_415434.1|FEATURES|msbA|nitroimidazole|msbA	0.999799249558	93.9	33	66.6	1.5e-12	1
CPXA	153	185	SRX3808503.1003502	aminoglycoside:aminocoumarin	NP_312864.1|FEATURES|cpxA|aminoglycoside:aminocoumarin|cpxA	0.999500996385	93.9	33	65.9	2.5e-12	1
MACB	20	51	SRX3808503.3027116	MLS	gi:851928815:ref:WP_048221086.1:|FEATURES|macB|MLS|macB	1.0	71.9	32	47.0	1.2e-06	1
MEXK	393	424	SRX3808503.743138	multidrug	AAG07064.1|FEATURES|MexK|multidrug|MexK	0.999999603116	87.5	32	58.9	3.0e-10	1
EPTA	178	210	SRX3808503.9682310	peptide	BAE78116.1|FEATURES|eptA|peptide|eptA	0.999999911965	84.8	33	59.7	1.8e-10	1
YOJI	109	141	SRX3808503.14254856	peptide	NP_416715.1|FEATURES|YojI|peptide|YojI	0.99999978268	93.9	33	63.2	1.6e-11	1
OMPF	141	172	SRX3808503.16287160	multidrug	gi:490306302:ref:WP_004201406.1:|FEATURES|ompF|multidrug|ompF	0.833785452161	100.0	32	69.3	2.3e-13	1
MDFA	37	69	SRX3808503.6905618	multidrug	gi:1044109257:emb:SBZ85298.1:|FEATURES|mdfA|multidrug|mdfA	1.0	93.9	33	66.2	1.9e-12	1
ACRB	38	69	SRX3808503.6387943	multidrug	gi:497324874:ref:WP_009639087.1:|FEATURES|acrB|multidrug|acrB	1.0	100.0	32	66.6	1.4e-12	1
ACRF	764	796	SRX3808503.8034445	multidrug	CP000647.1.gene3710.p01|FEATURES|acrF|multidrug|acrF	1.0	100.0	33	70.5	1.0e-13	1
CPXA	347	378	SRX3808503.2452732	aminoglycoside:aminocoumarin	NP_312864.1|FEATURES|cpxA|aminoglycoside:aminocoumarin|cpxA	0.999184299359	90.6	32	60.8	7.9e-11	1
MARA	4	36	SRX3808503.17493566	multidrug	YP_489794.1|FEATURES|marA|multidrug|marA	0.999996887134	93.9	33	64.7	5.6e-12	1
ACRB	948	978	SRX3808503.6529139	multidrug	gi:485731880:ref:WP_001359514.1:|FEATURES|acrB|multidrug|acrB	0.99999999607	93.5	31	60.1	1.3e-10	1
ACRA	191	223	SRX3808503.14893926	multidrug	YP_002240036|FEATURES|acrA|multidrug|acrA	1.0	100.0	33	69.3	2.3e-13	1
OQXB	622	654	SRX3808503.7619728	multidrug	YP_001693238|FEATURES|oqxB|multidrug|oqxB	0.999999422856	97.0	33	70.5	1.0e-13	1
ROSB	442	472	SRX3808503.15256902	fosmidomycin	gi:544012122:gb:ERK10884.1:|FEATURES|rosB|fosmidomycin|rosB	1.0	93.5	31	62.8	2.0e-11	1
QEPA	158	188	SRX3808503.13001286	fluoroquinolone	gi:1039004533:ref:WP_064760451.1:|FEATURES|qepA|fluoroquinolone|qepA	0.999999999977	64.5	31	50.1	1.4e-07	1
ARNA	467	498	SRX3808503.14631946	polymyxin	gi:851899656:ref:WP_048211088.1:|FEATURES|arnA|polymyxin|arnA	0.961940248115	90.6	32	69.3	2.2e-13	1
EMRA	279	311	SRX3808503.15380437	multidrug	gi:506486765:ref:WP_015963310.1:|FEATURES|emrA|multidrug|emrA	0.989914291	69.7	33	52.4	2.9e-08	1
KLEBSIELLA_PNEUMONIAE_OMPK37	224	255	SRX3808503.2980798	beta-lactam	CAA09666.1|FEATURES|Klebsiella_pneumoniae_OmpK37|beta-lactam|Klebsiella_pneumoniae_OmpK37	0.997732383938	100.0	32	69.7	1.7e-13	1
ACRB	258	290	SRX3808503.6372673	multidrug	CP000647.1.gene443.p01|FEATURES|acrB|multidrug|acrB	1.0	97.0	33	66.6	1.5e-12	1
ADEJ	213	244	SRX3808503.13209262	multidrug	NC_011586.7045444.p01|FEATURES|adeJ|multidrug|adeJ	0.999691727101	84.4	32	54.3	7.3e-09	1
EMRA	1	33	SRX3808503.11166596	multidrug	gi:695837578:ref:WP_032750955.1:|FEATURES|emrA|multidrug|emrA	0.999999999999	78.8	33	52.4	2.9e-08	1
MDTL	14	46	SRX3808503.7277385	multidrug	ZP_03044893|FEATURES|mdtL|multidrug|mdtL	1.0	90.9	33	62.8	2.1e-11	1
BACTERIAL_REGULATORY_PROTEIN_LUXR	123	155	SRX3808503.10264661	unclassified	CP000647.1.gene3517.p01|FEATURES|bacterial_regulatory_protein_LuxR|unclassified|bacterial_regulatory_protein_LuxR	0.999999998314	97.0	33	70.9	7.8e-14	1
BAER	158	190	SRX3808503.7585971	multidrug	YP_490321.1|FEATURES|baeR|multidrug|baeR	0.999997524724	93.9	33	65.9	2.5e-12	1
RPOB2	563	594	SRX3808503.12260071	multidrug	BAD59497.1|FEATURES|rpoB2|multidrug|rpoB2	0.999999341552	78.1	32	55.5	3.4e-09	1
MEXE	216	247	SRX3808503.3413186	multidrug	YP_002383660|FEATURES|mexE|multidrug|mexE	1.0	100.0	32	67.8	6.4e-13	1
MDTK	273	305	SRX3808503.8488264	fluoroquinolone	AML99881.1|FEATURES|MdtK|fluoroquinolone|MdtK	0.999986696837	93.9	33	63.5	1.2e-11	1
OMP36	294	325	SRX3808503.4507059	multidrug	AF336095.1.gene1.p01|FEATURES|omp36|multidrug|omp36	0.999715297796	100.0	32	68.9	3.0e-13	1
LMRB	134	166	SRX3808503.17204790	MLS	gi:1007411670:gb:AMQ72759.1:|FEATURES|lmrB|MLS|lmrB	1.0	72.7	33	54.3	7.6e-09	1
SDIA	63	95	SRX3808503.5900007	unclassified	gi:749556408:ref:WP_040188680.1:|FEATURES|sdiA|unclassified|sdiA	1.0	100.0	33	79.7	1.7e-16	1
ROSB	263	294	SRX3808503.4068724	fosmidomycin	gi:896190680:ref:WP_049199932.1:|FEATURES|rosB|fosmidomycin|rosB	1.0	96.9	32	62.8	2.1e-11	1
EMRB	299	330	SRX3808503.12793036	multidrug	gi:661298237:ref:WP_029991091.1:|FEATURES|emrB|multidrug|emrB	0.999588685318	71.9	32	54.7	5.8e-09	1
MACB	22	54	SRX3808503.9142480	MLS	gi:740610794:ref:WP_038396317.1:|FEATURES|macB|MLS|macB	0.999948538551	63.6	33	45.1	4.6e-06	1
EPTA	262	292	SRX3808503.23535	peptide	BAE78116.1|FEATURES|eptA|peptide|eptA	0.999999908644	83.9	31	59.3	2.2e-10	1
MEXX	24	56	SRX3808503.7642427	multidrug	gi:490311564:ref:WP_004206259.1:|FEATURES|mexX|multidrug|mexX	0.999999999999	100.0	33	71.6	4.6e-14	1
ROSB	71	103	SRX3808503.12762224	fosmidomycin	ZP_04630103|FEATURES|rosB|fosmidomycin|rosB	1.0	97.0	33	63.5	1.2e-11	1
TRANSCRIPTIONAL_REGULATORY_PROTEIN_CPXR_CPXR	118	148	SRX3808503.385	unclassified	CP001918.1.gene5135.p01|FEATURES|transcriptional_regulatory_protein_CpxR_cpxR|unclassified|transcriptional_regulatory_protein_CpxR_cpxR	1.0	100.0	31	66.6	1.4e-12	1
ESCHERICHIA_COLI_MIPA	86	117	SRX3808503.7642421	multidrug	NP_310518|FEATURES|Escherichia_coli_mipA|multidrug|Escherichia_coli_mipA	0.999997538579	68.8	32	48.1	5.4e-07	1
ACRF	490	522	SRX3808503.15789660	multidrug	CP000647.1.gene3710.p01|FEATURES|acrF|multidrug|acrF	1.0	90.9	33	70.5	1.0e-13	1
MDTL	128	160	SRX3808503.18001292	multidrug	gi:391322939:gb:EIQ79610.1:|FEATURES|mdtL|multidrug|mdtL	1.0	93.9	33	69.7	1.7e-13	1
MCR-4	456	487	SRX3808503.16975123	peptide	ASR73329.1|FEATURES|MCR-4|peptide|MCR-4	1.0	84.4	32	67.0	1.1e-12	1
ACRB	137	169	SRX3808503.8120761	multidrug	gi:763385966:ref:WP_044243114.1:|FEATURES|acrB|multidrug|acrB	1.0	100.0	33	68.9	3.0e-13	1
MEXX	309	341	SRX3808503.2345843	multidrug	gi:556290474:ref:WP_023291163.1:|FEATURES|mexX|multidrug|mexX	1.0	100.0	33	69.3	2.3e-13	1
MGRB	8	39	SRX3808503.11204131	multidrug	NP_416340.1|FEATURES|mgrB|multidrug|mgrB	0.999995584605	68.8	32	57.4	9.0e-10	1
OMPF	525	556	SRX3808503.13383340	multidrug	gi:504720116:ref:WP_014907218.1:|FEATURES|ompF|multidrug|ompF	0.999999501638	96.9	32	66.2	1.9e-12	1
UGD	299	329	SRX3808503.3267381	peptide	AAC75089.1|FEATURES|ugd|peptide|ugd	0.99999981144	96.8	31	62.4	2.6e-11	1
PENA	443	474	SRX3808503.17426369	beta-lactam	ZP_04656349|FEATURES|penA|beta-lactam|penA	1.0	75.0	32	52.0	3.8e-08	1
BAES	204	234	SRX3808503.1044234	multidrug	BAA15934.1|FEATURES|baeS|multidrug|baeS	0.999998546078	80.6	31	50.1	1.4e-07	1
ACRF	495	527	SRX3808503.19517347	multidrug	CP000647.1.gene3710.p01|FEATURES|acrF|multidrug|acrF	0.999999989159	78.8	33	62.4	2.8e-11	1
YOJI	314	348	SRX3808503.7332425	peptide	NP_416715.1|FEATURES|YojI|peptide|YojI	0.999999383081	68.6	35	51.2	6.4e-08	1
EMRB	299	330	SRX3808503.3267384	multidrug	gi:839761818:gb:KMI34767.1:|FEATURES|emrB|multidrug|emrB	0.999842619175	93.8	32	64.7	5.4e-12	1
ACRB	604	636	SRX3808503.11254814	multidrug	gi:763385966:ref:WP_044243114.1:|FEATURES|acrB|multidrug|acrB	1.0	100.0	33	70.9	7.8e-14	1
ACRB	19	51	SRX3808503.19883995	multidrug	gi:763385966:ref:WP_044243114.1:|FEATURES|acrB|multidrug|acrB	1.0	100.0	33	68.2	5.1e-13	1
MEXB	987	1019	SRX3808503.6898307	multidrug	gi:504646765:ref:WP_014833867.1:|FEATURES|mexB|multidrug|mexB	1.0	87.9	33	61.2	6.2e-11	1
MSBA	47	78	SRX3808503.19710828	nitroimidazole	NP_415434.1|FEATURES|msbA|nitroimidazole|msbA	0.999664936955	90.6	32	62.0	3.5e-11	1
OMPF	266	298	SRX3808503.7122019	multidrug	gi:490306302:ref:WP_004201406.1:|FEATURES|ompF|multidrug|ompF	0.999860329679	100.0	33	70.5	1.0e-13	1
RPOB2	353	384	SRX3808503.12536588	multidrug	BAD59497.1|FEATURES|rpoB2|multidrug|rpoB2	0.999999296221	71.9	32	53.5	1.3e-08	1
ACRB	92	124	SRX3808503.6596258	multidrug	AAS61063|FEATURES|acrB|multidrug|acrB	1.0	100.0	33	67.8	6.6e-13	1
VANR	52	84	SRX3808503.2417051	glycopeptide	CAB61229|FEATURES|vanR|glycopeptide|vanR	0.916065552537	63.6	33	49.3	2.4e-07	1
ROSB	250	281	SRX3808503.6034619	fosmidomycin	YP_001477377|FEATURES|rosB|fosmidomycin|rosB	1.0	100.0	32	67.4	8.4e-13	1
MSBA	400	431	SRX3808503.13566478	nitroimidazole	NP_415434.1|FEATURES|msbA|nitroimidazole|msbA	0.999212723528	71.9	32	47.4	9.3e-07	1
EMRB	236	268	SRX3808503.16424561	multidrug	gi:896109343:ref:WP_049139088.1:|FEATURES|emrB|multidrug|emrB	0.999974471796	100.0	33	65.9	2.5e-12	1
MARA	3	33	SRX3808503.5402864	multidrug	YP_489794.1|FEATURES|marA|multidrug|marA	0.999996129802	87.1	31	56.2	1.9e-09	1
MACA	77	109	SRX3808503.12531606	MLS	gi:749650644:ref:WP_040251204.1:|FEATURES|macA|MLS|macA	1.0	100.0	33	67.0	1.1e-12	1
ACRB	741	771	SRX3808503.800634	multidrug	CP002695.1.gene992.p01|FEATURES|acrB|multidrug|acrB	1.0	93.5	31	63.2	1.5e-11	1
EMRB	178	209	SRX3808503.6222975	multidrug	gi:694069085:ref:WP_032415421.1:|FEATURES|emrB|multidrug|emrB	0.999990321018	93.8	32	59.3	2.4e-10	1
MDTN	53	84	SRX3808503.6709072	multidrug	gi:554684122:ref:WP_023184036.1:|FEATURES|mdtN|multidrug|mdtN	0.99999961844	62.5	32	45.1	4.6e-06	1
TOLC	93	125	SRX3808503.6653029	multidrug	gi:516511311:ref:WP_017899749.1:|FEATURES|TolC|multidrug|TolC	1.0	100.0	33	68.9	3.0e-13	1
DNA-BINDING_PROTEIN_H-NS	56	87	SRX3808503.2055342	unclassified	NC_002695.1.913113.p01|FEATURES|DNA-binding_protein_H-NS|unclassified|DNA-binding_protein_H-NS	0.999999999969	87.5	32	60.1	1.4e-10	1
EMRB	135	167	SRX3808503.2377657	multidrug	gi:486057056:ref:WP_001507824.1:|FEATURES|emrB|multidrug|emrB	0.999944071929	97.0	33	72.0	3.5e-14	1
DFRA3	36	67	SRX3808503.12651581	diaminopyrimidine	AAA25550.1|FEATURES|dfrA3|diaminopyrimidine|dfrA3	0.999898001341	75.0	32	54.7	5.8e-09	1
TRANSCRIPTIONAL_REGULATORY_PROTEIN_CPXR_CPXR	73	104	SRX3808503.16964663	unclassified	CP001918.1.gene5135.p01|FEATURES|transcriptional_regulatory_protein_CpxR_cpxR|unclassified|transcriptional_regulatory_protein_CpxR_cpxR	0.998073921192	68.8	32	52.0	3.6e-08	1
CPXA	58	90	SRX3808503.6653021	aminoglycoside:aminocoumarin	NP_312864.1|FEATURES|cpxA|aminoglycoside:aminocoumarin|cpxA	0.999795431306	97.0	33	75.5	3.2e-15	1
MARA	26	58	SRX3808503.6697260	multidrug	YP_489794.1|FEATURES|marA|multidrug|marA	0.999998936097	63.6	33	53.5	1.3e-08	1
EMRB	464	496	SRX3808503.10169970	multidrug	gi:852126944:ref:WP_048291088.1:|FEATURES|emrB|multidrug|emrB	0.999995463402	100.0	33	67.4	8.6e-13	1
PENA	391	421	SRX3808503.12758572	beta-lactam	ZP_04656349|FEATURES|penA|beta-lactam|penA	1.0	74.2	31	50.1	1.4e-07	1
EPTA	346	377	SRX3808503.1509392	peptide	BAE78116.1|FEATURES|eptA|peptide|eptA	0.999999834441	68.8	32	53.5	1.3e-08	1
TRANSCRIPTIONAL_REGULATORY_PROTEIN_CPXR_CPXR	200	230	SRX3808503.1687614	unclassified	CP001918.1.gene5135.p01|FEATURES|transcriptional_regulatory_protein_CpxR_cpxR|unclassified|transcriptional_regulatory_protein_CpxR_cpxR	0.999999999997	90.3	31	61.2	6.0e-11	1
MDTD	162	194	SRX3808503.7344473	multidrug	NC_002695.1.916587.p01|FEATURES|mdtD|multidrug|mdtD	0.999999999992	93.9	33	70.5	1.0e-13	1
MDTL	331	363	SRX3808503.10761520	multidrug	gi:446742357:ref:WP_000819613.1:|FEATURES|mdtL|multidrug|mdtL	1.0	90.9	33	64.7	5.6e-12	1
TETP	71	103	SRX3808503.11857830	tetracycline	YP_002850805|FEATURES|tetP|tetracycline|tetP	1.0	66.7	33	48.1	5.4e-07	1
MDTP	349	379	SRX3808503.13642383	multidrug	gi:554039504:gb:ESE85345.1:|FEATURES|mdtP|multidrug|mdtP	1.0	74.2	31	51.2	6.0e-08	1
MDTH	369	399	SRX3808503.17872861	multidrug	gi:1043941403:emb:SBY08928.1:|FEATURES|mdtH|multidrug|mdtH	1.0	93.5	31	64.3	6.9e-12	1
MDTG	19	50	SRX3808503.6845087	multidrug	Q5PGY0|FEATURES|mdtG|multidrug|mdtG	1.0	100.0	32	68.2	4.9e-13	1
ACRA	145	177	SRX3808503.6225618	multidrug	NC_002695.1.912781.p01|FEATURES|acrA|multidrug|acrA	0.99999884507	84.8	33	59.3	2.4e-10	1
ESCHERICHIA_COLI_MIPA	26	58	SRX3808503.12719341	multidrug	NP_310518|FEATURES|Escherichia_coli_mipA|multidrug|Escherichia_coli_mipA	0.999998087313	81.8	33	65.1	4.3e-12	1
MEPR	27	59	SRX3808503.17419513	multidrug	YP_001440920.1|FEATURES|mepR|multidrug|mepR	0.99999905868	84.8	33	63.2	1.6e-11	1
MDTH	5	37	SRX3808503.9970809	multidrug	BAH62779|FEATURES|mdtH|multidrug|mdtH	0.999999795266	90.9	33	68.2	5.1e-13	1
OMPR	93	123	SRX3808503.18176226	multidrug	gi:479873665:gb:ENU25063.1:|FEATURES|ompR|multidrug|ompR	0.999999880449	67.7	31	47.8	7.1e-07	1
OQXA	316	348	SRX3808503.12337822	multidrug	YP_001693237.1|FEATURES|oqxA|multidrug|oqxA	0.999998529426	100.0	33	70.1	1.3e-13	1
TET34	20	50	SRX3808503.1331306	tetracycline	BAB59035|FEATURES|tet34|tetracycline|tet34	1.0	77.4	31	52.4	2.7e-08	1
MULTIDRUG_ABC_TRANSPORTER	442	474	SRX3808503.12510881	multidrug	gi:1031799645:ref:WP_064138838.1:|FEATURES|multidrug_ABC_transporter|multidrug|multidrug_ABC_transporter	1.0	66.7	33	49.3	2.4e-07	1
TET34	43	75	SRX3808503.7288917	tetracycline	BAB59035|FEATURES|tet34|tetracycline|tet34	1.0	81.8	33	62.4	2.8e-11	1
ACRA	279	311	SRX3808503.9652235	multidrug	gi:555116142:gb:ESM59081.1:|FEATURES|acrA|multidrug|acrA	1.0	100.0	33	70.1	1.3e-13	1
OMPF	52	82	SRX3808503.15894756	multidrug	gi:504720116:ref:WP_014907218.1:|FEATURES|ompF|multidrug|ompF	0.999999999154	96.8	31	60.5	9.9e-11	1
ARNA	119	151	SRX3808503.17007645	polymyxin	gi:851935911:ref:WP_048224705.1:|FEATURES|arnA|polymyxin|arnA	0.92896490779	87.9	33	63.5	1.2e-11	1
RPOB2	1067	1099	SRX3808503.10339483	multidrug	BAD59497.1|FEATURES|rpoB2|multidrug|rpoB2	0.999999064726	63.6	33	45.8	2.7e-06	1
PENA	363	393	SRX3808503.9682861	beta-lactam	ZP_04656349|FEATURES|penA|beta-lactam|penA	1.0	83.9	31	60.5	1.1e-10	1
MDTG	69	100	SRX3808503.15894759	multidrug	Q5PGY0|FEATURES|mdtG|multidrug|mdtG	1.0	75.0	32	52.8	2.1e-08	1
ROSB	49	81	SRX3808503.13155260	fosmidomycin	ZP_04631861|FEATURES|rosB|fosmidomycin|rosB	1.0	87.9	33	59.3	2.4e-10	1
ACRB	146	178	SRX3808503.4994866	multidrug	gi:497324874:ref:WP_009639087.1:|FEATURES|acrB|multidrug|acrB	1.0	100.0	33	70.1	1.3e-13	1
BACTERIAL_REGULATORY_PROTEIN_LUXR	13	45	SRX3808503.19935844	unclassified	CP000647.1.gene3517.p01|FEATURES|bacterial_regulatory_protein_LuxR|unclassified|bacterial_regulatory_protein_LuxR	0.999998742173	97.0	33	63.9	9.6e-12	1
KASUGAMYCIN_RESISTANCE_PROTEIN_KSGA	112	144	SRX3808503.9818183	aminoglycoside	YP_002240485|FEATURES|kasugamycin_resistance_protein_ksgA|aminoglycoside|kasugamycin_resistance_protein_ksgA	1.0	100.0	33	72.4	2.7e-14	1
ACRB	59	91	SRX3808503.1277828	multidrug	gi:763385966:ref:WP_044243114.1:|FEATURES|acrB|multidrug|acrB	1.0	100.0	33	69.7	1.7e-13	1
ACRB	448	479	SRX3808503.10403957	multidrug	gi:495735716:ref:WP_008460295.1:|FEATURES|acrB|multidrug|acrB	1.0	93.8	32	61.2	6.0e-11	1
MEXX	279	309	SRX3808503.5408899	multidrug	gi:485973984:ref:WP_001499888.1:|FEATURES|mexX|multidrug|mexX	1.0	83.9	31	58.2	4.9e-10	1
EMRD	208	239	SRX3808503.1336658	multidrug	CP000647.1.gene4115.p01|FEATURES|emrD|multidrug|emrD	1.0	96.9	32	61.2	6.0e-11	1
OMPR	100	131	SRX3808503.5550675	multidrug	gi:909830386:gb:AKU13184.1:|FEATURES|ompR|multidrug|ompR	0.999990515471	65.6	32	44.7	6.0e-06	1
EMRA	284	314	SRX3808503.6848333	multidrug	gi:1036665295:ref:WP_064719275.1:|FEATURES|emrA|multidrug|emrA	0.988675078378	80.6	31	57.0	1.1e-09	1
PENA	396	428	SRX3808503.7167793	beta-lactam	ZP_04656349|FEATURES|penA|beta-lactam|penA	1.0	75.8	33	55.1	4.4e-09	1
TRANSCRIPTIONAL_REGULATORY_PROTEIN_CPXR_CPXR	155	187	SRX3808503.12604417	unclassified	CP001918.1.gene5135.p01|FEATURES|transcriptional_regulatory_protein_CpxR_cpxR|unclassified|transcriptional_regulatory_protein_CpxR_cpxR	1.0	100.0	33	67.0	1.1e-12	1
MEXX	216	247	SRX3808503.10346301	multidrug	gi:556290474:ref:WP_023291163.1:|FEATURES|mexX|multidrug|mexX	1.0	96.9	32	63.2	1.6e-11	1
ACRF	472	504	SRX3808503.9137466	multidrug	CP000647.1.gene3710.p01|FEATURES|acrF|multidrug|acrF	0.999999996197	87.9	33	55.8	2.6e-09	1
MSBA	90	121	SRX3808503.4579995	nitroimidazole	NP_415434.1|FEATURES|msbA|nitroimidazole|msbA	0.99989322985	96.9	32	68.6	3.9e-13	1
RPOB2	1003	1034	SRX3808503.8165083	multidrug	BAD59497.1|FEATURES|rpoB2|multidrug|rpoB2	0.999999356136	78.1	32	56.2	2.0e-09	1
EMRD	143	174	SRX3808503.17882457	multidrug	CP000647.1.gene4115.p01|FEATURES|emrD|multidrug|emrD	1.0	100.0	32	73.9	9.2e-15	1
OQXB	71	101	SRX3808503.11609544	multidrug	YP_001693238|FEATURES|oqxB|multidrug|oqxB	1.0	100.0	31	65.5	3.1e-12	1
MDTM	189	221	SRX3808503.572606	multidrug	gi:851982891:ref:WP_048241697.1:|FEATURES|mdtM|multidrug|mdtM	1.0	69.7	33	48.1	5.4e-07	1
OMPF	556	588	SRX3808503.4323532	multidrug	gi:504720116:ref:WP_014907218.1:|FEATURES|ompF|multidrug|ompF	0.999999999578	93.9	33	68.2	5.1e-13	1
MDTM	154	186	SRX3808503.14161900	multidrug	YP_001726662|FEATURES|mdtM|multidrug|mdtM	1.0	78.8	33	59.3	2.4e-10	1
YOJI	130	162	SRX3808503.16424386	peptide	NP_416715.1|FEATURES|YojI|peptide|YojI	0.999999690714	81.8	33	58.5	4.0e-10	1
TOLC	83	115	SRX3808503.7571995	multidrug	gi:516511311:ref:WP_017899749.1:|FEATURES|TolC|multidrug|TolC	1.0	100.0	33	70.5	1.0e-13	1
MDTK	58	90	SRX3808503.10527223	multidrug	gi:490245669:ref:WP_004143852.1:|FEATURES|mdtK|multidrug|mdtK	1.0	97.0	33	64.7	5.6e-12	1
ACRF	311	343	SRX3808503.16765752	multidrug	CP000647.1.gene3710.p01|FEATURES|acrF|multidrug|acrF	1.0	100.0	33	72.4	2.7e-14	1
ROSA	24	56	SRX3808503.11964052	fosmidomycin	ZP_04612558|FEATURES|rosA|fosmidomycin|rosA	1.0	93.9	33	61.6	4.7e-11	1
KLEBSIELLA_PNEUMONIAE_OMPK37	324	355	SRX3808503.392286	beta-lactam	CAA09666.1|FEATURES|Klebsiella_pneumoniae_OmpK37|beta-lactam|Klebsiella_pneumoniae_OmpK37	0.999999995457	90.6	32	65.9	2.4e-12	1
OQXB	155	187	SRX3808503.10151581	multidrug	YP_001693238|FEATURES|oqxB|multidrug|oqxB	1.0	100.0	33	69.7	1.7e-13	1
MEXX	271	303	SRX3808503.14447856	multidrug	gi:556290474:ref:WP_023291163.1:|FEATURES|mexX|multidrug|mexX	1.0	100.0	33	71.2	6.0e-14	1
TOLC	436	467	SRX3808503.7414797	multidrug	gi:516511311:ref:WP_017899749.1:|FEATURES|TolC|multidrug|TolC	1.0	100.0	32	68.2	4.9e-13	1
FMTC	240	272	SRX3808503.8835898	beta-lactam	gi:1031796384:ref:WP_064136479.1:|FEATURES|fmtC|beta-lactam|fmtC	1.0	69.7	33	52.0	3.8e-08	1
EMRB	387	419	SRX3808503.6710685	multidrug	gi:486057056:ref:WP_001507824.1:|FEATURES|emrB|multidrug|emrB	0.999960614005	100.0	33	65.1	4.3e-12	1
OMPF	333	365	SRX3808503.16414859	multidrug	gi:504720116:ref:WP_014907218.1:|FEATURES|ompF|multidrug|ompF	0.999999839174	100.0	33	67.4	8.6e-13	1
YOJI	513	545	SRX3808503.7879973	peptide	NP_416715.1|FEATURES|YojI|peptide|YojI	0.999999625005	87.9	33	56.2	2.0e-09	1
MEXX	49	81	SRX3808503.8642108	multidrug	gi:694090431:ref:WP_032435131.1:|FEATURES|mexX|multidrug|mexX	1.0	100.0	33	66.2	1.9e-12	1
SERRATIA_MARCESCENS_OMP1	95	126	SRX3808503.6138435	multidrug	AIA49384.1|FEATURES|Serratia_marcescens_Omp1|multidrug|Serratia_marcescens_Omp1	0.932261592643	78.1	32	59.3	2.4e-10	1
MACA	214	246	SRX3808503.3630889	MLS	gi:749650644:ref:WP_040251204.1:|FEATURES|macA|MLS|macA	1.0	100.0	33	67.8	6.6e-13	1
CPXA	400	431	SRX3808503.11104559	aminoglycoside:aminocoumarin	NP_312864.1|FEATURES|cpxA|aminoglycoside:aminocoumarin|cpxA	0.999461635632	96.9	32	65.1	4.3e-12	1
MDTO	337	369	SRX3808503.18419900	multidrug	YP_002806276|FEATURES|mdtO|multidrug|mdtO	0.999999997096	60.6	33	48.5	4.2e-07	1
EMRD	221	253	SRX3808503.3630881	multidrug	CP000647.1.gene4115.p01|FEATURES|emrD|multidrug|emrD	1.0	93.9	33	64.7	5.6e-12	1
KASUGAMYCIN_RESISTANCE_PROTEIN_KSGA	88	120	SRX3808503.6838162	aminoglycoside	YP_002240485|FEATURES|kasugamycin_resistance_protein_ksgA|aminoglycoside|kasugamycin_resistance_protein_ksgA	1.0	100.0	33	71.6	4.6e-14	1
RPOB2	890	922	SRX3808503.17191179	multidrug	BAD59497.1|FEATURES|rpoB2|multidrug|rpoB2	0.99999922	72.7	33	50.4	1.1e-07	1
DFRA3	29	61	SRX3808503.3630884	diaminopyrimidine	AAA25550.1|FEATURES|dfrA3|diaminopyrimidine|dfrA3	0.999858473934	72.7	33	51.2	6.4e-08	1
OMPF	209	241	SRX3808503.15805645	multidrug	gi:504720116:ref:WP_014907218.1:|FEATURES|ompF|multidrug|ompF	0.999999999131	97.0	33	71.6	4.6e-14	1
MDTE	54	85	SRX3808503.9943128	multidrug	CP001918.1.gene3442.p01|FEATURES|mdtE|multidrug|mdtE	0.999999999963	87.5	32	57.4	9.0e-10	1
MDTD	365	397	SRX3808503.7590040	multidrug	NC_002695.1.916587.p01|FEATURES|mdtD|multidrug|mdtD	0.999999999914	81.8	33	56.2	2.0e-09	1
EMRB	435	467	SRX3808503.12077597	multidrug	gi:852126944:ref:WP_048291088.1:|FEATURES|emrB|multidrug|emrB	0.999999946956	100.0	33	72.0	3.5e-14	1
PENA	413	445	SRX3808503.14411364	beta-lactam	ZP_04656349|FEATURES|penA|beta-lactam|penA	1.0	63.6	33	48.1	5.4e-07	1
ACRF	573	604	SRX3808503.19898691	multidrug	CP000647.1.gene3710.p01|FEATURES|acrF|multidrug|acrF	0.999999996098	96.9	32	65.5	3.2e-12	1
UGD	254	285	SRX3808503.6149913	peptide	AAC75089.1|FEATURES|ugd|peptide|ugd	0.999999817422	90.6	32	63.2	1.6e-11	1
MEXX	274	306	SRX3808503.14936404	multidrug	gi:556290474:ref:WP_023291163.1:|FEATURES|mexX|multidrug|mexX	1.0	97.0	33	70.1	1.3e-13	1
YKKD	67	97	SRX3808503.10708110	multidrug	gi:291483835:dbj:BAI84910.1:|FEATURES|ykkD|multidrug|ykkD	0.999999855207	67.7	31	45.8	2.6e-06	1
ACRA	335	367	SRX3808503.9515319	multidrug	gi:500615129:gb:EOQ55695.1:|FEATURES|acrA|multidrug|acrA	1.0	100.0	33	69.3	2.3e-13	1
OMPF	309	341	SRX3808503.6873260	multidrug	gi:505383854:ref:WP_015570956.1:|FEATURES|ompF|multidrug|ompF	0.999999999997	75.8	33	57.8	6.9e-10	1
EPTA	313	344	SRX3808503.7638286	peptide	BAE78116.1|FEATURES|eptA|peptide|eptA	0.999999936716	90.6	32	68.6	3.9e-13	1
MSBA	397	428	SRX3808503.9130118	nitroimidazole	NP_415434.1|FEATURES|msbA|nitroimidazole|msbA	0.999689151159	81.2	32	57.4	9.0e-10	1
MSBA	283	313	SRX3808503.10982861	nitroimidazole	NP_415434.1|FEATURES|msbA|nitroimidazole|msbA	0.999791518605	100.0	31	61.6	4.5e-11	1
YOJI	215	247	SRX3808503.18539850	peptide	NP_416715.1|FEATURES|YojI|peptide|YojI	0.999999799006	81.8	33	64.3	7.3e-12	1
ACRB	315	345	SRX3808503.11592952	multidrug	gi:485731880:ref:WP_001359514.1:|FEATURES|acrB|multidrug|acrB	0.999999996123	96.8	31	63.5	1.2e-11	1
EPTA	291	323	SRX3808503.10333415	peptide	BAE78116.1|FEATURES|eptA|peptide|eptA	0.999999876093	78.8	33	57.8	6.9e-10	1
BAES	213	243	SRX3808503.15666117	multidrug	BAA15934.1|FEATURES|baeS|multidrug|baeS	0.999998709736	80.6	31	53.1	1.6e-08	1
EMRB	269	301	SRX3808503.4376214	multidrug	gi:486057056:ref:WP_001507824.1:|FEATURES|emrB|multidrug|emrB	0.99998483312	100.0	33	71.6	4.6e-14	1
KASUGAMYCIN_RESISTANCE_PROTEIN_KSGA	128	160	SRX3808503.19231371	aminoglycoside	YP_002240485|FEATURES|kasugamycin_resistance_protein_ksgA|aminoglycoside|kasugamycin_resistance_protein_ksgA	1.0	100.0	33	69.3	2.3e-13	1
ACRB	176	208	SRX3808503.7591791	multidrug	gi:485731880:ref:WP_001359514.1:|FEATURES|acrB|multidrug|acrB	1.0	90.9	33	65.9	2.5e-12	1
TRANSCRIPTIONAL_REGULATORY_PROTEIN_CPXR_CPXR	86	118	SRX3808503.12448002	unclassified	CP000675.2.gene1535.p01|FEATURES|transcriptional_regulatory_protein_CpxR_cpxR|unclassified|transcriptional_regulatory_protein_CpxR_cpxR	1.0	75.8	33	58.5	4.0e-10	1
PATA	277	309	SRX3808503.15354138	fluoroquinolone	NP_417544.5|FEATURES|patA|fluoroquinolone|patA	0.999992746217	90.9	33	64.7	5.6e-12	1
KDPE	55	87	SRX3808503.8356706	aminoglycoside	NP_415222.1|FEATURES|kdpE|aminoglycoside|kdpE	0.999994141608	84.8	33	62.4	2.8e-11	1
EMRR	33	65	SRX3808503.12010980	fluoroquinolone	NP_417169.1|FEATURES|emrR|fluoroquinolone|emrR	0.999949371814	87.9	33	60.5	1.1e-10	1
CAMP-REGULATORY_PROTEIN	148	180	SRX3808503.19207415	unclassified	gi:490367208:ref:WP_004246872.1:|FEATURES|cAMP-regulatory_protein|unclassified|cAMP-regulatory_protein	0.948239981175	100.0	33	70.5	1.0e-13	1
PATA	141	173	SRX3808503.5821717	fluoroquinolone	NP_417544.5|FEATURES|patA|fluoroquinolone|patA	0.999995671392	97.0	33	69.3	2.3e-13	1
ACRB	788	819	SRX3808503.8148854	multidrug	CP001918.1.gene1257.p01|FEATURES|acrB|multidrug|acrB	1.0	96.9	32	71.2	5.8e-14	1
ACRB	105	137	SRX3808503.2405858	multidrug	gi:763385966:ref:WP_044243114.1:|FEATURES|acrB|multidrug|acrB	1.0	97.0	33	62.0	3.6e-11	1
ROSA	218	250	SRX3808503.17791060	fosmidomycin	YP_001477378|FEATURES|rosA|fosmidomycin|rosA	1.0	75.8	33	55.1	4.4e-09	1
ESCHERICHIA_COLI_LAMB	313	345	SRX3808503.10225259	multidrug	BAB38442|FEATURES|Escherichia_coli_LamB|multidrug|Escherichia_coli_LamB	0.999992571723	66.7	33	57.0	1.2e-09	1
BACTERIAL_REGULATORY_PROTEIN_LUXR	27	57	SRX3808503.19924347	unclassified	CP000647.1.gene3517.p01|FEATURES|bacterial_regulatory_protein_LuxR|unclassified|bacterial_regulatory_protein_LuxR	0.999998374703	96.8	31	61.6	4.5e-11	1
EPTA	507	538	SRX3808503.11791904	peptide	BAE78116.1|FEATURES|eptA|peptide|eptA	0.9999995898	71.9	32	46.2	2.0e-06	1
MACB	186	218	SRX3808503.318085	MLS	gi:950164608:ref:WP_057214157.1:|FEATURES|macB|MLS|macB	1.0	100.0	33	67.8	6.6e-13	1
OMP36	25	57	SRX3808503.9750197	multidrug	AF336095.1.gene1.p01|FEATURES|omp36|multidrug|omp36	0.957842357785	93.9	33	72.0	3.5e-14	1
ROSB	128	159	SRX3808503.5829547	fosmidomycin	YP_001007250|FEATURES|rosB|fosmidomycin|rosB	1.0	100.0	32	63.5	1.2e-11	1
OQXA	311	343	SRX3808503.19934710	multidrug	YP_001693237.1|FEATURES|oqxA|multidrug|oqxA	0.999998529426	100.0	33	70.1	1.3e-13	1
TOLC	402	433	SRX3808503.8027450	multidrug	gi:516511311:ref:WP_017899749.1:|FEATURES|TolC|multidrug|TolC	1.0	100.0	32	65.5	3.2e-12	1
ACRD	131	162	SRX3808503.7851004	aminoglycoside	YP_490697.1|FEATURES|acrD|aminoglycoside|acrD	0.999991015008	93.8	32	63.2	1.6e-11	1
ROSA	208	241	SRX3808503.579912	fosmidomycin	YP_001477378|FEATURES|rosA|fosmidomycin|rosA	0.99999199594	64.7	34	45.4	3.5e-06	1
OQXB	546	577	SRX3808503.11709097	multidrug	YP_001693238|FEATURES|oqxB|multidrug|oqxB	0.99999903057	84.4	32	58.2	5.1e-10	1
LMRB	374	405	SRX3808503.9454631	MLS	gi:384930133:gb:AFI26811.1:|FEATURES|lmrB|MLS|lmrB	1.0	65.6	32	49.3	2.4e-07	1
MEXX	301	333	SRX3808503.7364544	multidrug	gi:556290474:ref:WP_023291163.1:|FEATURES|mexX|multidrug|mexX	1.0	100.0	33	67.4	8.6e-13	1
EPTA	390	422	SRX3808503.11416301	peptide	BAE78116.1|FEATURES|eptA|peptide|eptA	0.999999938766	75.8	33	63.9	9.6e-12	1
ACRB	545	575	SRX3808503.9454634	multidrug	CAC35725|FEATURES|acrB|multidrug|acrB	1.0	96.8	31	59.7	1.7e-10	1
ARNA	327	357	SRX3808503.2481229	polymyxin	gi:507079934:ref:WP_016150692.1:|FEATURES|arnA|polymyxin|arnA	0.996642032563	93.5	31	64.3	7.3e-12	1
ESCHERICHIA_COLI_MIPA	76	106	SRX3808503.3165755	multidrug	NP_310518|FEATURES|Escherichia_coli_mipA|multidrug|Escherichia_coli_mipA	0.999997904163	74.2	31	51.2	6.4e-08	1
MACB	411	443	SRX3808503.6923476	MLS	gi:1046630742:ref:WP_065696754.1:|FEATURES|macB|MLS|macB	1.0	100.0	33	68.2	5.1e-13	1
PBP-1A	263	295	SRX3808503.5913390	beta-lactam	YP_001292390|FEATURES|PBP-1A|beta-lactam|PBP-1A	1.0	63.6	33	46.6	1.6e-06	1
TETD	15	47	SRX3808503.9648061	tetracycline	gi:135617:sp:P28816.1:TETD_ECOLX|FEATURES|tetD|tetracycline|tetD	0.99999999859	63.6	33	53.5	1.3e-08	1
ACRB	457	489	SRX3808503.19153051	multidrug	gi:495735716:ref:WP_008460295.1:|FEATURES|acrB|multidrug|acrB	1.0	97.0	33	62.8	2.1e-11	1
MDTH	19	51	SRX3808503.2128211	multidrug	BAH62779|FEATURES|mdtH|multidrug|mdtH	0.999993392799	66.7	33	51.2	6.4e-08	1
ACRB	796	827	SRX3808503.7121734	multidrug	ZP_02684554|FEATURES|acrB|multidrug|acrB	1.0	100.0	32	70.1	1.3e-13	1
KDPE	67	99	SRX3808503.7394768	aminoglycoside	NP_415222.1|FEATURES|kdpE|aminoglycoside|kdpE	0.999993540737	87.9	33	61.2	6.2e-11	1
ACRB	98	130	SRX3808503.5262019	multidrug	gi:447196041:ref:WP_001273297.1:|FEATURES|acrB|multidrug|acrB	1.0	100.0	33	67.0	1.1e-12	1
UGD	64	96	SRX3808503.12137793	peptide	AAC75089.1|FEATURES|ugd|peptide|ugd	0.999999546939	84.8	33	64.7	5.6e-12	1
OQXB	781	813	SRX3808503.7394766	multidrug	YP_001693238|FEATURES|oqxB|multidrug|oqxB	0.999999956504	100.0	33	69.3	2.3e-13	1
TETD	27	59	SRX3808503.938405	tetracycline	gi:135617:sp:P28816.1:TETD_ECOLX|FEATURES|tetD|tetracycline|tetD	0.999999997494	66.7	33	53.9	9.9e-09	1
ROSA	308	339	SRX3808503.12245824	fosmidomycin	ZP_04621517|FEATURES|rosA|fosmidomycin|rosA	1.0	87.5	32	57.8	6.6e-10	1
RPOB2	878	910	SRX3808503.1849254	multidrug	BAD59497.1|FEATURES|rpoB2|multidrug|rpoB2	0.999999379081	72.7	33	57.4	9.0e-10	1
ESCHERICHIA_COLI_MIPA	35	67	SRX3808503.7500677	multidrug	NP_310518|FEATURES|Escherichia_coli_mipA|multidrug|Escherichia_coli_mipA	0.999998815335	84.8	33	69.3	2.3e-13	1
MEXX	256	287	SRX3808503.8645453	multidrug	gi:694090431:ref:WP_032435131.1:|FEATURES|mexX|multidrug|mexX	1.0	100.0	32	67.8	6.4e-13	1
MEXX	268	299	SRX3808503.12944192	multidrug	gi:490217550:ref:WP_004115928.1:|FEATURES|mexX|multidrug|mexX	1.0	90.6	32	62.8	2.1e-11	1
ACRB	696	727	SRX3808503.16224035	multidrug	ZP_04620400|FEATURES|acrB|multidrug|acrB	1.0	100.0	32	70.1	1.3e-13	1
EPTA	428	459	SRX3808503.13124720	peptide	BAE78116.1|FEATURES|eptA|peptide|eptA	0.999999761642	84.4	32	58.2	5.1e-10	1
OQXB	217	249	SRX3808503.13993545	multidrug	YP_001693238|FEATURES|oqxB|multidrug|oqxB	1.0	100.0	33	68.6	3.9e-13	1
EMRA	278	309	SRX3808503.9249210	multidrug	gi:506486765:ref:WP_015963310.1:|FEATURES|emrA|multidrug|emrA	0.99026558366	68.8	32	51.6	4.8e-08	1
TOLC	6	38	SRX3808503.5162258	multidrug	gi:516511311:ref:WP_017899749.1:|FEATURES|TolC|multidrug|TolC	1.0	90.9	33	60.1	1.4e-10	1
COB(I)ALAMIN_ADENOLSYLTRANSFERASE	143	175	SRX3808503.7814745	unclassified	gi:447201622:ref:WP_001278878.1:|FEATURES|cob(I)alamin_adenolsyltransferase|unclassified|cob(I)alamin_adenolsyltransferase	1.0	75.8	33	54.7	5.8e-09	1
VATB	147	179	SRX3808503.10350398	MLS	U19459.gene.p01|FEATURES|vatB|MLS|vatB	0.999999999993	60.6	33	48.1	5.4e-07	1
TET34	55	85	SRX3808503.164543	tetracycline	Q8DF90|FEATURES|tet34|tetracycline|tet34	1.0	67.7	31	53.1	1.6e-08	1
BAES	226	258	SRX3808503.15022561	multidrug	BAA15934.1|FEATURES|baeS|multidrug|baeS	0.999999915173	93.9	33	65.1	4.3e-12	1
ACRB	538	569	SRX3808503.718302	multidrug	gi:763385966:ref:WP_044243114.1:|FEATURES|acrB|multidrug|acrB	1.0	100.0	32	68.6	3.8e-13	1
MDTK	104	136	SRX3808503.17164919	multidrug	gi:507090493:ref:WP_016161206.1:|FEATURES|mdtK|multidrug|mdtK	1.0	100.0	33	71.2	6.0e-14	1
DFRA3	16	48	SRX3808503.13280490	diaminopyrimidine	AAA25550.1|FEATURES|dfrA3|diaminopyrimidine|dfrA3	0.999735623592	60.6	33	45.1	4.6e-06	1
ACRB	584	615	SRX3808503.12956351	multidrug	gi:485731880:ref:WP_001359514.1:|FEATURES|acrB|multidrug|acrB	0.999999992543	78.1	32	56.2	1.9e-09	1
PENA	279	310	SRX3808503.10056383	beta-lactam	ZP_04656349|FEATURES|penA|beta-lactam|penA	1.0	65.6	32	45.8	2.6e-06	1
SERRATIA_MARCESCENS_OMP1	172	204	SRX3808503.5351985	multidrug	AIA49384.1|FEATURES|Serratia_marcescens_Omp1|multidrug|Serratia_marcescens_Omp1	0.999999995667	100.0	33	72.8	2.1e-14	1
ACRB	441	473	SRX3808503.5635094	multidrug	YP_002932544|FEATURES|acrB|multidrug|acrB	1.0	100.0	33	66.6	1.5e-12	1
PATA	63	95	SRX3808503.8273467	fluoroquinolone	NP_417544.5|FEATURES|patA|fluoroquinolone|patA	0.999996922238	97.0	33	72.4	2.7e-14	1
PATA	265	297	SRX3808503.10788127	fluoroquinolone	NP_417544.5|FEATURES|patA|fluoroquinolone|patA	0.99996268027	63.6	33	51.6	4.9e-08	1
EMRB	356	388	SRX3808503.17894871	multidrug	gi:486057056:ref:WP_001507824.1:|FEATURES|emrB|multidrug|emrB	0.999988816667	100.0	33	73.6	1.2e-14	1
EMRB	71	103	SRX3808503.7120061	multidrug	gi:486057056:ref:WP_001507824.1:|FEATURES|emrB|multidrug|emrB	0.999890939625	100.0	33	72.0	3.5e-14	1
TRANSCRIPTIONAL_REGULATORY_PROTEIN_CPXR_CPXR	4	35	SRX3808503.3214239	unclassified	CP001918.1.gene5135.p01|FEATURES|transcriptional_regulatory_protein_CpxR_cpxR|unclassified|transcriptional_regulatory_protein_CpxR_cpxR	1.0	100.0	32	65.5	3.2e-12	1
MDTL	139	170	SRX3808503.17635435	multidrug	gi:391322939:gb:EIQ79610.1:|FEATURES|mdtL|multidrug|mdtL	1.0	87.5	32	65.5	3.2e-12	1
SERRATIA_MARCESCENS_OMP1	102	134	SRX3808503.2354811	multidrug	AIA49384.1|FEATURES|Serratia_marcescens_Omp1|multidrug|Serratia_marcescens_Omp1	0.998979880863	90.9	33	72.0	3.5e-14	1
MULTIDRUG_ABC_TRANSPORTER	458	489	SRX3808503.19539593	multidrug	gi:896355182:ref:WP_049310020.1:|FEATURES|multidrug_ABC_transporter|multidrug|multidrug_ABC_transporter	1.0	84.4	32	57.4	8.7e-10	1
ESCHERICHIA_COLI_LAMB	231	262	SRX3808503.3933879	multidrug	BAB38442|FEATURES|Escherichia_coli_LamB|multidrug|Escherichia_coli_LamB	0.999996551635	81.2	32	60.8	8.1e-11	1
PBP-1A	437	468	SRX3808503.4405748	beta-lactam	YP_001292390|FEATURES|PBP-1A|beta-lactam|PBP-1A	1.0	71.9	32	51.2	6.4e-08	1
TRANSCRIPTIONAL_REGULATORY_PROTEIN_CPXR_CPXR	87	119	SRX3808503.8798827	unclassified	CP001485.1.gene721.p01|FEATURES|transcriptional_regulatory_protein_CpxR_cpxR|unclassified|transcriptional_regulatory_protein_CpxR_cpxR	0.999043538349	81.8	33	53.9	9.9e-09	1
OQXB	694	726	SRX3808503.4260949	multidrug	YP_001693238|FEATURES|oqxB|multidrug|oqxB	0.999999044618	97.0	33	68.6	3.9e-13	1
ACRB	150	181	SRX3808503.3435094	multidrug	gi:763385966:ref:WP_044243114.1:|FEATURES|acrB|multidrug|acrB	1.0	90.6	32	58.9	3.0e-10	1
EMRB	415	446	SRX3808503.15189632	multidrug	gi:694069085:ref:WP_032415421.1:|FEATURES|emrB|multidrug|emrB	0.999999660713	100.0	32	69.7	1.7e-13	1
DFRA3	32	62	SRX3808503.15661469	diaminopyrimidine	AAA25550.1|FEATURES|dfrA3|diaminopyrimidine|dfrA3	0.999858473934	74.2	31	51.2	6.4e-08	1
MACB	141	172	SRX3808503.9007925	MLS	gi:971845730:ref:WP_058914924.1:|FEATURES|macB|MLS|macB	1.0	65.6	32	44.7	6.0e-06	1
MDTF	46	77	SRX3808503.11270625	multidrug	gi:803469184:ref:WP_046072900.1:|FEATURES|mdtF|multidrug|mdtF	1.0	100.0	32	68.9	2.9e-13	1
ACRB	265	295	SRX3808503.17622937	multidrug	gi:763385966:ref:WP_044243114.1:|FEATURES|acrB|multidrug|acrB	1.0	93.5	31	59.3	2.2e-10	1
ACRB	169	201	SRX3808503.15480860	multidrug	CP000647.1.gene443.p01|FEATURES|acrB|multidrug|acrB	1.0	100.0	33	72.8	2.1e-14	1
OMPF	515	547	SRX3808503.12107151	multidrug	gi:504720116:ref:WP_014907218.1:|FEATURES|ompF|multidrug|ompF	0.999999738034	100.0	33	73.2	1.6e-14	1
MACA	283	315	SRX3808503.8100332	MLS	gi:749650644:ref:WP_040251204.1:|FEATURES|macA|MLS|macA	1.0	100.0	33	66.6	1.5e-12	1
EPTA	267	298	SRX3808503.16136869	peptide	BAE78116.1|FEATURES|eptA|peptide|eptA	0.999999885731	78.1	32	57.0	1.2e-09	1
EMRB	141	173	SRX3808503.15765865	multidrug	gi:852126944:ref:WP_048291088.1:|FEATURES|emrB|multidrug|emrB	0.999923988785	97.0	33	76.3	1.9e-15	1
ROSB	224	255	SRX3808503.6572331	fosmidomycin	YP_001605795|FEATURES|rosB|fosmidomycin|rosB	1.0	90.6	32	58.5	3.9e-10	1
MEXX	306	337	SRX3808503.944334	multidrug	gi:490311564:ref:WP_004206259.1:|FEATURES|mexX|multidrug|mexX	1.0	93.8	32	60.5	1.0e-10	1
MDTK	282	314	SRX3808503.5363088	fluoroquinolone	AML99881.1|FEATURES|MdtK|fluoroquinolone|MdtK	0.999997006455	97.0	33	65.9	2.5e-12	1
MDTH	35	67	SRX3808503.16221124	multidrug	gi:507089900:ref:WP_016160613.1:|FEATURES|mdtH|multidrug|mdtH	1.0	100.0	33	68.6	3.9e-13	1
MSBA	183	215	SRX3808503.944332	nitroimidazole	NP_415434.1|FEATURES|msbA|nitroimidazole|msbA	0.999364799339	84.8	33	57.4	9.0e-10	1
ARNA	311	342	SRX3808503.3388936	polymyxin	gi:757799830:ref:WP_043017032.1:|FEATURES|arnA|polymyxin|arnA	0.999967460809	93.8	32	63.5	1.2e-11	1
MDTK	340	371	SRX3808503.8258860	multidrug	gi:507090493:ref:WP_016161206.1:|FEATURES|mdtK|multidrug|mdtK	1.0	96.9	32	63.5	1.2e-11	1
RPOB2	434	466	SRX3808503.957039	multidrug	BAD59497.1|FEATURES|rpoB2|multidrug|rpoB2	0.999999200913	69.7	33	51.2	6.4e-08	1
PENA	428	458	SRX3808503.13577463	beta-lactam	ZP_04656349|FEATURES|penA|beta-lactam|penA	1.0	71.0	31	53.9	9.3e-09	1
OQXB	608	640	SRX3808503.3964944	multidrug	YP_001693238|FEATURES|oqxB|multidrug|oqxB	0.999999453989	100.0	33	72.0	3.5e-14	1
EMRD	97	129	SRX3808503.18251886	multidrug	CP000647.1.gene4115.p01|FEATURES|emrD|multidrug|emrD	1.0	100.0	33	70.1	1.3e-13	1
MDTM	138	168	SRX3808503.957030	multidrug	gi:851910511:ref:WP_048215018.1:|FEATURES|mdtM|multidrug|mdtM	0.999999999998	67.7	31	47.4	9.3e-07	1
MACB	477	509	SRX3808503.391930	MLS	gi:1046630742:ref:WP_065696754.1:|FEATURES|macB|MLS|macB	1.0	93.9	33	67.4	8.6e-13	1
ROSB	209	241	SRX3808503.18502665	fosmidomycin	gi:896190680:ref:WP_049199932.1:|FEATURES|rosB|fosmidomycin|rosB	1.0	81.8	33	58.9	3.1e-10	1
BAES	118	150	SRX3808503.14310474	multidrug	BAA15934.1|FEATURES|baeS|multidrug|baeS	0.999998272634	63.6	33	46.2	2.1e-06	1
MACB	187	219	SRX3808503.3359979	MLS	gi:1022664304:ref:WP_063420886.1:|FEATURES|macB|MLS|macB	1.0	93.9	33	66.6	1.5e-12	1
MDTK	74	106	SRX3808503.12557711	fluoroquinolone	AML99881.1|FEATURES|MdtK|fluoroquinolone|MdtK	0.999994077062	90.9	33	60.5	1.1e-10	1
RPOB2	846	876	SRX3808503.14831751	multidrug	BAD59497.1|FEATURES|rpoB2|multidrug|rpoB2	0.999999164849	67.7	31	48.5	4.2e-07	1
POXTA	449	479	SRX3808503.15685936	multidrug	AVI44920.1|FEATURES|poxtA|multidrug|poxtA	0.999999138339	61.3	31	45.4	3.3e-06	1
ESCHERICHIA_COLI_LAMB	123	155	SRX3808503.15653604	multidrug	BAB38442|FEATURES|Escherichia_coli_LamB|multidrug|Escherichia_coli_LamB	0.99999798434	97.0	33	75.5	3.2e-15	1
MDTK	364	394	SRX3808503.13366516	multidrug	gi:554682163:ref:WP_023182103.1:|FEATURES|mdtK|multidrug|mdtK	1.0	100.0	31	63.9	9.0e-12	1
MDTO	348	380	SRX3808503.19179588	multidrug	YP_002415222|FEATURES|mdtO|multidrug|mdtO	1.0	63.6	33	54.3	7.6e-09	1
MDTG	340	372	SRX3808503.19297781	multidrug	gi:694094674:ref:WP_032439274.1:|FEATURES|mdtG|multidrug|mdtG	1.0	100.0	33	68.6	3.9e-13	1
MDTL	92	122	SRX3808503.19933877	multidrug	YP_001451669|FEATURES|mdtL|multidrug|mdtL	1.0	93.5	31	61.6	4.6e-11	1
TRANSCRIPTIONAL_REGULATORY_PROTEIN_CPXR_CPXR	176	208	SRX3808503.8853751	unclassified	CP004022.1.gene3215.p01|FEATURES|transcriptional_regulatory_protein_CpxR_cpxR|unclassified|transcriptional_regulatory_protein_CpxR_cpxR	1.0	100.0	33	68.2	5.1e-13	1
ESCHERICHIA_COLI_LAMB	123	153	SRX3808503.8909938	multidrug	BAB38442|FEATURES|Escherichia_coli_LamB|multidrug|Escherichia_coli_LamB	0.999995275359	67.7	31	54.7	5.6e-09	1
TET34	8	40	SRX3808503.17209878	tetracycline	BAC58936|FEATURES|tet34|tetracycline|tet34	1.0	63.6	33	50.1	1.4e-07	1
ACRA	133	164	SRX3808503.7513173	multidrug	gi:500615129:gb:EOQ55695.1:|FEATURES|acrA|multidrug|acrA	1.0	100.0	32	66.2	1.9e-12	1
MSBA	398	430	SRX3808503.2418915	nitroimidazole	NP_415434.1|FEATURES|msbA|nitroimidazole|msbA	0.999775023026	84.8	33	60.8	8.1e-11	1
EMRK	303	334	SRX3808503.8909935	multidrug	gi:742835557:ref:WP_038987858.1:|FEATURES|emrK|multidrug|emrK	0.987224077237	68.8	32	55.8	2.5e-09	1
MEXB	373	404	SRX3808503.4044595	multidrug	gi:505264501:ref:WP_015451603.1:|FEATURES|mexB|multidrug|mexB	1.0	78.1	32	52.4	2.8e-08	1
ACRB	772	803	SRX3808503.1519916	multidrug	gi:763385966:ref:WP_044243114.1:|FEATURES|acrB|multidrug|acrB	0.999999959601	100.0	32	70.5	1.0e-13	1
EMRB	467	499	SRX3808503.14004040	multidrug	gi:852126944:ref:WP_048291088.1:|FEATURES|emrB|multidrug|emrB	0.999995012165	100.0	33	68.2	5.1e-13	1
KASUGAMYCIN_RESISTANCE_PROTEIN_KSGA	232	263	SRX3808503.12358029	aminoglycoside	BAH61691|FEATURES|kasugamycin_resistance_protein_ksgA|aminoglycoside|kasugamycin_resistance_protein_ksgA	1.0	96.9	32	65.5	3.2e-12	1
BACA	19	51	SRX3808503.5852208	bacitracin	BAH65231|FEATURES|bacA|bacitracin|bacA	1.0	100.0	33	69.7	1.7e-13	1
ROSB	501	533	SRX3808503.14311703	fosmidomycin	gi:1001786599:ref:WP_061324791.1:|FEATURES|rosB|fosmidomycin|rosB	1.0	87.9	33	59.3	2.4e-10	1
TRANSCRIPTIONAL_REGULATORY_PROTEIN_CPXR_CPXR	114	146	SRX3808503.5197749	unclassified	CP001918.1.gene5135.p01|FEATURES|transcriptional_regulatory_protein_CpxR_cpxR|unclassified|transcriptional_regulatory_protein_CpxR_cpxR	1.0	100.0	33	70.1	1.3e-13	1
CPXA	92	124	SRX3808503.17278793	aminoglycoside:aminocoumarin	NP_312864.1|FEATURES|cpxA|aminoglycoside:aminocoumarin|cpxA	0.999372307548	87.9	33	63.5	1.2e-11	1
ACRF	756	788	SRX3808503.2911958	multidrug	CP000647.1.gene3710.p01|FEATURES|acrF|multidrug|acrF	1.0	100.0	33	72.4	2.7e-14	1
OQXA	353	385	SRX3808503.2366553	multidrug	YP_001693237.1|FEATURES|oqxA|multidrug|oqxA	0.99999851404	100.0	33	69.7	1.7e-13	1
MDTH	73	105	SRX3808503.8293507	multidrug	gi:852044738:ref:WP_048269010.1:|FEATURES|mdtH|multidrug|mdtH	1.0	84.8	33	61.6	4.7e-11	1
ROSA	350	380	SRX3808503.4319118	fosmidomycin	ZP_04623896|FEATURES|rosA|fosmidomycin|rosA	0.999999337469	67.7	31	47.8	7.1e-07	1
KASUGAMYCIN_RESISTANCE_PROTEIN_KSGA	65	96	SRX3808503.2359793	aminoglycoside	YP_002240485|FEATURES|kasugamycin_resistance_protein_ksgA|aminoglycoside|kasugamycin_resistance_protein_ksgA	1.0	96.9	32	67.0	1.1e-12	1
MDFA	310	341	SRX3808503.18705922	multidrug	gi:1044109257:emb:SBZ85298.1:|FEATURES|mdfA|multidrug|mdfA	1.0	93.8	32	63.2	1.6e-11	1
ROSB	136	167	SRX3808503.11527175	fosmidomycin	YP_001477377|FEATURES|rosB|fosmidomycin|rosB	1.0	87.5	32	56.2	1.9e-09	1
BACTERIAL_REGULATORY_PROTEIN_LUXR	26	57	SRX3808503.17630140	unclassified	CP000647.1.gene3517.p01|FEATURES|bacterial_regulatory_protein_LuxR|unclassified|bacterial_regulatory_protein_LuxR	0.999998686561	96.9	32	63.5	1.2e-11	1
OQXB	680	712	SRX3808503.10924816	multidrug	YP_001693238|FEATURES|oqxB|multidrug|oqxB	0.999999214557	87.9	33	62.8	2.1e-11	1
TETD	15	47	SRX3808503.13818230	tetracycline	gi:135617:sp:P28816.1:TETD_ECOLX|FEATURES|tetD|tetracycline|tetD	0.999999998477	60.6	33	52.4	2.9e-08	1
YOJI	124	155	SRX3808503.8880728	peptide	NP_416715.1|FEATURES|YojI|peptide|YojI	0.999999515565	84.4	32	53.5	1.3e-08	1
MACA	259	291	SRX3808503.2931991	MLS	gi:749650644:ref:WP_040251204.1:|FEATURES|macA|MLS|macA	1.0	100.0	33	71.6	4.6e-14	1
ACRF	550	581	SRX3808503.5780964	multidrug	CP000647.1.gene3710.p01|FEATURES|acrF|multidrug|acrF	1.0	96.9	32	64.3	7.1e-12	1
RPOB2	872	904	SRX3808503.18988892	multidrug	BAD59497.1|FEATURES|rpoB2|multidrug|rpoB2	0.999999034045	60.6	33	45.1	4.6e-06	1
MSBA	415	446	SRX3808503.10420091	nitroimidazole	NP_415434.1|FEATURES|msbA|nitroimidazole|msbA	0.99982082302	93.8	32	63.2	1.6e-11	1
MULTIDRUG_ABC_TRANSPORTER	529	560	SRX3808503.7095287	multidrug	gi:947982677:ref:WP_056642336.1:|FEATURES|multidrug_ABC_transporter|multidrug|multidrug_ABC_transporter	0.999262580288	65.6	32	44.7	5.8e-06	1
EMRB-QACA_FAMILY_MAJOR_FACILITATOR_TRANSPORTER	405	435	SRX3808503.9293293	multidrug	AE016830.1.gene424.p01|FEATURES|EmrB-QacA_family_major_facilitator_transporter|multidrug|EmrB-QacA_family_major_facilitator_transporter	0.999998385384	61.3	31	45.4	3.4e-06	1
TOLC	201	233	SRX3808503.14204666	multidrug	gi:757800441:ref:WP_043017643.1:|FEATURES|TolC|multidrug|TolC	1.0	100.0	33	69.3	2.3e-13	1
EMRD	98	130	SRX3808503.4061765	multidrug	CP000647.1.gene4115.p01|FEATURES|emrD|multidrug|emrD	1.0	100.0	33	69.7	1.7e-13	1
KLEBSIELLA_PNEUMONIAE_OMPK37	231	263	SRX3808503.4061762	beta-lactam	CAA09666.1|FEATURES|Klebsiella_pneumoniae_OmpK37|beta-lactam|Klebsiella_pneumoniae_OmpK37	0.999999911547	78.8	33	61.6	4.7e-11	1
ACRA	216	247	SRX3808503.12828988	multidrug	gi:500615129:gb:EOQ55695.1:|FEATURES|acrA|multidrug|acrA	1.0	90.6	32	61.6	4.6e-11	1
OKP-B	113	145	SRX3808503.7089228	beta-lactam	AM051161.1.gene1.p01|FEATURES|OKP-B|beta-lactam|OKP-B	1.0	100.0	33	67.4	8.6e-13	1
PATA	275	305	SRX3808503.14204661	fluoroquinolone	NP_417544.5|FEATURES|patA|fluoroquinolone|patA	0.999896106277	64.5	31	44.3	7.8e-06	1
MDFA	297	327	SRX3808503.13219452	multidrug	gi:1044109257:emb:SBZ85298.1:|FEATURES|mdfA|multidrug|mdfA	0.999999972121	96.8	31	63.9	9.0e-12	1
OMPF	534	564	SRX3808503.8105961	multidrug	gi:504720116:ref:WP_014907218.1:|FEATURES|ompF|multidrug|ompF	0.999999999174	93.5	31	66.2	1.9e-12	1
TOLC	261	293	SRX3808503.15451107	multidrug	gi:490310534:ref:WP_004205242.1:|FEATURES|TolC|multidrug|TolC	1.0	100.0	33	68.6	3.9e-13	1
SDIA	187	218	SRX3808503.8467443	unclassified	gi:749556408:ref:WP_040188680.1:|FEATURES|sdiA|unclassified|sdiA	1.0	100.0	32	66.6	1.4e-12	1
MDTP	271	302	SRX3808503.15825577	multidrug	gi:446533237:ref:WP_000610583.1:|FEATURES|mdtP|multidrug|mdtP	0.999971365406	62.5	32	44.3	7.6e-06	1
LMRB	84	116	SRX3808503.11747636	MLS	gi:1007411670:gb:AMQ72759.1:|FEATURES|lmrB|MLS|lmrB	1.0	93.9	33	67.8	6.6e-13	1
PBP-1A	206	237	SRX3808503.9550612	beta-lactam	EDJ91555|FEATURES|PBP-1A|beta-lactam|PBP-1A	1.0	71.9	32	49.3	2.4e-07	1
ARNA	566	598	SRX3808503.5727221	polymyxin	gi:486161502:ref:WP_001525103.1:|FEATURES|arnA|polymyxin|arnA	0.955076264444	90.9	33	67.4	8.6e-13	1
OMPF	153	185	SRX3808503.1578958	multidrug	gi:504720116:ref:WP_014907218.1:|FEATURES|ompF|multidrug|ompF	0.999999999314	100.0	33	70.9	7.8e-14	1
MEXX	269	301	SRX3808503.15814102	multidrug	gi:556290474:ref:WP_023291163.1:|FEATURES|mexX|multidrug|mexX	1.0	100.0	33	70.5	1.0e-13	1
OMPF	389	421	SRX3808503.15152835	multidrug	gi:504720116:ref:WP_014907218.1:|FEATURES|ompF|multidrug|ompF	0.999999998949	93.9	33	62.8	2.1e-11	1
OPTRA	197	229	SRX3808503.12075521	oxazolidinone	AKA86814|FEATURES|optrA|oxazolidinone|optrA	0.999389722683	66.7	33	53.5	1.3e-08	1
ACRD	512	544	SRX3808503.16300687	aminoglycoside	YP_490697.1|FEATURES|acrD|aminoglycoside|acrD	0.999760308795	69.7	33	55.1	4.4e-09	1
MEPA	140	172	SRX3808503.15365121	multidrug	YP_302230|FEATURES|mepA|multidrug|mepA	1.0	100.0	33	65.9	2.5e-12	1
SDIA	1	32	SRX3808503.14827796	unclassified	gi:490308477:ref:WP_004203458.1:|FEATURES|sdiA|unclassified|sdiA	1.0	90.6	32	63.9	9.6e-12	1
ACRA	56	88	SRX3808503.5287695	multidrug	CAC41008|FEATURES|acrA|multidrug|acrA	1.0	97.0	33	65.9	2.5e-12	1
MDTL	331	362	SRX3808503.15365129	multidrug	gi:446742357:ref:WP_000819613.1:|FEATURES|mdtL|multidrug|mdtL	1.0	90.6	32	63.2	1.6e-11	1
MSBA	265	296	SRX3808503.740157	nitroimidazole	NP_415434.1|FEATURES|msbA|nitroimidazole|msbA	0.999791518605	96.9	32	61.6	4.6e-11	1
MDFA	115	147	SRX3808503.7740220	multidrug	AAC44147|FEATURES|mdfA|multidrug|mdfA	1.0	72.7	33	50.8	8.4e-08	1
ACRB	310	342	SRX3808503.8508714	multidrug	gi:485731880:ref:WP_001359514.1:|FEATURES|acrB|multidrug|acrB	0.999999997036	93.9	33	66.6	1.5e-12	1
ACRB	187	218	SRX3808503.12727388	multidrug	gi:485731880:ref:WP_001359514.1:|FEATURES|acrB|multidrug|acrB	0.999999999606	84.4	32	61.2	6.2e-11	1
ACRB	574	606	SRX3808503.16222479	multidrug	gi:763385966:ref:WP_044243114.1:|FEATURES|acrB|multidrug|acrB	1.0	97.0	33	68.2	5.1e-13	1
ACRB	708	740	SRX3808503.5456603	multidrug	gi:485731880:ref:WP_001359514.1:|FEATURES|acrB|multidrug|acrB	0.999999995407	90.9	33	61.6	4.7e-11	1
UGD	286	318	SRX3808503.16140483	peptide	AAC75089.1|FEATURES|ugd|peptide|ugd	0.999999689802	81.8	33	56.6	1.5e-09	1
MSBA	49	81	SRX3808503.16431334	nitroimidazole	NP_415434.1|FEATURES|msbA|nitroimidazole|msbA	0.999856207482	90.9	33	65.5	3.3e-12	1
EPTA	455	487	SRX3808503.945066	peptide	BAE78116.1|FEATURES|eptA|peptide|eptA	1.0	90.9	33	71.2	6.0e-14	1
TETP	73	105	SRX3808503.2667281	tetracycline	YP_002850805|FEATURES|tetP|tetracycline|tetP	1.0	69.7	33	48.9	3.2e-07	1
ACRA	203	235	SRX3808503.17022774	multidrug	gi:500615129:gb:EOQ55695.1:|FEATURES|acrA|multidrug|acrA	1.0	97.0	33	65.5	3.3e-12	1
PATA	133	165	SRX3808503.6293776	fluoroquinolone	NP_417544.5|FEATURES|patA|fluoroquinolone|patA	0.999994664301	97.0	33	67.4	8.6e-13	1
PBP-1A	183	215	SRX3808503.384264	beta-lactam	YP_001292390|FEATURES|PBP-1A|beta-lactam|PBP-1A	1.0	78.8	33	59.3	2.4e-10	1
BAER	106	138	SRX3808503.14704033	multidrug	YP_490321.1|FEATURES|baeR|multidrug|baeR	0.999999661792	90.9	33	66.2	1.9e-12	1
UGD	64	96	SRX3808503.1370007	peptide	AAC75089.1|FEATURES|ugd|peptide|ugd	0.999999827318	84.8	33	63.5	1.2e-11	1
PMRF	157	189	SRX3808503.17658218	peptide	AAC75314.1|FEATURES|PmrF|peptide|PmrF	0.999999707322	93.9	33	72.0	3.5e-14	1
MDTG	145	177	SRX3808503.13145322	multidrug	gi:490998761:ref:WP_004860484.1:|FEATURES|mdtG|multidrug|mdtG	1.0	69.7	33	49.7	1.9e-07	1
ACRB	309	341	SRX3808503.18233689	multidrug	CP000647.1.gene443.p01|FEATURES|acrB|multidrug|acrB	1.0	97.0	33	68.9	3.0e-13	1
CPXA	120	151	SRX3808503.17929221	aminoglycoside:aminocoumarin	NP_312864.1|FEATURES|cpxA|aminoglycoside:aminocoumarin|cpxA	0.999418792569	87.5	32	64.3	7.1e-12	1
ARNA	191	222	SRX3808503.10293137	peptide	NP_252244|FEATURES|arnA|peptide|arnA	0.999910868336	65.6	32	48.9	3.1e-07	1
EMRR	52	83	SRX3808503.1378234	fluoroquinolone	NP_417169.1|FEATURES|emrR|fluoroquinolone|emrR	0.999969847968	100.0	32	65.9	2.4e-12	1
SDIA	182	214	SRX3808503.3970324	unclassified	gi:490215455:ref:WP_004113835.1:|FEATURES|sdiA|unclassified|sdiA	1.0	100.0	33	67.8	6.6e-13	1
TET36	63	93	SRX3808503.3960918	tetracycline	AJ514254.gene.p01|FEATURES|tet36|tetracycline|tet36	0.999999984371	61.3	31	47.0	1.2e-06	1
CAMP-REGULATORY_PROTEIN	31	63	SRX3808503.15915234	unclassified	gi:490367208:ref:WP_004246872.1:|FEATURES|cAMP-regulatory_protein|unclassified|cAMP-regulatory_protein	0.937147129038	100.0	33	67.0	1.1e-12	1
ROSA	350	380	SRX3808503.7149683	fosmidomycin	ZP_04623896|FEATURES|rosA|fosmidomycin|rosA	0.999999337469	67.7	31	47.8	7.1e-07	1
ACRB	169	201	SRX3808503.7706054	multidrug	CP001918.1.gene1257.p01|FEATURES|acrB|multidrug|acrB	0.999999999044	97.0	33	69.7	1.7e-13	1
ROSA	288	320	SRX3808503.7706056	fosmidomycin	YP_001477378|FEATURES|rosA|fosmidomycin|rosA	1.0	93.9	33	67.4	8.6e-13	1
ACRB	442	474	SRX3808503.17244719	multidrug	gi:555221605:ref:WP_023214248.1:|FEATURES|acrB|multidrug|acrB	1.0	100.0	33	66.2	1.9e-12	1
MDTL	336	368	SRX3808503.8890741	multidrug	ACI75321|FEATURES|mdtL|multidrug|mdtL	1.0	90.9	33	65.9	2.5e-12	1
ACRB	137	169	SRX3808503.11804639	multidrug	gi:763385966:ref:WP_044243114.1:|FEATURES|acrB|multidrug|acrB	1.0	100.0	33	68.9	3.0e-13	1
DNA-BINDING_PROTEIN_H-NS	81	113	SRX3808503.16212609	unclassified	CP001138.1.gene1383.p01|FEATURES|DNA-binding_protein_H-NS|unclassified|DNA-binding_protein_H-NS	1.0	90.9	33	67.4	8.6e-13	1
ACRA	68	100	SRX3808503.16789901	multidrug	NC_002695.1.912781.p01|FEATURES|acrA|multidrug|acrA	1.0	78.8	33	57.8	6.9e-10	1
ROSA	71	102	SRX3808503.11804631	fosmidomycin	YP_001477378|FEATURES|rosA|fosmidomycin|rosA	0.999997192306	68.8	32	51.6	4.8e-08	1
EMRA	44	76	SRX3808503.18545296	multidrug	gi:1033061324:ref:WP_064372453.1:|FEATURES|emrA|multidrug|emrA	0.988282666242	100.0	33	69.7	1.7e-13	1
ACRF	178	210	SRX3808503.8864298	multidrug	CP000647.1.gene3710.p01|FEATURES|acrF|multidrug|acrF	1.0	97.0	33	70.9	7.8e-14	1
MDTL	336	366	SRX3808503.11073011	multidrug	gi:446742357:ref:WP_000819613.1:|FEATURES|mdtL|multidrug|mdtL	1.0	87.1	31	61.6	4.6e-11	1
EMRB	62	94	SRX3808503.10803937	multidrug	gi:852126944:ref:WP_048291088.1:|FEATURES|emrB|multidrug|emrB	0.999993821974	100.0	33	71.2	6.0e-14	1
ACRF	95	126	SRX3808503.18859802	multidrug	CP000647.1.gene3710.p01|FEATURES|acrF|multidrug|acrF	1.0	100.0	32	66.2	1.9e-12	1
MDTG	71	103	SRX3808503.7495522	multidrug	CP001918.1.gene2608.p01|FEATURES|mdtG|multidrug|mdtG	1.0	100.0	33	68.2	5.1e-13	1
PMRF	121	153	SRX3808503.3201908	peptide	AAC75314.1|FEATURES|PmrF|peptide|PmrF	0.999999675411	97.0	33	65.1	4.3e-12	1
OQXB	1010	1040	SRX3808503.19018700	multidrug	YP_001693238|FEATURES|oqxB|multidrug|oqxB	1.0	100.0	31	63.5	1.2e-11	1
EMRB	433	465	SRX3808503.7794512	multidrug	gi:852126944:ref:WP_048291088.1:|FEATURES|emrB|multidrug|emrB	0.999999946694	100.0	33	72.0	3.5e-14	1
MDTO	365	397	SRX3808503.9912333	multidrug	YP_002415222|FEATURES|mdtO|multidrug|mdtO	0.999233938336	60.6	33	52.4	2.9e-08	1
BICYCLOMYCIN-MULTIDRUG_EFFLUX_PROTEIN_BCR	230	262	SRX3808503.6442609	multidrug	BAH64410|FEATURES|bicyclomycin-multidrug_efflux_protein_bcr|multidrug|bicyclomycin-multidrug_efflux_protein_bcr	0.999999999999	100.0	33	73.2	1.6e-14	1
MDTN	23	55	SRX3808503.6709312	multidrug	NP_290715|FEATURES|mdtN|multidrug|mdtN	1.0	66.7	33	52.0	3.8e-08	1
ACRB	468	498	SRX3808503.14404247	multidrug	gi:485731880:ref:WP_001359514.1:|FEATURES|acrB|multidrug|acrB	0.99999999935	71.0	31	47.0	1.2e-06	1
DNA-BINDING_PROTEIN_H-NS	99	130	SRX3808503.12677198	unclassified	CP001485.1.gene2287.p01|FEATURES|DNA-binding_protein_H-NS|unclassified|DNA-binding_protein_H-NS	0.999990375883	62.5	32	46.6	1.5e-06	1
UGD	192	224	SRX3808503.13848675	peptide	AAC75089.1|FEATURES|ugd|peptide|ugd	0.99999979874	90.9	33	61.6	4.7e-11	1
MDTG	42	74	SRX3808503.15104776	multidrug	gi:313635905:gb:EFS01863.1:|FEATURES|mdtG|multidrug|mdtG	1.0	66.7	33	48.9	3.2e-07	1
ACRB	952	984	SRX3808503.15244682	multidrug	CP001918.1.gene1257.p01|FEATURES|acrB|multidrug|acrB	1.0	100.0	33	65.1	4.3e-12	1
OMPF	278	310	SRX3808503.5578429	multidrug	gi:15131544:emb:CAC48383.1:|FEATURES|ompF|multidrug|ompF	0.999999442116	72.7	33	56.6	1.5e-09	1
OMPR	251	283	SRX3808503.10989122	multidrug	CP000034.1.gene3672.p01|FEATURES|ompR|multidrug|ompR	0.999999042211	97.0	33	66.2	1.9e-12	1
ESCHERICHIA_COLI_LAMB	344	375	SRX3808503.2538446	multidrug	BAB38442|FEATURES|Escherichia_coli_LamB|multidrug|Escherichia_coli_LamB	0.999995655487	81.2	32	56.2	1.9e-09	1
ACRB	475	507	SRX3808503.7692964	multidrug	gi:485731880:ref:WP_001359514.1:|FEATURES|acrB|multidrug|acrB	0.999999988688	75.8	33	51.6	4.9e-08	1
BICYCLOMYCIN-MULTIDRUG_EFFLUX_PROTEIN_BCR	224	255	SRX3808503.15104779	multidrug	YP_001452184|FEATURES|bicyclomycin-multidrug_efflux_protein_bcr|multidrug|bicyclomycin-multidrug_efflux_protein_bcr	1.0	100.0	32	72.8	2.0e-14	1
ACRA	48	80	SRX3808503.3846910	multidrug	YP_002240036|FEATURES|acrA|multidrug|acrA	1.0	100.0	33	69.3	2.3e-13	1
OQXB	745	776	SRX3808503.3269996	multidrug	YP_001693238|FEATURES|oqxB|multidrug|oqxB	1.0	100.0	32	70.1	1.3e-13	1
ACRA	79	110	SRX3808503.11231893	multidrug	NC_002695.1.912781.p01|FEATURES|acrA|multidrug|acrA	0.999998243193	71.9	32	48.1	5.4e-07	1
OMPF	326	358	SRX3808503.6854007	multidrug	gi:504720116:ref:WP_014907218.1:|FEATURES|ompF|multidrug|ompF	0.999999854433	100.0	33	69.3	2.3e-13	1
MDTD	46	78	SRX3808503.6862675	multidrug	NC_002695.1.916587.p01|FEATURES|mdtD|multidrug|mdtD	0.999999999996	93.9	33	68.2	5.1e-13	1
PENA	157	188	SRX3808503.11231897	beta-lactam	ZP_04656349|FEATURES|penA|beta-lactam|penA	1.0	75.0	32	53.1	1.6e-08	1
PENA	427	459	SRX3808503.995503	beta-lactam	ZP_04656349|FEATURES|penA|beta-lactam|penA	1.0	93.9	33	72.4	2.7e-14	1
SDIA	101	133	SRX3808503.14489263	unclassified	gi:1046630904:ref:WP_065696916.1:|FEATURES|sdiA|unclassified|sdiA	1.0	90.9	33	68.9	3.0e-13	1
TET34	107	139	SRX3808503.10823742	tetracycline	ZP_02197344|FEATURES|tet34|tetracycline|tet34	1.0	66.7	33	55.1	4.4e-09	1
ACRF	487	519	SRX3808503.16886311	multidrug	CP000647.1.gene3710.p01|FEATURES|acrF|multidrug|acrF	1.0	93.9	33	72.0	3.5e-14	1
MEXX	243	275	SRX3808503.17322742	multidrug	gi:694090431:ref:WP_032435131.1:|FEATURES|mexX|multidrug|mexX	1.0	100.0	33	68.6	3.9e-13	1
ACRB	560	592	SRX3808503.6337547	multidrug	gi:485731880:ref:WP_001359514.1:|FEATURES|acrB|multidrug|acrB	0.999999993776	81.8	33	58.2	5.2e-10	1
TOLC	371	403	SRX3808503.15377927	multidrug	gi:446657936:ref:WP_000735282.1:|FEATURES|TolC|multidrug|TolC	1.0	97.0	33	63.9	9.6e-12	1
ACRB	965	996	SRX3808503.18321447	multidrug	ABR13271|FEATURES|acrB|multidrug|acrB	1.0	100.0	32	62.4	2.7e-11	1
YOJI	500	532	SRX3808503.12884473	peptide	NP_416715.1|FEATURES|YojI|peptide|YojI	0.999999814914	90.9	33	65.5	3.3e-12	1
OMP36	54	86	SRX3808503.18321449	multidrug	AF336095.1.gene1.p01|FEATURES|omp36|multidrug|omp36	0.97978975627	100.0	33	73.9	9.2e-15	1
EPTA	237	268	SRX3808503.169857	peptide	BAE78116.1|FEATURES|eptA|peptide|eptA	0.999999668859	68.8	32	47.8	6.9e-07	1
MDTK	317	348	SRX3808503.2803094	fluoroquinolone	AML99881.1|FEATURES|MdtK|fluoroquinolone|MdtK	0.999988043399	81.2	32	55.1	4.3e-09	1
DNA-BINDING_PROTEIN_H-NS	78	110	SRX3808503.1512008	unclassified	CP001138.1.gene1383.p01|FEATURES|DNA-binding_protein_H-NS|unclassified|DNA-binding_protein_H-NS	0.99999999877	84.8	33	62.4	2.8e-11	1
RPOB2	595	626	SRX3808503.6251158	multidrug	BAD59497.1|FEATURES|rpoB2|multidrug|rpoB2	0.999999200913	68.8	32	49.7	1.9e-07	1
MDFA	379	410	SRX3808503.8885037	multidrug	gi:1044109257:emb:SBZ85298.1:|FEATURES|mdfA|multidrug|mdfA	1.0	100.0	32	68.2	5.1e-13	1
EMRB	34	66	SRX3808503.8821917	multidrug	gi:486057056:ref:WP_001507824.1:|FEATURES|emrB|multidrug|emrB	0.999928330933	100.0	33	67.0	1.1e-12	1
OMP36	282	314	SRX3808503.15510090	multidrug	AF336095.1.gene1.p01|FEATURES|omp36|multidrug|omp36	0.998346992582	97.0	33	67.8	6.6e-13	1
MDTD	252	283	SRX3808503.14458208	multidrug	NC_002695.1.916587.p01|FEATURES|mdtD|multidrug|mdtD	0.999999999954	90.6	32	60.5	1.1e-10	1
TETA	444	474	SRX3808503.12700911	tetracycline	gi:736993687:ref:WP_034989673.1:|FEATURES|tetA|tetracycline|tetA	0.999999999995	64.5	31	46.2	2.1e-06	1
RPOB2	851	882	SRX3808503.3512149	multidrug	BAD59497.1|FEATURES|rpoB2|multidrug|rpoB2	0.999999363912	78.1	32	56.6	1.5e-09	1
SERRATIA_MARCESCENS_OMP1	137	169	SRX3808503.14340767	multidrug	AIA49384.1|FEATURES|Serratia_marcescens_Omp1|multidrug|Serratia_marcescens_Omp1	0.998466830333	97.0	33	70.9	7.8e-14	1
EMRD	1	33	SRX3808503.15483476	multidrug	CP000647.1.gene4115.p01|FEATURES|emrD|multidrug|emrD	1.0	97.0	33	61.2	6.2e-11	1
ESCHERICHIA_COLI_MIPA	26	57	SRX3808503.18820233	multidrug	NP_310518|FEATURES|Escherichia_coli_mipA|multidrug|Escherichia_coli_mipA	0.999998620693	81.2	32	62.8	2.1e-11	1
CAMP-REGULATORY_PROTEIN	166	198	SRX3808503.6909524	unclassified	gi:490367208:ref:WP_004246872.1:|FEATURES|cAMP-regulatory_protein|unclassified|cAMP-regulatory_protein	0.94175566936	100.0	33	66.6	1.5e-12	1
MSBA	58	88	SRX3808503.18622226	nitroimidazole	NP_415434.1|FEATURES|msbA|nitroimidazole|msbA	0.999825885892	90.3	31	63.5	1.2e-11	1
PENA	306	336	SRX3808503.19384754	beta-lactam	ZP_04656349|FEATURES|penA|beta-lactam|penA	1.0	74.2	31	53.9	9.3e-09	1
MARA	25	57	SRX3808503.12412278	multidrug	YP_489794.1|FEATURES|marA|multidrug|marA	0.999997153593	100.0	33	72.8	2.1e-14	1
OQXB	532	562	SRX3808503.2921161	multidrug	YP_001693238|FEATURES|oqxB|multidrug|oqxB	0.999999143245	93.5	31	60.8	7.9e-11	1
MDTK	73	104	SRX3808503.15828433	fluoroquinolone	AML99881.1|FEATURES|MdtK|fluoroquinolone|MdtK	0.999992346716	90.6	32	58.5	3.9e-10	1
RPOB2	690	722	SRX3808503.10130184	multidrug	BAD59497.1|FEATURES|rpoB2|multidrug|rpoB2	0.999999270551	63.6	33	52.4	2.9e-08	1
ADEJ	729	760	SRX3808503.7669473	multidrug	NC_011586.7045444.p01|FEATURES|adeJ|multidrug|adeJ	1.0	96.9	32	67.0	1.1e-12	1
MDTD	108	140	SRX3808503.12206001	multidrug	NC_002695.1.916587.p01|FEATURES|mdtD|multidrug|mdtD	0.999999999985	93.9	33	66.6	1.5e-12	1
MDTG	20	52	SRX3808503.9387373	multidrug	Q5PGY0|FEATURES|mdtG|multidrug|mdtG	1.0	100.0	33	70.9	7.8e-14	1
ARNA	342	374	SRX3808503.9928360	polymyxin	ZP_02901868|FEATURES|arnA|polymyxin|arnA	0.968155928357	90.9	33	65.5	3.3e-12	1
EPTA	300	331	SRX3808503.9243602	peptide	BAE78116.1|FEATURES|eptA|peptide|eptA	0.999999950619	90.6	32	66.6	1.5e-12	1
TRIC	884	916	SRX3808503.3135920	triclosan	NP_248848.1|FEATURES|TriC|triclosan|TriC	0.999999959672	60.6	33	45.8	2.7e-06	1
MDTH	372	402	SRX3808503.11906154	multidrug	gi:895884557:ref:WP_048988408.1:|FEATURES|mdtH|multidrug|mdtH	1.0	96.8	31	65.1	4.2e-12	1
CPXA	373	405	SRX3808503.17659167	aminoglycoside:aminocoumarin	NP_312864.1|FEATURES|cpxA|aminoglycoside:aminocoumarin|cpxA	0.968944693383	87.9	33	65.5	3.3e-12	1
ACRB	182	214	SRX3808503.17290026	multidrug	gi:493365861:ref:WP_006322279.1:|FEATURES|acrB|multidrug|acrB	0.999999988277	90.9	33	64.7	5.6e-12	1
UGD	226	258	SRX3808503.18238750	peptide	AAC75089.1|FEATURES|ugd|peptide|ugd	0.999999933384	97.0	33	77.4	8.4e-16	1
ACRB	761	793	SRX3808503.12065117	multidrug	YP_002240037|FEATURES|acrB|multidrug|acrB	1.0	100.0	33	72.0	3.5e-14	1
MDTP	276	307	SRX3808503.6337133	multidrug	gi:554036077:gb:ESE82040.1:|FEATURES|mdtP|multidrug|mdtP	1.0	68.8	32	50.1	1.4e-07	1
ACRF	35	67	SRX3808503.16853744	multidrug	CP000647.1.gene3710.p01|FEATURES|acrF|multidrug|acrF	1.0	97.0	33	67.0	1.1e-12	1
CAMP-REGULATORY_PROTEIN	50	82	SRX3808503.2088554	unclassified	gi:491301754:ref:WP_005159757.1:|FEATURES|cAMP-regulatory_protein|unclassified|cAMP-regulatory_protein	0.945256406429	100.0	33	68.9	3.0e-13	1
TOLC	136	167	SRX3808503.5230073	multidrug	gi:516511311:ref:WP_017899749.1:|FEATURES|TolC|multidrug|TolC	1.0	96.9	32	63.2	1.6e-11	1
BACA	146	178	SRX3808503.11078959	bacitracin	YP_002236533|FEATURES|bacA|bacitracin|bacA	1.0	100.0	33	73.9	9.2e-15	1
ACRF	18	49	SRX3808503.11464720	multidrug	CP000647.1.gene3710.p01|FEATURES|acrF|multidrug|acrF	1.0	96.9	32	62.4	2.8e-11	1
PENA	417	449	SRX3808503.19868443	beta-lactam	ZP_04656349|FEATURES|penA|beta-lactam|penA	1.0	87.9	33	67.0	1.1e-12	1
ARNA	3	35	SRX3808503.19115603	polymyxin	gi:851899656:ref:WP_048211088.1:|FEATURES|arnA|polymyxin|arnA	0.940981214012	90.9	33	67.4	8.6e-13	1
EMRB	28	58	SRX3808503.19951843	multidrug	gi:485862236:ref:WP_001461404.1:|FEATURES|emrB|multidrug|emrB	0.999888290015	80.6	31	53.9	9.6e-09	1
MDTL	300	332	SRX3808503.6254653	multidrug	YP_001451669|FEATURES|mdtL|multidrug|mdtL	1.0	93.9	33	64.7	5.6e-12	1
MACA	63	95	SRX3808503.19960389	MLS	gi:749650644:ref:WP_040251204.1:|FEATURES|macA|MLS|macA	1.0	97.0	33	65.5	3.3e-12	1
ACRA	156	188	SRX3808503.4511091	multidrug	NC_002695.1.912781.p01|FEATURES|acrA|multidrug|acrA	1.0	87.9	33	61.6	4.7e-11	1
ACRA	248	280	SRX3808503.5865572	multidrug	CAC41008|FEATURES|acrA|multidrug|acrA	1.0	100.0	33	70.1	1.3e-13	1
MDTL	218	248	SRX3808503.10077417	multidrug	gi:446742357:ref:WP_000819613.1:|FEATURES|mdtL|multidrug|mdtL	1.0	74.2	31	49.3	2.4e-07	1
COB(I)ALAMIN_ADENOLSYLTRANSFERASE	76	108	SRX3808503.3008059	unclassified	gi:447201635:ref:WP_001278891.1:|FEATURES|cob(I)alamin_adenolsyltransferase|unclassified|cob(I)alamin_adenolsyltransferase	1.0	87.9	33	65.1	4.3e-12	1
MDTK	313	344	SRX3808503.2681238	multidrug	gi:490245669:ref:WP_004143852.1:|FEATURES|mdtK|multidrug|mdtK	1.0	100.0	32	63.9	9.3e-12	1
MDTM	134	165	SRX3808503.6813998	multidrug	gi:447111665:ref:WP_001188921.1:|FEATURES|mdtM|multidrug|mdtM	1.0	75.0	32	56.6	1.5e-09	1
MDTL	342	373	SRX3808503.11354925	multidrug	ACI75321|FEATURES|mdtL|multidrug|mdtL	1.0	78.1	32	57.8	6.6e-10	1
BACTERIAL_REGULATORY_PROTEIN_LUXR	65	97	SRX3808503.18325218	unclassified	CP000647.1.gene3517.p01|FEATURES|bacterial_regulatory_protein_LuxR|unclassified|bacterial_regulatory_protein_LuxR	0.999999997816	90.9	33	65.5	3.3e-12	1
RPOB2	1037	1069	SRX3808503.6813994	multidrug	BAD59497.1|FEATURES|rpoB2|multidrug|rpoB2	0.999999541642	90.9	33	68.6	3.9e-13	1
SMEE	311	343	SRX3808503.4055810	multidrug	YP_002706077|FEATURES|smeE|multidrug|smeE	0.975290251822	90.9	33	64.3	7.3e-12	1
PENA	393	423	SRX3808503.11974184	beta-lactam	ZP_04656349|FEATURES|penA|beta-lactam|penA	1.0	71.0	31	49.3	2.4e-07	1
PATA	206	238	SRX3808503.8823516	fluoroquinolone	NP_417544.5|FEATURES|patA|fluoroquinolone|patA	0.999990027688	84.8	33	62.0	3.6e-11	1
ACRB	162	192	SRX3808503.4055815	multidrug	gi:763385966:ref:WP_044243114.1:|FEATURES|acrB|multidrug|acrB	1.0	96.8	31	67.4	8.1e-13	1
PATA	206	238	SRX3808503.1328703	fluoroquinolone	NP_417544.5|FEATURES|patA|fluoroquinolone|patA	0.999991356703	87.9	33	63.2	1.6e-11	1
ADEL	28	60	SRX3808503.9376069	multidrug	ALH22601.1|FEATURES|adeL|multidrug|adeL	0.999999176114	60.6	33	46.6	1.6e-06	1
EPTA	448	478	SRX3808503.8624715	peptide	BAE78116.1|FEATURES|eptA|peptide|eptA	0.999999944465	90.3	31	65.1	4.0e-12	1
PENA	162	194	SRX3808503.5467875	beta-lactam	ZP_04656349|FEATURES|penA|beta-lactam|penA	1.0	75.8	33	54.3	7.6e-09	1
ACRB	773	805	SRX3808503.2281897	multidrug	gi:763385966:ref:WP_044243114.1:|FEATURES|acrB|multidrug|acrB	0.999999999551	97.0	33	70.9	7.8e-14	1
TET34	78	110	SRX3808503.8054106	tetracycline	YP_002418004|FEATURES|tet34|tetracycline|tet34	0.999999999809	60.6	33	50.1	1.4e-07	1
OMP36	282	313	SRX3808503.15622198	multidrug	AF336097.1.gene1.p01|FEATURES|omp36|multidrug|omp36	0.852934368362	71.9	32	53.5	1.3e-08	1
EPTA	354	386	SRX3808503.8294623	peptide	BAE78116.1|FEATURES|eptA|peptide|eptA	0.9999998551	78.8	33	62.4	2.8e-11	1
PATA	21	51	SRX3808503.17513191	fluoroquinolone	NP_417544.5|FEATURES|patA|fluoroquinolone|patA	0.999991356703	93.5	31	63.2	1.5e-11	1
CPXA	91	122	SRX3808503.1212319	aminoglycoside:aminocoumarin	NP_312864.1|FEATURES|cpxA|aminoglycoside:aminocoumarin|cpxA	0.999481750103	93.8	32	65.5	3.2e-12	1
MDTH	78	110	SRX3808503.7925602	multidrug	gi:694088121:ref:WP_032432860.1:|FEATURES|mdtH|multidrug|mdtH	1.0	100.0	33	72.8	2.1e-14	1
MEXX	162	194	SRX3808503.15284348	multidrug	gi:556290474:ref:WP_023291163.1:|FEATURES|mexX|multidrug|mexX	1.0	90.9	33	58.5	4.0e-10	1
BAER	202	234	SRX3808503.13349163	multidrug	YP_490321.1|FEATURES|baeR|multidrug|baeR	0.999997780479	97.0	33	69.3	2.3e-13	1
OQXB	309	341	SRX3808503.14305468	multidrug	YP_001693238|FEATURES|oqxB|multidrug|oqxB	1.0	93.9	33	68.9	3.0e-13	1
RPOB2	1047	1078	SRX3808503.15415035	multidrug	BAD59497.1|FEATURES|rpoB2|multidrug|rpoB2	0.999999437088	81.2	32	60.8	7.9e-11	1
ROSB	71	103	SRX3808503.13972854	fosmidomycin	ZP_04630103|FEATURES|rosB|fosmidomycin|rosB	1.0	84.8	33	57.8	6.9e-10	1
ESCHERICHIA_COLI_LAMB	128	160	SRX3808503.14228339	multidrug	BAB38442|FEATURES|Escherichia_coli_LamB|multidrug|Escherichia_coli_LamB	0.999994440538	63.6	33	52.0	3.8e-08	1
MDTH	69	100	SRX3808503.5962192	multidrug	gi:507089900:ref:WP_016160613.1:|FEATURES|mdtH|multidrug|mdtH	1.0	100.0	32	69.3	2.3e-13	1
OMPR	49	81	SRX3808503.17509761	multidrug	CP000034.1.gene3672.p01|FEATURES|ompR|multidrug|ompR	0.999999121675	100.0	33	68.2	5.1e-13	1
SERRATIA_MARCESCENS_OMP1	227	257	SRX3808503.15318074	multidrug	AIA49384.1|FEATURES|Serratia_marcescens_Omp1|multidrug|Serratia_marcescens_Omp1	0.988930954279	96.8	31	67.8	6.6e-13	1
MDTG	85	116	SRX3808503.18746244	multidrug	gi:852292796:ref:WP_048332568.1:|FEATURES|mdtG|multidrug|mdtG	1.0	96.9	32	61.2	6.0e-11	1
OMP36	282	314	SRX3808503.6601050	multidrug	AF336095.1.gene1.p01|FEATURES|omp36|multidrug|omp36	0.998649850503	100.0	33	71.2	6.0e-14	1
PENA	545	577	SRX3808503.4031994	beta-lactam	ZP_04656349|FEATURES|penA|beta-lactam|penA	1.0	66.7	33	47.0	1.2e-06	1
ACRF	161	193	SRX3808503.3007557	multidrug	CP000647.1.gene3710.p01|FEATURES|acrF|multidrug|acrF	1.0	97.0	33	70.9	7.8e-14	1
MACB	505	537	SRX3808503.16115901	MLS	gi:1046630742:ref:WP_065696754.1:|FEATURES|macB|MLS|macB	1.0	100.0	33	67.4	8.6e-13	1
OMPF	324	356	SRX3808503.10840553	multidrug	gi:504720116:ref:WP_014907218.1:|FEATURES|ompF|multidrug|ompF	0.999999693988	81.8	33	56.2	2.0e-09	1
EMRD	3	35	SRX3808503.6150325	multidrug	BAH65866|FEATURES|emrD|multidrug|emrD	0.999997433243	66.7	33	44.7	6.0e-06	1
MDTG	31	63	SRX3808503.12441755	multidrug	gi:555240725:ref:WP_023225426.1:|FEATURES|mdtG|multidrug|mdtG	1.0	78.8	33	60.1	1.4e-10	1
PENA	442	474	SRX3808503.15024501	beta-lactam	ZP_04656349|FEATURES|penA|beta-lactam|penA	1.0	75.8	33	54.3	7.6e-09	1
ACRB	321	352	SRX3808503.3386881	multidrug	gi:485731880:ref:WP_001359514.1:|FEATURES|acrB|multidrug|acrB	0.999999995875	96.9	32	62.8	2.1e-11	1
ESCHERICHIA_COLI_MIPA	211	241	SRX3808503.12287848	multidrug	NP_310518|FEATURES|Escherichia_coli_mipA|multidrug|Escherichia_coli_mipA	0.999998351438	80.6	31	57.0	1.1e-09	1
MEXX	152	184	SRX3808503.12303047	multidrug	gi:556290474:ref:WP_023291163.1:|FEATURES|mexX|multidrug|mexX	1.0	100.0	33	65.1	4.3e-12	1
ACRB	440	472	SRX3808503.9376066	multidrug	gi:555221605:ref:WP_023214248.1:|FEATURES|acrB|multidrug|acrB	1.0	100.0	33	66.6	1.5e-12	1
MACA	206	238	SRX3808503.15943307	MLS	gi:749650644:ref:WP_040251204.1:|FEATURES|macA|MLS|macA	1.0	100.0	33	63.9	9.6e-12	1
YOJI	479	511	SRX3808503.12328848	peptide	NP_416715.1|FEATURES|YojI|peptide|YojI	0.999999869315	90.9	33	70.9	7.8e-14	1
CPXA	225	256	SRX3808503.17524944	aminoglycoside:aminocoumarin	NP_312864.1|FEATURES|cpxA|aminoglycoside:aminocoumarin|cpxA	0.999274391277	96.9	32	63.9	9.3e-12	1
EMRD	130	162	SRX3808503.7284229	multidrug	YP_002235907|FEATURES|emrD|multidrug|emrD	1.0	100.0	33	72.0	3.5e-14	1
OQXB	598	630	SRX3808503.9968355	multidrug	YP_001693238|FEATURES|oqxB|multidrug|oqxB	0.999999405393	100.0	33	69.7	1.7e-13	1
TOLC	409	441	SRX3808503.12328845	multidrug	gi:516511311:ref:WP_017899749.1:|FEATURES|TolC|multidrug|TolC	1.0	97.0	33	64.7	5.6e-12	1
EMRB	421	452	SRX3808503.11295318	multidrug	gi:852126944:ref:WP_048291088.1:|FEATURES|emrB|multidrug|emrB	0.999999907937	96.9	32	69.3	2.3e-13	1
RPOB2	804	834	SRX3808503.11706307	multidrug	BAD59497.1|FEATURES|rpoB2|multidrug|rpoB2	0.99999922	74.2	31	50.4	1.0e-07	1
OKP-B	242	274	SRX3808503.11001610	beta-lactam	AM051159.1.gene1.p01|FEATURES|OKP-B|beta-lactam|OKP-B	1.0	100.0	33	65.9	2.5e-12	1
TETR	103	135	SRX3808503.19838248	tetracycline	gi:730242297:ref:WP_033946265.1:|FEATURES|tetR|tetracycline|tetR	1.0	72.7	33	55.8	2.6e-09	1
ESCHERICHIA_COLI_LAMB	44	76	SRX3808503.5967613	multidrug	BAB38442|FEATURES|Escherichia_coli_LamB|multidrug|Escherichia_coli_LamB	0.999996988778	90.9	33	69.7	1.7e-13	1
ACRB	4	36	SRX3808503.15728579	multidrug	CP002695.1.gene992.p01|FEATURES|acrB|multidrug|acrB	1.0	97.0	33	68.9	3.0e-13	1
ACRB	739	771	SRX3808503.7698471	multidrug	gi:447196041:ref:WP_001273297.1:|FEATURES|acrB|multidrug|acrB	1.0	97.0	33	66.2	1.9e-12	1
ACRB	68	100	SRX3808503.2855707	multidrug	gi:763385966:ref:WP_044243114.1:|FEATURES|acrB|multidrug|acrB	1.0	100.0	33	71.6	4.6e-14	1
ACRB	543	575	SRX3808503.9218883	multidrug	gi:503341948:ref:WP_013576609.1:|FEATURES|acrB|multidrug|acrB	1.0	87.9	33	62.4	2.8e-11	1
MACB	248	280	SRX3808503.19311818	MLS	gi:1046630742:ref:WP_065696754.1:|FEATURES|macB|MLS|macB	1.0	100.0	33	67.4	8.6e-13	1
ACRB	122	154	SRX3808503.17523637	multidrug	gi:485731880:ref:WP_001359514.1:|FEATURES|acrB|multidrug|acrB	0.999999992058	81.8	33	55.5	3.4e-09	1
ARNA	80	112	SRX3808503.9952282	polymyxin	gi:489117806:ref:WP_003027650.1:|FEATURES|arnA|polymyxin|arnA	0.954244363195	93.9	33	67.4	8.6e-13	1
MDTK	160	192	SRX3808503.3755671	multidrug	gi:447097702:ref:WP_001174958.1:|FEATURES|mdtK|multidrug|mdtK	1.0	97.0	33	71.2	6.0e-14	1
ROSB	296	327	SRX3808503.15183231	fosmidomycin	gi:896190680:ref:WP_049199932.1:|FEATURES|rosB|fosmidomycin|rosB	1.0	78.1	32	53.9	9.6e-09	1
MDTM	206	238	SRX3808503.16613020	multidrug	gi:851982891:ref:WP_048241697.1:|FEATURES|mdtM|multidrug|mdtM	1.0	87.9	33	64.3	7.3e-12	1
ROSB	96	127	SRX3808503.17054783	fosmidomycin	gi:318604694:emb:CBY26192.1:|FEATURES|rosB|fosmidomycin|rosB	1.0	78.1	32	51.6	4.9e-08	1
ACRA	62	92	SRX3808503.1683809	multidrug	gi:500615129:gb:EOQ55695.1:|FEATURES|acrA|multidrug|acrA	1.0	100.0	31	62.4	2.6e-11	1
MDTL	243	273	SRX3808503.3420513	multidrug	CP001138.1.gene4042.p01|FEATURES|mdtL|multidrug|mdtL	0.999999967483	80.6	31	49.3	2.4e-07	1
PENA	356	388	SRX3808503.18795277	beta-lactam	ZP_04656349|FEATURES|penA|beta-lactam|penA	1.0	69.7	33	55.5	3.4e-09	1
ESCHERICHIA_COLI_LAMB	109	141	SRX3808503.9571206	multidrug	BAB38442|FEATURES|Escherichia_coli_LamB|multidrug|Escherichia_coli_LamB	0.99999786518	90.9	33	73.6	1.2e-14	1
ACRB	952	984	SRX3808503.5458295	multidrug	CP001918.1.gene1257.p01|FEATURES|acrB|multidrug|acrB	1.0	100.0	33	65.1	4.3e-12	1
FOSA5	34	66	SRX3808503.7109776	fosfomycin	AJE60855.1|FEATURES|FosA5|fosfomycin|FosA5	1.0	97.0	33	77.4	8.4e-16	1
TET34	43	75	SRX3808503.9571200	tetracycline	BAB59035|FEATURES|tet34|tetracycline|tet34	1.0	81.8	33	62.8	2.1e-11	1
TET36	63	93	SRX3808503.4988970	tetracycline	AJ514254.gene.p01|FEATURES|tet36|tetracycline|tet36	0.999999988676	64.5	31	48.5	4.2e-07	1
EMRB	24	55	SRX3808503.6882671	multidrug	gi:485862236:ref:WP_001461404.1:|FEATURES|emrB|multidrug|emrB	0.999864269257	84.4	32	56.6	1.5e-09	1
RPOB2	1006	1036	SRX3808503.17412323	multidrug	BAD59497.1|FEATURES|rpoB2|multidrug|rpoB2	0.999999371533	77.4	31	57.0	1.2e-09	1
OQXB	621	651	SRX3808503.3067636	multidrug	YP_001693238|FEATURES|oqxB|multidrug|oqxB	0.999999287168	93.5	31	65.1	4.0e-12	1
PBP-1B	410	442	SRX3808503.1292667	beta-lactam	YP_002467958|FEATURES|PBP-1B|beta-lactam|PBP-1B	0.999999999053	66.7	33	54.7	5.8e-09	1
MSBA	50	82	SRX3808503.9638571	nitroimidazole	NP_415434.1|FEATURES|msbA|nitroimidazole|msbA	0.999856207482	90.9	33	65.5	3.3e-12	1
MEXX	83	114	SRX3808503.5503010	multidrug	gi:694090431:ref:WP_032435131.1:|FEATURES|mexX|multidrug|mexX	1.0	100.0	32	68.2	4.9e-13	1
OKP-A	104	136	SRX3808503.14697320	beta-lactam	AM051142.1.gene1.p01|FEATURES|OKP-A|beta-lactam|OKP-A	1.0	100.0	33	67.4	8.6e-13	1
OQXB	499	529	SRX3808503.4411947	multidrug	YP_001693238|FEATURES|oqxB|multidrug|oqxB	0.999999422856	96.8	31	70.5	9.6e-14	1
MDTD	305	336	SRX3808503.9664474	multidrug	gi:545277213:ref:WP_021564462.1:|FEATURES|mdtD|multidrug|mdtD	0.999999999953	93.8	32	60.1	1.4e-10	1
ACRF	656	688	SRX3808503.19356743	multidrug	CP000647.1.gene3710.p01|FEATURES|acrF|multidrug|acrF	1.0	100.0	33	70.1	1.3e-13	1
MEXX	275	307	SRX3808503.15204945	multidrug	gi:490311564:ref:WP_004206259.1:|FEATURES|mexX|multidrug|mexX	1.0	100.0	33	71.6	4.6e-14	1
EMRR	112	142	SRX3808503.11066022	fluoroquinolone	NP_417169.1|FEATURES|emrR|fluoroquinolone|emrR	0.999976524983	90.3	31	68.6	3.8e-13	1
EPTA	381	413	SRX3808503.16701973	peptide	BAE78116.1|FEATURES|eptA|peptide|eptA	0.999999998079	84.8	33	70.5	1.0e-13	1
ROSB	138	170	SRX3808503.15778829	fosmidomycin	AAS61092|FEATURES|rosB|fosmidomycin|rosB	1.0	97.0	33	64.3	7.3e-12	1
ROSB	35	66	SRX3808503.15356297	fosmidomycin	ZP_04631861|FEATURES|rosB|fosmidomycin|rosB	1.0	90.6	32	62.0	3.5e-11	1
CPXA	388	420	SRX3808503.10355401	aminoglycoside:aminocoumarin	NP_312864.1|FEATURES|cpxA|aminoglycoside:aminocoumarin|cpxA	0.988531747815	72.7	33	53.1	1.7e-08	1
ACRF	169	201	SRX3808503.998812	multidrug	CP000647.1.gene3710.p01|FEATURES|acrF|multidrug|acrF	0.99999997787	97.0	33	72.0	3.5e-14	1
PATA	294	326	SRX3808503.16941500	fluoroquinolone	NP_417544.5|FEATURES|patA|fluoroquinolone|patA	0.99999368313	93.9	33	65.9	2.5e-12	1
TETD	21	53	SRX3808503.11360738	tetracycline	gi:135617:sp:P28816.1:TETD_ECOLX|FEATURES|tetD|tetracycline|tetD	0.999999997927	63.6	33	52.0	3.8e-08	1
CAMP-REGULATORY_PROTEIN	15	47	SRX3808503.17995750	unclassified	gi:490367208:ref:WP_004246872.1:|FEATURES|cAMP-regulatory_protein|unclassified|cAMP-regulatory_protein	0.952552590919	100.0	33	73.9	9.2e-15	1
BAES	54	86	SRX3808503.17995751	multidrug	BAA15934.1|FEATURES|baeS|multidrug|baeS	0.999998393126	66.7	33	47.8	7.1e-07	1
KASUGAMYCIN_RESISTANCE_PROTEIN_KSGA	170	202	SRX3808503.8908089	aminoglycoside	YP_002240485|FEATURES|kasugamycin_resistance_protein_ksgA|aminoglycoside|kasugamycin_resistance_protein_ksgA	1.0	100.0	33	71.2	6.0e-14	1
ESCHERICHIA_COLI_LAMB	343	375	SRX3808503.12978417	multidrug	BAB38442|FEATURES|Escherichia_coli_LamB|multidrug|Escherichia_coli_LamB	0.999996222996	81.8	33	58.9	3.1e-10	1
ARNA	433	464	SRX3808503.19844341	polymyxin	gi:851899656:ref:WP_048211088.1:|FEATURES|arnA|polymyxin|arnA	0.935294557409	81.2	32	60.8	7.9e-11	1
MDTK	192	224	SRX3808503.19830074	fluoroquinolone	AML99881.1|FEATURES|MdtK|fluoroquinolone|MdtK	0.999994077062	81.8	33	60.5	1.1e-10	1
EMRB-QACA_FAMILY_MAJOR_FACILITATOR_TRANSPORTER	172	203	SRX3808503.9574589	multidrug	EU408347.1.gene6.p01|FEATURES|EmrB-QacA_family_major_facilitator_transporter|multidrug|EmrB-QacA_family_major_facilitator_transporter	0.999998077982	62.5	32	54.7	5.8e-09	1
SDIA	64	96	SRX3808503.19647674	unclassified	gi:1046630904:ref:WP_065696916.1:|FEATURES|sdiA|unclassified|sdiA	1.0	100.0	33	79.0	2.9e-16	1
OQXA	1	33	SRX3808503.5672229	multidrug	YP_001693237.1|FEATURES|oqxA|multidrug|oqxA	0.999998529426	100.0	33	70.1	1.3e-13	1
DNA-BINDING_PROTEIN_H-NS	66	97	SRX3808503.18822897	unclassified	CP001138.1.gene1383.p01|FEATURES|DNA-binding_protein_H-NS|unclassified|DNA-binding_protein_H-NS	0.999999997113	84.4	32	58.2	5.2e-10	1
SDIA	198	230	SRX3808503.6631152	unclassified	gi:749556408:ref:WP_040188680.1:|FEATURES|sdiA|unclassified|sdiA	1.0	100.0	33	68.6	3.9e-13	1
MSBA	38	70	SRX3808503.12882058	nitroimidazole	NP_415434.1|FEATURES|msbA|nitroimidazole|msbA	0.999775023026	87.9	33	60.8	8.1e-11	1
OMPR	207	238	SRX3808503.17816574	multidrug	NC_008702.1.4607594.p01|FEATURES|ompR|multidrug|ompR	0.999997834288	62.5	32	44.3	7.6e-06	1
ACRA	40	71	SRX3808503.2815602	multidrug	gi:573042590:emb:CDI16885.1:|FEATURES|acrA|multidrug|acrA	1.0	100.0	32	68.6	3.8e-13	1
BACTERIAL_REGULATORY_PROTEIN_LUXR	27	57	SRX3808503.8522600	unclassified	CP000647.1.gene3517.p01|FEATURES|bacterial_regulatory_protein_LuxR|unclassified|bacterial_regulatory_protein_LuxR	0.999998374703	96.8	31	61.6	4.5e-11	1
MEPA	366	398	SRX3808503.13334809	multidrug	YP_302230|FEATURES|mepA|multidrug|mepA	1.0	100.0	33	66.6	1.5e-12	1
PATA	146	178	SRX3808503.11398622	fluoroquinolone	NP_417544.5|FEATURES|patA|fluoroquinolone|patA	0.999992746217	97.0	33	68.2	5.1e-13	1
KASUGAMYCIN_RESISTANCE_PROTEIN_KSGA	185	217	SRX3808503.13334803	aminoglycoside	BAH61691|FEATURES|kasugamycin_resistance_protein_ksgA|aminoglycoside|kasugamycin_resistance_protein_ksgA	1.0	97.0	33	65.5	3.3e-12	1
ESCHERICHIA_COLI_MIPA	57	87	SRX3808503.2693728	multidrug	NP_310518|FEATURES|Escherichia_coli_mipA|multidrug|Escherichia_coli_mipA	0.999998805423	87.1	31	68.9	3.0e-13	1
MSBA	398	430	SRX3808503.19540444	nitroimidazole	NP_415434.1|FEATURES|msbA|nitroimidazole|msbA	0.998948547758	84.8	33	61.2	6.2e-11	1
ACRD	627	657	SRX3808503.6339288	aminoglycoside	YP_490697.1|FEATURES|acrD|aminoglycoside|acrD	0.99998572444	77.4	31	54.7	5.6e-09	1
ACRB	948	979	SRX3808503.10468057	multidrug	CP001918.1.gene1257.p01|FEATURES|acrB|multidrug|acrB	1.0	100.0	32	63.2	1.6e-11	1
ACRB	48	80	SRX3808503.16542044	multidrug	ZP_02684554|FEATURES|acrB|multidrug|acrB	1.0	100.0	33	69.7	1.7e-13	1
MDTH	27	59	SRX3808503.14833860	multidrug	gi:507089900:ref:WP_016160613.1:|FEATURES|mdtH|multidrug|mdtH	1.0	100.0	33	67.4	8.6e-13	1
MDTK	314	344	SRX3808503.2019938	multidrug	gi:490245669:ref:WP_004143852.1:|FEATURES|mdtK|multidrug|mdtK	1.0	96.8	31	60.1	1.3e-10	1
MACB	290	322	SRX3808503.3134642	MLS	gi:1046630742:ref:WP_065696754.1:|FEATURES|macB|MLS|macB	1.0	100.0	33	70.5	1.0e-13	1
RPOB2	465	497	SRX3808503.11877371	multidrug	BAD59497.1|FEATURES|rpoB2|multidrug|rpoB2	0.999999399241	72.7	33	58.5	4.0e-10	1
PENA	525	557	SRX3808503.12611674	beta-lactam	ZP_04656349|FEATURES|penA|beta-lactam|penA	1.0	69.7	33	52.4	2.9e-08	1
ACRA	366	397	SRX3808503.18112600	multidrug	gi:555116142:gb:ESM59081.1:|FEATURES|acrA|multidrug|acrA	1.0	93.8	32	62.4	2.7e-11	1
OQXB	960	991	SRX3808503.8206264	multidrug	YP_001693238|FEATURES|oqxB|multidrug|oqxB	0.999999214557	93.8	32	62.8	2.1e-11	1
ACRD	536	568	SRX3808503.6313554	aminoglycoside	YP_490697.1|FEATURES|acrD|aminoglycoside|acrD	0.999985356022	72.7	33	54.3	7.6e-09	1
OKP-A	102	134	SRX3808503.8150759	beta-lactam	AM051142.1.gene1.p01|FEATURES|OKP-A|beta-lactam|OKP-A	1.0	100.0	33	68.2	5.1e-13	1
TETR	26	58	SRX3808503.19152971	tetracycline	gi:730515606:ref:WP_034033846.1:|FEATURES|tetR|tetracycline|tetR	1.0	60.6	33	44.7	6.0e-06	1
OMPR	274	306	SRX3808503.12435909	multidrug	CP000034.1.gene3672.p01|FEATURES|ompR|multidrug|ompR	0.999998479324	97.0	33	68.6	3.9e-13	1
MDTK	17	49	SRX3808503.17262424	multidrug	gi:554682163:ref:WP_023182103.1:|FEATURES|mdtK|multidrug|mdtK	1.0	90.9	33	59.3	2.4e-10	1
BAES	201	232	SRX3808503.5580691	multidrug	BAA15934.1|FEATURES|baeS|multidrug|baeS	0.9999988557	84.4	32	56.6	1.5e-09	1
MARA	50	82	SRX3808503.9366823	multidrug	YP_489794.1|FEATURES|marA|multidrug|marA	0.999996954879	93.9	33	65.9	2.5e-12	1
YOJI	176	208	SRX3808503.8368017	peptide	NP_416715.1|FEATURES|YojI|peptide|YojI	0.99999978268	90.9	33	63.2	1.6e-11	1
PENA	418	450	SRX3808503.18149515	beta-lactam	ZP_04656349|FEATURES|penA|beta-lactam|penA	1.0	87.9	33	67.8	6.6e-13	1
MCR-4	443	473	SRX3808503.11586127	peptide	ASR73329.1|FEATURES|MCR-4|peptide|MCR-4	0.999999995842	93.5	31	67.0	1.1e-12	1
EPTA	175	207	SRX3808503.10084391	peptide	BAE78116.1|FEATURES|eptA|peptide|eptA	0.999999925563	87.9	33	61.6	4.7e-11	1
ACRA	185	216	SRX3808503.5425861	multidrug	gi:500615129:gb:EOQ55695.1:|FEATURES|acrA|multidrug|acrA	1.0	93.8	32	58.9	3.1e-10	1
MEXK	884	916	SRX3808503.2314818	multidrug	AAG07064.1|FEATURES|MexK|multidrug|MexK	0.999999400567	75.8	33	50.1	1.4e-07	1
OQXB	596	628	SRX3808503.6210858	multidrug	YP_001693238|FEATURES|oqxB|multidrug|oqxB	0.999999387167	100.0	33	68.9	3.0e-13	1
MDTM	214	245	SRX3808503.3496241	multidrug	gi:851940702:ref:WP_048227152.1:|FEATURES|mdtM|multidrug|mdtM	1.0	90.6	32	62.0	3.5e-11	1
BACA	57	88	SRX3808503.3099757	bacitracin	YP_002236533|FEATURES|bacA|bacitracin|bacA	1.0	96.9	32	69.7	1.7e-13	1
OMPF	465	497	SRX3808503.18184633	multidrug	gi:504720116:ref:WP_014907218.1:|FEATURES|ompF|multidrug|ompF	0.999999804577	93.9	33	63.9	9.6e-12	1
KDPE	17	48	SRX3808503.12439595	aminoglycoside	NP_415222.1|FEATURES|kdpE|aminoglycoside|kdpE	0.999993949112	93.8	32	62.0	3.6e-11	1
OMP36	294	325	SRX3808503.7068518	multidrug	AF336095.1.gene1.p01|FEATURES|omp36|multidrug|omp36	0.999736850563	100.0	32	68.9	3.0e-13	1
OMPR	141	172	SRX3808503.7319691	multidrug	CP000034.1.gene3672.p01|FEATURES|ompR|multidrug|ompR	0.999999029114	96.9	32	65.9	2.4e-12	1
MEXX	209	241	SRX3808503.11503258	multidrug	CP000647.1.gene3709.p01|FEATURES|mexX|multidrug|mexX	1.0	100.0	33	67.8	6.6e-13	1
ACRB	611	642	SRX3808503.14761768	multidrug	gi:446414955:ref:WP_000492810.1:|FEATURES|acrB|multidrug|acrB	0.999999999938	87.5	32	60.8	7.9e-11	1
PMRF	80	111	SRX3808503.634391	peptide	AAC75314.1|FEATURES|PmrF|peptide|PmrF	0.999999743571	100.0	32	68.6	3.8e-13	1
OMPF	564	595	SRX3808503.634392	multidrug	gi:504720116:ref:WP_014907218.1:|FEATURES|ompF|multidrug|ompF	0.999999999535	100.0	32	67.8	6.4e-13	1
OMPR	176	207	SRX3808503.2269094	multidrug	CP000034.1.gene3672.p01|FEATURES|ompR|multidrug|ompR	0.999999029114	90.6	32	65.9	2.5e-12	1
YOJI	292	324	SRX3808503.11547884	peptide	NP_416715.1|FEATURES|YojI|peptide|YojI	0.999999534631	69.7	33	53.9	9.9e-09	1
MDTH	64	96	SRX3808503.6552556	multidrug	gi:507089900:ref:WP_016160613.1:|FEATURES|mdtH|multidrug|mdtH	1.0	93.9	33	63.5	1.2e-11	1
MDTK	406	437	SRX3808503.17003575	fluoroquinolone	AML99881.1|FEATURES|MdtK|fluoroquinolone|MdtK	0.999997866853	93.8	32	68.6	3.8e-13	1
BICYCLOMYCIN-MULTIDRUG_EFFLUX_PROTEIN_BCR	95	127	SRX3808503.8210409	multidrug	YP_002237398|FEATURES|bicyclomycin-multidrug_efflux_protein_bcr|multidrug|bicyclomycin-multidrug_efflux_protein_bcr	0.999999999998	78.8	33	52.8	2.2e-08	1
ESCHERICHIA_COLI_LAMB	117	149	SRX3808503.6503370	multidrug	BAB38442|FEATURES|Escherichia_coli_LamB|multidrug|Escherichia_coli_LamB	0.999997381925	93.9	33	78.2	4.9e-16	1
PENA	186	217	SRX3808503.12627683	beta-lactam	ZP_04656349|FEATURES|penA|beta-lactam|penA	1.0	65.6	32	47.4	9.3e-07	1
ACRB	531	563	SRX3808503.17878747	multidrug	gi:554963131:ref:WP_023207516.1:|FEATURES|acrB|multidrug|acrB	1.0	100.0	33	68.2	5.1e-13	1
ACRB	141	173	SRX3808503.3822394	multidrug	CP002695.1.gene992.p01|FEATURES|acrB|multidrug|acrB	1.0	100.0	33	68.6	3.9e-13	1
CPXA	317	349	SRX3808503.6213509	aminoglycoside:aminocoumarin	NP_312864.1|FEATURES|cpxA|aminoglycoside:aminocoumarin|cpxA	0.999582575835	87.9	33	67.8	6.6e-13	1
CAMP-REGULATORY_PROTEIN	23	55	SRX3808503.11623986	unclassified	gi:490367208:ref:WP_004246872.1:|FEATURES|cAMP-regulatory_protein|unclassified|cAMP-regulatory_protein	0.933271181701	97.0	33	65.1	4.3e-12	1
TRANSCRIPTIONAL_REGULATORY_PROTEIN_CPXR_CPXR	86	117	SRX3808503.16710098	unclassified	CP004022.1.gene3215.p01|FEATURES|transcriptional_regulatory_protein_CpxR_cpxR|unclassified|transcriptional_regulatory_protein_CpxR_cpxR	0.999999997071	62.5	32	46.6	1.5e-06	1
MEPA	168	200	SRX3808503.1440439	multidrug	gi:446573690:ref:WP_000651036.1:|FEATURES|mepA|multidrug|mepA	1.0	97.0	33	62.8	2.1e-11	1
VANS	152	183	SRX3808503.15358843	glycopeptide	FJ349556.1.gene3.p01|FEATURES|vanS|glycopeptide|vanS	0.99999980345	69.7	33	45.8	2.7e-06	1
ESCHERICHIA_COLI_LAMB	77	107	SRX3808503.3364427	multidrug	BAB38442|FEATURES|Escherichia_coli_LamB|multidrug|Escherichia_coli_LamB	0.999996551635	83.9	31	60.8	7.9e-11	1
MSBA	205	236	SRX3808503.5104035	nitroimidazole	NP_415434.1|FEATURES|msbA|nitroimidazole|msbA	0.999838687605	93.8	32	64.3	7.1e-12	1
MDTM	175	206	SRX3808503.12047660	multidrug	gi:851982891:ref:WP_048241697.1:|FEATURES|mdtM|multidrug|mdtM	0.999995686809	68.8	32	47.0	1.2e-06	1
EVGS	961	991	SRX3808503.5800950	multidrug	AAC75429.1|FEATURES|evgS|multidrug|evgS	0.999999729933	87.1	31	58.5	4.0e-10	1
EPTA	336	368	SRX3808503.5800952	peptide	BAE78116.1|FEATURES|eptA|peptide|eptA	0.999999885731	72.7	33	57.0	1.2e-09	1
PATA	206	238	SRX3808503.16688790	fluoroquinolone	NP_417544.5|FEATURES|patA|fluoroquinolone|patA	0.999991356703	87.9	33	63.2	1.6e-11	1
TRANSCRIPTIONAL_REGULATORY_PROTEIN_CPXR_CPXR	118	150	SRX3808503.9435788	unclassified	CP000647.1.gene4257.p01|FEATURES|transcriptional_regulatory_protein_CpxR_cpxR|unclassified|transcriptional_regulatory_protein_CpxR_cpxR	1.0	100.0	33	71.2	6.0e-14	1
BACTERIAL_REGULATORY_PROTEIN_LUXR	149	181	SRX3808503.5903260	unclassified	CP000647.1.gene3517.p01|FEATURES|bacterial_regulatory_protein_LuxR|unclassified|bacterial_regulatory_protein_LuxR	0.999999173616	97.0	33	67.8	6.6e-13	1
MDTH	350	382	SRX3808503.12920854	multidrug	gi:490309823:ref:WP_004204547.1:|FEATURES|mdtH|multidrug|mdtH	1.0	97.0	33	69.7	1.7e-13	1
OQXA	317	349	SRX3808503.12573044	multidrug	YP_001693237.1|FEATURES|oqxA|multidrug|oqxA	0.999999733547	100.0	33	70.1	1.3e-13	1
PENA	363	393	SRX3808503.5691502	beta-lactam	YP_002146111|FEATURES|penA|beta-lactam|penA	1.0	83.9	31	60.5	1.1e-10	1
MEXB	373	403	SRX3808503.14913198	multidrug	gi:487969243:ref:WP_002042236.1:|FEATURES|mexB|multidrug|mexB	0.999999916699	61.3	31	44.3	7.8e-06	1
OQXB	449	481	SRX3808503.9435783	multidrug	YP_001693238|FEATURES|oqxB|multidrug|oqxB	1.0	100.0	33	67.0	1.1e-12	1
CPXA	196	228	SRX3808503.18194068	aminoglycoside:aminocoumarin	NP_312864.1|FEATURES|cpxA|aminoglycoside:aminocoumarin|cpxA	0.999372307548	100.0	33	69.3	2.3e-13	1
MEXX	214	246	SRX3808503.3492893	multidrug	gi:485973984:ref:WP_001499888.1:|FEATURES|mexX|multidrug|mexX	1.0	81.8	33	56.2	2.0e-09	1
BACA	224	256	SRX3808503.16750946	bacitracin	YP_002236533|FEATURES|bacA|bacitracin|bacA	1.0	97.0	33	63.2	1.6e-11	1
OMPF	78	109	SRX3808503.8560997	multidrug	CP000647.1.gene2517.p01|FEATURES|ompF|multidrug|ompF	0.999999999434	96.9	32	62.0	3.5e-11	1
ROSB	241	273	SRX3808503.14817146	fosmidomycin	gi:896190680:ref:WP_049199932.1:|FEATURES|rosB|fosmidomycin|rosB	1.0	87.9	33	61.2	6.2e-11	1
EMRA	293	325	SRX3808503.18693682	multidrug	gi:695709491:ref:WP_032642979.1:|FEATURES|emrA|multidrug|emrA	0.991730398498	100.0	33	69.3	2.3e-13	1
ROSA	224	256	SRX3808503.10102113	fosmidomycin	YP_001477378|FEATURES|rosA|fosmidomycin|rosA	1.0	84.8	33	61.2	6.2e-11	1
BACA	80	111	SRX3808503.5333077	bacitracin	YP_302125|FEATURES|bacA|bacitracin|bacA	1.0	100.0	32	69.3	2.3e-13	1
EMRA	272	304	SRX3808503.6297931	multidrug	gi:1033061324:ref:WP_064372453.1:|FEATURES|emrA|multidrug|emrA	0.991683224735	100.0	33	68.9	3.0e-13	1
TOLC	454	484	SRX3808503.10375567	multidrug	gi:516511311:ref:WP_017899749.1:|FEATURES|TolC|multidrug|TolC	0.999999999999	100.0	31	67.0	1.1e-12	1
TRIC	446	478	SRX3808503.10375565	triclosan	NP_248848.1|FEATURES|TriC|triclosan|TriC	0.999999988636	66.7	33	52.8	2.2e-08	1
PBP-1B	264	295	SRX3808503.676613	beta-lactam	YP_002467958|FEATURES|PBP-1B|beta-lactam|PBP-1B	0.999999996842	78.1	32	57.0	1.2e-09	1
OQXB	8	40	SRX3808503.3369770	multidrug	YP_001693238|FEATURES|oqxB|multidrug|oqxB	1.0	100.0	33	66.2	1.9e-12	1
ACRF	550	581	SRX3808503.9167490	multidrug	CP000647.1.gene3710.p01|FEATURES|acrF|multidrug|acrF	1.0	100.0	32	66.6	1.4e-12	1
ACRB	594	626	SRX3808503.5997703	multidrug	gi:763385966:ref:WP_044243114.1:|FEATURES|acrB|multidrug|acrB	1.0	100.0	33	71.2	6.0e-14	1
EMRA	276	308	SRX3808503.16450701	multidrug	gi:506486765:ref:WP_015963310.1:|FEATURES|emrA|multidrug|emrA	0.990660855831	69.7	33	53.9	9.9e-09	1
EPTA	24	56	SRX3808503.3088451	peptide	BAE78116.1|FEATURES|eptA|peptide|eptA	0.999999566413	63.6	33	46.6	1.6e-06	1
MDTN	195	227	SRX3808503.14645412	multidrug	YP_002385298|FEATURES|mdtN|multidrug|mdtN	0.999999982231	66.7	33	46.2	2.1e-06	1
ACRB	995	1027	SRX3808503.9620756	multidrug	AAS61063|FEATURES|acrB|multidrug|acrB	1.0	90.9	33	64.3	7.3e-12	1
RPOB2	890	921	SRX3808503.575214	multidrug	BAD59497.1|FEATURES|rpoB2|multidrug|rpoB2	0.99999922	75.0	32	50.4	1.1e-07	1
EMRA	49	80	SRX3808503.2373558	multidrug	gi:1033042764:ref:WP_064355128.1:|FEATURES|emrA|multidrug|emrA	0.987608162432	96.9	32	65.9	2.4e-12	1
MACB	171	203	SRX3808503.4248919	MLS	gi:852292746:ref:WP_048332551.1:|FEATURES|macB|MLS|macB	1.0	100.0	33	70.1	1.3e-13	1
MDTH	25	55	SRX3808503.13567230	multidrug	BAH62779|FEATURES|mdtH|multidrug|mdtH	0.999996741404	93.5	31	63.5	1.2e-11	1
MDTN	53	84	SRX3808503.10249094	multidrug	gi:554684122:ref:WP_023184036.1:|FEATURES|mdtN|multidrug|mdtN	0.99999961844	62.5	32	45.1	4.6e-06	1
ARNA	92	123	SRX3808503.8286534	polymyxin	gi:489931383:ref:WP_003834702.1:|FEATURES|arnA|polymyxin|arnA	0.962288627936	100.0	32	69.7	1.7e-13	1
ARNA	41	71	SRX3808503.19414959	polymyxin	gi:486327523:ref:WP_001583708.1:|FEATURES|arnA|polymyxin|arnA	0.941258542636	80.6	31	59.3	2.3e-10	1
KASUGAMYCIN_RESISTANCE_PROTEIN_KSGA	128	160	SRX3808503.8974370	aminoglycoside	YP_002240485|FEATURES|kasugamycin_resistance_protein_ksgA|aminoglycoside|kasugamycin_resistance_protein_ksgA	1.0	100.0	33	69.3	2.3e-13	1
BAES	54	85	SRX3808503.19765600	multidrug	BAA15934.1|FEATURES|baeS|multidrug|baeS	0.999999028559	81.2	32	62.0	3.5e-11	1
ACRF	590	622	SRX3808503.11840071	multidrug	CP000647.1.gene3710.p01|FEATURES|acrF|multidrug|acrF	1.0	93.9	33	68.2	5.1e-13	1
KASUGAMYCIN_RESISTANCE_PROTEIN_KSGA	170	202	SRX3808503.18572422	aminoglycoside	YP_002240485|FEATURES|kasugamycin_resistance_protein_ksgA|aminoglycoside|kasugamycin_resistance_protein_ksgA	1.0	93.9	33	65.9	2.5e-12	1
EMRR	57	89	SRX3808503.11938591	fluoroquinolone	NP_417169.1|FEATURES|emrR|fluoroquinolone|emrR	0.999972795703	100.0	33	67.0	1.1e-12	1
OQXA	260	292	SRX3808503.5554774	multidrug	YP_001693237.1|FEATURES|oqxA|multidrug|oqxA	1.0	100.0	33	69.7	1.7e-13	1
ACRD	605	637	SRX3808503.3980781	aminoglycoside	YP_490697.1|FEATURES|acrD|aminoglycoside|acrD	0.999990831572	81.8	33	62.8	2.1e-11	1
ARNA	346	378	SRX3808503.11119173	polymyxin	ZP_02901868|FEATURES|arnA|polymyxin|arnA	0.958336935238	81.8	33	60.8	8.1e-11	1
MDTK	219	251	SRX3808503.10484585	fluoroquinolone	AML99881.1|FEATURES|MdtK|fluoroquinolone|MdtK	0.999988043399	72.7	33	55.1	4.4e-09	1
TOLC	270	301	SRX3808503.15228644	multidrug	gi:516511311:ref:WP_017899749.1:|FEATURES|TolC|multidrug|TolC	1.0	100.0	32	65.5	3.2e-12	1
MARA	25	57	SRX3808503.1750713	multidrug	YP_489794.1|FEATURES|marA|multidrug|marA	0.999995913731	66.7	33	54.7	5.8e-09	1
ACRF	764	796	SRX3808503.735809	multidrug	CP000647.1.gene3710.p01|FEATURES|acrF|multidrug|acrF	1.0	100.0	33	70.5	1.0e-13	1
EPTA	462	494	SRX3808503.10557945	peptide	BAE78116.1|FEATURES|eptA|peptide|eptA	0.999999997434	81.8	33	65.1	4.3e-12	1
TET34	28	58	SRX3808503.9744006	tetracycline	BAB59035|FEATURES|tet34|tetracycline|tet34	1.0	90.3	31	61.2	5.8e-11	1
ACRA	241	273	SRX3808503.10607694	multidrug	gi:500615129:gb:EOQ55695.1:|FEATURES|acrA|multidrug|acrA	1.0	100.0	33	68.2	5.1e-13	1
EMRB	269	301	SRX3808503.7526766	multidrug	gi:852126944:ref:WP_048291088.1:|FEATURES|emrB|multidrug|emrB	0.999912151295	100.0	33	71.6	4.6e-14	1
ACRF	175	206	SRX3808503.8968139	multidrug	CP000647.1.gene3710.p01|FEATURES|acrF|multidrug|acrF	1.0	96.9	32	68.9	2.9e-13	1
SMEE	227	259	SRX3808503.9726319	multidrug	YP_002706077|FEATURES|smeE|multidrug|smeE	0.999896118693	90.9	33	61.6	4.7e-11	1
MDTK	70	102	SRX3808503.10129421	multidrug	gi:852156983:ref:WP_048297648.1:|FEATURES|mdtK|multidrug|mdtK	1.0	100.0	33	68.2	5.1e-13	1
MDTK	127	159	SRX3808503.2351918	fluoroquinolone	AML99881.1|FEATURES|MdtK|fluoroquinolone|MdtK	0.999970591568	69.7	33	48.5	4.2e-07	1
MGRB	8	39	SRX3808503.14725240	multidrug	NP_416340.1|FEATURES|mgrB|multidrug|mgrB	0.999995584605	68.8	32	57.4	8.7e-10	1
BAES	221	251	SRX3808503.6607213	multidrug	BAA15934.1|FEATURES|baeS|multidrug|baeS	0.999998936758	87.1	31	58.9	2.9e-10	1
MEXX	41	73	SRX3808503.4328367	multidrug	gi:694090431:ref:WP_032435131.1:|FEATURES|mexX|multidrug|mexX	1.0	100.0	33	67.0	1.1e-12	1
OQXA	38	69	SRX3808503.5521979	multidrug	YP_001693237.1|FEATURES|oqxA|multidrug|oqxA	0.999998228168	96.9	32	63.2	1.6e-11	1
BACTERIAL_REGULATORY_PROTEIN_LUXR	17	48	SRX3808503.11319445	unclassified	CP000647.1.gene3517.p01|FEATURES|bacterial_regulatory_protein_LuxR|unclassified|bacterial_regulatory_protein_LuxR	0.999999997014	96.9	32	63.2	1.6e-11	1
EMRA	208	239	SRX3808503.1080131	multidrug	gi:1000898052:ref:WP_061153581.1:|FEATURES|emrA|multidrug|emrA	0.99999999999	93.8	32	59.3	2.3e-10	1
OQXA	341	372	SRX3808503.15966831	multidrug	YP_001693237.1|FEATURES|oqxA|multidrug|oqxA	0.99999833542	96.9	32	65.5	3.2e-12	1
PENA	49	80	SRX3808503.6755055	beta-lactam	ZP_04656349|FEATURES|penA|beta-lactam|penA	1.0	78.1	32	60.8	7.9e-11	1
OQXB	823	855	SRX3808503.12491317	multidrug	YP_001693238|FEATURES|oqxB|multidrug|oqxB	0.999999143245	87.9	33	60.8	8.1e-11	1
ACRF	149	180	SRX3808503.973399	multidrug	CP000647.1.gene3710.p01|FEATURES|acrF|multidrug|acrF	1.0	96.9	32	65.1	4.3e-12	1
MEXX	246	276	SRX3808503.12818100	multidrug	CP000647.1.gene3709.p01|FEATURES|mexX|multidrug|mexX	1.0	100.0	31	64.3	6.9e-12	1
OQXB	459	491	SRX3808503.3969927	multidrug	YP_001693238|FEATURES|oqxB|multidrug|oqxB	1.0	100.0	33	63.9	9.6e-12	1
KASUGAMYCIN_RESISTANCE_PROTEIN_KSGA	6	37	SRX3808503.13964231	aminoglycoside	YP_002240485|FEATURES|kasugamycin_resistance_protein_ksgA|aminoglycoside|kasugamycin_resistance_protein_ksgA	1.0	71.9	32	50.1	1.4e-07	1
PMRF	142	174	SRX3808503.15469171	peptide	AAC75314.1|FEATURES|PmrF|peptide|PmrF	0.999999778116	97.0	33	70.9	7.8e-14	1
ACRB	861	893	SRX3808503.16968944	multidrug	CP001918.1.gene1257.p01|FEATURES|acrB|multidrug|acrB	1.0	100.0	33	66.6	1.5e-12	1
MDTL	320	350	SRX3808503.11684338	multidrug	YP_001451669|FEATURES|mdtL|multidrug|mdtL	1.0	93.5	31	62.8	2.1e-11	1
EVGS	704	735	SRX3808503.10541947	multidrug	AAC75429.1|FEATURES|evgS|multidrug|evgS	0.999999608057	75.0	32	52.8	2.1e-08	1
PATA	249	281	SRX3808503.16168134	fluoroquinolone	NP_417544.5|FEATURES|patA|fluoroquinolone|patA	0.99999368313	90.9	33	65.9	2.5e-12	1
EMRB-QACA_FAMILY_MAJOR_FACILITATOR_TRANSPORTER	304	335	SRX3808503.14691307	multidrug	EU408347.1.gene6.p01|FEATURES|EmrB-QacA_family_major_facilitator_transporter|multidrug|EmrB-QacA_family_major_facilitator_transporter	0.999579010674	62.5	32	52.0	3.6e-08	1
MDTK	275	307	SRX3808503.11801909	fluoroquinolone	AML99881.1|FEATURES|MdtK|fluoroquinolone|MdtK	0.999990702744	93.9	33	63.5	1.2e-11	1
SDIA	203	233	SRX3808503.10677191	unclassified	gi:749556408:ref:WP_040188680.1:|FEATURES|sdiA|unclassified|sdiA	1.0	100.0	31	67.8	6.2e-13	1
TOLC	212	242	SRX3808503.10464692	multidrug	gi:516511311:ref:WP_017899749.1:|FEATURES|TolC|multidrug|TolC	1.0	100.0	31	64.7	5.3e-12	1
MACB	22	53	SRX3808503.11163473	MLS	gi:851928815:ref:WP_048221086.1:|FEATURES|macB|MLS|macB	1.0	68.8	32	46.2	2.0e-06	1
ARNA	73	103	SRX3808503.1665488	polymyxin	gi:489117806:ref:WP_003027650.1:|FEATURES|arnA|polymyxin|arnA	0.923190196222	80.6	31	56.6	1.5e-09	1
TOLC	374	406	SRX3808503.19480707	multidrug	gi:908715920:ref:WP_049847444.1:|FEATURES|TolC|multidrug|TolC	1.0	100.0	33	66.6	1.5e-12	1
ARNA	356	388	SRX3808503.14376341	polymyxin	gi:851899656:ref:WP_048211088.1:|FEATURES|arnA|polymyxin|arnA	0.951021176511	87.9	33	68.2	5.1e-13	1
UGD	68	100	SRX3808503.1741411	peptide	AAC75089.1|FEATURES|ugd|peptide|ugd	0.999999689802	75.8	33	56.6	1.5e-09	1
CAMP-REGULATORY_PROTEIN	77	109	SRX3808503.17438035	unclassified	gi:899812464:emb:CQH53126.1:|FEATURES|cAMP-regulatory_protein|unclassified|cAMP-regulatory_protein	0.945077408029	100.0	33	69.3	2.3e-13	1
OQXB	80	112	SRX3808503.15252470	multidrug	YP_001693238|FEATURES|oqxB|multidrug|oqxB	0.999998842791	100.0	33	68.6	3.9e-13	1
RPOB2	428	460	SRX3808503.16189953	multidrug	BAD59497.1|FEATURES|rpoB2|multidrug|rpoB2	0.999999363912	75.8	33	56.6	1.5e-09	1
OMPR	43	73	SRX3808503.7709338	multidrug	NC_008702.1.4607594.p01|FEATURES|ompR|multidrug|ompR	0.999998130649	71.0	31	52.8	2.2e-08	1
OQXA	102	134	SRX3808503.15868386	multidrug	YP_001693237.1|FEATURES|oqxA|multidrug|oqxA	0.999998037375	93.9	33	59.7	1.8e-10	1
ESCHERICHIA_COLI_LAMB	365	395	SRX3808503.14734768	multidrug	BAB38442|FEATURES|Escherichia_coli_LamB|multidrug|Escherichia_coli_LamB	0.999996551635	80.6	31	60.8	7.9e-11	1
EMRB	467	499	SRX3808503.3764253	multidrug	gi:852126944:ref:WP_048291088.1:|FEATURES|emrB|multidrug|emrB	0.999995012165	100.0	33	68.2	5.1e-13	1
TRANSCRIPTIONAL_REGULATORY_PROTEIN_CPXR_CPXR	53	84	SRX3808503.18056878	unclassified	CP001918.1.gene5135.p01|FEATURES|transcriptional_regulatory_protein_CpxR_cpxR|unclassified|transcriptional_regulatory_protein_CpxR_cpxR	1.0	100.0	32	67.0	1.1e-12	1
EMRB	141	172	SRX3808503.11310125	multidrug	gi:486057056:ref:WP_001507824.1:|FEATURES|emrB|multidrug|emrB	0.999984041844	100.0	32	77.0	1.1e-15	1
OMP36	294	325	SRX3808503.17342965	multidrug	AF336095.1.gene1.p01|FEATURES|omp36|multidrug|omp36	0.842898783016	100.0	32	68.9	3.0e-13	1
BICYCLOMYCIN-MULTIDRUG_EFFLUX_PROTEIN_BCR	252	284	SRX3808503.15777965	multidrug	YP_002237398|FEATURES|bicyclomycin-multidrug_efflux_protein_bcr|multidrug|bicyclomycin-multidrug_efflux_protein_bcr	1.0	100.0	33	68.9	3.0e-13	1
ARLS	237	268	SRX3808503.3296540	multidrug	YP_499945.1|FEATURES|arlS|multidrug|arlS	0.999998273835	90.6	32	64.3	7.3e-12	1
MACB	122	153	SRX3808503.11561971	MLS	gi:639216333:ref:WP_024554080.1:|FEATURES|macB|MLS|macB	0.999999999997	65.6	32	46.6	1.6e-06	1
EMRD	65	96	SRX3808503.15777969	multidrug	CP000647.1.gene4115.p01|FEATURES|emrD|multidrug|emrD	1.0	96.9	32	60.5	1.0e-10	1
EMRA	275	306	SRX3808503.4811746	multidrug	gi:506486765:ref:WP_015963310.1:|FEATURES|emrA|multidrug|emrA	0.993393256513	100.0	32	67.4	8.6e-13	1
BAES	125	157	SRX3808503.8049902	multidrug	BAA15934.1|FEATURES|baeS|multidrug|baeS	0.999998813258	78.8	33	55.5	3.4e-09	1
ACRA	323	355	SRX3808503.16059566	multidrug	gi:500615129:gb:EOQ55695.1:|FEATURES|acrA|multidrug|acrA	1.0	100.0	33	68.6	3.9e-13	1
BICYCLOMYCIN-MULTIDRUG_EFFLUX_PROTEIN_BCR	13	44	SRX3808503.15467583	multidrug	YP_002237398|FEATURES|bicyclomycin-multidrug_efflux_protein_bcr|multidrug|bicyclomycin-multidrug_efflux_protein_bcr	0.999999999996	96.9	32	64.3	7.1e-12	1
TAEA	183	214	SRX3808503.5476414	pleuromutilin	APB03219.1|FEATURES|TaeA|pleuromutilin|TaeA	0.992759333956	62.5	32	48.5	4.0e-07	1
OMPR	47	79	SRX3808503.18226157	multidrug	CP000034.1.gene3672.p01|FEATURES|ompR|multidrug|ompR	0.999999121675	100.0	33	68.2	5.1e-13	1
MDTM	103	133	SRX3808503.2531933	multidrug	gi:555231380:ref:WP_023218596.1:|FEATURES|mdtM|multidrug|mdtM	1.0	100.0	31	63.9	9.3e-12	1
MEPR	41	72	SRX3808503.17032696	multidrug	YP_001440920.1|FEATURES|mepR|multidrug|mepR	0.999998328677	81.2	32	55.1	4.4e-09	1
OQXB	48	80	SRX3808503.10387064	multidrug	YP_001693238|FEATURES|oqxB|multidrug|oqxB	1.0	84.8	33	58.5	4.0e-10	1
ACRB	245	277	SRX3808503.8770192	multidrug	gi:493365861:ref:WP_006322279.1:|FEATURES|acrB|multidrug|acrB	0.999999948459	90.9	33	62.8	2.1e-11	1
RPOB2	866	897	SRX3808503.15853739	multidrug	BAD59497.1|FEATURES|rpoB2|multidrug|rpoB2	0.999999211983	71.9	32	50.1	1.4e-07	1
YOJI	189	221	SRX3808503.17608510	peptide	NP_416715.1|FEATURES|YojI|peptide|YojI	0.999999787345	84.8	33	63.5	1.2e-11	1
CPXA	308	340	SRX3808503.11701050	aminoglycoside:aminocoumarin	NP_312864.1|FEATURES|cpxA|aminoglycoside:aminocoumarin|cpxA	0.999184299359	84.8	33	60.8	8.1e-11	1
CAMP-REGULATORY_PROTEIN	47	79	SRX3808503.15542588	unclassified	gi:446164891:ref:WP_000242746.1:|FEATURES|cAMP-regulatory_protein|unclassified|cAMP-regulatory_protein	0.930933938119	100.0	33	67.4	8.6e-13	1
OMPF	99	131	SRX3808503.13696994	multidrug	gi:490306302:ref:WP_004201406.1:|FEATURES|ompF|multidrug|ompF	0.996529513304	100.0	33	70.9	7.8e-14	1
ESCHERICHIA_COLI_MIPA	46	78	SRX3808503.3368429	multidrug	NP_310518|FEATURES|Escherichia_coli_mipA|multidrug|Escherichia_coli_mipA	0.999998825027	84.8	33	69.7	1.7e-13	1
TRUNCATED_PUTATIVE_RESPONSE_REGULATOR_ARLR	71	101	SRX3808503.13696997	unclassified	gi:446114283:ref:WP_000192138.1:|FEATURES|truncated_putative_response_regulator_ArlR|unclassified|truncated_putative_response_regulator_ArlR	0.999999999968	96.8	31	63.9	9.3e-12	1
BAER	184	215	SRX3808503.19526865	multidrug	YP_490321.1|FEATURES|baeR|multidrug|baeR	0.999997581835	96.9	32	66.6	1.4e-12	1
MDTG	347	379	SRX3808503.8600681	multidrug	gi:694094674:ref:WP_032439274.1:|FEATURES|mdtG|multidrug|mdtG	1.0	100.0	33	69.7	1.7e-13	1
ACRB	26	57	SRX3808503.18388805	multidrug	gi:446414955:ref:WP_000492810.1:|FEATURES|acrB|multidrug|acrB	1.0	90.6	32	62.0	3.5e-11	1
PENA	219	251	SRX3808503.6270718	beta-lactam	ZP_04656349|FEATURES|penA|beta-lactam|penA	1.0	66.7	33	52.4	2.9e-08	1
MDTK	300	332	SRX3808503.18388807	fluoroquinolone	AML99881.1|FEATURES|MdtK|fluoroquinolone|MdtK	0.999995346702	93.9	33	62.4	2.8e-11	1
TET34	56	87	SRX3808503.3477082	tetracycline	ZP_02197344|FEATURES|tet34|tetracycline|tet34	1.0	68.8	32	55.8	2.6e-09	1
ACRF	589	620	SRX3808503.16174751	multidrug	CP000647.1.gene3710.p01|FEATURES|acrF|multidrug|acrF	1.0	93.8	32	65.9	2.4e-12	1
DNA-BINDING_PROTEIN_H-NS	56	87	SRX3808503.15946404	unclassified	NC_002695.1.913113.p01|FEATURES|DNA-binding_protein_H-NS|unclassified|DNA-binding_protein_H-NS	0.999999999969	87.5	32	60.1	1.3e-10	1
PENA	525	556	SRX3808503.19669498	beta-lactam	ZP_04656349|FEATURES|penA|beta-lactam|penA	1.0	65.6	32	48.1	5.4e-07	1
OQXB	590	622	SRX3808503.7957078	multidrug	YP_001693238|FEATURES|oqxB|multidrug|oqxB	0.999999933698	100.0	33	67.4	8.6e-13	1
EMRR	105	137	SRX3808503.16308577	fluoroquinolone	NP_417169.1|FEATURES|emrR|fluoroquinolone|emrR	0.999972795703	97.0	33	75.5	3.2e-15	1
MDTP	292	324	SRX3808503.19692162	multidrug	gi:554039504:gb:ESE85345.1:|FEATURES|mdtP|multidrug|mdtP	1.0	75.8	33	52.8	2.2e-08	1
BACA	146	176	SRX3808503.3208831	bacitracin	YP_002236533|FEATURES|bacA|bacitracin|bacA	1.0	96.8	31	68.2	4.8e-13	1
CPXA	194	226	SRX3808503.1332355	aminoglycoside:aminocoumarin	NP_312864.1|FEATURES|cpxA|aminoglycoside:aminocoumarin|cpxA	0.999514902928	93.9	33	66.2	1.9e-12	1
ESCHERICHIA_COLI_LAMB	239	270	SRX3808503.15418906	multidrug	BAB38442|FEATURES|Escherichia_coli_LamB|multidrug|Escherichia_coli_LamB	0.999993818615	68.8	32	50.4	1.1e-07	1
RPOB2	272	304	SRX3808503.10386339	multidrug	BAD59497.1|FEATURES|rpoB2|multidrug|rpoB2	0.99999922	69.7	33	50.4	1.1e-07	1
COB(I)ALAMIN_ADENOLSYLTRANSFERASE	22	54	SRX3808503.16951377	unclassified	gi:447201622:ref:WP_001278878.1:|FEATURES|cob(I)alamin_adenolsyltransferase|unclassified|cob(I)alamin_adenolsyltransferase	1.0	81.8	33	57.8	6.9e-10	1
MDTL	5	37	SRX3808503.5928829	multidrug	gi:446742357:ref:WP_000819613.1:|FEATURES|mdtL|multidrug|mdtL	1.0	90.9	33	62.4	2.8e-11	1
MACB	312	344	SRX3808503.12512586	MLS	gi:1046630742:ref:WP_065696754.1:|FEATURES|macB|MLS|macB	1.0	100.0	33	75.9	2.4e-15	1
KDPE	20	52	SRX3808503.4014718	aminoglycoside	NP_415222.1|FEATURES|kdpE|aminoglycoside|kdpE	0.999992434883	87.9	33	59.3	2.4e-10	1
MDTK	178	210	SRX3808503.6787641	multidrug	gi:490245669:ref:WP_004143852.1:|FEATURES|mdtK|multidrug|mdtK	1.0	100.0	33	76.6	1.4e-15	1
MTRD	552	584	SRX3808503.11211868	multidrug	NP_274718.1|FEATURES|mtrD|multidrug|mtrD	0.999999999713	97.0	33	66.6	1.5e-12	1
ACRB	353	385	SRX3808503.14089868	multidrug	gi:447055218:ref:WP_001132474.1:|FEATURES|acrB|multidrug|acrB	1.0	100.0	33	65.1	4.3e-12	1
EMRB	279	309	SRX3808503.17336970	multidrug	gi:486057056:ref:WP_001507824.1:|FEATURES|emrB|multidrug|emrB	0.999993480427	96.8	31	62.8	2.0e-11	1
BACA	84	116	SRX3808503.3765704	bacitracin	YP_002236533|FEATURES|bacA|bacitracin|bacA	1.0	93.9	33	65.5	3.3e-12	1
MACA	197	229	SRX3808503.10729497	MLS	gi:779948451:ref:WP_045396263.1:|FEATURES|macA|MLS|macA	1.0	100.0	33	63.5	1.2e-11	1
SDIA	185	217	SRX3808503.13391276	unclassified	gi:749556408:ref:WP_040188680.1:|FEATURES|sdiA|unclassified|sdiA	1.0	100.0	33	68.2	5.1e-13	1
MARA	57	89	SRX3808503.16516302	multidrug	YP_489794.1|FEATURES|marA|multidrug|marA	0.999996954879	93.9	33	65.9	2.5e-12	1
BICYCLOMYCIN-MULTIDRUG_EFFLUX_PROTEIN_BCR	94	126	SRX3808503.17557318	multidrug	YP_002237398|FEATURES|bicyclomycin-multidrug_efflux_protein_bcr|multidrug|bicyclomycin-multidrug_efflux_protein_bcr	0.999999999997	78.8	33	51.6	4.9e-08	1
MDTL	113	145	SRX3808503.8381957	multidrug	gi:446008125:ref:WP_000085980.1:|FEATURES|mdtL|multidrug|mdtL	1.0	97.0	33	65.1	4.3e-12	1
MDTG	26	57	SRX3808503.19313439	multidrug	gi:486386697:ref:WP_001600585.1:|FEATURES|mdtG|multidrug|mdtG	1.0	71.9	32	54.3	7.6e-09	1
ESCHERICHIA_COLI_MIPA	30	61	SRX3808503.9246122	multidrug	NP_310518|FEATURES|Escherichia_coli_mipA|multidrug|Escherichia_coli_mipA	0.999998765441	84.4	32	67.4	8.6e-13	1
ARNA	10	42	SRX3808503.16304911	polymyxin	gi:851899656:ref:WP_048211088.1:|FEATURES|arnA|polymyxin|arnA	0.935828408214	84.8	33	63.9	9.6e-12	1
ACRB	353	385	SRX3808503.15309962	multidrug	gi:447055218:ref:WP_001132474.1:|FEATURES|acrB|multidrug|acrB	1.0	93.9	33	63.2	1.6e-11	1
ESCHERICHIA_COLI_MIPA	76	106	SRX3808503.523323	multidrug	NP_310518|FEATURES|Escherichia_coli_mipA|multidrug|Escherichia_coli_mipA	0.999997904163	74.2	31	51.2	6.4e-08	1
OQXA	323	355	SRX3808503.10104043	multidrug	YP_001693237.1|FEATURES|oqxA|multidrug|oqxA	0.999998419291	100.0	33	69.7	1.7e-13	1
MDTM	116	146	SRX3808503.4897263	multidrug	gi:693152976:ref:WP_032289982.1:|FEATURES|mdtM|multidrug|mdtM	1.0	77.4	31	52.4	2.7e-08	1
EMRA	204	236	SRX3808503.7350648	multidrug	gi:895872851:ref:WP_048980086.1:|FEATURES|emrA|multidrug|emrA	0.987533843951	100.0	33	68.2	5.1e-13	1
ACRB	36	68	SRX3808503.9934169	multidrug	gi:446414948:ref:WP_000492803.1:|FEATURES|acrB|multidrug|acrB	1.0	93.9	33	65.5	3.3e-12	1
ACRB	134	166	SRX3808503.17169730	multidrug	gi:763385966:ref:WP_044243114.1:|FEATURES|acrB|multidrug|acrB	1.0	100.0	33	68.9	3.0e-13	1
ACRA	58	90	SRX3808503.17306827	multidrug	gi:500615129:gb:EOQ55695.1:|FEATURES|acrA|multidrug|acrA	1.0	100.0	33	67.4	8.6e-13	1
FOSA5	38	69	SRX3808503.9650420	fosfomycin	AJE60855.1|FEATURES|FosA5|fosfomycin|FosA5	1.0	96.9	32	74.3	6.9e-15	1
PENA	67	99	SRX3808503.738342	beta-lactam	ZP_04656349|FEATURES|penA|beta-lactam|penA	1.0	63.6	33	45.4	3.5e-06	1
BAER	190	222	SRX3808503.13919746	multidrug	YP_490321.1|FEATURES|baeR|multidrug|baeR	0.999997581835	93.9	33	66.6	1.5e-12	1
ACRD	563	595	SRX3808503.19658730	aminoglycoside	YP_490697.1|FEATURES|acrD|aminoglycoside|acrD	0.999495162364	87.9	33	61.2	6.2e-11	1
PENA	520	551	SRX3808503.3091741	beta-lactam	ZP_04656349|FEATURES|penA|beta-lactam|penA	1.0	87.5	32	60.1	1.3e-10	1
ACRF	234	266	SRX3808503.19563703	multidrug	CP000647.1.gene3710.p01|FEATURES|acrF|multidrug|acrF	1.0	100.0	33	67.4	8.6e-13	1
DFRA3	24	56	SRX3808503.3026161	diaminopyrimidine	AAA25550.1|FEATURES|dfrA3|diaminopyrimidine|dfrA3	0.999858473934	75.8	33	51.2	6.4e-08	1
OKP-B	230	261	SRX3808503.10071831	beta-lactam	AAZ79402|FEATURES|OKP-B|beta-lactam|OKP-B	1.0	96.9	32	65.5	3.2e-12	1
ACRB	386	417	SRX3808503.12971664	multidrug	gi:446414948:ref:WP_000492803.1:|FEATURES|acrB|multidrug|acrB	1.0	100.0	32	62.8	2.1e-11	1
TOLC	303	335	SRX3808503.14351074	multidrug	gi:516511311:ref:WP_017899749.1:|FEATURES|TolC|multidrug|TolC	1.0	100.0	33	68.6	3.9e-13	1
BAER	175	206	SRX3808503.4422851	multidrug	YP_490321.1|FEATURES|baeR|multidrug|baeR	0.999997807241	100.0	32	69.7	1.7e-13	1
ARNA	103	135	SRX3808503.7673202	polymyxin	gi:507079934:ref:WP_016150692.1:|FEATURES|arnA|polymyxin|arnA	0.934986322557	90.9	33	66.6	1.5e-12	1
MACB	282	314	SRX3808503.17475143	MLS	gi:1046630742:ref:WP_065696754.1:|FEATURES|macB|MLS|macB	1.0	100.0	33	64.7	5.6e-12	1
ACRB	738	770	SRX3808503.7343609	multidrug	gi:447196041:ref:WP_001273297.1:|FEATURES|acrB|multidrug|acrB	1.0	100.0	33	67.8	6.6e-13	1
RPOB2	1003	1035	SRX3808503.4082260	multidrug	BAD59497.1|FEATURES|rpoB2|multidrug|rpoB2	0.999999064726	75.8	33	57.0	1.2e-09	1
TRANSCRIPTIONAL_REGULATORY_PROTEIN_CPXR_CPXR	14	46	SRX3808503.4009062	unclassified	CP000647.1.gene4257.p01|FEATURES|transcriptional_regulatory_protein_CpxR_cpxR|unclassified|transcriptional_regulatory_protein_CpxR_cpxR	0.99999999994	97.0	33	66.2	1.9e-12	1
ARNA	460	491	SRX3808503.4011295	polymyxin	gi:757781454:ref:WP_043000038.1:|FEATURES|arnA|polymyxin|arnA	0.960582762433	90.6	32	67.4	8.4e-13	1
ARNA	372	404	SRX3808503.12496233	polymyxin	gi:735685540:ref:WP_034173220.1:|FEATURES|arnA|polymyxin|arnA	0.966374134194	100.0	33	73.9	9.2e-15	1
KLEBSIELLA_PNEUMONIAE_OMPK37	222	253	SRX3808503.15023193	beta-lactam	CAA09666.1|FEATURES|Klebsiella_pneumoniae_OmpK37|beta-lactam|Klebsiella_pneumoniae_OmpK37	0.999993112645	100.0	32	70.1	1.3e-13	1
BACA	120	152	SRX3808503.16715769	bacitracin	BAH65231|FEATURES|bacA|bacitracin|bacA	1.0	100.0	33	66.2	1.9e-12	1
OQXB	925	957	SRX3808503.17581601	multidrug	YP_001693238|FEATURES|oqxB|multidrug|oqxB	1.0	100.0	33	67.8	6.6e-13	1
CPXA	80	112	SRX3808503.3135881	aminoglycoside:aminocoumarin	NP_312864.1|FEATURES|cpxA|aminoglycoside:aminocoumarin|cpxA	0.999440627492	93.9	33	64.7	5.6e-12	1
NORB	121	153	SRX3808503.3227088	fluoroquinolone	gi:1000360171:ref:WP_061107359.1:|FEATURES|norB|fluoroquinolone|norB	1.0	69.7	33	55.5	3.4e-09	1
ROSA	310	341	SRX3808503.17581604	fosmidomycin	ZP_04621517|FEATURES|rosA|fosmidomycin|rosA	1.0	90.6	32	59.3	2.4e-10	1
MAJOR_FACILITATOR_SUPERFAMILY_TRANSPORTER	157	189	SRX3808503.14193935	multidrug	NC_010410.6002639.p01|FEATURES|major_facilitator_superfamily_transporter|multidrug|major_facilitator_superfamily_transporter	0.999998423295	66.7	33	49.7	1.9e-07	1
ROSA	65	97	SRX3808503.10492497	fosmidomycin	YP_001477378|FEATURES|rosA|fosmidomycin|rosA	1.0	69.7	33	54.3	7.6e-09	1
OMPF	19	50	SRX3808503.11450978	multidrug	gi:823296122:ref:WP_047051707.1:|FEATURES|ompF|multidrug|ompF	0.999971133944	65.6	32	49.7	1.9e-07	1
MDTG	234	266	SRX3808503.965986	multidrug	gi:852292796:ref:WP_048332568.1:|FEATURES|mdtG|multidrug|mdtG	1.0	100.0	33	66.2	1.9e-12	1
RPOB2	854	885	SRX3808503.5944711	multidrug	BAD59497.1|FEATURES|rpoB2|multidrug|rpoB2	0.999999081428	62.5	32	46.2	2.1e-06	1
MDTL	145	177	SRX3808503.17577091	multidrug	gi:391322939:gb:EIQ79610.1:|FEATURES|mdtL|multidrug|mdtL	1.0	81.8	33	61.6	4.7e-11	1
OMPR	105	135	SRX3808503.8472034	multidrug	gi:909830386:gb:AKU13184.1:|FEATURES|ompR|multidrug|ompR	0.999998120428	80.6	31	53.1	1.7e-08	1
ACRB	921	953	SRX3808503.4111638	multidrug	ABR13271|FEATURES|acrB|multidrug|acrB	1.0	97.0	33	63.9	9.6e-12	1
OMPR	345	377	SRX3808503.10571751	multidrug	CP000034.1.gene3672.p01|FEATURES|ompR|multidrug|ompR	0.999999146828	90.9	33	68.9	3.0e-13	1
UGD	190	222	SRX3808503.19177612	peptide	AAC75089.1|FEATURES|ugd|peptide|ugd	0.999999827318	93.9	33	63.5	1.2e-11	1
UGD	44	76	SRX3808503.7240068	peptide	AAC75089.1|FEATURES|ugd|peptide|ugd	0.999999141103	60.6	33	47.4	9.3e-07	1
MACB	374	406	SRX3808503.14119205	MLS	gi:1046630742:ref:WP_065696754.1:|FEATURES|macB|MLS|macB	1.0	100.0	33	69.7	1.7e-13	1
EMRB	409	439	SRX3808503.4111637	multidrug	gi:852126944:ref:WP_048291088.1:|FEATURES|emrB|multidrug|emrB	0.99974188734	100.0	31	66.6	1.4e-12	1
PENA	354	386	SRX3808503.555585	beta-lactam	ZP_04656349|FEATURES|penA|beta-lactam|penA	1.0	69.7	33	58.2	5.2e-10	1
ACRB	299	330	SRX3808503.9383411	multidrug	gi:446414955:ref:WP_000492810.1:|FEATURES|acrB|multidrug|acrB	0.999999990767	90.6	32	62.0	3.5e-11	1
PENA	199	230	SRX3808503.14769958	beta-lactam	ZP_04656349|FEATURES|penA|beta-lactam|penA	1.0	75.0	32	56.2	2.0e-09	1
MDFA	224	256	SRX3808503.15256202	multidrug	YP_002239509|FEATURES|mdfA|multidrug|mdfA	1.0	100.0	33	67.0	1.1e-12	1
TRANSCRIPTIONAL_REGULATORY_PROTEIN_CPXR_CPXR	168	199	SRX3808503.13543388	unclassified	CP001918.1.gene5135.p01|FEATURES|transcriptional_regulatory_protein_CpxR_cpxR|unclassified|transcriptional_regulatory_protein_CpxR_cpxR	1.0	100.0	32	66.2	1.9e-12	1
OQXB	372	402	SRX3808503.13543389	multidrug	YP_001693238|FEATURES|oqxB|multidrug|oqxB	1.0	61.3	31	48.1	5.3e-07	1
EPTA	430	462	SRX3808503.8884455	peptide	BAE78116.1|FEATURES|eptA|peptide|eptA	0.999999915065	84.8	33	60.1	1.4e-10	1
ACRB	731	762	SRX3808503.19025809	multidrug	CP001918.1.gene1257.p01|FEATURES|acrB|multidrug|acrB	0.999992535134	93.8	32	63.2	1.6e-11	1
KLEBSIELLA_PNEUMONIAE_OMPK37	264	294	SRX3808503.19484700	beta-lactam	CAA09666.1|FEATURES|Klebsiella_pneumoniae_OmpK37|beta-lactam|Klebsiella_pneumoniae_OmpK37	0.999999995838	96.8	31	66.6	1.4e-12	1
EPTA	282	314	SRX3808503.16525043	peptide	BAE78116.1|FEATURES|eptA|peptide|eptA	0.999999996	81.8	33	59.3	2.4e-10	1
MDTK	201	233	SRX3808503.10329552	multidrug	gi:852156983:ref:WP_048297648.1:|FEATURES|mdtK|multidrug|mdtK	1.0	97.0	33	75.5	3.2e-15	1
OMPF	149	181	SRX3808503.19668369	multidrug	gi:504720116:ref:WP_014907218.1:|FEATURES|ompF|multidrug|ompF	0.999999999215	100.0	33	70.9	7.8e-14	1
TOLC	372	404	SRX3808503.14461401	multidrug	gi:1028197792:ref:WP_063941830.1:|FEATURES|TolC|multidrug|TolC	1.0	97.0	33	63.5	1.2e-11	1
OQXB	627	659	SRX3808503.16497822	multidrug	YP_001693238|FEATURES|oqxB|multidrug|oqxB	0.999999414186	97.0	33	70.1	1.3e-13	1
MEXB	239	271	SRX3808503.13804558	multidrug	gi:504646765:ref:WP_014833867.1:|FEATURES|mexB|multidrug|mexB	1.0	87.9	33	58.2	5.2e-10	1
ROSB	226	256	SRX3808503.14414915	fosmidomycin	ZP_04631861|FEATURES|rosB|fosmidomycin|rosB	1.0	96.8	31	62.0	3.4e-11	1
TRIC	890	922	SRX3808503.17712460	triclosan	NP_248848.1|FEATURES|TriC|triclosan|TriC	0.999999982639	66.7	33	50.4	1.1e-07	1
UGD	297	328	SRX3808503.11446999	peptide	AAC75089.1|FEATURES|ugd|peptide|ugd	0.999999756089	90.6	32	59.3	2.3e-10	1
EPTA	422	452	SRX3808503.10854769	peptide	BAE78116.1|FEATURES|eptA|peptide|eptA	0.999999848588	77.4	31	54.3	7.1e-09	1
MDTH	76	107	SRX3808503.16183111	multidrug	gi:694088121:ref:WP_032432860.1:|FEATURES|mdtH|multidrug|mdtH	1.0	93.8	32	67.4	8.4e-13	1
TOLC	385	417	SRX3808503.11446991	multidrug	gi:485775886:ref:WP_001399403.1:|FEATURES|TolC|multidrug|TolC	1.0	100.0	33	68.2	5.1e-13	1
OPTRA	190	222	SRX3808503.12657863	oxazolidinone	AKA86814|FEATURES|optrA|oxazolidinone|optrA	0.999126596548	66.7	33	48.5	4.2e-07	1
ACRB	360	392	SRX3808503.5866117	multidrug	gi:493954677:ref:WP_006898419.1:|FEATURES|acrB|multidrug|acrB	1.0	100.0	33	66.2	1.9e-12	1
EMRB	133	165	SRX3808503.4992320	multidrug	gi:486057056:ref:WP_001507824.1:|FEATURES|emrB|multidrug|emrB	0.999910861583	100.0	33	71.2	6.0e-14	1
MDTG	139	170	SRX3808503.2620470	multidrug	gi:852144206:ref:WP_048294470.1:|FEATURES|mdtG|multidrug|mdtG	1.0	71.9	32	51.6	4.8e-08	1
SDIA	49	81	SRX3808503.13929257	unclassified	gi:749556408:ref:WP_040188680.1:|FEATURES|sdiA|unclassified|sdiA	1.0	97.0	33	75.1	4.1e-15	1
CAMP-REGULATORY_PROTEIN	160	192	SRX3808503.1426740	unclassified	gi:490367208:ref:WP_004246872.1:|FEATURES|cAMP-regulatory_protein|unclassified|cAMP-regulatory_protein	0.946962514788	100.0	33	69.7	1.7e-13	1
MDTG	8	39	SRX3808503.2620474	multidrug	gi:397744192:gb:EJK91404.1:|FEATURES|mdtG|multidrug|mdtG	0.999998660437	93.8	32	66.6	1.5e-12	1
KASUGAMYCIN_RESISTANCE_PROTEIN_KSGA	160	191	SRX3808503.4941174	aminoglycoside	YP_002240485|FEATURES|kasugamycin_resistance_protein_ksgA|aminoglycoside|kasugamycin_resistance_protein_ksgA	1.0	100.0	32	68.9	2.9e-13	1
ACRF	182	214	SRX3808503.7484489	multidrug	CP000647.1.gene3710.p01|FEATURES|acrF|multidrug|acrF	1.0	97.0	33	70.9	7.8e-14	1
EMRB-QACA_FAMILY_MAJOR_FACILITATOR_TRANSPORTER	291	322	SRX3808503.15678548	multidrug	EU408347.1.gene6.p01|FEATURES|EmrB-QacA_family_major_facilitator_transporter|multidrug|EmrB-QacA_family_major_facilitator_transporter	0.999998075937	71.9	32	52.4	2.9e-08	1
KLEBSIELLA_PNEUMONIAE_OMPK37	323	355	SRX3808503.11549670	beta-lactam	CAA09666.1|FEATURES|Klebsiella_pneumoniae_OmpK37|beta-lactam|Klebsiella_pneumoniae_OmpK37	0.999999996763	90.9	33	68.6	3.9e-13	1
MDTH	347	377	SRX3808503.5806929	multidrug	gi:852301524:ref:WP_048334667.1:|FEATURES|mdtH|multidrug|mdtH	1.0	100.0	31	70.5	9.6e-14	1
EMRA	263	295	SRX3808503.490186	multidrug	gi:1033042764:ref:WP_064355128.1:|FEATURES|emrA|multidrug|emrA	0.987649390616	97.0	33	67.8	6.6e-13	1
ACRB	330	362	SRX3808503.2625537	multidrug	ZP_02684554|FEATURES|acrB|multidrug|acrB	1.0	100.0	33	66.6	1.5e-12	1
MDTK	51	83	SRX3808503.13062081	multidrug	gi:490245669:ref:WP_004143852.1:|FEATURES|mdtK|multidrug|mdtK	1.0	100.0	33	69.3	2.3e-13	1
OMPF	311	343	SRX3808503.18316732	multidrug	CP000647.1.gene2517.p01|FEATURES|ompF|multidrug|ompF	0.999999860946	100.0	33	70.5	1.0e-13	1
MACA	235	267	SRX3808503.19787371	MLS	gi:749650644:ref:WP_040251204.1:|FEATURES|macA|MLS|macA	1.0	97.0	33	71.6	4.6e-14	1
ACRF	658	689	SRX3808503.548238	multidrug	CP000647.1.gene3710.p01|FEATURES|acrF|multidrug|acrF	1.0	93.8	32	65.1	4.2e-12	1
PENA	13	45	SRX3808503.9517273	beta-lactam	ZP_04656349|FEATURES|penA|beta-lactam|penA	1.0	60.6	33	49.3	2.4e-07	1
RPOB2	144	174	SRX3808503.15056994	multidrug	BAD59497.1|FEATURES|rpoB2|multidrug|rpoB2	0.999999270551	74.2	31	52.4	2.8e-08	1
TAEA	443	475	SRX3808503.19551052	pleuromutilin	APB03219.1|FEATURES|TaeA|pleuromutilin|TaeA	0.999861157409	66.7	33	47.4	9.3e-07	1
ACRF	296	327	SRX3808503.9517275	multidrug	CP000647.1.gene3710.p01|FEATURES|acrF|multidrug|acrF	1.0	100.0	32	68.2	4.9e-13	1
ACRF	560	590	SRX3808503.2785076	multidrug	CP000647.1.gene3710.p01|FEATURES|acrF|multidrug|acrF	0.999999995506	100.0	31	64.7	5.3e-12	1
BACTERIAL_REGULATORY_PROTEIN_LUXR	6	37	SRX3808503.2427007	unclassified	CP000647.1.gene3517.p01|FEATURES|bacterial_regulatory_protein_LuxR|unclassified|bacterial_regulatory_protein_LuxR	0.999999994357	96.9	32	63.9	9.3e-12	1
EMRD	3	35	SRX3808503.15608081	multidrug	BAH65866|FEATURES|emrD|multidrug|emrD	0.999997433243	66.7	33	44.7	6.0e-06	1
TOLC	219	250	SRX3808503.9449013	multidrug	gi:516511311:ref:WP_017899749.1:|FEATURES|TolC|multidrug|TolC	1.0	100.0	32	64.3	7.3e-12	1
MEPR	31	63	SRX3808503.3904301	multidrug	YP_001440920.1|FEATURES|mepR|multidrug|mepR	0.99999896973	81.8	33	59.7	1.8e-10	1
PATA	208	240	SRX3808503.10685978	fluoroquinolone	NP_417544.5|FEATURES|patA|fluoroquinolone|patA	0.999990493974	87.9	33	62.4	2.8e-11	1
ACRB	876	908	SRX3808503.8967721	multidrug	CP001918.1.gene1257.p01|FEATURES|acrB|multidrug|acrB	1.0	75.8	33	47.4	9.3e-07	1
OQXB	294	326	SRX3808503.17888952	multidrug	YP_001693238|FEATURES|oqxB|multidrug|oqxB	1.0	97.0	33	68.2	5.1e-13	1
ACRF	169	201	SRX3808503.18128058	multidrug	CP000647.1.gene3710.p01|FEATURES|acrF|multidrug|acrF	1.0	97.0	33	72.0	3.5e-14	1
CPXA	59	89	SRX3808503.1607597	aminoglycoside:aminocoumarin	NP_312864.1|FEATURES|cpxA|aminoglycoside:aminocoumarin|cpxA	0.998447925906	80.6	31	54.3	7.3e-09	1
ESCHERICHIA_COLI_MIPA	127	158	SRX3808503.834377	multidrug	NP_310518|FEATURES|Escherichia_coli_mipA|multidrug|Escherichia_coli_mipA	0.99999869824	84.4	32	65.1	4.2e-12	1
YOJI	126	157	SRX3808503.12606977	peptide	NP_416715.1|FEATURES|YojI|peptide|YojI	0.999999625005	84.4	32	56.2	2.0e-09	1
ABCA	997	1029	SRX3808503.1727565	multidrug	XP_753111.1|FEATURES|abcA|multidrug|abcA	0.999999542187	66.7	33	51.6	4.9e-08	1
ACRA	37	68	SRX3808503.12453216	multidrug	NC_002695.1.912781.p01|FEATURES|acrA|multidrug|acrA	0.999998243193	71.9	32	48.1	5.3e-07	1
OMPF	338	369	SRX3808503.13459498	multidrug	gi:504720116:ref:WP_014907218.1:|FEATURES|ompF|multidrug|ompF	0.99999983567	100.0	32	67.0	1.1e-12	1
ROSB	325	355	SRX3808503.13459499	fosmidomycin	gi:1001786599:ref:WP_061324791.1:|FEATURES|rosB|fosmidomycin|rosB	1.0	93.5	31	58.9	2.9e-10	1
MSBA	220	252	SRX3808503.6662538	nitroimidazole	NP_415434.1|FEATURES|msbA|nitroimidazole|msbA	0.999832412578	97.0	33	65.9	2.5e-12	1
ACRF	33	65	SRX3808503.17056061	multidrug	CP000647.1.gene3710.p01|FEATURES|acrF|multidrug|acrF	1.0	97.0	33	64.3	7.3e-12	1
ACRB	678	709	SRX3808503.15477964	multidrug	CAC35725|FEATURES|acrB|multidrug|acrB	1.0	100.0	32	70.5	9.9e-14	1
EMRA	61	93	SRX3808503.15268646	multidrug	gi:1033042764:ref:WP_064355128.1:|FEATURES|emrA|multidrug|emrA	0.985822709466	97.0	33	68.6	3.9e-13	1
UGD	75	107	SRX3808503.1043822	peptide	AAC75089.1|FEATURES|ugd|peptide|ugd	0.99999979874	84.8	33	61.6	4.7e-11	1
TRIC	960	990	SRX3808503.4954422	triclosan	NP_248848.1|FEATURES|TriC|triclosan|TriC	0.999999975993	74.2	31	53.1	1.7e-08	1
OQXB	753	785	SRX3808503.5660095	multidrug	YP_001693238|FEATURES|oqxB|multidrug|oqxB	1.0	97.0	33	72.4	2.7e-14	1
DFRA3	24	54	SRX3808503.2816403	diaminopyrimidine	AAA25550.1|FEATURES|dfrA3|diaminopyrimidine|dfrA3	0.999723032157	71.0	31	44.7	5.6e-06	1
ACRB	779	811	SRX3808503.4954427	multidrug	gi:763385966:ref:WP_044243114.1:|FEATURES|acrB|multidrug|acrB	1.0	100.0	33	75.5	3.2e-15	1
ARNA	23	55	SRX3808503.4954425	polymyxin	gi:757781454:ref:WP_043000038.1:|FEATURES|arnA|polymyxin|arnA	0.944215443526	87.9	33	63.2	1.6e-11	1
SERRATIA_MARCESCENS_OMP1	227	257	SRX3808503.15099988	multidrug	AIA49384.1|FEATURES|Serratia_marcescens_Omp1|multidrug|Serratia_marcescens_Omp1	0.990926823297	96.8	31	67.8	6.6e-13	1
MACB	439	471	SRX3808503.19545648	MLS	gi:639209604:ref:WP_024547784.1:|FEATURES|macB|MLS|macB	1.0	100.0	33	71.2	6.0e-14	1
ACRB	717	749	SRX3808503.9689807	multidrug	NP_752514|FEATURES|acrB|multidrug|acrB	0.999999999954	90.9	33	63.5	1.2e-11	1
ARNA	617	648	SRX3808503.1060698	polymyxin	gi:391316952:gb:EIQ74337.1:|FEATURES|arnA|polymyxin|arnA	0.995001431227	78.1	32	58.2	5.2e-10	1
RPOB2	424	454	SRX3808503.15099981	multidrug	BAD59497.1|FEATURES|rpoB2|multidrug|rpoB2	0.999999332959	77.4	31	55.1	4.2e-09	1
ACRB	519	549	SRX3808503.9136672	multidrug	gi:447055254:ref:WP_001132510.1:|FEATURES|acrB|multidrug|acrB	0.999935746365	71.0	31	50.8	7.9e-08	1
EMRA	68	100	SRX3808503.18672866	multidrug	gi:1033042764:ref:WP_064355128.1:|FEATURES|emrA|multidrug|emrA	0.987006065047	97.0	33	68.6	3.9e-13	1
MDTK	306	337	SRX3808503.8841822	multidrug	gi:490245669:ref:WP_004143852.1:|FEATURES|mdtK|multidrug|mdtK	1.0	96.9	32	62.4	2.7e-11	1
ACRB	242	274	SRX3808503.13856443	multidrug	gi:763385966:ref:WP_044243114.1:|FEATURES|acrB|multidrug|acrB	1.0	100.0	33	67.4	8.6e-13	1
EMRA	44	76	SRX3808503.6653187	multidrug	gi:1033042764:ref:WP_064355128.1:|FEATURES|emrA|multidrug|emrA	0.988282666242	100.0	33	69.7	1.7e-13	1
EMRA	276	308	SRX3808503.12773671	multidrug	gi:695709491:ref:WP_032642979.1:|FEATURES|emrA|multidrug|emrA	0.98518814289	84.8	33	57.0	1.2e-09	1
ACRF	160	191	SRX3808503.12773676	multidrug	CP000647.1.gene3710.p01|FEATURES|acrF|multidrug|acrF	1.0	96.9	32	69.3	2.2e-13	1
TRANSCRIPTIONAL_REGULATORY_PROTEIN_CPXR_CPXR	175	207	SRX3808503.7734792	unclassified	CP004022.1.gene3215.p01|FEATURES|transcriptional_regulatory_protein_CpxR_cpxR|unclassified|transcriptional_regulatory_protein_CpxR_cpxR	1.0	100.0	33	68.2	5.1e-13	1
TRIC	967	997	SRX3808503.15407527	triclosan	NP_248848.1|FEATURES|TriC|triclosan|TriC	0.9999999812	74.2	31	54.3	7.6e-09	1
OMPF	123	155	SRX3808503.9621071	multidrug	gi:504720116:ref:WP_014907218.1:|FEATURES|ompF|multidrug|ompF	0.999999998571	93.9	33	66.2	1.9e-12	1
MEXB	883	915	SRX3808503.19756396	multidrug	gi:504646765:ref:WP_014833867.1:|FEATURES|mexB|multidrug|mexB	1.0	100.0	33	70.5	1.0e-13	1
TOLC	327	359	SRX3808503.2712387	multidrug	gi:516511311:ref:WP_017899749.1:|FEATURES|TolC|multidrug|TolC	1.0	97.0	33	64.3	7.3e-12	1
EMRD	25	56	SRX3808503.8768177	multidrug	BAH65866|FEATURES|emrD|multidrug|emrD	0.999999999689	100.0	32	64.7	5.6e-12	1
MDTH	31	63	SRX3808503.12612978	multidrug	BAH62779|FEATURES|mdtH|multidrug|mdtH	1.0	100.0	33	68.9	3.0e-13	1
MDTK	365	397	SRX3808503.8768170	fluoroquinolone	AML99881.1|FEATURES|MdtK|fluoroquinolone|MdtK	0.999992731462	75.8	33	58.9	3.1e-10	1
NORB	112	144	SRX3808503.9350979	fluoroquinolone	gi:738114161:ref:WP_036072414.1:|FEATURES|norB|fluoroquinolone|norB	1.0	63.6	33	50.1	1.4e-07	1
OQXB	781	812	SRX3808503.7870953	multidrug	YP_001693238|FEATURES|oqxB|multidrug|oqxB	0.999999350483	100.0	32	67.4	8.4e-13	1
TRUNCATED_PUTATIVE_RESPONSE_REGULATOR_ARLR	47	78	SRX3808503.16277268	unclassified	gi:446114283:ref:WP_000192138.1:|FEATURES|truncated_putative_response_regulator_ArlR|unclassified|truncated_putative_response_regulator_ArlR	0.99999979802	63.6	33	44.3	7.8e-06	1
TOLC	197	229	SRX3808503.5428668	multidrug	gi:516511311:ref:WP_017899749.1:|FEATURES|TolC|multidrug|TolC	1.0	100.0	33	70.1	1.3e-13	1
MDTG	336	368	SRX3808503.19280194	multidrug	gi:852292796:ref:WP_048332568.1:|FEATURES|mdtG|multidrug|mdtG	1.0	97.0	33	67.0	1.1e-12	1
MSBA	185	215	SRX3808503.3862969	nitroimidazole	NP_415434.1|FEATURES|msbA|nitroimidazole|msbA	0.999677242045	90.3	31	57.0	1.1e-09	1
MSBA	251	282	SRX3808503.15815568	nitroimidazole	NP_415434.1|FEATURES|msbA|nitroimidazole|msbA	0.999783454395	96.9	32	61.2	6.2e-11	1
OQXB	767	798	SRX3808503.9456118	multidrug	YP_001693238|FEATURES|oqxB|multidrug|oqxB	0.999999916242	96.9	32	68.9	2.9e-13	1
ACRB	225	257	SRX3808503.13088820	multidrug	gi:763385966:ref:WP_044243114.1:|FEATURES|acrB|multidrug|acrB	0.999999732038	97.0	33	66.6	1.5e-12	1
PENA	131	163	SRX3808503.6750924	beta-lactam	ZP_04656349|FEATURES|penA|beta-lactam|penA	1.0	66.7	33	50.4	1.1e-07	1
SMER	79	111	SRX3808503.16507953	multidrug	AAD51348.1|FEATURES|smeR|multidrug|smeR	0.999994017072	60.6	33	47.4	9.3e-07	1
ARNA	304	336	SRX3808503.10981818	polymyxin	gi:851899656:ref:WP_048211088.1:|FEATURES|arnA|polymyxin|arnA	0.993204557486	78.8	33	55.5	3.4e-09	1
BAER	55	87	SRX3808503.5608167	multidrug	YP_490321.1|FEATURES|baeR|multidrug|baeR	0.999993438815	60.6	33	46.6	1.6e-06	1
OMPF	220	251	SRX3808503.9525775	multidrug	gi:504720116:ref:WP_014907218.1:|FEATURES|ompF|multidrug|ompF	0.99999983567	96.9	32	68.6	3.9e-13	1
ROSB	4	35	SRX3808503.12198118	fosmidomycin	gi:896190680:ref:WP_049199932.1:|FEATURES|rosB|fosmidomycin|rosB	1.0	87.5	32	59.3	2.4e-10	1
ACRB	938	970	SRX3808503.5556090	multidrug	gi:485731880:ref:WP_001359514.1:|FEATURES|acrB|multidrug|acrB	0.999999993776	87.9	33	58.2	5.2e-10	1
MDTG	62	93	SRX3808503.8040417	multidrug	gi:545299743:ref:WP_021579610.1:|FEATURES|mdtG|multidrug|mdtG	1.0	75.0	32	52.8	2.1e-08	1
BAES	224	256	SRX3808503.5359089	multidrug	BAA15934.1|FEATURES|baeS|multidrug|baeS	0.999999116372	93.9	33	65.5	3.3e-12	1
TETP	68	100	SRX3808503.10130843	tetracycline	YP_002850805|FEATURES|tetP|tetracycline|tetP	1.0	72.7	33	52.8	2.2e-08	1
KASUGAMYCIN_RESISTANCE_PROTEIN_KSGA	129	161	SRX3808503.6847783	aminoglycoside	BAH61691|FEATURES|kasugamycin_resistance_protein_ksgA|aminoglycoside|kasugamycin_resistance_protein_ksgA	1.0	100.0	33	69.3	2.3e-13	1
OKP-B	121	153	SRX3808503.2272400	beta-lactam	AM051161.1.gene1.p01|FEATURES|OKP-B|beta-lactam|OKP-B	1.0	97.0	33	65.5	3.3e-12	1
ACRB	600	632	SRX3808503.13914030	multidrug	gi:763385966:ref:WP_044243114.1:|FEATURES|acrB|multidrug|acrB	1.0	100.0	33	69.3	2.3e-13	1
MULTIDRUG_ABC_TRANSPORTER	460	490	SRX3808503.3531183	multidrug	gi:686364868:ref:WP_031893738.1:|FEATURES|multidrug_ABC_transporter|multidrug|multidrug_ABC_transporter	1.0	64.5	31	45.1	4.5e-06	1
ACRF	480	512	SRX3808503.19780808	multidrug	CP000647.1.gene3710.p01|FEATURES|acrF|multidrug|acrF	1.0	93.9	33	65.9	2.5e-12	1
MACA	48	79	SRX3808503.10223307	MLS	gi:749650644:ref:WP_040251204.1:|FEATURES|macA|MLS|macA	1.0	100.0	32	63.5	1.2e-11	1
OMPR	143	175	SRX3808503.4037887	multidrug	CP000034.1.gene3672.p01|FEATURES|ompR|multidrug|ompR	0.999999011377	100.0	33	70.5	1.0e-13	1
ACRB	48	80	SRX3808503.9986257	multidrug	ZP_02684554|FEATURES|acrB|multidrug|acrB	1.0	100.0	33	69.7	1.7e-13	1
ACRD	701	733	SRX3808503.13079781	aminoglycoside	YP_490697.1|FEATURES|acrD|aminoglycoside|acrD	0.999986943509	81.8	33	56.2	2.0e-09	1
SERRATIA_MARCESCENS_OMP1	100	132	SRX3808503.9986255	multidrug	AIA49384.1|FEATURES|Serratia_marcescens_Omp1|multidrug|Serratia_marcescens_Omp1	0.999171255438	97.0	33	74.7	5.4e-15	1
TRANSCRIPTIONAL_REGULATORY_PROTEIN_CPXR_CPXR	46	78	SRX3808503.10404730	unclassified	CP001918.1.gene5135.p01|FEATURES|transcriptional_regulatory_protein_CpxR_cpxR|unclassified|transcriptional_regulatory_protein_CpxR_cpxR	1.0	100.0	33	68.6	3.9e-13	1
ESCHERICHIA_COLI_LAMB	326	357	SRX3808503.17050817	multidrug	BAB38442|FEATURES|Escherichia_coli_LamB|multidrug|Escherichia_coli_LamB	0.999996899497	78.1	32	63.2	1.6e-11	1
UGD	270	302	SRX3808503.5783333	peptide	AAC75089.1|FEATURES|ugd|peptide|ugd	0.999999613279	81.8	33	60.5	1.1e-10	1
ACRD	564	594	SRX3808503.9293961	aminoglycoside	YP_490697.1|FEATURES|acrD|aminoglycoside|acrD	0.999987233625	87.1	31	56.6	1.4e-09	1
TAEA	184	216	SRX3808503.16906903	pleuromutilin	APB03219.1|FEATURES|TaeA|pleuromutilin|TaeA	0.996269071186	63.6	33	50.8	8.4e-08	1
KLEBSIELLA_PNEUMONIAE_OMPK37	340	371	SRX3808503.16873955	beta-lactam	CAA09666.1|FEATURES|Klebsiella_pneumoniae_OmpK37|beta-lactam|Klebsiella_pneumoniae_OmpK37	0.99999999999	81.2	32	57.0	1.1e-09	1
VANR	78	109	SRX3808503.15656687	glycopeptide	NP_878013|FEATURES|vanR|glycopeptide|vanR	1.0	78.1	32	54.7	5.6e-09	1
KLEBSIELLA_PNEUMONIAE_OMPK37	155	185	SRX3808503.1673104	beta-lactam	CAA09666.1|FEATURES|Klebsiella_pneumoniae_OmpK37|beta-lactam|Klebsiella_pneumoniae_OmpK37	0.999999931631	64.5	31	44.3	7.6e-06	1
ROSB	68	99	SRX3808503.4933084	fosmidomycin	ZP_04630103|FEATURES|rosB|fosmidomycin|rosB	1.0	84.4	32	53.9	9.6e-09	1
CAMP-REGULATORY_PROTEIN	13	45	SRX3808503.9812816	unclassified	gi:490367208:ref:WP_004246872.1:|FEATURES|cAMP-regulatory_protein|unclassified|cAMP-regulatory_protein	0.951894949293	100.0	33	76.3	1.9e-15	1
BACA	192	224	SRX3808503.18316427	bacitracin	YP_002236533|FEATURES|bacA|bacitracin|bacA	1.0	100.0	33	67.4	8.6e-13	1
MDTG	41	72	SRX3808503.19557846	multidrug	Q5PGY0|FEATURES|mdtG|multidrug|mdtG	1.0	100.0	32	69.7	1.7e-13	1
MDTD	54	86	SRX3808503.11904223	multidrug	NC_002695.1.916587.p01|FEATURES|mdtD|multidrug|mdtD	0.999999999995	97.0	33	67.0	1.1e-12	1
ACRA	48	80	SRX3808503.9812811	multidrug	YP_002240036|FEATURES|acrA|multidrug|acrA	1.0	100.0	33	69.3	2.3e-13	1
PENA	400	432	SRX3808503.19557845	beta-lactam	ZP_04656349|FEATURES|penA|beta-lactam|penA	1.0	72.7	33	54.7	5.8e-09	1
ACRB	760	790	SRX3808503.10725009	multidrug	ZP_04620400|FEATURES|acrB|multidrug|acrB	1.0	90.3	31	61.2	5.8e-11	1
EMRD	203	234	SRX3808503.9314144	multidrug	CP000647.1.gene4115.p01|FEATURES|emrD|multidrug|emrD	1.0	93.8	32	58.2	5.2e-10	1
MDTG	18	50	SRX3808503.16765658	multidrug	Q5PGY0|FEATURES|mdtG|multidrug|mdtG	1.0	90.9	33	73.2	1.6e-14	1
ROSB	264	295	SRX3808503.9622526	fosmidomycin	gi:544012122:gb:ERK10884.1:|FEATURES|rosB|fosmidomycin|rosB	1.0	87.5	32	59.7	1.7e-10	1
ESCHERICHIA_COLI_MIPA	41	73	SRX3808503.4994988	multidrug	NP_310518|FEATURES|Escherichia_coli_mipA|multidrug|Escherichia_coli_mipA	0.999998087313	84.8	33	71.2	6.0e-14	1
ACRA	206	238	SRX3808503.7097551	multidrug	gi:500615129:gb:EOQ55695.1:|FEATURES|acrA|multidrug|acrA	1.0	100.0	33	66.2	1.9e-12	1
KASUGAMYCIN_RESISTANCE_PROTEIN_KSGA	133	165	SRX3808503.14017088	aminoglycoside	BAH61691|FEATURES|kasugamycin_resistance_protein_ksgA|aminoglycoside|kasugamycin_resistance_protein_ksgA	1.0	100.0	33	67.8	6.6e-13	1
UGD	51	83	SRX3808503.14466129	peptide	AAC75089.1|FEATURES|ugd|peptide|ugd	0.999999042956	60.6	33	46.6	1.6e-06	1
ACRB	916	948	SRX3808503.10256392	multidrug	gi:485731880:ref:WP_001359514.1:|FEATURES|acrB|multidrug|acrB	0.999999999858	87.9	33	56.2	2.0e-09	1
SDIA	194	225	SRX3808503.9191501	unclassified	gi:749556408:ref:WP_040188680.1:|FEATURES|sdiA|unclassified|sdiA	1.0	100.0	32	66.6	1.4e-12	1
OMP36	139	170	SRX3808503.12765811	multidrug	AF336095.1.gene1.p01|FEATURES|omp36|multidrug|omp36	0.841139790835	100.0	32	67.8	6.6e-13	1
OMPF	238	268	SRX3808503.16821258	multidrug	CP004022.1.gene834.p01|FEATURES|ompF|multidrug|ompF	0.975034003089	77.4	31	56.2	2.0e-09	1
OMPF	279	311	SRX3808503.5740283	multidrug	gi:490306302:ref:WP_004201406.1:|FEATURES|ompF|multidrug|ompF	0.999997311717	78.8	33	59.3	2.4e-10	1
UGD	68	100	SRX3808503.12765815	peptide	AAC75089.1|FEATURES|ugd|peptide|ugd	0.999999141103	84.8	33	64.3	7.3e-12	1
ACRF	88	120	SRX3808503.13899628	multidrug	CP000647.1.gene3710.p01|FEATURES|acrF|multidrug|acrF	1.0	100.0	33	67.4	8.6e-13	1
EMRD	72	104	SRX3808503.16672422	multidrug	CP000647.1.gene4115.p01|FEATURES|emrD|multidrug|emrD	1.0	97.0	33	64.7	5.6e-12	1
ESCHERICHIA_COLI_MIPA	183	214	SRX3808503.13275649	multidrug	NP_310518|FEATURES|Escherichia_coli_mipA|multidrug|Escherichia_coli_mipA	0.99999786199	65.6	32	50.8	8.4e-08	1
MEXX	151	182	SRX3808503.19840632	multidrug	gi:556290474:ref:WP_023291163.1:|FEATURES|mexX|multidrug|mexX	1.0	100.0	32	62.4	2.7e-11	1
MEXX	267	299	SRX3808503.644046	multidrug	gi:485869052:ref:WP_001466418.1:|FEATURES|mexX|multidrug|mexX	1.0	93.9	33	68.9	3.0e-13	1
ACRB	29	61	SRX3808503.16676217	multidrug	gi:446414948:ref:WP_000492803.1:|FEATURES|acrB|multidrug|acrB	1.0	90.9	33	64.7	5.6e-12	1
ACRB	452	483	SRX3808503.11235553	multidrug	gi:446414955:ref:WP_000492810.1:|FEATURES|acrB|multidrug|acrB	1.0	93.8	32	62.8	2.1e-11	1
TOLC	109	141	SRX3808503.6613614	multidrug	gi:516511311:ref:WP_017899749.1:|FEATURES|TolC|multidrug|TolC	1.0	100.0	33	66.6	1.5e-12	1
RAMA	82	113	SRX3808503.9982408	multidrug	AFK13828.1|FEATURES|ramA|multidrug|ramA	0.999995966402	84.4	32	64.3	7.1e-12	1
KASUGAMYCIN_RESISTANCE_PROTEIN_KSGA	84	116	SRX3808503.19848002	aminoglycoside	YP_002240485|FEATURES|kasugamycin_resistance_protein_ksgA|aminoglycoside|kasugamycin_resistance_protein_ksgA	1.0	100.0	33	71.2	6.0e-14	1
OQXB	127	159	SRX3808503.6749832	multidrug	YP_001693238|FEATURES|oqxB|multidrug|oqxB	1.0	97.0	33	68.9	3.0e-13	1
RAMA	91	122	SRX3808503.18325760	multidrug	AFK13828.1|FEATURES|ramA|multidrug|ramA	0.999988721059	62.5	32	44.7	6.0e-06	1
ACRF	700	732	SRX3808503.17388188	multidrug	CP000647.1.gene3710.p01|FEATURES|acrF|multidrug|acrF	0.999999999832	97.0	33	68.9	3.0e-13	1
EPTA	356	388	SRX3808503.10099338	peptide	BAE78116.1|FEATURES|eptA|peptide|eptA	0.999999925563	78.8	33	61.6	4.7e-11	1
CAMP-REGULATORY_PROTEIN	18	50	SRX3808503.8112894	unclassified	gi:490367208:ref:WP_004246872.1:|FEATURES|cAMP-regulatory_protein|unclassified|cAMP-regulatory_protein	0.947372756795	100.0	33	73.2	1.6e-14	1
ESCHERICHIA_COLI_LAMB	100	131	SRX3808503.6749839	multidrug	BAB38442|FEATURES|Escherichia_coli_LamB|multidrug|Escherichia_coli_LamB	0.999996010184	78.1	32	61.2	6.0e-11	1
ACRB	36	68	SRX3808503.16068572	multidrug	gi:763385966:ref:WP_044243114.1:|FEATURES|acrB|multidrug|acrB	1.0	97.0	33	67.4	8.6e-13	1
UGD	63	93	SRX3808503.16068573	peptide	AAC75089.1|FEATURES|ugd|peptide|ugd	0.99999956137	87.1	31	62.4	2.7e-11	1
DFRA3	29	60	SRX3808503.8569207	diaminopyrimidine	AAA25550.1|FEATURES|dfrA3|diaminopyrimidine|dfrA3	0.999843007136	75.0	32	50.1	1.4e-07	1
MARA	36	68	SRX3808503.9176119	multidrug	YP_489794.1|FEATURES|marA|multidrug|marA	0.999997225347	97.0	33	71.6	4.6e-14	1
MDTD	295	327	SRX3808503.8282670	multidrug	NC_002695.1.916587.p01|FEATURES|mdtD|multidrug|mdtD	0.999999999892	100.0	33	69.7	1.7e-13	1
OQXB	38	70	SRX3808503.12288401	multidrug	YP_001693238|FEATURES|oqxB|multidrug|oqxB	1.0	100.0	33	69.3	2.3e-13	1
MDTP	297	329	SRX3808503.14906998	multidrug	gi:554039504:gb:ESE85345.1:|FEATURES|mdtP|multidrug|mdtP	1.0	78.8	33	55.5	3.4e-09	1
OQXB	38	68	SRX3808503.12288404	multidrug	YP_001693238|FEATURES|oqxB|multidrug|oqxB	1.0	100.0	31	65.9	2.4e-12	1
TOLC	118	150	SRX3808503.9176110	multidrug	gi:516511311:ref:WP_017899749.1:|FEATURES|TolC|multidrug|TolC	1.0	100.0	33	66.6	1.5e-12	1
PENA	420	452	SRX3808503.14622356	beta-lactam	ZP_04656349|FEATURES|penA|beta-lactam|penA	1.0	87.9	33	67.8	6.6e-13	1
MDTN	75	107	SRX3808503.14357631	multidrug	gi:803576054:ref:WP_046082052.1:|FEATURES|mdtN|multidrug|mdtN	1.0	75.8	33	50.8	8.4e-08	1
BACA	25	57	SRX3808503.3644188	bacitracin	BAH65231|FEATURES|bacA|bacitracin|bacA	1.0	100.0	33	68.2	5.1e-13	1
EPTA	290	322	SRX3808503.16088657	peptide	BAE78116.1|FEATURES|eptA|peptide|eptA	0.999999894489	78.8	33	57.8	6.9e-10	1
MULTIDRUG_ABC_TRANSPORTER	489	520	SRX3808503.6594881	multidrug	gi:686364868:ref:WP_031893738.1:|FEATURES|multidrug_ABC_transporter|multidrug|multidrug_ABC_transporter	1.0	93.8	32	60.8	7.9e-11	1
ROSA	228	260	SRX3808503.4217446	fosmidomycin	YP_001477378|FEATURES|rosA|fosmidomycin|rosA	1.0	87.9	33	65.5	3.3e-12	1
ESCHERICHIA_COLI_MIPA	76	106	SRX3808503.11905578	multidrug	NP_310518|FEATURES|Escherichia_coli_mipA|multidrug|Escherichia_coli_mipA	0.999997904163	74.2	31	51.2	6.0e-08	1
MSBA	162	194	SRX3808503.1622763	nitroimidazole	NP_415434.1|FEATURES|msbA|nitroimidazole|msbA	0.999844745577	93.9	33	64.7	5.6e-12	1
PENA	235	267	SRX3808503.16631840	beta-lactam	ZP_04656349|FEATURES|penA|beta-lactam|penA	1.0	78.8	33	59.7	1.8e-10	1
TET34	24	56	SRX3808503.16032398	tetracycline	BAB59035|FEATURES|tet34|tetracycline|tet34	1.0	87.9	33	63.5	1.2e-11	1
ACRB	36	68	SRX3808503.17083253	multidrug	gi:446414955:ref:WP_000492810.1:|FEATURES|acrB|multidrug|acrB	1.0	93.9	33	65.5	3.3e-12	1
ACRB	779	810	SRX3808503.10721654	multidrug	YP_002240037|FEATURES|acrB|multidrug|acrB	1.0	100.0	32	73.2	1.5e-14	1
MDTL	333	363	SRX3808503.10721656	multidrug	gi:446742357:ref:WP_000819613.1:|FEATURES|mdtL|multidrug|mdtL	1.0	90.3	31	62.4	2.7e-11	1
KLEBSIELLA_PNEUMONIAE_OMPK37	220	252	SRX3808503.9822518	beta-lactam	CAA09666.1|FEATURES|Klebsiella_pneumoniae_OmpK37|beta-lactam|Klebsiella_pneumoniae_OmpK37	0.999992668994	100.0	33	70.9	7.8e-14	1
OMP36	15	47	SRX3808503.14657333	multidrug	AF336095.1.gene1.p01|FEATURES|omp36|multidrug|omp36	0.982798989551	100.0	33	72.0	3.5e-14	1
MEXX	224	255	SRX3808503.7826449	multidrug	CP000647.1.gene3709.p01|FEATURES|mexX|multidrug|mexX	1.0	100.0	32	65.9	2.5e-12	1
BICYCLOMYCIN-MULTIDRUG_EFFLUX_PROTEIN_BCR	323	353	SRX3808503.19594625	multidrug	YP_689681|FEATURES|bicyclomycin-multidrug_efflux_protein_bcr|multidrug|bicyclomycin-multidrug_efflux_protein_bcr	1.0	96.8	31	62.0	3.4e-11	1
MDTL	331	362	SRX3808503.10600971	multidrug	gi:446742357:ref:WP_000819613.1:|FEATURES|mdtL|multidrug|mdtL	1.0	90.6	32	63.2	1.6e-11	1
SHV	157	189	SRX3808503.16680897	beta-lactam	AM176550.2.gene1.p01|FEATURES|SHV|beta-lactam|SHV	1.0	97.0	33	68.6	3.9e-13	1
BACTERIAL_REGULATORY_PROTEIN_LUXR	64	96	SRX3808503.13216085	unclassified	CP000647.1.gene3517.p01|FEATURES|bacterial_regulatory_protein_LuxR|unclassified|bacterial_regulatory_protein_LuxR	0.999999997476	90.9	33	64.7	5.6e-12	1
ACRF	756	788	SRX3808503.9177240	multidrug	CP000647.1.gene3710.p01|FEATURES|acrF|multidrug|acrF	1.0	100.0	33	72.4	2.7e-14	1
MACB	30	61	SRX3808503.2135907	MLS	gi:757709471:ref:WP_042938492.1:|FEATURES|macB|MLS|macB	1.0	68.8	32	46.6	1.6e-06	1
CAMP-REGULATORY_PROTEIN	14	46	SRX3808503.17749793	unclassified	gi:490367208:ref:WP_004246872.1:|FEATURES|cAMP-regulatory_protein|unclassified|cAMP-regulatory_protein	0.952320188193	100.0	33	76.6	1.4e-15	1
OMPF	430	462	SRX3808503.9908856	multidrug	gi:504720116:ref:WP_014907218.1:|FEATURES|ompF|multidrug|ompF	0.999999999434	97.0	33	70.5	1.0e-13	1
MEXB	159	191	SRX3808503.14624981	multidrug	gi:504646765:ref:WP_014833867.1:|FEATURES|mexB|multidrug|mexB	1.0	100.0	33	71.6	4.6e-14	1
TOLC	6	38	SRX3808503.9609776	multidrug	gi:516511311:ref:WP_017899749.1:|FEATURES|TolC|multidrug|TolC	1.0	100.0	33	66.6	1.5e-12	1
EMRA	150	181	SRX3808503.810348	multidrug	gi:1033061324:ref:WP_064372453.1:|FEATURES|emrA|multidrug|emrA	0.98595696554	96.9	32	62.8	2.1e-11	1
TRANSCRIPTIONAL_REGULATORY_PROTEIN_CPXR_CPXR	52	83	SRX3808503.14599856	unclassified	CP001918.1.gene5135.p01|FEATURES|transcriptional_regulatory_protein_CpxR_cpxR|unclassified|transcriptional_regulatory_protein_CpxR_cpxR	1.0	100.0	32	67.0	1.1e-12	1
OKP-B	249	281	SRX3808503.6150342	beta-lactam	AM051159.1.gene1.p01|FEATURES|OKP-B|beta-lactam|OKP-B	1.0	100.0	33	64.7	5.6e-12	1
TOLC	262	294	SRX3808503.13308916	multidrug	gi:490310534:ref:WP_004205242.1:|FEATURES|TolC|multidrug|TolC	1.0	100.0	33	68.9	3.0e-13	1
SDIA	44	76	SRX3808503.16726752	unclassified	gi:927659411:dbj:BAS34625.1:|FEATURES|sdiA|unclassified|sdiA	1.0	100.0	33	77.8	6.4e-16	1
MDTG	242	274	SRX3808503.18084335	multidrug	gi:695702738:ref:WP_032639603.1:|FEATURES|mdtG|multidrug|mdtG	1.0	100.0	33	65.5	3.3e-12	1
ACRB	446	477	SRX3808503.12969080	multidrug	gi:447055218:ref:WP_001132474.1:|FEATURES|acrB|multidrug|acrB	1.0	100.0	32	63.9	9.3e-12	1
TRANSCRIPTIONAL_REGULATORY_PROTEIN_CPXR_CPXR	7	39	SRX3808503.11332610	unclassified	CP000647.1.gene4257.p01|FEATURES|transcriptional_regulatory_protein_CpxR_cpxR|unclassified|transcriptional_regulatory_protein_CpxR_cpxR	0.999999999965	100.0	33	67.4	8.6e-13	1
FARA	243	275	SRX3808503.18745636	antibacterial_free_fatty_acids	NP_273367.1|FEATURES|farA|antibacterial_free_fatty_acids|farA	0.95592771291	63.6	33	50.1	1.4e-07	1
MDTC	351	383	SRX3808503.9130098	multidrug	gi:447132822:ref:WP_001210078.1:|FEATURES|mdtC|multidrug|mdtC	1.0	100.0	33	67.4	8.6e-13	1
TOLC	10	41	SRX3808503.301675	multidrug	gi:414709877:emb:CCN31581.1:|FEATURES|TolC|multidrug|TolC	1.0	93.8	32	59.7	1.7e-10	1
ACRA	235	266	SRX3808503.818119	multidrug	gi:500615129:gb:EOQ55695.1:|FEATURES|acrA|multidrug|acrA	1.0	100.0	32	68.6	3.9e-13	1
KASUGAMYCIN_RESISTANCE_PROTEIN_KSGA	2	34	SRX3808503.11975914	aminoglycoside	YP_002240485|FEATURES|kasugamycin_resistance_protein_ksgA|aminoglycoside|kasugamycin_resistance_protein_ksgA	1.0	100.0	33	70.5	1.0e-13	1
EMRA	290	321	SRX3808503.3165650	multidrug	gi:1012702223:ref:WP_062814406.1:|FEATURES|emrA|multidrug|emrA	0.989533057318	78.1	32	55.8	2.5e-09	1
OQXA	253	284	SRX3808503.12066132	multidrug	YP_001693237.1|FEATURES|oqxA|multidrug|oqxA	0.99999829837	100.0	32	69.3	2.3e-13	1
TETR	19	49	SRX3808503.17783903	tetracycline	gi:959839646:ref:WP_058128275.1:|FEATURES|tetR|tetracycline|tetR	1.0	67.7	31	45.1	4.5e-06	1
MDTH	50	82	SRX3808503.17670669	multidrug	BAH62779|FEATURES|mdtH|multidrug|mdtH	1.0	90.9	33	62.4	2.8e-11	1
CPXA	227	258	SRX3808503.18879408	aminoglycoside:aminocoumarin	NP_312864.1|FEATURES|cpxA|aminoglycoside:aminocoumarin|cpxA	0.999396011943	100.0	32	63.9	9.3e-12	1
EMRA	116	148	SRX3808503.15181542	multidrug	gi:895872851:ref:WP_048980086.1:|FEATURES|emrA|multidrug|emrA	0.987550837827	100.0	33	65.9	2.5e-12	1
OQXB	732	762	SRX3808503.15176744	multidrug	YP_001693238|FEATURES|oqxB|multidrug|oqxB	0.999999977151	100.0	31	64.3	6.9e-12	1
BICYCLOMYCIN-MULTIDRUG_EFFLUX_PROTEIN_BCR	241	272	SRX3808503.11200487	multidrug	YP_002237398|FEATURES|bicyclomycin-multidrug_efflux_protein_bcr|multidrug|bicyclomycin-multidrug_efflux_protein_bcr	1.0	100.0	32	70.9	7.6e-14	1
MACB	443	474	SRX3808503.15061170	MLS	gi:545231548:ref:WP_021531156.1:|FEATURES|macB|MLS|macB	1.0	65.6	32	48.5	4.2e-07	1
BAES	326	358	SRX3808503.8855427	multidrug	BAA15934.1|FEATURES|baeS|multidrug|baeS	0.999998587695	69.7	33	50.8	8.4e-08	1
RPOB2	358	389	SRX3808503.1069183	multidrug	BAD59497.1|FEATURES|rpoB2|multidrug|rpoB2	0.999999211983	65.6	32	50.1	1.4e-07	1
ROSB	372	403	SRX3808503.13746258	fosmidomycin	gi:1001786599:ref:WP_061324791.1:|FEATURES|rosB|fosmidomycin|rosB	1.0	75.0	32	53.5	1.3e-08	1
ACRA	206	238	SRX3808503.10841197	multidrug	gi:500615129:gb:EOQ55695.1:|FEATURES|acrA|multidrug|acrA	1.0	100.0	33	66.2	1.9e-12	1
RPOB2	412	442	SRX3808503.6012974	multidrug	BAD59497.1|FEATURES|rpoB2|multidrug|rpoB2	0.999999250975	71.0	31	51.6	4.8e-08	1
CPXA	315	346	SRX3808503.7954128	aminoglycoside:aminocoumarin	NP_312864.1|FEATURES|cpxA|aminoglycoside:aminocoumarin|cpxA	0.999550022597	90.6	32	67.0	1.1e-12	1
EPTA	468	498	SRX3808503.9397212	peptide	BAE78116.1|FEATURES|eptA|peptide|eptA	0.99999986117	80.6	31	58.5	4.0e-10	1
ESCHERICHIA_COLI_MIPA	122	154	SRX3808503.954246	multidrug	NP_310518|FEATURES|Escherichia_coli_mipA|multidrug|Escherichia_coli_mipA	0.999998489068	84.8	33	67.0	1.1e-12	1
OQXB	572	604	SRX3808503.7101548	multidrug	YP_001693238|FEATURES|oqxB|multidrug|oqxB	0.999999262899	93.9	33	64.3	7.3e-12	1
MDTK	258	290	SRX3808503.1934209	fluoroquinolone	AML99881.1|FEATURES|MdtK|fluoroquinolone|MdtK	0.99999309514	87.9	33	59.3	2.4e-10	1
OQXB	61	92	SRX3808503.4137100	multidrug	YP_001693238|FEATURES|oqxB|multidrug|oqxB	0.999999993606	96.9	32	63.9	9.3e-12	1
SDIA	62	94	SRX3808503.14402340	unclassified	gi:1046630904:ref:WP_065696916.1:|FEATURES|sdiA|unclassified|sdiA	1.0	97.0	33	75.1	4.1e-15	1
ACRB	562	594	SRX3808503.8117125	multidrug	gi:763385966:ref:WP_044243114.1:|FEATURES|acrB|multidrug|acrB	1.0	100.0	33	68.6	3.9e-13	1
SERRATIA_MARCESCENS_OMP1	52	84	SRX3808503.17487086	multidrug	AIA49384.1|FEATURES|Serratia_marcescens_Omp1|multidrug|Serratia_marcescens_Omp1	0.998124708681	78.8	33	63.9	9.6e-12	1
EMRB	134	166	SRX3808503.6036714	multidrug	gi:852126944:ref:WP_048291088.1:|FEATURES|emrB|multidrug|emrB	0.999906370309	100.0	33	71.6	4.6e-14	1
MULTIDRUG_ABC_TRANSPORTER	519	551	SRX3808503.17371537	multidrug	gi:686364868:ref:WP_031893738.1:|FEATURES|multidrug_ABC_transporter|multidrug|multidrug_ABC_transporter	1.0	97.0	33	62.0	3.6e-11	1
OQXB	507	537	SRX3808503.19619955	multidrug	YP_001693238|FEATURES|oqxB|multidrug|oqxB	0.999999396393	96.8	31	69.3	2.1e-13	1
EMRR	55	87	SRX3808503.13863537	fluoroquinolone	NP_417169.1|FEATURES|emrR|fluoroquinolone|emrR	0.99995450924	90.9	33	61.6	4.7e-11	1
TET34	49	81	SRX3808503.17961834	tetracycline	BAB59035|FEATURES|tet34|tetracycline|tet34	1.0	75.8	33	56.2	2.0e-09	1
ARNA	622	654	SRX3808503.7464311	polymyxin	gi:486161502:ref:WP_001525103.1:|FEATURES|arnA|polymyxin|arnA	0.996289702907	75.8	33	62.8	2.1e-11	1
MDFA	306	338	SRX3808503.19542119	multidrug	gi:1044109257:emb:SBZ85298.1:|FEATURES|mdfA|multidrug|mdfA	1.0	100.0	33	69.3	2.3e-13	1
MACB	122	153	SRX3808503.11185450	MLS	gi:639216333:ref:WP_024554080.1:|FEATURES|macB|MLS|macB	0.999999999997	65.6	32	46.6	1.6e-06	1
MDTG	32	63	SRX3808503.7041660	multidrug	Q5PGY0|FEATURES|mdtG|multidrug|mdtG	1.0	100.0	32	69.3	2.3e-13	1
PENA	547	577	SRX3808503.12987569	beta-lactam	ZP_04656349|FEATURES|penA|beta-lactam|penA	1.0	67.7	31	44.7	5.8e-06	1
MEXX	244	276	SRX3808503.12210560	multidrug	gi:515198234:ref:WP_016808171.1:|FEATURES|mexX|multidrug|mexX	1.0	100.0	33	72.8	2.1e-14	1
ESCHERICHIA_COLI_LAMB	96	128	SRX3808503.9813797	multidrug	BAB38442|FEATURES|Escherichia_coli_LamB|multidrug|Escherichia_coli_LamB	0.999997381925	78.8	33	67.4	8.6e-13	1
MDTG	10	41	SRX3808503.17096711	multidrug	gi:397744192:gb:EJK91404.1:|FEATURES|mdtG|multidrug|mdtG	0.999998695782	93.8	32	67.4	8.4e-13	1
EMRA	295	327	SRX3808503.17988839	multidrug	gi:857775939:emb:CRL64640.1:|FEATURES|emrA|multidrug|emrA	0.990274936746	84.8	33	62.4	2.8e-11	1
MACB	141	173	SRX3808503.11518226	MLS	gi:693106883:ref:WP_032260279.1:|FEATURES|macB|MLS|macB	1.0	66.7	33	46.6	1.6e-06	1
PATA	51	81	SRX3808503.11518225	fluoroquinolone	NP_417544.5|FEATURES|patA|fluoroquinolone|patA	0.999981465572	87.1	31	57.0	1.1e-09	1
ESCHERICHIA_COLI_LAMB	235	266	SRX3808503.12671365	multidrug	BAB38442|FEATURES|Escherichia_coli_LamB|multidrug|Escherichia_coli_LamB	0.999996222996	78.1	32	58.9	3.1e-10	1
CPXA	57	88	SRX3808503.12072133	aminoglycoside:aminocoumarin	NP_312864.1|FEATURES|cpxA|aminoglycoside:aminocoumarin|cpxA	0.999780114265	100.0	32	74.7	5.4e-15	1
ROSB	369	401	SRX3808503.7402662	fosmidomycin	gi:1001786599:ref:WP_061324791.1:|FEATURES|rosB|fosmidomycin|rosB	1.0	81.8	33	58.2	5.2e-10	1
ACRA	132	164	SRX3808503.10072431	multidrug	CAC41008|FEATURES|acrA|multidrug|acrA	1.0	100.0	33	67.8	6.6e-13	1
YOJI	26	58	SRX3808503.16210909	peptide	NP_416715.1|FEATURES|YojI|peptide|YojI	0.999999625005	87.9	33	56.2	2.0e-09	1
BACA	227	258	SRX3808503.4736979	bacitracin	YP_002236533|FEATURES|bacA|bacitracin|bacA	1.0	87.5	32	53.5	1.3e-08	1
KASUGAMYCIN_RESISTANCE_PROTEIN_KSGA	110	142	SRX3808503.7422974	aminoglycoside	YP_002240485|FEATURES|kasugamycin_resistance_protein_ksgA|aminoglycoside|kasugamycin_resistance_protein_ksgA	1.0	97.0	33	71.2	6.0e-14	1
TRIC	967	997	SRX3808503.843548	triclosan	NP_248848.1|FEATURES|TriC|triclosan|TriC	0.9999999812	74.2	31	54.3	7.6e-09	1
OQXB	286	318	SRX3808503.10702080	multidrug	YP_001693238|FEATURES|oqxB|multidrug|oqxB	0.999998971992	84.8	33	57.0	1.2e-09	1
OMPR	227	259	SRX3808503.689400	multidrug	CP000034.1.gene3672.p01|FEATURES|ompR|multidrug|ompR	0.999998936808	97.0	33	63.9	9.6e-12	1
ACRB	244	276	SRX3808503.12906095	multidrug	CP000647.1.gene443.p01|FEATURES|acrB|multidrug|acrB	1.0	100.0	33	68.2	5.1e-13	1
ROSB	120	151	SRX3808503.7626913	fosmidomycin	YP_001007250|FEATURES|rosB|fosmidomycin|rosB	1.0	100.0	32	62.8	2.1e-11	1
MEXX	187	218	SRX3808503.14989526	multidrug	gi:694090431:ref:WP_032435131.1:|FEATURES|mexX|multidrug|mexX	1.0	100.0	32	64.3	7.1e-12	1
MSBA	460	490	SRX3808503.19015518	nitroimidazole	NP_415434.1|FEATURES|msbA|nitroimidazole|msbA	0.999799249558	90.3	31	62.0	3.4e-11	1
ESCHERICHIA_COLI_MIPA	218	248	SRX3808503.15230015	multidrug	NP_310518|FEATURES|Escherichia_coli_mipA|multidrug|Escherichia_coli_mipA	0.999998573155	87.1	31	61.6	4.7e-11	1
BACTERIAL_REGULATORY_PROTEIN_LUXR	160	192	SRX3808503.10587990	unclassified	CP000647.1.gene3517.p01|FEATURES|bacterial_regulatory_protein_LuxR|unclassified|bacterial_regulatory_protein_LuxR	0.999999018275	93.9	33	66.2	1.9e-12	1
VATB	144	176	SRX3808503.17019757	MLS	U19459.gene.p01|FEATURES|vatB|MLS|vatB	1.0	63.6	33	49.7	1.9e-07	1
MDTM	98	129	SRX3808503.11210225	multidrug	gi:555231380:ref:WP_023218596.1:|FEATURES|mdtM|multidrug|mdtM	1.0	100.0	32	65.9	2.5e-12	1
SDIA	197	229	SRX3808503.17985972	unclassified	gi:749556408:ref:WP_040188680.1:|FEATURES|sdiA|unclassified|sdiA	1.0	100.0	33	68.6	3.9e-13	1
ROSB	394	424	SRX3808503.190758	fosmidomycin	gi:1001786599:ref:WP_061324791.1:|FEATURES|rosB|fosmidomycin|rosB	1.0	74.2	31	56.2	1.9e-09	1
ACRF	164	196	SRX3808503.11041764	multidrug	CP000647.1.gene3710.p01|FEATURES|acrF|multidrug|acrF	1.0	97.0	33	72.0	3.5e-14	1
EMRA	53	85	SRX3808503.15385629	multidrug	gi:1033042764:ref:WP_064355128.1:|FEATURES|emrA|multidrug|emrA	0.988246543475	100.0	33	70.1	1.3e-13	1
OQXB	20	52	SRX3808503.17039673	multidrug	YP_001693238|FEATURES|oqxB|multidrug|oqxB	1.0	100.0	33	68.9	3.0e-13	1
MEXF	5	37	SRX3808503.18009126	multidrug	gi:966511896:ref:WP_058528450.1:|FEATURES|mexF|multidrug|mexF	0.999999103876	63.6	33	45.1	4.6e-06	1
ACRB	736	768	SRX3808503.17973618	multidrug	CP002695.1.gene992.p01|FEATURES|acrB|multidrug|acrB	1.0	97.0	33	69.7	1.7e-13	1
OMPR	258	288	SRX3808503.10569929	multidrug	CP000034.1.gene3672.p01|FEATURES|ompR|multidrug|ompR	0.999998956144	96.8	31	64.3	6.9e-12	1
OQXB	44	75	SRX3808503.15987193	multidrug	YP_001693238|FEATURES|oqxB|multidrug|oqxB	1.0	100.0	32	65.5	3.2e-12	1
ACRB	39	68	SRX3808503.10901413	multidrug	gi:447196041:ref:WP_001273297.1:|FEATURES|acrB|multidrug|acrB	0.999991220308	81.8	33	49.3	2.4e-07	1
YOJI	373	404	SRX3808503.19642646	peptide	NP_416715.1|FEATURES|YojI|peptide|YojI	0.999999409316	68.8	32	51.6	4.8e-08	1
KLEBSIELLA_PNEUMONIAE_OMPK37	338	369	SRX3808503.13880265	beta-lactam	CAA09666.1|FEATURES|Klebsiella_pneumoniae_OmpK37|beta-lactam|Klebsiella_pneumoniae_OmpK37	0.999938885341	81.2	32	57.4	8.7e-10	1
ACRB	854	886	SRX3808503.3966247	multidrug	ZP_03832747|FEATURES|acrB|multidrug|acrB	1.0	97.0	33	70.5	1.0e-13	1
TOLC	21	52	SRX3808503.10648499	multidrug	gi:641638394:emb:CDQ55087.1:|FEATURES|TolC|multidrug|TolC	0.999994542023	81.2	32	49.3	2.4e-07	1
ACRF	913	945	SRX3808503.4981096	multidrug	CP000647.1.gene3710.p01|FEATURES|acrF|multidrug|acrF	1.0	97.0	33	64.3	7.3e-12	1
OPTRA	197	229	SRX3808503.9551844	oxazolidinone	AKA86814|FEATURES|optrA|oxazolidinone|optrA	0.999389722683	66.7	33	53.5	1.3e-08	1
OQXB	525	557	SRX3808503.4877755	multidrug	YP_001693238|FEATURES|oqxB|multidrug|oqxB	0.999999158349	90.9	33	61.2	6.2e-11	1
ESCHERICHIA_COLI_LAMB	213	244	SRX3808503.13399710	multidrug	BAB38442|FEATURES|Escherichia_coli_LamB|multidrug|Escherichia_coli_LamB	0.999995655487	75.0	32	56.2	1.9e-09	1
MTRE	351	383	SRX3808503.13399711	multidrug	gi:1200113:emb:CAA64891.1:|FEATURES|mtrE|multidrug|mtrE	1.0	63.6	33	46.6	1.6e-06	1
OKP-B	44	76	SRX3808503.8300665	beta-lactam	AM051159.1.gene1.p01|FEATURES|OKP-B|beta-lactam|OKP-B	1.0	81.8	33	57.8	6.9e-10	1
ACRB	20	52	SRX3808503.13905368	multidrug	gi:643662068:ref:WP_025246873.1:|FEATURES|acrB|multidrug|acrB	0.999994675376	93.9	33	67.8	6.6e-13	1
YOJI	304	334	SRX3808503.14796582	peptide	NP_416715.1|FEATURES|YojI|peptide|YojI	0.999999270007	67.7	31	49.7	1.8e-07	1
MEXX	267	299	SRX3808503.14796581	multidrug	gi:515712732:ref:WP_017145332.1:|FEATURES|mexX|multidrug|mexX	1.0	84.8	33	62.4	2.8e-11	1
BACA	113	143	SRX3808503.2338544	bacitracin	YP_002236533|FEATURES|bacA|bacitracin|bacA	1.0	93.5	31	57.4	8.4e-10	1
MDFA	86	118	SRX3808503.15182891	multidrug	gi:1044109257:emb:SBZ85298.1:|FEATURES|mdfA|multidrug|mdfA	1.0	100.0	33	67.8	6.6e-13	1
MEXK	397	429	SRX3808503.2083921	multidrug	AAG07064.1|FEATURES|MexK|multidrug|MexK	0.999999631802	81.8	33	60.8	8.1e-11	1
PBP-1A	68	100	SRX3808503.4319090	beta-lactam	YP_001290033|FEATURES|PBP-1A|beta-lactam|PBP-1A	1.0	66.7	33	55.5	3.4e-09	1
MDTL	240	272	SRX3808503.1729640	multidrug	YP_001451669|FEATURES|mdtL|multidrug|mdtL	1.0	78.8	33	51.6	4.9e-08	1
BAER	189	221	SRX3808503.19918978	multidrug	YP_490321.1|FEATURES|baeR|multidrug|baeR	0.99999767512	97.0	33	67.8	6.6e-13	1
CPXA	333	365	SRX3808503.18105416	aminoglycoside:aminocoumarin	NP_312864.1|FEATURES|cpxA|aminoglycoside:aminocoumarin|cpxA	0.99968785345	93.9	33	70.9	7.8e-14	1
EVGS	969	999	SRX3808503.19799481	multidrug	AAC75429.1|FEATURES|evgS|multidrug|evgS	0.999999331945	67.7	31	45.4	3.5e-06	1
BICYCLOMYCIN-MULTIDRUG_EFFLUX_PROTEIN_BCR	239	271	SRX3808503.3324607	multidrug	YP_002237398|FEATURES|bicyclomycin-multidrug_efflux_protein_bcr|multidrug|bicyclomycin-multidrug_efflux_protein_bcr	1.0	100.0	33	72.8	2.1e-14	1
PENA	442	472	SRX3808503.16814191	beta-lactam	ZP_04656349|FEATURES|penA|beta-lactam|penA	1.0	74.2	31	51.2	6.0e-08	1
ACRA	237	268	SRX3808503.14100833	multidrug	gi:500615129:gb:EOQ55695.1:|FEATURES|acrA|multidrug|acrA	1.0	100.0	32	69.3	2.2e-13	1
PENA	318	349	SRX3808503.15089200	beta-lactam	YP_002146111|FEATURES|penA|beta-lactam|penA	1.0	84.4	32	60.8	7.9e-11	1
CPXA	144	174	SRX3808503.237138	aminoglycoside:aminocoumarin	NP_312864.1|FEATURES|cpxA|aminoglycoside:aminocoumarin|cpxA	0.997627338896	83.9	31	50.1	1.4e-07	1
PATA	46	77	SRX3808503.12824708	fluoroquinolone	NP_417544.5|FEATURES|patA|fluoroquinolone|patA	0.999995115691	96.9	32	68.2	5.1e-13	1
OQXB	741	773	SRX3808503.4459243	multidrug	YP_001693238|FEATURES|oqxB|multidrug|oqxB	1.0	100.0	33	72.4	2.7e-14	1
MSBA	87	119	SRX3808503.19444756	nitroimidazole	NP_415434.1|FEATURES|msbA|nitroimidazole|msbA	0.99992892574	97.0	33	72.8	2.1e-14	1
MULTIDRUG_ABC_TRANSPORTER	348	378	SRX3808503.6863065	multidrug	gi:686364868:ref:WP_031893738.1:|FEATURES|multidrug_ABC_transporter|multidrug|multidrug_ABC_transporter	1.0	67.7	31	47.8	6.9e-07	1
PBP-1A	158	189	SRX3808503.7664091	beta-lactam	YP_001292390|FEATURES|PBP-1A|beta-lactam|PBP-1A	1.0	78.1	32	56.2	2.0e-09	1
MEXB	736	768	SRX3808503.7598582	multidrug	gi:505288054:ref:WP_015475156.1:|FEATURES|mexB|multidrug|mexB	0.999999999815	93.9	33	66.6	1.5e-12	1
EMRB-QACA_FAMILY_MAJOR_FACILITATOR_TRANSPORTER	31	62	SRX3808503.14406147	multidrug	NC_002951.3238155.p01|FEATURES|EmrB-QacA_family_major_facilitator_transporter|multidrug|EmrB-QacA_family_major_facilitator_transporter	0.999999671449	62.5	32	44.7	6.0e-06	1
ACRF	479	511	SRX3808503.4979887	multidrug	CP000647.1.gene3710.p01|FEATURES|acrF|multidrug|acrF	1.0	93.9	33	65.1	4.3e-12	1
ARNA	308	340	SRX3808503.19810638	polymyxin	gi:851928593:ref:WP_048220996.1:|FEATURES|arnA|polymyxin|arnA	0.985549321764	87.9	33	60.8	8.1e-11	1
EMRA	51	83	SRX3808503.18286967	multidrug	gi:493949987:ref:WP_006893879.1:|FEATURES|emrA|multidrug|emrA	0.98745748842	100.0	33	70.1	1.3e-13	1
MDTL	92	122	SRX3808503.5159125	multidrug	gi:391322939:gb:EIQ79610.1:|FEATURES|mdtL|multidrug|mdtL	1.0	93.5	31	62.4	2.7e-11	1
ARNA	544	576	SRX3808503.11127314	polymyxin	gi:391316952:gb:EIQ74337.1:|FEATURES|arnA|polymyxin|arnA	0.929107454156	87.9	33	63.5	1.2e-11	1
OMPF	564	595	SRX3808503.204284	multidrug	gi:504720116:ref:WP_014907218.1:|FEATURES|ompF|multidrug|ompF	0.999999999395	96.9	32	65.5	3.2e-12	1
MDTG	252	284	SRX3808503.17787108	multidrug	gi:754953070:ref:WP_042309229.1:|FEATURES|mdtG|multidrug|mdtG	1.0	87.9	33	61.2	6.2e-11	1
EMRB	144	176	SRX3808503.12443249	multidrug	gi:852126944:ref:WP_048291088.1:|FEATURES|emrB|multidrug|emrB	0.999962934421	100.0	33	77.8	6.4e-16	1
ACRB	57	89	SRX3808503.13821146	multidrug	gi:446414955:ref:WP_000492810.1:|FEATURES|acrB|multidrug|acrB	1.0	97.0	33	63.5	1.2e-11	1
ESCHERICHIA_COLI_LAMB	331	361	SRX3808503.19460418	multidrug	BAB38442|FEATURES|Escherichia_coli_LamB|multidrug|Escherichia_coli_LamB	0.999996295874	80.6	31	59.3	2.3e-10	1
MSBA	36	68	SRX3808503.16578589	nitroimidazole	NP_415434.1|FEATURES|msbA|nitroimidazole|msbA	0.999880179608	93.9	33	67.4	8.6e-13	1
OKP-B	252	284	SRX3808503.18349964	beta-lactam	AM051159.1.gene1.p01|FEATURES|OKP-B|beta-lactam|OKP-B	1.0	100.0	33	68.2	5.1e-13	1
EMRA	32	64	SRX3808503.6489538	multidrug	gi:895872851:ref:WP_048980086.1:|FEATURES|emrA|multidrug|emrA	0.98881317845	100.0	33	71.2	6.0e-14	1
UGD	201	233	SRX3808503.3800449	peptide	AAC75089.1|FEATURES|ugd|peptide|ugd	0.999999764278	90.9	33	64.7	5.6e-12	1
MDFA	60	92	SRX3808503.13090490	multidrug	gi:1044002084:emb:SBX40186.1:|FEATURES|mdfA|multidrug|mdfA	1.0	100.0	33	73.2	1.6e-14	1
ACRF	511	543	SRX3808503.16474131	multidrug	CP000647.1.gene3710.p01|FEATURES|acrF|multidrug|acrF	0.999999997996	97.0	33	72.4	2.7e-14	1
PATA	286	317	SRX3808503.14641573	fluoroquinolone	NP_417544.5|FEATURES|patA|fluoroquinolone|patA	0.999995671392	96.9	32	69.3	2.2e-13	1
PATA	8	38	SRX3808503.1209702	fluoroquinolone	NP_417544.5|FEATURES|patA|fluoroquinolone|patA	0.999990027688	96.8	31	62.0	3.5e-11	1
MEXX	336	366	SRX3808503.7693919	multidrug	gi:490311564:ref:WP_004206259.1:|FEATURES|mexX|multidrug|mexX	0.999999997501	83.9	31	51.6	4.8e-08	1
NORB	138	170	SRX3808503.14641574	fluoroquinolone	gi:738114161:ref:WP_036072414.1:|FEATURES|norB|fluoroquinolone|norB	1.0	78.8	33	65.1	4.3e-12	1
PENA	363	393	SRX3808503.7242586	beta-lactam	ZP_04656349|FEATURES|penA|beta-lactam|penA	1.0	83.9	31	60.5	1.1e-10	1
EMRB	131	161	SRX3808503.2369304	multidrug	gi:852126944:ref:WP_048291088.1:|FEATURES|emrB|multidrug|emrB	0.999880161429	100.0	31	67.8	6.2e-13	1
SMEE	405	435	SRX3808503.6521633	multidrug	YP_002706077|FEATURES|smeE|multidrug|smeE	1.0	96.8	31	60.1	1.3e-10	1
BAER	41	73	SRX3808503.4061688	multidrug	YP_490321.1|FEATURES|baeR|multidrug|baeR	0.999997351817	87.9	33	63.9	9.6e-12	1
ROSB	504	534	SRX3808503.2605484	fosmidomycin	ZP_04615639|FEATURES|rosB|fosmidomycin|rosB	0.999999972653	77.4	31	50.8	7.9e-08	1
LMRB	51	83	SRX3808503.15426328	MLS	gi:1007411670:gb:AMQ72759.1:|FEATURES|lmrB|MLS|lmrB	1.0	60.6	33	49.3	2.4e-07	1
ESCHERICHIA_COLI_LAMB	330	361	SRX3808503.1978596	multidrug	BAB38442|FEATURES|Escherichia_coli_LamB|multidrug|Escherichia_coli_LamB	0.999997225965	84.4	32	65.9	2.5e-12	1
EPTA	399	431	SRX3808503.19755865	peptide	BAE78116.1|FEATURES|eptA|peptide|eptA	0.999999915065	72.7	33	60.1	1.4e-10	1
EMRA	282	314	SRX3808503.15324433	multidrug	gi:506486765:ref:WP_015963310.1:|FEATURES|emrA|multidrug|emrA	0.985787313567	69.7	33	52.4	2.9e-08	1
PBP-1A	127	159	SRX3808503.1145617	beta-lactam	YP_001290033|FEATURES|PBP-1A|beta-lactam|PBP-1A	0.999999997436	63.6	33	47.8	7.1e-07	1
PBP-1A	69	101	SRX3808503.13530760	beta-lactam	YP_001290033|FEATURES|PBP-1A|beta-lactam|PBP-1A	1.0	66.7	33	54.3	7.6e-09	1
OMP36	55	87	SRX3808503.2645672	multidrug	AF336095.1.gene1.p01|FEATURES|omp36|multidrug|omp36	0.98665864675	100.0	33	73.9	9.2e-15	1
ACRA	345	377	SRX3808503.10647781	multidrug	CAC41008|FEATURES|acrA|multidrug|acrA	1.0	97.0	33	68.2	5.1e-13	1
TRANSCRIPTIONAL_REGULATORY_PROTEIN_CPXR_CPXR	190	221	SRX3808503.13213756	unclassified	CP001918.1.gene5135.p01|FEATURES|transcriptional_regulatory_protein_CpxR_cpxR|unclassified|transcriptional_regulatory_protein_CpxR_cpxR	1.0	100.0	32	72.8	2.0e-14	1
CPXA	225	256	SRX3808503.1958438	aminoglycoside:aminocoumarin	NP_312864.1|FEATURES|cpxA|aminoglycoside:aminocoumarin|cpxA	0.999274391277	93.8	32	62.0	3.6e-11	1
ACRB	125	157	SRX3808503.10293076	multidrug	gi:763385966:ref:WP_044243114.1:|FEATURES|acrB|multidrug|acrB	0.999999996429	100.0	33	67.4	8.6e-13	1
TRANSCRIPTIONAL_REGULATORY_PROTEIN_CPXR_CPXR	71	102	SRX3808503.1202081	unclassified	CP001918.1.gene5135.p01|FEATURES|transcriptional_regulatory_protein_CpxR_cpxR|unclassified|transcriptional_regulatory_protein_CpxR_cpxR	0.999999995914	62.5	32	46.6	1.5e-06	1
YOJI	500	532	SRX3808503.15417751	peptide	NP_416715.1|FEATURES|YojI|peptide|YojI	0.999999814914	90.9	33	65.5	3.3e-12	1
EMRB	24	54	SRX3808503.9202323	multidrug	gi:647263485:ref:WP_025711508.1:|FEATURES|emrB|multidrug|emrB	0.999898001964	100.0	31	63.9	9.0e-12	1
BAES	273	305	SRX3808503.2467988	multidrug	BAA15934.1|FEATURES|baeS|multidrug|baeS	0.999998995795	87.9	33	60.8	8.1e-11	1
OMPF	445	476	SRX3808503.6134938	multidrug	gi:504720116:ref:WP_014907218.1:|FEATURES|ompF|multidrug|ompF	0.999999998176	96.9	32	63.2	1.6e-11	1
ROSB	117	149	SRX3808503.7624421	fosmidomycin	ZP_04630103|FEATURES|rosB|fosmidomycin|rosB	1.0	97.0	33	64.3	7.3e-12	1
BACA	53	84	SRX3808503.18887525	bacitracin	YP_302125|FEATURES|bacA|bacitracin|bacA	1.0	96.9	32	68.6	3.8e-13	1
MDTH	22	54	SRX3808503.7702368	multidrug	BAH62779|FEATURES|mdtH|multidrug|mdtH	0.999997242985	87.9	33	67.4	8.6e-13	1
OMPR	89	121	SRX3808503.12600715	multidrug	CP000034.1.gene3672.p01|FEATURES|ompR|multidrug|ompR	0.999999075534	90.9	33	67.0	1.1e-12	1
OQXB	735	767	SRX3808503.7415917	multidrug	YP_001693238|FEATURES|oqxB|multidrug|oqxB	1.0	100.0	33	69.3	2.3e-13	1
EMRB	21	53	SRX3808503.18367614	multidrug	gi:485862236:ref:WP_001461404.1:|FEATURES|emrB|multidrug|emrB	0.999897956301	87.9	33	60.8	8.1e-11	1
KLEBSIELLA_PNEUMONIAE_OMPK37	325	356	SRX3808503.19762211	beta-lactam	CAA09666.1|FEATURES|Klebsiella_pneumoniae_OmpK37|beta-lactam|Klebsiella_pneumoniae_OmpK37	0.999999995457	90.6	32	65.9	2.4e-12	1
ROSB	377	409	SRX3808503.3215476	fosmidomycin	gi:1001786599:ref:WP_061324791.1:|FEATURES|rosB|fosmidomycin|rosB	1.0	75.8	33	56.2	2.0e-09	1
ESCHERICHIA_COLI_MIPA	215	246	SRX3808503.10683599	multidrug	NP_310518|FEATURES|Escherichia_coli_mipA|multidrug|Escherichia_coli_mipA	0.999998635411	87.5	32	63.2	1.6e-11	1
MDTG	331	362	SRX3808503.2994191	multidrug	gi:852292796:ref:WP_048332568.1:|FEATURES|mdtG|multidrug|mdtG	1.0	100.0	32	67.4	8.4e-13	1
MEXX	267	298	SRX3808503.8173253	multidrug	gi:515712732:ref:WP_017145332.1:|FEATURES|mexX|multidrug|mexX	1.0	84.4	32	60.5	1.0e-10	1
OMPF	239	270	SRX3808503.893219	multidrug	gi:377849761:gb:EHU14730.1:|FEATURES|ompF|multidrug|ompF	0.999584119714	78.1	32	55.1	4.4e-09	1
ACRA	19	51	SRX3808503.18207214	multidrug	gi:573042590:emb:CDI16885.1:|FEATURES|acrA|multidrug|acrA	1.0	100.0	33	69.7	1.7e-13	1
MDTM	220	250	SRX3808503.17489656	multidrug	YP_001726662|FEATURES|mdtM|multidrug|mdtM	1.0	93.5	31	61.6	4.5e-11	1
ACRB	931	963	SRX3808503.6017452	multidrug	CP001918.1.gene1257.p01|FEATURES|acrB|multidrug|acrB	1.0	100.0	33	64.7	5.6e-12	1
MEXX	268	300	SRX3808503.10324528	multidrug	gi:490311564:ref:WP_004206259.1:|FEATURES|mexX|multidrug|mexX	1.0	100.0	33	70.5	1.0e-13	1
ACRB	484	516	SRX3808503.16746460	multidrug	gi:446414955:ref:WP_000492810.1:|FEATURES|acrB|multidrug|acrB	0.999999991346	72.7	33	54.7	5.8e-09	1
RPOB2	1046	1078	SRX3808503.9388771	multidrug	BAD59497.1|FEATURES|rpoB2|multidrug|rpoB2	0.999999127495	84.8	33	65.5	3.3e-12	1
CPXA	62	94	SRX3808503.4024145	aminoglycoside:aminocoumarin	NP_312864.1|FEATURES|cpxA|aminoglycoside:aminocoumarin|cpxA	0.999772003211	97.0	33	74.3	7.1e-15	1
RPOB2	848	878	SRX3808503.15411976	multidrug	BAD59497.1|FEATURES|rpoB2|multidrug|rpoB2	0.999999081428	64.5	31	46.2	1.9e-06	1
ACRB	783	815	SRX3808503.16966706	multidrug	gi:446414955:ref:WP_000492810.1:|FEATURES|acrB|multidrug|acrB	0.999999997925	87.9	33	67.8	6.6e-13	1
MDTD	294	326	SRX3808503.5935566	multidrug	NC_002695.1.916587.p01|FEATURES|mdtD|multidrug|mdtD	0.999999999887	100.0	33	70.1	1.3e-13	1
BAES	46	77	SRX3808503.17554681	multidrug	BAA15934.1|FEATURES|baeS|multidrug|baeS	0.999998963426	81.2	32	59.7	1.8e-10	1
ACRF	150	182	SRX3808503.7937545	multidrug	CP000647.1.gene3710.p01|FEATURES|acrF|multidrug|acrF	1.0	97.0	33	68.2	5.1e-13	1
MDTG	347	379	SRX3808503.17926468	multidrug	gi:556496060:ref:WP_023343747.1:|FEATURES|mdtG|multidrug|mdtG	1.0	69.7	33	49.7	1.9e-07	1
MDTG	355	387	SRX3808503.7937546	multidrug	gi:852292796:ref:WP_048332568.1:|FEATURES|mdtG|multidrug|mdtG	1.0	97.0	33	65.1	4.3e-12	1
CPXA	231	263	SRX3808503.19213393	aminoglycoside:aminocoumarin	NP_312864.1|FEATURES|cpxA|aminoglycoside:aminocoumarin|cpxA	0.999481750103	100.0	33	65.5	3.3e-12	1
ACRB	438	470	SRX3808503.15348803	multidrug	gi:447055218:ref:WP_001132474.1:|FEATURES|acrB|multidrug|acrB	1.0	93.9	33	64.7	5.6e-12	1
ACRB	154	186	SRX3808503.8869711	multidrug	gi:763385966:ref:WP_044243114.1:|FEATURES|acrB|multidrug|acrB	1.0	100.0	33	68.2	5.1e-13	1
MAJOR_FACILITATOR_SUPERFAMILY_TRANSPORTER	60	91	SRX3808503.3767893	multidrug	NC_010410.6002639.p01|FEATURES|major_facilitator_superfamily_transporter|multidrug|major_facilitator_superfamily_transporter	0.999998335957	62.5	32	47.8	6.9e-07	1
CPXA	90	121	SRX3808503.2170268	aminoglycoside:aminocoumarin	NP_312864.1|FEATURES|cpxA|aminoglycoside:aminocoumarin|cpxA	0.997878742444	78.1	32	51.2	6.2e-08	1
OQXB	505	536	SRX3808503.13846350	multidrug	YP_001693238|FEATURES|oqxB|multidrug|oqxB	0.999999996385	100.0	32	72.0	3.4e-14	1
ESCHERICHIA_COLI_LAMB	330	361	SRX3808503.15448443	multidrug	BAB38442|FEATURES|Escherichia_coli_LamB|multidrug|Escherichia_coli_LamB	0.999997225965	84.4	32	65.9	2.4e-12	1
EMRR	128	160	SRX3808503.18461712	fluoroquinolone	NP_417169.1|FEATURES|emrR|fluoroquinolone|emrR	0.999959518357	90.9	33	67.0	1.1e-12	1
UGD	92	124	SRX3808503.13846355	peptide	AAC75089.1|FEATURES|ugd|peptide|ugd	0.999999458625	78.8	33	57.4	9.0e-10	1
CPXA	404	436	SRX3808503.3504047	aminoglycoside:aminocoumarin	NP_312864.1|FEATURES|cpxA|aminoglycoside:aminocoumarin|cpxA	0.998508701596	75.8	33	54.7	5.8e-09	1
ACRF	181	213	SRX3808503.15448446	multidrug	CP000647.1.gene3710.p01|FEATURES|acrF|multidrug|acrF	1.0	93.9	33	68.9	3.0e-13	1
KASUGAMYCIN_RESISTANCE_PROTEIN_KSGA	66	98	SRX3808503.3558143	aminoglycoside	YP_002240485|FEATURES|kasugamycin_resistance_protein_ksgA|aminoglycoside|kasugamycin_resistance_protein_ksgA	1.0	100.0	33	71.2	6.0e-14	1
RPOB2	878	908	SRX3808503.3504049	multidrug	BAD59497.1|FEATURES|rpoB2|multidrug|rpoB2	0.999998977717	67.7	31	43.9	9.6e-06	1
ADEL	108	140	SRX3808503.12608121	multidrug	ALH22601.1|FEATURES|adeL|multidrug|adeL	0.999999263107	63.6	33	48.5	4.2e-07	1
EMRA	284	315	SRX3808503.5690128	multidrug	gi:1036665295:ref:WP_064719275.1:|FEATURES|emrA|multidrug|emrA	0.989030347342	81.2	32	58.9	3.1e-10	1
PBP-1A	125	156	SRX3808503.3235538	beta-lactam	YP_001290033|FEATURES|PBP-1A|beta-lactam|PBP-1A	1.0	68.8	32	48.5	4.0e-07	1
MSBA	172	202	SRX3808503.9213601	nitroimidazole	NP_415434.1|FEATURES|msbA|nitroimidazole|msbA	0.999652230834	90.3	31	56.6	1.5e-09	1
ROSB	384	414	SRX3808503.18334891	fosmidomycin	gi:896190680:ref:WP_049199932.1:|FEATURES|rosB|fosmidomycin|rosB	1.0	74.2	31	53.5	1.3e-08	1
MDTM	151	183	SRX3808503.6352358	multidrug	YP_001726662|FEATURES|mdtM|multidrug|mdtM	1.0	78.8	33	60.8	8.1e-11	1
ESCHERICHIA_COLI_MIPA	142	174	SRX3808503.18497930	multidrug	NP_310518|FEATURES|Escherichia_coli_mipA|multidrug|Escherichia_coli_mipA	0.999998834458	84.8	33	70.1	1.3e-13	1
ESCHERICHIA_COLI_LAMB	114	144	SRX3808503.1022176	multidrug	BAB38442|FEATURES|Escherichia_coli_LamB|multidrug|Escherichia_coli_LamB	0.999997087601	93.5	31	72.0	3.3e-14	1
PMRF	277	309	SRX3808503.9187882	peptide	AAC75314.1|FEATURES|PmrF|peptide|PmrF	0.999999684311	87.9	33	65.5	3.3e-12	1
ACRD	151	182	SRX3808503.9187885	aminoglycoside	YP_490697.1|FEATURES|acrD|aminoglycoside|acrD	0.999989674709	87.5	32	60.5	1.0e-10	1
EPTA	325	357	SRX3808503.12810745	peptide	BAE78116.1|FEATURES|eptA|peptide|eptA	0.999999936716	84.8	33	67.4	8.6e-13	1
ROSB	87	119	SRX3808503.12810747	fosmidomycin	gi:318604694:emb:CBY26192.1:|FEATURES|rosB|fosmidomycin|rosB	1.0	81.8	33	52.0	3.8e-08	1
BACA	184	216	SRX3808503.15107123	bacitracin	YP_001178170|FEATURES|bacA|bacitracin|bacA	1.0	97.0	33	63.2	1.6e-11	1
EMRB	317	349	SRX3808503.16478379	multidrug	gi:486057056:ref:WP_001507824.1:|FEATURES|emrB|multidrug|emrB	0.999792826207	100.0	33	70.9	7.8e-14	1
MDTG	195	227	SRX3808503.6970913	multidrug	gi:556279993:ref:WP_023289120.1:|FEATURES|mdtG|multidrug|mdtG	1.0	97.0	33	62.4	2.8e-11	1
EMRA	225	257	SRX3808503.7628706	multidrug	gi:1033061324:ref:WP_064372453.1:|FEATURES|emrA|multidrug|emrA	0.985931884548	100.0	33	70.1	1.3e-13	1
OQXB	316	346	SRX3808503.11580263	multidrug	YP_001693238|FEATURES|oqxB|multidrug|oqxB	1.0	96.8	31	65.9	2.4e-12	1
EPTA	293	325	SRX3808503.16898670	peptide	BAE78116.1|FEATURES|eptA|peptide|eptA	0.999999918007	81.8	33	60.5	1.1e-10	1
ESCHERICHIA_COLI_MIPA	213	244	SRX3808503.14189481	multidrug	NP_310518|FEATURES|Escherichia_coli_mipA|multidrug|Escherichia_coli_mipA	0.999998620693	87.5	32	62.8	2.1e-11	1
UGD	255	287	SRX3808503.15338435	peptide	AAC75089.1|FEATURES|ugd|peptide|ugd	0.999999851987	90.9	33	65.5	3.3e-12	1
OMPR	53	85	SRX3808503.3553444	multidrug	CP000034.1.gene3672.p01|FEATURES|ompR|multidrug|ompR	0.999999136276	100.0	33	68.6	3.9e-13	1
UGD	203	235	SRX3808503.17195096	peptide	AAC75089.1|FEATURES|ugd|peptide|ugd	0.999999526842	90.9	33	64.3	7.3e-12	1
EMRA	245	277	SRX3808503.5701944	multidrug	gi:1033061324:ref:WP_064372453.1:|FEATURES|emrA|multidrug|emrA	0.990160707894	97.0	33	68.9	3.0e-13	1
CPXA	373	405	SRX3808503.15823310	aminoglycoside:aminocoumarin	NP_312864.1|FEATURES|cpxA|aminoglycoside:aminocoumarin|cpxA	0.999612698866	90.9	33	69.3	2.3e-13	1
ACRA	266	298	SRX3808503.15510113	multidrug	NC_002695.1.912781.p01|FEATURES|acrA|multidrug|acrA	1.0	75.8	33	52.0	3.8e-08	1
MDTG	146	177	SRX3808503.9203493	multidrug	gi:852144206:ref:WP_048294470.1:|FEATURES|mdtG|multidrug|mdtG	1.0	68.8	32	48.1	5.4e-07	1
MDTD	284	316	SRX3808503.4018413	multidrug	NC_002695.1.916587.p01|FEATURES|mdtD|multidrug|mdtD	0.999999999991	100.0	33	70.1	1.3e-13	1
BICYCLOMYCIN-MULTIDRUG_EFFLUX_PROTEIN_BCR	336	367	SRX3808503.14420002	multidrug	YP_002237398|FEATURES|bicyclomycin-multidrug_efflux_protein_bcr|multidrug|bicyclomycin-multidrug_efflux_protein_bcr	1.0	100.0	32	65.5	3.2e-12	1
SDIA	189	221	SRX3808503.157113	unclassified	gi:749556408:ref:WP_040188680.1:|FEATURES|sdiA|unclassified|sdiA	1.0	100.0	33	69.3	2.3e-13	1
ACRB	23	55	SRX3808503.16320705	multidrug	gi:763385966:ref:WP_044243114.1:|FEATURES|acrB|multidrug|acrB	1.0	100.0	33	68.9	3.0e-13	1
ACRB	458	490	SRX3808503.7766413	multidrug	CP001918.1.gene1257.p01|FEATURES|acrB|multidrug|acrB	1.0	93.9	33	62.0	3.6e-11	1
UGD	209	241	SRX3808503.16245222	peptide	AAC75089.1|FEATURES|ugd|peptide|ugd	0.999999666156	93.9	33	68.2	5.1e-13	1
KASUGAMYCIN_RESISTANCE_PROTEIN_KSGA	138	168	SRX3808503.16570914	aminoglycoside	YP_002240485|FEATURES|kasugamycin_resistance_protein_ksgA|aminoglycoside|kasugamycin_resistance_protein_ksgA	1.0	96.8	31	64.3	6.9e-12	1
MSBA	171	202	SRX3808503.7480930	nitroimidazole	NP_415434.1|FEATURES|msbA|nitroimidazole|msbA	0.999806703584	96.9	32	62.4	2.7e-11	1
YOJI	82	113	SRX3808503.11294768	peptide	NP_416715.1|FEATURES|YojI|peptide|YojI	0.999999157337	68.8	32	48.5	4.0e-07	1
TRIC	962	994	SRX3808503.3790382	triclosan	NP_248848.1|FEATURES|TriC|triclosan|TriC	0.999999974109	72.7	33	54.3	7.6e-09	1
CPXA	201	232	SRX3808503.3397087	aminoglycoside:aminocoumarin	NP_312864.1|FEATURES|cpxA|aminoglycoside:aminocoumarin|cpxA	0.998977476143	87.5	32	58.5	4.0e-10	1
MDTG	110	140	SRX3808503.12625524	multidrug	gi:490851190:ref:WP_004713249.1:|FEATURES|mdtG|multidrug|mdtG	1.0	67.7	31	50.8	8.4e-08	1
OMPR	104	135	SRX3808503.17668127	multidrug	gi:909830386:gb:AKU13184.1:|FEATURES|ompR|multidrug|ompR	0.999998185683	84.4	32	55.1	4.4e-09	1
ESCHERICHIA_COLI_LAMB	80	112	SRX3808503.17992308	multidrug	BAB38442|FEATURES|Escherichia_coli_LamB|multidrug|Escherichia_coli_LamB	0.999996938415	81.8	33	63.5	1.2e-11	1
ARNA	231	263	SRX3808503.3636501	polymyxin	gi:446782978:ref:WP_000860234.1:|FEATURES|arnA|polymyxin|arnA	0.999875586192	66.7	33	47.4	9.3e-07	1
KASUGAMYCIN_RESISTANCE_PROTEIN_KSGA	241	273	SRX3808503.2227699	aminoglycoside	BAH61691|FEATURES|kasugamycin_resistance_protein_ksgA|aminoglycoside|kasugamycin_resistance_protein_ksgA	1.0	93.9	33	67.4	8.6e-13	1
ESCHERICHIA_COLI_LAMB	63	95	SRX3808503.1037731	multidrug	BAB38442|FEATURES|Escherichia_coli_LamB|multidrug|Escherichia_coli_LamB	0.999997493355	90.9	33	68.6	3.9e-13	1
OMPF	546	578	SRX3808503.19767378	multidrug	gi:504720116:ref:WP_014907218.1:|FEATURES|ompF|multidrug|ompF	0.999999999514	97.0	33	67.4	8.6e-13	1
ACRB	456	488	SRX3808503.17992302	multidrug	gi:446414955:ref:WP_000492810.1:|FEATURES|acrB|multidrug|acrB	1.0	90.9	33	62.8	2.1e-11	1
PENA	440	472	SRX3808503.9560883	beta-lactam	ZP_04656349|FEATURES|penA|beta-lactam|penA	1.0	78.8	33	58.2	5.2e-10	1
ACRD	17	49	SRX3808503.9150600	aminoglycoside	YP_490697.1|FEATURES|acrD|aminoglycoside|acrD	0.999991501833	90.9	33	64.3	7.3e-12	1
ACRD	130	162	SRX3808503.9390125	aminoglycoside	YP_490697.1|FEATURES|acrD|aminoglycoside|acrD	0.889700000455	93.9	33	65.9	2.5e-12	1
BICYCLOMYCIN-MULTIDRUG_EFFLUX_PROTEIN_BCR	366	396	SRX3808503.2953823	multidrug	BAH64410|FEATURES|bicyclomycin-multidrug_efflux_protein_bcr|multidrug|bicyclomycin-multidrug_efflux_protein_bcr	0.999999265498	96.8	31	63.5	1.2e-11	1
MACA	236	268	SRX3808503.897015	MLS	gi:898127726:emb:CPR41603.1:|FEATURES|macA|MLS|macA	1.0	100.0	33	74.7	5.4e-15	1
EMRR	35	66	SRX3808503.1931956	fluoroquinolone	NP_417169.1|FEATURES|emrR|fluoroquinolone|emrR	0.999956244954	93.8	32	62.0	3.5e-11	1
EMRA	246	278	SRX3808503.14869363	multidrug	gi:1033061324:ref:WP_064372453.1:|FEATURES|emrA|multidrug|emrA	0.987336254229	100.0	33	70.1	1.3e-13	1
RPOB2	801	832	SRX3808503.5591586	multidrug	BAD59497.1|FEATURES|rpoB2|multidrug|rpoB2	0.99999928007	75.0	32	52.8	2.1e-08	1
ACRF	658	690	SRX3808503.9930479	multidrug	CP000647.1.gene3710.p01|FEATURES|acrF|multidrug|acrF	1.0	100.0	33	72.0	3.5e-14	1
ACRF	819	851	SRX3808503.17927731	multidrug	CP000647.1.gene3710.p01|FEATURES|acrF|multidrug|acrF	1.0	97.0	33	64.3	7.3e-12	1
MSBA	380	410	SRX3808503.9673265	nitroimidazole	NP_415434.1|FEATURES|msbA|nitroimidazole|msbA	0.99960077756	83.9	31	59.7	1.7e-10	1
MEXB	869	901	SRX3808503.9959832	multidrug	gi:505288054:ref:WP_015475156.1:|FEATURES|mexB|multidrug|mexB	1.0	97.0	33	66.6	1.5e-12	1
KDPE	171	202	SRX3808503.13224337	aminoglycoside	NP_415222.1|FEATURES|kdpE|aminoglycoside|kdpE	0.999997106962	100.0	32	72.0	3.4e-14	1
OPTRA	200	232	SRX3808503.17571599	oxazolidinone	AKA86814|FEATURES|optrA|oxazolidinone|optrA	0.999151939018	66.7	33	48.9	3.2e-07	1
OMPR	387	418	SRX3808503.11923298	multidrug	CP000034.1.gene3672.p01|FEATURES|ompR|multidrug|ompR	0.999998936808	90.6	32	63.9	9.3e-12	1
MDTD	255	285	SRX3808503.7762248	multidrug	NC_002695.1.916587.p01|FEATURES|mdtD|multidrug|mdtD	0.999999999757	77.4	31	50.8	7.9e-08	1
DNA-BINDING_PROTEIN_H-NS	98	130	SRX3808503.10512379	unclassified	CP001485.1.gene2287.p01|FEATURES|DNA-binding_protein_H-NS|unclassified|DNA-binding_protein_H-NS	0.999991859552	63.6	33	47.8	7.1e-07	1
RPOB2	587	618	SRX3808503.16426196	multidrug	BAD59497.1|FEATURES|rpoB2|multidrug|rpoB2	0.999999393882	81.2	32	58.2	5.2e-10	1
MAJOR_FACILITATOR_SUPERFAMILY_TRANSPORTER	98	130	SRX3808503.11923293	multidrug	NC_010410.6002639.p01|FEATURES|major_facilitator_superfamily_transporter|multidrug|major_facilitator_superfamily_transporter	0.999998423295	66.7	33	49.7	1.9e-07	1
BAES	260	292	SRX3808503.15357041	multidrug	BAA15934.1|FEATURES|baeS|multidrug|baeS	0.999998728039	84.8	33	58.5	4.0e-10	1
ESCHERICHIA_COLI_MIPA	35	66	SRX3808503.4937066	multidrug	NP_310518|FEATURES|Escherichia_coli_mipA|multidrug|Escherichia_coli_mipA	0.999998754099	84.4	32	67.0	1.1e-12	1
MDTG	255	287	SRX3808503.7177848	multidrug	gi:727188926:ref:WP_033650732.1:|FEATURES|mdtG|multidrug|mdtG	1.0	69.7	33	48.5	4.2e-07	1
LMRC	353	385	SRX3808503.16055846	MLS	ABF66011.1|FEATURES|lmrC|MLS|lmrC	0.999999934703	60.6	33	44.3	7.8e-06	1
OMPF	26	56	SRX3808503.9963996	multidrug	gi:504720116:ref:WP_014907218.1:|FEATURES|ompF|multidrug|ompF	0.999999999586	90.3	31	65.5	3.1e-12	1
SDIA	36	68	SRX3808503.17776232	unclassified	gi:1046630904:ref:WP_065696916.1:|FEATURES|sdiA|unclassified|sdiA	1.0	100.0	33	76.3	1.9e-15	1
RPOB2	587	618	SRX3808503.18390870	multidrug	BAD59497.1|FEATURES|rpoB2|multidrug|rpoB2	0.999999393882	81.2	32	58.2	5.1e-10	1
ACRF	542	574	SRX3808503.156245	multidrug	CP000647.1.gene3710.p01|FEATURES|acrF|multidrug|acrF	0.999992273583	72.7	33	44.7	6.0e-06	1
MULTIDRUG_ABC_TRANSPORTER	445	476	SRX3808503.14349773	multidrug	gi:686117736:ref:WP_031766634.1:|FEATURES|multidrug_ABC_transporter|multidrug|multidrug_ABC_transporter	1.0	65.6	32	49.3	2.4e-07	1
EPTA	167	199	SRX3808503.8495962	peptide	BAE78116.1|FEATURES|eptA|peptide|eptA	0.999999936716	93.9	33	63.5	1.2e-11	1
ACRB	443	475	SRX3808503.18398846	multidrug	gi:446414948:ref:WP_000492803.1:|FEATURES|acrB|multidrug|acrB	1.0	97.0	33	64.7	5.6e-12	1
PENA	410	441	SRX3808503.19014447	beta-lactam	ZP_04656349|FEATURES|penA|beta-lactam|penA	1.0	81.2	32	62.4	2.7e-11	1
PMRF	171	203	SRX3808503.15253234	peptide	AAC75314.1|FEATURES|PmrF|peptide|PmrF	0.999999381438	84.8	33	62.4	2.8e-11	1
ACRB	150	182	SRX3808503.12245792	multidrug	gi:763385966:ref:WP_044243114.1:|FEATURES|acrB|multidrug|acrB	1.0	100.0	33	70.1	1.3e-13	1
ACRB	5	37	SRX3808503.17049015	multidrug	AAQ21216|FEATURES|acrB|multidrug|acrB	1.0	97.0	33	68.9	3.0e-13	1
ACRB	792	824	SRX3808503.1577500	multidrug	CP001918.1.gene1257.p01|FEATURES|acrB|multidrug|acrB	1.0	100.0	33	73.6	1.2e-14	1
ACRB	699	731	SRX3808503.7283837	multidrug	gi:695815610:ref:WP_032729455.1:|FEATURES|acrB|multidrug|acrB	1.0	100.0	33	72.4	2.7e-14	1
OMPF	415	446	SRX3808503.16418091	multidrug	gi:504720116:ref:WP_014907218.1:|FEATURES|ompF|multidrug|ompF	0.99999999903	96.9	32	68.2	4.9e-13	1
MEXX	268	300	SRX3808503.18521606	multidrug	gi:490311564:ref:WP_004206259.1:|FEATURES|mexX|multidrug|mexX	1.0	100.0	33	70.5	1.0e-13	1
BACTERIAL_REGULATORY_PROTEIN_LUXR	56	87	SRX3808503.13526568	unclassified	CP000647.1.gene3517.p01|FEATURES|bacterial_regulatory_protein_LuxR|unclassified|bacterial_regulatory_protein_LuxR	0.999999995947	84.4	32	57.8	6.6e-10	1
ESCHERICHIA_COLI_LAMB	83	115	SRX3808503.3693811	multidrug	BAB38442|FEATURES|Escherichia_coli_LamB|multidrug|Escherichia_coli_LamB	0.999997038478	81.8	33	64.3	7.3e-12	1
OMPF	335	367	SRX3808503.12843286	multidrug	gi:504720116:ref:WP_014907218.1:|FEATURES|ompF|multidrug|ompF	0.999999817479	97.0	33	65.1	4.3e-12	1
MDTK	392	423	SRX3808503.3788563	multidrug	gi:852156983:ref:WP_048297648.1:|FEATURES|mdtK|multidrug|mdtK	1.0	100.0	32	73.9	9.0e-15	1
SDIA	32	64	SRX3808503.4379138	unclassified	gi:1046630904:ref:WP_065696916.1:|FEATURES|sdiA|unclassified|sdiA	1.0	100.0	33	75.5	3.2e-15	1
TET34	61	93	SRX3808503.16819075	tetracycline	ZP_02197344|FEATURES|tet34|tetracycline|tet34	1.0	72.7	33	58.2	5.2e-10	1
ESCHERICHIA_COLI_MIPA	25	57	SRX3808503.11734600	multidrug	NP_310518|FEATURES|Escherichia_coli_mipA|multidrug|Escherichia_coli_mipA	0.999998686029	81.8	33	64.7	5.6e-12	1
MSBA	98	130	SRX3808503.18200369	nitroimidazole	NP_415434.1|FEATURES|msbA|nitroimidazole|msbA	0.999900216827	97.0	33	69.3	2.3e-13	1
BACA	155	186	SRX3808503.17422587	bacitracin	ZP_04431003|FEATURES|bacA|bacitracin|bacA	1.0	93.8	32	68.9	2.9e-13	1
ACRB	149	181	SRX3808503.17995650	multidrug	gi:763385966:ref:WP_044243114.1:|FEATURES|acrB|multidrug|acrB	1.0	100.0	33	69.3	2.3e-13	1
SERRATIA_MARCESCENS_OMP1	240	271	SRX3808503.4023265	multidrug	AIA49384.1|FEATURES|Serratia_marcescens_Omp1|multidrug|Serratia_marcescens_Omp1	0.999617152091	84.4	32	60.8	8.1e-11	1
FARA	245	277	SRX3808503.18218777	antibacterial_free_fatty_acids	NP_273367.1|FEATURES|farA|antibacterial_free_fatty_acids|farA	0.962942177178	66.7	33	51.6	4.9e-08	1
EPTA	379	411	SRX3808503.15008686	peptide	BAE78116.1|FEATURES|eptA|peptide|eptA	0.999999998338	87.9	33	71.6	4.6e-14	1
PENA	146	178	SRX3808503.19746581	beta-lactam	ZP_04656349|FEATURES|penA|beta-lactam|penA	1.0	72.7	33	55.8	2.6e-09	1
ACRB	11	42	SRX3808503.15008680	multidrug	gi:446414955:ref:WP_000492810.1:|FEATURES|acrB|multidrug|acrB	1.0	93.8	32	64.3	7.3e-12	1
FOSA6	31	61	SRX3808503.9207493	fosfomycin	AMQ12811.1|FEATURES|FosA6|fosfomycin|FosA6	1.0	93.5	31	71.2	5.8e-14	1
RPOB2	419	450	SRX3808503.19057193	multidrug	BAD59497.1|FEATURES|rpoB2|multidrug|rpoB2	0.999999363912	78.1	32	56.6	1.5e-09	1
ROSA	127	158	SRX3808503.2455662	fosmidomycin	YP_001477378|FEATURES|rosA|fosmidomycin|rosA	1.0	100.0	32	68.6	3.8e-13	1
EPTA	387	419	SRX3808503.4175829	peptide	BAE78116.1|FEATURES|eptA|peptide|eptA	0.999999950619	78.8	33	66.6	1.5e-12	1
MACA	197	229	SRX3808503.19057196	MLS	gi:916081788:ref:WP_050955036.1:|FEATURES|macA|MLS|macA	1.0	84.8	33	55.1	4.4e-09	1
ACRA	228	259	SRX3808503.6226521	multidrug	NC_002695.1.912781.p01|FEATURES|acrA|multidrug|acrA	0.999998517042	78.1	32	52.0	3.6e-08	1
MSBA	457	488	SRX3808503.15189989	nitroimidazole	NP_415434.1|FEATURES|msbA|nitroimidazole|msbA	0.999870619028	93.8	32	66.6	1.4e-12	1
ACRF	381	413	SRX3808503.5173258	multidrug	CP000647.1.gene3710.p01|FEATURES|acrF|multidrug|acrF	1.0	100.0	33	64.7	5.6e-12	1
TOLC	293	324	SRX3808503.3943007	multidrug	gi:516511311:ref:WP_017899749.1:|FEATURES|TolC|multidrug|TolC	1.0	100.0	32	67.4	8.4e-13	1
TETM	65	97	SRX3808503.11507981	tetracycline	AAR29970|FEATURES|tetM|tetracycline|tetM	1.0	60.6	33	44.7	6.0e-06	1
MDTN	24	56	SRX3808503.16811683	multidrug	NP_290715|FEATURES|mdtN|multidrug|mdtN	1.0	69.7	33	52.8	2.2e-08	1
EMRA	358	388	SRX3808503.13693328	multidrug	gi:895872851:ref:WP_048980086.1:|FEATURES|emrA|multidrug|emrA	0.987285276032	100.0	31	62.8	2.0e-11	1
ACRB	326	357	SRX3808503.16893326	multidrug	CP001918.1.gene1257.p01|FEATURES|acrB|multidrug|acrB	1.0	100.0	32	65.5	3.3e-12	1
MDTH	191	223	SRX3808503.17642254	multidrug	gi:694088121:ref:WP_032432860.1:|FEATURES|mdtH|multidrug|mdtH	1.0	97.0	33	66.6	1.5e-12	1
ACRB	914	946	SRX3808503.14319383	multidrug	gi:502789935:ref:WP_013024911.1:|FEATURES|acrB|multidrug|acrB	1.0	100.0	33	68.6	3.9e-13	1
MSBA	297	328	SRX3808503.16368738	nitroimidazole	NP_415434.1|FEATURES|msbA|nitroimidazole|msbA	0.999719740555	96.9	32	64.7	5.4e-12	1
MDTK	343	373	SRX3808503.13529863	multidrug	gi:507090493:ref:WP_016161206.1:|FEATURES|mdtK|multidrug|mdtK	1.0	90.3	31	57.0	1.1e-09	1
EPTA	405	436	SRX3808503.9375396	peptide	BAE78116.1|FEATURES|eptA|peptide|eptA	0.999999920145	78.1	32	60.8	8.1e-11	1
OKP-B	249	280	SRX3808503.8752760	beta-lactam	AM051159.1.gene1.p01|FEATURES|OKP-B|beta-lactam|OKP-B	1.0	100.0	32	63.2	1.6e-11	1
MARA	36	68	SRX3808503.8701525	multidrug	YP_489794.1|FEATURES|marA|multidrug|marA	0.999997225347	97.0	33	71.6	4.6e-14	1
ARNA	230	261	SRX3808503.19059591	polymyxin	gi:446782978:ref:WP_000860234.1:|FEATURES|arnA|polymyxin|arnA	0.999526703141	65.6	32	46.6	1.5e-06	1
RPOB2	424	454	SRX3808503.1853880	multidrug	BAD59497.1|FEATURES|rpoB2|multidrug|rpoB2	0.999999379081	87.1	31	57.4	8.4e-10	1
TET34	57	89	SRX3808503.11502001	tetracycline	ZP_02197344|FEATURES|tet34|tetracycline|tet34	1.0	63.6	33	54.3	7.6e-09	1
EMRA	291	323	SRX3808503.18727804	multidrug	gi:695709491:ref:WP_032642979.1:|FEATURES|emrA|multidrug|emrA	0.991085616305	93.9	33	65.9	2.5e-12	1
PATA	62	92	SRX3808503.1310335	fluoroquinolone	NP_417544.5|FEATURES|patA|fluoroquinolone|patA	0.999995326161	96.8	31	68.6	3.6e-13	1
ACRB	155	187	SRX3808503.8574498	multidrug	gi:763385966:ref:WP_044243114.1:|FEATURES|acrB|multidrug|acrB	1.0	100.0	33	70.9	7.8e-14	1
EMRB	289	321	SRX3808503.19431432	multidrug	gi:828164785:ref:WP_047255785.1:|FEATURES|emrB|multidrug|emrB	0.999489117251	66.7	33	51.2	6.4e-08	1
EMRB	210	240	SRX3808503.4585935	multidrug	gi:852126944:ref:WP_048291088.1:|FEATURES|emrB|multidrug|emrB	0.999879373921	96.8	31	62.4	2.8e-11	1
MDTK	212	244	SRX3808503.8187030	multidrug	gi:852156983:ref:WP_048297648.1:|FEATURES|mdtK|multidrug|mdtK	1.0	97.0	33	67.4	8.6e-13	1
MDTP	276	308	SRX3808503.13640313	multidrug	gi:554036077:gb:ESE82040.1:|FEATURES|mdtP|multidrug|mdtP	1.0	66.7	33	50.4	1.1e-07	1
PATA	19	51	SRX3808503.17324907	fluoroquinolone	NP_417544.5|FEATURES|patA|fluoroquinolone|patA	0.999993074923	93.9	33	67.0	1.1e-12	1
TRIC	453	484	SRX3808503.13045086	triclosan	NP_248848.1|FEATURES|TriC|triclosan|TriC	0.999999980318	68.8	32	49.7	1.9e-07	1
EMRD	71	102	SRX3808503.3534686	multidrug	CP000647.1.gene4115.p01|FEATURES|emrD|multidrug|emrD	1.0	87.5	32	55.5	3.3e-09	1
ESCHERICHIA_COLI_LAMB	106	138	SRX3808503.17428983	multidrug	BAB38442|FEATURES|Escherichia_coli_LamB|multidrug|Escherichia_coli_LamB	0.99999788424	90.9	33	73.9	9.2e-15	1
MDTM	334	365	SRX3808503.18346409	multidrug	YP_002640141|FEATURES|mdtM|multidrug|mdtM	1.0	81.2	32	54.7	5.8e-09	1
EMRB	434	465	SRX3808503.7068490	multidrug	gi:852126944:ref:WP_048291088.1:|FEATURES|emrB|multidrug|emrB	0.999999924809	100.0	32	70.1	1.3e-13	1
ARNA	301	331	SRX3808503.1852756	polymyxin	gi:851899656:ref:WP_048211088.1:|FEATURES|arnA|polymyxin|arnA	0.998169681338	71.0	31	48.5	4.0e-07	1
ROSB	36	68	SRX3808503.13262868	fosmidomycin	ZP_04631861|FEATURES|rosB|fosmidomycin|rosB	1.0	87.9	33	60.5	1.1e-10	1
CPXA	210	242	SRX3808503.6448444	aminoglycoside:aminocoumarin	NP_312864.1|FEATURES|cpxA|aminoglycoside:aminocoumarin|cpxA	0.999215536434	100.0	33	66.2	1.9e-12	1
ACRB	742	774	SRX3808503.13482862	multidrug	gi:447055218:ref:WP_001132474.1:|FEATURES|acrB|multidrug|acrB	1.0	100.0	33	71.6	4.6e-14	1
NORB	107	138	SRX3808503.15191132	fluoroquinolone	gi:494742298:ref:WP_007477706.1:|FEATURES|norB|fluoroquinolone|norB	1.0	71.9	32	52.0	3.6e-08	1
EMRB	39	71	SRX3808503.7841129	multidrug	gi:493870778:ref:WP_006817302.1:|FEATURES|emrB|multidrug|emrB	0.999940758234	97.0	33	67.8	6.6e-13	1
OQXA	327	359	SRX3808503.15686832	multidrug	YP_001693237.1|FEATURES|oqxA|multidrug|oqxA	0.999998544558	100.0	33	70.5	1.0e-13	1
CPXA	388	420	SRX3808503.2926393	aminoglycoside:aminocoumarin	NP_312864.1|FEATURES|cpxA|aminoglycoside:aminocoumarin|cpxA	0.982540883333	72.7	33	53.1	1.7e-08	1
RPOB2	771	801	SRX3808503.8482023	multidrug	BAD59497.1|FEATURES|rpoB2|multidrug|rpoB2	0.999999211983	80.6	31	50.1	1.4e-07	1
KASUGAMYCIN_RESISTANCE_PROTEIN_KSGA	226	256	SRX3808503.12049734	aminoglycoside	BAH61691|FEATURES|kasugamycin_resistance_protein_ksgA|aminoglycoside|kasugamycin_resistance_protein_ksgA	1.0	100.0	31	62.0	3.4e-11	1
MDTG	256	288	SRX3808503.13774988	multidrug	gi:754953070:ref:WP_042309229.1:|FEATURES|mdtG|multidrug|mdtG	1.0	78.8	33	56.2	2.0e-09	1
RPOB2	1000	1030	SRX3808503.6091075	multidrug	BAD59497.1|FEATURES|rpoB2|multidrug|rpoB2	0.999999305756	77.4	31	53.9	9.3e-09	1
BICYCLOMYCIN-MULTIDRUG_EFFLUX_PROTEIN_BCR	113	144	SRX3808503.18676747	multidrug	YP_002237398|FEATURES|bicyclomycin-multidrug_efflux_protein_bcr|multidrug|bicyclomycin-multidrug_efflux_protein_bcr	1.0	100.0	32	63.9	9.3e-12	1
EFRA	402	432	SRX3808503.4335054	multidrug	CDO61513.1|FEATURES|efrA|multidrug|efrA	0.999999628263	61.3	31	46.2	2.1e-06	1
DFRC	14	45	SRX3808503.10792838	diaminopyrimidine	AAO04716.1|FEATURES|dfrC|diaminopyrimidine|dfrC	0.999999531999	87.5	32	63.5	1.2e-11	1
RPOB2	1058	1088	SRX3808503.1905705	multidrug	BAD59497.1|FEATURES|rpoB2|multidrug|rpoB2	0.999999250975	71.0	31	51.6	4.8e-08	1
KASUGAMYCIN_RESISTANCE_PROTEIN_KSGA	34	66	SRX3808503.16854056	aminoglycoside	YP_002240485|FEATURES|kasugamycin_resistance_protein_ksgA|aminoglycoside|kasugamycin_resistance_protein_ksgA	1.0	97.0	33	66.2	1.9e-12	1
EMRB-QACA_FAMILY_MAJOR_FACILITATOR_TRANSPORTER	81	112	SRX3808503.12162330	multidrug	NC_002951.3238155.p01|FEATURES|EmrB-QacA_family_major_facilitator_transporter|multidrug|EmrB-QacA_family_major_facilitator_transporter	0.999999851964	84.4	32	61.6	4.7e-11	1
[truncated: 253,813 more rows]
