# Supplementary material for: Machine learning algorithm to characterize antimicrobial resistance associated with the International Space Station surface microbiome
Source: Microbiome. 2022 Aug 24;10:134. doi: 10.1186/s40168-022-01332-w (PMC9400218; doi:10.1186/s40168-022-01332-w)
Supplement: Supplementary file 6 — Additional file 5: File S1. Raw results of the DeepARG analyses (zip compressed). [file 40168_2022_1332_MOESM5_ESM.zip › Additional file 5- File S1/DeepARG-SS/F1_L8_PMA_FLT_.out.mapping.ARG]

#ARG	query-start	query-end	read_id	predicted_ARG-class	best-hit	probability	identity	alignment-length	alignment-bitscore	alignment-evalue	counts
ADEB	364	396	HWI-700370F:168:C7JUKANXX:6:2206:6124:3672	multidrug	gi:446910349:ref:WP_000987605.1:|FEATURES|adeB|multidrug|adeB	1.0	75.8	33	54.3	7.6e-09	1
MEXF	353	385	HWI-700370F:168:C7JUKANXX:6:1314:19702:24633	multidrug	CP000675.2.gene2298.p01|FEATURES|mexF|multidrug|mexF	1.0	72.7	33	56.6	1.5e-09	1
TRUNCATED_PUTATIVE_RESPONSE_REGULATOR_ARLR	75	107	HWI-700370F:168:C7JUKANXX:6:1102:18322:26689	unclassified	HE999704.1.gene1528.p01|FEATURES|truncated_putative_response_regulator_ArlR|unclassified|truncated_putative_response_regulator_ArlR	0.999999178297	63.6	33	46.2	2.1e-06	1
ABCA	646	678	HWI-700370F:168:C7JUKANXX:6:2101:4070:10602	multidrug	XP_753111.1|FEATURES|abcA|multidrug|abcA	0.99999952781	60.6	33	51.2	6.4e-08	1
MEXD	98	130	HWI-700370F:168:C7JUKANXX:6:1101:20180:11962	multidrug	YP_001668663|FEATURES|mexD|multidrug|mexD	1.0	66.7	33	45.4	3.5e-06	1
TRIC	586	618	HWI-700370F:168:C7JUKANXX:6:1216:14258:100773	triclosan	NP_248848.1|FEATURES|TriC|triclosan|TriC	0.999999897939	72.7	33	58.5	4.0e-10	1
ABCA	318	350	HWI-700370F:168:C7JUKANXX:6:2303:3360:98505	multidrug	XP_753111.1|FEATURES|abcA|multidrug|abcA	0.999999415962	60.6	33	46.6	1.6e-06	1
TRIC	615	646	HWI-700370F:168:C7JUKANXX:6:2114:3609:88431	triclosan	NP_248848.1|FEATURES|TriC|triclosan|TriC	0.999999813873	65.6	32	46.6	1.6e-06	1
RPOB2	429	461	HWI-700370F:168:C7JUKANXX:6:2207:1173:12161	multidrug	BAD59497.1|FEATURES|rpoB2|multidrug|rpoB2	0.999999332408	78.8	33	56.6	1.5e-09	1
KDPE	76	107	HWI-700370F:168:C7JUKANXX:6:1204:11092:80032	aminoglycoside	NP_415222.1|FEATURES|kdpE|aminoglycoside|kdpE	0.999996385917	62.5	32	48.5	4.2e-07	1
MULTIDRUG_ABC_TRANSPORTER	478	509	HWI-700370F:168:C7JUKANXX:6:1109:17994:38015	multidrug	gi:1031799645:ref:WP_064138838.1:|FEATURES|multidrug_ABC_transporter|multidrug|multidrug_ABC_transporter	1.0	71.9	32	48.5	4.2e-07	1
TRIC	271	302	HWI-700370F:168:C7JUKANXX:6:2308:13856:73890	triclosan	NP_248848.1|FEATURES|TriC|triclosan|TriC	0.999999929958	68.8	32	52.4	2.9e-08	1
BACA	12	44	HWI-700370F:168:C7JUKANXX:6:2201:11608:38814	bacitracin	ZP_00051658|FEATURES|bacA|bacitracin|bacA	1.0	90.9	33	66.6	1.5e-12	1
SMEB	361	393	HWI-700370F:168:C7JUKANXX:6:1110:2751:26081	multidrug	gi:924026131:emb:CRX68731.1:|FEATURES|smeB|multidrug|smeB	1.0	75.8	33	55.8	2.6e-09	1
ABCA	874	905	HWI-700370F:168:C7JUKANXX:6:1304:11537:73173	multidrug	XP_753111.1|FEATURES|abcA|multidrug|abcA	0.999999485495	71.9	32	49.3	2.4e-07	1
VANR	75	105	HWI-700370F:168:C7JUKANXX:6:1207:15367:89642	glycopeptide	EU250284.1.gene5.p01|FEATURES|vanR|glycopeptide|vanR	0.999998798839	61.3	31	45.4	3.5e-06	1
VAND	92	124	HWI-700370F:168:C7JUKANXX:6:1306:15635:61354	glycopeptide	gi:696673086:ref:WP_033144146.1:|FEATURES|vanD|glycopeptide|vanD	1.0	63.6	33	51.6	4.9e-08	1
TRIA	73	103	HWI-700370F:168:C7JUKANXX:6:2212:7929:75037	triclosan	NP_248846.1|FEATURES|TriA|triclosan|TriA	0.999999881775	74.2	31	46.6	1.6e-06	1
TRIC	940	972	HWI-700370F:168:C7JUKANXX:6:1104:13257:19112	triclosan	NP_248848.1|FEATURES|TriC|triclosan|TriC	0.999999934267	81.8	33	59.7	1.8e-10	1
ABCA	932	964	HWI-700370F:168:C7JUKANXX:6:1201:1718:96361	multidrug	XP_753111.1|FEATURES|abcA|multidrug|abcA	0.999999392466	63.6	33	45.8	2.7e-06	1
MEXF	47	78	HWI-700370F:168:C7JUKANXX:6:2214:16392:52100	multidrug	CP000675.2.gene2298.p01|FEATURES|mexF|multidrug|mexF	0.999999934762	81.2	32	57.4	9.0e-10	1
ABCA	968	999	HWI-700370F:168:C7JUKANXX:6:1112:5165:53103	multidrug	XP_753111.1|FEATURES|abcA|multidrug|abcA	0.999999494766	68.8	32	49.7	1.9e-07	1
ABCA	935	967	HWI-700370F:168:C7JUKANXX:6:1305:6479:14768	multidrug	XP_753111.1|FEATURES|abcA|multidrug|abcA	0.999999551742	75.8	33	52.4	2.9e-08	1
ADEF	421	453	HWI-700370F:168:C7JUKANXX:6:2315:3938:42618	multidrug	CAJ77856.1|FEATURES|adeF|multidrug|adeF	1.0	81.8	33	54.7	5.8e-09	1
MULTIDRUG_ABC_TRANSPORTER	484	516	HWI-700370F:168:C7JUKANXX:6:1116:6519:76006	multidrug	gi:944009777:ref:WP_055601444.1:|FEATURES|multidrug_ABC_transporter|multidrug|multidrug_ABC_transporter	1.0	81.8	33	57.4	9.0e-10	1
MEXF	969	1000	HWI-700370F:168:C7JUKANXX:6:1210:16923:35331	multidrug	gi:950580033:ref:WP_057445338.1:|FEATURES|mexF|multidrug|mexF	1.0	78.1	32	52.0	3.8e-08	1
BACA	151	183	HWI-700370F:168:C7JUKANXX:6:1301:3631:67450	bacitracin	ZP_00051658|FEATURES|bacA|bacitracin|bacA	1.0	87.9	33	62.0	3.6e-11	1
ABCA	957	989	HWI-700370F:168:C7JUKANXX:6:2307:4350:95543	multidrug	XP_753111.1|FEATURES|abcA|multidrug|abcA	0.999999415962	66.7	33	46.6	1.6e-06	1
MEXC	42	74	HWI-700370F:168:C7JUKANXX:6:1308:17267:90113	multidrug	gi:685917389:ref:WP_031654226.1:|FEATURES|mexC|multidrug|mexC	0.99999998854	60.6	33	46.6	1.6e-06	1
RPOB2	448	480	HWI-700370F:168:C7JUKANXX:6:1209:4098:48508	multidrug	BAD59497.1|FEATURES|rpoB2|multidrug|rpoB2	0.999999541642	93.9	33	70.5	1.0e-13	1
RPOB2	806	838	HWI-700370F:168:C7JUKANXX:6:2202:11898:54545	multidrug	BAD59497.1|FEATURES|rpoB2|multidrug|rpoB2	0.999999315052	75.8	33	55.8	2.6e-09	1
RPOB2	1015	1047	HWI-700370F:168:C7JUKANXX:6:2309:11157:67358	multidrug	BAD59497.1|FEATURES|rpoB2|multidrug|rpoB2	0.999999172766	90.9	33	68.2	5.1e-13	1
ABCA	1327	1359	HWI-700370F:168:C7JUKANXX:6:1313:17196:96172	multidrug	XP_753111.1|FEATURES|abcA|multidrug|abcA	0.999999370773	66.7	33	45.1	4.6e-06	1
MULTIDRUG_ABC_TRANSPORTER	504	536	HWI-700370F:168:C7JUKANXX:6:2214:9868:21835	multidrug	gi:943938624:ref:WP_055567802.1:|FEATURES|multidrug_ABC_transporter|multidrug|multidrug_ABC_transporter	1.0	69.7	33	50.8	8.4e-08	1
ABCA	978	1009	HWI-700370F:168:C7JUKANXX:6:1208:2856:94082	multidrug	XP_753111.1|FEATURES|abcA|multidrug|abcA	0.999999343791	65.6	32	44.3	7.8e-06	1
CEOB	942	974	HWI-700370F:168:C7JUKANXX:6:1203:20732:12650	multidrug	YP_002095804|FEATURES|ceoB|multidrug|ceoB	0.999999999999	87.9	33	56.6	1.5e-09	1
ABCA	836	867	HWI-700370F:168:C7JUKANXX:6:1310:19489:66768	multidrug	XP_753111.1|FEATURES|abcA|multidrug|abcA	0.999999415962	62.5	32	46.6	1.6e-06	1
MEXF	444	476	HWI-700370F:168:C7JUKANXX:6:1203:11068:63180	multidrug	gi:940417834:ref:WP_055007142.1:|FEATURES|mexF|multidrug|mexF	1.0	75.8	33	52.4	2.9e-08	1
TRIC	132	164	HWI-700370F:168:C7JUKANXX:6:2310:5536:48184	triclosan	NP_248848.1|FEATURES|TriC|triclosan|TriC	0.999999988389	87.9	33	64.3	7.3e-12	1
RPOB2	718	750	HWI-700370F:168:C7JUKANXX:6:1204:20589:26467	multidrug	BAD59497.1|FEATURES|rpoB2|multidrug|rpoB2	0.999999133999	66.7	33	49.7	1.9e-07	1
MDSB	240	270	HWI-700370F:168:C7JUKANXX:6:2203:20555:60543	multidrug	NP_459346.1|FEATURES|mdsB|multidrug|mdsB	1.0	83.9	31	56.6	1.5e-09	1
ABCA	1255	1287	HWI-700370F:168:C7JUKANXX:6:1314:3690:75622	multidrug	XP_753111.1|FEATURES|abcA|multidrug|abcA	0.999999543964	69.7	33	52.0	3.8e-08	1
MDSB	758	790	HWI-700370F:168:C7JUKANXX:6:1301:7305:19833	multidrug	NP_459346.1|FEATURES|mdsB|multidrug|mdsB	0.99999987092	60.6	33	44.7	6.0e-06	1
OPMB	290	322	HWI-700370F:168:C7JUKANXX:6:2106:14083:50334	multidrug	NP_251215.1|FEATURES|OpmB|multidrug|OpmB	0.999998449182	66.7	33	44.3	7.8e-06	1
MEXE	341	372	HWI-700370F:168:C7JUKANXX:6:1208:16255:94037	multidrug	gi:550043910:ref:WP_022580473.1:|FEATURES|mexE|multidrug|mexE	1.0	68.8	32	49.7	1.9e-07	1
MEXF	979	1011	HWI-700370F:168:C7JUKANXX:6:1111:11446:98016	multidrug	gi:966506160:ref:WP_058522806.1:|FEATURES|mexF|multidrug|mexF	1.0	81.8	33	55.5	3.4e-09	1
PBP-1A	428	460	HWI-700370F:168:C7JUKANXX:6:1309:6429:72550	beta-lactam	YP_001292390|FEATURES|PBP-1A|beta-lactam|PBP-1A	1.0	63.6	33	50.1	1.4e-07	1
CTX-M	148	180	HWI-700370F:168:C7JUKANXX:6:1304:14884:87551	beta-lactam	AJU57235.1|FEATURES|CTX-M-160|beta-lactam|CTX-M	1.0	72.7	33	53.9	9.9e-09	1
CEOB	960	992	HWI-700370F:168:C7JUKANXX:6:2110:10436:89805	multidrug	YP_002095804|FEATURES|ceoB|multidrug|ceoB	1.0	84.8	33	56.6	1.5e-09	1
MSBA	495	526	HWI-700370F:168:C7JUKANXX:6:2202:8961:80034	nitroimidazole	NP_415434.1|FEATURES|msbA|nitroimidazole|msbA	0.999805456731	78.1	32	52.4	2.9e-08	1
MULTIDRUG_ABC_TRANSPORTER	477	509	HWI-700370F:168:C7JUKANXX:6:1104:17729:89015	multidrug	gi:516574297:ref:WP_017949361.1:|FEATURES|multidrug_ABC_transporter|multidrug|multidrug_ABC_transporter	1.0	69.7	33	52.4	2.9e-08	1
TETA	443	474	HWI-700370F:168:C7JUKANXX:6:2110:10023:37817	tetracycline	gi:736993687:ref:WP_034989673.1:|FEATURES|tetA|tetracycline|tetA	0.999999999997	68.8	32	47.0	1.2e-06	1
ROSB	63	95	HWI-700370F:168:C7JUKANXX:6:2204:13835:28423	fosmidomycin	ZP_04638974|FEATURES|rosB|fosmidomycin|rosB	1.0	78.8	33	57.0	1.2e-09	1
VATG	161	193	HWI-700370F:168:C7JUKANXX:6:2310:8177:21099	MLS	GQ205627.2.gene3.p01|FEATURES|vatG|MLS|vatG	0.999999965978	60.6	33	47.8	7.1e-07	1
MULTIDRUG_ABC_TRANSPORTER	759	790	HWI-700370F:168:C7JUKANXX:6:1311:9530:83632	multidrug	NC_010400.5984909.p01|FEATURES|multidrug_ABC_transporter|multidrug|multidrug_ABC_transporter	0.999999999904	62.5	32	46.2	2.1e-06	1
MEXC	178	210	HWI-700370F:168:C7JUKANXX:6:1109:18644:68311	multidrug	gi:685917389:ref:WP_031654226.1:|FEATURES|mexC|multidrug|mexC	1.0	81.8	33	52.0	3.8e-08	1
MACB	22	53	HWI-700370F:168:C7JUKANXX:6:1210:19378:60509	MLS	gi:1035706844:ref:WP_064548272.1:|FEATURES|macB|MLS|macB	0.998308959819	62.5	32	44.7	6.0e-06	1
TETA	443	474	HWI-700370F:168:C7JUKANXX:6:2111:13201:93959	tetracycline	gi:736993687:ref:WP_034989673.1:|FEATURES|tetA|tetracycline|tetA	0.999999999996	65.6	32	46.2	2.1e-06	1
RPOB2	886	918	HWI-700370F:168:C7JUKANXX:6:1306:4137:14149	multidrug	BAD59497.1|FEATURES|rpoB2|multidrug|rpoB2	0.999999225231	69.7	33	52.0	3.8e-08	1
YKKD	37	67	HWI-700370F:168:C7JUKANXX:6:2115:13643:14758	multidrug	gi:489311091:ref:WP_003218500.1:|FEATURES|ykkD|multidrug|ykkD	0.999999953544	61.3	31	46.6	1.6e-06	1
MULTIDRUG_ABC_TRANSPORTER	447	479	HWI-700370F:168:C7JUKANXX:6:1210:7924:100728	multidrug	gi:516001066:ref:WP_017431649.1:|FEATURES|multidrug_ABC_transporter|multidrug|multidrug_ABC_transporter	1.0	66.7	33	46.6	1.6e-06	1
ABCA	996	1028	HWI-700370F:168:C7JUKANXX:6:2113:3211:39213	multidrug	XP_753111.1|FEATURES|abcA|multidrug|abcA	0.999999597615	75.8	33	55.1	4.4e-09	1
TETA	50	82	HWI-700370F:168:C7JUKANXX:6:2210:8807:41148	tetracycline	AF090987.gene.p01|FEATURES|tetA|tetracycline|tetA	1.0	60.6	33	45.1	4.6e-06	1
TRIC	33	65	HWI-700370F:168:C7JUKANXX:6:1214:3353:51478	triclosan	NP_248848.1|FEATURES|TriC|triclosan|TriC	0.9999999786	75.8	33	60.1	1.4e-10	1
MEXF	1012	1042	HWI-700370F:168:C7JUKANXX:6:1113:7188:33851	multidrug	gi:553764341:ref:WP_023096686.1:|FEATURES|mexF|multidrug|mexF	1.0	77.4	31	52.8	2.2e-08	1
MEXF	381	413	HWI-700370F:168:C7JUKANXX:6:1213:2153:73943	multidrug	gi:852275723:ref:WP_048329135.1:|FEATURES|mexF|multidrug|mexF	1.0	90.9	33	58.2	5.2e-10	1
TETA	413	444	HWI-700370F:168:C7JUKANXX:6:1315:12004:83405	tetracycline	gi:171851258:emb:CAQ04234.1:|FEATURES|tetA|tetracycline|tetA	0.999999394684	62.5	32	45.8	2.7e-06	1
ADEB	376	408	HWI-700370F:168:C7JUKANXX:6:1115:10755:38180	multidrug	gi:446910347:ref:WP_000987603.1:|FEATURES|adeB|multidrug|adeB	1.0	87.9	33	58.2	5.2e-10	1
MEXD	948	980	HWI-700370F:168:C7JUKANXX:6:2306:12127:10961	multidrug	gi:499256187:ref:WP_010953727.1:|FEATURES|mexD|multidrug|mexD	1.0	72.7	33	49.3	2.4e-07	1
ROSA	248	280	HWI-700370F:168:C7JUKANXX:6:2106:7967:9459	fosmidomycin	YP_001401993|FEATURES|rosA|fosmidomycin|rosA	1.0	72.7	33	54.3	7.6e-09	1
RPOB2	869	901	HWI-700370F:168:C7JUKANXX:6:1112:6171:85512	multidrug	BAD59497.1|FEATURES|rpoB2|multidrug|rpoB2	0.999999356966	72.7	33	57.8	6.9e-10	1
MULTIDRUG_ABC_TRANSPORTER	480	510	HWI-700370F:168:C7JUKANXX:6:1105:16050:21504	multidrug	gi:985844137:ref:WP_060895163.1:|FEATURES|multidrug_ABC_transporter|multidrug|multidrug_ABC_transporter	1.0	61.3	31	45.8	2.7e-06	1
ABCA	833	865	HWI-700370F:168:C7JUKANXX:6:1110:15746:44653	multidrug	XP_753111.1|FEATURES|abcA|multidrug|abcA	0.999999357614	72.7	33	44.7	6.0e-06	1
MEXF	258	289	HWI-700370F:168:C7JUKANXX:6:1303:17516:31172	multidrug	YP_001348104|FEATURES|mexF|multidrug|mexF	1.0	71.9	32	51.6	4.9e-08	1
ABCA	240	272	HWI-700370F:168:C7JUKANXX:6:2312:5397:2587	multidrug	XP_753111.1|FEATURES|abcA|multidrug|abcA	0.999999619001	69.7	33	56.6	1.5e-09	1
RPOB2	894	925	HWI-700370F:168:C7JUKANXX:6:1109:3338:37928	multidrug	BAD59497.1|FEATURES|rpoB2|multidrug|rpoB2	0.999999289937	75.0	32	54.7	5.8e-09	1
VATB	134	165	HWI-700370F:168:C7JUKANXX:6:2111:9705:10754	MLS	U19459.gene.p01|FEATURES|vatB|MLS|vatB	0.999999998734	62.5	32	48.9	3.2e-07	1
SRMB	380	410	HWI-700370F:168:C7JUKANXX:6:2112:8206:95889	MLS	X63451.gene.p01|FEATURES|srmB|MLS|srmB	0.999999999995	67.7	31	45.4	3.5e-06	1
RPOB2	404	436	HWI-700370F:168:C7JUKANXX:6:1105:17859:43622	multidrug	BAD59497.1|FEATURES|rpoB2|multidrug|rpoB2	0.999999147395	63.6	33	49.3	2.4e-07	1
MEXF	24	55	HWI-700370F:168:C7JUKANXX:6:1315:14610:99835	multidrug	EEB58431|FEATURES|mexF|multidrug|mexF	1.0	81.2	32	57.8	6.9e-10	1
CMRA	33	64	HWI-700370F:168:C7JUKANXX:6:1208:3303:43032	phenicol	AF015087.1.gene1.p01|FEATURES|cmrA|phenicol|cmrA	0.999994672126	68.8	32	48.9	3.2e-07	1
AXYY	320	351	HWI-700370F:168:C7JUKANXX:6:1301:18265:19573	multidrug	EGP45231.1|FEATURES|AxyY|multidrug|AxyY	0.999998522026	62.5	32	44.3	7.8e-06	1
MACB	124	155	HWI-700370F:168:C7JUKANXX:6:1313:13138:23009	MLS	gi:974672242:ref:WP_059256507.1:|FEATURES|macB|MLS|macB	0.999999999998	62.5	32	46.6	1.6e-06	1
ABCA	642	674	HWI-700370F:168:C7JUKANXX:6:1107:7905:80998	multidrug	XP_753111.1|FEATURES|abcA|multidrug|abcA	0.999999727364	72.7	33	66.6	1.5e-12	1
MEXK	390	421	HWI-700370F:168:C7JUKANXX:6:2215:4961:64715	multidrug	AAG07064.1|FEATURES|MexK|multidrug|MexK	0.999999606539	75.0	32	52.8	2.2e-08	1
MDTB	644	676	HWI-700370F:168:C7JUKANXX:6:2201:6489:97167	multidrug	gi:857778812:emb:CRL60247.1:|FEATURES|mdtB|multidrug|mdtB	0.999999990654	69.7	33	49.3	2.4e-07	1
MULTIDRUG_ABC_TRANSPORTER	370	402	HWI-700370F:168:C7JUKANXX:6:2115:15356:5068	multidrug	gi:686197643:ref:WP_031807899.1:|FEATURES|multidrug_ABC_transporter|multidrug|multidrug_ABC_transporter	1.0	69.7	33	47.4	9.3e-07	1
MEXF	491	522	HWI-700370F:168:C7JUKANXX:6:2314:19678:93378	multidrug	YP_002800512|FEATURES|mexF|multidrug|mexF	1.0	75.0	32	51.6	4.9e-08	1
MEXE	70	101	HWI-700370F:168:C7JUKANXX:6:1203:3678:82126	multidrug	gi:516086900:ref:WP_017517480.1:|FEATURES|mexE|multidrug|mexE	0.999999915688	62.5	32	47.4	9.3e-07	1
VATB	134	165	HWI-700370F:168:C7JUKANXX:6:1203:14764:4785	MLS	U19459.gene.p01|FEATURES|vatB|MLS|vatB	0.999999998734	62.5	32	48.9	3.2e-07	1
MEXD	959	990	HWI-700370F:168:C7JUKANXX:6:1304:4976:88421	multidrug	gi:510946471:ref:WP_016264177.1:|FEATURES|mexD|multidrug|mexD	1.0	81.2	32	50.8	8.4e-08	1
TAEA	167	198	HWI-700370F:168:C7JUKANXX:6:1311:13076:95252	pleuromutilin	APB03219.1|FEATURES|TaeA|pleuromutilin|TaeA	0.999772705945	62.5	32	46.6	1.6e-06	1
MULTIDRUG_ABC_TRANSPORTER	451	483	HWI-700370F:168:C7JUKANXX:6:1316:9267:82911	multidrug	gi:686364868:ref:WP_031893738.1:|FEATURES|multidrug_ABC_transporter|multidrug|multidrug_ABC_transporter	1.0	69.7	33	46.6	1.6e-06	1
MEXB	961	991	HWI-700370F:168:C7JUKANXX:6:1304:3928:75515	multidrug	gi:505288054:ref:WP_015475156.1:|FEATURES|mexB|multidrug|mexB	1.0	83.9	31	55.1	4.4e-09	1
MULTIDRUG_ABC_TRANSPORTER	486	518	HWI-700370F:168:C7JUKANXX:6:2114:16388:3006	multidrug	gi:664244930:ref:WP_030776974.1:|FEATURES|multidrug_ABC_transporter|multidrug|multidrug_ABC_transporter	1.0	84.8	33	57.4	9.0e-10	1
CAT_CHLORAMPHENICOL_ACETYLTRANSFERASE	138	169	HWI-700370F:168:C7JUKANXX:6:2305:9343:96621	phenicol	M58472.1.gene1.p01|FEATURES|cat_chloramphenicol_acetyltransferase|phenicol|cat_chloramphenicol_acetyltransferase	0.995779365655	68.8	32	53.5	1.3e-08	1
MULTIDRUG_ABC_TRANSPORTER	554	585	HWI-700370F:168:C7JUKANXX:6:1204:17572:38892	multidrug	gi:764446018:ref:WP_044369325.1:|FEATURES|multidrug_ABC_transporter|multidrug|multidrug_ABC_transporter	0.999999998876	62.5	32	47.0	1.2e-06	1
AMRB	469	500	HWI-700370F:168:C7JUKANXX:6:2214:17588:72403	multidrug	YP_001119417|FEATURES|amrB|multidrug|amrB	1.0	78.1	32	54.7	5.8e-09	1
MEXF	746	778	HWI-700370F:168:C7JUKANXX:6:1110:18351:75152	multidrug	gi:966439914:ref:WP_058480237.1:|FEATURES|mexF|multidrug|mexF	0.999999988541	63.6	33	47.0	1.2e-06	1
ABCA	1406	1436	HWI-700370F:168:C7JUKANXX:6:2308:20864:26119	multidrug	XP_753111.1|FEATURES|abcA|multidrug|abcA	0.999999475982	61.3	31	48.9	3.2e-07	1
TETA	476	508	HWI-700370F:168:C7JUKANXX:6:2216:3015:30450	tetracycline	gi:171851258:emb:CAQ04234.1:|FEATURES|tetA|tetracycline|tetA	0.999999986826	69.7	33	47.8	7.1e-07	1
MULTIDRUG_ABC_TRANSPORTER	535	567	HWI-700370F:168:C7JUKANXX:6:1303:16237:81114	multidrug	gi:943909899:ref:WP_055545300.1:|FEATURES|multidrug_ABC_transporter|multidrug|multidrug_ABC_transporter	0.999999996719	69.7	33	45.4	3.5e-06	1
MEXF	990	1021	HWI-700370F:168:C7JUKANXX:6:2213:11819:76957	multidrug	gi:966461601:ref:WP_058493954.1:|FEATURES|mexF|multidrug|mexF	1.0	84.4	32	52.8	2.2e-08	1
RPOB2	1020	1052	HWI-700370F:168:C7JUKANXX:6:2209:18548:92124	multidrug	BAD59497.1|FEATURES|rpoB2|multidrug|rpoB2	0.999999225231	90.9	33	67.8	6.6e-13	1
RPOB2	1085	1115	HWI-700370F:168:C7JUKANXX:6:1110:1836:6379	multidrug	BAD59497.1|FEATURES|rpoB2|multidrug|rpoB2	0.999998976962	64.5	31	45.1	4.6e-06	1
TETA	443	474	HWI-700370F:168:C7JUKANXX:6:2206:14617:8138	tetracycline	gi:736993687:ref:WP_034989673.1:|FEATURES|tetA|tetracycline|tetA	0.999999999995	68.8	32	45.8	2.7e-06	1
MULTIDRUG_ABC_TRANSPORTER	478	510	HWI-700370F:168:C7JUKANXX:6:2315:4035:45439	multidrug	gi:662175949:ref:WP_030118884.1:|FEATURES|multidrug_ABC_transporter|multidrug|multidrug_ABC_transporter	1.0	75.8	33	51.2	6.4e-08	1
ABCA	949	980	HWI-700370F:168:C7JUKANXX:6:1116:1923:87906	multidrug	XP_753111.1|FEATURES|abcA|multidrug|abcA	0.999999603556	78.1	32	55.5	3.4e-09	1
ABCA	379	411	HWI-700370F:168:C7JUKANXX:6:1305:20983:8515	multidrug	XP_753111.1|FEATURES|abcA|multidrug|abcA	0.999999603556	72.7	33	55.5	3.4e-09	1
ROSA	323	355	HWI-700370F:168:C7JUKANXX:6:1309:11253:16231	fosmidomycin	AAC60781|FEATURES|rosA|fosmidomycin|rosA	1.0	75.8	33	49.7	1.9e-07	1
RPOB2	1036	1068	HWI-700370F:168:C7JUKANXX:6:2207:12921:80600	multidrug	BAD59497.1|FEATURES|rpoB2|multidrug|rpoB2	0.999999511637	87.9	33	68.2	5.1e-13	1
TRIC	927	958	HWI-700370F:168:C7JUKANXX:6:1201:9671:65180	triclosan	NP_248848.1|FEATURES|TriC|triclosan|TriC	0.999999934308	71.9	32	52.8	2.2e-08	1
MEXQ	356	388	HWI-700370F:168:C7JUKANXX:6:1115:10454:2560	multidrug	BAE06008.1|FEATURES|mexQ|multidrug|mexQ	1.0	66.7	33	52.0	3.8e-08	1
MACB	144	175	HWI-700370F:168:C7JUKANXX:6:1214:10484:86721	MLS	gi:496081332:ref:WP_008805839.1:|FEATURES|macB|MLS|macB	1.0	68.8	32	45.8	2.7e-06	1
MULTIDRUG_ABC_TRANSPORTER	907	939	HWI-700370F:168:C7JUKANXX:6:2203:11057:25641	multidrug	NC_010400.5984909.p01|FEATURES|multidrug_ABC_transporter|multidrug|multidrug_ABC_transporter	1.0	75.8	33	58.9	3.1e-10	1
MULTIDRUG_ABC_TRANSPORTER	454	486	HWI-700370F:168:C7JUKANXX:6:2307:20924:74596	multidrug	gi:896355182:ref:WP_049310020.1:|FEATURES|multidrug_ABC_transporter|multidrug|multidrug_ABC_transporter	1.0	60.6	33	45.1	4.6e-06	1
ABCA	918	949	HWI-700370F:168:C7JUKANXX:6:2109:14384:59238	multidrug	XP_753111.1|FEATURES|abcA|multidrug|abcA	0.999999564831	71.9	32	53.1	1.7e-08	1
MEXF	447	478	HWI-700370F:168:C7JUKANXX:6:1211:13234:85181	multidrug	gi:966511896:ref:WP_058528450.1:|FEATURES|mexF|multidrug|mexF	1.0	87.5	32	60.5	1.1e-10	1
PBP-1A	435	466	HWI-700370F:168:C7JUKANXX:6:2107:4657:3513	beta-lactam	YP_001292390|FEATURES|PBP-1A|beta-lactam|PBP-1A	1.0	65.6	32	44.7	6.0e-06	1
TETA(48)	41	72	HWI-700370F:168:C7JUKANXX:6:1306:17901:5335	tetracycline	APB03214.1|FEATURES|tetA(48)|tetracycline|tetA(48)	0.999999906999	62.5	32	44.3	7.8e-06	1
MEXF	165	197	HWI-700370F:168:C7JUKANXX:6:2102:12609:62355	multidrug	gi:654933144:ref:WP_028383500.1:|FEATURES|mexF|multidrug|mexF	1.0	72.7	33	53.5	1.3e-08	1
OPTRA	205	237	HWI-700370F:168:C7JUKANXX:6:2316:5161:19235	oxazolidinone	AKA86814|FEATURES|optrA|oxazolidinone|optrA	0.999207668642	60.6	33	48.5	4.2e-07	1
EFRA	383	415	HWI-700370F:168:C7JUKANXX:6:1201:14180:40110	multidrug	CDO61513.1|FEATURES|efrA|multidrug|efrA	0.999999392386	63.6	33	47.0	1.2e-06	1
ABCA	1195	1227	HWI-700370F:168:C7JUKANXX:6:2201:21143:96833	multidrug	XP_753111.1|FEATURES|abcA|multidrug|abcA	0.999999466129	75.8	33	60.1	1.4e-10	1
MDTC	359	391	HWI-700370F:168:C7JUKANXX:6:2208:17788:85811	multidrug	gi:447132822:ref:WP_001210078.1:|FEATURES|mdtC|multidrug|mdtC	1.0	90.9	33	62.4	2.8e-11	1
TRIC	33	65	HWI-700370F:168:C7JUKANXX:6:1306:8023:64781	triclosan	NP_248848.1|FEATURES|TriC|triclosan|TriC	0.9999999786	75.8	33	60.1	1.4e-10	1
ABCA	968	999	HWI-700370F:168:C7JUKANXX:6:2316:11608:57396	multidrug	XP_753111.1|FEATURES|abcA|multidrug|abcA	0.999999494766	68.8	32	49.7	1.9e-07	1
MDTB	729	760	HWI-700370F:168:C7JUKANXX:6:2204:18477:48149	multidrug	gi:857778812:emb:CRL60247.1:|FEATURES|mdtB|multidrug|mdtB	0.999998335319	62.5	32	45.8	2.7e-06	1
TRUNCATED_PUTATIVE_RESPONSE_REGULATOR_ARLR	76	108	HWI-700370F:168:C7JUKANXX:6:2311:8506:5503	unclassified	HE999704.1.gene1528.p01|FEATURES|truncated_putative_response_regulator_ArlR|unclassified|truncated_putative_response_regulator_ArlR	0.999999178297	63.6	33	46.2	2.1e-06	1
MEXB	956	987	HWI-700370F:168:C7JUKANXX:6:2111:6441:97668	multidrug	gi:505288054:ref:WP_015475156.1:|FEATURES|mexB|multidrug|mexB	0.99999998231	78.1	32	52.8	2.2e-08	1
ABCA	820	852	HWI-700370F:168:C7JUKANXX:6:1115:19032:45176	multidrug	XP_753111.1|FEATURES|abcA|multidrug|abcA	0.999999603556	81.8	33	55.5	3.4e-09	1
CTX-M	213	245	HWI-700370F:168:C7JUKANXX:6:2207:4388:57357	beta-lactam	gi:649725905:gb:AIC64475.1:|FEATURES|CTX-M|beta-lactam|CTX-M	1.0	63.6	33	50.4	1.1e-07	1
MEXD	406	438	HWI-700370F:168:C7JUKANXX:6:1103:8790:58278	multidrug	gi:852273548:ref:WP_048328542.1:|FEATURES|mexD|multidrug|mexD	1.0	93.9	33	59.7	1.8e-10	1
TETA	443	474	HWI-700370F:168:C7JUKANXX:6:1302:9743:9481	tetracycline	gi:736993687:ref:WP_034989673.1:|FEATURES|tetA|tetracycline|tetA	1.0	68.8	32	47.8	7.1e-07	1
RPOB2	490	520	HWI-700370F:168:C7JUKANXX:6:1303:2778:68269	multidrug	BAD59497.1|FEATURES|rpoB2|multidrug|rpoB2	0.999999094068	67.7	31	47.8	7.1e-07	1
MULTIDRUG_ABC_TRANSPORTER	453	485	HWI-700370F:168:C7JUKANXX:6:1116:18198:78395	multidrug	gi:896355182:ref:WP_049310020.1:|FEATURES|multidrug_ABC_transporter|multidrug|multidrug_ABC_transporter	1.0	60.6	33	45.1	4.6e-06	1
ABCA	534	566	HWI-700370F:168:C7JUKANXX:6:2104:12797:33806	multidrug	XP_753111.1|FEATURES|abcA|multidrug|abcA	0.999999666402	78.8	33	60.8	8.1e-11	1
ACRB	733	765	HWI-700370F:168:C7JUKANXX:6:2302:7121:9412	multidrug	gi:493959393:ref:WP_006902972.1:|FEATURES|acrB|multidrug|acrB	0.999999905098	63.6	33	44.3	7.8e-06	1
ABCA	258	290	HWI-700370F:168:C7JUKANXX:6:2314:5631:58889	multidrug	XP_753111.1|FEATURES|abcA|multidrug|abcA	0.999999519299	69.7	33	50.8	8.4e-08	1
MULTIDRUG_ABC_TRANSPORTER	480	512	HWI-700370F:168:C7JUKANXX:6:1312:6132:76637	multidrug	gi:913055317:ref:WP_050357634.1:|FEATURES|multidrug_ABC_transporter|multidrug|multidrug_ABC_transporter	1.0	72.7	33	49.7	1.9e-07	1
MULTIDRUG_ABC_TRANSPORTER	498	529	HWI-700370F:168:C7JUKANXX:6:1210:1860:14482	multidrug	gi:664395661:ref:WP_030922045.1:|FEATURES|multidrug_ABC_transporter|multidrug|multidrug_ABC_transporter	1.0	81.2	32	55.1	4.4e-09	1
ABCA	1161	1193	HWI-700370F:168:C7JUKANXX:6:1108:2424:22056	multidrug	XP_753111.1|FEATURES|abcA|multidrug|abcA	0.999999404401	63.6	33	46.2	2.1e-06	1
ACRF	332	363	HWI-700370F:168:C7JUKANXX:6:1114:7028:93833	multidrug	AAC76298.1|FEATURES|AcrF|multidrug|AcrF	0.99999999999	68.8	32	47.4	9.3e-07	1
MULTIDRUG_ABC_TRANSPORTER	466	497	HWI-700370F:168:C7JUKANXX:6:1207:12564:11055	multidrug	gi:943938624:ref:WP_055567802.1:|FEATURES|multidrug_ABC_transporter|multidrug|multidrug_ABC_transporter	1.0	71.9	32	50.4	1.1e-07	1
EVGS	707	737	HWI-700370F:168:C7JUKANXX:6:1310:16156:41308	multidrug	AAC75429.1|FEATURES|evgS|multidrug|evgS	0.999999729933	64.5	31	47.0	1.2e-06	1
MDTL	317	349	HWI-700370F:168:C7JUKANXX:6:2304:4537:53328	multidrug	gi:446988854:ref:WP_001066110.1:|FEATURES|mdtL|multidrug|mdtL	0.999999734079	60.6	33	47.4	9.3e-07	1
RPOB2	137	168	HWI-700370F:168:C7JUKANXX:6:1203:17283:84985	multidrug	BAD59497.1|FEATURES|rpoB2|multidrug|rpoB2	0.999999245414	68.8	32	52.8	2.2e-08	1
RPOB2	587	618	HWI-700370F:168:C7JUKANXX:6:2104:5273:24270	multidrug	BAD59497.1|FEATURES|rpoB2|multidrug|rpoB2	0.999999405731	84.4	32	60.5	1.1e-10	1
VANR	83	114	HWI-700370F:168:C7JUKANXX:6:2311:4334:71180	glycopeptide	gi:953999146:ref:WP_058083598.1:|FEATURES|vanR|glycopeptide|vanR	0.999982814802	75.0	32	53.1	1.7e-08	1
MDTB	729	760	HWI-700370F:168:C7JUKANXX:6:1104:16099:68935	multidrug	gi:857778812:emb:CRL60247.1:|FEATURES|mdtB|multidrug|mdtB	0.999998335319	62.5	32	45.8	2.7e-06	1
TRUNCATED_PUTATIVE_RESPONSE_REGULATOR_ARLR	73	103	HWI-700370F:168:C7JUKANXX:6:1216:1236:4791	unclassified	HE999704.1.gene1528.p01|FEATURES|truncated_putative_response_regulator_ArlR|unclassified|truncated_putative_response_regulator_ArlR	0.999999178297	64.5	31	46.2	2.1e-06	1
MULTIDRUG_ABC_TRANSPORTER	478	509	HWI-700370F:168:C7JUKANXX:6:2306:12470:59530	multidrug	gi:1031799645:ref:WP_064138838.1:|FEATURES|multidrug_ABC_transporter|multidrug|multidrug_ABC_transporter	1.0	71.9	32	48.5	4.2e-07	1
MEXF	366	397	HWI-700370F:168:C7JUKANXX:6:1307:18151:77981	multidrug	YP_001668745|FEATURES|mexF|multidrug|mexF	1.0	87.5	32	60.5	1.1e-10	1
RPOB2	372	404	HWI-700370F:168:C7JUKANXX:6:2108:20344:20824	multidrug	BAD59497.1|FEATURES|rpoB2|multidrug|rpoB2	0.999999429897	87.9	33	62.0	3.6e-11	1
RPOB2	866	898	HWI-700370F:168:C7JUKANXX:6:2209:2356:15600	multidrug	BAD59497.1|FEATURES|rpoB2|multidrug|rpoB2	0.999999384726	75.8	33	59.3	2.4e-10	1
ROSB	33	65	HWI-700370F:168:C7JUKANXX:6:1315:18935:57219	fosmidomycin	YP_001477377|FEATURES|rosB|fosmidomycin|rosB	1.0	63.6	33	48.9	3.2e-07	1
PBP-1A	175	207	HWI-700370F:168:C7JUKANXX:6:1103:5679:2171	beta-lactam	YP_001292390|FEATURES|PBP-1A|beta-lactam|PBP-1A	1.0	60.6	33	44.7	6.0e-06	1
TETA	444	474	HWI-700370F:168:C7JUKANXX:6:2203:17653:97795	tetracycline	gi:736993687:ref:WP_034989673.1:|FEATURES|tetA|tetracycline|tetA	0.999999999996	64.5	31	46.2	2.1e-06	1
RPOB2	723	755	HWI-700370F:168:C7JUKANXX:6:2101:4121:100773	multidrug	BAD59497.1|FEATURES|rpoB2|multidrug|rpoB2	0.99999916034	69.7	33	49.7	1.9e-07	1
EMRA	291	322	HWI-700370F:168:C7JUKANXX:6:1105:3924:33788	multidrug	gi:930430030:ref:WP_054192373.1:|FEATURES|emrA|multidrug|emrA	0.988009829853	65.6	32	45.8	2.7e-06	1
MEXF	606	637	HWI-700370F:168:C7JUKANXX:6:1311:9941:97345	multidrug	gi:751651551:ref:WP_041118420.1:|FEATURES|mexF|multidrug|mexF	1.0	90.6	32	61.2	6.2e-11	1
BPEF	39	71	HWI-700370F:168:C7JUKANXX:6:1314:4291:43003	multidrug	ZP_02465589|FEATURES|bpeF|multidrug|bpeF	1.0	75.8	33	57.4	9.0e-10	1
ABCA	956	988	HWI-700370F:168:C7JUKANXX:6:2315:13717:27626	multidrug	XP_753111.1|FEATURES|abcA|multidrug|abcA	0.999999427171	66.7	33	47.0	1.2e-06	1
ABCA	978	1010	HWI-700370F:168:C7JUKANXX:6:2213:13894:87347	multidrug	XP_753111.1|FEATURES|abcA|multidrug|abcA	0.999999404401	60.6	33	46.2	2.1e-06	1
VATB	135	167	HWI-700370F:168:C7JUKANXX:6:2102:8228:34852	MLS	U19459.gene.p01|FEATURES|vatB|MLS|vatB	1.0	60.6	33	49.3	2.4e-07	1
TRIC	437	467	HWI-700370F:168:C7JUKANXX:6:1207:19275:45716	triclosan	NP_248848.1|FEATURES|TriC|triclosan|TriC	0.999999874876	67.7	31	48.9	3.2e-07	1
MULTIDRUG_ABC_TRANSPORTER	495	527	HWI-700370F:168:C7JUKANXX:6:2303:5363:96650	multidrug	gi:664395661:ref:WP_030922045.1:|FEATURES|multidrug_ABC_transporter|multidrug|multidrug_ABC_transporter	1.0	75.8	33	52.4	2.9e-08	1
TRANSCRIPTIONAL_REGULATORY_PROTEIN_CPXR_CPXR	66	96	HWI-700370F:168:C7JUKANXX:6:1311:6779:37548	unclassified	CP000675.2.gene1535.p01|FEATURES|transcriptional_regulatory_protein_CpxR_cpxR|unclassified|transcriptional_regulatory_protein_CpxR_cpxR	0.99815106727	67.7	31	47.8	7.1e-07	1
TRUNCATED_PUTATIVE_RESPONSE_REGULATOR_ARLR	86	116	HWI-700370F:168:C7JUKANXX:6:2102:13630:14537	unclassified	HE999704.1.gene1528.p01|FEATURES|truncated_putative_response_regulator_ArlR|unclassified|truncated_putative_response_regulator_ArlR	1.0	74.2	31	49.7	1.9e-07	1
RPOB2	135	165	HWI-700370F:168:C7JUKANXX:6:2112:12883:55327	multidrug	BAD59497.1|FEATURES|rpoB2|multidrug|rpoB2	0.999999193159	67.7	31	50.8	8.4e-08	1
VATB	135	167	HWI-700370F:168:C7JUKANXX:6:1209:10628:32991	MLS	U19459.gene.p01|FEATURES|vatB|MLS|vatB	1.0	60.6	33	49.3	2.4e-07	1
MULTIDRUG_ABC_TRANSPORTER	471	502	HWI-700370F:168:C7JUKANXX:6:1106:5414:88432	multidrug	gi:516574297:ref:WP_017949361.1:|FEATURES|multidrug_ABC_transporter|multidrug|multidrug_ABC_transporter	1.0	71.9	32	49.3	2.4e-07	1
MULTIDRUG_ABC_TRANSPORTER	500	532	HWI-700370F:168:C7JUKANXX:6:2101:1112:32622	multidrug	gi:943938624:ref:WP_055567802.1:|FEATURES|multidrug_ABC_transporter|multidrug|multidrug_ABC_transporter	1.0	63.6	33	48.9	3.2e-07	1
MACB	138	169	HWI-700370F:168:C7JUKANXX:6:1111:5030:73322	MLS	gi:505180394:ref:WP_015367496.1:|FEATURES|macB|MLS|macB	0.999999999855	62.5	32	44.7	6.0e-06	1
RPOB2	150	183	HWI-700370F:168:C7JUKANXX:6:1303:20986:39133	multidrug	BAD59497.1|FEATURES|rpoB2|multidrug|rpoB2	0.99999927169	73.5	34	53.9	9.9e-09	1
STAPHYLOCOCCUS_MUPA_CONFERRING_RESISTANCE_TO_MUPIROCIN	52	83	HWI-700370F:168:C7JUKANXX:6:1216:2792:98770	mupirocin	CAA53189|FEATURES|Staphylococcus_mupA_conferring_resistance_to_mupirocin|mupirocin|Staphylococcus_mupA_conferring_resistance_to_mupirocin	0.999999971848	68.8	32	50.8	8.4e-08	1
CAT_CHLORAMPHENICOL_ACETYLTRANSFERASE	129	161	HWI-700370F:168:C7JUKANXX:6:1306:17738:99094	phenicol	M58472.1.gene1.p01|FEATURES|cat_chloramphenicol_acetyltransferase|phenicol|cat_chloramphenicol_acetyltransferase	0.997596259963	69.7	33	53.5	1.3e-08	1
MEXY	368	400	HWI-700370F:168:C7JUKANXX:6:2304:2509:8007	multidrug	YP_791221|FEATURES|mexY|multidrug|mexY	1.0	81.8	33	55.5	3.4e-09	1
ABCA	823	854	HWI-700370F:168:C7JUKANXX:6:1112:8339:4140	multidrug	XP_753111.1|FEATURES|abcA|multidrug|abcA	0.999999571831	78.1	32	53.5	1.3e-08	1
MEXB	370	401	HWI-700370F:168:C7JUKANXX:6:2214:15407:73202	multidrug	gi:504646765:ref:WP_014833867.1:|FEATURES|mexB|multidrug|mexB	1.0	68.8	32	48.1	5.4e-07	1
MULTIDRUG_ABC_TRANSPORTER	483	513	HWI-700370F:168:C7JUKANXX:6:2207:12173:96435	multidrug	gi:686364868:ref:WP_031893738.1:|FEATURES|multidrug_ABC_transporter|multidrug|multidrug_ABC_transporter	1.0	87.1	31	55.1	4.4e-09	1
ABCA	641	672	HWI-700370F:168:C7JUKANXX:6:2108:13847:21440	multidrug	XP_753111.1|FEATURES|abcA|multidrug|abcA	0.999999634389	65.6	32	57.8	6.9e-10	1
VGBA	140	171	HWI-700370F:168:C7JUKANXX:6:1216:6029:93990	MLS	M20129.gene.p01|FEATURES|vgbA|MLS|vgbA	0.999999999997	75.0	32	52.0	3.8e-08	1
MULTIDRUG_ABC_TRANSPORTER	496	526	HWI-700370F:168:C7JUKANXX:6:2202:15880:71860	multidrug	gi:913055317:ref:WP_050357634.1:|FEATURES|multidrug_ABC_transporter|multidrug|multidrug_ABC_transporter	1.0	67.7	31	47.8	7.1e-07	1
STAPHYLOCOCCUS_MUPA_CONFERRING_RESISTANCE_TO_MUPIROCIN	580	610	HWI-700370F:168:C7JUKANXX:6:1302:17236:74227	mupirocin	CAA53189|FEATURES|Staphylococcus_mupA_conferring_resistance_to_mupirocin|mupirocin|Staphylococcus_mupA_conferring_resistance_to_mupirocin	0.999999939731	61.3	31	47.4	9.3e-07	1
MULTIDRUG_ABC_TRANSPORTER	477	509	HWI-700370F:168:C7JUKANXX:6:1106:15413:32961	multidrug	gi:944009777:ref:WP_055601444.1:|FEATURES|multidrug_ABC_transporter|multidrug|multidrug_ABC_transporter	1.0	75.8	33	51.6	4.9e-08	1
ABCA	931	962	HWI-700370F:168:C7JUKANXX:6:2203:3243:98694	multidrug	XP_753111.1|FEATURES|abcA|multidrug|abcA	0.999999510643	71.9	32	50.4	1.1e-07	1
TETP	68	99	HWI-700370F:168:C7JUKANXX:6:2310:11630:48219	tetracycline	NP_348076|FEATURES|tetP|tetracycline|tetP	1.0	75.0	32	52.0	3.8e-08	1
TRIA	60	91	HWI-700370F:168:C7JUKANXX:6:2305:14485:95160	triclosan	NP_248846.1|FEATURES|TriA|triclosan|TriA	0.999999827582	65.6	32	44.3	7.8e-06	1
STAPHYLOCOCCUS_MUPA_CONFERRING_RESISTANCE_TO_MUPIROCIN	66	96	HWI-700370F:168:C7JUKANXX:6:1306:9565:47683	mupirocin	CAA53189|FEATURES|Staphylococcus_mupA_conferring_resistance_to_mupirocin|mupirocin|Staphylococcus_mupA_conferring_resistance_to_mupirocin	0.999999877313	61.3	31	44.3	7.8e-06	1
MULTIDRUG_ABC_TRANSPORTER	36	67	HWI-700370F:168:C7JUKANXX:6:2208:13237:57164	multidrug	NC_010400.5984909.p01|FEATURES|multidrug_ABC_transporter|multidrug|multidrug_ABC_transporter	1.0	75.0	32	57.0	1.2e-09	1
MEXF	1019	1050	HWI-700370F:168:C7JUKANXX:6:1303:12141:74744	multidrug	gi:553798320:ref:WP_023128834.1:|FEATURES|mexF|multidrug|mexF	1.0	71.9	32	47.8	7.1e-07	1
MULTIDRUG_ABC_TRANSPORTER	460	492	HWI-700370F:168:C7JUKANXX:6:1212:1582:49475	multidrug	gi:1031799645:ref:WP_064138838.1:|FEATURES|multidrug_ABC_transporter|multidrug|multidrug_ABC_transporter	1.0	63.6	33	45.8	2.7e-06	1
TETA	413	445	HWI-700370F:168:C7JUKANXX:6:2214:14107:44583	tetracycline	gi:171851258:emb:CAQ04234.1:|FEATURES|tetA|tetracycline|tetA	0.999999999994	66.7	33	45.1	4.6e-06	1
ROSB	219	250	HWI-700370F:168:C7JUKANXX:6:1107:5237:78384	fosmidomycin	YP_001605795|FEATURES|rosB|fosmidomycin|rosB	1.0	84.4	32	53.5	1.3e-08	1
EVGS	705	737	HWI-700370F:168:C7JUKANXX:6:2105:4513:22183	multidrug	AAC75429.1|FEATURES|evgS|multidrug|evgS	0.999999729933	63.6	33	47.0	1.2e-06	1
MUXA	209	241	HWI-700370F:168:C7JUKANXX:6:1206:15326:59441	multidrug	NP_251218.1|FEATURES|MuxA|multidrug|MuxA	0.99999884089	63.6	33	46.2	2.1e-06	1
ABCA	972	1003	HWI-700370F:168:C7JUKANXX:6:1301:13040:18614	multidrug	XP_753111.1|FEATURES|abcA|multidrug|abcA	0.999999551742	71.9	32	52.4	2.9e-08	1
TRIC	413	445	HWI-700370F:168:C7JUKANXX:6:1313:18651:69048	triclosan	NP_248848.1|FEATURES|TriC|triclosan|TriC	0.999999945371	84.8	33	60.8	8.1e-11	1
MEXF	892	924	HWI-700370F:168:C7JUKANXX:6:1311:2453:76987	multidrug	gi:764136713:ref:WP_044320637.1:|FEATURES|mexF|multidrug|mexF	1.0	69.7	33	53.1	1.7e-08	1
MEXD	11	41	HWI-700370F:168:C7JUKANXX:6:1109:5197:82822	multidrug	YP_348488|FEATURES|mexD|multidrug|mexD	1.0	77.4	31	54.7	5.8e-09	1
VANH	197	229	HWI-700370F:168:C7JUKANXX:6:2204:10371:78830	glycopeptide	AY082011.1.gene6.p01|FEATURES|vanH|glycopeptide|vanH	0.999999982292	60.6	33	47.8	7.1e-07	1
ABCA	840	870	HWI-700370F:168:C7JUKANXX:6:1216:8728:83320	multidrug	XP_753111.1|FEATURES|abcA|multidrug|abcA	0.999999380253	67.7	31	45.4	3.5e-06	1
VANH	202	234	HWI-700370F:168:C7JUKANXX:6:1104:8870:93115	glycopeptide	AAY52004|FEATURES|vanH|glycopeptide|vanH	0.999999998893	66.7	33	50.4	1.1e-07	1
MEXF	5	37	HWI-700370F:168:C7JUKANXX:6:1104:1352:19062	multidrug	gi:966506160:ref:WP_058522806.1:|FEATURES|mexF|multidrug|mexF	0.99999984291	60.6	33	44.7	6.0e-06	1
MEXF	40	72	HWI-700370F:168:C7JUKANXX:6:2114:8168:11659	multidrug	CP000675.2.gene2298.p01|FEATURES|mexF|multidrug|mexF	0.999999999903	75.8	33	57.4	9.0e-10	1
RPOB2	487	519	HWI-700370F:168:C7JUKANXX:6:1307:12302:62792	multidrug	BAD59497.1|FEATURES|rpoB2|multidrug|rpoB2	0.999999364516	72.7	33	58.2	5.2e-10	1
MEXQ	924	955	HWI-700370F:168:C7JUKANXX:6:1104:19325:9376	multidrug	BAE06008.1|FEATURES|mexQ|multidrug|mexQ	1.0	87.5	32	59.7	1.8e-10	1
AMRB	470	502	HWI-700370F:168:C7JUKANXX:6:1214:18481:26582	multidrug	YP_001119417|FEATURES|amrB|multidrug|amrB	1.0	75.8	33	53.9	9.9e-09	1
MEXB	365	397	HWI-700370F:168:C7JUKANXX:6:1115:17906:68553	multidrug	gi:504646765:ref:WP_014833867.1:|FEATURES|mexB|multidrug|mexB	1.0	69.7	33	50.4	1.1e-07	1
MULTIDRUG_ABC_TRANSPORTER	453	485	HWI-700370F:168:C7JUKANXX:6:1309:15023:7444	multidrug	gi:896355182:ref:WP_049310020.1:|FEATURES|multidrug_ABC_transporter|multidrug|multidrug_ABC_transporter	1.0	60.6	33	45.1	4.6e-06	1
MDTG	29	60	HWI-700370F:168:C7JUKANXX:6:2305:2185:35653	multidrug	B7LT82|FEATURES|mdtG|multidrug|mdtG	1.0	65.6	32	50.1	1.4e-07	1
MEXF	458	490	HWI-700370F:168:C7JUKANXX:6:1201:14685:32432	multidrug	gi:966511896:ref:WP_058528450.1:|FEATURES|mexF|multidrug|mexF	1.0	81.8	33	57.8	6.9e-10	1
TRIC	135	166	HWI-700370F:168:C7JUKANXX:6:2308:5185:15444	triclosan	NP_248848.1|FEATURES|TriC|triclosan|TriC	0.999999929958	87.5	32	62.4	2.8e-11	1
TAEA	208	240	HWI-700370F:168:C7JUKANXX:6:1202:11355:68433	pleuromutilin	APB03219.1|FEATURES|TaeA|pleuromutilin|TaeA	0.999762044032	60.6	33	46.2	2.1e-06	1
ACRB	385	416	HWI-700370F:168:C7JUKANXX:6:1107:19715:27392	multidrug	YP_002848372|FEATURES|acrB|multidrug|acrB	0.999999999871	62.5	32	45.4	3.5e-06	1
BPEF	757	789	HWI-700370F:168:C7JUKANXX:6:1109:15137:77956	multidrug	ZP_02465589|FEATURES|bpeF|multidrug|bpeF	1.0	84.8	33	62.8	2.1e-11	1
MUXB	352	384	HWI-700370F:168:C7JUKANXX:6:1202:17652:25789	multidrug	NP_251217.1|FEATURES|MuxB|multidrug|MuxB	0.999999999999	66.7	33	46.6	1.6e-06	1
MUXB	221	252	HWI-700370F:168:C7JUKANXX:6:1104:13918:51604	multidrug	NP_251217.1|FEATURES|MuxB|multidrug|MuxB	0.999998998049	62.5	32	47.8	7.1e-07	1
AMRB	465	496	HWI-700370F:168:C7JUKANXX:6:1202:10576:45922	multidrug	YP_001119417|FEATURES|amrB|multidrug|amrB	1.0	84.4	32	56.2	2.0e-09	1
ABCA	1033	1065	HWI-700370F:168:C7JUKANXX:6:1216:4564:10099	multidrug	XP_753111.1|FEATURES|abcA|multidrug|abcA	0.999999503939	66.7	33	50.1	1.4e-07	1
ABCA	318	350	HWI-700370F:168:C7JUKANXX:6:2203:15680:23657	multidrug	XP_753111.1|FEATURES|abcA|multidrug|abcA	0.999999392466	60.6	33	45.8	2.7e-06	1
RPOB2	764	796	HWI-700370F:168:C7JUKANXX:6:2203:3178:27903	multidrug	BAD59497.1|FEATURES|rpoB2|multidrug|rpoB2	0.99999916034	72.7	33	49.7	1.9e-07	1
RIFAMPIN_MONOOXYGENASE	280	312	HWI-700370F:168:C7JUKANXX:6:2109:13297:27805	rifamycin	gi:663760960:ref:WP_030535072.1:|FEATURES|rifampin_monooxygenase|rifamycin|rifampin_monooxygenase	1.0	63.6	33	50.4	1.1e-07	1
ABCA	949	980	HWI-700370F:168:C7JUKANXX:6:2306:13566:51514	multidrug	XP_753111.1|FEATURES|abcA|multidrug|abcA	0.999999603556	78.1	32	55.5	3.4e-09	1
MEXK	954	986	HWI-700370F:168:C7JUKANXX:6:1107:7332:82462	multidrug	AAG07064.1|FEATURES|MexK|multidrug|MexK	0.999999496936	66.7	33	47.8	7.1e-07	1
ABCA	937	969	HWI-700370F:168:C7JUKANXX:6:1206:15651:76208	multidrug	XP_753111.1|FEATURES|abcA|multidrug|abcA	0.999999564831	78.8	33	53.1	1.7e-08	1
ADEF	851	883	HWI-700370F:168:C7JUKANXX:6:2201:9364:32008	multidrug	CAJ77856.1|FEATURES|adeF|multidrug|adeF	1.0	75.8	33	61.6	4.7e-11	1
ROSB	226	258	HWI-700370F:168:C7JUKANXX:6:2113:4935:88168	fosmidomycin	ZP_04631861|FEATURES|rosB|fosmidomycin|rosB	1.0	78.8	33	53.9	9.9e-09	1
ABCA	867	899	HWI-700370F:168:C7JUKANXX:6:1207:1629:11977	multidrug	XP_753111.1|FEATURES|abcA|multidrug|abcA	0.999999673847	84.8	33	61.6	4.7e-11	1
QEPA	47	77	HWI-700370F:168:C7JUKANXX:6:1204:8058:89287	fluoroquinolone	gi:1039004533:ref:WP_064760451.1:|FEATURES|qepA|fluoroquinolone|qepA	0.99999999981	61.3	31	45.8	2.7e-06	1
MEXD	69	100	HWI-700370F:168:C7JUKANXX:6:1115:3635:32307	multidrug	YP_348488|FEATURES|mexD|multidrug|mexD	0.999999772231	65.6	32	47.8	7.1e-07	1
VATB	124	156	HWI-700370F:168:C7JUKANXX:6:1303:18313:12272	MLS	YP_001779894|FEATURES|vatB|MLS|vatB	0.999999914992	60.6	33	45.8	2.7e-06	1
RPOB2	792	824	HWI-700370F:168:C7JUKANXX:6:2112:4808:84874	multidrug	BAD59497.1|FEATURES|rpoB2|multidrug|rpoB2	0.999999193159	78.8	33	57.8	6.9e-10	1
MDTC	361	392	HWI-700370F:168:C7JUKANXX:6:2302:9372:86648	multidrug	gi:857586087:emb:CRL63209.1:|FEATURES|mdtC|multidrug|mdtC	1.0	81.2	32	53.1	1.7e-08	1
MSBA	496	526	HWI-700370F:168:C7JUKANXX:6:1309:2528:87851	nitroimidazole	NP_415434.1|FEATURES|msbA|nitroimidazole|msbA	0.999723568172	77.4	31	49.3	2.4e-07	1
EVGS	707	737	HWI-700370F:168:C7JUKANXX:6:1213:10884:57141	multidrug	AAC75429.1|FEATURES|evgS|multidrug|evgS	0.999999712373	61.3	31	46.2	2.1e-06	1
TETA	443	474	HWI-700370F:168:C7JUKANXX:6:2216:17949:100539	tetracycline	gi:736993687:ref:WP_034989673.1:|FEATURES|tetA|tetracycline|tetA	0.999999999997	68.8	32	47.0	1.2e-06	1
RPOB2	1046	1078	HWI-700370F:168:C7JUKANXX:6:1207:9549:77778	multidrug	BAD59497.1|FEATURES|rpoB2|multidrug|rpoB2	0.99999916034	84.8	33	65.5	3.3e-12	1
MEXF	989	1021	HWI-700370F:168:C7JUKANXX:6:1208:8960:54895	multidrug	gi:553764341:ref:WP_023096686.1:|FEATURES|mexF|multidrug|mexF	1.0	84.8	33	57.4	9.0e-10	1
OMPR	78	108	HWI-700370F:168:C7JUKANXX:6:2106:19196:96091	multidrug	NC_008702.1.4607594.p01|FEATURES|ompR|multidrug|ompR	0.999999881072	71.0	31	51.6	4.9e-08	1
MEXF	986	1017	HWI-700370F:168:C7JUKANXX:6:1311:14209:66810	multidrug	gi:966439914:ref:WP_058480237.1:|FEATURES|mexF|multidrug|mexF	1.0	75.0	32	47.0	1.2e-06	1
OPMB	290	322	HWI-700370F:168:C7JUKANXX:6:2205:6318:34785	multidrug	NP_251215.1|FEATURES|OpmB|multidrug|OpmB	0.999998449182	66.7	33	44.3	7.8e-06	1
TETA	413	444	HWI-700370F:168:C7JUKANXX:6:2114:9016:74028	tetracycline	gi:171851258:emb:CAQ04234.1:|FEATURES|tetA|tetracycline|tetA	0.999999999993	68.8	32	44.7	6.0e-06	1
MEXK	955	987	HWI-700370F:168:C7JUKANXX:6:1206:19923:83819	multidrug	AAG07064.1|FEATURES|MexK|multidrug|MexK	0.99999951607	66.7	33	48.5	4.2e-07	1
BPEF	923	954	HWI-700370F:168:C7JUKANXX:6:1101:19034:40890	multidrug	ZP_02465589|FEATURES|bpeF|multidrug|bpeF	1.0	87.5	32	60.1	1.4e-10	1
MUXB	275	307	HWI-700370F:168:C7JUKANXX:6:2316:18562:71633	multidrug	NP_251217.1|FEATURES|MuxB|multidrug|MuxB	0.999999287606	75.8	33	54.3	7.6e-09	1
ABCA	245	277	HWI-700370F:168:C7JUKANXX:6:2313:13707:95040	multidrug	XP_753111.1|FEATURES|abcA|multidrug|abcA	0.999999456124	75.8	33	48.1	5.4e-07	1
TRANSCRIPTIONAL_REGULATORY_PROTEIN_CPXR_CPXR	79	111	HWI-700370F:168:C7JUKANXX:6:2210:7843:24859	unclassified	CP001485.1.gene721.p01|FEATURES|transcriptional_regulatory_protein_CpxR_cpxR|unclassified|transcriptional_regulatory_protein_CpxR_cpxR	0.999989700539	72.7	33	51.2	6.4e-08	1
MULTIDRUG_ABC_TRANSPORTER	467	499	HWI-700370F:168:C7JUKANXX:6:2112:12399:20777	multidrug	gi:1031799645:ref:WP_064138838.1:|FEATURES|multidrug_ABC_transporter|multidrug|multidrug_ABC_transporter	1.0	60.6	33	45.8	2.7e-06	1
TETB(60)	371	401	HWI-700370F:168:C7JUKANXX:6:2203:8281:4193	tetracycline	ANZ79241.1|FEATURES|tetB(60)|tetracycline|tetB(60)	0.999999842039	61.3	31	44.3	7.8e-06	1
TRIC	55	87	HWI-700370F:168:C7JUKANXX:6:1108:11007:43079	triclosan	NP_248848.1|FEATURES|TriC|triclosan|TriC	0.999999963745	66.7	33	56.6	1.5e-09	1
ABCA	136	166	HWI-700370F:168:C7JUKANXX:6:2302:17649:88327	multidrug	XP_753111.1|FEATURES|abcA|multidrug|abcA	0.999999585264	83.9	31	54.3	7.6e-09	1
RPOB2	771	803	HWI-700370F:168:C7JUKANXX:6:1316:13249:24214	multidrug	BAD59497.1|FEATURES|rpoB2|multidrug|rpoB2	0.999999262256	75.8	33	53.5	1.3e-08	1
MUXB	132	164	HWI-700370F:168:C7JUKANXX:6:1213:20770:84767	multidrug	NP_251217.1|FEATURES|MuxB|multidrug|MuxB	0.999998777638	60.6	33	44.3	7.8e-06	1
TRIC	689	720	HWI-700370F:168:C7JUKANXX:6:2313:18489:101087	triclosan	NP_248848.1|FEATURES|TriC|triclosan|TriC	0.999999920294	62.5	32	51.6	4.9e-08	1
CEOB	175	207	HWI-700370F:168:C7JUKANXX:6:2105:7058:55976	multidrug	gi:590120227:emb:CDN64284.1:|FEATURES|ceoB|multidrug|ceoB	1.0	81.8	33	60.8	8.1e-11	1
ABCA	245	275	HWI-700370F:168:C7JUKANXX:6:1216:5286:22198	multidrug	XP_753111.1|FEATURES|abcA|multidrug|abcA	0.999999343791	61.3	31	44.3	7.8e-06	1
MEXF	165	195	HWI-700370F:168:C7JUKANXX:6:2101:2995:32398	multidrug	gi:780147796:ref:WP_045491627.1:|FEATURES|mexF|multidrug|mexF	1.0	64.5	31	50.8	8.4e-08	1
STAPHYLOCOCCUS_MUPA_CONFERRING_RESISTANCE_TO_MUPIROCIN	529	561	HWI-700370F:168:C7JUKANXX:6:1214:14789:73638	mupirocin	CAA53189|FEATURES|Staphylococcus_mupA_conferring_resistance_to_mupirocin|mupirocin|Staphylococcus_mupA_conferring_resistance_to_mupirocin	0.999999974241	63.6	33	51.2	6.4e-08	1
MEXF	382	414	HWI-700370F:168:C7JUKANXX:6:2114:10389:100123	multidrug	gi:852275723:ref:WP_048329135.1:|FEATURES|mexF|multidrug|mexF	1.0	90.9	33	57.4	9.0e-10	1
TRUNCATED_PUTATIVE_RESPONSE_REGULATOR_ARLR	86	118	HWI-700370F:168:C7JUKANXX:6:1308:13514:40951	unclassified	NC_002951.3238224.p01|FEATURES|truncated_putative_response_regulator_ArlR|unclassified|truncated_putative_response_regulator_ArlR	1.0	69.7	33	47.0	1.2e-06	1
RPOB2	792	824	HWI-700370F:168:C7JUKANXX:6:1210:15305:61207	multidrug	BAD59497.1|FEATURES|rpoB2|multidrug|rpoB2	0.999999193159	78.8	33	57.8	6.9e-10	1
VANR	73	103	HWI-700370F:168:C7JUKANXX:6:1102:11763:50689	glycopeptide	gi:938897327:ref:WP_054681472.1:|FEATURES|vanR|glycopeptide|vanR	0.999999814773	61.3	31	44.7	6.0e-06	1
STAPHYLOCOCCUS_MUPA_CONFERRING_RESISTANCE_TO_MUPIROCIN	62	94	HWI-700370F:168:C7JUKANXX:6:2114:5241:22928	mupirocin	CAA53189|FEATURES|Staphylococcus_mupA_conferring_resistance_to_mupirocin|mupirocin|Staphylococcus_mupA_conferring_resistance_to_mupirocin	0.999999969225	63.6	33	50.4	1.1e-07	1
MEXF	820	850	HWI-700370F:168:C7JUKANXX:6:1107:14505:61239	multidrug	gi:966407319:ref:WP_058450725.1:|FEATURES|mexF|multidrug|mexF	1.0	74.2	31	52.4	2.9e-08	1
RPOB2	362	392	HWI-700370F:168:C7JUKANXX:6:1108:16918:11466	multidrug	BAD59497.1|FEATURES|rpoB2|multidrug|rpoB2	0.999999147395	71.0	31	49.3	2.4e-07	1
TET36	48	80	HWI-700370F:168:C7JUKANXX:6:2116:19428:84048	tetracycline	AJ514254.gene.p01|FEATURES|tet36|tetracycline|tet36	1.0	63.6	33	52.8	2.2e-08	1
TET36	45	77	HWI-700370F:168:C7JUKANXX:6:2213:15272:20208	tetracycline	AJ514254.gene.p01|FEATURES|tet36|tetracycline|tet36	0.999999993491	60.6	33	50.4	1.1e-07	1
MEXN	26	56	HWI-700370F:168:C7JUKANXX:6:2111:9505:58258	multidrug	BAE06006.1|FEATURES|mexN|multidrug|mexN	0.999999115451	64.5	31	45.4	3.5e-06	1
MEXQ	189	221	HWI-700370F:168:C7JUKANXX:6:1204:11757:54776	multidrug	BAE06008.1|FEATURES|mexQ|multidrug|mexQ	0.999999471181	63.6	33	47.0	1.2e-06	1
MULTIDRUG_ABC_TRANSPORTER	367	398	HWI-700370F:168:C7JUKANXX:6:2211:1259:94207	multidrug	gi:920538074:ref:WP_052996048.1:|FEATURES|multidrug_ABC_transporter|multidrug|multidrug_ABC_transporter	1.0	75.0	32	52.4	2.9e-08	1
BCRA	37	68	HWI-700370F:168:C7JUKANXX:6:1210:12394:96011	bacitracin	ZP_04081918|FEATURES|bcrA|bacitracin|bcrA	0.99999998684	62.5	32	44.3	7.8e-06	1
RPOB2	408	439	HWI-700370F:168:C7JUKANXX:6:1315:5007:92968	multidrug	BAD59497.1|FEATURES|rpoB2|multidrug|rpoB2	0.99999916034	65.6	32	49.7	1.9e-07	1
RPOB2	870	902	HWI-700370F:168:C7JUKANXX:6:1216:17469:59499	multidrug	BAD59497.1|FEATURES|rpoB2|multidrug|rpoB2	0.999999340783	72.7	33	57.0	1.2e-09	1
TAEA	345	377	HWI-700370F:168:C7JUKANXX:6:2210:14559:91627	pleuromutilin	APB03219.1|FEATURES|TaeA|pleuromutilin|TaeA	0.999762044032	60.6	33	46.2	2.1e-06	1
EFRA	382	414	HWI-700370F:168:C7JUKANXX:6:2111:21178:12903	multidrug	CDO61513.1|FEATURES|efrA|multidrug|efrA	1.0	60.6	33	47.8	7.1e-07	1
MULTIDRUG_ABC_TRANSPORTER	487	517	HWI-700370F:168:C7JUKANXX:6:1301:12809:18754	multidrug	gi:943938624:ref:WP_055567802.1:|FEATURES|multidrug_ABC_transporter|multidrug|multidrug_ABC_transporter	1.0	64.5	31	46.6	1.6e-06	1
BPEF	565	596	HWI-700370F:168:C7JUKANXX:6:1104:9538:26157	multidrug	ZP_02465589|FEATURES|bpeF|multidrug|bpeF	1.0	78.1	32	55.1	4.4e-09	1
RPOB2	703	735	HWI-700370F:168:C7JUKANXX:6:1205:13868:52427	multidrug	BAD59497.1|FEATURES|rpoB2|multidrug|rpoB2	0.999999214923	60.6	33	51.6	4.9e-08	1
ROSB	227	259	HWI-700370F:168:C7JUKANXX:6:2303:7131:89331	fosmidomycin	ZP_04615639|FEATURES|rosB|fosmidomycin|rosB	1.0	84.8	33	57.4	9.0e-10	1
ABCA	231	261	HWI-700370F:168:C7JUKANXX:6:2304:17818:50678	multidrug	XP_753111.1|FEATURES|abcA|multidrug|abcA	0.99999952781	71.0	31	51.2	6.4e-08	1
MEXD	954	984	HWI-700370F:168:C7JUKANXX:6:1301:7691:78889	multidrug	gi:510946471:ref:WP_016264177.1:|FEATURES|mexD|multidrug|mexD	1.0	74.2	31	51.2	6.4e-08	1
VATI	148	178	HWI-700370F:168:C7JUKANXX:6:2114:11326:85547	MLS	APB03220.1|FEATURES|VatI|MLS|VatI	0.999999999999	64.5	31	47.4	9.3e-07	1
MEXF	279	311	HWI-700370F:168:C7JUKANXX:6:2301:19159:13795	multidrug	gi:966506160:ref:WP_058522806.1:|FEATURES|mexF|multidrug|mexF	1.0	72.7	33	50.4	1.1e-07	1
ABCA	1278	1310	HWI-700370F:168:C7JUKANXX:6:2301:3980:53201	multidrug	XP_753111.1|FEATURES|abcA|multidrug|abcA	0.999999380253	60.6	33	45.4	3.5e-06	1
OMPR	65	99	HWI-700370F:168:C7JUKANXX:6:1305:10445:76889	multidrug	NC_008702.1.4607594.p01|FEATURES|ompR|multidrug|ompR	0.999997795981	62.9	35	44.3	7.8e-06	1
CEOB	282	314	HWI-700370F:168:C7JUKANXX:6:2214:10286:39439	multidrug	gi:590120227:emb:CDN64284.1:|FEATURES|ceoB|multidrug|ceoB	1.0	69.7	33	50.4	1.1e-07	1
EMRA	282	314	HWI-700370F:168:C7JUKANXX:6:1208:10386:49337	multidrug	gi:585367767:ref:WP_024249346.1:|FEATURES|emrA|multidrug|emrA	0.986960896244	60.6	33	45.1	4.6e-06	1
MEXD	836	868	HWI-700370F:168:C7JUKANXX:6:2107:12247:97828	multidrug	gi:852273548:ref:WP_048328542.1:|FEATURES|mexD|multidrug|mexD	1.0	69.7	33	52.0	3.8e-08	1
MULTIDRUG_ABC_TRANSPORTER	467	499	HWI-700370F:168:C7JUKANXX:6:1205:9755:11553	multidrug	gi:1031799645:ref:WP_064138838.1:|FEATURES|multidrug_ABC_transporter|multidrug|multidrug_ABC_transporter	1.0	63.6	33	46.2	2.1e-06	1
MACB	141	173	HWI-700370F:168:C7JUKANXX:6:1104:19962:74083	MLS	gi:502669352:ref:WP_012905216.1:|FEATURES|macB|MLS|macB	1.0	63.6	33	47.0	1.2e-06	1
ROSA	38	70	HWI-700370F:168:C7JUKANXX:6:2213:7417:13507	fosmidomycin	YP_001401993|FEATURES|rosA|fosmidomycin|rosA	1.0	63.6	33	44.7	6.0e-06	1
RIFAMPIN_MONOOXYGENASE	284	314	HWI-700370F:168:C7JUKANXX:6:1106:12609:31247	rifamycin	gi:518577471:ref:WP_019747678.1:|FEATURES|rifampin_monooxygenase|rifamycin|rifampin_monooxygenase	0.999999840991	61.3	31	44.7	6.0e-06	1
AMRB	470	502	HWI-700370F:168:C7JUKANXX:6:1311:18957:67487	multidrug	YP_001119417|FEATURES|amrB|multidrug|amrB	1.0	75.8	33	53.9	9.9e-09	1
MDTG	29	60	HWI-700370F:168:C7JUKANXX:6:1214:4853:43479	multidrug	B7LT82|FEATURES|mdtG|multidrug|mdtG	1.0	65.6	32	50.1	1.4e-07	1
CMRA	16	46	HWI-700370F:168:C7JUKANXX:6:2308:19841:75744	phenicol	AF015087.1.gene1.p01|FEATURES|cmrA|phenicol|cmrA	0.999993215195	64.5	31	47.0	1.2e-06	1
ABCA	831	863	HWI-700370F:168:C7JUKANXX:6:1311:2879:67172	multidrug	XP_753111.1|FEATURES|abcA|multidrug|abcA	0.999999485495	72.7	33	49.3	2.4e-07	1
CEOB	164	196	HWI-700370F:168:C7JUKANXX:6:2210:8435:22318	multidrug	CAR56416|FEATURES|ceoB|multidrug|ceoB	1.0	78.8	33	62.8	2.1e-11	1
MEXF	753	784	HWI-700370F:168:C7JUKANXX:6:2105:6569:55840	multidrug	gi:966407319:ref:WP_058450725.1:|FEATURES|mexF|multidrug|mexF	0.99999999988	62.5	32	45.4	3.5e-06	1
TRANSCRIPTIONAL_REGULATORY_PROTEIN_CPXR_CPXR	69	100	HWI-700370F:168:C7JUKANXX:6:2316:16383:29745	unclassified	CP001918.1.gene5135.p01|FEATURES|transcriptional_regulatory_protein_CpxR_cpxR|unclassified|transcriptional_regulatory_protein_CpxR_cpxR	0.999999999881	68.8	32	49.7	1.9e-07	1
ACRB	241	273	HWI-700370F:168:C7JUKANXX:6:1205:12294:77823	multidrug	gi:503341948:ref:WP_013576609.1:|FEATURES|acrB|multidrug|acrB	1.0	66.7	33	52.0	3.8e-08	1
TRIC	598	630	HWI-700370F:168:C7JUKANXX:6:1108:14151:100566	triclosan	NP_248848.1|FEATURES|TriC|triclosan|TriC	0.99999990295	72.7	33	52.0	3.8e-08	1
MULTIDRUG_ABC_TRANSPORTER	460	492	HWI-700370F:168:C7JUKANXX:6:2308:19214:73787	multidrug	gi:1031799645:ref:WP_064138838.1:|FEATURES|multidrug_ABC_transporter|multidrug|multidrug_ABC_transporter	1.0	63.6	33	47.8	7.1e-07	1
MACB	141	173	HWI-700370F:168:C7JUKANXX:6:1307:17153:45902	MLS	gi:545231548:ref:WP_021531156.1:|FEATURES|macB|MLS|macB	1.0	63.6	33	45.8	2.7e-06	1
MULTIDRUG_ABC_TRANSPORTER	489	521	HWI-700370F:168:C7JUKANXX:6:1107:14894:37368	multidrug	gi:943938624:ref:WP_055567802.1:|FEATURES|multidrug_ABC_transporter|multidrug|multidrug_ABC_transporter	1.0	78.8	33	53.9	9.9e-09	1
BACA	154	186	HWI-700370F:168:C7JUKANXX:6:1307:2059:94759	bacitracin	EEQ96502|FEATURES|bacA|bacitracin|bacA	1.0	90.9	33	64.3	7.3e-12	1
MEXK	892	922	HWI-700370F:168:C7JUKANXX:6:1206:13450:16820	multidrug	AAG07064.1|FEATURES|MexK|multidrug|MexK	0.999999398981	67.7	31	44.7	6.0e-06	1
BACA	248	279	HWI-700370F:168:C7JUKANXX:6:2110:9099:98054	bacitracin	YP_001925041|FEATURES|bacA|bacitracin|bacA	1.0	90.6	32	68.2	5.1e-13	1
MEXF	461	493	HWI-700370F:168:C7JUKANXX:6:2215:21016:26270	multidrug	gi:504104202:ref:WP_014338188.1:|FEATURES|mexF|multidrug|mexF	1.0	100.0	33	64.3	7.3e-12	1
MEXK	886	917	HWI-700370F:168:C7JUKANXX:6:2210:10154:39261	multidrug	AAG07064.1|FEATURES|MexK|multidrug|MexK	0.999999436651	65.6	32	45.8	2.7e-06	1
ABCA	805	837	HWI-700370F:168:C7JUKANXX:6:1210:3114:52536	multidrug	XP_753111.1|FEATURES|abcA|multidrug|abcA	0.999999494766	69.7	33	49.7	1.9e-07	1
MULTIDRUG_ABC_TRANSPORTER	533	565	HWI-700370F:168:C7JUKANXX:6:1103:6986:85961	multidrug	gi:664395661:ref:WP_030922045.1:|FEATURES|multidrug_ABC_transporter|multidrug|multidrug_ABC_transporter	1.0	78.8	33	57.0	1.2e-09	1
ROSB	123	153	HWI-700370F:168:C7JUKANXX:6:1107:5935:43221	fosmidomycin	ZP_04623897|FEATURES|rosB|fosmidomycin|rosB	1.0	83.9	31	55.8	2.6e-09	1
ROSB	215	246	HWI-700370F:168:C7JUKANXX:6:1102:6197:66934	fosmidomycin	gi:896190680:ref:WP_049199932.1:|FEATURES|rosB|fosmidomycin|rosB	1.0	78.1	32	50.4	1.1e-07	1
ACRA	185	217	HWI-700370F:168:C7JUKANXX:6:1213:13506:68837	multidrug	ZP_03163985|FEATURES|acrA|multidrug|acrA	1.0	72.7	33	52.0	3.8e-08	1
RPOB2	894	925	HWI-700370F:168:C7JUKANXX:6:2210:19075:80306	multidrug	BAD59497.1|FEATURES|rpoB2|multidrug|rpoB2	0.999999289937	75.0	32	54.7	5.8e-09	1
MEXI	398	429	HWI-700370F:168:C7JUKANXX:6:2202:7759:76614	multidrug	NC_002516.2.880346.p01|FEATURES|mexI|multidrug|mexI	0.999998762301	78.1	32	51.6	4.9e-08	1
MEXQ	993	1025	HWI-700370F:168:C7JUKANXX:6:2310:17724:77711	multidrug	BAE06008.1|FEATURES|mexQ|multidrug|mexQ	1.0	84.8	33	59.7	1.8e-10	1
RPOB2	448	480	HWI-700370F:168:C7JUKANXX:6:1310:19372:31659	multidrug	BAD59497.1|FEATURES|rpoB2|multidrug|rpoB2	0.999999487522	84.8	33	66.2	1.9e-12	1
MEXD	27	57	HWI-700370F:168:C7JUKANXX:6:2215:1437:74342	multidrug	YP_348488|FEATURES|mexD|multidrug|mexD	0.999998451284	61.3	31	45.4	3.5e-06	1
TRIC	917	949	HWI-700370F:168:C7JUKANXX:6:1312:11717:99045	triclosan	NP_248848.1|FEATURES|TriC|triclosan|TriC	0.999999944812	75.8	33	53.9	9.9e-09	1
EFRB	191	223	HWI-700370F:168:C7JUKANXX:6:1306:11328:26114	multidrug	CDO61516.1|FEATURES|efrB|multidrug|efrB	0.99999872302	60.6	33	46.6	1.6e-06	1
CEOB	972	1004	HWI-700370F:168:C7JUKANXX:6:2104:9258:62705	multidrug	AAB58161|FEATURES|ceoB|multidrug|ceoB	1.0	87.9	33	59.7	1.8e-10	1
MULTIDRUG_ABC_TRANSPORTER	533	564	HWI-700370F:168:C7JUKANXX:6:2215:3802:97104	multidrug	gi:664395661:ref:WP_030922045.1:|FEATURES|multidrug_ABC_transporter|multidrug|multidrug_ABC_transporter	1.0	81.2	32	56.2	2.0e-09	1
EMRA	289	321	HWI-700370F:168:C7JUKANXX:6:1204:16622:5885	multidrug	gi:1036665295:ref:WP_064719275.1:|FEATURES|emrA|multidrug|emrA	0.999992250571	60.6	33	44.7	6.0e-06	1
MEXF	444	476	HWI-700370F:168:C7JUKANXX:6:1202:19913:53182	multidrug	gi:553764341:ref:WP_023096686.1:|FEATURES|mexF|multidrug|mexF	1.0	78.8	33	55.8	2.6e-09	1
MEXF	1019	1049	HWI-700370F:168:C7JUKANXX:6:2108:8502:25703	multidrug	gi:654923461:ref:WP_028373991.1:|FEATURES|mexF|multidrug|mexF	1.0	83.9	31	55.5	3.4e-09	1
ABCA	946	977	HWI-700370F:168:C7JUKANXX:6:2211:17854:66997	multidrug	XP_753111.1|FEATURES|abcA|multidrug|abcA	0.999999629555	84.4	32	57.4	9.0e-10	1
PATA	263	294	HWI-700370F:168:C7JUKANXX:6:1303:13303:22264	fluoroquinolone	NP_417544.5|FEATURES|patA|fluoroquinolone|patA	0.999992045754	62.5	32	45.4	3.5e-06	1
ABCA	1008	1040	HWI-700370F:168:C7JUKANXX:6:1101:7985:43385	multidrug	XP_753111.1|FEATURES|abcA|multidrug|abcA	0.999999585264	66.7	33	54.3	7.6e-09	1
TRIC	957	989	HWI-700370F:168:C7JUKANXX:6:2307:3427:12674	triclosan	NP_248848.1|FEATURES|TriC|triclosan|TriC	0.999999984994	97.0	33	68.6	3.9e-13	1
TRIA	186	217	HWI-700370F:168:C7JUKANXX:6:1301:5709:4667	triclosan	NP_248846.1|FEATURES|TriA|triclosan|TriA	0.999999895966	68.8	32	47.4	9.3e-07	1
MULTIDRUG_ABC_TRANSPORTER	489	521	HWI-700370F:168:C7JUKANXX:6:2308:8475:9144	multidrug	gi:943938624:ref:WP_055567802.1:|FEATURES|multidrug_ABC_transporter|multidrug|multidrug_ABC_transporter	1.0	78.8	33	53.9	9.9e-09	1
TETP	66	97	HWI-700370F:168:C7JUKANXX:6:1104:12277:54380	tetracycline	NP_348076|FEATURES|tetP|tetracycline|tetP	1.0	75.0	32	55.1	4.4e-09	1
ACRB	983	1014	HWI-700370F:168:C7JUKANXX:6:1105:17778:46472	multidrug	gi:446414960:ref:WP_000492815.1:|FEATURES|acrB|multidrug|acrB	0.999999878822	62.5	32	44.3	7.8e-06	1
MULTIDRUG_ABC_TRANSPORTER	453	485	HWI-700370F:168:C7JUKANXX:6:2202:10091:13313	multidrug	gi:896355182:ref:WP_049310020.1:|FEATURES|multidrug_ABC_transporter|multidrug|multidrug_ABC_transporter	1.0	60.6	33	45.1	4.6e-06	1
CEOB	748	780	HWI-700370F:168:C7JUKANXX:6:1109:15820:90044	multidrug	gi:590120227:emb:CDN64284.1:|FEATURES|ceoB|multidrug|ceoB	1.0	81.8	33	63.5	1.2e-11	1
BPEF	451	482	HWI-700370F:168:C7JUKANXX:6:1304:6939:48852	multidrug	ZP_02465589|FEATURES|bpeF|multidrug|bpeF	1.0	93.8	32	61.2	6.2e-11	1
ABCA	1008	1040	HWI-700370F:168:C7JUKANXX:6:1312:13985:64952	multidrug	XP_753111.1|FEATURES|abcA|multidrug|abcA	0.999999585264	66.7	33	54.3	7.6e-09	1
MEXA	65	96	HWI-700370F:168:C7JUKANXX:6:1101:11250:4165	multidrug	gi:497301063:ref:WP_009615280.1:|FEATURES|mexA|multidrug|mexA	0.999999671932	65.6	32	45.8	2.7e-06	1
MEXF	492	523	HWI-700370F:168:C7JUKANXX:6:1314:8408:61332	multidrug	gi:517405910:ref:WP_018578567.1:|FEATURES|mexF|multidrug|mexF	1.0	65.6	32	49.7	1.9e-07	1
MULTIDRUG_ABC_TRANSPORTER	481	513	HWI-700370F:168:C7JUKANXX:6:2111:20386:83590	multidrug	gi:913055317:ref:WP_050357634.1:|FEATURES|multidrug_ABC_transporter|multidrug|multidrug_ABC_transporter	1.0	87.9	33	60.8	8.1e-11	1
MEXF	131	162	HWI-700370F:168:C7JUKANXX:6:1108:3424:55688	multidrug	CP000675.2.gene2298.p01|FEATURES|mexF|multidrug|mexF	1.0	68.8	32	47.4	9.3e-07	1
MEXY	432	463	HWI-700370F:168:C7JUKANXX:6:2314:2515:10277	multidrug	BAA34300|FEATURES|mexY|multidrug|mexY	1.0	71.9	32	52.8	2.2e-08	1
RPOB2	1032	1064	HWI-700370F:168:C7JUKANXX:6:2101:20114:70043	multidrug	BAD59497.1|FEATURES|rpoB2|multidrug|rpoB2	0.999999009686	84.8	33	68.2	5.1e-13	1
SDIA	183	214	HWI-700370F:168:C7JUKANXX:6:2302:8629:95427	unclassified	gi:838699257:gb:KLW82782.1:|FEATURES|sdiA|unclassified|sdiA	1.0	68.8	32	50.8	8.4e-08	1
ROSA	322	353	HWI-700370F:168:C7JUKANXX:6:2212:3961:74139	fosmidomycin	AAC60781|FEATURES|rosA|fosmidomycin|rosA	1.0	78.1	32	50.8	8.4e-08	1
MULTIDRUG_ABC_TRANSPORTER	478	509	HWI-700370F:168:C7JUKANXX:6:2101:19147:13701	multidrug	gi:1031799645:ref:WP_064138838.1:|FEATURES|multidrug_ABC_transporter|multidrug|multidrug_ABC_transporter	1.0	71.9	32	50.1	1.4e-07	1
TRIB	244	274	HWI-700370F:168:C7JUKANXX:6:2111:9737:76505	triclosan	NP_248847.1|FEATURES|TriB|triclosan|TriB	0.999999771002	67.7	31	45.8	2.7e-06	1
MEXF	153	185	HWI-700370F:168:C7JUKANXX:6:2114:20263:7031	multidrug	gi:966506160:ref:WP_058522806.1:|FEATURES|mexF|multidrug|mexF	1.0	66.7	33	50.4	1.1e-07	1
TRIC	552	584	HWI-700370F:168:C7JUKANXX:6:2313:8231:18346	triclosan	NP_248848.1|FEATURES|TriC|triclosan|TriC	0.99999986602	72.7	33	48.5	4.2e-07	1
GOLS	1	31	HWI-700370F:168:C7JUKANXX:6:1206:7395:27113	multidrug	NP_459349.1|FEATURES|golS|multidrug|golS	0.999998037029	74.2	31	48.9	3.2e-07	1
EFRB	313	344	HWI-700370F:168:C7JUKANXX:6:1214:7732:46375	multidrug	CDO61516.1|FEATURES|efrB|multidrug|efrB	0.999998486958	62.5	32	44.3	7.8e-06	1
ADEB	426	458	HWI-700370F:168:C7JUKANXX:6:2310:9923:43062	multidrug	gi:820799228:ref:WP_046760544.1:|FEATURES|adeB|multidrug|adeB	1.0	78.8	33	54.3	7.6e-09	1
OPTRA	205	236	HWI-700370F:168:C7JUKANXX:6:1207:8984:67993	oxazolidinone	AKA86814|FEATURES|optrA|oxazolidinone|optrA	0.99923098225	65.6	32	48.9	3.2e-07	1
VANH	213	245	HWI-700370F:168:C7JUKANXX:6:1206:5187:53472	glycopeptide	AAY52004|FEATURES|vanH|glycopeptide|vanH	0.999999999451	66.7	33	46.6	1.6e-06	1
ACRB	330	361	HWI-700370F:168:C7JUKANXX:6:1112:16066:97382	multidrug	gi:493959393:ref:WP_006902972.1:|FEATURES|acrB|multidrug|acrB	0.999999998685	68.8	32	47.4	9.3e-07	1
MULTIDRUG_ABC_TRANSPORTER	492	524	HWI-700370F:168:C7JUKANXX:6:1303:7185:88666	multidrug	gi:662175949:ref:WP_030118884.1:|FEATURES|multidrug_ABC_transporter|multidrug|multidrug_ABC_transporter	1.0	78.8	33	58.2	5.2e-10	1
BACA	92	124	HWI-700370F:168:C7JUKANXX:6:1101:21067:8419	bacitracin	YP_001925041|FEATURES|bacA|bacitracin|bacA	0.999999999902	90.9	33	65.1	4.3e-12	1
ACRB	719	751	HWI-700370F:168:C7JUKANXX:6:1304:10231:74676	multidrug	gi:502789935:ref:WP_013024911.1:|FEATURES|acrB|multidrug|acrB	0.99999999991	66.7	33	47.4	9.3e-07	1
VANH	189	221	HWI-700370F:168:C7JUKANXX:6:1204:13585:93490	glycopeptide	AAY52004|FEATURES|vanH|glycopeptide|vanH	0.999999999994	66.7	33	48.5	4.2e-07	1
BCR-1	60	91	HWI-700370F:168:C7JUKANXX:6:2316:9122:79730	bicyclomycin	ALV80601.1|FEATURES|bcr-1|bicyclomycin|bcr-1	0.999983597676	65.6	32	50.4	1.1e-07	1
RPOB2	880	912	HWI-700370F:168:C7JUKANXX:6:1205:6963:76247	multidrug	BAD59497.1|FEATURES|rpoB2|multidrug|rpoB2	0.999999298985	72.7	33	55.1	4.4e-09	1
TRIC	653	684	HWI-700370F:168:C7JUKANXX:6:2216:19584:17684	triclosan	NP_248848.1|FEATURES|TriC|triclosan|TriC	0.99999988312	65.6	32	49.3	2.4e-07	1
MULTIDRUG_ABC_TRANSPORTER	482	514	HWI-700370F:168:C7JUKANXX:6:2203:10436:82423	multidrug	gi:913055317:ref:WP_050357634.1:|FEATURES|multidrug_ABC_transporter|multidrug|multidrug_ABC_transporter	1.0	84.8	33	55.1	4.4e-09	1
ABCA	833	863	HWI-700370F:168:C7JUKANXX:6:2214:21042:11988	multidrug	XP_753111.1|FEATURES|abcA|multidrug|abcA	0.999999485495	77.4	31	49.3	2.4e-07	1
LMRD	615	647	HWI-700370F:168:C7JUKANXX:6:1201:16796:21987	MLS	ABF66027.1|FEATURES|lmrD|MLS|lmrD	0.999999982664	60.6	33	45.4	3.5e-06	1
ABCA	921	953	HWI-700370F:168:C7JUKANXX:6:2115:4307:14293	multidrug	XP_753111.1|FEATURES|abcA|multidrug|abcA	0.999999392466	63.6	33	45.8	2.7e-06	1
MEXD	556	587	HWI-700370F:168:C7JUKANXX:6:1304:9361:48437	multidrug	YP_001668663|FEATURES|mexD|multidrug|mexD	0.999998896466	62.5	32	47.4	9.3e-07	1
MULTIDRUG_ABC_TRANSPORTER	36	67	HWI-700370F:168:C7JUKANXX:6:2111:12115:63587	multidrug	NC_010400.5984909.p01|FEATURES|multidrug_ABC_transporter|multidrug|multidrug_ABC_transporter	1.0	75.0	32	57.4	9.0e-10	1
MULTIDRUG_ABC_TRANSPORTER	560	590	HWI-700370F:168:C7JUKANXX:6:2308:5754:62198	multidrug	gi:764446018:ref:WP_044369325.1:|FEATURES|multidrug_ABC_transporter|multidrug|multidrug_ABC_transporter	0.999999998848	71.0	31	45.4	3.5e-06	1
MACB	146	176	HWI-700370F:168:C7JUKANXX:6:1308:17665:53319	MLS	gi:895865878:ref:WP_048974758.1:|FEATURES|macB|MLS|macB	1.0	71.0	31	48.9	3.2e-07	1
MULTIDRUG_ABC_TRANSPORTER	460	492	HWI-700370F:168:C7JUKANXX:6:2107:20235:93210	multidrug	gi:1031799645:ref:WP_064138838.1:|FEATURES|multidrug_ABC_transporter|multidrug|multidrug_ABC_transporter	1.0	66.7	33	47.8	7.1e-07	1
STAPHYLOCOCCUS_MUPA_CONFERRING_RESISTANCE_TO_MUPIROCIN	520	552	HWI-700370F:168:C7JUKANXX:6:2310:16544:74501	mupirocin	CAA53189|FEATURES|Staphylococcus_mupA_conferring_resistance_to_mupirocin|mupirocin|Staphylococcus_mupA_conferring_resistance_to_mupirocin	0.999999983034	63.6	33	53.1	1.7e-08	1
ABCA	543	575	HWI-700370F:168:C7JUKANXX:6:1106:13600:54263	multidrug	XP_753111.1|FEATURES|abcA|multidrug|abcA	0.99999960787	75.8	33	55.8	2.6e-09	1
VANB	302	334	HWI-700370F:168:C7JUKANXX:6:2215:16012:51546	glycopeptide	ZP_03947553|FEATURES|vanB|glycopeptide|vanB	1.0	66.7	33	46.6	1.6e-06	1
TETA	51	82	HWI-700370F:168:C7JUKANXX:6:1214:18079:25382	tetracycline	gi:923015757:ref:WP_053409934.1:|FEATURES|tetA|tetracycline|tetA	1.0	62.5	32	45.8	2.7e-06	1
OLEC	7	38	HWI-700370F:168:C7JUKANXX:6:2211:13129:97149	MLS	AAA26793|FEATURES|oleC|MLS|oleC	0.999999980151	62.5	32	45.8	2.7e-06	1
RPOB2	975	1007	HWI-700370F:168:C7JUKANXX:6:1211:9313:100648	multidrug	BAD59497.1|FEATURES|rpoB2|multidrug|rpoB2	0.999999298985	69.7	33	55.1	4.4e-09	1
MEXF	133	164	HWI-700370F:168:C7JUKANXX:6:2201:6261:61842	multidrug	gi:950580033:ref:WP_057445338.1:|FEATURES|mexF|multidrug|mexF	1.0	68.8	32	48.1	5.4e-07	1
MDTB	999	1029	HWI-700370F:168:C7JUKANXX:6:2116:11682:84218	multidrug	gi:553863833:ref:WP_023138386.1:|FEATURES|mdtB|multidrug|mdtB	0.999999999908	71.0	31	47.0	1.2e-06	1
ROSA	243	275	HWI-700370F:168:C7JUKANXX:6:1101:8045:26529	fosmidomycin	ZP_04623896|FEATURES|rosA|fosmidomycin|rosA	1.0	78.8	33	58.2	5.2e-10	1
TRANSCRIPTIONAL_REGULATORY_PROTEIN_CPXR_CPXR	69	101	HWI-700370F:168:C7JUKANXX:6:1103:13899:26848	unclassified	CP001138.1.gene4273.p01|FEATURES|transcriptional_regulatory_protein_CpxR_cpxR|unclassified|transcriptional_regulatory_protein_CpxR_cpxR	0.999999999445	66.7	33	46.6	1.6e-06	1
RPOB2	870	902	HWI-700370F:168:C7JUKANXX:6:1204:2622:101197	multidrug	BAD59497.1|FEATURES|rpoB2|multidrug|rpoB2	0.999999340783	72.7	33	57.0	1.2e-09	1
TRIC	48	80	HWI-700370F:168:C7JUKANXX:6:1110:19779:52081	triclosan	NP_248848.1|FEATURES|TriC|triclosan|TriC	0.999999941225	63.6	33	53.5	1.3e-08	1
POXTA	159	189	HWI-700370F:168:C7JUKANXX:6:2308:5750:5114	multidrug	AVI44920.1|FEATURES|poxtA|multidrug|poxtA	0.999999364378	71.0	31	47.8	7.1e-07	1
ROSB	226	258	HWI-700370F:168:C7JUKANXX:6:1208:10294:90170	fosmidomycin	ZP_04631861|FEATURES|rosB|fosmidomycin|rosB	1.0	78.8	33	53.9	9.9e-09	1
MULTIDRUG_ABC_TRANSPORTER	463	495	HWI-700370F:168:C7JUKANXX:6:1215:7422:15189	multidrug	gi:896355182:ref:WP_049310020.1:|FEATURES|multidrug_ABC_transporter|multidrug|multidrug_ABC_transporter	1.0	81.8	33	58.2	5.2e-10	1
TRANSCRIPTIONAL_REGULATORY_PROTEIN_CPXR_CPXR	54	85	HWI-700370F:168:C7JUKANXX:6:2206:14399:53553	unclassified	CP000675.2.gene1535.p01|FEATURES|transcriptional_regulatory_protein_CpxR_cpxR|unclassified|transcriptional_regulatory_protein_CpxR_cpxR	0.999991543055	62.5	32	45.4	3.5e-06	1
MEXF	993	1025	HWI-700370F:168:C7JUKANXX:6:2316:19622:28878	multidrug	gi:966439914:ref:WP_058480237.1:|FEATURES|mexF|multidrug|mexF	1.0	84.8	33	52.8	2.2e-08	1
STAPHYLOCOCCUS_MUPA_CONFERRING_RESISTANCE_TO_MUPIROCIN	66	96	HWI-700370F:168:C7JUKANXX:6:2212:4003:72226	mupirocin	CAA53189|FEATURES|Staphylococcus_mupA_conferring_resistance_to_mupirocin|mupirocin|Staphylococcus_mupA_conferring_resistance_to_mupirocin	0.999999877313	61.3	31	44.3	7.8e-06	1
MDTN	51	81	HWI-700370F:168:C7JUKANXX:6:1305:16390:31472	multidrug	gi:554684122:ref:WP_023184036.1:|FEATURES|mdtN|multidrug|mdtN	0.999999832263	67.7	31	46.6	1.6e-06	1
MSBA	496	526	HWI-700370F:168:C7JUKANXX:6:1301:20752:31032	nitroimidazole	NP_415434.1|FEATURES|msbA|nitroimidazole|msbA	0.999723568172	77.4	31	49.3	2.4e-07	1
TET43	80	112	HWI-700370F:168:C7JUKANXX:6:2216:18840:27744	tetracycline	GQ244501.1.gene1.p01|FEATURES|tet43|tetracycline|tet43	0.999999983825	63.6	33	46.6	1.6e-06	1
TRIC	563	595	HWI-700370F:168:C7JUKANXX:6:1212:14772:16889	triclosan	NP_248848.1|FEATURES|TriC|triclosan|TriC	0.99999986602	63.6	33	48.5	4.2e-07	1
OPTRA	205	236	HWI-700370F:168:C7JUKANXX:6:2305:10286:21941	oxazolidinone	AKA86814|FEATURES|optrA|oxazolidinone|optrA	0.99923098225	65.6	32	48.9	3.2e-07	1
MUXB	298	330	HWI-700370F:168:C7JUKANXX:6:2113:7371:82398	multidrug	NP_251217.1|FEATURES|MuxB|multidrug|MuxB	0.999999055425	72.7	33	48.9	3.2e-07	1
MTRD	964	996	HWI-700370F:168:C7JUKANXX:6:2304:10217:98975	multidrug	NP_274718.1|FEATURES|mtrD|multidrug|mtrD	1.0	81.8	33	56.2	2.0e-09	1
MACB	138	170	HWI-700370F:168:C7JUKANXX:6:2216:11750:90995	MLS	gi:803568669:ref:WP_046077412.1:|FEATURES|macB|MLS|macB	1.0	63.6	33	48.1	5.4e-07	1
MEXE	334	366	HWI-700370F:168:C7JUKANXX:6:1313:4788:80077	multidrug	gi:505289665:ref:WP_015476767.1:|FEATURES|mexE|multidrug|mexE	0.99999997527	60.6	33	46.2	2.1e-06	1
VANS	322	355	HWI-700370F:168:C7JUKANXX:6:2105:17299:93622	glycopeptide	ZP_03233797|FEATURES|vanS|glycopeptide|vanS	1.0	64.7	34	44.3	7.8e-06	1
MEXF	378	410	HWI-700370F:168:C7JUKANXX:6:1212:12576:61204	multidrug	YP_001749316|FEATURES|mexF|multidrug|mexF	1.0	87.9	33	62.4	2.8e-11	1
MEXF	622	652	HWI-700370F:168:C7JUKANXX:6:1315:4571:59309	multidrug	gi:966511896:ref:WP_058528450.1:|FEATURES|mexF|multidrug|mexF	0.99999869926	63.6	33	44.3	7.8e-06	1
MULTIDRUG_ABC_TRANSPORTER	562	593	HWI-700370F:168:C7JUKANXX:6:1102:2436:34453	multidrug	gi:748767925:ref:WP_040019608.1:|FEATURES|multidrug_ABC_transporter|multidrug|multidrug_ABC_transporter	0.999999904563	65.6	32	45.8	2.7e-06	1
TRIC	203	234	HWI-700370F:168:C7JUKANXX:6:1215:8773:45796	triclosan	NP_248848.1|FEATURES|TriC|triclosan|TriC	0.99999986602	62.5	32	48.5	4.2e-07	1
TRIC	400	432	HWI-700370F:168:C7JUKANXX:6:2104:10498:96733	triclosan	NP_248848.1|FEATURES|TriC|triclosan|TriC	0.9999999786	84.8	33	60.1	1.4e-10	1
CEOB	170	202	HWI-700370F:168:C7JUKANXX:6:1211:2164:51758	multidrug	CAR56416|FEATURES|ceoB|multidrug|ceoB	1.0	78.8	33	61.2	6.2e-11	1
ABCA	549	580	HWI-700370F:168:C7JUKANXX:6:2210:1691:13436	multidrug	XP_753111.1|FEATURES|abcA|multidrug|abcA	0.999999543964	71.9	32	52.0	3.8e-08	1
TRIC	552	584	HWI-700370F:168:C7JUKANXX:6:1201:6770:25324	triclosan	NP_248848.1|FEATURES|TriC|triclosan|TriC	0.99999986602	72.7	33	48.5	4.2e-07	1
SMEB	343	374	HWI-700370F:168:C7JUKANXX:6:1215:10613:85318	multidrug	AAD51345|FEATURES|smeB|multidrug|smeB	1.0	75.0	32	54.3	7.6e-09	1
MEXQ	1002	1033	HWI-700370F:168:C7JUKANXX:6:2101:5412:54148	multidrug	BAE06008.1|FEATURES|mexQ|multidrug|mexQ	0.999999999953	71.9	32	51.2	6.4e-08	1
RPOB2	723	755	HWI-700370F:168:C7JUKANXX:6:1310:18598:15544	multidrug	BAD59497.1|FEATURES|rpoB2|multidrug|rpoB2	0.99999916034	69.7	33	49.7	1.9e-07	1
TETA	443	475	HWI-700370F:168:C7JUKANXX:6:1202:15847:43048	tetracycline	gi:736993687:ref:WP_034989673.1:|FEATURES|tetA|tetracycline|tetA	0.999999999993	60.6	33	44.7	6.0e-06	1
MEXY	18	50	HWI-700370F:168:C7JUKANXX:6:1116:11439:24077	multidrug	BAA34300|FEATURES|mexY|multidrug|mexY	0.999997940123	60.6	33	46.6	1.6e-06	1
MEXF	463	493	HWI-700370F:168:C7JUKANXX:6:1215:8291:10500	multidrug	gi:489294780:ref:WP_003202298.1:|FEATURES|mexF|multidrug|mexF	1.0	80.6	31	49.3	2.4e-07	1
CEOB	742	773	HWI-700370F:168:C7JUKANXX:6:2114:10676:20573	multidrug	gi:590120227:emb:CDN64284.1:|FEATURES|ceoB|multidrug|ceoB	1.0	78.1	32	62.4	2.8e-11	1
MEXX	264	296	HWI-700370F:168:C7JUKANXX:6:2213:18245:62039	multidrug	gi:507091180:ref:WP_016161893.1:|FEATURES|mexX|multidrug|mexX	1.0	60.6	33	50.8	8.4e-08	1
TRIC	410	442	HWI-700370F:168:C7JUKANXX:6:1104:16427:75357	triclosan	NP_248848.1|FEATURES|TriC|triclosan|TriC	0.999999947386	84.8	33	61.2	6.2e-11	1
MEXF	145	177	HWI-700370F:168:C7JUKANXX:6:1103:7237:20640	multidrug	gi:553764341:ref:WP_023096686.1:|FEATURES|mexF|multidrug|mexF	1.0	69.7	33	51.6	4.9e-08	1
MEXF	466	498	HWI-700370F:168:C7JUKANXX:6:1109:15195:18939	multidrug	gi:553764341:ref:WP_023096686.1:|FEATURES|mexF|multidrug|mexF	1.0	81.8	33	55.1	4.4e-09	1
TETM	51	81	HWI-700370F:168:C7JUKANXX:6:1207:19400:98467	tetracycline	AM180355.1.gene636.p01|FEATURES|tetM|tetracycline|tetM	1.0	61.3	31	46.6	1.6e-06	1
CEOB	299	331	HWI-700370F:168:C7JUKANXX:6:2211:15293:72277	multidrug	gi:590120227:emb:CDN64284.1:|FEATURES|ceoB|multidrug|ceoB	1.0	75.8	33	57.4	9.0e-10	1
TRIC	65	97	HWI-700370F:168:C7JUKANXX:6:1214:3934:9437	triclosan	NP_248848.1|FEATURES|TriC|triclosan|TriC	0.999999925292	63.6	33	52.0	3.8e-08	1
MEXA	243	274	HWI-700370F:168:C7JUKANXX:6:1210:18303:13171	multidrug	gi:959889414:ref:WP_058160887.1:|FEATURES|mexA|multidrug|mexA	1.0	68.8	32	48.9	3.2e-07	1
MULTIDRUG_ABC_TRANSPORTER	482	514	HWI-700370F:168:C7JUKANXX:6:1103:9212:58998	multidrug	gi:943896259:ref:WP_055534530.1:|FEATURES|multidrug_ABC_transporter|multidrug|multidrug_ABC_transporter	1.0	66.7	33	46.6	1.6e-06	1
MEXF	131	162	HWI-700370F:168:C7JUKANXX:6:2111:8341:64733	multidrug	CP000675.2.gene2298.p01|FEATURES|mexF|multidrug|mexF	1.0	68.8	32	47.4	9.3e-07	1
RPOB2	761	793	HWI-700370F:168:C7JUKANXX:6:1106:20211:31647	multidrug	BAD59497.1|FEATURES|rpoB2|multidrug|rpoB2	0.999999349002	84.8	33	57.4	9.0e-10	1
MEXQ	253	284	HWI-700370F:168:C7JUKANXX:6:2201:1095:60060	multidrug	BAE06008.1|FEATURES|mexQ|multidrug|mexQ	1.0	75.0	32	51.6	4.9e-08	1
MULTIDRUG_ABC_TRANSPORTER	463	493	HWI-700370F:168:C7JUKANXX:6:2306:2018:84351	multidrug	gi:1031799645:ref:WP_064138838.1:|FEATURES|multidrug_ABC_transporter|multidrug|multidrug_ABC_transporter	1.0	67.7	31	47.8	7.1e-07	1
RPOB2	146	177	HWI-700370F:168:C7JUKANXX:6:2101:5884:100191	multidrug	BAD59497.1|FEATURES|rpoB2|multidrug|rpoB2	0.999999252676	81.2	32	59.7	1.8e-10	1
TRIC	602	634	HWI-700370F:168:C7JUKANXX:6:2315:10215:92318	triclosan	NP_248848.1|FEATURES|TriC|triclosan|TriC	0.999999756946	69.7	33	48.9	3.2e-07	1
BACA	87	119	HWI-700370F:168:C7JUKANXX:6:1206:4985:13826	bacitracin	YP_001925041|FEATURES|bacA|bacitracin|bacA	0.999999999955	90.9	33	70.1	1.3e-13	1
TETA	443	475	HWI-700370F:168:C7JUKANXX:6:1211:9061:43527	tetracycline	gi:736993687:ref:WP_034989673.1:|FEATURES|tetA|tetracycline|tetA	0.999999999998	69.7	33	47.8	7.1e-07	1
YKKD	50	80	HWI-700370F:168:C7JUKANXX:6:1114:8862:57913	multidrug	gi:489421661:ref:WP_003327389.1:|FEATURES|ykkD|multidrug|ykkD	0.999990804815	64.5	31	47.4	9.3e-07	1
TRIA	192	223	HWI-700370F:168:C7JUKANXX:6:1313:5992:32777	triclosan	NP_248846.1|FEATURES|TriA|triclosan|TriA	0.999999827582	68.8	32	44.3	7.8e-06	1
MEXC	54	86	HWI-700370F:168:C7JUKANXX:6:2303:13320:60374	multidrug	gi:685917389:ref:WP_031654226.1:|FEATURES|mexC|multidrug|mexC	0.999999992746	63.6	33	50.8	8.4e-08	1
MULTIDRUG_ABC_TRANSPORTER	500	531	HWI-700370F:168:C7JUKANXX:6:2306:13518:70401	multidrug	gi:664395661:ref:WP_030922045.1:|FEATURES|multidrug_ABC_transporter|multidrug|multidrug_ABC_transporter	1.0	84.4	32	57.0	1.2e-09	1
STAPHYLOCOCCUS_MUPA_CONFERRING_RESISTANCE_TO_MUPIROCIN	512	543	HWI-700370F:168:C7JUKANXX:6:2103:14699:73361	mupirocin	CAA53189|FEATURES|Staphylococcus_mupA_conferring_resistance_to_mupirocin|mupirocin|Staphylococcus_mupA_conferring_resistance_to_mupirocin	0.999999984431	65.6	32	53.5	1.3e-08	1
ABCA	235	267	HWI-700370F:168:C7JUKANXX:6:1105:17019:33514	multidrug	XP_753111.1|FEATURES|abcA|multidrug|abcA	0.999999503939	69.7	33	50.1	1.4e-07	1
VANR	81	113	HWI-700370F:168:C7JUKANXX:6:1314:7122:35683	glycopeptide	AAK58492|FEATURES|vanR|glycopeptide|vanR	0.999999999809	84.8	33	62.8	2.1e-11	1
ABCA	254	286	HWI-700370F:168:C7JUKANXX:6:2101:18953:69104	multidrug	XP_753111.1|FEATURES|abcA|multidrug|abcA	0.999999503939	60.6	33	50.1	1.4e-07	1
MEXF	276	308	HWI-700370F:168:C7JUKANXX:6:2107:16861:2257	multidrug	gi:489294780:ref:WP_003202298.1:|FEATURES|mexF|multidrug|mexF	1.0	78.8	33	52.4	2.9e-08	1
ROSA	251	283	HWI-700370F:168:C7JUKANXX:6:1207:19221:25893	fosmidomycin	YP_001401993|FEATURES|rosA|fosmidomycin|rosA	1.0	75.8	33	54.7	5.8e-09	1
MEXB	875	905	HWI-700370F:168:C7JUKANXX:6:2316:3336:56170	multidrug	gi:505288054:ref:WP_015475156.1:|FEATURES|mexB|multidrug|mexB	1.0	87.1	31	60.8	8.1e-11	1
TRANSCRIPTIONAL_REGULATORY_PROTEIN_CPXR_CPXR	65	97	HWI-700370F:168:C7JUKANXX:6:1314:1915:29377	unclassified	CP001485.1.gene721.p01|FEATURES|transcriptional_regulatory_protein_CpxR_cpxR|unclassified|transcriptional_regulatory_protein_CpxR_cpxR	0.989616373211	69.7	33	53.9	9.9e-09	1
RPOB2	421	453	HWI-700370F:168:C7JUKANXX:6:2116:20258:14974	multidrug	BAD59497.1|FEATURES|rpoB2|multidrug|rpoB2	0.999999364516	81.8	33	58.2	5.2e-10	1
ROSA	265	295	HWI-700370F:168:C7JUKANXX:6:2113:14712:83524	fosmidomycin	ZP_04623896|FEATURES|rosA|fosmidomycin|rosA	0.999999990609	64.5	31	49.3	2.4e-07	1
BCRA	30	62	HWI-700370F:168:C7JUKANXX:6:2104:17027:19040	bacitracin	gi:445996710:ref:WP_000074565.1:|FEATURES|bcrA|bacitracin|bcrA	1.0	60.6	33	47.4	9.3e-07	1
MULTIDRUG_ABC_TRANSPORTER	505	537	HWI-700370F:168:C7JUKANXX:6:2311:15484:43841	multidrug	gi:686364868:ref:WP_031893738.1:|FEATURES|multidrug_ABC_transporter|multidrug|multidrug_ABC_transporter	1.0	66.7	33	48.9	3.2e-07	1
ABCA	827	858	HWI-700370F:168:C7JUKANXX:6:2316:9139:74048	multidrug	XP_753111.1|FEATURES|abcA|multidrug|abcA	0.999999427171	71.9	32	47.0	1.2e-06	1
ACRA	253	284	HWI-700370F:168:C7JUKANXX:6:2103:8714:84109	multidrug	NC_002695.1.912781.p01|FEATURES|acrA|multidrug|acrA	1.0	65.6	32	48.5	4.2e-07	1
STAPHYLOCOCCUS_MUPA_CONFERRING_RESISTANCE_TO_MUPIROCIN	526	558	HWI-700370F:168:C7JUKANXX:6:1102:2874:28565	mupirocin	CAA53189|FEATURES|Staphylococcus_mupA_conferring_resistance_to_mupirocin|mupirocin|Staphylococcus_mupA_conferring_resistance_to_mupirocin	0.999999985707	66.7	33	53.9	9.9e-09	1
STAPHYLOCOCCUS_MUPA_CONFERRING_RESISTANCE_TO_MUPIROCIN	71	102	HWI-700370F:168:C7JUKANXX:6:2307:6887:45711	mupirocin	CAA53189|FEATURES|Staphylococcus_mupA_conferring_resistance_to_mupirocin|mupirocin|Staphylococcus_mupA_conferring_resistance_to_mupirocin	0.99999998795	68.8	32	54.7	5.8e-09	1
ABCA	1008	1040	HWI-700370F:168:C7JUKANXX:6:2101:5033:11833	multidrug	XP_753111.1|FEATURES|abcA|multidrug|abcA	0.999999585264	66.7	33	54.3	7.6e-09	1
MEXF	455	487	HWI-700370F:168:C7JUKANXX:6:1106:16744:16145	multidrug	gi:489294780:ref:WP_003202298.1:|FEATURES|mexF|multidrug|mexF	1.0	78.8	33	51.2	6.4e-08	1
OPTRA	190	222	HWI-700370F:168:C7JUKANXX:6:1109:14605:22486	oxazolidinone	AKA86814|FEATURES|optrA|oxazolidinone|optrA	0.99931146621	60.6	33	50.4	1.1e-07	1
MULTIDRUG_ABC_TRANSPORTER	371	403	HWI-700370F:168:C7JUKANXX:6:1203:18385:10284	multidrug	gi:686197643:ref:WP_031807899.1:|FEATURES|multidrug_ABC_transporter|multidrug|multidrug_ABC_transporter	1.0	69.7	33	48.9	3.2e-07	1
RIFAMPIN_MONOOXYGENASE	267	297	HWI-700370F:168:C7JUKANXX:6:2312:16319:25551	rifamycin	gi:663760960:ref:WP_030535072.1:|FEATURES|rifampin_monooxygenase|rifamycin|rifampin_monooxygenase	1.0	67.7	31	49.7	1.9e-07	1
MEXD	66	98	HWI-700370F:168:C7JUKANXX:6:1116:2506:19949	multidrug	YP_348488|FEATURES|mexD|multidrug|mexD	0.99999982658	60.6	33	45.4	3.5e-06	1
TRIC	123	154	HWI-700370F:168:C7JUKANXX:6:2211:10718:14669	triclosan	NP_248848.1|FEATURES|TriC|triclosan|TriC	0.999999944812	81.2	32	60.5	1.1e-10	1
MEXF	283	315	HWI-700370F:168:C7JUKANXX:6:1306:15134:42954	multidrug	gi:966506160:ref:WP_058522806.1:|FEATURES|mexF|multidrug|mexF	0.999999967913	66.7	33	45.8	2.7e-06	1
TRIC	60	92	HWI-700370F:168:C7JUKANXX:6:1207:20310:29515	triclosan	NP_248848.1|FEATURES|TriC|triclosan|TriC	0.999999914926	60.6	33	51.2	6.4e-08	1
RPOB2	1092	1124	HWI-700370F:168:C7JUKANXX:6:1210:7639:5895	multidrug	BAD59497.1|FEATURES|rpoB2|multidrug|rpoB2	0.999999410786	81.8	33	60.8	8.1e-11	1
EMRB-QACA_FAMILY_MAJOR_FACILITATOR_TRANSPORTER	19	50	HWI-700370F:168:C7JUKANXX:6:2212:2108:5888	multidrug	AE016830.1.gene768.p01|FEATURES|EmrB-QacA_family_major_facilitator_transporter|multidrug|EmrB-QacA_family_major_facilitator_transporter	0.999998889737	68.8	32	47.8	7.1e-07	1
AMRB	846	878	HWI-700370F:168:C7JUKANXX:6:2308:7970:96546	multidrug	CAR51973|FEATURES|amrB|multidrug|amrB	1.0	60.6	33	48.5	4.2e-07	1
TRIC	922	954	HWI-700370F:168:C7JUKANXX:6:2116:11413:34771	triclosan	NP_248848.1|FEATURES|TriC|triclosan|TriC	0.999999934308	72.7	33	52.8	2.2e-08	1
CEOB	744	776	HWI-700370F:168:C7JUKANXX:6:1104:3880:49634	multidrug	CAR56416|FEATURES|ceoB|multidrug|ceoB	0.999999999999	81.8	33	65.1	4.3e-12	1
MULTIDRUG_ABC_TRANSPORTER	373	405	HWI-700370F:168:C7JUKANXX:6:2204:4186:77689	multidrug	gi:920603193:ref:WP_053015382.1:|FEATURES|multidrug_ABC_transporter|multidrug|multidrug_ABC_transporter	1.0	66.7	33	47.8	7.1e-07	1
TRIC	867	898	HWI-700370F:168:C7JUKANXX:6:1202:14570:20666	triclosan	NP_248848.1|FEATURES|TriC|triclosan|TriC	0.99999986602	75.0	32	48.5	4.2e-07	1
MULTIDRUG_ABC_TRANSPORTER	480	510	HWI-700370F:168:C7JUKANXX:6:1105:12192:51005	multidrug	gi:943896259:ref:WP_055534530.1:|FEATURES|multidrug_ABC_transporter|multidrug|multidrug_ABC_transporter	1.0	64.5	31	46.2	2.1e-06	1
MSBA	355	387	HWI-700370F:168:C7JUKANXX:6:1115:13804:2894	nitroimidazole	NP_415434.1|FEATURES|msbA|nitroimidazole|msbA	0.999392505442	69.7	33	48.9	3.2e-07	1
EFRA	390	421	HWI-700370F:168:C7JUKANXX:6:1310:15524:27194	multidrug	CDO61513.1|FEATURES|efrA|multidrug|efrA	0.999999328715	69.7	33	45.4	3.5e-06	1
ABCA	317	348	HWI-700370F:168:C7JUKANXX:6:2103:7104:13723	multidrug	XP_753111.1|FEATURES|abcA|multidrug|abcA	0.999999437951	62.5	32	47.4	9.3e-07	1
ROSB	229	261	HWI-700370F:168:C7JUKANXX:6:2313:3026:37620	fosmidomycin	YP_001605795|FEATURES|rosB|fosmidomycin|rosB	1.0	87.9	33	57.4	9.0e-10	1
RPOB2	147	178	HWI-700370F:168:C7JUKANXX:6:1309:3141:55577	multidrug	BAD59497.1|FEATURES|rpoB2|multidrug|rpoB2	0.999999356966	75.0	32	57.8	6.9e-10	1
RPOB2	353	383	HWI-700370F:168:C7JUKANXX:6:1206:6248:83116	multidrug	BAD59497.1|FEATURES|rpoB2|multidrug|rpoB2	0.999999252676	74.2	31	53.1	1.7e-08	1
RIFAMPIN_MONOOXYGENASE	288	320	HWI-700370F:168:C7JUKANXX:6:1202:5397:77480	rifamycin	gi:769934495:ref:WP_045068423.1:|FEATURES|rifampin_monooxygenase|rifamycin|rifampin_monooxygenase	0.999999998753	60.6	33	46.6	1.6e-06	1
ABCA	939	970	HWI-700370F:168:C7JUKANXX:6:2102:10975:80466	multidrug	XP_753111.1|FEATURES|abcA|multidrug|abcA	0.999999603556	81.2	32	55.5	3.4e-09	1
AAC(6')-I	81	113	HWI-700370F:168:C7JUKANXX:6:1216:13110:28811	aminoglycoside	AF140221.1.gene1.p1|FEATURES|aac(6')-I|aminoglycoside|aac(6')-I	0.999988523856	60.6	33	45.8	2.7e-06	1
ADEF	648	679	HWI-700370F:168:C7JUKANXX:6:1309:12330:22684	multidrug	CAJ77856.1|FEATURES|adeF|multidrug|adeF	0.999999923464	65.6	32	45.1	4.6e-06	1
VANH	197	229	HWI-700370F:168:C7JUKANXX:6:1301:8374:57891	glycopeptide	AY082011.1.gene6.p01|FEATURES|vanH|glycopeptide|vanH	0.999999982292	60.6	33	47.8	7.1e-07	1
MEXC	47	79	HWI-700370F:168:C7JUKANXX:6:2108:4967:63369	multidrug	gi:685917389:ref:WP_031654226.1:|FEATURES|mexC|multidrug|mexC	0.99999998931	60.6	33	47.4	9.3e-07	1
ADEC	72	102	HWI-700370F:168:C7JUKANXX:6:2314:12468:28331	multidrug	CP003583.1.gene2512.p01|FEATURES|adeC|multidrug|adeC	0.999998710282	67.7	31	47.8	7.1e-07	1
MDTG	24	56	HWI-700370F:168:C7JUKANXX:6:1301:16111:5820	multidrug	gi:693063804:ref:WP_032229737.1:|FEATURES|mdtG|multidrug|mdtG	1.0	60.6	33	47.0	1.2e-06	1
ADEB	383	415	HWI-700370F:168:C7JUKANXX:6:2312:3911:80479	multidrug	gi:446910347:ref:WP_000987603.1:|FEATURES|adeB|multidrug|adeB	1.0	93.9	33	61.6	4.7e-11	1
MULTIDRUG_ABC_TRANSPORTER	395	425	HWI-700370F:168:C7JUKANXX:6:2302:10016:58925	multidrug	gi:926376632:ref:WP_053705806.1:|FEATURES|multidrug_ABC_transporter|multidrug|multidrug_ABC_transporter	1.0	80.6	31	51.2	6.4e-08	1
MULTIDRUG_ABC_TRANSPORTER	463	493	HWI-700370F:168:C7JUKANXX:6:2309:16467:10403	multidrug	gi:1031799645:ref:WP_064138838.1:|FEATURES|multidrug_ABC_transporter|multidrug|multidrug_ABC_transporter	1.0	67.7	31	47.8	7.1e-07	1
TRIC	926	958	HWI-700370F:168:C7JUKANXX:6:2209:13898:86850	triclosan	NP_248848.1|FEATURES|TriC|triclosan|TriC	0.999999914926	69.7	33	51.2	6.4e-08	1
EFRB	319	349	HWI-700370F:168:C7JUKANXX:6:2216:4220:16411	multidrug	CDO61516.1|FEATURES|efrB|multidrug|efrB	0.999998685832	61.3	31	46.2	2.1e-06	1
MUXB	219	250	HWI-700370F:168:C7JUKANXX:6:1205:14046:25606	multidrug	NP_251217.1|FEATURES|MuxB|multidrug|MuxB	0.999998807391	62.5	32	46.6	1.6e-06	1
TETA	443	474	HWI-700370F:168:C7JUKANXX:6:2113:11161:33417	tetracycline	gi:736993687:ref:WP_034989673.1:|FEATURES|tetA|tetracycline|tetA	0.99999996413	62.5	32	44.7	6.0e-06	1
YKKD	50	81	HWI-700370F:168:C7JUKANXX:6:2311:8906:56750	multidrug	gi:489421661:ref:WP_003327389.1:|FEATURES|ykkD|multidrug|ykkD	0.999999927614	65.6	32	49.3	2.4e-07	1
RPOB2	884	914	HWI-700370F:168:C7JUKANXX:6:1314:12826:37347	multidrug	BAD59497.1|FEATURES|rpoB2|multidrug|rpoB2	0.999999078243	67.7	31	47.4	9.3e-07	1
RIFAMPIN_MONOOXYGENASE	280	312	HWI-700370F:168:C7JUKANXX:6:1101:4409:35872	rifamycin	gi:663760960:ref:WP_030535072.1:|FEATURES|rifampin_monooxygenase|rifamycin|rifampin_monooxygenase	1.0	63.6	33	50.4	1.1e-07	1
VANR	71	102	HWI-700370F:168:C7JUKANXX:6:1106:12441:47128	glycopeptide	gi:953999146:ref:WP_058083598.1:|FEATURES|vanR|glycopeptide|vanR	1.0	71.9	32	53.1	1.7e-08	1
TRIC	417	449	HWI-700370F:168:C7JUKANXX:6:1314:2829:39476	triclosan	NP_248848.1|FEATURES|TriC|triclosan|TriC	0.999990644577	90.9	33	63.5	1.2e-11	1
TRANSCRIPTIONAL_REGULATORY_PROTEIN_CPXR_CPXR	73	105	HWI-700370F:168:C7JUKANXX:6:2309:10277:92947	unclassified	CP001485.1.gene721.p01|FEATURES|transcriptional_regulatory_protein_CpxR_cpxR|unclassified|transcriptional_regulatory_protein_CpxR_cpxR	0.996250301491	60.6	33	48.1	5.4e-07	1
RPOB2	893	925	HWI-700370F:168:C7JUKANXX:6:1313:19527:33161	multidrug	BAD59497.1|FEATURES|rpoB2|multidrug|rpoB2	0.999999384726	72.7	33	59.3	2.4e-10	1
VANA	89	119	HWI-700370F:168:C7JUKANXX:6:1306:8418:26470	glycopeptide	KF478993.1.gene3.p01|FEATURES|vanA|glycopeptide|vanA	0.999999574517	61.3	31	45.8	2.7e-06	1
EFRB	182	214	HWI-700370F:168:C7JUKANXX:6:2115:16566:16539	multidrug	CDO61516.1|FEATURES|efrB|multidrug|efrB	0.999998646967	63.6	33	45.8	2.7e-06	1
RPOB2	465	497	HWI-700370F:168:C7JUKANXX:6:2108:3073:90701	multidrug	BAD59497.1|FEATURES|rpoB2|multidrug|rpoB2	0.999999349002	69.7	33	57.4	9.0e-10	1
ABCA	337	368	HWI-700370F:168:C7JUKANXX:6:2311:19046:40080	multidrug	XP_753111.1|FEATURES|abcA|multidrug|abcA	0.999999475982	62.5	32	48.9	3.2e-07	1
MEXK	882	914	HWI-700370F:168:C7JUKANXX:6:1201:3968:81358	multidrug	AAG07064.1|FEATURES|MexK|multidrug|MexK	0.999999384248	60.6	33	44.3	7.8e-06	1
CEOB	951	983	HWI-700370F:168:C7JUKANXX:6:2116:13436:29225	multidrug	YP_002095804|FEATURES|ceoB|multidrug|ceoB	1.0	90.9	33	58.2	5.2e-10	1
YKKD	37	67	HWI-700370F:168:C7JUKANXX:6:1306:11252:7985	multidrug	gi:489311091:ref:WP_003218500.1:|FEATURES|ykkD|multidrug|ykkD	0.999999953544	61.3	31	46.6	1.6e-06	1
ABCA	961	993	HWI-700370F:168:C7JUKANXX:6:1115:20695:28848	multidrug	XP_753111.1|FEATURES|abcA|multidrug|abcA	0.999999494766	69.7	33	49.7	1.9e-07	1
ERM(31)	97	129	HWI-700370F:168:C7JUKANXX:6:2111:5877:46553	MLS	AF079138.1.orf0.gene.p01|FEATURES|erm(31)|MLS|erm(31)	1.0	72.7	33	62.0	3.6e-11	1
YKKD	46	76	HWI-700370F:168:C7JUKANXX:6:2106:16637:57699	multidrug	gi:489421661:ref:WP_003327389.1:|FEATURES|ykkD|multidrug|ykkD	0.999999568649	64.5	31	47.8	7.1e-07	1
ABCA	1278	1310	HWI-700370F:168:C7JUKANXX:6:1206:4969:64097	multidrug	XP_753111.1|FEATURES|abcA|multidrug|abcA	0.999999380253	60.6	33	45.4	3.5e-06	1
MEXD	959	991	HWI-700370F:168:C7JUKANXX:6:1306:11265:27447	multidrug	gi:1011729993:ref:WP_062573631.1:|FEATURES|mexD|multidrug|mexD	1.0	81.8	33	57.0	1.2e-09	1
RPOB2	437	469	HWI-700370F:168:C7JUKANXX:6:1101:15703:47953	multidrug	BAD59497.1|FEATURES|rpoB2|multidrug|rpoB2	0.999999423825	84.8	33	61.6	4.7e-11	1
TRUNCATED_PUTATIVE_RESPONSE_REGULATOR_ARLR	74	104	HWI-700370F:168:C7JUKANXX:6:2203:11887:86075	unclassified	HE999704.1.gene1528.p01|FEATURES|truncated_putative_response_regulator_ArlR|unclassified|truncated_putative_response_regulator_ArlR	0.999999178297	67.7	31	46.2	2.1e-06	1
ABCA	555	586	HWI-700370F:168:C7JUKANXX:6:1305:12556:31813	multidrug	XP_753111.1|FEATURES|abcA|multidrug|abcA	0.999999437951	65.6	32	49.7	1.9e-07	1
MEXX	262	294	HWI-700370F:168:C7JUKANXX:6:2103:8584:35640	multidrug	gi:485872555:ref:WP_001469398.1:|FEATURES|mexX|multidrug|mexX	1.0	66.7	33	49.3	2.4e-07	1
TRIC	701	733	HWI-700370F:168:C7JUKANXX:6:1211:10117:81209	triclosan	NP_248848.1|FEATURES|TriC|triclosan|TriC	0.99999990295	63.6	33	50.4	1.1e-07	1
ROSA	235	267	HWI-700370F:168:C7JUKANXX:6:2110:2738:2585	fosmidomycin	YP_001401993|FEATURES|rosA|fosmidomycin|rosA	1.0	69.7	33	55.1	4.4e-09	1
MEXC	158	190	HWI-700370F:168:C7JUKANXX:6:2210:1821:94820	multidrug	gi:730493281:ref:WP_034028540.1:|FEATURES|mexC|multidrug|mexC	1.0	75.8	33	51.2	6.4e-08	1
MULTIDRUG_ABC_TRANSPORTER	548	580	HWI-700370F:168:C7JUKANXX:6:2307:7350:8522	multidrug	gi:695887424:ref:WP_032788534.1:|FEATURES|multidrug_ABC_transporter|multidrug|multidrug_ABC_transporter	1.0	69.7	33	47.4	9.3e-07	1
ABCA	869	899	HWI-700370F:168:C7JUKANXX:6:2210:14356:61679	multidrug	XP_753111.1|FEATURES|abcA|multidrug|abcA	0.999999404401	64.5	31	46.2	2.1e-06	1
AMRB	465	497	HWI-700370F:168:C7JUKANXX:6:1210:15581:67966	multidrug	YP_001119417|FEATURES|amrB|multidrug|amrB	1.0	84.8	33	58.2	5.2e-10	1
RPOB2	153	183	HWI-700370F:168:C7JUKANXX:6:1110:9676:98848	multidrug	BAD59497.1|FEATURES|rpoB2|multidrug|rpoB2	0.999999225231	77.4	31	52.0	3.8e-08	1
MDTG	129	161	HWI-700370F:168:C7JUKANXX:6:2208:5147:64882	multidrug	gi:695797197:ref:WP_032711388.1:|FEATURES|mdtG|multidrug|mdtG	1.0	63.6	33	49.7	1.9e-07	1
TRIC	131	163	HWI-700370F:168:C7JUKANXX:6:2114:9022:63724	triclosan	NP_248848.1|FEATURES|TriC|triclosan|TriC	0.999999988389	87.9	33	64.3	7.3e-12	1
MUXB	4	36	HWI-700370F:168:C7JUKANXX:6:1303:1920:99100	multidrug	NP_251217.1|FEATURES|MuxB|multidrug|MuxB	0.999999075587	69.7	33	49.3	2.4e-07	1
MEXD	556	587	HWI-700370F:168:C7JUKANXX:6:2105:13832:79106	multidrug	YP_001668663|FEATURES|mexD|multidrug|mexD	0.999998896466	62.5	32	47.4	9.3e-07	1
ROSA	251	283	HWI-700370F:168:C7JUKANXX:6:1101:14436:98919	fosmidomycin	YP_001477378|FEATURES|rosA|fosmidomycin|rosA	1.0	78.8	33	60.1	1.4e-10	1
BPEF	565	597	HWI-700370F:168:C7JUKANXX:6:1201:18567:85787	multidrug	ZP_02465589|FEATURES|bpeF|multidrug|bpeF	0.999999999971	72.7	33	57.4	9.0e-10	1
ABCA	926	958	HWI-700370F:168:C7JUKANXX:6:1302:13132:7105	multidrug	XP_753111.1|FEATURES|abcA|multidrug|abcA	0.999999456124	66.7	33	48.1	5.4e-07	1
MEXF	575	606	HWI-700370F:168:C7JUKANXX:6:1302:8183:15501	multidrug	CP000675.2.gene2298.p01|FEATURES|mexF|multidrug|mexF	0.999999255678	65.6	32	47.8	7.1e-07	1
MACB	443	475	HWI-700370F:168:C7JUKANXX:6:1205:1799:63274	MLS	gi:1046630742:ref:WP_065696754.1:|FEATURES|macB|MLS|macB	1.0	63.6	33	46.6	1.6e-06	1
MULTIDRUG_ABC_TRANSPORTER	171	203	HWI-700370F:168:C7JUKANXX:6:1203:19417:20754	multidrug	NC_010400.5984909.p01|FEATURES|multidrug_ABC_transporter|multidrug|multidrug_ABC_transporter	1.0	78.8	33	60.8	8.1e-11	1
RPOB2	768	799	HWI-700370F:168:C7JUKANXX:6:2215:6637:98834	multidrug	BAD59497.1|FEATURES|rpoB2|multidrug|rpoB2	0.999999172766	75.0	32	50.1	1.4e-07	1
MULTIDRUG_ABC_TRANSPORTER	394	426	HWI-700370F:168:C7JUKANXX:6:1304:4302:64451	multidrug	gi:663350985:ref:WP_030349761.1:|FEATURES|multidrug_ABC_transporter|multidrug|multidrug_ABC_transporter	0.999999208235	60.6	33	45.1	4.6e-06	1
OMPR	64	99	HWI-700370F:168:C7JUKANXX:6:2107:14061:11236	multidrug	gi:909830386:gb:AKU13184.1:|FEATURES|ompR|multidrug|ompR	0.999997848926	63.9	36	46.6	1.6e-06	1
MEXF	578	610	HWI-700370F:168:C7JUKANXX:6:2309:13000:49303	multidrug	gi:940417834:ref:WP_055007142.1:|FEATURES|mexF|multidrug|mexF	1.0	78.8	33	56.6	1.5e-09	1
GOLS	20	52	HWI-700370F:168:C7JUKANXX:6:1101:15725:72971	multidrug	NP_459349.1|FEATURES|golS|multidrug|golS	0.999997820171	63.6	33	47.0	1.2e-06	1
MDTC	449	481	HWI-700370F:168:C7JUKANXX:6:2310:7684:70129	multidrug	CP004022.1.gene1674.p01|FEATURES|mdtC|multidrug|mdtC	0.999999215791	63.6	33	47.4	9.3e-07	1
MTRA	52	83	HWI-700370F:168:C7JUKANXX:6:1202:12625:26571	multidrug	CCP46065.1|FEATURES|mtrA|multidrug|mtrA	0.999999752077	71.9	32	52.8	2.2e-08	1
ABCA	833	864	HWI-700370F:168:C7JUKANXX:6:2109:20331:95726	multidrug	XP_753111.1|FEATURES|abcA|multidrug|abcA	0.999999404401	62.5	32	46.2	2.1e-06	1
ACRB	258	289	HWI-700370F:168:C7JUKANXX:6:2303:6388:65820	multidrug	gi:504419324:ref:WP_014606426.1:|FEATURES|acrB|multidrug|acrB	0.999998452919	65.6	32	44.3	7.8e-06	1
MEXF	744	775	HWI-700370F:168:C7JUKANXX:6:1315:19330:67174	multidrug	gi:966439914:ref:WP_058480237.1:|FEATURES|mexF|multidrug|mexF	0.999999999999	68.8	32	48.9	3.2e-07	1
AADD	132	164	HWI-700370F:168:C7JUKANXX:6:2307:2243:64253	aminoglycoside	ACC96132|FEATURES|aadD|aminoglycoside|aadD	1.0	100.0	33	70.5	1.0e-13	1
MULTIDRUG_ABC_TRANSPORTER	468	500	HWI-700370F:168:C7JUKANXX:6:1201:18264:79080	multidrug	gi:1031799645:ref:WP_064138838.1:|FEATURES|multidrug_ABC_transporter|multidrug|multidrug_ABC_transporter	1.0	69.7	33	52.4	2.9e-08	1
ROSA	144	176	HWI-700370F:168:C7JUKANXX:6:2210:17918:48279	fosmidomycin	YP_001401993|FEATURES|rosA|fosmidomycin|rosA	1.0	75.8	33	54.7	5.8e-09	1
VGBC	159	191	HWI-700370F:168:C7JUKANXX:6:2106:9974:84285	MLS	APB03225.1|FEATURES|vgbC|MLS|vgbC	0.999999999997	63.6	33	47.4	9.3e-07	1
MEXF	670	702	HWI-700370F:168:C7JUKANXX:6:2208:9689:67785	multidrug	gi:764528042:ref:WP_044407471.1:|FEATURES|mexF|multidrug|mexF	1.0	81.8	33	64.3	7.3e-12	1
ABCA	821	852	HWI-700370F:168:C7JUKANXX:6:1102:6524:9016	multidrug	XP_753111.1|FEATURES|abcA|multidrug|abcA	0.999999404401	75.0	32	46.2	2.1e-06	1
TRIC	791	822	HWI-700370F:168:C7JUKANXX:6:1309:4065:76147	triclosan	NP_248848.1|FEATURES|TriC|triclosan|TriC	0.999999800254	62.5	32	46.2	2.1e-06	1
MEXD	908	940	HWI-700370F:168:C7JUKANXX:6:2316:12209:65794	multidrug	YP_348488|FEATURES|mexD|multidrug|mexD	1.0	81.8	33	58.2	5.2e-10	1
VANRI	51	81	HWI-700370F:168:C7JUKANXX:6:1313:3123:19734	glycopeptide	WP_011461303.1|FEATURES|vanRI|glycopeptide|vanRI	0.999999597845	64.5	31	46.2	2.1e-06	1
ABCA	1181	1213	HWI-700370F:168:C7JUKANXX:6:1304:1978:29743	multidrug	XP_753111.1|FEATURES|abcA|multidrug|abcA	0.999999603556	69.7	33	55.5	3.4e-09	1
VANRI	51	81	HWI-700370F:168:C7JUKANXX:6:1312:19434:16370	glycopeptide	WP_011461303.1|FEATURES|vanRI|glycopeptide|vanRI	0.999999597845	64.5	31	46.2	2.1e-06	1
RPOB2	353	383	HWI-700370F:168:C7JUKANXX:6:1214:9642:69547	multidrug	BAD59497.1|FEATURES|rpoB2|multidrug|rpoB2	0.999999252676	74.2	31	53.1	1.7e-08	1
ROSA	248	280	HWI-700370F:168:C7JUKANXX:6:1304:16010:82799	fosmidomycin	ZP_04623896|FEATURES|rosA|fosmidomycin|rosA	1.0	72.7	33	54.3	7.6e-09	1
MEXF	853	885	HWI-700370F:168:C7JUKANXX:6:1215:10957:74854	multidrug	gi:966461601:ref:WP_058493954.1:|FEATURES|mexF|multidrug|mexF	0.999999999989	63.6	33	49.7	1.9e-07	1
ABCA	1015	1045	HWI-700370F:168:C7JUKANXX:6:2315:12980:19302	multidrug	XP_753111.1|FEATURES|abcA|multidrug|abcA	0.999999370773	61.3	31	45.1	4.6e-06	1
OMPR	68	99	HWI-700370F:168:C7JUKANXX:6:1110:9251:84939	multidrug	gi:507097545:ref:WP_016168184.1:|FEATURES|ompR|multidrug|ompR	0.999999948616	65.6	32	47.4	9.3e-07	1
TAEA	199	231	HWI-700370F:168:C7JUKANXX:6:1101:5634:62835	pleuromutilin	APB03219.1|FEATURES|TaeA|pleuromutilin|TaeA	0.888229217044	60.6	33	44.3	7.8e-06	1
MEXB	367	399	HWI-700370F:168:C7JUKANXX:6:2114:20611:45549	multidrug	gi:504646765:ref:WP_014833867.1:|FEATURES|mexB|multidrug|mexB	1.0	66.7	33	49.3	2.4e-07	1
TRIC	149	181	HWI-700370F:168:C7JUKANXX:6:1108:21072:74600	triclosan	NP_248848.1|FEATURES|TriC|triclosan|TriC	0.999999826437	66.7	33	47.0	1.2e-06	1
GOLS	7	37	HWI-700370F:168:C7JUKANXX:6:2101:5577:80506	multidrug	NP_459349.1|FEATURES|golS|multidrug|golS	0.999998074119	74.2	31	49.3	2.4e-07	1
PUROMYCIN_RESISTANCE_PROTEIN	55	86	HWI-700370F:168:C7JUKANXX:6:1303:14199:66053	nucleoside	P42670|FEATURES|puromycin_resistance_protein|nucleoside|puromycin_resistance_protein	0.999929268856	65.6	32	48.5	4.2e-07	1
RPOB2	458	488	HWI-700370F:168:C7JUKANXX:6:2204:3296:86821	multidrug	BAD59497.1|FEATURES|rpoB2|multidrug|rpoB2	0.999999340783	77.4	31	57.0	1.2e-09	1
ABCA	348	380	HWI-700370F:168:C7JUKANXX:6:1312:16151:73087	multidrug	XP_753111.1|FEATURES|abcA|multidrug|abcA	0.99999944839	63.6	33	47.8	7.1e-07	1
PBP-1A	139	170	HWI-700370F:168:C7JUKANXX:6:1115:3960:70533	beta-lactam	YP_001292390|FEATURES|PBP-1A|beta-lactam|PBP-1A	1.0	65.6	32	44.7	6.0e-06	1
ACRB	406	438	HWI-700370F:168:C7JUKANXX:6:1314:2901:47137	multidrug	CAR60300|FEATURES|acrB|multidrug|acrB	1.0	87.9	33	60.8	8.1e-11	1
MULTIDRUG_ABC_TRANSPORTER	484	516	HWI-700370F:168:C7JUKANXX:6:2303:11083:82990	multidrug	gi:516574297:ref:WP_017949361.1:|FEATURES|multidrug_ABC_transporter|multidrug|multidrug_ABC_transporter	1.0	69.7	33	48.5	4.2e-07	1
MULTIDRUG_ABC_TRANSPORTER	465	495	HWI-700370F:168:C7JUKANXX:6:1204:13271:41773	multidrug	gi:497748188:ref:WP_010062372.1:|FEATURES|multidrug_ABC_transporter|multidrug|multidrug_ABC_transporter	0.992726984804	61.3	31	44.3	7.8e-06	1
ABCA	836	868	HWI-700370F:168:C7JUKANXX:6:1205:5181:39193	multidrug	XP_753111.1|FEATURES|abcA|multidrug|abcA	0.999999456124	69.7	33	48.1	5.4e-07	1
MAJOR_FACILITATOR_SUPERFAMILY_TRANSPORTER	111	143	HWI-700370F:168:C7JUKANXX:6:2301:13266:42219	multidrug	CP001918.1.gene2931.p01|FEATURES|major_facilitator_superfamily_transporter|multidrug|major_facilitator_superfamily_transporter	0.999998487833	60.6	33	45.4	3.5e-06	1
ABCA	1008	1040	HWI-700370F:168:C7JUKANXX:6:1303:20116:53134	multidrug	XP_753111.1|FEATURES|abcA|multidrug|abcA	0.999999475982	63.6	33	48.9	3.2e-07	1
MEXF	1005	1037	HWI-700370F:168:C7JUKANXX:6:1111:3051:17301	multidrug	gi:655279967:ref:WP_028689378.1:|FEATURES|mexF|multidrug|mexF	1.0	84.8	33	59.3	2.4e-10	1
ADEC	74	105	HWI-700370F:168:C7JUKANXX:6:2204:7317:5986	multidrug	CP003583.1.gene2512.p01|FEATURES|adeC|multidrug|adeC	0.999998666059	62.5	32	46.6	1.6e-06	1
ABCA	930	962	HWI-700370F:168:C7JUKANXX:6:1110:14126:84026	multidrug	XP_753111.1|FEATURES|abcA|multidrug|abcA	0.999999415962	69.7	33	51.2	6.4e-08	1
TRIC	588	619	HWI-700370F:168:C7JUKANXX:6:1107:8342:69425	triclosan	NP_248848.1|FEATURES|TriC|triclosan|TriC	0.999999963745	75.0	32	56.6	1.5e-09	1
TRIC	424	455	HWI-700370F:168:C7JUKANXX:6:2309:18225:54903	triclosan	NP_248848.1|FEATURES|TriC|triclosan|TriC	0.9999999786	84.4	32	60.1	1.4e-10	1
ABCA	1012	1044	HWI-700370F:168:C7JUKANXX:6:2203:20626:57258	multidrug	XP_753111.1|FEATURES|abcA|multidrug|abcA	0.999999485495	63.6	33	49.3	2.4e-07	1
CEOB	71	103	HWI-700370F:168:C7JUKANXX:6:1312:7895:79139	multidrug	AAB58161|FEATURES|ceoB|multidrug|ceoB	1.0	78.8	33	57.4	9.0e-10	1
MDTB	643	674	HWI-700370F:168:C7JUKANXX:6:1104:4828:38807	multidrug	gi:857778812:emb:CRL60247.1:|FEATURES|mdtB|multidrug|mdtB	0.999999987756	68.8	32	46.6	1.6e-06	1
MUXB	559	591	HWI-700370F:168:C7JUKANXX:6:2216:1226:86728	multidrug	NP_251217.1|FEATURES|MuxB|multidrug|MuxB	0.999998777638	60.6	33	44.3	7.8e-06	1
ERM(39)	172	204	HWI-700370F:168:C7JUKANXX:6:2213:8911:29102	MLS	AY487229.1.gene4.p01|FEATURES|erm(39)|MLS|erm(39)	0.999999324731	66.7	33	46.2	2.1e-06	1
ABCA	828	860	HWI-700370F:168:C7JUKANXX:6:2306:20045:89088	multidrug	XP_753111.1|FEATURES|abcA|multidrug|abcA	0.99999952781	75.8	33	51.2	6.4e-08	1
TRUNCATED_PUTATIVE_RESPONSE_REGULATOR_ARLR	84	115	HWI-700370F:168:C7JUKANXX:6:2314:7183:5385	unclassified	gi:446114283:ref:WP_000192138.1:|FEATURES|truncated_putative_response_regulator_ArlR|unclassified|truncated_putative_response_regulator_ArlR	0.999999876615	62.5	32	45.8	2.7e-06	1
VANR	73	103	HWI-700370F:168:C7JUKANXX:6:2315:21108:26635	glycopeptide	gi:938897327:ref:WP_054681472.1:|FEATURES|vanR|glycopeptide|vanR	0.999999814773	61.3	31	44.7	6.0e-06	1
MEXB	885	916	HWI-700370F:168:C7JUKANXX:6:2204:17706:69716	multidrug	YP_298289|FEATURES|mexB|multidrug|mexB	1.0	84.4	32	60.1	1.4e-10	1
ABCA	144	176	HWI-700370F:168:C7JUKANXX:6:2113:10421:18454	multidrug	XP_753111.1|FEATURES|abcA|multidrug|abcA	0.999999380253	63.6	33	45.4	3.5e-06	1
TRIC	411	443	HWI-700370F:168:C7JUKANXX:6:1209:2057:22139	triclosan	NP_248848.1|FEATURES|TriC|triclosan|TriC	0.999999947386	84.8	33	61.2	6.2e-11	1
ROSA	120	150	HWI-700370F:168:C7JUKANXX:6:2107:16599:50659	fosmidomycin	YP_001401993|FEATURES|rosA|fosmidomycin|rosA	1.0	80.6	31	55.5	3.4e-09	1
MULTIDRUG_ABC_TRANSPORTER	552	584	HWI-700370F:168:C7JUKANXX:6:2108:4905:14996	multidrug	gi:695887424:ref:WP_032788534.1:|FEATURES|multidrug_ABC_transporter|multidrug|multidrug_ABC_transporter	0.99999999999	63.6	33	48.1	5.4e-07	1
CEOB	4	36	HWI-700370F:168:C7JUKANXX:6:2111:19435:26858	multidrug	AAB58161|FEATURES|ceoB|multidrug|ceoB	1.0	78.8	33	55.8	2.6e-09	1
TRIC	703	734	HWI-700370F:168:C7JUKANXX:6:2203:16811:63516	triclosan	NP_248848.1|FEATURES|TriC|triclosan|TriC	0.999999848894	62.5	32	47.8	7.1e-07	1
MEXF	997	1029	HWI-700370F:168:C7JUKANXX:6:2205:17591:64460	multidrug	gi:553764341:ref:WP_023096686.1:|FEATURES|mexF|multidrug|mexF	1.0	84.8	33	57.0	1.2e-09	1
ABCA	1007	1039	HWI-700370F:168:C7JUKANXX:6:2108:15858:10066	multidrug	XP_753111.1|FEATURES|abcA|multidrug|abcA	0.999999437951	66.7	33	51.6	4.9e-08	1
MULTIDRUG_ABC_TRANSPORTER	139	171	HWI-700370F:168:C7JUKANXX:6:1313:5568:45604	multidrug	NC_010400.5984909.p01|FEATURES|multidrug_ABC_transporter|multidrug|multidrug_ABC_transporter	1.0	87.9	33	63.5	1.2e-11	1
ACRB	405	437	HWI-700370F:168:C7JUKANXX:6:1208:11728:39114	multidrug	gi:727178815:ref:WP_033642107.1:|FEATURES|acrB|multidrug|acrB	1.0	87.9	33	60.8	8.1e-11	1
TRIC	574	606	HWI-700370F:168:C7JUKANXX:6:2215:11986:81811	triclosan	NP_248848.1|FEATURES|TriC|triclosan|TriC	0.99999988312	72.7	33	53.1	1.7e-08	1
MEXF	1020	1052	HWI-700370F:168:C7JUKANXX:6:1204:4970:20264	multidrug	gi:966506160:ref:WP_058522806.1:|FEATURES|mexF|multidrug|mexF	0.999999999339	63.6	33	47.4	9.3e-07	1
SHV	126	156	HWI-700370F:168:C7JUKANXX:6:2205:16516:7245	beta-lactam	AF535129.1.gene1.p01|FEATURES|SHV-41|beta-lactam|SHV	1.0	77.4	31	52.0	3.8e-08	1
MEXF	443	474	HWI-700370F:168:C7JUKANXX:6:2211:16193:87531	multidrug	gi:940417834:ref:WP_055007142.1:|FEATURES|mexF|multidrug|mexF	1.0	75.0	32	51.6	4.9e-08	1
RPOB2	563	593	HWI-700370F:168:C7JUKANXX:6:1309:2687:72931	multidrug	BAD59497.1|FEATURES|rpoB2|multidrug|rpoB2	0.999999204313	87.1	31	59.7	1.8e-10	1
MACB	145	176	HWI-700370F:168:C7JUKANXX:6:2306:16077:36536	MLS	gi:506220920:ref:WP_015740695.1:|FEATURES|macB|MLS|macB	0.999999913106	68.8	32	46.2	2.1e-06	1
ACRF	336	367	HWI-700370F:168:C7JUKANXX:6:1305:6280:71894	multidrug	AAC76298.1|FEATURES|AcrF|multidrug|AcrF	1.0	75.0	32	50.4	1.1e-07	1
TET34	35	67	HWI-700370F:168:C7JUKANXX:6:2205:9133:82473	tetracycline	Q8DF90|FEATURES|tet34|tetracycline|tet34	1.0	66.7	33	50.4	1.1e-07	1
RPOB2	783	815	HWI-700370F:168:C7JUKANXX:6:1114:5525:76107	multidrug	BAD59497.1|FEATURES|rpoB2|multidrug|rpoB2	0.999999349002	78.8	33	57.4	9.0e-10	1
MEXF	853	885	HWI-700370F:168:C7JUKANXX:6:2210:10598:85033	multidrug	gi:966461601:ref:WP_058493954.1:|FEATURES|mexF|multidrug|mexF	0.999999999989	63.6	33	49.7	1.9e-07	1
MEXD	660	692	HWI-700370F:168:C7JUKANXX:6:2113:19242:61689	multidrug	gi:852273548:ref:WP_048328542.1:|FEATURES|mexD|multidrug|mexD	0.999999832285	66.7	33	46.6	1.6e-06	1
RIFAMPIN_MONOOXYGENASE	280	312	HWI-700370F:168:C7JUKANXX:6:1202:18537:48126	rifamycin	gi:663760960:ref:WP_030535072.1:|FEATURES|rifampin_monooxygenase|rifamycin|rifampin_monooxygenase	1.0	63.6	33	50.4	1.1e-07	1
PBP-1A	116	147	HWI-700370F:168:C7JUKANXX:6:2214:3875:24771	beta-lactam	YP_001292390|FEATURES|PBP-1A|beta-lactam|PBP-1A	1.0	65.6	32	46.2	2.1e-06	1
PATA	252	282	HWI-700370F:168:C7JUKANXX:6:2107:17012:55719	fluoroquinolone	NP_417544.5|FEATURES|patA|fluoroquinolone|patA	0.999993460789	64.5	31	46.6	1.6e-06	1
MULTIDRUG_ABC_TRANSPORTER	471	503	HWI-700370F:168:C7JUKANXX:6:1312:13325:11093	multidrug	gi:953808775:ref:WP_058042812.1:|FEATURES|multidrug_ABC_transporter|multidrug|multidrug_ABC_transporter	1.0	66.7	33	49.7	1.9e-07	1
MDTC	248	279	HWI-700370F:168:C7JUKANXX:6:2112:5181:14533	multidrug	CP001918.1.gene3441.p01|FEATURES|mdtC|multidrug|mdtC	0.999994653208	68.8	32	48.1	5.4e-07	1
MSBA	495	526	HWI-700370F:168:C7JUKANXX:6:2110:3667:5677	nitroimidazole	NP_415434.1|FEATURES|msbA|nitroimidazole|msbA	0.999710816577	75.0	32	48.9	3.2e-07	1
MEXN	796	826	HWI-700370F:168:C7JUKANXX:6:2311:19715:92800	multidrug	BAE06006.1|FEATURES|mexN|multidrug|mexN	0.999999067007	61.3	31	44.3	7.8e-06	1
MUXC	442	473	HWI-700370F:168:C7JUKANXX:6:1207:19773:9918	multidrug	NP_251216.1|FEATURES|MuxC|multidrug|MuxC	0.999999566502	81.2	32	52.8	2.2e-08	1
MSBA	374	406	HWI-700370F:168:C7JUKANXX:6:1214:9486:7125	nitroimidazole	NP_415434.1|FEATURES|msbA|nitroimidazole|msbA	0.997695913782	63.6	33	45.4	3.5e-06	1
TRIC	946	977	HWI-700370F:168:C7JUKANXX:6:1304:15875:72909	triclosan	NP_248848.1|FEATURES|TriC|triclosan|TriC	0.999999961455	87.5	32	56.2	2.0e-09	1
OPTRA	198	228	HWI-700370F:168:C7JUKANXX:6:2313:3351:51814	oxazolidinone	AKA86814|FEATURES|optrA|oxazolidinone|optrA	0.99927535877	61.3	31	49.7	1.9e-07	1
ROSA	44	74	HWI-700370F:168:C7JUKANXX:6:1110:2222:95853	fosmidomycin	YP_001401993|FEATURES|rosA|fosmidomycin|rosA	1.0	67.7	31	44.7	6.0e-06	1
MEXF	561	593	HWI-700370F:168:C7JUKANXX:6:2314:21179:51586	multidrug	CP000675.2.gene2298.p01|FEATURES|mexF|multidrug|mexF	0.999999267055	69.7	33	48.1	5.4e-07	1
MULTIDRUG_ABC_TRANSPORTER	915	947	HWI-700370F:168:C7JUKANXX:6:1115:6947:76262	multidrug	NC_010400.5984909.p01|FEATURES|multidrug_ABC_transporter|multidrug|multidrug_ABC_transporter	1.0	75.8	33	57.0	1.2e-09	1
MULTIDRUG_ABC_TRANSPORTER	484	516	HWI-700370F:168:C7JUKANXX:6:1313:18622:98155	multidrug	gi:516574297:ref:WP_017949361.1:|FEATURES|multidrug_ABC_transporter|multidrug|multidrug_ABC_transporter	1.0	69.7	33	48.5	4.2e-07	1
TRIC	276	308	HWI-700370F:168:C7JUKANXX:6:2305:14571:21010	triclosan	NP_248848.1|FEATURES|TriC|triclosan|TriC	0.99999989079	66.7	33	49.7	1.9e-07	1
DFRA20	35	67	HWI-700370F:168:C7JUKANXX:6:1107:10346:40271	diaminopyrimidine	CAE53424|FEATURES|dfrA20|diaminopyrimidine|dfrA20	0.99996669241	63.6	33	54.3	7.6e-09	1
TRANSCRIPTIONAL_REGULATORY_PROTEIN_CPXR_CPXR	73	103	HWI-700370F:168:C7JUKANXX:6:2111:2878:37970	unclassified	CP000675.2.gene1535.p01|FEATURES|transcriptional_regulatory_protein_CpxR_cpxR|unclassified|transcriptional_regulatory_protein_CpxR_cpxR	0.999999999431	71.0	31	51.2	6.4e-08	1
MEXF	457	489	HWI-700370F:168:C7JUKANXX:6:2202:4605:45146	multidrug	gi:504104202:ref:WP_014338188.1:|FEATURES|mexF|multidrug|mexF	1.0	97.0	33	63.2	1.6e-11	1
CARA	192	223	HWI-700370F:168:C7JUKANXX:6:1209:5157:25614	MLS	M80346.gene.p01|FEATURES|carA|MLS|carA	0.999995782602	62.5	32	47.0	1.2e-06	1
MACB	145	177	HWI-700370F:168:C7JUKANXX:6:1106:8068:79650	MLS	gi:1046630742:ref:WP_065696754.1:|FEATURES|macB|MLS|macB	1.0	66.7	33	46.2	2.1e-06	1
ACRA	184	216	HWI-700370F:168:C7JUKANXX:6:1113:7389:57582	multidrug	ZP_03163985|FEATURES|acrA|multidrug|acrA	1.0	72.7	33	51.6	4.9e-08	1
MULTIDRUG_ABC_TRANSPORTER	162	194	HWI-700370F:168:C7JUKANXX:6:1206:7148:3425	multidrug	NC_010400.5984909.p01|FEATURES|multidrug_ABC_transporter|multidrug|multidrug_ABC_transporter	1.0	81.8	33	63.2	1.6e-11	1
ABCA	933	965	HWI-700370F:168:C7JUKANXX:6:1116:12701:12061	multidrug	XP_753111.1|FEATURES|abcA|multidrug|abcA	0.999999551742	75.8	33	52.4	2.9e-08	1
MDTL	319	351	HWI-700370F:168:C7JUKANXX:6:2302:2791:71042	multidrug	gi:446988854:ref:WP_001066110.1:|FEATURES|mdtL|multidrug|mdtL	0.999999747907	60.6	33	48.1	5.4e-07	1
MEXE	69	101	HWI-700370F:168:C7JUKANXX:6:1305:4622:26704	multidrug	gi:445932791:ref:WP_000010646.1:|FEATURES|mexE|multidrug|mexE	1.0	63.6	33	47.4	9.3e-07	1
RPOB2	722	754	HWI-700370F:168:C7JUKANXX:6:1109:2750:93414	multidrug	BAD59497.1|FEATURES|rpoB2|multidrug|rpoB2	0.999999147395	69.7	33	49.3	2.4e-07	1
TRIC	157	187	HWI-700370F:168:C7JUKANXX:6:2116:21283:58380	triclosan	NP_248848.1|FEATURES|TriC|triclosan|TriC	0.999999785528	67.7	31	45.8	2.7e-06	1
RPOB2	1085	1115	HWI-700370F:168:C7JUKANXX:6:1210:10028:41715	multidrug	BAD59497.1|FEATURES|rpoB2|multidrug|rpoB2	0.999998976962	64.5	31	45.1	4.6e-06	1
ABCA	1007	1037	HWI-700370F:168:C7JUKANXX:6:1109:20486:91197	multidrug	XP_753111.1|FEATURES|abcA|multidrug|abcA	0.999999503939	67.7	31	50.1	1.4e-07	1
MDTL	302	332	HWI-700370F:168:C7JUKANXX:6:1208:6013:47738	multidrug	gi:446988854:ref:WP_001066110.1:|FEATURES|mdtL|multidrug|mdtL	0.999998406147	74.2	31	50.8	8.4e-08	1
MEXF	89	121	HWI-700370F:168:C7JUKANXX:6:1306:15883:65619	multidrug	CP000675.2.gene2723.p01|FEATURES|mexF|multidrug|mexF	1.0	78.8	33	51.6	4.9e-08	1
MULTIDRUG_ABC_TRANSPORTER	498	528	HWI-700370F:168:C7JUKANXX:6:1107:19606:80325	multidrug	gi:664395661:ref:WP_030922045.1:|FEATURES|multidrug_ABC_transporter|multidrug|multidrug_ABC_transporter	1.0	74.2	31	52.0	3.8e-08	1
RPOB2	808	840	HWI-700370F:168:C7JUKANXX:6:1302:6617:57906	multidrug	BAD59497.1|FEATURES|rpoB2|multidrug|rpoB2	0.999999133999	66.7	33	48.9	3.2e-07	1
TRIC	143	175	HWI-700370F:168:C7JUKANXX:6:2306:20070:75170	triclosan	NP_248848.1|FEATURES|TriC|triclosan|TriC	0.999999874876	63.6	33	48.9	3.2e-07	1
MEXF	828	859	HWI-700370F:168:C7JUKANXX:6:2312:2587:95163	multidrug	gi:966407319:ref:WP_058450725.1:|FEATURES|mexF|multidrug|mexF	0.99999989083	65.6	32	48.1	5.4e-07	1
ACRB	328	360	HWI-700370F:168:C7JUKANXX:6:1311:7496:88832	multidrug	ZP_02684554|FEATURES|acrB|multidrug|acrB	0.999999999924	66.7	33	47.0	1.2e-06	1
MEXF	999	1031	HWI-700370F:168:C7JUKANXX:6:2206:20129:32282	multidrug	gi:966461601:ref:WP_058493954.1:|FEATURES|mexF|multidrug|mexF	1.0	84.8	33	53.9	9.9e-09	1
ABCA	953	983	HWI-700370F:168:C7JUKANXX:6:1308:18006:84691	multidrug	XP_753111.1|FEATURES|abcA|multidrug|abcA	0.999999510643	74.2	31	50.4	1.1e-07	1
ROSA	63	95	HWI-700370F:168:C7JUKANXX:6:2316:9661:54945	fosmidomycin	YP_001401993|FEATURES|rosA|fosmidomycin|rosA	1.0	72.7	33	56.6	1.5e-09	1
ABCA	1008	1040	HWI-700370F:168:C7JUKANXX:6:1208:18807:57914	multidrug	XP_753111.1|FEATURES|abcA|multidrug|abcA	0.999999585264	66.7	33	54.3	7.6e-09	1
BACA	257	288	HWI-700370F:168:C7JUKANXX:6:2211:20539:89746	bacitracin	EEQ96502|FEATURES|bacA|bacitracin|bacA	1.0	78.1	32	57.8	6.9e-10	1
MEXN	47	79	HWI-700370F:168:C7JUKANXX:6:2105:19915:92562	multidrug	BAE06006.1|FEATURES|mexN|multidrug|mexN	0.999999147502	63.6	33	46.2	2.1e-06	1
ROSB	16	48	HWI-700370F:168:C7JUKANXX:6:1302:7680:87746	fosmidomycin	YP_001477377|FEATURES|rosB|fosmidomycin|rosB	1.0	63.6	33	46.6	1.6e-06	1
MEXF	557	589	HWI-700370F:168:C7JUKANXX:6:2213:13689:69899	multidrug	gi:517405910:ref:WP_018578567.1:|FEATURES|mexF|multidrug|mexF	0.999999999953	63.6	33	51.6	4.9e-08	1
MEXF	460	492	HWI-700370F:168:C7JUKANXX:6:2305:17112:92213	multidrug	gi:966511896:ref:WP_058528450.1:|FEATURES|mexF|multidrug|mexF	1.0	81.8	33	57.4	9.0e-10	1
MEXF	370	402	HWI-700370F:168:C7JUKANXX:6:1213:14683:30459	multidrug	YP_001668745|FEATURES|mexF|multidrug|mexF	1.0	87.9	33	63.2	1.6e-11	1
MEXF	50	82	HWI-700370F:168:C7JUKANXX:6:1102:6269:70370	multidrug	CP000675.2.gene2298.p01|FEATURES|mexF|multidrug|mexF	1.0	81.8	33	60.1	1.4e-10	1
MEXA	244	276	HWI-700370F:168:C7JUKANXX:6:2206:20414:37428	multidrug	gi:959889414:ref:WP_058160887.1:|FEATURES|mexA|multidrug|mexA	1.0	66.7	33	49.7	1.9e-07	1
MACB	132	162	HWI-700370F:168:C7JUKANXX:6:1105:6677:58496	MLS	gi:585355296:ref:WP_024236899.1:|FEATURES|macB|MLS|macB	1.0	71.0	31	48.1	5.4e-07	1
MULTIDRUG_ABC_TRANSPORTER	134	166	HWI-700370F:168:C7JUKANXX:6:2202:2447:19568	multidrug	NC_010400.5984909.p01|FEATURES|multidrug_ABC_transporter|multidrug|multidrug_ABC_transporter	1.0	84.8	33	62.0	3.6e-11	1
CEOB	936	968	HWI-700370F:168:C7JUKANXX:6:1214:6836:35577	multidrug	YP_002095804|FEATURES|ceoB|multidrug|ceoB	1.0	87.9	33	57.0	1.2e-09	1
MUXC	438	468	HWI-700370F:168:C7JUKANXX:6:2106:12030:51760	multidrug	NP_251216.1|FEATURES|MuxC|multidrug|MuxC	0.999999628434	71.0	31	51.6	4.9e-08	1
BPEF	780	811	HWI-700370F:168:C7JUKANXX:6:2115:12071:92783	multidrug	ZP_02405550|FEATURES|bpeF|multidrug|bpeF	0.999999942074	68.8	32	45.4	3.5e-06	1
MULTIDRUG_ABC_TRANSPORTER	485	517	HWI-700370F:168:C7JUKANXX:6:2216:11755:76289	multidrug	gi:497748188:ref:WP_010062372.1:|FEATURES|multidrug_ABC_transporter|multidrug|multidrug_ABC_transporter	1.0	63.6	33	49.3	2.4e-07	1
MEXF	419	451	HWI-700370F:168:C7JUKANXX:6:1107:11946:8009	multidrug	gi:966461601:ref:WP_058493954.1:|FEATURES|mexF|multidrug|mexF	1.0	78.8	33	55.1	4.4e-09	1
VANH	216	248	HWI-700370F:168:C7JUKANXX:6:1116:11256:14283	glycopeptide	AAY52004|FEATURES|vanH|glycopeptide|vanH	0.999999999249	63.6	33	45.4	3.5e-06	1
ROSB	130	162	HWI-700370F:168:C7JUKANXX:6:2215:10719:25963	fosmidomycin	ZP_04631861|FEATURES|rosB|fosmidomycin|rosB	1.0	81.8	33	56.6	1.5e-09	1
MEXF	994	1025	HWI-700370F:168:C7JUKANXX:6:2107:1557:93631	multidrug	gi:553764341:ref:WP_023096686.1:|FEATURES|mexF|multidrug|mexF	1.0	87.5	32	57.4	9.0e-10	1
MEXE	41	76	HWI-700370F:168:C7JUKANXX:6:2103:7735:56969	multidrug	gi:654266387:ref:WP_027781543.1:|FEATURES|mexE|multidrug|mexE	0.990343461281	61.1	36	44.3	7.8e-06	1
CAT_CHLORAMPHENICOL_ACETYLTRANSFERASE	151	182	HWI-700370F:168:C7JUKANXX:6:2207:9634:84336	phenicol	JQ808129.1.gene4.p01|FEATURES|cat_chloramphenicol_acetyltransferase|phenicol|cat_chloramphenicol_acetyltransferase	0.999999999996	65.6	32	54.7	5.8e-09	1
MEXF	45	77	HWI-700370F:168:C7JUKANXX:6:1308:17664:59265	multidrug	CP000675.2.gene2298.p01|FEATURES|mexF|multidrug|mexF	0.999999990699	75.8	33	56.2	2.0e-09	1
RPOB2	563	594	HWI-700370F:168:C7JUKANXX:6:2114:20890:79967	multidrug	BAD59497.1|FEATURES|rpoB2|multidrug|rpoB2	0.999999315052	81.2	32	55.8	2.6e-09	1
STAPHYLOCOCCUS_MUPA_CONFERRING_RESISTANCE_TO_MUPIROCIN	59	90	HWI-700370F:168:C7JUKANXX:6:1208:2149:77780	mupirocin	CAA53189|FEATURES|Staphylococcus_mupA_conferring_resistance_to_mupirocin|mupirocin|Staphylococcus_mupA_conferring_resistance_to_mupirocin	0.999999952931	62.5	32	48.5	4.2e-07	1
MULTIDRUG_ABC_TRANSPORTER	474	504	HWI-700370F:168:C7JUKANXX:6:1302:12523:55200	multidrug	gi:844773046:ref:WP_047936044.1:|FEATURES|multidrug_ABC_transporter|multidrug|multidrug_ABC_transporter	1.0	93.5	31	59.7	1.8e-10	1
MULTIDRUG_ABC_TRANSPORTER	463	493	HWI-700370F:168:C7JUKANXX:6:2201:17155:96402	multidrug	gi:1031799645:ref:WP_064138838.1:|FEATURES|multidrug_ABC_transporter|multidrug|multidrug_ABC_transporter	1.0	67.7	31	47.8	7.1e-07	1
OMPR	180	212	HWI-700370F:168:C7JUKANXX:6:1109:3455:48236	multidrug	NC_008702.1.4607594.p01|FEATURES|ompR|multidrug|ompR	0.999997906191	63.6	33	47.8	7.1e-07	1
MEXK	397	429	HWI-700370F:168:C7JUKANXX:6:2108:9516:29493	multidrug	AAG07064.1|FEATURES|MexK|multidrug|MexK	0.999999631802	72.7	33	54.3	7.6e-09	1
RPOB2	582	614	HWI-700370F:168:C7JUKANXX:6:2113:2668:36187	multidrug	BAD59497.1|FEATURES|rpoB2|multidrug|rpoB2	0.999999497173	90.9	33	67.0	1.1e-12	1
CEOB	946	977	HWI-700370F:168:C7JUKANXX:6:1211:13531:62829	multidrug	CAR56416|FEATURES|ceoB|multidrug|ceoB	0.999999999996	87.5	32	54.7	5.8e-09	1
MEXC	53	83	HWI-700370F:168:C7JUKANXX:6:1201:10618:8666	multidrug	gi:730493281:ref:WP_034028540.1:|FEATURES|mexC|multidrug|mexC	1.0	64.5	31	47.8	7.1e-07	1
RPOB2	884	916	HWI-700370F:168:C7JUKANXX:6:2301:3578:79459	multidrug	BAD59497.1|FEATURES|rpoB2|multidrug|rpoB2	0.999999193159	66.7	33	50.8	8.4e-08	1
TETA	413	443	HWI-700370F:168:C7JUKANXX:6:2303:18200:39398	tetracycline	gi:171851258:emb:CAQ04234.1:|FEATURES|tetA|tetracycline|tetA	0.999999999996	67.7	31	46.6	1.6e-06	1
STAPHYLOCOCCUS_MUPA_CONFERRING_RESISTANCE_TO_MUPIROCIN	512	542	HWI-700370F:168:C7JUKANXX:6:1211:20724:7422	mupirocin	CAA53189|FEATURES|Staphylococcus_mupA_conferring_resistance_to_mupirocin|mupirocin|Staphylococcus_mupA_conferring_resistance_to_mupirocin	0.999999983034	67.7	31	53.1	1.7e-08	1
RPOB2	433	463	HWI-700370F:168:C7JUKANXX:6:1308:10118:29640	multidrug	BAD59497.1|FEATURES|rpoB2|multidrug|rpoB2	0.999999289937	80.6	31	54.7	5.8e-09	1
TETA	444	474	HWI-700370F:168:C7JUKANXX:6:2202:15780:26534	tetracycline	gi:736993687:ref:WP_034989673.1:|FEATURES|tetA|tetracycline|tetA	0.999999999993	64.5	31	44.7	6.0e-06	1
ABCA	335	366	HWI-700370F:168:C7JUKANXX:6:1113:5358:42996	multidrug	XP_753111.1|FEATURES|abcA|multidrug|abcA	0.999999519299	62.5	32	50.8	8.4e-08	1
MEXD	899	931	HWI-700370F:168:C7JUKANXX:6:2210:17221:57904	multidrug	YP_348488|FEATURES|mexD|multidrug|mexD	1.0	72.7	33	57.0	1.2e-09	1
RPOB2	584	616	HWI-700370F:168:C7JUKANXX:6:2316:15856:47756	multidrug	BAD59497.1|FEATURES|rpoB2|multidrug|rpoB2	0.999999405731	81.8	33	60.5	1.1e-10	1
TRIC	252	284	HWI-700370F:168:C7JUKANXX:6:2307:16770:37038	triclosan	NP_248848.1|FEATURES|TriC|triclosan|TriC	0.99999990295	60.6	33	50.4	1.1e-07	1
SMED	201	231	HWI-700370F:168:C7JUKANXX:6:1204:16902:11948	multidrug	CAG34256|FEATURES|smeD|multidrug|smeD	1.0	71.0	31	47.8	7.1e-07	1
BACA	87	119	HWI-700370F:168:C7JUKANXX:6:2302:3278:36801	bacitracin	YP_001434323|FEATURES|bacA|bacitracin|bacA	0.999999866659	63.6	33	45.4	3.5e-06	1
ADEB	95	127	HWI-700370F:168:C7JUKANXX:6:1201:10531:75642	multidrug	gi:490782218:ref:WP_004644395.1:|FEATURES|adeB|multidrug|adeB	1.0	69.7	33	47.8	7.1e-07	1
MEXD	963	995	HWI-700370F:168:C7JUKANXX:6:2315:2122:12383	multidrug	gi:852273548:ref:WP_048328542.1:|FEATURES|mexD|multidrug|mexD	1.0	72.7	33	50.8	8.4e-08	1
GOLS	14	46	HWI-700370F:168:C7JUKANXX:6:1113:19801:101272	multidrug	NP_459349.1|FEATURES|golS|multidrug|golS	0.999998110238	66.7	33	49.7	1.9e-07	1
MULTIDRUG_ABC_TRANSPORTER	458	489	HWI-700370F:168:C7JUKANXX:6:1116:6394:63252	multidrug	gi:896355182:ref:WP_049310020.1:|FEATURES|multidrug_ABC_transporter|multidrug|multidrug_ABC_transporter	1.0	62.5	32	45.8	2.7e-06	1
MSBA	470	501	HWI-700370F:168:C7JUKANXX:6:1102:19335:76825	nitroimidazole	NP_415434.1|FEATURES|msbA|nitroimidazole|msbA	0.999540555661	65.6	32	44.7	6.0e-06	1
MDSB	386	417	HWI-700370F:168:C7JUKANXX:6:2215:6323:20077	multidrug	NP_459346.1|FEATURES|mdsB|multidrug|mdsB	1.0	62.5	32	45.1	4.6e-06	1
ADEH	378	408	HWI-700370F:168:C7JUKANXX:6:1208:19895:33123	multidrug	CAJ77855.1|FEATURES|adeH|multidrug|adeH	0.999998963897	77.4	31	50.8	8.4e-08	1
TRIC	275	307	HWI-700370F:168:C7JUKANXX:6:1216:18837:9738	triclosan	NP_248848.1|FEATURES|TriC|triclosan|TriC	0.99999988312	66.7	33	49.3	2.4e-07	1
MULTIDRUG_ABC_TRANSPORTER	527	559	HWI-700370F:168:C7JUKANXX:6:2201:2991:79603	multidrug	gi:664395661:ref:WP_030922045.1:|FEATURES|multidrug_ABC_transporter|multidrug|multidrug_ABC_transporter	1.0	72.7	33	50.1	1.4e-07	1
ABCA	373	404	HWI-700370F:168:C7JUKANXX:6:2307:16752:66261	multidrug	XP_753111.1|FEATURES|abcA|multidrug|abcA	0.999999357614	65.6	32	49.7	1.9e-07	1
BACA	173	205	HWI-700370F:168:C7JUKANXX:6:1302:18959:35376	bacitracin	YP_001925041|FEATURES|bacA|bacitracin|bacA	1.0	90.9	33	63.2	1.6e-11	1
ABCA	935	967	HWI-700370F:168:C7JUKANXX:6:1210:8602:97413	multidrug	XP_753111.1|FEATURES|abcA|multidrug|abcA	0.999999578626	78.8	33	53.9	9.9e-09	1
ABCA	940	971	HWI-700370F:168:C7JUKANXX:6:2109:8017:67661	multidrug	XP_753111.1|FEATURES|abcA|multidrug|abcA	0.999999494766	84.4	32	57.0	1.2e-09	1
ABCA	942	974	HWI-700370F:168:C7JUKANXX:6:1113:15176:34584	multidrug	XP_753111.1|FEATURES|abcA|multidrug|abcA	0.999999646907	84.8	33	58.9	3.1e-10	1
MULTIDRUG_ABC_TRANSPORTER	546	577	HWI-700370F:168:C7JUKANXX:6:1211:17856:94222	multidrug	gi:664556405:ref:WP_031071225.1:|FEATURES|multidrug_ABC_transporter|multidrug|multidrug_ABC_transporter	0.997227659138	62.5	32	45.1	4.6e-06	1
ROSB	270	302	HWI-700370F:168:C7JUKANXX:6:1204:1511:11668	fosmidomycin	gi:544012122:gb:ERK10884.1:|FEATURES|rosB|fosmidomycin|rosB	0.999999564635	66.7	33	44.7	6.0e-06	1
MEXF	77	109	HWI-700370F:168:C7JUKANXX:6:2216:16909:74530	multidrug	CP000675.2.gene2723.p01|FEATURES|mexF|multidrug|mexF	1.0	81.8	33	53.9	9.9e-09	1
VANR	89	121	HWI-700370F:168:C7JUKANXX:6:1116:16696:8602	glycopeptide	KF478993.1.gene8.p01|FEATURES|vanR|glycopeptide|vanR	1.0	63.6	33	46.6	1.6e-06	1
MULTIDRUG_ABC_TRANSPORTER	374	405	HWI-700370F:168:C7JUKANXX:6:1206:6441:79666	multidrug	gi:664458452:ref:WP_030980047.1:|FEATURES|multidrug_ABC_transporter|multidrug|multidrug_ABC_transporter	0.999989001416	65.6	32	44.7	6.0e-06	1
MEXF	13	45	HWI-700370F:168:C7JUKANXX:6:2111:11477:35481	multidrug	gi:852275723:ref:WP_048329135.1:|FEATURES|mexF|multidrug|mexF	0.999998587598	60.6	33	46.2	2.1e-06	1
MULTIDRUG_ABC_TRANSPORTER	673	704	HWI-700370F:168:C7JUKANXX:6:1303:19799:29735	multidrug	NC_010400.5984909.p01|FEATURES|multidrug_ABC_transporter|multidrug|multidrug_ABC_transporter	1.0	81.2	32	59.7	1.8e-10	1
ROSA	47	79	HWI-700370F:168:C7JUKANXX:6:1104:12252:98889	fosmidomycin	YP_001401993|FEATURES|rosA|fosmidomycin|rosA	1.0	63.6	33	47.4	9.3e-07	1
MEXF	987	1019	HWI-700370F:168:C7JUKANXX:6:1216:17344:62487	multidrug	gi:553764341:ref:WP_023096686.1:|FEATURES|mexF|multidrug|mexF	1.0	84.8	33	57.0	1.2e-09	1
TRIA	60	92	HWI-700370F:168:C7JUKANXX:6:1309:19903:58526	triclosan	NP_248846.1|FEATURES|TriA|triclosan|TriA	0.99999986549	63.6	33	45.8	2.7e-06	1
TRANSCRIPTIONAL_REGULATORY_PROTEIN_CPXR_CPXR	66	98	HWI-700370F:168:C7JUKANXX:6:2308:17606:61462	unclassified	CP001918.1.gene5135.p01|FEATURES|transcriptional_regulatory_protein_CpxR_cpxR|unclassified|transcriptional_regulatory_protein_CpxR_cpxR	1.0	63.6	33	47.0	1.2e-06	1
ROSB	50	82	HWI-700370F:168:C7JUKANXX:6:2201:11729:46407	fosmidomycin	ZP_04631861|FEATURES|rosB|fosmidomycin|rosB	1.0	72.7	33	52.0	3.8e-08	1
MEXF	972	1003	HWI-700370F:168:C7JUKANXX:6:2304:16349:38445	multidrug	gi:940417834:ref:WP_055007142.1:|FEATURES|mexF|multidrug|mexF	1.0	75.0	32	50.4	1.1e-07	1
ABCA	942	973	HWI-700370F:168:C7JUKANXX:6:2310:15027:54255	multidrug	XP_753111.1|FEATURES|abcA|multidrug|abcA	0.999999629555	84.4	32	57.4	9.0e-10	1
CEOB	131	161	HWI-700370F:168:C7JUKANXX:6:1207:18513:12234	multidrug	YP_002095804|FEATURES|ceoB|multidrug|ceoB	1.0	83.9	31	58.2	5.2e-10	1
VANR	90	121	HWI-700370F:168:C7JUKANXX:6:2214:1873:63981	glycopeptide	KF478993.1.gene8.p01|FEATURES|vanR|glycopeptide|vanR	0.999998832967	62.5	32	44.3	7.8e-06	1
MEXF	459	491	HWI-700370F:168:C7JUKANXX:6:2114:5044:2828	multidrug	gi:966511896:ref:WP_058528450.1:|FEATURES|mexF|multidrug|mexF	1.0	81.8	33	57.4	9.0e-10	1
ABCA	947	979	HWI-700370F:168:C7JUKANXX:6:2205:11762:49885	multidrug	XP_753111.1|FEATURES|abcA|multidrug|abcA	0.999999646907	84.8	33	58.9	3.1e-10	1
MULTIDRUG_ABC_TRANSPORTER	484	516	HWI-700370F:168:C7JUKANXX:6:2103:7731:81908	multidrug	gi:913055317:ref:WP_050357634.1:|FEATURES|multidrug_ABC_transporter|multidrug|multidrug_ABC_transporter	1.0	84.8	33	58.2	5.2e-10	1
RPOB2	882	914	HWI-700370F:168:C7JUKANXX:6:1313:13396:47073	multidrug	BAD59497.1|FEATURES|rpoB2|multidrug|rpoB2	0.999999119922	63.6	33	48.5	4.2e-07	1
MULTIDRUG_ABC_TRANSPORTER	471	503	HWI-700370F:168:C7JUKANXX:6:2112:16574:88052	multidrug	gi:844773046:ref:WP_047936044.1:|FEATURES|multidrug_ABC_transporter|multidrug|multidrug_ABC_transporter	1.0	90.9	33	63.5	1.2e-11	1
OQXB	168	200	HWI-700370F:168:C7JUKANXX:6:2211:1116:64526	multidrug	YP_001693238|FEATURES|oqxB|multidrug|oqxB	1.0	63.6	33	53.5	1.3e-08	1
AMRB	386	418	HWI-700370F:168:C7JUKANXX:6:2210:6336:19754	multidrug	gi:493455429:ref:WP_006410704.1:|FEATURES|amrB|multidrug|amrB	1.0	93.9	33	62.4	2.8e-11	1
ABCA	1038	1068	HWI-700370F:168:C7JUKANXX:6:2103:8934:89995	multidrug	XP_753111.1|FEATURES|abcA|multidrug|abcA	0.999999494766	71.0	31	49.7	1.9e-07	1
ABCA	926	956	HWI-700370F:168:C7JUKANXX:6:1212:19675:64349	multidrug	XP_753111.1|FEATURES|abcA|multidrug|abcA	0.999999634389	87.1	31	57.8	6.9e-10	1
TLCC	24	56	HWI-700370F:168:C7JUKANXX:6:2216:18222:84357	MLS	M57437.gene.p01|FEATURES|tlcC|MLS|tlcC	0.99999994123	60.6	33	44.7	6.0e-06	1
RPOB2	791	823	HWI-700370F:168:C7JUKANXX:6:1114:11629:10754	multidrug	BAD59497.1|FEATURES|rpoB2|multidrug|rpoB2	0.999999370074	78.8	33	58.5	4.0e-10	1
MDTC	359	391	HWI-700370F:168:C7JUKANXX:6:2106:18459:100862	multidrug	gi:447132822:ref:WP_001210078.1:|FEATURES|mdtC|multidrug|mdtC	1.0	90.9	33	62.4	2.8e-11	1
PBP-1A	151	183	HWI-700370F:168:C7JUKANXX:6:1215:4325:42345	beta-lactam	YP_001292390|FEATURES|PBP-1A|beta-lactam|PBP-1A	1.0	60.6	33	44.7	6.0e-06	1
CEOB	179	211	HWI-700370F:168:C7JUKANXX:6:1105:13719:31350	multidrug	YP_002095804|FEATURES|ceoB|multidrug|ceoB	1.0	75.8	33	57.0	1.2e-09	1
SMEB	361	393	HWI-700370F:168:C7JUKANXX:6:1206:7531:19955	multidrug	gi:924026131:emb:CRX68731.1:|FEATURES|smeB|multidrug|smeB	1.0	75.8	33	55.8	2.6e-09	1
TRIC	698	729	HWI-700370F:168:C7JUKANXX:6:1315:19783:61276	triclosan	NP_248848.1|FEATURES|TriC|triclosan|TriC	0.999999941225	65.6	32	53.5	1.3e-08	1
MULTIDRUG_ABC_TRANSPORTER	482	512	HWI-700370F:168:C7JUKANXX:6:2215:14543:60918	multidrug	gi:817122037:ref:WP_046494699.1:|FEATURES|multidrug_ABC_transporter|multidrug|multidrug_ABC_transporter	1.0	74.2	31	50.1	1.4e-07	1
CEOB	287	318	HWI-700370F:168:C7JUKANXX:6:2303:14177:24294	multidrug	YP_002095804|FEATURES|ceoB|multidrug|ceoB	1.0	62.5	32	46.2	2.1e-06	1
ABCA	925	957	HWI-700370F:168:C7JUKANXX:6:1213:2835:12727	multidrug	XP_753111.1|FEATURES|abcA|multidrug|abcA	0.999999370773	60.6	33	45.1	4.6e-06	1
TRUNCATED_PUTATIVE_RESPONSE_REGULATOR_ARLR	88	120	HWI-700370F:168:C7JUKANXX:6:2203:9806:55030	unclassified	HE999704.1.gene1528.p01|FEATURES|truncated_putative_response_regulator_ArlR|unclassified|truncated_putative_response_regulator_ArlR	1.0	69.7	33	49.7	1.9e-07	1
TETA	44	75	HWI-700370F:168:C7JUKANXX:6:1302:4809:28843	tetracycline	gi:951242754:ref:WP_057691494.1:|FEATURES|tetA|tetracycline|tetA	1.0	65.6	32	47.8	7.1e-07	1
TRIC	393	424	HWI-700370F:168:C7JUKANXX:6:1216:5245:50905	triclosan	NP_248848.1|FEATURES|TriC|triclosan|TriC	0.999999874876	93.8	32	60.8	8.1e-11	1
MULTIDRUG_ABC_TRANSPORTER	488	520	HWI-700370F:168:C7JUKANXX:6:1307:15856:52849	multidrug	gi:913055317:ref:WP_050357634.1:|FEATURES|multidrug_ABC_transporter|multidrug|multidrug_ABC_transporter	1.0	81.8	33	56.2	2.0e-09	1
MACB	136	167	HWI-700370F:168:C7JUKANXX:6:1312:17478:53146	MLS	gi:446110351:ref:WP_000188206.1:|FEATURES|macB|MLS|macB	1.0	62.5	32	45.8	2.7e-06	1
MDTL	328	359	HWI-700370F:168:C7JUKANXX:6:1207:12062:52114	multidrug	gi:446988854:ref:WP_001066110.1:|FEATURES|mdtL|multidrug|mdtL	0.999999747907	65.6	32	48.1	5.4e-07	1
MEXB	389	421	HWI-700370F:168:C7JUKANXX:6:2306:14378:74693	multidrug	gi:504646765:ref:WP_014833867.1:|FEATURES|mexB|multidrug|mexB	1.0	97.0	33	63.5	1.2e-11	1
MEXF	354	386	HWI-700370F:168:C7JUKANXX:6:2212:19252:47983	multidrug	CP000675.2.gene2298.p01|FEATURES|mexF|multidrug|mexF	1.0	72.7	33	57.0	1.2e-09	1
TRIC	430	462	HWI-700370F:168:C7JUKANXX:6:2301:20836:44522	triclosan	NP_248848.1|FEATURES|TriC|triclosan|TriC	0.999999381549	66.7	33	52.0	3.8e-08	1
MEXF	13	45	HWI-700370F:168:C7JUKANXX:6:1216:15619:18034	multidrug	gi:966461601:ref:WP_058493954.1:|FEATURES|mexF|multidrug|mexF	0.999999999829	63.6	33	50.4	1.1e-07	1
MULTIDRUG_ABC_TRANSPORTER	475	507	HWI-700370F:168:C7JUKANXX:6:1306:12478:3913	multidrug	gi:1031799645:ref:WP_064138838.1:|FEATURES|multidrug_ABC_transporter|multidrug|multidrug_ABC_transporter	1.0	72.7	33	50.1	1.4e-07	1
MULTIDRUG_ABC_TRANSPORTER	537	567	HWI-700370F:168:C7JUKANXX:6:2212:4669:14218	multidrug	gi:496018010:ref:WP_008742581.1:|FEATURES|multidrug_ABC_transporter|multidrug|multidrug_ABC_transporter	1.0	71.0	31	50.8	8.4e-08	1
ABCA	246	278	HWI-700370F:168:C7JUKANXX:6:2207:4556:8339	multidrug	XP_753111.1|FEATURES|abcA|multidrug|abcA	0.999999404401	72.7	33	46.2	2.1e-06	1
MULTIDRUG_ABC_TRANSPORTER	459	490	HWI-700370F:168:C7JUKANXX:6:2315:4994:11789	multidrug	gi:896355182:ref:WP_049310020.1:|FEATURES|multidrug_ABC_transporter|multidrug|multidrug_ABC_transporter	1.0	66.7	33	45.8	2.7e-06	1
CEOB	942	974	HWI-700370F:168:C7JUKANXX:6:2308:19975:96540	multidrug	YP_002095804|FEATURES|ceoB|multidrug|ceoB	0.999999999999	87.9	33	56.6	1.5e-09	1
MEXF	461	493	HWI-700370F:168:C7JUKANXX:6:1109:18135:45779	multidrug	gi:966511896:ref:WP_058528450.1:|FEATURES|mexF|multidrug|mexF	1.0	81.8	33	57.4	9.0e-10	1
MULTIDRUG_ABC_TRANSPORTER	477	509	HWI-700370F:168:C7JUKANXX:6:2310:4845:10515	multidrug	gi:1031799645:ref:WP_064138838.1:|FEATURES|multidrug_ABC_transporter|multidrug|multidrug_ABC_transporter	1.0	66.7	33	45.8	2.7e-06	1
POXTA	447	477	HWI-700370F:168:C7JUKANXX:6:2309:11104:5504	multidrug	AVI44920.1|FEATURES|poxtA|multidrug|poxtA	0.999999330364	67.7	31	46.6	1.6e-06	1
MEXF	77	109	HWI-700370F:168:C7JUKANXX:6:2215:17925:92855	multidrug	CP000675.2.gene2723.p01|FEATURES|mexF|multidrug|mexF	1.0	78.8	33	51.6	4.9e-08	1
POXTA	159	189	HWI-700370F:168:C7JUKANXX:6:1316:9644:10198	multidrug	AVI44920.1|FEATURES|poxtA|multidrug|poxtA	0.999999364378	71.0	31	47.8	7.1e-07	1
ADEF	803	833	HWI-700370F:168:C7JUKANXX:6:1301:17717:97434	multidrug	CAJ77856.1|FEATURES|adeF|multidrug|adeF	0.999999996712	64.5	31	45.4	3.5e-06	1
MULTIDRUG_ABC_TRANSPORTER	372	403	HWI-700370F:168:C7JUKANXX:6:2216:19945:14429	multidrug	gi:926400371:ref:WP_053728483.1:|FEATURES|multidrug_ABC_transporter|multidrug|multidrug_ABC_transporter	0.999998178445	62.5	32	45.4	3.5e-06	1
MULTIDRUG_ABC_TRANSPORTER	509	539	HWI-700370F:168:C7JUKANXX:6:2110:13552:35497	multidrug	gi:1011969930:ref:WP_062776015.1:|FEATURES|multidrug_ABC_transporter|multidrug|multidrug_ABC_transporter	1.0	67.7	31	48.5	4.2e-07	1
CAT_CHLORAMPHENICOL_ACETYLTRANSFERASE	142	173	HWI-700370F:168:C7JUKANXX:6:2106:6415:52535	phenicol	M58472.1.gene1.p01|FEATURES|cat_chloramphenicol_acetyltransferase|phenicol|cat_chloramphenicol_acetyltransferase	0.999554673744	71.9	32	47.8	7.1e-07	1
TRIA	63	94	HWI-700370F:168:C7JUKANXX:6:1103:15390:30435	triclosan	NP_248846.1|FEATURES|TriA|triclosan|TriA	0.999999849106	65.6	32	45.1	4.6e-06	1
MACB	143	175	HWI-700370F:168:C7JUKANXX:6:2103:10143:68408	MLS	gi:545167026:ref:WP_021521592.1:|FEATURES|macB|MLS|macB	1.0	69.7	33	50.1	1.4e-07	1
ABCA	833	863	HWI-700370F:168:C7JUKANXX:6:2205:15117:95749	multidrug	XP_753111.1|FEATURES|abcA|multidrug|abcA	0.99999944839	74.2	31	47.8	7.1e-07	1
TRIC	699	731	HWI-700370F:168:C7JUKANXX:6:2114:6993:32399	triclosan	NP_248848.1|FEATURES|TriC|triclosan|TriC	0.999999957054	66.7	33	55.5	3.4e-09	1
ABCA	273	304	HWI-700370F:168:C7JUKANXX:6:2216:5356:98590	multidrug	XP_753111.1|FEATURES|abcA|multidrug|abcA	0.999999663511	81.2	32	60.5	1.1e-10	1
MULTIDRUG_ABC_TRANSPORTER	364	396	HWI-700370F:168:C7JUKANXX:6:2210:19117:71398	multidrug	gi:686197643:ref:WP_031807899.1:|FEATURES|multidrug_ABC_transporter|multidrug|multidrug_ABC_transporter	1.0	66.7	33	50.1	1.4e-07	1
ABCA	826	858	HWI-700370F:168:C7JUKANXX:6:2205:2087:94752	multidrug	XP_753111.1|FEATURES|abcA|multidrug|abcA	0.999999536003	75.8	33	51.6	4.9e-08	1
TRIC	143	175	HWI-700370F:168:C7JUKANXX:6:1310:5531:50262	triclosan	NP_248848.1|FEATURES|TriC|triclosan|TriC	0.999999874876	63.6	33	48.9	3.2e-07	1
ROSB	230	261	HWI-700370F:168:C7JUKANXX:6:1315:8986:81351	fosmidomycin	YP_001605795|FEATURES|rosB|fosmidomycin|rosB	1.0	81.2	32	53.5	1.3e-08	1
OLEC	10	42	HWI-700370F:168:C7JUKANXX:6:2204:18502:52840	MLS	AAA26793|FEATURES|oleC|MLS|oleC	0.999983876801	63.6	33	49.7	1.9e-07	1
MEXF	556	588	HWI-700370F:168:C7JUKANXX:6:1115:5159:64919	multidrug	gi:517405910:ref:WP_018578567.1:|FEATURES|mexF|multidrug|mexF	0.999999870849	60.6	33	50.4	1.1e-07	1
CARA	192	223	HWI-700370F:168:C7JUKANXX:6:1309:19789:58263	MLS	M80346.gene.p01|FEATURES|carA|MLS|carA	0.999995782602	62.5	32	47.0	1.2e-06	1
MEXF	253	285	HWI-700370F:168:C7JUKANXX:6:2107:13161:32915	multidrug	gi:950580033:ref:WP_057445338.1:|FEATURES|mexF|multidrug|mexF	1.0	72.7	33	53.5	1.3e-08	1
TETA	44	75	HWI-700370F:168:C7JUKANXX:6:1316:11219:66715	tetracycline	gi:951251746:ref:WP_057693717.1:|FEATURES|tetA|tetracycline|tetA	1.0	65.6	32	47.8	7.1e-07	1
TAEA	211	241	HWI-700370F:168:C7JUKANXX:6:1202:1444:58209	pleuromutilin	APB03219.1|FEATURES|TaeA|pleuromutilin|TaeA	0.999729861657	64.5	31	45.1	4.6e-06	1
ACRB	488	519	HWI-700370F:168:C7JUKANXX:6:1207:18892:15024	multidrug	CP002695.1.gene992.p01|FEATURES|acrB|multidrug|acrB	1.0	81.2	32	58.9	3.1e-10	1
MEXD	936	968	HWI-700370F:168:C7JUKANXX:6:1215:14061:89817	multidrug	gi:499256187:ref:WP_010953727.1:|FEATURES|mexD|multidrug|mexD	1.0	69.7	33	51.6	4.9e-08	1
BCR-1	60	91	HWI-700370F:168:C7JUKANXX:6:1111:16109:29018	bicyclomycin	ALV80601.1|FEATURES|bcr-1|bicyclomycin|bcr-1	0.999983597676	65.6	32	50.4	1.1e-07	1
BPEF	219	250	HWI-700370F:168:C7JUKANXX:6:2113:17676:34322	multidrug	ZP_02465589|FEATURES|bpeF|multidrug|bpeF	1.0	71.9	32	50.8	8.4e-08	1
MULTIDRUG_ABC_TRANSPORTER	460	492	HWI-700370F:168:C7JUKANXX:6:2207:1152:47514	multidrug	gi:1031799645:ref:WP_064138838.1:|FEATURES|multidrug_ABC_transporter|multidrug|multidrug_ABC_transporter	1.0	63.6	33	47.8	7.1e-07	1
CARA	181	213	HWI-700370F:168:C7JUKANXX:6:2101:9663:16724	MLS	M80346.gene.p01|FEATURES|carA|MLS|carA	0.999999984853	60.6	33	44.7	6.0e-06	1
SMED	201	231	HWI-700370F:168:C7JUKANXX:6:2107:20874:15514	multidrug	CAG34256|FEATURES|smeD|multidrug|smeD	1.0	71.0	31	47.8	7.1e-07	1
ABCA	1165	1197	HWI-700370F:168:C7JUKANXX:6:1202:9293:46263	multidrug	XP_753111.1|FEATURES|abcA|multidrug|abcA	0.999999415962	69.7	33	54.7	5.8e-09	1
MUXB	301	333	HWI-700370F:168:C7JUKANXX:6:1115:3287:77415	multidrug	NP_251217.1|FEATURES|MuxB|multidrug|MuxB	0.999998807391	69.7	33	46.6	1.6e-06	1
MEXF	464	496	HWI-700370F:168:C7JUKANXX:6:1303:4311:3182	multidrug	gi:504104202:ref:WP_014338188.1:|FEATURES|mexF|multidrug|mexF	1.0	97.0	33	62.4	2.8e-11	1
MULTIDRUG_ABC_TRANSPORTER	504	535	HWI-700370F:168:C7JUKANXX:6:2216:9251:71833	multidrug	gi:686364868:ref:WP_031893738.1:|FEATURES|multidrug_ABC_transporter|multidrug|multidrug_ABC_transporter	1.0	65.6	32	47.4	9.3e-07	1
LMRD	615	647	HWI-700370F:168:C7JUKANXX:6:1310:7846:33489	MLS	ABF66027.1|FEATURES|lmrD|MLS|lmrD	0.999999982664	60.6	33	45.4	3.5e-06	1
AMRB	450	481	HWI-700370F:168:C7JUKANXX:6:2204:16995:17861	multidrug	YP_001119417|FEATURES|amrB|multidrug|amrB	1.0	68.8	32	49.3	2.4e-07	1
ABCA	964	996	HWI-700370F:168:C7JUKANXX:6:2305:11424:69329	multidrug	XP_753111.1|FEATURES|abcA|multidrug|abcA	0.999999519299	72.7	33	50.8	8.4e-08	1
BACA	21	53	HWI-700370F:168:C7JUKANXX:6:2213:2972:28692	bacitracin	ZP_00051658|FEATURES|bacA|bacitracin|bacA	1.0	97.0	33	71.6	4.6e-14	1
MEXC	166	196	HWI-700370F:168:C7JUKANXX:6:1113:7035:79752	multidrug	gi:685917389:ref:WP_031654226.1:|FEATURES|mexC|multidrug|mexC	1.0	87.1	31	54.3	7.6e-09	1
TETO	74	106	HWI-700370F:168:C7JUKANXX:6:1204:16212:87121	tetracycline	AAW34142|FEATURES|tetO|tetracycline|tetO	0.971821715488	63.6	33	44.3	7.8e-06	1
EMRA	262	292	HWI-700370F:168:C7JUKANXX:6:1106:15818:74099	multidrug	gi:838616135:gb:KLW00339.1:|FEATURES|emrA|multidrug|emrA	0.999999999997	71.0	31	52.8	2.2e-08	1
TETA	413	444	HWI-700370F:168:C7JUKANXX:6:1205:9218:50452	tetracycline	gi:171851258:emb:CAQ04234.1:|FEATURES|tetA|tetracycline|tetA	0.999999394684	62.5	32	45.8	2.7e-06	1
MEXF	450	482	HWI-700370F:168:C7JUKANXX:6:2113:21157:22063	multidrug	gi:553764341:ref:WP_023096686.1:|FEATURES|mexF|multidrug|mexF	1.0	81.8	33	56.6	1.5e-09	1
TRIC	228	260	HWI-700370F:168:C7JUKANXX:6:2112:19206:14600	triclosan	NP_248848.1|FEATURES|TriC|triclosan|TriC	0.999999897939	63.6	33	50.1	1.4e-07	1
SALA	353	384	HWI-700370F:168:C7JUKANXX:6:2316:8466:64453	MLS	AGN74946|FEATURES|salA|MLS|salA	0.99999999548	71.9	32	50.4	1.1e-07	1
MULTIDRUG_ABC_TRANSPORTER	460	492	HWI-700370F:168:C7JUKANXX:6:2315:3805:10953	multidrug	gi:1031799645:ref:WP_064138838.1:|FEATURES|multidrug_ABC_transporter|multidrug|multidrug_ABC_transporter	1.0	63.6	33	47.8	7.1e-07	1
TRIB	235	267	HWI-700370F:168:C7JUKANXX:6:1116:1189:43911	triclosan	NP_248847.1|FEATURES|TriB|triclosan|TriB	0.999999910076	69.7	33	52.0	3.8e-08	1
ABCA	136	166	HWI-700370F:168:C7JUKANXX:6:1306:8040:7158	multidrug	XP_753111.1|FEATURES|abcA|multidrug|abcA	0.999999585264	83.9	31	54.3	7.6e-09	1
RPOB2	795	827	HWI-700370F:168:C7JUKANXX:6:2313:11224:93330	multidrug	BAD59497.1|FEATURES|rpoB2|multidrug|rpoB2	0.999999370074	84.8	33	58.5	4.0e-10	1
MEXB	961	992	HWI-700370F:168:C7JUKANXX:6:1316:10614:10902	multidrug	gi:505288054:ref:WP_015475156.1:|FEATURES|mexB|multidrug|mexB	1.0	84.4	32	57.4	9.0e-10	1
TRIC	605	636	HWI-700370F:168:C7JUKANXX:6:1210:7080:32783	triclosan	NP_248848.1|FEATURES|TriC|triclosan|TriC	0.999999769676	68.8	32	45.4	3.5e-06	1
RPOB2	899	931	HWI-700370F:168:C7JUKANXX:6:1113:5519:55033	multidrug	BAD59497.1|FEATURES|rpoB2|multidrug|rpoB2	0.999999225231	69.7	33	58.9	3.1e-10	1
TRIC	212	242	HWI-700370F:168:C7JUKANXX:6:1201:14086:16048	triclosan	NP_248848.1|FEATURES|TriC|triclosan|TriC	0.99999989079	71.0	31	49.7	1.9e-07	1
TRIC	601	631	HWI-700370F:168:C7JUKANXX:6:2315:4713:21082	triclosan	NP_248848.1|FEATURES|TriC|triclosan|TriC	0.999999838083	74.2	31	49.3	2.4e-07	1
TRANSCRIPTIONAL_REGULATORY_PROTEIN_CPXR_CPXR	77	109	HWI-700370F:168:C7JUKANXX:6:2108:1576:29920	unclassified	CP001485.1.gene721.p01|FEATURES|transcriptional_regulatory_protein_CpxR_cpxR|unclassified|transcriptional_regulatory_protein_CpxR_cpxR	0.850790556363	72.7	33	46.6	1.6e-06	1
ABCA	239	271	HWI-700370F:168:C7JUKANXX:6:1206:15942:49118	multidrug	XP_753111.1|FEATURES|abcA|multidrug|abcA	0.999999651252	84.8	33	59.3	2.4e-10	1
MEXF	380	412	HWI-700370F:168:C7JUKANXX:6:2203:13125:67161	multidrug	gi:852275723:ref:WP_048329135.1:|FEATURES|mexF|multidrug|mexF	1.0	87.9	33	57.8	6.9e-10	1
MEXF	994	1025	HWI-700370F:168:C7JUKANXX:6:2306:12274:9945	multidrug	gi:966439914:ref:WP_058480237.1:|FEATURES|mexF|multidrug|mexF	1.0	84.4	32	51.2	6.4e-08	1
TAEA	210	241	HWI-700370F:168:C7JUKANXX:6:1208:19254:85503	pleuromutilin	APB03219.1|FEATURES|TaeA|pleuromutilin|TaeA	0.99973907206	62.5	32	45.4	3.5e-06	1
TRIA	63	95	HWI-700370F:168:C7JUKANXX:6:2207:12816:20504	triclosan	NP_248846.1|FEATURES|TriA|triclosan|TriA	0.999999838743	60.6	33	44.7	6.0e-06	1
VANR	86	118	HWI-700370F:168:C7JUKANXX:6:1201:1457:5403	glycopeptide	gi:938897327:ref:WP_054681472.1:|FEATURES|vanR|glycopeptide|vanR	1.0	66.7	33	49.3	2.4e-07	1
AMRB	472	503	HWI-700370F:168:C7JUKANXX:6:1303:8915:81348	multidrug	YP_001119417|FEATURES|amrB|multidrug|amrB	1.0	81.2	32	55.8	2.6e-09	1
ABCA	829	860	HWI-700370F:168:C7JUKANXX:6:1216:7605:40554	multidrug	XP_753111.1|FEATURES|abcA|multidrug|abcA	0.999999494766	75.0	32	49.7	1.9e-07	1
STAPHYLOCOCCUS_MUPA_CONFERRING_RESISTANCE_TO_MUPIROCIN	22	52	HWI-700370F:168:C7JUKANXX:6:1205:2822:51906	mupirocin	CAA53189|FEATURES|Staphylococcus_mupA_conferring_resistance_to_mupirocin|mupirocin|Staphylococcus_mupA_conferring_resistance_to_mupirocin	0.999999967093	67.7	31	50.1	1.4e-07	1
TETA	44	75	HWI-700370F:168:C7JUKANXX:6:2207:14226:65293	tetracycline	gi:951251746:ref:WP_057693717.1:|FEATURES|tetA|tetracycline|tetA	1.0	65.6	32	47.8	7.1e-07	1
MEXK	382	413	HWI-700370F:168:C7JUKANXX:6:1203:3251:8601	multidrug	AAG07064.1|FEATURES|MexK|multidrug|MexK	0.999999398981	65.6	32	44.7	6.0e-06	1
RPOB2	713	744	HWI-700370F:168:C7JUKANXX:6:2111:4165:5121	multidrug	BAD59497.1|FEATURES|rpoB2|multidrug|rpoB2	0.999999193159	62.5	32	50.8	8.4e-08	1
MEXF	448	480	HWI-700370F:168:C7JUKANXX:6:1106:4321:71002	multidrug	gi:553764341:ref:WP_023096686.1:|FEATURES|mexF|multidrug|mexF	1.0	84.8	33	57.0	1.2e-09	1
MEXF	489	522	HWI-700370F:168:C7JUKANXX:6:1308:7162:36867	multidrug	YP_002800512|FEATURES|mexF|multidrug|mexF	1.0	76.5	34	55.1	4.4e-09	1
MEXF	828	859	HWI-700370F:168:C7JUKANXX:6:2216:14301:85610	multidrug	gi:966407319:ref:WP_058450725.1:|FEATURES|mexF|multidrug|mexF	0.99999989083	65.6	32	48.1	5.4e-07	1
MEXF	467	499	HWI-700370F:168:C7JUKANXX:6:1208:11141:79302	multidrug	gi:553764341:ref:WP_023096686.1:|FEATURES|mexF|multidrug|mexF	1.0	81.8	33	54.3	7.6e-09	1
MEXE	82	114	HWI-700370F:168:C7JUKANXX:6:1112:9902:74978	multidrug	gi:445932791:ref:WP_000010646.1:|FEATURES|mexE|multidrug|mexE	0.99999886119	66.7	33	48.9	3.2e-07	1
ABCA	856	888	HWI-700370F:168:C7JUKANXX:6:2110:13208:75478	multidrug	XP_753111.1|FEATURES|abcA|multidrug|abcA	0.999999603556	84.8	33	65.9	2.5e-12	1
MACB	20	50	HWI-700370F:168:C7JUKANXX:6:1210:11033:20144	MLS	gi:1032819400:ref:WP_064325534.1:|FEATURES|macB|MLS|macB	0.999999890462	67.7	31	46.2	2.1e-06	1
TRIC	412	444	HWI-700370F:168:C7JUKANXX:6:2112:11328:73270	triclosan	NP_248848.1|FEATURES|TriC|triclosan|TriC	0.999999967897	78.8	33	57.4	9.0e-10	1
RPOB2	357	389	HWI-700370F:168:C7JUKANXX:6:2112:18623:40509	multidrug	BAD59497.1|FEATURES|rpoB2|multidrug|rpoB2	0.999999252676	69.7	33	53.1	1.7e-08	1
AMRB	4	35	HWI-700370F:168:C7JUKANXX:6:1112:21031:29481	multidrug	YP_001579800|FEATURES|amrB|multidrug|amrB	1.0	78.1	32	56.2	2.0e-09	1
MULTIDRUG_ABC_TRANSPORTER	364	396	HWI-700370F:168:C7JUKANXX:6:1211:12071:89619	multidrug	gi:686197643:ref:WP_031807899.1:|FEATURES|multidrug_ABC_transporter|multidrug|multidrug_ABC_transporter	1.0	66.7	33	50.1	1.4e-07	1
PBP-1A	113	144	HWI-700370F:168:C7JUKANXX:6:2304:20762:61261	beta-lactam	YP_001292390|FEATURES|PBP-1A|beta-lactam|PBP-1A	1.0	62.5	32	44.3	7.8e-06	1
MEXF	56	88	HWI-700370F:168:C7JUKANXX:6:1105:15697:71067	multidrug	gi:852275723:ref:WP_048329135.1:|FEATURES|mexF|multidrug|mexF	1.0	78.8	33	56.6	1.5e-09	1
MEXF	816	847	HWI-700370F:168:C7JUKANXX:6:1304:6274:73191	multidrug	gi:966407319:ref:WP_058450725.1:|FEATURES|mexF|multidrug|mexF	0.999999999817	68.8	32	50.8	8.4e-08	1
SMED	196	227	HWI-700370F:168:C7JUKANXX:6:1212:10114:15771	multidrug	CAG34264|FEATURES|smeD|multidrug|smeD	0.999999999845	71.9	32	47.8	7.1e-07	1
MULTIDRUG_ABC_TRANSPORTER	510	541	HWI-700370F:168:C7JUKANXX:6:1316:6238:84060	multidrug	gi:943938624:ref:WP_055567802.1:|FEATURES|multidrug_ABC_transporter|multidrug|multidrug_ABC_transporter	1.0	68.8	32	47.4	9.3e-07	1
MDTB	643	675	HWI-700370F:168:C7JUKANXX:6:1101:18342:12880	multidrug	gi:857778812:emb:CRL60247.1:|FEATURES|mdtB|multidrug|mdtB	0.999999990355	69.7	33	49.3	2.4e-07	1
STAPHYLOCOCCUS_MUPA_CONFERRING_RESISTANCE_TO_MUPIROCIN	59	89	HWI-700370F:168:C7JUKANXX:6:1304:1029:48547	mupirocin	CAA53189|FEATURES|Staphylococcus_mupA_conferring_resistance_to_mupirocin|mupirocin|Staphylococcus_mupA_conferring_resistance_to_mupirocin	0.999999939731	64.5	31	47.4	9.3e-07	1
CARA	24	55	HWI-700370F:168:C7JUKANXX:6:2305:3670:70857	MLS	M80346.gene.p01|FEATURES|carA|MLS|carA	0.999999989555	65.6	32	47.0	1.2e-06	1
ROSA	112	143	HWI-700370F:168:C7JUKANXX:6:1205:18368:37950	fosmidomycin	ZP_04612558|FEATURES|rosA|fosmidomycin|rosA	1.0	75.0	32	54.7	5.8e-09	1
TRIC	596	628	HWI-700370F:168:C7JUKANXX:6:1203:11028:29082	triclosan	NP_248848.1|FEATURES|TriC|triclosan|TriC	0.999999937381	75.8	33	53.1	1.7e-08	1
ABCA	840	870	HWI-700370F:168:C7JUKANXX:6:2105:3063:65740	multidrug	XP_753111.1|FEATURES|abcA|multidrug|abcA	0.999999404401	67.7	31	46.2	2.1e-06	1
EMRA	282	314	HWI-700370F:168:C7JUKANXX:6:1213:1773:25061	multidrug	gi:585367767:ref:WP_024249346.1:|FEATURES|emrA|multidrug|emrA	0.986960896244	60.6	33	45.1	4.6e-06	1
TRIC	653	684	HWI-700370F:168:C7JUKANXX:6:2310:13205:75011	triclosan	NP_248848.1|FEATURES|TriC|triclosan|TriC	0.99999988312	65.6	32	49.3	2.4e-07	1
TET36	62	94	HWI-700370F:168:C7JUKANXX:6:1303:5138:22963	tetracycline	AJ514254.gene.p01|FEATURES|tet36|tetracycline|tet36	1.0	63.6	33	50.8	8.4e-08	1
MULTIDRUG_ABC_TRANSPORTER	488	520	HWI-700370F:168:C7JUKANXX:6:2209:19289:66595	multidrug	gi:913055317:ref:WP_050357634.1:|FEATURES|multidrug_ABC_transporter|multidrug|multidrug_ABC_transporter	1.0	63.6	33	49.3	2.4e-07	1
TRIC	272	304	HWI-700370F:168:C7JUKANXX:6:1215:16081:87522	triclosan	NP_248848.1|FEATURES|TriC|triclosan|TriC	0.999999874876	66.7	33	50.8	8.4e-08	1
MULTIDRUG_ABC_TRANSPORTER	529	560	HWI-700370F:168:C7JUKANXX:6:1312:16495:69973	multidrug	gi:664395661:ref:WP_030922045.1:|FEATURES|multidrug_ABC_transporter|multidrug|multidrug_ABC_transporter	1.0	71.9	32	50.4	1.1e-07	1
MEXC	47	79	HWI-700370F:168:C7JUKANXX:6:2113:7376:89404	multidrug	gi:685917389:ref:WP_031654226.1:|FEATURES|mexC|multidrug|mexC	0.99999998931	60.6	33	47.4	9.3e-07	1
CMRA	26	58	HWI-700370F:168:C7JUKANXX:6:1302:1026:63181	phenicol	AF015087.1.gene1.p01|FEATURES|cmrA|phenicol|cmrA	0.999999999983	69.7	33	51.6	4.9e-08	1
TRANSCRIPTIONAL_REGULATORY_PROTEIN_CPXR_CPXR	86	118	HWI-700370F:168:C7JUKANXX:6:1112:20903:17638	unclassified	CP000675.2.gene1535.p01|FEATURES|transcriptional_regulatory_protein_CpxR_cpxR|unclassified|transcriptional_regulatory_protein_CpxR_cpxR	1.0	78.8	33	59.7	1.8e-10	1
ABCA	925	957	HWI-700370F:168:C7JUKANXX:6:1303:8242:100489	multidrug	XP_753111.1|FEATURES|abcA|multidrug|abcA	0.999999456124	66.7	33	48.1	5.4e-07	1
MUXB	233	264	HWI-700370F:168:C7JUKANXX:6:1206:1332:82470	multidrug	NP_251217.1|FEATURES|MuxB|multidrug|MuxB	0.999998807391	62.5	32	45.4	3.5e-06	1
VANH	208	240	HWI-700370F:168:C7JUKANXX:6:1309:2431:93340	glycopeptide	AY082011.1.gene6.p01|FEATURES|vanH|glycopeptide|vanH	0.999999984712	69.7	33	48.5	4.2e-07	1
MEXF	987	1019	HWI-700370F:168:C7JUKANXX:6:2208:16778:9545	multidrug	gi:966461601:ref:WP_058493954.1:|FEATURES|mexF|multidrug|mexF	1.0	84.8	33	53.9	9.9e-09	1
ABCA	1315	1345	HWI-700370F:168:C7JUKANXX:6:1313:5060:97652	multidrug	XP_753111.1|FEATURES|abcA|multidrug|abcA	0.999999651252	83.9	31	59.3	2.4e-10	1
MULTIDRUG_ABC_TRANSPORTER	513	544	HWI-700370F:168:C7JUKANXX:6:2316:8120:22978	multidrug	gi:1032695345:ref:WP_064272854.1:|FEATURES|multidrug_ABC_transporter|multidrug|multidrug_ABC_transporter	1.0	65.6	32	47.8	7.1e-07	1
BPEF	565	597	HWI-700370F:168:C7JUKANXX:6:2213:2841:17531	multidrug	ZP_02465589|FEATURES|bpeF|multidrug|bpeF	1.0	78.8	33	57.0	1.2e-09	1
MEXF	89	121	HWI-700370F:168:C7JUKANXX:6:1312:4048:90219	multidrug	gi:769989475:ref:WP_045105425.1:|FEATURES|mexF|multidrug|mexF	1.0	78.8	33	51.6	4.9e-08	1
MULTIDRUG_ABC_TRANSPORTER	459	490	HWI-700370F:168:C7JUKANXX:6:1112:4001:9509	multidrug	gi:537465895:ref:WP_020977391.1:|FEATURES|multidrug_ABC_transporter|multidrug|multidrug_ABC_transporter	0.874844674186	62.5	32	45.4	3.5e-06	1
MEXD	958	989	HWI-700370F:168:C7JUKANXX:6:1113:3104:75966	multidrug	gi:730701571:ref:WP_034074282.1:|FEATURES|mexD|multidrug|mexD	1.0	81.2	32	50.8	8.4e-08	1
MDSB	779	811	HWI-700370F:168:C7JUKANXX:6:2111:3766:31704	multidrug	NP_459346.1|FEATURES|mdsB|multidrug|mdsB	0.999999999852	69.7	33	50.8	8.4e-08	1
MULTIDRUG_ABC_TRANSPORTER	486	517	HWI-700370F:168:C7JUKANXX:6:1213:6480:9423	multidrug	gi:913055317:ref:WP_050357634.1:|FEATURES|multidrug_ABC_transporter|multidrug|multidrug_ABC_transporter	1.0	84.4	32	55.8	2.6e-09	1
ABCA	857	888	HWI-700370F:168:C7JUKANXX:6:1202:18049:69212	multidrug	XP_753111.1|FEATURES|abcA|multidrug|abcA	0.999999639094	75.0	32	58.2	5.2e-10	1
ABCA	939	969	HWI-700370F:168:C7JUKANXX:6:2111:16321:49836	multidrug	XP_753111.1|FEATURES|abcA|multidrug|abcA	0.999999392466	77.4	31	51.6	4.9e-08	1
MACB	139	171	HWI-700370F:168:C7JUKANXX:6:1205:8920:64044	MLS	AAV85982.1|FEATURES|macB|MLS|macB	1.0	66.7	33	49.3	2.4e-07	1
BACA	34	66	HWI-700370F:168:C7JUKANXX:6:2113:21101:71806	bacitracin	YP_001639853|FEATURES|bacA|bacitracin|bacA	1.0	81.8	33	55.5	3.4e-09	1
MACB	129	161	HWI-700370F:168:C7JUKANXX:6:1315:4626:76898	MLS	gi:836580371:ref:WP_047737758.1:|FEATURES|macB|MLS|macB	1.0	60.6	33	45.8	2.7e-06	1
STAPHYLOCOCCUS_MUPA_CONFERRING_RESISTANCE_TO_MUPIROCIN	505	536	HWI-700370F:168:C7JUKANXX:6:2301:14967:16044	mupirocin	CAA53189|FEATURES|Staphylococcus_mupA_conferring_resistance_to_mupirocin|mupirocin|Staphylococcus_mupA_conferring_resistance_to_mupirocin	0.999999991226	65.6	32	56.2	2.0e-09	1
RPOB2	1012	1044	HWI-700370F:168:C7JUKANXX:6:1102:17461:28249	multidrug	BAD59497.1|FEATURES|rpoB2|multidrug|rpoB2	0.99999948383	84.8	33	65.9	2.5e-12	1
ABCA	1031	1063	HWI-700370F:168:C7JUKANXX:6:2109:9860:29082	multidrug	XP_753111.1|FEATURES|abcA|multidrug|abcA	0.999999475982	63.6	33	48.9	3.2e-07	1
RPOB2	399	429	HWI-700370F:168:C7JUKANXX:6:2304:15733:32782	multidrug	BAD59497.1|FEATURES|rpoB2|multidrug|rpoB2	0.999999094068	64.5	31	47.8	7.1e-07	1
GOLS	26	58	HWI-700370F:168:C7JUKANXX:6:2101:20662:35889	multidrug	NP_459349.1|FEATURES|golS|multidrug|golS	0.999997713907	63.6	33	46.2	2.1e-06	1
MEXK	892	922	HWI-700370F:168:C7JUKANXX:6:2315:19052:31202	multidrug	AAG07064.1|FEATURES|MexK|multidrug|MexK	0.999999398981	67.7	31	44.7	6.0e-06	1
MULTIDRUG_ABC_TRANSPORTER	465	496	HWI-700370F:168:C7JUKANXX:6:1205:10003:62577	multidrug	gi:1031799645:ref:WP_064138838.1:|FEATURES|multidrug_ABC_transporter|multidrug|multidrug_ABC_transporter	0.999984168561	62.5	32	46.2	2.1e-06	1
BPEF	1009	1039	HWI-700370F:168:C7JUKANXX:6:1315:14246:85559	multidrug	ZP_02465589|FEATURES|bpeF|multidrug|bpeF	1.0	74.2	31	50.8	8.4e-08	1
TRIC	400	432	HWI-700370F:168:C7JUKANXX:6:1108:12833:47958	triclosan	NP_248848.1|FEATURES|TriC|triclosan|TriC	0.999999974405	84.8	33	60.1	1.4e-10	1
MEXF	762	794	HWI-700370F:168:C7JUKANXX:6:1109:4141:70301	multidrug	gi:769989475:ref:WP_045105425.1:|FEATURES|mexF|multidrug|mexF	0.999998343887	60.6	33	44.3	7.8e-06	1
MEXF	64	96	HWI-700370F:168:C7JUKANXX:6:1101:14938:19162	multidrug	gi:644964905:ref:WP_025385660.1:|FEATURES|mexF|multidrug|mexF	1.0	84.8	33	57.8	6.9e-10	1
EMRK	288	320	HWI-700370F:168:C7JUKANXX:6:2112:6772:35390	multidrug	gi:742917254:ref:WP_039022713.1:|FEATURES|emrK|multidrug|emrK	0.999999519122	63.6	33	50.4	1.1e-07	1
MULTIDRUG_ABC_TRANSPORTER	515	547	HWI-700370F:168:C7JUKANXX:6:1308:10094:34836	multidrug	gi:686364868:ref:WP_031893738.1:|FEATURES|multidrug_ABC_transporter|multidrug|multidrug_ABC_transporter	1.0	60.6	33	44.3	7.8e-06	1
MEXF	53	85	HWI-700370F:168:C7JUKANXX:6:1303:1969:22048	multidrug	CP000675.2.gene2298.p01|FEATURES|mexF|multidrug|mexF	1.0	78.8	33	55.8	2.6e-09	1
OMPR	72	104	HWI-700370F:168:C7JUKANXX:6:1108:5643:95113	multidrug	gi:507097545:ref:WP_016168184.1:|FEATURES|ompR|multidrug|ompR	0.999999697123	63.6	33	49.3	2.4e-07	1
MEXK	890	922	HWI-700370F:168:C7JUKANXX:6:2109:5182:36556	multidrug	AAG07064.1|FEATURES|MexK|multidrug|MexK	0.999999461813	66.7	33	46.6	1.6e-06	1
RPOB2	1017	1049	HWI-700370F:168:C7JUKANXX:6:1316:5310:84380	multidrug	BAD59497.1|FEATURES|rpoB2|multidrug|rpoB2	0.999999524643	90.9	33	69.3	2.3e-13	1
RPOB2	412	444	HWI-700370F:168:C7JUKANXX:6:1311:7704:36265	multidrug	BAD59497.1|FEATURES|rpoB2|multidrug|rpoB2	0.999999252676	75.8	33	54.7	5.8e-09	1
HERA-1	149	181	HWI-700370F:168:C7JUKANXX:6:2311:12032:99556	beta-lactam	AAL26797.1|FEATURES|HERA-1|beta-lactam|HERA-1	1.0	75.8	33	53.1	1.7e-08	1
RPOB2	417	449	HWI-700370F:168:C7JUKANXX:6:2101:4810:63696	multidrug	BAD59497.1|FEATURES|rpoB2|multidrug|rpoB2	0.999999391897	81.8	33	59.7	1.8e-10	1
MULTIDRUG_ABC_TRANSPORTER	395	427	HWI-700370F:168:C7JUKANXX:6:1205:4060:67035	multidrug	gi:917203192:ref:WP_051809904.1:|FEATURES|multidrug_ABC_transporter|multidrug|multidrug_ABC_transporter	1.0	69.7	33	51.6	4.9e-08	1
OMPR	76	107	HWI-700370F:168:C7JUKANXX:6:1109:20173:64440	multidrug	gi:446603231:ref:WP_000680577.1:|FEATURES|ompR|multidrug|ompR	0.999999995205	71.9	32	44.7	6.0e-06	1
TRIC	142	174	HWI-700370F:168:C7JUKANXX:6:1303:5116:66065	triclosan	NP_248848.1|FEATURES|TriC|triclosan|TriC	0.999999920294	75.8	33	51.6	4.9e-08	1
ACRB	398	429	HWI-700370F:168:C7JUKANXX:6:2309:17105:44026	multidrug	YP_002932544|FEATURES|acrB|multidrug|acrB	1.0	90.6	32	59.7	1.8e-10	1
TETM	76	106	HWI-700370F:168:C7JUKANXX:6:2212:12671:6462	tetracycline	Q02652|FEATURES|tetM|tetracycline|tetM	1.0	74.2	31	48.1	5.4e-07	1
BPEF	776	807	HWI-700370F:168:C7JUKANXX:6:1307:19765:60836	multidrug	ZP_02465589|FEATURES|bpeF|multidrug|bpeF	0.999999999812	68.8	32	46.6	1.6e-06	1
MEXK	467	497	HWI-700370F:168:C7JUKANXX:6:2315:7347:93652	multidrug	AAG07064.1|FEATURES|MexK|multidrug|MexK	0.999999436651	61.3	31	45.8	2.7e-06	1
MULTIDRUG_ABC_TRANSPORTER	538	570	HWI-700370F:168:C7JUKANXX:6:1105:7721:40830	multidrug	gi:664194237:ref:WP_030727956.1:|FEATURES|multidrug_ABC_transporter|multidrug|multidrug_ABC_transporter	1.0	69.7	33	46.2	2.1e-06	1
BACA	25	57	HWI-700370F:168:C7JUKANXX:6:1216:9715:78272	bacitracin	YP_001925041|FEATURES|bacA|bacitracin|bacA	1.0	93.9	33	66.6	1.5e-12	1
TRIA	73	105	HWI-700370F:168:C7JUKANXX:6:2202:5881:69305	triclosan	NP_248846.1|FEATURES|TriA|triclosan|TriA	0.999999935043	69.7	33	50.4	1.1e-07	1
TETA	51	82	HWI-700370F:168:C7JUKANXX:6:2209:8517:30538	tetracycline	gi:923015757:ref:WP_053409934.1:|FEATURES|tetA|tetracycline|tetA	1.0	62.5	32	45.8	2.7e-06	1
RPOB2	863	894	HWI-700370F:168:C7JUKANXX:6:2208:1521:67265	multidrug	BAD59497.1|FEATURES|rpoB2|multidrug|rpoB2	0.999999377443	78.1	32	58.9	3.1e-10	1
OQXB	950	982	HWI-700370F:168:C7JUKANXX:6:1313:8091:5871	multidrug	YP_001693238|FEATURES|oqxB|multidrug|oqxB	0.99999872054	66.7	33	44.3	7.8e-06	1
EFRB	316	348	HWI-700370F:168:C7JUKANXX:6:1207:1107:75440	multidrug	CDO61516.1|FEATURES|efrB|multidrug|efrB	0.999998940766	63.6	33	49.3	2.4e-07	1
VANR	73	103	HWI-700370F:168:C7JUKANXX:6:2211:10932:85432	glycopeptide	gi:938897327:ref:WP_054681472.1:|FEATURES|vanR|glycopeptide|vanR	0.999999814773	61.3	31	44.7	6.0e-06	1
ABCA	805	837	HWI-700370F:168:C7JUKANXX:6:2113:14182:71010	multidrug	XP_753111.1|FEATURES|abcA|multidrug|abcA	0.999999392466	63.6	33	45.8	2.7e-06	1
ABCA	945	977	HWI-700370F:168:C7JUKANXX:6:1216:13454:71714	multidrug	XP_753111.1|FEATURES|abcA|multidrug|abcA	0.999999663511	87.9	33	60.5	1.1e-10	1
MDTC	359	391	HWI-700370F:168:C7JUKANXX:6:2212:18909:10852	multidrug	gi:447132822:ref:WP_001210078.1:|FEATURES|mdtC|multidrug|mdtC	1.0	87.9	33	58.5	4.0e-10	1
MULTIDRUG_ABC_TRANSPORTER	451	483	HWI-700370F:168:C7JUKANXX:6:1113:3471:38296	multidrug	gi:664556405:ref:WP_031071225.1:|FEATURES|multidrug_ABC_transporter|multidrug|multidrug_ABC_transporter	0.999999999949	63.6	33	47.0	1.2e-06	1
MULTIDRUG_ABC_TRANSPORTER	490	522	HWI-700370F:168:C7JUKANXX:6:2110:12606:22399	multidrug	gi:497748188:ref:WP_010062372.1:|FEATURES|multidrug_ABC_transporter|multidrug|multidrug_ABC_transporter	1.0	78.8	33	53.9	9.9e-09	1
MEXF	69	100	HWI-700370F:168:C7JUKANXX:6:2113:7772:15681	multidrug	CP000675.2.gene2298.p01|FEATURES|mexF|multidrug|mexF	1.0	71.9	32	52.0	3.8e-08	1
GOLS	27	59	HWI-700370F:168:C7JUKANXX:6:1311:2205:91723	multidrug	NP_459349.1|FEATURES|golS|multidrug|golS	0.999997767726	66.7	33	46.6	1.6e-06	1
MEXF	64	95	HWI-700370F:168:C7JUKANXX:6:2308:6533:87122	multidrug	CP000675.2.gene2298.p01|FEATURES|mexF|multidrug|mexF	1.0	75.0	32	53.9	9.9e-09	1
RPOB2	698	729	HWI-700370F:168:C7JUKANXX:6:1302:13406:21463	multidrug	BAD59497.1|FEATURES|rpoB2|multidrug|rpoB2	0.999999262256	65.6	32	53.5	1.3e-08	1
TETO	73	105	HWI-700370F:168:C7JUKANXX:6:2112:6636:54290	tetracycline	AAW34142|FEATURES|tetO|tetracycline|tetO	1.0	66.7	33	47.0	1.2e-06	1
VATB	124	156	HWI-700370F:168:C7JUKANXX:6:1203:4528:58958	MLS	YP_001779894|FEATURES|vatB|MLS|vatB	0.999999914992	60.6	33	45.8	2.7e-06	1
MULTIDRUG_ABC_TRANSPORTER	452	483	HWI-700370F:168:C7JUKANXX:6:1211:5323:86612	multidrug	gi:686364868:ref:WP_031893738.1:|FEATURES|multidrug_ABC_transporter|multidrug|multidrug_ABC_transporter	1.0	68.8	32	45.1	4.6e-06	1
ABCA	974	1005	HWI-700370F:168:C7JUKANXX:6:1302:11547:11645	multidrug	XP_753111.1|FEATURES|abcA|multidrug|abcA	0.999999415962	68.8	32	46.6	1.6e-06	1
OPTRA	206	237	HWI-700370F:168:C7JUKANXX:6:1101:19928:60530	oxazolidinone	AKA86814|FEATURES|optrA|oxazolidinone|optrA	0.998940613001	60.6	33	44.7	6.0e-06	1
TAEA	184	216	HWI-700370F:168:C7JUKANXX:6:2107:2507:82238	pleuromutilin	APB03219.1|FEATURES|TaeA|pleuromutilin|TaeA	0.999863989015	60.6	33	51.2	6.4e-08	1
BCRA	139	170	HWI-700370F:168:C7JUKANXX:6:1213:8492:100769	bacitracin	gi:510143239:gb:AGN36970.1:|FEATURES|bcrA|bacitracin|bcrA	1.0	78.1	32	48.5	4.2e-07	1
STAPHYLOCOCCUS_MUPA_CONFERRING_RESISTANCE_TO_MUPIROCIN	61	93	HWI-700370F:168:C7JUKANXX:6:1104:10151:78660	mupirocin	CAA53189|FEATURES|Staphylococcus_mupA_conferring_resistance_to_mupirocin|mupirocin|Staphylococcus_mupA_conferring_resistance_to_mupirocin	0.999999969225	63.6	33	50.4	1.1e-07	1
ROSA	231	262	HWI-700370F:168:C7JUKANXX:6:1203:20133:85359	fosmidomycin	YP_001477378|FEATURES|rosA|fosmidomycin|rosA	1.0	81.2	32	57.8	6.9e-10	1
MULTIDRUG_ABC_TRANSPORTER	8	40	HWI-700370F:168:C7JUKANXX:6:1313:1608:40803	multidrug	NC_010400.5984909.p01|FEATURES|multidrug_ABC_transporter|multidrug|multidrug_ABC_transporter	1.0	78.8	33	56.6	1.5e-09	1
MULTIDRUG_ABC_TRANSPORTER	482	512	HWI-700370F:168:C7JUKANXX:6:2306:19758:28631	multidrug	gi:1031799645:ref:WP_064138838.1:|FEATURES|multidrug_ABC_transporter|multidrug|multidrug_ABC_transporter	1.0	77.4	31	50.1	1.4e-07	1
AMRB	465	497	HWI-700370F:168:C7JUKANXX:6:2303:8187:40096	multidrug	YP_001119417|FEATURES|amrB|multidrug|amrB	1.0	84.8	33	58.2	5.2e-10	1
TRANSCRIPTIONAL_REGULATORY_PROTEIN_CPXR_CPXR	74	106	HWI-700370F:168:C7JUKANXX:6:1310:9744:20611	unclassified	CP001485.1.gene721.p01|FEATURES|transcriptional_regulatory_protein_CpxR_cpxR|unclassified|transcriptional_regulatory_protein_CpxR_cpxR	0.999690291408	69.7	33	48.9	3.2e-07	1
TET36	49	80	HWI-700370F:168:C7JUKANXX:6:2216:17150:25825	tetracycline	AJ514254.gene.p01|FEATURES|tet36|tetracycline|tet36	1.0	65.6	32	52.0	3.8e-08	1
NMC-A	51	82	HWI-700370F:168:C7JUKANXX:6:2215:10851:15326	beta-lactam	P52663|FEATURES|NMC-A|beta-lactam|NMC-A	1.0	68.8	32	48.5	4.2e-07	1
MEXF	674	706	HWI-700370F:168:C7JUKANXX:6:1310:20555:85807	multidrug	gi:517405910:ref:WP_018578567.1:|FEATURES|mexF|multidrug|mexF	1.0	69.7	33	53.1	1.7e-08	1
MEXF	606	637	HWI-700370F:168:C7JUKANXX:6:1114:15188:15054	multidrug	gi:985599614:ref:WP_060839111.1:|FEATURES|mexF|multidrug|mexF	1.0	90.6	32	61.2	6.2e-11	1
TETB(46)	477	509	HWI-700370F:168:C7JUKANXX:6:1102:15710:81324	tetracycline	AET10445.1|FEATURES|tetB(46)|tetracycline|tetB(46)	0.99999980216	60.6	33	44.7	6.0e-06	1
BCRA	33	64	HWI-700370F:168:C7JUKANXX:6:1201:7871:92714	bacitracin	gi:445996710:ref:WP_000074565.1:|FEATURES|bcrA|bacitracin|bcrA	0.999999461338	62.5	32	45.4	3.5e-06	1
RPOB2	682	713	HWI-700370F:168:C7JUKANXX:6:1307:4776:49861	multidrug	BAD59497.1|FEATURES|rpoB2|multidrug|rpoB2	0.999999133999	62.5	32	48.9	3.2e-07	1
ROSB	44	75	HWI-700370F:168:C7JUKANXX:6:2102:14377:58785	fosmidomycin	ZP_04631861|FEATURES|rosB|fosmidomycin|rosB	1.0	75.0	32	54.3	7.6e-09	1
MEXF	368	400	HWI-700370F:168:C7JUKANXX:6:2301:13783:54782	multidrug	CP000675.2.gene2298.p01|FEATURES|mexF|multidrug|mexF	1.0	78.8	33	54.3	7.6e-09	1
TRIC	396	428	HWI-700370F:168:C7JUKANXX:6:1112:14759:96120	triclosan	NP_248848.1|FEATURES|TriC|triclosan|TriC	0.999999974405	87.9	33	58.9	3.1e-10	1
MEXF	838	870	HWI-700370F:168:C7JUKANXX:6:2302:16736:35130	multidrug	gi:966407319:ref:WP_058450725.1:|FEATURES|mexF|multidrug|mexF	1.0	63.6	33	48.9	3.2e-07	1
VANR	78	110	HWI-700370F:168:C7JUKANXX:6:1114:20257:81083	glycopeptide	gi:1028850587:ref:WP_064019550.1:|FEATURES|vanR|glycopeptide|vanR	0.999999994085	78.8	33	59.3	2.4e-10	1
PBP-1A	73	105	HWI-700370F:168:C7JUKANXX:6:2301:6146:2123	beta-lactam	YP_248152|FEATURES|PBP-1A|beta-lactam|PBP-1A	1.0	60.6	33	45.1	4.6e-06	1
MULTIDRUG_ABC_TRANSPORTER	486	518	HWI-700370F:168:C7JUKANXX:6:1311:7831:5247	multidrug	gi:516574297:ref:WP_017949361.1:|FEATURES|multidrug_ABC_transporter|multidrug|multidrug_ABC_transporter	1.0	75.8	33	56.2	2.0e-09	1
TRIB	235	267	HWI-700370F:168:C7JUKANXX:6:2214:12582:70539	triclosan	NP_248847.1|FEATURES|TriB|triclosan|TriB	0.999999910076	69.7	33	52.0	3.8e-08	1
ABCA	964	996	HWI-700370F:168:C7JUKANXX:6:2205:13653:54629	multidrug	XP_753111.1|FEATURES|abcA|multidrug|abcA	0.999999370773	66.7	33	45.1	4.6e-06	1
MULTIDRUG_ABC_TRANSPORTER	480	512	HWI-700370F:168:C7JUKANXX:6:2315:8263:44481	multidrug	gi:943938624:ref:WP_055567802.1:|FEATURES|multidrug_ABC_transporter|multidrug|multidrug_ABC_transporter	1.0	63.6	33	50.4	1.1e-07	1
TRIC	565	597	HWI-700370F:168:C7JUKANXX:6:2303:10519:58523	triclosan	NP_248848.1|FEATURES|TriC|triclosan|TriC	0.999999838083	66.7	33	47.4	9.3e-07	1
TRIC	424	455	HWI-700370F:168:C7JUKANXX:6:1310:5807:60895	triclosan	NP_248848.1|FEATURES|TriC|triclosan|TriC	0.9999999786	84.4	32	60.1	1.4e-10	1
MEXF	40	72	HWI-700370F:168:C7JUKANXX:6:2213:2089:88905	multidrug	CP000675.2.gene2298.p01|FEATURES|mexF|multidrug|mexF	0.999999999903	75.8	33	57.4	9.0e-10	1
BPEF	748	780	HWI-700370F:168:C7JUKANXX:6:1208:11887:75547	multidrug	ZP_02465589|FEATURES|bpeF|multidrug|bpeF	1.0	75.8	33	62.0	3.6e-11	1
ABCA	821	852	HWI-700370F:168:C7JUKANXX:6:1207:8855:71166	multidrug	XP_753111.1|FEATURES|abcA|multidrug|abcA	0.999999591572	84.4	32	54.7	5.8e-09	1
RPOB2	462	493	HWI-700370F:168:C7JUKANXX:6:1214:4626:86964	multidrug	BAD59497.1|FEATURES|rpoB2|multidrug|rpoB2	0.999999308211	71.9	32	55.5	3.4e-09	1
MEXC	171	202	HWI-700370F:168:C7JUKANXX:6:2301:14874:48043	multidrug	gi:730493281:ref:WP_034028540.1:|FEATURES|mexC|multidrug|mexC	0.999999999997	75.0	32	47.0	1.2e-06	1
CEOB	47	79	HWI-700370F:168:C7JUKANXX:6:2308:14207:91910	multidrug	AAB58161|FEATURES|ceoB|multidrug|ceoB	1.0	78.8	33	58.2	5.2e-10	1
CTX-M	164	196	HWI-700370F:168:C7JUKANXX:6:1206:8147:65832	beta-lactam	CAP45560|FEATURES|CTX-M-16|beta-lactam|CTX-M	1.0	78.8	33	57.8	6.9e-10	1
MARR	61	93	HWI-700370F:168:C7JUKANXX:6:2105:12378:100430	multidrug	gi:488397771:ref:WP_002467156.1:|FEATURES|marR|multidrug|marR	1.0	100.0	33	65.9	2.5e-12	1
ROSB	59	90	HWI-700370F:168:C7JUKANXX:6:2204:20968:21629	fosmidomycin	ZP_04638974|FEATURES|rosB|fosmidomycin|rosB	1.0	78.1	32	55.5	3.4e-09	1
VANH	224	256	HWI-700370F:168:C7JUKANXX:6:1308:4926:88991	glycopeptide	CAB61228|FEATURES|vanH|glycopeptide|vanH	0.999999700178	66.7	33	45.1	4.6e-06	1
ABCA	936	968	HWI-700370F:168:C7JUKANXX:6:1114:5952:27296	multidrug	XP_753111.1|FEATURES|abcA|multidrug|abcA	0.999999466129	66.7	33	48.5	4.2e-07	1
GOLS	6	37	HWI-700370F:168:C7JUKANXX:6:1202:18949:90618	multidrug	NP_459349.1|FEATURES|golS|multidrug|golS	0.999998207521	75.0	32	50.8	8.4e-08	1
STAPHYLOCOCCUS_MUPA_CONFERRING_RESISTANCE_TO_MUPIROCIN	538	570	HWI-700370F:168:C7JUKANXX:6:1306:11940:45046	mupirocin	CAA53189|FEATURES|Staphylococcus_mupA_conferring_resistance_to_mupirocin|mupirocin|Staphylococcus_mupA_conferring_resistance_to_mupirocin	0.999999960646	63.6	33	49.3	2.4e-07	1
VANR	74	106	HWI-700370F:168:C7JUKANXX:6:2207:15934:38119	glycopeptide	gi:406772674:gb:AFS59920.1:|FEATURES|vanR|glycopeptide|vanR	0.999999997175	60.6	33	49.3	2.4e-07	1
TRIC	435	467	HWI-700370F:168:C7JUKANXX:6:1204:13446:87427	triclosan	NP_248848.1|FEATURES|TriC|triclosan|TriC	0.999999919633	81.8	33	60.5	1.1e-10	1
MULTIDRUG_ABC_TRANSPORTER	393	425	HWI-700370F:168:C7JUKANXX:6:2105:12020:63704	multidrug	gi:663350985:ref:WP_030349761.1:|FEATURES|multidrug_ABC_transporter|multidrug|multidrug_ABC_transporter	0.99999992289	60.6	33	45.1	4.6e-06	1
VANH	220	252	HWI-700370F:168:C7JUKANXX:6:1109:18570:14553	glycopeptide	gi:746609237:ref:WP_039635344.1:|FEATURES|vanH|glycopeptide|vanH	1.0	69.7	33	48.9	3.2e-07	1
ABCA	1412	1443	HWI-700370F:168:C7JUKANXX:6:2312:12395:27828	multidrug	XP_753111.1|FEATURES|abcA|multidrug|abcA	0.999999571831	65.6	32	53.5	1.3e-08	1
ABCA	936	968	HWI-700370F:168:C7JUKANXX:6:2102:10489:19266	multidrug	XP_753111.1|FEATURES|abcA|multidrug|abcA	0.999999585264	78.8	33	54.3	7.6e-09	1
PUROMYCIN_RESISTANCE_PROTEIN	55	86	HWI-700370F:168:C7JUKANXX:6:2215:14558:64756	nucleoside	P42670|FEATURES|puromycin_resistance_protein|nucleoside|puromycin_resistance_protein	0.999922488068	62.5	32	47.4	9.3e-07	1
ABCA	149	179	HWI-700370F:168:C7JUKANXX:6:1314:12319:75771	multidrug	XP_753111.1|FEATURES|abcA|multidrug|abcA	0.999999343791	61.3	31	44.3	7.8e-06	1
MEXF	925	957	HWI-700370F:168:C7JUKANXX:6:2115:5370:20343	multidrug	gi:940417834:ref:WP_055007142.1:|FEATURES|mexF|multidrug|mexF	1.0	75.8	33	51.6	4.9e-08	1
PBP-1A	156	186	HWI-700370F:168:C7JUKANXX:6:1104:10323:34888	beta-lactam	YP_001292390|FEATURES|PBP-1A|beta-lactam|PBP-1A	1.0	64.5	31	45.1	4.6e-06	1
ABCA	264	295	HWI-700370F:168:C7JUKANXX:6:1111:18247:35563	multidrug	XP_753111.1|FEATURES|abcA|multidrug|abcA	0.999999392466	62.5	32	45.8	2.7e-06	1
MULTIDRUG_ABC_TRANSPORTER	481	512	HWI-700370F:168:C7JUKANXX:6:1202:6272:3156	multidrug	gi:1031799645:ref:WP_064138838.1:|FEATURES|multidrug_ABC_transporter|multidrug|multidrug_ABC_transporter	1.0	71.9	32	47.4	9.3e-07	1
MULTIDRUG_ABC_TRANSPORTER	478	510	HWI-700370F:168:C7JUKANXX:6:1204:1889:73410	multidrug	gi:1031799645:ref:WP_064138838.1:|FEATURES|multidrug_ABC_transporter|multidrug|multidrug_ABC_transporter	1.0	84.8	33	56.6	1.5e-09	1
MEXF	147	179	HWI-700370F:168:C7JUKANXX:6:1201:20479:60687	multidrug	gi:505289664:ref:WP_015476766.1:|FEATURES|mexF|multidrug|mexF	0.999999999998	60.6	33	47.4	9.3e-07	1
BACA	25	57	HWI-700370F:168:C7JUKANXX:6:1210:9681:44551	bacitracin	YP_001925041|FEATURES|bacA|bacitracin|bacA	1.0	93.9	33	66.6	1.5e-12	1
SMED	189	219	HWI-700370F:168:C7JUKANXX:6:1301:3640:64158	multidrug	YP_002029850|FEATURES|smeD|multidrug|smeD	0.999999989857	71.0	31	45.1	4.6e-06	1
MEXN	47	79	HWI-700370F:168:C7JUKANXX:6:1208:6532:96147	multidrug	BAE06006.1|FEATURES|mexN|multidrug|mexN	0.999999147502	63.6	33	46.2	2.1e-06	1
MULTIDRUG_ABC_TRANSPORTER	483	514	HWI-700370F:168:C7JUKANXX:6:1205:17765:90176	multidrug	gi:739906046:ref:WP_037756452.1:|FEATURES|multidrug_ABC_transporter|multidrug|multidrug_ABC_transporter	0.999999920582	65.6	32	44.3	7.8e-06	1
MULTIDRUG_ABC_TRANSPORTER	469	501	HWI-700370F:168:C7JUKANXX:6:2212:3842:5416	multidrug	gi:817122037:ref:WP_046494699.1:|FEATURES|multidrug_ABC_transporter|multidrug|multidrug_ABC_transporter	0.999997393125	63.6	33	45.1	4.6e-06	1
MEXQ	1003	1034	HWI-700370F:168:C7JUKANXX:6:1303:15047:13120	multidrug	BAE06008.1|FEATURES|mexQ|multidrug|mexQ	0.999999999948	81.2	32	55.5	3.4e-09	1
RPOB2	705	737	HWI-700370F:168:C7JUKANXX:6:1109:20166:75626	multidrug	BAD59497.1|FEATURES|rpoB2|multidrug|rpoB2	0.999999214923	63.6	33	51.6	4.9e-08	1
ABCA	883	914	HWI-700370F:168:C7JUKANXX:6:1112:5790:51275	multidrug	XP_753111.1|FEATURES|abcA|multidrug|abcA	0.999999357614	65.6	32	44.7	6.0e-06	1
MULTIDRUG_ABC_TRANSPORTER	460	492	HWI-700370F:168:C7JUKANXX:6:2302:8648:26793	multidrug	gi:1031799645:ref:WP_064138838.1:|FEATURES|multidrug_ABC_transporter|multidrug|multidrug_ABC_transporter	1.0	63.6	33	45.8	2.7e-06	1
MULTIDRUG_ABC_TRANSPORTER	734	766	HWI-700370F:168:C7JUKANXX:6:2214:11401:21968	multidrug	NC_010400.5984909.p01|FEATURES|multidrug_ABC_transporter|multidrug|multidrug_ABC_transporter	1.0	69.7	33	55.1	4.4e-09	1
TRIC	260	292	HWI-700370F:168:C7JUKANXX:6:2105:19464:16930	triclosan	NP_248848.1|FEATURES|TriC|triclosan|TriC	0.99999988312	63.6	33	49.3	2.4e-07	1
STAPHYLOCOCCUS_MUPA_CONFERRING_RESISTANCE_TO_MUPIROCIN	513	544	HWI-700370F:168:C7JUKANXX:6:1215:13676:100207	mupirocin	CAA53189|FEATURES|Staphylococcus_mupA_conferring_resistance_to_mupirocin|mupirocin|Staphylococcus_mupA_conferring_resistance_to_mupirocin	0.999999986878	68.8	32	54.3	7.6e-09	1
RPOB2	768	799	HWI-700370F:168:C7JUKANXX:6:2103:4531:40413	multidrug	BAD59497.1|FEATURES|rpoB2|multidrug|rpoB2	0.999999172766	75.0	32	50.1	1.4e-07	1
VANH	198	229	HWI-700370F:168:C7JUKANXX:6:2104:19840:25266	glycopeptide	AAY52004|FEATURES|vanH|glycopeptide|vanH	0.999999085611	65.6	32	47.0	1.2e-06	1
MDTB	319	350	HWI-700370F:168:C7JUKANXX:6:2313:11653:90765	multidrug	gi:447120656:ref:WP_001197912.1:|FEATURES|mdtB|multidrug|mdtB	0.999991483264	65.6	32	44.3	7.8e-06	1
TRIC	544	574	HWI-700370F:168:C7JUKANXX:6:2113:4010:98301	triclosan	NP_248848.1|FEATURES|TriC|triclosan|TriC	0.99999990295	77.4	31	50.4	1.1e-07	1
ABCA	949	980	HWI-700370F:168:C7JUKANXX:6:1305:13818:34316	multidrug	XP_753111.1|FEATURES|abcA|multidrug|abcA	0.999999603556	78.1	32	55.5	3.4e-09	1
MTRD	479	511	HWI-700370F:168:C7JUKANXX:6:1205:13432:52189	multidrug	NP_274718.1|FEATURES|mtrD|multidrug|mtrD	1.0	75.8	33	52.4	2.9e-08	1
MEXD	951	982	HWI-700370F:168:C7JUKANXX:6:1210:16924:33764	multidrug	gi:499256187:ref:WP_010953727.1:|FEATURES|mexD|multidrug|mexD	1.0	75.0	32	50.8	8.4e-08	1
MDTC	241	273	HWI-700370F:168:C7JUKANXX:6:2315:5432:38270	multidrug	CP001918.1.gene3441.p01|FEATURES|mdtC|multidrug|mdtC	0.99999378702	60.6	33	45.4	3.5e-06	1
MEXF	411	443	HWI-700370F:168:C7JUKANXX:6:2215:9982:5991	multidrug	gi:966506160:ref:WP_058522806.1:|FEATURES|mexF|multidrug|mexF	1.0	84.8	33	56.2	2.0e-09	1
RPOB2	808	840	HWI-700370F:168:C7JUKANXX:6:1307:4638:64406	multidrug	BAD59497.1|FEATURES|rpoB2|multidrug|rpoB2	0.999999133999	66.7	33	48.9	3.2e-07	1
MULTIDRUG_ABC_TRANSPORTER	480	511	HWI-700370F:168:C7JUKANXX:6:2111:15648:70863	multidrug	gi:1031799645:ref:WP_064138838.1:|FEATURES|multidrug_ABC_transporter|multidrug|multidrug_ABC_transporter	1.0	75.0	32	50.8	8.4e-08	1
ABCA	926	958	HWI-700370F:168:C7JUKANXX:6:2215:10482:72314	multidrug	XP_753111.1|FEATURES|abcA|multidrug|abcA	0.999999427171	66.7	33	47.0	1.2e-06	1
MEXD	447	479	HWI-700370F:168:C7JUKANXX:6:1316:14721:76679	multidrug	gi:730231410:ref:WP_033937120.1:|FEATURES|mexD|multidrug|mexD	1.0	66.7	33	48.9	3.2e-07	1
CARA	177	208	HWI-700370F:168:C7JUKANXX:6:1301:7346:93943	MLS	M80346.gene.p01|FEATURES|carA|MLS|carA	0.99999999999	65.6	32	45.4	3.5e-06	1
MDTB	723	754	HWI-700370F:168:C7JUKANXX:6:1102:2611:20302	multidrug	gi:857778812:emb:CRL60247.1:|FEATURES|mdtB|multidrug|mdtB	0.999998245268	62.5	32	44.7	6.0e-06	1
TLCC	28	60	HWI-700370F:168:C7JUKANXX:6:1101:15317:89671	MLS	M57437.gene.p01|FEATURES|tlcC|MLS|tlcC	0.999999958384	60.6	33	47.0	1.2e-06	1
RPOB2	450	482	HWI-700370F:168:C7JUKANXX:6:1107:16695:12939	multidrug	BAD59497.1|FEATURES|rpoB2|multidrug|rpoB2	0.999999478791	84.8	33	65.5	3.3e-12	1
MEXF	465	497	HWI-700370F:168:C7JUKANXX:6:2204:20855:62719	multidrug	gi:966511896:ref:WP_058528450.1:|FEATURES|mexF|multidrug|mexF	1.0	84.8	33	58.9	3.1e-10	1
ROSA	133	165	HWI-700370F:168:C7JUKANXX:6:2215:1463:66162	fosmidomycin	YP_001401993|FEATURES|rosA|fosmidomycin|rosA	1.0	87.9	33	60.8	8.1e-11	1
GOLS	20	52	HWI-700370F:168:C7JUKANXX:6:1302:2781:30733	multidrug	NP_459349.1|FEATURES|golS|multidrug|golS	0.999997820171	63.6	33	47.0	1.2e-06	1
MEXD	666	698	HWI-700370F:168:C7JUKANXX:6:2303:10543:14804	multidrug	YP_348488|FEATURES|mexD|multidrug|mexD	0.999999999936	66.7	33	47.8	7.1e-07	1
MEXF	996	1028	HWI-700370F:168:C7JUKANXX:6:1209:8038:47194	multidrug	gi:553764341:ref:WP_023096686.1:|FEATURES|mexF|multidrug|mexF	1.0	84.8	33	57.0	1.2e-09	1
ABCA	373	404	HWI-700370F:168:C7JUKANXX:6:1313:18883:42510	multidrug	XP_753111.1|FEATURES|abcA|multidrug|abcA	0.999999357614	65.6	32	49.7	1.9e-07	1
MACB	22	54	HWI-700370F:168:C7JUKANXX:6:1209:19365:94040	MLS	gi:746243059:ref:WP_039291473.1:|FEATURES|macB|MLS|macB	1.0	69.7	33	47.0	1.2e-06	1
TAEA	346	378	HWI-700370F:168:C7JUKANXX:6:1111:6879:31946	pleuromutilin	APB03219.1|FEATURES|TaeA|pleuromutilin|TaeA	0.999851627204	63.6	33	50.4	1.1e-07	1
RPOB2	702	733	HWI-700370F:168:C7JUKANXX:6:1305:19093:27144	multidrug	BAD59497.1|FEATURES|rpoB2|multidrug|rpoB2	0.999999204313	62.5	32	51.2	6.4e-08	1
MEXF	850	881	HWI-700370F:168:C7JUKANXX:6:1102:3530:72196	multidrug	gi:966506160:ref:WP_058522806.1:|FEATURES|mexF|multidrug|mexF	0.999999999999	62.5	32	48.1	5.4e-07	1
MUXB	229	260	HWI-700370F:168:C7JUKANXX:6:2208:11578:52148	multidrug	NP_251217.1|FEATURES|MuxB|multidrug|MuxB	0.999999997808	62.5	32	47.0	1.2e-06	1
ABCA	836	868	HWI-700370F:168:C7JUKANXX:6:1102:5349:59547	multidrug	XP_753111.1|FEATURES|abcA|multidrug|abcA	0.999999427171	66.7	33	47.0	1.2e-06	1
NMC-A	44	74	HWI-700370F:168:C7JUKANXX:6:2312:9874:56953	beta-lactam	P52663|FEATURES|NMC-A|beta-lactam|NMC-A	1.0	67.7	31	49.7	1.9e-07	1
ABCA	531	562	HWI-700370F:168:C7JUKANXX:6:2301:4077:91598	multidrug	XP_753111.1|FEATURES|abcA|multidrug|abcA	0.999999651252	81.2	32	59.3	2.4e-10	1
TRIC	429	461	HWI-700370F:168:C7JUKANXX:6:1208:7009:25816	triclosan	NP_248848.1|FEATURES|TriC|triclosan|TriC	0.99999956006	69.7	33	52.8	2.2e-08	1
MACB	122	154	HWI-700370F:168:C7JUKANXX:6:2304:1689:41495	MLS	gi:639209604:ref:WP_024547784.1:|FEATURES|macB|MLS|macB	0.99999999991	60.6	33	44.3	7.8e-06	1
ABCA	952	982	HWI-700370F:168:C7JUKANXX:6:1106:3760:76152	multidrug	XP_753111.1|FEATURES|abcA|multidrug|abcA	0.999999673847	93.5	31	61.6	4.7e-11	1
EMRA	262	292	HWI-700370F:168:C7JUKANXX:6:1108:12206:60219	multidrug	gi:838616135:gb:KLW00339.1:|FEATURES|emrA|multidrug|emrA	0.999999999997	71.0	31	52.8	2.2e-08	1
MEXF	328	359	HWI-700370F:168:C7JUKANXX:6:1201:7092:57072	multidrug	gi:966396486:ref:WP_058441292.1:|FEATURES|mexF|multidrug|mexF	1.0	71.9	32	51.6	4.9e-08	1
TLCC	32	63	HWI-700370F:168:C7JUKANXX:6:1315:17247:91530	MLS	M57437.gene.p01|FEATURES|tlcC|MLS|tlcC	0.999999999969	62.5	32	45.1	4.6e-06	1
ABCA	260	292	HWI-700370F:168:C7JUKANXX:6:2109:11292:84138	multidrug	XP_753111.1|FEATURES|abcA|multidrug|abcA	0.999999370773	72.7	33	49.3	2.4e-07	1
MEXF	744	775	HWI-700370F:168:C7JUKANXX:6:1209:18526:14290	multidrug	gi:966439914:ref:WP_058480237.1:|FEATURES|mexF|multidrug|mexF	0.999999999999	68.8	32	48.9	3.2e-07	1
RPOB2	1039	1071	HWI-700370F:168:C7JUKANXX:6:2306:11794:30768	multidrug	BAD59497.1|FEATURES|rpoB2|multidrug|rpoB2	0.999999516468	90.9	33	68.6	3.9e-13	1
VANH	222	254	HWI-700370F:168:C7JUKANXX:6:2313:18304:90944	glycopeptide	YP_002333394|FEATURES|vanH|glycopeptide|vanH	0.999992902346	63.6	33	45.1	4.6e-06	1
ABCA	462	494	HWI-700370F:168:C7JUKANXX:6:2304:8019:100037	multidrug	XP_753111.1|FEATURES|abcA|multidrug|abcA	0.999999427171	60.6	33	47.0	1.2e-06	1
TETA	443	474	HWI-700370F:168:C7JUKANXX:6:1105:13669:60922	tetracycline	gi:736993687:ref:WP_034989673.1:|FEATURES|tetA|tetracycline|tetA	0.999999999998	68.8	32	48.5	4.2e-07	1
MEXN	835	867	HWI-700370F:168:C7JUKANXX:6:1105:18228:94656	multidrug	BAE06006.1|FEATURES|mexN|multidrug|mexN	0.999999085121	66.7	33	44.7	6.0e-06	1
BCRA	36	68	HWI-700370F:168:C7JUKANXX:6:2101:20961:7863	bacitracin	gi:447195836:ref:WP_001273092.1:|FEATURES|bcrA|bacitracin|bcrA	1.0	63.6	33	47.4	9.3e-07	1
TRIC	871	902	HWI-700370F:168:C7JUKANXX:6:2102:13799:42038	triclosan	NP_248848.1|FEATURES|TriC|triclosan|TriC	0.999999951343	84.4	32	54.7	5.8e-09	1
MEXK	465	497	HWI-700370F:168:C7JUKANXX:6:2108:18115:62801	multidrug	AAG07064.1|FEATURES|MexK|multidrug|MexK	0.999999473842	60.6	33	47.0	1.2e-06	1
MEXF	445	477	HWI-700370F:168:C7JUKANXX:6:2306:18767:69924	multidrug	gi:966511896:ref:WP_058528450.1:|FEATURES|mexF|multidrug|mexF	1.0	87.9	33	61.6	4.7e-11	1
MACB	443	474	HWI-700370F:168:C7JUKANXX:6:2116:7914:65433	MLS	gi:545231548:ref:WP_021531156.1:|FEATURES|macB|MLS|macB	1.0	65.6	32	47.0	1.2e-06	1
MULTIDRUG_ABC_TRANSPORTER	475	507	HWI-700370F:168:C7JUKANXX:6:2101:6714:4100	multidrug	gi:926351744:ref:WP_053683383.1:|FEATURES|multidrug_ABC_transporter|multidrug|multidrug_ABC_transporter	0.99999585168	60.6	33	44.7	6.0e-06	1
MTRD	964	996	HWI-700370F:168:C7JUKANXX:6:1106:2180:47564	multidrug	NP_274718.1|FEATURES|mtrD|multidrug|mtrD	1.0	81.8	33	56.2	2.0e-09	1
MTRA	75	105	HWI-700370F:168:C7JUKANXX:6:1115:5124:87097	multidrug	CCP46065.1|FEATURES|mtrA|multidrug|mtrA	0.99999708635	64.5	31	45.4	3.5e-06	1
TRIA	61	93	HWI-700370F:168:C7JUKANXX:6:2207:5178:8184	triclosan	NP_248846.1|FEATURES|TriA|triclosan|TriA	0.999999827582	60.6	33	44.3	7.8e-06	1
MEXE	335	366	HWI-700370F:168:C7JUKANXX:6:1214:2880:37395	multidrug	gi:550043910:ref:WP_022580473.1:|FEATURES|mexE|multidrug|mexE	1.0	71.9	32	51.2	6.4e-08	1
MULTIDRUG_ABC_TRANSPORTER	372	403	HWI-700370F:168:C7JUKANXX:6:1310:10412:34368	multidrug	gi:664579989:ref:WP_031094015.1:|FEATURES|multidrug_ABC_transporter|multidrug|multidrug_ABC_transporter	0.999999997408	62.5	32	45.8	2.7e-06	1
MEXN	66	98	HWI-700370F:168:C7JUKANXX:6:2305:14954:69979	multidrug	BAE06006.1|FEATURES|mexN|multidrug|mexN	0.999999085121	60.6	33	44.7	6.0e-06	1
TRIC	429	461	HWI-700370F:168:C7JUKANXX:6:1206:19884:81481	triclosan	NP_248848.1|FEATURES|TriC|triclosan|TriC	0.99999956006	69.7	33	52.8	2.2e-08	1
MEXF	78	110	HWI-700370F:168:C7JUKANXX:6:2307:13491:52732	multidrug	CP000675.2.gene2723.p01|FEATURES|mexF|multidrug|mexF	1.0	78.8	33	52.0	3.8e-08	1
POXTA	159	189	HWI-700370F:168:C7JUKANXX:6:2209:18478:93270	multidrug	AVI44920.1|FEATURES|poxtA|multidrug|poxtA	0.999999364378	71.0	31	47.8	7.1e-07	1
TRIC	188	220	HWI-700370F:168:C7JUKANXX:6:2104:4943:51198	triclosan	NP_248848.1|FEATURES|TriC|triclosan|TriC	0.999999874876	66.7	33	48.9	3.2e-07	1
MEXF	445	476	HWI-700370F:168:C7JUKANXX:6:1216:11457:46510	multidrug	gi:966511896:ref:WP_058528450.1:|FEATURES|mexF|multidrug|mexF	1.0	87.5	32	59.7	1.8e-10	1
TETB(46)	479	511	HWI-700370F:168:C7JUKANXX:6:1311:6876:90263	tetracycline	AET10445.1|FEATURES|tetB(46)|tetracycline|tetB(46)	0.999999999977	63.6	33	47.0	1.2e-06	1
ABCA	805	837	HWI-700370F:168:C7JUKANXX:6:1112:3818:6705	multidrug	XP_753111.1|FEATURES|abcA|multidrug|abcA	0.999999392466	63.6	33	45.8	2.7e-06	1
TETA	413	444	HWI-700370F:168:C7JUKANXX:6:1302:6645:68962	tetracycline	gi:171851258:emb:CAQ04234.1:|FEATURES|tetA|tetracycline|tetA	1.0	68.8	32	48.9	3.2e-07	1
MEXD	70	100	HWI-700370F:168:C7JUKANXX:6:2303:7053:36206	multidrug	YP_348488|FEATURES|mexD|multidrug|mexD	0.999999752742	64.5	31	46.2	2.1e-06	1
SALA	352	383	HWI-700370F:168:C7JUKANXX:6:2102:2014:86965	MLS	AGN74946|FEATURES|salA|MLS|salA	0.999999995777	71.9	32	50.8	8.4e-08	1
OLEC	7	39	HWI-700370F:168:C7JUKANXX:6:1106:11432:59684	MLS	AAA26793|FEATURES|oleC|MLS|oleC	0.999999985514	63.6	33	47.8	7.1e-07	1
SMED	196	227	HWI-700370F:168:C7JUKANXX:6:1214:9391:2366	multidrug	CAG34264|FEATURES|smeD|multidrug|smeD	0.999999999845	71.9	32	47.8	7.1e-07	1
MEXF	1023	1055	HWI-700370F:168:C7JUKANXX:6:2314:14618:75349	multidrug	gi:966506160:ref:WP_058522806.1:|FEATURES|mexF|multidrug|mexF	0.999998885898	60.6	33	45.8	2.7e-06	1
ABCA	875	907	HWI-700370F:168:C7JUKANXX:6:2109:19690:72697	multidrug	XP_753111.1|FEATURES|abcA|multidrug|abcA	0.999999613482	81.8	33	56.2	2.0e-09	1
MEXS	5	37	HWI-700370F:168:C7JUKANXX:6:2102:8838:101108	multidrug	ADT64081.1|FEATURES|MexS|multidrug|MexS	0.999999421715	63.6	33	46.6	1.6e-06	1
MACB	141	173	HWI-700370F:168:C7JUKANXX:6:1113:20180:66089	MLS	gi:502669352:ref:WP_012905216.1:|FEATURES|macB|MLS|macB	1.0	63.6	33	47.0	1.2e-06	1
BPEF	757	789	HWI-700370F:168:C7JUKANXX:6:2304:10046:91823	multidrug	ZP_02465589|FEATURES|bpeF|multidrug|bpeF	1.0	87.9	33	63.9	9.6e-12	1
OLEC	14	45	HWI-700370F:168:C7JUKANXX:6:1206:7132:66906	MLS	AAA26793|FEATURES|oleC|MLS|oleC	0.999999992386	68.8	32	52.0	3.8e-08	1
ABCA	260	292	HWI-700370F:168:C7JUKANXX:6:2214:19517:95619	multidrug	XP_753111.1|FEATURES|abcA|multidrug|abcA	0.999999437951	69.7	33	47.4	9.3e-07	1
MEXQ	362	393	HWI-700370F:168:C7JUKANXX:6:1301:12397:47089	multidrug	BAE06008.1|FEATURES|mexQ|multidrug|mexQ	1.0	75.0	32	54.7	5.8e-09	1
BACA	198	230	HWI-700370F:168:C7JUKANXX:6:1202:16716:73028	bacitracin	ZP_00051658|FEATURES|bacA|bacitracin|bacA	1.0	90.9	33	60.8	8.1e-11	1
TETA	413	444	HWI-700370F:168:C7JUKANXX:6:2202:19326:54987	tetracycline	gi:171851258:emb:CAQ04234.1:|FEATURES|tetA|tetracycline|tetA	1.0	68.8	32	48.9	3.2e-07	1
RPOB2	1035	1067	HWI-700370F:168:C7JUKANXX:6:1207:3725:78427	multidrug	BAD59497.1|FEATURES|rpoB2|multidrug|rpoB2	0.99999948383	84.8	33	67.0	1.1e-12	1
RPOB2	419	451	HWI-700370F:168:C7JUKANXX:6:1206:8412:44040	multidrug	BAD59497.1|FEATURES|rpoB2|multidrug|rpoB2	0.999999340783	78.8	33	57.0	1.2e-09	1
MAJOR_FACILITATOR_SUPERFAMILY_TRANSPORTER	157	189	HWI-700370F:168:C7JUKANXX:6:1216:14531:3981	multidrug	NC_010410.6002639.p01|FEATURES|major_facilitator_superfamily_transporter|multidrug|major_facilitator_superfamily_transporter	0.99999852031	60.6	33	54.7	5.8e-09	1
MULTIDRUG_ABC_TRANSPORTER	557	588	HWI-700370F:168:C7JUKANXX:6:1108:17219:12979	multidrug	gi:764446018:ref:WP_044369325.1:|FEATURES|multidrug_ABC_transporter|multidrug|multidrug_ABC_transporter	0.999999967308	68.8	32	44.7	6.0e-06	1
BCRA	33	64	HWI-700370F:168:C7JUKANXX:6:2311:19351:62617	bacitracin	gi:445996710:ref:WP_000074565.1:|FEATURES|bcrA|bacitracin|bcrA	0.999999461338	62.5	32	45.4	3.5e-06	1
MULTIDRUG_ABC_TRANSPORTER	397	428	HWI-700370F:168:C7JUKANXX:6:1310:18478:87552	multidrug	gi:917203192:ref:WP_051809904.1:|FEATURES|multidrug_ABC_transporter|multidrug|multidrug_ABC_transporter	1.0	71.9	32	52.8	2.2e-08	1
TRIC	634	664	HWI-700370F:168:C7JUKANXX:6:1113:18587:28589	triclosan	NP_248848.1|FEATURES|TriC|triclosan|TriC	0.999999800254	61.3	31	46.2	2.1e-06	1
OMPR	170	201	HWI-700370F:168:C7JUKANXX:6:2114:12624:87107	multidrug	gi:909830386:gb:AKU13184.1:|FEATURES|ompR|multidrug|ompR	0.999990463228	62.5	32	45.1	4.6e-06	1
OPTRA	197	229	HWI-700370F:168:C7JUKANXX:6:1208:2339:42259	oxazolidinone	AKA86814|FEATURES|optrA|oxazolidinone|optrA	0.999164960697	63.6	33	47.8	7.1e-07	1
ABCA	1017	1049	HWI-700370F:168:C7JUKANXX:6:2216:10021:81932	multidrug	XP_753111.1|FEATURES|abcA|multidrug|abcA	0.999999392466	60.6	33	45.8	2.7e-06	1
TETP	55	87	HWI-700370F:168:C7JUKANXX:6:1208:13922:59672	tetracycline	NP_348076|FEATURES|tetP|tetracycline|tetP	0.999999788444	60.6	33	44.7	6.0e-06	1
MULTIDRUG_ABC_TRANSPORTER	478	510	HWI-700370F:168:C7JUKANXX:6:2202:11275:93086	multidrug	gi:1031799645:ref:WP_064138838.1:|FEATURES|multidrug_ABC_transporter|multidrug|multidrug_ABC_transporter	1.0	84.8	33	58.2	5.2e-10	1
ROSA	238	270	HWI-700370F:168:C7JUKANXX:6:2302:12515:44878	fosmidomycin	ZP_04623896|FEATURES|rosA|fosmidomycin|rosA	1.0	69.7	33	55.1	4.4e-09	1
MULTIDRUG_ABC_TRANSPORTER	164	196	HWI-700370F:168:C7JUKANXX:6:2101:19447:18503	multidrug	NC_010400.5984909.p01|FEATURES|multidrug_ABC_transporter|multidrug|multidrug_ABC_transporter	1.0	78.8	33	62.8	2.1e-11	1
SMEB	346	377	HWI-700370F:168:C7JUKANXX:6:2306:9066:55809	multidrug	YP_001974112|FEATURES|smeB|multidrug|smeB	1.0	71.9	32	52.8	2.2e-08	1
ROSA	38	70	HWI-700370F:168:C7JUKANXX:6:1113:11422:79157	fosmidomycin	YP_001401993|FEATURES|rosA|fosmidomycin|rosA	1.0	63.6	33	44.7	6.0e-06	1
MACB	23	54	HWI-700370F:168:C7JUKANXX:6:1311:10385:9661	MLS	gi:836580371:ref:WP_047737758.1:|FEATURES|macB|MLS|macB	1.0	65.6	32	45.1	4.6e-06	1
RPOB2	854	886	HWI-700370F:168:C7JUKANXX:6:2309:6973:86818	multidrug	BAD59497.1|FEATURES|rpoB2|multidrug|rpoB2	0.999999235415	66.7	33	52.4	2.9e-08	1
TET43	79	109	HWI-700370F:168:C7JUKANXX:6:2315:19023:94548	tetracycline	GQ244501.1.gene1.p01|FEATURES|tet43|tetracycline|tet43	0.999999985111	67.7	31	47.0	1.2e-06	1
TETM	76	108	HWI-700370F:168:C7JUKANXX:6:1109:4229:76919	tetracycline	Q02652|FEATURES|tetM|tetracycline|tetM	1.0	75.8	33	51.2	6.4e-08	1
ACRB	404	435	HWI-700370F:168:C7JUKANXX:6:1315:16150:93342	multidrug	gi:727178815:ref:WP_033642107.1:|FEATURES|acrB|multidrug|acrB	1.0	84.4	32	57.4	9.0e-10	1
TRIB	237	268	HWI-700370F:168:C7JUKANXX:6:2113:21092:71662	triclosan	NP_248847.1|FEATURES|TriB|triclosan|TriB	0.999999886688	68.8	32	50.4	1.1e-07	1
MEXW	318	350	HWI-700370F:168:C7JUKANXX:6:1208:10863:83190	multidrug	CAY51926|FEATURES|mexW|multidrug|mexW	0.999998214709	66.7	33	44.7	6.0e-06	1
ABCA	1248	1280	HWI-700370F:168:C7JUKANXX:6:1309:1032:33528	multidrug	XP_753111.1|FEATURES|abcA|multidrug|abcA	0.999999503939	66.7	33	50.1	1.4e-07	1
EVGS	707	737	HWI-700370F:168:C7JUKANXX:6:2203:13886:30936	multidrug	AAC75429.1|FEATURES|evgS|multidrug|evgS	0.999999675515	61.3	31	44.7	6.0e-06	1
MULTIDRUG_ABC_TRANSPORTER	517	549	HWI-700370F:168:C7JUKANXX:6:1314:3719:79682	multidrug	gi:943909899:ref:WP_055545300.1:|FEATURES|multidrug_ABC_transporter|multidrug|multidrug_ABC_transporter	0.999999999396	60.6	33	47.4	9.3e-07	1
TET43	80	112	HWI-700370F:168:C7JUKANXX:6:2202:13646:100495	tetracycline	GQ244501.1.gene1.p01|FEATURES|tet43|tetracycline|tet43	0.999999983825	63.6	33	46.6	1.6e-06	1
MULTIDRUG_ABC_TRANSPORTER	372	403	HWI-700370F:168:C7JUKANXX:6:2306:14258:15756	multidrug	gi:926400371:ref:WP_053728483.1:|FEATURES|multidrug_ABC_transporter|multidrug|multidrug_ABC_transporter	0.999998178445	62.5	32	45.4	3.5e-06	1
MEXQ	1004	1036	HWI-700370F:168:C7JUKANXX:6:1216:18093:14845	multidrug	BAE06008.1|FEATURES|mexQ|multidrug|mexQ	1.0	66.7	33	48.9	3.2e-07	1
MULTIDRUG_ABC_TRANSPORTER	909	941	HWI-700370F:168:C7JUKANXX:6:2102:18560:67072	multidrug	NC_010400.5984909.p01|FEATURES|multidrug_ABC_transporter|multidrug|multidrug_ABC_transporter	1.0	69.7	33	48.1	5.4e-07	1
VANA	90	121	HWI-700370F:168:C7JUKANXX:6:1201:8019:99519	glycopeptide	AAY52005|FEATURES|vanA|glycopeptide|vanA	1.0	68.8	32	52.8	2.2e-08	1
ABCA	926	958	HWI-700370F:168:C7JUKANXX:6:1203:20592:56548	multidrug	XP_753111.1|FEATURES|abcA|multidrug|abcA	0.999999456124	66.7	33	48.1	5.4e-07	1
ADEB	364	396	HWI-700370F:168:C7JUKANXX:6:2109:12162:58823	multidrug	gi:565649137:ref:WP_023896724.1:|FEATURES|adeB|multidrug|adeB	1.0	84.8	33	56.6	1.5e-09	1
OMPR	223	254	HWI-700370F:168:C7JUKANXX:6:2216:10728:92549	multidrug	CP000034.1.gene3672.p01|FEATURES|ompR|multidrug|ompR	0.999999383693	62.5	32	45.4	3.5e-06	1
TRIC	572	604	HWI-700370F:168:C7JUKANXX:6:1209:19643:82319	triclosan	NP_248848.1|FEATURES|TriC|triclosan|TriC	0.999999920294	69.7	33	51.6	4.9e-08	1
AAC(6')-I	108	138	HWI-700370F:168:C7JUKANXX:6:2314:19680:73045	aminoglycoside	L29510.1.gene1.p01|FEATURES|aac(6')-I|aminoglycoside|aac(6')-I	1.0	71.0	31	49.3	2.4e-07	1
MEXC	55	86	HWI-700370F:168:C7JUKANXX:6:2204:6809:29201	multidrug	gi:685917389:ref:WP_031654226.1:|FEATURES|mexC|multidrug|mexC	0.999999988044	62.5	32	48.9	3.2e-07	1
MEXF	577	608	HWI-700370F:168:C7JUKANXX:6:1308:10103:13390	multidrug	CP000675.2.gene2298.p01|FEATURES|mexF|multidrug|mexF	0.999999207513	65.6	32	46.6	1.6e-06	1
ABCA	1315	1347	HWI-700370F:168:C7JUKANXX:6:1113:18558:8606	multidrug	XP_753111.1|FEATURES|abcA|multidrug|abcA	0.999999613482	75.8	33	56.2	2.0e-09	1
TETA	413	444	HWI-700370F:168:C7JUKANXX:6:2202:17834:49115	tetracycline	gi:171851258:emb:CAQ04234.1:|FEATURES|tetA|tetracycline|tetA	1.0	71.9	32	50.1	1.4e-07	1
MULTIDRUG_ABC_TRANSPORTER	526	558	HWI-700370F:168:C7JUKANXX:6:2213:4451:27419	multidrug	gi:664395661:ref:WP_030922045.1:|FEATURES|multidrug_ABC_transporter|multidrug|multidrug_ABC_transporter	1.0	72.7	33	50.1	1.4e-07	1
CAT_CHLORAMPHENICOL_ACETYLTRANSFERASE	142	173	HWI-700370F:168:C7JUKANXX:6:1314:11520:26179	phenicol	M58472.1.gene1.p01|FEATURES|cat_chloramphenicol_acetyltransferase|phenicol|cat_chloramphenicol_acetyltransferase	0.999554673744	71.9	32	47.8	7.1e-07	1
ABCA	1027	1060	HWI-700370F:168:C7JUKANXX:6:2114:8809:11980	multidrug	XP_753111.1|FEATURES|abcA|multidrug|abcA	0.999999564831	73.5	34	53.1	1.7e-08	1
MUXB	286	317	HWI-700370F:168:C7JUKANXX:6:1306:4458:22592	multidrug	NP_251217.1|FEATURES|MuxB|multidrug|MuxB	0.99999921517	78.1	32	52.4	2.9e-08	1
PATA	257	287	HWI-700370F:168:C7JUKANXX:6:1204:13065:92725	fluoroquinolone	NP_417544.5|FEATURES|patA|fluoroquinolone|patA	0.999995975101	71.0	31	49.7	1.9e-07	1
OLEC	11	43	HWI-700370F:168:C7JUKANXX:6:1310:12410:8602	MLS	AAA26793|FEATURES|oleC|MLS|oleC	0.999992046234	63.6	33	48.9	3.2e-07	1
TRIC	269	300	HWI-700370F:168:C7JUKANXX:6:2104:8103:25790	triclosan	NP_248848.1|FEATURES|TriC|triclosan|TriC	0.99999988312	62.5	32	49.3	2.4e-07	1
ABCA	835	866	HWI-700370F:168:C7JUKANXX:6:2115:20025:74966	multidrug	XP_753111.1|FEATURES|abcA|multidrug|abcA	0.999999427171	68.8	32	47.0	1.2e-06	1
MULTIDRUG_ABC_TRANSPORTER	507	539	HWI-700370F:168:C7JUKANXX:6:2103:11029:19752	multidrug	gi:1011969930:ref:WP_062776015.1:|FEATURES|multidrug_ABC_transporter|multidrug|multidrug_ABC_transporter	1.0	69.7	33	52.0	3.8e-08	1
RPOB2	284	314	HWI-700370F:168:C7JUKANXX:6:2311:6414:51584	multidrug	BAD59497.1|FEATURES|rpoB2|multidrug|rpoB2	0.999999044898	67.7	31	46.6	1.6e-06	1
RPOB2	566	598	HWI-700370F:168:C7JUKANXX:6:1207:1039:91698	multidrug	BAD59497.1|FEATURES|rpoB2|multidrug|rpoB2	0.999999364516	81.8	33	58.2	5.2e-10	1
MEXF	376	407	HWI-700370F:168:C7JUKANXX:6:1216:2233:4931	multidrug	YP_002800512|FEATURES|mexF|multidrug|mexF	1.0	87.5	32	61.2	6.2e-11	1
MEXF	565	596	HWI-700370F:168:C7JUKANXX:6:1302:4964:72405	multidrug	gi:966461601:ref:WP_058493954.1:|FEATURES|mexF|multidrug|mexF	0.999999999955	69.7	33	47.4	9.3e-07	1
ACRB	244	275	HWI-700370F:168:C7JUKANXX:6:2101:13501:34474	multidrug	gi:763385966:ref:WP_044243114.1:|FEATURES|acrB|multidrug|acrB	1.0	75.0	32	52.0	3.8e-08	1
MEXW	388	420	HWI-700370F:168:C7JUKANXX:6:2304:6853:96322	multidrug	YP_001670703|FEATURES|mexW|multidrug|mexW	0.999999959314	63.6	33	45.4	3.5e-06	1
MTRA	71	102	HWI-700370F:168:C7JUKANXX:6:1102:3378:62978	multidrug	CCP46065.1|FEATURES|mtrA|multidrug|mtrA	0.999998415598	81.2	32	57.4	9.0e-10	1
MACB	146	176	HWI-700370F:168:C7JUKANXX:6:1309:1968:80305	MLS	gi:693106883:ref:WP_032260279.1:|FEATURES|macB|MLS|macB	1.0	71.0	31	47.0	1.2e-06	1
VANRI	51	82	HWI-700370F:168:C7JUKANXX:6:2305:19931:65791	glycopeptide	WP_011461303.1|FEATURES|vanRI|glycopeptide|vanRI	1.0	65.6	32	48.1	5.4e-07	1
MULTIDRUG_ABC_TRANSPORTER	553	585	HWI-700370F:168:C7JUKANXX:6:2107:19450:77058	multidrug	gi:764446018:ref:WP_044369325.1:|FEATURES|multidrug_ABC_transporter|multidrug|multidrug_ABC_transporter	0.999999999698	63.6	33	45.8	2.7e-06	1
ROSB	325	357	HWI-700370F:168:C7JUKANXX:6:2109:2313:61332	fosmidomycin	YP_001007250|FEATURES|rosB|fosmidomycin|rosB	1.0	66.7	33	47.0	1.2e-06	1
ROSA	60	91	HWI-700370F:168:C7JUKANXX:6:2214:18875:54618	fosmidomycin	AAC60781|FEATURES|rosA|fosmidomycin|rosA	1.0	78.1	32	58.5	4.0e-10	1
OPTRA	184	216	HWI-700370F:168:C7JUKANXX:6:1309:5277:71969	oxazolidinone	AKA86814|FEATURES|optrA|oxazolidinone|optrA	0.999207668642	60.6	33	48.5	4.2e-07	1
MULTIDRUG_ABC_TRANSPORTER	471	503	HWI-700370F:168:C7JUKANXX:6:1101:7517:37417	multidrug	gi:917166849:ref:WP_051773561.1:|FEATURES|multidrug_ABC_transporter|multidrug|multidrug_ABC_transporter	1.0	66.7	33	45.8	2.7e-06	1
VATE	130	162	HWI-700370F:168:C7JUKANXX:6:1104:15794:81682	MLS	AAG21695|FEATURES|vatE|MLS|vatE	1.0	69.7	33	47.0	1.2e-06	1
RPOB2	1001	1033	HWI-700370F:168:C7JUKANXX:6:2207:10336:20179	multidrug	BAD59497.1|FEATURES|rpoB2|multidrug|rpoB2	0.999999384726	78.8	33	59.3	2.4e-10	1
OLEC	10	41	HWI-700370F:168:C7JUKANXX:6:2207:8864:56863	MLS	AAA26793|FEATURES|oleC|MLS|oleC	0.999972274396	65.6	32	48.9	3.2e-07	1
CEOB	372	404	HWI-700370F:168:C7JUKANXX:6:2211:12881:46816	multidrug	gi:590120227:emb:CDN64284.1:|FEATURES|ceoB|multidrug|ceoB	1.0	87.9	33	62.0	3.6e-11	1
MULTIDRUG_ABC_TRANSPORTER	468	500	HWI-700370F:168:C7JUKANXX:6:2302:4022:82706	multidrug	gi:844773046:ref:WP_047936044.1:|FEATURES|multidrug_ABC_transporter|multidrug|multidrug_ABC_transporter	1.0	87.9	33	61.2	6.2e-11	1
RPOB2	764	796	HWI-700370F:168:C7JUKANXX:6:2313:17676:79784	multidrug	BAD59497.1|FEATURES|rpoB2|multidrug|rpoB2	0.99999916034	72.7	33	49.7	1.9e-07	1
TRIC	157	189	HWI-700370F:168:C7JUKANXX:6:1105:18776:42507	triclosan	NP_248848.1|FEATURES|TriC|triclosan|TriC	0.999999874876	69.7	33	48.9	3.2e-07	1
MDTC	589	619	HWI-700370F:168:C7JUKANXX:6:2305:11374:83475	multidrug	gi:554917939:ref:WP_023194007.1:|FEATURES|mdtC|multidrug|mdtC	0.999999966093	64.5	31	45.1	4.6e-06	1
RPOB2	496	528	HWI-700370F:168:C7JUKANXX:6:1203:20826:59417	multidrug	BAD59497.1|FEATURES|rpoB2|multidrug|rpoB2	0.999999423825	81.8	33	61.6	4.7e-11	1
CMRA	33	64	HWI-700370F:168:C7JUKANXX:6:1305:13598:71754	phenicol	AF015087.1.gene1.p01|FEATURES|cmrA|phenicol|cmrA	0.999994672126	68.8	32	48.9	3.2e-07	1
MDTC	430	462	HWI-700370F:168:C7JUKANXX:6:2110:9402:3743	multidrug	gi:446590225:ref:WP_000667571.1:|FEATURES|mdtC|multidrug|mdtC	0.974626945064	81.8	33	56.6	1.5e-09	1
ABCA	939	971	HWI-700370F:168:C7JUKANXX:6:2201:9505:83859	multidrug	XP_753111.1|FEATURES|abcA|multidrug|abcA	0.999999551742	90.9	33	62.8	2.1e-11	1
RPOB2	436	468	HWI-700370F:168:C7JUKANXX:6:1209:18670:71577	multidrug	BAD59497.1|FEATURES|rpoB2|multidrug|rpoB2	0.999999398893	81.8	33	60.1	1.4e-10	1
MEXF	992	1024	HWI-700370F:168:C7JUKANXX:6:1205:15381:61201	multidrug	gi:966439914:ref:WP_058480237.1:|FEATURES|mexF|multidrug|mexF	1.0	84.8	33	53.1	1.7e-08	1
TRIC	876	908	HWI-700370F:168:C7JUKANXX:6:2209:20037:70137	triclosan	NP_248848.1|FEATURES|TriC|triclosan|TriC	0.999999948184	81.8	33	54.3	7.6e-09	1
TETA	443	474	HWI-700370F:168:C7JUKANXX:6:2314:1130:61343	tetracycline	gi:736993687:ref:WP_034989673.1:|FEATURES|tetA|tetracycline|tetA	0.999999999993	65.6	32	44.7	6.0e-06	1
MEXF	979	1011	HWI-700370F:168:C7JUKANXX:6:1105:1775:96565	multidrug	gi:966506160:ref:WP_058522806.1:|FEATURES|mexF|multidrug|mexF	1.0	81.8	33	55.5	3.4e-09	1
RPOB2	768	799	HWI-700370F:168:C7JUKANXX:6:1114:20467:49131	multidrug	BAD59497.1|FEATURES|rpoB2|multidrug|rpoB2	0.999999172766	75.0	32	50.1	1.4e-07	1
MDSB	359	391	HWI-700370F:168:C7JUKANXX:6:2204:10003:39032	multidrug	NP_459346.1|FEATURES|mdsB|multidrug|mdsB	1.0	90.9	33	66.2	1.9e-12	1
CEOB	175	207	HWI-700370F:168:C7JUKANXX:6:1304:3578:8434	multidrug	gi:590120227:emb:CDN64284.1:|FEATURES|ceoB|multidrug|ceoB	1.0	81.8	33	60.8	8.1e-11	1
ABCA	942	973	HWI-700370F:168:C7JUKANXX:6:2314:12395:3528	multidrug	XP_753111.1|FEATURES|abcA|multidrug|abcA	0.999999629555	84.4	32	57.4	9.0e-10	1
TRIC	428	460	HWI-700370F:168:C7JUKANXX:6:1302:7014:73171	triclosan	NP_248848.1|FEATURES|TriC|triclosan|TriC	0.999999627306	69.7	33	52.8	2.2e-08	1
TRANSCRIPTIONAL_REGULATORY_PROTEIN_CPXR_CPXR	87	118	HWI-700370F:168:C7JUKANXX:6:2107:6948:58368	unclassified	CP001138.1.gene4273.p01|FEATURES|transcriptional_regulatory_protein_CpxR_cpxR|unclassified|transcriptional_regulatory_protein_CpxR_cpxR	0.999999999999	71.9	32	46.2	2.1e-06	1
RPOB2	735	766	HWI-700370F:168:C7JUKANXX:6:2116:7417:82202	multidrug	BAD59497.1|FEATURES|rpoB2|multidrug|rpoB2	0.999999332408	84.4	32	56.6	1.5e-09	1
TRIC	130	162	HWI-700370F:168:C7JUKANXX:6:1215:12015:34177	triclosan	NP_248848.1|FEATURES|TriC|triclosan|TriC	0.999999718906	84.8	33	63.2	1.6e-11	1
ABCA	963	995	HWI-700370F:168:C7JUKANXX:6:1302:9719:34443	multidrug	XP_753111.1|FEATURES|abcA|multidrug|abcA	0.999999519299	72.7	33	50.8	8.4e-08	1
MULTIDRUG_ABC_TRANSPORTER	484	515	HWI-700370F:168:C7JUKANXX:6:2103:2022:37382	multidrug	gi:516574297:ref:WP_017949361.1:|FEATURES|multidrug_ABC_transporter|multidrug|multidrug_ABC_transporter	1.0	68.8	32	46.2	2.1e-06	1
ROSA	322	353	HWI-700370F:168:C7JUKANXX:6:1201:17778:84702	fosmidomycin	AAC60781|FEATURES|rosA|fosmidomycin|rosA	1.0	78.1	32	50.8	8.4e-08	1
RPOB2	153	183	HWI-700370F:168:C7JUKANXX:6:1309:13488:25420	multidrug	BAD59497.1|FEATURES|rpoB2|multidrug|rpoB2	0.999999225231	77.4	31	52.0	3.8e-08	1
MEXF	580	612	HWI-700370F:168:C7JUKANXX:6:1116:5194:51707	multidrug	gi:940417834:ref:WP_055007142.1:|FEATURES|mexF|multidrug|mexF	1.0	78.8	33	57.8	6.9e-10	1
BCRA	36	66	HWI-700370F:168:C7JUKANXX:6:1207:16757:44693	bacitracin	P42332|FEATURES|bcrA|bacitracin|bcrA	1.0	64.5	31	45.1	4.6e-06	1
ABCA	1207	1238	HWI-700370F:168:C7JUKANXX:6:1302:1556:74070	multidrug	XP_753111.1|FEATURES|abcA|multidrug|abcA	0.999999536003	68.8	32	51.6	4.9e-08	1
SHV	113	145	HWI-700370F:168:C7JUKANXX:6:1207:17570:36703	beta-lactam	AF535129.1.gene1.p01|FEATURES|SHV-41|beta-lactam|SHV	1.0	69.7	33	52.8	2.2e-08	1
MEXF	443	475	HWI-700370F:168:C7JUKANXX:6:1213:8651:66069	multidrug	gi:966511896:ref:WP_058528450.1:|FEATURES|mexF|multidrug|mexF	1.0	84.8	33	57.8	6.9e-10	1
MTRD	958	990	HWI-700370F:168:C7JUKANXX:6:1216:13417:100953	multidrug	NP_274718.1|FEATURES|mtrD|multidrug|mtrD	0.999999428255	63.6	33	45.4	3.5e-06	1
BPEF	754	786	HWI-700370F:168:C7JUKANXX:6:1301:12635:17580	multidrug	ZP_02465589|FEATURES|bpeF|multidrug|bpeF	1.0	90.9	33	67.0	1.1e-12	1
MULTIDRUG_ABC_TRANSPORTER	491	521	HWI-700370F:168:C7JUKANXX:6:2304:13169:40676	multidrug	gi:913055317:ref:WP_050357634.1:|FEATURES|multidrug_ABC_transporter|multidrug|multidrug_ABC_transporter	1.0	61.3	31	45.1	4.6e-06	1
DFRA20	30	62	HWI-700370F:168:C7JUKANXX:6:1106:16370:26796	diaminopyrimidine	CAE53424|FEATURES|dfrA20|diaminopyrimidine|dfrA20	0.999965437484	60.6	33	53.9	9.9e-09	1
RPOB2	768	800	HWI-700370F:168:C7JUKANXX:6:2209:16401:44119	multidrug	BAD59497.1|FEATURES|rpoB2|multidrug|rpoB2	0.99999944764	93.9	33	63.2	1.6e-11	1
MEXK	389	421	HWI-700370F:168:C7JUKANXX:6:2105:2638:84735	multidrug	AAG07064.1|FEATURES|MexK|multidrug|MexK	0.999999611685	72.7	33	53.1	1.7e-08	1
MDTG	100	132	HWI-700370F:168:C7JUKANXX:6:1315:15255:73217	multidrug	gi:238720149:gb:EEQ11953.1:|FEATURES|mdtG|multidrug|mdtG	1.0	60.6	33	48.5	4.2e-07	1
ABCA	933	965	HWI-700370F:168:C7JUKANXX:6:1314:6212:38075	multidrug	XP_753111.1|FEATURES|abcA|multidrug|abcA	0.999999551742	75.8	33	52.4	2.9e-08	1
MEXQ	252	284	HWI-700370F:168:C7JUKANXX:6:1212:5050:30979	multidrug	BAE06008.1|FEATURES|mexQ|multidrug|mexQ	1.0	72.7	33	52.8	2.2e-08	1
MDTB	999	1029	HWI-700370F:168:C7JUKANXX:6:2111:21298:74360	multidrug	gi:553863833:ref:WP_023138386.1:|FEATURES|mdtB|multidrug|mdtB	0.999999999908	71.0	31	47.0	1.2e-06	1
TRIC	395	427	HWI-700370F:168:C7JUKANXX:6:2111:20413:51088	triclosan	NP_248848.1|FEATURES|TriC|triclosan|TriC	0.99999997282	87.9	33	58.5	4.0e-10	1
ABCA	257	289	HWI-700370F:168:C7JUKANXX:6:1207:10012:63860	multidrug	XP_753111.1|FEATURES|abcA|multidrug|abcA	0.999999392466	60.6	33	45.8	2.7e-06	1
MULTIDRUG_ABC_TRANSPORTER	443	474	HWI-700370F:168:C7JUKANXX:6:1102:8107:3619	multidrug	gi:664395661:ref:WP_030922045.1:|FEATURES|multidrug_ABC_transporter|multidrug|multidrug_ABC_transporter	1.0	75.0	32	53.5	1.3e-08	1
MULTIDRUG_ABC_TRANSPORTER	460	492	HWI-700370F:168:C7JUKANXX:6:2205:7232:95816	multidrug	gi:1031799645:ref:WP_064138838.1:|FEATURES|multidrug_ABC_transporter|multidrug|multidrug_ABC_transporter	1.0	63.6	33	47.8	7.1e-07	1
TRIC	787	817	HWI-700370F:168:C7JUKANXX:6:2206:6830:23499	triclosan	NP_248848.1|FEATURES|TriC|triclosan|TriC	0.999999838083	61.3	31	47.4	9.3e-07	1
TRIC	183	215	HWI-700370F:168:C7JUKANXX:6:1307:6835:54764	triclosan	NP_248848.1|FEATURES|TriC|triclosan|TriC	0.9999998565	69.7	33	50.8	8.4e-08	1
ROSA	256	287	HWI-700370F:168:C7JUKANXX:6:1306:18279:31050	fosmidomycin	ZP_04623896|FEATURES|rosA|fosmidomycin|rosA	1.0	78.1	32	59.7	1.8e-10	1
MEXF	422	453	HWI-700370F:168:C7JUKANXX:6:2214:13977:13708	multidrug	gi:966461601:ref:WP_058493954.1:|FEATURES|mexF|multidrug|mexF	1.0	78.1	32	53.9	9.9e-09	1
MEXF	981	1012	HWI-700370F:168:C7JUKANXX:6:1313:10380:74323	multidrug	CP000675.2.gene2298.p01|FEATURES|mexF|multidrug|mexF	1.0	84.4	32	55.5	3.4e-09	1
MULTIDRUG_ABC_TRANSPORTER	466	498	HWI-700370F:168:C7JUKANXX:6:2109:4056:53857	multidrug	gi:1031799645:ref:WP_064138838.1:|FEATURES|multidrug_ABC_transporter|multidrug|multidrug_ABC_transporter	1.0	69.7	33	50.1	1.4e-07	1
PBP-1A	153	184	HWI-700370F:168:C7JUKANXX:6:1307:19628:80953	beta-lactam	YP_001292390|FEATURES|PBP-1A|beta-lactam|PBP-1A	1.0	62.5	32	44.7	6.0e-06	1
VANA	89	119	HWI-700370F:168:C7JUKANXX:6:1207:18263:71760	glycopeptide	KF478993.1.gene3.p01|FEATURES|vanA|glycopeptide|vanA	0.999999574517	61.3	31	45.8	2.7e-06	1
OQXB	168	200	HWI-700370F:168:C7JUKANXX:6:2304:5057:30613	multidrug	YP_001693238|FEATURES|oqxB|multidrug|oqxB	1.0	60.6	33	52.0	3.8e-08	1
TETA	412	444	HWI-700370F:168:C7JUKANXX:6:1316:8996:84690	tetracycline	gi:171851258:emb:CAQ04234.1:|FEATURES|tetA|tetracycline|tetA	1.0	66.7	33	48.9	3.2e-07	1
ABCA	921	953	HWI-700370F:168:C7JUKANXX:6:2116:6084:68951	multidrug	XP_753111.1|FEATURES|abcA|multidrug|abcA	0.999999392466	63.6	33	45.8	2.7e-06	1
MULTIDRUG_ABC_TRANSPORTER	510	541	HWI-700370F:168:C7JUKANXX:6:1314:16412:96993	multidrug	gi:943938624:ref:WP_055567802.1:|FEATURES|multidrug_ABC_transporter|multidrug|multidrug_ABC_transporter	1.0	68.8	32	47.4	9.3e-07	1
TETA	433	465	HWI-700370F:168:C7JUKANXX:6:1301:12020:4960	tetracycline	gi:736993687:ref:WP_034989673.1:|FEATURES|tetA|tetracycline|tetA	0.999999960089	60.6	33	44.3	7.8e-06	1
MULTIDRUG_ABC_TRANSPORTER	463	493	HWI-700370F:168:C7JUKANXX:6:1312:7587:85157	multidrug	gi:896355182:ref:WP_049310020.1:|FEATURES|multidrug_ABC_transporter|multidrug|multidrug_ABC_transporter	1.0	83.9	31	55.8	2.6e-09	1
BACA	8	39	HWI-700370F:168:C7JUKANXX:6:1211:7858:87711	bacitracin	ZP_00051658|FEATURES|bacA|bacitracin|bacA	1.0	87.5	32	62.0	3.6e-11	1
MULTIDRUG_ABC_TRANSPORTER	453	485	HWI-700370F:168:C7JUKANXX:6:1204:17832:3493	multidrug	gi:896355182:ref:WP_049310020.1:|FEATURES|multidrug_ABC_transporter|multidrug|multidrug_ABC_transporter	1.0	60.6	33	45.1	4.6e-06	1
ABCA	255	286	HWI-700370F:168:C7JUKANXX:6:2203:4701:52917	multidrug	XP_753111.1|FEATURES|abcA|multidrug|abcA	0.999999624381	78.1	32	57.0	1.2e-09	1
ABCA	839	871	HWI-700370F:168:C7JUKANXX:6:1313:21015:99053	multidrug	XP_753111.1|FEATURES|abcA|multidrug|abcA	0.999999682985	87.9	33	62.4	2.8e-11	1
ABCA	462	494	HWI-700370F:168:C7JUKANXX:6:1211:18978:100040	multidrug	XP_753111.1|FEATURES|abcA|multidrug|abcA	0.999999427171	60.6	33	47.0	1.2e-06	1
TRIA	73	103	HWI-700370F:168:C7JUKANXX:6:1310:9076:100717	triclosan	NP_248846.1|FEATURES|TriA|triclosan|TriA	0.999999873923	74.2	31	46.2	2.1e-06	1
ABCA	232	264	HWI-700370F:168:C7JUKANXX:6:1109:20909:14953	multidrug	XP_753111.1|FEATURES|abcA|multidrug|abcA	0.999999591572	72.7	33	54.7	5.8e-09	1
ROSB	60	91	HWI-700370F:168:C7JUKANXX:6:1303:7579:9244	fosmidomycin	ZP_04638974|FEATURES|rosB|fosmidomycin|rosB	1.0	81.2	32	57.0	1.2e-09	1
ABCA	1400	1431	HWI-700370F:168:C7JUKANXX:6:2303:14444:28909	multidrug	XP_753111.1|FEATURES|abcA|multidrug|abcA	0.999999510643	68.8	32	50.4	1.1e-07	1
ABCA	1248	1282	HWI-700370F:168:C7JUKANXX:6:2310:17027:100603	multidrug	XP_753111.1|FEATURES|abcA|multidrug|abcA	0.999999392466	60.0	35	45.8	2.7e-06	1
ADEJ	865	897	HWI-700370F:168:C7JUKANXX:6:2202:5266:27040	multidrug	NC_011586.7045444.p01|FEATURES|adeJ|multidrug|adeJ	1.0	66.7	33	50.1	1.4e-07	1
MULTIDRUG_ABC_TRANSPORTER	451	483	HWI-700370F:168:C7JUKANXX:6:2105:1424:65743	multidrug	gi:896355182:ref:WP_049310020.1:|FEATURES|multidrug_ABC_transporter|multidrug|multidrug_ABC_transporter	1.0	66.7	33	50.8	8.4e-08	1
ABCA	845	877	HWI-700370F:168:C7JUKANXX:6:1111:3943:60181	multidrug	XP_753111.1|FEATURES|abcA|multidrug|abcA	0.999999392466	60.6	33	45.8	2.7e-06	1
ABCA	833	865	HWI-700370F:168:C7JUKANXX:6:1106:17299:76668	multidrug	XP_753111.1|FEATURES|abcA|multidrug|abcA	0.999999510643	75.8	33	50.4	1.1e-07	1
ABCA	265	295	HWI-700370F:168:C7JUKANXX:6:1109:5970:57597	multidrug	XP_753111.1|FEATURES|abcA|multidrug|abcA	0.999999343791	61.3	31	44.3	7.8e-06	1
MEXF	92	123	HWI-700370F:168:C7JUKANXX:6:1209:21164:5206	multidrug	CP000675.2.gene2298.p01|FEATURES|mexF|multidrug|mexF	0.999999207513	62.5	32	46.6	1.6e-06	1
ABCA	946	978	HWI-700370F:168:C7JUKANXX:6:1301:11305:19665	multidrug	XP_753111.1|FEATURES|abcA|multidrug|abcA	0.999999603556	84.8	33	59.3	2.4e-10	1
MEXN	803	835	HWI-700370F:168:C7JUKANXX:6:1102:3351:34699	multidrug	BAE06006.1|FEATURES|mexN|multidrug|mexN	0.999999842946	63.6	33	44.3	7.8e-06	1
MULTIDRUG_ABC_TRANSPORTER	507	539	HWI-700370F:168:C7JUKANXX:6:1202:6177:29244	multidrug	gi:1011969930:ref:WP_062776015.1:|FEATURES|multidrug_ABC_transporter|multidrug|multidrug_ABC_transporter	1.0	69.7	33	52.0	3.8e-08	1
ABCA	820	851	HWI-700370F:168:C7JUKANXX:6:2206:10755:83340	multidrug	XP_753111.1|FEATURES|abcA|multidrug|abcA	0.999999551742	78.1	32	52.4	2.9e-08	1
MULTIDRUG_ABC_TRANSPORTER	463	493	HWI-700370F:168:C7JUKANXX:6:1105:7679:51062	multidrug	gi:1031799645:ref:WP_064138838.1:|FEATURES|multidrug_ABC_transporter|multidrug|multidrug_ABC_transporter	1.0	67.7	31	47.8	7.1e-07	1
ABCA	263	295	HWI-700370F:168:C7JUKANXX:6:1211:15597:50704	multidrug	XP_753111.1|FEATURES|abcA|multidrug|abcA	0.999999415962	66.7	33	46.6	1.6e-06	1
BPEF	993	1025	HWI-700370F:168:C7JUKANXX:6:2316:8765:63216	multidrug	ZP_02465589|FEATURES|bpeF|multidrug|bpeF	1.0	69.7	33	51.6	4.9e-08	1
CEOB	182	214	HWI-700370F:168:C7JUKANXX:6:1306:15300:34297	multidrug	YP_002095804|FEATURES|ceoB|multidrug|ceoB	0.999999999996	75.8	33	56.2	2.0e-09	1
CEOB	734	766	HWI-700370F:168:C7JUKANXX:6:2104:4962:5299	multidrug	YP_002095804|FEATURES|ceoB|multidrug|ceoB	1.0	75.8	33	56.6	1.5e-09	1
MULTIDRUG_ABC_TRANSPORTER	552	583	HWI-700370F:168:C7JUKANXX:6:1306:4466:24312	multidrug	gi:817122037:ref:WP_046494699.1:|FEATURES|multidrug_ABC_transporter|multidrug|multidrug_ABC_transporter	1.0	68.8	32	50.1	1.4e-07	1
ABCA	874	905	HWI-700370F:168:C7JUKANXX:6:1202:15480:58478	multidrug	XP_753111.1|FEATURES|abcA|multidrug|abcA	0.999999585264	81.2	32	54.3	7.6e-09	1
MEXK	952	984	HWI-700370F:168:C7JUKANXX:6:2108:6918:99629	multidrug	AAG07064.1|FEATURES|MexK|multidrug|MexK	0.999999436651	63.6	33	45.8	2.7e-06	1
MEXD	407	439	HWI-700370F:168:C7JUKANXX:6:2207:17809:66240	multidrug	gi:852273548:ref:WP_048328542.1:|FEATURES|mexD|multidrug|mexD	1.0	93.9	33	60.1	1.4e-10	1
ROSA	44	75	HWI-700370F:168:C7JUKANXX:6:1216:5417:40608	fosmidomycin	YP_001401993|FEATURES|rosA|fosmidomycin|rosA	1.0	68.8	32	46.6	1.6e-06	1
TRIC	149	181	HWI-700370F:168:C7JUKANXX:6:1210:12894:9604	triclosan	NP_248848.1|FEATURES|TriC|triclosan|TriC	0.999999826437	66.7	33	47.0	1.2e-06	1
ABCA	840	870	HWI-700370F:168:C7JUKANXX:6:1105:9428:32974	multidrug	XP_753111.1|FEATURES|abcA|multidrug|abcA	0.999999404401	67.7	31	46.2	2.1e-06	1
TRIC	953	984	HWI-700370F:168:C7JUKANXX:6:1110:10444:41751	triclosan	NP_248848.1|FEATURES|TriC|triclosan|TriC	0.999999976898	93.8	32	65.5	3.3e-12	1
ABCA	972	1004	HWI-700370F:168:C7JUKANXX:6:1112:18613:91551	multidrug	XP_753111.1|FEATURES|abcA|multidrug|abcA	0.999999475982	72.7	33	50.1	1.4e-07	1
TRIC	38	70	HWI-700370F:168:C7JUKANXX:6:2211:7145:101064	triclosan	NP_248848.1|FEATURES|TriC|triclosan|TriC	0.999999982841	78.8	33	61.6	4.7e-11	1
RPOB2	436	467	HWI-700370F:168:C7JUKANXX:6:2206:4986:71156	multidrug	BAD59497.1|FEATURES|rpoB2|multidrug|rpoB2	0.999999356966	81.2	32	57.8	6.9e-10	1
MULTIDRUG_ABC_TRANSPORTER	471	503	HWI-700370F:168:C7JUKANXX:6:1216:2142:57629	multidrug	gi:496018010:ref:WP_008742581.1:|FEATURES|multidrug_ABC_transporter|multidrug|multidrug_ABC_transporter	1.0	63.6	33	46.6	1.6e-06	1
MULTIDRUG_ABC_TRANSPORTER	469	501	HWI-700370F:168:C7JUKANXX:6:1209:14130:9821	multidrug	gi:817122037:ref:WP_046494699.1:|FEATURES|multidrug_ABC_transporter|multidrug|multidrug_ABC_transporter	0.999997393125	63.6	33	45.1	4.6e-06	1
MULTIDRUG_ABC_TRANSPORTER	472	504	HWI-700370F:168:C7JUKANXX:6:2112:5326:21634	multidrug	gi:913055317:ref:WP_050357634.1:|FEATURES|multidrug_ABC_transporter|multidrug|multidrug_ABC_transporter	1.0	78.8	33	55.1	4.4e-09	1
RPOB2	894	925	HWI-700370F:168:C7JUKANXX:6:2308:13856:98480	multidrug	BAD59497.1|FEATURES|rpoB2|multidrug|rpoB2	0.999999289937	75.0	32	54.7	5.8e-09	1
TET43	79	109	HWI-700370F:168:C7JUKANXX:6:2115:11728:85976	tetracycline	GQ244501.1.gene1.p01|FEATURES|tet43|tetracycline|tet43	0.999999985111	67.7	31	47.0	1.2e-06	1
MUXB	540	572	HWI-700370F:168:C7JUKANXX:6:2314:15999:68913	multidrug	NP_251217.1|FEATURES|MuxB|multidrug|MuxB	0.999998836248	60.6	33	45.1	4.6e-06	1
MDTG	85	116	HWI-700370F:168:C7JUKANXX:6:1103:4888:69018	multidrug	gi:238720149:gb:EEQ11953.1:|FEATURES|mdtG|multidrug|mdtG	0.999999997901	62.5	32	45.8	2.7e-06	1
DFRA1	35	66	HWI-700370F:168:C7JUKANXX:6:2102:20065:28792	diaminopyrimidine	CAL48457|FEATURES|dfrA1|diaminopyrimidine|dfrA1	0.999999361577	62.5	32	52.0	3.8e-08	1
MULTIDRUG_ABC_TRANSPORTER	178	210	HWI-700370F:168:C7JUKANXX:6:1213:4573:26065	multidrug	gi:686447435:ref:WP_031927672.1:|FEATURES|multidrug_ABC_transporter|multidrug|multidrug_ABC_transporter	1.0	87.9	33	60.8	8.1e-11	1
TRUNCATED_PUTATIVE_RESPONSE_REGULATOR_ARLR	86	118	HWI-700370F:168:C7JUKANXX:6:2306:4040:6081	unclassified	NC_002951.3238224.p01|FEATURES|truncated_putative_response_regulator_ArlR|unclassified|truncated_putative_response_regulator_ArlR	0.999999999999	69.7	33	46.6	1.6e-06	1
TRIC	52	83	HWI-700370F:168:C7JUKANXX:6:1311:11165:87543	triclosan	NP_248848.1|FEATURES|TriC|triclosan|TriC	0.99999989079	62.5	32	52.4	2.9e-08	1
ABCA	933	964	HWI-700370F:168:C7JUKANXX:6:2305:19306:95694	multidrug	XP_753111.1|FEATURES|abcA|multidrug|abcA	0.999999519299	75.0	32	50.8	8.4e-08	1
TRIC	41	72	HWI-700370F:168:C7JUKANXX:6:2115:9959:34709	triclosan	NP_248848.1|FEATURES|TriC|triclosan|TriC	0.999999838084	71.9	32	57.0	1.2e-09	1
MEXF	853	885	HWI-700370F:168:C7JUKANXX:6:1103:2118:50577	multidrug	gi:966461601:ref:WP_058493954.1:|FEATURES|mexF|multidrug|mexF	0.999999999989	63.6	33	49.7	1.9e-07	1
MEXI	398	429	HWI-700370F:168:C7JUKANXX:6:1211:10580:86565	multidrug	NC_002516.2.880346.p01|FEATURES|mexI|multidrug|mexI	0.999998762301	78.1	32	51.6	4.9e-08	1
ABCA	942	974	HWI-700370F:168:C7JUKANXX:6:2113:6005:48034	multidrug	XP_753111.1|FEATURES|abcA|multidrug|abcA	0.999999716581	97.0	33	65.5	3.3e-12	1
TRIC	149	181	HWI-700370F:168:C7JUKANXX:6:1106:12103:78244	triclosan	NP_248848.1|FEATURES|TriC|triclosan|TriC	0.999999826437	66.7	33	47.0	1.2e-06	1
ROSB	80	112	HWI-700370F:168:C7JUKANXX:6:1208:15838:45521	fosmidomycin	ZP_04615639|FEATURES|rosB|fosmidomycin|rosB	1.0	66.7	33	50.4	1.1e-07	1
TAEA	168	200	HWI-700370F:168:C7JUKANXX:6:1105:2236:77010	pleuromutilin	APB03219.1|FEATURES|TaeA|pleuromutilin|TaeA	0.999801712689	60.6	33	47.8	7.1e-07	1
OMPR	84	116	HWI-700370F:168:C7JUKANXX:6:2310:1456:5521	multidrug	gi:507097545:ref:WP_016168184.1:|FEATURES|ompR|multidrug|ompR	0.999999998874	66.7	33	45.4	3.5e-06	1
VATI	126	156	HWI-700370F:168:C7JUKANXX:6:1210:14501:61406	MLS	APB03220.1|FEATURES|VatI|MLS|VatI	0.999999933252	61.3	31	45.1	4.6e-06	1
MEXQ	673	704	HWI-700370F:168:C7JUKANXX:6:1112:19811:89446	multidrug	BAE06008.1|FEATURES|mexQ|multidrug|mexQ	1.0	84.4	32	61.2	6.2e-11	1
CEOB	164	196	HWI-700370F:168:C7JUKANXX:6:1107:15710:74515	multidrug	CAR56416|FEATURES|ceoB|multidrug|ceoB	1.0	78.8	33	62.8	2.1e-11	1
ABCA	829	860	HWI-700370F:168:C7JUKANXX:6:1112:1259:2681	multidrug	XP_753111.1|FEATURES|abcA|multidrug|abcA	0.999999494766	75.0	32	49.7	1.9e-07	1
TETA	443	474	HWI-700370F:168:C7JUKANXX:6:2307:3842:59640	tetracycline	gi:736993687:ref:WP_034989673.1:|FEATURES|tetA|tetracycline|tetA	1.0	71.9	32	48.5	4.2e-07	1
RPOB2	700	732	HWI-700370F:168:C7JUKANXX:6:2108:12364:44868	multidrug	BAD59497.1|FEATURES|rpoB2|multidrug|rpoB2	0.999999225231	60.6	33	52.0	3.8e-08	1
MEXF	987	1019	HWI-700370F:168:C7JUKANXX:6:2116:13446:80213	multidrug	gi:966461601:ref:WP_058493954.1:|FEATURES|mexF|multidrug|mexF	1.0	84.8	33	53.9	9.9e-09	1
TETA(48)	40	72	HWI-700370F:168:C7JUKANXX:6:2315:11528:63428	tetracycline	APB03214.1|FEATURES|tetA(48)|tetracycline|tetA(48)	0.999999919536	60.6	33	45.1	4.6e-06	1
RPOB2	693	725	HWI-700370F:168:C7JUKANXX:6:2107:3632:29081	multidrug	BAD59497.1|FEATURES|rpoB2|multidrug|rpoB2	0.999999262256	66.7	33	53.5	1.3e-08	1
ABCA	835	867	HWI-700370F:168:C7JUKANXX:6:2113:11299:10300	multidrug	XP_753111.1|FEATURES|abcA|multidrug|abcA	0.999999682985	90.9	33	62.4	2.8e-11	1
MTRA	194	226	HWI-700370F:168:C7JUKANXX:6:1205:5119:7608	multidrug	CCP46065.1|FEATURES|mtrA|multidrug|mtrA	0.999998603091	81.8	33	60.5	1.1e-10	1
MEXD	830	862	HWI-700370F:168:C7JUKANXX:6:2205:11470:17904	multidrug	YP_001668663|FEATURES|mexD|multidrug|mexD	1.0	66.7	33	52.8	2.2e-08	1
MULTIDRUG_ABC_TRANSPORTER	517	549	HWI-700370F:168:C7JUKANXX:6:1107:15040:21721	multidrug	gi:943909899:ref:WP_055545300.1:|FEATURES|multidrug_ABC_transporter|multidrug|multidrug_ABC_transporter	0.999999999396	60.6	33	47.4	9.3e-07	1
ABCA	243	275	HWI-700370F:168:C7JUKANXX:6:1311:14666:56742	multidrug	XP_753111.1|FEATURES|abcA|multidrug|abcA	0.999999519299	78.8	33	57.0	1.2e-09	1
EFRB	315	347	HWI-700370F:168:C7JUKANXX:6:2215:8881:4642	multidrug	CDO61516.1|FEATURES|efrB|multidrug|efrB	1.0	63.6	33	48.5	4.2e-07	1
EFRA	382	414	HWI-700370F:168:C7JUKANXX:6:1210:20385:86061	multidrug	CDO61513.1|FEATURES|efrA|multidrug|efrA	1.0	60.6	33	47.8	7.1e-07	1
MEXF	370	402	HWI-700370F:168:C7JUKANXX:6:2113:2338:49762	multidrug	CP000675.2.gene2298.p01|FEATURES|mexF|multidrug|mexF	1.0	78.8	33	56.2	2.0e-09	1
ABCA	247	278	HWI-700370F:168:C7JUKANXX:6:2215:14473:72894	multidrug	XP_753111.1|FEATURES|abcA|multidrug|abcA	0.999999357614	71.9	32	44.7	6.0e-06	1
LMRD	615	647	HWI-700370F:168:C7JUKANXX:6:1215:12746:20381	MLS	ABF66027.1|FEATURES|lmrD|MLS|lmrD	0.999999982664	60.6	33	45.4	3.5e-06	1
RPOB2	869	901	HWI-700370F:168:C7JUKANXX:6:1108:8951:75057	multidrug	BAD59497.1|FEATURES|rpoB2|multidrug|rpoB2	0.999999356966	72.7	33	57.8	6.9e-10	1
TAEA	442	473	HWI-700370F:168:C7JUKANXX:6:2203:15618:66615	pleuromutilin	APB03219.1|FEATURES|TaeA|pleuromutilin|TaeA	0.999824912849	65.6	32	48.9	3.2e-07	1
MDTG	70	102	HWI-700370F:168:C7JUKANXX:6:2310:17900:29413	multidrug	gi:727188926:ref:WP_033650732.1:|FEATURES|mdtG|multidrug|mdtG	1.0	66.7	33	47.8	7.1e-07	1
MUXB	4	35	HWI-700370F:168:C7JUKANXX:6:2102:15778:3021	multidrug	NP_251217.1|FEATURES|MuxB|multidrug|MuxB	0.999999905098	68.8	32	47.8	7.1e-07	1
MULTIDRUG_ABC_TRANSPORTER	479	511	HWI-700370F:168:C7JUKANXX:6:2214:17061:31669	multidrug	gi:516574297:ref:WP_017949361.1:|FEATURES|multidrug_ABC_transporter|multidrug|multidrug_ABC_transporter	1.0	72.7	33	50.1	1.4e-07	1
MDTL	300	332	HWI-700370F:168:C7JUKANXX:6:2309:13343:23891	multidrug	gi:446988854:ref:WP_001066110.1:|FEATURES|mdtL|multidrug|mdtL	0.999999801636	69.7	33	52.4	2.9e-08	1
ADEB	843	874	HWI-700370F:168:C7JUKANXX:6:2112:4031:39057	multidrug	ABO12177|FEATURES|adeB|multidrug|adeB	1.0	75.0	32	49.7	1.9e-07	1
CEOB	71	103	HWI-700370F:168:C7JUKANXX:6:2206:20692:52058	multidrug	AAB58161|FEATURES|ceoB|multidrug|ceoB	1.0	78.8	33	57.4	9.0e-10	1
MEXF	754	784	HWI-700370F:168:C7JUKANXX:6:2312:16564:46439	multidrug	gi:966403553:ref:WP_058447148.1:|FEATURES|mexF|multidrug|mexF	0.999999938358	67.7	31	47.4	9.3e-07	1
ABCA	993	1024	HWI-700370F:168:C7JUKANXX:6:2107:12676:54088	multidrug	XP_753111.1|FEATURES|abcA|multidrug|abcA	0.999999559306	78.1	32	52.8	2.2e-08	1
MEXF	797	829	HWI-700370F:168:C7JUKANXX:6:2212:15950:25214	multidrug	YP_002800512|FEATURES|mexF|multidrug|mexF	0.999999996602	60.6	33	45.4	3.5e-06	1
VANR	75	105	HWI-700370F:168:C7JUKANXX:6:2209:16618:17081	glycopeptide	gi:530818241:gb:EQC77429.1:|FEATURES|vanR|glycopeptide|vanR	1.0	83.9	31	60.1	1.4e-10	1
LMRD	609	640	HWI-700370F:168:C7JUKANXX:6:1311:15458:33091	MLS	ABF66027.1|FEATURES|lmrD|MLS|lmrD	0.999999987339	62.5	32	44.3	7.8e-06	1
ADEB	379	410	HWI-700370F:168:C7JUKANXX:6:2302:11220:39046	multidrug	gi:446910347:ref:WP_000987603.1:|FEATURES|adeB|multidrug|adeB	1.0	90.6	32	58.9	3.1e-10	1
LRFA	149	181	HWI-700370F:168:C7JUKANXX:6:2209:5258:86056	fluoroquinolone	AAC43550.1|FEATURES|lrfA|fluoroquinolone|lrfA	0.999994561288	72.7	33	57.8	6.9e-10	1
RIFAMPIN_MONOOXYGENASE	280	312	HWI-700370F:168:C7JUKANXX:6:1307:11300:38865	rifamycin	gi:663760960:ref:WP_030535072.1:|FEATURES|rifampin_monooxygenase|rifamycin|rifampin_monooxygenase	1.0	63.6	33	50.4	1.1e-07	1
AMRB	886	918	HWI-700370F:168:C7JUKANXX:6:1110:15199:74843	multidrug	ZP_03577554|FEATURES|amrB|multidrug|amrB	0.999999999997	60.6	33	47.8	7.1e-07	1
MEXE	190	222	HWI-700370F:168:C7JUKANXX:6:1305:11750:69610	multidrug	YP_001583349|FEATURES|mexE|multidrug|mexE	1.0	69.7	33	47.8	7.1e-07	1
MULTIDRUG_ABC_TRANSPORTER	577	609	HWI-700370F:168:C7JUKANXX:6:2209:16594:34281	multidrug	gi:516574297:ref:WP_017949361.1:|FEATURES|multidrug_ABC_transporter|multidrug|multidrug_ABC_transporter	1.0	69.7	33	51.6	4.9e-08	1
TETA	445	477	HWI-700370F:168:C7JUKANXX:6:1106:4354:25500	tetracycline	gi:736993687:ref:WP_034989673.1:|FEATURES|tetA|tetracycline|tetA	0.999999999993	60.6	33	44.7	6.0e-06	1
CEOB	222	254	HWI-700370F:168:C7JUKANXX:6:1312:2810:84531	multidrug	gi:590120227:emb:CDN64284.1:|FEATURES|ceoB|multidrug|ceoB	1.0	72.7	33	52.4	2.9e-08	1
BPEF	451	483	HWI-700370F:168:C7JUKANXX:6:2202:19568:80691	multidrug	ZP_02465589|FEATURES|bpeF|multidrug|bpeF	1.0	93.9	33	62.8	2.1e-11	1
MULTIDRUG_ABC_TRANSPORTER	372	404	HWI-700370F:168:C7JUKANXX:6:2110:8097:37579	multidrug	gi:664458452:ref:WP_030980047.1:|FEATURES|multidrug_ABC_transporter|multidrug|multidrug_ABC_transporter	0.999989001416	63.6	33	44.7	6.0e-06	1
MEXF	670	701	HWI-700370F:168:C7JUKANXX:6:2213:17365:33967	multidrug	gi:764528042:ref:WP_044407471.1:|FEATURES|mexF|multidrug|mexF	1.0	81.2	32	62.4	2.8e-11	1
ABCA	256	287	HWI-700370F:168:C7JUKANXX:6:1310:5647:68868	multidrug	XP_753111.1|FEATURES|abcA|multidrug|abcA	0.99999944839	65.6	32	47.8	7.1e-07	1
ABCA	918	950	HWI-700370F:168:C7JUKANXX:6:1202:11355:96829	multidrug	XP_753111.1|FEATURES|abcA|multidrug|abcA	0.999999392466	63.6	33	45.8	2.7e-06	1
TETP	56	88	HWI-700370F:168:C7JUKANXX:6:1311:11773:16378	tetracycline	NP_348076|FEATURES|tetP|tetracycline|tetP	0.999999807181	60.6	33	45.1	4.6e-06	1
MEXC	170	202	HWI-700370F:168:C7JUKANXX:6:1208:12950:36858	multidrug	gi:730493281:ref:WP_034028540.1:|FEATURES|mexC|multidrug|mexC	0.999999999997	75.8	33	49.3	2.4e-07	1
MEXF	489	522	HWI-700370F:168:C7JUKANXX:6:2304:5906:57518	multidrug	YP_002800512|FEATURES|mexF|multidrug|mexF	1.0	76.5	34	55.8	2.6e-09	1
VATE	130	162	HWI-700370F:168:C7JUKANXX:6:1315:3892:45467	MLS	AAG21695|FEATURES|vatE|MLS|vatE	1.0	69.7	33	47.0	1.2e-06	1
ROSB	228	259	HWI-700370F:168:C7JUKANXX:6:2108:11797:27337	fosmidomycin	ZP_04631861|FEATURES|rosB|fosmidomycin|rosB	1.0	81.2	32	54.3	7.6e-09	1
ABCA	940	972	HWI-700370F:168:C7JUKANXX:6:1206:1792:99044	multidrug	XP_753111.1|FEATURES|abcA|multidrug|abcA	0.999999716581	97.0	33	65.5	3.3e-12	1
ABCA	926	956	HWI-700370F:168:C7JUKANXX:6:1114:13611:82171	multidrug	XP_753111.1|FEATURES|abcA|multidrug|abcA	0.999999437951	71.0	31	47.4	9.3e-07	1
MEXF	461	493	HWI-700370F:168:C7JUKANXX:6:1313:10510:71356	multidrug	gi:504104202:ref:WP_014338188.1:|FEATURES|mexF|multidrug|mexF	1.0	97.0	33	62.0	3.6e-11	1
EMRA	265	295	HWI-700370F:168:C7JUKANXX:6:1313:13793:99360	multidrug	gi:838616135:gb:KLW00339.1:|FEATURES|emrA|multidrug|emrA	0.999999999999	64.5	31	45.8	2.7e-06	1
ABCA	1406	1436	HWI-700370F:168:C7JUKANXX:6:1108:6361:76507	multidrug	XP_753111.1|FEATURES|abcA|multidrug|abcA	0.999999475982	61.3	31	48.9	3.2e-07	1
TRIC	135	167	HWI-700370F:168:C7JUKANXX:6:2113:18420:42383	triclosan	NP_248848.1|FEATURES|TriC|triclosan|TriC	0.999999988389	87.9	33	64.3	7.3e-12	1
MEXN	285	317	HWI-700370F:168:C7JUKANXX:6:2306:2047:35224	multidrug	BAE06006.1|FEATURES|mexN|multidrug|mexN	0.999999131644	60.6	33	45.8	2.7e-06	1
TRUNCATED_PUTATIVE_RESPONSE_REGULATOR_ARLR	86	117	HWI-700370F:168:C7JUKANXX:6:1107:12625:67844	unclassified	gi:446114283:ref:WP_000192138.1:|FEATURES|truncated_putative_response_regulator_ArlR|unclassified|truncated_putative_response_regulator_ArlR	0.999999973908	62.5	32	44.3	7.8e-06	1
CEOB	971	1003	HWI-700370F:168:C7JUKANXX:6:2305:3090:88880	multidrug	AAB58161|FEATURES|ceoB|multidrug|ceoB	1.0	87.9	33	60.1	1.4e-10	1
RPOB2	481	513	HWI-700370F:168:C7JUKANXX:6:1308:5469:11338	multidrug	BAD59497.1|FEATURES|rpoB2|multidrug|rpoB2	0.999999009686	60.6	33	45.8	2.7e-06	1
TRIC	48	80	HWI-700370F:168:C7JUKANXX:6:1105:7922:75073	triclosan	NP_248848.1|FEATURES|TriC|triclosan|TriC	0.999999941225	63.6	33	53.5	1.3e-08	1
MEXD	954	984	HWI-700370F:168:C7JUKANXX:6:1312:20434:35029	multidrug	gi:510946471:ref:WP_016264177.1:|FEATURES|mexD|multidrug|mexD	1.0	74.2	31	51.2	6.4e-08	1
TRIA	189	221	HWI-700370F:168:C7JUKANXX:6:2110:13601:54438	triclosan	NP_248846.1|FEATURES|TriA|triclosan|TriA	0.99999986549	69.7	33	45.8	2.7e-06	1
CAT_CHLORAMPHENICOL_ACETYLTRANSFERASE	140	172	HWI-700370F:168:C7JUKANXX:6:2301:7863:4611	phenicol	M58472.1.gene1.p01|FEATURES|cat_chloramphenicol_acetyltransferase|phenicol|cat_chloramphenicol_acetyltransferase	0.999999947998	69.7	33	53.5	1.3e-08	1
CARA	171	201	HWI-700370F:168:C7JUKANXX:6:1204:18315:90648	MLS	M80346.gene.p01|FEATURES|carA|MLS|carA	1.0	77.4	31	47.4	9.3e-07	1
ABCA	922	954	HWI-700370F:168:C7JUKANXX:6:1203:13927:16392	multidrug	XP_753111.1|FEATURES|abcA|multidrug|abcA	0.999999404401	63.6	33	46.2	2.1e-06	1
MULTIDRUG_ABC_TRANSPORTER	504	534	HWI-700370F:168:C7JUKANXX:6:2307:3530:52793	multidrug	gi:686364868:ref:WP_031893738.1:|FEATURES|multidrug_ABC_transporter|multidrug|multidrug_ABC_transporter	1.0	64.5	31	45.4	3.5e-06	1
RPOB2	1025	1056	HWI-700370F:168:C7JUKANXX:6:2307:5622:99241	multidrug	BAD59497.1|FEATURES|rpoB2|multidrug|rpoB2	0.999999487522	90.6	32	66.2	1.9e-12	1
RPOB2	1021	1053	HWI-700370F:168:C7JUKANXX:6:2204:20501:21329	multidrug	BAD59497.1|FEATURES|rpoB2|multidrug|rpoB2	0.999999061872	60.6	33	47.0	1.2e-06	1
ABCA	925	956	HWI-700370F:168:C7JUKANXX:6:2106:2195:68555	multidrug	XP_753111.1|FEATURES|abcA|multidrug|abcA	0.999999415962	65.6	32	46.6	1.6e-06	1
CEOB	56	88	HWI-700370F:168:C7JUKANXX:6:2210:18396:43093	multidrug	AAB58161|FEATURES|ceoB|multidrug|ceoB	1.0	78.8	33	56.6	1.5e-09	1
STAPHYLOCOCCUS_MUPA_CONFERRING_RESISTANCE_TO_MUPIROCIN	524	555	HWI-700370F:168:C7JUKANXX:6:1314:21209:23462	mupirocin	CAA53189|FEATURES|Staphylococcus_mupA_conferring_resistance_to_mupirocin|mupirocin|Staphylococcus_mupA_conferring_resistance_to_mupirocin	0.999999988929	65.6	32	55.1	4.4e-09	1
OLEB	49	81	HWI-700370F:168:C7JUKANXX:6:1204:1082:41707	MLS	AAA50325|FEATURES|oleB|MLS|oleB	0.999999988942	60.6	33	44.7	6.0e-06	1
MTRD	958	989	HWI-700370F:168:C7JUKANXX:6:2316:9941:94349	multidrug	NP_274718.1|FEATURES|mtrD|multidrug|mtrD	0.999999979597	71.9	32	48.9	3.2e-07	1
DFRA3	27	58	HWI-700370F:168:C7JUKANXX:6:1201:3161:34414	diaminopyrimidine	AAA25550.1|FEATURES|dfrA3|diaminopyrimidine|dfrA3	0.999999271869	68.8	32	56.2	2.0e-09	1
OMPR	75	107	HWI-700370F:168:C7JUKANXX:6:1315:1846:45584	multidrug	gi:446603231:ref:WP_000680577.1:|FEATURES|ompR|multidrug|ompR	0.999999718165	69.7	33	45.8	2.7e-06	1
MULTIDRUG_ABC_TRANSPORTER	279	311	HWI-700370F:168:C7JUKANXX:6:2311:16803:77446	multidrug	NC_010400.5984909.p01|FEATURES|multidrug_ABC_transporter|multidrug|multidrug_ABC_transporter	1.0	72.7	33	52.0	3.8e-08	1
BCR-1	60	91	HWI-700370F:168:C7JUKANXX:6:2206:9945:49412	bicyclomycin	ALV80601.1|FEATURES|bcr-1|bicyclomycin|bcr-1	0.999983597676	65.6	32	50.4	1.1e-07	1
MEXF	663	695	HWI-700370F:168:C7JUKANXX:6:2209:20906:68909	multidrug	gi:685895165:ref:WP_031636098.1:|FEATURES|mexF|multidrug|mexF	1.0	78.8	33	59.7	1.8e-10	1
MULTIDRUG_ABC_TRANSPORTER	477	508	HWI-700370F:168:C7JUKANXX:6:1301:15796:43699	multidrug	gi:1031799645:ref:WP_064138838.1:|FEATURES|multidrug_ABC_transporter|multidrug|multidrug_ABC_transporter	0.999999999837	68.8	32	46.6	1.6e-06	1
ADEB	665	697	HWI-700370F:168:C7JUKANXX:6:1204:13292:32718	multidrug	ZP_03823622|FEATURES|adeB|multidrug|adeB	1.0	66.7	33	45.4	3.5e-06	1
MEXF	499	529	HWI-700370F:168:C7JUKANXX:6:2112:1174:11578	multidrug	gi:966476691:ref:WP_058507424.1:|FEATURES|mexF|multidrug|mexF	0.999998073718	61.3	31	44.7	6.0e-06	1
ACRB	971	1003	HWI-700370F:168:C7JUKANXX:6:2205:16606:55698	multidrug	gi:446414955:ref:WP_000492810.1:|FEATURES|acrB|multidrug|acrB	1.0	66.7	33	47.4	9.3e-07	1
TRIC	653	684	HWI-700370F:168:C7JUKANXX:6:2203:14574:39995	triclosan	NP_248848.1|FEATURES|TriC|triclosan|TriC	0.999999813873	65.6	32	49.3	2.4e-07	1
MULTIDRUG_ABC_TRANSPORTER	378	409	HWI-700370F:168:C7JUKANXX:6:1207:17843:97254	multidrug	gi:655401130:ref:WP_028800283.1:|FEATURES|multidrug_ABC_transporter|multidrug|multidrug_ABC_transporter	1.0	62.5	32	48.5	4.2e-07	1
ABCA	1189	1221	HWI-700370F:168:C7JUKANXX:6:2102:12457:58205	multidrug	XP_753111.1|FEATURES|abcA|multidrug|abcA	0.999999659571	72.7	33	60.1	1.4e-10	1
ABCA	1204	1235	HWI-700370F:168:C7JUKANXX:6:1112:18127:9203	multidrug	XP_753111.1|FEATURES|abcA|multidrug|abcA	0.999999619001	71.9	32	59.3	2.4e-10	1
ROSB	128	160	HWI-700370F:168:C7JUKANXX:6:1210:10937:70166	fosmidomycin	ZP_04638974|FEATURES|rosB|fosmidomycin|rosB	1.0	81.8	33	56.6	1.5e-09	1
MULTIDRUG_ABC_TRANSPORTER	552	583	HWI-700370F:168:C7JUKANXX:6:1209:13342:79352	multidrug	gi:944152509:ref:WP_055644808.1:|FEATURES|multidrug_ABC_transporter|multidrug|multidrug_ABC_transporter	1.0	68.8	32	51.6	4.9e-08	1
ROSA	251	283	HWI-700370F:168:C7JUKANXX:6:1105:5677:85529	fosmidomycin	AAC60781|FEATURES|rosA|fosmidomycin|rosA	1.0	78.8	33	60.1	1.4e-10	1
MEXE	87	119	HWI-700370F:168:C7JUKANXX:6:2208:5462:2530	multidrug	gi:490838406:ref:WP_004700481.1:|FEATURES|mexE|multidrug|mexE	1.0	72.7	33	50.4	1.1e-07	1
RPOB2	693	725	HWI-700370F:168:C7JUKANXX:6:2202:3003:42961	multidrug	BAD59497.1|FEATURES|rpoB2|multidrug|rpoB2	0.999999262256	66.7	33	53.5	1.3e-08	1
RPOB2	399	429	HWI-700370F:168:C7JUKANXX:6:2101:10391:15307	multidrug	BAD59497.1|FEATURES|rpoB2|multidrug|rpoB2	0.999999094068	64.5	31	47.8	7.1e-07	1
MACB	145	177	HWI-700370F:168:C7JUKANXX:6:2214:12475:69506	MLS	gi:1046630742:ref:WP_065696754.1:|FEATURES|macB|MLS|macB	1.0	66.7	33	46.6	1.6e-06	1
RIFAMPIN_MONOOXYGENASE	281	312	HWI-700370F:168:C7JUKANXX:6:2115:13236:30146	rifamycin	gi:663760960:ref:WP_030535072.1:|FEATURES|rifampin_monooxygenase|rifamycin|rifampin_monooxygenase	1.0	62.5	32	47.4	9.3e-07	1
TRANSCRIPTIONAL_REGULATORY_PROTEIN_CPXR_CPXR	67	99	HWI-700370F:168:C7JUKANXX:6:2204:4258:41102	unclassified	CP001918.1.gene5135.p01|FEATURES|transcriptional_regulatory_protein_CpxR_cpxR|unclassified|transcriptional_regulatory_protein_CpxR_cpxR	0.999999999998	66.7	33	49.3	2.4e-07	1
RPOB2	458	488	HWI-700370F:168:C7JUKANXX:6:2207:13232:19718	multidrug	BAD59497.1|FEATURES|rpoB2|multidrug|rpoB2	0.999999410786	87.1	31	62.0	3.6e-11	1
VANR	73	103	HWI-700370F:168:C7JUKANXX:6:2108:7141:66478	glycopeptide	gi:938897327:ref:WP_054681472.1:|FEATURES|vanR|glycopeptide|vanR	0.999999814773	61.3	31	44.7	6.0e-06	1
OLEC	10	42	HWI-700370F:168:C7JUKANXX:6:2312:8911:27113	MLS	AAA26793|FEATURES|oleC|MLS|oleC	0.999983876801	63.6	33	49.7	1.9e-07	1
TRANSCRIPTIONAL_REGULATORY_PROTEIN_CPXR_CPXR	72	102	HWI-700370F:168:C7JUKANXX:6:1316:17533:20230	unclassified	CP001485.1.gene721.p01|FEATURES|transcriptional_regulatory_protein_CpxR_cpxR|unclassified|transcriptional_regulatory_protein_CpxR_cpxR	0.999988563305	64.5	31	44.3	7.8e-06	1
ABCA	193	224	HWI-700370F:168:C7JUKANXX:6:1106:2848:75078	multidrug	XP_753111.1|FEATURES|abcA|multidrug|abcA	0.999999427171	62.5	32	47.0	1.2e-06	1
RPOB2	567	599	HWI-700370F:168:C7JUKANXX:6:1210:10864:32476	multidrug	BAD59497.1|FEATURES|rpoB2|multidrug|rpoB2	0.999999384726	81.8	33	59.3	2.4e-10	1
ROSA	274	306	HWI-700370F:168:C7JUKANXX:6:2111:5526:92754	fosmidomycin	ZP_04612558|FEATURES|rosA|fosmidomycin|rosA	1.0	78.8	33	58.2	5.2e-10	1
ROSA	257	288	HWI-700370F:168:C7JUKANXX:6:1211:10328:60811	fosmidomycin	ZP_04631862|FEATURES|rosA|fosmidomycin|rosA	1.0	75.0	32	53.9	9.9e-09	1
MULTIDRUG_ABC_TRANSPORTER	396	426	HWI-700370F:168:C7JUKANXX:6:2304:1358:8029	multidrug	gi:926376632:ref:WP_053705806.1:|FEATURES|multidrug_ABC_transporter|multidrug|multidrug_ABC_transporter	1.0	77.4	31	50.4	1.1e-07	1
MULTIDRUG_ABC_TRANSPORTER	453	485	HWI-700370F:168:C7JUKANXX:6:2114:15604:7550	multidrug	gi:686364868:ref:WP_031893738.1:|FEATURES|multidrug_ABC_transporter|multidrug|multidrug_ABC_transporter	1.0	72.7	33	54.7	5.8e-09	1
MEXF	423	455	HWI-700370F:168:C7JUKANXX:6:1114:2062:50414	multidrug	gi:966461601:ref:WP_058493954.1:|FEATURES|mexF|multidrug|mexF	1.0	75.8	33	54.7	5.8e-09	1
TRANSCRIPTIONAL_REGULATORY_PROTEIN_CPXR_CPXR	82	114	HWI-700370F:168:C7JUKANXX:6:1212:8197:77958	unclassified	CP001485.1.gene721.p01|FEATURES|transcriptional_regulatory_protein_CpxR_cpxR|unclassified|transcriptional_regulatory_protein_CpxR_cpxR	0.999999999269	78.8	33	58.9	3.1e-10	1
TETP	79	110	HWI-700370F:168:C7JUKANXX:6:1203:8801:32983	tetracycline	YP_002850805|FEATURES|tetP|tetracycline|tetP	0.999999995901	62.5	32	44.7	6.0e-06	1
ROSB	14	45	HWI-700370F:168:C7JUKANXX:6:1313:15393:83935	fosmidomycin	YP_001477377|FEATURES|rosB|fosmidomycin|rosB	1.0	68.8	32	48.1	5.4e-07	1
MACB	23	54	HWI-700370F:168:C7JUKANXX:6:2105:18709:43905	MLS	gi:836580371:ref:WP_047737758.1:|FEATURES|macB|MLS|macB	1.0	65.6	32	45.1	4.6e-06	1
TRANSCRIPTIONAL_REGULATORY_PROTEIN_CPXR_CPXR	74	106	HWI-700370F:168:C7JUKANXX:6:2102:19035:88399	unclassified	CP001918.1.gene5135.p01|FEATURES|transcriptional_regulatory_protein_CpxR_cpxR|unclassified|transcriptional_regulatory_protein_CpxR_cpxR	0.999994370971	72.7	33	50.1	1.4e-07	1
TETA	410	440	HWI-700370F:168:C7JUKANXX:6:2109:5224:45273	tetracycline	gi:171851258:emb:CAQ04234.1:|FEATURES|tetA|tetracycline|tetA	0.999999174743	61.3	31	44.3	7.8e-06	1
MULTIDRUG_ABC_TRANSPORTER	396	428	HWI-700370F:168:C7JUKANXX:6:1204:11923:43079	multidrug	gi:748767925:ref:WP_040019608.1:|FEATURES|multidrug_ABC_transporter|multidrug|multidrug_ABC_transporter	1.0	75.8	33	49.7	1.9e-07	1
ABCA	833	865	HWI-700370F:168:C7JUKANXX:6:2202:2789:46533	multidrug	XP_753111.1|FEATURES|abcA|multidrug|abcA	0.999999485495	72.7	33	49.3	2.4e-07	1
EFRB	319	349	HWI-700370F:168:C7JUKANXX:6:1214:13672:88899	multidrug	CDO61516.1|FEATURES|efrB|multidrug|efrB	0.999998685832	61.3	31	46.2	2.1e-06	1
VATB	135	167	HWI-700370F:168:C7JUKANXX:6:1109:16031:31899	MLS	U19459.gene.p01|FEATURES|vatB|MLS|vatB	1.0	60.6	33	49.3	2.4e-07	1
RPOB2	775	806	HWI-700370F:168:C7JUKANXX:6:1214:9848:96083	multidrug	BAD59497.1|FEATURES|rpoB2|multidrug|rpoB2	0.999999245414	75.0	32	52.8	2.2e-08	1
ABCA	943	975	HWI-700370F:168:C7JUKANXX:6:1203:18855:67492	multidrug	XP_753111.1|FEATURES|abcA|multidrug|abcA	0.999999510643	72.7	33	50.4	1.1e-07	1
SHV	123	155	HWI-700370F:168:C7JUKANXX:6:1101:18744:90325	beta-lactam	AF535129.1.gene1.p01|FEATURES|SHV-41|beta-lactam|SHV	1.0	69.7	33	50.8	8.4e-08	1
ADEB	980	1011	HWI-700370F:168:C7JUKANXX:6:1101:2917:92413	multidrug	gi:490800509:ref:WP_004662646.1:|FEATURES|adeB|multidrug|adeB	1.0	78.1	32	52.0	3.8e-08	1
ABCA	875	906	HWI-700370F:168:C7JUKANXX:6:2103:4828:41150	multidrug	XP_753111.1|FEATURES|abcA|multidrug|abcA	0.999999510643	78.1	32	56.2	2.0e-09	1
CEOB	967	999	HWI-700370F:168:C7JUKANXX:6:1210:2347:90527	multidrug	gi:590120227:emb:CDN64284.1:|FEATURES|ceoB|multidrug|ceoB	1.0	84.8	33	58.2	5.2e-10	1
MEXD	25	55	HWI-700370F:168:C7JUKANXX:6:2202:20633:8145	multidrug	YP_348488|FEATURES|mexD|multidrug|mexD	0.999999717733	61.3	31	46.6	1.6e-06	1
OPTRA	184	216	HWI-700370F:168:C7JUKANXX:6:1308:11082:6728	oxazolidinone	AKA86814|FEATURES|optrA|oxazolidinone|optrA	0.999207668642	60.6	33	48.5	4.2e-07	1
TRIC	60	92	HWI-700370F:168:C7JUKANXX:6:2210:10111:38380	triclosan	NP_248848.1|FEATURES|TriC|triclosan|TriC	0.999999914926	60.6	33	51.2	6.4e-08	1
BACA	248	280	HWI-700370F:168:C7JUKANXX:6:2216:14524:56783	bacitracin	YP_001925041|FEATURES|bacA|bacitracin|bacA	1.0	81.8	33	61.6	4.7e-11	1
MEXD	9	41	HWI-700370F:168:C7JUKANXX:6:2209:15008:86273	multidrug	YP_348488|FEATURES|mexD|multidrug|mexD	1.0	75.8	33	56.2	2.0e-09	1
NORA	152	184	HWI-700370F:168:C7JUKANXX:6:1113:10702:89615	multidrug	gi:488407009:ref:WP_002476394.1:|FEATURES|norA|multidrug|norA	1.0	100.0	33	69.7	1.7e-13	1
VANH	213	245	HWI-700370F:168:C7JUKANXX:6:1110:20427:31333	glycopeptide	AAY52004|FEATURES|vanH|glycopeptide|vanH	0.999999999451	66.7	33	46.6	1.6e-06	1
ABCA	434	465	HWI-700370F:168:C7JUKANXX:6:1109:7041:64856	multidrug	XP_753111.1|FEATURES|abcA|multidrug|abcA	0.99999944839	65.6	32	47.8	7.1e-07	1
ABCA	1024	1056	HWI-700370F:168:C7JUKANXX:6:1309:10263:97799	multidrug	XP_753111.1|FEATURES|abcA|multidrug|abcA	0.999999415962	66.7	33	46.6	1.6e-06	1
MEXF	449	481	HWI-700370F:168:C7JUKANXX:6:1301:8473:64627	multidrug	gi:553764341:ref:WP_023096686.1:|FEATURES|mexF|multidrug|mexF	1.0	81.8	33	56.6	1.5e-09	1
ABCA	949	980	HWI-700370F:168:C7JUKANXX:6:2103:8742:16718	multidrug	XP_753111.1|FEATURES|abcA|multidrug|abcA	0.999999603556	78.1	32	55.5	3.4e-09	1
YKKD	37	67	HWI-700370F:168:C7JUKANXX:6:1204:3966:20938	multidrug	gi:489311091:ref:WP_003218500.1:|FEATURES|ykkD|multidrug|ykkD	0.999999953544	61.3	31	46.6	1.6e-06	1
VANH	227	257	HWI-700370F:168:C7JUKANXX:6:1202:11938:78922	glycopeptide	gi:746609237:ref:WP_039635344.1:|FEATURES|vanH|glycopeptide|vanH	1.0	71.0	31	47.4	9.3e-07	1
MEXF	161	193	HWI-700370F:168:C7JUKANXX:6:1216:1190:78181	multidrug	gi:505289664:ref:WP_015476766.1:|FEATURES|mexF|multidrug|mexF	1.0	81.8	33	63.2	1.6e-11	1
MULTIDRUG_ABC_TRANSPORTER	463	495	HWI-700370F:168:C7JUKANXX:6:2116:5045:33389	multidrug	gi:896355182:ref:WP_049310020.1:|FEATURES|multidrug_ABC_transporter|multidrug|multidrug_ABC_transporter	1.0	81.8	33	58.2	5.2e-10	1
ABCA	940	971	HWI-700370F:168:C7JUKANXX:6:2211:10947:59172	multidrug	XP_753111.1|FEATURES|abcA|multidrug|abcA	0.999999624381	84.4	32	57.0	1.2e-09	1
MEXF	142	174	HWI-700370F:168:C7JUKANXX:6:2116:7050:19294	multidrug	gi:553764341:ref:WP_023096686.1:|FEATURES|mexF|multidrug|mexF	1.0	69.7	33	50.1	1.4e-07	1
MEXF	853	885	HWI-700370F:168:C7JUKANXX:6:1107:8406:20513	multidrug	gi:966461601:ref:WP_058493954.1:|FEATURES|mexF|multidrug|mexF	1.0	63.6	33	49.7	1.9e-07	1
MEXF	55	87	HWI-700370F:168:C7JUKANXX:6:1210:2406:8342	multidrug	CP000675.2.gene2298.p01|FEATURES|mexF|multidrug|mexF	1.0	78.8	33	55.5	3.4e-09	1
ROSB	231	263	HWI-700370F:168:C7JUKANXX:6:2303:3302:57577	fosmidomycin	YP_001605795|FEATURES|rosB|fosmidomycin|rosB	1.0	81.8	33	55.8	2.6e-09	1
RPOB2	884	915	HWI-700370F:168:C7JUKANXX:6:2302:19885:94912	multidrug	BAD59497.1|FEATURES|rpoB2|multidrug|rpoB2	0.999999119922	65.6	32	48.5	4.2e-07	1
MULTIDRUG_ABC_TRANSPORTER	976	1008	HWI-700370F:168:C7JUKANXX:6:1309:20130:57207	multidrug	NC_010400.5984909.p01|FEATURES|multidrug_ABC_transporter|multidrug|multidrug_ABC_transporter	1.0	84.8	33	58.5	4.0e-10	1
MEXF	379	411	HWI-700370F:168:C7JUKANXX:6:1310:3440:66289	multidrug	gi:950580033:ref:WP_057445338.1:|FEATURES|mexF|multidrug|mexF	1.0	87.9	33	63.2	1.6e-11	1
RPOB2	571	603	HWI-700370F:168:C7JUKANXX:6:1212:2529:56153	multidrug	BAD59497.1|FEATURES|rpoB2|multidrug|rpoB2	0.999999473517	93.9	33	65.1	4.3e-12	1
ROSA	257	289	HWI-700370F:168:C7JUKANXX:6:2202:19208:39351	fosmidomycin	YP_001477378|FEATURES|rosA|fosmidomycin|rosA	1.0	75.8	33	58.9	3.1e-10	1
RPOB2	878	910	HWI-700370F:168:C7JUKANXX:6:1111:12586:95297	multidrug	BAD59497.1|FEATURES|rpoB2|multidrug|rpoB2	0.999999193159	66.7	33	50.8	8.4e-08	1
MAJOR_FACILITATOR_SUPERFAMILY_TRANSPORTER	148	180	HWI-700370F:168:C7JUKANXX:6:1302:20962:48433	multidrug	CP001918.1.gene2931.p01|FEATURES|major_facilitator_superfamily_transporter|multidrug|major_facilitator_superfamily_transporter	0.999999999995	69.7	33	60.8	8.1e-11	1
ABCA	318	350	HWI-700370F:168:C7JUKANXX:6:1214:13687:38852	multidrug	XP_753111.1|FEATURES|abcA|multidrug|abcA	0.999999415962	60.6	33	46.6	1.6e-06	1
MULTIDRUG_ABC_TRANSPORTER	451	483	HWI-700370F:168:C7JUKANXX:6:1213:8294:22854	multidrug	gi:896355182:ref:WP_049310020.1:|FEATURES|multidrug_ABC_transporter|multidrug|multidrug_ABC_transporter	1.0	63.6	33	44.7	6.0e-06	1
MEXE	85	116	HWI-700370F:168:C7JUKANXX:6:1106:1460:26248	multidrug	gi:748187801:ref:WP_039758925.1:|FEATURES|mexE|multidrug|mexE	1.0	71.9	32	52.0	3.8e-08	1
ABCA	982	1014	HWI-700370F:168:C7JUKANXX:6:1115:19150:35040	multidrug	XP_753111.1|FEATURES|abcA|multidrug|abcA	0.99999952781	69.7	33	51.2	6.4e-08	1
ROSA	318	350	HWI-700370F:168:C7JUKANXX:6:2115:5370:14698	fosmidomycin	AAC60781|FEATURES|rosA|fosmidomycin|rosA	1.0	75.8	33	48.9	3.2e-07	1
MDTC	348	379	HWI-700370F:168:C7JUKANXX:6:1310:18401:67585	multidrug	gi:554682018:ref:WP_023181958.1:|FEATURES|mdtC|multidrug|mdtC	0.999999999967	65.6	32	44.7	6.0e-06	1
OLEC	115	145	HWI-700370F:168:C7JUKANXX:6:2216:19372:62616	MLS	AAA26793|FEATURES|oleC|MLS|oleC	0.999999977814	67.7	31	45.1	4.6e-06	1
KDPE	76	107	HWI-700370F:168:C7JUKANXX:6:1116:11740:2449	aminoglycoside	NP_415222.1|FEATURES|kdpE|aminoglycoside|kdpE	0.999996385917	62.5	32	48.5	4.2e-07	1
VANH	195	227	HWI-700370F:168:C7JUKANXX:6:2302:12996:39102	glycopeptide	AAY52004|FEATURES|vanH|glycopeptide|vanH	0.99999919125	63.6	33	47.8	7.1e-07	1
MULTIDRUG_ABC_TRANSPORTER	476	507	HWI-700370F:168:C7JUKANXX:6:2104:20131:80601	multidrug	gi:516574297:ref:WP_017949361.1:|FEATURES|multidrug_ABC_transporter|multidrug|multidrug_ABC_transporter	1.0	68.8	32	50.1	1.4e-07	1
TRIC	544	574	HWI-700370F:168:C7JUKANXX:6:2113:3314:11953	triclosan	NP_248848.1|FEATURES|TriC|triclosan|TriC	0.99999990917	77.4	31	50.8	8.4e-08	1
TRIC	953	984	HWI-700370F:168:C7JUKANXX:6:2216:20973:39569	triclosan	NP_248848.1|FEATURES|TriC|triclosan|TriC	0.999999976898	93.8	32	65.5	3.3e-12	1
MEXD	65	97	HWI-700370F:168:C7JUKANXX:6:1311:18035:49518	multidrug	YP_348488|FEATURES|mexD|multidrug|mexD	0.999999823034	60.6	33	45.1	4.6e-06	1
MEXF	1013	1045	HWI-700370F:168:C7JUKANXX:6:2214:1364:45620	multidrug	gi:553798320:ref:WP_023128834.1:|FEATURES|mexF|multidrug|mexF	1.0	81.8	33	55.5	3.4e-09	1
MEXF	853	885	HWI-700370F:168:C7JUKANXX:6:1106:17068:26217	multidrug	gi:966461601:ref:WP_058493954.1:|FEATURES|mexF|multidrug|mexF	1.0	63.6	33	49.7	1.9e-07	1
RPOB2	137	168	HWI-700370F:168:C7JUKANXX:6:2113:13153:95097	multidrug	BAD59497.1|FEATURES|rpoB2|multidrug|rpoB2	0.999999245414	68.8	32	52.8	2.2e-08	1
ROSB	327	358	HWI-700370F:168:C7JUKANXX:6:2312:16739:21952	fosmidomycin	gi:896190680:ref:WP_049199932.1:|FEATURES|rosB|fosmidomycin|rosB	1.0	75.0	32	47.4	9.3e-07	1
MEXF	51	83	HWI-700370F:168:C7JUKANXX:6:1308:12980:9368	multidrug	gi:940417834:ref:WP_055007142.1:|FEATURES|mexF|multidrug|mexF	1.0	81.8	33	60.1	1.4e-10	1
VANH	220	252	HWI-700370F:168:C7JUKANXX:6:1202:12650:36305	glycopeptide	gi:746609237:ref:WP_039635344.1:|FEATURES|vanH|glycopeptide|vanH	1.0	69.7	33	48.9	3.2e-07	1
MULTIDRUG_ABC_TRANSPORTER	510	542	HWI-700370F:168:C7JUKANXX:6:2204:15739:89926	multidrug	gi:1011969930:ref:WP_062776015.1:|FEATURES|multidrug_ABC_transporter|multidrug|multidrug_ABC_transporter	1.0	63.6	33	48.1	5.4e-07	1
LRFA	191	223	HWI-700370F:168:C7JUKANXX:6:1204:14045:84931	fluoroquinolone	AAC43550.1|FEATURES|lrfA|fluoroquinolone|lrfA	0.999986118401	69.7	33	50.8	8.4e-08	1
RPOB2	445	477	HWI-700370F:168:C7JUKANXX:6:1101:4038:31446	multidrug	BAD59497.1|FEATURES|rpoB2|multidrug|rpoB2	0.99999943584	93.9	33	69.7	1.7e-13	1
MEXF	89	121	HWI-700370F:168:C7JUKANXX:6:1202:20058:42761	multidrug	gi:769989475:ref:WP_045105425.1:|FEATURES|mexF|multidrug|mexF	1.0	78.8	33	51.6	4.9e-08	1
RPOB2	145	177	HWI-700370F:168:C7JUKANXX:6:1116:11782:16190	multidrug	BAD59497.1|FEATURES|rpoB2|multidrug|rpoB2	0.999999340783	72.7	33	57.0	1.2e-09	1
MACB	141	171	HWI-700370F:168:C7JUKANXX:6:2204:3567:87755	MLS	gi:960873409:ref:WP_058345546.1:|FEATURES|macB|MLS|macB	1.0	64.5	31	45.4	3.5e-06	1
TRIC	541	572	HWI-700370F:168:C7JUKANXX:6:1211:10405:35508	triclosan	NP_248848.1|FEATURES|TriC|triclosan|TriC	0.999999874876	75.0	32	48.9	3.2e-07	1
MACB	144	176	HWI-700370F:168:C7JUKANXX:6:2115:18137:93454	MLS	gi:693106883:ref:WP_032260279.1:|FEATURES|macB|MLS|macB	1.0	66.7	33	45.4	3.5e-06	1
MEXF	449	481	HWI-700370F:168:C7JUKANXX:6:1304:17496:91042	multidrug	YP_002800512|FEATURES|mexF|multidrug|mexF	1.0	75.8	33	51.2	6.4e-08	1
MEXF	316	348	HWI-700370F:168:C7JUKANXX:6:1310:15896:29983	multidrug	gi:489294780:ref:WP_003202298.1:|FEATURES|mexF|multidrug|mexF	1.0	75.8	33	57.4	9.0e-10	1
ROSB	323	355	HWI-700370F:168:C7JUKANXX:6:2107:19729:67838	fosmidomycin	gi:544012122:gb:ERK10884.1:|FEATURES|rosB|fosmidomycin|rosB	1.0	69.7	33	45.4	3.5e-06	1
ABCA	951	983	HWI-700370F:168:C7JUKANXX:6:2203:18070:64310	multidrug	XP_753111.1|FEATURES|abcA|multidrug|abcA	0.999999559306	72.7	33	52.8	2.2e-08	1
SMER	80	110	HWI-700370F:168:C7JUKANXX:6:2116:15995:46324	multidrug	AAD51348.1|FEATURES|smeR|multidrug|smeR	0.999999999105	77.4	31	52.8	2.2e-08	1
OLEB	179	210	HWI-700370F:168:C7JUKANXX:6:2305:6985:15629	MLS	AAA50325|FEATURES|oleB|MLS|oleB	1.0	68.8	32	47.8	7.1e-07	1
ABCA	933	965	HWI-700370F:168:C7JUKANXX:6:1207:4377:67376	multidrug	XP_753111.1|FEATURES|abcA|multidrug|abcA	0.999999551742	75.8	33	52.4	2.9e-08	1
TETA	443	475	HWI-700370F:168:C7JUKANXX:6:2310:1524:65386	tetracycline	gi:736993687:ref:WP_034989673.1:|FEATURES|tetA|tetracycline|tetA	0.999999999998	69.7	33	47.8	7.1e-07	1
TRIC	548	580	HWI-700370F:168:C7JUKANXX:6:2106:1584:80768	triclosan	NP_248848.1|FEATURES|TriC|triclosan|TriC	0.999999929958	75.8	33	52.4	2.9e-08	1
TETP	57	89	HWI-700370F:168:C7JUKANXX:6:2107:2117:15617	tetracycline	NP_348076|FEATURES|tetP|tetracycline|tetP	0.999999788444	60.6	33	44.7	6.0e-06	1
MEXF	569	600	HWI-700370F:168:C7JUKANXX:6:2203:9764:23016	multidrug	gi:966461601:ref:WP_058493954.1:|FEATURES|mexF|multidrug|mexF	0.999999999975	65.6	32	49.7	1.9e-07	1
ROSA	150	182	HWI-700370F:168:C7JUKANXX:6:2206:2136:46853	fosmidomycin	YP_001401993|FEATURES|rosA|fosmidomycin|rosA	1.0	66.7	33	48.5	4.2e-07	1
MULTIDRUG_ABC_TRANSPORTER	552	583	HWI-700370F:168:C7JUKANXX:6:1116:16495:60593	multidrug	gi:664244930:ref:WP_030776974.1:|FEATURES|multidrug_ABC_transporter|multidrug|multidrug_ABC_transporter	1.0	75.0	32	51.6	4.9e-08	1
MEXE	69	100	HWI-700370F:168:C7JUKANXX:6:1216:4567:10258	multidrug	gi:445932791:ref:WP_000010646.1:|FEATURES|mexE|multidrug|mexE	1.0	62.5	32	45.4	3.5e-06	1
ADEB	364	396	HWI-700370F:168:C7JUKANXX:6:1304:14643:42705	multidrug	gi:446910337:ref:WP_000987593.1:|FEATURES|adeB|multidrug|adeB	1.0	84.8	33	56.6	1.5e-09	1
MEXF	991	1023	HWI-700370F:168:C7JUKANXX:6:1202:7645:100787	multidrug	gi:553764341:ref:WP_023096686.1:|FEATURES|mexF|multidrug|mexF	1.0	87.9	33	59.3	2.4e-10	1
MACB	23	54	HWI-700370F:168:C7JUKANXX:6:1212:10202:44015	MLS	gi:836580371:ref:WP_047737758.1:|FEATURES|macB|MLS|macB	1.0	65.6	32	45.1	4.6e-06	1
MEXF	51	83	HWI-700370F:168:C7JUKANXX:6:2110:13252:16007	multidrug	gi:940417834:ref:WP_055007142.1:|FEATURES|mexF|multidrug|mexF	1.0	81.8	33	60.1	1.4e-10	1
TETA	437	468	HWI-700370F:168:C7JUKANXX:6:1213:3748:17820	tetracycline	gi:736993687:ref:WP_034989673.1:|FEATURES|tetA|tetracycline|tetA	0.999999999993	65.6	32	44.7	6.0e-06	1
TLCC	33	63	HWI-700370F:168:C7JUKANXX:6:2305:8731:85473	MLS	M57437.gene.p01|FEATURES|tlcC|MLS|tlcC	0.99999994123	64.5	31	44.7	6.0e-06	1
MULTIDRUG_ABC_TRANSPORTER	488	520	HWI-700370F:168:C7JUKANXX:6:1109:19858:62998	multidrug	gi:913055317:ref:WP_050357634.1:|FEATURES|multidrug_ABC_transporter|multidrug|multidrug_ABC_transporter	1.0	78.8	33	54.7	5.8e-09	1
ABCA	1015	1045	HWI-700370F:168:C7JUKANXX:6:1104:12742:80031	multidrug	XP_753111.1|FEATURES|abcA|multidrug|abcA	0.999999415962	61.3	31	46.6	1.6e-06	1
STAPHYLOCOCCUS_MUPA_CONFERRING_RESISTANCE_TO_MUPIROCIN	419	449	HWI-700370F:168:C7JUKANXX:6:1316:10511:85607	mupirocin	CAA53189|FEATURES|Staphylococcus_mupA_conferring_resistance_to_mupirocin|mupirocin|Staphylococcus_mupA_conferring_resistance_to_mupirocin	0.999999960646	61.3	31	49.3	2.4e-07	1
MEXY	882	913	HWI-700370F:168:C7JUKANXX:6:1303:3378:29893	multidrug	YP_001348630|FEATURES|mexY|multidrug|mexY	0.999999999995	68.8	32	48.5	4.2e-07	1
ABCA	820	850	HWI-700370F:168:C7JUKANXX:6:1215:15829:42470	multidrug	XP_753111.1|FEATURES|abcA|multidrug|abcA	0.999999571831	77.4	31	53.5	1.3e-08	1
OTRA	64	95	HWI-700370F:168:C7JUKANXX:6:2112:20757:55471	tetracycline	CAA37477|FEATURES|otrA|tetracycline|otrA	0.999999991247	65.6	32	45.4	3.5e-06	1
OMPR	71	101	HWI-700370F:168:C7JUKANXX:6:1114:17626:81161	multidrug	NC_008702.1.4607594.p01|FEATURES|ompR|multidrug|ompR	0.999978074534	74.2	31	56.6	1.5e-09	1
RPOB2	698	730	HWI-700370F:168:C7JUKANXX:6:1309:6131:57302	multidrug	BAD59497.1|FEATURES|rpoB2|multidrug|rpoB2	0.99999927169	63.6	33	53.9	9.9e-09	1
POXTA	159	189	HWI-700370F:168:C7JUKANXX:6:1114:8493:20690	multidrug	AVI44920.1|FEATURES|poxtA|multidrug|poxtA	0.999999364378	71.0	31	47.8	7.1e-07	1
MULTIDRUG_ABC_TRANSPORTER	503	534	HWI-700370F:168:C7JUKANXX:6:2106:14310:56549	multidrug	gi:913055317:ref:WP_050357634.1:|FEATURES|multidrug_ABC_transporter|multidrug|multidrug_ABC_transporter	1.0	65.6	32	48.1	5.4e-07	1
ABCA	833	865	HWI-700370F:168:C7JUKANXX:6:1108:12895:53634	multidrug	XP_753111.1|FEATURES|abcA|multidrug|abcA	0.999999510643	75.8	33	50.4	1.1e-07	1
MULTIDRUG_ABC_TRANSPORTER	542	574	HWI-700370F:168:C7JUKANXX:6:1113:6534:18545	multidrug	gi:948137056:ref:WP_056795395.1:|FEATURES|multidrug_ABC_transporter|multidrug|multidrug_ABC_transporter	1.0	72.7	33	50.1	1.4e-07	1
MDTE	78	109	HWI-700370F:168:C7JUKANXX:6:1302:14369:69839	multidrug	CP001918.1.gene3442.p01|FEATURES|mdtE|multidrug|mdtE	0.999997407984	71.9	32	45.8	2.7e-06	1
TAEA	206	237	HWI-700370F:168:C7JUKANXX:6:1214:11636:5726	pleuromutilin	APB03219.1|FEATURES|TaeA|pleuromutilin|TaeA	0.999729861657	62.5	32	45.1	4.6e-06	1
MUXB	285	317	HWI-700370F:168:C7JUKANXX:6:1302:11807:91775	multidrug	NP_251217.1|FEATURES|MuxB|multidrug|MuxB	0.999999999872	66.7	33	47.8	7.1e-07	1
ROSB	226	258	HWI-700370F:168:C7JUKANXX:6:2105:9605:83267	fosmidomycin	ZP_04631861|FEATURES|rosB|fosmidomycin|rosB	1.0	78.8	33	53.9	9.9e-09	1
MEXQ	995	1027	HWI-700370F:168:C7JUKANXX:6:2310:20880:92186	multidrug	BAE06008.1|FEATURES|mexQ|multidrug|mexQ	1.0	78.8	33	56.6	1.5e-09	1
ABCA	946	978	HWI-700370F:168:C7JUKANXX:6:2106:5795:60187	multidrug	XP_753111.1|FEATURES|abcA|multidrug|abcA	0.999999716581	97.0	33	65.5	3.3e-12	1
MULTIDRUG_ABC_TRANSPORTER	507	539	HWI-700370F:168:C7JUKANXX:6:1201:3414:26774	multidrug	gi:1011969930:ref:WP_062776015.1:|FEATURES|multidrug_ABC_transporter|multidrug|multidrug_ABC_transporter	1.0	69.7	33	52.0	3.8e-08	1
RPOB2	747	777	HWI-700370F:168:C7JUKANXX:6:2115:1969:92444	multidrug	BAD59497.1|FEATURES|rpoB2|multidrug|rpoB2	0.99999916034	80.6	31	52.4	2.9e-08	1
RPOB2	1013	1045	HWI-700370F:168:C7JUKANXX:6:2201:1421:88296	multidrug	BAD59497.1|FEATURES|rpoB2|multidrug|rpoB2	0.999999497173	87.9	33	67.0	1.1e-12	1
BPEF	749	781	HWI-700370F:168:C7JUKANXX:6:1303:14512:28027	multidrug	ZP_02465589|FEATURES|bpeF|multidrug|bpeF	1.0	84.8	33	64.3	7.3e-12	1
ACRB	876	908	HWI-700370F:168:C7JUKANXX:6:2213:17440:68809	multidrug	gi:447055218:ref:WP_001132474.1:|FEATURES|acrB|multidrug|acrB	1.0	87.9	33	64.7	5.6e-12	1
MACB	413	444	HWI-700370F:168:C7JUKANXX:6:1203:11964:53785	MLS	gi:974652669:ref:WP_059238406.1:|FEATURES|macB|MLS|macB	1.0	65.6	32	47.8	7.1e-07	1
MEXB	961	992	HWI-700370F:168:C7JUKANXX:6:2312:10778:39240	multidrug	gi:505288054:ref:WP_015475156.1:|FEATURES|mexB|multidrug|mexB	1.0	84.4	32	57.4	9.0e-10	1
ROSA	72	104	HWI-700370F:168:C7JUKANXX:6:1102:16688:9187	fosmidomycin	ZP_04612558|FEATURES|rosA|fosmidomycin|rosA	1.0	69.7	33	53.1	1.7e-08	1
MULTIDRUG_ABC_TRANSPORTER	554	585	HWI-700370F:168:C7JUKANXX:6:2309:11047:50572	multidrug	gi:764446018:ref:WP_044369325.1:|FEATURES|multidrug_ABC_transporter|multidrug|multidrug_ABC_transporter	0.999999998876	62.5	32	47.0	1.2e-06	1
MEXD	958	989	HWI-700370F:168:C7JUKANXX:6:1113:20312:25412	multidrug	gi:730701571:ref:WP_034074282.1:|FEATURES|mexD|multidrug|mexD	1.0	81.2	32	50.8	8.4e-08	1
RPOB2	1035	1067	HWI-700370F:168:C7JUKANXX:6:1314:14211:21822	multidrug	BAD59497.1|FEATURES|rpoB2|multidrug|rpoB2	0.999999405731	84.8	33	67.0	1.1e-12	1
MULTIDRUG_ABC_TRANSPORTER	374	405	HWI-700370F:168:C7JUKANXX:6:1306:4160:92867	multidrug	gi:664458452:ref:WP_030980047.1:|FEATURES|multidrug_ABC_transporter|multidrug|multidrug_ABC_transporter	0.999989001416	65.6	32	44.7	6.0e-06	1
ABCA	931	961	HWI-700370F:168:C7JUKANXX:6:1316:15654:37842	multidrug	XP_753111.1|FEATURES|abcA|multidrug|abcA	0.999999510643	74.2	31	50.4	1.1e-07	1
OPTRA	202	234	HWI-700370F:168:C7JUKANXX:6:1313:19678:73705	oxazolidinone	AKA86814|FEATURES|optrA|oxazolidinone|optrA	0.998940613001	60.6	33	44.7	6.0e-06	1
SMEB	359	391	HWI-700370F:168:C7JUKANXX:6:1316:9233:31106	multidrug	gi:924026131:emb:CRX68731.1:|FEATURES|smeB|multidrug|smeB	1.0	75.8	33	55.8	2.6e-09	1
VANH	210	241	HWI-700370F:168:C7JUKANXX:6:2304:16949:36969	glycopeptide	AAY52004|FEATURES|vanH|glycopeptide|vanH	0.999998964808	65.6	32	46.2	2.1e-06	1
TRIC	953	984	HWI-700370F:168:C7JUKANXX:6:2313:12909:69264	triclosan	NP_248848.1|FEATURES|TriC|triclosan|TriC	0.999999976898	93.8	32	65.5	3.3e-12	1
RPOB2	793	825	HWI-700370F:168:C7JUKANXX:6:2107:20145:42283	multidrug	BAD59497.1|FEATURES|rpoB2|multidrug|rpoB2	0.999999332408	75.8	33	56.6	1.5e-09	1
BCRA	50	81	HWI-700370F:168:C7JUKANXX:6:2314:14507:54709	bacitracin	YP_001373621|FEATURES|bcrA|bacitracin|bcrA	0.999999993455	62.5	32	45.4	3.5e-06	1
VATD	116	148	HWI-700370F:168:C7JUKANXX:6:2101:13972:51819	MLS	P50870|FEATURES|vatD|MLS|vatD	0.99999999996	63.6	33	49.7	1.9e-07	1
MEXF	13	45	HWI-700370F:168:C7JUKANXX:6:1313:9874:27250	multidrug	gi:966461601:ref:WP_058493954.1:|FEATURES|mexF|multidrug|mexF	0.999999999829	63.6	33	50.4	1.1e-07	1
ACRA	258	289	HWI-700370F:168:C7JUKANXX:6:2302:18815:80096	multidrug	NC_002695.1.912781.p01|FEATURES|acrA|multidrug|acrA	1.0	62.5	32	50.8	8.4e-08	1
TRIC	123	154	HWI-700370F:168:C7JUKANXX:6:1204:4720:44094	triclosan	NP_248848.1|FEATURES|TriC|triclosan|TriC	0.999999914926	81.2	32	60.5	1.1e-10	1
ABCA	1327	1359	HWI-700370F:168:C7JUKANXX:6:1203:7331:2120	multidrug	XP_753111.1|FEATURES|abcA|multidrug|abcA	0.999999370773	66.7	33	45.1	4.6e-06	1
TRIC	603	635	HWI-700370F:168:C7JUKANXX:6:2208:5069:52357	triclosan	NP_248848.1|FEATURES|TriC|triclosan|TriC	0.999999785528	69.7	33	48.9	3.2e-07	1
MEXF	61	93	HWI-700370F:168:C7JUKANXX:6:1314:12564:66206	multidrug	gi:940417834:ref:WP_055007142.1:|FEATURES|mexF|multidrug|mexF	1.0	75.8	33	54.3	7.6e-09	1
TRIC	791	822	HWI-700370F:168:C7JUKANXX:6:1110:19214:62938	triclosan	NP_248848.1|FEATURES|TriC|triclosan|TriC	0.999999800254	62.5	32	46.2	2.1e-06	1
POXTA	159	189	HWI-700370F:168:C7JUKANXX:6:2316:13090:11426	multidrug	AVI44920.1|FEATURES|poxtA|multidrug|poxtA	0.999999364378	71.0	31	47.8	7.1e-07	1
PBP-1A	73	104	HWI-700370F:168:C7JUKANXX:6:2314:17332:27757	beta-lactam	YP_248152|FEATURES|PBP-1A|beta-lactam|PBP-1A	0.999996777497	62.5	32	44.3	7.8e-06	1
ABCA	317	348	HWI-700370F:168:C7JUKANXX:6:2202:11223:49980	multidrug	XP_753111.1|FEATURES|abcA|multidrug|abcA	0.999999427171	62.5	32	47.0	1.2e-06	1
MDSB	237	269	HWI-700370F:168:C7JUKANXX:6:1213:21096:15965	multidrug	NP_459346.1|FEATURES|mdsB|multidrug|mdsB	1.0	81.8	33	56.6	1.5e-09	1
MEXF	819	851	HWI-700370F:168:C7JUKANXX:6:1108:5291:7994	multidrug	gi:950580033:ref:WP_057445338.1:|FEATURES|mexF|multidrug|mexF	1.0	72.7	33	55.1	4.4e-09	1
BPEF	754	786	HWI-700370F:168:C7JUKANXX:6:1216:1285:66162	multidrug	ZP_02465589|FEATURES|bpeF|multidrug|bpeF	1.0	90.9	33	67.0	1.1e-12	1
SMED	201	232	HWI-700370F:168:C7JUKANXX:6:2307:14680:28962	multidrug	CAG34256|FEATURES|smeD|multidrug|smeD	0.999999992154	68.8	32	47.4	9.3e-07	1
TAEA	166	198	HWI-700370F:168:C7JUKANXX:6:2204:13949:55548	pleuromutilin	APB03219.1|FEATURES|TaeA|pleuromutilin|TaeA	0.999792498611	63.6	33	47.4	9.3e-07	1
ABCA	833	863	HWI-700370F:168:C7JUKANXX:6:2202:10211:42306	multidrug	XP_753111.1|FEATURES|abcA|multidrug|abcA	0.999999485495	77.4	31	49.3	2.4e-07	1
BACA	166	197	HWI-700370F:168:C7JUKANXX:6:1108:5134:48044	bacitracin	ZP_00051658|FEATURES|bacA|bacitracin|bacA	1.0	90.6	32	60.8	8.1e-11	1
MULTIDRUG_ABC_TRANSPORTER	469	501	HWI-700370F:168:C7JUKANXX:6:1316:12067:67687	multidrug	gi:686364868:ref:WP_031893738.1:|FEATURES|multidrug_ABC_transporter|multidrug|multidrug_ABC_transporter	0.934280360851	60.6	33	44.3	7.8e-06	1
ABCA	1197	1229	HWI-700370F:168:C7JUKANXX:6:2102:16869:36011	multidrug	XP_753111.1|FEATURES|abcA|multidrug|abcA	0.999999624381	75.8	33	57.0	1.2e-09	1
TETM	52	84	HWI-700370F:168:C7JUKANXX:6:1104:14041:93076	tetracycline	AM180355.1.gene636.p01|FEATURES|tetM|tetracycline|tetM	1.0	60.6	33	47.0	1.2e-06	1
TRIC	936	968	HWI-700370F:168:C7JUKANXX:6:1307:5336:63651	triclosan	NP_248848.1|FEATURES|TriC|triclosan|TriC	0.999999934308	75.8	33	53.9	9.9e-09	1
EMRA	265	295	HWI-700370F:168:C7JUKANXX:6:1302:14458:32798	multidrug	gi:838616135:gb:KLW00339.1:|FEATURES|emrA|multidrug|emrA	0.999999999999	64.5	31	45.8	2.7e-06	1
CAT_CHLORAMPHENICOL_ACETYLTRANSFERASE	136	168	HWI-700370F:168:C7JUKANXX:6:1109:12307:40631	phenicol	M58472.1.gene1.p01|FEATURES|cat_chloramphenicol_acetyltransferase|phenicol|cat_chloramphenicol_acetyltransferase	0.995102984228	69.7	33	53.5	1.3e-08	1
MEXD	944	976	HWI-700370F:168:C7JUKANXX:6:2211:17320:13087	multidrug	gi:499256187:ref:WP_010953727.1:|FEATURES|mexD|multidrug|mexD	1.0	69.7	33	50.8	8.4e-08	1
LMRD	608	640	HWI-700370F:168:C7JUKANXX:6:1306:3374:17765	MLS	ABF66027.1|FEATURES|lmrD|MLS|lmrD	0.866921841531	63.6	33	47.8	7.1e-07	1
OTR(B)	68	100	HWI-700370F:168:C7JUKANXX:6:1211:7303:26359	tetracycline	AAD04032.1|FEATURES|otr(B)|tetracycline|otr(B)	0.999999942693	60.6	33	48.1	5.4e-07	1
SALA	352	383	HWI-700370F:168:C7JUKANXX:6:1210:3630:9392	MLS	AGN74946|FEATURES|salA|MLS|salA	0.999999995777	71.9	32	50.8	8.4e-08	1
ROSA	341	373	HWI-700370F:168:C7JUKANXX:6:2216:10006:66046	fosmidomycin	YP_001477378|FEATURES|rosA|fosmidomycin|rosA	1.0	63.6	33	48.9	3.2e-07	1
TETB(60)	369	401	HWI-700370F:168:C7JUKANXX:6:2302:14683:21630	tetracycline	ANZ79241.1|FEATURES|tetB(60)|tetracycline|tetB(60)	0.999999867546	60.6	33	45.1	4.6e-06	1
ADEH	386	417	HWI-700370F:168:C7JUKANXX:6:1215:2564:3245	multidrug	CAJ77855.1|FEATURES|adeH|multidrug|adeH	0.999998877072	75.0	32	48.5	4.2e-07	1
EMRA	291	322	HWI-700370F:168:C7JUKANXX:6:1102:14380:15504	multidrug	gi:930430030:ref:WP_054192373.1:|FEATURES|emrA|multidrug|emrA	0.988030918683	65.6	32	45.8	2.7e-06	1
MEXF	257	289	HWI-700370F:168:C7JUKANXX:6:2305:17891:80602	multidrug	YP_001348104|FEATURES|mexF|multidrug|mexF	1.0	72.7	33	53.9	9.9e-09	1
VATB	116	148	HWI-700370F:168:C7JUKANXX:6:2102:7565:83784	MLS	U19459.gene.p01|FEATURES|vatB|MLS|vatB	0.999604730186	60.6	33	49.3	2.4e-07	1
MEXF	1002	1033	HWI-700370F:168:C7JUKANXX:6:1313:20903:13842	multidrug	gi:966461601:ref:WP_058493954.1:|FEATURES|mexF|multidrug|mexF	1.0	87.5	32	55.8	2.6e-09	1
TET34	38	68	HWI-700370F:168:C7JUKANXX:6:2203:3387:42074	tetracycline	Q8DF90|FEATURES|tet34|tetracycline|tet34	1.0	68.8	32	47.4	9.3e-07	1
MEXF	862	894	HWI-700370F:168:C7JUKANXX:6:1316:7631:63197	multidrug	gi:966461601:ref:WP_058493954.1:|FEATURES|mexF|multidrug|mexF	1.0	60.6	33	50.1	1.4e-07	1
VANH	191	222	HWI-700370F:168:C7JUKANXX:6:2111:16588:74217	glycopeptide	AAY52004|FEATURES|vanH|glycopeptide|vanH	0.999999085611	65.6	32	47.0	1.2e-06	1
OQXB	191	222	HWI-700370F:168:C7JUKANXX:6:2315:16355:62890	multidrug	YP_001693238|FEATURES|oqxB|multidrug|oqxB	1.0	71.9	32	50.4	1.1e-07	1
CEOB	289	320	HWI-700370F:168:C7JUKANXX:6:1205:1640:24502	multidrug	YP_002095804|FEATURES|ceoB|multidrug|ceoB	1.0	71.9	32	50.4	1.1e-07	1
ABCA	875	905	HWI-700370F:168:C7JUKANXX:6:2305:4125:94350	multidrug	XP_753111.1|FEATURES|abcA|multidrug|abcA	0.999999343791	71.0	31	44.3	7.8e-06	1
GOLS	13	45	HWI-700370F:168:C7JUKANXX:6:2206:11456:40466	multidrug	NP_459349.1|FEATURES|golS|multidrug|golS	0.999997871106	66.7	33	47.4	9.3e-07	1
TETA	443	474	HWI-700370F:168:C7JUKANXX:6:2205:16137:11941	tetracycline	gi:736993687:ref:WP_034989673.1:|FEATURES|tetA|tetracycline|tetA	0.999999999996	65.6	32	46.2	2.1e-06	1
ABCA	1206	1238	HWI-700370F:168:C7JUKANXX:6:2306:11057:54808	multidrug	XP_753111.1|FEATURES|abcA|multidrug|abcA	0.999999682985	75.8	33	62.4	2.8e-11	1
MACB	129	159	HWI-700370F:168:C7JUKANXX:6:2101:8083:7478	MLS	gi:657888313:ref:WP_029592374.1:|FEATURES|macB|MLS|macB	1.0	71.0	31	47.0	1.2e-06	1
MULTIDRUG_ABC_TRANSPORTER	454	485	HWI-700370F:168:C7JUKANXX:6:1207:17968:55097	multidrug	gi:896355182:ref:WP_049310020.1:|FEATURES|multidrug_ABC_transporter|multidrug|multidrug_ABC_transporter	1.0	62.5	32	48.5	4.2e-07	1
ABCA	874	905	HWI-700370F:168:C7JUKANXX:6:1211:14938:83590	multidrug	XP_753111.1|FEATURES|abcA|multidrug|abcA	0.999999510643	78.1	32	55.8	2.6e-09	1
MEXD	959	990	HWI-700370F:168:C7JUKANXX:6:1306:9673:69153	multidrug	gi:510946471:ref:WP_016264177.1:|FEATURES|mexD|multidrug|mexD	1.0	81.2	32	50.8	8.4e-08	1
ABCA	826	858	HWI-700370F:168:C7JUKANXX:6:1306:17017:82305	multidrug	XP_753111.1|FEATURES|abcA|multidrug|abcA	0.999999536003	75.8	33	51.6	4.9e-08	1
RPOB2	772	804	HWI-700370F:168:C7JUKANXX:6:2313:13476:59439	multidrug	BAD59497.1|FEATURES|rpoB2|multidrug|rpoB2	0.999999214923	72.7	33	51.6	4.9e-08	1
MEXF	924	955	HWI-700370F:168:C7JUKANXX:6:2109:9253:78507	multidrug	gi:940417834:ref:WP_055007142.1:|FEATURES|mexF|multidrug|mexF	1.0	84.4	32	55.5	3.4e-09	1
MTRD	235	265	HWI-700370F:168:C7JUKANXX:6:2110:13897:23221	multidrug	NP_274718.1|FEATURES|mtrD|multidrug|mtrD	0.999999994113	74.2	31	50.4	1.1e-07	1
ABCA	479	511	HWI-700370F:168:C7JUKANXX:6:2307:18562:91558	multidrug	XP_753111.1|FEATURES|abcA|multidrug|abcA	0.999999404401	63.6	33	46.2	2.1e-06	1
AMRB	886	918	HWI-700370F:168:C7JUKANXX:6:2213:14740:94330	multidrug	AAC27754|FEATURES|amrB|multidrug|amrB	1.0	78.8	33	60.1	1.4e-10	1
MEXF	56	88	HWI-700370F:168:C7JUKANXX:6:1312:14185:72016	multidrug	gi:644964905:ref:WP_025385660.1:|FEATURES|mexF|multidrug|mexF	1.0	75.8	33	54.7	5.8e-09	1
ABCA	525	555	HWI-700370F:168:C7JUKANXX:6:2213:7400:74252	multidrug	XP_753111.1|FEATURES|abcA|multidrug|abcA	0.999999494766	71.0	31	49.7	1.9e-07	1
SALA	347	378	HWI-700370F:168:C7JUKANXX:6:2313:13826:89856	MLS	AGN74946|FEATURES|salA|MLS|salA	0.999999991338	65.6	32	46.6	1.6e-06	1
TRIC	42	74	HWI-700370F:168:C7JUKANXX:6:2303:15487:9898	triclosan	NP_248848.1|FEATURES|TriC|triclosan|TriC	0.999999975891	75.8	33	59.3	2.4e-10	1
MSBA	466	497	HWI-700370F:168:C7JUKANXX:6:2209:14835:6562	nitroimidazole	NP_415434.1|FEATURES|msbA|nitroimidazole|msbA	0.999540555661	62.5	32	44.7	6.0e-06	1
MEXF	818	848	HWI-700370F:168:C7JUKANXX:6:1302:1291:83460	multidrug	gi:950580033:ref:WP_057445338.1:|FEATURES|mexF|multidrug|mexF	1.0	74.2	31	53.9	9.9e-09	1
MEXF	1018	1049	HWI-700370F:168:C7JUKANXX:6:2311:18751:27225	multidrug	gi:654923461:ref:WP_028373991.1:|FEATURES|mexF|multidrug|mexF	1.0	84.4	32	57.0	1.2e-09	1
CAT_CHLORAMPHENICOL_ACETYLTRANSFERASE	138	169	HWI-700370F:168:C7JUKANXX:6:2214:1331:21979	phenicol	M58472.1.gene1.p01|FEATURES|cat_chloramphenicol_acetyltransferase|phenicol|cat_chloramphenicol_acetyltransferase	0.995779365655	68.8	32	53.5	1.3e-08	1
TRANSCRIPTIONAL_REGULATORY_PROTEIN_CPXR_CPXR	77	109	HWI-700370F:168:C7JUKANXX:6:2312:11642:24040	unclassified	CP001485.1.gene721.p01|FEATURES|transcriptional_regulatory_protein_CpxR_cpxR|unclassified|transcriptional_regulatory_protein_CpxR_cpxR	0.850790556363	72.7	33	46.6	1.6e-06	1
MULTIDRUG_ABC_TRANSPORTER	557	588	HWI-700370F:168:C7JUKANXX:6:1103:11981:63675	multidrug	gi:664244930:ref:WP_030776974.1:|FEATURES|multidrug_ABC_transporter|multidrug|multidrug_ABC_transporter	1.0	71.9	32	48.1	5.4e-07	1
ACRB	733	765	HWI-700370F:168:C7JUKANXX:6:2309:16952:27988	multidrug	gi:493959393:ref:WP_006902972.1:|FEATURES|acrB|multidrug|acrB	0.999999905098	63.6	33	44.3	7.8e-06	1
MEXB	371	403	HWI-700370F:168:C7JUKANXX:6:2305:3529:71026	multidrug	gi:504646765:ref:WP_014833867.1:|FEATURES|mexB|multidrug|mexB	1.0	66.7	33	50.1	1.4e-07	1
OPTRA	206	238	HWI-700370F:168:C7JUKANXX:6:2208:8035:70221	oxazolidinone	AKA86814|FEATURES|optrA|oxazolidinone|optrA	0.999112887959	63.6	33	47.0	1.2e-06	1
MEXC	170	202	HWI-700370F:168:C7JUKANXX:6:1316:7606:47595	multidrug	gi:730493281:ref:WP_034028540.1:|FEATURES|mexC|multidrug|mexC	0.999999999997	75.8	33	49.3	2.4e-07	1
MEXF	597	628	HWI-700370F:168:C7JUKANXX:6:1213:5474:3538	multidrug	gi:985599614:ref:WP_060839111.1:|FEATURES|mexF|multidrug|mexF	1.0	87.5	32	60.1	1.4e-10	1
TRIC	884	916	HWI-700370F:168:C7JUKANXX:6:2114:9240:44578	triclosan	NP_248848.1|FEATURES|TriC|triclosan|TriC	0.99999997282	90.9	33	58.5	4.0e-10	1
MEXF	759	791	HWI-700370F:168:C7JUKANXX:6:1314:17796:58532	multidrug	gi:644964905:ref:WP_025385660.1:|FEATURES|mexF|multidrug|mexF	0.999999999969	60.6	33	46.2	2.1e-06	1
VANH	204	235	HWI-700370F:168:C7JUKANXX:6:1204:12577:80738	glycopeptide	AAY52004|FEATURES|vanH|glycopeptide|vanH	0.99999999841	68.8	32	48.9	3.2e-07	1
RPOB2	719	751	HWI-700370F:168:C7JUKANXX:6:1304:20421:48881	multidrug	BAD59497.1|FEATURES|rpoB2|multidrug|rpoB2	0.999999172766	69.7	33	50.1	1.4e-07	1
ABCA	120	150	HWI-700370F:168:C7JUKANXX:6:2205:15456:36544	multidrug	XP_753111.1|FEATURES|abcA|multidrug|abcA	0.999999357614	61.3	31	44.7	6.0e-06	1
ADEF	417	449	HWI-700370F:168:C7JUKANXX:6:2103:12687:75145	multidrug	CAJ77856.1|FEATURES|adeF|multidrug|adeF	1.0	84.8	33	58.2	5.2e-10	1
OPTRA	207	239	HWI-700370F:168:C7JUKANXX:6:2307:5546:44284	oxazolidinone	AKA86814|FEATURES|optrA|oxazolidinone|optrA	0.99927535877	60.6	33	49.7	1.9e-07	1
VANR	73	103	HWI-700370F:168:C7JUKANXX:6:1310:7877:53946	glycopeptide	AF162694.1.gene5.p01|FEATURES|vanR|glycopeptide|vanR	1.0	77.4	31	58.9	3.1e-10	1
MEXF	838	870	HWI-700370F:168:C7JUKANXX:6:2213:14550:9329	multidrug	gi:966407319:ref:WP_058450725.1:|FEATURES|mexF|multidrug|mexF	0.999999905541	60.6	33	47.0	1.2e-06	1
MULTIDRUG_ABC_TRANSPORTER	371	403	HWI-700370F:168:C7JUKANXX:6:2108:14266:37281	multidrug	gi:926376632:ref:WP_053705806.1:|FEATURES|multidrug_ABC_transporter|multidrug|multidrug_ABC_transporter	0.999999999859	60.6	33	46.6	1.6e-06	1
ROSB	50	82	HWI-700370F:168:C7JUKANXX:6:1306:12568:14459	fosmidomycin	ZP_04631861|FEATURES|rosB|fosmidomycin|rosB	1.0	69.7	33	49.7	1.9e-07	1
MEXF	979	1011	HWI-700370F:168:C7JUKANXX:6:2303:9025:37078	multidrug	gi:966506160:ref:WP_058522806.1:|FEATURES|mexF|multidrug|mexF	1.0	81.8	33	55.5	3.4e-09	1
MULTIDRUG_ABC_TRANSPORTER	465	497	HWI-700370F:168:C7JUKANXX:6:2313:19705:6818	multidrug	gi:943896259:ref:WP_055534530.1:|FEATURES|multidrug_ABC_transporter|multidrug|multidrug_ABC_transporter	0.999999958846	63.6	33	44.7	6.0e-06	1
MDTC	449	481	HWI-700370F:168:C7JUKANXX:6:2301:11610:87124	multidrug	CP004022.1.gene1674.p01|FEATURES|mdtC|multidrug|mdtC	0.999999215791	63.6	33	47.4	9.3e-07	1
MEXK	882	914	HWI-700370F:168:C7JUKANXX:6:2115:12083:3342	multidrug	AAG07064.1|FEATURES|MexK|multidrug|MexK	0.999999384248	60.6	33	44.3	7.8e-06	1
MEXF	988	1020	HWI-700370F:168:C7JUKANXX:6:2114:3567:82889	multidrug	gi:966461601:ref:WP_058493954.1:|FEATURES|mexF|multidrug|mexF	1.0	84.8	33	54.3	7.6e-09	1
VATG	118	150	HWI-700370F:168:C7JUKANXX:6:1301:20078:45451	MLS	GQ205627.2.gene3.p01|FEATURES|vatG|MLS|vatG	1.0	60.6	33	49.3	2.4e-07	1
STAPHYLOCOCCUS_MUPA_CONFERRING_RESISTANCE_TO_MUPIROCIN	59	89	HWI-700370F:168:C7JUKANXX:6:1310:16745:67026	mupirocin	CAA53189|FEATURES|Staphylococcus_mupA_conferring_resistance_to_mupirocin|mupirocin|Staphylococcus_mupA_conferring_resistance_to_mupirocin	0.999999939731	64.5	31	47.4	9.3e-07	1
VATB	135	167	HWI-700370F:168:C7JUKANXX:6:1102:5398:37404	MLS	U19459.gene.p01|FEATURES|vatB|MLS|vatB	1.0	60.6	33	49.3	2.4e-07	1
OLEB	513	545	HWI-700370F:168:C7JUKANXX:6:1115:18851:80160	MLS	AAA50325|FEATURES|oleB|MLS|oleB	0.999999989702	63.6	33	45.1	4.6e-06	1
MUXB	279	309	HWI-700370F:168:C7JUKANXX:6:1301:14184:46309	multidrug	NP_251217.1|FEATURES|MuxB|multidrug|MuxB	0.999999350033	83.9	31	56.2	2.0e-09	1
MEXF	830	862	HWI-700370F:168:C7JUKANXX:6:2302:11529:90226	multidrug	gi:966407319:ref:WP_058450725.1:|FEATURES|mexF|multidrug|mexF	0.99999987734	63.6	33	45.8	2.7e-06	1
RPOB2	1035	1067	HWI-700370F:168:C7JUKANXX:6:2102:20979:75480	multidrug	BAD59497.1|FEATURES|rpoB2|multidrug|rpoB2	0.99999948383	84.8	33	67.0	1.1e-12	1
ABCA	942	973	HWI-700370F:168:C7JUKANXX:6:2102:20312:73075	multidrug	XP_753111.1|FEATURES|abcA|multidrug|abcA	0.999999629555	84.4	32	57.4	9.0e-10	1
STAPHYLOCOCCUS_MUPA_CONFERRING_RESISTANCE_TO_MUPIROCIN	61	93	HWI-700370F:168:C7JUKANXX:6:1110:8978:40654	mupirocin	CAA53189|FEATURES|Staphylococcus_mupA_conferring_resistance_to_mupirocin|mupirocin|Staphylococcus_mupA_conferring_resistance_to_mupirocin	0.999999969225	63.6	33	50.4	1.1e-07	1
RPOB2	770	802	HWI-700370F:168:C7JUKANXX:6:2110:18776:25573	multidrug	BAD59497.1|FEATURES|rpoB2|multidrug|rpoB2	0.999999204313	72.7	33	51.2	6.4e-08	1
MEXF	607	639	HWI-700370F:168:C7JUKANXX:6:2107:15028:76561	multidrug	gi:940417834:ref:WP_055007142.1:|FEATURES|mexF|multidrug|mexF	1.0	87.9	33	60.8	8.1e-11	1
TRIC	123	154	HWI-700370F:168:C7JUKANXX:6:1306:20842:81892	triclosan	NP_248848.1|FEATURES|TriC|triclosan|TriC	0.999999914926	81.2	32	60.5	1.1e-10	1
TETA	410	440	HWI-700370F:168:C7JUKANXX:6:1109:11264:22925	tetracycline	gi:171851258:emb:CAQ04234.1:|FEATURES|tetA|tetracycline|tetA	0.999999174743	61.3	31	44.3	7.8e-06	1
MEXF	617	649	HWI-700370F:168:C7JUKANXX:6:1208:12677:3232	multidrug	gi:966407319:ref:WP_058450725.1:|FEATURES|mexF|multidrug|mexF	1.0	69.7	33	52.4	2.9e-08	1
MSBA	477	509	HWI-700370F:168:C7JUKANXX:6:1208:12416:51378	nitroimidazole	NP_415434.1|FEATURES|msbA|nitroimidazole|msbA	0.999512665765	66.7	33	47.0	1.2e-06	1
ABCA	1294	1325	HWI-700370F:168:C7JUKANXX:6:1207:20531:4403	multidrug	XP_753111.1|FEATURES|abcA|multidrug|abcA	0.999999629555	75.0	32	57.4	9.0e-10	1
MEXF	470	502	HWI-700370F:168:C7JUKANXX:6:2207:3717:41227	multidrug	gi:553764341:ref:WP_023096686.1:|FEATURES|mexF|multidrug|mexF	1.0	78.8	33	51.6	4.9e-08	1
TRIC	108	139	HWI-700370F:168:C7JUKANXX:6:1309:16185:38803	triclosan	NP_248848.1|FEATURES|TriC|triclosan|TriC	0.999998853015	65.6	32	50.8	8.4e-08	1
STAPHYLOCOCCUS_MUPA_CONFERRING_RESISTANCE_TO_MUPIROCIN	508	540	HWI-700370F:168:C7JUKANXX:6:1302:3150:58943	mupirocin	CAA53189|FEATURES|Staphylococcus_mupA_conferring_resistance_to_mupirocin|mupirocin|Staphylococcus_mupA_conferring_resistance_to_mupirocin	0.999999981888	63.6	33	52.8	2.2e-08	1
ACRB	179	209	HWI-700370F:168:C7JUKANXX:6:2213:7899:73484	multidrug	gi:727178815:ref:WP_033642107.1:|FEATURES|acrB|multidrug|acrB	0.999999994748	71.0	31	51.6	4.9e-08	1
RPOB2	705	737	HWI-700370F:168:C7JUKANXX:6:2305:14135:65548	multidrug	BAD59497.1|FEATURES|rpoB2|multidrug|rpoB2	0.999999214923	63.6	33	51.6	4.9e-08	1
TRANSCRIPTIONAL_REGULATORY_PROTEIN_CPXR_CPXR	53	84	HWI-700370F:168:C7JUKANXX:6:2210:1521:86557	unclassified	CP000675.2.gene1535.p01|FEATURES|transcriptional_regulatory_protein_CpxR_cpxR|unclassified|transcriptional_regulatory_protein_CpxR_cpxR	0.999991543055	62.5	32	45.4	3.5e-06	1
OMPR	73	103	HWI-700370F:168:C7JUKANXX:6:1308:2550:99590	multidrug	gi:507097545:ref:WP_016168184.1:|FEATURES|ompR|multidrug|ompR	0.999999999294	74.2	31	52.8	2.2e-08	1
ADEC	219	251	HWI-700370F:168:C7JUKANXX:6:2208:13702:12037	multidrug	CP003583.1.gene2512.p01|FEATURES|adeC|multidrug|adeC	0.999998608808	60.6	33	45.1	4.6e-06	1
MEXF	62	94	HWI-700370F:168:C7JUKANXX:6:2306:19164:26894	multidrug	CP000675.2.gene2298.p01|FEATURES|mexF|multidrug|mexF	1.0	72.7	33	55.1	4.4e-09	1
RPOB2	718	750	HWI-700370F:168:C7JUKANXX:6:1110:20718:38906	multidrug	BAD59497.1|FEATURES|rpoB2|multidrug|rpoB2	0.99999916034	66.7	33	49.7	1.9e-07	1
BPEF	565	596	HWI-700370F:168:C7JUKANXX:6:2203:18311:34956	multidrug	ZP_02465589|FEATURES|bpeF|multidrug|bpeF	1.0	78.1	32	55.1	4.4e-09	1
VATE	130	162	HWI-700370F:168:C7JUKANXX:6:1211:14499:29308	MLS	AAG21695|FEATURES|vatE|MLS|vatE	1.0	69.7	33	47.0	1.2e-06	1
MEXF	353	385	HWI-700370F:168:C7JUKANXX:6:2205:18906:40138	multidrug	CP000675.2.gene2298.p01|FEATURES|mexF|multidrug|mexF	1.0	72.7	33	56.6	1.5e-09	1
MULTIDRUG_ABC_TRANSPORTER	522	554	HWI-700370F:168:C7JUKANXX:6:2108:19774:36488	multidrug	gi:943938624:ref:WP_055567802.1:|FEATURES|multidrug_ABC_transporter|multidrug|multidrug_ABC_transporter	1.0	69.7	33	48.9	3.2e-07	1
ROSA	250	281	HWI-700370F:168:C7JUKANXX:6:2103:6279:26862	fosmidomycin	ZP_04612558|FEATURES|rosA|fosmidomycin|rosA	1.0	81.2	32	59.3	2.4e-10	1
TRIA	189	221	HWI-700370F:168:C7JUKANXX:6:1306:11568:71454	triclosan	NP_248846.1|FEATURES|TriA|triclosan|TriA	0.99999986549	69.7	33	45.8	2.7e-06	1
EVGS	707	737	HWI-700370F:168:C7JUKANXX:6:2107:19446:77179	multidrug	AAC75429.1|FEATURES|evgS|multidrug|evgS	0.999999675515	61.3	31	44.7	6.0e-06	1
ABCA	1020	1052	HWI-700370F:168:C7JUKANXX:6:2109:11626:65906	multidrug	XP_753111.1|FEATURES|abcA|multidrug|abcA	0.999999392466	63.6	33	45.8	2.7e-06	1
MEXF	50	82	HWI-700370F:168:C7JUKANXX:6:1202:2829:95137	multidrug	CP000675.2.gene2298.p01|FEATURES|mexF|multidrug|mexF	1.0	81.8	33	60.1	1.4e-10	1
RPOB2	1058	1089	HWI-700370F:168:C7JUKANXX:6:1107:13235:85436	multidrug	BAD59497.1|FEATURES|rpoB2|multidrug|rpoB2	0.999999405731	81.2	32	60.5	1.1e-10	1
MULTIDRUG_ABC_TRANSPORTER	489	519	HWI-700370F:168:C7JUKANXX:6:1104:18166:22154	multidrug	gi:497748188:ref:WP_010062372.1:|FEATURES|multidrug_ABC_transporter|multidrug|multidrug_ABC_transporter	1.0	64.5	31	46.6	1.6e-06	1
TETA	444	474	HWI-700370F:168:C7JUKANXX:6:2104:17459:83837	tetracycline	gi:736993687:ref:WP_034989673.1:|FEATURES|tetA|tetracycline|tetA	0.999999999995	67.7	31	45.4	3.5e-06	1
CEOB	937	969	HWI-700370F:168:C7JUKANXX:6:1202:4530:69448	multidrug	CAR56416|FEATURES|ceoB|multidrug|ceoB	0.99999999999	84.8	33	55.8	2.6e-09	1
ACRA	186	218	HWI-700370F:168:C7JUKANXX:6:1105:16262:77139	multidrug	ZP_03163985|FEATURES|acrA|multidrug|acrA	1.0	72.7	33	51.6	4.9e-08	1
MEXF	144	175	HWI-700370F:168:C7JUKANXX:6:1208:10461:7209	multidrug	gi:553764341:ref:WP_023096686.1:|FEATURES|mexF|multidrug|mexF	1.0	71.9	32	51.6	4.9e-08	1
MUXB	298	330	HWI-700370F:168:C7JUKANXX:6:2305:17260:48751	multidrug	NP_251217.1|FEATURES|MuxB|multidrug|MuxB	0.999999055425	72.7	33	48.9	3.2e-07	1
RPOB2	777	809	HWI-700370F:168:C7JUKANXX:6:2304:6933:79630	multidrug	BAD59497.1|FEATURES|rpoB2|multidrug|rpoB2	0.999999252676	75.8	33	53.1	1.7e-08	1
PBP-1A	115	147	HWI-700370F:168:C7JUKANXX:6:2105:14174:16405	beta-lactam	YP_001292390|FEATURES|PBP-1A|beta-lactam|PBP-1A	1.0	63.6	33	46.2	2.1e-06	1
ABCA	862	894	HWI-700370F:168:C7JUKANXX:6:1310:12133:65712	multidrug	XP_753111.1|FEATURES|abcA|multidrug|abcA	0.999999485495	66.7	33	49.3	2.4e-07	1
MEXF	857	889	HWI-700370F:168:C7JUKANXX:6:1216:6421:42922	multidrug	gi:966461601:ref:WP_058493954.1:|FEATURES|mexF|multidrug|mexF	0.999999999997	63.6	33	51.2	6.4e-08	1
ABCA	840	870	HWI-700370F:168:C7JUKANXX:6:2114:11448:16140	multidrug	XP_753111.1|FEATURES|abcA|multidrug|abcA	0.999999370773	64.5	31	45.1	4.6e-06	1
STAPHYLOCOCCUS_MUPA_CONFERRING_RESISTANCE_TO_MUPIROCIN	502	533	HWI-700370F:168:C7JUKANXX:6:1216:16265:10314	mupirocin	CAA53189|FEATURES|Staphylococcus_mupA_conferring_resistance_to_mupirocin|mupirocin|Staphylococcus_mupA_conferring_resistance_to_mupirocin	0.999999981888	65.6	32	52.8	2.2e-08	1
ROSA	238	270	HWI-700370F:168:C7JUKANXX:6:1115:20246:24513	fosmidomycin	ZP_04623896|FEATURES|rosA|fosmidomycin|rosA	1.0	69.7	33	55.1	4.4e-09	1
ABCA	932	964	HWI-700370F:168:C7JUKANXX:6:1301:15797:93237	multidrug	XP_753111.1|FEATURES|abcA|multidrug|abcA	0.999999551742	66.7	33	52.4	2.9e-08	1
ABCA	971	1002	HWI-700370F:168:C7JUKANXX:6:1111:8818:63705	multidrug	XP_753111.1|FEATURES|abcA|multidrug|abcA	0.999999564831	71.9	32	53.1	1.7e-08	1
VANH	205	237	HWI-700370F:168:C7JUKANXX:6:2305:2249:31056	glycopeptide	AY082011.1.gene6.p01|FEATURES|vanH|glycopeptide|vanH	0.999999979057	66.7	33	47.0	1.2e-06	1
PATA	252	282	HWI-700370F:168:C7JUKANXX:6:2215:1740:50025	fluoroquinolone	NP_417544.5|FEATURES|patA|fluoroquinolone|patA	0.999993460789	64.5	31	46.6	1.6e-06	1
STAPHYLOCOCCUS_MUPA_CONFERRING_RESISTANCE_TO_MUPIROCIN	520	552	HWI-700370F:168:C7JUKANXX:6:2106:8487:31536	mupirocin	CAA53189|FEATURES|Staphylococcus_mupA_conferring_resistance_to_mupirocin|mupirocin|Staphylococcus_mupA_conferring_resistance_to_mupirocin	0.999999967093	60.6	33	50.1	1.4e-07	1
MEXF	574	605	HWI-700370F:168:C7JUKANXX:6:2108:21121:74690	multidrug	gi:489273629:ref:WP_003181339.1:|FEATURES|mexF|multidrug|mexF	1.0	84.4	32	59.3	2.4e-10	1
MACB	413	443	HWI-700370F:168:C7JUKANXX:6:2315:10664:66603	MLS	gi:974652669:ref:WP_059238406.1:|FEATURES|macB|MLS|macB	1.0	64.5	31	45.4	3.5e-06	1
ROSA	257	289	HWI-700370F:168:C7JUKANXX:6:1306:11832:58487	fosmidomycin	ZP_04623896|FEATURES|rosA|fosmidomycin|rosA	1.0	75.8	33	58.9	3.1e-10	1
MACB	26	58	HWI-700370F:168:C7JUKANXX:6:2307:16185:26378	MLS	gi:446110265:ref:WP_000188120.1:|FEATURES|macB|MLS|macB	1.0	72.7	33	52.4	2.9e-08	1
ADEB	384	415	HWI-700370F:168:C7JUKANXX:6:1201:12294:45501	multidrug	gi:820799228:ref:WP_046760544.1:|FEATURES|adeB|multidrug|adeB	1.0	90.6	32	59.3	2.4e-10	1
VANH	225	257	HWI-700370F:168:C7JUKANXX:6:1214:14778:86374	glycopeptide	gi:749574782:ref:WP_040203616.1:|FEATURES|vanH|glycopeptide|vanH	1.0	60.6	33	47.0	1.2e-06	1
MEXF	332	364	HWI-700370F:168:C7JUKANXX:6:1204:12348:59068	multidrug	gi:966506160:ref:WP_058522806.1:|FEATURES|mexF|multidrug|mexF	1.0	75.8	33	55.1	4.4e-09	1
MEXF	162	194	HWI-700370F:168:C7JUKANXX:6:2203:10568:67781	multidrug	gi:489303418:ref:WP_003210869.1:|FEATURES|mexF|multidrug|mexF	1.0	81.8	33	63.2	1.6e-11	1
MEXF	262	294	HWI-700370F:168:C7JUKANXX:6:1106:10211:32461	multidrug	YP_001348104|FEATURES|mexF|multidrug|mexF	1.0	78.8	33	55.5	3.4e-09	1
MEXE	81	111	HWI-700370F:168:C7JUKANXX:6:2106:19303:27497	multidrug	gi:497308478:ref:WP_009622695.1:|FEATURES|mexE|multidrug|mexE	0.999998634572	67.7	31	44.7	6.0e-06	1
ABCA	875	906	HWI-700370F:168:C7JUKANXX:6:1116:9163:52627	multidrug	XP_753111.1|FEATURES|abcA|multidrug|abcA	0.999999370773	68.8	32	45.1	4.6e-06	1
VANH	212	243	HWI-700370F:168:C7JUKANXX:6:2306:1777:93271	glycopeptide	AAY52004|FEATURES|vanH|glycopeptide|vanH	0.999999999097	65.6	32	44.7	6.0e-06	1
ABCA	952	983	HWI-700370F:168:C7JUKANXX:6:1304:3571:88013	multidrug	XP_753111.1|FEATURES|abcA|multidrug|abcA	0.999999536003	78.1	32	51.6	4.9e-08	1
MEXQ	181	213	HWI-700370F:168:C7JUKANXX:6:2210:18973:32912	multidrug	BAE06008.1|FEATURES|mexQ|multidrug|mexQ	1.0	66.7	33	52.0	3.8e-08	1
MEXF	981	1013	HWI-700370F:168:C7JUKANXX:6:1203:8916:37423	multidrug	gi:966461601:ref:WP_058493954.1:|FEATURES|mexF|multidrug|mexF	1.0	84.8	33	56.2	2.0e-09	1
TETA(48)	31	63	HWI-700370F:168:C7JUKANXX:6:1101:17505:56672	tetracycline	APB03214.1|FEATURES|tetA(48)|tetracycline|tetA(48)	0.999999923763	60.6	33	45.4	3.5e-06	1
MDTC	347	379	HWI-700370F:168:C7JUKANXX:6:2210:8644:19213	multidrug	gi:447132822:ref:WP_001210078.1:|FEATURES|mdtC|multidrug|mdtC	1.0	90.9	33	58.9	3.1e-10	1
ROSA	146	177	HWI-700370F:168:C7JUKANXX:6:2206:5935:14070	fosmidomycin	YP_001401993|FEATURES|rosA|fosmidomycin|rosA	1.0	75.0	32	52.0	3.8e-08	1
TRIC	52	83	HWI-700370F:168:C7JUKANXX:6:2314:18125:26867	triclosan	NP_248848.1|FEATURES|TriC|triclosan|TriC	0.999999929958	62.5	32	52.4	2.9e-08	1
MEXY	448	480	HWI-700370F:168:C7JUKANXX:6:1312:5320:67471	multidrug	YP_001348630|FEATURES|mexY|multidrug|mexY	1.0	63.6	33	47.8	7.1e-07	1
MULTIDRUG_ABC_TRANSPORTER	483	513	HWI-700370F:168:C7JUKANXX:6:2309:16915:18444	multidrug	gi:1033217078:gb:OAR27197.1:|FEATURES|multidrug_ABC_transporter|multidrug|multidrug_ABC_transporter	1.0	74.2	31	50.1	1.4e-07	1
ACRB	386	418	HWI-700370F:168:C7JUKANXX:6:2109:14193:91725	multidrug	CAR60300|FEATURES|acrB|multidrug|acrB	0.999999994051	63.6	33	45.4	3.5e-06	1
MUXC	781	813	HWI-700370F:168:C7JUKANXX:6:1212:18284:13330	multidrug	NP_251216.1|FEATURES|MuxC|multidrug|MuxC	0.999999160181	60.6	33	47.0	1.2e-06	1
TETA	437	469	HWI-700370F:168:C7JUKANXX:6:2101:18503:54766	tetracycline	gi:736993687:ref:WP_034989673.1:|FEATURES|tetA|tetracycline|tetA	0.999999999995	63.6	33	45.8	2.7e-06	1
MEXD	239	271	HWI-700370F:168:C7JUKANXX:6:2109:18665:32713	multidrug	gi:852273548:ref:WP_048328542.1:|FEATURES|mexD|multidrug|mexD	1.0	69.7	33	48.9	3.2e-07	1
ABCA	937	969	HWI-700370F:168:C7JUKANXX:6:1215:14868:68164	multidrug	XP_753111.1|FEATURES|abcA|multidrug|abcA	0.999999591572	78.8	33	54.7	5.8e-09	1
ABCA	251	282	HWI-700370F:168:C7JUKANXX:6:1301:5667:94959	multidrug	XP_753111.1|FEATURES|abcA|multidrug|abcA	0.999999591572	84.4	32	54.7	5.8e-09	1
MULTIDRUG_ABC_TRANSPORTER	500	531	HWI-700370F:168:C7JUKANXX:6:1107:19053:13305	multidrug	gi:664395661:ref:WP_030922045.1:|FEATURES|multidrug_ABC_transporter|multidrug|multidrug_ABC_transporter	1.0	84.4	32	57.0	1.2e-09	1
MEXA	200	231	HWI-700370F:168:C7JUKANXX:6:1305:19019:7791	multidrug	gi:686192802:ref:WP_031805254.1:|FEATURES|mexA|multidrug|mexA	1.0	62.5	32	47.0	1.2e-06	1
ROSB	73	105	HWI-700370F:168:C7JUKANXX:6:2105:14440:63085	fosmidomycin	ZP_04615639|FEATURES|rosB|fosmidomycin|rosB	1.0	72.7	33	53.9	9.9e-09	1
TRIC	18	50	HWI-700370F:168:C7JUKANXX:6:2111:17076:67231	triclosan	NP_248848.1|FEATURES|TriC|triclosan|TriC	0.999999961455	75.8	33	56.2	2.0e-09	1
MULTIDRUG_ABC_TRANSPORTER	554	585	HWI-700370F:168:C7JUKANXX:6:2302:13260:22138	multidrug	gi:944009777:ref:WP_055601444.1:|FEATURES|multidrug_ABC_transporter|multidrug|multidrug_ABC_transporter	1.0	71.9	32	51.2	6.4e-08	1
TETA	443	475	HWI-700370F:168:C7JUKANXX:6:1109:13132:53377	tetracycline	gi:736993687:ref:WP_034989673.1:|FEATURES|tetA|tetracycline|tetA	0.999999999993	60.6	33	44.7	6.0e-06	1
RPOB2	421	453	HWI-700370F:168:C7JUKANXX:6:2102:11427:23408	multidrug	BAD59497.1|FEATURES|rpoB2|multidrug|rpoB2	0.999999323875	84.8	33	59.7	1.8e-10	1
ACRA	262	293	HWI-700370F:168:C7JUKANXX:6:1105:5309:80535	multidrug	gi:17973459:gb:AAL32125.1:|FEATURES|acrA|multidrug|acrA	1.0	65.6	32	51.6	4.9e-08	1
BPEF	555	587	HWI-700370F:168:C7JUKANXX:6:2215:13089:59816	multidrug	ZP_02465589|FEATURES|bpeF|multidrug|bpeF	1.0	69.7	33	53.1	1.7e-08	1
MULTIDRUG_ABC_TRANSPORTER	388	419	HWI-700370F:168:C7JUKANXX:6:1110:19158:53709	multidrug	gi:748767925:ref:WP_040019608.1:|FEATURES|multidrug_ABC_transporter|multidrug|multidrug_ABC_transporter	1.0	78.1	32	50.1	1.4e-07	1
BPEF	859	891	HWI-700370F:168:C7JUKANXX:6:1113:3094:58466	multidrug	ZP_02465589|FEATURES|bpeF|multidrug|bpeF	1.0	69.7	33	59.3	2.4e-10	1
ABCA	921	952	HWI-700370F:168:C7JUKANXX:6:1202:11101:16950	multidrug	XP_753111.1|FEATURES|abcA|multidrug|abcA	0.999999343791	62.5	32	44.3	7.8e-06	1
OPTRA	205	236	HWI-700370F:168:C7JUKANXX:6:2211:5795:26268	oxazolidinone	AKA86814|FEATURES|optrA|oxazolidinone|optrA	0.99923098225	65.6	32	48.9	3.2e-07	1
MEXA	243	274	HWI-700370F:168:C7JUKANXX:6:2212:1627:73227	multidrug	gi:959889414:ref:WP_058160887.1:|FEATURES|mexA|multidrug|mexA	1.0	68.8	32	48.9	3.2e-07	1
ABCA	826	858	HWI-700370F:168:C7JUKANXX:6:1313:3839:26777	multidrug	XP_753111.1|FEATURES|abcA|multidrug|abcA	0.999999692022	90.9	33	63.2	1.6e-11	1
ADEF	757	789	HWI-700370F:168:C7JUKANXX:6:1108:11444:8536	multidrug	CAJ77856.1|FEATURES|adeF|multidrug|adeF	0.999999513801	63.6	33	45.1	4.6e-06	1
ABCA	1178	1209	HWI-700370F:168:C7JUKANXX:6:1315:20547:33155	multidrug	XP_753111.1|FEATURES|abcA|multidrug|abcA	0.999999519299	75.0	32	50.8	8.4e-08	1
ROSA	270	301	HWI-700370F:168:C7JUKANXX:6:1314:14864:17604	fosmidomycin	ZP_04623896|FEATURES|rosA|fosmidomycin|rosA	1.0	75.0	32	52.0	3.8e-08	1
MULTIDRUG_ABC_TRANSPORTER	529	560	HWI-700370F:168:C7JUKANXX:6:2107:13616:18676	multidrug	gi:664395661:ref:WP_030922045.1:|FEATURES|multidrug_ABC_transporter|multidrug|multidrug_ABC_transporter	1.0	71.9	32	50.4	1.1e-07	1
TLCC	24	56	HWI-700370F:168:C7JUKANXX:6:2301:15831:15567	MLS	M57437.gene.p01|FEATURES|tlcC|MLS|tlcC	0.99999994123	60.6	33	44.7	6.0e-06	1
MEXF	162	194	HWI-700370F:168:C7JUKANXX:6:2116:12790:79865	multidrug	gi:780147796:ref:WP_045491627.1:|FEATURES|mexF|multidrug|mexF	0.999999945655	60.6	33	51.2	6.4e-08	1
STAPHYLOCOCCUS_MUPA_CONFERRING_RESISTANCE_TO_MUPIROCIN	59	89	HWI-700370F:168:C7JUKANXX:6:2113:19086:6766	mupirocin	CAA53189|FEATURES|Staphylococcus_mupA_conferring_resistance_to_mupirocin|mupirocin|Staphylococcus_mupA_conferring_resistance_to_mupirocin	0.999999939731	64.5	31	47.4	9.3e-07	1
TRIC	876	908	HWI-700370F:168:C7JUKANXX:6:2210:13891:11290	triclosan	NP_248848.1|FEATURES|TriC|triclosan|TriC	0.999999948184	81.8	33	54.3	7.6e-09	1
ROSA	101	132	HWI-700370F:168:C7JUKANXX:6:1110:17883:17380	fosmidomycin	YP_001477378|FEATURES|rosA|fosmidomycin|rosA	1.0	68.8	32	49.7	1.9e-07	1
KDPE	77	108	HWI-700370F:168:C7JUKANXX:6:1208:10414:35771	aminoglycoside	NP_415222.1|FEATURES|kdpE|aminoglycoside|kdpE	0.999996526834	65.6	32	48.9	3.2e-07	1
OMPR	73	103	HWI-700370F:168:C7JUKANXX:6:2314:17141:98182	multidrug	gi:507097545:ref:WP_016168184.1:|FEATURES|ompR|multidrug|ompR	0.999999999231	74.2	31	52.8	2.2e-08	1
ACRB	983	1014	HWI-700370F:168:C7JUKANXX:6:1211:14166:81834	multidrug	gi:446414960:ref:WP_000492815.1:|FEATURES|acrB|multidrug|acrB	0.999999878822	62.5	32	44.3	7.8e-06	1
MEXD	25	55	HWI-700370F:168:C7JUKANXX:6:1301:8422:46332	multidrug	YP_348488|FEATURES|mexD|multidrug|mexD	0.999999717733	61.3	31	46.6	1.6e-06	1
VANA	98	129	HWI-700370F:168:C7JUKANXX:6:1201:14884:5619	glycopeptide	KF478993.1.gene3.p01|FEATURES|vanA|glycopeptide|vanA	1.0	71.9	32	50.8	8.4e-08	1
TRANSCRIPTIONAL_REGULATORY_PROTEIN_CPXR_CPXR	71	101	HWI-700370F:168:C7JUKANXX:6:1107:2664:89769	unclassified	CP001485.1.gene721.p01|FEATURES|transcriptional_regulatory_protein_CpxR_cpxR|unclassified|transcriptional_regulatory_protein_CpxR_cpxR	0.99999661538	74.2	31	52.4	2.9e-08	1
MEXF	741	773	HWI-700370F:168:C7JUKANXX:6:2208:9354:69362	multidrug	gi:966506160:ref:WP_058522806.1:|FEATURES|mexF|multidrug|mexF	0.999999998729	63.6	33	45.1	4.6e-06	1
CEOB	163	195	HWI-700370F:168:C7JUKANXX:6:2302:19369:44362	multidrug	CAR56416|FEATURES|ceoB|multidrug|ceoB	1.0	78.8	33	63.5	1.2e-11	1
TETP	57	89	HWI-700370F:168:C7JUKANXX:6:1302:13298:82273	tetracycline	NP_348076|FEATURES|tetP|tetracycline|tetP	0.999999788444	60.6	33	44.7	6.0e-06	1
EFRA	390	421	HWI-700370F:168:C7JUKANXX:6:2306:5476:78824	multidrug	CDO61513.1|FEATURES|efrA|multidrug|efrA	0.999999328715	69.7	33	45.4	3.5e-06	1
RPOB2	866	898	HWI-700370F:168:C7JUKANXX:6:2103:17187:52324	multidrug	BAD59497.1|FEATURES|rpoB2|multidrug|rpoB2	0.999999384726	75.8	33	59.3	2.4e-10	1
ABCA	1317	1347	HWI-700370F:168:C7JUKANXX:6:2115:18646:33718	multidrug	XP_753111.1|FEATURES|abcA|multidrug|abcA	0.999999585264	77.4	31	54.3	7.6e-09	1
RPOB2	445	477	HWI-700370F:168:C7JUKANXX:6:2115:9106:5578	multidrug	BAD59497.1|FEATURES|rpoB2|multidrug|rpoB2	0.999999463022	81.8	33	64.3	7.3e-12	1
ABCA	943	975	HWI-700370F:168:C7JUKANXX:6:2107:14280:34207	multidrug	XP_753111.1|FEATURES|abcA|multidrug|abcA	0.999999666402	87.9	33	60.8	8.1e-11	1
ACRD	733	765	HWI-700370F:168:C7JUKANXX:6:1208:11402:9795	aminoglycoside	YP_490697.1|FEATURES|acrD|aminoglycoside|acrD	0.999981474544	60.6	33	44.7	6.0e-06	1
MULTIDRUG_ABC_TRANSPORTER	540	572	HWI-700370F:168:C7JUKANXX:6:1202:8560:52909	multidrug	gi:664556405:ref:WP_031071225.1:|FEATURES|multidrug_ABC_transporter|multidrug|multidrug_ABC_transporter	1.0	72.7	33	48.9	3.2e-07	1
RPOB2	148	178	HWI-700370F:168:C7JUKANXX:6:2114:16661:37847	multidrug	BAD59497.1|FEATURES|rpoB2|multidrug|rpoB2	0.999999298985	74.2	31	55.1	4.4e-09	1
TETP	79	110	HWI-700370F:168:C7JUKANXX:6:1301:13940:44916	tetracycline	YP_002850805|FEATURES|tetP|tetracycline|tetP	0.999999995901	62.5	32	44.7	6.0e-06	1
TETM	76	106	HWI-700370F:168:C7JUKANXX:6:2102:3576:8052	tetracycline	Q02652|FEATURES|tetM|tetracycline|tetM	1.0	77.4	31	49.3	2.4e-07	1
MACB	146	178	HWI-700370F:168:C7JUKANXX:6:2210:6452:70969	MLS	gi:1022664304:ref:WP_063420886.1:|FEATURES|macB|MLS|macB	1.0	66.7	33	46.6	1.6e-06	1
ABCA	860	892	HWI-700370F:168:C7JUKANXX:6:2205:4407:37034	multidrug	XP_753111.1|FEATURES|abcA|multidrug|abcA	0.999999503939	69.7	33	51.6	4.9e-08	1
MEXB	975	1007	HWI-700370F:168:C7JUKANXX:6:1107:13493:91715	multidrug	gi:504646765:ref:WP_014833867.1:|FEATURES|mexB|multidrug|mexB	1.0	81.8	33	53.9	9.9e-09	1
TETP	68	99	HWI-700370F:168:C7JUKANXX:6:1211:7752:23588	tetracycline	NP_348076|FEATURES|tetP|tetracycline|tetP	1.0	75.0	32	52.0	3.8e-08	1
RPOB2	693	725	HWI-700370F:168:C7JUKANXX:6:2112:17787:6019	multidrug	BAD59497.1|FEATURES|rpoB2|multidrug|rpoB2	0.999999262256	66.7	33	53.5	1.3e-08	1
VANR	73	103	HWI-700370F:168:C7JUKANXX:6:2110:17164:29478	glycopeptide	gi:938897327:ref:WP_054681472.1:|FEATURES|vanR|glycopeptide|vanR	0.999999814773	61.3	31	44.7	6.0e-06	1
ADEB	842	874	HWI-700370F:168:C7JUKANXX:6:1112:4995:32674	multidrug	ABO12177|FEATURES|adeB|multidrug|adeB	1.0	72.7	33	50.1	1.4e-07	1
ROSA	60	91	HWI-700370F:168:C7JUKANXX:6:1313:12107:26746	fosmidomycin	YP_001401993|FEATURES|rosA|fosmidomycin|rosA	1.0	78.1	32	58.5	4.0e-10	1
MEXK	390	421	HWI-700370F:168:C7JUKANXX:6:1107:11852:64339	multidrug	AAG07064.1|FEATURES|MexK|multidrug|MexK	0.999999606539	75.0	32	52.8	2.2e-08	1
MEXF	353	385	HWI-700370F:168:C7JUKANXX:6:1110:2489:69172	multidrug	gi:940417834:ref:WP_055007142.1:|FEATURES|mexF|multidrug|mexF	1.0	72.7	33	56.6	1.5e-09	1
TETM	76	106	HWI-700370F:168:C7JUKANXX:6:2109:6388:21413	tetracycline	Q02652|FEATURES|tetM|tetracycline|tetM	1.0	77.4	31	49.3	2.4e-07	1
MULTIDRUG_ABC_TRANSPORTER	546	577	HWI-700370F:168:C7JUKANXX:6:1208:4447:23060	multidrug	gi:944152509:ref:WP_055644808.1:|FEATURES|multidrug_ABC_transporter|multidrug|multidrug_ABC_transporter	1.0	84.4	32	58.5	4.0e-10	1
ABCA	820	852	HWI-700370F:168:C7JUKANXX:6:1314:3617:2144	multidrug	XP_753111.1|FEATURES|abcA|multidrug|abcA	0.999999591572	87.9	33	61.2	6.2e-11	1
RPOB2	786	818	HWI-700370F:168:C7JUKANXX:6:1104:4623:31851	multidrug	BAD59497.1|FEATURES|rpoB2|multidrug|rpoB2	0.999999370074	78.8	33	58.5	4.0e-10	1
BACA	252	283	HWI-700370F:168:C7JUKANXX:6:2307:19010:35024	bacitracin	YP_001925041|FEATURES|bacA|bacitracin|bacA	1.0	84.4	32	62.4	2.8e-11	1
BACA	176	208	HWI-700370F:168:C7JUKANXX:6:1108:20179:86492	bacitracin	YP_001925041|FEATURES|bacA|bacitracin|bacA	1.0	90.9	33	62.0	3.6e-11	1
BPEF	930	961	HWI-700370F:168:C7JUKANXX:6:2305:20351:22097	multidrug	ZP_02465589|FEATURES|bpeF|multidrug|bpeF	1.0	78.1	32	53.9	9.9e-09	1
PATA	250	282	HWI-700370F:168:C7JUKANXX:6:1305:3935:93996	fluoroquinolone	NP_417544.5|FEATURES|patA|fluoroquinolone|patA	0.999995445806	63.6	33	48.9	3.2e-07	1
MUXC	436	467	HWI-700370F:168:C7JUKANXX:6:1202:15899:59364	multidrug	NP_251216.1|FEATURES|MuxC|multidrug|MuxC	0.999993956034	84.4	32	55.1	4.4e-09	1
ABCA	649	681	HWI-700370F:168:C7JUKANXX:6:2209:12729:43264	multidrug	XP_753111.1|FEATURES|abcA|multidrug|abcA	0.999999619001	60.6	33	56.6	1.5e-09	1
TRIC	394	424	HWI-700370F:168:C7JUKANXX:6:1314:11230:89979	triclosan	NP_248848.1|FEATURES|TriC|triclosan|TriC	0.999999756946	93.5	31	58.5	4.0e-10	1
OPTRA	207	239	HWI-700370F:168:C7JUKANXX:6:1210:18110:51572	oxazolidinone	AKA86814|FEATURES|optrA|oxazolidinone|optrA	0.99927535877	60.6	33	49.7	1.9e-07	1
OLEB	47	78	HWI-700370F:168:C7JUKANXX:6:2104:14453:10807	MLS	AAA50325|FEATURES|oleB|MLS|oleB	0.999999989702	68.8	32	45.1	4.6e-06	1
EMRA	282	314	HWI-700370F:168:C7JUKANXX:6:1202:15088:62229	multidrug	gi:585367767:ref:WP_024249346.1:|FEATURES|emrA|multidrug|emrA	0.986960896244	60.6	33	45.1	4.6e-06	1
ROSB	129	161	HWI-700370F:168:C7JUKANXX:6:1112:15412:47129	fosmidomycin	ZP_04631861|FEATURES|rosB|fosmidomycin|rosB	1.0	81.8	33	57.0	1.2e-09	1
RPOB2	777	809	HWI-700370F:168:C7JUKANXX:6:1211:19786:76406	multidrug	BAD59497.1|FEATURES|rpoB2|multidrug|rpoB2	0.99999927169	75.8	33	53.9	9.9e-09	1
RPOB2	452	484	HWI-700370F:168:C7JUKANXX:6:2103:1589:42573	multidrug	BAD59497.1|FEATURES|rpoB2|multidrug|rpoB2	0.999999478791	84.8	33	65.5	3.3e-12	1
ABCA	933	964	HWI-700370F:168:C7JUKANXX:6:2104:9412:10103	multidrug	XP_753111.1|FEATURES|abcA|multidrug|abcA	0.999999519299	75.0	32	50.8	8.4e-08	1
TRIC	315	345	HWI-700370F:168:C7JUKANXX:6:2313:14880:75817	triclosan	NP_248848.1|FEATURES|TriC|triclosan|TriC	0.999999769676	64.5	31	45.4	3.5e-06	1
MEXF	353	385	HWI-700370F:168:C7JUKANXX:6:2110:18824:73736	multidrug	gi:940417834:ref:WP_055007142.1:|FEATURES|mexF|multidrug|mexF	1.0	72.7	33	56.6	1.5e-09	1
VANA	89	119	HWI-700370F:168:C7JUKANXX:6:1212:17671:92854	glycopeptide	KF478993.1.gene3.p01|FEATURES|vanA|glycopeptide|vanA	0.999999574517	61.3	31	45.8	2.7e-06	1
MULTIDRUG_ABC_TRANSPORTER	486	518	HWI-700370F:168:C7JUKANXX:6:1306:14463:76384	multidrug	gi:943938624:ref:WP_055567802.1:|FEATURES|multidrug_ABC_transporter|multidrug|multidrug_ABC_transporter	1.0	84.8	33	57.4	9.0e-10	1
MULTIDRUG_ABC_TRANSPORTER	498	529	HWI-700370F:168:C7JUKANXX:6:2105:14045:60347	multidrug	gi:664395661:ref:WP_030922045.1:|FEATURES|multidrug_ABC_transporter|multidrug|multidrug_ABC_transporter	1.0	81.2	32	55.1	4.4e-09	1
MEXF	981	1012	HWI-700370F:168:C7JUKANXX:6:2108:6909:48056	multidrug	gi:966439914:ref:WP_058480237.1:|FEATURES|mexF|multidrug|mexF	1.0	78.1	32	50.1	1.4e-07	1
RPOB2	137	168	HWI-700370F:168:C7JUKANXX:6:1307:13006:18813	multidrug	BAD59497.1|FEATURES|rpoB2|multidrug|rpoB2	0.999999245414	68.8	32	52.8	2.2e-08	1
TETA	444	474	HWI-700370F:168:C7JUKANXX:6:2114:1857:78448	tetracycline	gi:736993687:ref:WP_034989673.1:|FEATURES|tetA|tetracycline|tetA	0.999999999996	67.7	31	46.2	2.1e-06	1
RPOB2	1023	1055	HWI-700370F:168:C7JUKANXX:6:2111:7060:54420	multidrug	BAD59497.1|FEATURES|rpoB2|multidrug|rpoB2	0.999999516468	90.9	33	68.6	3.9e-13	1
ABCA	646	678	HWI-700370F:168:C7JUKANXX:6:1310:12924:44042	multidrug	XP_753111.1|FEATURES|abcA|multidrug|abcA	0.999999603556	66.7	33	55.5	3.4e-09	1
ABCA	956	988	HWI-700370F:168:C7JUKANXX:6:1112:14193:3993	multidrug	XP_753111.1|FEATURES|abcA|multidrug|abcA	0.999999427171	66.7	33	47.0	1.2e-06	1
MUXB	545	576	HWI-700370F:168:C7JUKANXX:6:1107:12350:71902	multidrug	NP_251217.1|FEATURES|MuxB|multidrug|MuxB	0.99999890617	65.6	32	46.2	2.1e-06	1
ABCA	459	491	HWI-700370F:168:C7JUKANXX:6:1310:20188:23029	multidrug	XP_753111.1|FEATURES|abcA|multidrug|abcA	0.999999415962	60.6	33	46.6	1.6e-06	1
MULTIDRUG_ABC_TRANSPORTER	620	651	HWI-700370F:168:C7JUKANXX:6:1108:11308:73837	multidrug	NC_010400.5984909.p01|FEATURES|multidrug_ABC_transporter|multidrug|multidrug_ABC_transporter	1.0	81.2	32	58.9	3.1e-10	1
ROSA	226	257	HWI-700370F:168:C7JUKANXX:6:2311:1502:52175	fosmidomycin	ZP_04621517|FEATURES|rosA|fosmidomycin|rosA	1.0	68.8	32	51.6	4.9e-08	1
TRIC	189	221	HWI-700370F:168:C7JUKANXX:6:1112:9985:68741	triclosan	NP_248848.1|FEATURES|TriC|triclosan|TriC	0.999999874876	66.7	33	48.9	3.2e-07	1
MULTIDRUG_ABC_TRANSPORTER	727	758	HWI-700370F:168:C7JUKANXX:6:1103:12011:13124	multidrug	NC_010400.5984909.p01|FEATURES|multidrug_ABC_transporter|multidrug|multidrug_ABC_transporter	0.999999999982	71.9	32	53.5	1.3e-08	1
ROSB	228	259	HWI-700370F:168:C7JUKANXX:6:2309:5142:97040	fosmidomycin	ZP_04631861|FEATURES|rosB|fosmidomycin|rosB	1.0	81.2	32	54.3	7.6e-09	1
PATA	237	269	HWI-700370F:168:C7JUKANXX:6:2103:7964:61070	fluoroquinolone	NP_417544.5|FEATURES|patA|fluoroquinolone|patA	0.999991643185	60.6	33	45.1	4.6e-06	1
RPOB2	1007	1039	HWI-700370F:168:C7JUKANXX:6:2203:18790:19938	multidrug	BAD59497.1|FEATURES|rpoB2|multidrug|rpoB2	0.999999370074	81.8	33	63.2	1.6e-11	1
ABCA	869	901	HWI-700370F:168:C7JUKANXX:6:2116:5580:89240	multidrug	XP_753111.1|FEATURES|abcA|multidrug|abcA	0.999999503939	66.7	33	50.1	1.4e-07	1
MULTIDRUG_ABC_TRANSPORTER	482	512	HWI-700370F:168:C7JUKANXX:6:2202:3183:82901	multidrug	gi:817122037:ref:WP_046494699.1:|FEATURES|multidrug_ABC_transporter|multidrug|multidrug_ABC_transporter	1.0	74.2	31	50.1	1.4e-07	1
ABCA	238	269	HWI-700370F:168:C7JUKANXX:6:1206:2022:48593	multidrug	XP_753111.1|FEATURES|abcA|multidrug|abcA	0.999999519299	71.9	32	50.8	8.4e-08	1
RPOB2	784	816	HWI-700370F:168:C7JUKANXX:6:1202:4625:61987	multidrug	BAD59497.1|FEATURES|rpoB2|multidrug|rpoB2	0.999999262256	84.8	33	57.8	6.9e-10	1
ROSA	257	288	HWI-700370F:168:C7JUKANXX:6:1310:13711:48920	fosmidomycin	ZP_04623896|FEATURES|rosA|fosmidomycin|rosA	1.0	75.0	32	53.9	9.9e-09	1
RPOB2	416	448	HWI-700370F:168:C7JUKANXX:6:2208:9668:28376	multidrug	BAD59497.1|FEATURES|rpoB2|multidrug|rpoB2	0.999999384726	81.8	33	59.3	2.4e-10	1
TETA	444	474	HWI-700370F:168:C7JUKANXX:6:2307:20866:96128	tetracycline	gi:736993687:ref:WP_034989673.1:|FEATURES|tetA|tetracycline|tetA	0.999999999993	64.5	31	44.7	6.0e-06	1
ABCA	835	866	HWI-700370F:168:C7JUKANXX:6:1310:19198:92333	multidrug	XP_753111.1|FEATURES|abcA|multidrug|abcA	0.999999380253	71.9	32	45.4	3.5e-06	1
VGBA	95	126	HWI-700370F:168:C7JUKANXX:6:1212:1960:4974	MLS	M20129.gene.p01|FEATURES|vgbA|MLS|vgbA	0.999999999999	62.5	32	48.9	3.2e-07	1
MDTC	430	462	HWI-700370F:168:C7JUKANXX:6:2315:15940:84692	multidrug	gi:446590225:ref:WP_000667571.1:|FEATURES|mdtC|multidrug|mdtC	0.974626945064	81.8	33	56.6	1.5e-09	1
TRIC	14	45	HWI-700370F:168:C7JUKANXX:6:1108:17473:51612	triclosan	NP_248848.1|FEATURES|TriC|triclosan|TriC	0.999999929958	68.8	32	52.4	2.9e-08	1
ABCA	288	320	HWI-700370F:168:C7JUKANXX:6:2316:5099:46313	multidrug	XP_753111.1|FEATURES|abcA|multidrug|abcA	0.999999503939	63.6	33	50.8	8.4e-08	1
MEXY	908	940	HWI-700370F:168:C7JUKANXX:6:2309:3286:51988	multidrug	BAA34300|FEATURES|mexY|multidrug|mexY	1.0	81.8	33	58.2	5.2e-10	1
ABCA	1189	1221	HWI-700370F:168:C7JUKANXX:6:2307:18128:65127	multidrug	XP_753111.1|FEATURES|abcA|multidrug|abcA	0.999999659571	72.7	33	60.1	1.4e-10	1
TLCC	30	62	HWI-700370F:168:C7JUKANXX:6:2114:17159:89740	MLS	M57437.gene.p01|FEATURES|tlcC|MLS|tlcC	0.99999994123	66.7	33	44.7	6.0e-06	1
ABCA	954	986	HWI-700370F:168:C7JUKANXX:6:1308:15073:7057	multidrug	XP_753111.1|FEATURES|abcA|multidrug|abcA	0.999999591572	75.8	33	54.7	5.8e-09	1
ADEB	382	414	HWI-700370F:168:C7JUKANXX:6:2207:12517:30727	multidrug	gi:446910347:ref:WP_000987603.1:|FEATURES|adeB|multidrug|adeB	1.0	93.9	33	61.6	4.7e-11	1
CTX-M	164	196	HWI-700370F:168:C7JUKANXX:6:1301:20725:75389	beta-lactam	gi:649725843:gb:AIC64444.1:|FEATURES|CTX-M|beta-lactam|CTX-M	1.0	75.8	33	52.0	3.8e-08	1
RPOB2	786	818	HWI-700370F:168:C7JUKANXX:6:1312:20020:32220	multidrug	BAD59497.1|FEATURES|rpoB2|multidrug|rpoB2	0.999999252676	72.7	33	53.1	1.7e-08	1
MACB	23	54	HWI-700370F:168:C7JUKANXX:6:1215:5085:58268	MLS	gi:746243059:ref:WP_039291473.1:|FEATURES|macB|MLS|macB	1.0	62.5	32	45.1	4.6e-06	1
MULTIDRUG_ABC_TRANSPORTER	459	490	HWI-700370F:168:C7JUKANXX:6:2313:18017:44756	multidrug	gi:537465895:ref:WP_020977391.1:|FEATURES|multidrug_ABC_transporter|multidrug|multidrug_ABC_transporter	0.874844674186	62.5	32	45.4	3.5e-06	1
TRIC	552	584	HWI-700370F:168:C7JUKANXX:6:1314:12443:22615	triclosan	NP_248848.1|FEATURES|TriC|triclosan|TriC	0.99999986602	72.7	33	48.5	4.2e-07	1
MULTIDRUG_ABC_TRANSPORTER	451	483	HWI-700370F:168:C7JUKANXX:6:2101:12220:31708	multidrug	gi:686364868:ref:WP_031893738.1:|FEATURES|multidrug_ABC_transporter|multidrug|multidrug_ABC_transporter	1.0	69.7	33	46.6	1.6e-06	1
MULTIDRUG_ABC_TRANSPORTER	473	505	HWI-700370F:168:C7JUKANXX:6:2106:17851:40291	multidrug	gi:944009777:ref:WP_055601444.1:|FEATURES|multidrug_ABC_transporter|multidrug|multidrug_ABC_transporter	1.0	75.8	33	50.4	1.1e-07	1
MEXF	464	494	HWI-700370F:168:C7JUKANXX:6:1315:8322:34706	multidrug	gi:553764341:ref:WP_023096686.1:|FEATURES|mexF|multidrug|mexF	1.0	83.9	31	54.7	5.8e-09	1
MEXF	47	79	HWI-700370F:168:C7JUKANXX:6:2301:19709:19032	multidrug	CP000675.2.gene2298.p01|FEATURES|mexF|multidrug|mexF	1.0	81.8	33	60.1	1.4e-10	1
VANR	90	121	HWI-700370F:168:C7JUKANXX:6:1216:7034:91379	glycopeptide	KF478993.1.gene8.p01|FEATURES|vanR|glycopeptide|vanR	0.999998832967	62.5	32	44.3	7.8e-06	1
MUXB	583	615	HWI-700370F:168:C7JUKANXX:6:1112:4777:71016	multidrug	NP_251217.1|FEATURES|MuxB|multidrug|MuxB	0.99999999982	69.7	33	49.7	1.9e-07	1
MULTIDRUG_ABC_TRANSPORTER	552	584	HWI-700370F:168:C7JUKANXX:6:2206:16034:29248	multidrug	gi:695887424:ref:WP_032788534.1:|FEATURES|multidrug_ABC_transporter|multidrug|multidrug_ABC_transporter	0.99999999999	63.6	33	48.1	5.4e-07	1
MULTIDRUG_ABC_TRANSPORTER	477	508	HWI-700370F:168:C7JUKANXX:6:1315:18481:93516	multidrug	gi:1031799645:ref:WP_064138838.1:|FEATURES|multidrug_ABC_transporter|multidrug|multidrug_ABC_transporter	0.999999999837	68.8	32	46.6	1.6e-06	1
ABCA	971	1003	HWI-700370F:168:C7JUKANXX:6:2310:15898:42512	multidrug	XP_753111.1|FEATURES|abcA|multidrug|abcA	0.999999437951	63.6	33	47.4	9.3e-07	1
MEXF	328	359	HWI-700370F:168:C7JUKANXX:6:2303:2170:55858	multidrug	gi:966396486:ref:WP_058441292.1:|FEATURES|mexF|multidrug|mexF	1.0	71.9	32	51.6	4.9e-08	1
MULTIDRUG_ABC_TRANSPORTER	538	570	HWI-700370F:168:C7JUKANXX:6:1107:7655:39380	multidrug	gi:817122037:ref:WP_046494699.1:|FEATURES|multidrug_ABC_transporter|multidrug|multidrug_ABC_transporter	1.0	75.8	33	52.0	3.8e-08	1
MULTIDRUG_ABC_TRANSPORTER	909	941	HWI-700370F:168:C7JUKANXX:6:2108:3400:65864	multidrug	NC_010400.5984909.p01|FEATURES|multidrug_ABC_transporter|multidrug|multidrug_ABC_transporter	1.0	69.7	33	48.1	5.4e-07	1
RIFAMPIN_MONOOXYGENASE	273	305	HWI-700370F:168:C7JUKANXX:6:1109:9319:38626	rifamycin	gi:663760960:ref:WP_030535072.1:|FEATURES|rifampin_monooxygenase|rifamycin|rifampin_monooxygenase	1.0	78.8	33	60.5	1.1e-10	1
GOLS	20	52	HWI-700370F:168:C7JUKANXX:6:1214:3755:43723	multidrug	NP_459349.1|FEATURES|golS|multidrug|golS	0.999997820171	63.6	33	47.0	1.2e-06	1
TRIC	430	462	HWI-700370F:168:C7JUKANXX:6:1105:5744:6695	triclosan	NP_248848.1|FEATURES|TriC|triclosan|TriC	0.9999994628	69.7	33	52.8	2.2e-08	1
VANR	84	114	HWI-700370F:168:C7JUKANXX:6:1108:15189:50013	glycopeptide	gi:406772674:gb:AFS59920.1:|FEATURES|vanR|glycopeptide|vanR	1.0	61.3	31	45.4	3.5e-06	1
MEXF	68	99	HWI-700370F:168:C7JUKANXX:6:2208:7339:43204	multidrug	CP000675.2.gene2723.p01|FEATURES|mexF|multidrug|mexF	1.0	84.4	32	55.8	2.6e-09	1
TRIC	228	260	HWI-700370F:168:C7JUKANXX:6:2213:10404:100427	triclosan	NP_248848.1|FEATURES|TriC|triclosan|TriC	0.999999897939	63.6	33	50.1	1.4e-07	1
ADEC	74	105	HWI-700370F:168:C7JUKANXX:6:2301:8540:38013	multidrug	CP003583.1.gene2512.p01|FEATURES|adeC|multidrug|adeC	0.999998666059	62.5	32	46.6	1.6e-06	1
ABCA	149	179	HWI-700370F:168:C7JUKANXX:6:2105:11978:55594	multidrug	XP_753111.1|FEATURES|abcA|multidrug|abcA	0.999999370773	61.3	31	45.1	4.6e-06	1
TETA	413	444	HWI-700370F:168:C7JUKANXX:6:1208:8145:70758	tetracycline	gi:171851258:emb:CAQ04234.1:|FEATURES|tetA|tetracycline|tetA	0.999999483294	62.5	32	46.6	1.6e-06	1
ABCA	1008	1040	HWI-700370F:168:C7JUKANXX:6:2207:15547:86368	multidrug	XP_753111.1|FEATURES|abcA|multidrug|abcA	0.999999585264	66.7	33	54.3	7.6e-09	1
MEXF	921	954	HWI-700370F:168:C7JUKANXX:6:1114:6921:41291	multidrug	gi:966511896:ref:WP_058528450.1:|FEATURES|mexF|multidrug|mexF	0.999999985865	70.6	34	45.8	2.7e-06	1
ABCA	120	152	HWI-700370F:168:C7JUKANXX:6:2313:2273:57471	multidrug	XP_753111.1|FEATURES|abcA|multidrug|abcA	0.999999466129	63.6	33	48.5	4.2e-07	1
ABCA	928	959	HWI-700370F:168:C7JUKANXX:6:1105:19900:82360	multidrug	XP_753111.1|FEATURES|abcA|multidrug|abcA	0.999999437951	68.8	32	47.4	9.3e-07	1
MULTIDRUG_ABC_TRANSPORTER	395	426	HWI-700370F:168:C7JUKANXX:6:2314:8927:57399	multidrug	gi:926376632:ref:WP_053705806.1:|FEATURES|multidrug_ABC_transporter|multidrug|multidrug_ABC_transporter	1.0	78.1	32	50.8	8.4e-08	1
MEXF	47	79	HWI-700370F:168:C7JUKANXX:6:1307:14561:94916	multidrug	CP000675.2.gene2298.p01|FEATURES|mexF|multidrug|mexF	1.0	81.8	33	60.1	1.4e-10	1
OMPR	188	219	HWI-700370F:168:C7JUKANXX:6:1202:6041:13074	multidrug	NC_008702.1.4607594.p01|FEATURES|ompR|multidrug|ompR	0.999997913544	62.5	32	47.4	9.3e-07	1
ROSB	224	255	HWI-700370F:168:C7JUKANXX:6:1206:9019:37114	fosmidomycin	gi:544012122:gb:ERK10884.1:|FEATURES|rosB|fosmidomycin|rosB	1.0	87.5	32	55.8	2.6e-09	1
TETA	443	475	HWI-700370F:168:C7JUKANXX:6:1309:5433:70910	tetracycline	gi:736993687:ref:WP_034989673.1:|FEATURES|tetA|tetracycline|tetA	0.99999996413	63.6	33	44.7	6.0e-06	1
ROSA	128	160	HWI-700370F:168:C7JUKANXX:6:2204:15278:73238	fosmidomycin	YP_001401993|FEATURES|rosA|fosmidomycin|rosA	1.0	87.9	33	62.4	2.8e-11	1
MACB	145	176	HWI-700370F:168:C7JUKANXX:6:1101:18183:86740	MLS	gi:852292746:ref:WP_048332551.1:|FEATURES|macB|MLS|macB	1.0	68.8	32	46.6	1.6e-06	1
ROSB	237	269	HWI-700370F:168:C7JUKANXX:6:2216:15525:96405	fosmidomycin	gi:1001786599:ref:WP_061324791.1:|FEATURES|rosB|fosmidomycin|rosB	1.0	75.8	33	52.4	2.9e-08	1
VANH	208	240	HWI-700370F:168:C7JUKANXX:6:1302:5686:42527	glycopeptide	AAY52004|FEATURES|vanH|glycopeptide|vanH	1.0	66.7	33	48.5	4.2e-07	1
OMPR	57	92	HWI-700370F:168:C7JUKANXX:6:2203:7479:5353	multidrug	gi:909830386:gb:AKU13184.1:|FEATURES|ompR|multidrug|ompR	0.999999980871	69.4	36	51.6	4.9e-08	1
ABCA	833	865	HWI-700370F:168:C7JUKANXX:6:1213:17666:52146	multidrug	XP_753111.1|FEATURES|abcA|multidrug|abcA	0.999999510643	75.8	33	50.4	1.1e-07	1
MULTIDRUG_ABC_TRANSPORTER	368	400	HWI-700370F:168:C7JUKANXX:6:2116:3854:93793	multidrug	gi:686197643:ref:WP_031807899.1:|FEATURES|multidrug_ABC_transporter|multidrug|multidrug_ABC_transporter	1.0	66.7	33	45.8	2.7e-06	1
AAC(6')-I	58	89	HWI-700370F:168:C7JUKANXX:6:1204:4011:21853	aminoglycoside	AF144880.1.gene1.p01|FEATURES|aac(6')-I|aminoglycoside|aac(6')-I	1.0	75.0	32	55.5	3.4e-09	1
MEXF	428	460	HWI-700370F:168:C7JUKANXX:6:2310:2052:38041	multidrug	gi:966514950:ref:WP_058531469.1:|FEATURES|mexF|multidrug|mexF	1.0	75.8	33	55.1	4.4e-09	1
COB(I)ALAMIN_ADENOLSYLTRANSFERASE	33	65	HWI-700370F:168:C7JUKANXX:6:1103:12723:35939	unclassified	gi:771454993:ref:WP_045149547.1:|FEATURES|cob(I)alamin_adenolsyltransferase|unclassified|cob(I)alamin_adenolsyltransferase	1.0	66.7	33	45.8	2.7e-06	1
CMRA	33	64	HWI-700370F:168:C7JUKANXX:6:2308:13181:76815	phenicol	AF015087.1.gene1.p01|FEATURES|cmrA|phenicol|cmrA	0.999994672126	68.8	32	48.9	3.2e-07	1
CARB	152	182	HWI-700370F:168:C7JUKANXX:6:2305:10358:20462	beta-lactam	BAC61820.1|FEATURES|CARB-22|beta-lactam|CARB	1.0	74.2	31	48.5	4.2e-07	1
MEXD	18	50	HWI-700370F:168:C7JUKANXX:6:2103:19753:31540	multidrug	YP_348488|FEATURES|mexD|multidrug|mexD	0.999999989465	60.6	33	47.8	7.1e-07	1
MEXF	91	123	HWI-700370F:168:C7JUKANXX:6:1309:14767:12617	multidrug	gi:966396486:ref:WP_058441292.1:|FEATURES|mexF|multidrug|mexF	1.0	78.8	33	50.1	1.4e-07	1
EMRB-QACA_FAMILY_MAJOR_FACILITATOR_TRANSPORTER	19	49	HWI-700370F:168:C7JUKANXX:6:2115:7509:95280	multidrug	AE016830.1.gene768.p01|FEATURES|EmrB-QacA_family_major_facilitator_transporter|multidrug|EmrB-QacA_family_major_facilitator_transporter	0.999998835775	67.7	31	46.2	2.1e-06	1
ABCA	934	965	HWI-700370F:168:C7JUKANXX:6:2215:13846:100401	multidrug	XP_753111.1|FEATURES|abcA|multidrug|abcA	0.99999944839	71.9	32	47.8	7.1e-07	1
YKKD	37	67	HWI-700370F:168:C7JUKANXX:6:1213:20538:16692	multidrug	gi:489311091:ref:WP_003218500.1:|FEATURES|ykkD|multidrug|ykkD	0.999999953544	61.3	31	46.6	1.6e-06	1
CEOB	743	774	HWI-700370F:168:C7JUKANXX:6:1307:3721:28193	multidrug	gi:590120227:emb:CDN64284.1:|FEATURES|ceoB|multidrug|ceoB	1.0	84.4	32	63.9	9.6e-12	1
TRANSCRIPTIONAL_REGULATORY_PROTEIN_CPXR_CPXR	87	118	HWI-700370F:168:C7JUKANXX:6:2203:13767:51527	unclassified	CP001138.1.gene4273.p01|FEATURES|transcriptional_regulatory_protein_CpxR_cpxR|unclassified|transcriptional_regulatory_protein_CpxR_cpxR	0.999999999999	71.9	32	46.2	2.1e-06	1
TRIC	277	309	HWI-700370F:168:C7JUKANXX:6:2207:20139:66233	triclosan	NP_248848.1|FEATURES|TriC|triclosan|TriC	0.99999986602	63.6	33	48.5	4.2e-07	1
OMPR	71	102	HWI-700370F:168:C7JUKANXX:6:1209:2605:34033	multidrug	gi:507097545:ref:WP_016168184.1:|FEATURES|ompR|multidrug|ompR	0.99999999899	63.6	33	46.2	2.1e-06	1
ABCA	379	410	HWI-700370F:168:C7JUKANXX:6:2206:3877:52557	multidrug	XP_753111.1|FEATURES|abcA|multidrug|abcA	0.999999591572	75.0	32	54.7	5.8e-09	1
ABCA	824	854	HWI-700370F:168:C7JUKANXX:6:2310:13832:67417	multidrug	XP_753111.1|FEATURES|abcA|multidrug|abcA	0.999999494766	80.6	31	49.7	1.9e-07	1
TRANSCRIPTIONAL_REGULATORY_PROTEIN_CPXR_CPXR	69	100	HWI-700370F:168:C7JUKANXX:6:2104:6324:68439	unclassified	CP001918.1.gene5135.p01|FEATURES|transcriptional_regulatory_protein_CpxR_cpxR|unclassified|transcriptional_regulatory_protein_CpxR_cpxR	0.999999999881	68.8	32	49.7	1.9e-07	1
MEXF	1001	1033	HWI-700370F:168:C7JUKANXX:6:1108:6181:12838	multidrug	gi:655279967:ref:WP_028689378.1:|FEATURES|mexF|multidrug|mexF	1.0	90.9	33	62.8	2.1e-11	1
MEXD	78	109	HWI-700370F:168:C7JUKANXX:6:2313:20368:92502	multidrug	gi:496339859:ref:WP_009049037.1:|FEATURES|mexD|multidrug|mexD	0.999999756488	65.6	32	45.8	2.7e-06	1
MULTIDRUG_ABC_TRANSPORTER	531	561	HWI-700370F:168:C7JUKANXX:6:1109:6542:55311	multidrug	gi:943938624:ref:WP_055567802.1:|FEATURES|multidrug_ABC_transporter|multidrug|multidrug_ABC_transporter	0.999999672704	71.0	31	46.6	1.6e-06	1
MULTIDRUG_ABC_TRANSPORTER	463	493	HWI-700370F:168:C7JUKANXX:6:2113:10210:29252	multidrug	gi:1031799645:ref:WP_064138838.1:|FEATURES|multidrug_ABC_transporter|multidrug|multidrug_ABC_transporter	1.0	67.7	31	47.8	7.1e-07	1
TRIC	785	817	HWI-700370F:168:C7JUKANXX:6:2301:4419:50806	triclosan	NP_248848.1|FEATURES|TriC|triclosan|TriC	0.99999989079	60.6	33	49.7	1.9e-07	1
MEXF	913	945	HWI-700370F:168:C7JUKANXX:6:1313:19813:94492	multidrug	gi:764136713:ref:WP_044320637.1:|FEATURES|mexF|multidrug|mexF	1.0	63.6	33	47.4	9.3e-07	1
MULTIDRUG_ABC_TRANSPORTER	477	509	HWI-700370F:168:C7JUKANXX:6:2103:17080:69946	multidrug	gi:944009777:ref:WP_055601444.1:|FEATURES|multidrug_ABC_transporter|multidrug|multidrug_ABC_transporter	1.0	75.8	33	51.6	4.9e-08	1
DFRA3	25	57	HWI-700370F:168:C7JUKANXX:6:2111:16492:44663	diaminopyrimidine	AAA25550.1|FEATURES|dfrA3|diaminopyrimidine|dfrA3	0.999875087564	69.7	33	55.1	4.4e-09	1
MEXC	287	319	HWI-700370F:168:C7JUKANXX:6:1209:17450:50124	multidrug	gi:730493281:ref:WP_034028540.1:|FEATURES|mexC|multidrug|mexC	0.999999991269	69.7	33	49.3	2.4e-07	1
ROSB	56	86	HWI-700370F:168:C7JUKANXX:6:2312:11930:64033	fosmidomycin	ZP_04638974|FEATURES|rosB|fosmidomycin|rosB	1.0	77.4	31	51.6	4.9e-08	1
OMPR	41	72	HWI-700370F:168:C7JUKANXX:6:2108:5583:85231	multidrug	NC_008702.1.4607594.p01|FEATURES|ompR|multidrug|ompR	0.999997971529	71.9	32	49.3	2.4e-07	1
MULTIDRUG_ABC_TRANSPORTER	369	401	HWI-700370F:168:C7JUKANXX:6:2302:17962:31711	multidrug	gi:920538074:ref:WP_052996048.1:|FEATURES|multidrug_ABC_transporter|multidrug|multidrug_ABC_transporter	1.0	72.7	33	51.6	4.9e-08	1
ADEJ	866	898	HWI-700370F:168:C7JUKANXX:6:1106:12992:88617	multidrug	NC_011586.7045444.p01|FEATURES|adeJ|multidrug|adeJ	1.0	66.7	33	50.1	1.4e-07	1
MULTIDRUG_ABC_TRANSPORTER	512	543	HWI-700370F:168:C7JUKANXX:6:1304:5711:72688	multidrug	gi:686364868:ref:WP_031893738.1:|FEATURES|multidrug_ABC_transporter|multidrug|multidrug_ABC_transporter	1.0	62.5	32	46.2	2.1e-06	1
ADEA	174	205	HWI-700370F:168:C7JUKANXX:6:1107:7932:80758	multidrug	NC_010410.6002906.p01|FEATURES|adeA|multidrug|adeA	1.0	71.9	32	47.8	7.1e-07	1
MULTIDRUG_ABC_TRANSPORTER	371	403	HWI-700370F:168:C7JUKANXX:6:2207:3203:74807	multidrug	gi:686197643:ref:WP_031807899.1:|FEATURES|multidrug_ABC_transporter|multidrug|multidrug_ABC_transporter	1.0	69.7	33	48.9	3.2e-07	1
SHV	134	166	HWI-700370F:168:C7JUKANXX:6:1214:17365:4113	beta-lactam	AF535129.1.gene1.p01|FEATURES|SHV-41|beta-lactam|SHV	1.0	72.7	33	50.4	1.1e-07	1
MULTIDRUG_ABC_TRANSPORTER	487	519	HWI-700370F:168:C7JUKANXX:6:1108:6850:29113	multidrug	gi:686364868:ref:WP_031893738.1:|FEATURES|multidrug_ABC_transporter|multidrug|multidrug_ABC_transporter	1.0	75.8	33	48.1	5.4e-07	1
ROSB	129	161	HWI-700370F:168:C7JUKANXX:6:1113:12934:53235	fosmidomycin	ZP_04631861|FEATURES|rosB|fosmidomycin|rosB	1.0	81.8	33	57.0	1.2e-09	1
MEXF	434	466	HWI-700370F:168:C7JUKANXX:6:2111:13812:87412	multidrug	YP_002800512|FEATURES|mexF|multidrug|mexF	1.0	63.6	33	47.4	9.3e-07	1
OMPR	35	66	HWI-700370F:168:C7JUKANXX:6:1311:3516:67322	multidrug	NC_008702.1.4607594.p01|FEATURES|ompR|multidrug|ompR	0.999997937686	75.0	32	48.1	5.4e-07	1
MEXF	988	1020	HWI-700370F:168:C7JUKANXX:6:1313:17922:50128	multidrug	gi:966461601:ref:WP_058493954.1:|FEATURES|mexF|multidrug|mexF	1.0	84.8	33	54.3	7.6e-09	1
ABCA	992	1023	HWI-700370F:168:C7JUKANXX:6:1210:3466:82941	multidrug	XP_753111.1|FEATURES|abcA|multidrug|abcA	0.999999536003	75.0	32	51.6	4.9e-08	1
MULTIDRUG_ABC_TRANSPORTER	387	418	HWI-700370F:168:C7JUKANXX:6:1313:9418:57399	multidrug	gi:663155409:ref:WP_030194633.1:|FEATURES|multidrug_ABC_transporter|multidrug|multidrug_ABC_transporter	1.0	71.9	32	47.4	9.3e-07	1
MEXF	448	479	HWI-700370F:168:C7JUKANXX:6:1110:8395:13468	multidrug	gi:966511896:ref:WP_058528450.1:|FEATURES|mexF|multidrug|mexF	1.0	84.4	32	59.7	1.8e-10	1
MEXK	465	497	HWI-700370F:168:C7JUKANXX:6:1112:20747:4427	multidrug	AAG07064.1|FEATURES|MexK|multidrug|MexK	0.999999473842	60.6	33	47.0	1.2e-06	1
MDTB	271	303	HWI-700370F:168:C7JUKANXX:6:1108:15558:85455	multidrug	gi:553863833:ref:WP_023138386.1:|FEATURES|mdtB|multidrug|mdtB	0.999999999969	60.6	33	53.1	1.7e-08	1
ABCA	870	902	HWI-700370F:168:C7JUKANXX:6:1212:1329:32112	multidrug	XP_753111.1|FEATURES|abcA|multidrug|abcA	0.999999663511	84.8	33	60.5	1.1e-10	1
SMEB	362	394	HWI-700370F:168:C7JUKANXX:6:1214:15440:14638	multidrug	gi:924026131:emb:CRX68731.1:|FEATURES|smeB|multidrug|smeB	1.0	72.7	33	53.9	9.9e-09	1
MDTN	48	80	HWI-700370F:168:C7JUKANXX:6:2214:14388:82071	multidrug	gi:928832503:ref:WP_053889253.1:|FEATURES|mdtN|multidrug|mdtN	1.0	63.6	33	45.8	2.7e-06	1
MUXB	304	336	HWI-700370F:168:C7JUKANXX:6:1311:13447:45111	multidrug	NP_251217.1|FEATURES|MuxB|multidrug|MuxB	0.999998976239	69.7	33	47.4	9.3e-07	1
ABCA	956	988	HWI-700370F:168:C7JUKANXX:6:2302:10008:6589	multidrug	XP_753111.1|FEATURES|abcA|multidrug|abcA	0.999999427171	66.7	33	47.0	1.2e-06	1
MEXD	254	285	HWI-700370F:168:C7JUKANXX:6:1314:20109:8363	multidrug	gi:852273548:ref:WP_048328542.1:|FEATURES|mexD|multidrug|mexD	1.0	68.8	32	50.4	1.1e-07	1
RPOB2	586	618	HWI-700370F:168:C7JUKANXX:6:2113:8195:46174	multidrug	BAD59497.1|FEATURES|rpoB2|multidrug|rpoB2	0.999999410786	81.8	33	60.8	8.1e-11	1
MULTIDRUG_ABC_TRANSPORTER	552	583	HWI-700370F:168:C7JUKANXX:6:1105:21012:71284	multidrug	gi:764446018:ref:WP_044369325.1:|FEATURES|multidrug_ABC_transporter|multidrug|multidrug_ABC_transporter	0.999999999303	62.5	32	45.8	2.7e-06	1
STAPHYLOCOCCUS_MUPA_CONFERRING_RESISTANCE_TO_MUPIROCIN	533	565	HWI-700370F:168:C7JUKANXX:6:2103:11671:81131	mupirocin	CAA53189|FEATURES|Staphylococcus_mupA_conferring_resistance_to_mupirocin|mupirocin|Staphylococcus_mupA_conferring_resistance_to_mupirocin	0.999999971848	66.7	33	50.8	8.4e-08	1
TRIC	223	255	HWI-700370F:168:C7JUKANXX:6:2313:10419:80494	triclosan	NP_248848.1|FEATURES|TriC|triclosan|TriC	0.9999998565	60.6	33	48.9	3.2e-07	1
RPOB2	412	444	HWI-700370F:168:C7JUKANXX:6:1307:14222:85867	multidrug	BAD59497.1|FEATURES|rpoB2|multidrug|rpoB2	0.999999252676	75.8	33	54.7	5.8e-09	1
RPOB2	401	433	HWI-700370F:168:C7JUKANXX:6:1104:10602:48656	multidrug	BAD59497.1|FEATURES|rpoB2|multidrug|rpoB2	0.999999252676	69.7	33	53.1	1.7e-08	1
MULTIDRUG_ABC_TRANSPORTER	141	173	HWI-700370F:168:C7JUKANXX:6:2101:6704:82453	multidrug	NC_010400.5984909.p01|FEATURES|multidrug_ABC_transporter|multidrug|multidrug_ABC_transporter	1.0	84.8	33	62.0	3.6e-11	1
OPMB	291	323	HWI-700370F:168:C7JUKANXX:6:2301:1094:35002	multidrug	NP_251215.1|FEATURES|OpmB|multidrug|OpmB	0.999998449182	66.7	33	44.3	7.8e-06	1
ROSA	120	152	HWI-700370F:168:C7JUKANXX:6:2109:4445:19423	fosmidomycin	ZP_04612558|FEATURES|rosA|fosmidomycin|rosA	1.0	81.8	33	59.7	1.8e-10	1
MEXD	21	52	HWI-700370F:168:C7JUKANXX:6:2205:1289:86216	multidrug	gi:852273548:ref:WP_048328542.1:|FEATURES|mexD|multidrug|mexD	1.0	65.6	32	51.2	6.4e-08	1
MEXF	457	489	HWI-700370F:168:C7JUKANXX:6:2312:9512:2895	multidrug	gi:504104202:ref:WP_014338188.1:|FEATURES|mexF|multidrug|mexF	1.0	97.0	33	63.2	1.6e-11	1
MEXF	378	410	HWI-700370F:168:C7JUKANXX:6:2103:20074:60913	multidrug	YP_002800512|FEATURES|mexF|multidrug|mexF	1.0	87.9	33	62.4	2.8e-11	1
MEXF	336	367	HWI-700370F:168:C7JUKANXX:6:2115:18741:27644	multidrug	gi:966506160:ref:WP_058522806.1:|FEATURES|mexF|multidrug|mexF	1.0	71.9	32	50.4	1.1e-07	1
MEXF	951	983	HWI-700370F:168:C7JUKANXX:6:2114:10508:13897	multidrug	gi:553764341:ref:WP_023096686.1:|FEATURES|mexF|multidrug|mexF	1.0	87.9	33	57.0	1.2e-09	1
ADEF	994	1026	HWI-700370F:168:C7JUKANXX:6:2209:7886:76077	multidrug	CAJ77856.1|FEATURES|adeF|multidrug|adeF	1.0	84.8	33	56.6	1.5e-09	1
MULTIDRUG_ABC_TRANSPORTER	161	193	HWI-700370F:168:C7JUKANXX:6:2104:5109:69995	multidrug	NC_010400.5984909.p01|FEATURES|multidrug_ABC_transporter|multidrug|multidrug_ABC_transporter	1.0	84.8	33	63.9	9.6e-12	1
SMEB	349	381	HWI-700370F:168:C7JUKANXX:6:1304:1736:54452	multidrug	gi:924026131:emb:CRX68731.1:|FEATURES|smeB|multidrug|smeB	1.0	72.7	33	56.6	1.5e-09	1
AMRB	454	486	HWI-700370F:168:C7JUKANXX:6:1216:20162:54461	multidrug	YP_001119417|FEATURES|amrB|multidrug|amrB	1.0	75.8	33	52.4	2.9e-08	1
ABCA	1011	1042	HWI-700370F:168:C7JUKANXX:6:1215:17187:69083	multidrug	XP_753111.1|FEATURES|abcA|multidrug|abcA	0.999999475982	65.6	32	48.9	3.2e-07	1
MEXF	744	775	HWI-700370F:168:C7JUKANXX:6:1202:6518:63721	multidrug	gi:966439914:ref:WP_058480237.1:|FEATURES|mexF|multidrug|mexF	0.999999999999	68.8	32	48.9	3.2e-07	1
OMPR	35	66	HWI-700370F:168:C7JUKANXX:6:1307:4593:60176	multidrug	NC_008702.1.4607594.p01|FEATURES|ompR|multidrug|ompR	0.999997937686	75.0	32	48.1	5.4e-07	1
ABCA	1130	1162	HWI-700370F:168:C7JUKANXX:6:1312:7637:24278	multidrug	XP_753111.1|FEATURES|abcA|multidrug|abcA	0.999999475982	63.6	33	48.9	3.2e-07	1
OQXB	950	982	HWI-700370F:168:C7JUKANXX:6:1210:6358:51776	multidrug	YP_001693238|FEATURES|oqxB|multidrug|oqxB	0.99999872054	66.7	33	44.3	7.8e-06	1
MUXB	296	328	HWI-700370F:168:C7JUKANXX:6:1110:12781:46216	multidrug	NP_251217.1|FEATURES|MuxB|multidrug|MuxB	0.999999055425	72.7	33	48.9	3.2e-07	1
ABCA	820	852	HWI-700370F:168:C7JUKANXX:6:1109:8042:88356	multidrug	XP_753111.1|FEATURES|abcA|multidrug|abcA	0.999999578626	78.8	33	53.9	9.9e-09	1
STAPHYLOCOCCUS_MUPA_CONFERRING_RESISTANCE_TO_MUPIROCIN	78	108	HWI-700370F:168:C7JUKANXX:6:1215:3366:51016	mupirocin	CAA53189|FEATURES|Staphylococcus_mupA_conferring_resistance_to_mupirocin|mupirocin|Staphylococcus_mupA_conferring_resistance_to_mupirocin	0.999999939731	61.3	31	47.4	9.3e-07	1
ACRB	412	444	HWI-700370F:168:C7JUKANXX:6:1301:4496:11386	multidrug	gi:727178815:ref:WP_033642107.1:|FEATURES|acrB|multidrug|acrB	1.0	78.8	33	57.8	6.9e-10	1
ROSA	112	143	HWI-700370F:168:C7JUKANXX:6:1212:13391:10325	fosmidomycin	ZP_04612558|FEATURES|rosA|fosmidomycin|rosA	1.0	75.0	32	54.7	5.8e-09	1
RPOB2	892	924	HWI-700370F:168:C7JUKANXX:6:1314:9749:59973	multidrug	BAD59497.1|FEATURES|rpoB2|multidrug|rpoB2	0.999999308211	75.8	33	55.5	3.4e-09	1
OPTRA	197	227	HWI-700370F:168:C7JUKANXX:6:1106:20279:3581	oxazolidinone	AKA86814|FEATURES|optrA|oxazolidinone|optrA	0.99927535877	61.3	31	49.7	1.9e-07	1
ABCA	999	1031	HWI-700370F:168:C7JUKANXX:6:1110:7969:8423	multidrug	XP_753111.1|FEATURES|abcA|multidrug|abcA	0.999999603556	72.7	33	55.5	3.4e-09	1
ABCA	925	956	HWI-700370F:168:C7JUKANXX:6:2309:9196:91263	multidrug	XP_753111.1|FEATURES|abcA|multidrug|abcA	0.999999415962	65.6	32	46.6	1.6e-06	1
TETA	443	475	HWI-700370F:168:C7JUKANXX:6:2309:6942:72226	tetracycline	gi:736993687:ref:WP_034989673.1:|FEATURES|tetA|tetracycline|tetA	1.0	63.6	33	47.8	7.1e-07	1
MEXF	853	885	HWI-700370F:168:C7JUKANXX:6:1114:20035:101222	multidrug	gi:966461601:ref:WP_058493954.1:|FEATURES|mexF|multidrug|mexF	0.999999999989	63.6	33	49.7	1.9e-07	1
ERM(39)	165	197	HWI-700370F:168:C7JUKANXX:6:1306:9531:58131	MLS	AY487229.1.gene4.p01|FEATURES|erm(39)|MLS|erm(39)	0.999999362193	66.7	33	46.6	1.6e-06	1
MTRA	90	121	HWI-700370F:168:C7JUKANXX:6:2101:2307:47888	multidrug	CCP46065.1|FEATURES|mtrA|multidrug|mtrA	0.999996948203	65.6	32	44.7	6.0e-06	1
MULTIDRUG_ABC_TRANSPORTER	360	392	HWI-700370F:168:C7JUKANXX:6:2211:1857:52961	multidrug	gi:686364868:ref:WP_031893738.1:|FEATURES|multidrug_ABC_transporter|multidrug|multidrug_ABC_transporter	1.0	63.6	33	44.7	6.0e-06	1
ROSA	47	79	HWI-700370F:168:C7JUKANXX:6:2310:7112:23592	fosmidomycin	YP_001401993|FEATURES|rosA|fosmidomycin|rosA	1.0	63.6	33	47.4	9.3e-07	1
MTRA	182	214	HWI-700370F:168:C7JUKANXX:6:1205:18103:44441	multidrug	CCP46065.1|FEATURES|mtrA|multidrug|mtrA	0.999998557996	78.8	33	59.7	1.8e-10	1
TRIA	189	221	HWI-700370F:168:C7JUKANXX:6:2206:9072:75837	triclosan	NP_248846.1|FEATURES|TriA|triclosan|TriA	0.999999838743	66.7	33	44.7	6.0e-06	1
ABCA	1036	1067	HWI-700370F:168:C7JUKANXX:6:1211:12671:23546	multidrug	XP_753111.1|FEATURES|abcA|multidrug|abcA	0.999999624381	75.0	32	57.0	1.2e-09	1
MULTIDRUG_ABC_TRANSPORTER	453	485	HWI-700370F:168:C7JUKANXX:6:1305:14858:67692	multidrug	gi:686364868:ref:WP_031893738.1:|FEATURES|multidrug_ABC_transporter|multidrug|multidrug_ABC_transporter	1.0	72.7	33	54.7	5.8e-09	1
MEXF	993	1025	HWI-700370F:168:C7JUKANXX:6:1106:19880:90072	multidrug	gi:553764341:ref:WP_023096686.1:|FEATURES|mexF|multidrug|mexF	1.0	87.9	33	58.9	3.1e-10	1
MACB	143	175	HWI-700370F:168:C7JUKANXX:6:2309:10690:35608	MLS	gi:545167026:ref:WP_021521592.1:|FEATURES|macB|MLS|macB	1.0	69.7	33	50.1	1.4e-07	1
MEXB	885	916	HWI-700370F:168:C7JUKANXX:6:2302:18966:60131	multidrug	YP_298289|FEATURES|mexB|multidrug|mexB	1.0	84.4	32	60.1	1.4e-10	1
EMRA	262	292	HWI-700370F:168:C7JUKANXX:6:2116:16045:96422	multidrug	gi:838616135:gb:KLW00339.1:|FEATURES|emrA|multidrug|emrA	0.999999999997	71.0	31	52.8	2.2e-08	1
RPOB2	436	467	HWI-700370F:168:C7JUKANXX:6:2108:15849:87584	multidrug	BAD59497.1|FEATURES|rpoB2|multidrug|rpoB2	0.999999356966	81.2	32	57.8	6.9e-10	1
VANH	218	249	HWI-700370F:168:C7JUKANXX:6:1313:15417:79487	glycopeptide	AAY52004|FEATURES|vanH|glycopeptide|vanH	0.999999998998	62.5	32	44.3	7.8e-06	1
TRANSCRIPTIONAL_REGULATORY_PROTEIN_CPXR_CPXR	82	113	HWI-700370F:168:C7JUKANXX:6:1113:19675:70325	unclassified	CP001485.1.gene721.p01|FEATURES|transcriptional_regulatory_protein_CpxR_cpxR|unclassified|transcriptional_regulatory_protein_CpxR_cpxR	0.999996902627	78.1	32	52.4	2.9e-08	1
MULTIDRUG_ABC_TRANSPORTER	500	531	HWI-700370F:168:C7JUKANXX:6:1311:12534:20932	multidrug	gi:664395661:ref:WP_030922045.1:|FEATURES|multidrug_ABC_transporter|multidrug|multidrug_ABC_transporter	1.0	84.4	32	57.0	1.2e-09	1
TAEA	187	219	HWI-700370F:168:C7JUKANXX:6:1211:11927:73012	pleuromutilin	APB03219.1|FEATURES|TaeA|pleuromutilin|TaeA	0.999857943636	60.6	33	50.8	8.4e-08	1
TRUNCATED_PUTATIVE_RESPONSE_REGULATOR_ARLR	84	115	HWI-700370F:168:C7JUKANXX:6:2203:3987:70948	unclassified	gi:446114283:ref:WP_000192138.1:|FEATURES|truncated_putative_response_regulator_ArlR|unclassified|truncated_putative_response_regulator_ArlR	0.999999876615	62.5	32	45.8	2.7e-06	1
LRFA	160	190	HWI-700370F:168:C7JUKANXX:6:1105:15630:96646	fluoroquinolone	AAC43550.1|FEATURES|lrfA|fluoroquinolone|lrfA	0.999982900037	64.5	31	49.3	2.4e-07	1
TRIC	387	418	HWI-700370F:168:C7JUKANXX:6:2110:17086:50479	triclosan	NP_248848.1|FEATURES|TriC|triclosan|TriC	0.999999268641	71.9	32	52.0	3.8e-08	1
MEXF	962	993	HWI-700370F:168:C7JUKANXX:6:2213:3908:30372	multidrug	gi:491017944:ref:WP_004879650.1:|FEATURES|mexF|multidrug|mexF	1.0	68.8	32	49.7	1.9e-07	1
TRANSCRIPTIONAL_REGULATORY_PROTEIN_CPXR_CPXR	81	113	HWI-700370F:168:C7JUKANXX:6:2103:4688:49713	unclassified	CP001485.1.gene721.p01|FEATURES|transcriptional_regulatory_protein_CpxR_cpxR|unclassified|transcriptional_regulatory_protein_CpxR_cpxR	0.999999986385	69.7	33	46.2	2.1e-06	1
MDTB	355	387	HWI-700370F:168:C7JUKANXX:6:2101:10133:45911	multidrug	gi:857586086:emb:CRL63207.1:|FEATURES|mdtB|multidrug|mdtB	0.999999987126	63.6	33	45.4	3.5e-06	1
ROSA	343	375	HWI-700370F:168:C7JUKANXX:6:2211:17683:31441	fosmidomycin	AAC60781|FEATURES|rosA|fosmidomycin|rosA	1.0	63.6	33	48.9	3.2e-07	1
STAPHYLOCOCCUS_MUPA_CONFERRING_RESISTANCE_TO_MUPIROCIN	510	541	HWI-700370F:168:C7JUKANXX:6:2216:10918:2251	mupirocin	CAA53189|FEATURES|Staphylococcus_mupA_conferring_resistance_to_mupirocin|mupirocin|Staphylococcus_mupA_conferring_resistance_to_mupirocin	0.999999974241	62.5	32	51.2	6.4e-08	1
MEXW	399	430	HWI-700370F:168:C7JUKANXX:6:2306:11062:24782	multidrug	YP_001670703|FEATURES|mexW|multidrug|mexW	0.999999999907	71.9	32	47.4	9.3e-07	1
MUXC	161	193	HWI-700370F:168:C7JUKANXX:6:1204:20193:3831	multidrug	NP_251216.1|FEATURES|MuxC|multidrug|MuxC	0.999999160181	69.7	33	47.0	1.2e-06	1
ABCA	945	977	HWI-700370F:168:C7JUKANXX:6:2316:13379:47371	multidrug	XP_753111.1|FEATURES|abcA|multidrug|abcA	0.999999646907	84.8	33	58.9	3.1e-10	1
OQXB	166	198	HWI-700370F:168:C7JUKANXX:6:1101:1208:92322	multidrug	YP_001693238|FEATURES|oqxB|multidrug|oqxB	1.0	63.6	33	50.4	1.1e-07	1
SMEB	359	391	HWI-700370F:168:C7JUKANXX:6:2307:12621:55853	multidrug	gi:924026131:emb:CRX68731.1:|FEATURES|smeB|multidrug|smeB	1.0	75.8	33	55.8	2.6e-09	1
MEXK	952	984	HWI-700370F:168:C7JUKANXX:6:1208:16243:84981	multidrug	AAG07064.1|FEATURES|MexK|multidrug|MexK	0.999999436651	63.6	33	45.8	2.7e-06	1
TRANSCRIPTIONAL_REGULATORY_PROTEIN_CPXR_CPXR	85	117	HWI-700370F:168:C7JUKANXX:6:1301:2520:47641	unclassified	CP001485.1.gene721.p01|FEATURES|transcriptional_regulatory_protein_CpxR_cpxR|unclassified|transcriptional_regulatory_protein_CpxR_cpxR	1.0	78.8	33	55.5	3.4e-09	1
TRIC	946	977	HWI-700370F:168:C7JUKANXX:6:1108:10405:71882	triclosan	NP_248848.1|FEATURES|TriC|triclosan|TriC	0.999999961455	87.5	32	56.2	2.0e-09	1
SALA	352	383	HWI-700370F:168:C7JUKANXX:6:1316:2042:94824	MLS	AGN74946|FEATURES|salA|MLS|salA	0.999999995777	71.9	32	50.8	8.4e-08	1
MEXF	370	402	HWI-700370F:168:C7JUKANXX:6:2310:3013:62615	multidrug	CP000675.2.gene2298.p01|FEATURES|mexF|multidrug|mexF	1.0	78.8	33	56.2	2.0e-09	1
MDTC	362	394	HWI-700370F:168:C7JUKANXX:6:1203:14145:16138	multidrug	gi:857586087:emb:CRL63209.1:|FEATURES|mdtC|multidrug|mdtC	1.0	84.8	33	59.7	1.8e-10	1
MULTIDRUG_ABC_TRANSPORTER	132	163	HWI-700370F:168:C7JUKANXX:6:2103:3834:5410	multidrug	NC_010400.5984909.p01|FEATURES|multidrug_ABC_transporter|multidrug|multidrug_ABC_transporter	1.0	81.2	32	59.3	2.4e-10	1
BPEF	553	585	HWI-700370F:168:C7JUKANXX:6:2105:20550:95166	multidrug	ZP_02465589|FEATURES|bpeF|multidrug|bpeF	1.0	69.7	33	53.1	1.7e-08	1
CEOB	48	79	HWI-700370F:168:C7JUKANXX:6:2213:2853:38796	multidrug	AAB58161|FEATURES|ceoB|multidrug|ceoB	1.0	78.1	32	56.6	1.5e-09	1
MEXF	665	696	HWI-700370F:168:C7JUKANXX:6:2104:20423:88609	multidrug	gi:940417834:ref:WP_055007142.1:|FEATURES|mexF|multidrug|mexF	1.0	78.1	32	57.8	6.9e-10	1
STAPHYLOCOCCUS_MUPA_CONFERRING_RESISTANCE_TO_MUPIROCIN	533	563	HWI-700370F:168:C7JUKANXX:6:1304:6289:60905	mupirocin	CAA53189|FEATURES|Staphylococcus_mupA_conferring_resistance_to_mupirocin|mupirocin|Staphylococcus_mupA_conferring_resistance_to_mupirocin	0.999999964016	67.7	31	49.7	1.9e-07	1
MULTIDRUG_ABC_TRANSPORTER	410	441	HWI-700370F:168:C7JUKANXX:6:1313:14052:2123	multidrug	gi:772774655:ref:WP_045322518.1:|FEATURES|multidrug_ABC_transporter|multidrug|multidrug_ABC_transporter	1.0	71.9	32	47.0	1.2e-06	1
TRIC	603	635	HWI-700370F:168:C7JUKANXX:6:1216:16630:17695	triclosan	NP_248848.1|FEATURES|TriC|triclosan|TriC	0.999999874876	69.7	33	48.9	3.2e-07	1
TETA	443	474	HWI-700370F:168:C7JUKANXX:6:1310:8895:34158	tetracycline	gi:736993687:ref:WP_034989673.1:|FEATURES|tetA|tetracycline|tetA	0.999999999997	62.5	32	46.6	1.6e-06	1
MULTIDRUG_ABC_TRANSPORTER	516	548	HWI-700370F:168:C7JUKANXX:6:1204:3194:39169	multidrug	gi:817122037:ref:WP_046494699.1:|FEATURES|multidrug_ABC_transporter|multidrug|multidrug_ABC_transporter	0.999999849752	60.6	33	47.4	9.3e-07	1
MEXF	451	483	HWI-700370F:168:C7JUKANXX:6:1312:5677:21395	multidrug	gi:966511896:ref:WP_058528450.1:|FEATURES|mexF|multidrug|mexF	1.0	84.8	33	61.2	6.2e-11	1
CEOB	727	759	HWI-700370F:168:C7JUKANXX:6:1203:9048:19347	multidrug	CAR56416|FEATURES|ceoB|multidrug|ceoB	0.99999999998	69.7	33	54.7	5.8e-09	1
MEXD	837	869	HWI-700370F:168:C7JUKANXX:6:1305:12001:97446	multidrug	gi:1011729993:ref:WP_062573631.1:|FEATURES|mexD|multidrug|mexD	1.0	66.7	33	49.3	2.4e-07	1
MDTE	76	107	HWI-700370F:168:C7JUKANXX:6:1108:9132:74435	multidrug	CP001918.1.gene3442.p01|FEATURES|mdtE|multidrug|mdtE	0.999997287631	68.8	32	45.1	4.6e-06	1
RPOB2	858	890	HWI-700370F:168:C7JUKANXX:6:1316:10432:17991	multidrug	BAD59497.1|FEATURES|rpoB2|multidrug|rpoB2	0.999999308211	72.7	33	55.5	3.4e-09	1
MEXF	894	925	HWI-700370F:168:C7JUKANXX:6:2208:3012:31442	multidrug	gi:764136713:ref:WP_044320637.1:|FEATURES|mexF|multidrug|mexF	1.0	71.9	32	53.1	1.7e-08	1
MUXB	214	245	HWI-700370F:168:C7JUKANXX:6:1211:10099:68409	multidrug	NP_251217.1|FEATURES|MuxB|multidrug|MuxB	0.99999890617	62.5	32	46.2	2.1e-06	1
ROSB	124	155	HWI-700370F:168:C7JUKANXX:6:2315:16129:56464	fosmidomycin	ZP_04631861|FEATURES|rosB|fosmidomycin|rosB	1.0	78.1	32	52.4	2.9e-08	1
ABCA	138	169	HWI-700370F:168:C7JUKANXX:6:2206:13471:43183	multidrug	XP_753111.1|FEATURES|abcA|multidrug|abcA	0.999999578626	71.9	32	53.9	9.9e-09	1
MEXD	959	989	HWI-700370F:168:C7JUKANXX:6:1309:17759:71124	multidrug	gi:1011729993:ref:WP_062573631.1:|FEATURES|mexD|multidrug|mexD	1.0	87.1	31	56.6	1.5e-09	1
MSBA	359	389	HWI-700370F:168:C7JUKANXX:6:1216:10897:92169	nitroimidazole	NP_415434.1|FEATURES|msbA|nitroimidazole|msbA	0.999519653907	71.0	31	44.3	7.8e-06	1
ABCA	946	976	HWI-700370F:168:C7JUKANXX:6:1307:4145:6514	multidrug	XP_753111.1|FEATURES|abcA|multidrug|abcA	0.999999585264	87.1	31	57.0	1.2e-09	1
TAEA	168	200	HWI-700370F:168:C7JUKANXX:6:2314:8805:33421	pleuromutilin	APB03219.1|FEATURES|TaeA|pleuromutilin|TaeA	0.999801712689	60.6	33	47.8	7.1e-07	1
MEXD	951	982	HWI-700370F:168:C7JUKANXX:6:2316:17734:49760	multidrug	gi:499256187:ref:WP_010953727.1:|FEATURES|mexD|multidrug|mexD	1.0	75.0	32	50.8	8.4e-08	1
MULTIDRUG_ABC_TRANSPORTER	471	502	HWI-700370F:168:C7JUKANXX:6:2205:18260:15453	multidrug	gi:640499891:ref:WP_024937220.1:|FEATURES|multidrug_ABC_transporter|multidrug|multidrug_ABC_transporter	1.0	90.6	32	61.6	4.7e-11	1
MEXE	51	83	HWI-700370F:168:C7JUKANXX:6:1201:8203:20589	multidrug	gi:654266387:ref:WP_027781543.1:|FEATURES|mexE|multidrug|mexE	0.999995874905	60.6	33	45.4	3.5e-06	1
OLEC	10	41	HWI-700370F:168:C7JUKANXX:6:2112:13617:96992	MLS	AAA26793|FEATURES|oleC|MLS|oleC	0.999999987801	62.5	32	48.9	3.2e-07	1
POXTA	159	190	HWI-700370F:168:C7JUKANXX:6:1312:12243:36832	multidrug	AVI44920.1|FEATURES|poxtA|multidrug|poxtA	0.999999318195	62.5	32	46.2	2.1e-06	1
CEOB	723	753	HWI-700370F:168:C7JUKANXX:6:2306:9595:50562	multidrug	CAR56416|FEATURES|ceoB|multidrug|ceoB	0.99999999999	74.2	31	52.0	3.8e-08	1
MDTC	348	379	HWI-700370F:168:C7JUKANXX:6:1203:4440:50373	multidrug	gi:554682018:ref:WP_023181958.1:|FEATURES|mdtC|multidrug|mdtC	0.999999999967	65.6	32	44.7	6.0e-06	1
MULTIDRUG_ABC_TRANSPORTER	552	584	HWI-700370F:168:C7JUKANXX:6:2301:7281:63897	multidrug	gi:695887424:ref:WP_032788534.1:|FEATURES|multidrug_ABC_transporter|multidrug|multidrug_ABC_transporter	0.99999999999	63.6	33	48.1	5.4e-07	1
MEXF	378	410	HWI-700370F:168:C7JUKANXX:6:1307:9809:73474	multidrug	YP_002800512|FEATURES|mexF|multidrug|mexF	1.0	87.9	33	62.4	2.8e-11	1
ABCA	820	852	HWI-700370F:168:C7JUKANXX:6:1307:21224:30621	multidrug	XP_753111.1|FEATURES|abcA|multidrug|abcA	0.999999659571	84.8	33	60.1	1.4e-10	1
ABCA	933	965	HWI-700370F:168:C7JUKANXX:6:1301:13687:74558	multidrug	XP_753111.1|FEATURES|abcA|multidrug|abcA	0.999999551742	75.8	33	52.4	2.9e-08	1
BACA	248	279	HWI-700370F:168:C7JUKANXX:6:1209:1453:77174	bacitracin	YP_001925041|FEATURES|bacA|bacitracin|bacA	1.0	90.6	32	68.2	5.1e-13	1
CEOB	972	1004	HWI-700370F:168:C7JUKANXX:6:1110:20011:42736	multidrug	AAB58161|FEATURES|ceoB|multidrug|ceoB	1.0	87.9	33	60.1	1.4e-10	1
MULTIDRUG_ABC_TRANSPORTER	552	584	HWI-700370F:168:C7JUKANXX:6:2210:8678:18219	multidrug	gi:695887424:ref:WP_032788534.1:|FEATURES|multidrug_ABC_transporter|multidrug|multidrug_ABC_transporter	0.99999999999	63.6	33	48.1	5.4e-07	1
CARB	152	182	HWI-700370F:168:C7JUKANXX:6:1206:11747:25410	beta-lactam	BAC61820.1|FEATURES|CARB-22|beta-lactam|CARB	1.0	74.2	31	48.5	4.2e-07	1
TAEA	206	237	HWI-700370F:168:C7JUKANXX:6:2302:3983:73337	pleuromutilin	APB03219.1|FEATURES|TaeA|pleuromutilin|TaeA	0.999729861657	62.5	32	45.1	4.6e-06	1
TRUNCATED_PUTATIVE_RESPONSE_REGULATOR_ARLR	74	104	HWI-700370F:168:C7JUKANXX:6:1312:9596:50527	unclassified	HE999704.1.gene1528.p01|FEATURES|truncated_putative_response_regulator_ArlR|unclassified|truncated_putative_response_regulator_ArlR	0.999999178297	67.7	31	46.2	2.1e-06	1
TETA	476	508	HWI-700370F:168:C7JUKANXX:6:1213:9671:9490	tetracycline	gi:171851258:emb:CAQ04234.1:|FEATURES|tetA|tetracycline|tetA	0.999999986826	69.7	33	47.8	7.1e-07	1
AMRB	468	500	HWI-700370F:168:C7JUKANXX:6:1202:6529:16023	multidrug	YP_001119417|FEATURES|amrB|multidrug|amrB	1.0	78.8	33	56.6	1.5e-09	1
ROSB	70	102	HWI-700370F:168:C7JUKANXX:6:1209:20805:10567	fosmidomycin	gi:896190680:ref:WP_049199932.1:|FEATURES|rosB|fosmidomycin|rosB	1.0	75.8	33	54.3	7.6e-09	1
ABCA	1027	1060	HWI-700370F:168:C7JUKANXX:6:1202:11564:51708	multidrug	XP_753111.1|FEATURES|abcA|multidrug|abcA	0.999999564831	73.5	34	53.1	1.7e-08	1
TETM	76	106	HWI-700370F:168:C7JUKANXX:6:1109:5934:28797	tetracycline	Q02652|FEATURES|tetM|tetracycline|tetM	1.0	77.4	31	49.3	2.4e-07	1
MEXD	979	1011	HWI-700370F:168:C7JUKANXX:6:1207:11799:88476	multidrug	YP_348488|FEATURES|mexD|multidrug|mexD	0.999999983651	66.7	33	45.4	3.5e-06	1
MULTIDRUG_ABC_TRANSPORTER	360	392	HWI-700370F:168:C7JUKANXX:6:2214:5901:22557	multidrug	gi:686197643:ref:WP_031807899.1:|FEATURES|multidrug_ABC_transporter|multidrug|multidrug_ABC_transporter	1.0	66.7	33	50.8	8.4e-08	1
ABCA	935	967	HWI-700370F:168:C7JUKANXX:6:2204:18503:72418	multidrug	XP_753111.1|FEATURES|abcA|multidrug|abcA	0.999999551742	75.8	33	52.4	2.9e-08	1
ACRB	876	908	HWI-700370F:168:C7JUKANXX:6:1105:10473:41186	multidrug	gi:447055218:ref:WP_001132474.1:|FEATURES|acrB|multidrug|acrB	1.0	87.9	33	64.7	5.6e-12	1
TRIC	400	432	HWI-700370F:168:C7JUKANXX:6:2110:13817:12598	triclosan	NP_248848.1|FEATURES|TriC|triclosan|TriC	0.9999999786	84.8	33	60.1	1.4e-10	1
MDTB	256	288	HWI-700370F:168:C7JUKANXX:6:1303:2338:76146	multidrug	gi:553863833:ref:WP_023138386.1:|FEATURES|mdtB|multidrug|mdtB	0.999999999538	60.6	33	48.5	4.2e-07	1
OPTRA	486	518	HWI-700370F:168:C7JUKANXX:6:2205:11412:64971	oxazolidinone	AKA86814|FEATURES|optrA|oxazolidinone|optrA	0.999057280561	60.6	33	46.2	2.1e-06	1
MEXF	895	927	HWI-700370F:168:C7JUKANXX:6:1115:20955:56010	multidrug	gi:764136713:ref:WP_044320637.1:|FEATURES|mexF|multidrug|mexF	1.0	66.7	33	51.6	4.9e-08	1
TRIC	440	471	HWI-700370F:168:C7JUKANXX:6:1313:13120:94345	triclosan	NP_248848.1|FEATURES|TriC|triclosan|TriC	0.999999954292	78.1	32	55.1	4.4e-09	1
MDTB	723	754	HWI-700370F:168:C7JUKANXX:6:1112:10100:66133	multidrug	gi:857778812:emb:CRL60247.1:|FEATURES|mdtB|multidrug|mdtB	0.999998245268	62.5	32	44.7	6.0e-06	1
CEOB	168	200	HWI-700370F:168:C7JUKANXX:6:2115:7459:95494	multidrug	gi:590120227:emb:CDN64284.1:|FEATURES|ceoB|multidrug|ceoB	1.0	75.8	33	60.1	1.4e-10	1
MULTIDRUG_ABC_TRANSPORTER	156	188	HWI-700370F:168:C7JUKANXX:6:2110:1656:44350	multidrug	NC_010400.5984909.p01|FEATURES|multidrug_ABC_transporter|multidrug|multidrug_ABC_transporter	1.0	84.8	33	60.8	8.1e-11	1
EFRA	271	303	HWI-700370F:168:C7JUKANXX:6:2107:7568:79171	multidrug	CDO61513.1|FEATURES|efrA|multidrug|efrA	0.999999420326	66.7	33	47.8	7.1e-07	1
MDTC	351	383	HWI-700370F:168:C7JUKANXX:6:1108:9271:47887	multidrug	gi:447132822:ref:WP_001210078.1:|FEATURES|mdtC|multidrug|mdtC	1.0	87.9	33	60.5	1.1e-10	1
TRIC	957	989	HWI-700370F:168:C7JUKANXX:6:2312:14806:81263	triclosan	NP_248848.1|FEATURES|TriC|triclosan|TriC	0.999999984994	97.0	33	68.6	3.9e-13	1
ABCA	926	958	HWI-700370F:168:C7JUKANXX:6:1203:6282:58895	multidrug	XP_753111.1|FEATURES|abcA|multidrug|abcA	0.999999456124	66.7	33	48.1	5.4e-07	1
RPOB2	603	635	HWI-700370F:168:C7JUKANXX:6:1104:7857:69642	multidrug	BAD59497.1|FEATURES|rpoB2|multidrug|rpoB2	0.999999181709	69.7	33	50.4	1.1e-07	1
MULTIDRUG_ABC_TRANSPORTER	552	583	HWI-700370F:168:C7JUKANXX:6:2216:1170:80440	multidrug	gi:695887424:ref:WP_032788534.1:|FEATURES|multidrug_ABC_transporter|multidrug|multidrug_ABC_transporter	1.0	71.9	32	48.5	4.2e-07	1
ABCA	942	974	HWI-700370F:168:C7JUKANXX:6:2110:15683:56552	multidrug	XP_753111.1|FEATURES|abcA|multidrug|abcA	0.999999639094	84.8	33	58.2	5.2e-10	1
MDTC	352	383	HWI-700370F:168:C7JUKANXX:6:2104:19081:77063	multidrug	gi:857586087:emb:CRL63209.1:|FEATURES|mdtC|multidrug|mdtC	1.0	84.4	32	56.6	1.5e-09	1
RPOB2	884	914	HWI-700370F:168:C7JUKANXX:6:2109:16393:22666	multidrug	BAD59497.1|FEATURES|rpoB2|multidrug|rpoB2	0.999999078243	67.7	31	47.4	9.3e-07	1
ABCA	1201	1233	HWI-700370F:168:C7JUKANXX:6:1305:17322:58499	multidrug	XP_753111.1|FEATURES|abcA|multidrug|abcA	0.999999591572	72.7	33	57.4	9.0e-10	1
ACRB	439	471	HWI-700370F:168:C7JUKANXX:6:1314:1319:48598	multidrug	CP002695.1.gene992.p01|FEATURES|acrB|multidrug|acrB	1.0	75.8	33	55.8	2.6e-09	1
STAPHYLOCOCCUS_MUPA_CONFERRING_RESISTANCE_TO_MUPIROCIN	526	558	HWI-700370F:168:C7JUKANXX:6:2207:12728:10065	mupirocin	CAA53189|FEATURES|Staphylococcus_mupA_conferring_resistance_to_mupirocin|mupirocin|Staphylococcus_mupA_conferring_resistance_to_mupirocin	0.999999985707	66.7	33	53.9	9.9e-09	1
STAPHYLOCOCCUS_MUPA_CONFERRING_RESISTANCE_TO_MUPIROCIN	70	102	HWI-700370F:168:C7JUKANXX:6:2208:6416:23861	mupirocin	CAA53189|FEATURES|Staphylococcus_mupA_conferring_resistance_to_mupirocin|mupirocin|Staphylococcus_mupA_conferring_resistance_to_mupirocin	0.999999992586	69.7	33	57.0	1.2e-09	1
MULTIDRUG_ABC_TRANSPORTER	458	489	HWI-700370F:168:C7JUKANXX:6:1109:5589:32158	multidrug	gi:896355182:ref:WP_049310020.1:|FEATURES|multidrug_ABC_transporter|multidrug|multidrug_ABC_transporter	1.0	62.5	32	45.8	2.7e-06	1
ABCA	931	961	HWI-700370F:168:C7JUKANXX:6:2211:13019:96279	multidrug	XP_753111.1|FEATURES|abcA|multidrug|abcA	0.999999510643	74.2	31	50.4	1.1e-07	1
MEXF	821	853	HWI-700370F:168:C7JUKANXX:6:1105:2314:49768	multidrug	gi:966407319:ref:WP_058450725.1:|FEATURES|mexF|multidrug|mexF	1.0	72.7	33	52.8	2.2e-08	1
ABCA	840	870	HWI-700370F:168:C7JUKANXX:6:2314:13844:22208	multidrug	XP_753111.1|FEATURES|abcA|multidrug|abcA	0.999999404401	67.7	31	46.2	2.1e-06	1
VANH	210	241	HWI-700370F:168:C7JUKANXX:6:2201:4918:72936	glycopeptide	AY082011.1.gene6.p01|FEATURES|vanH|glycopeptide|vanH	0.999999980737	71.9	32	47.4	9.3e-07	1
TRIC	173	204	HWI-700370F:168:C7JUKANXX:6:2304:15279:34783	triclosan	NP_248848.1|FEATURES|TriC|triclosan|TriC	0.999999944812	75.0	32	53.9	9.9e-09	1
MUXC	737	769	HWI-700370F:168:C7JUKANXX:6:1210:4636:93359	multidrug	NP_251216.1|FEATURES|MuxC|multidrug|MuxC	0.999999224729	66.7	33	48.9	3.2e-07	1
POXTA	159	190	HWI-700370F:168:C7JUKANXX:6:1314:13178:42407	multidrug	AVI44920.1|FEATURES|poxtA|multidrug|poxtA	0.999999318195	62.5	32	46.2	2.1e-06	1
POXTA	159	189	HWI-700370F:168:C7JUKANXX:6:1213:1677:52977	multidrug	AVI44920.1|FEATURES|poxtA|multidrug|poxtA	0.999999364378	71.0	31	47.8	7.1e-07	1
EFRB	193	223	HWI-700370F:168:C7JUKANXX:6:2110:7077:90369	multidrug	CDO61516.1|FEATURES|efrB|multidrug|efrB	0.999998486958	61.3	31	44.3	7.8e-06	1
OLEB	47	79	HWI-700370F:168:C7JUKANXX:6:1112:2471:76689	MLS	AAA50325|FEATURES|oleB|MLS|oleB	0.999999988136	60.6	33	44.3	7.8e-06	1
TRIC	576	608	HWI-700370F:168:C7JUKANXX:6:2116:13984:3599	triclosan	NP_248848.1|FEATURES|TriC|triclosan|TriC	0.999999937381	72.7	33	53.1	1.7e-08	1
MAJOR_FACILITATOR_SUPERFAMILY_TRANSPORTER	53	85	HWI-700370F:168:C7JUKANXX:6:2201:13754:73877	multidrug	CP001918.1.gene2931.p01|FEATURES|major_facilitator_superfamily_transporter|multidrug|major_facilitator_superfamily_transporter	0.99999865211	63.6	33	47.4	9.3e-07	1
MEXW	381	412	HWI-700370F:168:C7JUKANXX:6:2315:13802:74921	multidrug	YP_001670703|FEATURES|mexW|multidrug|mexW	0.999693792781	71.9	32	48.9	3.2e-07	1
SMEB	344	376	HWI-700370F:168:C7JUKANXX:6:2313:19923:92492	multidrug	AAD51345|FEATURES|smeB|multidrug|smeB	1.0	72.7	33	53.9	9.9e-09	1
TAEA	206	237	HWI-700370F:168:C7JUKANXX:6:1207:11759:34175	pleuromutilin	APB03219.1|FEATURES|TaeA|pleuromutilin|TaeA	0.999729861657	62.5	32	45.1	4.6e-06	1
PBP-1A	433	464	HWI-700370F:168:C7JUKANXX:6:2309:2296:62178	beta-lactam	YP_001292390|FEATURES|PBP-1A|beta-lactam|PBP-1A	1.0	62.5	32	47.4	9.3e-07	1
[truncated: 15,437 more rows]
