# Supplementary material for: Machine learning algorithm to characterize antimicrobial resistance associated with the International Space Station surface microbiome
Source: Microbiome. 2022 Aug 24;10:134. doi: 10.1186/s40168-022-01332-w (PMC9400218; doi:10.1186/s40168-022-01332-w)
Supplement: Supplementary file 6 — Additional file 5: File S1. Raw results of the DeepARG analyses (zip compressed). [file 40168_2022_1332_MOESM5_ESM.zip › Additional file 5- File S1/DeepARG-SS/F3_L7_PMA_FLT_.out.mapping.ARG]

#ARG	query-start	query-end	read_id	predicted_ARG-class	best-hit	probability	identity	alignment-length	alignment-bitscore	alignment-evalue	counts
EPTA	59	91	SRX3808529.44754	peptide	BAE78116.1|FEATURES|eptA|peptide|eptA	0.999999452609	66.7	33	45.8	2.7e-06	1
ESCHERICHIA_COLI_LAMB	45	77	SRX3808529.10804997	multidrug	BAB38442|FEATURES|Escherichia_coli_LamB|multidrug|Escherichia_coli_LamB	0.999997149928	87.9	33	66.2	1.9e-12	1
ACRB	653	685	SRX3808529.12322520	multidrug	gi:502789935:ref:WP_013024911.1:|FEATURES|acrB|multidrug|acrB	1.0	93.9	33	64.7	5.6e-12	1
CAMP-REGULATORY_PROTEIN	80	111	SRX3808529.8846812	unclassified	gi:491301754:ref:WP_005159757.1:|FEATURES|cAMP-regulatory_protein|unclassified|cAMP-regulatory_protein	0.944654622244	100.0	32	68.2	4.9e-13	1
EPTA	402	434	SRX3808529.9325100	peptide	BAE78116.1|FEATURES|eptA|peptide|eptA	0.999999996605	72.7	33	60.5	1.1e-10	1
TRANSCRIPTIONAL_REGULATORY_PROTEIN_CPXR_CPXR	173	204	SRX3808529.12164156	unclassified	CP000675.2.gene1535.p01|FEATURES|transcriptional_regulatory_protein_CpxR_cpxR|unclassified|transcriptional_regulatory_protein_CpxR_cpxR	0.999994760544	68.8	32	47.8	7.1e-07	1
MDTK	381	413	SRX3808529.4316771	multidrug	YP_001438116|FEATURES|mdtK|multidrug|mdtK	1.0	87.9	33	68.2	5.1e-13	1
ADEJ	216	247	SRX3808529.6958477	multidrug	NC_011586.7045444.p01|FEATURES|adeJ|multidrug|adeJ	0.99997787599	87.5	32	60.8	7.9e-11	1
EPTA	471	502	SRX3808529.10512122	peptide	BAE78116.1|FEATURES|eptA|peptide|eptA	0.999999896154	78.1	32	60.1	1.3e-10	1
OPTRA	198	229	SRX3808529.2994917	oxazolidinone	AKA86814|FEATURES|optrA|oxazolidinone|optrA	0.999277283752	62.5	32	50.1	1.4e-07	1
ADEL	122	152	SRX3808529.13796650	multidrug	ALH22601.1|FEATURES|adeL|multidrug|adeL	0.999999097574	67.7	31	45.1	4.6e-06	1
ARNA	619	651	SRX3808529.463296	polymyxin	gi:391316952:gb:EIQ74337.1:|FEATURES|arnA|polymyxin|arnA	0.930459406258	72.7	33	55.8	2.6e-09	1
COB(I)ALAMIN_ADENOLSYLTRANSFERASE	57	89	SRX3808529.13090985	unclassified	gi:447201622:ref:WP_001278878.1:|FEATURES|cob(I)alamin_adenolsyltransferase|unclassified|cob(I)alamin_adenolsyltransferase	1.0	81.8	33	62.8	2.1e-11	1
MDTK	72	103	SRX3808529.1801605	multidrug	gi:695822139:ref:WP_032735794.1:|FEATURES|mdtK|multidrug|mdtK	1.0	93.8	32	65.5	3.2e-12	1
SMER	98	128	SRX3808529.12936778	multidrug	AAD51348.1|FEATURES|smeR|multidrug|smeR	0.999999998943	67.7	31	50.1	1.4e-07	1
ACRB	504	536	SRX3808529.7132271	multidrug	CP001918.1.gene1257.p01|FEATURES|acrB|multidrug|acrB	0.999999995257	100.0	33	78.6	3.8e-16	1
YOJI	346	377	SRX3808529.4004811	peptide	NP_416715.1|FEATURES|YojI|peptide|YojI	0.999999717529	78.1	32	56.6	1.5e-09	1
PMRF	278	310	SRX3808529.1515409	peptide	AAC75314.1|FEATURES|PmrF|peptide|PmrF	0.999999314012	75.8	33	56.2	2.0e-09	1
RPOB2	994	1025	SRX3808529.7906101	multidrug	BAD59497.1|FEATURES|rpoB2|multidrug|rpoB2	0.999999250975	71.9	32	51.6	4.8e-08	1
CAMP-REGULATORY_PROTEIN	19	51	SRX3808529.8559515	unclassified	gi:490367208:ref:WP_004246872.1:|FEATURES|cAMP-regulatory_protein|unclassified|cAMP-regulatory_protein	0.940981853226	93.9	33	68.9	3.0e-13	1
MDTF	391	423	SRX3808529.7411601	multidrug	gi:507086511:ref:WP_016157252.1:|FEATURES|mdtF|multidrug|mdtF	1.0	97.0	33	63.2	1.6e-11	1
ACRB	57	89	SRX3808529.12322525	multidrug	CP001918.1.gene1257.p01|FEATURES|acrB|multidrug|acrB	1.0	100.0	33	68.2	5.1e-13	1
EPTA	160	190	SRX3808529.6664102	peptide	BAE78116.1|FEATURES|eptA|peptide|eptA	0.999999452609	74.2	31	45.8	2.6e-06	1
ROSB	49	81	SRX3808529.2618328	fosmidomycin	ZP_04631861|FEATURES|rosB|fosmidomycin|rosB	1.0	93.9	33	65.1	4.3e-12	1
KASUGAMYCIN_RESISTANCE_PROTEIN_KSGA	130	162	SRX3808529.12437080	aminoglycoside	YP_002240485|FEATURES|kasugamycin_resistance_protein_ksgA|aminoglycoside|kasugamycin_resistance_protein_ksgA	1.0	87.9	33	60.1	1.4e-10	1
KASUGAMYCIN_RESISTANCE_PROTEIN_KSGA	52	84	SRX3808529.13975642	aminoglycoside	YP_002240485|FEATURES|kasugamycin_resistance_protein_ksgA|aminoglycoside|kasugamycin_resistance_protein_ksgA	1.0	93.9	33	67.0	1.1e-12	1
ARNA	474	506	SRX3808529.12322521	polymyxin	gi:510924105:ref:WP_016244890.1:|FEATURES|arnA|polymyxin|arnA	0.973481075109	90.9	33	70.9	7.8e-14	1
EPTA	281	312	SRX3808529.7613692	peptide	BAE78116.1|FEATURES|eptA|peptide|eptA	0.999999993975	71.9	32	52.4	2.9e-08	1
MSBA	273	305	SRX3808529.11741360	nitroimidazole	NP_415434.1|FEATURES|msbA|nitroimidazole|msbA	0.999865816714	93.9	33	62.4	2.8e-11	1
ARNA	517	549	SRX3808529.8909807	polymyxin	ZP_02901868|FEATURES|arnA|polymyxin|arnA	0.965748005241	97.0	33	67.8	6.6e-13	1
EMRB	46	77	SRX3808529.12270844	multidrug	gi:828164785:ref:WP_047255785.1:|FEATURES|emrB|multidrug|emrB	0.99935552382	100.0	32	68.9	2.9e-13	1
OQXA	307	339	SRX3808529.2049624	multidrug	YP_001693237.1|FEATURES|oqxA|multidrug|oqxA	0.999998208259	87.9	33	62.8	2.1e-11	1
MDTL	10	41	SRX3808529.6863148	multidrug	ZP_03044893|FEATURES|mdtL|multidrug|mdtL	1.0	78.1	32	51.6	4.8e-08	1
MDTK	75	107	SRX3808529.3735283	multidrug	YP_001176513|FEATURES|mdtK|multidrug|mdtK	1.0	84.8	33	59.7	1.8e-10	1
KASUGAMYCIN_RESISTANCE_PROTEIN_KSGA	175	207	SRX3808529.13888224	aminoglycoside	YP_001439344|FEATURES|kasugamycin_resistance_protein_ksgA|aminoglycoside|kasugamycin_resistance_protein_ksgA	1.0	78.8	33	61.2	6.2e-11	1
MEXB	19	50	SRX3808529.1815899	multidrug	gi:503722573:ref:WP_013956649.1:|FEATURES|mexB|multidrug|mexB	0.999999999806	65.6	32	48.5	4.0e-07	1
MEXB	246	278	SRX3808529.8440138	multidrug	CAW25151|FEATURES|mexB|multidrug|mexB	0.99999650175	72.7	33	52.4	2.9e-08	1
PMRF	278	310	SRX3808529.3318456	peptide	AAC75314.1|FEATURES|PmrF|peptide|PmrF	0.99999958368	81.8	33	62.0	3.6e-11	1
EPTA	267	298	SRX3808529.4636361	peptide	BAE78116.1|FEATURES|eptA|peptide|eptA	0.999999482492	68.8	32	53.5	1.3e-08	1
EPTA	96	127	SRX3808529.11477113	peptide	BAE78116.1|FEATURES|eptA|peptide|eptA	0.999999840178	68.8	32	55.8	2.5e-09	1
ARNA	135	165	SRX3808529.4368463	polymyxin	gi:851935911:ref:WP_048224705.1:|FEATURES|arnA|polymyxin|arnA	0.999999193639	77.4	31	47.0	1.2e-06	1
TRANSCRIPTIONAL_REGULATORY_PROTEIN_CPXR_CPXR	189	220	SRX3808529.10625451	unclassified	CP004022.1.gene3215.p01|FEATURES|transcriptional_regulatory_protein_CpxR_cpxR|unclassified|transcriptional_regulatory_protein_CpxR_cpxR	1.0	90.6	32	67.8	6.4e-13	1
OQXB	995	1026	SRX3808529.3099879	multidrug	YP_001693238|FEATURES|oqxB|multidrug|oqxB	1.0	93.8	32	62.0	3.5e-11	1
EMRB	44	76	SRX3808529.6242501	multidrug	CP004022.1.gene546.p01|FEATURES|emrB|multidrug|emrB	0.999699352894	87.9	33	60.1	1.4e-10	1
EPTA	429	460	SRX3808529.12937426	peptide	BAE78116.1|FEATURES|eptA|peptide|eptA	0.999999996358	90.6	32	62.0	3.6e-11	1
MEXB	668	698	SRX3808529.7979372	multidrug	YP_298289|FEATURES|mexB|multidrug|mexB	0.999999976366	74.2	31	51.6	4.9e-08	1
MSBA	398	430	SRX3808529.5245904	nitroimidazole	NP_415434.1|FEATURES|msbA|nitroimidazole|msbA	0.999906171093	93.9	33	65.9	2.5e-12	1
PENA	186	217	SRX3808529.4368460	beta-lactam	ZP_04656349|FEATURES|penA|beta-lactam|penA	1.0	78.1	32	55.8	2.6e-09	1
CAMP-REGULATORY_PROTEIN	46	78	SRX3808529.12616446	unclassified	gi:490367208:ref:WP_004246872.1:|FEATURES|cAMP-regulatory_protein|unclassified|cAMP-regulatory_protein	0.940670887137	100.0	33	67.8	6.6e-13	1
MSBA	298	329	SRX3808529.10335820	nitroimidazole	NP_415434.1|FEATURES|msbA|nitroimidazole|msbA	0.999871175529	93.8	32	62.8	2.1e-11	1
ACRB	825	856	SRX3808529.8786049	multidrug	gi:491078681:ref:WP_004940301.1:|FEATURES|acrB|multidrug|acrB	1.0	87.5	32	60.8	8.1e-11	1
PENA	542	574	SRX3808529.6747290	beta-lactam	ZP_04656349|FEATURES|penA|beta-lactam|penA	1.0	69.7	33	48.1	5.4e-07	1
MEXB	830	862	SRX3808529.12873692	multidrug	CAW25151|FEATURES|mexB|multidrug|mexB	0.99999995578	63.6	33	46.2	2.1e-06	1
EMRR	8	39	SRX3808529.12233188	fluoroquinolone	NP_417169.1|FEATURES|emrR|fluoroquinolone|emrR	0.999984276968	93.8	32	66.2	1.9e-12	1
MSBA	72	103	SRX3808529.12233187	nitroimidazole	NP_415434.1|FEATURES|msbA|nitroimidazole|msbA	0.999842082079	81.2	32	60.8	7.9e-11	1
ACRB	961	993	SRX3808529.6733363	multidrug	AAQ21216|FEATURES|acrB|multidrug|acrB	1.0	97.0	33	64.7	5.6e-12	1
OQXB	163	195	SRX3808529.6733364	multidrug	YP_001693238|FEATURES|oqxB|multidrug|oqxB	1.0	78.8	33	57.4	9.0e-10	1
ACRB	833	865	SRX3808529.2092429	multidrug	gi:491078681:ref:WP_004940301.1:|FEATURES|acrB|multidrug|acrB	1.0	84.8	33	65.5	3.3e-12	1
PENA	82	112	SRX3808529.3649940	beta-lactam	ZP_04656349|FEATURES|penA|beta-lactam|penA	1.0	74.2	31	50.4	1.1e-07	1
TETD	34	65	SRX3808529.1706055	tetracycline	gi:135617:sp:P28816.1:TETD_ECOLX|FEATURES|tetD|tetracycline|tetD	0.999999998787	62.5	32	53.1	1.7e-08	1
ACRB	656	688	SRX3808529.11687754	multidrug	gi:497324874:ref:WP_009639087.1:|FEATURES|acrB|multidrug|acrB	1.0	81.8	33	56.2	2.0e-09	1
OQXB	594	625	SRX3808529.7376625	multidrug	YP_001693238|FEATURES|oqxB|multidrug|oqxB	0.99999911606	87.5	32	58.9	3.1e-10	1
TRUNCATED_PUTATIVE_RESPONSE_REGULATOR_ARLR	86	116	SRX3808529.8626791	unclassified	NC_002951.3238224.p01|FEATURES|truncated_putative_response_regulator_ArlR|unclassified|truncated_putative_response_regulator_ArlR	1.0	64.5	31	48.9	3.2e-07	1
ACRB	853	884	SRX3808529.10464509	multidrug	gi:495735716:ref:WP_008460295.1:|FEATURES|acrB|multidrug|acrB	1.0	84.4	32	60.8	8.1e-11	1
ACRB	397	428	SRX3808529.10464508	multidrug	gi:447055218:ref:WP_001132474.1:|FEATURES|acrB|multidrug|acrB	1.0	100.0	32	63.9	9.3e-12	1
VANR	75	106	SRX3808529.12596550	glycopeptide	gi:530818241:gb:EQC77429.1:|FEATURES|vanR|glycopeptide|vanR	0.999999999999	71.9	32	59.3	2.3e-10	1
ACRA	274	306	SRX3808529.4676624	multidrug	ABG77965|FEATURES|acrA|multidrug|acrA	1.0	90.9	33	63.9	9.6e-12	1
ACRB	45	77	SRX3808529.13521028	multidrug	YP_001908403|FEATURES|acrB|multidrug|acrB	1.0	97.0	33	66.6	1.5e-12	1
KASUGAMYCIN_RESISTANCE_PROTEIN_KSGA	145	175	SRX3808529.13657005	aminoglycoside	YP_002240485|FEATURES|kasugamycin_resistance_protein_ksgA|aminoglycoside|kasugamycin_resistance_protein_ksgA	1.0	96.8	31	63.5	1.2e-11	1
MSBA	410	442	SRX3808529.8849785	nitroimidazole	NP_415434.1|FEATURES|msbA|nitroimidazole|msbA	0.99986023455	90.9	33	62.0	3.6e-11	1
DNA-BINDING_PROTEIN_H-NS	97	129	SRX3808529.12137997	unclassified	CP001138.1.gene1383.p01|FEATURES|DNA-binding_protein_H-NS|unclassified|DNA-binding_protein_H-NS	1.0	78.8	33	62.0	3.6e-11	1
MSBA	6	38	SRX3808529.8849789	nitroimidazole	NP_415434.1|FEATURES|msbA|nitroimidazole|msbA	0.999848376636	87.9	33	61.2	6.2e-11	1
ESCHERICHIA_COLI_LAMB	237	269	SRX3808529.9119900	multidrug	BAB38442|FEATURES|Escherichia_coli_LamB|multidrug|Escherichia_coli_LamB	0.999997283783	81.8	33	65.1	4.3e-12	1
ACRB	317	349	SRX3808529.11974628	multidrug	gi:502789935:ref:WP_013024911.1:|FEATURES|acrB|multidrug|acrB	1.0	90.9	33	64.7	5.6e-12	1
EPTA	440	471	SRX3808529.5497159	peptide	BAE78116.1|FEATURES|eptA|peptide|eptA	0.999999999821	81.2	32	60.1	1.3e-10	1
EVGS	988	1018	SRX3808529.13429874	multidrug	AAC75429.1|FEATURES|evgS|multidrug|evgS	0.999999729933	61.3	31	46.6	1.6e-06	1
COB(I)ALAMIN_ADENOLSYLTRANSFERASE	32	64	SRX3808529.12376688	unclassified	gi:749002628:ref:WP_040062280.1:|FEATURES|cob(I)alamin_adenolsyltransferase|unclassified|cob(I)alamin_adenolsyltransferase	1.0	81.8	33	58.5	4.0e-10	1
DNA-BINDING_PROTEIN_H-NS	100	130	SRX3808529.5501333	unclassified	CP001485.1.gene2287.p01|FEATURES|DNA-binding_protein_H-NS|unclassified|DNA-binding_protein_H-NS	0.999995344187	71.0	31	52.4	2.7e-08	1
EMRA	36	67	SRX3808529.13135281	multidrug	gi:896053843:ref:WP_049103497.1:|FEATURES|emrA|multidrug|emrA	0.987839270367	84.4	32	65.9	2.5e-12	1
RPOB2	569	600	SRX3808529.7628662	multidrug	BAD59497.1|FEATURES|rpoB2|multidrug|rpoB2	0.999999324198	78.1	32	54.7	5.6e-09	1
BICYCLOMYCIN-MULTIDRUG_EFFLUX_PROTEIN_BCR	43	75	SRX3808529.9894473	multidrug	YP_002237398|FEATURES|bicyclomycin-multidrug_efflux_protein_bcr|multidrug|bicyclomycin-multidrug_efflux_protein_bcr	1.0	97.0	33	68.6	3.9e-13	1
MSBA	390	421	SRX3808529.678412	nitroimidazole	NP_415434.1|FEATURES|msbA|nitroimidazole|msbA	0.999800793005	81.2	32	58.5	3.9e-10	1
BICYCLOMYCIN-MULTIDRUG_EFFLUX_PROTEIN_BCR	327	357	SRX3808529.2717688	multidrug	YP_689681|FEATURES|bicyclomycin-multidrug_efflux_protein_bcr|multidrug|bicyclomycin-multidrug_efflux_protein_bcr	1.0	80.6	31	53.1	1.6e-08	1
CPXA	68	100	SRX3808529.4559050	aminoglycoside:aminocoumarin	NP_312864.1|FEATURES|cpxA|aminoglycoside:aminocoumarin|cpxA	0.999597088156	84.8	33	62.8	2.1e-11	1
EPTA	382	413	SRX3808529.12234868	peptide	BAE78116.1|FEATURES|eptA|peptide|eptA	0.999999934953	81.2	32	65.5	3.2e-12	1
PENA	369	400	SRX3808529.8984288	beta-lactam	ZP_04656349|FEATURES|penA|beta-lactam|penA	1.0	87.5	32	58.5	4.0e-10	1
ACRF	558	590	SRX3808529.2920788	multidrug	CP000647.1.gene3710.p01|FEATURES|acrF|multidrug|acrF	1.0	66.7	33	49.3	2.4e-07	1
ACRF	494	525	SRX3808529.13804069	multidrug	CP000647.1.gene3710.p01|FEATURES|acrF|multidrug|acrF	0.999999995573	87.5	32	67.4	8.4e-13	1
ESCHERICHIA_COLI_LAMB	215	246	SRX3808529.1494	multidrug	BAB38442|FEATURES|Escherichia_coli_LamB|multidrug|Escherichia_coli_LamB	0.999991628957	62.5	32	45.4	3.5e-06	1
OQXB	100	132	SRX3808529.9395149	multidrug	YP_001693238|FEATURES|oqxB|multidrug|oqxB	1.0	97.0	33	64.7	5.6e-12	1
MDTK	171	202	SRX3808529.1160919	multidrug	gi:490245669:ref:WP_004143852.1:|FEATURES|mdtK|multidrug|mdtK	1.0	84.4	32	64.3	7.1e-12	1
EMRB	263	294	SRX3808529.7766552	multidrug	gi:661298237:ref:WP_029991091.1:|FEATURES|emrB|multidrug|emrB	0.99984812857	93.8	32	64.3	7.1e-12	1
TOLC	318	349	SRX3808529.5788283	multidrug	gi:890454542:ref:WP_048887938.1:|FEATURES|TolC|multidrug|TolC	1.0	87.5	32	59.3	2.3e-10	1
ACRB	355	387	SRX3808529.6742518	multidrug	gi:502789935:ref:WP_013024911.1:|FEATURES|acrB|multidrug|acrB	1.0	100.0	33	66.6	1.5e-12	1
EMRB	429	461	SRX3808529.7062653	multidrug	gi:556492929:ref:WP_023340643.1:|FEATURES|emrB|multidrug|emrB	0.99999926628	100.0	33	70.9	7.8e-14	1
MEXB	1005	1036	SRX3808529.683955	multidrug	gi:503722573:ref:WP_013956649.1:|FEATURES|mexB|multidrug|mexB	0.999999961456	68.8	32	49.7	1.9e-07	1
EPTA	439	471	SRX3808529.7766558	peptide	BAE78116.1|FEATURES|eptA|peptide|eptA	1.0	87.9	33	66.6	1.5e-12	1
PMRF	7	38	SRX3808529.4043219	peptide	AAC75314.1|FEATURES|PmrF|peptide|PmrF	0.999998684483	68.8	32	50.1	1.4e-07	1
MDTK	60	91	SRX3808529.6950050	fluoroquinolone	AML99881.1|FEATURES|MdtK|fluoroquinolone|MdtK	0.999994553091	96.9	32	63.2	1.6e-11	1
PMRF	10	42	SRX3808529.4451869	peptide	AAC75314.1|FEATURES|PmrF|peptide|PmrF	0.999998789417	69.7	33	50.8	8.4e-08	1
RPOB2	579	609	SRX3808529.2692359	multidrug	BAD59497.1|FEATURES|rpoB2|multidrug|rpoB2	0.999999379081	80.6	31	57.4	9.0e-10	1
EPTA	337	368	SRX3808529.12491245	peptide	BAE78116.1|FEATURES|eptA|peptide|eptA	0.999999887898	75.0	32	59.3	2.4e-10	1
MCR-4	392	424	SRX3808529.10728675	peptide	ASR73329.1|FEATURES|MCR-4|peptide|MCR-4	0.999999999531	78.8	33	64.3	7.3e-12	1
ACRA	94	126	SRX3808529.11373081	multidrug	gi:500615129:gb:EOQ55695.1:|FEATURES|acrA|multidrug|acrA	1.0	90.9	33	62.8	2.1e-11	1
UGD	216	248	SRX3808529.9652555	peptide	AAC75089.1|FEATURES|ugd|peptide|ugd	0.999999882443	93.9	33	69.7	1.7e-13	1
PENA	417	449	SRX3808529.6897569	beta-lactam	ZP_04656349|FEATURES|penA|beta-lactam|penA	1.0	87.9	33	66.2	1.9e-12	1
ACRB	713	744	SRX3808529.12843817	multidrug	AAQ21216|FEATURES|acrB|multidrug|acrB	1.0	100.0	32	66.6	1.4e-12	1
MDTK	37	69	SRX3808529.11329581	fluoroquinolone	AML99881.1|FEATURES|MdtK|fluoroquinolone|MdtK	0.999995686207	93.9	33	65.1	4.3e-12	1
ACRB	540	571	SRX3808529.11329586	multidrug	gi:497324874:ref:WP_009639087.1:|FEATURES|acrB|multidrug|acrB	0.999994928342	65.6	32	52.4	2.9e-08	1
ARNA	431	462	SRX3808529.9162442	polymyxin	gi:510924105:ref:WP_016244890.1:|FEATURES|arnA|polymyxin|arnA	0.947611742553	75.0	32	59.3	2.4e-10	1
EPTA	412	443	SRX3808529.11683328	peptide	BAE78116.1|FEATURES|eptA|peptide|eptA	0.9999998752	78.1	32	58.2	5.2e-10	1
OMP36	105	137	SRX3808529.14026450	multidrug	AF336096.1.gene1.p01|FEATURES|omp36|multidrug|omp36	0.974719508665	100.0	33	76.6	1.4e-15	1
MSBA	250	282	SRX3808529.12676349	nitroimidazole	NP_415434.1|FEATURES|msbA|nitroimidazole|msbA	0.999842082079	90.9	33	60.8	8.1e-11	1
VGAC	10	42	SRX3808529.11818714	MLS	AMP35312.1|FEATURES|vgaC|MLS|vgaC	0.999999651312	84.8	33	64.3	7.3e-12	1
PBP-1B	641	673	SRX3808529.3744668	beta-lactam	YP_002467958|FEATURES|PBP-1B|beta-lactam|PBP-1B	0.999999999496	60.6	33	58.5	4.0e-10	1
OMPF	314	346	SRX3808529.10374707	multidrug	gi:15131544:emb:CAC48383.1:|FEATURES|ompF|multidrug|ompF	0.998697026971	84.8	33	63.2	1.6e-11	1
TET34	114	146	SRX3808529.9059481	tetracycline	YP_001444376|FEATURES|tet34|tetracycline|tet34	1.0	78.8	33	60.1	1.4e-10	1
EPTA	495	527	SRX3808529.5846242	peptide	BAE78116.1|FEATURES|eptA|peptide|eptA	0.999999729435	66.7	33	51.2	6.4e-08	1
ROSB	233	265	SRX3808529.6642901	fosmidomycin	gi:896190680:ref:WP_049199932.1:|FEATURES|rosB|fosmidomycin|rosB	1.0	81.8	33	53.9	9.9e-09	1
OMPF	121	152	SRX3808529.4040548	multidrug	gi:545251748:ref:WP_021549194.1:|FEATURES|ompF|multidrug|ompF	0.999999999868	78.1	32	58.9	3.0e-10	1
EPTA	377	409	SRX3808529.7550785	peptide	BAE78116.1|FEATURES|eptA|peptide|eptA	0.999999999992	78.8	33	65.9	2.5e-12	1
ACRB	680	711	SRX3808529.10140856	multidrug	gi:491078681:ref:WP_004940301.1:|FEATURES|acrB|multidrug|acrB	0.999999989696	81.2	32	55.8	2.5e-09	1
OMPF	398	430	SRX3808529.4794777	multidrug	gi:742936434:ref:WP_039025717.1:|FEATURES|ompF|multidrug|ompF	0.999999999487	75.8	33	55.8	2.6e-09	1
TAEA	189	221	SRX3808529.2216997	pleuromutilin	APB03219.1|FEATURES|TaeA|pleuromutilin|TaeA	0.999870657587	60.6	33	46.6	1.6e-06	1
OQXB	595	627	SRX3808529.8176235	multidrug	YP_001693238|FEATURES|oqxB|multidrug|oqxB	0.999999203381	87.9	33	61.2	6.2e-11	1
PBP-1A	71	101	SRX3808529.7694994	beta-lactam	YP_001290033|FEATURES|PBP-1A|beta-lactam|PBP-1A	1.0	71.0	31	52.8	2.2e-08	1
EPTA	392	424	SRX3808529.11026310	peptide	BAE78116.1|FEATURES|eptA|peptide|eptA	1.0	78.8	33	65.5	3.3e-12	1
MACB	21	51	SRX3808529.10232585	MLS	gi:851928815:ref:WP_048221086.1:|FEATURES|macB|MLS|macB	1.0	64.5	31	45.4	3.5e-06	1
EPTA	448	479	SRX3808529.1310234	peptide	BAE78116.1|FEATURES|eptA|peptide|eptA	1.0	90.6	32	64.7	5.4e-12	1
EMRR	7	39	SRX3808529.10232580	fluoroquinolone	NP_417169.1|FEATURES|emrR|fluoroquinolone|emrR	0.999963294306	75.8	33	57.8	6.9e-10	1
ARNA	513	545	SRX3808529.8521339	polymyxin	gi:507079934:ref:WP_016150692.1:|FEATURES|arnA|polymyxin|arnA	0.965831963935	97.0	33	67.0	1.1e-12	1
EPTA	360	392	SRX3808529.2711022	peptide	BAE78116.1|FEATURES|eptA|peptide|eptA	0.999999906226	87.9	33	67.4	8.6e-13	1
EPTA	370	402	SRX3808529.5847118	peptide	BAE78116.1|FEATURES|eptA|peptide|eptA	0.999999921207	81.8	33	63.2	1.6e-11	1
PENA	138	170	SRX3808529.11358805	beta-lactam	ZP_04656349|FEATURES|penA|beta-lactam|penA	1.0	69.7	33	58.2	5.2e-10	1
TRANSCRIPTIONAL_REGULATORY_PROTEIN_CPXR_CPXR	84	115	SRX3808529.9044595	unclassified	CP001485.1.gene721.p01|FEATURES|transcriptional_regulatory_protein_CpxR_cpxR|unclassified|transcriptional_regulatory_protein_CpxR_cpxR	0.91827707228	96.9	32	66.2	1.9e-12	1
EPTA	390	421	SRX3808529.7552327	peptide	BAE78116.1|FEATURES|eptA|peptide|eptA	0.999999859309	68.8	32	57.0	1.2e-09	1
MAJOR_FACILITATOR_SUPERFAMILY_TRANSPORTER	493	523	SRX3808529.7872874	multidrug	CP001918.1.gene2931.p01|FEATURES|major_facilitator_superfamily_transporter|multidrug|major_facilitator_superfamily_transporter	0.999998525055	80.6	31	55.5	3.3e-09	1
MSBA	329	361	SRX3808529.2822402	nitroimidazole	NP_415434.1|FEATURES|msbA|nitroimidazole|msbA	0.99975859897	75.8	33	56.6	1.5e-09	1
CAMP-REGULATORY_PROTEIN	63	95	SRX3808529.12649578	unclassified	gi:491301754:ref:WP_005159757.1:|FEATURES|cAMP-regulatory_protein|unclassified|cAMP-regulatory_protein	0.9500682603	100.0	33	71.6	4.6e-14	1
MACB	571	602	SRX3808529.3894277	MLS	gi:1022664304:ref:WP_063420886.1:|FEATURES|macB|MLS|macB	1.0	100.0	32	62.0	3.5e-11	1
BACA	196	228	SRX3808529.13054354	bacitracin	YP_001455939|FEATURES|bacA|bacitracin|bacA	1.0	84.8	33	62.8	2.1e-11	1
KLEBSIELLA_PNEUMONIAE_OMPK36	282	312	SRX3808529.5477517	beta-lactam	YP_005228001.1|FEATURES|Klebsiella_pneumoniae_OmpK36|beta-lactam|Klebsiella_pneumoniae_OmpK36	0.999999650847	67.7	31	45.8	2.6e-06	1
ROSB	509	541	SRX3808529.7240458	fosmidomycin	YP_001477377|FEATURES|rosB|fosmidomycin|rosB	1.0	78.8	33	54.3	7.6e-09	1
BACA	151	182	SRX3808529.7712536	bacitracin	B2VGJ3|FEATURES|bacA|bacitracin|bacA	1.0	93.8	32	67.0	1.1e-12	1
SMEE	394	426	SRX3808529.12305770	multidrug	YP_002706077|FEATURES|smeE|multidrug|smeE	1.0	100.0	33	63.5	1.2e-11	1
MEXB	175	206	SRX3808529.9461739	multidrug	gi:759528585:ref:WP_043248665.1:|FEATURES|mexB|multidrug|mexB	0.999999909179	75.0	32	55.1	4.3e-09	1
OMPF	119	149	SRX3808529.1873591	multidrug	gi:486211916:ref:WP_001555471.1:|FEATURES|ompF|multidrug|ompF	0.999999980915	77.4	31	57.4	9.0e-10	1
MDTE	48	79	SRX3808529.7240451	multidrug	CP001918.1.gene3442.p01|FEATURES|mdtE|multidrug|mdtE	0.999999999811	84.4	32	58.2	5.1e-10	1
RPOB2	264	296	SRX3808529.7107335	multidrug	BAD59497.1|FEATURES|rpoB2|multidrug|rpoB2	0.99999928007	66.7	33	52.8	2.2e-08	1
MSBA	78	109	SRX3808529.6797912	nitroimidazole	NP_415434.1|FEATURES|msbA|nitroimidazole|msbA	0.999553660026	84.4	32	62.8	2.1e-11	1
RPOB2	361	392	SRX3808529.10783485	multidrug	BAD59497.1|FEATURES|rpoB2|multidrug|rpoB2	0.999999141587	62.5	32	47.8	7.1e-07	1
EPTA	271	302	SRX3808529.6050708	peptide	BAE78116.1|FEATURES|eptA|peptide|eptA	0.999999742175	65.6	32	51.6	4.8e-08	1
EPTA	378	409	SRX3808529.9278312	peptide	BAE78116.1|FEATURES|eptA|peptide|eptA	0.999999999982	71.9	32	60.5	1.0e-10	1
RPHB	115	146	SRX3808529.3645504	rifamycin	APB03222.1|FEATURES|rphB|rifamycin|rphB	0.999999989395	71.9	32	52.0	3.8e-08	1
MSBA	148	180	SRX3808529.1905702	nitroimidazole	NP_415434.1|FEATURES|msbA|nitroimidazole|msbA	0.999898122765	93.9	33	65.1	4.3e-12	1
ACRB	355	385	SRX3808529.11634927	multidrug	CP002695.1.gene992.p01|FEATURES|acrB|multidrug|acrB	1.0	77.4	31	51.2	6.2e-08	1
MEXY	412	444	SRX3808529.13282011	multidrug	YP_001348630|FEATURES|mexY|multidrug|mexY	1.0	63.6	33	44.7	6.0e-06	1
MDTK	415	447	SRX3808529.3534685	fluoroquinolone	AML99881.1|FEATURES|MdtK|fluoroquinolone|MdtK	0.99999753518	90.9	33	69.7	1.7e-13	1
YOJI	91	122	SRX3808529.12183210	peptide	NP_416715.1|FEATURES|YojI|peptide|YojI	0.999999134407	68.8	32	45.8	2.6e-06	1
OMPR	323	355	SRX3808529.8343785	multidrug	CP000034.1.gene3672.p01|FEATURES|ompR|multidrug|ompR	0.999998156849	66.7	33	49.3	2.4e-07	1
MDTK	31	63	SRX3808529.5138093	multidrug	gi:506221330:ref:WP_015741105.1:|FEATURES|mdtK|multidrug|mdtK	1.0	87.9	33	60.5	1.1e-10	1
RPOB2	884	914	SRX3808529.7517779	multidrug	BAD59497.1|FEATURES|rpoB2|multidrug|rpoB2	0.99999901593	64.5	31	44.7	5.6e-06	1
ACRB	880	910	SRX3808529.7331956	multidrug	gi:447055254:ref:WP_001132510.1:|FEATURES|acrB|multidrug|acrB	1.0	96.8	31	61.2	5.8e-11	1
OMPR	354	385	SRX3808529.9705291	multidrug	CP000034.1.gene3672.p01|FEATURES|ompR|multidrug|ompR	0.999999154462	84.4	32	64.3	7.1e-12	1
OMPF	65	97	SRX3808529.4515638	multidrug	gi:742936434:ref:WP_039025717.1:|FEATURES|ompF|multidrug|ompF	0.999999999634	81.8	33	57.4	9.0e-10	1
MEXB	668	698	SRX3808529.11882499	multidrug	YP_298289|FEATURES|mexB|multidrug|mexB	0.999999976366	74.2	31	51.6	4.9e-08	1
CAMP-REGULATORY_PROTEIN	46	78	SRX3808529.5035966	unclassified	gi:490367208:ref:WP_004246872.1:|FEATURES|cAMP-regulatory_protein|unclassified|cAMP-regulatory_protein	0.940670887137	100.0	33	67.8	6.6e-13	1
MSBA	288	320	SRX3808529.3524228	nitroimidazole	NP_415434.1|FEATURES|msbA|nitroimidazole|msbA	0.999909018494	97.0	33	66.2	1.9e-12	1
EMRA	178	210	SRX3808529.2693087	multidrug	gi:1028866969:ref:WP_064034812.1:|FEATURES|emrA|multidrug|emrA	0.98466907014	78.8	33	58.2	5.2e-10	1
RPOB2	1048	1078	SRX3808529.6602099	multidrug	BAD59497.1|FEATURES|rpoB2|multidrug|rpoB2	0.999999443161	83.9	31	61.2	5.8e-11	1
EPTA	471	503	SRX3808529.8753119	peptide	BAE78116.1|FEATURES|eptA|peptide|eptA	0.999999827641	69.7	33	55.1	4.4e-09	1
ACRB	47	77	SRX3808529.12302278	multidrug	YP_001908403|FEATURES|acrB|multidrug|acrB	1.0	100.0	31	65.5	3.3e-12	1
MDTK	48	78	SRX3808529.13910578	fluoroquinolone	AML99881.1|FEATURES|MdtK|fluoroquinolone|MdtK	0.999992391611	90.3	31	60.5	9.9e-11	1
ACRB	725	757	SRX3808529.11953654	multidrug	gi:447055218:ref:WP_001132474.1:|FEATURES|acrB|multidrug|acrB	0.999950265636	81.8	33	58.9	3.1e-10	1
ADER	80	112	SRX3808529.11604285	multidrug	ADM92605.1|FEATURES|adeR|multidrug|adeR	0.999996882309	63.6	33	51.2	6.4e-08	1
MULTIDRUG_ABC_TRANSPORTER	445	476	SRX3808529.11571371	multidrug	gi:896355182:ref:WP_049310020.1:|FEATURES|multidrug_ABC_transporter|multidrug|multidrug_ABC_transporter	1.0	65.6	32	47.4	9.3e-07	1
PATA	266	296	SRX3808529.8799857	fluoroquinolone	NP_417544.5|FEATURES|patA|fluoroquinolone|patA	0.999929737573	64.5	31	47.0	1.2e-06	1
ACRB	883	914	SRX3808529.1476518	multidrug	YP_001908403|FEATURES|acrB|multidrug|acrB	1.0	93.8	32	62.0	3.5e-11	1
PMRF	210	242	SRX3808529.11060171	peptide	AAC75314.1|FEATURES|PmrF|peptide|PmrF	0.999999266947	84.8	33	63.2	1.6e-11	1
TOLC	326	358	SRX3808529.460156	multidrug	gi:890454542:ref:WP_048887938.1:|FEATURES|TolC|multidrug|TolC	1.0	84.8	33	58.9	3.1e-10	1
VANR	84	114	SRX3808529.749212	glycopeptide	gi:1045412091:ref:WP_065484665.1:|FEATURES|vanR|glycopeptide|vanR	0.999999990692	74.2	31	50.4	1.0e-07	1
RPOB2	1047	1078	SRX3808529.5345518	multidrug	BAD59497.1|FEATURES|rpoB2|multidrug|rpoB2	0.999999443161	81.2	32	61.2	6.2e-11	1
EPTA	242	273	SRX3808529.11981300	peptide	BAE78116.1|FEATURES|eptA|peptide|eptA	0.99999979365	71.9	32	53.5	1.3e-08	1
CAMP-REGULATORY_PROTEIN	54	86	SRX3808529.13195553	unclassified	gi:491301754:ref:WP_005159757.1:|FEATURES|cAMP-regulatory_protein|unclassified|cAMP-regulatory_protein	0.950044795582	100.0	33	71.6	4.6e-14	1
MEXX	195	226	SRX3808529.5843327	multidrug	gi:497338739:ref:WP_009652952.1:|FEATURES|mexX|multidrug|mexX	1.0	65.6	32	47.8	7.1e-07	1
CPXA	144	175	SRX3808529.9054765	aminoglycoside:aminocoumarin	NP_312864.1|FEATURES|cpxA|aminoglycoside:aminocoumarin|cpxA	0.99851108576	75.0	32	50.4	1.1e-07	1
MULTIDRUG_ABC_TRANSPORTER	408	440	SRX3808529.5133519	multidrug	gi:920549847:ref:WP_052999080.1:|FEATURES|multidrug_ABC_transporter|multidrug|multidrug_ABC_transporter	1.0	93.9	33	65.1	4.3e-12	1
OMPR	82	114	SRX3808529.8522687	multidrug	CP000034.1.gene3672.p01|FEATURES|ompR|multidrug|ompR	0.999998929312	81.8	33	59.3	2.4e-10	1
MSBA	75	107	SRX3808529.4328880	nitroimidazole	NP_415434.1|FEATURES|msbA|nitroimidazole|msbA	0.999323636936	90.9	33	67.4	8.6e-13	1
EPTA	367	399	SRX3808529.7761672	peptide	BAE78116.1|FEATURES|eptA|peptide|eptA	0.999999853288	66.7	33	56.6	1.5e-09	1
ARNA	275	307	SRX3808529.2985805	polymyxin	gi:507079934:ref:WP_016150692.1:|FEATURES|arnA|polymyxin|arnA	0.999935740312	60.6	33	44.3	7.8e-06	1
COB(I)ALAMIN_ADENOLSYLTRANSFERASE	33	65	SRX3808529.3894852	unclassified	gi:749002628:ref:WP_040062280.1:|FEATURES|cob(I)alamin_adenolsyltransferase|unclassified|cob(I)alamin_adenolsyltransferase	1.0	84.8	33	63.5	1.2e-11	1
EPTA	412	444	SRX3808529.6020431	peptide	BAE78116.1|FEATURES|eptA|peptide|eptA	0.999999996214	78.8	33	60.5	1.1e-10	1
ACRB	768	798	SRX3808529.3535550	multidrug	gi:502789935:ref:WP_013024911.1:|FEATURES|acrB|multidrug|acrB	0.999999999417	77.4	31	54.7	5.6e-09	1
PATA	258	288	SRX3808529.9923237	fluoroquinolone	NP_417544.5|FEATURES|patA|fluoroquinolone|patA	0.999951738318	61.3	31	49.7	1.9e-07	1
MEXE	172	204	SRX3808529.13421685	multidrug	gi:503835165:ref:WP_014069159.1:|FEATURES|mexE|multidrug|mexE	1.0	93.9	33	61.6	4.7e-11	1
EMRD	107	138	SRX3808529.7903838	multidrug	CP004022.1.gene3225.p01|FEATURES|emrD|multidrug|emrD	1.0	81.2	32	55.8	2.5e-09	1
VANR	70	102	SRX3808529.3759944	glycopeptide	gi:944468330:ref:WP_055698749.1:|FEATURES|vanR|glycopeptide|vanR	0.999998334817	60.6	33	47.0	1.2e-06	1
SMER	98	128	SRX3808529.4781022	multidrug	AAD51348.1|FEATURES|smeR|multidrug|smeR	0.999999578235	67.7	31	50.1	1.4e-07	1
MDTB	609	639	SRX3808529.2838046	multidrug	gi:857586086:emb:CRL63207.1:|FEATURES|mdtB|multidrug|mdtB	0.999996126993	64.5	31	46.2	2.0e-06	1
PENA	176	207	SRX3808529.3034764	beta-lactam	ZP_04656349|FEATURES|penA|beta-lactam|penA	1.0	78.1	32	54.7	5.6e-09	1
ACRB	186	216	SRX3808529.8604407	multidrug	YP_001908403|FEATURES|acrB|multidrug|acrB	0.99999969404	96.8	31	63.5	1.2e-11	1
PENA	142	172	SRX3808529.8670262	beta-lactam	ZP_04656349|FEATURES|penA|beta-lactam|penA	1.0	67.7	31	53.5	1.2e-08	1
EMRB	128	158	SRX3808529.12758566	multidrug	gi:493870778:ref:WP_006817302.1:|FEATURES|emrB|multidrug|emrB	0.999792557734	93.5	31	64.3	6.9e-12	1
ACRB	45	76	SRX3808529.3471582	multidrug	YP_001908403|FEATURES|acrB|multidrug|acrB	1.0	96.9	32	63.9	9.3e-12	1
ADEJ	758	790	SRX3808529.123886	multidrug	NC_011586.7045444.p01|FEATURES|adeJ|multidrug|adeJ	0.999999982218	63.6	33	48.9	3.2e-07	1
EPTA	442	472	SRX3808529.12749488	peptide	BAE78116.1|FEATURES|eptA|peptide|eptA	0.999999999999	93.5	31	67.4	8.4e-13	1
MEXA	48	79	SRX3808529.10238959	multidrug	gi:896372078:ref:WP_049317199.1:|FEATURES|mexA|multidrug|mexA	0.999999999999	68.8	32	46.6	1.6e-06	1
PENA	68	100	SRX3808529.11152236	beta-lactam	ZP_04656349|FEATURES|penA|beta-lactam|penA	1.0	78.8	33	60.1	1.4e-10	1
MDTL	14	46	SRX3808529.278873	multidrug	ZP_03044893|FEATURES|mdtL|multidrug|mdtL	1.0	90.9	33	62.8	2.1e-11	1
PATA	271	303	SRX3808529.4657037	fluoroquinolone	NP_417544.5|FEATURES|patA|fluoroquinolone|patA	0.99996060907	72.7	33	51.2	6.4e-08	1
MSBA	128	160	SRX3808529.4375275	nitroimidazole	NP_415434.1|FEATURES|msbA|nitroimidazole|msbA	0.999399563678	75.8	33	47.4	9.3e-07	1
PENA	546	578	SRX3808529.12510898	beta-lactam	ZP_04656349|FEATURES|penA|beta-lactam|penA	1.0	87.9	33	67.4	8.6e-13	1
KASUGAMYCIN_RESISTANCE_PROTEIN_KSGA	48	80	SRX3808529.12410424	aminoglycoside	YP_002240485|FEATURES|kasugamycin_resistance_protein_ksgA|aminoglycoside|kasugamycin_resistance_protein_ksgA	1.0	90.9	33	63.2	1.6e-11	1
OQXA	154	184	SRX3808529.11811256	multidrug	YP_001693237.1|FEATURES|oqxA|multidrug|oqxA	0.999999997757	80.6	31	52.8	2.1e-08	1
ACRF	662	694	SRX3808529.4868356	multidrug	CP000647.1.gene3710.p01|FEATURES|acrF|multidrug|acrF	1.0	97.0	33	69.7	1.7e-13	1
MAJOR_FACILITATOR_SUPERFAMILY_TRANSPORTER	53	85	SRX3808529.10817346	multidrug	NC_010410.6002639.p01|FEATURES|major_facilitator_superfamily_transporter|multidrug|major_facilitator_superfamily_transporter	0.999998082136	60.6	33	47.8	7.1e-07	1
OQXB	763	795	SRX3808529.5187777	multidrug	YP_001693238|FEATURES|oqxB|multidrug|oqxB	0.999999995511	93.9	33	69.7	1.7e-13	1
EPTA	292	323	SRX3808529.9759731	peptide	BAE78116.1|FEATURES|eptA|peptide|eptA	0.9999998752	78.1	32	58.9	3.0e-10	1
SERRATIA_MARCESCENS_OMP1	18	50	SRX3808529.8778113	multidrug	AIA49384.1|FEATURES|Serratia_marcescens_Omp1|multidrug|Serratia_marcescens_Omp1	0.999999999973	81.8	33	63.2	1.6e-11	1
MDTL	342	374	SRX3808529.11415416	multidrug	gi:446742357:ref:WP_000819613.1:|FEATURES|mdtL|multidrug|mdtL	1.0	87.9	33	61.6	4.7e-11	1
COB(I)ALAMIN_ADENOLSYLTRANSFERASE	70	102	SRX3808529.8616972	unclassified	gi:447201622:ref:WP_001278878.1:|FEATURES|cob(I)alamin_adenolsyltransferase|unclassified|cob(I)alamin_adenolsyltransferase	1.0	84.8	33	65.9	2.5e-12	1
OQXB	1006	1038	SRX3808529.3001168	multidrug	YP_001693238|FEATURES|oqxB|multidrug|oqxB	1.0	97.0	33	66.6	1.5e-12	1
TOLC	22	54	SRX3808529.6686559	multidrug	gi:696408901:ref:WP_032980019.1:|FEATURES|TolC|multidrug|TolC	1.0	87.9	33	57.0	1.2e-09	1
ADEJ	388	420	SRX3808529.12719353	multidrug	NC_011586.7045444.p01|FEATURES|adeJ|multidrug|adeJ	1.0	97.0	33	63.5	1.2e-11	1
MEXB	318	350	SRX3808529.5725383	multidrug	YP_298289|FEATURES|mexB|multidrug|mexB	0.999999644128	75.8	33	53.1	1.7e-08	1
PENA	364	395	SRX3808529.1761565	beta-lactam	ZP_04656349|FEATURES|penA|beta-lactam|penA	1.0	93.8	32	67.8	6.4e-13	1
RPOB2	799	829	SRX3808529.12227563	multidrug	BAD59497.1|FEATURES|rpoB2|multidrug|rpoB2	0.999999189353	71.0	31	49.3	2.4e-07	1
PENA	440	470	SRX3808529.9498210	beta-lactam	ZP_04656349|FEATURES|penA|beta-lactam|penA	1.0	77.4	31	54.7	5.5e-09	1
EMRB	288	319	SRX3808529.7406902	multidrug	gi:486057056:ref:WP_001507824.1:|FEATURES|emrB|multidrug|emrB	0.999853928768	96.9	32	64.3	7.1e-12	1
TETP	71	103	SRX3808529.5411701	tetracycline	NP_348076|FEATURES|tetP|tetracycline|tetP	1.0	72.7	33	51.2	6.4e-08	1
TOLC	382	414	SRX3808529.13656155	multidrug	gi:516511311:ref:WP_017899749.1:|FEATURES|TolC|multidrug|TolC	1.0	90.9	33	63.9	9.6e-12	1
MAJOR_FACILITATOR_SUPERFAMILY_TRANSPORTER	276	307	SRX3808529.6003445	multidrug	CP001918.1.gene2931.p01|FEATURES|major_facilitator_superfamily_transporter|multidrug|major_facilitator_superfamily_transporter	0.999998712854	87.5	32	58.5	3.9e-10	1
TOLC	183	215	SRX3808529.5353152	multidrug	gi:554967123:ref:WP_023210986.1:|FEATURES|TolC|multidrug|TolC	0.999999999664	75.8	33	55.5	3.4e-09	1
ACRF	787	819	SRX3808529.8593459	multidrug	CP000647.1.gene3710.p01|FEATURES|acrF|multidrug|acrF	1.0	93.9	33	71.2	6.0e-14	1
BAES	10	42	SRX3808529.4409571	multidrug	BAA15934.1|FEATURES|baeS|multidrug|baeS	0.999999204545	100.0	33	70.5	1.0e-13	1
EMRA	170	202	SRX3808529.5038613	multidrug	gi:817604913:ref:WP_046598123.1:|FEATURES|emrA|multidrug|emrA	0.985727327069	84.8	33	59.7	1.8e-10	1
OQXB	908	940	SRX3808529.12567887	multidrug	YP_001693238|FEATURES|oqxB|multidrug|oqxB	1.0	93.9	33	63.9	9.6e-12	1
MDTK	366	398	SRX3808529.2143403	multidrug	gi:555107106:gb:ESM50626.1:|FEATURES|mdtK|multidrug|mdtK	1.0	93.9	33	69.3	2.3e-13	1
OQXA	328	360	SRX3808529.5863280	multidrug	YP_001693237.1|FEATURES|oqxA|multidrug|oqxA	0.999996369461	60.6	33	45.1	4.6e-06	1
MDTK	176	207	SRX3808529.3396545	fluoroquinolone	AML99881.1|FEATURES|MdtK|fluoroquinolone|MdtK	0.999995469202	87.5	32	64.7	5.4e-12	1
MEXB	1002	1032	SRX3808529.589434	multidrug	gi:759528585:ref:WP_043248665.1:|FEATURES|mexB|multidrug|mexB	0.999999997474	74.2	31	50.4	1.1e-07	1
ARNA	213	243	SRX3808529.13136142	polymyxin	gi:507079934:ref:WP_016150692.1:|FEATURES|arnA|polymyxin|arnA	0.999176212091	64.5	31	52.0	3.5e-08	1
MSBA	214	246	SRX3808529.7811272	nitroimidazole	NP_415434.1|FEATURES|msbA|nitroimidazole|msbA	0.999786295209	81.8	33	57.8	6.9e-10	1
RPOB2	412	444	SRX3808529.12035548	multidrug	BAD59497.1|FEATURES|rpoB2|multidrug|rpoB2	0.999999347884	75.8	33	55.8	2.6e-09	1
ACRB	142	172	SRX3808529.11221332	multidrug	gi:485731880:ref:WP_001359514.1:|FEATURES|acrB|multidrug|acrB	0.999999984342	71.0	31	49.3	2.4e-07	1
ARNA	429	461	SRX3808529.2598650	polymyxin	B7LM76|FEATURES|arnA|polymyxin|arnA	0.956368326407	81.8	33	64.3	7.3e-12	1
EPTA	205	238	SRX3808529.9435708	peptide	BAE78116.1|FEATURES|eptA|peptide|eptA	0.999999674486	70.6	34	49.7	1.9e-07	1
ESCHERICHIA_COLI_LAMB	309	340	SRX3808529.3494594	multidrug	BAB38442|FEATURES|Escherichia_coli_LamB|multidrug|Escherichia_coli_LamB	0.999996164734	65.6	32	57.4	9.0e-10	1
ACRB	887	918	SRX3808529.11611356	multidrug	ZP_04635098|FEATURES|acrB|multidrug|acrB	1.0	93.8	32	62.0	3.5e-11	1
OMPF	295	326	SRX3808529.12100885	multidrug	gi:514076957:ref:WP_016529535.1:|FEATURES|ompF|multidrug|ompF	0.972183465123	66.7	33	51.6	4.9e-08	1
ARNA	213	243	SRX3808529.3444473	polymyxin	gi:851928593:ref:WP_048220996.1:|FEATURES|arnA|polymyxin|arnA	0.999350101747	64.5	31	52.4	2.9e-08	1
RPOB2	1006	1037	SRX3808529.2476545	multidrug	BAD59497.1|FEATURES|rpoB2|multidrug|rpoB2	0.999999406265	78.1	32	58.9	3.1e-10	1
MDTL	219	251	SRX3808529.14046815	multidrug	YP_001451669|FEATURES|mdtL|multidrug|mdtL	1.0	66.7	33	47.4	9.3e-07	1
ESCHERICHIA_COLI_LAMB	337	369	SRX3808529.11289336	multidrug	BAB38442|FEATURES|Escherichia_coli_LamB|multidrug|Escherichia_coli_LamB	0.999996573285	69.7	33	59.7	1.8e-10	1
RPOB2	404	434	SRX3808529.5756209	multidrug	BAD59497.1|FEATURES|rpoB2|multidrug|rpoB2	0.999999211983	67.7	31	50.1	1.4e-07	1
COB(I)ALAMIN_ADENOLSYLTRANSFERASE	28	60	SRX3808529.4580883	unclassified	gi:749002628:ref:WP_040062280.1:|FEATURES|cob(I)alamin_adenolsyltransferase|unclassified|cob(I)alamin_adenolsyltransferase	1.0	84.8	33	62.8	2.1e-11	1
PBP-1A	158	189	SRX3808529.8376443	beta-lactam	EDJ91555|FEATURES|PBP-1A|beta-lactam|PBP-1A	1.0	71.9	32	53.1	1.7e-08	1
OQXB	135	166	SRX3808529.2883002	multidrug	YP_001693238|FEATURES|oqxB|multidrug|oqxB	1.0	90.6	32	63.9	9.6e-12	1
OQXB	619	651	SRX3808529.4953683	multidrug	YP_001693238|FEATURES|oqxB|multidrug|oqxB	0.999999412467	90.9	33	68.6	3.9e-13	1
MDTL	11	43	SRX3808529.11481805	multidrug	ZP_03044893|FEATURES|mdtL|multidrug|mdtL	1.0	90.9	33	62.0	3.6e-11	1
BACA	28	60	SRX3808529.10045741	bacitracin	YP_001455939|FEATURES|bacA|bacitracin|bacA	1.0	100.0	33	68.2	5.1e-13	1
ESCHERICHIA_COLI_LAMB	55	87	SRX3808529.6013579	multidrug	BAB38442|FEATURES|Escherichia_coli_LamB|multidrug|Escherichia_coli_LamB	0.999998027903	100.0	33	74.7	5.4e-15	1
ACRB	992	1024	SRX3808529.12604628	multidrug	gi:503341948:ref:WP_013576609.1:|FEATURES|acrB|multidrug|acrB	1.0	90.9	33	64.3	7.3e-12	1
PENA	297	329	SRX3808529.5845187	beta-lactam	ZP_04656349|FEATURES|penA|beta-lactam|penA	1.0	87.9	33	60.8	8.1e-11	1
TOLC	398	430	SRX3808529.8180419	multidrug	gi:565892113:ref:WP_023972176.1:|FEATURES|TolC|multidrug|TolC	1.0	87.9	33	62.8	2.1e-11	1
AMRB	870	902	SRX3808529.8330694	multidrug	YP_001764894|FEATURES|amrB|multidrug|amrB	1.0	84.8	33	57.8	6.9e-10	1
EPTA	471	502	SRX3808529.2755602	peptide	BAE78116.1|FEATURES|eptA|peptide|eptA	0.99999987015	75.0	32	57.8	6.6e-10	1
EPTA	416	447	SRX3808529.11531244	peptide	BAE78116.1|FEATURES|eptA|peptide|eptA	0.999999846912	78.1	32	56.2	2.0e-09	1
OMPF	38	69	SRX3808529.11716220	multidrug	gi:823296122:ref:WP_047051707.1:|FEATURES|ompF|multidrug|ompF	0.999896277214	62.5	32	48.9	3.1e-07	1
MAJOR_FACILITATOR_SUPERFAMILY_TRANSPORTER	218	250	SRX3808529.13281738	multidrug	CP001918.1.gene2931.p01|FEATURES|major_facilitator_superfamily_transporter|multidrug|major_facilitator_superfamily_transporter	0.999997923153	69.7	33	49.7	1.9e-07	1
EMRA	239	270	SRX3808529.12307381	multidrug	gi:1033061324:ref:WP_064372453.1:|FEATURES|emrA|multidrug|emrA	0.98631121777	87.5	32	58.9	3.0e-10	1
BAER	205	237	SRX3808529.10953980	multidrug	YP_490321.1|FEATURES|baeR|multidrug|baeR	0.999997955564	97.0	33	69.3	2.3e-13	1
EPTA	84	116	SRX3808529.10953984	peptide	BAE78116.1|FEATURES|eptA|peptide|eptA	0.999999776248	78.8	33	52.8	2.2e-08	1
TRANSCRIPTIONAL_REGULATORY_PROTEIN_CPXR_CPXR	143	175	SRX3808529.37450	unclassified	CP001138.1.gene4273.p01|FEATURES|transcriptional_regulatory_protein_CpxR_cpxR|unclassified|transcriptional_regulatory_protein_CpxR_cpxR	0.999999999999	93.9	33	65.9	2.5e-12	1
EMRB	422	454	SRX3808529.7328906	multidrug	gi:585330820:ref:WP_024212479.1:|FEATURES|emrB|multidrug|emrB	0.999998281783	69.7	33	55.5	3.4e-09	1
CAMP-REGULATORY_PROTEIN	23	55	SRX3808529.12580511	unclassified	gi:490367208:ref:WP_004246872.1:|FEATURES|cAMP-regulatory_protein|unclassified|cAMP-regulatory_protein	0.936032809668	97.0	33	66.2	1.9e-12	1
UGD	290	322	SRX3808529.12853342	peptide	AAC75089.1|FEATURES|ugd|peptide|ugd	0.999999789514	87.9	33	62.0	3.6e-11	1
OMPR	70	101	SRX3808529.11622920	multidrug	CP000034.1.gene3672.p01|FEATURES|ompR|multidrug|ompR	0.999999005109	87.5	32	60.8	7.9e-11	1
YOJI	6	37	SRX3808529.4943413	peptide	NP_416715.1|FEATURES|YojI|peptide|YojI	0.999999218835	62.5	32	46.6	1.6e-06	1
MSBA	76	108	SRX3808529.12727542	nitroimidazole	NP_415434.1|FEATURES|msbA|nitroimidazole|msbA	0.999632733519	78.8	33	62.4	2.8e-11	1
MDTH	362	394	SRX3808529.11597087	multidrug	gi:695793553:ref:WP_032707762.1:|FEATURES|mdtH|multidrug|mdtH	1.0	100.0	33	73.6	1.2e-14	1
OQXB	939	971	SRX3808529.11948763	multidrug	YP_001693238|FEATURES|oqxB|multidrug|oqxB	1.0	93.9	33	62.8	2.1e-11	1
EMRD	32	64	SRX3808529.6186585	multidrug	ZP_03215830|FEATURES|emrD|multidrug|emrD	1.0	72.7	33	50.8	8.4e-08	1
EMRA	148	179	SRX3808529.5871273	multidrug	gi:1032820994:ref:WP_064327128.1:|FEATURES|emrA|multidrug|emrA	0.985314387106	81.2	32	57.0	1.2e-09	1
EPTA	32	64	SRX3808529.8213246	peptide	BAE78116.1|FEATURES|eptA|peptide|eptA	0.999999639737	72.7	33	48.9	3.2e-07	1
CAMP-REGULATORY_PROTEIN	46	78	SRX3808529.12215537	unclassified	gi:490367208:ref:WP_004246872.1:|FEATURES|cAMP-regulatory_protein|unclassified|cAMP-regulatory_protein	0.940670887137	100.0	33	67.8	6.6e-13	1
ACRB	906	937	SRX3808529.7348202	multidrug	AAS61063|FEATURES|acrB|multidrug|acrB	1.0	96.9	32	64.3	7.1e-12	1
OMP36	311	343	SRX3808529.3109224	multidrug	AF336095.1.gene1.p01|FEATURES|omp36|multidrug|omp36	0.993336561922	84.8	33	63.2	1.6e-11	1
EMRB-QACA_FAMILY_MAJOR_FACILITATOR_TRANSPORTER	26	57	SRX3808529.5903735	multidrug	AE016830.1.gene768.p01|FEATURES|EmrB-QacA_family_major_facilitator_transporter|multidrug|EmrB-QacA_family_major_facilitator_transporter	0.999998822573	62.5	32	44.7	6.0e-06	1
ESCHERICHIA_COLI_MIPA	155	186	SRX3808529.2104311	multidrug	NP_310518|FEATURES|Escherichia_coli_mipA|multidrug|Escherichia_coli_mipA	0.999998189725	65.6	32	52.4	2.9e-08	1
MAJOR_FACILITATOR_SUPERFAMILY_TRANSPORTER	473	505	SRX3808529.674695	multidrug	CP001918.1.gene2931.p01|FEATURES|major_facilitator_superfamily_transporter|multidrug|major_facilitator_superfamily_transporter	0.999997549367	63.6	33	47.4	9.3e-07	1
MDTD	22	54	SRX3808529.674698	multidrug	gi:134034159:sp:Q0T353.2:MDTD_SHIF8|FEATURES|mdtD|multidrug|mdtD	0.999999999973	84.8	33	58.2	5.2e-10	1
TET36	47	77	SRX3808529.10824673	tetracycline	AJ514254.gene.p01|FEATURES|tet36|tetracycline|tet36	0.999999993069	64.5	31	50.1	1.4e-07	1
MULTIDRUG_ABC_TRANSPORTER	481	511	SRX3808529.5572242	multidrug	gi:1031799645:ref:WP_064138838.1:|FEATURES|multidrug_ABC_transporter|multidrug|multidrug_ABC_transporter	1.0	80.6	31	52.4	2.7e-08	1
OMPF	274	309	SRX3808529.883057	multidrug	gi:514076957:ref:WP_016529535.1:|FEATURES|ompF|multidrug|ompF	0.863918197026	72.2	36	54.3	7.3e-09	1
OQXB	79	111	SRX3808529.13653689	multidrug	YP_001693238|FEATURES|oqxB|multidrug|oqxB	1.0	97.0	33	67.0	1.1e-12	1
ACRB	493	523	SRX3808529.4608893	multidrug	YP_001908403|FEATURES|acrB|multidrug|acrB	0.999999628789	71.0	31	55.1	4.2e-09	1
PENA	546	577	SRX3808529.602416	beta-lactam	ZP_04656349|FEATURES|penA|beta-lactam|penA	1.0	71.9	32	48.9	3.2e-07	1
EPTA	389	419	SRX3808529.11376915	peptide	BAE78116.1|FEATURES|eptA|peptide|eptA	0.999999827641	67.7	31	55.1	4.3e-09	1
MSBA	430	461	SRX3808529.12282141	nitroimidazole	NP_415434.1|FEATURES|msbA|nitroimidazole|msbA	0.999461345265	71.9	32	48.5	4.2e-07	1
KASUGAMYCIN_RESISTANCE_PROTEIN_KSGA	23	53	SRX3808529.13092779	aminoglycoside	YP_001476958|FEATURES|kasugamycin_resistance_protein_ksgA|aminoglycoside|kasugamycin_resistance_protein_ksgA	1.0	77.4	31	51.6	4.8e-08	1
ESCHERICHIA_COLI_LAMB	215	247	SRX3808529.11060946	multidrug	BAB38442|FEATURES|Escherichia_coli_LamB|multidrug|Escherichia_coli_LamB	0.999997196684	81.8	33	64.3	7.3e-12	1
CAMP-REGULATORY_PROTEIN	38	69	SRX3808529.8705650	unclassified	gi:490367208:ref:WP_004246872.1:|FEATURES|cAMP-regulatory_protein|unclassified|cAMP-regulatory_protein	0.939598447881	100.0	32	65.9	2.4e-12	1
BICYCLOMYCIN-MULTIDRUG_EFFLUX_PROTEIN_BCR	55	86	SRX3808529.6329279	multidrug	ZP_03066488|FEATURES|bicyclomycin-multidrug_efflux_protein_bcr|multidrug|bicyclomycin-multidrug_efflux_protein_bcr	1.0	75.0	32	57.8	6.9e-10	1
MEXA	48	79	SRX3808529.13639503	multidrug	gi:896372078:ref:WP_049317199.1:|FEATURES|mexA|multidrug|mexA	1.0	65.6	32	45.8	2.7e-06	1
PENA	388	420	SRX3808529.3036534	beta-lactam	ZP_04656349|FEATURES|penA|beta-lactam|penA	1.0	60.6	33	46.2	2.1e-06	1
OMPR	78	109	SRX3808529.2058859	multidrug	CP000034.1.gene3672.p01|FEATURES|ompR|multidrug|ompR	0.999999024257	87.5	32	62.0	3.5e-11	1
MDTA	349	380	SRX3808529.6839504	multidrug	gi:1018319469:emb:SAH60719.1:|FEATURES|mdtA|multidrug|mdtA	0.999999990233	65.6	32	48.5	4.2e-07	1
MSBA	280	312	SRX3808529.11067628	nitroimidazole	NP_415434.1|FEATURES|msbA|nitroimidazole|msbA	0.999842082079	93.9	33	60.8	8.1e-11	1
EPTA	385	417	SRX3808529.13775847	peptide	BAE78116.1|FEATURES|eptA|peptide|eptA	1.0	81.8	33	70.5	1.0e-13	1
MDTH	17	48	SRX3808529.13093423	multidrug	gi:507089900:ref:WP_016160613.1:|FEATURES|mdtH|multidrug|mdtH	1.0	96.9	32	66.2	1.9e-12	1
ARNA	119	149	SRX3808529.7310635	polymyxin	gi:489931383:ref:WP_003834702.1:|FEATURES|arnA|polymyxin|arnA	0.991576112259	83.9	31	55.5	3.4e-09	1
ARNA	481	513	SRX3808529.13785506	polymyxin	B7LM76|FEATURES|arnA|polymyxin|arnA	0.960242081598	97.0	33	70.1	1.3e-13	1
MSBA	196	227	SRX3808529.7162897	nitroimidazole	NP_415434.1|FEATURES|msbA|nitroimidazole|msbA	0.999800793005	96.9	32	65.1	4.3e-12	1
MDTB	864	894	SRX3808529.9317463	multidrug	gi:857586086:emb:CRL63207.1:|FEATURES|mdtB|multidrug|mdtB	0.999999995423	90.3	31	60.5	1.0e-10	1
MDTK	42	74	SRX3808529.5860733	fluoroquinolone	AML99881.1|FEATURES|MdtK|fluoroquinolone|MdtK	0.999996229879	93.9	33	66.2	1.9e-12	1
ESCHERICHIA_COLI_LAMB	368	399	SRX3808529.9928883	multidrug	BAB38442|FEATURES|Escherichia_coli_LamB|multidrug|Escherichia_coli_LamB	0.999997013545	87.5	32	62.8	2.1e-11	1
KASUGAMYCIN_RESISTANCE_PROTEIN_KSGA	96	127	SRX3808529.4946162	aminoglycoside	Q7N8V7|FEATURES|kasugamycin_resistance_protein_ksgA|aminoglycoside|kasugamycin_resistance_protein_ksgA	1.0	78.1	32	56.2	1.9e-09	1
CAMP-REGULATORY_PROTEIN	149	181	SRX3808529.9944083	unclassified	gi:490367208:ref:WP_004246872.1:|FEATURES|cAMP-regulatory_protein|unclassified|cAMP-regulatory_protein	0.949326010497	100.0	33	70.9	7.8e-14	1
MEXE	274	306	SRX3808529.2330205	multidrug	CP001918.1.gene1258.p01|FEATURES|mexE|multidrug|mexE	1.0	90.9	33	63.9	9.6e-12	1
EMRB	439	470	SRX3808529.6659657	multidrug	gi:585330820:ref:WP_024212479.1:|FEATURES|emrB|multidrug|emrB	0.999999739825	78.1	32	56.6	1.5e-09	1
ACRB	914	946	SRX3808529.8478423	multidrug	AAS61063|FEATURES|acrB|multidrug|acrB	1.0	84.8	33	60.1	1.4e-10	1
ADEJ	46	77	SRX3808529.12040020	multidrug	gi:60207557:gb:AAX14802.1:|FEATURES|adeJ|multidrug|adeJ	1.0	78.1	32	57.8	6.6e-10	1
CPXA	121	152	SRX3808529.293407	aminoglycoside:aminocoumarin	NP_312864.1|FEATURES|cpxA|aminoglycoside:aminocoumarin|cpxA	0.999525770446	81.2	32	61.2	6.0e-11	1
ACRB	947	979	SRX3808529.7471112	multidrug	gi:497324874:ref:WP_009639087.1:|FEATURES|acrB|multidrug|acrB	1.0	78.8	33	52.4	2.9e-08	1
PBP-1B	666	696	SRX3808529.7680561	beta-lactam	YP_002467958|FEATURES|PBP-1B|beta-lactam|PBP-1B	0.999999995252	64.5	31	46.2	2.0e-06	1
ARNA	467	498	SRX3808529.7680562	polymyxin	gi:757799830:ref:WP_043017032.1:|FEATURES|arnA|polymyxin|arnA	0.955802669159	93.8	32	69.7	1.7e-13	1
YOJI	226	258	SRX3808529.8582078	peptide	NP_416715.1|FEATURES|YojI|peptide|YojI	0.999999823541	84.8	33	62.8	2.1e-11	1
PENA	283	315	SRX3808529.8515381	beta-lactam	ZP_04656349|FEATURES|penA|beta-lactam|penA	1.0	66.7	33	46.2	2.1e-06	1
ESCHERICHIA_COLI_MIPA	114	146	SRX3808529.11491293	multidrug	NP_310518|FEATURES|Escherichia_coli_mipA|multidrug|Escherichia_coli_mipA	0.999998831147	87.9	33	67.4	8.6e-13	1
MDTK	64	96	SRX3808529.11491291	multidrug	gi:695822139:ref:WP_032735794.1:|FEATURES|mdtK|multidrug|mdtK	1.0	97.0	33	67.8	6.6e-13	1
RPOB2	1079	1111	SRX3808529.5573198	multidrug	BAD59497.1|FEATURES|rpoB2|multidrug|rpoB2	0.999998997097	63.6	33	44.3	7.8e-06	1
NMCR	7	39	SRX3808529.6256223	beta-lactam	CAA79966.1|FEATURES|NmcR|beta-lactam|NmcR	0.999999995596	69.7	33	46.2	2.1e-06	1
NORB	315	346	SRX3808529.12682803	fluoroquinolone	gi:738114161:ref:WP_036072414.1:|FEATURES|norB|fluoroquinolone|norB	1.0	65.6	32	48.1	5.4e-07	1
TRANSCRIPTIONAL_REGULATORY_PROTEIN_CPXR_CPXR	68	99	SRX3808529.2856182	unclassified	CP001918.1.gene5135.p01|FEATURES|transcriptional_regulatory_protein_CpxR_cpxR|unclassified|transcriptional_regulatory_protein_CpxR_cpxR	0.999999999954	65.6	32	50.4	1.1e-07	1
RPOB2	424	456	SRX3808529.6566900	multidrug	BAD59497.1|FEATURES|rpoB2|multidrug|rpoB2	0.99999928007	78.8	33	58.9	3.1e-10	1
ACRB	833	865	SRX3808529.13472370	multidrug	gi:495735716:ref:WP_008460295.1:|FEATURES|acrB|multidrug|acrB	1.0	69.7	33	53.5	1.3e-08	1
TOLC	399	431	SRX3808529.3689823	multidrug	gi:565892113:ref:WP_023972176.1:|FEATURES|TolC|multidrug|TolC	1.0	87.9	33	62.8	2.1e-11	1
EPTA	491	523	SRX3808529.10010666	peptide	BAE78116.1|FEATURES|eptA|peptide|eptA	0.999999536566	60.6	33	47.0	1.2e-06	1
MDTD	364	394	SRX3808529.14035008	multidrug	NC_002695.1.916587.p01|FEATURES|mdtD|multidrug|mdtD	0.999999997943	71.0	31	45.1	4.6e-06	1
RPOB2	361	392	SRX3808529.1004596	multidrug	BAD59497.1|FEATURES|rpoB2|multidrug|rpoB2	0.999999141587	62.5	32	47.8	7.1e-07	1
ADEJ	932	962	SRX3808529.13211630	multidrug	NC_011586.7045444.p01|FEATURES|adeJ|multidrug|adeJ	0.880142068693	83.9	31	52.8	2.2e-08	1
MULTIDRUG_ABC_TRANSPORTER	445	476	SRX3808529.5180689	multidrug	gi:896355182:ref:WP_049310020.1:|FEATURES|multidrug_ABC_transporter|multidrug|multidrug_ABC_transporter	1.0	65.6	32	47.4	9.3e-07	1
TETP	71	103	SRX3808529.13211634	tetracycline	NP_348076|FEATURES|tetP|tetracycline|tetP	1.0	72.7	33	51.6	4.9e-08	1
ACRB	384	416	SRX3808529.2563900	multidrug	gi:485731880:ref:WP_001359514.1:|FEATURES|acrB|multidrug|acrB	1.0	97.0	33	63.2	1.6e-11	1
TOLC	125	157	SRX3808529.6710203	multidrug	gi:695774696:ref:WP_032697552.1:|FEATURES|TolC|multidrug|TolC	1.0	90.9	33	61.2	6.2e-11	1
ACRA	256	287	SRX3808529.3683272	multidrug	YP_309461|FEATURES|acrA|multidrug|acrA	1.0	68.8	32	48.1	5.3e-07	1
ACRB	798	828	SRX3808529.9266714	multidrug	gi:491078681:ref:WP_004940301.1:|FEATURES|acrB|multidrug|acrB	0.999999906208	96.8	31	67.0	1.1e-12	1
TETD	77	109	SRX3808529.4641318	tetracycline	gi:135617:sp:P28816.1:TETD_ECOLX|FEATURES|tetD|tetracycline|tetD	0.999999998754	69.7	33	45.1	4.6e-06	1
OMPF	93	125	SRX3808529.5833492	multidrug	gi:15131544:emb:CAC48383.1:|FEATURES|ompF|multidrug|ompF	0.999998900873	81.8	33	62.8	2.1e-11	1
MEXB	902	934	SRX3808529.1671119	multidrug	YP_298289|FEATURES|mexB|multidrug|mexB	1.0	72.7	33	53.5	1.3e-08	1
ACRB	58	90	SRX3808529.4282514	multidrug	NP_706355|FEATURES|acrB|multidrug|acrB	1.0	84.8	33	60.1	1.4e-10	1
OQXB	303	333	SRX3808529.12098288	multidrug	YP_001693238|FEATURES|oqxB|multidrug|oqxB	0.99999908555	83.9	31	58.2	4.9e-10	1
PBP-1B	649	681	SRX3808529.3817422	beta-lactam	YP_002467958|FEATURES|PBP-1B|beta-lactam|PBP-1B	0.999999999064	63.6	33	55.1	4.4e-09	1
ACRA	34	65	SRX3808529.12098287	multidrug	NC_002695.1.912781.p01|FEATURES|acrA|multidrug|acrA	0.999998270172	68.8	32	47.0	1.2e-06	1
ACRB	121	153	SRX3808529.12796542	multidrug	ZP_04639026|FEATURES|acrB|multidrug|acrB	1.0	87.9	33	60.8	8.1e-11	1
DNA-BINDING_PROTEIN_H-NS	99	130	SRX3808529.4818972	unclassified	NC_002695.1.913113.p01|FEATURES|DNA-binding_protein_H-NS|unclassified|DNA-binding_protein_H-NS	1.0	93.8	32	67.8	6.4e-13	1
OMPF	307	338	SRX3808529.2865244	multidrug	gi:377849761:gb:EHU14730.1:|FEATURES|ompF|multidrug|ompF	0.999999994383	71.9	32	54.3	7.3e-09	1
BACA	48	79	SRX3808529.5166844	bacitracin	B2VGJ3|FEATURES|bacA|bacitracin|bacA	1.0	100.0	32	66.6	1.4e-12	1
OQXB	15	47	SRX3808529.10868657	multidrug	YP_001693238|FEATURES|oqxB|multidrug|oqxB	1.0	93.9	33	65.1	4.3e-12	1
MDTK	73	105	SRX3808529.3087057	fluoroquinolone	AML99881.1|FEATURES|MdtK|fluoroquinolone|MdtK	0.999952111991	93.9	33	63.9	9.6e-12	1
ACRB	41	73	SRX3808529.5924990	multidrug	YP_001908403|FEATURES|acrB|multidrug|acrB	1.0	90.9	33	64.3	7.3e-12	1
MDTG	70	102	SRX3808529.2087093	multidrug	CP004022.1.gene1785.p01|FEATURES|mdtG|multidrug|mdtG	1.0	60.6	33	49.3	2.4e-07	1
PBP-1A	92	122	SRX3808529.13351343	beta-lactam	YP_001290033|FEATURES|PBP-1A|beta-lactam|PBP-1A	1.0	67.7	31	47.4	8.7e-07	1
ESCHERICHIA_COLI_LAMB	225	256	SRX3808529.11057380	multidrug	BAB38442|FEATURES|Escherichia_coli_LamB|multidrug|Escherichia_coli_LamB	0.999996086256	75.0	32	57.0	1.1e-09	1
ESCHERICHIA_COLI_LAMB	343	373	SRX3808529.3234308	multidrug	BAB38442|FEATURES|Escherichia_coli_LamB|multidrug|Escherichia_coli_LamB	0.999994387299	67.7	31	50.8	7.9e-08	1
RPOB2	1074	1105	SRX3808529.12362832	multidrug	BAD59497.1|FEATURES|rpoB2|multidrug|rpoB2	0.99999901593	62.5	32	44.7	6.0e-06	1
ACRB	890	922	SRX3808529.13521027	multidrug	AAS61063|FEATURES|acrB|multidrug|acrB	1.0	75.8	33	55.8	2.6e-09	1
OMPF	231	261	SRX3808529.937815	multidrug	gi:545251748:ref:WP_021549194.1:|FEATURES|ompF|multidrug|ompF	0.999792131599	77.4	31	53.9	9.6e-09	1
EMRB	408	440	SRX3808529.11610294	multidrug	gi:502671416:ref:WP_012907239.1:|FEATURES|emrB|multidrug|emrB	0.999986618489	84.8	33	63.2	1.6e-11	1
EPTA	164	194	SRX3808529.3730477	peptide	BAE78116.1|FEATURES|eptA|peptide|eptA	0.999999754207	83.9	31	52.0	3.8e-08	1
MEXB	1001	1032	SRX3808529.4973611	multidrug	gi:759528585:ref:WP_043248665.1:|FEATURES|mexB|multidrug|mexB	0.999999755172	71.9	32	50.8	8.4e-08	1
MEXB	75	106	SRX3808529.8348690	multidrug	CAW25151|FEATURES|mexB|multidrug|mexB	0.999999992899	71.9	32	47.0	1.2e-06	1
ACRB	412	443	SRX3808529.8966099	multidrug	AAQ21216|FEATURES|acrB|multidrug|acrB	1.0	90.6	32	58.5	3.9e-10	1
COB(I)ALAMIN_ADENOLSYLTRANSFERASE	33	65	SRX3808529.9413617	unclassified	gi:749002628:ref:WP_040062280.1:|FEATURES|cob(I)alamin_adenolsyltransferase|unclassified|cob(I)alamin_adenolsyltransferase	1.0	81.8	33	60.1	1.4e-10	1
ACRB	421	452	SRX3808529.6522800	multidrug	CP001918.1.gene1257.p01|FEATURES|acrB|multidrug|acrB	1.0	100.0	32	63.5	1.2e-11	1
MULTIDRUG_ABC_TRANSPORTER	457	488	SRX3808529.381829	multidrug	gi:896355182:ref:WP_049310020.1:|FEATURES|multidrug_ABC_transporter|multidrug|multidrug_ABC_transporter	1.0	71.9	32	50.1	1.4e-07	1
MDTE	87	118	SRX3808529.12825694	multidrug	CP001918.1.gene3442.p01|FEATURES|mdtE|multidrug|mdtE	0.999999999953	93.8	32	63.5	1.2e-11	1
TOLC	389	421	SRX3808529.10293548	multidrug	gi:890454542:ref:WP_048887938.1:|FEATURES|TolC|multidrug|TolC	1.0	93.9	33	64.3	7.3e-12	1
ACRD	249	281	SRX3808529.4406699	aminoglycoside	YP_490697.1|FEATURES|acrD|aminoglycoside|acrD	0.999974623316	72.7	33	51.2	6.4e-08	1
ESCHERICHIA_COLI_LAMB	358	390	SRX3808529.2660548	multidrug	BAB38442|FEATURES|Escherichia_coli_LamB|multidrug|Escherichia_coli_LamB	0.999997149928	81.8	33	63.9	9.6e-12	1
MAJOR_FACILITATOR_SUPERFAMILY_TRANSPORTER	365	397	SRX3808529.4227565	multidrug	CP001918.1.gene2931.p01|FEATURES|major_facilitator_superfamily_transporter|multidrug|major_facilitator_superfamily_transporter	0.99999846487	87.9	33	60.1	1.4e-10	1
BAES	292	324	SRX3808529.12737152	multidrug	BAA15934.1|FEATURES|baeS|multidrug|baeS	0.999998736276	75.8	33	54.3	7.6e-09	1
PBP-1B	667	699	SRX3808529.2687612	beta-lactam	YP_002467958|FEATURES|PBP-1B|beta-lactam|PBP-1B	0.999999994881	60.6	33	45.8	2.7e-06	1
ESCHERICHIA_COLI_LAMB	213	243	SRX3808529.4290952	multidrug	BAB38442|FEATURES|Escherichia_coli_LamB|multidrug|Escherichia_coli_LamB	0.999995250375	74.2	31	53.5	1.2e-08	1
PMRF	262	293	SRX3808529.5517399	peptide	AAC75314.1|FEATURES|PmrF|peptide|PmrF	0.999999442494	81.2	32	58.5	4.0e-10	1
UGD	212	243	SRX3808529.3632464	peptide	AAC75089.1|FEATURES|ugd|peptide|ugd	0.999999736027	93.8	32	66.6	1.4e-12	1
TOLC	393	425	SRX3808529.11591039	multidrug	gi:565892113:ref:WP_023972176.1:|FEATURES|TolC|multidrug|TolC	1.0	87.9	33	62.4	2.8e-11	1
CPXA	329	360	SRX3808529.12725559	aminoglycoside:aminocoumarin	NP_312864.1|FEATURES|cpxA|aminoglycoside:aminocoumarin|cpxA	0.998850774245	84.4	32	62.4	2.7e-11	1
TET34	51	83	SRX3808529.8918033	tetracycline	Q8DF90|FEATURES|tet34|tetracycline|tet34	1.0	81.8	33	62.0	3.6e-11	1
MDTG	238	270	SRX3808529.4139683	multidrug	gi:489865065:ref:WP_003768662.1:|FEATURES|mdtG|multidrug|mdtG	1.0	66.7	33	48.9	3.2e-07	1
EPTA	168	199	SRX3808529.5525695	peptide	BAE78116.1|FEATURES|eptA|peptide|eptA	0.999999536566	65.6	32	47.0	1.2e-06	1
ACRB	495	526	SRX3808529.13344078	multidrug	YP_002240037|FEATURES|acrB|multidrug|acrB	0.999998377326	62.5	32	45.1	4.6e-06	1
EMRK	287	319	SRX3808529.5207683	multidrug	gi:742917254:ref:WP_039022713.1:|FEATURES|emrK|multidrug|emrK	0.99999805633	66.7	33	49.3	2.4e-07	1
BAES	248	278	SRX3808529.11956105	multidrug	BAA15934.1|FEATURES|baeS|multidrug|baeS	0.999998815755	80.6	31	56.2	1.9e-09	1
PENA	542	574	SRX3808529.8813668	beta-lactam	ZP_04656349|FEATURES|penA|beta-lactam|penA	1.0	66.7	33	45.8	2.7e-06	1
TRANSCRIPTIONAL_REGULATORY_PROTEIN_CPXR_CPXR	71	101	SRX3808529.3034390	unclassified	CP001918.1.gene5135.p01|FEATURES|transcriptional_regulatory_protein_CpxR_cpxR|unclassified|transcriptional_regulatory_protein_CpxR_cpxR	1.0	77.4	31	51.2	6.4e-08	1
MEXB	167	199	SRX3808529.11902312	multidrug	gi:759528585:ref:WP_043248665.1:|FEATURES|mexB|multidrug|mexB	1.0	75.8	33	55.8	2.6e-09	1
MAJOR_FACILITATOR_SUPERFAMILY_TRANSPORTER	350	382	SRX3808529.2851866	multidrug	CP001918.1.gene2931.p01|FEATURES|major_facilitator_superfamily_transporter|multidrug|major_facilitator_superfamily_transporter	0.999998300539	72.7	33	52.8	2.2e-08	1
ACRB	834	865	SRX3808529.6656176	multidrug	gi:502789935:ref:WP_013024911.1:|FEATURES|acrB|multidrug|acrB	1.0	78.1	32	58.2	5.2e-10	1
MACB	597	628	SRX3808529.9962394	MLS	gi:976150171:ref:WP_059308384.1:|FEATURES|macB|MLS|macB	1.0	90.6	32	68.2	4.9e-13	1
ACRD	91	121	SRX3808529.1847476	aminoglycoside	YP_490697.1|FEATURES|acrD|aminoglycoside|acrD	0.99998644726	83.9	31	54.7	5.5e-09	1
MDTK	47	79	SRX3808529.10448310	fluoroquinolone	AML99881.1|FEATURES|MdtK|fluoroquinolone|MdtK	0.999984018882	75.8	33	54.7	5.8e-09	1
ACRB	938	969	SRX3808529.1847472	multidrug	gi:812045371:emb:CRH28493.1:|FEATURES|acrB|multidrug|acrB	1.0	100.0	32	64.7	5.4e-12	1
ARNA	523	554	SRX3808529.5161101	polymyxin	B7LM76|FEATURES|arnA|polymyxin|arnA	0.962154033261	93.8	32	64.7	5.6e-12	1
PENA	8	39	SRX3808529.9574647	beta-lactam	ZP_04656349|FEATURES|penA|beta-lactam|penA	1.0	71.9	32	50.1	1.4e-07	1
OMPF	306	337	SRX3808529.10729508	multidrug	gi:505383854:ref:WP_015570956.1:|FEATURES|ompF|multidrug|ompF	0.999999999748	87.5	32	63.5	1.2e-11	1
ACRB	961	992	SRX3808529.9554113	multidrug	gi:502789935:ref:WP_013024911.1:|FEATURES|acrB|multidrug|acrB	1.0	96.9	32	61.6	4.6e-11	1
ARNA	214	246	SRX3808529.5089385	polymyxin	ZP_02901868|FEATURES|arnA|polymyxin|arnA	0.995910890623	72.7	33	58.2	5.2e-10	1
ROSB	486	518	SRX3808529.5089382	fosmidomycin	gi:896190680:ref:WP_049199932.1:|FEATURES|rosB|fosmidomycin|rosB	1.0	93.9	33	63.5	1.2e-11	1
EMRA	252	284	SRX3808529.5089381	multidrug	gi:1035701600:ref:WP_064543230.1:|FEATURES|emrA|multidrug|emrA	0.988794587926	81.8	33	60.1	1.4e-10	1
OMPF	274	310	SRX3808529.5084093	multidrug	gi:514076957:ref:WP_016529535.1:|FEATURES|ompF|multidrug|ompF	0.86555915712	73.0	37	57.0	1.2e-09	1
MEXA	200	231	SRX3808529.8026891	multidrug	gi:686192802:ref:WP_031805254.1:|FEATURES|mexA|multidrug|mexA	1.0	75.0	32	55.1	4.3e-09	1
ARNA	74	106	SRX3808529.4405349	polymyxin	gi:757781454:ref:WP_043000038.1:|FEATURES|arnA|polymyxin|arnA	0.903694009591	75.8	33	62.4	2.8e-11	1
EMRB	31	62	SRX3808529.1828378	multidrug	CP004022.1.gene546.p01|FEATURES|emrB|multidrug|emrB	0.999892383603	100.0	32	65.9	2.4e-12	1
MEXB	227	258	SRX3808529.5160857	multidrug	CAW25151|FEATURES|mexB|multidrug|mexB	0.99999983379	62.5	32	45.1	4.6e-06	1
TOLC	411	442	SRX3808529.978877	multidrug	gi:661553905:emb:CDS68257.1:|FEATURES|TolC|multidrug|TolC	1.0	87.5	32	58.9	3.1e-10	1
ACRB	598	629	SRX3808529.1026547	multidrug	gi:503341948:ref:WP_013576609.1:|FEATURES|acrB|multidrug|acrB	1.0	87.5	32	59.7	1.7e-10	1
MEXB	436	468	SRX3808529.3639720	multidrug	YP_002089536|FEATURES|mexB|multidrug|mexB	1.0	84.8	33	58.2	5.2e-10	1
OQXB	705	737	SRX3808529.10357295	multidrug	YP_001693238|FEATURES|oqxB|multidrug|oqxB	0.999999325573	84.8	33	65.1	4.3e-12	1
OPMB	181	213	SRX3808529.7130567	multidrug	NP_251215.1|FEATURES|OpmB|multidrug|OpmB	0.999998018887	60.6	33	44.7	6.0e-06	1
VANR	97	129	SRX3808529.5220417	glycopeptide	EU250284.1.gene5.p01|FEATURES|vanR|glycopeptide|vanR	1.0	90.9	33	64.3	7.3e-12	1
KLEBSIELLA_PNEUMONIAE_OMPK37	185	214	SRX3808529.11363809	beta-lactam	CAA09666.1|FEATURES|Klebsiella_pneumoniae_OmpK37|beta-lactam|Klebsiella_pneumoniae_OmpK37	0.999999968232	68.8	32	49.3	2.4e-07	1
KASUGAMYCIN_RESISTANCE_PROTEIN_KSGA	93	124	SRX3808529.10600878	aminoglycoside	YP_001175338|FEATURES|kasugamycin_resistance_protein_ksgA|aminoglycoside|kasugamycin_resistance_protein_ksgA	1.0	75.0	32	52.0	3.8e-08	1
TOLC	394	425	SRX3808529.7708763	multidrug	gi:565892113:ref:WP_023972176.1:|FEATURES|TolC|multidrug|TolC	1.0	84.4	32	57.8	6.9e-10	1
OQXB	893	925	SRX3808529.4151945	multidrug	YP_001693238|FEATURES|oqxB|multidrug|oqxB	1.0	93.9	33	63.9	9.6e-12	1
EPTA	28	59	SRX3808529.9578090	peptide	BAE78116.1|FEATURES|eptA|peptide|eptA	0.999999561128	65.6	32	48.1	5.3e-07	1
OPMB	238	269	SRX3808529.8915548	multidrug	NP_251215.1|FEATURES|OpmB|multidrug|OpmB	0.999998018887	65.6	32	44.7	5.8e-06	1
PBP-1A	303	333	SRX3808529.2559060	beta-lactam	YP_001292390|FEATURES|PBP-1A|beta-lactam|PBP-1A	1.0	62.5	32	46.6	1.6e-06	1
ACRB	102	134	SRX3808529.4411332	multidrug	AAQ21216|FEATURES|acrB|multidrug|acrB	1.0	90.9	33	60.1	1.4e-10	1
RPOB2	456	488	SRX3808529.6415321	multidrug	BAD59497.1|FEATURES|rpoB2|multidrug|rpoB2	0.999999432513	78.8	33	60.5	1.1e-10	1
MEXX	63	93	SRX3808529.4207347	multidrug	gi:485872555:ref:WP_001469398.1:|FEATURES|mexX|multidrug|mexX	1.0	77.4	31	50.1	1.4e-07	1
ESCHERICHIA_COLI_MIPA	38	69	SRX3808529.10546069	multidrug	NP_310518|FEATURES|Escherichia_coli_mipA|multidrug|Escherichia_coli_mipA	0.999998758474	81.2	32	64.7	5.4e-12	1
ACRA	50	81	SRX3808529.4207345	multidrug	gi:874366274:gb:KMT76179.1:|FEATURES|acrA|multidrug|acrA	0.999999924191	65.6	32	45.4	3.5e-06	1
OMPF	276	306	SRX3808529.8422866	multidrug	gi:505383854:ref:WP_015570956.1:|FEATURES|ompF|multidrug|ompF	0.999999999981	71.0	31	51.6	4.9e-08	1
DFRA3	100	130	SRX3808529.8422867	diaminopyrimidine	AAA25550.1|FEATURES|dfrA3|diaminopyrimidine|dfrA3	0.99978422642	64.5	31	48.9	3.2e-07	1
MDTK	24	56	SRX3808529.8240800	multidrug	gi:555222058:ref:WP_023214681.1:|FEATURES|mdtK|multidrug|mdtK	1.0	84.8	33	59.7	1.8e-10	1
EPTA	385	416	SRX3808529.9597553	peptide	BAE78116.1|FEATURES|eptA|peptide|eptA	0.99999999439	68.8	32	56.2	1.9e-09	1
MAJOR_FACILITATOR_SUPERFAMILY_TRANSPORTER	489	521	SRX3808529.11148482	multidrug	CP001918.1.gene2931.p01|FEATURES|major_facilitator_superfamily_transporter|multidrug|major_facilitator_superfamily_transporter	0.999998733207	81.8	33	58.9	3.1e-10	1
MDTF	441	473	SRX3808529.6093508	multidrug	gi:643605601:ref:WP_025238134.1:|FEATURES|mdtF|multidrug|mdtF	1.0	97.0	33	65.1	4.3e-12	1
TRUNCATED_PUTATIVE_RESPONSE_REGULATOR_ARLR	87	117	SRX3808529.11635474	unclassified	HE999704.1.gene1528.p01|FEATURES|truncated_putative_response_regulator_ArlR|unclassified|truncated_putative_response_regulator_ArlR	1.0	74.2	31	49.3	2.4e-07	1
MSBA	203	234	SRX3808529.10240064	nitroimidazole	NP_415434.1|FEATURES|msbA|nitroimidazole|msbA	0.999800793005	87.5	32	58.5	3.9e-10	1
MAJOR_FACILITATOR_SUPERFAMILY_TRANSPORTER	408	440	SRX3808529.6069652	multidrug	CP001918.1.gene2931.p01|FEATURES|major_facilitator_superfamily_transporter|multidrug|major_facilitator_superfamily_transporter	0.999997221249	78.8	33	54.3	7.6e-09	1
MSBA	51	83	SRX3808529.9203223	nitroimidazole	NP_415434.1|FEATURES|msbA|nitroimidazole|msbA	0.999808633845	75.8	33	59.3	2.4e-10	1
MDTK	2	34	SRX3808529.5755093	multidrug	gi:754964131:ref:WP_042320052.1:|FEATURES|mdtK|multidrug|mdtK	1.0	87.9	33	61.2	6.2e-11	1
CAMP-REGULATORY_PROTEIN	149	181	SRX3808529.6106576	unclassified	gi:490367208:ref:WP_004246872.1:|FEATURES|cAMP-regulatory_protein|unclassified|cAMP-regulatory_protein	0.949326010497	100.0	33	70.9	7.8e-14	1
MSBA	11	42	SRX3808529.5393969	nitroimidazole	NP_415434.1|FEATURES|msbA|nitroimidazole|msbA	0.9997301582	84.4	32	55.5	3.4e-09	1
RPOB2	361	392	SRX3808529.6732346	multidrug	BAD59497.1|FEATURES|rpoB2|multidrug|rpoB2	0.999999141587	62.5	32	47.8	7.1e-07	1
ROSB	381	411	SRX3808529.1110051	fosmidomycin	gi:544012122:gb:ERK10884.1:|FEATURES|rosB|fosmidomycin|rosB	1.0	83.9	31	58.2	5.2e-10	1
PENA	423	454	SRX3808529.4269299	beta-lactam	ZP_04656349|FEATURES|penA|beta-lactam|penA	1.0	68.8	32	55.5	3.4e-09	1
MEXB	895	927	SRX3808529.5259781	multidrug	YP_298289|FEATURES|mexB|multidrug|mexB	1.0	72.7	33	53.1	1.7e-08	1
EPTA	250	282	SRX3808529.5365253	peptide	BAE78116.1|FEATURES|eptA|peptide|eptA	0.999999482492	66.7	33	52.8	2.2e-08	1
PENA	367	398	SRX3808529.5040195	beta-lactam	ZP_04656349|FEATURES|penA|beta-lactam|penA	1.0	78.1	32	53.1	1.6e-08	1
ACRB	921	951	SRX3808529.13747824	multidrug	gi:502789935:ref:WP_013024911.1:|FEATURES|acrB|multidrug|acrB	1.0	96.8	31	60.1	1.3e-10	1
MDTF	756	788	SRX3808529.222826	multidrug	gi:693231347:ref:WP_032343975.1:|FEATURES|mdtF|multidrug|mdtF	1.0	75.8	33	55.5	3.4e-09	1
KASUGAMYCIN_RESISTANCE_PROTEIN_KSGA	198	229	SRX3808529.1168006	aminoglycoside	BAH61691|FEATURES|kasugamycin_resistance_protein_ksgA|aminoglycoside|kasugamycin_resistance_protein_ksgA	0.989101085793	75.0	32	50.4	1.1e-07	1
ARNA	431	463	SRX3808529.5199519	polymyxin	B7LM76|FEATURES|arnA|polymyxin|arnA	0.962223531714	87.9	33	68.2	5.1e-13	1
DNA-BINDING_PROTEIN_H-NS	98	129	SRX3808529.2778807	unclassified	CP001485.1.gene2287.p01|FEATURES|DNA-binding_protein_H-NS|unclassified|DNA-binding_protein_H-NS	0.999994009163	65.6	32	50.4	1.1e-07	1
MDTD	54	86	SRX3808529.12161928	multidrug	gi:727765325:ref:WP_033869793.1:|FEATURES|mdtD|multidrug|mdtD	0.999998539225	60.6	33	47.8	7.1e-07	1
MEXB	28	60	SRX3808529.8502644	multidrug	gi:504646765:ref:WP_014833867.1:|FEATURES|mexB|multidrug|mexB	0.997706388655	75.8	33	56.6	1.5e-09	1
QACH	30	62	SRX3808529.5394607	fluoroquinolone	AAZ42322.1|FEATURES|qacH|fluoroquinolone|qacH	0.985106855708	63.6	33	49.7	1.9e-07	1
VGAC	10	42	SRX3808529.9371536	MLS	AMP35312.1|FEATURES|vgaC|MLS|vgaC	0.999999540616	81.8	33	60.8	8.1e-11	1
PENA	15	46	SRX3808529.4551268	beta-lactam	ZP_04656349|FEATURES|penA|beta-lactam|penA	1.0	62.5	32	47.4	9.3e-07	1
MAJOR_FACILITATOR_SUPERFAMILY_TRANSPORTER	387	419	SRX3808529.932572	multidrug	CP001918.1.gene2931.p01|FEATURES|major_facilitator_superfamily_transporter|multidrug|major_facilitator_superfamily_transporter	0.999998495828	81.8	33	55.1	4.4e-09	1
MDTK	129	159	SRX3808529.11085720	multidrug	gi:554682163:ref:WP_023182103.1:|FEATURES|mdtK|multidrug|mdtK	1.0	93.5	31	66.2	1.9e-12	1
EMRR	92	123	SRX3808529.10602433	fluoroquinolone	NP_417169.1|FEATURES|emrR|fluoroquinolone|emrR	0.999978055788	87.5	32	62.8	2.1e-11	1
MDTK	45	76	SRX3808529.6632042	fluoroquinolone	AML99881.1|FEATURES|MdtK|fluoroquinolone|MdtK	0.999987509627	81.2	32	56.6	1.5e-09	1
OMPF	166	197	SRX3808529.11428335	multidrug	gi:15131544:emb:CAC48383.1:|FEATURES|ompF|multidrug|ompF	0.999999999966	65.6	32	48.1	5.3e-07	1
OMP36	299	331	SRX3808529.12167180	multidrug	AF336095.1.gene1.p01|FEATURES|omp36|multidrug|omp36	0.999669741852	75.8	33	60.1	1.4e-10	1
OQXB	932	963	SRX3808529.6316644	multidrug	YP_001693238|FEATURES|oqxB|multidrug|oqxB	1.0	100.0	32	63.9	9.6e-12	1
MDTG	68	98	SRX3808529.8780396	multidrug	ZP_04618869|FEATURES|mdtG|multidrug|mdtG	1.0	74.2	31	54.7	5.8e-09	1
OQXB	109	141	SRX3808529.13900198	multidrug	YP_001693238|FEATURES|oqxB|multidrug|oqxB	1.0	90.9	33	60.5	1.1e-10	1
MULTIDRUG_ABC_TRANSPORTER	460	490	SRX3808529.8867147	multidrug	AF170880.4.gene1.p01|FEATURES|multidrug_ABC_transporter|multidrug|multidrug_ABC_transporter	0.999992954417	61.3	31	44.7	6.0e-06	1
RPOB2	141	171	SRX3808529.4135112	multidrug	BAD59497.1|FEATURES|rpoB2|multidrug|rpoB2	0.99999922	71.0	31	50.4	1.1e-07	1
ACRD	669	699	SRX3808529.5120921	aminoglycoside	YP_490697.1|FEATURES|acrD|aminoglycoside|acrD	0.999980680731	71.0	31	49.3	2.3e-07	1
MACB	381	413	SRX3808529.11976312	MLS	gi:1022664304:ref:WP_063420886.1:|FEATURES|macB|MLS|macB	1.0	100.0	33	67.4	8.6e-13	1
TET36	44	75	SRX3808529.5120922	tetracycline	AJ514254.gene.p01|FEATURES|tet36|tetracycline|tet36	0.999999999994	62.5	32	48.1	5.4e-07	1
PENA	531	561	SRX3808529.2777581	beta-lactam	ZP_04656349|FEATURES|penA|beta-lactam|penA	1.0	74.2	31	48.1	5.4e-07	1
ACRD	671	702	SRX3808529.12655632	aminoglycoside	YP_490697.1|FEATURES|acrD|aminoglycoside|acrD	0.99998387592	71.9	32	52.0	3.8e-08	1
TETT	5	36	SRX3808529.9567975	tetracycline	L42544.gene.p01|FEATURES|tetT|tetracycline|tetT	0.999999999873	62.5	32	44.3	7.8e-06	1
EPTA	395	427	SRX3808529.10712819	peptide	BAE78116.1|FEATURES|eptA|peptide|eptA	0.999999853288	66.7	33	56.6	1.5e-09	1
MDTH	53	85	SRX3808529.837463	multidrug	gi:324017431:gb:EGB86650.1:|FEATURES|mdtH|multidrug|mdtH	0.99999991785	97.0	33	64.7	5.6e-12	1
TOLC	49	81	SRX3808529.6193782	multidrug	gi:696408901:ref:WP_032980019.1:|FEATURES|TolC|multidrug|TolC	1.0	97.0	33	64.7	5.6e-12	1
YOJI	248	279	SRX3808529.13413956	peptide	NP_416715.1|FEATURES|YojI|peptide|YojI	0.999999751081	84.4	32	58.2	5.1e-10	1
SDIA	183	214	SRX3808529.13387592	unclassified	gi:749556408:ref:WP_040188680.1:|FEATURES|sdiA|unclassified|sdiA	1.0	81.2	32	58.9	3.0e-10	1
MEXA	48	79	SRX3808529.7881894	multidrug	gi:896372078:ref:WP_049317199.1:|FEATURES|mexA|multidrug|mexA	0.999999999997	68.8	32	46.6	1.5e-06	1
OMPR	373	405	SRX3808529.12376311	multidrug	CP000034.1.gene3672.p01|FEATURES|ompR|multidrug|ompR	0.99999838656	69.7	33	51.6	4.9e-08	1
ACRA	247	279	SRX3808529.12322885	multidrug	NC_002695.1.912781.p01|FEATURES|acrA|multidrug|acrA	1.0	90.9	33	60.5	1.1e-10	1
MDTB	382	414	SRX3808529.8995695	multidrug	gi:553863833:ref:WP_023138386.1:|FEATURES|mdtB|multidrug|mdtB	1.0	97.0	33	63.9	9.6e-12	1
RPOB2	353	384	SRX3808529.105698	multidrug	BAD59497.1|FEATURES|rpoB2|multidrug|rpoB2	0.999999270551	68.8	32	52.4	2.9e-08	1
MSBA	203	235	SRX3808529.6176869	nitroimidazole	NP_415434.1|FEATURES|msbA|nitroimidazole|msbA	0.999842082079	87.9	33	60.8	8.1e-11	1
ACRB	57	87	SRX3808529.1740993	multidrug	gi:446414955:ref:WP_000492810.1:|FEATURES|acrB|multidrug|acrB	0.999999999993	96.8	31	61.2	5.8e-11	1
ESCHERICHIA_COLI_LAMB	57	89	SRX3808529.10183729	multidrug	BAB38442|FEATURES|Escherichia_coli_LamB|multidrug|Escherichia_coli_LamB	0.999997545665	100.0	33	75.1	4.1e-15	1
MDTK	179	211	SRX3808529.8092629	fluoroquinolone	AML99881.1|FEATURES|MdtK|fluoroquinolone|MdtK	0.999995892642	84.8	33	65.5	3.3e-12	1
CAMP-REGULATORY_PROTEIN	46	78	SRX3808529.10800013	unclassified	gi:490367208:ref:WP_004246872.1:|FEATURES|cAMP-regulatory_protein|unclassified|cAMP-regulatory_protein	0.926350852875	90.9	33	61.2	6.2e-11	1
ROSB	119	151	SRX3808529.6176866	fosmidomycin	ZP_04631861|FEATURES|rosB|fosmidomycin|rosB	1.0	90.9	33	59.7	1.8e-10	1
EPTA	40	71	SRX3808529.12416307	peptide	BAE78116.1|FEATURES|eptA|peptide|eptA	0.999999742175	71.9	32	51.6	4.9e-08	1
SMER	98	128	SRX3808529.2289876	multidrug	AAD51348.1|FEATURES|smeR|multidrug|smeR	0.999999998943	67.7	31	50.1	1.4e-07	1
MEXX	162	193	SRX3808529.10788582	multidrug	gi:515712732:ref:WP_017145332.1:|FEATURES|mexX|multidrug|mexX	1.0	71.9	32	47.0	1.2e-06	1
KLEBSIELLA_PNEUMONIAE_OMPK37	204	235	SRX3808529.4152635	beta-lactam	CAA09666.1|FEATURES|Klebsiella_pneumoniae_OmpK37|beta-lactam|Klebsiella_pneumoniae_OmpK37	0.999999991328	84.4	32	59.3	2.4e-10	1
KASUGAMYCIN_RESISTANCE_PROTEIN_KSGA	84	116	SRX3808529.1673236	aminoglycoside	YP_001461223|FEATURES|kasugamycin_resistance_protein_ksgA|aminoglycoside|kasugamycin_resistance_protein_ksgA	1.0	75.8	33	56.6	1.5e-09	1
TOLC	54	84	SRX3808529.12027115	multidrug	gi:749612358:ref:WP_040233965.1:|FEATURES|TolC|multidrug|TolC	1.0	90.3	31	63.2	1.6e-11	1
MUXB	546	577	SRX3808529.8068083	multidrug	NP_251217.1|FEATURES|MuxB|multidrug|MuxB	0.999998672526	62.5	32	47.0	1.2e-06	1
ACRB	345	377	SRX3808529.13619374	multidrug	gi:497324874:ref:WP_009639087.1:|FEATURES|acrB|multidrug|acrB	1.0	78.8	33	50.8	8.4e-08	1
ACRB	655	686	SRX3808529.975581	multidrug	gi:812045371:emb:CRH28493.1:|FEATURES|acrB|multidrug|acrB	0.999998539919	87.5	32	61.6	4.6e-11	1
OMPF	235	267	SRX3808529.8771981	multidrug	gi:312286407:gb:EFR14320.1:|FEATURES|ompF|multidrug|ompF	0.999999999704	78.8	33	58.2	5.2e-10	1
ACRB	960	992	SRX3808529.11779904	multidrug	gi:812045371:emb:CRH28493.1:|FEATURES|acrB|multidrug|acrB	1.0	93.9	33	61.2	6.2e-11	1
MDTG	6	38	SRX3808529.13020954	multidrug	gi:852292796:ref:WP_048332568.1:|FEATURES|mdtG|multidrug|mdtG	1.0	100.0	33	75.5	3.2e-15	1
MULTIDRUG_ABC_TRANSPORTER	460	490	SRX3808529.7803462	multidrug	gi:896355182:ref:WP_049310020.1:|FEATURES|multidrug_ABC_transporter|multidrug|multidrug_ABC_transporter	1.0	87.1	31	58.2	5.2e-10	1
EPTA	333	365	SRX3808529.5525368	peptide	BAE78116.1|FEATURES|eptA|peptide|eptA	0.999999909569	75.8	33	61.6	4.7e-11	1
PENA	71	103	SRX3808529.11471225	beta-lactam	ZP_04656349|FEATURES|penA|beta-lactam|penA	1.0	78.8	33	58.2	5.2e-10	1
MSBA	72	104	SRX3808529.10370400	nitroimidazole	NP_415434.1|FEATURES|msbA|nitroimidazole|msbA	0.999865816714	81.8	33	62.4	2.8e-11	1
ADEJ	218	250	SRX3808529.11212175	multidrug	NC_011586.7045444.p01|FEATURES|adeJ|multidrug|adeJ	0.999949799967	81.8	33	56.2	2.0e-09	1
EMRB	10	42	SRX3808529.4757676	multidrug	gi:486057056:ref:WP_001507824.1:|FEATURES|emrB|multidrug|emrB	0.999999899996	93.9	33	59.7	1.8e-10	1
FARA	290	321	SRX3808529.6959666	antibacterial_free_fatty_acids	NP_273367.1|FEATURES|farA|antibacterial_free_fatty_acids|farA	0.999434733692	68.8	32	50.1	1.4e-07	1
TRANSCRIPTIONAL_REGULATORY_PROTEIN_CPXR_CPXR	202	232	SRX3808529.11498307	unclassified	CP001918.1.gene5135.p01|FEATURES|transcriptional_regulatory_protein_CpxR_cpxR|unclassified|transcriptional_regulatory_protein_CpxR_cpxR	0.999998537892	96.8	31	67.8	6.4e-13	1
MDTM	334	365	SRX3808529.5907366	multidrug	YP_002640141|FEATURES|mdtM|multidrug|mdtM	1.0	78.1	32	52.0	3.8e-08	1
ACRB	39	70	SRX3808529.10084384	multidrug	YP_001908403|FEATURES|acrB|multidrug|acrB	1.0	87.5	32	60.1	1.3e-10	1
CPXA	300	330	SRX3808529.7035061	aminoglycoside:aminocoumarin	NP_312864.1|FEATURES|cpxA|aminoglycoside:aminocoumarin|cpxA	0.998850774245	77.4	31	52.8	2.1e-08	1
OPRM	331	362	SRX3808529.3443809	multidrug	YP_001350570|FEATURES|oprM|multidrug|oprM	1.0	62.5	32	49.7	1.9e-07	1
PENA	449	480	SRX3808529.5601011	beta-lactam	ZP_04656349|FEATURES|penA|beta-lactam|penA	1.0	100.0	32	68.2	5.1e-13	1
RPOB2	262	292	SRX3808529.3838560	multidrug	BAD59497.1|FEATURES|rpoB2|multidrug|rpoB2	0.99999922	67.7	31	50.4	1.1e-07	1
ESCHERICHIA_COLI_LAMB	215	246	SRX3808529.4849125	multidrug	BAB38442|FEATURES|Escherichia_coli_LamB|multidrug|Escherichia_coli_LamB	0.999997013545	81.2	32	62.8	2.1e-11	1
TOLC	300	331	SRX3808529.3443800	multidrug	gi:695827459:ref:WP_032741002.1:|FEATURES|TolC|multidrug|TolC	1.0	78.1	32	55.5	3.4e-09	1
ACRB	159	190	SRX3808529.13497653	multidrug	gi:502789935:ref:WP_013024911.1:|FEATURES|acrB|multidrug|acrB	1.0	93.8	32	67.4	8.6e-13	1
MSBA	244	276	SRX3808529.13858041	nitroimidazole	NP_415434.1|FEATURES|msbA|nitroimidazole|msbA	0.999842082079	93.9	33	60.8	8.1e-11	1
ACRB	339	370	SRX3808529.8477946	multidrug	gi:497324874:ref:WP_009639087.1:|FEATURES|acrB|multidrug|acrB	1.0	81.2	32	50.8	8.4e-08	1
EPTA	106	138	SRX3808529.1115573	peptide	BAE78116.1|FEATURES|eptA|peptide|eptA	0.999999536566	63.6	33	47.0	1.2e-06	1
OMPR	363	393	SRX3808529.8931364	multidrug	CP000034.1.gene3672.p01|FEATURES|ompR|multidrug|ompR	0.999998797964	80.6	31	57.0	1.1e-09	1
EPTA	394	426	SRX3808529.10872702	peptide	BAE78116.1|FEATURES|eptA|peptide|eptA	0.99999999629	72.7	33	60.8	8.1e-11	1
OMPF	63	93	SRX3808529.11209860	multidrug	gi:823296122:ref:WP_047051707.1:|FEATURES|ompF|multidrug|ompF	0.999999999917	87.5	32	60.5	1.1e-10	1
COB(I)ALAMIN_ADENOLSYLTRANSFERASE	51	82	SRX3808529.10004832	unclassified	gi:749002628:ref:WP_040062280.1:|FEATURES|cob(I)alamin_adenolsyltransferase|unclassified|cob(I)alamin_adenolsyltransferase	1.0	81.2	32	62.0	3.6e-11	1
ESCHERICHIA_COLI_LAMB	365	395	SRX3808529.9723225	multidrug	BAB38442|FEATURES|Escherichia_coli_LamB|multidrug|Escherichia_coli_LamB	0.999997367967	90.3	31	65.9	2.5e-12	1
TOLC	139	169	SRX3808529.9723227	multidrug	gi:896284460:ref:WP_049268309.1:|FEATURES|TolC|multidrug|TolC	1.0	90.3	31	59.7	1.7e-10	1
CAMP-REGULATORY_PROTEIN	104	136	SRX3808529.11740717	unclassified	gi:446164891:ref:WP_000242746.1:|FEATURES|cAMP-regulatory_protein|unclassified|cAMP-regulatory_protein	0.9342261837	100.0	33	64.7	5.6e-12	1
VGAC	22	52	SRX3808529.8369713	MLS	AMP35312.1|FEATURES|vgaC|MLS|vgaC	0.999999128431	67.7	31	53.5	1.3e-08	1
MEXX	183	215	SRX3808529.6624004	multidrug	gi:503993030:ref:WP_014227024.1:|FEATURES|mexX|multidrug|mexX	1.0	90.9	33	60.8	8.1e-11	1
VGAC	2	34	SRX3808529.11262981	MLS	AMP35312.1|FEATURES|vgaC|MLS|vgaC	0.999999698105	90.9	33	66.2	1.9e-12	1
CAMP-REGULATORY_PROTEIN	26	58	SRX3808529.13619	unclassified	gi:490367208:ref:WP_004246872.1:|FEATURES|cAMP-regulatory_protein|unclassified|cAMP-regulatory_protein	0.926482156722	90.9	33	61.6	4.7e-11	1
BICYCLOMYCIN-MULTIDRUG_EFFLUX_PROTEIN_BCR	10	41	SRX3808529.12791119	multidrug	YP_001437159|FEATURES|bicyclomycin-multidrug_efflux_protein_bcr|multidrug|bicyclomycin-multidrug_efflux_protein_bcr	0.999999999999	84.4	32	56.6	1.5e-09	1
RPOB2	264	296	SRX3808529.3482157	multidrug	BAD59497.1|FEATURES|rpoB2|multidrug|rpoB2	0.99999928007	63.6	33	52.8	2.2e-08	1
PENA	539	571	SRX3808529.9025568	beta-lactam	ZP_04656349|FEATURES|penA|beta-lactam|penA	1.0	90.9	33	67.4	8.6e-13	1
MDTH	61	91	SRX3808529.8008987	multidrug	gi:507089900:ref:WP_016160613.1:|FEATURES|mdtH|multidrug|mdtH	1.0	100.0	31	65.5	3.1e-12	1
OMPF	282	314	SRX3808529.11252154	multidrug	gi:486211916:ref:WP_001555471.1:|FEATURES|ompF|multidrug|ompF	0.999903575825	78.8	33	60.8	8.1e-11	1
OPRM	131	162	SRX3808529.9822627	multidrug	NC_008702.1.4606278.p01|FEATURES|oprM|multidrug|oprM	0.9999992518	68.8	32	48.1	5.4e-07	1
PENA	225	257	SRX3808529.5087524	beta-lactam	ZP_04656349|FEATURES|penA|beta-lactam|penA	1.0	75.8	33	60.5	1.1e-10	1
TRANSCRIPTIONAL_REGULATORY_PROTEIN_CPXR_CPXR	66	98	SRX3808529.4790471	unclassified	CP001918.1.gene5135.p01|FEATURES|transcriptional_regulatory_protein_CpxR_cpxR|unclassified|transcriptional_regulatory_protein_CpxR_cpxR	1.0	93.9	33	62.8	2.1e-11	1
MSBA	434	466	SRX3808529.12627213	nitroimidazole	NP_415434.1|FEATURES|msbA|nitroimidazole|msbA	0.999777466449	81.8	33	57.4	9.0e-10	1
OQXB	306	338	SRX3808529.3943583	multidrug	YP_001693238|FEATURES|oqxB|multidrug|oqxB	1.0	90.9	33	66.6	1.5e-12	1
PENA	82	112	SRX3808529.2488706	beta-lactam	ZP_04656349|FEATURES|penA|beta-lactam|penA	1.0	67.7	31	44.7	5.8e-06	1
OXY	166	198	SRX3808529.5124123	beta-lactam	AJ871868.1.gene1.p01|FEATURES|OXY-5|beta-lactam|OXY	1.0	75.8	33	55.1	4.4e-09	1
ARNA	423	455	SRX3808529.9395142	polymyxin	gi:510924105:ref:WP_016244890.1:|FEATURES|arnA|polymyxin|arnA	0.965210565266	84.8	33	67.4	8.6e-13	1
MSBA	258	290	SRX3808529.4927568	nitroimidazole	NP_415434.1|FEATURES|msbA|nitroimidazole|msbA	0.999800793005	93.9	33	60.5	1.1e-10	1
MSBA	247	279	SRX3808529.5386910	nitroimidazole	NP_415434.1|FEATURES|msbA|nitroimidazole|msbA	0.999587178103	90.9	33	59.7	1.8e-10	1
BACA	49	81	SRX3808529.6916766	bacitracin	B2VGJ3|FEATURES|bacA|bacitracin|bacA	1.0	97.0	33	67.0	1.1e-12	1
ARNA	326	357	SRX3808529.5386914	polymyxin	gi:507079934:ref:WP_016150692.1:|FEATURES|arnA|polymyxin|arnA	0.997243367148	93.8	32	65.5	3.3e-12	1
ACRB	344	376	SRX3808529.12903474	multidrug	gi:497324874:ref:WP_009639087.1:|FEATURES|acrB|multidrug|acrB	1.0	78.8	33	50.8	8.4e-08	1
EMRB	441	473	SRX3808529.894378	multidrug	gi:920043852:ref:WP_052939549.1:|FEATURES|emrB|multidrug|emrB	0.999998522985	63.6	33	46.2	2.1e-06	1
ACRF	92	124	SRX3808529.10940590	multidrug	CP000647.1.gene3710.p01|FEATURES|acrF|multidrug|acrF	1.0	90.9	33	63.5	1.2e-11	1
PMRF	210	242	SRX3808529.10019210	peptide	AAC75314.1|FEATURES|PmrF|peptide|PmrF	0.999999638061	87.9	33	63.9	9.6e-12	1
ADEB	435	467	SRX3808529.9447617	multidrug	gi:490792007:ref:WP_004654153.1:|FEATURES|adeB|multidrug|adeB	1.0	84.8	33	55.5	3.4e-09	1
OMPF	292	324	SRX3808529.12716564	multidrug	gi:312286407:gb:EFR14320.1:|FEATURES|ompF|multidrug|ompF	0.999938065252	72.7	33	58.9	3.1e-10	1
EMRD	13	45	SRX3808529.8130937	multidrug	ZP_03215830|FEATURES|emrD|multidrug|emrD	1.0	69.7	33	51.6	4.9e-08	1
YOJI	209	241	SRX3808529.12260674	peptide	NP_416715.1|FEATURES|YojI|peptide|YojI	0.999999698486	66.7	33	55.8	2.6e-09	1
BICYCLOMYCIN-MULTIDRUG_EFFLUX_PROTEIN_BCR	214	246	SRX3808529.10667926	multidrug	YP_001452184|FEATURES|bicyclomycin-multidrug_efflux_protein_bcr|multidrug|bicyclomycin-multidrug_efflux_protein_bcr	1.0	87.9	33	67.8	6.6e-13	1
MEXE	75	106	SRX3808529.7824052	multidrug	YP_001175678|FEATURES|mexE|multidrug|mexE	1.0	65.6	32	47.4	9.3e-07	1
ESCHERICHIA_COLI_MIPA	39	71	SRX3808529.9731817	multidrug	NP_310518|FEATURES|Escherichia_coli_mipA|multidrug|Escherichia_coli_mipA	0.999998914636	84.8	33	71.2	6.0e-14	1
MSBA	521	552	SRX3808529.7089811	nitroimidazole	NP_415434.1|FEATURES|msbA|nitroimidazole|msbA	0.999808633845	93.8	32	58.9	3.0e-10	1
MAJOR_FACILITATOR_SUPERFAMILY_TRANSPORTER	80	111	SRX3808529.6849730	multidrug	CP001918.1.gene2931.p01|FEATURES|major_facilitator_superfamily_transporter|multidrug|major_facilitator_superfamily_transporter	0.999999156786	96.9	32	70.5	1.0e-13	1
MAJOR_FACILITATOR_SUPERFAMILY_TRANSPORTER	22	52	SRX3808529.6458890	multidrug	ZP_03053667|FEATURES|major_facilitator_superfamily_transporter|multidrug|major_facilitator_superfamily_transporter	0.999999863651	64.5	31	45.1	4.6e-06	1
ADEJ	881	913	SRX3808529.9584937	multidrug	NC_011586.7045444.p01|FEATURES|adeJ|multidrug|adeJ	1.0	90.9	33	65.5	3.3e-12	1
ROSA	97	129	SRX3808529.6458897	fosmidomycin	YP_001477378|FEATURES|rosA|fosmidomycin|rosA	1.0	78.8	33	55.5	3.4e-09	1
MDTK	363	394	SRX3808529.8217150	multidrug	gi:556469366:ref:WP_023321121.1:|FEATURES|mdtK|multidrug|mdtK	1.0	100.0	32	65.5	3.2e-12	1
YOJI	512	543	SRX3808529.9584933	peptide	NP_416715.1|FEATURES|YojI|peptide|YojI	0.999999617554	78.1	32	53.1	1.7e-08	1
EMRB	246	278	SRX3808529.10463157	multidrug	gi:661298237:ref:WP_029991091.1:|FEATURES|emrB|multidrug|emrB	0.99989468956	87.9	33	67.0	1.1e-12	1
TOLC	162	194	SRX3808529.722260	multidrug	gi:696408901:ref:WP_032980019.1:|FEATURES|TolC|multidrug|TolC	1.0	93.9	33	65.9	2.5e-12	1
PENA	226	258	SRX3808529.4808689	beta-lactam	ZP_04656349|FEATURES|penA|beta-lactam|penA	1.0	81.8	33	62.8	2.1e-11	1
OQXA	76	108	SRX3808529.12591180	multidrug	YP_001693237.1|FEATURES|oqxA|multidrug|oqxA	0.999998187657	87.9	33	62.4	2.8e-11	1
ACRB	854	886	SRX3808529.2895629	multidrug	CP001918.1.gene1257.p01|FEATURES|acrB|multidrug|acrB	1.0	100.0	33	71.6	4.6e-14	1
MEXB	918	950	SRX3808529.6542625	multidrug	gi:504646765:ref:WP_014833867.1:|FEATURES|mexB|multidrug|mexB	1.0	90.9	33	62.4	2.8e-11	1
KASUGAMYCIN_RESISTANCE_PROTEIN_KSGA	103	134	SRX3808529.11135285	aminoglycoside	A7FMC1|FEATURES|kasugamycin_resistance_protein_ksgA|aminoglycoside|kasugamycin_resistance_protein_ksgA	0.999999996296	84.4	32	62.0	3.6e-11	1
CAMP-REGULATORY_PROTEIN	19	51	SRX3808529.7778800	unclassified	gi:491301754:ref:WP_005159757.1:|FEATURES|cAMP-regulatory_protein|unclassified|cAMP-regulatory_protein	0.945741147485	100.0	33	71.6	4.6e-14	1
ACRB	972	1004	SRX3808529.10021973	multidrug	gi:502789935:ref:WP_013024911.1:|FEATURES|acrB|multidrug|acrB	1.0	100.0	33	65.5	3.3e-12	1
CPXA	288	320	SRX3808529.5157179	aminoglycoside:aminocoumarin	NP_312864.1|FEATURES|cpxA|aminoglycoside:aminocoumarin|cpxA	0.998691976181	72.7	33	52.8	2.2e-08	1
OMPF	295	326	SRX3808529.2778035	multidrug	gi:505383854:ref:WP_015570956.1:|FEATURES|ompF|multidrug|ompF	0.999999999956	84.4	32	63.5	1.2e-11	1
MDTD	14	45	SRX3808529.6124415	multidrug	NC_002695.1.916587.p01|FEATURES|mdtD|multidrug|mdtD	0.999999998653	68.8	32	47.8	7.1e-07	1
EPTA	56	87	SRX3808529.12945742	peptide	BAE78116.1|FEATURES|eptA|peptide|eptA	0.999999452609	68.8	32	45.8	2.6e-06	1
MSBA	381	411	SRX3808529.7272200	nitroimidazole	NP_415434.1|FEATURES|msbA|nitroimidazole|msbA	0.999632733519	83.9	31	60.1	1.3e-10	1
EPTA	305	337	SRX3808529.2381776	peptide	BAE78116.1|FEATURES|eptA|peptide|eptA	0.999999995906	66.7	33	56.2	2.0e-09	1
MEXE	26	57	SRX3808529.10271998	multidrug	CP001918.1.gene1258.p01|FEATURES|mexE|multidrug|mexE	1.0	78.8	33	50.4	1.1e-07	1
COB(I)ALAMIN_ADENOLSYLTRANSFERASE	70	102	SRX3808529.4920034	unclassified	gi:447201622:ref:WP_001278878.1:|FEATURES|cob(I)alamin_adenolsyltransferase|unclassified|cob(I)alamin_adenolsyltransferase	1.0	84.8	33	65.9	2.5e-12	1
MCR-5	458	489	SRX3808529.4611115	peptide	ATU90148.1|FEATURES|MCR-5|peptide|MCR-5	0.999999999998	84.4	32	62.8	2.1e-11	1
KASUGAMYCIN_RESISTANCE_PROTEIN_KSGA	84	116	SRX3808529.7510354	aminoglycoside	YP_002240485|FEATURES|kasugamycin_resistance_protein_ksgA|aminoglycoside|kasugamycin_resistance_protein_ksgA	1.0	78.8	33	58.2	5.2e-10	1
MAJOR_FACILITATOR_SUPERFAMILY_TRANSPORTER	22	52	SRX3808529.12873556	multidrug	ZP_03053667|FEATURES|major_facilitator_superfamily_transporter|multidrug|major_facilitator_superfamily_transporter	0.999999863651	64.5	31	45.1	4.6e-06	1
BACA	135	167	SRX3808529.7378411	bacitracin	Q7N0B9|FEATURES|bacA|bacitracin|bacA	1.0	87.9	33	66.2	1.9e-12	1
ACRB	75	106	SRX3808529.13135128	multidrug	CAC35725|FEATURES|acrB|multidrug|acrB	1.0	100.0	32	64.7	5.4e-12	1
EMRB	40	71	SRX3808529.14043684	multidrug	CP004022.1.gene546.p01|FEATURES|emrB|multidrug|emrB	0.999886491209	100.0	32	66.2	1.9e-12	1
EPTA	268	298	SRX3808529.9654661	peptide	BAE78116.1|FEATURES|eptA|peptide|eptA	0.999999899976	83.9	31	60.5	1.0e-10	1
BICYCLOMYCIN-MULTIDRUG_EFFLUX_PROTEIN_BCR	250	282	SRX3808529.2869112	multidrug	YP_689681|FEATURES|bicyclomycin-multidrug_efflux_protein_bcr|multidrug|bicyclomycin-multidrug_efflux_protein_bcr	1.0	78.8	33	57.0	1.2e-09	1
PENA	423	454	SRX3808529.4499574	beta-lactam	ZP_04656349|FEATURES|penA|beta-lactam|penA	1.0	90.6	32	70.1	1.3e-13	1
EPTA	318	350	SRX3808529.12834291	peptide	BAE78116.1|FEATURES|eptA|peptide|eptA	0.999999928183	78.8	33	64.3	7.3e-12	1
MSBA	364	395	SRX3808529.12624971	nitroimidazole	NP_415434.1|FEATURES|msbA|nitroimidazole|msbA	0.999632733519	81.2	32	54.7	5.8e-09	1
CPXA	227	259	SRX3808529.8970728	aminoglycoside:aminocoumarin	NP_312864.1|FEATURES|cpxA|aminoglycoside:aminocoumarin|cpxA	0.999234191776	97.0	33	63.9	9.6e-12	1
RPOB2	415	447	SRX3808529.3793756	multidrug	BAD59497.1|FEATURES|rpoB2|multidrug|rpoB2	0.999999406265	78.8	33	58.9	3.1e-10	1
OMPF	409	441	SRX3808529.1993615	multidrug	gi:504720116:ref:WP_014907218.1:|FEATURES|ompF|multidrug|ompF	0.999999999703	78.8	33	61.2	6.2e-11	1
VANN	287	318	SRX3808529.5496908	glycopeptide	JF802084.2.gene1.p01|FEATURES|vanN|glycopeptide|vanN	1.0	65.6	32	52.4	2.8e-08	1
PENA	27	57	SRX3808529.4038236	beta-lactam	ZP_04656349|FEATURES|penA|beta-lactam|penA	1.0	71.0	31	50.8	7.9e-08	1
EPTA	238	269	SRX3808529.1807314	peptide	BAE78116.1|FEATURES|eptA|peptide|eptA	0.999999742175	78.1	32	51.6	4.9e-08	1
BACA	151	183	SRX3808529.1778804	bacitracin	Q6D159|FEATURES|bacA|bacitracin|bacA	1.0	100.0	33	73.6	1.2e-14	1
OMPF	271	306	SRX3808529.5218077	multidrug	gi:514076957:ref:WP_016529535.1:|FEATURES|ompF|multidrug|ompF	0.967092655625	69.4	36	52.8	2.2e-08	1
MULTIDRUG_ABC_TRANSPORTER	479	509	SRX3808529.11313065	multidrug	gi:1031799645:ref:WP_064138838.1:|FEATURES|multidrug_ABC_transporter|multidrug|multidrug_ABC_transporter	1.0	71.0	31	47.8	7.1e-07	1
CPXA	127	157	SRX3808529.11523474	aminoglycoside:aminocoumarin	NP_312864.1|FEATURES|cpxA|aminoglycoside:aminocoumarin|cpxA	0.999139425442	80.6	31	55.5	3.2e-09	1
CAMP-REGULATORY_PROTEIN	80	112	SRX3808529.6708453	unclassified	gi:491301754:ref:WP_005159757.1:|FEATURES|cAMP-regulatory_protein|unclassified|cAMP-regulatory_protein	0.948386905706	100.0	33	70.5	1.0e-13	1
ARNA	82	114	SRX3808529.4726265	polymyxin	gi:851928593:ref:WP_048220996.1:|FEATURES|arnA|polymyxin|arnA	0.990934283393	75.8	33	53.1	1.7e-08	1
EMRB-QACA_FAMILY_MAJOR_FACILITATOR_TRANSPORTER	141	173	SRX3808529.6708451	multidrug	EU408347.1.gene6.p01|FEATURES|EmrB-QacA_family_major_facilitator_transporter|multidrug|EmrB-QacA_family_major_facilitator_transporter	0.99966705725	87.9	33	68.6	3.9e-13	1
TETD	19	50	SRX3808529.7559509	tetracycline	gi:135617:sp:P28816.1:TETD_ECOLX|FEATURES|tetD|tetracycline|tetD	0.99999999725	62.5	32	47.4	9.3e-07	1
ACRB	849	880	SRX3808529.6022000	multidrug	gi:495735716:ref:WP_008460295.1:|FEATURES|acrB|multidrug|acrB	1.0	84.4	32	60.5	1.0e-10	1
CAMP-REGULATORY_PROTEIN	112	144	SRX3808529.10222235	unclassified	gi:446164891:ref:WP_000242746.1:|FEATURES|cAMP-regulatory_protein|unclassified|cAMP-regulatory_protein	0.9342261837	100.0	33	64.7	5.6e-12	1
YOJI	482	514	SRX3808529.11735414	peptide	NP_416715.1|FEATURES|YojI|peptide|YojI	0.999999698486	72.7	33	55.8	2.6e-09	1
OMPF	307	338	SRX3808529.3278093	multidrug	gi:505383854:ref:WP_015570956.1:|FEATURES|ompF|multidrug|ompF	0.999998659413	62.5	32	48.5	4.2e-07	1
OMPR	181	213	SRX3808529.9367219	multidrug	CP000034.1.gene3672.p01|FEATURES|ompR|multidrug|ompR	0.999999326178	100.0	33	69.7	1.7e-13	1
ACRF	357	389	SRX3808529.6076965	multidrug	AAC76298.1|FEATURES|AcrF|multidrug|AcrF	1.0	100.0	33	66.2	1.9e-12	1
ESCHERICHIA_COLI_LAMB	49	81	SRX3808529.12818712	multidrug	BAB38442|FEATURES|Escherichia_coli_LamB|multidrug|Escherichia_coli_LamB	0.99999761207	90.9	33	68.6	3.9e-13	1
PENA	70	102	SRX3808529.5682885	beta-lactam	ZP_04656349|FEATURES|penA|beta-lactam|penA	1.0	78.8	33	57.4	9.0e-10	1
MDTK	129	160	SRX3808529.12818710	multidrug	gi:695797326:ref:WP_032711517.1:|FEATURES|mdtK|multidrug|mdtK	1.0	100.0	32	71.6	4.4e-14	1
ACRB	248	280	SRX3808529.4874776	multidrug	YP_454364|FEATURES|acrB|multidrug|acrB	1.0	87.9	33	61.2	6.2e-11	1
DFRA3	106	136	SRX3808529.2110664	diaminopyrimidine	AAA25550.1|FEATURES|dfrA3|diaminopyrimidine|dfrA3	0.999736132292	61.3	31	47.0	1.2e-06	1
MDTK	406	437	SRX3808529.11607037	multidrug	gi:507090493:ref:WP_016161206.1:|FEATURES|mdtK|multidrug|mdtK	1.0	87.5	32	63.9	9.6e-12	1
DFRA3	44	74	SRX3808529.551526	diaminopyrimidine	AAA25550.1|FEATURES|dfrA3|diaminopyrimidine|dfrA3	0.999711378936	77.4	31	46.2	2.1e-06	1
EPTA	369	400	SRX3808529.12946809	peptide	BAE78116.1|FEATURES|eptA|peptide|eptA	0.999999994928	68.8	32	56.6	1.5e-09	1
ESCHERICHIA_COLI_LAMB	51	82	SRX3808529.8220760	multidrug	BAB38442|FEATURES|Escherichia_coli_LamB|multidrug|Escherichia_coli_LamB	0.999997783263	100.0	32	70.9	7.8e-14	1
EPTA	31	62	SRX3808529.6271815	peptide	BAE78116.1|FEATURES|eptA|peptide|eptA	0.999999561128	65.6	32	47.4	9.3e-07	1
RPOB2	264	296	SRX3808529.11613006	multidrug	BAD59497.1|FEATURES|rpoB2|multidrug|rpoB2	0.999999305756	66.7	33	53.9	9.9e-09	1
PENA	26	56	SRX3808529.7444652	beta-lactam	ZP_04656349|FEATURES|penA|beta-lactam|penA	1.0	67.7	31	50.1	1.4e-07	1
PENA	366	398	SRX3808529.11359658	beta-lactam	ZP_04656349|FEATURES|penA|beta-lactam|penA	1.0	81.8	33	60.8	8.1e-11	1
PENA	556	587	SRX3808529.11346165	beta-lactam	ZP_04656349|FEATURES|penA|beta-lactam|penA	1.0	84.4	32	64.3	7.1e-12	1
ROSB	46	76	SRX3808529.10434724	fosmidomycin	ZP_04631861|FEATURES|rosB|fosmidomycin|rosB	1.0	93.5	31	62.8	2.0e-11	1
MACA	182	214	SRX3808529.9659161	MLS	gi:779948451:ref:WP_045396263.1:|FEATURES|macA|MLS|macA	1.0	100.0	33	67.0	1.1e-12	1
OMPF	295	326	SRX3808529.5474144	multidrug	gi:312286407:gb:EFR14320.1:|FEATURES|ompF|multidrug|ompF	0.93604648227	66.7	33	49.7	1.9e-07	1
EPTA	398	430	SRX3808529.9529065	peptide	BAE78116.1|FEATURES|eptA|peptide|eptA	0.999999930536	78.8	33	64.7	5.6e-12	1
MDTK	275	307	SRX3808529.12971922	fluoroquinolone	AML99881.1|FEATURES|MdtK|fluoroquinolone|MdtK	0.999987509627	78.8	33	56.6	1.5e-09	1
ESCHERICHIA_COLI_MIPA	164	195	SRX3808529.5603066	multidrug	NP_310518|FEATURES|Escherichia_coli_mipA|multidrug|Escherichia_coli_mipA	0.999998054031	62.5	32	50.8	8.4e-08	1
ESCHERICHIA_COLI_LAMB	120	150	SRX3808529.2900310	multidrug	BAB38442|FEATURES|Escherichia_coli_LamB|multidrug|Escherichia_coli_LamB	0.999992430765	93.5	31	68.6	3.8e-13	1
OXY	177	209	SRX3808529.12989262	beta-lactam	M27459.1.gene1.p01|FEATURES|OXY-1|beta-lactam|OXY	1.0	66.7	33	47.4	9.3e-07	1
MSBA	102	133	SRX3808529.6502831	nitroimidazole	NP_415434.1|FEATURES|msbA|nitroimidazole|msbA	0.99989385764	93.8	32	64.7	5.4e-12	1
OQXB	624	655	SRX3808529.11091558	multidrug	YP_001693238|FEATURES|oqxB|multidrug|oqxB	0.99999926935	87.5	32	63.2	1.6e-11	1
MARA	21	52	SRX3808529.6526571	multidrug	YP_489794.1|FEATURES|marA|multidrug|marA	0.999995650393	68.8	32	52.8	2.2e-08	1
KASUGAMYCIN_RESISTANCE_PROTEIN_KSGA	59	89	SRX3808529.12230786	aminoglycoside	YP_002240485|FEATURES|kasugamycin_resistance_protein_ksgA|aminoglycoside|kasugamycin_resistance_protein_ksgA	1.0	90.3	31	60.5	9.9e-11	1
TOLC	391	423	SRX3808529.11055750	multidrug	gi:763321415:ref:WP_044179865.1:|FEATURES|TolC|multidrug|TolC	1.0	93.9	33	63.9	9.6e-12	1
OMP36	306	337	SRX3808529.11641299	multidrug	AF336095.1.gene1.p01|FEATURES|omp36|multidrug|omp36	0.999986534195	75.0	32	57.8	6.9e-10	1
BACA	212	244	SRX3808529.7230898	bacitracin	B2VGJ3|FEATURES|bacA|bacitracin|bacA	1.0	87.9	33	62.0	3.6e-11	1
EMRB	30	60	SRX3808529.13557948	multidrug	CP004022.1.gene546.p01|FEATURES|emrB|multidrug|emrB	0.999878133217	96.8	31	63.9	9.0e-12	1
OMPF	229	260	SRX3808529.5551269	multidrug	gi:545251748:ref:WP_021549194.1:|FEATURES|ompF|multidrug|ompF	0.997790088805	84.4	32	61.6	4.6e-11	1
OMPF	11	42	SRX3808529.8316633	multidrug	gi:742936434:ref:WP_039025717.1:|FEATURES|ompF|multidrug|ompF	0.999999999247	78.1	32	52.4	2.8e-08	1
MEXE	285	317	SRX3808529.4175708	multidrug	CP001918.1.gene1258.p01|FEATURES|mexE|multidrug|mexE	1.0	87.9	33	62.0	3.6e-11	1
MDTB	712	743	SRX3808529.8316634	multidrug	CP001918.1.gene3440.p01|FEATURES|mdtB|multidrug|mdtB	0.999881952498	65.6	32	45.8	2.6e-06	1
ARNA	55	86	SRX3808529.4332626	polymyxin	gi:486327523:ref:WP_001583708.1:|FEATURES|arnA|polymyxin|arnA	0.92751176602	65.6	32	58.5	3.9e-10	1
EMRB	355	386	SRX3808529.8807180	multidrug	gi:486057056:ref:WP_001507824.1:|FEATURES|emrB|multidrug|emrB	0.999920948065	96.9	32	70.5	9.9e-14	1
ESCHERICHIA_COLI_LAMB	124	155	SRX3808529.8231249	multidrug	BAB38442|FEATURES|Escherichia_coli_LamB|multidrug|Escherichia_coli_LamB	0.999997936207	96.9	32	73.2	1.5e-14	1
EPTA	492	523	SRX3808529.9486430	peptide	BAE78116.1|FEATURES|eptA|peptide|eptA	0.999999600249	65.6	32	48.1	5.3e-07	1
MARA	28	59	SRX3808529.6452539	multidrug	YP_489794.1|FEATURES|marA|multidrug|marA	0.999996268838	75.0	32	57.0	1.2e-09	1
CPXA	225	256	SRX3808529.5457902	aminoglycoside:aminocoumarin	NP_312864.1|FEATURES|cpxA|aminoglycoside:aminocoumarin|cpxA	0.999352917853	87.5	32	58.2	5.1e-10	1
ACRA	74	106	SRX3808529.9015435	multidrug	YP_002240036|FEATURES|acrA|multidrug|acrA	1.0	97.0	33	67.4	8.6e-13	1
PENA	520	552	SRX3808529.13007587	beta-lactam	ZP_04656349|FEATURES|penA|beta-lactam|penA	1.0	69.7	33	47.4	9.3e-07	1
BACA	5	36	SRX3808529.1477569	bacitracin	B2VGJ3|FEATURES|bacA|bacitracin|bacA	1.0	90.6	32	66.2	1.9e-12	1
KLEBSIELLA_PNEUMONIAE_OMPK35	266	296	SRX3808529.10815846	beta-lactam	YP_005226137.1|FEATURES|Klebsiella_pneumoniae_OmpK35|beta-lactam|Klebsiella_pneumoniae_OmpK35	0.999136456746	77.4	31	56.2	2.0e-09	1
MACB	21	51	SRX3808529.11906081	MLS	gi:494938585:ref:WP_007664615.1:|FEATURES|macB|MLS|macB	1.0	71.0	31	50.1	1.4e-07	1
TET34	78	110	SRX3808529.7600475	tetracycline	YP_002418004|FEATURES|tet34|tetracycline|tet34	0.999999999854	60.6	33	50.1	1.4e-07	1
RPOB2	141	173	SRX3808529.5925733	multidrug	BAD59497.1|FEATURES|rpoB2|multidrug|rpoB2	0.999999341552	72.7	33	55.5	3.4e-09	1
MDTE	277	308	SRX3808529.5925732	multidrug	CP001918.1.gene3442.p01|FEATURES|mdtE|multidrug|mdtE	0.999999999943	78.1	32	60.1	1.4e-10	1
PENA	235	267	SRX3808529.12131072	beta-lactam	ZP_04656349|FEATURES|penA|beta-lactam|penA	1.0	84.8	33	61.2	6.2e-11	1
PENA	15	46	SRX3808529.9023580	beta-lactam	ZP_04656349|FEATURES|penA|beta-lactam|penA	1.0	62.5	32	47.4	9.3e-07	1
PMRF	269	299	SRX3808529.1095127	peptide	AAC75314.1|FEATURES|PmrF|peptide|PmrF	0.999999627646	93.5	31	63.5	1.2e-11	1
OQXB	449	481	SRX3808529.13169780	multidrug	YP_001693238|FEATURES|oqxB|multidrug|oqxB	1.0	100.0	33	67.0	1.1e-12	1
EPTA	392	423	SRX3808529.7006620	peptide	BAE78116.1|FEATURES|eptA|peptide|eptA	0.999999932787	81.2	32	65.9	2.4e-12	1
TRANSCRIPTIONAL_REGULATORY_PROTEIN_CPXR_CPXR	77	108	SRX3808529.8845621	unclassified	CP001138.1.gene4273.p01|FEATURES|transcriptional_regulatory_protein_CpxR_cpxR|unclassified|transcriptional_regulatory_protein_CpxR_cpxR	0.999999999988	100.0	32	67.4	8.6e-13	1
OQXB	132	162	SRX3808529.3283289	multidrug	YP_001693238|FEATURES|oqxB|multidrug|oqxB	0.999999163737	87.1	31	60.1	1.3e-10	1
ACRB	728	760	SRX3808529.9808113	multidrug	gi:497324874:ref:WP_009639087.1:|FEATURES|acrB|multidrug|acrB	1.0	97.0	33	66.6	1.5e-12	1
PBP-1A	64	95	SRX3808529.5554376	beta-lactam	YP_001290033|FEATURES|PBP-1A|beta-lactam|PBP-1A	1.0	68.8	32	50.8	8.1e-08	1
TET34	51	83	SRX3808529.12911277	tetracycline	Q8DF90|FEATURES|tet34|tetracycline|tet34	1.0	84.8	33	65.1	4.3e-12	1
PENA	227	259	SRX3808529.7157057	beta-lactam	ZP_04656349|FEATURES|penA|beta-lactam|penA	1.0	81.8	33	62.4	2.8e-11	1
YOJI	358	388	SRX3808529.11820033	peptide	NP_416715.1|FEATURES|YojI|peptide|YojI	0.999999047361	64.5	31	45.1	4.6e-06	1
MDTB	712	743	SRX3808529.2612297	multidrug	CP001918.1.gene3440.p01|FEATURES|mdtB|multidrug|mdtB	0.999881952498	65.6	32	45.8	2.7e-06	1
CLASS_A	164	195	SRX3808529.4816862	beta-lactam	gi:517282370:ref:WP_018471188.1:|FEATURES|class_A|beta-lactam|class_A	1.0	78.1	32	52.8	2.2e-08	1
MDTK	33	65	SRX3808529.4816861	multidrug	gi:555107106:gb:ESM50626.1:|FEATURES|mdtK|multidrug|mdtK	1.0	90.9	33	63.5	1.2e-11	1
EMRB	355	386	SRX3808529.5454451	multidrug	gi:486057056:ref:WP_001507824.1:|FEATURES|emrB|multidrug|emrB	0.999975851916	96.9	32	70.5	9.9e-14	1
OQXB	206	238	SRX3808529.2195215	multidrug	YP_001693238|FEATURES|oqxB|multidrug|oqxB	0.999999314427	97.0	33	64.7	5.6e-12	1
EPTA	40	70	SRX3808529.10028008	peptide	BAE78116.1|FEATURES|eptA|peptide|eptA	0.999999690291	74.2	31	50.1	1.4e-07	1
MEXX	255	287	SRX3808529.8765776	multidrug	gi:485872555:ref:WP_001469398.1:|FEATURES|mexX|multidrug|mexX	1.0	87.9	33	63.9	9.6e-12	1
ROSB	32	64	SRX3808529.8649268	fosmidomycin	gi:544012122:gb:ERK10884.1:|FEATURES|rosB|fosmidomycin|rosB	1.0	81.8	33	56.2	2.0e-09	1
SERRATIA_MARCESCENS_OMP1	55	87	SRX3808529.8765770	multidrug	AIA49384.1|FEATURES|Serratia_marcescens_Omp1|multidrug|Serratia_marcescens_Omp1	0.990483003089	90.9	33	69.3	2.3e-13	1
OMPF	227	259	SRX3808529.8235030	multidrug	gi:545251748:ref:WP_021549194.1:|FEATURES|ompF|multidrug|ompF	0.970237894551	81.8	33	61.6	4.7e-11	1
TRANSCRIPTIONAL_REGULATORY_PROTEIN_CPXR_CPXR	118	150	SRX3808529.8121828	unclassified	CP000647.1.gene4257.p01|FEATURES|transcriptional_regulatory_protein_CpxR_cpxR|unclassified|transcriptional_regulatory_protein_CpxR_cpxR	0.999999999612	90.9	33	61.6	4.7e-11	1
ARNA	105	137	SRX3808529.1927393	polymyxin	gi:510924105:ref:WP_016244890.1:|FEATURES|arnA|polymyxin|arnA	0.948922744101	87.9	33	62.8	2.1e-11	1
PBP-1B	635	667	SRX3808529.13922140	beta-lactam	YP_002467958|FEATURES|PBP-1B|beta-lactam|PBP-1B	0.999999999651	66.7	33	60.5	1.1e-10	1
MEXB	864	896	SRX3808529.8605251	multidrug	gi:504646765:ref:WP_014833867.1:|FEATURES|mexB|multidrug|mexB	1.0	81.8	33	55.1	4.4e-09	1
ESCHERICHIA_COLI_LAMB	188	218	SRX3808529.6504065	multidrug	BAB38442|FEATURES|Escherichia_coli_LamB|multidrug|Escherichia_coli_LamB	0.999994531105	74.2	31	51.2	6.0e-08	1
MDTK	77	108	SRX3808529.3366364	multidrug	YP_001176513|FEATURES|mdtK|multidrug|mdtK	1.0	78.1	32	50.8	8.1e-08	1
EMRR	101	133	SRX3808529.9869114	fluoroquinolone	NP_417169.1|FEATURES|emrR|fluoroquinolone|emrR	0.999985986359	90.9	33	67.4	8.6e-13	1
ACRB	780	810	SRX3808529.705186	multidrug	gi:502789935:ref:WP_013024911.1:|FEATURES|acrB|multidrug|acrB	1.0	80.6	31	60.5	9.9e-11	1
RPOB2	1037	1067	SRX3808529.3529653	multidrug	BAD59497.1|FEATURES|rpoB2|multidrug|rpoB2	0.999999495992	90.3	31	65.1	4.2e-12	1
KASUGAMYCIN_RESISTANCE_PROTEIN_KSGA	27	59	SRX3808529.13665661	aminoglycoside	YP_001461223|FEATURES|kasugamycin_resistance_protein_ksgA|aminoglycoside|kasugamycin_resistance_protein_ksgA	1.0	81.8	33	57.8	6.9e-10	1
MUXB	429	460	SRX3808529.7531550	multidrug	NP_251217.1|FEATURES|MuxB|multidrug|MuxB	0.911824580298	93.8	32	60.5	1.0e-10	1
ACRB	606	636	SRX3808529.6616188	multidrug	CP002695.1.gene992.p01|FEATURES|acrB|multidrug|acrB	0.99999999959	61.3	31	49.3	2.4e-07	1
ACRB	419	451	SRX3808529.3067800	multidrug	gi:493365861:ref:WP_006322279.1:|FEATURES|acrB|multidrug|acrB	1.0	93.9	33	62.0	3.6e-11	1
ACRB	337	369	SRX3808529.4122583	multidrug	gi:497324874:ref:WP_009639087.1:|FEATURES|acrB|multidrug|acrB	1.0	78.8	33	51.6	4.9e-08	1
YOJI	482	514	SRX3808529.4015880	peptide	NP_416715.1|FEATURES|YojI|peptide|YojI	0.999999764347	75.8	33	58.9	3.1e-10	1
PENA	180	211	SRX3808529.9329411	beta-lactam	ZP_04656349|FEATURES|penA|beta-lactam|penA	1.0	78.1	32	56.2	1.9e-09	1
YOJI	91	123	SRX3808529.11896127	peptide	NP_416715.1|FEATURES|YojI|peptide|YojI	0.999999644829	78.8	33	53.9	9.9e-09	1
ACRF	38	69	SRX3808529.11995003	multidrug	CP000647.1.gene3710.p01|FEATURES|acrF|multidrug|acrF	1.0	100.0	32	65.5	3.2e-12	1
SERRATIA_MARCESCENS_OMP1	32	63	SRX3808529.11645703	multidrug	AIA49384.1|FEATURES|Serratia_marcescens_Omp1|multidrug|Serratia_marcescens_Omp1	0.986306306357	90.6	32	67.0	1.1e-12	1
QEPA	148	179	SRX3808529.3015655	fluoroquinolone	gi:1039004533:ref:WP_064760451.1:|FEATURES|qepA|fluoroquinolone|qepA	0.999999999997	62.5	32	48.1	5.4e-07	1
ACRF	695	726	SRX3808529.11645705	multidrug	CP000647.1.gene3710.p01|FEATURES|acrF|multidrug|acrF	1.0	96.9	32	67.8	6.4e-13	1
VANR	72	102	SRX3808529.10443798	glycopeptide	gi:944468330:ref:WP_055698749.1:|FEATURES|vanR|glycopeptide|vanR	0.999997622485	61.3	31	44.7	5.8e-06	1
MAJOR_FACILITATOR_SUPERFAMILY_TRANSPORTER	67	99	SRX3808529.2624634	multidrug	CP001918.1.gene2931.p01|FEATURES|major_facilitator_superfamily_transporter|multidrug|major_facilitator_superfamily_transporter	0.999999055293	90.9	33	67.0	1.1e-12	1
EMRA	189	221	SRX3808529.1785332	multidrug	gi:498120214:ref:WP_010434370.1:|FEATURES|emrA|multidrug|emrA	0.983396823667	78.8	33	53.1	1.7e-08	1
MAJOR_FACILITATOR_SUPERFAMILY_TRANSPORTER	362	393	SRX3808529.1593341	multidrug	CP001918.1.gene2931.p01|FEATURES|major_facilitator_superfamily_transporter|multidrug|major_facilitator_superfamily_transporter	0.999998840148	90.6	32	61.2	6.0e-11	1
EMRB	452	484	SRX3808529.1310239	multidrug	gi:924625749:ref:WP_053529696.1:|FEATURES|emrB|multidrug|emrB	0.99940316736	84.8	33	61.2	6.2e-11	1
RPOB2	779	811	SRX3808529.7549816	multidrug	BAD59497.1|FEATURES|rpoB2|multidrug|rpoB2	0.999999426347	87.9	33	60.1	1.4e-10	1
MDTC	371	402	SRX3808529.1747235	multidrug	gi:446590225:ref:WP_000667571.1:|FEATURES|mdtC|multidrug|mdtC	1.0	100.0	32	66.6	1.5e-12	1
ACRB	487	519	SRX3808529.12749361	multidrug	gi:446414960:ref:WP_000492815.1:|FEATURES|acrB|multidrug|acrB	0.999999989578	72.7	33	55.8	2.6e-09	1
PMRF	10	42	SRX3808529.11600953	peptide	AAC75314.1|FEATURES|PmrF|peptide|PmrF	0.999998789417	69.7	33	50.8	8.4e-08	1
CPXA	319	351	SRX3808529.2241335	aminoglycoside:aminocoumarin	NP_312864.1|FEATURES|cpxA|aminoglycoside:aminocoumarin|cpxA	0.999398557105	72.7	33	58.9	3.1e-10	1
PENA	27	57	SRX3808529.9809642	beta-lactam	ZP_04656349|FEATURES|penA|beta-lactam|penA	1.0	67.7	31	48.5	3.9e-07	1
CPXA	75	107	SRX3808529.4460634	aminoglycoside:aminocoumarin	NP_312864.1|FEATURES|cpxA|aminoglycoside:aminocoumarin|cpxA	0.999613139215	84.8	33	63.2	1.6e-11	1
TOLC	162	194	SRX3808529.4208113	multidrug	gi:696408901:ref:WP_032980019.1:|FEATURES|TolC|multidrug|TolC	1.0	93.9	33	65.9	2.5e-12	1
OMPF	113	145	SRX3808529.1149206	multidrug	gi:504720116:ref:WP_014907218.1:|FEATURES|ompF|multidrug|ompF	0.999999864843	81.8	33	63.2	1.6e-11	1
OMPR	210	240	SRX3808529.8880256	multidrug	NC_008702.1.4607594.p01|FEATURES|ompR|multidrug|ompR	0.999998003134	80.6	31	51.2	6.4e-08	1
BACA	27	59	SRX3808529.2792163	bacitracin	YP_001455939|FEATURES|bacA|bacitracin|bacA	1.0	93.9	33	62.8	2.1e-11	1
EMRA	240	270	SRX3808529.3521404	multidrug	gi:763071034:ref:WP_043952516.1:|FEATURES|emrA|multidrug|emrA	0.984184447766	80.6	31	52.4	2.8e-08	1
PBP-1A	112	143	SRX3808529.11919952	beta-lactam	YP_001290033|FEATURES|PBP-1A|beta-lactam|PBP-1A	1.0	78.1	32	54.3	7.6e-09	1
MDTD	362	392	SRX3808529.13540667	multidrug	NC_002695.1.916587.p01|FEATURES|mdtD|multidrug|mdtD	0.999999999421	80.6	31	53.1	1.6e-08	1
MDTE	56	88	SRX3808529.8778830	multidrug	CP001918.1.gene3442.p01|FEATURES|mdtE|multidrug|mdtE	0.999999999737	72.7	33	52.4	2.9e-08	1
MDTE	224	255	SRX3808529.4286299	multidrug	CP001918.1.gene3442.p01|FEATURES|mdtE|multidrug|mdtE	0.999999092987	62.5	32	46.2	2.0e-06	1
TRANSCRIPTIONAL_REGULATORY_PROTEIN_CPXR_CPXR	171	203	SRX3808529.2742950	unclassified	CP001918.1.gene5135.p01|FEATURES|transcriptional_regulatory_protein_CpxR_cpxR|unclassified|transcriptional_regulatory_protein_CpxR_cpxR	0.99999999996	100.0	33	69.7	1.7e-13	1
TET36	64	96	SRX3808529.11859171	tetracycline	AJ514254.gene.p01|FEATURES|tet36|tetracycline|tet36	1.0	63.6	33	48.9	3.2e-07	1
PBP-1A	97	129	SRX3808529.10905494	beta-lactam	YP_001292390|FEATURES|PBP-1A|beta-lactam|PBP-1A	1.0	72.7	33	50.1	1.4e-07	1
DFRA3	44	74	SRX3808529.5400968	diaminopyrimidine	AAA25550.1|FEATURES|dfrA3|diaminopyrimidine|dfrA3	0.999711378936	77.4	31	46.2	2.1e-06	1
RPOB2	135	165	SRX3808529.5397491	multidrug	BAD59497.1|FEATURES|rpoB2|multidrug|rpoB2	0.9999991774	64.5	31	48.9	3.2e-07	1
PENA	396	428	SRX3808529.4276034	beta-lactam	ZP_04656349|FEATURES|penA|beta-lactam|penA	1.0	87.9	33	62.8	2.1e-11	1
BICYCLOMYCIN-MULTIDRUG_EFFLUX_PROTEIN_BCR	112	144	SRX3808529.203147	multidrug	YP_689681|FEATURES|bicyclomycin-multidrug_efflux_protein_bcr|multidrug|bicyclomycin-multidrug_efflux_protein_bcr	0.999999999999	78.8	33	52.8	2.2e-08	1
MSBA	185	215	SRX3808529.1654194	nitroimidazole	NP_415434.1|FEATURES|msbA|nitroimidazole|msbA	0.999837202714	93.5	31	60.5	9.9e-11	1
TOLC	40	71	SRX3808529.13689821	multidrug	gi:696408901:ref:WP_032980019.1:|FEATURES|TolC|multidrug|TolC	1.0	93.8	32	59.7	1.8e-10	1
ACRB	87	118	SRX3808529.9456268	multidrug	CAC35725|FEATURES|acrB|multidrug|acrB	1.0	100.0	32	63.5	1.2e-11	1
TET34	8	40	SRX3808529.10686412	tetracycline	BAC58936|FEATURES|tet34|tetracycline|tet34	1.0	63.6	33	50.8	8.4e-08	1
PBP-1B	223	255	SRX3808529.3816713	beta-lactam	YP_002467958|FEATURES|PBP-1B|beta-lactam|PBP-1B	0.999999996478	69.7	33	48.5	4.2e-07	1
MDTF	149	181	SRX3808529.6483151	multidrug	gi:643605601:ref:WP_025238134.1:|FEATURES|mdtF|multidrug|mdtF	1.0	84.8	33	62.8	2.1e-11	1
SMER	98	128	SRX3808529.10721014	multidrug	AAD51348.1|FEATURES|smeR|multidrug|smeR	0.999995012332	67.7	31	49.7	1.8e-07	1
ACRB	196	228	SRX3808529.10993065	multidrug	gi:447055259:ref:WP_001132515.1:|FEATURES|acrB|multidrug|acrB	0.996305418143	97.0	33	66.2	1.9e-12	1
PBP-1A	60	92	SRX3808529.9745471	beta-lactam	YP_001290033|FEATURES|PBP-1A|beta-lactam|PBP-1A	1.0	63.6	33	47.0	1.2e-06	1
ESCHERICHIA_COLI_LAMB	121	153	SRX3808529.10363039	multidrug	BAB38442|FEATURES|Escherichia_coli_LamB|multidrug|Escherichia_coli_LamB	0.999995250375	100.0	33	79.7	1.7e-16	1
MUXC	657	688	SRX3808529.7238438	multidrug	NP_251216.1|FEATURES|MuxC|multidrug|MuxC	0.999999775357	62.5	32	49.7	1.9e-07	1
EMRR	61	93	SRX3808529.12761659	fluoroquinolone	NP_417169.1|FEATURES|emrR|fluoroquinolone|emrR	0.99993921152	87.9	33	58.2	5.2e-10	1
TOLC	394	426	SRX3808529.7346907	multidrug	gi:565892113:ref:WP_023972176.1:|FEATURES|TolC|multidrug|TolC	1.0	87.9	33	61.6	4.7e-11	1
PBP-1A	90	121	SRX3808529.6430616	beta-lactam	YP_001290033|FEATURES|PBP-1A|beta-lactam|PBP-1A	1.0	68.8	32	50.4	1.1e-07	1
EMRB	463	494	SRX3808529.6430618	multidrug	gi:502671416:ref:WP_012907239.1:|FEATURES|emrB|multidrug|emrB	0.99998719776	90.6	32	57.8	6.9e-10	1
MDTK	53	84	SRX3808529.9348095	multidrug	gi:554682163:ref:WP_023182103.1:|FEATURES|mdtK|multidrug|mdtK	1.0	90.6	32	60.5	1.0e-10	1
ACRB	752	783	SRX3808529.11360620	multidrug	YP_001908403|FEATURES|acrB|multidrug|acrB	0.999993470524	78.1	32	57.0	1.1e-09	1
EPTA	333	365	SRX3808529.1869272	peptide	BAE78116.1|FEATURES|eptA|peptide|eptA	0.999999909569	75.8	33	61.6	4.7e-11	1
BACA	196	227	SRX3808529.11611090	bacitracin	B2VGJ3|FEATURES|bacA|bacitracin|bacA	1.0	84.4	32	61.2	6.0e-11	1
ACRB	749	781	SRX3808529.6755291	multidrug	CAC35725|FEATURES|acrB|multidrug|acrB	0.999999999946	90.9	33	65.1	4.3e-12	1
EPTA	46	76	SRX3808529.8904402	peptide	BAE78116.1|FEATURES|eptA|peptide|eptA	0.999999819838	77.4	31	54.7	5.8e-09	1
TOLC	385	417	SRX3808529.6399385	multidrug	gi:516511311:ref:WP_017899749.1:|FEATURES|TolC|multidrug|TolC	1.0	93.9	33	64.3	7.3e-12	1
MULTIDRUG_ABC_TRANSPORTER	521	553	SRX3808529.12077465	multidrug	gi:686364868:ref:WP_031893738.1:|FEATURES|multidrug_ABC_transporter|multidrug|multidrug_ABC_transporter	1.0	97.0	33	62.8	2.1e-11	1
RPOB2	443	474	SRX3808529.4169351	multidrug	BAD59497.1|FEATURES|rpoB2|multidrug|rpoB2	0.999999437088	81.2	32	60.8	7.9e-11	1
OMPF	281	311	SRX3808529.3406134	multidrug	gi:490306302:ref:WP_004201406.1:|FEATURES|ompF|multidrug|ompF	0.806506545968	74.2	31	52.8	2.1e-08	1
CAMP-REGULATORY_PROTEIN	89	120	SRX3808529.4203695	unclassified	gi:491301754:ref:WP_005159757.1:|FEATURES|cAMP-regulatory_protein|unclassified|cAMP-regulatory_protein	0.938165913251	100.0	32	65.1	4.2e-12	1
EPTA	398	430	SRX3808529.3959339	peptide	BAE78116.1|FEATURES|eptA|peptide|eptA	0.999999930536	78.8	33	64.7	5.6e-12	1
ACRF	887	919	SRX3808529.4281748	multidrug	CP000647.1.gene3710.p01|FEATURES|acrF|multidrug|acrF	1.0	78.8	33	56.2	2.0e-09	1
ESCHERICHIA_COLI_LAMB	323	354	SRX3808529.11480252	multidrug	BAB38442|FEATURES|Escherichia_coli_LamB|multidrug|Escherichia_coli_LamB	0.999996910147	75.0	32	62.0	3.6e-11	1
OMPF	45	77	SRX3808529.4832310	multidrug	CP000647.1.gene956.p01|FEATURES|ompF|multidrug|ompF	0.999028557809	75.8	33	54.3	7.6e-09	1
ROSB	104	135	SRX3808529.9705792	fosmidomycin	YP_001605795|FEATURES|rosB|fosmidomycin|rosB	1.0	84.4	32	55.8	2.5e-09	1
MSBA	4	36	SRX3808529.12615365	nitroimidazole	NP_415434.1|FEATURES|msbA|nitroimidazole|msbA	0.999854422861	87.9	33	61.6	4.7e-11	1
ACRA	104	136	SRX3808529.1784062	multidrug	ABG77965|FEATURES|acrA|multidrug|acrA	0.999999932319	66.7	33	44.7	6.0e-06	1
ACRA	94	126	SRX3808529.7419422	multidrug	gi:500615129:gb:EOQ55695.1:|FEATURES|acrA|multidrug|acrA	1.0	90.9	33	62.8	2.1e-11	1
EPTA	382	412	SRX3808529.11105130	peptide	BAE78116.1|FEATURES|eptA|peptide|eptA	0.99999992319	77.4	31	63.5	1.2e-11	1
KASUGAMYCIN_RESISTANCE_PROTEIN_KSGA	32	63	SRX3808529.12116962	aminoglycoside	YP_002240485|FEATURES|kasugamycin_resistance_protein_ksgA|aminoglycoside|kasugamycin_resistance_protein_ksgA	1.0	75.0	32	52.0	3.6e-08	1
EMRR	92	122	SRX3808529.3302801	fluoroquinolone	NP_417169.1|FEATURES|emrR|fluoroquinolone|emrR	0.999960046599	83.9	31	57.0	1.1e-09	1
EPTA	356	388	SRX3808529.3732364	peptide	BAE78116.1|FEATURES|eptA|peptide|eptA	0.999999906226	84.8	33	65.1	4.3e-12	1
MDTD	32	63	SRX3808529.10689889	multidrug	NC_002695.1.916587.p01|FEATURES|mdtD|multidrug|mdtD	0.999999999737	75.0	32	50.1	1.4e-07	1
OMPR	243	274	SRX3808529.11483505	multidrug	CP000034.1.gene3672.p01|FEATURES|ompR|multidrug|ompR	0.999999139598	93.8	32	63.9	9.3e-12	1
COB(I)ALAMIN_ADENOLSYLTRANSFERASE	26	58	SRX3808529.3040465	unclassified	gi:749002628:ref:WP_040062280.1:|FEATURES|cob(I)alamin_adenolsyltransferase|unclassified|cob(I)alamin_adenolsyltransferase	1.0	72.7	33	53.5	1.3e-08	1
PENA	291	323	SRX3808529.9687314	beta-lactam	ZP_04656349|FEATURES|penA|beta-lactam|penA	1.0	78.8	33	55.8	2.6e-09	1
TOLC	138	170	SRX3808529.1159493	multidrug	gi:896284460:ref:WP_049268309.1:|FEATURES|TolC|multidrug|TolC	1.0	90.9	33	62.8	2.1e-11	1
MSBA	321	353	SRX3808529.1191030	nitroimidazole	NP_415434.1|FEATURES|msbA|nitroimidazole|msbA	0.99973820705	78.8	33	55.8	2.6e-09	1
EPTA	337	368	SRX3808529.9231903	peptide	BAE78116.1|FEATURES|eptA|peptide|eptA	0.99999987015	71.9	32	57.8	6.6e-10	1
ARNA	357	387	SRX3808529.1919496	polymyxin	gi:757781454:ref:WP_043000038.1:|FEATURES|arnA|polymyxin|arnA	0.971943767141	90.3	31	67.0	1.1e-12	1
ACRB	32	63	SRX3808529.12435854	multidrug	YP_001908403|FEATURES|acrB|multidrug|acrB	1.0	87.5	32	60.8	7.9e-11	1
MDTE	232	264	SRX3808529.12454147	multidrug	CP001918.1.gene3442.p01|FEATURES|mdtE|multidrug|mdtE	0.999999999611	66.7	33	50.1	1.4e-07	1
MDTP	350	381	SRX3808529.3935534	multidrug	gi:554039504:gb:ESE85345.1:|FEATURES|mdtP|multidrug|mdtP	1.0	78.1	32	53.5	1.3e-08	1
ACRB	310	342	SRX3808529.9554680	multidrug	gi:502789935:ref:WP_013024911.1:|FEATURES|acrB|multidrug|acrB	0.999999999704	75.8	33	53.9	9.9e-09	1
MSBA	90	122	SRX3808529.12696084	nitroimidazole	NP_415434.1|FEATURES|msbA|nitroimidazole|msbA	0.999670388035	87.9	33	64.3	7.3e-12	1
ARNA	518	549	SRX3808529.76423	polymyxin	ZP_02901868|FEATURES|arnA|polymyxin|arnA	0.930143218933	75.0	32	52.4	2.9e-08	1
OMPR	75	105	SRX3808529.7605238	multidrug	CP000034.1.gene3672.p01|FEATURES|ompR|multidrug|ompR	0.99999907877	90.3	31	62.4	2.6e-11	1
TRANSCRIPTIONAL_REGULATORY_PROTEIN_CPXR_CPXR	70	102	SRX3808529.3935538	unclassified	CP001918.1.gene5135.p01|FEATURES|transcriptional_regulatory_protein_CpxR_cpxR|unclassified|transcriptional_regulatory_protein_CpxR_cpxR	0.999999999999	97.0	33	68.6	3.9e-13	1
MDTD	362	393	SRX3808529.695828	multidrug	NC_002695.1.916587.p01|FEATURES|mdtD|multidrug|mdtD	0.999999999905	84.4	32	56.2	1.9e-09	1
OQXA	245	276	SRX3808529.10904723	multidrug	YP_001693237.1|FEATURES|oqxA|multidrug|oqxA	0.999997760936	78.1	32	56.6	1.5e-09	1
MULTIDRUG_ABC_TRANSPORTER	463	493	SRX3808529.9596169	multidrug	gi:1031799645:ref:WP_064138838.1:|FEATURES|multidrug_ABC_transporter|multidrug|multidrug_ABC_transporter	1.0	90.3	31	58.5	4.0e-10	1
EPTA	360	390	SRX3808529.3431925	peptide	BAE78116.1|FEATURES|eptA|peptide|eptA	0.999999906226	87.1	31	62.0	3.4e-11	1
ACRB	918	950	SRX3808529.11660611	multidrug	CP002695.1.gene992.p01|FEATURES|acrB|multidrug|acrB	1.0	78.8	33	50.8	8.4e-08	1
EPTA	367	399	SRX3808529.6930747	peptide	BAE78116.1|FEATURES|eptA|peptide|eptA	0.999999853288	66.7	33	56.6	1.5e-09	1
EPTA	204	234	SRX3808529.1533345	peptide	BAE78116.1|FEATURES|eptA|peptide|eptA	0.999999639737	67.7	31	48.9	3.0e-07	1
TOLC	193	224	SRX3808529.6930745	multidrug	gi:502863768:ref:WP_013098744.1:|FEATURES|TolC|multidrug|TolC	1.0	62.5	32	44.7	6.0e-06	1
DFRA3	36	67	SRX3808529.8127256	diaminopyrimidine	AAA25550.1|FEATURES|dfrA3|diaminopyrimidine|dfrA3	0.999999968467	81.2	32	57.4	9.0e-10	1
MAJOR_FACILITATOR_SUPERFAMILY_TRANSPORTER	11	42	SRX3808529.2832151	multidrug	CP001918.1.gene2931.p01|FEATURES|major_facilitator_superfamily_transporter|multidrug|major_facilitator_superfamily_transporter	0.999998857317	87.5	32	61.6	4.6e-11	1
PENA	246	278	SRX3808529.5106217	beta-lactam	ZP_04656349|FEATURES|penA|beta-lactam|penA	1.0	72.7	33	52.8	2.2e-08	1
MSBA	163	195	SRX3808529.7041893	nitroimidazole	NP_415434.1|FEATURES|msbA|nitroimidazole|msbA	0.999884831037	93.9	33	63.9	9.6e-12	1
EPTA	33	64	SRX3808529.4737651	peptide	BAE78116.1|FEATURES|eptA|peptide|eptA	0.999999620594	68.8	32	48.5	4.0e-07	1
OMPF	546	578	SRX3808529.4253042	multidrug	gi:742936434:ref:WP_039025717.1:|FEATURES|ompF|multidrug|ompF	0.999999999633	97.0	33	67.0	1.1e-12	1
VANR	70	102	SRX3808529.13431996	glycopeptide	gi:944468330:ref:WP_055698749.1:|FEATURES|vanR|glycopeptide|vanR	0.999998334817	60.6	33	47.0	1.2e-06	1
OQXB	683	715	SRX3808529.4524312	multidrug	YP_001693238|FEATURES|oqxB|multidrug|oqxB	0.999999217095	78.8	33	61.6	4.7e-11	1
MEXB	75	107	SRX3808529.4524311	multidrug	CAW25151|FEATURES|mexB|multidrug|mexB	0.999999995164	69.7	33	47.4	9.3e-07	1
MDTD	13	44	SRX3808529.4933466	multidrug	NC_002695.1.916587.p01|FEATURES|mdtD|multidrug|mdtD	0.999999999108	68.8	32	50.4	1.1e-07	1
EPTA	32	63	SRX3808529.1114139	peptide	BAE78116.1|FEATURES|eptA|peptide|eptA	0.999999561128	71.9	32	47.4	9.0e-07	1
BACA	146	177	SRX3808529.4189056	bacitracin	B2VGJ3|FEATURES|bacA|bacitracin|bacA	1.0	90.6	32	66.6	1.4e-12	1
MCR-4	435	467	SRX3808529.12259498	peptide	ASR73329.1|FEATURES|MCR-4|peptide|MCR-4	0.999999999953	75.8	33	57.0	1.2e-09	1
OQXB	950	982	SRX3808529.5842097	multidrug	YP_001693238|FEATURES|oqxB|multidrug|oqxB	1.0	93.9	33	63.2	1.6e-11	1
MDTE	267	299	SRX3808529.13275875	multidrug	CP001918.1.gene3442.p01|FEATURES|mdtE|multidrug|mdtE	0.999999999992	81.8	33	66.2	1.9e-12	1
PMRF	153	184	SRX3808529.8344976	peptide	AAC75314.1|FEATURES|PmrF|peptide|PmrF	0.999999496693	96.9	32	70.5	9.9e-14	1
ACRB	806	836	SRX3808529.12940095	multidrug	gi:503341948:ref:WP_013576609.1:|FEATURES|acrB|multidrug|acrB	0.999999972878	74.2	31	53.1	1.6e-08	1
CAMP-REGULATORY_PROTEIN	158	190	SRX3808529.12362192	unclassified	gi:490367208:ref:WP_004246872.1:|FEATURES|cAMP-regulatory_protein|unclassified|cAMP-regulatory_protein	0.94806676475	100.0	33	70.1	1.3e-13	1
ACRB	152	184	SRX3808529.191276	multidrug	gi:502789935:ref:WP_013024911.1:|FEATURES|acrB|multidrug|acrB	1.0	87.9	33	64.3	7.3e-12	1
ACRB	341	373	SRX3808529.4870443	multidrug	gi:493365861:ref:WP_006322279.1:|FEATURES|acrB|multidrug|acrB	1.0	100.0	33	65.9	2.5e-12	1
PENA	163	193	SRX3808529.11668441	beta-lactam	ZP_04656349|FEATURES|penA|beta-lactam|penA	1.0	80.6	31	53.5	1.3e-08	1
PMRF	209	239	SRX3808529.8163204	peptide	AAC75314.1|FEATURES|PmrF|peptide|PmrF	0.999999479352	83.9	31	59.3	2.2e-10	1
BAER	25	55	SRX3808529.13498072	multidrug	YP_490321.1|FEATURES|baeR|multidrug|baeR	0.999997563618	93.5	31	63.9	9.0e-12	1
OQXB	453	485	SRX3808529.5143148	multidrug	YP_001693238|FEATURES|oqxB|multidrug|oqxB	1.0	97.0	33	62.4	2.8e-11	1
MDTE	249	280	SRX3808529.7129095	multidrug	CP001918.1.gene3442.p01|FEATURES|mdtE|multidrug|mdtE	0.999999999943	75.0	32	59.7	1.8e-10	1
ACRB	459	491	SRX3808529.10684229	multidrug	gi:495735716:ref:WP_008460295.1:|FEATURES|acrB|multidrug|acrB	1.0	93.9	33	61.6	4.7e-11	1
OMPF	229	261	SRX3808529.11672460	multidrug	gi:545251748:ref:WP_021549194.1:|FEATURES|ompF|multidrug|ompF	0.999624893258	75.8	33	55.8	2.6e-09	1
RPOB2	1031	1063	SRX3808529.8946753	multidrug	BAD59497.1|FEATURES|rpoB2|multidrug|rpoB2	0.999999495992	81.8	33	65.1	4.3e-12	1
COB(I)ALAMIN_ADENOLSYLTRANSFERASE	65	97	SRX3808529.7412519	unclassified	gi:447201622:ref:WP_001278878.1:|FEATURES|cob(I)alamin_adenolsyltransferase|unclassified|cob(I)alamin_adenolsyltransferase	1.0	84.8	33	67.0	1.1e-12	1
ACRB	95	126	SRX3808529.7412513	multidrug	ZP_03832747|FEATURES|acrB|multidrug|acrB	1.0	96.9	32	65.5	3.3e-12	1
OMPF	286	318	SRX3808529.12137043	multidrug	gi:486211916:ref:WP_001555471.1:|FEATURES|ompF|multidrug|ompF	0.974153621953	75.8	33	61.6	4.7e-11	1
EMRB	299	331	SRX3808529.4560945	multidrug	gi:970269827:ref:WP_058652163.1:|FEATURES|emrB|multidrug|emrB	0.999987076645	100.0	33	70.9	7.8e-14	1
OQXA	68	98	SRX3808529.4172460	multidrug	YP_001693237.1|FEATURES|oqxA|multidrug|oqxA	1.0	87.1	31	57.4	8.4e-10	1
BICYCLOMYCIN-MULTIDRUG_EFFLUX_PROTEIN_BCR	211	243	SRX3808529.7914261	multidrug	YP_001452184|FEATURES|bicyclomycin-multidrug_efflux_protein_bcr|multidrug|bicyclomycin-multidrug_efflux_protein_bcr	1.0	84.8	33	67.0	1.1e-12	1
MULTIDRUG_ABC_TRANSPORTER	392	424	SRX3808529.8585640	multidrug	gi:920549847:ref:WP_052999080.1:|FEATURES|multidrug_ABC_transporter|multidrug|multidrug_ABC_transporter	1.0	87.9	33	62.4	2.8e-11	1
RPOB2	1001	1031	SRX3808529.2451458	multidrug	BAD59497.1|FEATURES|rpoB2|multidrug|rpoB2	0.999999305756	77.4	31	53.9	9.9e-09	1
ACRB	153	185	SRX3808529.6264820	multidrug	gi:497324874:ref:WP_009639087.1:|FEATURES|acrB|multidrug|acrB	1.0	90.9	33	63.9	9.6e-12	1
MARA	16	48	SRX3808529.3085572	multidrug	YP_489794.1|FEATURES|marA|multidrug|marA	0.999996268838	69.7	33	57.0	1.2e-09	1
EPTA	59	91	SRX3808529.7997678	peptide	BAE78116.1|FEATURES|eptA|peptide|eptA	0.999999536566	66.7	33	47.0	1.2e-06	1
MACB	571	602	SRX3808529.2183820	MLS	gi:1022664304:ref:WP_063420886.1:|FEATURES|macB|MLS|macB	1.0	96.9	32	60.8	7.9e-11	1
MEXE	168	200	SRX3808529.13317742	multidrug	gi:503835165:ref:WP_014069159.1:|FEATURES|mexE|multidrug|mexE	1.0	84.8	33	56.6	1.5e-09	1
ARNA	443	475	SRX3808529.4221221	polymyxin	gi:510924105:ref:WP_016244890.1:|FEATURES|arnA|polymyxin|arnA	0.957311810468	84.8	33	66.6	1.5e-12	1
MDTK	48	79	SRX3808529.132711	multidrug	gi:507090493:ref:WP_016161206.1:|FEATURES|mdtK|multidrug|mdtK	1.0	93.8	32	65.1	4.2e-12	1
BICYCLOMYCIN-MULTIDRUG_EFFLUX_PROTEIN_BCR	33	65	SRX3808529.4736524	multidrug	YP_001437159|FEATURES|bicyclomycin-multidrug_efflux_protein_bcr|multidrug|bicyclomycin-multidrug_efflux_protein_bcr	0.999999999993	72.7	33	50.1	1.4e-07	1
RPOB2	264	295	SRX3808529.11147208	multidrug	BAD59497.1|FEATURES|rpoB2|multidrug|rpoB2	0.999999250975	65.6	32	51.6	4.8e-08	1
EMRA	232	263	SRX3808529.8399241	multidrug	gi:822016107:ref:WP_046877644.1:|FEATURES|emrA|multidrug|emrA	0.984521159164	84.4	32	57.4	8.7e-10	1
MSBA	200	232	SRX3808529.9826165	nitroimidazole	NP_415434.1|FEATURES|msbA|nitroimidazole|msbA	0.999912683791	93.9	33	66.6	1.5e-12	1
ACRB	497	527	SRX3808529.1737357	multidrug	YP_001908403|FEATURES|acrB|multidrug|acrB	0.99999495825	61.3	31	48.5	4.2e-07	1
VANN	283	313	SRX3808529.13216692	glycopeptide	JF802084.2.gene1.p01|FEATURES|vanN|glycopeptide|vanN	1.0	67.7	31	53.1	1.6e-08	1
ADEJ	46	77	SRX3808529.6178334	multidrug	gi:60207557:gb:AAX14802.1:|FEATURES|adeJ|multidrug|adeJ	1.0	78.1	32	57.8	6.6e-10	1
MSBA	72	104	SRX3808529.5078590	nitroimidazole	NP_415434.1|FEATURES|msbA|nitroimidazole|msbA	0.999865816714	81.8	33	62.4	2.8e-11	1
SMEE	393	425	SRX3808529.11139755	multidrug	YP_002706077|FEATURES|smeE|multidrug|smeE	1.0	90.9	33	57.8	6.9e-10	1
ROSB	387	419	SRX3808529.9021905	fosmidomycin	gi:544012122:gb:ERK10884.1:|FEATURES|rosB|fosmidomycin|rosB	1.0	78.8	33	56.6	1.5e-09	1
ACRD	124	156	SRX3808529.11912828	aminoglycoside	YP_490697.1|FEATURES|acrD|aminoglycoside|acrD	0.999989743271	84.8	33	59.7	1.8e-10	1
MSBA	352	384	SRX3808529.10011872	nitroimidazole	NP_415434.1|FEATURES|msbA|nitroimidazole|msbA	0.999842082079	84.8	33	60.8	8.1e-11	1
MACB	23	55	SRX3808529.12992473	MLS	gi:851928815:ref:WP_048221086.1:|FEATURES|macB|MLS|macB	1.0	69.7	33	49.7	1.9e-07	1
OQXB	804	836	SRX3808529.12351852	multidrug	YP_001693238|FEATURES|oqxB|multidrug|oqxB	0.99999940345	87.9	33	68.2	5.1e-13	1
SDIA	184	216	SRX3808529.5317372	unclassified	gi:749556408:ref:WP_040188680.1:|FEATURES|sdiA|unclassified|sdiA	1.0	81.8	33	60.8	8.1e-11	1
EFRA	420	452	SRX3808529.11946601	multidrug	CDO61513.1|FEATURES|efrA|multidrug|efrA	1.0	81.8	33	58.9	3.1e-10	1
OQXB	462	492	SRX3808529.8756962	multidrug	YP_001693238|FEATURES|oqxB|multidrug|oqxB	1.0	100.0	31	61.2	5.8e-11	1
TOLC	416	448	SRX3808529.1928452	multidrug	gi:779967349:ref:WP_045414304.1:|FEATURES|TolC|multidrug|TolC	1.0	100.0	33	67.0	1.1e-12	1
MULTIDRUG_ABC_TRANSPORTER	469	501	SRX3808529.6923084	multidrug	gi:1031799645:ref:WP_064138838.1:|FEATURES|multidrug_ABC_transporter|multidrug|multidrug_ABC_transporter	1.0	75.8	33	47.0	1.2e-06	1
SMEB	383	414	SRX3808529.8614569	multidrug	gi:924026131:emb:CRX68731.1:|FEATURES|smeB|multidrug|smeB	1.0	96.9	32	60.1	1.3e-10	1
EPTA	260	291	SRX3808529.7588681	peptide	BAE78116.1|FEATURES|eptA|peptide|eptA	0.999999802847	71.9	32	53.9	9.9e-09	1
BAER	58	90	SRX3808529.12994129	multidrug	YP_490321.1|FEATURES|baeR|multidrug|baeR	0.999999955649	93.9	33	66.2	1.9e-12	1
ACRF	738	770	SRX3808529.3473498	multidrug	CP000647.1.gene3710.p01|FEATURES|acrF|multidrug|acrF	1.0	100.0	33	67.8	6.6e-13	1
TRANSCRIPTIONAL_REGULATORY_PROTEIN_CPXR_CPXR	178	210	SRX3808529.4150944	unclassified	CP004022.1.gene3215.p01|FEATURES|transcriptional_regulatory_protein_CpxR_cpxR|unclassified|transcriptional_regulatory_protein_CpxR_cpxR	1.0	100.0	33	69.7	1.7e-13	1
ACRB	928	958	SRX3808529.8112760	multidrug	CP001918.1.gene1257.p01|FEATURES|acrB|multidrug|acrB	0.999999991049	77.4	31	48.5	4.2e-07	1
OQXB	654	686	SRX3808529.1771527	multidrug	YP_001693238|FEATURES|oqxB|multidrug|oqxB	0.999999148453	90.9	33	66.6	1.5e-12	1
MDTG	237	269	SRX3808529.4594854	multidrug	gi:489865065:ref:WP_003768662.1:|FEATURES|mdtG|multidrug|mdtG	1.0	66.7	33	50.1	1.4e-07	1
ESCHERICHIA_COLI_LAMB	356	388	SRX3808529.12723235	multidrug	BAB38442|FEATURES|Escherichia_coli_LamB|multidrug|Escherichia_coli_LamB	0.999995250375	81.8	33	62.8	2.1e-11	1
MDTD	353	385	SRX3808529.1920269	multidrug	gi:545277213:ref:WP_021564462.1:|FEATURES|mdtD|multidrug|mdtD	0.999999999982	93.9	33	63.2	1.6e-11	1
ESCHERICHIA_COLI_MIPA	53	85	SRX3808529.10899541	multidrug	NP_310518|FEATURES|Escherichia_coli_mipA|multidrug|Escherichia_coli_mipA	0.99999889291	81.8	33	70.1	1.3e-13	1
YOJI	209	239	SRX3808529.1676209	peptide	NP_416715.1|FEATURES|YojI|peptide|YojI	0.999999574706	64.5	31	52.0	3.6e-08	1
TRANSCRIPTIONAL_REGULATORY_PROTEIN_CPXR_CPXR	72	103	SRX3808529.10529511	unclassified	CP001138.1.gene4273.p01|FEATURES|transcriptional_regulatory_protein_CpxR_cpxR|unclassified|transcriptional_regulatory_protein_CpxR_cpxR	0.999999999999	100.0	32	67.8	6.4e-13	1
CAMP-REGULATORY_PROTEIN	77	109	SRX3808529.12995830	unclassified	gi:899812464:emb:CQH53126.1:|FEATURES|cAMP-regulatory_protein|unclassified|cAMP-regulatory_protein	0.944529546331	100.0	33	69.3	2.3e-13	1
OQXA	298	328	SRX3808529.49442	multidrug	YP_001693237.1|FEATURES|oqxA|multidrug|oqxA	0.999997987352	87.1	31	58.9	2.9e-10	1
MAJOR_FACILITATOR_SUPERFAMILY_TRANSPORTER	304	334	SRX3808529.9735112	multidrug	CP001918.1.gene2931.p01|FEATURES|major_facilitator_superfamily_transporter|multidrug|major_facilitator_superfamily_transporter	0.999998809033	90.3	31	60.5	9.9e-11	1
OQXB	805	836	SRX3808529.12072147	multidrug	YP_001693238|FEATURES|oqxB|multidrug|oqxB	0.999999325573	87.5	32	65.1	4.2e-12	1
ACRB	317	348	SRX3808529.2335629	multidrug	gi:780021998:ref:WP_045440626.1:|FEATURES|acrB|multidrug|acrB	1.0	93.8	32	64.3	7.1e-12	1
OQXA	74	106	SRX3808529.11620415	multidrug	YP_001693237.1|FEATURES|oqxA|multidrug|oqxA	0.999998166861	87.9	33	62.0	3.6e-11	1
EMRA	261	293	SRX3808529.6443077	multidrug	gi:797196726:ref:WP_045857723.1:|FEATURES|emrA|multidrug|emrA	0.988270914457	100.0	33	70.1	1.3e-13	1
OMPF	49	79	SRX3808529.8462753	multidrug	gi:823296122:ref:WP_047051707.1:|FEATURES|ompF|multidrug|ompF	0.999252123283	74.2	31	58.2	5.2e-10	1
YOJI	214	246	SRX3808529.13217129	peptide	NP_416715.1|FEATURES|YojI|peptide|YojI	0.999999785157	78.8	33	60.1	1.4e-10	1
BACA	152	184	SRX3808529.8398199	bacitracin	ZP_03381912|FEATURES|bacA|bacitracin|bacA	1.0	100.0	33	73.9	9.2e-15	1
MEXE	166	196	SRX3808529.7969710	multidrug	YP_002383660|FEATURES|mexE|multidrug|mexE	1.0	71.0	31	46.6	1.5e-06	1
SMER	98	128	SRX3808529.5703078	multidrug	AAD51348.1|FEATURES|smeR|multidrug|smeR	0.999999998943	67.7	31	50.1	1.4e-07	1
OMPR	184	216	SRX3808529.8301709	multidrug	gi:909830386:gb:AKU13184.1:|FEATURES|ompR|multidrug|ompR	0.999990947161	60.6	33	46.6	1.6e-06	1
MAJOR_FACILITATOR_SUPERFAMILY_TRANSPORTER	76	107	SRX3808529.9566530	multidrug	CP001918.1.gene2931.p01|FEATURES|major_facilitator_superfamily_transporter|multidrug|major_facilitator_superfamily_transporter	0.999999080019	90.6	32	67.8	6.6e-13	1
PENA	261	292	SRX3808529.626801	beta-lactam	ZP_04656349|FEATURES|penA|beta-lactam|penA	1.0	96.9	32	65.5	3.2e-12	1
TRANSCRIPTIONAL_REGULATORY_PROTEIN_CPXR_CPXR	23	55	SRX3808529.8356664	unclassified	CP000647.1.gene4257.p01|FEATURES|transcriptional_regulatory_protein_CpxR_cpxR|unclassified|transcriptional_regulatory_protein_CpxR_cpxR	1.0	100.0	33	68.2	5.1e-13	1
TOLC	30	60	SRX3808529.11030835	multidrug	gi:696408901:ref:WP_032980019.1:|FEATURES|TolC|multidrug|TolC	1.0	93.5	31	57.8	6.9e-10	1
PENA	37	69	SRX3808529.12413290	beta-lactam	ZP_04656349|FEATURES|penA|beta-lactam|penA	1.0	60.6	33	45.8	2.7e-06	1
OMP36	111	142	SRX3808529.7438678	multidrug	AF336096.1.gene1.p01|FEATURES|omp36|multidrug|omp36	0.991904008273	81.2	32	64.7	5.6e-12	1
KLEBSIELLA_PNEUMONIAE_OMPK37	330	361	SRX3808529.1070251	beta-lactam	CAA09666.1|FEATURES|Klebsiella_pneumoniae_OmpK37|beta-lactam|Klebsiella_pneumoniae_OmpK37	0.995950441556	93.8	32	68.6	3.8e-13	1
OQXB	723	754	SRX3808529.6456161	multidrug	YP_001693238|FEATURES|oqxB|multidrug|oqxB	0.999999999684	93.8	32	61.6	4.6e-11	1
MSBA	223	254	SRX3808529.295721	nitroimidazole	NP_415434.1|FEATURES|msbA|nitroimidazole|msbA	0.999657064301	78.1	32	53.1	1.6e-08	1
EPTA	470	500	SRX3808529.2405243	peptide	BAE78116.1|FEATURES|eptA|peptide|eptA	0.999999840178	77.4	31	55.8	2.4e-09	1
MSBA	74	105	SRX3808529.8775465	nitroimidazole	NP_415434.1|FEATURES|msbA|nitroimidazole|msbA	0.999842082079	81.2	32	60.8	8.1e-11	1
MSBA	468	500	SRX3808529.9723751	nitroimidazole	NP_415434.1|FEATURES|msbA|nitroimidazole|msbA	0.998725395486	72.7	33	45.1	4.6e-06	1
TRANSCRIPTIONAL_REGULATORY_PROTEIN_CPXR_CPXR	90	120	SRX3808529.6183143	unclassified	CP000675.2.gene1535.p01|FEATURES|transcriptional_regulatory_protein_CpxR_cpxR|unclassified|transcriptional_regulatory_protein_CpxR_cpxR	1.0	67.7	31	46.2	2.1e-06	1
ARNA	271	302	SRX3808529.11861809	polymyxin	ZP_02901868|FEATURES|arnA|polymyxin|arnA	0.926450331848	90.6	32	62.8	2.1e-11	1
PENA	542	573	SRX3808529.7000847	beta-lactam	ZP_04656349|FEATURES|penA|beta-lactam|penA	1.0	68.8	32	45.8	2.6e-06	1
MDTE	6	38	SRX3808529.7016795	multidrug	CP001918.1.gene3442.p01|FEATURES|mdtE|multidrug|mdtE	0.999999999993	97.0	33	67.4	8.6e-13	1
EPTA	97	128	SRX3808529.2460147	peptide	BAE78116.1|FEATURES|eptA|peptide|eptA	0.999999819838	68.8	32	54.7	5.8e-09	1
BCRA	146	176	SRX3808529.5936556	bacitracin	gi:542061059:gb:ERI11611.1:|FEATURES|bcrA|bacitracin|bcrA	0.999999570346	67.7	31	44.3	7.8e-06	1
OQXB	700	732	SRX3808529.1997710	multidrug	YP_001693238|FEATURES|oqxB|multidrug|oqxB	0.999999243851	78.8	33	62.4	2.8e-11	1
MULTIDRUG_ABC_TRANSPORTER	522	553	SRX3808529.6035417	multidrug	gi:686364868:ref:WP_031893738.1:|FEATURES|multidrug_ABC_transporter|multidrug|multidrug_ABC_transporter	1.0	96.9	32	61.2	6.0e-11	1
ROSB	38	69	SRX3808529.11000402	fosmidomycin	gi:544012122:gb:ERK10884.1:|FEATURES|rosB|fosmidomycin|rosB	1.0	93.8	32	62.8	2.1e-11	1
EPTA	387	418	SRX3808529.8651600	peptide	BAE78116.1|FEATURES|eptA|peptide|eptA	0.999999994829	71.9	32	57.8	6.6e-10	1
FOSA6	3	35	SRX3808529.6064886	fosfomycin	AMQ12811.1|FEATURES|FosA6|fosfomycin|FosA6	1.0	84.8	33	58.9	3.1e-10	1
MDTC	660	690	SRX3808529.3963937	multidrug	CP001918.1.gene3441.p01|FEATURES|mdtC|multidrug|mdtC	0.99999187148	64.5	31	45.8	2.6e-06	1
VANA	313	343	SRX3808529.4669775	glycopeptide	gi:749574464:ref:WP_040203371.1:|FEATURES|vanA|glycopeptide|vanA	1.0	61.3	31	45.8	2.7e-06	1
PENA	389	420	SRX3808529.5207723	beta-lactam	ZP_04656349|FEATURES|penA|beta-lactam|penA	1.0	62.5	32	45.4	3.5e-06	1
CAMP-REGULATORY_PROTEIN	10	42	SRX3808529.12840161	unclassified	gi:490367208:ref:WP_004246872.1:|FEATURES|cAMP-regulatory_protein|unclassified|cAMP-regulatory_protein	0.953730521243	100.0	33	77.4	8.4e-16	1
MDFA	30	61	SRX3808529.3601265	multidrug	gi:1044109257:emb:SBZ85298.1:|FEATURES|mdfA|multidrug|mdfA	0.999999984083	71.9	32	51.2	6.2e-08	1
ESCHERICHIA_COLI_MIPA	155	185	SRX3808529.915679	multidrug	NP_310518|FEATURES|Escherichia_coli_mipA|multidrug|Escherichia_coli_mipA	0.999998125741	67.7	31	51.6	4.8e-08	1
OMPF	308	340	SRX3808529.3754232	multidrug	gi:312286407:gb:EFR14320.1:|FEATURES|ompF|multidrug|ompF	0.999999903217	75.8	33	57.4	9.0e-10	1
ACRA	46	78	SRX3808529.8500192	multidrug	ABG77965|FEATURES|acrA|multidrug|acrA	1.0	63.6	33	47.4	9.3e-07	1
ACRB	91	123	SRX3808529.943582	multidrug	CAC35725|FEATURES|acrB|multidrug|acrB	1.0	93.9	33	62.4	2.8e-11	1
MAJOR_FACILITATOR_SUPERFAMILY_TRANSPORTER	31	63	SRX3808529.569772	multidrug	CP001918.1.gene2931.p01|FEATURES|major_facilitator_superfamily_transporter|multidrug|major_facilitator_superfamily_transporter	0.999977323689	93.9	33	64.7	5.6e-12	1
TETD	73	103	SRX3808529.12128834	tetracycline	gi:135617:sp:P28816.1:TETD_ECOLX|FEATURES|tetD|tetracycline|tetD	0.999999998434	67.7	31	44.3	7.6e-06	1
MEXB	175	207	SRX3808529.11877433	multidrug	gi:503722573:ref:WP_013956649.1:|FEATURES|mexB|multidrug|mexB	1.0	93.9	33	67.8	6.6e-13	1
OQXB	6	38	SRX3808529.8938052	multidrug	YP_001693238|FEATURES|oqxB|multidrug|oqxB	1.0	87.9	33	62.4	2.8e-11	1
MACB	23	54	SRX3808529.13789092	MLS	gi:495004199:ref:WP_007730213.1:|FEATURES|macB|MLS|macB	0.999999999951	62.5	32	45.4	3.5e-06	1
MAJOR_FACILITATOR_SUPERFAMILY_TRANSPORTER	289	321	SRX3808529.12549954	multidrug	CP001918.1.gene2931.p01|FEATURES|major_facilitator_superfamily_transporter|multidrug|major_facilitator_superfamily_transporter	0.999998964086	90.9	33	64.3	7.3e-12	1
EPTA	260	292	SRX3808529.4260823	peptide	BAE78116.1|FEATURES|eptA|peptide|eptA	0.99999981158	69.7	33	54.3	7.6e-09	1
ACRB	162	194	SRX3808529.3087156	multidrug	gi:812045371:emb:CRH28493.1:|FEATURES|acrB|multidrug|acrB	1.0	81.8	33	63.2	1.6e-11	1
MEXA	220	251	SRX3808529.10018477	multidrug	gi:497301063:ref:WP_009615280.1:|FEATURES|mexA|multidrug|mexA	1.0	68.8	32	47.0	1.2e-06	1
ACRA	310	341	SRX3808529.8477291	multidrug	NC_002695.1.912781.p01|FEATURES|acrA|multidrug|acrA	0.999998767724	75.0	32	55.5	3.4e-09	1
MSBA	375	406	SRX3808529.10670388	nitroimidazole	NP_415434.1|FEATURES|msbA|nitroimidazole|msbA	0.999707536661	75.0	32	54.7	5.6e-09	1
PBP-1B	237	269	SRX3808529.10475813	beta-lactam	YP_002467958|FEATURES|PBP-1B|beta-lactam|PBP-1B	0.999999999384	78.8	33	57.4	9.0e-10	1
ACRB	775	806	SRX3808529.8149515	multidrug	gi:502789935:ref:WP_013024911.1:|FEATURES|acrB|multidrug|acrB	0.999999990291	78.1	32	55.8	2.6e-09	1
TOLC	393	425	SRX3808529.9816496	multidrug	gi:565892113:ref:WP_023972176.1:|FEATURES|TolC|multidrug|TolC	1.0	87.9	33	62.4	2.8e-11	1
YOJI	479	511	SRX3808529.7469961	peptide	NP_416715.1|FEATURES|YojI|peptide|YojI	0.999999631545	69.7	33	53.5	1.3e-08	1
MAJOR_FACILITATOR_SUPERFAMILY_TRANSPORTER	376	408	SRX3808529.11144728	multidrug	CP001918.1.gene2931.p01|FEATURES|major_facilitator_superfamily_transporter|multidrug|major_facilitator_superfamily_transporter	0.999998822491	87.9	33	60.8	8.1e-11	1
OQXB	705	737	SRX3808529.10707835	multidrug	YP_001693238|FEATURES|oqxB|multidrug|oqxB	0.999999243851	81.8	33	62.4	2.8e-11	1
MULTIDRUG_ABC_TRANSPORTER	457	487	SRX3808529.13872898	multidrug	gi:896355182:ref:WP_049310020.1:|FEATURES|multidrug_ABC_transporter|multidrug|multidrug_ABC_transporter	1.0	77.4	31	54.7	5.6e-09	1
OQXB	909	941	SRX3808529.763916	multidrug	YP_001693238|FEATURES|oqxB|multidrug|oqxB	1.0	90.9	33	62.8	2.1e-11	1
MDTE	257	288	SRX3808529.4697277	multidrug	CP001918.1.gene3442.p01|FEATURES|mdtE|multidrug|mdtE	0.999999999935	87.5	32	60.8	8.1e-11	1
OMPR	261	293	SRX3808529.7505318	multidrug	CP000034.1.gene3672.p01|FEATURES|ompR|multidrug|ompR	0.999999347475	100.0	33	70.5	1.0e-13	1
PENA	520	551	SRX3808529.12118363	beta-lactam	ZP_04656349|FEATURES|penA|beta-lactam|penA	1.0	68.8	32	45.4	3.4e-06	1
ADEB	96	127	SRX3808529.10102787	multidrug	gi:446910349:ref:WP_000987605.1:|FEATURES|adeB|multidrug|adeB	1.0	68.8	32	49.7	1.8e-07	1
KASUGAMYCIN_RESISTANCE_PROTEIN_KSGA	198	230	SRX3808529.4341870	aminoglycoside	Q83MG8|FEATURES|kasugamycin_resistance_protein_ksgA|aminoglycoside|kasugamycin_resistance_protein_ksgA	0.999999999999	81.8	33	57.0	1.2e-09	1
EPTA	360	392	SRX3808529.4298679	peptide	BAE78116.1|FEATURES|eptA|peptide|eptA	0.999999819838	78.8	33	60.1	1.4e-10	1
MSBA	72	104	SRX3808529.7012963	nitroimidazole	NP_415434.1|FEATURES|msbA|nitroimidazole|msbA	0.999375257771	81.8	33	62.4	2.8e-11	1
ACRB	335	366	SRX3808529.12277190	multidrug	gi:497324874:ref:WP_009639087.1:|FEATURES|acrB|multidrug|acrB	1.0	84.4	32	52.8	2.2e-08	1
MDTG	320	352	SRX3808529.5612200	multidrug	gi:489865065:ref:WP_003768662.1:|FEATURES|mdtG|multidrug|mdtG	1.0	60.6	33	48.5	4.2e-07	1
EPTA	92	124	SRX3808529.4779019	peptide	BAE78116.1|FEATURES|eptA|peptide|eptA	0.999999561128	75.8	33	51.2	6.4e-08	1
MDTL	211	241	SRX3808529.5123379	multidrug	YP_001451669|FEATURES|mdtL|multidrug|mdtL	1.0	74.2	31	50.4	1.1e-07	1
ACRA	301	331	SRX3808529.11661323	multidrug	CAC41008|FEATURES|acrA|multidrug|acrA	1.0	87.1	31	57.8	6.9e-10	1
EPTA	341	372	SRX3808529.8270613	peptide	BAE78116.1|FEATURES|eptA|peptide|eptA	0.999999999475	71.9	32	56.6	1.5e-09	1
PENA	184	215	SRX3808529.8241659	beta-lactam	ZP_04656349|FEATURES|penA|beta-lactam|penA	1.0	75.0	32	53.1	1.7e-08	1
ACRB	53	85	SRX3808529.7286228	multidrug	YP_001908403|FEATURES|acrB|multidrug|acrB	1.0	90.9	33	60.8	8.1e-11	1
YOJI	224	256	SRX3808529.12513640	peptide	NP_416715.1|FEATURES|YojI|peptide|YojI	0.999999538112	81.8	33	60.8	8.1e-11	1
OQXB	808	840	SRX3808529.7500890	multidrug	YP_001693238|FEATURES|oqxB|multidrug|oqxB	0.999999427926	93.9	33	69.3	2.3e-13	1
ESCHERICHIA_COLI_LAMB	225	257	SRX3808529.5569605	multidrug	BAB38442|FEATURES|Escherichia_coli_LamB|multidrug|Escherichia_coli_LamB	0.999996856525	75.8	33	61.6	4.7e-11	1
OQXB	756	788	SRX3808529.4778760	multidrug	YP_001693238|FEATURES|oqxB|multidrug|oqxB	1.0	87.9	33	66.2	1.9e-12	1
ACRD	716	746	SRX3808529.677065	aminoglycoside	YP_490697.1|FEATURES|acrD|aminoglycoside|acrD	0.999989743271	87.1	31	59.7	1.7e-10	1
MEXB	860	891	SRX3808529.14023721	multidrug	YP_298289|FEATURES|mexB|multidrug|mexB	0.999999999984	78.1	32	52.8	2.2e-08	1
MSBA	157	189	SRX3808529.6415486	nitroimidazole	NP_415434.1|FEATURES|msbA|nitroimidazole|msbA	0.999823453865	90.9	33	62.4	2.8e-11	1
KLEBSIELLA_PNEUMONIAE_OMPK37	221	252	SRX3808529.9010657	beta-lactam	CAA09666.1|FEATURES|Klebsiella_pneumoniae_OmpK37|beta-lactam|Klebsiella_pneumoniae_OmpK37	0.99990619229	93.8	32	66.2	1.9e-12	1
MSBA	289	321	SRX3808529.10252310	nitroimidazole	NP_415434.1|FEATURES|msbA|nitroimidazole|msbA	0.999865816714	90.9	33	62.4	2.8e-11	1
BICYCLOMYCIN-MULTIDRUG_EFFLUX_PROTEIN_BCR	94	125	SRX3808529.7053010	multidrug	YP_001437159|FEATURES|bicyclomycin-multidrug_efflux_protein_bcr|multidrug|bicyclomycin-multidrug_efflux_protein_bcr	1.0	87.5	32	55.1	4.4e-09	1
ACRA	254	286	SRX3808529.6105165	multidrug	YP_309461|FEATURES|acrA|multidrug|acrA	1.0	66.7	33	47.8	7.1e-07	1
EMRD	37	68	SRX3808529.12659156	multidrug	ZP_03215830|FEATURES|emrD|multidrug|emrD	1.0	75.0	32	51.2	6.4e-08	1
BACA	5	36	SRX3808529.6413256	bacitracin	B2VGJ3|FEATURES|bacA|bacitracin|bacA	1.0	90.6	32	66.2	1.9e-12	1
MDTK	155	186	SRX3808529.5789566	multidrug	gi:490989759:ref:WP_004851492.1:|FEATURES|mdtK|multidrug|mdtK	1.0	87.5	32	63.5	1.2e-11	1
PENA	27	59	SRX3808529.11079530	beta-lactam	ZP_04656349|FEATURES|penA|beta-lactam|penA	1.0	66.7	33	51.2	6.4e-08	1
TOLC	82	113	SRX3808529.1671529	multidrug	gi:890454542:ref:WP_048887938.1:|FEATURES|TolC|multidrug|TolC	1.0	87.5	32	60.1	1.3e-10	1
EMRB	218	249	SRX3808529.1847539	multidrug	gi:917770481:ref:WP_052284485.1:|FEATURES|emrB|multidrug|emrB	0.999812027321	81.2	32	57.0	1.1e-09	1
ACRB	413	444	SRX3808529.5245533	multidrug	gi:447055218:ref:WP_001132474.1:|FEATURES|acrB|multidrug|acrB	1.0	93.8	32	60.8	7.9e-11	1
SDIA	1	32	SRX3808529.2134079	unclassified	gi:518922571:ref:WP_020078446.1:|FEATURES|sdiA|unclassified|sdiA	1.0	90.6	32	63.5	1.2e-11	1
OQXB	989	1020	SRX3808529.13773989	multidrug	YP_001693238|FEATURES|oqxB|multidrug|oqxB	1.0	90.6	32	61.6	4.6e-11	1
RPOB2	1023	1054	SRX3808529.2082817	multidrug	BAD59497.1|FEATURES|rpoB2|multidrug|rpoB2	0.999999491047	87.5	32	64.7	5.4e-12	1
EMRB	12	44	SRX3808529.12119017	multidrug	gi:486057056:ref:WP_001507824.1:|FEATURES|emrB|multidrug|emrB	0.999999944476	97.0	33	62.4	2.8e-11	1
ARNA	449	480	SRX3808529.9578352	polymyxin	B7LM76|FEATURES|arnA|polymyxin|arnA	0.951906616661	96.9	32	68.2	5.1e-13	1
MDTK	2	34	SRX3808529.3749588	fluoroquinolone	AML99881.1|FEATURES|MdtK|fluoroquinolone|MdtK	0.999965243975	63.6	33	48.9	3.2e-07	1
OQXB	804	836	SRX3808529.13773985	multidrug	YP_001693238|FEATURES|oqxB|multidrug|oqxB	0.999999217095	81.8	33	61.6	4.7e-11	1
TETD	26	58	SRX3808529.879956	tetracycline	gi:135617:sp:P28816.1:TETD_ECOLX|FEATURES|tetD|tetracycline|tetD	0.999999995723	66.7	33	52.8	2.2e-08	1
OQXB	448	480	SRX3808529.10165078	multidrug	YP_001693238|FEATURES|oqxB|multidrug|oqxB	1.0	97.0	33	64.3	7.3e-12	1
RPOB2	854	885	SRX3808529.8573868	multidrug	BAD59497.1|FEATURES|rpoB2|multidrug|rpoB2	0.999999200913	68.8	32	49.7	1.9e-07	1
OMPR	93	125	SRX3808529.6290328	multidrug	CP000034.1.gene3672.p01|FEATURES|ompR|multidrug|ompR	0.999999154462	87.9	33	64.7	5.6e-12	1
EPTA	56	87	SRX3808529.12409069	peptide	BAE78116.1|FEATURES|eptA|peptide|eptA	0.999999536566	71.9	32	47.0	1.2e-06	1
MACA	266	298	SRX3808529.11140114	MLS	gi:779948451:ref:WP_045396263.1:|FEATURES|macA|MLS|macA	1.0	100.0	33	71.2	6.0e-14	1
SERRATIA_MARCESCENS_OMP1	90	122	SRX3808529.6290323	multidrug	AIA49384.1|FEATURES|Serratia_marcescens_Omp1|multidrug|Serratia_marcescens_Omp1	0.877989182818	84.8	33	63.2	1.6e-11	1
MEXE	287	317	SRX3808529.11022748	multidrug	CP001918.1.gene1258.p01|FEATURES|mexE|multidrug|mexE	1.0	90.3	31	59.3	2.3e-10	1
EPTA	421	453	SRX3808529.10410959	peptide	BAE78116.1|FEATURES|eptA|peptide|eptA	0.999999674486	81.8	33	60.8	8.1e-11	1
EMRD	49	81	SRX3808529.12409060	multidrug	YP_002846930|FEATURES|emrD|multidrug|emrD	1.0	84.8	33	60.1	1.4e-10	1
ESCHERICHIA_COLI_LAMB	373	403	SRX3808529.9569610	multidrug	BAB38442|FEATURES|Escherichia_coli_LamB|multidrug|Escherichia_coli_LamB	0.999997858022	93.5	31	72.0	3.5e-14	1
EMRB	218	249	SRX3808529.7926808	multidrug	gi:917770481:ref:WP_052284485.1:|FEATURES|emrB|multidrug|emrB	0.999812027321	81.2	32	57.0	1.1e-09	1
EMRB	450	482	SRX3808529.9569613	multidrug	gi:924625749:ref:WP_053529696.1:|FEATURES|emrB|multidrug|emrB	0.999999880197	84.8	33	62.4	2.8e-11	1
CPXA	338	369	SRX3808529.8359148	aminoglycoside:aminocoumarin	NP_312864.1|FEATURES|cpxA|aminoglycoside:aminocoumarin|cpxA	0.999490568555	84.4	32	60.5	1.0e-10	1
OQXB	306	337	SRX3808529.8299673	multidrug	YP_001693238|FEATURES|oqxB|multidrug|oqxB	0.999999217095	87.5	32	61.6	4.6e-11	1
ACRB	12	44	SRX3808529.6466413	multidrug	YP_454364|FEATURES|acrB|multidrug|acrB	1.0	93.9	33	64.7	5.6e-12	1
ACRB	51	83	SRX3808529.8727179	multidrug	gi:447196041:ref:WP_001273297.1:|FEATURES|acrB|multidrug|acrB	1.0	100.0	33	68.2	5.1e-13	1
ACRB	381	412	SRX3808529.1523935	multidrug	CP002695.1.gene992.p01|FEATURES|acrB|multidrug|acrB	1.0	87.5	32	55.5	3.4e-09	1
DFRA13	43	73	SRX3808529.133246	diaminopyrimidine	Q59408|FEATURES|dfrA13|diaminopyrimidine|dfrA13	0.99976010615	64.5	31	44.7	6.0e-06	1
EPTA	325	357	SRX3808529.9104863	peptide	BAE78116.1|FEATURES|eptA|peptide|eptA	0.999999536566	63.6	33	47.0	1.2e-06	1
ARNA	445	476	SRX3808529.274239	polymyxin	B7LM76|FEATURES|arnA|polymyxin|arnA	0.957812573394	93.8	32	67.8	6.6e-13	1
MUXC	182	214	SRX3808529.9354638	multidrug	NP_251216.1|FEATURES|MuxC|multidrug|MuxC	0.999999926614	60.6	33	47.0	1.2e-06	1
OMPF	222	253	SRX3808529.13388239	multidrug	gi:377849761:gb:EHU14730.1:|FEATURES|ompF|multidrug|ompF	0.999999718189	71.9	32	53.1	1.7e-08	1
MUXB	372	404	SRX3808529.2964325	multidrug	NP_251217.1|FEATURES|MuxB|multidrug|MuxB	1.0	87.9	33	63.5	1.2e-11	1
EPTA	463	494	SRX3808529.13649664	peptide	BAE78116.1|FEATURES|eptA|peptide|eptA	0.999999995914	78.1	32	60.5	1.0e-10	1
COB(I)ALAMIN_ADENOLSYLTRANSFERASE	56	88	SRX3808529.8864591	unclassified	gi:749002628:ref:WP_040062280.1:|FEATURES|cob(I)alamin_adenolsyltransferase|unclassified|cob(I)alamin_adenolsyltransferase	1.0	78.8	33	61.6	4.7e-11	1
BICYCLOMYCIN-MULTIDRUG_EFFLUX_PROTEIN_BCR	201	232	SRX3808529.7036470	multidrug	YP_002237398|FEATURES|bicyclomycin-multidrug_efflux_protein_bcr|multidrug|bicyclomycin-multidrug_efflux_protein_bcr	0.999999999999	81.2	32	58.2	5.1e-10	1
ADEJ	43	74	SRX3808529.10487315	multidrug	NC_011586.7045444.p01|FEATURES|adeJ|multidrug|adeJ	1.0	71.9	32	54.7	5.6e-09	1
MEXB	543	575	SRX3808529.8486576	multidrug	gi:503722573:ref:WP_013956649.1:|FEATURES|mexB|multidrug|mexB	0.999999999731	63.6	33	50.1	1.4e-07	1
PENA	387	417	SRX3808529.1290412	beta-lactam	ZP_04656349|FEATURES|penA|beta-lactam|penA	1.0	64.5	31	45.1	4.5e-06	1
OQXB	471	502	SRX3808529.7254262	multidrug	YP_001693238|FEATURES|oqxB|multidrug|oqxB	1.0	90.6	32	53.1	1.6e-08	1
ACRB	600	632	SRX3808529.12518851	multidrug	gi:643662068:ref:WP_025246873.1:|FEATURES|acrB|multidrug|acrB	0.999999886586	66.7	33	46.2	2.1e-06	1
ESCHERICHIA_COLI_MIPA	56	86	SRX3808529.8306036	multidrug	NP_310518|FEATURES|Escherichia_coli_mipA|multidrug|Escherichia_coli_mipA	0.999997730057	61.3	31	47.8	7.1e-07	1
KASUGAMYCIN_RESISTANCE_PROTEIN_KSGA	130	161	SRX3808529.11757503	aminoglycoside	YP_002240485|FEATURES|kasugamycin_resistance_protein_ksgA|aminoglycoside|kasugamycin_resistance_protein_ksgA	1.0	84.4	32	56.2	1.9e-09	1
ACRB	958	990	SRX3808529.2595857	multidrug	gi:502789935:ref:WP_013024911.1:|FEATURES|acrB|multidrug|acrB	1.0	100.0	33	65.5	3.3e-12	1
TRANSCRIPTIONAL_REGULATORY_PROTEIN_CPXR_CPXR	171	202	SRX3808529.4171869	unclassified	CP001918.1.gene5135.p01|FEATURES|transcriptional_regulatory_protein_CpxR_cpxR|unclassified|transcriptional_regulatory_protein_CpxR_cpxR	1.0	100.0	32	67.4	8.6e-13	1
ACRB	143	175	SRX3808529.7314770	multidrug	gi:502789935:ref:WP_013024911.1:|FEATURES|acrB|multidrug|acrB	1.0	81.8	33	60.1	1.4e-10	1
TRANSCRIPTIONAL_REGULATORY_PROTEIN_CPXR_CPXR	12	43	SRX3808529.8484590	unclassified	CP000034.1.gene3834.p01|FEATURES|transcriptional_regulatory_protein_CpxR_cpxR|unclassified|transcriptional_regulatory_protein_CpxR_cpxR	0.999999999666	84.4	32	54.7	5.6e-09	1
ACRB	354	385	SRX3808529.7463068	multidrug	CP002695.1.gene992.p01|FEATURES|acrB|multidrug|acrB	1.0	78.1	32	52.8	2.2e-08	1
ARNA	44	74	SRX3808529.11885986	peptide	NP_252244|FEATURES|arnA|peptide|arnA	0.999999418594	61.3	31	48.1	5.4e-07	1
BICYCLOMYCIN-MULTIDRUG_EFFLUX_PROTEIN_BCR	220	252	SRX3808529.13256012	multidrug	YP_001452184|FEATURES|bicyclomycin-multidrug_efflux_protein_bcr|multidrug|bicyclomycin-multidrug_efflux_protein_bcr	1.0	87.9	33	67.0	1.1e-12	1
MAJOR_FACILITATOR_SUPERFAMILY_TRANSPORTER	379	411	SRX3808529.4493859	multidrug	CP001918.1.gene2931.p01|FEATURES|major_facilitator_superfamily_transporter|multidrug|major_facilitator_superfamily_transporter	0.999997979863	84.8	33	58.5	4.0e-10	1
TOLC	296	328	SRX3808529.5885308	multidrug	gi:696408901:ref:WP_032980019.1:|FEATURES|TolC|multidrug|TolC	1.0	81.8	33	58.5	4.0e-10	1
PENA	368	399	SRX3808529.10709036	beta-lactam	ZP_04656349|FEATURES|penA|beta-lactam|penA	1.0	78.1	32	54.3	7.6e-09	1
OMPR	349	381	SRX3808529.10174160	multidrug	CP000034.1.gene3672.p01|FEATURES|ompR|multidrug|ompR	0.999999219814	87.9	33	66.2	1.9e-12	1
OQXB	783	814	SRX3808529.5429356	multidrug	YP_001693238|FEATURES|oqxB|multidrug|oqxB	0.999999243851	90.6	32	62.4	2.8e-11	1
OMPF	75	105	SRX3808529.994470	multidrug	gi:742936434:ref:WP_039025717.1:|FEATURES|ompF|multidrug|ompF	0.999999998962	83.9	31	51.2	6.0e-08	1
EPTA	164	194	SRX3808529.7230708	peptide	BAE78116.1|FEATURES|eptA|peptide|eptA	0.999999536566	74.2	31	47.0	1.2e-06	1
EPTA	223	253	SRX3808529.9898847	peptide	BAE78116.1|FEATURES|eptA|peptide|eptA	0.999999510404	71.0	31	46.6	1.5e-06	1
PENA	170	200	SRX3808529.11931	beta-lactam	ZP_04656349|FEATURES|penA|beta-lactam|penA	1.0	74.2	31	52.4	2.7e-08	1
EPTA	40	71	SRX3808529.918759	peptide	BAE78116.1|FEATURES|eptA|peptide|eptA	0.999999729435	78.1	32	53.5	1.3e-08	1
EMRB	423	455	SRX3808529.5829980	multidrug	gi:585330820:ref:WP_024212479.1:|FEATURES|emrB|multidrug|emrB	0.99999687031	72.7	33	58.9	3.1e-10	1
PENA	227	259	SRX3808529.10374355	beta-lactam	ZP_04656349|FEATURES|penA|beta-lactam|penA	1.0	81.8	33	62.4	2.8e-11	1
CAMP-REGULATORY_PROTEIN	108	140	SRX3808529.3101998	unclassified	gi:490367208:ref:WP_004246872.1:|FEATURES|cAMP-regulatory_protein|unclassified|cAMP-regulatory_protein	0.937809702612	100.0	33	65.5	3.3e-12	1
ADEL	124	155	SRX3808529.5546883	multidrug	ALH22601.1|FEATURES|adeL|multidrug|adeL	0.999999263107	68.8	32	48.5	4.2e-07	1
ACRD	295	327	SRX3808529.6411679	aminoglycoside	YP_490697.1|FEATURES|acrD|aminoglycoside|acrD	0.999979002747	66.7	33	48.1	5.4e-07	1
EMRB	419	451	SRX3808529.11542411	multidrug	gi:585330820:ref:WP_024212479.1:|FEATURES|emrB|multidrug|emrB	0.999905073378	75.8	33	61.6	4.7e-11	1
ARNA	468	500	SRX3808529.6500329	polymyxin	gi:510924105:ref:WP_016244890.1:|FEATURES|arnA|polymyxin|arnA	0.970530621206	90.9	33	71.2	6.0e-14	1
KASUGAMYCIN_RESISTANCE_PROTEIN_KSGA	192	224	SRX3808529.3308346	aminoglycoside	Q83MG8|FEATURES|kasugamycin_resistance_protein_ksgA|aminoglycoside|kasugamycin_resistance_protein_ksgA	1.0	81.8	33	56.6	1.5e-09	1
TOLC	399	430	SRX3808529.2350510	multidrug	gi:565892113:ref:WP_023972176.1:|FEATURES|TolC|multidrug|TolC	1.0	87.5	32	61.2	6.0e-11	1
ESCHERICHIA_COLI_LAMB	345	377	SRX3808529.11032417	multidrug	BAB38442|FEATURES|Escherichia_coli_LamB|multidrug|Escherichia_coli_LamB	0.999996743602	81.8	33	60.8	8.1e-11	1
MSBA	140	172	SRX3808529.5282452	nitroimidazole	NP_415434.1|FEATURES|msbA|nitroimidazole|msbA	0.999808633845	87.9	33	58.9	3.1e-10	1
ACRB	713	745	SRX3808529.4805638	multidrug	NP_752514|FEATURES|acrB|multidrug|acrB	0.999999526065	93.9	33	67.4	8.6e-13	1
ESCHERICHIA_COLI_LAMB	55	87	SRX3808529.7203425	multidrug	BAB38442|FEATURES|Escherichia_coli_LamB|multidrug|Escherichia_coli_LamB	0.999997979988	100.0	33	74.7	5.4e-15	1
MDTG	29	60	SRX3808529.10158083	multidrug	gi:555264509:ref:WP_023246046.1:|FEATURES|mdtG|multidrug|mdtG	1.0	71.9	32	55.5	3.4e-09	1
TRANSCRIPTIONAL_REGULATORY_PROTEIN_CPXR_CPXR	73	103	SRX3808529.10077923	unclassified	CP001138.1.gene4273.p01|FEATURES|transcriptional_regulatory_protein_CpxR_cpxR|unclassified|transcriptional_regulatory_protein_CpxR_cpxR	0.999999998276	93.5	31	61.6	4.5e-11	1
MEXA	203	233	SRX3808529.12846133	multidrug	gi:686192802:ref:WP_031805254.1:|FEATURES|mexA|multidrug|mexA	1.0	71.0	31	50.8	8.4e-08	1
ROSB	258	290	SRX3808529.6698812	fosmidomycin	gi:896190680:ref:WP_049199932.1:|FEATURES|rosB|fosmidomycin|rosB	1.0	100.0	33	68.2	5.1e-13	1
OMPF	276	312	SRX3808529.5274657	multidrug	gi:514076957:ref:WP_016529535.1:|FEATURES|ompF|multidrug|ompF	0.982939844863	67.6	37	52.0	3.8e-08	1
MEXB	184	215	SRX3808529.9286168	multidrug	gi:759528585:ref:WP_043248665.1:|FEATURES|mexB|multidrug|mexB	0.999999994525	65.6	32	48.1	5.4e-07	1
ACRB	700	731	SRX3808529.8995154	multidrug	AAQ21216|FEATURES|acrB|multidrug|acrB	1.0	90.6	32	63.2	1.6e-11	1
PBP-1B	206	238	SRX3808529.13496487	beta-lactam	YP_002467958|FEATURES|PBP-1B|beta-lactam|PBP-1B	0.9999999981	72.7	33	51.2	6.4e-08	1
MSBA	90	122	SRX3808529.8995159	nitroimidazole	NP_415434.1|FEATURES|msbA|nitroimidazole|msbA	0.999871175529	97.0	33	70.9	7.8e-14	1
ACRB	676	708	SRX3808529.2921007	multidrug	gi:491078681:ref:WP_004940301.1:|FEATURES|acrB|multidrug|acrB	1.0	81.8	33	57.4	9.0e-10	1
ACRB	600	632	SRX3808529.6255684	multidrug	gi:502789935:ref:WP_013024911.1:|FEATURES|acrB|multidrug|acrB	1.0	90.9	33	63.5	1.2e-11	1
MSBA	447	478	SRX3808529.5595306	nitroimidazole	NP_415434.1|FEATURES|msbA|nitroimidazole|msbA	0.999916203116	96.9	32	67.0	1.1e-12	1
OMPR	236	268	SRX3808529.11478607	multidrug	CP000034.1.gene3672.p01|FEATURES|ompR|multidrug|ompR	0.999999168809	93.9	33	64.7	5.6e-12	1
SERRATIA_MARCESCENS_OMP1	44	75	SRX3808529.13389543	multidrug	AIA49384.1|FEATURES|Serratia_marcescens_Omp1|multidrug|Serratia_marcescens_Omp1	0.9995545584	87.5	32	63.9	9.3e-12	1
EMRD	52	84	SRX3808529.13941307	multidrug	YP_002846930|FEATURES|emrD|multidrug|emrD	1.0	84.8	33	60.8	8.1e-11	1
VGAC	11	43	SRX3808529.849020	MLS	AMP35312.1|FEATURES|vgaC|MLS|vgaC	0.999999595575	81.8	33	62.4	2.8e-11	1
ACRB	135	166	SRX3808529.2040957	multidrug	gi:502789935:ref:WP_013024911.1:|FEATURES|acrB|multidrug|acrB	1.0	84.4	32	59.7	1.7e-10	1
MUXB	282	312	SRX3808529.4424534	multidrug	NP_251217.1|FEATURES|MuxB|multidrug|MuxB	0.999998979304	71.0	31	48.9	3.2e-07	1
EPTA	424	456	SRX3808529.12070813	peptide	BAE78116.1|FEATURES|eptA|peptide|eptA	0.999999715917	75.8	33	57.0	1.2e-09	1
OMPF	222	254	SRX3808529.2897165	multidrug	gi:15131544:emb:CAC48383.1:|FEATURES|ompF|multidrug|ompF	0.999999999966	72.7	33	55.1	4.4e-09	1
RPOB2	357	388	SRX3808529.8138801	multidrug	BAD59497.1|FEATURES|rpoB2|multidrug|rpoB2	0.999999112762	62.5	32	47.0	1.2e-06	1
ARNA	548	579	SRX3808529.7409644	polymyxin	gi:391316952:gb:EIQ74337.1:|FEATURES|arnA|polymyxin|arnA	0.916019580073	81.2	32	60.1	1.4e-10	1
TOLC	57	88	SRX3808529.5601191	multidrug	gi:749612358:ref:WP_040233965.1:|FEATURES|TolC|multidrug|TolC	1.0	87.5	32	63.2	1.6e-11	1
CAMP-REGULATORY_PROTEIN	92	123	SRX3808529.10780474	unclassified	gi:446164891:ref:WP_000242746.1:|FEATURES|cAMP-regulatory_protein|unclassified|cAMP-regulatory_protein	0.935829657649	100.0	32	65.1	4.2e-12	1
PENA	67	99	SRX3808529.9969127	beta-lactam	ZP_04656349|FEATURES|penA|beta-lactam|penA	1.0	81.8	33	60.8	8.1e-11	1
ESCHERICHIA_COLI_LAMB	367	399	SRX3808529.10619121	multidrug	BAB38442|FEATURES|Escherichia_coli_LamB|multidrug|Escherichia_coli_LamB	0.999996164734	93.9	33	72.4	2.7e-14	1
EMRD	107	138	SRX3808529.2999000	multidrug	CP004022.1.gene3225.p01|FEATURES|emrD|multidrug|emrD	1.0	81.2	32	55.8	2.5e-09	1
MAJOR_FACILITATOR_SUPERFAMILY_TRANSPORTER	259	291	SRX3808529.6112974	multidrug	CP001918.1.gene2931.p01|FEATURES|major_facilitator_superfamily_transporter|multidrug|major_facilitator_superfamily_transporter	0.999998365927	75.8	33	53.5	1.3e-08	1
ROSB	230	261	SRX3808529.10619129	fosmidomycin	gi:896190680:ref:WP_049199932.1:|FEATURES|rosB|fosmidomycin|rosB	1.0	93.8	32	59.7	1.8e-10	1
VGAA	406	438	SRX3808529.7523494	MLS	AAG08983|FEATURES|vgaA|MLS|vgaA	0.999999984878	63.6	33	47.4	9.3e-07	1
KASUGAMYCIN_RESISTANCE_PROTEIN_KSGA	164	196	SRX3808529.5512695	aminoglycoside	YP_002240485|FEATURES|kasugamycin_resistance_protein_ksgA|aminoglycoside|kasugamycin_resistance_protein_ksgA	1.0	93.9	33	68.6	3.9e-13	1
ACRB	182	214	SRX3808529.12535492	multidrug	gi:485731880:ref:WP_001359514.1:|FEATURES|acrB|multidrug|acrB	1.0	78.8	33	55.8	2.6e-09	1
RPOB2	357	389	SRX3808529.5512693	multidrug	BAD59497.1|FEATURES|rpoB2|multidrug|rpoB2	0.999999250975	66.7	33	51.6	4.9e-08	1
EPTA	174	206	SRX3808529.3485509	peptide	BAE78116.1|FEATURES|eptA|peptide|eptA	0.99999987015	81.8	33	57.8	6.9e-10	1
EPTA	492	523	SRX3808529.8701612	peptide	BAE78116.1|FEATURES|eptA|peptide|eptA	0.999999510404	62.5	32	46.6	1.5e-06	1
EPTA	495	527	SRX3808529.2905161	peptide	BAE78116.1|FEATURES|eptA|peptide|eptA	0.999999729435	66.7	33	51.2	6.4e-08	1
PENA	294	325	SRX3808529.13873968	beta-lactam	ZP_04656349|FEATURES|penA|beta-lactam|penA	1.0	87.5	32	59.7	1.7e-10	1
MDTF	390	420	SRX3808529.4067448	multidrug	gi:507086511:ref:WP_016157252.1:|FEATURES|mdtF|multidrug|mdtF	1.0	100.0	31	60.8	8.1e-11	1
EPTA	92	124	SRX3808529.8053431	peptide	BAE78116.1|FEATURES|eptA|peptide|eptA	0.999999729435	75.8	33	51.2	6.4e-08	1
MCR-4	453	484	SRX3808529.5515566	peptide	ASR73329.1|FEATURES|MCR-4|peptide|MCR-4	0.99999999998	71.9	32	56.6	1.5e-09	1
EMRA	166	198	SRX3808529.5125199	multidrug	gi:817604913:ref:WP_046598123.1:|FEATURES|emrA|multidrug|emrA	0.984783335169	84.8	33	59.3	2.4e-10	1
RPOB2	1036	1067	SRX3808529.2681819	multidrug	BAD59497.1|FEATURES|rpoB2|multidrug|rpoB2	0.999999491047	84.4	32	64.7	5.4e-12	1
PBP-1A	717	748	SRX3808529.7376863	beta-lactam	YP_001292390|FEATURES|PBP-1A|beta-lactam|PBP-1A	1.0	62.5	32	49.7	1.9e-07	1
CAMP-REGULATORY_PROTEIN	53	85	SRX3808529.10796077	unclassified	gi:491301754:ref:WP_005159757.1:|FEATURES|cAMP-regulatory_protein|unclassified|cAMP-regulatory_protein	0.946393487574	100.0	33	69.3	2.3e-13	1
OMP36	314	345	SRX3808529.11122671	multidrug	AF336095.1.gene1.p01|FEATURES|omp36|multidrug|omp36	0.864517642614	87.5	32	63.9	9.3e-12	1
ACRB	24	55	SRX3808529.1192324	multidrug	CP002695.1.gene992.p01|FEATURES|acrB|multidrug|acrB	0.999999998363	65.6	32	50.4	1.1e-07	1
BACA	142	174	SRX3808529.2256864	bacitracin	BAH65231|FEATURES|bacA|bacitracin|bacA	1.0	90.9	33	71.2	6.0e-14	1
EMRR	39	69	SRX3808529.7847954	fluoroquinolone	NP_417169.1|FEATURES|emrR|fluoroquinolone|emrR	0.999971118418	93.5	31	60.1	1.3e-10	1
TOLC	58	90	SRX3808529.4129740	multidrug	gi:745784678:ref:WP_039078098.1:|FEATURES|TolC|multidrug|TolC	1.0	87.9	33	64.7	5.6e-12	1
MEXB	895	927	SRX3808529.667705	multidrug	YP_298289|FEATURES|mexB|multidrug|mexB	1.0	72.7	33	53.1	1.7e-08	1
TETA	8	36	SRX3808529.4884219	tetracycline	gi:852042875:ref:WP_048267274.1:|FEATURES|tetA|tetracycline|tetA	0.999998829731	80.6	31	50.4	1.1e-07	1
BACA	156	186	SRX3808529.10693082	bacitracin	ZP_03381912|FEATURES|bacA|bacitracin|bacA	1.0	100.0	31	69.3	2.2e-13	1
EPTA	212	244	SRX3808529.5089818	peptide	BAE78116.1|FEATURES|eptA|peptide|eptA	0.999999765542	72.7	33	52.4	2.9e-08	1
PENA	290	322	SRX3808529.7725435	beta-lactam	ZP_04656349|FEATURES|penA|beta-lactam|penA	1.0	87.9	33	62.8	2.1e-11	1
ARNA	344	375	SRX3808529.2321070	polymyxin	ZP_02901868|FEATURES|arnA|polymyxin|arnA	0.970182824361	93.8	32	66.6	1.4e-12	1
ARNA	71	102	SRX3808529.12295679	polymyxin	gi:851928593:ref:WP_048220996.1:|FEATURES|arnA|polymyxin|arnA	0.999575924247	68.8	32	46.6	1.6e-06	1
CPXA	76	107	SRX3808529.8216160	aminoglycoside:aminocoumarin	NP_312864.1|FEATURES|cpxA|aminoglycoside:aminocoumarin|cpxA	0.999505989172	93.8	32	65.1	4.2e-12	1
EMRB	27	59	SRX3808529.13761796	multidrug	CP004022.1.gene546.p01|FEATURES|emrB|multidrug|emrB	0.999907698104	100.0	33	68.2	5.1e-13	1
TRANSCRIPTIONAL_REGULATORY_PROTEIN_CPXR_CPXR	157	189	SRX3808529.5473716	unclassified	CP001918.1.gene5135.p01|FEATURES|transcriptional_regulatory_protein_CpxR_cpxR|unclassified|transcriptional_regulatory_protein_CpxR_cpxR	1.0	100.0	33	67.4	8.6e-13	1
TOLC	401	433	SRX3808529.9238970	multidrug	gi:565892113:ref:WP_023972176.1:|FEATURES|TolC|multidrug|TolC	1.0	87.9	33	60.5	1.1e-10	1
PENA	134	165	SRX3808529.4602570	beta-lactam	ZP_04656349|FEATURES|penA|beta-lactam|penA	1.0	62.5	32	48.1	5.4e-07	1
MSBA	78	110	SRX3808529.9238979	nitroimidazole	NP_415434.1|FEATURES|msbA|nitroimidazole|msbA	0.999830476681	78.8	33	60.1	1.4e-10	1
PATA	273	305	SRX3808529.9228741	fluoroquinolone	NP_417544.5|FEATURES|patA|fluoroquinolone|patA	0.99996268027	72.7	33	51.6	4.9e-08	1
EMRB	355	385	SRX3808529.7498641	multidrug	gi:486057056:ref:WP_001507824.1:|FEATURES|emrB|multidrug|emrB	0.999970395322	96.8	31	68.6	3.6e-13	1
EMRB	429	460	SRX3808529.5148579	multidrug	gi:515712913:ref:WP_017145513.1:|FEATURES|emrB|multidrug|emrB	0.999999426929	68.8	32	52.4	2.8e-08	1
BICYCLOMYCIN-MULTIDRUG_EFFLUX_PROTEIN_BCR	211	242	SRX3808529.7274356	multidrug	YP_001452184|FEATURES|bicyclomycin-multidrug_efflux_protein_bcr|multidrug|bicyclomycin-multidrug_efflux_protein_bcr	1.0	81.2	32	62.8	2.1e-11	1
EPTA	52	83	SRX3808529.7382791	peptide	BAE78116.1|FEATURES|eptA|peptide|eptA	0.999999482492	68.8	32	46.2	2.0e-06	1
ACRB	152	183	SRX3808529.12822350	multidrug	gi:502789935:ref:WP_013024911.1:|FEATURES|acrB|multidrug|acrB	1.0	84.4	32	60.1	1.3e-10	1
ACRB	102	133	SRX3808529.962131	multidrug	AAQ21216|FEATURES|acrB|multidrug|acrB	1.0	90.6	32	58.5	3.9e-10	1
MSBA	198	230	SRX3808529.8904116	nitroimidazole	NP_415434.1|FEATURES|msbA|nitroimidazole|msbA	0.999906171093	93.9	33	65.9	2.5e-12	1
ADEJ	148	180	SRX3808529.11562153	multidrug	NC_011586.7045444.p01|FEATURES|adeJ|multidrug|adeJ	1.0	87.9	33	64.3	7.3e-12	1
OQXB	754	785	SRX3808529.12357679	multidrug	YP_001693238|FEATURES|oqxB|multidrug|oqxB	1.0	87.5	32	64.7	5.4e-12	1
PATA	268	300	SRX3808529.5228128	fluoroquinolone	NP_417544.5|FEATURES|patA|fluoroquinolone|patA	0.999949011188	66.7	33	49.3	2.4e-07	1
KASUGAMYCIN_RESISTANCE_PROTEIN_KSGA	86	117	SRX3808529.7975355	aminoglycoside	YP_002240485|FEATURES|kasugamycin_resistance_protein_ksgA|aminoglycoside|kasugamycin_resistance_protein_ksgA	1.0	78.1	32	57.0	1.2e-09	1
ACRA	124	156	SRX3808529.1953199	multidrug	CAC35724|FEATURES|acrA|multidrug|acrA	1.0	100.0	33	66.6	1.5e-12	1
BACA	182	214	SRX3808529.6345964	bacitracin	NP_289632|FEATURES|bacA|bacitracin|bacA	1.0	93.9	33	64.7	5.6e-12	1
MSBA	162	193	SRX3808529.5859956	nitroimidazole	NP_415434.1|FEATURES|msbA|nitroimidazole|msbA	0.999786295209	87.5	32	57.8	6.6e-10	1
DNA-BINDING_PROTEIN_H-NS	1	32	SRX3808529.10957141	unclassified	NC_002695.1.913113.p01|FEATURES|DNA-binding_protein_H-NS|unclassified|DNA-binding_protein_H-NS	0.999999999544	68.8	32	45.1	4.6e-06	1
TETA	7	36	SRX3808529.5859953	tetracycline	gi:852042875:ref:WP_048267274.1:|FEATURES|tetA|tetracycline|tetA	0.999999125169	81.2	32	52.0	3.8e-08	1
DFRA3	42	74	SRX3808529.8889498	diaminopyrimidine	AAA25550.1|FEATURES|dfrA3|diaminopyrimidine|dfrA3	0.999792732101	75.8	33	49.3	2.4e-07	1
VANR	69	101	SRX3808529.4538269	glycopeptide	gi:1045412091:ref:WP_065484665.1:|FEATURES|vanR|glycopeptide|vanR	0.999999727832	60.6	33	44.7	6.0e-06	1
MEXB	863	895	SRX3808529.4070167	multidrug	gi:504646765:ref:WP_014833867.1:|FEATURES|mexB|multidrug|mexB	1.0	81.8	33	57.4	9.0e-10	1
OQXB	163	195	SRX3808529.2639176	multidrug	YP_001693238|FEATURES|oqxB|multidrug|oqxB	1.0	97.0	33	70.5	1.0e-13	1
MAJOR_FACILITATOR_SUPERFAMILY_TRANSPORTER	292	323	SRX3808529.10347673	multidrug	CP001918.1.gene2931.p01|FEATURES|major_facilitator_superfamily_transporter|multidrug|major_facilitator_superfamily_transporter	0.999998978491	93.8	32	64.7	5.4e-12	1
MSBA	148	178	SRX3808529.9627638	nitroimidazole	NP_415434.1|FEATURES|msbA|nitroimidazole|msbA	0.99986023455	96.8	31	62.8	2.0e-11	1
ACRA	330	360	SRX3808529.5560008	multidrug	ABG77965|FEATURES|acrA|multidrug|acrA	1.0	77.4	31	55.1	4.4e-09	1
EPTA	434	466	SRX3808529.8389245	peptide	BAE78116.1|FEATURES|eptA|peptide|eptA	0.999999999712	84.8	33	62.0	3.6e-11	1
PENA	446	478	SRX3808529.6261473	beta-lactam	ZP_04656349|FEATURES|penA|beta-lactam|penA	1.0	97.0	33	69.3	2.3e-13	1
EMRB	439	470	SRX3808529.8076254	multidrug	gi:585330820:ref:WP_024212479.1:|FEATURES|emrB|multidrug|emrB	0.999999744461	78.1	32	57.0	1.1e-09	1
ACRB	337	369	SRX3808529.11998054	multidrug	gi:497324874:ref:WP_009639087.1:|FEATURES|acrB|multidrug|acrB	1.0	78.8	33	51.6	4.9e-08	1
MULTIDRUG_ABC_TRANSPORTER	469	501	SRX3808529.1888824	multidrug	gi:497748188:ref:WP_010062372.1:|FEATURES|multidrug_ABC_transporter|multidrug|multidrug_ABC_transporter	1.0	69.7	33	48.9	3.2e-07	1
MSBA	65	97	SRX3808529.795161	nitroimidazole	NP_415434.1|FEATURES|msbA|nitroimidazole|msbA	0.999889435016	78.8	33	64.3	7.3e-12	1
OXY	172	202	SRX3808529.2625846	beta-lactam	M27459.1.gene1.p01|FEATURES|OXY-1|beta-lactam|OXY	1.0	74.2	31	50.4	1.1e-07	1
ABES	40	71	SRX3808529.10714929	multidrug	NC_010410.6003348.p01|FEATURES|abeS|multidrug|abeS	0.99999836756	65.6	32	54.7	5.6e-09	1
RPOB2	848	879	SRX3808529.6298959	multidrug	BAD59497.1|FEATURES|rpoB2|multidrug|rpoB2	0.999999211983	68.8	32	50.1	1.4e-07	1
PENA	559	589	SRX3808529.7388791	beta-lactam	ZP_04656349|FEATURES|penA|beta-lactam|penA	1.0	80.6	31	58.9	2.9e-10	1
MSBA	416	446	SRX3808529.9979995	nitroimidazole	NP_415434.1|FEATURES|msbA|nitroimidazole|msbA	0.999768241737	83.9	31	57.0	1.1e-09	1
PATA	8	40	SRX3808529.4462301	fluoroquinolone	NP_417544.5|FEATURES|patA|fluoroquinolone|patA	0.999979478639	81.8	33	56.2	2.0e-09	1
BICYCLOMYCIN-MULTIDRUG_EFFLUX_PROTEIN_BCR	115	146	SRX3808529.9851776	multidrug	YP_689681|FEATURES|bicyclomycin-multidrug_efflux_protein_bcr|multidrug|bicyclomycin-multidrug_efflux_protein_bcr	0.999999999997	68.8	32	45.4	3.5e-06	1
OQXB	306	338	SRX3808529.12616689	multidrug	YP_001693238|FEATURES|oqxB|multidrug|oqxB	1.0	90.9	33	66.6	1.5e-12	1
PBP-1A	62	93	SRX3808529.9472822	beta-lactam	YP_001290033|FEATURES|PBP-1A|beta-lactam|PBP-1A	1.0	68.8	32	49.7	1.9e-07	1
OMPF	38	70	SRX3808529.1550957	multidrug	gi:823296122:ref:WP_047051707.1:|FEATURES|ompF|multidrug|ompF	0.999858706636	60.6	33	46.2	2.1e-06	1
RPOB2	427	459	SRX3808529.7723299	multidrug	BAD59497.1|FEATURES|rpoB2|multidrug|rpoB2	0.999999363912	75.8	33	56.6	1.5e-09	1
TRUNCATED_PUTATIVE_RESPONSE_REGULATOR_ARLR	86	116	SRX3808529.11978420	unclassified	NC_002951.3238224.p01|FEATURES|truncated_putative_response_regulator_ArlR|unclassified|truncated_putative_response_regulator_ArlR	1.0	64.5	31	48.9	3.2e-07	1
CAMP-REGULATORY_PROTEIN	10	41	SRX3808529.13683787	unclassified	gi:490367208:ref:WP_004246872.1:|FEATURES|cAMP-regulatory_protein|unclassified|cAMP-regulatory_protein	0.949929877785	100.0	32	74.7	5.4e-15	1
BACA	223	255	SRX3808529.12830923	bacitracin	YP_002236533|FEATURES|bacA|bacitracin|bacA	1.0	93.9	33	63.9	9.6e-12	1
OMPF	64	96	SRX3808529.3999576	multidrug	gi:823296122:ref:WP_047051707.1:|FEATURES|ompF|multidrug|ompF	0.999999998954	72.7	33	58.9	3.1e-10	1
MSBA	150	181	SRX3808529.6216309	nitroimidazole	NP_415434.1|FEATURES|msbA|nitroimidazole|msbA	0.99986023455	93.8	32	62.8	2.1e-11	1
MEXE	212	244	SRX3808529.5628684	multidrug	gi:749018243:ref:WP_040076872.1:|FEATURES|mexE|multidrug|mexE	1.0	66.7	33	48.1	5.4e-07	1
KASUGAMYCIN_RESISTANCE_PROTEIN_KSGA	196	226	SRX3808529.12086107	aminoglycoside	Q83MG8|FEATURES|kasugamycin_resistance_protein_ksgA|aminoglycoside|kasugamycin_resistance_protein_ksgA	1.0	77.4	31	52.8	2.1e-08	1
CAMP-REGULATORY_PROTEIN	41	72	SRX3808529.12374456	unclassified	gi:446164891:ref:WP_000242746.1:|FEATURES|cAMP-regulatory_protein|unclassified|cAMP-regulatory_protein	0.932590101899	100.0	32	66.6	1.4e-12	1
OMPR	272	302	SRX3808529.13843695	multidrug	CP000034.1.gene3672.p01|FEATURES|ompR|multidrug|ompR	0.999998845765	87.1	31	57.8	6.4e-10	1
MACA	190	222	SRX3808529.2348927	MLS	gi:779948451:ref:WP_045396263.1:|FEATURES|macA|MLS|macA	1.0	100.0	33	64.7	5.6e-12	1
OQXB	135	165	SRX3808529.10904291	multidrug	YP_001693238|FEATURES|oqxB|multidrug|oqxB	1.0	90.3	31	61.6	4.5e-11	1
MDTK	152	184	SRX3808529.1745526	multidrug	gi:1004039946:ref:WP_061495278.1:|FEATURES|mdtK|multidrug|mdtK	1.0	84.8	33	61.6	4.7e-11	1
ACRF	831	863	SRX3808529.8440511	multidrug	CP000647.1.gene3710.p01|FEATURES|acrF|multidrug|acrF	1.0	87.9	33	67.0	1.1e-12	1
MULTIDRUG_ABC_TRANSPORTER	403	435	SRX3808529.9769848	multidrug	gi:920549847:ref:WP_052999080.1:|FEATURES|multidrug_ABC_transporter|multidrug|multidrug_ABC_transporter	1.0	90.9	33	63.9	9.6e-12	1
MEXB	245	275	SRX3808529.13814211	multidrug	CAW25151|FEATURES|mexB|multidrug|mexB	0.999991082978	77.4	31	52.0	3.8e-08	1
BICYCLOMYCIN-MULTIDRUG_EFFLUX_PROTEIN_BCR	220	250	SRX3808529.169448	multidrug	YP_001452184|FEATURES|bicyclomycin-multidrug_efflux_protein_bcr|multidrug|bicyclomycin-multidrug_efflux_protein_bcr	1.0	87.1	31	63.5	1.2e-11	1
ACRB	136	167	SRX3808529.7981137	multidrug	CP002695.1.gene992.p01|FEATURES|acrB|multidrug|acrB	1.0	90.6	32	61.2	6.0e-11	1
ADEB	363	394	SRX3808529.8607587	multidrug	gi:446910342:ref:WP_000987598.1:|FEATURES|adeB|multidrug|adeB	1.0	81.2	32	56.2	2.0e-09	1
RPOB2	1036	1068	SRX3808529.11236349	multidrug	BAD59497.1|FEATURES|rpoB2|multidrug|rpoB2	0.999999491047	84.8	33	64.7	5.6e-12	1
MAJOR_FACILITATOR_SUPERFAMILY_TRANSPORTER	97	129	SRX3808529.12552038	multidrug	CP001918.1.gene2931.p01|FEATURES|major_facilitator_superfamily_transporter|multidrug|major_facilitator_superfamily_transporter	0.999999029676	93.9	33	68.9	3.0e-13	1
ACRB	162	192	SRX3808529.2110783	multidrug	CAG74079|FEATURES|acrB|multidrug|acrB	1.0	83.9	31	59.7	1.7e-10	1
ACRB	49	81	SRX3808529.2985695	multidrug	gi:485731880:ref:WP_001359514.1:|FEATURES|acrB|multidrug|acrB	1.0	97.0	33	65.5	3.3e-12	1
ESCHERICHIA_COLI_LAMB	323	355	SRX3808529.8339159	multidrug	BAB38442|FEATURES|Escherichia_coli_LamB|multidrug|Escherichia_coli_LamB	0.999995357853	75.8	33	67.0	1.1e-12	1
ACRB	958	990	SRX3808529.2719048	multidrug	gi:497324874:ref:WP_009639087.1:|FEATURES|acrB|multidrug|acrB	1.0	100.0	33	63.9	9.6e-12	1
ACRB	47	79	SRX3808529.8900009	multidrug	YP_001908403|FEATURES|acrB|multidrug|acrB	1.0	97.0	33	67.0	1.1e-12	1
MAJOR_FACILITATOR_SUPERFAMILY_TRANSPORTER	380	412	SRX3808529.4590065	multidrug	CP001918.1.gene2931.p01|FEATURES|major_facilitator_superfamily_transporter|multidrug|major_facilitator_superfamily_transporter	0.999998432732	81.8	33	56.2	2.0e-09	1
PENA	316	346	SRX3808529.6842971	beta-lactam	YP_002146111|FEATURES|penA|beta-lactam|penA	1.0	93.5	31	63.2	1.5e-11	1
ESCHERICHIA_COLI_MIPA	217	248	SRX3808529.4590063	multidrug	NP_310518|FEATURES|Escherichia_coli_mipA|multidrug|Escherichia_coli_mipA	0.99999831542	87.5	32	63.2	1.6e-11	1
ACRB	253	285	SRX3808529.12765352	multidrug	CP002695.1.gene992.p01|FEATURES|acrB|multidrug|acrB	0.999999940644	72.7	33	52.8	2.2e-08	1
EMRB	108	140	SRX3808529.8294303	multidrug	gi:739012928:ref:WP_036894398.1:|FEATURES|emrB|multidrug|emrB	0.999799352438	84.8	33	60.1	1.4e-10	1
MDTK	281	312	SRX3808529.6306118	multidrug	CP004022.1.gene1427.p01|FEATURES|mdtK|multidrug|mdtK	1.0	75.0	32	49.7	1.9e-07	1
EPTA	440	472	SRX3808529.793784	peptide	BAE78116.1|FEATURES|eptA|peptide|eptA	0.99999999999	87.9	33	67.8	6.6e-13	1
MEXB	922	953	SRX3808529.8494999	multidrug	gi:504646765:ref:WP_014833867.1:|FEATURES|mexB|multidrug|mexB	1.0	90.6	32	60.1	1.4e-10	1
EPTA	491	523	SRX3808529.793782	peptide	BAE78116.1|FEATURES|eptA|peptide|eptA	0.999999754207	66.7	33	52.0	3.8e-08	1
ACRB	617	649	SRX3808529.4689944	multidrug	gi:502789935:ref:WP_013024911.1:|FEATURES|acrB|multidrug|acrB	0.999999999983	84.8	33	62.8	2.1e-11	1
TRUNCATED_PUTATIVE_RESPONSE_REGULATOR_ARLR	87	118	SRX3808529.439478	unclassified	HE999704.1.gene1528.p01|FEATURES|truncated_putative_response_regulator_ArlR|unclassified|truncated_putative_response_regulator_ArlR	1.0	75.0	32	50.4	1.1e-07	1
ARNA	449	481	SRX3808529.4689949	polymyxin	B7LM76|FEATURES|arnA|polymyxin|arnA	0.95332423601	87.9	33	64.3	7.3e-12	1
ADEJ	39	69	SRX3808529.12087277	multidrug	gi:60207557:gb:AAX14802.1:|FEATURES|adeJ|multidrug|adeJ	1.0	93.5	31	63.5	1.2e-11	1
PBP-1A	67	99	SRX3808529.13491916	beta-lactam	YP_001290033|FEATURES|PBP-1A|beta-lactam|PBP-1A	1.0	66.7	33	53.1	1.7e-08	1
ARNA	280	311	SRX3808529.4475184	polymyxin	gi:851899656:ref:WP_048211088.1:|FEATURES|arnA|polymyxin|arnA	0.936192195335	90.6	32	66.2	1.9e-12	1
PENA	380	411	SRX3808529.11603302	beta-lactam	ZP_04656349|FEATURES|penA|beta-lactam|penA	1.0	90.6	32	62.8	2.1e-11	1
SMER	98	128	SRX3808529.9922682	multidrug	AAD51348.1|FEATURES|smeR|multidrug|smeR	0.999999998943	67.7	31	50.1	1.4e-07	1
EMRR	95	126	SRX3808529.4176355	fluoroquinolone	NP_417169.1|FEATURES|emrR|fluoroquinolone|emrR	0.999985986359	93.8	32	67.4	8.4e-13	1
ARNA	463	495	SRX3808529.13042531	polymyxin	gi:489931383:ref:WP_003834702.1:|FEATURES|arnA|polymyxin|arnA	0.96749121223	97.0	33	72.4	2.7e-14	1
BAER	55	87	SRX3808529.13432500	multidrug	YP_490321.1|FEATURES|baeR|multidrug|baeR	0.99999999774	75.8	33	57.8	6.9e-10	1
OQXB	576	608	SRX3808529.11276842	multidrug	YP_001693238|FEATURES|oqxB|multidrug|oqxB	1.0	87.9	33	58.9	3.1e-10	1
NORB	12	43	SRX3808529.6243559	fluoroquinolone	gi:738114161:ref:WP_036072414.1:|FEATURES|norB|fluoroquinolone|norB	0.999974928305	62.5	32	48.5	4.2e-07	1
EPTA	400	432	SRX3808529.283762	peptide	BAE78116.1|FEATURES|eptA|peptide|eptA	0.999999932787	81.8	33	65.1	4.3e-12	1
MEXX	267	299	SRX3808529.12404846	multidrug	gi:515712732:ref:WP_017145332.1:|FEATURES|mexX|multidrug|mexX	1.0	84.8	33	62.4	2.8e-11	1
ACRB	448	480	SRX3808529.4482062	multidrug	gi:447055218:ref:WP_001132474.1:|FEATURES|acrB|multidrug|acrB	1.0	100.0	33	65.5	3.3e-12	1
TOLC	436	474	SRX3808529.8043158	multidrug	gi:749205623:ref:WP_040118121.1:|FEATURES|TolC|multidrug|TolC	0.999037223613	61.5	39	46.6	1.6e-06	1
PENA	501	532	SRX3808529.12710266	beta-lactam	ZP_04656349|FEATURES|penA|beta-lactam|penA	1.0	75.0	32	61.6	4.6e-11	1
ESCHERICHIA_COLI_LAMB	287	318	SRX3808529.6333392	multidrug	BAB38442|FEATURES|Escherichia_coli_LamB|multidrug|Escherichia_coli_LamB	0.99999643855	75.0	32	58.9	3.1e-10	1
ACRB	735	767	SRX3808529.12710262	multidrug	gi:447055218:ref:WP_001132474.1:|FEATURES|acrB|multidrug|acrB	1.0	81.8	33	60.5	1.1e-10	1
SERRATIA_MARCESCENS_OMP1	55	86	SRX3808529.2488143	multidrug	AIA49384.1|FEATURES|Serratia_marcescens_Omp1|multidrug|Serratia_marcescens_Omp1	0.991737762479	87.5	32	66.2	1.9e-12	1
MDTK	269	301	SRX3808529.7112251	multidrug	B7LQA4|FEATURES|mdtK|multidrug|mdtK	1.0	90.9	33	60.8	8.1e-11	1
EPTA	450	482	SRX3808529.6333398	peptide	BAE78116.1|FEATURES|eptA|peptide|eptA	1.0	87.9	33	65.1	4.3e-12	1
PMRF	277	309	SRX3808529.6724860	peptide	AAC75314.1|FEATURES|PmrF|peptide|PmrF	0.999999699853	90.9	33	66.6	1.5e-12	1
MSBA	224	256	SRX3808529.13916956	nitroimidazole	NP_415434.1|FEATURES|msbA|nitroimidazole|msbA	0.999707536661	78.8	33	54.7	5.8e-09	1
MDTK	171	203	SRX3808529.11728036	multidrug	YP_001445425|FEATURES|mdtK|multidrug|mdtK	1.0	84.8	33	65.9	2.5e-12	1
EPTA	471	502	SRX3808529.4402267	peptide	BAE78116.1|FEATURES|eptA|peptide|eptA	0.999999896154	78.1	32	60.1	1.3e-10	1
TET34	12	42	SRX3808529.8676241	tetracycline	YP_002418004|FEATURES|tet34|tetracycline|tet34	1.0	64.5	31	47.0	1.2e-06	1
RPOB2	892	924	SRX3808529.4187123	multidrug	BAD59497.1|FEATURES|rpoB2|multidrug|rpoB2	0.999999164849	66.7	33	48.5	4.2e-07	1
VANR	81	113	SRX3808529.12668321	glycopeptide	gi:948051271:ref:WP_056710274.1:|FEATURES|vanR|glycopeptide|vanR	0.999999999999	60.6	33	48.1	5.4e-07	1
MEXE	22	51	SRX3808529.5922139	multidrug	CP001918.1.gene1258.p01|FEATURES|mexE|multidrug|mexE	1.0	77.4	31	48.1	5.4e-07	1
ACRA	54	85	SRX3808529.11406024	multidrug	CAC35724|FEATURES|acrA|multidrug|acrA	1.0	100.0	32	66.6	1.4e-12	1
RPOB2	357	389	SRX3808529.4461020	multidrug	BAD59497.1|FEATURES|rpoB2|multidrug|rpoB2	0.999999250975	66.7	33	51.6	4.9e-08	1
PMRF	200	231	SRX3808529.228652	peptide	AAC75314.1|FEATURES|PmrF|peptide|PmrF	0.999999540976	87.5	32	60.8	7.9e-11	1
PBP-1A	413	445	SRX3808529.13053494	beta-lactam	YP_001292390|FEATURES|PBP-1A|beta-lactam|PBP-1A	1.0	66.7	33	47.8	7.1e-07	1
TRANSCRIPTIONAL_REGULATORY_PROTEIN_CPXR_CPXR	195	227	SRX3808529.12042803	unclassified	CP001918.1.gene5135.p01|FEATURES|transcriptional_regulatory_protein_CpxR_cpxR|unclassified|transcriptional_regulatory_protein_CpxR_cpxR	1.0	97.0	33	73.6	1.2e-14	1
PENA	543	575	SRX3808529.11812301	beta-lactam	ZP_04656349|FEATURES|penA|beta-lactam|penA	1.0	66.7	33	45.8	2.7e-06	1
ACRB	327	358	SRX3808529.126366	multidrug	ZP_02684554|FEATURES|acrB|multidrug|acrB	1.0	93.8	32	62.0	3.5e-11	1
EPTA	174	206	SRX3808529.13056576	peptide	BAE78116.1|FEATURES|eptA|peptide|eptA	0.99999987015	81.8	33	57.8	6.9e-10	1
VANN	285	316	SRX3808529.12732472	glycopeptide	JF802084.2.gene1.p01|FEATURES|vanN|glycopeptide|vanN	1.0	68.8	32	55.1	4.4e-09	1
PBP-1B	227	257	SRX3808529.6727510	beta-lactam	YP_002467958|FEATURES|PBP-1B|beta-lactam|PBP-1B	0.999999997318	74.2	31	49.3	2.3e-07	1
MDTG	145	177	SRX3808529.12726244	multidrug	gi:694094674:ref:WP_032439274.1:|FEATURES|mdtG|multidrug|mdtG	1.0	97.0	33	68.2	5.1e-13	1
OMPF	546	576	SRX3808529.12726247	multidrug	gi:504720116:ref:WP_014907218.1:|FEATURES|ompF|multidrug|ompF	0.999999604109	61.3	31	45.8	2.7e-06	1
PENA	442	474	SRX3808529.11286870	beta-lactam	ZP_04656349|FEATURES|penA|beta-lactam|penA	1.0	69.7	33	53.1	1.7e-08	1
EMRA	248	279	SRX3808529.8934344	multidrug	gi:763071034:ref:WP_043952516.1:|FEATURES|emrA|multidrug|emrA	0.98513608891	81.2	32	56.2	1.9e-09	1
EPTA	343	374	SRX3808529.1714469	peptide	BAE78116.1|FEATURES|eptA|peptide|eptA	0.999999802847	68.8	32	53.9	9.9e-09	1
TET34	55	87	SRX3808529.12726248	tetracycline	ZP_02197344|FEATURES|tet34|tetracycline|tet34	1.0	75.8	33	61.2	6.2e-11	1
EPTA	75	105	SRX3808529.420195	peptide	BAE78116.1|FEATURES|eptA|peptide|eptA	0.999999510404	67.7	31	46.6	1.5e-06	1
EPTA	391	421	SRX3808529.8415573	peptide	BAE78116.1|FEATURES|eptA|peptide|eptA	0.9999998752	74.2	31	58.2	5.1e-10	1
OQXB	271	303	SRX3808529.3893313	multidrug	YP_001693238|FEATURES|oqxB|multidrug|oqxB	1.0	97.0	33	66.6	1.5e-12	1
ACRA	57	87	SRX3808529.6208450	multidrug	NC_002695.1.912781.p01|FEATURES|acrA|multidrug|acrA	1.0	77.4	31	50.4	1.1e-07	1
TOLC	239	271	SRX3808529.9763006	multidrug	gi:751932569:ref:WP_041147277.1:|FEATURES|TolC|multidrug|TolC	1.0	78.8	33	55.5	3.4e-09	1
TOLC	407	439	SRX3808529.7969082	multidrug	gi:779909859:ref:WP_045377735.1:|FEATURES|TolC|multidrug|TolC	1.0	100.0	33	67.4	8.6e-13	1
MDTK	260	291	SRX3808529.8134636	multidrug	gi:556469366:ref:WP_023321121.1:|FEATURES|mdtK|multidrug|mdtK	1.0	96.9	32	62.4	2.8e-11	1
MDTK	246	276	SRX3808529.13811331	fluoroquinolone	AML99881.1|FEATURES|MdtK|fluoroquinolone|MdtK	0.999992391611	90.3	31	60.5	1.0e-10	1
MDTG	318	349	SRX3808529.10046817	multidrug	gi:489865065:ref:WP_003768662.1:|FEATURES|mdtG|multidrug|mdtG	0.999996358341	62.5	32	47.0	1.2e-06	1
PENA	38	70	SRX3808529.487216	beta-lactam	ZP_04656349|FEATURES|penA|beta-lactam|penA	1.0	66.7	33	47.4	9.3e-07	1
CPXA	100	131	SRX3808529.9764387	aminoglycoside:aminocoumarin	NP_312864.1|FEATURES|cpxA|aminoglycoside:aminocoumarin|cpxA	0.999714805471	87.5	32	66.2	1.9e-12	1
ACRA	310	342	SRX3808529.10684974	multidrug	ZP_02902278|FEATURES|acrA|multidrug|acrA	1.0	75.8	33	55.8	2.6e-09	1
RPOB2	808	840	SRX3808529.13810680	multidrug	BAD59497.1|FEATURES|rpoB2|multidrug|rpoB2	0.999999097591	63.6	33	46.6	1.6e-06	1
PATA	262	294	SRX3808529.10106390	fluoroquinolone	NP_417544.5|FEATURES|patA|fluoroquinolone|patA	0.999939788508	63.6	33	48.1	5.4e-07	1
KASUGAMYCIN_RESISTANCE_PROTEIN_KSGA	226	258	SRX3808529.12915363	aminoglycoside	YP_002240485|FEATURES|kasugamycin_resistance_protein_ksgA|aminoglycoside|kasugamycin_resistance_protein_ksgA	1.0	97.0	33	66.2	1.9e-12	1
ADEJ	388	420	SRX3808529.13504752	multidrug	NC_011586.7045444.p01|FEATURES|adeJ|multidrug|adeJ	1.0	93.9	33	62.0	3.6e-11	1
RPOB2	359	389	SRX3808529.2021639	multidrug	BAD59497.1|FEATURES|rpoB2|multidrug|rpoB2	0.999999141587	64.5	31	47.8	6.7e-07	1
OQXB	791	823	SRX3808529.7245394	multidrug	YP_001693238|FEATURES|oqxB|multidrug|oqxB	0.999999993521	84.8	33	64.3	7.3e-12	1
TRUNCATED_PUTATIVE_RESPONSE_REGULATOR_ARLR	77	107	SRX3808529.9743303	unclassified	HE999704.1.gene1528.p01|FEATURES|truncated_putative_response_regulator_ArlR|unclassified|truncated_putative_response_regulator_ArlR	0.999999037456	61.3	31	46.2	1.9e-06	1
PENA	216	246	SRX3808529.3926328	beta-lactam	ZP_04656349|FEATURES|penA|beta-lactam|penA	1.0	87.1	31	61.6	4.6e-11	1
MSBA	63	94	SRX3808529.7605650	nitroimidazole	NP_415434.1|FEATURES|msbA|nitroimidazole|msbA	0.999848376636	78.1	32	61.2	6.0e-11	1
EMRB	418	449	SRX3808529.2613285	multidrug	gi:585330820:ref:WP_024212479.1:|FEATURES|emrB|multidrug|emrB	0.99999243183	75.0	32	60.1	1.3e-10	1
EMRA	222	253	SRX3808529.9711097	multidrug	gi:1033061324:ref:WP_064372453.1:|FEATURES|emrA|multidrug|emrA	0.985333570902	87.5	32	62.0	3.5e-11	1
MDTG	123	154	SRX3808529.4286317	multidrug	gi:727188926:ref:WP_033650732.1:|FEATURES|mdtG|multidrug|mdtG	0.999999990785	65.6	32	48.9	3.1e-07	1
EMRA	40	72	SRX3808529.10629269	multidrug	gi:763071034:ref:WP_043952516.1:|FEATURES|emrA|multidrug|emrA	0.985079451274	90.9	33	68.6	3.9e-13	1
PBP-1B	560	592	SRX3808529.5382013	beta-lactam	YP_002467958|FEATURES|PBP-1B|beta-lactam|PBP-1B	0.999999993705	60.6	33	44.7	6.0e-06	1
OMPR	67	98	SRX3808529.12939611	multidrug	gi:446603231:ref:WP_000680577.1:|FEATURES|ompR|multidrug|ompR	0.99999999158	63.6	33	45.8	2.7e-06	1
OMPR	177	208	SRX3808529.8924326	multidrug	CP000034.1.gene3672.p01|FEATURES|ompR|multidrug|ompR	0.999999283079	100.0	32	68.2	4.9e-13	1
EMRB	9	39	SRX3808529.7810100	multidrug	gi:486057056:ref:WP_001507824.1:|FEATURES|emrB|multidrug|emrB	0.999999400029	100.0	31	59.7	1.7e-10	1
TOLC	163	194	SRX3808529.10212860	multidrug	gi:696408901:ref:WP_032980019.1:|FEATURES|TolC|multidrug|TolC	1.0	93.8	32	63.9	9.3e-12	1
MEXB	661	693	SRX3808529.7796168	multidrug	gi:552491341:gb:ERX48481.1:|FEATURES|mexB|multidrug|mexB	0.999999999992	66.7	33	50.8	8.4e-08	1
MEXB	349	381	SRX3808529.9515870	multidrug	gi:503722573:ref:WP_013956649.1:|FEATURES|mexB|multidrug|mexB	1.0	78.8	33	53.5	1.3e-08	1
OPTRA	204	236	SRX3808529.7771869	oxazolidinone	AKA86814|FEATURES|optrA|oxazolidinone|optrA	0.999416968155	66.7	33	53.1	1.7e-08	1
TETD	75	107	SRX3808529.12197184	tetracycline	gi:135617:sp:P28816.1:TETD_ECOLX|FEATURES|tetD|tetracycline|tetD	0.99999999927	66.7	33	47.0	1.2e-06	1
ACRB	179	210	SRX3808529.12252267	multidrug	YP_001908403|FEATURES|acrB|multidrug|acrB	1.0	93.8	32	66.2	1.9e-12	1
ACRB	741	773	SRX3808529.2184278	multidrug	CP001918.1.gene1257.p01|FEATURES|acrB|multidrug|acrB	1.0	93.9	33	67.4	8.6e-13	1
MEXA	189	221	SRX3808529.746725	multidrug	gi:686192802:ref:WP_031805254.1:|FEATURES|mexA|multidrug|mexA	0.999999999999	60.6	33	45.8	2.7e-06	1
EPTA	438	470	SRX3808529.9349246	peptide	BAE78116.1|FEATURES|eptA|peptide|eptA	0.999999840178	78.8	33	55.8	2.6e-09	1
ACRB	762	793	SRX3808529.13124728	multidrug	CP000034.1.gene457.p01|FEATURES|acrB|multidrug|acrB	0.999999990439	78.1	32	60.1	1.4e-10	1
PBP-1A	99	130	SRX3808529.3994071	beta-lactam	YP_001292390|FEATURES|PBP-1A|beta-lactam|PBP-1A	1.0	71.9	32	47.4	9.3e-07	1
OMPR	263	294	SRX3808529.13860172	multidrug	CP000034.1.gene3672.p01|FEATURES|ompR|multidrug|ompR	0.999999245979	96.9	32	67.0	1.1e-12	1
ACRF	351	383	SRX3808529.2241277	multidrug	CP000647.1.gene3710.p01|FEATURES|acrF|multidrug|acrF	1.0	100.0	33	65.5	3.3e-12	1
MSBA	12	42	SRX3808529.6246079	nitroimidazole	NP_415434.1|FEATURES|msbA|nitroimidazole|msbA	0.999670388035	83.9	31	53.5	1.3e-08	1
RPOB2	661	693	SRX3808529.4536820	multidrug	BAD59497.1|FEATURES|rpoB2|multidrug|rpoB2	0.999999081428	63.6	33	46.2	2.1e-06	1
KLEBSIELLA_PNEUMONIAE_OMPK37	281	313	SRX3808529.5710125	beta-lactam	CAA09666.1|FEATURES|Klebsiella_pneumoniae_OmpK37|beta-lactam|Klebsiella_pneumoniae_OmpK37	0.999917965481	93.9	33	67.4	8.6e-13	1
OMPF	28	60	SRX3808529.3046314	multidrug	gi:742936434:ref:WP_039025717.1:|FEATURES|ompF|multidrug|ompF	0.999999999619	69.7	33	57.4	9.0e-10	1
TETR	19	49	SRX3808529.7194744	tetracycline	gi:959839646:ref:WP_058128275.1:|FEATURES|tetR|tetracycline|tetR	1.0	67.7	31	45.1	4.6e-06	1
RPOB2	135	167	SRX3808529.3753974	multidrug	BAD59497.1|FEATURES|rpoB2|multidrug|rpoB2	0.999999270551	66.7	33	52.4	2.9e-08	1
OMP36	281	312	SRX3808529.9643080	multidrug	AF336095.1.gene1.p01|FEATURES|omp36|multidrug|omp36	0.871539582863	71.9	32	54.3	7.6e-09	1
TOLC	32	64	SRX3808529.9643086	multidrug	gi:696408901:ref:WP_032980019.1:|FEATURES|TolC|multidrug|TolC	1.0	93.9	33	62.0	3.6e-11	1
PBP-1A	417	449	SRX3808529.4903962	beta-lactam	YP_001292390|FEATURES|PBP-1A|beta-lactam|PBP-1A	1.0	69.7	33	48.5	4.2e-07	1
BICYCLOMYCIN-MULTIDRUG_EFFLUX_PROTEIN_BCR	110	141	SRX3808529.8692592	multidrug	YP_001437159|FEATURES|bicyclomycin-multidrug_efflux_protein_bcr|multidrug|bicyclomycin-multidrug_efflux_protein_bcr	0.999999999999	90.6	32	56.2	1.9e-09	1
TETD	44	75	SRX3808529.9905598	tetracycline	gi:135617:sp:P28816.1:TETD_ECOLX|FEATURES|tetD|tetracycline|tetD	0.999999982073	65.6	32	47.4	9.3e-07	1
BACA	93	124	SRX3808529.8752487	bacitracin	B2VGJ3|FEATURES|bacA|bacitracin|bacA	1.0	87.5	32	62.8	2.1e-11	1
RPOB2	869	900	SRX3808529.4203710	multidrug	BAD59497.1|FEATURES|rpoB2|multidrug|rpoB2	0.99999928007	75.0	32	52.8	2.2e-08	1
AMRB	823	855	SRX3808529.12735906	multidrug	YP_001808247|FEATURES|amrB|multidrug|amrB	0.999999999697	66.7	33	46.6	1.6e-06	1
MAJOR_FACILITATOR_SUPERFAMILY_TRANSPORTER	163	193	SRX3808529.12354605	multidrug	NC_010410.6002639.p01|FEATURES|major_facilitator_superfamily_transporter|multidrug|major_facilitator_superfamily_transporter	0.99999787088	61.3	31	44.7	6.0e-06	1
ACRB	757	788	SRX3808529.9464090	multidrug	ZP_04620400|FEATURES|acrB|multidrug|acrB	1.0	78.1	32	56.2	1.9e-09	1
ARNA	450	482	SRX3808529.10104534	polymyxin	gi:510924105:ref:WP_016244890.1:|FEATURES|arnA|polymyxin|arnA	0.965773795543	93.9	33	69.7	1.7e-13	1
EMRD	26	57	SRX3808529.7240971	multidrug	ZP_03215830|FEATURES|emrD|multidrug|emrD	1.0	71.9	32	51.6	4.9e-08	1
MSBA	391	421	SRX3808529.8475508	nitroimidazole	NP_415434.1|FEATURES|msbA|nitroimidazole|msbA	0.999683253555	80.6	31	57.8	6.4e-10	1
MDTC	378	410	SRX3808529.7891909	multidrug	gi:446590225:ref:WP_000667571.1:|FEATURES|mdtC|multidrug|mdtC	1.0	90.9	33	62.0	3.6e-11	1
MDTE	276	308	SRX3808529.6936447	multidrug	CP001918.1.gene3442.p01|FEATURES|mdtE|multidrug|mdtE	0.999999999868	69.7	33	55.1	4.4e-09	1
MULTIDRUG_ABC_TRANSPORTER	488	519	SRX3808529.5156997	multidrug	gi:943938624:ref:WP_055567802.1:|FEATURES|multidrug_ABC_transporter|multidrug|multidrug_ABC_transporter	1.0	93.8	32	58.5	3.9e-10	1
EMRR	46	78	SRX3808529.4779565	fluoroquinolone	NP_417169.1|FEATURES|emrR|fluoroquinolone|emrR	0.999973125483	90.9	33	60.8	8.1e-11	1
CLASS_A	50	81	SRX3808529.3910637	beta-lactam	CAI46978|FEATURES|class_A|beta-lactam|class_A	1.0	65.6	32	48.1	5.4e-07	1
KASUGAMYCIN_RESISTANCE_PROTEIN_KSGA	57	89	SRX3808529.12315541	aminoglycoside	YP_002240485|FEATURES|kasugamycin_resistance_protein_ksgA|aminoglycoside|kasugamycin_resistance_protein_ksgA	1.0	93.9	33	66.2	1.9e-12	1
OQXB	49	81	SRX3808529.10913908	multidrug	YP_001693238|FEATURES|oqxB|multidrug|oqxB	1.0	93.9	33	67.0	1.1e-12	1
OMPR	385	417	SRX3808529.2077903	multidrug	CP000034.1.gene3672.p01|FEATURES|ompR|multidrug|ompR	0.999999196405	90.9	33	65.5	3.3e-12	1
MACB	61	93	SRX3808529.5711658	MLS	gi:1022664304:ref:WP_063420886.1:|FEATURES|macB|MLS|macB	1.0	100.0	33	70.1	1.3e-13	1
EPTA	380	410	SRX3808529.8853109	peptide	BAE78116.1|FEATURES|eptA|peptide|eptA	0.999999999817	93.5	31	72.8	2.0e-14	1
COB(I)ALAMIN_ADENOLSYLTRANSFERASE	57	89	SRX3808529.13705606	unclassified	gi:447201622:ref:WP_001278878.1:|FEATURES|cob(I)alamin_adenolsyltransferase|unclassified|cob(I)alamin_adenolsyltransferase	1.0	78.8	33	60.1	1.4e-10	1
VGAC	5	36	SRX3808529.8853100	MLS	AMP35312.1|FEATURES|vgaC|MLS|vgaC	0.999999681796	90.6	32	65.5	3.2e-12	1
EPTA	417	447	SRX3808529.3341454	peptide	BAE78116.1|FEATURES|eptA|peptide|eptA	0.999999864848	80.6	31	57.4	8.4e-10	1
RAMA	12	42	SRX3808529.13192632	multidrug	AFK13828.1|FEATURES|ramA|multidrug|ramA	0.999995722435	87.1	31	61.6	4.7e-11	1
TETP	73	103	SRX3808529.11201246	tetracycline	YP_002850805|FEATURES|tetP|tetracycline|tetP	1.0	71.0	31	47.4	9.0e-07	1
OQXB	438	470	SRX3808529.6180310	multidrug	YP_001693238|FEATURES|oqxB|multidrug|oqxB	1.0	100.0	33	67.8	6.6e-13	1
EPTA	466	498	SRX3808529.10228707	peptide	BAE78116.1|FEATURES|eptA|peptide|eptA	0.999999827641	72.7	33	55.1	4.4e-09	1
OQXB	755	785	SRX3808529.4778216	multidrug	YP_001693238|FEATURES|oqxB|multidrug|oqxB	0.999999325573	93.5	31	65.9	2.4e-12	1
YOJI	3	35	SRX3808529.11652370	peptide	NP_416715.1|FEATURES|YojI|peptide|YojI	0.999999047361	60.6	33	45.1	4.6e-06	1
PATA	63	95	SRX3808529.4482853	fluoroquinolone	NP_417544.5|FEATURES|patA|fluoroquinolone|patA	0.999988034389	97.0	33	72.4	2.7e-14	1
OMPR	413	445	SRX3808529.2842065	multidrug	CP000034.1.gene3672.p01|FEATURES|ompR|multidrug|ompR	0.999997539287	60.6	33	45.1	4.6e-06	1
ARNA	617	649	SRX3808529.12775794	polymyxin	gi:391316952:gb:EIQ74337.1:|FEATURES|arnA|polymyxin|arnA	0.990886202728	69.7	33	55.5	3.4e-09	1
ACRB	735	766	SRX3808529.10114106	multidrug	gi:447055218:ref:WP_001132474.1:|FEATURES|acrB|multidrug|acrB	1.0	81.2	32	58.9	3.1e-10	1
EPTA	388	420	SRX3808529.5222318	peptide	BAE78116.1|FEATURES|eptA|peptide|eptA	1.0	81.8	33	68.2	5.1e-13	1
CAMP-REGULATORY_PROTEIN	62	94	SRX3808529.3002292	unclassified	gi:899812464:emb:CQH53126.1:|FEATURES|cAMP-regulatory_protein|unclassified|cAMP-regulatory_protein	0.942027936877	100.0	33	71.6	4.6e-14	1
CLASS_C	101	132	SRX3808529.3492688	beta-lactam	AY960293.2.gene1.p2|FEATURES|class_C|beta-lactam|class_C	1.0	81.2	32	61.2	6.0e-11	1
OQXB	284	316	SRX3808529.743602	multidrug	YP_001693238|FEATURES|oqxB|multidrug|oqxB	1.0	87.9	33	58.5	4.0e-10	1
ARNA	195	227	SRX3808529.12251104	polymyxin	gi:507079934:ref:WP_016150692.1:|FEATURES|arnA|polymyxin|arnA	0.999992831822	60.6	33	45.4	3.5e-06	1
EPTA	298	330	SRX3808529.743604	peptide	BAE78116.1|FEATURES|eptA|peptide|eptA	0.999999906226	78.8	33	61.2	6.2e-11	1
PENA	162	194	SRX3808529.6468763	beta-lactam	ZP_03164918|FEATURES|penA|beta-lactam|penA	1.0	75.8	33	57.4	9.0e-10	1
BAES	295	326	SRX3808529.12259758	multidrug	BAA15934.1|FEATURES|baeS|multidrug|baeS	0.99999819537	68.8	32	45.8	2.6e-06	1
ACRA	77	108	SRX3808529.3390579	multidrug	gi:500615129:gb:EOQ55695.1:|FEATURES|acrA|multidrug|acrA	1.0	87.5	32	59.3	2.3e-10	1
MAJOR_FACILITATOR_SUPERFAMILY_TRANSPORTER	53	85	SRX3808529.11505481	multidrug	NC_010410.6002639.p01|FEATURES|major_facilitator_superfamily_transporter|multidrug|major_facilitator_superfamily_transporter	0.999999999968	72.7	33	57.0	1.2e-09	1
TOLC	383	415	SRX3808529.7500244	multidrug	gi:516511311:ref:WP_017899749.1:|FEATURES|TolC|multidrug|TolC	1.0	90.9	33	63.2	1.6e-11	1
ACRB	751	781	SRX3808529.13826350	multidrug	gi:447055254:ref:WP_001132510.1:|FEATURES|acrB|multidrug|acrB	0.999999997897	100.0	31	68.2	4.8e-13	1
ROSB	255	287	SRX3808529.4992882	fosmidomycin	gi:896190680:ref:WP_049199932.1:|FEATURES|rosB|fosmidomycin|rosB	1.0	93.9	33	64.3	7.3e-12	1
SDIA	35	66	SRX3808529.11505486	unclassified	gi:754962390:ref:WP_042318313.1:|FEATURES|sdiA|unclassified|sdiA	1.0	62.5	32	55.8	2.5e-09	1
PBP-1B	165	197	SRX3808529.13828588	beta-lactam	YP_002467958|FEATURES|PBP-1B|beta-lactam|PBP-1B	0.999999997117	66.7	33	48.9	3.2e-07	1
CPXA	71	103	SRX3808529.2690122	aminoglycoside:aminocoumarin	NP_312864.1|FEATURES|cpxA|aminoglycoside:aminocoumarin|cpxA	0.999490568555	84.8	33	60.5	1.1e-10	1
ACRA	255	287	SRX3808529.3748349	multidrug	gi:500615129:gb:EOQ55695.1:|FEATURES|acrA|multidrug|acrA	1.0	87.9	33	63.2	1.6e-11	1
EMRD	43	74	SRX3808529.7767254	multidrug	YP_002846930|FEATURES|emrD|multidrug|emrD	1.0	78.1	32	55.1	4.3e-09	1
MAJOR_FACILITATOR_SUPERFAMILY_TRANSPORTER	392	424	SRX3808529.9549655	multidrug	CP001918.1.gene2931.p01|FEATURES|major_facilitator_superfamily_transporter|multidrug|major_facilitator_superfamily_transporter	0.999998772245	87.9	33	59.7	1.8e-10	1
PENA	151	182	SRX3808529.2954353	beta-lactam	ZP_04656349|FEATURES|penA|beta-lactam|penA	1.0	81.2	32	62.4	2.8e-11	1
MDTK	52	84	SRX3808529.6321180	multidrug	gi:554682163:ref:WP_023182103.1:|FEATURES|mdtK|multidrug|mdtK	1.0	90.9	33	63.2	1.6e-11	1
EMRA	154	184	SRX3808529.9713635	multidrug	gi:817604913:ref:WP_046598123.1:|FEATURES|emrA|multidrug|emrA	0.986029393719	87.1	31	58.2	4.9e-10	1
VANR	70	102	SRX3808529.3704378	glycopeptide	gi:944468330:ref:WP_055698749.1:|FEATURES|vanR|glycopeptide|vanR	0.999998334817	60.6	33	47.0	1.2e-06	1
PENA	145	177	SRX3808529.13809192	beta-lactam	ZP_04656349|FEATURES|penA|beta-lactam|penA	1.0	69.7	33	57.4	9.0e-10	1
ACRB	163	195	SRX3808529.1513732	multidrug	gi:502789935:ref:WP_013024911.1:|FEATURES|acrB|multidrug|acrB	1.0	87.9	33	65.9	2.5e-12	1
EPTA	377	409	SRX3808529.4138366	peptide	BAE78116.1|FEATURES|eptA|peptide|eptA	0.999999999991	78.8	33	65.9	2.5e-12	1
CPXA	404	434	SRX3808529.12859984	aminoglycoside:aminocoumarin	NP_312864.1|FEATURES|cpxA|aminoglycoside:aminocoumarin|cpxA	0.999706032181	93.5	31	65.9	2.4e-12	1
ACRB	49	80	SRX3808529.6285378	multidrug	NP_706355|FEATURES|acrB|multidrug|acrB	1.0	93.8	32	64.7	5.6e-12	1
DFRA3	29	61	SRX3808529.2969923	diaminopyrimidine	AAA25550.1|FEATURES|dfrA3|diaminopyrimidine|dfrA3	0.999827809192	72.7	33	51.2	6.4e-08	1
PENA	189	221	SRX3808529.13284499	beta-lactam	ZP_02659083|FEATURES|penA|beta-lactam|penA	1.0	60.6	33	45.1	4.6e-06	1
PENA	506	537	SRX3808529.6795839	beta-lactam	ZP_04656349|FEATURES|penA|beta-lactam|penA	1.0	87.5	32	69.3	2.3e-13	1
ACRB	467	497	SRX3808529.9916344	multidrug	gi:495735716:ref:WP_008460295.1:|FEATURES|acrB|multidrug|acrB	1.0	96.8	31	59.3	2.2e-10	1
EPTA	377	409	SRX3808529.7162530	peptide	BAE78116.1|FEATURES|eptA|peptide|eptA	0.999999999992	78.8	33	65.9	2.5e-12	1
MEXI	398	430	SRX3808529.7072391	multidrug	NC_002516.2.880346.p01|FEATURES|mexI|multidrug|mexI	0.999999999967	66.7	33	46.2	2.1e-06	1
VANR	92	122	SRX3808529.7090190	glycopeptide	gi:530818241:gb:EQC77429.1:|FEATURES|vanR|glycopeptide|vanR	1.0	93.5	31	62.4	2.7e-11	1
ACRA	309	340	SRX3808529.12625081	multidrug	gi:874366274:gb:KMT76179.1:|FEATURES|acrA|multidrug|acrA	1.0	78.1	32	54.7	5.6e-09	1
TOLC	389	421	SRX3808529.4285030	multidrug	gi:763321415:ref:WP_044179865.1:|FEATURES|TolC|multidrug|TolC	1.0	93.9	33	64.3	7.3e-12	1
EPTA	320	351	SRX3808529.7005094	peptide	BAE78116.1|FEATURES|eptA|peptide|eptA	0.999999928183	81.2	32	64.3	7.3e-12	1
PMRF	152	183	SRX3808529.8245354	peptide	AAC75314.1|FEATURES|PmrF|peptide|PmrF	0.999999772666	96.9	32	70.9	7.8e-14	1
TET34	73	105	SRX3808529.4053765	tetracycline	ZP_02197344|FEATURES|tet34|tetracycline|tet34	1.0	66.7	33	52.8	2.2e-08	1
OMP36	101	132	SRX3808529.2002289	multidrug	AF336095.1.gene1.p01|FEATURES|omp36|multidrug|omp36	0.983031599859	84.4	32	66.6	1.4e-12	1
EPTA	351	383	SRX3808529.3967443	peptide	BAE78116.1|FEATURES|eptA|peptide|eptA	0.999999909569	78.8	33	61.6	4.7e-11	1
EPTA	83	115	SRX3808529.4339857	peptide	BAE78116.1|FEATURES|eptA|peptide|eptA	0.99999979365	78.8	33	53.5	1.3e-08	1
PBP-1A	714	744	SRX3808529.5549036	beta-lactam	YP_001292390|FEATURES|PBP-1A|beta-lactam|PBP-1A	1.0	67.7	31	53.9	9.9e-09	1
EMRB	30	61	SRX3808529.7075012	multidrug	CP004022.1.gene546.p01|FEATURES|emrB|multidrug|emrB	0.999670832797	84.4	32	57.4	8.7e-10	1
ADEJ	31	62	SRX3808529.10803936	multidrug	gi:691078841:ref:WP_032016505.1:|FEATURES|adeJ|multidrug|adeJ	1.0	90.6	32	67.4	8.6e-13	1
BAES	295	326	SRX3808529.10359694	multidrug	BAA15934.1|FEATURES|baeS|multidrug|baeS	0.999998403831	68.8	32	48.5	4.0e-07	1
PENA	396	428	SRX3808529.4783006	beta-lactam	ZP_04656349|FEATURES|penA|beta-lactam|penA	1.0	75.8	33	54.3	7.6e-09	1
TOLC	357	389	SRX3808529.3059921	multidrug	gi:565892113:ref:WP_023972176.1:|FEATURES|TolC|multidrug|TolC	1.0	90.9	33	60.5	1.1e-10	1
UGD	87	119	SRX3808529.5210576	peptide	AAC75089.1|FEATURES|ugd|peptide|ugd	0.999999716754	78.8	33	58.5	4.0e-10	1
CAMP-REGULATORY_PROTEIN	27	59	SRX3808529.11400666	unclassified	gi:490367208:ref:WP_004246872.1:|FEATURES|cAMP-regulatory_protein|unclassified|cAMP-regulatory_protein	0.938228976154	100.0	33	67.4	8.6e-13	1
MDTL	333	363	SRX3808529.10255144	multidrug	gi:446742357:ref:WP_000819613.1:|FEATURES|mdtL|multidrug|mdtL	1.0	87.1	31	57.4	8.4e-10	1
MAJOR_FACILITATOR_SUPERFAMILY_TRANSPORTER	11	42	SRX3808529.7217399	multidrug	CP001918.1.gene2931.p01|FEATURES|major_facilitator_superfamily_transporter|multidrug|major_facilitator_superfamily_transporter	0.999998857317	87.5	32	61.6	4.6e-11	1
MDTE	78	109	SRX3808529.6201028	multidrug	CP001918.1.gene3442.p01|FEATURES|mdtE|multidrug|mdtE	0.999999999857	84.4	32	58.9	3.1e-10	1
MACB	128	158	SRX3808529.10321138	MLS	gi:823326845:ref:WP_047080664.1:|FEATURES|macB|MLS|macB	1.0	71.0	31	45.8	2.5e-06	1
SERRATIA_MARCESCENS_OMP1	165	195	SRX3808529.1383072	multidrug	AIA49384.1|FEATURES|Serratia_marcescens_Omp1|multidrug|Serratia_marcescens_Omp1	0.999948846426	67.7	31	45.4	3.3e-06	1
TOLC	293	324	SRX3808529.12892470	multidrug	gi:1022683113:ref:WP_063438595.1:|FEATURES|TolC|multidrug|TolC	0.999998361069	68.8	32	44.3	7.8e-06	1
PENA	187	219	SRX3808529.3992456	beta-lactam	ZP_04656349|FEATURES|penA|beta-lactam|penA	1.0	66.7	33	48.1	5.4e-07	1
ACRF	121	152	SRX3808529.10120075	multidrug	CP000647.1.gene3710.p01|FEATURES|acrF|multidrug|acrF	0.999999999973	96.9	32	62.8	2.1e-11	1
ACRB	146	178	SRX3808529.11834384	multidrug	ZP_04639026|FEATURES|acrB|multidrug|acrB	1.0	81.8	33	60.5	1.1e-10	1
ACRB	358	390	SRX3808529.7011337	multidrug	ZP_04612532|FEATURES|acrB|multidrug|acrB	1.0	93.9	33	62.0	3.6e-11	1
PENA	60	91	SRX3808529.4089824	beta-lactam	ZP_04656349|FEATURES|penA|beta-lactam|penA	1.0	84.4	32	63.2	1.6e-11	1
ACRB	944	975	SRX3808529.10876339	multidrug	gi:812045371:emb:CRH28493.1:|FEATURES|acrB|multidrug|acrB	1.0	100.0	32	65.5	3.3e-12	1
TRANSCRIPTIONAL_REGULATORY_PROTEIN_CPXR_CPXR	172	203	SRX3808529.4295863	unclassified	CP001918.1.gene5135.p01|FEATURES|transcriptional_regulatory_protein_CpxR_cpxR|unclassified|transcriptional_regulatory_protein_CpxR_cpxR	0.999999999988	100.0	32	66.6	1.4e-12	1
RPOB2	404	434	SRX3808529.8594100	multidrug	BAD59497.1|FEATURES|rpoB2|multidrug|rpoB2	0.999999211983	67.7	31	50.1	1.4e-07	1
BAER	197	229	SRX3808529.12884470	multidrug	YP_490321.1|FEATURES|baeR|multidrug|baeR	0.999997529624	90.9	33	63.5	1.2e-11	1
MULTIDRUG_ABC_TRANSPORTER	473	505	SRX3808529.10211917	multidrug	gi:1031799645:ref:WP_064138838.1:|FEATURES|multidrug_ABC_transporter|multidrug|multidrug_ABC_transporter	1.0	69.7	33	50.1	1.4e-07	1
MSBA	205	237	SRX3808529.2121326	nitroimidazole	NP_415434.1|FEATURES|msbA|nitroimidazole|msbA	0.999842082079	87.9	33	61.2	6.2e-11	1
KASUGAMYCIN_RESISTANCE_PROTEIN_KSGA	62	93	SRX3808529.10595028	aminoglycoside	YP_002240485|FEATURES|kasugamycin_resistance_protein_ksgA|aminoglycoside|kasugamycin_resistance_protein_ksgA	1.0	96.9	32	66.6	1.5e-12	1
FARB	25	57	SRX3808529.8509943	antibacterial_free_fatty_acids	NP_273368.1|FEATURES|farB|antibacterial_free_fatty_acids|farB	0.997437526894	93.9	33	65.1	4.3e-12	1
OMPR	354	385	SRX3808529.11949611	multidrug	CP000034.1.gene3672.p01|FEATURES|ompR|multidrug|ompR	0.999998929312	81.2	32	59.3	2.3e-10	1
ACRB	656	688	SRX3808529.12704527	multidrug	gi:447196041:ref:WP_001273297.1:|FEATURES|acrB|multidrug|acrB	1.0	100.0	33	70.1	1.3e-13	1
ESCHERICHIA_COLI_LAMB	228	260	SRX3808529.6207595	multidrug	BAB38442|FEATURES|Escherichia_coli_LamB|multidrug|Escherichia_coli_LamB	0.999997013545	78.8	33	62.8	2.1e-11	1
ADEJ	40	71	SRX3808529.5572084	multidrug	NC_011586.7045444.p01|FEATURES|adeJ|multidrug|adeJ	1.0	93.8	32	66.2	1.9e-12	1
PATA	257	288	SRX3808529.12789704	fluoroquinolone	NP_417544.5|FEATURES|patA|fluoroquinolone|patA	0.99996060907	62.5	32	51.2	6.4e-08	1
ADES	132	163	SRX3808529.5572083	multidrug	ADM92606.1|FEATURES|adeS|multidrug|adeS	0.99999913036	65.6	32	46.6	1.5e-06	1
RPOB2	144	176	SRX3808529.4134904	multidrug	BAD59497.1|FEATURES|rpoB2|multidrug|rpoB2	0.999999347884	72.7	33	55.8	2.6e-09	1
MDTE	62	93	SRX3808529.7865367	multidrug	CP001918.1.gene3442.p01|FEATURES|mdtE|multidrug|mdtE	0.999993105677	68.8	32	45.4	3.5e-06	1
ACRB	862	894	SRX3808529.12680814	multidrug	gi:502789935:ref:WP_013024911.1:|FEATURES|acrB|multidrug|acrB	1.0	100.0	33	68.9	3.0e-13	1
ACRB	500	532	SRX3808529.2085433	multidrug	gi:446414960:ref:WP_000492815.1:|FEATURES|acrB|multidrug|acrB	0.999999844499	63.6	33	45.8	2.7e-06	1
ACRB	68	100	SRX3808529.3540430	multidrug	ZP_04639026|FEATURES|acrB|multidrug|acrB	1.0	78.8	33	58.2	5.2e-10	1
ACRB	121	153	SRX3808529.11142069	multidrug	ZP_04639026|FEATURES|acrB|multidrug|acrB	1.0	87.9	33	60.8	8.1e-11	1
VGAC	27	59	SRX3808529.13490575	MLS	AMP35312.1|FEATURES|vgaC|MLS|vgaC	0.999999031953	60.6	33	52.4	2.9e-08	1
MEXX	281	312	SRX3808529.11142066	multidrug	gi:694090431:ref:WP_032435131.1:|FEATURES|mexX|multidrug|mexX	1.0	96.9	32	65.5	3.3e-12	1
ARNA	131	162	SRX3808529.4849570	polymyxin	gi:851935911:ref:WP_048224705.1:|FEATURES|arnA|polymyxin|arnA	0.885910214201	81.2	32	52.0	3.8e-08	1
SMEE	256	288	SRX3808529.5048942	multidrug	CAC14595|FEATURES|smeE|multidrug|smeE	0.999999999864	75.8	33	53.9	9.9e-09	1
MDTB	712	743	SRX3808529.6495020	multidrug	CP001918.1.gene3440.p01|FEATURES|mdtB|multidrug|mdtB	0.999881952498	65.6	32	45.8	2.7e-06	1
CAMP-REGULATORY_PROTEIN	12	42	SRX3808529.8962801	unclassified	gi:490367208:ref:WP_004246872.1:|FEATURES|cAMP-regulatory_protein|unclassified|cAMP-regulatory_protein	0.937558563372	90.3	31	67.0	1.1e-12	1
PENA	227	259	SRX3808529.1844526	beta-lactam	ZP_04656349|FEATURES|penA|beta-lactam|penA	1.0	81.8	33	62.4	2.8e-11	1
BICYCLOMYCIN-MULTIDRUG_EFFLUX_PROTEIN_BCR	244	274	SRX3808529.79237	multidrug	YP_002237398|FEATURES|bicyclomycin-multidrug_efflux_protein_bcr|multidrug|bicyclomycin-multidrug_efflux_protein_bcr	1.0	96.8	31	67.0	1.1e-12	1
EMRB	472	504	SRX3808529.10123523	multidrug	gi:693192921:ref:WP_032315848.1:|FEATURES|emrB|multidrug|emrB	0.999995138856	84.8	33	63.5	1.2e-11	1
EPTA	176	206	SRX3808529.8206246	peptide	BAE78116.1|FEATURES|eptA|peptide|eptA	0.999999715917	77.4	31	50.8	7.9e-08	1
MULTIDRUG_ABC_TRANSPORTER	472	503	SRX3808529.3434152	multidrug	gi:1031799645:ref:WP_064138838.1:|FEATURES|multidrug_ABC_transporter|multidrug|multidrug_ABC_transporter	1.0	71.9	32	48.9	3.1e-07	1
ESCHERICHIA_COLI_LAMB	313	344	SRX3808529.10360242	multidrug	BAB38442|FEATURES|Escherichia_coli_LamB|multidrug|Escherichia_coli_LamB	0.999996573285	68.8	32	59.7	1.8e-10	1
MAJOR_FACILITATOR_SUPERFAMILY_TRANSPORTER	393	425	SRX3808529.2416247	multidrug	CP001918.1.gene2931.p01|FEATURES|major_facilitator_superfamily_transporter|multidrug|major_facilitator_superfamily_transporter	0.999998733207	87.9	33	58.9	3.1e-10	1
MEXA	220	251	SRX3808529.4064278	multidrug	gi:497301063:ref:WP_009615280.1:|FEATURES|mexA|multidrug|mexA	1.0	68.8	32	47.0	1.2e-06	1
CAMP-REGULATORY_PROTEIN	77	109	SRX3808529.7436963	unclassified	gi:490367208:ref:WP_004246872.1:|FEATURES|cAMP-regulatory_protein|unclassified|cAMP-regulatory_protein	0.942966072252	100.0	33	69.3	2.3e-13	1
ARNA	548	579	SRX3808529.5206392	polymyxin	gi:391316952:gb:EIQ74337.1:|FEATURES|arnA|polymyxin|arnA	0.916019580073	81.2	32	60.1	1.4e-10	1
OPTRA	200	232	SRX3808529.12847574	oxazolidinone	AKA86814|FEATURES|optrA|oxazolidinone|optrA	0.999032650897	60.6	33	46.2	2.1e-06	1
TETA	443	473	SRX3808529.13858438	tetracycline	gi:736993687:ref:WP_034989673.1:|FEATURES|tetA|tetracycline|tetA	0.999999999997	71.0	31	45.4	3.5e-06	1
TOLC	182	212	SRX3808529.11480659	multidrug	gi:751932569:ref:WP_041147277.1:|FEATURES|TolC|multidrug|TolC	1.0	87.1	31	58.9	3.1e-10	1
YOJI	66	98	SRX3808529.5363689	peptide	NP_416715.1|FEATURES|YojI|peptide|YojI	0.999999644829	78.8	33	53.9	9.9e-09	1
EMRR	4	35	SRX3808529.5925886	fluoroquinolone	NP_417169.1|FEATURES|emrR|fluoroquinolone|emrR	0.999963294306	78.1	32	57.8	6.6e-10	1
ESCHERICHIA_COLI_LAMB	141	173	SRX3808529.7542660	multidrug	BAB38442|FEATURES|Escherichia_coli_LamB|multidrug|Escherichia_coli_LamB	0.999997149928	84.8	33	63.9	9.6e-12	1
PBP-1A	174	205	SRX3808529.11971290	beta-lactam	YP_001292390|FEATURES|PBP-1A|beta-lactam|PBP-1A	1.0	75.0	32	52.0	3.6e-08	1
PENA	360	390	SRX3808529.4873614	beta-lactam	ZP_04656349|FEATURES|penA|beta-lactam|penA	1.0	67.7	31	47.4	9.0e-07	1
RPOB2	420	452	SRX3808529.11136529	multidrug	BAD59497.1|FEATURES|rpoB2|multidrug|rpoB2	0.999999363912	75.8	33	56.6	1.5e-09	1
ACRF	301	333	SRX3808529.4442814	multidrug	CP000647.1.gene3710.p01|FEATURES|acrF|multidrug|acrF	1.0	81.8	33	64.3	7.3e-12	1
QACG	1	31	SRX3808529.12098447	multidrug	gi:686408520:ref:WP_031913065.1:|FEATURES|qacG|multidrug|qacG	0.999999996356	71.0	31	49.3	2.4e-07	1
EMRA	37	69	SRX3808529.10964024	multidrug	gi:896053843:ref:WP_049103497.1:|FEATURES|emrA|multidrug|emrA	0.988312625816	87.9	33	67.8	6.6e-13	1
EMRA	152	183	SRX3808529.5777745	multidrug	gi:817604913:ref:WP_046598123.1:|FEATURES|emrA|multidrug|emrA	0.985552375335	81.2	32	56.6	1.5e-09	1
EMRA	170	202	SRX3808529.10303778	multidrug	gi:817604913:ref:WP_046598123.1:|FEATURES|emrA|multidrug|emrA	0.985639947851	84.8	33	59.7	1.8e-10	1
MSBA	78	110	SRX3808529.4138950	nitroimidazole	NP_415434.1|FEATURES|msbA|nitroimidazole|msbA	0.999898122765	84.8	33	65.1	4.3e-12	1
EMRD	43	74	SRX3808529.2932238	multidrug	YP_002846930|FEATURES|emrD|multidrug|emrD	1.0	78.1	32	55.1	4.4e-09	1
EPTA	57	89	SRX3808529.5364301	peptide	BAE78116.1|FEATURES|eptA|peptide|eptA	0.999999510404	69.7	33	46.6	1.6e-06	1
EMRB	245	275	SRX3808529.12500789	multidrug	gi:738456322:ref:WP_036407483.1:|FEATURES|emrB|multidrug|emrB	0.999995210174	100.0	31	67.0	1.1e-12	1
RPOB2	1031	1063	SRX3808529.7229491	multidrug	BAD59497.1|FEATURES|rpoB2|multidrug|rpoB2	0.999999432513	75.8	33	60.5	1.1e-10	1
MDTG	140	172	SRX3808529.4782594	multidrug	gi:727184277:ref:WP_033646458.1:|FEATURES|mdtG|multidrug|mdtG	1.0	60.6	33	47.8	7.1e-07	1
VGAC	5	37	SRX3808529.2729584	MLS	AMP35312.1|FEATURES|vgaC|MLS|vgaC	0.999999691187	87.9	33	65.9	2.5e-12	1
EPTA	85	116	SRX3808529.2587956	peptide	BAE78116.1|FEATURES|eptA|peptide|eptA	0.999999802847	81.2	32	53.9	9.9e-09	1
MSBA	170	202	SRX3808529.4212867	nitroimidazole	NP_415434.1|FEATURES|msbA|nitroimidazole|msbA	0.999707536661	87.9	33	57.0	1.2e-09	1
MUXB	601	632	SRX3808529.8532344	multidrug	NP_251217.1|FEATURES|MuxB|multidrug|MuxB	0.999999987584	71.9	32	47.4	9.0e-07	1
MSBA	21	53	SRX3808529.11584183	nitroimidazole	NP_415434.1|FEATURES|msbA|nitroimidazole|msbA	0.999683253555	84.8	33	53.9	9.9e-09	1
MACB	128	158	SRX3808529.6666264	MLS	gi:823326845:ref:WP_047080664.1:|FEATURES|macB|MLS|macB	1.0	71.0	31	45.8	2.7e-06	1
TOLC	13	45	SRX3808529.5919150	multidrug	gi:696408901:ref:WP_032980019.1:|FEATURES|TolC|multidrug|TolC	1.0	81.8	33	53.1	1.7e-08	1
EMRB	471	503	SRX3808529.6666260	multidrug	gi:585330820:ref:WP_024212479.1:|FEATURES|emrB|multidrug|emrB	0.999951044086	87.9	33	65.1	4.3e-12	1
RPOB2	581	613	SRX3808529.5919153	multidrug	BAD59497.1|FEATURES|rpoB2|multidrug|rpoB2	0.999999437088	81.8	33	60.8	8.1e-11	1
EPTA	174	206	SRX3808529.5336577	peptide	BAE78116.1|FEATURES|eptA|peptide|eptA	0.999999840178	81.8	33	55.8	2.6e-09	1
KASUGAMYCIN_RESISTANCE_PROTEIN_KSGA	2	34	SRX3808529.11365831	aminoglycoside	A7FMC1|FEATURES|kasugamycin_resistance_protein_ksgA|aminoglycoside|kasugamycin_resistance_protein_ksgA	1.0	90.9	33	69.3	2.3e-13	1
ROSB	230	261	SRX3808529.10041744	fosmidomycin	gi:896190680:ref:WP_049199932.1:|FEATURES|rosB|fosmidomycin|rosB	1.0	93.8	32	59.7	1.8e-10	1
ROSB	422	453	SRX3808529.3736405	fosmidomycin	ZP_04612557|FEATURES|rosB|fosmidomycin|rosB	1.0	71.9	32	47.4	9.0e-07	1
KASUGAMYCIN_RESISTANCE_PROTEIN_KSGA	103	134	SRX3808529.7081612	aminoglycoside	A7FMC1|FEATURES|kasugamycin_resistance_protein_ksgA|aminoglycoside|kasugamycin_resistance_protein_ksgA	0.999999996296	84.4	32	62.0	3.5e-11	1
DFRA3	32	64	SRX3808529.12859173	diaminopyrimidine	AAA25550.1|FEATURES|dfrA3|diaminopyrimidine|dfrA3	0.999883540147	78.8	33	55.5	3.4e-09	1
TOLC	16	48	SRX3808529.9855878	multidrug	gi:696408901:ref:WP_032980019.1:|FEATURES|TolC|multidrug|TolC	1.0	72.7	33	50.1	1.4e-07	1
ESCHERICHIA_COLI_MIPA	157	189	SRX3808529.5914059	multidrug	NP_310518|FEATURES|Escherichia_coli_mipA|multidrug|Escherichia_coli_mipA	0.999998090898	63.6	33	51.2	6.4e-08	1
ARNA	57	88	SRX3808529.2881279	polymyxin	gi:486426243:ref:WP_001614922.1:|FEATURES|arnA|polymyxin|arnA	0.999994818126	62.5	32	49.3	2.4e-07	1
ACRA	63	95	SRX3808529.6412400	multidrug	ABR13270|FEATURES|acrA|multidrug|acrA	1.0	84.8	33	60.8	8.1e-11	1
EMRA	295	326	SRX3808529.6412407	multidrug	gi:695837578:ref:WP_032750955.1:|FEATURES|emrA|multidrug|emrA	0.999998841945	62.5	32	46.6	1.5e-06	1
MACB	128	160	SRX3808529.3947382	MLS	gi:585355296:ref:WP_024236899.1:|FEATURES|macB|MLS|macB	1.0	69.7	33	46.2	2.1e-06	1
OQXB	737	769	SRX3808529.10440162	multidrug	YP_001693238|FEATURES|oqxB|multidrug|oqxB	1.0	93.9	33	65.9	2.5e-12	1
MDTK	419	451	SRX3808529.1898722	multidrug	gi:565651564:ref:WP_023898859.1:|FEATURES|mdtK|multidrug|mdtK	1.0	72.7	33	56.2	2.0e-09	1
MACB	23	54	SRX3808529.4278724	MLS	gi:922960663:ref:WP_053388845.1:|FEATURES|macB|MLS|macB	1.0	68.8	32	48.1	5.4e-07	1
OMPR	41	73	SRX3808529.1054012	multidrug	CP000034.1.gene3672.p01|FEATURES|ompR|multidrug|ompR	0.999999154462	93.9	33	64.3	7.3e-12	1
MEXB	390	420	SRX3808529.7297625	multidrug	gi:504646765:ref:WP_014833867.1:|FEATURES|mexB|multidrug|mexB	1.0	100.0	31	60.8	7.6e-11	1
MDTE	272	304	SRX3808529.10126041	multidrug	CP001918.1.gene3442.p01|FEATURES|mdtE|multidrug|mdtE	0.99999999995	75.8	33	60.8	8.1e-11	1
PENA	570	602	SRX3808529.10126040	beta-lactam	ZP_04656349|FEATURES|penA|beta-lactam|penA	1.0	78.8	33	62.4	2.8e-11	1
BAES	245	276	SRX3808529.4083569	multidrug	BAA15934.1|FEATURES|baeS|multidrug|baeS	0.999998914239	84.4	32	58.9	3.0e-10	1
PENA	326	358	SRX3808529.7711389	beta-lactam	YP_002226185|FEATURES|penA|beta-lactam|penA	1.0	63.6	33	48.1	5.4e-07	1
MSBA	5	37	SRX3808529.6175315	nitroimidazole	NP_415434.1|FEATURES|msbA|nitroimidazole|msbA	0.999854422861	87.9	33	61.6	4.7e-11	1
PENA	524	556	SRX3808529.6175314	beta-lactam	ZP_04656349|FEATURES|penA|beta-lactam|penA	1.0	93.9	33	68.6	3.9e-13	1
ACRB	494	525	SRX3808529.9708895	multidrug	YP_001908403|FEATURES|acrB|multidrug|acrB	0.999999973275	75.0	32	61.2	6.0e-11	1
TOLC	33	65	SRX3808529.10411960	multidrug	gi:696408901:ref:WP_032980019.1:|FEATURES|TolC|multidrug|TolC	1.0	90.9	33	60.1	1.4e-10	1
OQXB	274	304	SRX3808529.898327	multidrug	YP_001693238|FEATURES|oqxB|multidrug|oqxB	1.0	96.8	31	63.5	1.2e-11	1
CPXA	318	350	SRX3808529.3946478	aminoglycoside:aminocoumarin	NP_312864.1|FEATURES|cpxA|aminoglycoside:aminocoumarin|cpxA	0.999446618383	75.8	33	59.7	1.8e-10	1
TETD	27	58	SRX3808529.11959301	tetracycline	gi:135617:sp:P28816.1:TETD_ECOLX|FEATURES|tetD|tetracycline|tetD	0.999999995029	65.6	32	51.2	6.4e-08	1
CARA	190	222	SRX3808529.5748395	MLS	M80346.gene.p01|FEATURES|carA|MLS|carA	0.999999991229	60.6	33	44.3	7.8e-06	1
MSBA	75	105	SRX3808529.61119	nitroimidazole	NP_415434.1|FEATURES|msbA|nitroimidazole|msbA	0.999816176526	80.6	31	59.3	2.4e-10	1
MSBA	183	215	SRX3808529.11779794	nitroimidazole	NP_415434.1|FEATURES|msbA|nitroimidazole|msbA	0.999854422861	90.9	33	61.6	4.7e-11	1
ACRB	557	589	SRX3808529.4548332	multidrug	AAQ21216|FEATURES|acrB|multidrug|acrB	0.999999998872	69.7	33	52.0	3.8e-08	1
RPOB2	567	599	SRX3808529.13033231	multidrug	BAD59497.1|FEATURES|rpoB2|multidrug|rpoB2	0.999999363912	78.8	33	56.6	1.5e-09	1
TRANSCRIPTIONAL_REGULATORY_PROTEIN_CPXR_CPXR	200	232	SRX3808529.4032024	unclassified	CP001918.1.gene5135.p01|FEATURES|transcriptional_regulatory_protein_CpxR_cpxR|unclassified|transcriptional_regulatory_protein_CpxR_cpxR	1.0	97.0	33	72.4	2.7e-14	1
PBP-1B	170	201	SRX3808529.7171305	beta-lactam	YP_002467958|FEATURES|PBP-1B|beta-lactam|PBP-1B	0.999999996478	65.6	32	47.8	7.1e-07	1
PBP-1B	649	681	SRX3808529.6467248	beta-lactam	YP_002467958|FEATURES|PBP-1B|beta-lactam|PBP-1B	0.99999999847	63.6	33	52.4	2.9e-08	1
SMEE	164	196	SRX3808529.12974079	multidrug	CAC14595|FEATURES|smeE|multidrug|smeE	1.0	69.7	33	55.8	2.6e-09	1
OMPF	24	56	SRX3808529.9558377	multidrug	gi:742936434:ref:WP_039025717.1:|FEATURES|ompF|multidrug|ompF	0.999999998841	72.7	33	55.5	3.4e-09	1
EPTA	267	298	SRX3808529.5930391	peptide	BAE78116.1|FEATURES|eptA|peptide|eptA	0.999999715917	84.4	32	62.8	2.1e-11	1
MDTG	20	51	SRX3808529.7719557	multidrug	gi:935474058:ref:WP_054410905.1:|FEATURES|mdtG|multidrug|mdtG	0.999978811143	62.5	32	47.0	1.2e-06	1
TOLC	373	403	SRX3808529.6118716	multidrug	gi:890454542:ref:WP_048887938.1:|FEATURES|TolC|multidrug|TolC	1.0	96.8	31	61.2	5.8e-11	1
RPOB2	866	898	SRX3808529.13454260	multidrug	BAD59497.1|FEATURES|rpoB2|multidrug|rpoB2	0.999999287045	72.7	33	53.1	1.7e-08	1
MSBA	181	212	SRX3808529.6605760	nitroimidazole	NP_415434.1|FEATURES|msbA|nitroimidazole|msbA	0.999553660026	81.2	32	50.4	1.1e-07	1
MEXX	219	251	SRX3808529.12841132	multidrug	CP000647.1.gene3709.p01|FEATURES|mexX|multidrug|mexX	1.0	97.0	33	66.6	1.5e-12	1
TAEA	160	190	SRX3808529.4385459	pleuromutilin	APB03219.1|FEATURES|TaeA|pleuromutilin|TaeA	0.999837308244	67.7	31	44.7	6.0e-06	1
ACRB	746	778	SRX3808529.3907686	multidrug	ZP_04639026|FEATURES|acrB|multidrug|acrB	1.0	93.9	33	68.2	5.1e-13	1
TOLC	325	355	SRX3808529.311684	multidrug	gi:890454542:ref:WP_048887938.1:|FEATURES|TolC|multidrug|TolC	1.0	87.1	31	57.0	1.1e-09	1
MSBA	196	227	SRX3808529.5803369	nitroimidazole	NP_415434.1|FEATURES|msbA|nitroimidazole|msbA	0.999898122765	96.9	32	65.1	4.3e-12	1
ACRB	860	892	SRX3808529.8902237	multidrug	CP001918.1.gene1257.p01|FEATURES|acrB|multidrug|acrB	1.0	100.0	33	67.4	8.6e-13	1
KASUGAMYCIN_RESISTANCE_PROTEIN_KSGA	128	160	SRX3808529.12415471	aminoglycoside	A7FMC1|FEATURES|kasugamycin_resistance_protein_ksgA|aminoglycoside|kasugamycin_resistance_protein_ksgA	1.0	87.9	33	62.4	2.8e-11	1
RPOB2	452	483	SRX3808529.12374514	multidrug	BAD59497.1|FEATURES|rpoB2|multidrug|rpoB2	0.999999495992	87.5	32	65.1	4.3e-12	1
KASUGAMYCIN_RESISTANCE_PROTEIN_KSGA	223	255	SRX3808529.612818	aminoglycoside	YP_002240485|FEATURES|kasugamycin_resistance_protein_ksgA|aminoglycoside|kasugamycin_resistance_protein_ksgA	1.0	93.9	33	62.4	2.8e-11	1
TOLC	51	83	SRX3808529.10346528	multidrug	gi:749612358:ref:WP_040233965.1:|FEATURES|TolC|multidrug|TolC	1.0	84.8	33	62.0	3.6e-11	1
EPTA	185	217	SRX3808529.2019322	peptide	BAE78116.1|FEATURES|eptA|peptide|eptA	0.999999420087	66.7	33	45.4	3.5e-06	1
ESCHERICHIA_COLI_LAMB	213	245	SRX3808529.2890734	multidrug	BAB38442|FEATURES|Escherichia_coli_LamB|multidrug|Escherichia_coli_LamB	0.999996743602	78.8	33	60.8	8.1e-11	1
EMRB-QACA_FAMILY_MAJOR_FACILITATOR_TRANSPORTER	142	172	SRX3808529.13985520	multidrug	EU408347.1.gene6.p01|FEATURES|EmrB-QacA_family_major_facilitator_transporter|multidrug|EmrB-QacA_family_major_facilitator_transporter	0.999995869045	90.3	31	70.1	1.3e-13	1
MAJOR_FACILITATOR_SUPERFAMILY_TRANSPORTER	38	69	SRX3808529.10295394	multidrug	CP001918.1.gene2931.p01|FEATURES|major_facilitator_superfamily_transporter|multidrug|major_facilitator_superfamily_transporter	0.999999006384	96.9	32	65.5	3.3e-12	1
EMRB	207	238	SRX3808529.7714606	multidrug	gi:661298237:ref:WP_029991091.1:|FEATURES|emrB|multidrug|emrB	0.999720786082	84.4	32	63.9	9.3e-12	1
OMPR	281	311	SRX3808529.2037085	multidrug	CP000034.1.gene3672.p01|FEATURES|ompR|multidrug|ompR	0.99999845773	80.6	31	52.4	2.7e-08	1
MDTK	20	52	SRX3808529.10422801	multidrug	gi:555222058:ref:WP_023214681.1:|FEATURES|mdtK|multidrug|mdtK	1.0	90.9	33	59.7	1.8e-10	1
OMPF	50	79	SRX3808529.10648308	multidrug	gi:823296122:ref:WP_047051707.1:|FEATURES|ompF|multidrug|ompF	0.999865291045	64.5	31	46.6	1.5e-06	1
MDTK	253	284	SRX3808529.3819179	multidrug	gi:554682163:ref:WP_023182103.1:|FEATURES|mdtK|multidrug|mdtK	1.0	96.9	32	61.6	4.6e-11	1
ESCHERICHIA_COLI_LAMB	210	241	SRX3808529.7559975	multidrug	BAB38442|FEATURES|Escherichia_coli_LamB|multidrug|Escherichia_coli_LamB	0.999996573285	78.1	32	59.7	1.8e-10	1
OQXB	732	764	SRX3808529.4614644	multidrug	YP_001693238|FEATURES|oqxB|multidrug|oqxB	0.999999999956	97.0	33	65.9	2.5e-12	1
SERRATIA_MARCESCENS_OMP1	144	176	SRX3808529.13717786	multidrug	AIA49384.1|FEATURES|Serratia_marcescens_Omp1|multidrug|Serratia_marcescens_Omp1	0.863922410997	75.8	33	57.4	9.0e-10	1
ADEJ	218	250	SRX3808529.9738737	multidrug	NC_011586.7045444.p01|FEATURES|adeJ|multidrug|adeJ	0.999960897268	84.8	33	59.7	1.8e-10	1
ACRB	772	803	SRX3808529.7923069	multidrug	gi:502789935:ref:WP_013024911.1:|FEATURES|acrB|multidrug|acrB	0.999999999957	65.6	32	52.0	3.8e-08	1
ARNA	489	521	SRX3808529.3895810	polymyxin	gi:510924105:ref:WP_016244890.1:|FEATURES|arnA|polymyxin|arnA	0.968843793987	100.0	33	69.7	1.7e-13	1
MSBA	102	133	SRX3808529.5194633	nitroimidazole	NP_415434.1|FEATURES|msbA|nitroimidazole|msbA	0.999854422861	93.8	32	63.9	9.3e-12	1
KLEBSIELLA_PNEUMONIAE_OMPK37	9	39	SRX3808529.4500274	beta-lactam	CAA09666.1|FEATURES|Klebsiella_pneumoniae_OmpK37|beta-lactam|Klebsiella_pneumoniae_OmpK37	0.979459739032	64.5	31	44.7	6.0e-06	1
ESCHERICHIA_COLI_LAMB	83	114	SRX3808529.1895059	multidrug	BAB38442|FEATURES|Escherichia_coli_LamB|multidrug|Escherichia_coli_LamB	0.999996698968	84.4	32	60.5	1.0e-10	1
OQXA	274	306	SRX3808529.3030766	multidrug	YP_001693237.1|FEATURES|oqxA|multidrug|oqxA	0.999997960492	84.8	33	58.5	4.0e-10	1
PBP-1A	437	468	SRX3808529.4604267	beta-lactam	YP_001292390|FEATURES|PBP-1A|beta-lactam|PBP-1A	1.0	71.9	32	51.2	6.4e-08	1
ARNA	304	335	SRX3808529.12842444	polymyxin	gi:851899656:ref:WP_048211088.1:|FEATURES|arnA|polymyxin|arnA	0.994717118934	84.4	32	57.4	9.0e-10	1
PENA	178	210	SRX3808529.7653766	beta-lactam	ZP_04656349|FEATURES|penA|beta-lactam|penA	1.0	78.8	33	58.2	5.2e-10	1
OQXB	354	386	SRX3808529.6492134	multidrug	YP_001693238|FEATURES|oqxB|multidrug|oqxB	1.0	100.0	33	64.3	7.3e-12	1
TOLC	69	101	SRX3808529.3456982	multidrug	gi:745784678:ref:WP_039078098.1:|FEATURES|TolC|multidrug|TolC	1.0	84.8	33	63.2	1.6e-11	1
MAJOR_FACILITATOR_SUPERFAMILY_TRANSPORTER	87	119	SRX3808529.4640028	multidrug	NC_010410.6002639.p01|FEATURES|major_facilitator_superfamily_transporter|multidrug|major_facilitator_superfamily_transporter	0.999999999271	66.7	33	46.2	2.1e-06	1
MEXX	247	279	SRX3808529.13042435	multidrug	gi:694080094:ref:WP_032425292.1:|FEATURES|mexX|multidrug|mexX	1.0	90.9	33	66.6	1.5e-12	1
EMRA	276	308	SRX3808529.10333943	multidrug	gi:506486765:ref:WP_015963310.1:|FEATURES|emrA|multidrug|emrA	0.994869986767	90.9	33	65.1	4.3e-12	1
ROSB	415	447	SRX3808529.8008585	fosmidomycin	gi:1001786599:ref:WP_061324791.1:|FEATURES|rosB|fosmidomycin|rosB	1.0	69.7	33	54.7	5.8e-09	1
PENA	439	470	SRX3808529.6237659	beta-lactam	ZP_04656349|FEATURES|penA|beta-lactam|penA	1.0	96.9	32	70.1	1.3e-13	1
ACRB	895	926	SRX3808529.4422879	multidrug	AAS61063|FEATURES|acrB|multidrug|acrB	1.0	100.0	32	67.8	6.6e-13	1
PENA	201	233	SRX3808529.11806246	beta-lactam	ZP_02659083|FEATURES|penA|beta-lactam|penA	1.0	69.7	33	53.9	9.9e-09	1
BACA	12	43	SRX3808529.1727582	bacitracin	B2VGJ3|FEATURES|bacA|bacitracin|bacA	1.0	96.9	32	65.1	4.3e-12	1
OPTRA	210	241	SRX3808529.4697	oxazolidinone	AKA86814|FEATURES|optrA|oxazolidinone|optrA	0.999002538385	62.5	32	45.8	2.6e-06	1
ACRA	70	102	SRX3808529.1720603	multidrug	ABR13270|FEATURES|acrA|multidrug|acrA	1.0	75.8	33	55.1	4.4e-09	1
PENA	449	480	SRX3808529.11634366	beta-lactam	ZP_04656349|FEATURES|penA|beta-lactam|penA	1.0	65.6	32	49.3	2.4e-07	1
OMPR	114	145	SRX3808529.12375647	multidrug	CP000034.1.gene3672.p01|FEATURES|ompR|multidrug|ompR	0.999999271069	90.6	32	67.8	6.6e-13	1
ACRA	217	247	SRX3808529.2382623	multidrug	CAC35724|FEATURES|acrA|multidrug|acrA	1.0	96.8	31	62.0	3.4e-11	1
MDTA	210	240	SRX3808529.2766614	multidrug	gi:554917940:ref:WP_023194008.1:|FEATURES|mdtA|multidrug|mdtA	0.99999967527	61.3	31	45.1	4.5e-06	1
PMRF	269	299	SRX3808529.8667573	peptide	AAC75314.1|FEATURES|PmrF|peptide|PmrF	0.999999479352	90.3	31	59.3	2.3e-10	1
ADEL	124	155	SRX3808529.237180	multidrug	ALH22601.1|FEATURES|adeL|multidrug|adeL	0.999999263107	68.8	32	48.5	4.2e-07	1
EPTA	394	426	SRX3808529.8062415	peptide	BAE78116.1|FEATURES|eptA|peptide|eptA	0.999999996943	72.7	33	60.8	8.1e-11	1
MAJOR_FACILITATOR_SUPERFAMILY_TRANSPORTER	395	427	SRX3808529.5241958	multidrug	CP001918.1.gene2931.p01|FEATURES|major_facilitator_superfamily_transporter|multidrug|major_facilitator_superfamily_transporter	0.999998809033	90.9	33	60.5	1.1e-10	1
EMRE	38	68	SRX3808529.96574	multidrug	CP001138.1.gene1489.p01|FEATURES|emrE|multidrug|emrE	0.999999105824	64.5	31	46.6	1.5e-06	1
ESCHERICHIA_COLI_LAMB	352	383	SRX3808529.1948347	multidrug	BAB38442|FEATURES|Escherichia_coli_LamB|multidrug|Escherichia_coli_LamB	0.999995462429	68.8	32	54.3	7.6e-09	1
OMPF	440	471	SRX3808529.54846	multidrug	gi:504720116:ref:WP_014907218.1:|FEATURES|ompF|multidrug|ompF	0.999999829932	90.6	32	58.9	3.0e-10	1
RPOB2	854	885	SRX3808529.8225651	multidrug	BAD59497.1|FEATURES|rpoB2|multidrug|rpoB2	0.999999270551	71.9	32	52.4	2.9e-08	1
MEXB	922	953	SRX3808529.5005470	multidrug	gi:759528585:ref:WP_043248665.1:|FEATURES|mexB|multidrug|mexB	1.0	87.5	32	58.5	4.0e-10	1
ACRB	470	502	SRX3808529.652629	multidrug	gi:493365861:ref:WP_006322279.1:|FEATURES|acrB|multidrug|acrB	0.999994222642	93.9	33	60.1	1.4e-10	1
SDIA	53	83	SRX3808529.4899575	unclassified	gi:1031842905:ref:WP_064166823.1:|FEATURES|sdiA|unclassified|sdiA	1.0	61.3	31	50.1	1.4e-07	1
EPTA	65	97	SRX3808529.5905005	peptide	BAE78116.1|FEATURES|eptA|peptide|eptA	0.999999356093	60.6	33	44.7	6.0e-06	1
ARNA	607	638	SRX3808529.6173334	polymyxin	gi:391316952:gb:EIQ74337.1:|FEATURES|arnA|polymyxin|arnA	0.949060292894	84.4	32	65.5	3.2e-12	1
MSBA	63	94	SRX3808529.12081556	nitroimidazole	NP_415434.1|FEATURES|msbA|nitroimidazole|msbA	0.999865816714	78.1	32	62.4	2.8e-11	1
ARNA	514	546	SRX3808529.6359101	polymyxin	gi:510924105:ref:WP_016244890.1:|FEATURES|arnA|polymyxin|arnA	0.96443974979	97.0	33	67.0	1.1e-12	1
ACRB	757	789	SRX3808529.499634	multidrug	CP000034.1.gene457.p01|FEATURES|acrB|multidrug|acrB	1.0	78.8	33	58.2	5.2e-10	1
MEXA	137	167	SRX3808529.6076737	multidrug	gi:686192802:ref:WP_031805254.1:|FEATURES|mexA|multidrug|mexA	0.999999999993	64.5	31	44.3	7.4e-06	1
COB(I)ALAMIN_ADENOLSYLTRANSFERASE	107	137	SRX3808529.2772243	unclassified	gi:447201641:ref:WP_001278897.1:|FEATURES|cob(I)alamin_adenolsyltransferase|unclassified|cob(I)alamin_adenolsyltransferase	1.0	71.0	31	51.2	6.2e-08	1
PENA	519	551	SRX3808529.10752728	beta-lactam	ZP_04656349|FEATURES|penA|beta-lactam|penA	1.0	66.7	33	45.8	2.7e-06	1
EMRD	30	61	SRX3808529.2960856	multidrug	ZP_03215830|FEATURES|emrD|multidrug|emrD	0.99999999933	71.9	32	47.4	9.3e-07	1
MDTK	80	112	SRX3808529.4496289	multidrug	gi:554682163:ref:WP_023182103.1:|FEATURES|mdtK|multidrug|mdtK	1.0	97.0	33	70.1	1.3e-13	1
ACRF	887	918	SRX3808529.4258832	multidrug	CP000647.1.gene3710.p01|FEATURES|acrF|multidrug|acrF	1.0	78.1	32	53.9	9.6e-09	1
OQXB	810	841	SRX3808529.1184282	multidrug	YP_001693238|FEATURES|oqxB|multidrug|oqxB	0.999999384727	93.8	32	67.4	8.4e-13	1
MEXB	883	914	SRX3808529.8403635	multidrug	gi:504646765:ref:WP_014833867.1:|FEATURES|mexB|multidrug|mexB	1.0	87.5	32	60.5	1.1e-10	1
YOJI	482	514	SRX3808529.109281	peptide	NP_416715.1|FEATURES|YojI|peptide|YojI	0.999999406168	63.6	33	48.9	3.2e-07	1
MSBA	47	78	SRX3808529.455663	nitroimidazole	NP_415434.1|FEATURES|msbA|nitroimidazole|msbA	0.999837202714	81.2	32	60.5	1.0e-10	1
PATA	266	296	SRX3808529.8277514	fluoroquinolone	NP_417544.5|FEATURES|patA|fluoroquinolone|patA	0.999951738318	71.0	31	49.7	1.9e-07	1
KASUGAMYCIN_RESISTANCE_PROTEIN_KSGA	86	117	SRX3808529.2980630	aminoglycoside	YP_001461223|FEATURES|kasugamycin_resistance_protein_ksgA|aminoglycoside|kasugamycin_resistance_protein_ksgA	1.0	78.1	32	57.0	1.1e-09	1
RPOB2	139	171	SRX3808529.9128649	multidrug	BAD59497.1|FEATURES|rpoB2|multidrug|rpoB2	0.999999260828	69.7	33	52.0	3.8e-08	1
BICYCLOMYCIN-MULTIDRUG_EFFLUX_PROTEIN_BCR	187	219	SRX3808529.7984544	multidrug	BAH64410|FEATURES|bicyclomycin-multidrug_efflux_protein_bcr|multidrug|bicyclomycin-multidrug_efflux_protein_bcr	0.999999999999	75.8	33	53.9	9.9e-09	1
EPTA	426	456	SRX3808529.7499811	peptide	BAE78116.1|FEATURES|eptA|peptide|eptA	0.999999827641	80.6	31	55.1	4.2e-09	1
PMRF	174	206	SRX3808529.7184601	peptide	AAC75314.1|FEATURES|PmrF|peptide|PmrF	0.999999555816	84.8	33	61.2	6.2e-11	1
EMRB	28	60	SRX3808529.12712577	multidrug	CP004022.1.gene546.p01|FEATURES|emrB|multidrug|emrB	0.999907867567	100.0	33	68.2	5.1e-13	1
CPXA	100	131	SRX3808529.6899418	aminoglycoside:aminocoumarin	NP_312864.1|FEATURES|cpxA|aminoglycoside:aminocoumarin|cpxA	0.999693892269	84.4	32	65.5	3.3e-12	1
ESCHERICHIA_COLI_LAMB	215	247	SRX3808529.103019	multidrug	BAB38442|FEATURES|Escherichia_coli_LamB|multidrug|Escherichia_coli_LamB	0.999996743602	78.8	33	60.8	8.1e-11	1
EMRR	5	37	SRX3808529.10832185	fluoroquinolone	NP_417169.1|FEATURES|emrR|fluoroquinolone|emrR	0.999971118418	78.8	33	60.1	1.4e-10	1
COB(I)ALAMIN_ADENOLSYLTRANSFERASE	86	117	SRX3808529.6572219	unclassified	gi:447201635:ref:WP_001278891.1:|FEATURES|cob(I)alamin_adenolsyltransferase|unclassified|cob(I)alamin_adenolsyltransferase	1.0	81.2	32	62.8	2.1e-11	1
TET44	65	97	SRX3808529.12170089	tetracycline	FN594949.1.gene24.p01|FEATURES|tet44|tetracycline|tet44	1.0	63.6	33	50.1	1.4e-07	1
TETA	414	444	SRX3808529.12124771	tetracycline	gi:171851258:emb:CAQ04234.1:|FEATURES|tetA|tetracycline|tetA	0.999999999997	64.5	31	46.2	2.1e-06	1
PENA	516	546	SRX3808529.4005884	beta-lactam	ZP_04656349|FEATURES|penA|beta-lactam|penA	1.0	67.7	31	45.4	3.5e-06	1
PENA	76	107	SRX3808529.12661158	beta-lactam	ZP_04656349|FEATURES|penA|beta-lactam|penA	1.0	78.1	32	54.7	5.8e-09	1
PBP-1B	289	321	SRX3808529.6823820	beta-lactam	YP_002467958|FEATURES|PBP-1B|beta-lactam|PBP-1B	0.999999994161	81.8	33	57.0	1.2e-09	1
BICYCLOMYCIN-MULTIDRUG_EFFLUX_PROTEIN_BCR	211	243	SRX3808529.6891642	multidrug	YP_001452184|FEATURES|bicyclomycin-multidrug_efflux_protein_bcr|multidrug|bicyclomycin-multidrug_efflux_protein_bcr	1.0	84.8	33	67.0	1.1e-12	1
PENA	447	479	SRX3808529.6823825	beta-lactam	ZP_04656349|FEATURES|penA|beta-lactam|penA	1.0	66.7	33	51.6	4.9e-08	1
MECC	350	382	SRX3808529.10523786	beta-lactam	WP_000725529.1|FEATURES|mecC|beta-lactam|mecC	1.0	63.6	33	46.2	2.1e-06	1
PBP-1B	635	667	SRX3808529.12499955	beta-lactam	YP_002467958|FEATURES|PBP-1B|beta-lactam|PBP-1B	0.999999999848	72.7	33	65.1	4.3e-12	1
EMRB	27	59	SRX3808529.8904093	multidrug	CP004022.1.gene546.p01|FEATURES|emrB|multidrug|emrB	0.999907698104	100.0	33	68.2	5.1e-13	1
ACRB	68	100	SRX3808529.1675803	multidrug	NP_706355|FEATURES|acrB|multidrug|acrB	1.0	75.8	33	56.6	1.5e-09	1
ROSB	358	390	SRX3808529.8904094	fosmidomycin	YP_001401994|FEATURES|rosB|fosmidomycin|rosB	1.0	75.8	33	52.4	2.9e-08	1
MEXB	885	917	SRX3808529.5877725	multidrug	YP_298289|FEATURES|mexB|multidrug|mexB	1.0	78.8	33	58.2	5.2e-10	1
ARNA	98	130	SRX3808529.10344849	polymyxin	gi:851928593:ref:WP_048220996.1:|FEATURES|arnA|polymyxin|arnA	0.965619522569	100.0	33	72.8	2.1e-14	1
MDTN	81	112	SRX3808529.6721245	multidrug	gi:554684122:ref:WP_023184036.1:|FEATURES|mdtN|multidrug|mdtN	0.999999613625	65.6	32	44.3	7.8e-06	1
OQXB	52	84	SRX3808529.10283913	multidrug	YP_001693238|FEATURES|oqxB|multidrug|oqxB	1.0	93.9	33	65.5	3.3e-12	1
OQXB	175	206	SRX3808529.13019360	multidrug	YP_001693238|FEATURES|oqxB|multidrug|oqxB	1.0	93.8	32	65.9	2.5e-12	1
BICYCLOMYCIN-MULTIDRUG_EFFLUX_PROTEIN_BCR	54	86	SRX3808529.2684670	multidrug	YP_689681|FEATURES|bicyclomycin-multidrug_efflux_protein_bcr|multidrug|bicyclomycin-multidrug_efflux_protein_bcr	1.0	75.8	33	60.5	1.1e-10	1
UGD	218	250	SRX3808529.8356952	peptide	AAC75089.1|FEATURES|ugd|peptide|ugd	0.999999888733	93.9	33	70.5	1.0e-13	1
ARNA	226	257	SRX3808529.13965540	polymyxin	gi:693139602:ref:WP_032281254.1:|FEATURES|arnA|polymyxin|arnA	0.998997148343	62.5	32	50.4	1.1e-07	1
MSBA	364	395	SRX3808529.11296475	nitroimidazole	NP_415434.1|FEATURES|msbA|nitroimidazole|msbA	0.999720107714	84.4	32	57.4	9.0e-10	1
COB(I)ALAMIN_ADENOLSYLTRANSFERASE	32	63	SRX3808529.3962083	unclassified	gi:749002628:ref:WP_040062280.1:|FEATURES|cob(I)alamin_adenolsyltransferase|unclassified|cob(I)alamin_adenolsyltransferase	1.0	84.4	32	60.8	7.9e-11	1
MDTA	349	380	SRX3808529.5223955	multidrug	gi:1018319469:emb:SAH60719.1:|FEATURES|mdtA|multidrug|mdtA	0.999999990233	65.6	32	48.5	4.2e-07	1
ACRB	729	761	SRX3808529.10982303	multidrug	AAQ21216|FEATURES|acrB|multidrug|acrB	1.0	97.0	33	67.4	8.6e-13	1
OQXB	1019	1049	SRX3808529.7970518	multidrug	YP_001693238|FEATURES|oqxB|multidrug|oqxB	0.999998766878	80.6	31	52.4	2.9e-08	1
MDTG	37	69	SRX3808529.10380172	multidrug	gi:695792819:ref:WP_032707033.1:|FEATURES|mdtG|multidrug|mdtG	1.0	100.0	33	68.2	5.1e-13	1
MEXF	963	993	SRX3808529.9096957	multidrug	gi:553798320:ref:WP_023128834.1:|FEATURES|mexF|multidrug|mexF	1.0	64.5	31	44.7	5.6e-06	1
ARNA	519	550	SRX3808529.12145017	polymyxin	gi:851899656:ref:WP_048211088.1:|FEATURES|arnA|polymyxin|arnA	0.957843801999	93.8	32	62.8	2.1e-11	1
ACRB	349	381	SRX3808529.11960141	multidrug	ZP_03832747|FEATURES|acrB|multidrug|acrB	1.0	100.0	33	65.9	2.5e-12	1
RPOB2	1046	1076	SRX3808529.3593560	multidrug	BAD59497.1|FEATURES|rpoB2|multidrug|rpoB2	0.999999426347	80.6	31	60.1	1.3e-10	1
KASUGAMYCIN_RESISTANCE_PROTEIN_KSGA	46	76	SRX3808529.7562442	aminoglycoside	Q7N8V7|FEATURES|kasugamycin_resistance_protein_ksgA|aminoglycoside|kasugamycin_resistance_protein_ksgA	1.0	87.1	31	58.5	3.9e-10	1
RPOB2	404	434	SRX3808529.8637123	multidrug	BAD59497.1|FEATURES|rpoB2|multidrug|rpoB2	0.999999211983	67.7	31	50.1	1.4e-07	1
OMPR	72	103	SRX3808529.8637124	multidrug	CP000034.1.gene3672.p01|FEATURES|ompR|multidrug|ompR	0.999999123993	90.6	32	63.5	1.2e-11	1
ACRB	184	215	SRX3808529.910867	multidrug	YP_001908403|FEATURES|acrB|multidrug|acrB	1.0	96.9	32	65.9	2.4e-12	1
MEXY	411	443	SRX3808529.8347623	multidrug	YP_001348630|FEATURES|mexY|multidrug|mexY	1.0	63.6	33	44.7	6.0e-06	1
ARNA	481	513	SRX3808529.910862	polymyxin	gi:510924105:ref:WP_016244890.1:|FEATURES|arnA|polymyxin|arnA	0.960285674406	90.9	33	65.5	3.3e-12	1
CPXA	100	132	SRX3808529.1620911	aminoglycoside:aminocoumarin	NP_312864.1|FEATURES|cpxA|aminoglycoside:aminocoumarin|cpxA	0.999613139215	81.8	33	63.2	1.6e-11	1
OQXB	58	90	SRX3808529.7527106	multidrug	YP_001693238|FEATURES|oqxB|multidrug|oqxB	1.0	93.9	33	63.5	1.2e-11	1
ACRB	585	617	SRX3808529.11586917	multidrug	CAL13137|FEATURES|acrB|multidrug|acrB	1.0	87.9	33	62.0	3.6e-11	1
MDTK	76	107	SRX3808529.10905046	fluoroquinolone	AML99881.1|FEATURES|MdtK|fluoroquinolone|MdtK	0.999971690391	78.1	32	50.4	1.1e-07	1
BICYCLOMYCIN-MULTIDRUG_EFFLUX_PROTEIN_BCR	366	398	SRX3808529.2713378	multidrug	YP_002237398|FEATURES|bicyclomycin-multidrug_efflux_protein_bcr|multidrug|bicyclomycin-multidrug_efflux_protein_bcr	0.99999991261	84.8	33	61.2	6.2e-11	1
OMPF	156	188	SRX3808529.12568203	multidrug	gi:514076957:ref:WP_016529535.1:|FEATURES|ompF|multidrug|ompF	0.999832851177	97.0	33	70.9	7.8e-14	1
MDTK	381	413	SRX3808529.7183377	multidrug	YP_001438116|FEATURES|mdtK|multidrug|mdtK	1.0	87.9	33	68.2	5.1e-13	1
TETP	74	106	SRX3808529.6826170	tetracycline	YP_002850805|FEATURES|tetP|tetracycline|tetP	1.0	66.7	33	48.9	3.2e-07	1
OMPF	515	547	SRX3808529.10331976	multidrug	gi:504720116:ref:WP_014907218.1:|FEATURES|ompF|multidrug|ompF	0.999999999343	81.8	33	60.8	8.1e-11	1
PENA	357	389	SRX3808529.12729695	beta-lactam	ZP_04656349|FEATURES|penA|beta-lactam|penA	1.0	72.7	33	60.1	1.4e-10	1
PENA	67	98	SRX3808529.6690247	beta-lactam	ZP_04656349|FEATURES|penA|beta-lactam|penA	1.0	81.2	32	58.9	3.1e-10	1
OMPF	268	299	SRX3808529.9973656	multidrug	gi:491281669:ref:WP_005139740.1:|FEATURES|ompF|multidrug|ompF	0.999999998691	71.9	32	50.1	1.4e-07	1
OPRZ	339	371	SRX3808529.369571	multidrug	EGP45230|FEATURES|OprZ|multidrug|OprZ	0.99999464308	63.6	33	44.7	6.0e-06	1
MULTIDRUG_ABC_TRANSPORTER	477	507	SRX3808529.10243319	multidrug	AF170880.4.gene1.p01|FEATURES|multidrug_ABC_transporter|multidrug|multidrug_ABC_transporter	1.0	64.5	31	47.4	9.0e-07	1
OQXA	75	106	SRX3808529.369576	multidrug	YP_001693237.1|FEATURES|oqxA|multidrug|oqxA	0.999998085075	87.5	32	60.5	1.0e-10	1
PENA	89	120	SRX3808529.4960838	beta-lactam	ZP_02346204|FEATURES|penA|beta-lactam|penA	1.0	71.9	32	47.4	9.3e-07	1
KDPE	55	86	SRX3808529.11270634	aminoglycoside	NP_415222.1|FEATURES|kdpE|aminoglycoside|kdpE	0.999986973125	71.9	32	51.6	4.8e-08	1
MDTK	31	63	SRX3808529.2483430	multidrug	gi:506221330:ref:WP_015741105.1:|FEATURES|mdtK|multidrug|mdtK	1.0	90.9	33	64.3	7.3e-12	1
MAJOR_FACILITATOR_SUPERFAMILY_TRANSPORTER	13	44	SRX3808529.2958472	multidrug	CP001918.1.gene2931.p01|FEATURES|major_facilitator_superfamily_transporter|multidrug|major_facilitator_superfamily_transporter	0.999998365927	87.5	32	61.2	6.0e-11	1
MDTA	166	197	SRX3808529.7918653	multidrug	gi:1018319469:emb:SAH60719.1:|FEATURES|mdtA|multidrug|mdtA	0.9999726367	75.0	32	51.6	4.9e-08	1
BICYCLOMYCIN-MULTIDRUG_EFFLUX_PROTEIN_BCR	214	245	SRX3808529.8578869	multidrug	YP_001452184|FEATURES|bicyclomycin-multidrug_efflux_protein_bcr|multidrug|bicyclomycin-multidrug_efflux_protein_bcr	1.0	87.5	32	65.9	2.4e-12	1
PENA	368	400	SRX3808529.8132914	beta-lactam	YP_002146111|FEATURES|penA|beta-lactam|penA	1.0	90.9	33	63.9	9.6e-12	1
BAER	186	218	SRX3808529.6515365	multidrug	YP_490321.1|FEATURES|baeR|multidrug|baeR	0.999997928988	97.0	33	68.9	3.0e-13	1
EPTA	165	196	SRX3808529.13621323	peptide	BAE78116.1|FEATURES|eptA|peptide|eptA	0.999999864848	87.5	32	57.4	9.0e-10	1
BAER	161	193	SRX3808529.8761378	multidrug	YP_490321.1|FEATURES|baeR|multidrug|baeR	0.999997743875	93.9	33	66.2	1.9e-12	1
BAES	291	322	SRX3808529.13724221	multidrug	BAA15934.1|FEATURES|baeS|multidrug|baeS	0.999998577084	75.0	32	51.2	6.4e-08	1
EMRA	152	182	SRX3808529.6477213	multidrug	gi:1028866969:ref:WP_064034812.1:|FEATURES|emrA|multidrug|emrA	0.984051274963	80.6	31	55.1	4.2e-09	1
MSBA	257	289	SRX3808529.5133865	nitroimidazole	NP_415434.1|FEATURES|msbA|nitroimidazole|msbA	0.999837202714	93.9	33	60.5	1.1e-10	1
EMRR	75	107	SRX3808529.6486086	fluoroquinolone	NP_417169.1|FEATURES|emrR|fluoroquinolone|emrR	0.999902110108	97.0	33	65.5	3.3e-12	1
PENA	216	246	SRX3808529.6185505	beta-lactam	ZP_04656349|FEATURES|penA|beta-lactam|penA	1.0	83.9	31	58.9	3.0e-10	1
BICYCLOMYCIN-MULTIDRUG_EFFLUX_PROTEIN_BCR	320	351	SRX3808529.6486083	multidrug	YP_689681|FEATURES|bicyclomycin-multidrug_efflux_protein_bcr|multidrug|bicyclomycin-multidrug_efflux_protein_bcr	1.0	100.0	32	64.7	5.6e-12	1
MCR-4	438	469	SRX3808529.8047255	peptide	ASR73329.1|FEATURES|MCR-4|peptide|MCR-4	0.999999857727	75.0	32	57.0	1.2e-09	1
RPOB2	142	174	SRX3808529.2831276	multidrug	BAD59497.1|FEATURES|rpoB2|multidrug|rpoB2	0.999999341552	72.7	33	55.5	3.4e-09	1
MSBA	247	279	SRX3808529.11355637	nitroimidazole	NP_415434.1|FEATURES|msbA|nitroimidazole|msbA	0.999570758196	90.9	33	59.7	1.8e-10	1
VGAC	26	58	SRX3808529.3778681	MLS	AMP35312.1|FEATURES|vgaC|MLS|vgaC	0.999998953845	60.6	33	51.6	4.9e-08	1
OMPR	163	194	SRX3808529.9782920	multidrug	CP000034.1.gene3672.p01|FEATURES|ompR|multidrug|ompR	0.999999232983	100.0	32	66.6	1.5e-12	1
TRANSCRIPTIONAL_REGULATORY_PROTEIN_CPXR_CPXR	131	163	SRX3808529.13426838	unclassified	CP001138.1.gene4273.p01|FEATURES|transcriptional_regulatory_protein_CpxR_cpxR|unclassified|transcriptional_regulatory_protein_CpxR_cpxR	0.999999999996	84.8	33	60.5	1.1e-10	1
PATA	66	98	SRX3808529.12266826	fluoroquinolone	NP_417544.5|FEATURES|patA|fluoroquinolone|patA	0.999985403115	97.0	33	72.8	2.1e-14	1
EPTA	28	60	SRX3808529.10015423	peptide	BAE78116.1|FEATURES|eptA|peptide|eptA	0.999999393736	66.7	33	48.9	3.2e-07	1
ACRB	777	809	SRX3808529.13691414	multidrug	CAC35725|FEATURES|acrB|multidrug|acrB	1.0	93.9	33	70.9	7.8e-14	1
ACRB	937	968	SRX3808529.4326517	multidrug	CP001918.1.gene1257.p01|FEATURES|acrB|multidrug|acrB	1.0	100.0	32	62.4	2.8e-11	1
PENA	199	231	SRX3808529.6769749	beta-lactam	ZP_04656349|FEATURES|penA|beta-lactam|penA	1.0	87.9	33	64.7	5.6e-12	1
OLEI	300	331	SRX3808529.10575284	MLS	ABA42118.2|FEATURES|oleI|MLS|oleI	0.999999993003	62.5	32	45.4	3.5e-06	1
ACRB	27	59	SRX3808529.13001129	multidrug	YP_454364|FEATURES|acrB|multidrug|acrB	1.0	97.0	33	68.6	3.9e-13	1
OMPF	152	182	SRX3808529.5871186	multidrug	gi:823296122:ref:WP_047051707.1:|FEATURES|ompF|multidrug|ompF	0.999999999993	77.4	31	54.3	7.6e-09	1
EPTA	420	452	SRX3808529.2443412	peptide	BAE78116.1|FEATURES|eptA|peptide|eptA	0.999999909569	84.8	33	61.6	4.7e-11	1
OMPF	31	62	SRX3808529.9465207	multidrug	gi:742936434:ref:WP_039025717.1:|FEATURES|ompF|multidrug|ompF	0.999999982995	62.5	32	45.1	4.5e-06	1
MDTH	110	141	SRX3808529.6543770	multidrug	gi:503132047:ref:WP_013366708.1:|FEATURES|mdtH|multidrug|mdtH	1.0	93.8	32	63.5	1.2e-11	1
EPTA	261	292	SRX3808529.10616970	peptide	BAE78116.1|FEATURES|eptA|peptide|eptA	0.999999892131	81.2	32	59.7	1.8e-10	1
MDTK	61	93	SRX3808529.10797658	multidrug	gi:555107106:gb:ESM50626.1:|FEATURES|mdtK|multidrug|mdtK	1.0	97.0	33	70.1	1.3e-13	1
MDFA	44	76	SRX3808529.12137497	multidrug	gi:410113988:emb:CCM84499.1:|FEATURES|mdfA|multidrug|mdfA	1.0	97.0	33	70.9	7.8e-14	1
EMRA	298	328	SRX3808529.3306861	multidrug	gi:1035701600:ref:WP_064543230.1:|FEATURES|emrA|multidrug|emrA	0.999998645492	93.5	31	60.8	7.9e-11	1
MSBA	435	465	SRX3808529.2735603	nitroimidazole	NP_415434.1|FEATURES|msbA|nitroimidazole|msbA	0.999865816714	93.5	31	62.4	2.6e-11	1
CAMP-REGULATORY_PROTEIN	10	41	SRX3808529.9545676	unclassified	gi:490367208:ref:WP_004246872.1:|FEATURES|cAMP-regulatory_protein|unclassified|cAMP-regulatory_protein	0.949929877785	100.0	32	74.7	5.3e-15	1
EPTA	439	471	SRX3808529.12832683	peptide	BAE78116.1|FEATURES|eptA|peptide|eptA	1.0	87.9	33	66.6	1.5e-12	1
MDTB	138	170	SRX3808529.13368606	multidrug	gi:857586086:emb:CRL63207.1:|FEATURES|mdtB|multidrug|mdtB	0.999999989668	63.6	33	49.3	2.4e-07	1
MULTIDRUG_ABC_TRANSPORTER	550	582	SRX3808529.13620053	multidrug	gi:497748188:ref:WP_010062372.1:|FEATURES|multidrug_ABC_transporter|multidrug|multidrug_ABC_transporter	1.0	63.6	33	48.1	5.4e-07	1
PATA	268	300	SRX3808529.12406952	fluoroquinolone	NP_417544.5|FEATURES|patA|fluoroquinolone|patA	0.999972432033	66.7	33	53.9	9.9e-09	1
PENA	306	337	SRX3808529.6441449	beta-lactam	ZP_04656349|FEATURES|penA|beta-lactam|penA	1.0	68.8	32	48.5	4.2e-07	1
OMPR	22	52	SRX3808529.4473689	multidrug	CP000034.1.gene3672.p01|FEATURES|ompR|multidrug|ompR	0.999998845765	93.5	31	57.8	6.4e-10	1
EPTA	377	409	SRX3808529.14043445	peptide	BAE78116.1|FEATURES|eptA|peptide|eptA	0.999999999939	78.8	33	65.9	2.5e-12	1
VANR	94	124	SRX3808529.5607073	glycopeptide	FJ872411.1.gene44.p01|FEATURES|vanR|glycopeptide|vanR	1.0	71.0	31	55.8	2.4e-09	1
MDTK	60	91	SRX3808529.10198632	fluoroquinolone	AML99881.1|FEATURES|MdtK|fluoroquinolone|MdtK	0.999994553091	96.9	32	63.2	1.6e-11	1
BICYCLOMYCIN-MULTIDRUG_EFFLUX_PROTEIN_BCR	54	85	SRX3808529.13658205	multidrug	YP_001437159|FEATURES|bicyclomycin-multidrug_efflux_protein_bcr|multidrug|bicyclomycin-multidrug_efflux_protein_bcr	1.0	71.9	32	57.4	8.7e-10	1
MSBA	161	193	SRX3808529.4712283	nitroimidazole	NP_415434.1|FEATURES|msbA|nitroimidazole|msbA	0.999830476681	87.9	33	60.1	1.4e-10	1
EMRD	52	84	SRX3808529.8796275	multidrug	YP_002846930|FEATURES|emrD|multidrug|emrD	1.0	84.8	33	60.8	8.1e-11	1
MDTC	549	579	SRX3808529.10623339	multidrug	gi:516438580:ref:WP_017827492.1:|FEATURES|mdtC|multidrug|mdtC	0.999999604434	71.0	31	47.8	7.1e-07	1
PENA	316	348	SRX3808529.229400	beta-lactam	YP_002146111|FEATURES|penA|beta-lactam|penA	1.0	81.8	33	57.8	6.9e-10	1
MSBA	259	291	SRX3808529.4396687	nitroimidazole	NP_415434.1|FEATURES|msbA|nitroimidazole|msbA	0.999816176526	90.9	33	59.3	2.4e-10	1
TOLC	254	286	SRX3808529.774880	multidrug	gi:696408901:ref:WP_032980019.1:|FEATURES|TolC|multidrug|TolC	1.0	81.8	33	53.1	1.7e-08	1
BICYCLOMYCIN-MULTIDRUG_EFFLUX_PROTEIN_BCR	116	148	SRX3808529.1653817	multidrug	YP_001569731|FEATURES|bicyclomycin-multidrug_efflux_protein_bcr|multidrug|bicyclomycin-multidrug_efflux_protein_bcr	1.0	100.0	33	66.2	1.9e-12	1
OLEI	307	337	SRX3808529.9900891	MLS	ABA42118.2|FEATURES|oleI|MLS|oleI	0.999999993003	64.5	31	45.4	3.4e-06	1
PENA	440	471	SRX3808529.3997492	beta-lactam	ZP_04656349|FEATURES|penA|beta-lactam|penA	1.0	90.6	32	65.5	3.2e-12	1
RPOB2	357	389	SRX3808529.8573173	multidrug	BAD59497.1|FEATURES|rpoB2|multidrug|rpoB2	0.999999250975	66.7	33	51.6	4.9e-08	1
EMRB	38	70	SRX3808529.13108962	multidrug	CP004022.1.gene546.p01|FEATURES|emrB|multidrug|emrB	0.999901573876	100.0	33	67.8	6.6e-13	1
TRANSCRIPTIONAL_REGULATORY_PROTEIN_CPXR_CPXR	136	168	SRX3808529.2183472	unclassified	CP001138.1.gene4273.p01|FEATURES|transcriptional_regulatory_protein_CpxR_cpxR|unclassified|transcriptional_regulatory_protein_CpxR_cpxR	0.999999999997	87.9	33	60.8	8.1e-11	1
ROSB	345	376	SRX3808529.4899687	fosmidomycin	YP_001401994|FEATURES|rosB|fosmidomycin|rosB	1.0	84.4	32	52.4	2.8e-08	1
OMPR	271	302	SRX3808529.6778777	multidrug	CP000034.1.gene3672.p01|FEATURES|ompR|multidrug|ompR	0.999998907793	84.4	32	58.9	3.1e-10	1
ACRB	390	422	SRX3808529.3975104	multidrug	gi:495735716:ref:WP_008460295.1:|FEATURES|acrB|multidrug|acrB	1.0	93.9	33	62.0	3.6e-11	1
SERRATIA_MARCESCENS_OMP1	13	44	SRX3808529.861163	multidrug	AIA49384.1|FEATURES|Serratia_marcescens_Omp1|multidrug|Serratia_marcescens_Omp1	0.997642333395	87.5	32	63.2	1.6e-11	1
RPOB2	272	304	SRX3808529.6544203	multidrug	BAD59497.1|FEATURES|rpoB2|multidrug|rpoB2	0.999999305756	69.7	33	53.9	9.9e-09	1
VGAC	43	75	SRX3808529.2692013	MLS	AMP35312.1|FEATURES|vgaC|MLS|vgaC	0.999999274335	69.7	33	55.5	3.4e-09	1
ACRB	382	414	SRX3808529.3555344	multidrug	ZP_04620400|FEATURES|acrB|multidrug|acrB	1.0	87.9	33	58.9	3.1e-10	1
TOLC	381	413	SRX3808529.8613276	multidrug	gi:516511311:ref:WP_017899749.1:|FEATURES|TolC|multidrug|TolC	1.0	90.9	33	62.8	2.1e-11	1
EPTA	466	498	SRX3808529.9567655	peptide	BAE78116.1|FEATURES|eptA|peptide|eptA	0.999999918482	81.8	33	62.8	2.1e-11	1
BACA	158	190	SRX3808529.9567653	bacitracin	Q6D159|FEATURES|bacA|bacitracin|bacA	1.0	100.0	33	73.2	1.6e-14	1
RPOB2	415	447	SRX3808529.10397041	multidrug	BAD59497.1|FEATURES|rpoB2|multidrug|rpoB2	0.999999270551	69.7	33	52.4	2.9e-08	1
RPOB2	401	433	SRX3808529.6758768	multidrug	BAD59497.1|FEATURES|rpoB2|multidrug|rpoB2	0.999999315141	69.7	33	54.3	7.6e-09	1
ROSB	105	137	SRX3808529.8272269	fosmidomycin	YP_001605795|FEATURES|rosB|fosmidomycin|rosB	1.0	84.8	33	54.7	5.8e-09	1
PENA	418	450	SRX3808529.4470339	beta-lactam	ZP_04656349|FEATURES|penA|beta-lactam|penA	1.0	75.8	33	59.7	1.8e-10	1
ARNA	257	287	SRX3808529.4229187	polymyxin	B7LM76|FEATURES|arnA|polymyxin|arnA	0.999916757134	67.7	31	46.6	1.5e-06	1
MULTIDRUG_ABC_TRANSPORTER	466	498	SRX3808529.8462961	multidrug	gi:1031799645:ref:WP_064138838.1:|FEATURES|multidrug_ABC_transporter|multidrug|multidrug_ABC_transporter	1.0	60.6	33	48.9	3.2e-07	1
PENA	430	461	SRX3808529.1962349	beta-lactam	ZP_04656349|FEATURES|penA|beta-lactam|penA	1.0	68.8	32	55.8	2.6e-09	1
TRANSCRIPTIONAL_REGULATORY_PROTEIN_CPXR_CPXR	67	99	SRX3808529.8462968	unclassified	CP001918.1.gene5135.p01|FEATURES|transcriptional_regulatory_protein_CpxR_cpxR|unclassified|transcriptional_regulatory_protein_CpxR_cpxR	1.0	97.0	33	67.0	1.1e-12	1
ACRB	38	69	SRX3808529.8244392	multidrug	CP002695.1.gene992.p01|FEATURES|acrB|multidrug|acrB	0.999869213073	71.9	32	52.0	3.8e-08	1
MDTG	293	325	SRX3808529.8272266	multidrug	gi:851967503:ref:WP_048235661.1:|FEATURES|mdtG|multidrug|mdtG	1.0	69.7	33	47.4	9.3e-07	1
EPTA	418	450	SRX3808529.435956	peptide	BAE78116.1|FEATURES|eptA|peptide|eptA	0.999999902727	81.8	33	60.8	8.1e-11	1
ROSB	230	261	SRX3808529.13124884	fosmidomycin	gi:896190680:ref:WP_049199932.1:|FEATURES|rosB|fosmidomycin|rosB	1.0	93.8	32	59.7	1.8e-10	1
ACRB	163	195	SRX3808529.7185356	multidrug	gi:497324874:ref:WP_009639087.1:|FEATURES|acrB|multidrug|acrB	1.0	87.9	33	67.0	1.1e-12	1
ROSA	344	376	SRX3808529.3775153	fosmidomycin	AAC60781|FEATURES|rosA|fosmidomycin|rosA	1.0	78.8	33	57.4	9.0e-10	1
COB(I)ALAMIN_ADENOLSYLTRANSFERASE	1	31	SRX3808529.4917134	unclassified	gi:771454993:ref:WP_045149547.1:|FEATURES|cob(I)alamin_adenolsyltransferase|unclassified|cob(I)alamin_adenolsyltransferase	1.0	64.5	31	44.7	6.0e-06	1
MAJOR_FACILITATOR_SUPERFAMILY_TRANSPORTER	32	63	SRX3808529.13588637	multidrug	CP001918.1.gene2931.p01|FEATURES|major_facilitator_superfamily_transporter|multidrug|major_facilitator_superfamily_transporter	0.999998933919	90.6	32	63.5	1.2e-11	1
TAEA	185	216	SRX3808529.10505696	pleuromutilin	APB03219.1|FEATURES|TaeA|pleuromutilin|TaeA	0.999910583632	62.5	32	49.7	1.8e-07	1
MDTG	299	331	SRX3808529.6182629	multidrug	gi:694094674:ref:WP_032439274.1:|FEATURES|mdtG|multidrug|mdtG	1.0	72.7	33	49.7	1.9e-07	1
DFRA3	32	62	SRX3808529.1524477	diaminopyrimidine	AAA25550.1|FEATURES|dfrA3|diaminopyrimidine|dfrA3	0.99984593409	77.4	31	52.4	2.7e-08	1
ACRB	151	183	SRX3808529.12352950	multidrug	YP_002932544|FEATURES|acrB|multidrug|acrB	1.0	84.8	33	63.5	1.2e-11	1
EPTA	33	65	SRX3808529.12968518	peptide	BAE78116.1|FEATURES|eptA|peptide|eptA	0.999999393736	69.7	33	45.1	4.6e-06	1
TOLC	383	415	SRX3808529.3892747	multidrug	gi:516511311:ref:WP_017899749.1:|FEATURES|TolC|multidrug|TolC	1.0	87.9	33	62.0	3.6e-11	1
ACRB	137	169	SRX3808529.5847412	multidrug	CP002695.1.gene992.p01|FEATURES|acrB|multidrug|acrB	1.0	90.9	33	63.2	1.6e-11	1
OMPR	243	275	SRX3808529.2946856	multidrug	CP000034.1.gene3672.p01|FEATURES|ompR|multidrug|ompR	0.999999209824	93.9	33	65.9	2.5e-12	1
MEXB	10	42	SRX3808529.5092547	multidrug	gi:504646765:ref:WP_014833867.1:|FEATURES|mexB|multidrug|mexB	1.0	66.7	33	54.7	5.8e-09	1
MDTK	324	354	SRX3808529.400909	multidrug	gi:970292942:ref:WP_058669058.1:|FEATURES|mdtK|multidrug|mdtK	1.0	80.6	31	54.3	7.1e-09	1
OMP36	63	95	SRX3808529.6027699	multidrug	AF336095.1.gene1.p01|FEATURES|omp36|multidrug|omp36	0.962862141946	97.0	33	73.6	1.2e-14	1
MEXT	32	63	SRX3808529.13425712	multidrug	gi:490841007:ref:WP_004703082.1:|FEATURES|mexT|multidrug|mexT	0.999999463915	65.6	32	45.4	3.4e-06	1
MAJOR_FACILITATOR_SUPERFAMILY_TRANSPORTER	493	523	SRX3808529.6941654	multidrug	CP001918.1.gene2931.p01|FEATURES|major_facilitator_superfamily_transporter|multidrug|major_facilitator_superfamily_transporter	0.999998300539	77.4	31	52.8	2.2e-08	1
EPTA	389	421	SRX3808529.7010375	peptide	BAE78116.1|FEATURES|eptA|peptide|eptA	1.0	81.8	33	68.9	3.0e-13	1
OQXB	735	767	SRX3808529.745331	multidrug	YP_001693238|FEATURES|oqxB|multidrug|oqxB	1.0	97.0	33	67.0	1.1e-12	1
OMPF	312	343	SRX3808529.9728018	multidrug	gi:15131544:emb:CAC48383.1:|FEATURES|ompF|multidrug|ompF	0.99999999996	84.4	32	63.2	1.6e-11	1
ACRB	354	385	SRX3808529.5395836	multidrug	CP002695.1.gene992.p01|FEATURES|acrB|multidrug|acrB	1.0	78.1	32	52.8	2.2e-08	1
PENA	358	390	SRX3808529.4187683	beta-lactam	ZP_04656349|FEATURES|penA|beta-lactam|penA	1.0	72.7	33	59.3	2.4e-10	1
OQXB	705	737	SRX3808529.5480985	multidrug	YP_001693238|FEATURES|oqxB|multidrug|oqxB	0.999999325573	84.8	33	65.1	4.3e-12	1
TETT	73	104	SRX3808529.838613	tetracycline	AAV80410|FEATURES|tetT|tetracycline|tetT	1.0	65.6	32	49.7	1.8e-07	1
ACRB	145	177	SRX3808529.11656078	multidrug	gi:497324874:ref:WP_009639087.1:|FEATURES|acrB|multidrug|acrB	0.99999881389	87.9	33	64.3	7.3e-12	1
OMPF	100	132	SRX3808529.12403201	multidrug	gi:15131544:emb:CAC48383.1:|FEATURES|ompF|multidrug|ompF	0.999998663249	75.8	33	58.9	3.1e-10	1
TRANSCRIPTIONAL_REGULATORY_PROTEIN_CPXR_CPXR	88	120	SRX3808529.1089102	unclassified	CP000675.2.gene1535.p01|FEATURES|transcriptional_regulatory_protein_CpxR_cpxR|unclassified|transcriptional_regulatory_protein_CpxR_cpxR	0.999999996569	66.7	33	48.5	4.2e-07	1
ACRB	1006	1037	SRX3808529.885716	multidrug	CP001918.1.gene1257.p01|FEATURES|acrB|multidrug|acrB	0.999999822144	71.9	32	46.6	1.6e-06	1
ACRB	895	927	SRX3808529.6693209	multidrug	gi:493954677:ref:WP_006898419.1:|FEATURES|acrB|multidrug|acrB	1.0	93.9	33	64.7	5.6e-12	1
CAMP-REGULATORY_PROTEIN	164	196	SRX3808529.11402355	unclassified	gi:490367208:ref:WP_004246872.1:|FEATURES|cAMP-regulatory_protein|unclassified|cAMP-regulatory_protein	0.940952184441	97.0	33	65.9	2.5e-12	1
ACRB	450	480	SRX3808529.7849751	multidrug	gi:495735716:ref:WP_008460295.1:|FEATURES|acrB|multidrug|acrB	1.0	90.3	31	57.0	1.1e-09	1
OMPR	17	49	SRX3808529.2858432	multidrug	CP000034.1.gene3672.p01|FEATURES|ompR|multidrug|ompR	0.99999907877	97.0	33	62.4	2.8e-11	1
ROSB	53	85	SRX3808529.12593731	fosmidomycin	ZP_04631861|FEATURES|rosB|fosmidomycin|rosB	1.0	90.9	33	63.2	1.6e-11	1
TRANSCRIPTIONAL_REGULATORY_PROTEIN_CPXR_CPXR	107	139	SRX3808529.6273460	unclassified	CP000647.1.gene4257.p01|FEATURES|transcriptional_regulatory_protein_CpxR_cpxR|unclassified|transcriptional_regulatory_protein_CpxR_cpxR	0.999999999997	97.0	33	66.2	1.9e-12	1
TOLC	17	49	SRX3808529.12117463	multidrug	gi:696408901:ref:WP_032980019.1:|FEATURES|TolC|multidrug|TolC	1.0	84.8	33	56.6	1.5e-09	1
EPTA	60	92	SRX3808529.9642653	peptide	BAE78116.1|FEATURES|eptA|peptide|eptA	0.999999536566	66.7	33	47.0	1.2e-06	1
OQXA	66	97	SRX3808529.13125756	multidrug	YP_001693237.1|FEATURES|oqxA|multidrug|oqxA	0.999997324402	75.0	32	51.2	6.4e-08	1
EMRB	354	386	SRX3808529.3794023	multidrug	gi:486057056:ref:WP_001507824.1:|FEATURES|emrB|multidrug|emrB	0.999938256092	97.0	33	72.4	2.7e-14	1
ACRB	79	111	SRX3808529.4825957	multidrug	CP001918.1.gene1257.p01|FEATURES|acrB|multidrug|acrB	1.0	100.0	33	65.9	2.5e-12	1
ACRA	97	129	SRX3808529.6067107	multidrug	gi:500615129:gb:EOQ55695.1:|FEATURES|acrA|multidrug|acrA	1.0	93.9	33	64.7	5.6e-12	1
MDTK	55	87	SRX3808529.11114289	fluoroquinolone	AML99881.1|FEATURES|MdtK|fluoroquinolone|MdtK	0.999996409118	97.0	33	66.6	1.5e-12	1
MSBA	65	97	SRX3808529.4785175	nitroimidazole	NP_415434.1|FEATURES|msbA|nitroimidazole|msbA	0.999889435016	78.8	33	64.3	7.3e-12	1
BICYCLOMYCIN-MULTIDRUG_EFFLUX_PROTEIN_BCR	274	305	SRX3808529.13875178	multidrug	YP_002237398|FEATURES|bicyclomycin-multidrug_efflux_protein_bcr|multidrug|bicyclomycin-multidrug_efflux_protein_bcr	1.0	90.6	32	63.5	1.2e-11	1
ACRB	77	108	SRX3808529.7563181	multidrug	ZP_04615616|FEATURES|acrB|multidrug|acrB	0.999999999916	68.8	32	48.1	5.4e-07	1
EPTA	193	225	SRX3808529.5290913	peptide	BAE78116.1|FEATURES|eptA|peptide|eptA	0.999999729435	72.7	33	51.2	6.4e-08	1
EPTA	351	383	SRX3808529.8309301	peptide	BAE78116.1|FEATURES|eptA|peptide|eptA	0.999999996664	78.8	33	61.6	4.7e-11	1
BCRA	146	176	SRX3808529.11332613	bacitracin	gi:542061059:gb:ERI11611.1:|FEATURES|bcrA|bacitracin|bcrA	0.999999570346	67.7	31	44.3	7.6e-06	1
PBP-1A	178	210	SRX3808529.11033916	beta-lactam	YP_001292390|FEATURES|PBP-1A|beta-lactam|PBP-1A	1.0	75.8	33	53.9	9.9e-09	1
OMPF	118	148	SRX3808529.11515556	multidrug	gi:15131544:emb:CAC48383.1:|FEATURES|ompF|multidrug|ompF	0.999999999842	80.6	31	58.2	4.9e-10	1
CPXA	70	102	SRX3808529.4037003	aminoglycoside:aminocoumarin	NP_312864.1|FEATURES|cpxA|aminoglycoside:aminocoumarin|cpxA	0.999490568555	84.8	33	60.5	1.1e-10	1
PBP-1B	174	205	SRX3808529.4565035	beta-lactam	YP_002467958|FEATURES|PBP-1B|beta-lactam|PBP-1B	0.999999997804	71.9	32	52.4	2.9e-08	1
SERRATIA_MARCESCENS_OMP1	99	131	SRX3808529.12304741	multidrug	AIA49384.1|FEATURES|Serratia_marcescens_Omp1|multidrug|Serratia_marcescens_Omp1	0.997698987585	81.8	33	65.1	4.3e-12	1
ACRB	810	841	SRX3808529.2628097	multidrug	YP_002932544|FEATURES|acrB|multidrug|acrB	1.0	93.8	32	63.9	9.6e-12	1
MACB	146	176	SRX3808529.2004582	MLS	gi:693106883:ref:WP_032260279.1:|FEATURES|macB|MLS|macB	1.0	71.0	31	45.8	2.7e-06	1
RPOB2	476	507	SRX3808529.5601848	multidrug	BAD59497.1|FEATURES|rpoB2|multidrug|rpoB2	0.999999324198	71.9	32	54.7	5.6e-09	1
PENA	384	415	SRX3808529.9656207	beta-lactam	ZP_04656349|FEATURES|penA|beta-lactam|penA	1.0	68.8	32	50.1	1.4e-07	1
CARA	381	413	SRX3808529.4622562	MLS	M80346.gene.p01|FEATURES|carA|MLS|carA	0.999999991229	60.6	33	44.3	7.8e-06	1
ACRB	860	892	SRX3808529.12112177	multidrug	CP001918.1.gene1257.p01|FEATURES|acrB|multidrug|acrB	1.0	93.9	33	62.4	2.8e-11	1
OQXB	14	46	SRX3808529.575108	multidrug	YP_001693238|FEATURES|oqxB|multidrug|oqxB	1.0	93.9	33	65.1	4.3e-12	1
VGAC	4	36	SRX3808529.9439819	MLS	AMP35312.1|FEATURES|vgaC|MLS|vgaC	0.999999716161	90.9	33	67.0	1.1e-12	1
MACB	29	60	SRX3808529.2689305	MLS	gi:490522515:ref:WP_004387938.1:|FEATURES|macB|MLS|macB	1.0	65.6	32	44.7	6.0e-06	1
MDTD	282	312	SRX3808529.2689301	multidrug	NC_002695.1.916587.p01|FEATURES|mdtD|multidrug|mdtD	0.999999999946	93.5	31	61.2	5.8e-11	1
MULTIDRUG_ABC_TRANSPORTER	532	562	SRX3808529.13704057	multidrug	gi:497748188:ref:WP_010062372.1:|FEATURES|multidrug_ABC_transporter|multidrug|multidrug_ABC_transporter	1.0	90.3	31	55.1	4.4e-09	1
QACH	30	62	SRX3808529.1790075	fluoroquinolone	AAZ42322.1|FEATURES|qacH|fluoroquinolone|qacH	0.999951082235	60.6	33	47.4	9.3e-07	1
TOLC	219	249	SRX3808529.1790072	multidrug	gi:695806179:ref:WP_032720252.1:|FEATURES|TolC|multidrug|TolC	1.0	77.4	31	50.8	7.9e-08	1
VGAC	25	57	SRX3808529.5764351	MLS	AMP35312.1|FEATURES|vgaC|MLS|vgaC	0.999998911442	60.6	33	51.2	6.4e-08	1
EPTA	40	71	SRX3808529.5155939	peptide	BAE78116.1|FEATURES|eptA|peptide|eptA	0.999999765542	75.0	32	52.4	2.9e-08	1
EPTA	462	493	SRX3808529.9269512	peptide	BAE78116.1|FEATURES|eptA|peptide|eptA	0.999999996217	81.2	32	62.0	3.5e-11	1
MDTH	221	253	SRX3808529.6238623	multidrug	gi:1002393220:ref:WP_061378400.1:|FEATURES|mdtH|multidrug|mdtH	1.0	90.9	33	62.4	2.8e-11	1
MDTH	221	253	SRX3808529.6238622	multidrug	gi:779942293:ref:WP_045393652.1:|FEATURES|mdtH|multidrug|mdtH	1.0	100.0	33	68.2	5.1e-13	1
MDTB	363	394	SRX3808529.11154780	multidrug	CP004022.1.gene1673.p01|FEATURES|mdtB|multidrug|mdtB	0.989946233269	87.5	32	57.4	9.0e-10	1
MDTG	319	351	SRX3808529.2859747	multidrug	gi:489865065:ref:WP_003768662.1:|FEATURES|mdtG|multidrug|mdtG	1.0	60.6	33	47.8	7.1e-07	1
SDIA	173	204	SRX3808529.9142099	unclassified	gi:332101265:gb:EGJ04611.1:|FEATURES|sdiA|unclassified|sdiA	1.0	68.8	32	46.6	1.6e-06	1
MEXB	541	572	SRX3808529.11975912	multidrug	gi:503722573:ref:WP_013956649.1:|FEATURES|mexB|multidrug|mexB	0.999999997452	65.6	32	52.0	3.8e-08	1
ACRB	141	173	SRX3808529.8954503	multidrug	CP002695.1.gene992.p01|FEATURES|acrB|multidrug|acrB	1.0	93.9	33	66.2	1.9e-12	1
ARNA	364	396	SRX3808529.9036685	polymyxin	gi:735685540:ref:WP_034173220.1:|FEATURES|arnA|polymyxin|arnA	0.966298239979	100.0	33	72.0	3.5e-14	1
MEXX	69	99	SRX3808529.11690963	multidrug	gi:694090431:ref:WP_032435131.1:|FEATURES|mexX|multidrug|mexX	1.0	80.6	31	53.5	1.2e-08	1
ROSB	267	299	SRX3808529.7050938	fosmidomycin	gi:544012122:gb:ERK10884.1:|FEATURES|rosB|fosmidomycin|rosB	1.0	97.0	33	68.6	3.9e-13	1
SMEE	131	162	SRX3808529.6877803	multidrug	YP_002706077|FEATURES|smeE|multidrug|smeE	0.999756695882	87.5	32	58.9	3.1e-10	1
ACRB	38	69	SRX3808529.11690969	multidrug	YP_001908403|FEATURES|acrB|multidrug|acrB	1.0	90.6	32	61.6	4.6e-11	1
MEXB	1001	1032	SRX3808529.13001915	multidrug	gi:759528585:ref:WP_043248665.1:|FEATURES|mexB|multidrug|mexB	0.999999755172	71.9	32	50.8	8.4e-08	1
EPTA	195	227	SRX3808529.9066825	peptide	BAE78116.1|FEATURES|eptA|peptide|eptA	0.999999674486	63.6	33	49.7	1.9e-07	1
ACRB	801	832	SRX3808529.4870864	multidrug	gi:491078681:ref:WP_004940301.1:|FEATURES|acrB|multidrug|acrB	1.0	93.8	32	66.2	1.9e-12	1
MSBA	187	219	SRX3808529.14000284	nitroimidazole	NP_415434.1|FEATURES|msbA|nitroimidazole|msbA	0.999916203116	97.0	33	67.0	1.1e-12	1
PENA	388	420	SRX3808529.13584635	beta-lactam	ZP_04656349|FEATURES|penA|beta-lactam|penA	1.0	60.6	33	45.1	4.6e-06	1
MDTK	252	284	SRX3808529.5436810	multidrug	gi:554682163:ref:WP_023182103.1:|FEATURES|mdtK|multidrug|mdtK	1.0	93.9	33	61.6	4.7e-11	1
EMRA	45	76	SRX3808529.9173448	multidrug	gi:1033061324:ref:WP_064372453.1:|FEATURES|emrA|multidrug|emrA	0.988588714157	100.0	32	68.2	4.9e-13	1
OQXB	286	318	SRX3808529.6840130	multidrug	YP_001693238|FEATURES|oqxB|multidrug|oqxB	0.999999991442	93.9	33	62.8	2.1e-11	1
BICYCLOMYCIN-MULTIDRUG_EFFLUX_PROTEIN_BCR	363	394	SRX3808529.4250937	multidrug	BAH64410|FEATURES|bicyclomycin-multidrug_efflux_protein_bcr|multidrug|bicyclomycin-multidrug_efflux_protein_bcr	0.999999914954	87.5	32	58.9	3.0e-10	1
RPOB2	1009	1040	SRX3808529.11415751	multidrug	BAD59497.1|FEATURES|rpoB2|multidrug|rpoB2	0.999999200913	81.2	32	61.2	6.2e-11	1
EPTA	309	341	SRX3808529.11786163	peptide	BAE78116.1|FEATURES|eptA|peptide|eptA	0.999999754207	72.7	33	60.8	8.1e-11	1
EPTA	167	199	SRX3808529.11799658	peptide	BAE78116.1|FEATURES|eptA|peptide|eptA	0.999999742175	75.8	33	51.6	4.9e-08	1
OMPF	102	134	SRX3808529.4339559	multidrug	gi:312286407:gb:EFR14320.1:|FEATURES|ompF|multidrug|ompF	0.999510147178	78.8	33	60.1	1.4e-10	1
MEXC	60	92	SRX3808529.10586403	multidrug	NP_521874|FEATURES|mexC|multidrug|mexC	1.0	63.6	33	48.1	5.4e-07	1
KDPE	5	37	SRX3808529.10586402	aminoglycoside	NP_415222.1|FEATURES|kdpE|aminoglycoside|kdpE	0.999981499459	66.7	33	48.5	4.2e-07	1
ACRB	861	891	SRX3808529.12996324	multidrug	CP001918.1.gene1257.p01|FEATURES|acrB|multidrug|acrB	1.0	96.8	31	61.2	6.2e-11	1
EPTA	423	455	SRX3808529.1512384	peptide	BAE78116.1|FEATURES|eptA|peptide|eptA	0.999999846912	75.8	33	56.2	2.0e-09	1
YOJI	213	245	SRX3808529.8593151	peptide	NP_416715.1|FEATURES|YojI|peptide|YojI	0.999999890297	90.9	33	70.1	1.3e-13	1
EMRB	300	332	SRX3808529.2968998	multidrug	gi:486057056:ref:WP_001507824.1:|FEATURES|emrB|multidrug|emrB	0.99998811623	97.0	33	67.0	1.1e-12	1
OMPR	358	389	SRX3808529.7162712	multidrug	CP000034.1.gene3672.p01|FEATURES|ompR|multidrug|ompR	0.999998517335	75.0	32	53.1	1.6e-08	1
MULTIDRUG_ABC_TRANSPORTER	445	476	SRX3808529.8209692	multidrug	gi:896355182:ref:WP_049310020.1:|FEATURES|multidrug_ABC_transporter|multidrug|multidrug_ABC_transporter	1.0	65.6	32	47.4	9.3e-07	1
CAMP-REGULATORY_PROTEIN	50	82	SRX3808529.2300018	unclassified	gi:899812464:emb:CQH53126.1:|FEATURES|cAMP-regulatory_protein|unclassified|cAMP-regulatory_protein	0.942240572314	100.0	33	68.9	3.0e-13	1
TRANSCRIPTIONAL_REGULATORY_PROTEIN_CPXR_CPXR	9	39	SRX3808529.8209691	unclassified	CP000647.1.gene4257.p01|FEATURES|transcriptional_regulatory_protein_CpxR_cpxR|unclassified|transcriptional_regulatory_protein_CpxR_cpxR	0.999989187736	100.0	31	63.5	1.2e-11	1
MAJOR_FACILITATOR_SUPERFAMILY_TRANSPORTER	491	522	SRX3808529.7688226	multidrug	CP001918.1.gene2931.p01|FEATURES|major_facilitator_superfamily_transporter|multidrug|major_facilitator_superfamily_transporter	0.999998574142	81.2	32	56.2	2.0e-09	1
ACRB	428	460	SRX3808529.10601295	multidrug	gi:447055218:ref:WP_001132474.1:|FEATURES|acrB|multidrug|acrB	1.0	97.0	33	62.8	2.1e-11	1
KASUGAMYCIN_RESISTANCE_PROTEIN_KSGA	52	84	SRX3808529.13391767	aminoglycoside	YP_002240485|FEATURES|kasugamycin_resistance_protein_ksgA|aminoglycoside|kasugamycin_resistance_protein_ksgA	1.0	90.9	33	65.9	2.5e-12	1
ARNA	376	408	SRX3808529.3825266	polymyxin	gi:735685540:ref:WP_034173220.1:|FEATURES|arnA|polymyxin|arnA	0.962256327464	100.0	33	70.5	1.0e-13	1
ACRB	419	451	SRX3808529.2781265	multidrug	gi:446414955:ref:WP_000492810.1:|FEATURES|acrB|multidrug|acrB	1.0	100.0	33	63.9	9.6e-12	1
PMRF	10	42	SRX3808529.5616001	peptide	AAC75314.1|FEATURES|PmrF|peptide|PmrF	0.999998789417	69.7	33	50.8	8.4e-08	1
MDTE	6	37	SRX3808529.6848328	multidrug	CP001918.1.gene3442.p01|FEATURES|mdtE|multidrug|mdtE	0.999999999991	96.9	32	65.9	2.4e-12	1
ACRB	62	94	SRX3808529.12747250	multidrug	gi:485731880:ref:WP_001359514.1:|FEATURES|acrB|multidrug|acrB	0.999999951872	90.9	33	60.5	1.1e-10	1
RPOB2	275	306	SRX3808529.8944356	multidrug	BAD59497.1|FEATURES|rpoB2|multidrug|rpoB2	0.999999127495	62.5	32	47.4	9.0e-07	1
ADEL	31	61	SRX3808529.10013800	multidrug	ALH22601.1|FEATURES|adeL|multidrug|adeL	0.999999074911	61.3	31	44.7	6.0e-06	1
TETD	78	110	SRX3808529.5828020	tetracycline	gi:135617:sp:P28816.1:TETD_ECOLX|FEATURES|tetD|tetracycline|tetD	0.999999999347	69.7	33	47.4	9.3e-07	1
OMPF	70	100	SRX3808529.6290771	multidrug	gi:823296122:ref:WP_047051707.1:|FEATURES|ompF|multidrug|ompF	0.999999999899	87.5	32	60.8	7.9e-11	1
OQXB	3	35	SRX3808529.9830373	multidrug	YP_001693238|FEATURES|oqxB|multidrug|oqxB	1.0	93.9	33	64.7	5.6e-12	1
TOLC	372	403	SRX3808529.12587247	multidrug	gi:908715920:ref:WP_049847444.1:|FEATURES|TolC|multidrug|TolC	1.0	96.9	32	62.8	2.1e-11	1
PBP-1B	206	238	SRX3808529.1918305	beta-lactam	YP_002467958|FEATURES|PBP-1B|beta-lactam|PBP-1B	0.999999997318	69.7	33	49.3	2.4e-07	1
MAJOR_FACILITATOR_SUPERFAMILY_TRANSPORTER	493	523	SRX3808529.2910420	multidrug	CP001918.1.gene2931.p01|FEATURES|major_facilitator_superfamily_transporter|multidrug|major_facilitator_superfamily_transporter	0.999998525055	80.6	31	55.5	3.4e-09	1
PENA	144	175	SRX3808529.2137170	beta-lactam	ZP_04656349|FEATURES|penA|beta-lactam|penA	1.0	68.8	32	54.7	5.6e-09	1
CAMP-REGULATORY_PROTEIN	46	78	SRX3808529.11864158	unclassified	gi:490367208:ref:WP_004246872.1:|FEATURES|cAMP-regulatory_protein|unclassified|cAMP-regulatory_protein	0.940670887137	100.0	33	67.8	6.6e-13	1
MDTG	198	230	SRX3808529.2930510	multidrug	gi:727184277:ref:WP_033646458.1:|FEATURES|mdtG|multidrug|mdtG	1.0	66.7	33	47.0	1.2e-06	1
TOLC	169	199	SRX3808529.12807859	multidrug	gi:554963038:ref:WP_023207427.1:|FEATURES|TolC|multidrug|TolC	1.0	90.3	31	56.6	1.5e-09	1
TET34	105	137	SRX3808529.9455559	tetracycline	Q8DF90|FEATURES|tet34|tetracycline|tet34	0.999999999958	63.6	33	50.8	8.4e-08	1
MEXB	673	703	SRX3808529.1770363	multidrug	YP_298289|FEATURES|mexB|multidrug|mexB	0.999999582403	67.7	31	46.6	1.5e-06	1
PENA	440	472	SRX3808529.2130230	beta-lactam	ZP_04656349|FEATURES|penA|beta-lactam|penA	1.0	72.7	33	56.6	1.5e-09	1
EMRB	442	474	SRX3808529.12960189	multidrug	gi:585330820:ref:WP_024212479.1:|FEATURES|emrB|multidrug|emrB	0.999992659392	81.8	33	58.5	4.0e-10	1
MDTD	27	57	SRX3808529.10573191	multidrug	NC_002695.1.916587.p01|FEATURES|mdtD|multidrug|mdtD	0.999999999547	74.2	31	47.0	1.1e-06	1
PBP-1A	281	313	SRX3808529.10364997	beta-lactam	YP_001290033|FEATURES|PBP-1A|beta-lactam|PBP-1A	1.0	60.6	33	44.7	6.0e-06	1
ACRB	147	179	SRX3808529.10877788	multidrug	gi:497324874:ref:WP_009639087.1:|FEATURES|acrB|multidrug|acrB	1.0	97.0	33	69.7	1.7e-13	1
MDTG	347	378	SRX3808529.7689578	multidrug	gi:852292796:ref:WP_048332568.1:|FEATURES|mdtG|multidrug|mdtG	1.0	75.0	32	48.9	3.1e-07	1
ADEB	107	139	SRX3808529.4967437	multidrug	gi:446910349:ref:WP_000987605.1:|FEATURES|adeB|multidrug|adeB	1.0	69.7	33	50.1	1.4e-07	1
PENA	252	284	SRX3808529.4659050	beta-lactam	ZP_04656349|FEATURES|penA|beta-lactam|penA	1.0	69.7	33	48.1	5.4e-07	1
ACRD	291	322	SRX3808529.12120093	aminoglycoside	YP_490697.1|FEATURES|acrD|aminoglycoside|acrD	0.999985756969	78.1	32	53.9	9.9e-09	1
ACRF	990	1022	SRX3808529.4659055	multidrug	CP000647.1.gene3710.p01|FEATURES|acrF|multidrug|acrF	1.0	100.0	33	68.2	5.1e-13	1
MACB	123	154	SRX3808529.7507913	MLS	gi:974652669:ref:WP_059238406.1:|FEATURES|macB|MLS|macB	1.0	65.6	32	48.1	5.4e-07	1
PENA	146	178	SRX3808529.12111281	beta-lactam	ZP_04656349|FEATURES|penA|beta-lactam|penA	1.0	60.6	33	47.0	1.2e-06	1
ACRD	101	131	SRX3808529.11246699	aminoglycoside	YP_490697.1|FEATURES|acrD|aminoglycoside|acrD	0.99998644726	87.1	31	54.7	5.5e-09	1
EPTA	93	124	SRX3808529.6936036	peptide	BAE78116.1|FEATURES|eptA|peptide|eptA	0.999999639737	75.0	32	48.9	3.1e-07	1
MDTC	378	409	SRX3808529.971289	multidrug	gi:446590225:ref:WP_000667571.1:|FEATURES|mdtC|multidrug|mdtC	1.0	90.6	32	60.5	1.0e-10	1
PMRF	91	122	SRX3808529.13574259	peptide	AAC75314.1|FEATURES|PmrF|peptide|PmrF	0.999998990728	75.0	32	52.4	2.8e-08	1
MEXB	183	215	SRX3808529.12993861	multidrug	gi:759528585:ref:WP_043248665.1:|FEATURES|mexB|multidrug|mexB	1.0	69.7	33	48.5	4.2e-07	1
ACRA	121	153	SRX3808529.9081011	multidrug	CAC35724|FEATURES|acrA|multidrug|acrA	1.0	100.0	33	66.2	1.9e-12	1
DNA-BINDING_PROTEIN_H-NS	44	76	SRX3808529.11100290	unclassified	CP001918.1.gene1661.p01|FEATURES|DNA-binding_protein_H-NS|unclassified|DNA-binding_protein_H-NS	0.999999999982	81.8	33	56.6	1.5e-09	1
ACRA	37	69	SRX3808529.7464315	multidrug	NC_002695.1.912781.p01|FEATURES|acrA|multidrug|acrA	1.0	63.6	33	46.6	1.6e-06	1
FOSB	45	76	SRX3808529.7756835	fosfomycin	gi:835427938:ref:WP_047502624.1:|FEATURES|fosB|fosfomycin|fosB	1.0	87.5	32	67.0	1.1e-12	1
EMRB	355	386	SRX3808529.2683843	multidrug	gi:486057056:ref:WP_001507824.1:|FEATURES|emrB|multidrug|emrB	0.999929552409	96.9	32	70.5	9.9e-14	1
EMRA	297	327	SRX3808529.11517564	multidrug	gi:896195525:ref:WP_049203604.1:|FEATURES|emrA|multidrug|emrA	0.999994255894	83.9	31	58.2	4.9e-10	1
EPTA	52	83	SRX3808529.10032943	peptide	BAE78116.1|FEATURES|eptA|peptide|eptA	0.999999690291	75.0	32	50.1	1.4e-07	1
OMPR	21	53	SRX3808529.792219	multidrug	CP000034.1.gene3672.p01|FEATURES|ompR|multidrug|ompR	0.99999886879	87.9	33	58.2	5.2e-10	1
ACRA	67	99	SRX3808529.4190434	multidrug	NC_002695.1.912781.p01|FEATURES|acrA|multidrug|acrA	1.0	78.8	33	57.8	6.9e-10	1
OMP36	281	312	SRX3808529.8816229	multidrug	AF336096.1.gene1.p01|FEATURES|omp36|multidrug|omp36	0.93124631031	81.2	32	61.2	6.0e-11	1
MEXX	277	308	SRX3808529.8052357	multidrug	gi:507091180:ref:WP_016161893.1:|FEATURES|mexX|multidrug|mexX	1.0	90.6	32	62.0	3.5e-11	1
ACRB	354	385	SRX3808529.12577300	multidrug	CP002695.1.gene992.p01|FEATURES|acrB|multidrug|acrB	1.0	78.1	32	52.8	2.2e-08	1
PBP-1B	261	292	SRX3808529.2808191	beta-lactam	YP_002467958|FEATURES|PBP-1B|beta-lactam|PBP-1B	0.999999995914	68.8	32	50.1	1.4e-07	1
EMRB	352	384	SRX3808529.8816221	multidrug	gi:486057056:ref:WP_001507824.1:|FEATURES|emrB|multidrug|emrB	0.999993634037	87.9	33	66.6	1.5e-12	1
EPTA	376	407	SRX3808529.3873493	peptide	BAE78116.1|FEATURES|eptA|peptide|eptA	0.99999999993	78.1	32	64.7	5.4e-12	1
MDTF	738	770	SRX3808529.2325408	multidrug	YP_002384138|FEATURES|mdtF|multidrug|mdtF	1.0	63.6	33	45.4	3.5e-06	1
MSBA	405	436	SRX3808529.12766823	nitroimidazole	NP_415434.1|FEATURES|msbA|nitroimidazole|msbA	0.999720107714	93.8	32	64.7	5.4e-12	1
ESCHERICHIA_COLI_LAMB	212	242	SRX3808529.3863458	multidrug	BAB38442|FEATURES|Escherichia_coli_LamB|multidrug|Escherichia_coli_LamB	0.999995919033	77.4	31	56.2	1.9e-09	1
DNA-BINDING_PROTEIN_H-NS	1	32	SRX3808529.3036079	unclassified	NC_002695.1.913113.p01|FEATURES|DNA-binding_protein_H-NS|unclassified|DNA-binding_protein_H-NS	0.999999999845	75.0	32	48.9	3.2e-07	1
EPTA	387	419	SRX3808529.11776538	peptide	BAE78116.1|FEATURES|eptA|peptide|eptA	0.999999996137	72.7	33	60.1	1.4e-10	1
MAJOR_FACILITATOR_SUPERFAMILY_TRANSPORTER	22	52	SRX3808529.3863453	multidrug	ZP_03053667|FEATURES|major_facilitator_superfamily_transporter|multidrug|major_facilitator_superfamily_transporter	0.999999863651	64.5	31	45.1	4.6e-06	1
ACRB	49	81	SRX3808529.2423107	multidrug	CP001918.1.gene1257.p01|FEATURES|acrB|multidrug|acrB	1.0	100.0	33	70.1	1.3e-13	1
EMRB	426	458	SRX3808529.5512247	multidrug	gi:896109343:ref:WP_049139088.1:|FEATURES|emrB|multidrug|emrB	0.999999951475	100.0	33	72.0	3.5e-14	1
OMPF	32	63	SRX3808529.13140159	multidrug	gi:15131544:emb:CAC48383.1:|FEATURES|ompF|multidrug|ompF	0.999998920572	68.8	32	50.1	1.4e-07	1
MARA	20	52	SRX3808529.3485930	multidrug	YP_489794.1|FEATURES|marA|multidrug|marA	0.999995701717	66.7	33	53.1	1.7e-08	1
ACRB	407	439	SRX3808529.14020032	multidrug	AAQ21216|FEATURES|acrB|multidrug|acrB	1.0	93.9	33	61.6	4.7e-11	1
ACRF	95	127	SRX3808529.10117391	multidrug	CP000647.1.gene3710.p01|FEATURES|acrF|multidrug|acrF	1.0	93.9	33	65.5	3.3e-12	1
TOLC	147	179	SRX3808529.6490002	multidrug	gi:908715920:ref:WP_049847444.1:|FEATURES|TolC|multidrug|TolC	1.0	93.9	33	65.5	3.3e-12	1
BACA	203	234	SRX3808529.4457291	bacitracin	YP_002236533|FEATURES|bacA|bacitracin|bacA	1.0	90.6	32	63.9	9.3e-12	1
MDTC	379	410	SRX3808529.970155	multidrug	gi:446590225:ref:WP_000667571.1:|FEATURES|mdtC|multidrug|mdtC	0.999999956518	90.6	32	59.3	2.3e-10	1
ADEB	364	395	SRX3808529.2243185	multidrug	gi:446910342:ref:WP_000987598.1:|FEATURES|adeB|multidrug|adeB	1.0	81.2	32	54.7	5.6e-09	1
MSBA	255	286	SRX3808529.6968015	nitroimidazole	NP_415434.1|FEATURES|msbA|nitroimidazole|msbA	0.999800793005	93.8	32	58.5	3.9e-10	1
ACRB	713	744	SRX3808529.7654770	multidrug	AAQ21216|FEATURES|acrB|multidrug|acrB	1.0	96.9	32	64.3	7.1e-12	1
PENA	151	182	SRX3808529.6968018	beta-lactam	ZP_04656349|FEATURES|penA|beta-lactam|penA	1.0	65.6	32	48.9	3.2e-07	1
EPTA	45	76	SRX3808529.548360	peptide	BAE78116.1|FEATURES|eptA|peptide|eptA	0.999999846912	78.1	32	56.2	2.0e-09	1
MULTIDRUG_ABC_TRANSPORTER	460	490	SRX3808529.11947797	multidrug	gi:896355182:ref:WP_049310020.1:|FEATURES|multidrug_ABC_transporter|multidrug|multidrug_ABC_transporter	1.0	87.1	31	58.2	5.2e-10	1
ACRB	154	186	SRX3808529.791748	multidrug	gi:497324874:ref:WP_009639087.1:|FEATURES|acrB|multidrug|acrB	1.0	90.9	33	66.6	1.5e-12	1
ACRA	72	104	SRX3808529.9969573	multidrug	YP_002240036|FEATURES|acrA|multidrug|acrA	1.0	97.0	33	67.0	1.1e-12	1
SMER	85	117	SRX3808529.8113076	multidrug	AAD51348.1|FEATURES|smeR|multidrug|smeR	0.999999999729	81.8	33	57.4	9.0e-10	1
MEXA	177	207	SRX3808529.10371687	multidrug	gi:686192802:ref:WP_031805254.1:|FEATURES|mexA|multidrug|mexA	1.0	71.0	31	47.4	9.3e-07	1
RPOB2	1010	1042	SRX3808529.836424	multidrug	BAD59497.1|FEATURES|rpoB2|multidrug|rpoB2	0.999999475605	81.8	33	63.5	1.2e-11	1
TRANSCRIPTIONAL_REGULATORY_PROTEIN_CPXR_CPXR	153	185	SRX3808529.6495187	unclassified	CP004022.1.gene3215.p01|FEATURES|transcriptional_regulatory_protein_CpxR_cpxR|unclassified|transcriptional_regulatory_protein_CpxR_cpxR	1.0	97.0	33	65.9	2.5e-12	1
EMRA	62	94	SRX3808529.11491558	multidrug	gi:780037355:ref:WP_045446596.1:|FEATURES|emrA|multidrug|emrA	0.985409910042	78.8	33	57.4	9.0e-10	1
MSBA	224	256	SRX3808529.101971	nitroimidazole	NP_415434.1|FEATURES|msbA|nitroimidazole|msbA	0.999707536661	78.8	33	54.7	5.8e-09	1
OQXB	369	401	SRX3808529.13973600	multidrug	YP_001693238|FEATURES|oqxB|multidrug|oqxB	1.0	93.9	33	63.9	9.6e-12	1
MDTB	683	715	SRX3808529.13973603	multidrug	gi:857586086:emb:CRL63207.1:|FEATURES|mdtB|multidrug|mdtB	0.999944343538	66.7	33	45.8	2.7e-06	1
ACRB	47	79	SRX3808529.3661447	multidrug	gi:497324874:ref:WP_009639087.1:|FEATURES|acrB|multidrug|acrB	1.0	93.9	33	67.0	1.1e-12	1
SMER	98	128	SRX3808529.1722379	multidrug	AAD51348.1|FEATURES|smeR|multidrug|smeR	0.999994239351	64.5	31	47.4	9.3e-07	1
DNA-BINDING_PROTEIN_H-NS	52	83	SRX3808529.2329238	unclassified	CP001918.1.gene1661.p01|FEATURES|DNA-binding_protein_H-NS|unclassified|DNA-binding_protein_H-NS	0.999999999944	75.0	32	53.5	1.3e-08	1
MAJOR_FACILITATOR_SUPERFAMILY_TRANSPORTER	116	147	SRX3808529.12432796	multidrug	CP001918.1.gene2931.p01|FEATURES|major_facilitator_superfamily_transporter|multidrug|major_facilitator_superfamily_transporter	0.999998890534	90.6	32	62.4	2.7e-11	1
ACRA	94	126	SRX3808529.727032	multidrug	gi:500615129:gb:EOQ55695.1:|FEATURES|acrA|multidrug|acrA	1.0	93.9	33	65.1	4.3e-12	1
EPTA	37	67	SRX3808529.6811913	peptide	BAE78116.1|FEATURES|eptA|peptide|eptA	0.999999393736	71.0	31	45.1	4.3e-06	1
MDTK	426	456	SRX3808529.7173202	fluoroquinolone	AML99881.1|FEATURES|MdtK|fluoroquinolone|MdtK	0.999994553091	87.1	31	63.2	1.5e-11	1
TET34	53	85	SRX3808529.3035527	tetracycline	Q8DF90|FEATURES|tet34|tetracycline|tet34	1.0	78.8	33	63.2	1.6e-11	1
ESCHERICHIA_COLI_LAMB	67	97	SRX3808529.340921	multidrug	BAB38442|FEATURES|Escherichia_coli_LamB|multidrug|Escherichia_coli_LamB	0.999997398539	96.8	31	66.2	1.8e-12	1
DNA-BINDING_PROTEIN_H-NS	53	83	SRX3808529.10860405	unclassified	CP001918.1.gene1661.p01|FEATURES|DNA-binding_protein_H-NS|unclassified|DNA-binding_protein_H-NS	0.999999477648	61.3	31	44.3	7.8e-06	1
ACRA	314	345	SRX3808529.9320012	multidrug	ZP_02902278|FEATURES|acrA|multidrug|acrA	1.0	75.0	32	53.5	1.3e-08	1
TET34	51	83	SRX3808529.4761223	tetracycline	Q8DF90|FEATURES|tet34|tetracycline|tet34	1.0	84.8	33	65.1	4.3e-12	1
BACA	189	220	SRX3808529.12329619	bacitracin	YP_002236533|FEATURES|bacA|bacitracin|bacA	1.0	100.0	32	65.5	3.2e-12	1
MEXB	863	894	SRX3808529.2321405	multidrug	gi:504646765:ref:WP_014833867.1:|FEATURES|mexB|multidrug|mexB	1.0	81.2	32	55.8	2.5e-09	1
EPTA	93	124	SRX3808529.7752203	peptide	BAE78116.1|FEATURES|eptA|peptide|eptA	0.999999639737	75.0	32	48.9	3.1e-07	1
RPOB2	424	456	SRX3808529.5441155	multidrug	BAD59497.1|FEATURES|rpoB2|multidrug|rpoB2	0.999999406265	78.8	33	58.9	3.1e-10	1
OQXB	50	82	SRX3808529.5917269	multidrug	YP_001693238|FEATURES|oqxB|multidrug|oqxB	1.0	93.9	33	67.0	1.1e-12	1
OPTRA	197	228	SRX3808529.11366246	oxazolidinone	AKA86814|FEATURES|optrA|oxazolidinone|optrA	0.999404537971	65.6	32	52.8	2.1e-08	1
TETA(48)	28	60	SRX3808529.11366242	tetracycline	APB03214.1|FEATURES|tetA(48)|tetracycline|tetA(48)	0.999999962772	60.6	33	46.2	2.1e-06	1
OMPR	387	418	SRX3808529.1019047	multidrug	CP000034.1.gene3672.p01|FEATURES|ompR|multidrug|ompR	0.999999139598	90.6	32	63.9	9.6e-12	1
MSBA	224	256	SRX3808529.1538292	nitroimidazole	NP_415434.1|FEATURES|msbA|nitroimidazole|msbA	0.999707536661	78.8	33	54.7	5.8e-09	1
OQXB	61	92	SRX3808529.3079761	multidrug	YP_001693238|FEATURES|oqxB|multidrug|oqxB	0.999999290831	96.9	32	63.9	9.3e-12	1
EPTA	320	350	SRX3808529.13987025	peptide	BAE78116.1|FEATURES|eptA|peptide|eptA	0.99999979365	74.2	31	53.5	1.3e-08	1
MAJOR_FACILITATOR_SUPERFAMILY_TRANSPORTER	98	130	SRX3808529.5362693	multidrug	NC_010410.6002639.p01|FEATURES|major_facilitator_superfamily_transporter|multidrug|major_facilitator_superfamily_transporter	0.999999999808	66.7	33	48.1	5.4e-07	1
EMRB	143	173	SRX3808529.5323167	multidrug	gi:486057056:ref:WP_001507824.1:|FEATURES|emrB|multidrug|emrB	0.999955549751	93.5	31	72.4	2.5e-14	1
ACRB	860	892	SRX3808529.12836912	multidrug	gi:491078681:ref:WP_004940301.1:|FEATURES|acrB|multidrug|acrB	1.0	100.0	33	67.4	8.6e-13	1
OQXA	68	100	SRX3808529.5362694	multidrug	YP_001693237.1|FEATURES|oqxA|multidrug|oqxA	1.0	87.9	33	62.0	3.6e-11	1
PENA	305	337	SRX3808529.7616380	beta-lactam	ZP_04656349|FEATURES|penA|beta-lactam|penA	1.0	97.0	33	67.0	1.1e-12	1
EPTA	464	496	SRX3808529.7753552	peptide	BAE78116.1|FEATURES|eptA|peptide|eptA	0.999999996466	81.8	33	65.1	4.3e-12	1
RAMA	85	115	SRX3808529.12322392	multidrug	AFK13828.1|FEATURES|ramA|multidrug|ramA	0.999991341599	61.3	31	47.8	7.1e-07	1
RPOB2	852	884	SRX3808529.12322390	multidrug	BAD59497.1|FEATURES|rpoB2|multidrug|rpoB2	0.999999240911	69.7	33	51.2	6.4e-08	1
OMPF	143	175	SRX3808529.10781598	multidrug	gi:490306302:ref:WP_004201406.1:|FEATURES|ompF|multidrug|ompF	0.808363886535	87.9	33	62.8	2.1e-11	1
SMES	413	445	SRX3808529.4023811	multidrug	AAD51347.1|FEATURES|smeS|multidrug|smeS	0.999999322257	60.6	33	45.1	4.6e-06	1
COB(I)ALAMIN_ADENOLSYLTRANSFERASE	62	94	SRX3808529.8363628	unclassified	gi:447201622:ref:WP_001278878.1:|FEATURES|cob(I)alamin_adenolsyltransferase|unclassified|cob(I)alamin_adenolsyltransferase	1.0	81.8	33	66.2	1.9e-12	1
PBP-1A	62	93	SRX3808529.10599790	beta-lactam	YP_001292390|FEATURES|PBP-1A|beta-lactam|PBP-1A	1.0	68.8	32	49.7	1.9e-07	1
PMRF	278	310	SRX3808529.307990	peptide	AAC75314.1|FEATURES|PmrF|peptide|PmrF	0.999999175576	72.7	33	54.3	7.6e-09	1
MDTK	45	77	SRX3808529.12928773	fluoroquinolone	AML99881.1|FEATURES|MdtK|fluoroquinolone|MdtK	0.999995000929	90.9	33	63.9	9.6e-12	1
APH(6)-I	148	180	SRX3808529.13326207	aminoglycoside	X01702.1.gene3.p1|FEATURES|aph(6)-I|aminoglycoside|aph(6)-I	0.999996901109	66.7	33	50.1	1.4e-07	1
RPOB2	789	821	SRX3808529.8112309	multidrug	BAD59497.1|FEATURES|rpoB2|multidrug|rpoB2	0.999999437088	84.8	33	60.8	8.1e-11	1
EPTA	267	298	SRX3808529.1412117	peptide	BAE78116.1|FEATURES|eptA|peptide|eptA	0.999999892131	81.2	32	59.7	1.8e-10	1
MDTD	21	53	SRX3808529.4307651	multidrug	gi:134034159:sp:Q0T353.2:MDTD_SHIF8|FEATURES|mdtD|multidrug|mdtD	0.999999999969	84.8	33	57.4	9.0e-10	1
MDTB	712	743	SRX3808529.4292696	multidrug	CP001918.1.gene3440.p01|FEATURES|mdtB|multidrug|mdtB	0.999994451074	65.6	32	45.8	2.7e-06	1
MDTA	277	307	SRX3808529.1746406	multidrug	gi:446601676:ref:WP_000679022.1:|FEATURES|mdtA|multidrug|mdtA	0.99495961582	61.3	31	48.9	3.0e-07	1
BICYCLOMYCIN-MULTIDRUG_EFFLUX_PROTEIN_BCR	112	143	SRX3808529.1678827	multidrug	YP_689681|FEATURES|bicyclomycin-multidrug_efflux_protein_bcr|multidrug|bicyclomycin-multidrug_efflux_protein_bcr	1.0	87.5	32	56.2	1.9e-09	1
FARA	290	321	SRX3808529.6560462	antibacterial_free_fatty_acids	NP_273367.1|FEATURES|farA|antibacterial_free_fatty_acids|farA	0.999327896115	65.6	32	48.5	4.2e-07	1
ACRB	57	89	SRX3808529.9550003	multidrug	CP001918.1.gene1257.p01|FEATURES|acrB|multidrug|acrB	0.999999997972	100.0	33	68.2	5.1e-13	1
MDTD	54	86	SRX3808529.1991921	multidrug	gi:727765325:ref:WP_033869793.1:|FEATURES|mdtD|multidrug|mdtD	0.999998539225	60.6	33	47.8	7.1e-07	1
ACRA	215	247	SRX3808529.5930215	multidrug	gi:500615129:gb:EOQ55695.1:|FEATURES|acrA|multidrug|acrA	1.0	78.8	33	56.6	1.5e-09	1
ROSB	350	382	SRX3808529.11915098	fosmidomycin	YP_001401994|FEATURES|rosB|fosmidomycin|rosB	1.0	84.8	33	55.1	4.4e-09	1
OQXA	85	115	SRX3808529.4297310	multidrug	YP_001693237.1|FEATURES|oqxA|multidrug|oqxA	0.999997760936	87.1	31	55.8	2.5e-09	1
ACRB	673	704	SRX3808529.13095365	multidrug	gi:491078681:ref:WP_004940301.1:|FEATURES|acrB|multidrug|acrB	1.0	90.6	32	61.6	4.6e-11	1
ESCHERICHIA_COLI_LAMB	358	390	SRX3808529.8932529	multidrug	BAB38442|FEATURES|Escherichia_coli_LamB|multidrug|Escherichia_coli_LamB	0.999997149928	81.8	33	63.9	9.6e-12	1
ESCHERICHIA_COLI_LAMB	339	370	SRX3808529.13264891	multidrug	BAB38442|FEATURES|Escherichia_coli_LamB|multidrug|Escherichia_coli_LamB	0.99999600407	68.8	32	56.6	1.5e-09	1
MGRB	11	43	SRX3808529.13984597	multidrug	NP_416340.1|FEATURES|mgrB|multidrug|mgrB	0.999995530366	75.8	33	60.5	1.1e-10	1
CHLORAMPHENICOL_EXPORTER	128	160	SRX3808529.6428939	phenicol	gi:2708772:gb:AAB96371.1:|FEATURES|chloramphenicol_exporter|phenicol|chloramphenicol_exporter	0.999999997409	60.6	33	45.8	2.7e-06	1
CAMP-REGULATORY_PROTEIN	19	51	SRX3808529.13598636	unclassified	gi:490367208:ref:WP_004246872.1:|FEATURES|cAMP-regulatory_protein|unclassified|cAMP-regulatory_protein	0.949120083405	100.0	33	71.6	4.6e-14	1
ROSB	122	153	SRX3808529.11819265	fosmidomycin	ZP_04631861|FEATURES|rosB|fosmidomycin|rosB	1.0	100.0	32	64.7	5.4e-12	1
YOJI	249	279	SRX3808529.12045921	peptide	NP_416715.1|FEATURES|YojI|peptide|YojI	0.999999538112	77.4	31	51.2	6.0e-08	1
ACRA	45	76	SRX3808529.318237	multidrug	ABG77965|FEATURES|acrA|multidrug|acrA	1.0	62.5	32	46.6	1.5e-06	1
BACA	10	41	SRX3808529.7625361	bacitracin	ZP_03381912|FEATURES|bacA|bacitracin|bacA	1.0	100.0	32	65.9	2.4e-12	1
ESCHERICHIA_COLI_LAMB	344	376	SRX3808529.10176584	multidrug	BAB38442|FEATURES|Escherichia_coli_LamB|multidrug|Escherichia_coli_LamB	0.999995919033	69.7	33	56.2	2.0e-09	1
ROSB	35	67	SRX3808529.2957851	fosmidomycin	gi:544012122:gb:ERK10884.1:|FEATURES|rosB|fosmidomycin|rosB	1.0	93.9	33	63.9	9.6e-12	1
MEXB	895	927	SRX3808529.10661827	multidrug	YP_298289|FEATURES|mexB|multidrug|mexB	1.0	72.7	33	53.1	1.7e-08	1
ARNA	346	378	SRX3808529.2985268	polymyxin	ZP_02901868|FEATURES|arnA|polymyxin|arnA	0.971250260254	93.9	33	68.9	3.0e-13	1
EMRD	43	75	SRX3808529.3079147	multidrug	YP_002846930|FEATURES|emrD|multidrug|emrD	1.0	75.8	33	55.1	4.4e-09	1
RPOB2	861	893	SRX3808529.4598226	multidrug	BAD59497.1|FEATURES|rpoB2|multidrug|rpoB2	0.999999240911	69.7	33	51.2	6.4e-08	1
KASUGAMYCIN_RESISTANCE_PROTEIN_KSGA	31	63	SRX3808529.6663235	aminoglycoside	YP_002240485|FEATURES|kasugamycin_resistance_protein_ksgA|aminoglycoside|kasugamycin_resistance_protein_ksgA	1.0	72.7	33	52.4	2.9e-08	1
OMPR	151	181	SRX3808529.5840861	multidrug	CP000034.1.gene3672.p01|FEATURES|ompR|multidrug|ompR	0.999999154462	96.8	31	64.3	6.9e-12	1
ADEB	561	592	SRX3808529.3316632	multidrug	ABO12177|FEATURES|adeB|multidrug|adeB	1.0	65.6	32	48.9	3.1e-07	1
EPTA	373	405	SRX3808529.5421330	peptide	BAE78116.1|FEATURES|eptA|peptide|eptA	0.999999921207	84.8	33	67.4	8.6e-13	1
ROSA	287	319	SRX3808529.13802263	fosmidomycin	YP_001401993|FEATURES|rosA|fosmidomycin|rosA	1.0	93.9	33	67.8	6.6e-13	1
VATF	137	168	SRX3808529.13634658	MLS	AAF63432|FEATURES|vatF|MLS|vatF	0.999999970001	65.6	32	46.2	2.1e-06	1
ESCHERICHIA_COLI_MIPA	155	186	SRX3808529.13044518	multidrug	NP_310518|FEATURES|Escherichia_coli_mipA|multidrug|Escherichia_coli_mipA	0.999998189725	65.6	32	52.4	2.9e-08	1
ACRD	938	970	SRX3808529.7756005	aminoglycoside	YP_490697.1|FEATURES|acrD|aminoglycoside|acrD	0.999983444392	78.8	33	51.6	4.9e-08	1
TOLC	451	482	SRX3808529.4805871	multidrug	gi:823283172:ref:WP_047039402.1:|FEATURES|TolC|multidrug|TolC	1.0	100.0	32	67.4	8.4e-13	1
ADEJ	38	70	SRX3808529.7825091	multidrug	NC_011586.7045444.p01|FEATURES|adeJ|multidrug|adeJ	0.999999999379	90.9	33	65.1	4.3e-12	1
EPTA	282	314	SRX3808529.4559644	peptide	BAE78116.1|FEATURES|eptA|peptide|eptA	0.999999995608	81.8	33	59.7	1.8e-10	1
TET34	8	39	SRX3808529.11631395	tetracycline	BAC58936|FEATURES|tet34|tetracycline|tet34	0.999999999949	62.5	32	49.3	2.4e-07	1
ACRB	658	690	SRX3808529.5459237	multidrug	gi:812045371:emb:CRH28493.1:|FEATURES|acrB|multidrug|acrB	1.0	90.9	33	63.2	1.6e-11	1
BAER	196	228	SRX3808529.588321	multidrug	YP_490321.1|FEATURES|baeR|multidrug|baeR	0.999997168372	87.9	33	59.7	1.8e-10	1
BACA	154	186	SRX3808529.2715098	bacitracin	Q6D159|FEATURES|bacA|bacitracin|bacA	1.0	97.0	33	72.4	2.7e-14	1
PBP-1A	550	582	SRX3808529.9635040	beta-lactam	EDJ91555|FEATURES|PBP-1A|beta-lactam|PBP-1A	1.0	63.6	33	51.2	6.4e-08	1
MAJOR_FACILITATOR_SUPERFAMILY_TRANSPORTER	272	304	SRX3808529.9017322	multidrug	CP001918.1.gene2931.p01|FEATURES|major_facilitator_superfamily_transporter|multidrug|major_facilitator_superfamily_transporter	0.999998120237	87.9	33	60.5	1.1e-10	1
MUXC	347	378	SRX3808529.1788194	multidrug	NP_251216.1|FEATURES|MuxC|multidrug|MuxC	0.999999008867	71.9	32	46.2	2.0e-06	1
EPTA	66	97	SRX3808529.11689121	peptide	BAE78116.1|FEATURES|eptA|peptide|eptA	0.999999742175	71.9	32	51.6	4.8e-08	1
MSBA	414	444	SRX3808529.13593911	nitroimidazole	NP_415434.1|FEATURES|msbA|nitroimidazole|msbA	0.953215321127	93.5	31	61.6	4.7e-11	1
SERRATIA_MARCESCENS_OMP1	107	139	SRX3808529.10441013	multidrug	AIA49384.1|FEATURES|Serratia_marcescens_Omp1|multidrug|Serratia_marcescens_Omp1	0.87053075524	81.8	33	68.2	5.1e-13	1
MSBA	185	215	SRX3808529.12832116	nitroimidazole	NP_415434.1|FEATURES|msbA|nitroimidazole|msbA	0.999502321274	90.3	31	58.9	2.9e-10	1
ACRB	134	166	SRX3808529.7662789	multidrug	gi:502789935:ref:WP_013024911.1:|FEATURES|acrB|multidrug|acrB	1.0	84.8	33	61.2	6.2e-11	1
PENA	55	87	SRX3808529.1182984	beta-lactam	ZP_04656349|FEATURES|penA|beta-lactam|penA	1.0	84.8	33	65.5	3.3e-12	1
ACRA	57	87	SRX3808529.9883595	multidrug	NC_002695.1.912781.p01|FEATURES|acrA|multidrug|acrA	0.999999998304	74.2	31	48.1	5.1e-07	1
OLEI	15	45	SRX3808529.9061754	MLS	ABA42118.2|FEATURES|oleI|MLS|oleI	0.999999995387	64.5	31	47.8	6.9e-07	1
TOLC	250	282	SRX3808529.6900677	multidrug	gi:797195853:ref:WP_045856850.1:|FEATURES|TolC|multidrug|TolC	1.0	78.8	33	55.8	2.6e-09	1
EMRR	86	118	SRX3808529.10198733	fluoroquinolone	NP_417169.1|FEATURES|emrR|fluoroquinolone|emrR	0.999989133588	97.0	33	70.1	1.3e-13	1
BICYCLOMYCIN-MULTIDRUG_EFFLUX_PROTEIN_BCR	244	276	SRX3808529.5875465	multidrug	YP_689681|FEATURES|bicyclomycin-multidrug_efflux_protein_bcr|multidrug|bicyclomycin-multidrug_efflux_protein_bcr	1.0	97.0	33	70.9	7.8e-14	1
RPOB2	781	811	SRX3808529.6057222	multidrug	BAD59497.1|FEATURES|rpoB2|multidrug|rpoB2	0.999999250975	80.6	31	51.6	4.6e-08	1
RPOB2	806	838	SRX3808529.11098128	multidrug	BAD59497.1|FEATURES|rpoB2|multidrug|rpoB2	0.999999097591	63.6	33	46.6	1.6e-06	1
ESCHERICHIA_COLI_LAMB	351	383	SRX3808529.2363971	multidrug	BAB38442|FEATURES|Escherichia_coli_LamB|multidrug|Escherichia_coli_LamB	0.999996856525	75.8	33	61.6	4.7e-11	1
EPTA	173	204	SRX3808529.2798629	peptide	BAE78116.1|FEATURES|eptA|peptide|eptA	0.999999846912	84.4	32	56.2	1.9e-09	1
RPOB2	358	388	SRX3808529.13300693	multidrug	BAD59497.1|FEATURES|rpoB2|multidrug|rpoB2	0.999999151715	64.5	31	48.1	5.3e-07	1
ACRB	592	624	SRX3808529.6455796	multidrug	gi:763385966:ref:WP_044243114.1:|FEATURES|acrB|multidrug|acrB	1.0	100.0	33	72.0	3.5e-14	1
ACRB	413	444	SRX3808529.2242373	multidrug	AAQ21216|FEATURES|acrB|multidrug|acrB	1.0	93.8	32	60.1	1.3e-10	1
TOLC	305	337	SRX3808529.9730449	multidrug	gi:516511311:ref:WP_017899749.1:|FEATURES|TolC|multidrug|TolC	1.0	93.9	33	65.1	4.3e-12	1
MSBA	393	424	SRX3808529.12041127	nitroimidazole	NP_415434.1|FEATURES|msbA|nitroimidazole|msbA	0.999777466449	84.4	32	57.4	8.7e-10	1
ADEJ	216	247	SRX3808529.7691428	multidrug	NC_011586.7045444.p01|FEATURES|adeJ|multidrug|adeJ	0.999976896127	87.5	32	60.5	1.0e-10	1
ACRA	102	134	SRX3808529.7788127	multidrug	gi:500615129:gb:EOQ55695.1:|FEATURES|acrA|multidrug|acrA	1.0	90.9	33	62.8	2.1e-11	1
EPTA	92	124	SRX3808529.8901844	peptide	BAE78116.1|FEATURES|eptA|peptide|eptA	0.999999729435	75.8	33	51.2	6.4e-08	1
[truncated: 155,402 more rows]
