# Supplementary material for: Machine learning algorithm to characterize antimicrobial resistance associated with the International Space Station surface microbiome
Source: Microbiome. 2022 Aug 24;10:134. doi: 10.1186/s40168-022-01332-w (PMC9400218; doi:10.1186/s40168-022-01332-w)
Supplement: Supplementary file 6 — Additional file 5: File S1. Raw results of the DeepARG analyses (zip compressed). [file 40168_2022_1332_MOESM5_ESM.zip › Additional file 5- File S1/DeepARG-SS/F1_L0_PMA_FLT_.out.mapping.ARG]

#ARG	query-start	query-end	read_id	predicted_ARG-class	best-hit	probability	identity	alignment-length	alignment-bitscore	alignment-evalue	counts
TETB(46)	194	226	HWI-700370F:172:C7MWMANXX:3:1310:10553:26451	tetracycline	AET10445.1|FEATURES|tetB(46)|tetracycline|tetB(46)	0.998064695592	69.7	33	51.6	4.9e-08	1
BCRA	20	52	HWI-700370F:172:C7MWMANXX:3:2103:1729:17024	bacitracin	gi:500194536:ref:WP_011867743.1:|FEATURES|bcrA|bacitracin|bcrA	0.999999598431	60.6	33	47.8	7.1e-07	1
RPOB2	269	301	HWI-700370F:172:C7MWMANXX:3:2107:14040:91321	multidrug	BAD59497.1|FEATURES|rpoB2|multidrug|rpoB2	0.999999115408	66.7	33	48.1	5.4e-07	1
MULTIDRUG_ABC_TRANSPORTER	400	430	HWI-700370F:172:C7MWMANXX:3:2312:19829:17912	multidrug	gi:987887954:ref:WP_060953374.1:|FEATURES|multidrug_ABC_transporter|multidrug|multidrug_ABC_transporter	1.0	71.0	31	48.5	4.2e-07	1
SMER	71	103	HWI-700370F:172:C7MWMANXX:3:2101:12837:15604	multidrug	AAD51348.1|FEATURES|smeR|multidrug|smeR	0.999974362123	66.7	33	50.4	1.1e-07	1
RPOB2	1002	1034	HWI-700370F:172:C7MWMANXX:3:1116:6713:10345	multidrug	BAD59497.1|FEATURES|rpoB2|multidrug|rpoB2	0.99999902145	81.8	33	66.6	1.5e-12	1
PATA	254	285	HWI-700370F:172:C7MWMANXX:3:1209:11831:5111	fluoroquinolone	NP_417544.5|FEATURES|patA|fluoroquinolone|patA	0.999996610604	68.8	32	47.0	1.2e-06	1
MTRA	51	81	HWI-700370F:172:C7MWMANXX:3:2305:5099:89609	multidrug	CCP46065.1|FEATURES|mtrA|multidrug|mtrA	0.999999745544	77.4	31	53.1	1.7e-08	1
TETV	362	394	HWI-700370F:172:C7MWMANXX:3:2110:19714:78815	tetracycline	gi:518176507:ref:WP_019346715.1:|FEATURES|tetV|tetracycline|tetV	1.0	66.7	33	48.9	3.2e-07	1
SMER	69	99	HWI-700370F:172:C7MWMANXX:3:1308:16832:59383	multidrug	AAD51348.1|FEATURES|smeR|multidrug|smeR	0.999996914435	64.5	31	46.2	2.1e-06	1
RPOB2	876	908	HWI-700370F:172:C7MWMANXX:3:2314:16437:43011	multidrug	BAD59497.1|FEATURES|rpoB2|multidrug|rpoB2	0.999999441111	81.8	33	62.4	2.8e-11	1
MAJOR_FACILITATOR_SUPERFAMILY_TRANSPORTER	319	350	HWI-700370F:172:C7MWMANXX:3:2308:7249:4561	multidrug	ZP_03612813|FEATURES|major_facilitator_superfamily_transporter|multidrug|major_facilitator_superfamily_transporter	1.0	96.9	32	64.7	5.6e-12	1
STAPHYLOCOCCUS_MUPA_CONFERRING_RESISTANCE_TO_MUPIROCIN	415	447	HWI-700370F:172:C7MWMANXX:3:1214:9058:21581	mupirocin	CAA53189|FEATURES|Staphylococcus_mupA_conferring_resistance_to_mupirocin|mupirocin|Staphylococcus_mupA_conferring_resistance_to_mupirocin	0.999999992586	60.6	33	53.9	9.9e-09	1
OLEB	43	75	HWI-700370F:172:C7MWMANXX:3:2114:8933:3174	MLS	AAA50325|FEATURES|oleB|MLS|oleB	0.999999994282	63.6	33	46.6	1.6e-06	1
RPOB2	269	301	HWI-700370F:172:C7MWMANXX:3:1303:6211:57239	multidrug	BAD59497.1|FEATURES|rpoB2|multidrug|rpoB2	0.999999115408	66.7	33	48.1	5.4e-07	1
VANRI	77	109	HWI-700370F:172:C7MWMANXX:3:1313:10850:65982	glycopeptide	WP_011461303.1|FEATURES|vanRI|glycopeptide|vanRI	1.0	93.9	33	66.2	1.9e-12	1
TETV	349	380	HWI-700370F:172:C7MWMANXX:3:1106:9934:28070	tetracycline	gi:518176507:ref:WP_019346715.1:|FEATURES|tetV|tetracycline|tetV	1.0	75.0	32	55.8	2.6e-09	1
RBPA	7	38	HWI-700370F:172:C7MWMANXX:3:2216:1936:99722	rifamycin	ADV91011.1|FEATURES|RbpA|rifamycin|RbpA	0.999852454042	75.0	32	57.0	1.2e-09	1
RPOB2	960	991	HWI-700370F:172:C7MWMANXX:3:1311:3113:19988	multidrug	BAD59497.1|FEATURES|rpoB2|multidrug|rpoB2	0.999999056224	65.6	32	46.6	1.6e-06	1
UGD	295	326	HWI-700370F:172:C7MWMANXX:3:1211:17035:36794	peptide	AAC75089.1|FEATURES|ugd|peptide|ugd	0.999999933384	75.0	32	51.6	4.9e-08	1
MSBA	509	541	HWI-700370F:172:C7MWMANXX:3:2310:11493:23116	nitroimidazole	NP_415434.1|FEATURES|msbA|nitroimidazole|msbA	0.999909015051	72.7	33	52.4	2.9e-08	1
MULTIDRUG_ABC_TRANSPORTER	528	560	HWI-700370F:172:C7MWMANXX:3:2101:14214:19748	multidrug	gi:913055317:ref:WP_050357634.1:|FEATURES|multidrug_ABC_transporter|multidrug|multidrug_ABC_transporter	1.0	66.7	33	45.4	3.5e-06	1
RPOB2	105	137	HWI-700370F:172:C7MWMANXX:3:2112:14457:59496	multidrug	BAD59497.1|FEATURES|rpoB2|multidrug|rpoB2	0.999999322115	69.7	33	55.8	2.6e-09	1
MACB	142	173	HWI-700370F:172:C7MWMANXX:3:2209:20415:16607	MLS	gi:746243059:ref:WP_039291473.1:|FEATURES|macB|MLS|macB	1.0	65.6	32	48.1	5.4e-07	1
ROSB	244	275	HWI-700370F:172:C7MWMANXX:3:1306:8155:66635	fosmidomycin	gi:896190680:ref:WP_049199932.1:|FEATURES|rosB|fosmidomycin|rosB	1.0	81.2	32	52.0	3.8e-08	1
TRIA	40	72	HWI-700370F:172:C7MWMANXX:3:2212:17412:63548	triclosan	NP_248846.1|FEATURES|TriA|triclosan|TriA	0.999999935043	66.7	33	46.2	2.1e-06	1
ERMX	225	256	HWI-700370F:172:C7MWMANXX:3:2215:13497:57278	MLS	AAK28907|FEATURES|ermX|MLS|ermX	1.0	100.0	32	72.4	2.7e-14	1
MACB	548	579	HWI-700370F:172:C7MWMANXX:3:2116:9957:49567	MLS	gi:446048013:ref:WP_000125868.1:|FEATURES|macB|MLS|macB	1.0	65.6	32	47.4	9.3e-07	1
MACB	113	145	HWI-700370F:172:C7MWMANXX:3:2310:5623:32048	MLS	gi:835330218:ref:WP_047457825.1:|FEATURES|macB|MLS|macB	0.999999983658	60.6	33	45.8	2.7e-06	1
RPOB2	111	143	HWI-700370F:172:C7MWMANXX:3:1307:8852:98636	multidrug	BAD59497.1|FEATURES|rpoB2|multidrug|rpoB2	0.999999339185	72.7	33	56.6	1.5e-09	1
RPOB2	771	803	HWI-700370F:172:C7MWMANXX:3:1214:20919:30495	multidrug	BAD59497.1|FEATURES|rpoB2|multidrug|rpoB2	0.999999462547	90.9	33	63.9	9.6e-12	1
RPOB2	585	617	HWI-700370F:172:C7MWMANXX:3:1116:7050:64300	multidrug	BAD59497.1|FEATURES|rpoB2|multidrug|rpoB2	0.99999935558	78.8	33	57.4	9.0e-10	1
VANB	293	325	HWI-700370F:172:C7MWMANXX:3:2112:8250:97188	glycopeptide	gi:985522334:ref:WP_060811963.1:|FEATURES|vanB|glycopeptide|vanB	0.999999999689	63.6	33	45.1	4.6e-06	1
RPOB2	380	410	HWI-700370F:172:C7MWMANXX:3:1211:17649:6520	multidrug	BAD59497.1|FEATURES|rpoB2|multidrug|rpoB2	0.999999201282	83.9	31	55.5	3.4e-09	1
RPOB2	83	115	HWI-700370F:172:C7MWMANXX:3:2304:12836:90753	multidrug	BAD59497.1|FEATURES|rpoB2|multidrug|rpoB2	0.999999363205	72.7	33	57.8	6.9e-10	1
TETA	217	249	HWI-700370F:172:C7MWMANXX:3:2203:20098:64036	tetracycline	gi:171851258:emb:CAQ04234.1:|FEATURES|tetA|tetracycline|tetA	1.0	93.9	33	66.6	1.5e-12	1
MACB	548	580	HWI-700370F:172:C7MWMANXX:3:2301:6680:97615	MLS	gi:446048013:ref:WP_000125868.1:|FEATURES|macB|MLS|macB	1.0	66.7	33	50.8	8.4e-08	1
RBPA	33	65	HWI-700370F:172:C7MWMANXX:3:2107:18826:88299	rifamycin	ADV91011.1|FEATURES|RbpA|rifamycin|RbpA	0.999883183205	69.7	33	54.7	5.8e-09	1
EFRB	305	337	HWI-700370F:172:C7MWMANXX:3:2212:6973:68879	multidrug	CDO61516.1|FEATURES|efrB|multidrug|efrB	0.99999903087	69.7	33	46.6	1.6e-06	1
RPOB2	699	731	HWI-700370F:172:C7MWMANXX:3:2301:2339:23469	multidrug	BAD59497.1|FEATURES|rpoB2|multidrug|rpoB2	0.99999939787	78.8	33	59.7	1.8e-10	1
TETA	117	149	HWI-700370F:172:C7MWMANXX:3:1215:9155:57965	tetracycline	gi:491465657:ref:WP_005323423.1:|FEATURES|tetA|tetracycline|tetA	1.0	97.0	33	67.8	6.6e-13	1
TETB	455	487	HWI-700370F:172:C7MWMANXX:3:1306:9746:80756	tetracycline	AF024666.2.gene7.p01|FEATURES|tetB|tetracycline|tetB	1.0	87.9	33	63.2	1.6e-11	1
RPOB2	118	149	HWI-700370F:172:C7MWMANXX:3:2206:20881:98578	multidrug	BAD59497.1|FEATURES|rpoB2|multidrug|rpoB2	0.999999232806	75.0	32	56.2	2.0e-09	1
MACB	34	65	HWI-700370F:172:C7MWMANXX:3:1301:17923:82037	MLS	gi:554685678:ref:WP_023185565.1:|FEATURES|macB|MLS|macB	1.0	71.9	32	51.6	4.9e-08	1
RPOB2	418	450	HWI-700370F:172:C7MWMANXX:3:2112:5523:80638	multidrug	BAD59497.1|FEATURES|rpoB2|multidrug|rpoB2	0.999999376231	84.8	33	58.9	3.1e-10	1
MULTIDRUG_ABC_TRANSPORTER	555	586	HWI-700370F:172:C7MWMANXX:3:1201:10648:71724	multidrug	gi:655413091:ref:WP_028811890.1:|FEATURES|multidrug_ABC_transporter|multidrug|multidrug_ABC_transporter	1.0	78.1	32	54.3	7.6e-09	1
NORB	272	304	HWI-700370F:172:C7MWMANXX:3:2107:13378:68426	fluoroquinolone	gi:494742298:ref:WP_007477706.1:|FEATURES|norB|fluoroquinolone|norB	1.0	72.7	33	51.2	6.4e-08	1
TET(K)	87	119	HWI-700370F:172:C7MWMANXX:3:1110:11460:95744	tetracycline	YP_003283625.1|FEATURES|tet(K)|tetracycline|tet(K)	1.0	100.0	33	68.9	3.0e-13	1
MACB	145	176	HWI-700370F:172:C7MWMANXX:3:2109:21187:41830	MLS	gi:506220920:ref:WP_015740695.1:|FEATURES|macB|MLS|macB	0.999999901755	65.6	32	44.3	7.8e-06	1
RPOB2	876	908	HWI-700370F:172:C7MWMANXX:3:2113:17228:31806	multidrug	BAD59497.1|FEATURES|rpoB2|multidrug|rpoB2	0.999999315431	87.9	33	67.8	6.6e-13	1
RPOB2	28	60	HWI-700370F:172:C7MWMANXX:3:1302:16750:84250	multidrug	BAD59497.1|FEATURES|rpoB2|multidrug|rpoB2	0.999999278813	60.6	33	53.9	9.9e-09	1
STAPHYLOCOCCUS_MUPA_CONFERRING_RESISTANCE_TO_MUPIROCIN	513	544	HWI-700370F:172:C7MWMANXX:3:1302:14760:84650	mupirocin	CAA53189|FEATURES|Staphylococcus_mupA_conferring_resistance_to_mupirocin|mupirocin|Staphylococcus_mupA_conferring_resistance_to_mupirocin	0.999999986436	65.6	32	51.2	6.4e-08	1
MTRE	75	107	HWI-700370F:172:C7MWMANXX:3:2215:11549:72722	multidrug	gi:488150900:ref:WP_002222108.1:|FEATURES|mtrE|multidrug|mtrE	1.0	84.8	33	59.3	2.4e-10	1
TETB	150	182	HWI-700370F:172:C7MWMANXX:3:1314:5590:94179	tetracycline	AF024666.2.gene7.p01|FEATURES|tetB|tetracycline|tetB	1.0	100.0	33	65.1	4.3e-12	1
RPOB2	28	60	HWI-700370F:172:C7MWMANXX:3:1213:8354:94328	multidrug	BAD59497.1|FEATURES|rpoB2|multidrug|rpoB2	0.999999278813	60.6	33	53.9	9.9e-09	1
TETB	562	593	HWI-700370F:172:C7MWMANXX:3:2204:19816:62091	tetracycline	gi:499592337:ref:WP_011273071.1:|FEATURES|tetB|tetracycline|tetB	0.999999999998	65.6	32	48.9	3.2e-07	1
VAND	101	133	HWI-700370F:172:C7MWMANXX:3:1205:18631:43723	glycopeptide	AF277571.gene.p01|FEATURES|vanD|glycopeptide|vanD	1.0	60.6	33	48.1	5.4e-07	1
TETB	229	261	HWI-700370F:172:C7MWMANXX:3:2203:7577:18991	tetracycline	AF024666.2.gene7.p01|FEATURES|tetB|tetracycline|tetB	1.0	100.0	33	73.9	9.2e-15	1
ERMX	105	137	HWI-700370F:172:C7MWMANXX:3:1201:4259:89861	MLS	AAK28907|FEATURES|ermX|MLS|ermX	1.0	97.0	33	67.8	6.6e-13	1
APH(3')-I	178	210	HWI-700370F:172:C7MWMANXX:3:1115:1681:34858	aminoglycoside	ACD76089|FEATURES|aph(3')-I|aminoglycoside|aph(3')-I	1.0	100.0	33	73.9	9.2e-15	1
VANR	89	121	HWI-700370F:172:C7MWMANXX:3:1314:14420:55113	glycopeptide	gi:1045412091:ref:WP_065484665.1:|FEATURES|vanR|glycopeptide|vanR	0.999994242959	93.9	33	64.7	5.6e-12	1
TETB	399	431	HWI-700370F:172:C7MWMANXX:3:1212:6323:15643	tetracycline	gi:501327905:ref:WP_012359540.1:|FEATURES|tetB|tetracycline|tetB	1.0	97.0	33	63.5	1.2e-11	1
VANS	319	351	HWI-700370F:172:C7MWMANXX:3:1107:10192:31352	glycopeptide	gi:487279446:gb:EOL95970.1:|FEATURES|vanS|glycopeptide|vanS	1.0	63.6	33	49.3	2.4e-07	1
VANR	164	194	HWI-700370F:172:C7MWMANXX:3:1113:7265:20768	glycopeptide	gi:948234034:ref:WP_056891683.1:|FEATURES|vanR|glycopeptide|vanR	1.0	77.4	31	55.8	2.6e-09	1
MULTIDRUG_ABC_TRANSPORTER	526	558	HWI-700370F:172:C7MWMANXX:3:1312:19403:68523	multidrug	gi:640499891:ref:WP_024937220.1:|FEATURES|multidrug_ABC_transporter|multidrug|multidrug_ABC_transporter	1.0	66.7	33	48.5	4.2e-07	1
FUSC	178	208	HWI-700370F:172:C7MWMANXX:3:2303:15442:76202	fusidic-acid	WP_001033157|FEATURES|fusC|fusidic-acid|fusC	0.999850609778	64.5	31	51.6	4.9e-08	1
TETB	18	50	HWI-700370F:172:C7MWMANXX:3:2216:4126:73093	tetracycline	gi:499592337:ref:WP_011273071.1:|FEATURES|tetB|tetracycline|tetB	1.0	97.0	33	68.9	3.0e-13	1
MULTIDRUG_ABC_TRANSPORTER	562	593	HWI-700370F:172:C7MWMANXX:3:2207:12620:94369	multidrug	gi:917203192:ref:WP_051809904.1:|FEATURES|multidrug_ABC_transporter|multidrug|multidrug_ABC_transporter	0.999999994551	62.5	32	45.1	4.6e-06	1
RPOB2	1006	1038	HWI-700370F:172:C7MWMANXX:3:2316:11713:69091	multidrug	BAD59497.1|FEATURES|rpoB2|multidrug|rpoB2	0.999999441111	87.9	33	67.8	6.6e-13	1
TETA	217	249	HWI-700370F:172:C7MWMANXX:3:2315:10502:24270	tetracycline	gi:171851258:emb:CAQ04234.1:|FEATURES|tetA|tetracycline|tetA	1.0	93.9	33	69.7	1.7e-13	1
TETB	191	223	HWI-700370F:172:C7MWMANXX:3:1203:19588:28352	tetracycline	AF024666.2.gene7.p01|FEATURES|tetB|tetracycline|tetB	1.0	100.0	33	67.0	1.1e-12	1
APH(3'')-I	101	133	HWI-700370F:172:C7MWMANXX:3:1212:4237:82349	aminoglycoside	AF313472.2.gene15.p01|FEATURES|aph(3'')-I|aminoglycoside|aph(3'')-I	0.999999634195	100.0	33	69.3	2.3e-13	1
RPOB2	871	903	HWI-700370F:172:C7MWMANXX:3:2211:4445:2162	multidrug	BAD59497.1|FEATURES|rpoB2|multidrug|rpoB2	0.999999435156	81.8	33	62.0	3.6e-11	1
RPOB2	351	383	HWI-700370F:172:C7MWMANXX:3:1108:7054:39300	multidrug	BAD59497.1|FEATURES|rpoB2|multidrug|rpoB2	0.999999462547	84.8	33	63.9	9.6e-12	1
RPOB2	775	806	HWI-700370F:172:C7MWMANXX:3:1307:15537:57111	multidrug	BAD59497.1|FEATURES|rpoB2|multidrug|rpoB2	0.999999330728	81.2	32	56.2	2.0e-09	1
ERMX	216	247	HWI-700370F:172:C7MWMANXX:3:2310:19268:99004	MLS	AAG03357.1|FEATURES|ErmX|MLS|ErmX	1.0	90.6	32	75.1	4.1e-15	1
RPOB2	1006	1038	HWI-700370F:172:C7MWMANXX:3:1113:11718:37141	multidrug	BAD59497.1|FEATURES|rpoB2|multidrug|rpoB2	0.999999516336	90.9	33	68.2	5.1e-13	1
TETB(46)	353	385	HWI-700370F:172:C7MWMANXX:3:1208:12004:19167	tetracycline	AET10445.1|FEATURES|tetB(46)|tetracycline|tetB(46)	0.999999570733	60.6	33	46.6	1.6e-06	1
TETB	260	292	HWI-700370F:172:C7MWMANXX:3:1103:6626:15338	tetracycline	gi:499592337:ref:WP_011273071.1:|FEATURES|tetB|tetracycline|tetB	1.0	93.9	33	68.2	5.1e-13	1
ERMX	93	125	HWI-700370F:172:C7MWMANXX:3:1313:18039:41096	MLS	AAK28907|FEATURES|ermX|MLS|ermX	1.0	97.0	33	68.9	3.0e-13	1
RBPA	11	43	HWI-700370F:172:C7MWMANXX:3:1303:19599:39262	rifamycin	ADV91011.1|FEATURES|RbpA|rifamycin|RbpA	0.999922508823	75.8	33	58.9	3.1e-10	1
ADEB	98	130	HWI-700370F:172:C7MWMANXX:3:2311:1972:92097	multidrug	gi:490792007:ref:WP_004654153.1:|FEATURES|adeB|multidrug|adeB	1.0	78.8	33	54.3	7.6e-09	1
RPOB2	28	60	HWI-700370F:172:C7MWMANXX:3:2209:15787:65375	multidrug	BAD59497.1|FEATURES|rpoB2|multidrug|rpoB2	0.999999269472	60.6	33	53.5	1.3e-08	1
RPOB2	477	509	HWI-700370F:172:C7MWMANXX:3:1315:16266:29873	multidrug	BAD59497.1|FEATURES|rpoB2|multidrug|rpoB2	0.99999935558	75.8	33	57.4	9.0e-10	1
MACB	130	161	HWI-700370F:172:C7MWMANXX:3:2207:14043:84864	MLS	gi:657888313:ref:WP_029592374.1:|FEATURES|macB|MLS|macB	1.0	68.8	32	49.3	2.4e-07	1
STAPHYLOCOCCUS_MUPA_CONFERRING_RESISTANCE_TO_MUPIROCIN	517	549	HWI-700370F:172:C7MWMANXX:3:1312:4116:7763	mupirocin	CAA53189|FEATURES|Staphylococcus_mupA_conferring_resistance_to_mupirocin|mupirocin|Staphylococcus_mupA_conferring_resistance_to_mupirocin	0.999999952234	60.6	33	45.8	2.7e-06	1
RPOB2	692	724	HWI-700370F:172:C7MWMANXX:3:2204:5496:95573	multidrug	BAD59497.1|FEATURES|rpoB2|multidrug|rpoB2	0.999999201282	63.6	33	50.8	8.4e-08	1
RPOB2	741	773	HWI-700370F:172:C7MWMANXX:3:1114:10331:68088	multidrug	BAD59497.1|FEATURES|rpoB2|multidrug|rpoB2	0.999999441111	87.9	33	62.4	2.8e-11	1
ERMX	68	100	HWI-700370F:172:C7MWMANXX:3:1315:11244:67826	MLS	gi:1028086520:ref:WP_063844894.1:|FEATURES|ermX|MLS|ermX	1.0	100.0	33	69.7	1.7e-13	1
APH(3'')-I	49	81	HWI-700370F:172:C7MWMANXX:3:2309:5916:93536	aminoglycoside	DQ464881.1.gene4.p01|FEATURES|aph(3'')-I|aminoglycoside|aph(3'')-I	0.999999537053	100.0	33	70.9	7.8e-14	1
MTRA	167	198	HWI-700370F:172:C7MWMANXX:3:2309:13131:60170	multidrug	CCP46065.1|FEATURES|mtrA|multidrug|mtrA	0.999996776814	65.6	32	47.8	7.1e-07	1
MULTIDRUG_ABC_TRANSPORTER	528	560	HWI-700370F:172:C7MWMANXX:3:2110:3834:62630	multidrug	gi:913055317:ref:WP_050357634.1:|FEATURES|multidrug_ABC_transporter|multidrug|multidrug_ABC_transporter	1.0	66.7	33	45.4	3.5e-06	1
TRANSCRIPTIONAL_REGULATORY_PROTEIN_CPXR_CPXR	73	105	HWI-700370F:172:C7MWMANXX:3:1310:1428:11127	unclassified	CP001485.1.gene721.p01|FEATURES|transcriptional_regulatory_protein_CpxR_cpxR|unclassified|transcriptional_regulatory_protein_CpxR_cpxR	0.999999999902	69.7	33	52.8	2.2e-08	1
CHLORAMPHENICOL_EXPORTER	74	106	HWI-700370F:172:C7MWMANXX:3:2306:11269:98466	phenicol	AF024666.2.gene33.p01|FEATURES|chloramphenicol_exporter|phenicol|chloramphenicol_exporter	0.999999999998	100.0	33	65.5	3.3e-12	1
EFRB	181	211	HWI-700370F:172:C7MWMANXX:3:1203:11323:10096	multidrug	CDO61516.1|FEATURES|efrB|multidrug|efrB	0.999999106328	67.7	31	47.8	7.1e-07	1
RPOB2	1002	1034	HWI-700370F:172:C7MWMANXX:3:1104:6077:67044	multidrug	BAD59497.1|FEATURES|rpoB2|multidrug|rpoB2	0.99999902145	81.8	33	66.6	1.5e-12	1
VANS	403	435	HWI-700370F:172:C7MWMANXX:3:1110:18396:57015	glycopeptide	AAZ98836|FEATURES|vanS|glycopeptide|vanS	0.999999999462	63.6	33	47.0	1.2e-06	1
UGD	295	326	HWI-700370F:172:C7MWMANXX:3:1106:7237:36366	peptide	AAC75089.1|FEATURES|ugd|peptide|ugd	0.999999933384	75.0	32	51.6	4.9e-08	1
MACB	107	138	HWI-700370F:172:C7MWMANXX:3:1113:15525:54586	MLS	gi:835330218:ref:WP_047457825.1:|FEATURES|macB|MLS|macB	0.999999979057	62.5	32	44.3	7.8e-06	1
EFRB	191	223	HWI-700370F:172:C7MWMANXX:3:2212:15204:16900	multidrug	CDO61516.1|FEATURES|efrB|multidrug|efrB	0.999999169547	63.6	33	48.9	3.2e-07	1
RPOB2	457	488	HWI-700370F:172:C7MWMANXX:3:1314:12357:93887	multidrug	BAD59497.1|FEATURES|rpoB2|multidrug|rpoB2	0.999999252707	84.4	32	63.5	1.2e-11	1
TETA	426	458	HWI-700370F:172:C7MWMANXX:3:2307:10684:100853	tetracycline	gi:171851258:emb:CAQ04234.1:|FEATURES|tetA|tetracycline|tetA	1.0	93.9	33	62.0	3.6e-11	1
ERMX	111	143	HWI-700370F:172:C7MWMANXX:3:1201:17903:20675	MLS	AAK28907|FEATURES|ermX|MLS|ermX	1.0	97.0	33	67.0	1.1e-12	1
RPOB2	978	1010	HWI-700370F:172:C7MWMANXX:3:2102:9864:65758	multidrug	BAD59497.1|FEATURES|rpoB2|multidrug|rpoB2	0.999999322115	69.7	33	55.8	2.6e-09	1
TETV	350	382	HWI-700370F:172:C7MWMANXX:3:2112:4758:78499	tetracycline	gi:518176507:ref:WP_019346715.1:|FEATURES|tetV|tetracycline|tetV	1.0	78.8	33	58.9	3.1e-10	1
TETP	63	95	HWI-700370F:172:C7MWMANXX:3:2309:17883:25528	tetracycline	ZP_02632674|FEATURES|tetP|tetracycline|tetP	1.0	63.6	33	48.1	5.4e-07	1
ERMX	167	199	HWI-700370F:172:C7MWMANXX:3:1304:7483:59265	MLS	YP_251227|FEATURES|ermX|MLS|ermX	1.0	100.0	33	70.9	7.8e-14	1
RPOB2	457	488	HWI-700370F:172:C7MWMANXX:3:1304:11583:78947	multidrug	BAD59497.1|FEATURES|rpoB2|multidrug|rpoB2	0.999999242938	84.4	32	63.5	1.2e-11	1
CLASS_A	110	142	HWI-700370F:172:C7MWMANXX:3:1206:3844:4266	beta-lactam	gi:446360420:ref:WP_000438275.1:|FEATURES|class_A|beta-lactam|class_A	1.0	81.8	33	58.9	3.1e-10	1
TETA	439	470	HWI-700370F:172:C7MWMANXX:3:2308:18809:59237	tetracycline	gi:171851258:emb:CAQ04234.1:|FEATURES|tetA|tetracycline|tetA	1.0	93.8	32	60.5	1.1e-10	1
ERMX	3	35	HWI-700370F:172:C7MWMANXX:3:2213:16318:9621	MLS	gi:1028086520:ref:WP_063844894.1:|FEATURES|ermX|MLS|ermX	1.0	100.0	33	73.9	9.2e-15	1
EFRA	283	314	HWI-700370F:172:C7MWMANXX:3:1203:14293:23158	multidrug	CDO61513.1|FEATURES|efrA|multidrug|efrA	0.999999527378	65.6	32	47.8	7.1e-07	1
MULTIDRUG_ABC_TRANSPORTER	347	379	HWI-700370F:172:C7MWMANXX:3:2105:3432:40869	multidrug	gi:686364868:ref:WP_031893738.1:|FEATURES|multidrug_ABC_transporter|multidrug|multidrug_ABC_transporter	1.0	66.7	33	53.9	9.9e-09	1
RPOB2	271	303	HWI-700370F:172:C7MWMANXX:3:1104:10862:20400	multidrug	BAD59497.1|FEATURES|rpoB2|multidrug|rpoB2	0.999999222532	69.7	33	51.6	4.9e-08	1
ACRB	355	387	HWI-700370F:172:C7MWMANXX:3:1101:20680:68933	multidrug	ABR13271|FEATURES|acrB|multidrug|acrB	1.0	100.0	33	66.6	1.5e-12	1
MTRA	55	85	HWI-700370F:172:C7MWMANXX:3:2204:5767:92061	multidrug	CCP46065.1|FEATURES|mtrA|multidrug|mtrA	0.999999999732	71.0	31	50.8	8.4e-08	1
TETP	63	95	HWI-700370F:172:C7MWMANXX:3:1208:2606:20140	tetracycline	ZP_02632674|FEATURES|tetP|tetracycline|tetP	1.0	63.6	33	48.1	5.4e-07	1
TETA(48)	38	70	HWI-700370F:172:C7MWMANXX:3:1109:15921:74428	tetracycline	APB03214.1|FEATURES|tetA(48)|tetracycline|tetA(48)	0.999999975478	60.6	33	47.4	9.3e-07	1
RPOB2	876	908	HWI-700370F:172:C7MWMANXX:3:1110:10352:67939	multidrug	BAD59497.1|FEATURES|rpoB2|multidrug|rpoB2	0.999999511478	87.9	33	67.8	6.6e-13	1
TETA	372	404	HWI-700370F:172:C7MWMANXX:3:1303:9409:39791	tetracycline	gi:491465657:ref:WP_005323423.1:|FEATURES|tetA|tetracycline|tetA	1.0	100.0	33	72.8	2.1e-14	1
ROSB	135	167	HWI-700370F:172:C7MWMANXX:3:1215:12648:88299	fosmidomycin	ZP_04631861|FEATURES|rosB|fosmidomycin|rosB	1.0	72.7	33	53.5	1.3e-08	1
RPOB2	1015	1046	HWI-700370F:172:C7MWMANXX:3:1216:5698:69898	multidrug	BAD59497.1|FEATURES|rpoB2|multidrug|rpoB2	0.999999492087	96.9	32	68.2	5.1e-13	1
MTRA	156	187	HWI-700370F:172:C7MWMANXX:3:1215:5522:40189	multidrug	CCP46065.1|FEATURES|mtrA|multidrug|mtrA	0.999997488744	71.9	32	52.0	3.8e-08	1
OTRA	67	98	HWI-700370F:172:C7MWMANXX:3:1113:15954:100688	tetracycline	CAA37477|FEATURES|otrA|tetracycline|otrA	1.0	62.5	32	46.6	1.6e-06	1
MACB	146	178	HWI-700370F:172:C7MWMANXX:3:1303:16876:64297	MLS	gi:1022664304:ref:WP_063420886.1:|FEATURES|macB|MLS|macB	1.0	69.7	33	49.7	1.9e-07	1
DFRE	6	36	HWI-700370F:172:C7MWMANXX:3:2112:7532:83981	diaminopyrimidine	EOD99669.1|FEATURES|dfrE|diaminopyrimidine|dfrE	0.999973975734	61.3	31	45.8	2.7e-06	1
RPOB2	568	600	HWI-700370F:172:C7MWMANXX:3:2214:20695:96192	multidrug	BAD59497.1|FEATURES|rpoB2|multidrug|rpoB2	0.999999496929	93.9	33	66.6	1.5e-12	1
TETA	93	125	HWI-700370F:172:C7MWMANXX:3:2111:5926:56947	tetracycline	gi:491465657:ref:WP_005323423.1:|FEATURES|tetA|tetracycline|tetA	1.0	97.0	33	66.2	1.9e-12	1
RPOB2	960	991	HWI-700370F:172:C7MWMANXX:3:1105:4744:7774	multidrug	BAD59497.1|FEATURES|rpoB2|multidrug|rpoB2	0.999999056224	65.6	32	46.6	1.6e-06	1
RPOB2	163	195	HWI-700370F:172:C7MWMANXX:3:1108:2201:79754	multidrug	BAD59497.1|FEATURES|rpoB2|multidrug|rpoB2	0.999999252707	72.7	33	53.1	1.7e-08	1
TET(K)	110	142	HWI-700370F:172:C7MWMANXX:3:1101:9750:84067	tetracycline	YP_003283625.1|FEATURES|tet(K)|tetracycline|tet(K)	1.0	100.0	33	65.9	2.5e-12	1
RPOB2	740	771	HWI-700370F:172:C7MWMANXX:3:1202:16420:10481	multidrug	BAD59497.1|FEATURES|rpoB2|multidrug|rpoB2	0.999999383573	84.4	32	58.9	3.1e-10	1
EFRA	283	314	HWI-700370F:172:C7MWMANXX:3:2112:6879:49806	multidrug	CDO61513.1|FEATURES|efrA|multidrug|efrA	0.999999527378	65.6	32	47.8	7.1e-07	1
ERMX	124	156	HWI-700370F:172:C7MWMANXX:3:2309:4571:27645	MLS	YP_251227|FEATURES|ermX|MLS|ermX	1.0	97.0	33	70.9	7.8e-14	1
TETB	3	35	HWI-700370F:172:C7MWMANXX:3:1108:3669:68314	tetracycline	gi:499592337:ref:WP_011273071.1:|FEATURES|tetB|tetracycline|tetB	1.0	100.0	33	72.4	2.7e-14	1
TETB	55	87	HWI-700370F:172:C7MWMANXX:3:1101:3962:43617	tetracycline	gi:499592337:ref:WP_011273071.1:|FEATURES|tetB|tetracycline|tetB	1.0	100.0	33	70.1	1.3e-13	1
RPOB2	380	410	HWI-700370F:172:C7MWMANXX:3:1308:4557:83967	multidrug	BAD59497.1|FEATURES|rpoB2|multidrug|rpoB2	0.999999201282	83.9	31	55.5	3.4e-09	1
RPOB2	105	137	HWI-700370F:172:C7MWMANXX:3:1102:2962:14166	multidrug	BAD59497.1|FEATURES|rpoB2|multidrug|rpoB2	0.999999242938	63.6	33	52.4	2.9e-08	1
TETV	347	379	HWI-700370F:172:C7MWMANXX:3:1216:1959:83548	tetracycline	gi:518176507:ref:WP_019346715.1:|FEATURES|tetV|tetracycline|tetV	1.0	78.8	33	58.9	3.1e-10	1
STAPHYLOCOCCUS_MUPA_CONFERRING_RESISTANCE_TO_MUPIROCIN	519	551	HWI-700370F:172:C7MWMANXX:3:1103:11673:30380	mupirocin	CAA53189|FEATURES|Staphylococcus_mupA_conferring_resistance_to_mupirocin|mupirocin|Staphylococcus_mupA_conferring_resistance_to_mupirocin	0.999999960471	60.6	33	46.6	1.6e-06	1
SUL2	7	38	HWI-700370F:172:C7MWMANXX:3:2203:4371:24896	sulfonamide	gi:490108656:ref:WP_004009399.1:|FEATURES|sul2|sulfonamide|sul2	1.0	65.6	32	46.6	1.6e-06	1
OMPR	94	126	HWI-700370F:172:C7MWMANXX:3:1107:15998:99557	multidrug	gi:507097545:ref:WP_016168184.1:|FEATURES|ompR|multidrug|ompR	0.990341297932	87.9	33	63.5	1.2e-11	1
MTRA	55	85	HWI-700370F:172:C7MWMANXX:3:1201:14289:82506	multidrug	CCP46065.1|FEATURES|mtrA|multidrug|mtrA	0.999999999732	71.0	31	50.8	8.4e-08	1
TETB	331	363	HWI-700370F:172:C7MWMANXX:3:1109:10111:79265	tetracycline	gi:501327905:ref:WP_012359540.1:|FEATURES|tetB|tetracycline|tetB	0.999999999969	84.8	33	56.2	2.0e-09	1
RPOB2	133	164	HWI-700370F:172:C7MWMANXX:3:2209:6659:25183	multidrug	BAD59497.1|FEATURES|rpoB2|multidrug|rpoB2	0.999999287922	71.9	32	54.3	7.6e-09	1
RPOB2	1006	1038	HWI-700370F:172:C7MWMANXX:3:1313:11966:73511	multidrug	BAD59497.1|FEATURES|rpoB2|multidrug|rpoB2	0.999999516336	90.9	33	68.2	5.1e-13	1
ERMX	124	156	HWI-700370F:172:C7MWMANXX:3:1109:5378:89959	MLS	YP_251227|FEATURES|ermX|MLS|ermX	1.0	97.0	33	70.9	7.8e-14	1
MDTK	366	398	HWI-700370F:172:C7MWMANXX:3:2204:6921:59286	multidrug	gi:636831956:ref:WP_024357964.1:|FEATURES|mdtK|multidrug|mdtK	1.0	100.0	33	69.3	2.3e-13	1
MULTIDRUG_ABC_TRANSPORTER	459	490	HWI-700370F:172:C7MWMANXX:3:1314:3321:16556	multidrug	gi:686364868:ref:WP_031893738.1:|FEATURES|multidrug_ABC_transporter|multidrug|multidrug_ABC_transporter	1.0	71.9	32	53.9	9.9e-09	1
MACB	145	176	HWI-700370F:172:C7MWMANXX:3:1311:6571:33283	MLS	AAV85982.1|FEATURES|macB|MLS|macB	1.0	71.9	32	47.8	7.1e-07	1
ERMX	2	34	HWI-700370F:172:C7MWMANXX:3:1215:11947:98186	MLS	AAG03357.1|FEATURES|ErmX|MLS|ErmX	1.0	100.0	33	72.8	2.1e-14	1
TETB	562	593	HWI-700370F:172:C7MWMANXX:3:2305:5611:5525	tetracycline	gi:499592337:ref:WP_011273071.1:|FEATURES|tetB|tetracycline|tetB	0.999999999998	65.6	32	48.9	3.2e-07	1
APH(3')-I	178	210	HWI-700370F:172:C7MWMANXX:3:1204:5404:48817	aminoglycoside	ACD76089|FEATURES|aph(3')-I|aminoglycoside|aph(3')-I	1.0	100.0	33	73.9	9.2e-15	1
RPOB2	477	509	HWI-700370F:172:C7MWMANXX:3:2110:14086:57667	multidrug	BAD59497.1|FEATURES|rpoB2|multidrug|rpoB2	0.99999935558	75.8	33	57.4	9.0e-10	1
VANS	319	351	HWI-700370F:172:C7MWMANXX:3:2301:13188:12890	glycopeptide	gi:487279446:gb:EOL95970.1:|FEATURES|vanS|glycopeptide|vanS	1.0	63.6	33	49.3	2.4e-07	1
EFRB	181	213	HWI-700370F:172:C7MWMANXX:3:1113:1997:56770	multidrug	CDO61516.1|FEATURES|efrB|multidrug|efrB	0.999999325999	69.7	33	52.0	3.8e-08	1
TETP	63	95	HWI-700370F:172:C7MWMANXX:3:1106:12670:88489	tetracycline	ZP_02632674|FEATURES|tetP|tetracycline|tetP	1.0	63.6	33	48.1	5.4e-07	1
TETA	143	175	HWI-700370F:172:C7MWMANXX:3:2107:10899:5881	tetracycline	gi:491465657:ref:WP_005323423.1:|FEATURES|tetA|tetracycline|tetA	1.0	90.9	33	65.9	2.5e-12	1
TRUNCATED_PUTATIVE_RESPONSE_REGULATOR_ARLR	50	82	HWI-700370F:172:C7MWMANXX:3:1207:8601:21559	unclassified	HE999704.1.gene1528.p01|FEATURES|truncated_putative_response_regulator_ArlR|unclassified|truncated_putative_response_regulator_ArlR	0.984499467786	63.6	33	48.9	3.2e-07	1
LMRB	336	368	HWI-700370F:172:C7MWMANXX:3:2313:7003:90487	MLS	gi:494883168:ref:WP_007609218.1:|FEATURES|lmrB|MLS|lmrB	1.0	100.0	33	65.1	4.3e-12	1
MACB	142	173	HWI-700370F:172:C7MWMANXX:3:1315:2350:91639	MLS	gi:746243059:ref:WP_039291473.1:|FEATURES|macB|MLS|macB	1.0	65.6	32	48.1	5.4e-07	1
TETB	146	178	HWI-700370F:172:C7MWMANXX:3:2312:18233:94788	tetracycline	AF024666.2.gene7.p01|FEATURES|tetB|tetracycline|tetB	1.0	100.0	33	65.5	3.3e-12	1
VANR	82	114	HWI-700370F:172:C7MWMANXX:3:2314:6093:60157	glycopeptide	AF162694.1.gene5.p01|FEATURES|vanR|glycopeptide|vanR	1.0	63.6	33	50.1	1.4e-07	1
RBPA	28	59	HWI-700370F:172:C7MWMANXX:3:2302:18847:21994	rifamycin	ADV91011.1|FEATURES|RbpA|rifamycin|RbpA	0.999895292464	68.8	32	55.8	2.6e-09	1
MULTIDRUG_ABC_TRANSPORTER	550	582	HWI-700370F:172:C7MWMANXX:3:1105:14475:41798	multidrug	gi:817122037:ref:WP_046494699.1:|FEATURES|multidrug_ABC_transporter|multidrug|multidrug_ABC_transporter	1.0	66.7	33	51.2	6.4e-08	1
RPOB2	1019	1051	HWI-700370F:172:C7MWMANXX:3:2112:11077:10044	multidrug	BAD59497.1|FEATURES|rpoB2|multidrug|rpoB2	0.999999483504	97.0	33	70.9	7.8e-14	1
BACA	20	52	HWI-700370F:172:C7MWMANXX:3:2212:15851:36250	bacitracin	YP_001925041|FEATURES|bacA|bacitracin|bacA	1.0	97.0	33	71.2	6.0e-14	1
ERMX	98	130	HWI-700370F:172:C7MWMANXX:3:2202:9145:66414	MLS	AAK28907|FEATURES|ermX|MLS|ermX	1.0	97.0	33	69.3	2.3e-13	1
ERMX	98	130	HWI-700370F:172:C7MWMANXX:3:2107:19674:26306	MLS	AAK28907|FEATURES|ermX|MLS|ermX	1.0	97.0	33	69.3	2.3e-13	1
VANR	82	114	HWI-700370F:172:C7MWMANXX:3:2215:18224:43236	glycopeptide	AF162694.1.gene5.p01|FEATURES|vanR|glycopeptide|vanR	1.0	63.6	33	50.1	1.4e-07	1
RPOB2	272	304	HWI-700370F:172:C7MWMANXX:3:2309:8875:36230	multidrug	BAD59497.1|FEATURES|rpoB2|multidrug|rpoB2	0.999999252707	72.7	33	52.8	2.2e-08	1
TETV	355	387	HWI-700370F:172:C7MWMANXX:3:2206:16949:9489	tetracycline	gi:518176507:ref:WP_019346715.1:|FEATURES|tetV|tetracycline|tetV	1.0	72.7	33	53.1	1.7e-08	1
VANR	84	116	HWI-700370F:172:C7MWMANXX:3:1112:11579:100553	glycopeptide	gi:938897327:ref:WP_054681472.1:|FEATURES|vanR|glycopeptide|vanR	1.0	66.7	33	47.0	1.2e-06	1
BCRA	22	53	HWI-700370F:172:C7MWMANXX:3:2210:19908:59068	bacitracin	ZP_04081918|FEATURES|bcrA|bacitracin|bcrA	0.999999999878	62.5	32	44.3	7.8e-06	1
TETB	113	145	HWI-700370F:172:C7MWMANXX:3:2214:11235:70353	tetracycline	AF024666.2.gene7.p01|FEATURES|tetB|tetracycline|tetB	1.0	93.9	33	66.2	1.9e-12	1
TETA	51	82	HWI-700370F:172:C7MWMANXX:3:2113:5250:99784	tetracycline	gi:491465657:ref:WP_005323423.1:|FEATURES|tetA|tetracycline|tetA	1.0	84.4	32	57.8	6.9e-10	1
RPOB2	1029	1061	HWI-700370F:172:C7MWMANXX:3:2209:8378:93241	multidrug	BAD59497.1|FEATURES|rpoB2|multidrug|rpoB2	0.999999501803	97.0	33	71.2	6.0e-14	1
MACB	548	580	HWI-700370F:172:C7MWMANXX:3:1107:7145:6688	MLS	gi:446048013:ref:WP_000125868.1:|FEATURES|macB|MLS|macB	1.0	66.7	33	50.8	8.4e-08	1
STAPHYLOCOCCUS_MUPA_CONFERRING_RESISTANCE_TO_MUPIROCIN	496	526	HWI-700370F:172:C7MWMANXX:3:2314:15849:29966	mupirocin	CAA53189|FEATURES|Staphylococcus_mupA_conferring_resistance_to_mupirocin|mupirocin|Staphylococcus_mupA_conferring_resistance_to_mupirocin	0.999999967284	61.3	31	47.4	9.3e-07	1
TETB(46)	353	385	HWI-700370F:172:C7MWMANXX:3:1304:17733:16187	tetracycline	AET10445.1|FEATURES|tetB(46)|tetracycline|tetB(46)	0.999999570733	60.6	33	46.6	1.6e-06	1
TETB(46)	194	226	HWI-700370F:172:C7MWMANXX:3:2315:10598:37798	tetracycline	AET10445.1|FEATURES|tetB(46)|tetracycline|tetB(46)	0.998064695592	69.7	33	51.6	4.9e-08	1
STAPHYLOCOCCUS_MUPA_CONFERRING_RESISTANCE_TO_MUPIROCIN	78	108	HWI-700370F:172:C7MWMANXX:3:1316:15234:100407	mupirocin	CAA53189|FEATURES|Staphylococcus_mupA_conferring_resistance_to_mupirocin|mupirocin|Staphylococcus_mupA_conferring_resistance_to_mupirocin	0.999999947479	61.3	31	45.4	3.5e-06	1
ERMX	105	137	HWI-700370F:172:C7MWMANXX:3:1310:8931:94400	MLS	AAK28907|FEATURES|ermX|MLS|ermX	1.0	97.0	33	67.8	6.6e-13	1
MACB	147	178	HWI-700370F:172:C7MWMANXX:3:2214:14993:44550	MLS	gi:1022664304:ref:WP_063420886.1:|FEATURES|macB|MLS|macB	1.0	68.8	32	48.1	5.4e-07	1
RPOB2	457	488	HWI-700370F:172:C7MWMANXX:3:2216:11610:19458	multidrug	BAD59497.1|FEATURES|rpoB2|multidrug|rpoB2	0.999999252707	84.4	32	63.5	1.2e-11	1
CHLORAMPHENICOL_EXPORTER	71	103	HWI-700370F:172:C7MWMANXX:3:2214:16849:88684	phenicol	AF024666.2.gene33.p01|FEATURES|chloramphenicol_exporter|phenicol|chloramphenicol_exporter	1.0	100.0	33	64.7	5.6e-12	1
RPOB2	192	223	HWI-700370F:172:C7MWMANXX:3:1207:6669:61959	multidrug	BAD59497.1|FEATURES|rpoB2|multidrug|rpoB2	0.999999404757	93.8	32	66.6	1.5e-12	1
ERMX	105	137	HWI-700370F:172:C7MWMANXX:3:2109:3095:32368	MLS	AAK28907|FEATURES|ermX|MLS|ermX	1.0	97.0	33	67.8	6.6e-13	1
RPOB2	850	881	HWI-700370F:172:C7MWMANXX:3:1313:14026:89763	multidrug	BAD59497.1|FEATURES|rpoB2|multidrug|rpoB2	0.999999496929	90.6	32	66.6	1.5e-12	1
ERMX	231	263	HWI-700370F:172:C7MWMANXX:3:2209:18415:10485	MLS	NP_940746|FEATURES|ermX|MLS|ermX	1.0	97.0	33	71.6	4.6e-14	1
ERMX	155	187	HWI-700370F:172:C7MWMANXX:3:2314:5409:73671	MLS	YP_251227|FEATURES|ermX|MLS|ermX	1.0	97.0	33	68.2	5.1e-13	1
RPOB2	898	930	HWI-700370F:172:C7MWMANXX:3:2309:11436:36860	multidrug	BAD59497.1|FEATURES|rpoB2|multidrug|rpoB2	0.999999467886	84.8	33	64.3	7.3e-12	1
TRUNCATED_PUTATIVE_RESPONSE_REGULATOR_ARLR	90	121	HWI-700370F:172:C7MWMANXX:3:2315:18202:70893	unclassified	AE015929.1.gene1106.p01|FEATURES|truncated_putative_response_regulator_ArlR|unclassified|truncated_putative_response_regulator_ArlR	0.999999999953	65.6	32	48.5	4.2e-07	1
RPOB2	768	800	HWI-700370F:172:C7MWMANXX:3:2316:7068:75163	multidrug	BAD59497.1|FEATURES|rpoB2|multidrug|rpoB2	0.999999467886	90.9	33	64.3	7.3e-12	1
RPOB2	776	808	HWI-700370F:172:C7MWMANXX:3:2307:2525:40311	multidrug	BAD59497.1|FEATURES|rpoB2|multidrug|rpoB2	0.999999457069	93.9	33	65.9	2.5e-12	1
RPOB2	860	890	HWI-700370F:172:C7MWMANXX:3:1208:4930:4114	multidrug	BAD59497.1|FEATURES|rpoB2|multidrug|rpoB2	0.999999212103	67.7	31	51.2	6.4e-08	1
MULTIDRUG_ABC_TRANSPORTER	506	538	HWI-700370F:172:C7MWMANXX:3:1115:8755:16455	multidrug	gi:686364868:ref:WP_031893738.1:|FEATURES|multidrug_ABC_transporter|multidrug|multidrug_ABC_transporter	1.0	84.8	33	55.5	3.4e-09	1
ERMX	2	34	HWI-700370F:172:C7MWMANXX:3:2201:1705:47677	MLS	AAG03357.1|FEATURES|ErmX|MLS|ErmX	1.0	100.0	33	72.8	2.1e-14	1
CHLORAMPHENICOL_EXPORTER	217	249	HWI-700370F:172:C7MWMANXX:3:2109:15337:62866	phenicol	AF024666.2.gene33.p01|FEATURES|chloramphenicol_exporter|phenicol|chloramphenicol_exporter	0.999999999985	100.0	33	68.2	5.1e-13	1
TLCC	34	64	HWI-700370F:172:C7MWMANXX:3:2112:7349:43121	MLS	M57437.gene.p01|FEATURES|tlcC|MLS|tlcC	0.999999974657	64.5	31	46.2	2.1e-06	1
TETV	347	377	HWI-700370F:172:C7MWMANXX:3:1202:17853:57117	tetracycline	gi:518176507:ref:WP_019346715.1:|FEATURES|tetV|tetracycline|tetV	1.0	77.4	31	54.7	5.8e-09	1
STAPHYLOCOCCUS_MUPA_CONFERRING_RESISTANCE_TO_MUPIROCIN	512	542	HWI-700370F:172:C7MWMANXX:3:2104:11247:86103	mupirocin	CAA53189|FEATURES|Staphylococcus_mupA_conferring_resistance_to_mupirocin|mupirocin|Staphylococcus_mupA_conferring_resistance_to_mupirocin	0.999999991896	67.7	31	53.5	1.3e-08	1
RPOB2	874	905	HWI-700370F:172:C7MWMANXX:3:2114:12434:95982	multidrug	BAD59497.1|FEATURES|rpoB2|multidrug|rpoB2	0.9999994165	84.4	32	60.8	8.1e-11	1
VANS	327	358	HWI-700370F:172:C7MWMANXX:3:1208:14668:5111	glycopeptide	AAZ98836|FEATURES|vanS|glycopeptide|vanS	1.0	71.9	32	50.1	1.4e-07	1
MACB	130	161	HWI-700370F:172:C7MWMANXX:3:1111:12833:63354	MLS	gi:657888313:ref:WP_029592374.1:|FEATURES|macB|MLS|macB	1.0	68.8	32	49.3	2.4e-07	1
MTRA	58	90	HWI-700370F:172:C7MWMANXX:3:1206:6673:54748	multidrug	CCP46065.1|FEATURES|mtrA|multidrug|mtrA	0.999998230993	78.8	33	59.7	1.8e-10	1
TETA	261	293	HWI-700370F:172:C7MWMANXX:3:2212:20566:69945	tetracycline	gi:491465657:ref:WP_005323423.1:|FEATURES|tetA|tetracycline|tetA	1.0	90.9	33	69.3	2.3e-13	1
TETB(46)	194	226	HWI-700370F:172:C7MWMANXX:3:2309:16829:48976	tetracycline	AET10445.1|FEATURES|tetB(46)|tetracycline|tetB(46)	0.998064695592	69.7	33	51.6	4.9e-08	1
TETA	93	125	HWI-700370F:172:C7MWMANXX:3:2111:5009:38075	tetracycline	gi:491465657:ref:WP_005323423.1:|FEATURES|tetA|tetracycline|tetA	1.0	93.9	33	64.3	7.3e-12	1
EFRA	403	435	HWI-700370F:172:C7MWMANXX:3:2215:15711:85796	multidrug	CDO61513.1|FEATURES|efrA|multidrug|efrA	0.999999572116	63.6	33	49.7	1.9e-07	1
MACB	118	150	HWI-700370F:172:C7MWMANXX:3:2109:14608:22131	MLS	gi:835330218:ref:WP_047457825.1:|FEATURES|macB|MLS|macB	0.999999999923	60.6	33	45.8	2.7e-06	1
RPOB2	276	308	HWI-700370F:172:C7MWMANXX:3:2314:14107:42933	multidrug	BAD59497.1|FEATURES|rpoB2|multidrug|rpoB2	0.999999169208	63.6	33	49.7	1.9e-07	1
TETP	71	102	HWI-700370F:172:C7MWMANXX:3:1109:17519:11886	tetracycline	NP_348076|FEATURES|tetP|tetracycline|tetP	1.0	78.1	32	52.8	2.2e-08	1
TETB(60)	262	294	HWI-700370F:172:C7MWMANXX:3:1308:17227:25607	tetracycline	ANZ79241.1|FEATURES|tetB(60)|tetracycline|tetB(60)	0.999836677596	63.6	33	51.2	6.4e-08	1
TETB	260	292	HWI-700370F:172:C7MWMANXX:3:2311:11772:87436	tetracycline	gi:499592337:ref:WP_011273071.1:|FEATURES|tetB|tetracycline|tetB	1.0	93.9	33	68.2	5.1e-13	1
RPOB2	118	149	HWI-700370F:172:C7MWMANXX:3:2208:15215:16757	multidrug	BAD59497.1|FEATURES|rpoB2|multidrug|rpoB2	0.999999232806	75.0	32	56.2	2.0e-09	1
CHLORAMPHENICOL_EXPORTER	355	387	HWI-700370F:172:C7MWMANXX:3:2207:12566:99977	phenicol	gi:2708772:gb:AAB96371.1:|FEATURES|chloramphenicol_exporter|phenicol|chloramphenicol_exporter	0.999999995817	100.0	33	63.9	9.6e-12	1
TETO	72	104	HWI-700370F:172:C7MWMANXX:3:1216:16834:11553	tetracycline	AAW34142|FEATURES|tetO|tetracycline|tetO	0.9806932272	63.6	33	45.1	4.6e-06	1
APH(6)-I	59	90	HWI-700370F:172:C7MWMANXX:3:1208:5328:23260	aminoglycoside	gi:515967030:ref:WP_017397613.1:|FEATURES|aph(6)-I|aminoglycoside|aph(6)-I	1.0	100.0	32	68.6	3.9e-13	1
UGD	295	326	HWI-700370F:172:C7MWMANXX:3:2202:9275:59927	peptide	AAC75089.1|FEATURES|ugd|peptide|ugd	0.999999911128	71.9	32	48.5	4.2e-07	1
ERMX	98	130	HWI-700370F:172:C7MWMANXX:3:1316:5495:17377	MLS	AAK28907|FEATURES|ermX|MLS|ermX	1.0	93.9	33	67.0	1.1e-12	1
BACA	52	84	HWI-700370F:172:C7MWMANXX:3:1106:11767:51851	bacitracin	NP_764009|FEATURES|bacA|bacitracin|bacA	1.0	100.0	33	70.5	1.0e-13	1
VANR	158	189	HWI-700370F:172:C7MWMANXX:3:1111:16790:27221	glycopeptide	gi:948234034:ref:WP_056891683.1:|FEATURES|vanR|glycopeptide|vanR	1.0	75.0	32	55.1	4.4e-09	1
RPOB2	993	1024	HWI-700370F:172:C7MWMANXX:3:1114:3334:24842	multidrug	BAD59497.1|FEATURES|rpoB2|multidrug|rpoB2	0.999999404757	75.0	32	60.1	1.4e-10	1
MACB	142	173	HWI-700370F:172:C7MWMANXX:3:1205:6225:77894	MLS	gi:746243059:ref:WP_039291473.1:|FEATURES|macB|MLS|macB	1.0	65.6	32	48.1	5.4e-07	1
BCRA	22	53	HWI-700370F:172:C7MWMANXX:3:1313:12258:52115	bacitracin	ZP_04081918|FEATURES|bcrA|bacitracin|bcrA	0.999999999878	62.5	32	44.3	7.8e-06	1
PATA	233	265	HWI-700370F:172:C7MWMANXX:3:1305:10231:71814	fluoroquinolone	NP_417544.5|FEATURES|patA|fluoroquinolone|patA	0.999997182917	66.7	33	48.1	5.4e-07	1
TETB	146	178	HWI-700370F:172:C7MWMANXX:3:2102:6211:31968	tetracycline	AF024666.2.gene7.p01|FEATURES|tetB|tetracycline|tetB	1.0	100.0	33	65.5	3.3e-12	1
OMPR	94	126	HWI-700370F:172:C7MWMANXX:3:2215:8468:17902	multidrug	gi:507097545:ref:WP_016168184.1:|FEATURES|ompR|multidrug|ompR	0.989975838154	87.9	33	63.5	1.2e-11	1
TETA	413	444	HWI-700370F:172:C7MWMANXX:3:2210:14867:6577	tetracycline	gi:171851258:emb:CAQ04234.1:|FEATURES|tetA|tetracycline|tetA	0.999999999998	71.9	32	48.9	3.2e-07	1
RPOB2	355	387	HWI-700370F:172:C7MWMANXX:3:1115:20289:43915	multidrug	BAD59497.1|FEATURES|rpoB2|multidrug|rpoB2	0.999999252707	93.9	33	67.0	1.1e-12	1
TETB	551	583	HWI-700370F:172:C7MWMANXX:3:1214:19906:28038	tetracycline	AF024666.2.gene7.p01|FEATURES|tetB|tetracycline|tetB	0.999999999999	72.7	33	49.7	1.9e-07	1
APH(3'')-I	49	81	HWI-700370F:172:C7MWMANXX:3:2114:3463:49979	aminoglycoside	DQ464881.1.gene4.p01|FEATURES|aph(3'')-I|aminoglycoside|aph(3'')-I	0.999999537053	100.0	33	70.9	7.8e-14	1
BACA	42	72	HWI-700370F:172:C7MWMANXX:3:2316:6034:50392	bacitracin	YP_001434323|FEATURES|bacA|bacitracin|bacA	0.999999936836	67.7	31	48.5	4.2e-07	1
MTRA	53	85	HWI-700370F:172:C7MWMANXX:3:1304:17927:92812	multidrug	CCP46065.1|FEATURES|mtrA|multidrug|mtrA	0.999999767181	72.7	33	53.9	9.9e-09	1
TETV	350	382	HWI-700370F:172:C7MWMANXX:3:1305:4415:98224	tetracycline	gi:518176507:ref:WP_019346715.1:|FEATURES|tetV|tetracycline|tetV	1.0	78.8	33	58.9	3.1e-10	1
RPOB2	459	491	HWI-700370F:172:C7MWMANXX:3:1114:8419:63176	multidrug	BAD59497.1|FEATURES|rpoB2|multidrug|rpoB2	0.999999478418	84.8	33	65.1	4.3e-12	1
TETP	71	102	HWI-700370F:172:C7MWMANXX:3:1109:7186:28835	tetracycline	NP_348076|FEATURES|tetP|tetracycline|tetP	1.0	78.1	32	52.8	2.2e-08	1
RPOB2	105	137	HWI-700370F:172:C7MWMANXX:3:2316:19214:65869	multidrug	BAD59497.1|FEATURES|rpoB2|multidrug|rpoB2	0.999999322115	69.7	33	55.8	2.6e-09	1
RPOB2	768	800	HWI-700370F:172:C7MWMANXX:3:1111:3931:78190	multidrug	BAD59497.1|FEATURES|rpoB2|multidrug|rpoB2	0.999999467886	90.9	33	64.3	7.3e-12	1
VANA	98	128	HWI-700370F:172:C7MWMANXX:3:2101:5546:66485	glycopeptide	KF478993.1.gene3.p01|FEATURES|vanA|glycopeptide|vanA	1.0	67.7	31	49.3	2.4e-07	1
MACB	548	580	HWI-700370F:172:C7MWMANXX:3:1104:15241:28096	MLS	gi:446048013:ref:WP_000125868.1:|FEATURES|macB|MLS|macB	1.0	66.7	33	50.8	8.4e-08	1
RPOB2	454	485	HWI-700370F:172:C7MWMANXX:3:2309:4131:72560	multidrug	BAD59497.1|FEATURES|rpoB2|multidrug|rpoB2	0.999999501803	87.5	32	67.0	1.1e-12	1
BACA	52	84	HWI-700370F:172:C7MWMANXX:3:1215:20800:87144	bacitracin	NP_764009|FEATURES|bacA|bacitracin|bacA	1.0	100.0	33	70.5	1.0e-13	1
RPOB2	772	804	HWI-700370F:172:C7MWMANXX:3:2215:20283:85936	multidrug	BAD59497.1|FEATURES|rpoB2|multidrug|rpoB2	0.999999462547	90.9	33	63.9	9.6e-12	1
RPOB2	97	129	HWI-700370F:172:C7MWMANXX:3:2316:2058:94955	multidrug	BAD59497.1|FEATURES|rpoB2|multidrug|rpoB2	0.999999287922	63.6	33	54.3	7.6e-09	1
MACB	107	138	HWI-700370F:172:C7MWMANXX:3:1101:3118:46303	MLS	gi:835330218:ref:WP_047457825.1:|FEATURES|macB|MLS|macB	0.999999979057	62.5	32	44.3	7.8e-06	1
MTRA	109	141	HWI-700370F:172:C7MWMANXX:3:2302:3833:69236	multidrug	CCP46065.1|FEATURES|mtrA|multidrug|mtrA	0.999996991449	60.6	33	48.9	3.2e-07	1
MULTIDRUG_ABC_TRANSPORTER	528	560	HWI-700370F:172:C7MWMANXX:3:2214:17749:93036	multidrug	gi:913055317:ref:WP_050357634.1:|FEATURES|multidrug_ABC_transporter|multidrug|multidrug_ABC_transporter	1.0	66.7	33	45.4	3.5e-06	1
MACB	548	579	HWI-700370F:172:C7MWMANXX:3:2116:6764:82271	MLS	gi:446048013:ref:WP_000125868.1:|FEATURES|macB|MLS|macB	1.0	65.6	32	47.4	9.3e-07	1
RPOB2	271	303	HWI-700370F:172:C7MWMANXX:3:2209:4405:14492	multidrug	BAD59497.1|FEATURES|rpoB2|multidrug|rpoB2	0.999999222532	69.7	33	51.6	4.9e-08	1
MULTIDRUG_ABC_TRANSPORTER	506	538	HWI-700370F:172:C7MWMANXX:3:1205:19310:86050	multidrug	gi:686364868:ref:WP_031893738.1:|FEATURES|multidrug_ABC_transporter|multidrug|multidrug_ABC_transporter	1.0	84.8	33	55.5	3.4e-09	1
BACA	164	196	HWI-700370F:172:C7MWMANXX:3:2112:8017:47807	bacitracin	YP_001896735|FEATURES|bacA|bacitracin|bacA	1.0	69.7	33	48.9	3.2e-07	1
RPOB2	441	473	HWI-700370F:172:C7MWMANXX:3:2314:10003:58910	multidrug	BAD59497.1|FEATURES|rpoB2|multidrug|rpoB2	0.999999511478	90.9	33	67.8	6.6e-13	1
RPOB2	482	514	HWI-700370F:172:C7MWMANXX:3:2116:14050:46882	multidrug	BAD59497.1|FEATURES|rpoB2|multidrug|rpoB2	0.999999181293	63.6	33	50.1	1.4e-07	1
MACB	548	580	HWI-700370F:172:C7MWMANXX:3:1312:4547:23651	MLS	gi:446048013:ref:WP_000125868.1:|FEATURES|macB|MLS|macB	1.0	66.7	33	50.8	8.4e-08	1
UGD	295	326	HWI-700370F:172:C7MWMANXX:3:1206:3970:14496	peptide	AAC75089.1|FEATURES|ugd|peptide|ugd	0.999999933384	75.0	32	51.6	4.9e-08	1
TAEA	434	464	HWI-700370F:172:C7MWMANXX:3:1316:14559:30277	pleuromutilin	APB03219.1|FEATURES|TaeA|pleuromutilin|TaeA	0.999864280101	74.2	31	46.2	2.1e-06	1
RPOB2	160	192	HWI-700370F:172:C7MWMANXX:3:1115:3179:72348	multidrug	BAD59497.1|FEATURES|rpoB2|multidrug|rpoB2	0.999999252707	72.7	33	53.1	1.7e-08	1
TETA	431	463	HWI-700370F:172:C7MWMANXX:3:1214:18776:43515	tetracycline	gi:171851258:emb:CAQ04234.1:|FEATURES|tetA|tetracycline|tetA	1.0	93.9	33	63.2	1.6e-11	1
TETA	465	497	HWI-700370F:172:C7MWMANXX:3:2113:19189:68251	tetracycline	gi:491465657:ref:WP_005323423.1:|FEATURES|tetA|tetracycline|tetA	0.999999999997	72.7	33	46.2	2.1e-06	1
EFRB	326	358	HWI-700370F:172:C7MWMANXX:3:1212:2665:14029	multidrug	CDO61516.1|FEATURES|efrB|multidrug|efrB	0.999998946711	66.7	33	45.4	3.5e-06	1
EFRB	326	358	HWI-700370F:172:C7MWMANXX:3:2111:19096:85282	multidrug	CDO61516.1|FEATURES|efrB|multidrug|efrB	0.999998946711	66.7	33	45.4	3.5e-06	1
BACA	20	52	HWI-700370F:172:C7MWMANXX:3:2109:3352:96883	bacitracin	YP_001925041|FEATURES|bacA|bacitracin|bacA	1.0	97.0	33	71.2	6.0e-14	1
VANRI	77	109	HWI-700370F:172:C7MWMANXX:3:1113:12197:32965	glycopeptide	WP_011461303.1|FEATURES|vanRI|glycopeptide|vanRI	1.0	93.9	33	66.2	1.9e-12	1
TETV	362	394	HWI-700370F:172:C7MWMANXX:3:2102:12379:19096	tetracycline	gi:518176507:ref:WP_019346715.1:|FEATURES|tetV|tetracycline|tetV	1.0	66.7	33	48.9	3.2e-07	1
TETB	191	223	HWI-700370F:172:C7MWMANXX:3:1203:4332:7927	tetracycline	AF024666.2.gene7.p01|FEATURES|tetB|tetracycline|tetB	1.0	97.0	33	64.3	7.3e-12	1
MACB	137	169	HWI-700370F:172:C7MWMANXX:3:1101:8721:64572	MLS	YP_002382193|FEATURES|macB|MLS|macB	0.999999999956	60.6	33	45.4	3.5e-06	1
RPOB2	351	383	HWI-700370F:172:C7MWMANXX:3:2207:16070:9502	multidrug	BAD59497.1|FEATURES|rpoB2|multidrug|rpoB2	0.999999462547	84.8	33	63.9	9.6e-12	1
TETB	191	223	HWI-700370F:172:C7MWMANXX:3:1309:10077:15751	tetracycline	AF024666.2.gene7.p01|FEATURES|tetB|tetracycline|tetB	1.0	100.0	33	67.0	1.1e-12	1
RPOB2	392	424	HWI-700370F:172:C7MWMANXX:3:2106:7449:42412	multidrug	BAD59497.1|FEATURES|rpoB2|multidrug|rpoB2	0.999999296922	75.8	33	54.7	5.8e-09	1
RPOB2	1029	1061	HWI-700370F:172:C7MWMANXX:3:1315:10117:36415	multidrug	BAD59497.1|FEATURES|rpoB2|multidrug|rpoB2	0.999999501803	97.0	33	71.2	6.0e-14	1
RPOB2	1006	1038	HWI-700370F:172:C7MWMANXX:3:2113:3561:69075	multidrug	BAD59497.1|FEATURES|rpoB2|multidrug|rpoB2	0.999999488431	87.9	33	67.8	6.6e-13	1
RLMA(II)	42	74	HWI-700370F:172:C7MWMANXX:3:1212:18462:90773	MLS	AJD73064.1|FEATURES|RlmA(II)|MLS|RlmA(II)	0.999999981595	97.0	33	68.6	3.9e-13	1
MTRA	55	85	HWI-700370F:172:C7MWMANXX:3:1309:1521:19669	multidrug	CCP46065.1|FEATURES|mtrA|multidrug|mtrA	0.999999999732	71.0	31	50.8	8.4e-08	1
VANH	228	259	HWI-700370F:172:C7MWMANXX:3:1104:17727:83950	glycopeptide	YP_002333394|FEATURES|vanH|glycopeptide|vanH	0.999993969347	65.6	32	44.7	6.0e-06	1
ERMX	111	143	HWI-700370F:172:C7MWMANXX:3:2214:7220:19386	MLS	YP_251227|FEATURES|ermX|MLS|ermX	1.0	93.9	33	62.4	2.8e-11	1
MEXN	770	801	HWI-700370F:172:C7MWMANXX:3:2113:19139:83923	multidrug	BAE06006.1|FEATURES|mexN|multidrug|mexN	0.999999531226	71.9	32	49.7	1.9e-07	1
MTRA	184	216	HWI-700370F:172:C7MWMANXX:3:2114:10857:43554	multidrug	CCP46065.1|FEATURES|mtrA|multidrug|mtrA	0.999998056351	72.7	33	57.4	9.0e-10	1
TETB	260	292	HWI-700370F:172:C7MWMANXX:3:2207:1121:13661	tetracycline	gi:499592337:ref:WP_011273071.1:|FEATURES|tetB|tetracycline|tetB	1.0	93.9	33	68.2	5.1e-13	1
RPOB2	711	743	HWI-700370F:172:C7MWMANXX:3:1116:11544:69626	multidrug	BAD59497.1|FEATURES|rpoB2|multidrug|rpoB2	0.999999521076	84.8	33	68.6	3.9e-13	1
RPOB2	173	205	HWI-700370F:172:C7MWMANXX:3:1109:14516:69253	multidrug	BAD59497.1|FEATURES|rpoB2|multidrug|rpoB2	0.999999347468	72.7	33	57.0	1.2e-09	1
OPTRA	190	222	HWI-700370F:172:C7MWMANXX:3:2105:14944:7959	oxazolidinone	AKA86814|FEATURES|optrA|oxazolidinone|optrA	0.999103251847	63.6	33	47.8	7.1e-07	1
TETO	76	108	HWI-700370F:172:C7MWMANXX:3:1104:2617:24491	tetracycline	AAW34142|FEATURES|tetO|tetracycline|tetO	0.979310390408	63.6	33	44.7	6.0e-06	1
PBP-1B	647	679	HWI-700370F:172:C7MWMANXX:3:2203:7704:53251	beta-lactam	AF101781.1.gene1.p01|FEATURES|PBP-1B|beta-lactam|PBP-1B	0.999999999227	60.6	33	52.8	2.2e-08	1
TETB	164	196	HWI-700370F:172:C7MWMANXX:3:1106:3322:70636	tetracycline	AF024666.2.gene7.p01|FEATURES|tetB|tetracycline|tetB	1.0	87.9	33	65.5	3.3e-12	1
TETB(46)	459	490	HWI-700370F:172:C7MWMANXX:3:2106:15647:69341	tetracycline	AET10445.1|FEATURES|tetB(46)|tetracycline|tetB(46)	0.999999767302	68.8	32	49.3	2.4e-07	1
RPOB2	882	914	HWI-700370F:172:C7MWMANXX:3:1306:16805:26259	multidrug	BAD59497.1|FEATURES|rpoB2|multidrug|rpoB2	0.999999363205	87.9	33	66.6	1.5e-12	1
TETA	264	296	HWI-700370F:172:C7MWMANXX:3:2207:13986:97915	tetracycline	gi:736993687:ref:WP_034989673.1:|FEATURES|tetA|tetracycline|tetA	1.0	90.9	33	68.6	3.9e-13	1
APH(3')-I	65	97	HWI-700370F:172:C7MWMANXX:3:1313:19513:23976	aminoglycoside	ACD76089|FEATURES|aph(3')-I|aminoglycoside|aph(3')-I	1.0	100.0	33	74.3	7.1e-15	1
OLEB	206	237	HWI-700370F:172:C7MWMANXX:3:2110:14789:69353	MLS	AAA50325|FEATURES|oleB|MLS|oleB	0.999999993405	62.5	32	45.8	2.7e-06	1
CHLORAMPHENICOL_EXPORTER	71	103	HWI-700370F:172:C7MWMANXX:3:2103:17035:8337	phenicol	AF024666.2.gene33.p01|FEATURES|chloramphenicol_exporter|phenicol|chloramphenicol_exporter	1.0	100.0	33	64.7	5.6e-12	1
TETP	74	106	HWI-700370F:172:C7MWMANXX:3:1303:16375:96254	tetracycline	YP_002850805|FEATURES|tetP|tetracycline|tetP	1.0	63.6	33	51.2	6.4e-08	1
RPOB2	380	410	HWI-700370F:172:C7MWMANXX:3:1113:18005:43627	multidrug	BAD59497.1|FEATURES|rpoB2|multidrug|rpoB2	0.999999201282	83.9	31	55.5	3.4e-09	1
TETA	443	474	HWI-700370F:172:C7MWMANXX:3:2114:3720:83904	tetracycline	gi:736993687:ref:WP_034989673.1:|FEATURES|tetA|tetracycline|tetA	0.999997504074	62.5	32	44.7	6.0e-06	1
TETA	426	458	HWI-700370F:172:C7MWMANXX:3:2302:9462:10543	tetracycline	gi:171851258:emb:CAQ04234.1:|FEATURES|tetA|tetracycline|tetA	1.0	93.9	33	62.0	3.6e-11	1
ACRB	355	387	HWI-700370F:172:C7MWMANXX:3:2215:20033:13845	multidrug	ABR13271|FEATURES|acrB|multidrug|acrB	1.0	97.0	33	65.1	4.3e-12	1
EFRB	265	297	HWI-700370F:172:C7MWMANXX:3:2208:7132:99645	multidrug	CDO61516.1|FEATURES|efrB|multidrug|efrB	0.999999169547	60.6	33	48.9	3.2e-07	1
TETA	93	125	HWI-700370F:172:C7MWMANXX:3:2106:12315:90643	tetracycline	gi:491465657:ref:WP_005323423.1:|FEATURES|tetA|tetracycline|tetA	1.0	97.0	33	66.2	1.9e-12	1
EFRB	326	358	HWI-700370F:172:C7MWMANXX:3:2216:10648:22275	multidrug	CDO61516.1|FEATURES|efrB|multidrug|efrB	0.999998946711	66.7	33	45.4	3.5e-06	1
RPOB2	692	724	HWI-700370F:172:C7MWMANXX:3:1103:2894:93212	multidrug	BAD59497.1|FEATURES|rpoB2|multidrug|rpoB2	0.999999201282	63.6	33	50.8	8.4e-08	1
EFRB	237	269	HWI-700370F:172:C7MWMANXX:3:1207:2064:51671	multidrug	CDO61516.1|FEATURES|efrB|multidrug|efrB	0.99999897574	63.6	33	45.8	2.7e-06	1
TETA	371	403	HWI-700370F:172:C7MWMANXX:3:2112:5823:84613	tetracycline	gi:171851258:emb:CAQ04234.1:|FEATURES|tetA|tetracycline|tetA	1.0	100.0	33	74.7	5.4e-15	1
MACB	32	63	HWI-700370F:172:C7MWMANXX:3:1301:15063:68732	MLS	gi:836580371:ref:WP_047737758.1:|FEATURES|macB|MLS|macB	1.0	65.6	32	48.1	5.4e-07	1
VANRI	77	109	HWI-700370F:172:C7MWMANXX:3:1315:7526:73945	glycopeptide	WP_011461303.1|FEATURES|vanRI|glycopeptide|vanRI	1.0	93.9	33	66.2	1.9e-12	1
BACA	166	198	HWI-700370F:172:C7MWMANXX:3:2115:17225:46085	bacitracin	YP_560128|FEATURES|bacA|bacitracin|bacA	1.0	72.7	33	50.1	1.4e-07	1
RPOB2	382	414	HWI-700370F:172:C7MWMANXX:3:2309:20113:57254	multidrug	BAD59497.1|FEATURES|rpoB2|multidrug|rpoB2	0.999999306251	78.8	33	55.1	4.4e-09	1
TAEA	212	244	HWI-700370F:172:C7MWMANXX:3:1113:2693:57081	pleuromutilin	APB03219.1|FEATURES|TaeA|pleuromutilin|TaeA	0.999887952975	60.6	33	47.8	7.1e-07	1
MEXQ	161	192	HWI-700370F:172:C7MWMANXX:3:1210:4509:12019	multidrug	BAE06008.1|FEATURES|mexQ|multidrug|mexQ	0.999999999897	65.6	32	52.4	2.9e-08	1
MULTIDRUG_ABC_TRANSPORTER	555	587	HWI-700370F:172:C7MWMANXX:3:2206:2376:55994	multidrug	gi:764446018:ref:WP_044369325.1:|FEATURES|multidrug_ABC_transporter|multidrug|multidrug_ABC_transporter	0.999999999853	60.6	33	46.6	1.6e-06	1
RPOB2	563	595	HWI-700370F:172:C7MWMANXX:3:2315:19903:29824	multidrug	BAD59497.1|FEATURES|rpoB2|multidrug|rpoB2	0.999999370669	81.8	33	58.2	5.2e-10	1
LRFA	160	191	HWI-700370F:172:C7MWMANXX:3:1109:8584:67997	fluoroquinolone	AAC43550.1|FEATURES|lrfA|fluoroquinolone|lrfA	0.999994561288	62.5	32	44.7	6.0e-06	1
TETB	564	594	HWI-700370F:172:C7MWMANXX:3:1104:2237:100351	tetracycline	gi:499592337:ref:WP_011273071.1:|FEATURES|tetB|tetracycline|tetB	0.999999999997	64.5	31	46.6	1.6e-06	1
TETA	93	125	HWI-700370F:172:C7MWMANXX:3:2214:16833:6029	tetracycline	gi:491465657:ref:WP_005323423.1:|FEATURES|tetA|tetracycline|tetA	1.0	97.0	33	66.2	1.9e-12	1
MULTIDRUG_ABC_TRANSPORTER	347	379	HWI-700370F:172:C7MWMANXX:3:2312:9386:49445	multidrug	gi:686364868:ref:WP_031893738.1:|FEATURES|multidrug_ABC_transporter|multidrug|multidrug_ABC_transporter	1.0	66.7	33	53.9	9.9e-09	1
RPOB2	276	308	HWI-700370F:172:C7MWMANXX:3:2314:6006:92548	multidrug	BAD59497.1|FEATURES|rpoB2|multidrug|rpoB2	0.999999169208	63.6	33	49.7	1.9e-07	1
ERMX	3	35	HWI-700370F:172:C7MWMANXX:3:1109:16630:89448	MLS	gi:1028086520:ref:WP_063844894.1:|FEATURES|ermX|MLS|ermX	1.0	100.0	33	73.9	9.2e-15	1
ERMX	164	196	HWI-700370F:172:C7MWMANXX:3:2114:16086:44284	MLS	YP_251227|FEATURES|ermX|MLS|ermX	1.0	100.0	33	70.1	1.3e-13	1
RPOB2	105	137	HWI-700370F:172:C7MWMANXX:3:2102:5356:78249	multidrug	BAD59497.1|FEATURES|rpoB2|multidrug|rpoB2	0.999999242938	63.6	33	52.4	2.9e-08	1
TRUNCATED_PUTATIVE_RESPONSE_REGULATOR_ARLR	50	82	HWI-700370F:172:C7MWMANXX:3:2311:2248:88531	unclassified	HE999704.1.gene1528.p01|FEATURES|truncated_putative_response_regulator_ArlR|unclassified|truncated_putative_response_regulator_ArlR	0.984499467786	63.6	33	48.9	3.2e-07	1
RPOB2	586	618	HWI-700370F:172:C7MWMANXX:3:2315:10653:92425	multidrug	BAD59497.1|FEATURES|rpoB2|multidrug|rpoB2	0.99999935558	78.8	33	57.4	9.0e-10	1
PATA	254	285	HWI-700370F:172:C7MWMANXX:3:2108:15034:4288	fluoroquinolone	NP_417544.5|FEATURES|patA|fluoroquinolone|patA	0.999996375747	68.8	32	46.6	1.6e-06	1
EFRA	108	139	HWI-700370F:172:C7MWMANXX:3:2103:10771:32287	multidrug	CDO61513.1|FEATURES|efrA|multidrug|efrA	0.999999436344	68.8	32	44.7	6.0e-06	1
RPOB2	214	244	HWI-700370F:172:C7MWMANXX:3:1115:5692:94277	multidrug	BAD59497.1|FEATURES|rpoB2|multidrug|rpoB2	0.999999363205	83.9	31	57.8	6.9e-10	1
RPOB2	722	754	HWI-700370F:172:C7MWMANXX:3:2105:14545:22766	multidrug	BAD59497.1|FEATURES|rpoB2|multidrug|rpoB2	0.999999242938	84.8	33	62.0	3.6e-11	1
TAEA	212	244	HWI-700370F:172:C7MWMANXX:3:2303:19580:11427	pleuromutilin	APB03219.1|FEATURES|TaeA|pleuromutilin|TaeA	0.999887952975	60.6	33	47.8	7.1e-07	1
TETB	143	175	HWI-700370F:172:C7MWMANXX:3:1107:13491:18473	tetracycline	gi:499592337:ref:WP_011273071.1:|FEATURES|tetB|tetracycline|tetB	1.0	100.0	33	66.2	1.9e-12	1
LMRB	336	368	HWI-700370F:172:C7MWMANXX:3:1105:17129:53019	MLS	gi:494883168:ref:WP_007609218.1:|FEATURES|lmrB|MLS|lmrB	1.0	100.0	33	65.1	4.3e-12	1
RPOB2	95	127	HWI-700370F:172:C7MWMANXX:3:2105:18800:66855	multidrug	BAD59497.1|FEATURES|rpoB2|multidrug|rpoB2	0.999999287922	66.7	33	54.3	7.6e-09	1
OTRA	67	98	HWI-700370F:172:C7MWMANXX:3:2216:16279:6353	tetracycline	CAA37477|FEATURES|otrA|tetracycline|otrA	1.0	62.5	32	46.6	1.6e-06	1
MULTIDRUG_ABC_TRANSPORTER	397	428	HWI-700370F:172:C7MWMANXX:3:2116:6678:46023	multidrug	gi:748767925:ref:WP_040019608.1:|FEATURES|multidrug_ABC_transporter|multidrug|multidrug_ABC_transporter	0.999998828291	65.6	32	45.8	2.7e-06	1
ERMX	2	34	HWI-700370F:172:C7MWMANXX:3:2214:12918:79724	MLS	AAG03357.1|FEATURES|ErmX|MLS|ErmX	1.0	100.0	33	72.8	2.1e-14	1
BAER	50	82	HWI-700370F:172:C7MWMANXX:3:1314:11565:16176	multidrug	YP_490321.1|FEATURES|baeR|multidrug|baeR	0.999999959172	75.8	33	58.9	3.1e-10	1
VANR	82	114	HWI-700370F:172:C7MWMANXX:3:2104:20078:15807	glycopeptide	AF162694.1.gene5.p01|FEATURES|vanR|glycopeptide|vanR	1.0	63.6	33	50.1	1.4e-07	1
MACB	543	575	HWI-700370F:172:C7MWMANXX:3:2206:5702:36364	MLS	gi:446048013:ref:WP_000125868.1:|FEATURES|macB|MLS|macB	1.0	63.6	33	48.9	3.2e-07	1
MTRA	109	141	HWI-700370F:172:C7MWMANXX:3:2116:17710:30341	multidrug	CCP46065.1|FEATURES|mtrA|multidrug|mtrA	0.999996776814	60.6	33	48.9	3.2e-07	1
RBPA	65	97	HWI-700370F:172:C7MWMANXX:3:2309:19934:84915	rifamycin	ADV91011.1|FEATURES|RbpA|rifamycin|RbpA	0.999811169125	66.7	33	50.1	1.4e-07	1
MACB	129	160	HWI-700370F:172:C7MWMANXX:3:1209:1721:96710	MLS	gi:693256048:ref:WP_032359333.1:|FEATURES|macB|MLS|macB	1.0	68.8	32	48.1	5.4e-07	1
CARA	31	62	HWI-700370F:172:C7MWMANXX:3:1307:17625:7533	MLS	M80346.gene.p01|FEATURES|carA|MLS|carA	0.999999990631	62.5	32	44.3	7.8e-06	1
RPOB2	589	620	HWI-700370F:172:C7MWMANXX:3:2215:10716:41127	multidrug	BAD59497.1|FEATURES|rpoB2|multidrug|rpoB2	0.999999181293	75.0	32	50.1	1.4e-07	1
TAEA	464	496	HWI-700370F:172:C7MWMANXX:3:1214:4976:33303	pleuromutilin	APB03219.1|FEATURES|TaeA|pleuromutilin|TaeA	0.999910583632	63.6	33	49.7	1.9e-07	1
MACB	145	176	HWI-700370F:172:C7MWMANXX:3:1316:13595:15454	MLS	gi:506220920:ref:WP_015740695.1:|FEATURES|macB|MLS|macB	0.999999901755	65.6	32	44.3	7.8e-06	1
MACB	130	161	HWI-700370F:172:C7MWMANXX:3:1316:6951:84656	MLS	gi:657888313:ref:WP_029592374.1:|FEATURES|macB|MLS|macB	1.0	68.8	32	49.3	2.4e-07	1
ESCHERICHIA_COLI_LAMB	104	135	HWI-700370F:172:C7MWMANXX:3:2303:10455:84078	multidrug	BAB38442|FEATURES|Escherichia_coli_LamB|multidrug|Escherichia_coli_LamB	0.999998171203	100.0	32	73.6	1.2e-14	1
MDTK	366	398	HWI-700370F:172:C7MWMANXX:3:2112:8582:47772	multidrug	gi:636831956:ref:WP_024357964.1:|FEATURES|mdtK|multidrug|mdtK	1.0	100.0	33	69.3	2.3e-13	1
TETB	445	477	HWI-700370F:172:C7MWMANXX:3:2301:19687:39872	tetracycline	gi:499592337:ref:WP_011273071.1:|FEATURES|tetB|tetracycline|tetB	1.0	87.9	33	61.6	4.7e-11	1
VANR	76	107	HWI-700370F:172:C7MWMANXX:3:2112:8200:63017	glycopeptide	gi:948234034:ref:WP_056891683.1:|FEATURES|vanR|glycopeptide|vanR	1.0	68.8	32	49.7	1.9e-07	1
APH(3')-I	65	97	HWI-700370F:172:C7MWMANXX:3:1114:6318:83858	aminoglycoside	ACD76089|FEATURES|aph(3')-I|aminoglycoside|aph(3')-I	1.0	100.0	33	74.3	7.1e-15	1
FUSC	178	208	HWI-700370F:172:C7MWMANXX:3:2202:6487:75114	fusidic-acid	WP_001033157|FEATURES|fusC|fusidic-acid|fusC	0.999850609778	64.5	31	51.6	4.9e-08	1
TETA	278	310	HWI-700370F:172:C7MWMANXX:3:1112:18457:53456	tetracycline	gi:491465657:ref:WP_005323423.1:|FEATURES|tetA|tetracycline|tetA	1.0	93.9	33	64.7	5.6e-12	1
TETB	229	261	HWI-700370F:172:C7MWMANXX:3:1313:6578:78494	tetracycline	AF024666.2.gene7.p01|FEATURES|tetB|tetracycline|tetB	1.0	100.0	33	73.9	9.2e-15	1
APH(6)-I	59	90	HWI-700370F:172:C7MWMANXX:3:1314:20872:98891	aminoglycoside	gi:515967030:ref:WP_017397613.1:|FEATURES|aph(6)-I|aminoglycoside|aph(6)-I	1.0	100.0	32	68.6	3.9e-13	1
TETA	16	47	HWI-700370F:172:C7MWMANXX:3:2105:17511:59260	tetracycline	gi:491465657:ref:WP_005323423.1:|FEATURES|tetA|tetracycline|tetA	0.999999999999	96.9	32	68.9	3.0e-13	1
STAPHYLOCOCCUS_MUPA_CONFERRING_RESISTANCE_TO_MUPIROCIN	415	447	HWI-700370F:172:C7MWMANXX:3:2303:5751:71861	mupirocin	CAA53189|FEATURES|Staphylococcus_mupA_conferring_resistance_to_mupirocin|mupirocin|Staphylococcus_mupA_conferring_resistance_to_mupirocin	0.999999992586	60.6	33	53.9	9.9e-09	1
RPOB2	482	514	HWI-700370F:172:C7MWMANXX:3:2314:20077:55155	multidrug	BAD59497.1|FEATURES|rpoB2|multidrug|rpoB2	0.999999181293	63.6	33	50.1	1.4e-07	1
RPOB2	876	908	HWI-700370F:172:C7MWMANXX:3:2103:1690:70820	multidrug	BAD59497.1|FEATURES|rpoB2|multidrug|rpoB2	0.999999404757	87.9	33	67.8	6.6e-13	1
VANH	228	259	HWI-700370F:172:C7MWMANXX:3:1304:20250:62158	glycopeptide	YP_002333394|FEATURES|vanH|glycopeptide|vanH	0.999993969347	65.6	32	44.7	6.0e-06	1
EFRB	265	297	HWI-700370F:172:C7MWMANXX:3:2104:10835:97309	multidrug	CDO61516.1|FEATURES|efrB|multidrug|efrB	0.999999169547	60.6	33	48.9	3.2e-07	1
LMRD	191	223	HWI-700370F:172:C7MWMANXX:3:1115:17326:58544	MLS	ABF66027.1|FEATURES|lmrD|MLS|lmrD	0.894645974077	69.7	33	48.9	3.2e-07	1
MAJOR_FACILITATOR_SUPERFAMILY_TRANSPORTER	319	350	HWI-700370F:172:C7MWMANXX:3:1309:16989:99819	multidrug	ZP_03612813|FEATURES|major_facilitator_superfamily_transporter|multidrug|major_facilitator_superfamily_transporter	1.0	96.9	32	64.7	5.6e-12	1
RPOB2	874	905	HWI-700370F:172:C7MWMANXX:3:1211:20188:69934	multidrug	BAD59497.1|FEATURES|rpoB2|multidrug|rpoB2	0.999999473112	87.5	32	64.7	5.6e-12	1
MULTIDRUG_ABC_TRANSPORTER	347	379	HWI-700370F:172:C7MWMANXX:3:2315:12499:35674	multidrug	gi:686364868:ref:WP_031893738.1:|FEATURES|multidrug_ABC_transporter|multidrug|multidrug_ABC_transporter	1.0	66.7	33	53.9	9.9e-09	1
SMER	71	103	HWI-700370F:172:C7MWMANXX:3:2106:4597:47185	multidrug	AAD51348.1|FEATURES|smeR|multidrug|smeR	0.999974362123	66.7	33	50.4	1.1e-07	1
MACB	552	584	HWI-700370F:172:C7MWMANXX:3:2212:3090:86073	MLS	gi:446048013:ref:WP_000125868.1:|FEATURES|macB|MLS|macB	0.999999999992	60.6	33	46.6	1.6e-06	1
RPOB2	563	595	HWI-700370F:172:C7MWMANXX:3:1203:14340:91585	multidrug	BAD59497.1|FEATURES|rpoB2|multidrug|rpoB2	0.999999511478	93.9	33	67.8	6.6e-13	1
LMRD	458	490	HWI-700370F:172:C7MWMANXX:3:1215:1862:78373	MLS	ABF66027.1|FEATURES|lmrD|MLS|lmrD	0.999504314464	69.7	33	53.1	1.7e-08	1
EFRA	397	429	HWI-700370F:172:C7MWMANXX:3:2207:19766:17261	multidrug	CDO61513.1|FEATURES|efrA|multidrug|efrA	0.999999999991	66.7	33	53.5	1.3e-08	1
RBPA	1	32	HWI-700370F:172:C7MWMANXX:3:1210:13086:63723	rifamycin	ADV91011.1|FEATURES|RbpA|rifamycin|RbpA	0.999868256703	84.4	32	60.8	8.1e-11	1
APH(3')-I	36	68	HWI-700370F:172:C7MWMANXX:3:2209:18149:6704	aminoglycoside	AF024666.2.gene42.p01|FEATURES|aph(3')-I|aminoglycoside|aph(3')-I	1.0	100.0	33	71.6	4.6e-14	1
TRANSCRIPTIONAL_REGULATORY_PROTEIN_CPXR_CPXR	85	115	HWI-700370F:172:C7MWMANXX:3:2304:11500:49077	unclassified	CP001485.1.gene721.p01|FEATURES|transcriptional_regulatory_protein_CpxR_cpxR|unclassified|transcriptional_regulatory_protein_CpxR_cpxR	0.999973317422	74.2	31	51.6	4.9e-08	1
APH(3'')-I	101	133	HWI-700370F:172:C7MWMANXX:3:1105:4273:83274	aminoglycoside	AF313472.2.gene15.p01|FEATURES|aph(3'')-I|aminoglycoside|aph(3'')-I	0.999999634195	100.0	33	69.3	2.3e-13	1
RLMA(II)	42	74	HWI-700370F:172:C7MWMANXX:3:1112:5535:40499	MLS	AJD73064.1|FEATURES|RlmA(II)|MLS|RlmA(II)	0.999999981595	97.0	33	68.6	3.9e-13	1
TRIC	534	566	HWI-700370F:172:C7MWMANXX:3:2215:19830:51701	triclosan	NP_248848.1|FEATURES|TriC|triclosan|TriC	0.999999993679	75.8	33	54.3	7.6e-09	1
TETV	345	375	HWI-700370F:172:C7MWMANXX:3:2110:11693:87697	tetracycline	gi:518176507:ref:WP_019346715.1:|FEATURES|tetV|tetracycline|tetV	1.0	77.4	31	54.3	7.6e-09	1
OLEB	206	237	HWI-700370F:172:C7MWMANXX:3:1108:7995:27384	MLS	AAA50325|FEATURES|oleB|MLS|oleB	0.999999993405	62.5	32	45.8	2.7e-06	1
RPOB2	567	599	HWI-700370F:172:C7MWMANXX:3:2304:4521:70358	multidrug	BAD59497.1|FEATURES|rpoB2|multidrug|rpoB2	0.99999900323	97.0	33	68.2	5.1e-13	1
VANS	327	358	HWI-700370F:172:C7MWMANXX:3:2101:7361:73531	glycopeptide	AAZ98836|FEATURES|vanS|glycopeptide|vanS	1.0	71.9	32	50.1	1.4e-07	1
RPOB2	1073	1105	HWI-700370F:172:C7MWMANXX:3:2315:1904:26558	multidrug	BAD59497.1|FEATURES|rpoB2|multidrug|rpoB2	0.999999511478	93.9	33	67.8	6.6e-13	1
PATA	254	285	HWI-700370F:172:C7MWMANXX:3:2109:4523:56821	fluoroquinolone	NP_417544.5|FEATURES|patA|fluoroquinolone|patA	0.999996610604	68.8	32	47.0	1.2e-06	1
RPOB2	28	60	HWI-700370F:172:C7MWMANXX:3:2111:6473:55328	multidrug	BAD59497.1|FEATURES|rpoB2|multidrug|rpoB2	0.999999278813	60.6	33	53.9	9.9e-09	1
VANS	319	351	HWI-700370F:172:C7MWMANXX:3:2201:1373:45541	glycopeptide	gi:487279446:gb:EOL95970.1:|FEATURES|vanS|glycopeptide|vanS	1.0	63.6	33	49.3	2.4e-07	1
RPOB2	1002	1034	HWI-700370F:172:C7MWMANXX:3:2106:4811:60580	multidrug	BAD59497.1|FEATURES|rpoB2|multidrug|rpoB2	0.99999902145	81.8	33	66.6	1.5e-12	1
TETB(46)	365	396	HWI-700370F:172:C7MWMANXX:3:2308:5436:78771	tetracycline	AET10445.1|FEATURES|tetB(46)|tetracycline|tetB(46)	0.999999300833	87.5	32	60.8	8.1e-11	1
TETP	66	97	HWI-700370F:172:C7MWMANXX:3:2213:4720:41394	tetracycline	YP_002850805|FEATURES|tetP|tetracycline|tetP	1.0	75.0	32	56.6	1.5e-09	1
TETP	63	95	HWI-700370F:172:C7MWMANXX:3:2311:15420:16677	tetracycline	ZP_02632674|FEATURES|tetP|tetracycline|tetP	1.0	63.6	33	48.1	5.4e-07	1
MTRE	75	107	HWI-700370F:172:C7MWMANXX:3:2315:12111:92873	multidrug	gi:488150900:ref:WP_002222108.1:|FEATURES|mtrE|multidrug|mtrE	1.0	87.9	33	60.8	8.1e-11	1
TETB	234	265	HWI-700370F:172:C7MWMANXX:3:1208:1868:60676	tetracycline	gi:499592337:ref:WP_011273071.1:|FEATURES|tetB|tetracycline|tetB	1.0	100.0	32	71.6	4.6e-14	1
VANI	95	127	HWI-700370F:172:C7MWMANXX:3:1301:13081:55440	glycopeptide	KTE89608.1|FEATURES|vanI|glycopeptide|vanI	1.0	60.6	33	47.0	1.2e-06	1
LMRB	336	368	HWI-700370F:172:C7MWMANXX:3:2106:16754:80651	MLS	gi:494883168:ref:WP_007609218.1:|FEATURES|lmrB|MLS|lmrB	1.0	100.0	33	65.1	4.3e-12	1
RBPA	6	38	HWI-700370F:172:C7MWMANXX:3:1313:2740:46186	rifamycin	ADV91011.1|FEATURES|RbpA|rifamycin|RbpA	0.99993953407	81.8	33	61.6	4.7e-11	1
RPOB2	1038	1070	HWI-700370F:172:C7MWMANXX:3:2209:5061:89421	multidrug	BAD59497.1|FEATURES|rpoB2|multidrug|rpoB2	0.999999541642	97.0	33	70.9	7.8e-14	1
TETT	72	104	HWI-700370F:172:C7MWMANXX:3:1103:8966:13688	tetracycline	AAV80410|FEATURES|tetT|tetracycline|tetT	1.0	69.7	33	52.4	2.9e-08	1
OLEB	209	241	HWI-700370F:172:C7MWMANXX:3:1212:12252:70228	MLS	AAA50325|FEATURES|oleB|MLS|oleB	0.999999993405	60.6	33	45.8	2.7e-06	1
TETA	241	273	HWI-700370F:172:C7MWMANXX:3:1116:19489:48604	tetracycline	gi:491465657:ref:WP_005323423.1:|FEATURES|tetA|tetracycline|tetA	1.0	90.9	33	66.2	1.9e-12	1
TETA	117	149	HWI-700370F:172:C7MWMANXX:3:1215:16563:60234	tetracycline	gi:491465657:ref:WP_005323423.1:|FEATURES|tetA|tetracycline|tetA	1.0	97.0	33	67.8	6.6e-13	1
MDTK	366	398	HWI-700370F:172:C7MWMANXX:3:2205:9241:53489	multidrug	gi:636831956:ref:WP_024357964.1:|FEATURES|mdtK|multidrug|mdtK	1.0	100.0	33	69.3	2.3e-13	1
TETB	91	123	HWI-700370F:172:C7MWMANXX:3:2203:14325:5913	tetracycline	AF024666.2.gene7.p01|FEATURES|tetB|tetracycline|tetB	1.0	100.0	33	66.2	1.9e-12	1
ERMX	14	46	HWI-700370F:172:C7MWMANXX:3:2107:11718:88839	MLS	gi:1028086520:ref:WP_063844894.1:|FEATURES|ermX|MLS|ermX	1.0	90.9	33	63.2	1.6e-11	1
VANR	92	124	HWI-700370F:172:C7MWMANXX:3:1113:17380:93289	glycopeptide	gi:507059692:ref:WP_016130597.1:|FEATURES|vanR|glycopeptide|vanR	1.0	90.9	33	63.5	1.2e-11	1
BACA	180	211	HWI-700370F:172:C7MWMANXX:3:1205:10407:92410	bacitracin	YP_002092118|FEATURES|bacA|bacitracin|bacA	1.0	71.9	32	48.5	4.2e-07	1
RPOB2	334	366	HWI-700370F:172:C7MWMANXX:3:1211:11668:46054	multidrug	BAD59497.1|FEATURES|rpoB2|multidrug|rpoB2	0.999999201282	63.6	33	50.8	8.4e-08	1
TETV	349	380	HWI-700370F:172:C7MWMANXX:3:2105:4099:13690	tetracycline	gi:518176507:ref:WP_019346715.1:|FEATURES|tetV|tetracycline|tetV	1.0	75.0	32	55.8	2.6e-09	1
MACB	118	150	HWI-700370F:172:C7MWMANXX:3:1102:12018:46799	MLS	gi:835330218:ref:WP_047457825.1:|FEATURES|macB|MLS|macB	0.999999999923	60.6	33	45.8	2.7e-06	1
TETB	457	489	HWI-700370F:172:C7MWMANXX:3:2204:19741:29203	tetracycline	AF024666.2.gene7.p01|FEATURES|tetB|tetracycline|tetB	1.0	97.0	33	67.8	6.6e-13	1
RPOB2	257	287	HWI-700370F:172:C7MWMANXX:3:1205:10320:96567	multidrug	BAD59497.1|FEATURES|rpoB2|multidrug|rpoB2	0.999998970041	64.5	31	44.7	6.0e-06	1
RPOB2	870	902	HWI-700370F:172:C7MWMANXX:3:2107:7652:29370	multidrug	BAD59497.1|FEATURES|rpoB2|multidrug|rpoB2	0.999999404757	81.8	33	62.8	2.1e-11	1
DFRE	6	36	HWI-700370F:172:C7MWMANXX:3:1116:4370:71003	diaminopyrimidine	EOD99669.1|FEATURES|dfrE|diaminopyrimidine|dfrE	0.999973975734	61.3	31	45.8	2.7e-06	1
MULTIDRUG_ABC_TRANSPORTER	431	463	HWI-700370F:172:C7MWMANXX:3:1115:14283:67262	multidrug	gi:537465895:ref:WP_020977391.1:|FEATURES|multidrug_ABC_transporter|multidrug|multidrug_ABC_transporter	1.0	69.7	33	46.6	1.6e-06	1
RPOB2	786	816	HWI-700370F:172:C7MWMANXX:3:2313:13807:18341	multidrug	BAD59497.1|FEATURES|rpoB2|multidrug|rpoB2	0.999999201282	83.9	31	58.2	5.2e-10	1
MACB	148	179	HWI-700370F:172:C7MWMANXX:3:1214:13051:19433	MLS	gi:639209604:ref:WP_024547784.1:|FEATURES|macB|MLS|macB	0.999999999946	62.5	32	45.1	4.6e-06	1
BACA	20	52	HWI-700370F:172:C7MWMANXX:3:1213:20989:67090	bacitracin	YP_001925041|FEATURES|bacA|bacitracin|bacA	1.0	97.0	33	71.2	6.0e-14	1
TETA	264	296	HWI-700370F:172:C7MWMANXX:3:1208:7216:25610	tetracycline	gi:491465657:ref:WP_005323423.1:|FEATURES|tetA|tetracycline|tetA	1.0	93.9	33	68.9	3.0e-13	1
EFRB	265	297	HWI-700370F:172:C7MWMANXX:3:2206:19983:68355	multidrug	CDO61516.1|FEATURES|efrB|multidrug|efrB	0.999999169547	60.6	33	48.9	3.2e-07	1
RPOB2	768	800	HWI-700370F:172:C7MWMANXX:3:2111:19348:43232	multidrug	BAD59497.1|FEATURES|rpoB2|multidrug|rpoB2	0.999999383573	90.9	33	64.3	7.3e-12	1
TETB	566	598	HWI-700370F:172:C7MWMANXX:3:2104:14783:96506	tetracycline	AF024666.2.gene7.p01|FEATURES|tetB|tetracycline|tetB	1.0	93.9	33	66.6	1.5e-12	1
TETB	91	123	HWI-700370F:172:C7MWMANXX:3:1201:4185:66734	tetracycline	AF024666.2.gene7.p01|FEATURES|tetB|tetracycline|tetB	1.0	100.0	33	66.2	1.9e-12	1
RPOB2	722	754	HWI-700370F:172:C7MWMANXX:3:1201:16533:29278	multidrug	BAD59497.1|FEATURES|rpoB2|multidrug|rpoB2	0.999999242938	84.8	33	62.0	3.6e-11	1
RBPA	65	97	HWI-700370F:172:C7MWMANXX:3:1307:1291:88969	rifamycin	ADV91011.1|FEATURES|RbpA|rifamycin|RbpA	0.999811169125	66.7	33	50.1	1.4e-07	1
RPOB2	195	227	HWI-700370F:172:C7MWMANXX:3:2111:6104:52572	multidrug	BAD59497.1|FEATURES|rpoB2|multidrug|rpoB2	0.999999404757	97.0	33	69.3	2.3e-13	1
MULTIDRUG_ABC_TRANSPORTER	478	509	HWI-700370F:172:C7MWMANXX:3:1210:18365:25009	multidrug	gi:686364868:ref:WP_031893738.1:|FEATURES|multidrug_ABC_transporter|multidrug|multidrug_ABC_transporter	1.0	87.5	32	58.9	3.1e-10	1
