# Supplementary material for: Machine learning algorithm to characterize antimicrobial resistance associated with the International Space Station surface microbiome
Source: Microbiome. 2022 Aug 24;10:134. doi: 10.1186/s40168-022-01332-w (PMC9400218; doi:10.1186/s40168-022-01332-w)
Supplement: Supplementary file 6 — Additional file 5: File S1. Raw results of the DeepARG analyses (zip compressed). [file 40168_2022_1332_MOESM5_ESM.zip › Additional file 5- File S1/DeepARG-SS/F1_L4_PMA_FLT_.out.mapping.ARG]

#ARG	query-start	query-end	read_id	predicted_ARG-class	best-hit	probability	identity	alignment-length	alignment-bitscore	alignment-evalue	counts
ABCA	256	288	HWI-700370F:168:C7JUKANXX:6:2313:4463:70707	multidrug	XP_753111.1|FEATURES|abcA|multidrug|abcA	0.999999609736	75.8	33	56.6	1.5e-09	1
FMTC	147	179	HWI-700370F:168:C7JUKANXX:6:1201:7934:64303	beta-lactam	gi:1031796384:ref:WP_064136479.1:|FEATURES|fmtC|beta-lactam|fmtC	1.0	90.9	33	65.5	3.3e-12	1
MULTIDRUG_ABC_TRANSPORTER	459	490	HWI-700370F:168:C7JUKANXX:6:2206:15355:89014	multidrug	gi:896355182:ref:WP_049310020.1:|FEATURES|multidrug_ABC_transporter|multidrug|multidrug_ABC_transporter	1.0	65.6	32	47.4	9.3e-07	1
MULTIDRUG_ABC_TRANSPORTER	459	490	HWI-700370F:168:C7JUKANXX:6:2202:14242:23073	multidrug	gi:537465895:ref:WP_020977391.1:|FEATURES|multidrug_ABC_transporter|multidrug|multidrug_ABC_transporter	1.0	75.0	32	53.5	1.3e-08	1
MULTIDRUG_ABC_TRANSPORTER	478	509	HWI-700370F:168:C7JUKANXX:6:1112:16972:94024	multidrug	gi:1031799645:ref:WP_064138838.1:|FEATURES|multidrug_ABC_transporter|multidrug|multidrug_ABC_transporter	1.0	71.9	32	51.6	4.9e-08	1
ABCA	1135	1165	HWI-700370F:168:C7JUKANXX:6:2303:4870:73046	multidrug	XP_753111.1|FEATURES|abcA|multidrug|abcA	0.999999553147	74.2	31	53.1	1.7e-08	1
ABCA	989	1020	HWI-700370F:168:C7JUKANXX:6:1202:16203:82972	multidrug	XP_753111.1|FEATURES|abcA|multidrug|abcA	0.999999643591	87.5	32	59.3	2.4e-10	1
BACA	16	48	HWI-700370F:168:C7JUKANXX:6:1104:20356:26194	bacitracin	P67390|FEATURES|bacA|bacitracin|bacA	1.0	100.0	33	69.7	1.7e-13	1
STAPHYLOCOCCUS_MUPA_CONFERRING_RESISTANCE_TO_MUPIROCIN	190	222	HWI-700370F:168:C7JUKANXX:6:2206:7982:15064	mupirocin	CAA53189|FEATURES|Staphylococcus_mupA_conferring_resistance_to_mupirocin|mupirocin|Staphylococcus_mupA_conferring_resistance_to_mupirocin	0.999999955778	100.0	33	73.9	9.2e-15	1
ABCA	986	1017	HWI-700370F:168:C7JUKANXX:6:2212:9071:12075	multidrug	XP_753111.1|FEATURES|abcA|multidrug|abcA	0.999999353085	62.5	32	45.1	4.6e-06	1
ABCA	252	284	HWI-700370F:168:C7JUKANXX:6:2204:15861:66959	multidrug	XP_753111.1|FEATURES|abcA|multidrug|abcA	0.999999625931	84.8	33	57.8	6.9e-10	1
MULTIDRUG_ABC_TRANSPORTER	57	89	HWI-700370F:168:C7JUKANXX:6:1207:15682:72337	multidrug	gi:953521994:ref:WP_058008139.1:|FEATURES|multidrug_ABC_transporter|multidrug|multidrug_ABC_transporter	1.0	84.8	33	63.9	9.6e-12	1
EMRB-QACA_FAMILY_MAJOR_FACILITATOR_TRANSPORTER	127	159	HWI-700370F:168:C7JUKANXX:6:1115:13165:95487	multidrug	NC_002951.3237419.p01|FEATURES|EmrB-QacA_family_major_facilitator_transporter|multidrug|EmrB-QacA_family_major_facilitator_transporter	0.999999989953	100.0	33	69.3	2.3e-13	1
TET32	68	99	HWI-700370F:168:C7JUKANXX:6:1312:13155:88212	tetracycline	ABV82120|FEATURES|tet32|tetracycline|tet32	0.999999999551	62.5	32	46.6	1.6e-06	1
MEXQ	245	277	HWI-700370F:168:C7JUKANXX:6:1104:12781:40000	multidrug	BAE06008.1|FEATURES|mexQ|multidrug|mexQ	1.0	72.7	33	55.1	4.4e-09	1
RPOB2	1025	1056	HWI-700370F:168:C7JUKANXX:6:2307:17748:94132	multidrug	BAD59497.1|FEATURES|rpoB2|multidrug|rpoB2	0.999999196283	90.6	32	67.8	6.6e-13	1
ABCA	650	681	HWI-700370F:168:C7JUKANXX:6:1307:10511:27629	multidrug	XP_753111.1|FEATURES|abcA|multidrug|abcA	0.999999615244	65.6	32	57.0	1.2e-09	1
MULTIDRUG_ABC_TRANSPORTER	473	504	HWI-700370F:168:C7JUKANXX:6:2307:12257:44737	multidrug	gi:772774655:ref:WP_045322518.1:|FEATURES|multidrug_ABC_transporter|multidrug|multidrug_ABC_transporter	1.0	62.5	32	46.2	2.1e-06	1
ABCA	193	225	HWI-700370F:168:C7JUKANXX:6:2208:8583:62340	multidrug	XP_753111.1|FEATURES|abcA|multidrug|abcA	0.99999947153	63.6	33	49.3	2.4e-07	1
MSBA	359	391	HWI-700370F:168:C7JUKANXX:6:1115:3789:89903	nitroimidazole	NP_415434.1|FEATURES|msbA|nitroimidazole|msbA	0.999574492149	63.6	33	45.4	3.5e-06	1
MARR	56	88	HWI-700370F:168:C7JUKANXX:6:1114:18483:95333	multidrug	gi:488380192:ref:WP_002449577.1:|FEATURES|marR|multidrug|marR	1.0	100.0	33	65.5	3.3e-12	1
ABCA	938	971	HWI-700370F:168:C7JUKANXX:6:2312:4772:89287	multidrug	XP_753111.1|FEATURES|abcA|multidrug|abcA	0.999999523409	73.5	34	52.0	3.8e-08	1
POXTA	160	191	HWI-700370F:168:C7JUKANXX:6:2202:21258:38961	multidrug	AVI44920.1|FEATURES|poxtA|multidrug|poxtA	0.999999320098	65.6	32	48.1	5.4e-07	1
ABCA	289	321	HWI-700370F:168:C7JUKANXX:6:2215:19449:88494	multidrug	XP_753111.1|FEATURES|abcA|multidrug|abcA	0.999999433582	63.6	33	51.2	6.4e-08	1
MULTIDRUG_ABC_TRANSPORTER	531	562	HWI-700370F:168:C7JUKANXX:6:2309:6100:34106	multidrug	gi:860594225:ref:WP_048475168.1:|FEATURES|multidrug_ABC_transporter|multidrug|multidrug_ABC_transporter	0.999999999517	65.6	32	45.4	3.5e-06	1
NORB	253	285	HWI-700370F:168:C7JUKANXX:6:1308:1630:80127	fluoroquinolone	gi:494742298:ref:WP_007477706.1:|FEATURES|norB|fluoroquinolone|norB	1.0	63.6	33	49.7	1.9e-07	1
MULTIDRUG_ABC_TRANSPORTER	496	527	HWI-700370F:168:C7JUKANXX:6:2308:14805:81994	multidrug	gi:493394434:ref:WP_006350564.1:|FEATURES|multidrug_ABC_transporter|multidrug|multidrug_ABC_transporter	1.0	65.6	32	49.3	2.4e-07	1
ABCA	632	664	HWI-700370F:168:C7JUKANXX:6:1111:8571:48976	multidrug	XP_753111.1|FEATURES|abcA|multidrug|abcA	0.999999604095	66.7	33	56.2	2.0e-09	1
AAD(9)	79	111	HWI-700370F:168:C7JUKANXX:6:2315:13107:11436	aminoglycoside	AAX54909|FEATURES|aad(9)|aminoglycoside|aad(9)	0.999999930039	100.0	33	73.2	1.6e-14	1
MEXD	247	277	HWI-700370F:168:C7JUKANXX:6:1312:6572:14825	multidrug	gi:852273548:ref:WP_048328542.1:|FEATURES|mexD|multidrug|mexD	0.999999999999	77.4	31	50.1	1.4e-07	1
ABCA	245	277	HWI-700370F:168:C7JUKANXX:6:2313:20453:5859	multidrug	XP_753111.1|FEATURES|abcA|multidrug|abcA	0.999999593773	78.8	33	55.5	3.4e-09	1
ABCA	203	235	HWI-700370F:168:C7JUKANXX:6:1101:3410:5481	multidrug	XP_753111.1|FEATURES|abcA|multidrug|abcA	0.999999539642	69.7	33	52.4	2.9e-08	1
MULTIDRUG_ABC_TRANSPORTER	535	567	HWI-700370F:168:C7JUKANXX:6:1206:7102:54340	multidrug	gi:926351744:ref:WP_053683383.1:|FEATURES|multidrug_ABC_transporter|multidrug|multidrug_ABC_transporter	1.0	66.7	33	49.3	2.4e-07	1
RPOB2	687	717	HWI-700370F:168:C7JUKANXX:6:2206:9550:85061	multidrug	BAD59497.1|FEATURES|rpoB2|multidrug|rpoB2	0.99999903352	61.3	31	46.6	1.6e-06	1
ABCA	620	650	HWI-700370F:168:C7JUKANXX:6:1108:16192:83837	multidrug	XP_753111.1|FEATURES|abcA|multidrug|abcA	0.999999451699	61.3	31	48.5	4.2e-07	1
ABCA	943	975	HWI-700370F:168:C7JUKANXX:6:1305:18394:51132	multidrug	XP_753111.1|FEATURES|abcA|multidrug|abcA	0.999999708594	97.0	33	65.5	3.3e-12	1
ABCA	1053	1083	HWI-700370F:168:C7JUKANXX:6:2210:16892:43605	multidrug	XP_753111.1|FEATURES|abcA|multidrug|abcA	0.999999567718	71.0	31	54.7	5.8e-09	1
CLASS_A	25	57	HWI-700370F:168:C7JUKANXX:6:1314:10167:101042	beta-lactam	ABB82608|FEATURES|class_A|beta-lactam|class_A	1.0	100.0	33	70.5	1.0e-13	1
ABCA	833	864	HWI-700370F:168:C7JUKANXX:6:1316:12667:69330	multidrug	XP_753111.1|FEATURES|abcA|multidrug|abcA	0.999999388064	62.5	32	46.2	2.1e-06	1
QACB	64	96	HWI-700370F:168:C7JUKANXX:6:1212:10006:49431	multidrug	AAK38457|FEATURES|qacB|multidrug|qacB	0.916213667269	100.0	33	68.2	5.1e-13	1
MULTIDRUG_ABC_TRANSPORTER	543	575	HWI-700370F:168:C7JUKANXX:6:2316:21037:35953	multidrug	gi:930482089:ref:WP_054228897.1:|FEATURES|multidrug_ABC_transporter|multidrug|multidrug_ABC_transporter	1.0	75.8	33	53.1	1.7e-08	1
MULTIDRUG_ABC_TRANSPORTER	330	362	HWI-700370F:168:C7JUKANXX:6:2110:20808:56626	multidrug	gi:758886413:ref:WP_043044256.1:|FEATURES|multidrug_ABC_transporter|multidrug|multidrug_ABC_transporter	1.0	63.6	33	48.5	4.2e-07	1
ABCA	922	954	HWI-700370F:168:C7JUKANXX:6:2311:11497:35294	multidrug	XP_753111.1|FEATURES|abcA|multidrug|abcA	0.999999560586	72.7	33	53.5	1.3e-08	1
EFRB	189	220	HWI-700370F:168:C7JUKANXX:6:2108:18904:47211	multidrug	CDO61516.1|FEATURES|efrB|multidrug|efrB	0.999999077262	62.5	32	46.6	1.6e-06	1
CLASS_A	41	73	HWI-700370F:168:C7JUKANXX:6:2308:19060:71794	beta-lactam	NP_765163|FEATURES|class_A|beta-lactam|class_A	1.0	100.0	33	66.6	1.5e-12	1
MULTIDRUG_ABC_TRANSPORTER	373	403	HWI-700370F:168:C7JUKANXX:6:1310:16699:53527	multidrug	gi:686197643:ref:WP_031807899.1:|FEATURES|multidrug_ABC_transporter|multidrug|multidrug_ABC_transporter	1.0	67.7	31	47.8	7.1e-07	1
ABCA	324	354	HWI-700370F:168:C7JUKANXX:6:1209:10339:41670	multidrug	XP_753111.1|FEATURES|abcA|multidrug|abcA	0.999999461725	64.5	31	48.9	3.2e-07	1
ABCA	263	294	HWI-700370F:168:C7JUKANXX:6:2314:20003:51089	multidrug	XP_753111.1|FEATURES|abcA|multidrug|abcA	0.999999490356	68.8	32	50.1	1.4e-07	1
ABCA	526	557	HWI-700370F:168:C7JUKANXX:6:1115:4612:94579	multidrug	XP_753111.1|FEATURES|abcA|multidrug|abcA	0.99999947153	68.8	32	49.3	2.4e-07	1
ERMA	35	67	HWI-700370F:168:C7JUKANXX:6:1109:17294:62676	MLS	gi:519428888:ref:WP_020277967.1:|FEATURES|ermA|MLS|ermA	0.999999999999	100.0	33	70.5	1.0e-13	1
ABCA	1302	1333	HWI-700370F:168:C7JUKANXX:6:1109:21095:35467	multidrug	XP_753111.1|FEATURES|abcA|multidrug|abcA	0.999999567718	65.6	32	53.9	9.9e-09	1
ABCA	1053	1083	HWI-700370F:168:C7JUKANXX:6:2311:12167:12112	multidrug	XP_753111.1|FEATURES|abcA|multidrug|abcA	0.999999581197	71.0	31	54.7	5.8e-09	1
NORB	376	408	HWI-700370F:168:C7JUKANXX:6:1214:13517:26489	fluoroquinolone	gi:1000360171:ref:WP_061107359.1:|FEATURES|norB|fluoroquinolone|norB	1.0	81.8	33	58.5	4.0e-10	1
MULTIDRUG_ABC_TRANSPORTER	465	496	HWI-700370F:168:C7JUKANXX:6:2113:20649:88196	multidrug	gi:919568551:ref:WP_052871170.1:|FEATURES|multidrug_ABC_transporter|multidrug|multidrug_ABC_transporter	1.0	65.6	32	48.5	4.2e-07	1
RPOB2	458	490	HWI-700370F:168:C7JUKANXX:6:1311:20226:32325	multidrug	BAD59497.1|FEATURES|rpoB2|multidrug|rpoB2	0.999999371329	87.9	33	66.6	1.5e-12	1
MULTIDRUG_ABC_TRANSPORTER	482	514	HWI-700370F:168:C7JUKANXX:6:2202:1108:53176	multidrug	gi:1031799645:ref:WP_064138838.1:|FEATURES|multidrug_ABC_transporter|multidrug|multidrug_ABC_transporter	1.0	75.8	33	53.1	1.7e-08	1
ERMA	15	47	HWI-700370F:168:C7JUKANXX:6:2101:16249:22929	MLS	P0A0H1|FEATURES|ermA|MLS|ermA	1.0	100.0	33	70.9	7.8e-14	1
EMRB-QACA_FAMILY_MAJOR_FACILITATOR_TRANSPORTER	99	131	HWI-700370F:168:C7JUKANXX:6:1111:20626:46512	multidrug	NC_002951.3237419.p01|FEATURES|EmrB-QacA_family_major_facilitator_transporter|multidrug|EmrB-QacA_family_major_facilitator_transporter	0.999999989305	100.0	33	67.4	8.6e-13	1
MULTIDRUG_ABC_TRANSPORTER	498	530	HWI-700370F:168:C7JUKANXX:6:1310:1107:34098	multidrug	gi:913055317:ref:WP_050357634.1:|FEATURES|multidrug_ABC_transporter|multidrug|multidrug_ABC_transporter	1.0	63.6	33	45.4	3.5e-06	1
CLASS_A	172	204	HWI-700370F:168:C7JUKANXX:6:1115:5343:101001	beta-lactam	ABB82608|FEATURES|class_A|beta-lactam|class_A	1.0	100.0	33	67.4	8.6e-13	1
TETQ	12	44	HWI-700370F:168:C7JUKANXX:6:1316:4881:65007	tetracycline	Z21523.gene.p01|FEATURES|tetQ|tetracycline|tetQ	1.0	60.6	33	44.7	6.0e-06	1
MEPA	292	324	HWI-700370F:168:C7JUKANXX:6:1302:8883:69326	multidrug	gi:686157080:ref:WP_031788612.1:|FEATURES|mepA|multidrug|mepA	1.0	100.0	33	68.9	3.0e-13	1
MULTIDRUG_ABC_TRANSPORTER	460	490	HWI-700370F:168:C7JUKANXX:6:2307:17310:74284	multidrug	gi:686364868:ref:WP_031893738.1:|FEATURES|multidrug_ABC_transporter|multidrug|multidrug_ABC_transporter	1.0	64.5	31	45.4	3.5e-06	1
ABCA	1311	1343	HWI-700370F:168:C7JUKANXX:6:2116:14696:21206	multidrug	XP_753111.1|FEATURES|abcA|multidrug|abcA	0.999999719771	87.9	33	66.6	1.5e-12	1
ABCA	973	1005	HWI-700370F:168:C7JUKANXX:6:2115:21023:75593	multidrug	XP_753111.1|FEATURES|abcA|multidrug|abcA	0.999999531664	72.7	33	55.5	3.4e-09	1
ABCA	259	289	HWI-700370F:168:C7JUKANXX:6:1215:6441:63337	multidrug	XP_753111.1|FEATURES|abcA|multidrug|abcA	0.999999523409	74.2	31	51.6	4.9e-08	1
ABCA	827	858	HWI-700370F:168:C7JUKANXX:6:1108:11748:94282	multidrug	XP_753111.1|FEATURES|abcA|multidrug|abcA	0.999999553147	81.2	32	53.1	1.7e-08	1
TETB(46)	367	399	HWI-700370F:168:C7JUKANXX:6:1114:17574:61048	tetracycline	AET10445.1|FEATURES|tetB(46)|tetracycline|tetB(46)	0.999999749763	60.6	33	44.7	6.0e-06	1
ABCA	569	601	HWI-700370F:168:C7JUKANXX:6:1213:11261:70241	multidrug	XP_753111.1|FEATURES|abcA|multidrug|abcA	0.999999353085	69.7	33	45.1	4.6e-06	1
ABCA	563	594	HWI-700370F:168:C7JUKANXX:6:2111:7932:36416	multidrug	XP_753111.1|FEATURES|abcA|multidrug|abcA	0.999999433582	68.8	32	47.8	7.1e-07	1
MULTIDRUG_ABC_TRANSPORTER	491	521	HWI-700370F:168:C7JUKANXX:6:2306:17658:73892	multidrug	gi:943938624:ref:WP_055567802.1:|FEATURES|multidrug_ABC_transporter|multidrug|multidrug_ABC_transporter	1.0	64.5	31	45.4	3.5e-06	1
ABCA	1247	1279	HWI-700370F:168:C7JUKANXX:6:2214:6505:72283	multidrug	XP_753111.1|FEATURES|abcA|multidrug|abcA	0.999999639152	78.8	33	58.9	3.1e-10	1
ABCA	257	289	HWI-700370F:168:C7JUKANXX:6:1314:6834:61900	multidrug	XP_753111.1|FEATURES|abcA|multidrug|abcA	0.999999451699	60.6	33	48.5	4.2e-07	1
NORA	40	72	HWI-700370F:168:C7JUKANXX:6:1310:16513:26636	multidrug	gi:518673227:ref:WP_019834920.1:|FEATURES|norA|multidrug|norA	1.0	100.0	33	65.9	2.5e-12	1
MAJOR_FACILITATOR_SUPERFAMILY_TRANSPORTER	326	358	HWI-700370F:168:C7JUKANXX:6:1211:5709:11366	multidrug	NC_002952.2859362.p01|FEATURES|major_facilitator_superfamily_transporter|multidrug|major_facilitator_superfamily_transporter	0.999999975991	100.0	33	72.4	2.7e-14	1
TRIC	781	811	HWI-700370F:168:C7JUKANXX:6:2106:3506:95638	triclosan	NP_248848.1|FEATURES|TriC|triclosan|TriC	0.999999950078	64.5	31	50.8	8.4e-08	1
ABCA	1184	1216	HWI-700370F:168:C7JUKANXX:6:1101:17342:11009	multidrug	XP_753111.1|FEATURES|abcA|multidrug|abcA	0.999999363089	63.6	33	45.4	3.5e-06	1
ABCA	939	971	HWI-700370F:168:C7JUKANXX:6:2107:1346:20691	multidrug	XP_753111.1|FEATURES|abcA|multidrug|abcA	0.999999679126	90.9	33	62.8	2.1e-11	1
RPOB2	408	440	HWI-700370F:168:C7JUKANXX:6:1203:8728:100864	multidrug	BAD59497.1|FEATURES|rpoB2|multidrug|rpoB2	0.999999217694	78.8	33	57.8	6.9e-10	1
ERMA	145	177	HWI-700370F:168:C7JUKANXX:6:1106:13372:10646	MLS	BAC53825|FEATURES|ermA|MLS|ermA	1.0	100.0	33	68.6	3.9e-13	1
MULTIDRUG_ABC_TRANSPORTER	444	475	HWI-700370F:168:C7JUKANXX:6:1116:8093:35912	multidrug	gi:664556405:ref:WP_031071225.1:|FEATURES|multidrug_ABC_transporter|multidrug|multidrug_ABC_transporter	1.0	68.8	32	50.1	1.4e-07	1
ABCA	939	969	HWI-700370F:168:C7JUKANXX:6:1311:12670:44154	multidrug	XP_753111.1|FEATURES|abcA|multidrug|abcA	0.999999663296	93.5	31	61.2	6.2e-11	1
TETB	292	324	HWI-700370F:168:C7JUKANXX:6:2311:11659:79628	tetracycline	ZP_03561873|FEATURES|tetB|tetracycline|tetB	0.999999997695	100.0	33	64.7	5.6e-12	1
PATA	277	309	HWI-700370F:168:C7JUKANXX:6:1313:8527:62056	fluoroquinolone	NP_417544.5|FEATURES|patA|fluoroquinolone|patA	0.999994713262	66.7	33	54.3	7.6e-09	1
MULTIDRUG_ABC_TRANSPORTER	847	877	HWI-700370F:168:C7JUKANXX:6:2209:15764:89720	multidrug	NC_010400.5984909.p01|FEATURES|multidrug_ABC_transporter|multidrug|multidrug_ABC_transporter	0.999999999996	74.2	31	52.8	2.2e-08	1
ABCA	231	263	HWI-700370F:168:C7JUKANXX:6:1108:19387:89315	multidrug	XP_753111.1|FEATURES|abcA|multidrug|abcA	0.999999634505	81.8	33	58.5	4.0e-10	1
TRUNCATED_PUTATIVE_RESPONSE_REGULATOR_ARLR	63	95	HWI-700370F:168:C7JUKANXX:6:2111:6079:46678	unclassified	gi:446114283:ref:WP_000192138.1:|FEATURES|truncated_putative_response_regulator_ArlR|unclassified|truncated_putative_response_regulator_ArlR	1.0	100.0	33	68.9	3.0e-13	1
NORB	383	413	HWI-700370F:168:C7JUKANXX:6:1109:21162:79197	fluoroquinolone	gi:1000360171:ref:WP_061107359.1:|FEATURES|norB|fluoroquinolone|norB	1.0	77.4	31	52.4	2.9e-08	1
ABCA	922	952	HWI-700370F:168:C7JUKANXX:6:2313:1271:52851	multidrug	XP_753111.1|FEATURES|abcA|multidrug|abcA	0.999999547429	80.6	31	52.8	2.2e-08	1
ABCA	836	868	HWI-700370F:168:C7JUKANXX:6:1203:10651:90978	multidrug	XP_753111.1|FEATURES|abcA|multidrug|abcA	0.999999674554	90.9	33	63.2	1.6e-11	1
VANR	64	95	HWI-700370F:168:C7JUKANXX:6:1310:4803:92265	glycopeptide	CAB61229|FEATURES|vanR|glycopeptide|vanR	0.927707057851	65.6	32	50.1	1.4e-07	1
MULTIDRUG_ABC_TRANSPORTER	58	90	HWI-700370F:168:C7JUKANXX:6:1216:3392:91151	multidrug	gi:686364868:ref:WP_031893738.1:|FEATURES|multidrug_ABC_transporter|multidrug|multidrug_ABC_transporter	1.0	100.0	33	69.7	1.7e-13	1
MULTIDRUG_ABC_TRANSPORTER	565	597	HWI-700370F:168:C7JUKANXX:6:1215:4036:14662	multidrug	gi:1011069317:ref:WP_062010695.1:|FEATURES|multidrug_ABC_transporter|multidrug|multidrug_ABC_transporter	0.999999963418	66.7	33	46.2	2.1e-06	1
VANH	201	233	HWI-700370F:168:C7JUKANXX:6:2308:7714:12665	glycopeptide	DQ018711.1.gene4.p01|FEATURES|vanH|glycopeptide|vanH	0.999999999999	63.6	33	44.7	6.0e-06	1
ABCA	1160	1191	HWI-700370F:168:C7JUKANXX:6:2214:1713:94267	multidrug	XP_753111.1|FEATURES|abcA|multidrug|abcA	0.999999567718	68.8	32	53.9	9.9e-09	1
MULTIDRUG_ABC_TRANSPORTER	436	467	HWI-700370F:168:C7JUKANXX:6:1308:6093:13961	multidrug	gi:686364868:ref:WP_031893738.1:|FEATURES|multidrug_ABC_transporter|multidrug|multidrug_ABC_transporter	1.0	62.5	32	46.6	1.6e-06	1
MAJOR_FACILITATOR_SUPERFAMILY_TRANSPORTER	558	590	HWI-700370F:168:C7JUKANXX:6:1215:16734:85551	multidrug	NC_002952.2859362.p01|FEATURES|major_facilitator_superfamily_transporter|multidrug|major_facilitator_superfamily_transporter	0.999999886063	100.0	33	69.7	1.7e-13	1
ABCA	1314	1345	HWI-700370F:168:C7JUKANXX:6:2302:4340:13772	multidrug	XP_753111.1|FEATURES|abcA|multidrug|abcA	0.999999659397	84.4	32	60.8	8.1e-11	1
ABCA	263	295	HWI-700370F:168:C7JUKANXX:6:2306:7140:72242	multidrug	XP_753111.1|FEATURES|abcA|multidrug|abcA	0.999999363089	60.6	33	45.4	3.5e-06	1
EMRB-QACA_FAMILY_MAJOR_FACILITATOR_TRANSPORTER	382	414	HWI-700370F:168:C7JUKANXX:6:1308:2524:14003	multidrug	NC_002951.3238155.p01|FEATURES|EmrB-QacA_family_major_facilitator_transporter|multidrug|EmrB-QacA_family_major_facilitator_transporter	0.999999868879	100.0	33	70.1	1.3e-13	1
MEPA	253	285	HWI-700370F:168:C7JUKANXX:6:2313:11005:3895	multidrug	gi:686157080:ref:WP_031788612.1:|FEATURES|mepA|multidrug|mepA	1.0	100.0	33	69.3	2.3e-13	1
ABCA	642	674	HWI-700370F:168:C7JUKANXX:6:2112:3856:27177	multidrug	XP_753111.1|FEATURES|abcA|multidrug|abcA	0.999999620678	72.7	33	66.6	1.5e-12	1
DFRC	2	34	HWI-700370F:168:C7JUKANXX:6:1308:14870:21336	diaminopyrimidine	AAO04716.1|FEATURES|dfrC|diaminopyrimidine|dfrC	0.999912295952	84.8	33	65.9	2.5e-12	1
MULTIDRUG_ABC_TRANSPORTER	97	129	HWI-700370F:168:C7JUKANXX:6:2113:13869:22345	multidrug	gi:686364868:ref:WP_031893738.1:|FEATURES|multidrug_ABC_transporter|multidrug|multidrug_ABC_transporter	1.0	93.9	33	64.7	5.6e-12	1
FMTC	39	71	HWI-700370F:168:C7JUKANXX:6:1203:9525:53814	beta-lactam	gi:1031796384:ref:WP_064136479.1:|FEATURES|fmtC|beta-lactam|fmtC	1.0	100.0	33	65.5	3.3e-12	1
ABCA	982	1014	HWI-700370F:168:C7JUKANXX:6:1312:8791:67069	multidrug	XP_753111.1|FEATURES|abcA|multidrug|abcA	0.999999634505	81.8	33	58.5	4.0e-10	1
CLASS_A	148	179	HWI-700370F:168:C7JUKANXX:6:1115:12562:7814	beta-lactam	ABB82608|FEATURES|class_A|beta-lactam|class_A	1.0	100.0	32	69.7	1.7e-13	1
MAJOR_FACILITATOR_SUPERFAMILY_TRANSPORTER	536	568	HWI-700370F:168:C7JUKANXX:6:1101:7742:68444	multidrug	NC_002952.2859362.p01|FEATURES|major_facilitator_superfamily_transporter|multidrug|major_facilitator_superfamily_transporter	0.999999804319	81.8	33	57.4	9.0e-10	1
ABCA	255	287	HWI-700370F:168:C7JUKANXX:6:1315:16698:93849	multidrug	XP_753111.1|FEATURES|abcA|multidrug|abcA	0.999999704432	90.9	33	66.2	1.9e-12	1
VATE	125	157	HWI-700370F:168:C7JUKANXX:6:1208:4133:4462	MLS	AAG21695|FEATURES|vatE|MLS|vatE	1.0	60.6	33	48.9	3.2e-07	1
MULTIDRUG_ABC_TRANSPORTER	546	577	HWI-700370F:168:C7JUKANXX:6:1208:11701:2162	multidrug	gi:496018010:ref:WP_008742581.1:|FEATURES|multidrug_ABC_transporter|multidrug|multidrug_ABC_transporter	0.999994603867	65.6	32	45.1	4.6e-06	1
ABCA	915	947	HWI-700370F:168:C7JUKANXX:6:2203:20956:30432	multidrug	XP_753111.1|FEATURES|abcA|multidrug|abcA	0.99999950621	69.7	33	50.8	8.4e-08	1
ERMA	185	217	HWI-700370F:168:C7JUKANXX:6:1109:15728:72568	MLS	P0A0H1|FEATURES|ermA|MLS|ermA	1.0	100.0	33	73.2	1.6e-14	1
QACB	72	104	HWI-700370F:168:C7JUKANXX:6:2207:13526:17048	multidrug	AAK38457|FEATURES|qacB|multidrug|qacB	0.916213667269	100.0	33	68.2	5.1e-13	1
FMTC	255	285	HWI-700370F:168:C7JUKANXX:6:2314:1954:22531	beta-lactam	gi:1031796384:ref:WP_064136479.1:|FEATURES|fmtC|beta-lactam|fmtC	1.0	100.0	31	63.5	1.2e-11	1
ABCA	320	351	HWI-700370F:168:C7JUKANXX:6:2216:3422:76024	multidrug	XP_753111.1|FEATURES|abcA|multidrug|abcA	0.999999490356	65.6	32	50.1	1.4e-07	1
ABCA	237	268	HWI-700370F:168:C7JUKANXX:6:1316:14429:57909	multidrug	XP_753111.1|FEATURES|abcA|multidrug|abcA	0.999999451699	65.6	32	48.5	4.2e-07	1
MSRA	48	80	HWI-700370F:168:C7JUKANXX:6:2216:16339:58173	MLS	ABA02367|FEATURES|msrA|MLS|msrA	1.0	100.0	33	69.7	1.7e-13	1
ARLS	392	424	HWI-700370F:168:C7JUKANXX:6:1302:11515:98330	multidrug	YP_499945.1|FEATURES|arlS|multidrug|arlS	0.999997310764	63.6	33	46.2	2.1e-06	1
ABCA	1027	1059	HWI-700370F:168:C7JUKANXX:6:2205:1583:71912	multidrug	XP_753111.1|FEATURES|abcA|multidrug|abcA	0.999999388064	63.6	33	46.2	2.1e-06	1
MAJOR_FACILITATOR_SUPERFAMILY_TRANSPORTER	41	73	HWI-700370F:168:C7JUKANXX:6:2210:9623:69088	multidrug	NC_002952.2859362.p01|FEATURES|major_facilitator_superfamily_transporter|multidrug|major_facilitator_superfamily_transporter	0.9999984554	97.0	33	65.9	2.5e-12	1
ABCA	948	980	HWI-700370F:168:C7JUKANXX:6:1115:13280:95370	multidrug	XP_753111.1|FEATURES|abcA|multidrug|abcA	0.999999679126	87.9	33	62.8	2.1e-11	1
ABCA	858	890	HWI-700370F:168:C7JUKANXX:6:1213:15293:22305	multidrug	XP_753111.1|FEATURES|abcA|multidrug|abcA	0.999999388064	81.8	33	62.4	2.8e-11	1
MSBA	462	494	HWI-700370F:168:C7JUKANXX:6:1312:19029:89446	nitroimidazole	NP_415434.1|FEATURES|msbA|nitroimidazole|msbA	0.99956030257	66.7	33	45.1	4.6e-06	1
PATA	251	283	HWI-700370F:168:C7JUKANXX:6:2301:6283:3567	fluoroquinolone	NP_417544.5|FEATURES|patA|fluoroquinolone|patA	0.999986294481	60.6	33	47.8	7.1e-07	1
RPOB2	444	476	HWI-700370F:168:C7JUKANXX:6:2213:11911:5329	multidrug	BAD59497.1|FEATURES|rpoB2|multidrug|rpoB2	0.999999520123	90.9	33	69.3	2.3e-13	1
MULTIDRUG_ABC_TRANSPORTER	481	512	HWI-700370F:168:C7JUKANXX:6:2212:17266:7911	multidrug	gi:1031799645:ref:WP_064138838.1:|FEATURES|multidrug_ABC_transporter|multidrug|multidrug_ABC_transporter	1.0	78.1	32	50.4	1.1e-07	1
ABCA	1192	1223	HWI-700370F:168:C7JUKANXX:6:1214:3640:5666	multidrug	XP_753111.1|FEATURES|abcA|multidrug|abcA	0.999999422759	62.5	32	47.4	9.3e-07	1
ABCA	1125	1157	HWI-700370F:168:C7JUKANXX:6:1214:15405:3473	multidrug	XP_753111.1|FEATURES|abcA|multidrug|abcA	0.999999451699	63.6	33	48.5	4.2e-07	1
MULTIDRUG_ABC_TRANSPORTER	468	500	HWI-700370F:168:C7JUKANXX:6:1104:13849:18772	multidrug	gi:686364868:ref:WP_031893738.1:|FEATURES|multidrug_ABC_transporter|multidrug|multidrug_ABC_transporter	1.0	69.7	33	50.8	8.4e-08	1
ABCA	244	275	HWI-700370F:168:C7JUKANXX:6:2214:16190:84570	multidrug	XP_753111.1|FEATURES|abcA|multidrug|abcA	0.99999957458	71.9	32	54.3	7.6e-09	1
VANH	255	287	HWI-700370F:168:C7JUKANXX:6:2303:10082:98528	glycopeptide	KF478993.1.gene2.p01|FEATURES|vanH|glycopeptide|vanH	0.999999679812	63.6	33	46.2	2.1e-06	1
MULTIDRUG_ABC_TRANSPORTER	448	478	HWI-700370F:168:C7JUKANXX:6:1201:5487:89398	multidrug	gi:664556405:ref:WP_031071225.1:|FEATURES|multidrug_ABC_transporter|multidrug|multidrug_ABC_transporter	1.0	67.7	31	47.8	7.1e-07	1
ABCA	996	1028	HWI-700370F:168:C7JUKANXX:6:2301:4282:23500	multidrug	XP_753111.1|FEATURES|abcA|multidrug|abcA	0.999999523409	66.7	33	51.6	4.9e-08	1
ABCA	1001	1033	HWI-700370F:168:C7JUKANXX:6:2316:1276:26520	multidrug	XP_753111.1|FEATURES|abcA|multidrug|abcA	0.999999643591	78.8	33	59.3	2.4e-10	1
QACB	301	333	HWI-700370F:168:C7JUKANXX:6:1307:15088:43872	multidrug	AAK38457|FEATURES|qacB|multidrug|qacB	0.905591088856	100.0	33	68.2	5.1e-13	1
MULTIDRUG_ABC_TRANSPORTER	483	514	HWI-700370F:168:C7JUKANXX:6:1208:13590:11522	multidrug	gi:953808775:ref:WP_058042812.1:|FEATURES|multidrug_ABC_transporter|multidrug|multidrug_ABC_transporter	1.0	78.1	32	54.3	7.6e-09	1
NORA	307	339	HWI-700370F:168:C7JUKANXX:6:1213:8697:61474	multidrug	gi:518673227:ref:WP_019834920.1:|FEATURES|norA|multidrug|norA	1.0	100.0	33	70.9	7.8e-14	1
ABCA	1030	1060	HWI-700370F:168:C7JUKANXX:6:2214:6373:39550	multidrug	XP_753111.1|FEATURES|abcA|multidrug|abcA	0.999999363089	64.5	31	45.4	3.5e-06	1
MULTIDRUG_ABC_TRANSPORTER	486	518	HWI-700370F:168:C7JUKANXX:6:1106:3286:72586	multidrug	gi:497748188:ref:WP_010062372.1:|FEATURES|multidrug_ABC_transporter|multidrug|multidrug_ABC_transporter	1.0	69.7	33	52.4	2.9e-08	1
RPOB2	1021	1053	HWI-700370F:168:C7JUKANXX:6:1201:3120:78906	multidrug	BAD59497.1|FEATURES|rpoB2|multidrug|rpoB2	0.99999905066	60.6	33	47.0	1.2e-06	1
ABCA	515	546	HWI-700370F:168:C7JUKANXX:6:1312:10537:51137	multidrug	XP_753111.1|FEATURES|abcA|multidrug|abcA	0.999999353085	65.6	32	48.1	5.4e-07	1
ABCA	994	1025	HWI-700370F:168:C7JUKANXX:6:1109:14544:33990	multidrug	XP_753111.1|FEATURES|abcA|multidrug|abcA	0.999999339297	68.8	32	51.6	4.9e-08	1
TAEA	266	296	HWI-700370F:168:C7JUKANXX:6:2209:16223:51339	pleuromutilin	APB03219.1|FEATURES|TaeA|pleuromutilin|TaeA	0.999632084776	64.5	31	45.1	4.6e-06	1
TRUNCATED_PUTATIVE_RESPONSE_REGULATOR_ARLR	46	77	HWI-700370F:168:C7JUKANXX:6:2308:10621:66004	unclassified	gi:446114283:ref:WP_000192138.1:|FEATURES|truncated_putative_response_regulator_ArlR|unclassified|truncated_putative_response_regulator_ArlR	0.999999999998	84.4	32	58.9	3.1e-10	1
ABCA	262	293	HWI-700370F:168:C7JUKANXX:6:2203:10131:31838	multidrug	XP_753111.1|FEATURES|abcA|multidrug|abcA	0.999999674554	90.6	32	62.4	2.8e-11	1
RPOB2	467	499	HWI-700370F:168:C7JUKANXX:6:1110:10131:46835	multidrug	BAD59497.1|FEATURES|rpoB2|multidrug|rpoB2	0.999999424602	81.8	33	62.0	3.6e-11	1
ABCA	1308	1340	HWI-700370F:168:C7JUKANXX:6:2105:2150:89356	multidrug	XP_753111.1|FEATURES|abcA|multidrug|abcA	0.999999523409	66.7	33	51.6	4.9e-08	1
ABCA	548	579	HWI-700370F:168:C7JUKANXX:6:1111:16850:89049	multidrug	XP_753111.1|FEATURES|abcA|multidrug|abcA	0.999999547429	78.1	32	52.8	2.2e-08	1
FMTC	568	600	HWI-700370F:168:C7JUKANXX:6:2205:13791:91017	beta-lactam	gi:537465722:ref:WP_020977229.1:|FEATURES|fmtC|beta-lactam|fmtC	1.0	100.0	33	71.2	6.0e-14	1
ABCA	181	211	HWI-700370F:168:C7JUKANXX:6:1302:16661:24449	multidrug	XP_753111.1|FEATURES|abcA|multidrug|abcA	0.999999497177	71.0	31	50.4	1.1e-07	1
MSBA	373	404	HWI-700370F:168:C7JUKANXX:6:1309:2283:2817	nitroimidazole	NP_415434.1|FEATURES|msbA|nitroimidazole|msbA	0.99969757448	65.6	32	48.5	4.2e-07	1
ABCA	620	650	HWI-700370F:168:C7JUKANXX:6:2304:4188:58411	multidrug	XP_753111.1|FEATURES|abcA|multidrug|abcA	0.999999451699	61.3	31	48.5	4.2e-07	1
ABCA	950	982	HWI-700370F:168:C7JUKANXX:6:2104:16708:73127	multidrug	XP_753111.1|FEATURES|abcA|multidrug|abcA	0.999999481114	93.9	33	65.5	3.3e-12	1
VANR	201	231	HWI-700370F:168:C7JUKANXX:6:2110:16088:82951	glycopeptide	ABX79411|FEATURES|vanR|glycopeptide|vanR	0.999999999872	61.3	31	45.1	4.6e-06	1
ABCA	1174	1206	HWI-700370F:168:C7JUKANXX:6:1106:17110:36649	multidrug	XP_753111.1|FEATURES|abcA|multidrug|abcA	0.999999523409	72.7	33	51.6	4.9e-08	1
ABCA	129	160	HWI-700370F:168:C7JUKANXX:6:2311:15946:80716	multidrug	XP_753111.1|FEATURES|abcA|multidrug|abcA	0.999999422759	65.6	32	47.4	9.3e-07	1
MULTIDRUG_ABC_TRANSPORTER	522	553	HWI-700370F:168:C7JUKANXX:6:1210:19582:87766	multidrug	gi:686364868:ref:WP_031893738.1:|FEATURES|multidrug_ABC_transporter|multidrug|multidrug_ABC_transporter	1.0	100.0	32	65.1	4.3e-12	1
QACB	349	381	HWI-700370F:168:C7JUKANXX:6:2202:13133:60822	multidrug	AAK38457|FEATURES|qacB|multidrug|qacB	0.905000334741	100.0	33	67.8	6.6e-13	1
MULTIDRUG_ABC_TRANSPORTER	541	573	HWI-700370F:168:C7JUKANXX:6:1216:12081:60608	multidrug	gi:1031799645:ref:WP_064138838.1:|FEATURES|multidrug_ABC_transporter|multidrug|multidrug_ABC_transporter	1.0	69.7	33	53.5	1.3e-08	1
ABCA	874	905	HWI-700370F:168:C7JUKANXX:6:1306:6737:40463	multidrug	XP_753111.1|FEATURES|abcA|multidrug|abcA	0.999999615244	84.4	32	57.0	1.2e-09	1
MULTIDRUG_ABC_TRANSPORTER	450	482	HWI-700370F:168:C7JUKANXX:6:1203:16791:16641	multidrug	gi:686364868:ref:WP_031893738.1:|FEATURES|multidrug_ABC_transporter|multidrug|multidrug_ABC_transporter	1.0	72.7	33	53.9	9.9e-09	1
ABCA	824	854	HWI-700370F:168:C7JUKANXX:6:1101:14900:93824	multidrug	XP_753111.1|FEATURES|abcA|multidrug|abcA	0.999999490356	80.6	31	50.1	1.4e-07	1
RPOB2	466	498	HWI-700370F:168:C7JUKANXX:6:2201:5853:56895	multidrug	BAD59497.1|FEATURES|rpoB2|multidrug|rpoB2	0.999999371329	84.8	33	63.9	9.6e-12	1
ABCA	1259	1289	HWI-700370F:168:C7JUKANXX:6:1213:15455:87023	multidrug	XP_753111.1|FEATURES|abcA|multidrug|abcA	0.999999339297	64.5	31	44.7	6.0e-06	1
TETA(46)	469	501	HWI-700370F:168:C7JUKANXX:6:1110:16880:24604	tetracycline	AET10444.1|FEATURES|tetA(46)|tetracycline|tetA(46)	0.999999999951	63.6	33	45.4	3.5e-06	1
ERMA	94	125	HWI-700370F:168:C7JUKANXX:6:2313:18689:100022	MLS	P0A0H1|FEATURES|ermA|MLS|ermA	1.0	100.0	32	68.6	3.9e-13	1
ABCA	231	263	HWI-700370F:168:C7JUKANXX:6:1301:21188:29608	multidrug	XP_753111.1|FEATURES|abcA|multidrug|abcA	0.999999634505	81.8	33	58.5	4.0e-10	1
ABCA	876	906	HWI-700370F:168:C7JUKANXX:6:2111:19330:60166	multidrug	XP_753111.1|FEATURES|abcA|multidrug|abcA	0.99999950621	74.2	31	50.8	8.4e-08	1
ABCA	955	986	HWI-700370F:168:C7JUKANXX:6:2303:19258:59474	multidrug	XP_753111.1|FEATURES|abcA|multidrug|abcA	0.999999375857	71.9	32	45.8	2.7e-06	1
MULTIDRUG_ABC_TRANSPORTER	532	563	HWI-700370F:168:C7JUKANXX:6:1316:19409:62944	multidrug	gi:1007098619:ref:WP_061843746.1:|FEATURES|multidrug_ABC_transporter|multidrug|multidrug_ABC_transporter	1.0	68.8	32	47.8	7.1e-07	1
FOSB	105	137	HWI-700370F:168:C7JUKANXX:6:1214:1253:56001	fosfomycin	gi:771531363:ref:WP_045179489.1:|FEATURES|fosB|fosfomycin|fosB	1.0	100.0	33	76.6	1.4e-15	1
MULTIDRUG_ABC_TRANSPORTER	508	539	HWI-700370F:168:C7JUKANXX:6:1211:6112:99065	multidrug	gi:664194237:ref:WP_030727956.1:|FEATURES|multidrug_ABC_transporter|multidrug|multidrug_ABC_transporter	0.999998583215	62.5	32	44.3	7.8e-06	1
MULTIDRUG_ABC_TRANSPORTER	550	581	HWI-700370F:168:C7JUKANXX:6:1208:7090:12384	multidrug	gi:817122037:ref:WP_046494699.1:|FEATURES|multidrug_ABC_transporter|multidrug|multidrug_ABC_transporter	1.0	68.8	32	50.4	1.1e-07	1
MULTIDRUG_ABC_TRANSPORTER	462	493	HWI-700370F:168:C7JUKANXX:6:2314:12595:45811	multidrug	gi:1031799645:ref:WP_064138838.1:|FEATURES|multidrug_ABC_transporter|multidrug|multidrug_ABC_transporter	1.0	65.6	32	47.8	7.1e-07	1
MAJOR_FACILITATOR_SUPERFAMILY_TRANSPORTER	563	595	HWI-700370F:168:C7JUKANXX:6:1312:10386:34854	multidrug	NC_002952.2859362.p01|FEATURES|major_facilitator_superfamily_transporter|multidrug|major_facilitator_superfamily_transporter	0.999999886063	100.0	33	69.7	1.7e-13	1
RIFAMPIN_MONOOXYGENASE	272	303	HWI-700370F:168:C7JUKANXX:6:1115:8413:61956	rifamycin	gi:663760960:ref:WP_030535072.1:|FEATURES|rifampin_monooxygenase|rifamycin|rifampin_monooxygenase	1.0	71.9	32	55.8	2.6e-09	1
MECI	1	31	HWI-700370F:168:C7JUKANXX:6:1305:1297:56435	beta-lactam	gi:1031792507:ref:WP_064133724.1:|FEATURES|mecI|beta-lactam|mecI	1.0	67.7	31	45.4	3.5e-06	1
STAPHYLOCOCCUS_MUPA_CONFERRING_RESISTANCE_TO_MUPIROCIN	148	180	HWI-700370F:168:C7JUKANXX:6:1202:7889:41355	mupirocin	CAA53189|FEATURES|Staphylococcus_mupA_conferring_resistance_to_mupirocin|mupirocin|Staphylococcus_mupA_conferring_resistance_to_mupirocin	0.999999970754	100.0	33	77.4	8.4e-16	1
MSBA	359	389	HWI-700370F:168:C7JUKANXX:6:1216:12892:79142	nitroimidazole	NP_415434.1|FEATURES|msbA|nitroimidazole|msbA	0.999519653907	71.0	31	44.3	7.8e-06	1
MAJOR_FACILITATOR_SUPERFAMILY_TRANSPORTER	469	501	HWI-700370F:168:C7JUKANXX:6:1204:20052:96089	multidrug	NC_002952.2859362.p01|FEATURES|major_facilitator_superfamily_transporter|multidrug|major_facilitator_superfamily_transporter	0.999999849972	81.8	33	63.2	1.6e-11	1
ABCA	1199	1231	HWI-700370F:168:C7JUKANXX:6:2308:1103:88731	multidrug	XP_753111.1|FEATURES|abcA|multidrug|abcA	0.999999615244	75.8	33	57.0	1.2e-09	1
ABCA	943	975	HWI-700370F:168:C7JUKANXX:6:1203:13300:69796	multidrug	XP_753111.1|FEATURES|abcA|multidrug|abcA	0.999999497177	90.9	33	62.0	3.6e-11	1
MULTIDRUG_ABC_TRANSPORTER	374	406	HWI-700370F:168:C7JUKANXX:6:1210:1317:40874	multidrug	gi:686364868:ref:WP_031893738.1:|FEATURES|multidrug_ABC_transporter|multidrug|multidrug_ABC_transporter	1.0	100.0	33	70.5	1.0e-13	1
BLAR1	527	557	HWI-700370F:168:C7JUKANXX:6:2205:11013:78077	beta-lactam	gi:1027664804:ref:WP_063609471.1:|FEATURES|blaR1|beta-lactam|blaR1	1.0	67.7	31	50.1	1.4e-07	1
MAJOR_FACILITATOR_SUPERFAMILY_TRANSPORTER	39	71	HWI-700370F:168:C7JUKANXX:6:1110:5966:15113	multidrug	NC_002952.2859362.p01|FEATURES|major_facilitator_superfamily_transporter|multidrug|major_facilitator_superfamily_transporter	0.999999824136	97.0	33	67.8	6.6e-13	1
NORB	258	290	HWI-700370F:168:C7JUKANXX:6:1112:11623:73260	fluoroquinolone	gi:494742298:ref:WP_007477706.1:|FEATURES|norB|fluoroquinolone|norB	1.0	75.8	33	56.6	1.5e-09	1
ABCA	1303	1335	HWI-700370F:168:C7JUKANXX:6:2216:4901:101073	multidrug	XP_753111.1|FEATURES|abcA|multidrug|abcA	0.999999353085	75.8	33	60.1	1.4e-10	1
BACA	171	203	HWI-700370F:168:C7JUKANXX:6:1205:11763:9218	bacitracin	ZP_04060511|FEATURES|bacA|bacitracin|bacA	1.0	100.0	33	69.3	2.3e-13	1
ABCA	552	583	HWI-700370F:168:C7JUKANXX:6:1111:6139:53530	multidrug	XP_753111.1|FEATURES|abcA|multidrug|abcA	0.999999422759	62.5	32	47.4	9.3e-07	1
ABCA	868	900	HWI-700370F:168:C7JUKANXX:6:2111:15737:24648	multidrug	XP_753111.1|FEATURES|abcA|multidrug|abcA	0.999999461725	75.8	33	53.9	9.9e-09	1
ABCA	805	837	HWI-700370F:168:C7JUKANXX:6:2216:20011:56467	multidrug	XP_753111.1|FEATURES|abcA|multidrug|abcA	0.999999609736	75.8	33	56.6	1.5e-09	1
ARLS	386	418	HWI-700370F:168:C7JUKANXX:6:2201:11367:37146	multidrug	YP_499945.1|FEATURES|arlS|multidrug|arlS	0.999997371374	66.7	33	48.9	3.2e-07	1
VANR	77	109	HWI-700370F:168:C7JUKANXX:6:2315:19303:8334	glycopeptide	gi:950257734:ref:WP_057294159.1:|FEATURES|vanR|glycopeptide|vanR	1.0	60.6	33	45.1	4.6e-06	1
NORB	143	173	HWI-700370F:168:C7JUKANXX:6:1109:18080:2394	fluoroquinolone	gi:917392609:ref:WP_051999321.1:|FEATURES|norB|fluoroquinolone|norB	1.0	67.7	31	54.3	7.6e-09	1
MAJOR_FACILITATOR_SUPERFAMILY_TRANSPORTER	217	247	HWI-700370F:168:C7JUKANXX:6:1305:8792:70775	multidrug	NC_002952.2859362.p01|FEATURES|major_facilitator_superfamily_transporter|multidrug|major_facilitator_superfamily_transporter	0.999999788909	83.9	31	55.8	2.6e-09	1
ABCA	440	471	HWI-700370F:168:C7JUKANXX:6:1104:11458:50973	multidrug	XP_753111.1|FEATURES|abcA|multidrug|abcA	0.99999950621	65.6	32	50.8	8.4e-08	1
DFRC	80	112	HWI-700370F:168:C7JUKANXX:6:1210:19128:52363	diaminopyrimidine	AAO04716.1|FEATURES|dfrC|diaminopyrimidine|dfrC	0.999848132768	72.7	33	56.6	1.5e-09	1
MULTIDRUG_ABC_TRANSPORTER	552	584	HWI-700370F:168:C7JUKANXX:6:1205:17035:68269	multidrug	gi:817122037:ref:WP_046494699.1:|FEATURES|multidrug_ABC_transporter|multidrug|multidrug_ABC_transporter	0.99999999182	60.6	33	45.4	3.5e-06	1
ACRB	408	440	HWI-700370F:168:C7JUKANXX:6:1313:11858:71600	multidrug	CP002695.1.gene992.p01|FEATURES|acrB|multidrug|acrB	1.0	90.9	33	59.7	1.8e-10	1
ABCA	935	966	HWI-700370F:168:C7JUKANXX:6:2114:10961:92585	multidrug	XP_753111.1|FEATURES|abcA|multidrug|abcA	0.999999388064	62.5	32	46.2	2.1e-06	1
ABCA	1160	1191	HWI-700370F:168:C7JUKANXX:6:2103:15133:42837	multidrug	XP_753111.1|FEATURES|abcA|multidrug|abcA	0.999999567718	68.8	32	53.9	9.9e-09	1
ABCA	452	482	HWI-700370F:168:C7JUKANXX:6:2111:20920:7826	multidrug	XP_753111.1|FEATURES|abcA|multidrug|abcA	0.999999433582	64.5	31	47.8	7.1e-07	1
RPOB2	471	503	HWI-700370F:168:C7JUKANXX:6:1114:6076:17751	multidrug	BAD59497.1|FEATURES|rpoB2|multidrug|rpoB2	0.999999325609	81.8	33	62.4	2.8e-11	1
MULTIDRUG_ABC_TRANSPORTER	469	500	HWI-700370F:168:C7JUKANXX:6:2116:19354:65377	multidrug	gi:913055317:ref:WP_050357634.1:|FEATURES|multidrug_ABC_transporter|multidrug|multidrug_ABC_transporter	1.0	75.0	32	51.2	6.4e-08	1
MULTIDRUG_ABC_TRANSPORTER	372	404	HWI-700370F:168:C7JUKANXX:6:1102:18919:94460	multidrug	gi:686364868:ref:WP_031893738.1:|FEATURES|multidrug_ABC_transporter|multidrug|multidrug_ABC_transporter	1.0	100.0	33	70.9	7.8e-14	1
ABCA	1246	1278	HWI-700370F:168:C7JUKANXX:6:2309:19071:65283	multidrug	XP_753111.1|FEATURES|abcA|multidrug|abcA	0.999999659397	78.8	33	60.8	8.1e-11	1
AAD(9)	221	253	HWI-700370F:168:C7JUKANXX:6:1201:1647:100479	aminoglycoside	AAX54909|FEATURES|aad(9)|aminoglycoside|aad(9)	0.999994728367	100.0	33	73.2	1.6e-14	1
ABCA	1229	1261	HWI-700370F:168:C7JUKANXX:6:2313:15739:84925	multidrug	XP_753111.1|FEATURES|abcA|multidrug|abcA	0.999999670805	81.8	33	67.8	6.6e-13	1
ABCA	370	402	HWI-700370F:168:C7JUKANXX:6:2103:1497:69260	multidrug	XP_753111.1|FEATURES|abcA|multidrug|abcA	0.999999581197	69.7	33	54.7	5.8e-09	1
ACRB	290	321	HWI-700370F:168:C7JUKANXX:6:2114:4378:58982	multidrug	gi:485731880:ref:WP_001359514.1:|FEATURES|acrB|multidrug|acrB	0.999999994232	65.6	32	49.7	1.9e-07	1
ABCA	1222	1254	HWI-700370F:168:C7JUKANXX:6:1102:3622:32995	multidrug	XP_753111.1|FEATURES|abcA|multidrug|abcA	0.999999422759	78.8	33	65.5	3.3e-12	1
FMTC	75	107	HWI-700370F:168:C7JUKANXX:6:2201:10525:93164	beta-lactam	gi:1031796384:ref:WP_064136479.1:|FEATURES|fmtC|beta-lactam|fmtC	1.0	100.0	33	65.5	3.3e-12	1
MULTIDRUG_ABC_TRANSPORTER	540	570	HWI-700370F:168:C7JUKANXX:6:2108:5570:96942	multidrug	gi:662754041:ref:WP_030125200.1:|FEATURES|multidrug_ABC_transporter|multidrug|multidrug_ABC_transporter	0.999999901601	64.5	31	46.2	2.1e-06	1
MULTIDRUG_ABC_TRANSPORTER	531	563	HWI-700370F:168:C7JUKANXX:6:1205:5509:77179	multidrug	gi:917166849:ref:WP_051773561.1:|FEATURES|multidrug_ABC_transporter|multidrug|multidrug_ABC_transporter	1.0	69.7	33	51.2	6.4e-08	1
ABCA	1207	1239	HWI-700370F:168:C7JUKANXX:6:2211:19983:82604	multidrug	XP_753111.1|FEATURES|abcA|multidrug|abcA	0.999999652215	72.7	33	60.1	1.4e-10	1
NORA	286	318	HWI-700370F:168:C7JUKANXX:6:2203:10890:65505	multidrug	gi:518673227:ref:WP_019834920.1:|FEATURES|norA|multidrug|norA	1.0	100.0	33	70.1	1.3e-13	1
NORB	1	33	HWI-700370F:168:C7JUKANXX:6:1115:19638:79778	fluoroquinolone	gi:644111449:ref:WP_025280016.1:|FEATURES|norB|fluoroquinolone|norB	0.999984630182	72.7	33	55.1	4.4e-09	1
ABCA	936	968	HWI-700370F:168:C7JUKANXX:6:2105:20938:93177	multidrug	XP_753111.1|FEATURES|abcA|multidrug|abcA	0.999999451699	66.7	33	49.3	2.4e-07	1
ABCA	819	849	HWI-700370F:168:C7JUKANXX:6:1205:11778:50895	multidrug	XP_753111.1|FEATURES|abcA|multidrug|abcA	0.999999353085	61.3	31	45.1	4.6e-06	1
MULTIDRUG_ABC_TRANSPORTER	497	528	HWI-700370F:168:C7JUKANXX:6:2105:8793:71811	multidrug	gi:913055317:ref:WP_050357634.1:|FEATURES|multidrug_ABC_transporter|multidrug|multidrug_ABC_transporter	1.0	62.5	32	46.2	2.1e-06	1
VANR	62	94	HWI-700370F:168:C7JUKANXX:6:2313:16043:80589	glycopeptide	CAB61229|FEATURES|vanR|glycopeptide|vanR	0.903029674275	60.6	33	48.5	4.2e-07	1
ABCA	805	837	HWI-700370F:168:C7JUKANXX:6:2314:15214:30611	multidrug	XP_753111.1|FEATURES|abcA|multidrug|abcA	0.999999609736	75.8	33	56.6	1.5e-09	1
MACB	147	179	HWI-700370F:168:C7JUKANXX:6:2304:7502:91270	MLS	gi:1022664304:ref:WP_063420886.1:|FEATURES|macB|MLS|macB	1.0	63.6	33	47.0	1.2e-06	1
NORB	51	83	HWI-700370F:168:C7JUKANXX:6:1304:17332:63180	fluoroquinolone	gi:738114161:ref:WP_036072414.1:|FEATURES|norB|fluoroquinolone|norB	1.0	69.7	33	52.8	2.2e-08	1
ERMA	108	140	HWI-700370F:168:C7JUKANXX:6:2107:17916:25895	MLS	BAC53825|FEATURES|ermA|MLS|ermA	1.0	100.0	33	67.0	1.1e-12	1
MULTIDRUG_ABC_TRANSPORTER	508	540	HWI-700370F:168:C7JUKANXX:6:2306:7480:6342	multidrug	gi:446519895:ref:WP_000597241.1:|FEATURES|multidrug_ABC_transporter|multidrug|multidrug_ABC_transporter	1.0	63.6	33	47.0	1.2e-06	1
CLASS_A	61	93	HWI-700370F:168:C7JUKANXX:6:2103:13762:97500	beta-lactam	NC_005127.2610354.p01|FEATURES|class_A|beta-lactam|class_A	1.0	100.0	33	68.2	5.1e-13	1
MEPA	370	402	HWI-700370F:168:C7JUKANXX:6:1208:2966:95649	multidrug	gi:686408548:ref:WP_031913080.1:|FEATURES|mepA|multidrug|mepA	1.0	100.0	33	67.0	1.1e-12	1
ABCA	997	1029	HWI-700370F:168:C7JUKANXX:6:2312:10034:3607	multidrug	XP_753111.1|FEATURES|abcA|multidrug|abcA	0.999999514922	66.7	33	51.2	6.4e-08	1
ABCA	837	869	HWI-700370F:168:C7JUKANXX:6:1214:11946:91402	multidrug	XP_753111.1|FEATURES|abcA|multidrug|abcA	0.999999353085	66.7	33	45.1	4.6e-06	1
MULTIDRUG_ABC_TRANSPORTER	484	515	HWI-700370F:168:C7JUKANXX:6:1105:15152:17030	multidrug	gi:497748188:ref:WP_010062372.1:|FEATURES|multidrug_ABC_transporter|multidrug|multidrug_ABC_transporter	1.0	75.0	32	54.3	7.6e-09	1
ABCA	1173	1205	HWI-700370F:168:C7JUKANXX:6:1116:2605:50218	multidrug	XP_753111.1|FEATURES|abcA|multidrug|abcA	0.999999630936	75.8	33	58.2	5.2e-10	1
MULTIDRUG_ABC_TRANSPORTER	471	503	HWI-700370F:168:C7JUKANXX:6:2305:7091:81865	multidrug	gi:663350985:ref:WP_030349761.1:|FEATURES|multidrug_ABC_transporter|multidrug|multidrug_ABC_transporter	1.0	72.7	33	50.1	1.4e-07	1
ABCA	1153	1184	HWI-700370F:168:C7JUKANXX:6:1311:17061:33738	multidrug	XP_753111.1|FEATURES|abcA|multidrug|abcA	0.999999399967	68.8	32	52.8	2.2e-08	1
MULTIDRUG_ABC_TRANSPORTER	500	532	HWI-700370F:168:C7JUKANXX:6:1110:15798:77678	multidrug	gi:943938624:ref:WP_055567802.1:|FEATURES|multidrug_ABC_transporter|multidrug|multidrug_ABC_transporter	1.0	66.7	33	48.5	4.2e-07	1
ABCA	830	862	HWI-700370F:168:C7JUKANXX:6:1114:9379:46461	multidrug	XP_753111.1|FEATURES|abcA|multidrug|abcA	0.999999643591	84.8	33	59.3	2.4e-10	1
ABCA	829	861	HWI-700370F:168:C7JUKANXX:6:2308:6077:51261	multidrug	XP_753111.1|FEATURES|abcA|multidrug|abcA	0.999999451699	75.8	33	48.5	4.2e-07	1
ABCA	997	1029	HWI-700370F:168:C7JUKANXX:6:1115:15076:86059	multidrug	XP_753111.1|FEATURES|abcA|multidrug|abcA	0.999999639152	81.8	33	61.2	6.2e-11	1
MEPA	211	243	HWI-700370F:168:C7JUKANXX:6:2109:10835:51241	multidrug	gi:686408548:ref:WP_031913080.1:|FEATURES|mepA|multidrug|mepA	1.0	100.0	33	67.4	8.6e-13	1
STAPHYLOCOCCUS_MUPA_CONFERRING_RESISTANCE_TO_MUPIROCIN	497	528	HWI-700370F:168:C7JUKANXX:6:2214:18812:35282	mupirocin	CAA53189|FEATURES|Staphylococcus_mupA_conferring_resistance_to_mupirocin|mupirocin|Staphylococcus_mupA_conferring_resistance_to_mupirocin	0.999998535866	65.6	32	49.7	1.9e-07	1
TETB	49	81	HWI-700370F:168:C7JUKANXX:6:1101:8123:43494	tetracycline	ZP_03561873|FEATURES|tetB|tetracycline|tetB	0.999999998396	100.0	33	66.6	1.5e-12	1
ABCA	1227	1259	HWI-700370F:168:C7JUKANXX:6:2210:14822:75858	multidrug	XP_753111.1|FEATURES|abcA|multidrug|abcA	0.999999587694	72.7	33	55.1	4.4e-09	1
ABCA	260	292	HWI-700370F:168:C7JUKANXX:6:2301:3586:30226	multidrug	XP_753111.1|FEATURES|abcA|multidrug|abcA	0.999999422759	66.7	33	47.4	9.3e-07	1
MULTIDRUG_ABC_TRANSPORTER	508	540	HWI-700370F:168:C7JUKANXX:6:2111:19267:38969	multidrug	gi:686364868:ref:WP_031893738.1:|FEATURES|multidrug_ABC_transporter|multidrug|multidrug_ABC_transporter	1.0	100.0	33	63.5	1.2e-11	1
CLASS_A	40	72	HWI-700370F:168:C7JUKANXX:6:1213:9535:16306	beta-lactam	ABB82608|FEATURES|class_A|beta-lactam|class_A	1.0	100.0	33	66.6	1.5e-12	1
ABCA	863	895	HWI-700370F:168:C7JUKANXX:6:1116:9499:62386	multidrug	XP_753111.1|FEATURES|abcA|multidrug|abcA	0.999999630936	78.8	33	58.2	5.2e-10	1
SMER	74	105	HWI-700370F:168:C7JUKANXX:6:1105:13558:95243	multidrug	AAD51348.1|FEATURES|smeR|multidrug|smeR	0.999995726196	66.7	33	45.4	3.5e-06	1
MEPA	285	317	HWI-700370F:168:C7JUKANXX:6:2310:7940:69379	multidrug	gi:686408548:ref:WP_031913080.1:|FEATURES|mepA|multidrug|mepA	1.0	100.0	33	70.5	1.0e-13	1
ABCA	893	925	HWI-700370F:168:C7JUKANXX:6:1102:10886:48653	multidrug	XP_753111.1|FEATURES|abcA|multidrug|abcA	0.999999353085	63.6	33	45.1	4.6e-06	1
MULTIDRUG_ABC_TRANSPORTER	477	508	HWI-700370F:168:C7JUKANXX:6:1102:15083:12085	multidrug	gi:516574297:ref:WP_017949361.1:|FEATURES|multidrug_ABC_transporter|multidrug|multidrug_ABC_transporter	1.0	68.8	32	50.8	8.4e-08	1
QACG	33	63	HWI-700370F:168:C7JUKANXX:6:1106:10934:17440	multidrug	gi:488408518:ref:WP_002477903.1:|FEATURES|qacG|multidrug|qacG	0.999999615245	80.6	31	58.5	4.0e-10	1
ERMA	73	105	HWI-700370F:168:C7JUKANXX:6:1208:6900:89679	MLS	P0A0H1|FEATURES|ermA|MLS|ermA	1.0	100.0	33	73.6	1.2e-14	1
ABCA	806	837	HWI-700370F:168:C7JUKANXX:6:1307:9000:24637	multidrug	XP_753111.1|FEATURES|abcA|multidrug|abcA	0.999999497177	65.6	32	50.4	1.1e-07	1
MEXD	98	130	HWI-700370F:168:C7JUKANXX:6:1314:9510:59690	multidrug	YP_001668663|FEATURES|mexD|multidrug|mexD	1.0	66.7	33	45.4	3.5e-06	1
ABCA	811	843	HWI-700370F:168:C7JUKANXX:6:1115:7935:98360	multidrug	XP_753111.1|FEATURES|abcA|multidrug|abcA	0.99999950621	75.8	33	50.8	8.4e-08	1
MULTIDRUG_ABC_TRANSPORTER	475	507	HWI-700370F:168:C7JUKANXX:6:1112:2710:9783	multidrug	gi:446519896:ref:WP_000597242.1:|FEATURES|multidrug_ABC_transporter|multidrug|multidrug_ABC_transporter	1.0	87.9	33	61.2	6.2e-11	1
ACRB	1	33	HWI-700370F:168:C7JUKANXX:6:1113:16944:19624	multidrug	gi:485731880:ref:WP_001359514.1:|FEATURES|acrB|multidrug|acrB	1.0	75.8	33	53.9	9.9e-09	1
VANA	182	212	HWI-700370F:168:C7JUKANXX:6:1216:15508:21765	glycopeptide	AAX19283|FEATURES|vanA|glycopeptide|vanA	0.999999052056	61.3	31	44.3	7.8e-06	1
RPOB2	466	498	HWI-700370F:168:C7JUKANXX:6:1107:7187:94783	multidrug	BAD59497.1|FEATURES|rpoB2|multidrug|rpoB2	0.999998925418	84.8	33	63.9	9.6e-12	1
RPOB2	668	700	HWI-700370F:168:C7JUKANXX:6:2212:15853:33529	multidrug	BAD59497.1|FEATURES|rpoB2|multidrug|rpoB2	0.999998925418	63.6	33	44.3	7.8e-06	1
MEXE	64	96	HWI-700370F:168:C7JUKANXX:6:1208:16622:9324	multidrug	gi:516086900:ref:WP_017517480.1:|FEATURES|mexE|multidrug|mexE	0.999999928135	60.6	33	45.1	4.6e-06	1
EFRA	367	399	HWI-700370F:168:C7JUKANXX:6:2211:13934:55720	multidrug	CDO61513.1|FEATURES|efrA|multidrug|efrA	1.0	90.9	33	64.3	7.3e-12	1
TETS	14	46	HWI-700370F:168:C7JUKANXX:6:2101:1539:17942	tetracycline	ACA42497|FEATURES|tetS|tetracycline|tetS	0.999999998056	63.6	33	44.3	7.8e-06	1
EMRB-QACA_FAMILY_MAJOR_FACILITATOR_TRANSPORTER	55	86	HWI-700370F:168:C7JUKANXX:6:1310:2912:14707	multidrug	NC_002951.3238155.p01|FEATURES|EmrB-QacA_family_major_facilitator_transporter|multidrug|EmrB-QacA_family_major_facilitator_transporter	0.999999837384	100.0	32	64.7	5.6e-12	1
MAJOR_FACILITATOR_SUPERFAMILY_TRANSPORTER	201	233	HWI-700370F:168:C7JUKANXX:6:2112:10166:13409	multidrug	NC_002952.2859362.p01|FEATURES|major_facilitator_superfamily_transporter|multidrug|major_facilitator_superfamily_transporter	0.99999988071	100.0	33	68.6	3.9e-13	1
ABCA	836	868	HWI-700370F:168:C7JUKANXX:6:2314:10629:18967	multidrug	XP_753111.1|FEATURES|abcA|multidrug|abcA	0.999999593773	78.8	33	55.5	3.4e-09	1
ABCA	629	661	HWI-700370F:168:C7JUKANXX:6:1311:10771:86154	multidrug	XP_753111.1|FEATURES|abcA|multidrug|abcA	0.999999604095	66.7	33	56.2	2.0e-09	1
TAEA	260	290	HWI-700370F:168:C7JUKANXX:6:2102:15396:28157	pleuromutilin	APB03219.1|FEATURES|TaeA|pleuromutilin|TaeA	0.99967498266	67.7	31	46.2	2.1e-06	1
ABCA	353	383	HWI-700370F:168:C7JUKANXX:6:1201:13699:71321	multidrug	XP_753111.1|FEATURES|abcA|multidrug|abcA	0.999999388064	64.5	31	46.2	2.1e-06	1
ABCA	1000	1031	HWI-700370F:168:C7JUKANXX:6:1105:4235:80304	multidrug	XP_753111.1|FEATURES|abcA|multidrug|abcA	0.999999667095	84.4	32	61.6	4.7e-11	1
ABCA	824	854	HWI-700370F:168:C7JUKANXX:6:1304:5485:93628	multidrug	XP_753111.1|FEATURES|abcA|multidrug|abcA	0.999999422759	77.4	31	47.4	9.3e-07	1
MULTIDRUG_ABC_TRANSPORTER	477	509	HWI-700370F:168:C7JUKANXX:6:2303:4641:76227	multidrug	gi:1031799645:ref:WP_064138838.1:|FEATURES|multidrug_ABC_transporter|multidrug|multidrug_ABC_transporter	1.0	72.7	33	50.4	1.1e-07	1
ABCA	830	862	HWI-700370F:168:C7JUKANXX:6:1101:16293:47966	multidrug	XP_753111.1|FEATURES|abcA|multidrug|abcA	0.999999639152	84.8	33	59.3	2.4e-10	1
ABCA	970	1002	HWI-700370F:168:C7JUKANXX:6:1312:5476:53225	multidrug	XP_753111.1|FEATURES|abcA|multidrug|abcA	0.999999598239	72.7	33	55.8	2.6e-09	1
MULTIDRUG_ABC_TRANSPORTER	498	530	HWI-700370F:168:C7JUKANXX:6:1112:6445:99228	multidrug	gi:664395661:ref:WP_030922045.1:|FEATURES|multidrug_ABC_transporter|multidrug|multidrug_ABC_transporter	1.0	69.7	33	52.4	2.9e-08	1
ERMA	97	129	HWI-700370F:168:C7JUKANXX:6:1115:11760:83925	MLS	P0A0H1|FEATURES|ermA|MLS|ermA	1.0	100.0	33	68.9	3.0e-13	1
ABCA	1298	1329	HWI-700370F:168:C7JUKANXX:6:2106:13641:86432	multidrug	XP_753111.1|FEATURES|abcA|multidrug|abcA	0.999999674554	81.2	32	62.4	2.8e-11	1
ABCA	857	888	HWI-700370F:168:C7JUKANXX:6:1109:14797:92349	multidrug	XP_753111.1|FEATURES|abcA|multidrug|abcA	0.999999630936	75.0	32	58.2	5.2e-10	1
EFRB	189	220	HWI-700370F:168:C7JUKANXX:6:2301:17293:51037	multidrug	CDO61516.1|FEATURES|efrB|multidrug|efrB	0.999999077262	62.5	32	46.6	1.6e-06	1
AAD(9)	108	140	HWI-700370F:168:C7JUKANXX:6:1304:4570:54868	aminoglycoside	AAX54909|FEATURES|aad(9)|aminoglycoside|aad(9)	0.999999925142	100.0	33	72.0	3.5e-14	1
EMRB-QACA_FAMILY_MAJOR_FACILITATOR_TRANSPORTER	427	459	HWI-700370F:168:C7JUKANXX:6:1204:12805:81996	multidrug	NC_002951.3237419.p01|FEATURES|EmrB-QacA_family_major_facilitator_transporter|multidrug|EmrB-QacA_family_major_facilitator_transporter	0.999999983588	100.0	33	64.3	7.3e-12	1
ABCA	525	556	HWI-700370F:168:C7JUKANXX:6:2201:3811:37912	multidrug	XP_753111.1|FEATURES|abcA|multidrug|abcA	0.999999553147	75.0	32	53.1	1.7e-08	1
MSRA	376	408	HWI-700370F:168:C7JUKANXX:6:1112:20371:51604	MLS	gi:580336413:gb:EVD62957.1:|FEATURES|msrA|MLS|msrA	1.0	100.0	33	68.2	5.1e-13	1
MARR	105	137	HWI-700370F:168:C7JUKANXX:6:2107:10321:51102	multidrug	gi:488380192:ref:WP_002449577.1:|FEATURES|marR|multidrug|marR	0.999999961962	100.0	33	65.1	4.3e-12	1
ARLS	181	213	HWI-700370F:168:C7JUKANXX:6:2308:4273:85323	multidrug	YP_499945.1|FEATURES|arlS|multidrug|arlS	0.999998891155	100.0	33	68.9	3.0e-13	1
NORA	136	168	HWI-700370F:168:C7JUKANXX:6:2302:8782:88073	multidrug	gi:686250226:ref:WP_031836580.1:|FEATURES|norA|multidrug|norA	1.0	100.0	33	71.2	6.0e-14	1
ABCA	1184	1216	HWI-700370F:168:C7JUKANXX:6:2310:21036:59399	multidrug	XP_753111.1|FEATURES|abcA|multidrug|abcA	0.999999353085	63.6	33	45.1	4.6e-06	1
ABCA	620	650	HWI-700370F:168:C7JUKANXX:6:1111:20612:94048	multidrug	XP_753111.1|FEATURES|abcA|multidrug|abcA	0.999999451699	61.3	31	48.5	4.2e-07	1
NORA	70	102	HWI-700370F:168:C7JUKANXX:6:1308:10947:87471	multidrug	gi:446964022:ref:WP_001041278.1:|FEATURES|norA|multidrug|norA	1.0	100.0	33	66.2	1.9e-12	1
MULTIDRUG_ABC_TRANSPORTER	479	510	HWI-700370F:168:C7JUKANXX:6:1213:19154:38657	multidrug	gi:817122037:ref:WP_046494699.1:|FEATURES|multidrug_ABC_transporter|multidrug|multidrug_ABC_transporter	1.0	71.9	32	50.8	8.4e-08	1
QACB	301	333	HWI-700370F:168:C7JUKANXX:6:1214:6258:68874	multidrug	AAK38457|FEATURES|qacB|multidrug|qacB	0.904513238352	100.0	33	68.2	5.1e-13	1
ABCA	362	393	HWI-700370F:168:C7JUKANXX:6:2207:4068:37085	multidrug	XP_753111.1|FEATURES|abcA|multidrug|abcA	0.999999388064	62.5	32	46.2	2.1e-06	1
RPOB2	711	743	HWI-700370F:168:C7JUKANXX:6:1109:14629:57898	multidrug	BAD59497.1|FEATURES|rpoB2|multidrug|rpoB2	0.999999151305	66.7	33	54.3	7.6e-09	1
ABCA	145	177	HWI-700370F:168:C7JUKANXX:6:1315:11770:45680	multidrug	XP_753111.1|FEATURES|abcA|multidrug|abcA	0.999999615244	78.8	33	57.0	1.2e-09	1
NORB	383	415	HWI-700370F:168:C7JUKANXX:6:2106:4432:51403	fluoroquinolone	gi:494742298:ref:WP_007477706.1:|FEATURES|norB|fluoroquinolone|norB	1.0	72.7	33	53.5	1.3e-08	1
AAD(9)	195	227	HWI-700370F:168:C7JUKANXX:6:2112:14894:5087	aminoglycoside	AAX54909|FEATURES|aad(9)|aminoglycoside|aad(9)	0.999999882829	100.0	33	68.6	3.9e-13	1
ABCA	548	579	HWI-700370F:168:C7JUKANXX:6:1201:20801:33065	multidrug	XP_753111.1|FEATURES|abcA|multidrug|abcA	0.999999547429	78.1	32	52.8	2.2e-08	1
ABCA	1050	1082	HWI-700370F:168:C7JUKANXX:6:2206:5030:66465	multidrug	XP_753111.1|FEATURES|abcA|multidrug|abcA	0.999999625931	69.7	33	57.8	6.9e-10	1
ABCA	1246	1278	HWI-700370F:168:C7JUKANXX:6:1111:12912:42619	multidrug	XP_753111.1|FEATURES|abcA|multidrug|abcA	0.999999659397	78.8	33	60.8	8.1e-11	1
ABCA	238	270	HWI-700370F:168:C7JUKANXX:6:2211:20513:75840	multidrug	XP_753111.1|FEATURES|abcA|multidrug|abcA	0.999999531664	69.7	33	52.0	3.8e-08	1
TRUNCATED_PUTATIVE_RESPONSE_REGULATOR_ARLR	25	57	HWI-700370F:168:C7JUKANXX:6:1315:13535:22553	unclassified	gi:446114283:ref:WP_000192138.1:|FEATURES|truncated_putative_response_regulator_ArlR|unclassified|truncated_putative_response_regulator_ArlR	0.999999999851	100.0	33	72.4	2.7e-14	1
MSRA	381	413	HWI-700370F:168:C7JUKANXX:6:1202:8340:30873	MLS	ABA02367|FEATURES|msrA|MLS|msrA	1.0	100.0	33	67.8	6.6e-13	1
ABCA	373	405	HWI-700370F:168:C7JUKANXX:6:1104:5596:12748	multidrug	XP_753111.1|FEATURES|abcA|multidrug|abcA	0.999999539642	72.7	33	52.4	2.9e-08	1
ABCA	277	309	HWI-700370F:168:C7JUKANXX:6:1303:2953:60043	multidrug	XP_753111.1|FEATURES|abcA|multidrug|abcA	0.999999695918	84.8	33	64.3	7.3e-12	1
MULTIDRUG_ABC_TRANSPORTER	481	512	HWI-700370F:168:C7JUKANXX:6:1116:11018:42197	multidrug	gi:516574297:ref:WP_017949361.1:|FEATURES|multidrug_ABC_transporter|multidrug|multidrug_ABC_transporter	1.0	78.1	32	53.1	1.7e-08	1
ABCA	540	572	HWI-700370F:168:C7JUKANXX:6:2304:2951:7532	multidrug	XP_753111.1|FEATURES|abcA|multidrug|abcA	0.999999587694	75.8	33	55.1	4.4e-09	1
FMTC	30	62	HWI-700370F:168:C7JUKANXX:6:1105:3869:36962	beta-lactam	gi:1031796384:ref:WP_064136479.1:|FEATURES|fmtC|beta-lactam|fmtC	1.0	100.0	33	67.4	8.6e-13	1
FMTC	43	75	HWI-700370F:168:C7JUKANXX:6:2202:20603:51368	beta-lactam	gi:1031796384:ref:WP_064136479.1:|FEATURES|fmtC|beta-lactam|fmtC	1.0	100.0	33	63.9	9.6e-12	1
MULTIDRUG_ABC_TRANSPORTER	544	576	HWI-700370F:168:C7JUKANXX:6:2115:5125:16349	multidrug	gi:695887424:ref:WP_032788534.1:|FEATURES|multidrug_ABC_transporter|multidrug|multidrug_ABC_transporter	1.0	63.6	33	46.6	1.6e-06	1
STAPHYLOCOCCUS_MUPA_CONFERRING_RESISTANCE_TO_MUPIROCIN	422	454	HWI-700370F:168:C7JUKANXX:6:1204:4721:77487	mupirocin	CAA53189|FEATURES|Staphylococcus_mupA_conferring_resistance_to_mupirocin|mupirocin|Staphylococcus_mupA_conferring_resistance_to_mupirocin	0.999999960882	100.0	33	79.7	1.7e-16	1
PATA	260	290	HWI-700370F:168:C7JUKANXX:6:1109:7456:3380	fluoroquinolone	NP_417544.5|FEATURES|patA|fluoroquinolone|patA	0.999986294481	61.3	31	47.8	7.1e-07	1
ABCA	309	341	HWI-700370F:168:C7JUKANXX:6:2316:13810:64763	multidrug	XP_753111.1|FEATURES|abcA|multidrug|abcA	0.999999433582	60.6	33	47.8	7.1e-07	1
FMTC	651	683	HWI-700370F:168:C7JUKANXX:6:2116:12477:2654	beta-lactam	gi:1031796384:ref:WP_064136479.1:|FEATURES|fmtC|beta-lactam|fmtC	1.0	100.0	33	72.0	3.5e-14	1
TRUNCATED_PUTATIVE_RESPONSE_REGULATOR_ARLR	71	101	HWI-700370F:168:C7JUKANXX:6:1209:20785:64066	unclassified	HE999704.1.gene1528.p01|FEATURES|truncated_putative_response_regulator_ArlR|unclassified|truncated_putative_response_regulator_ArlR	0.999998029431	64.5	31	44.3	7.8e-06	1
BACA	169	201	HWI-700370F:168:C7JUKANXX:6:2214:11845:12387	bacitracin	ZP_00051658|FEATURES|bacA|bacitracin|bacA	1.0	97.0	33	64.3	7.3e-12	1
QACB	309	341	HWI-700370F:168:C7JUKANXX:6:2106:7116:74001	multidrug	gi:727755142:ref:WP_033862510.1:|FEATURES|qacB|multidrug|qacB	0.914811894095	100.0	33	70.5	1.0e-13	1
ABCA	241	273	HWI-700370F:168:C7JUKANXX:6:1105:3964:39165	multidrug	XP_753111.1|FEATURES|abcA|multidrug|abcA	0.999999625931	72.7	33	57.8	6.9e-10	1
MAJOR_FACILITATOR_SUPERFAMILY_TRANSPORTER	445	477	HWI-700370F:168:C7JUKANXX:6:1110:5557:49378	multidrug	NC_002952.2859362.p01|FEATURES|major_facilitator_superfamily_transporter|multidrug|major_facilitator_superfamily_transporter	0.999999824086	84.8	33	60.1	1.4e-10	1
TETL	381	413	HWI-700370F:168:C7JUKANXX:6:2201:16333:4591	tetracycline	AAL92527|FEATURES|tetL|tetracycline|tetL	1.0	100.0	33	66.2	1.9e-12	1
MSRA	59	90	HWI-700370F:168:C7JUKANXX:6:2103:12051:100031	MLS	gi:727749040:ref:WP_033861720.1:|FEATURES|msrA|MLS|msrA	0.999999999997	96.9	32	65.5	3.3e-12	1
MSRA	330	362	HWI-700370F:168:C7JUKANXX:6:1214:18125:49525	MLS	ABA02367|FEATURES|msrA|MLS|msrA	1.0	100.0	33	71.6	4.6e-14	1
QACB	316	346	HWI-700370F:168:C7JUKANXX:6:1310:14570:47683	multidrug	gi:727755142:ref:WP_033862510.1:|FEATURES|qacB|multidrug|qacB	0.91291558161	100.0	31	65.1	4.3e-12	1
ABCA	1324	1356	HWI-700370F:168:C7JUKANXX:6:2204:4702:64338	multidrug	XP_753111.1|FEATURES|abcA|multidrug|abcA	0.999999399967	60.6	33	46.6	1.6e-06	1
AAD(9)	27	59	HWI-700370F:168:C7JUKANXX:6:2305:2207:23455	aminoglycoside	AAX54909|FEATURES|aad(9)|aminoglycoside|aad(9)	0.99999988661	100.0	33	67.4	8.6e-13	1
MULTIDRUG_ABC_TRANSPORTER	451	483	HWI-700370F:168:C7JUKANXX:6:1213:21086:73169	multidrug	gi:686364868:ref:WP_031893738.1:|FEATURES|multidrug_ABC_transporter|multidrug|multidrug_ABC_transporter	1.0	63.6	33	48.1	5.4e-07	1
ABCA	557	588	HWI-700370F:168:C7JUKANXX:6:1313:1950:33622	multidrug	XP_753111.1|FEATURES|abcA|multidrug|abcA	0.99999950621	68.8	32	50.8	8.4e-08	1
MULTIDRUG_ABC_TRANSPORTER	473	505	HWI-700370F:168:C7JUKANXX:6:1216:19445:66927	multidrug	gi:1031799645:ref:WP_064138838.1:|FEATURES|multidrug_ABC_transporter|multidrug|multidrug_ABC_transporter	1.0	72.7	33	52.8	2.2e-08	1
VANS	313	345	HWI-700370F:168:C7JUKANXX:6:1205:3416:23319	glycopeptide	JF802084.2.gene5.p01|FEATURES|vanS|glycopeptide|vanS	0.999999999706	69.7	33	46.2	2.1e-06	1
ABCA	251	282	HWI-700370F:168:C7JUKANXX:6:2203:15590:31478	multidrug	XP_753111.1|FEATURES|abcA|multidrug|abcA	0.999999567718	84.4	32	55.8	2.6e-09	1
MSBA	364	394	HWI-700370F:168:C7JUKANXX:6:2305:1371:94593	nitroimidazole	NP_415434.1|FEATURES|msbA|nitroimidazole|msbA	0.999710816577	77.4	31	48.9	3.2e-07	1
MULTIDRUG_ABC_TRANSPORTER	436	468	HWI-700370F:168:C7JUKANXX:6:2305:19765:71155	multidrug	gi:896355182:ref:WP_049310020.1:|FEATURES|multidrug_ABC_transporter|multidrug|multidrug_ABC_transporter	1.0	60.6	33	46.2	2.1e-06	1
ABCA	1307	1338	HWI-700370F:168:C7JUKANXX:6:2106:10189:95659	multidrug	XP_753111.1|FEATURES|abcA|multidrug|abcA	0.999999723651	87.5	32	67.0	1.1e-12	1
ABCA	138	169	HWI-700370F:168:C7JUKANXX:6:2212:20685:6715	multidrug	XP_753111.1|FEATURES|abcA|multidrug|abcA	0.999999567718	71.9	32	53.9	9.9e-09	1
MULTIDRUG_ABC_TRANSPORTER	467	499	HWI-700370F:168:C7JUKANXX:6:1303:8530:90918	multidrug	gi:662175949:ref:WP_030118884.1:|FEATURES|multidrug_ABC_transporter|multidrug|multidrug_ABC_transporter	1.0	72.7	33	51.2	6.4e-08	1
EMRB-QACA_FAMILY_MAJOR_FACILITATOR_TRANSPORTER	411	443	HWI-700370F:168:C7JUKANXX:6:1107:11836:51706	multidrug	NC_002951.3237419.p01|FEATURES|EmrB-QacA_family_major_facilitator_transporter|multidrug|EmrB-QacA_family_major_facilitator_transporter	0.999999983054	93.9	33	61.6	4.7e-11	1
ABCA	955	986	HWI-700370F:168:C7JUKANXX:6:1105:20298:68035	multidrug	XP_753111.1|FEATURES|abcA|multidrug|abcA	0.99999944143	75.0	32	48.1	5.4e-07	1
AAD(9)	129	160	HWI-700370F:168:C7JUKANXX:6:1304:8681:38354	aminoglycoside	AAX54909|FEATURES|aad(9)|aminoglycoside|aad(9)	0.999983792792	96.9	32	60.5	1.1e-10	1
ADEB	353	385	HWI-700370F:168:C7JUKANXX:6:2207:7773:92830	multidrug	gi:446910347:ref:WP_000987603.1:|FEATURES|adeB|multidrug|adeB	1.0	78.8	33	56.2	2.0e-09	1
ABCA	1199	1231	HWI-700370F:168:C7JUKANXX:6:1211:3902:7552	multidrug	XP_753111.1|FEATURES|abcA|multidrug|abcA	0.999999587694	69.7	33	55.1	4.4e-09	1
ABCA	967	999	HWI-700370F:168:C7JUKANXX:6:1205:18827:35209	multidrug	XP_753111.1|FEATURES|abcA|multidrug|abcA	0.999999411556	66.7	33	47.0	1.2e-06	1
TETA(48)	32	62	HWI-700370F:168:C7JUKANXX:6:2115:17580:79556	tetracycline	APB03214.1|FEATURES|tetA(48)|tetracycline|tetA(48)	0.99999996477	64.5	31	44.3	7.8e-06	1
MULTIDRUG_ABC_TRANSPORTER	561	592	HWI-700370F:168:C7JUKANXX:6:1211:16072:34762	multidrug	gi:695887424:ref:WP_032788534.1:|FEATURES|multidrug_ABC_transporter|multidrug|multidrug_ABC_transporter	1.0	71.9	32	51.2	6.4e-08	1
STAPHYLOCOCCUS_MUPA_CONFERRING_RESISTANCE_TO_MUPIROCIN	415	447	HWI-700370F:168:C7JUKANXX:6:1107:3048:24263	mupirocin	CAA53189|FEATURES|Staphylococcus_mupA_conferring_resistance_to_mupirocin|mupirocin|Staphylococcus_mupA_conferring_resistance_to_mupirocin	0.999999987696	100.0	33	79.7	1.7e-16	1
MULTIDRUG_ABC_TRANSPORTER	483	515	HWI-700370F:168:C7JUKANXX:6:2316:16816:68685	multidrug	gi:516574297:ref:WP_017949361.1:|FEATURES|multidrug_ABC_transporter|multidrug|multidrug_ABC_transporter	1.0	75.8	33	55.1	4.4e-09	1
ABCA	1228	1260	HWI-700370F:168:C7JUKANXX:6:2108:12733:43299	multidrug	XP_753111.1|FEATURES|abcA|multidrug|abcA	0.999999731096	81.8	33	67.8	6.6e-13	1
ABCA	946	978	HWI-700370F:168:C7JUKANXX:6:2203:2071:99408	multidrug	XP_753111.1|FEATURES|abcA|multidrug|abcA	0.999999609736	81.8	33	56.6	1.5e-09	1
ABCA	126	158	HWI-700370F:168:C7JUKANXX:6:1105:3067:62951	multidrug	XP_753111.1|FEATURES|abcA|multidrug|abcA	0.999999609736	75.8	33	56.6	1.5e-09	1
MEXD	910	942	HWI-700370F:168:C7JUKANXX:6:1107:12941:44365	multidrug	YP_608682|FEATURES|mexD|multidrug|mexD	1.0	87.9	33	59.7	1.8e-10	1
ABCA	285	317	HWI-700370F:168:C7JUKANXX:6:2116:13976:49551	multidrug	XP_753111.1|FEATURES|abcA|multidrug|abcA	0.999999598239	69.7	33	55.8	2.6e-09	1
RPOB2	452	484	HWI-700370F:168:C7JUKANXX:6:1106:8516:74361	multidrug	BAD59497.1|FEATURES|rpoB2|multidrug|rpoB2	0.999999524738	90.9	33	69.7	1.7e-13	1
FMTC	716	748	HWI-700370F:168:C7JUKANXX:6:1314:9634:18777	beta-lactam	gi:1031796384:ref:WP_064136479.1:|FEATURES|fmtC|beta-lactam|fmtC	1.0	100.0	33	73.9	9.2e-15	1
MULTIDRUG_ABC_TRANSPORTER	616	647	HWI-700370F:168:C7JUKANXX:6:2307:10254:8041	multidrug	gi:446519900:ref:WP_000597246.1:|FEATURES|multidrug_ABC_transporter|multidrug|multidrug_ABC_transporter	1.0	62.5	32	46.2	2.1e-06	1
ABCA	1294	1325	HWI-700370F:168:C7JUKANXX:6:2304:5999:55513	multidrug	XP_753111.1|FEATURES|abcA|multidrug|abcA	0.999999461725	62.5	32	48.9	3.2e-07	1
TETA	444	474	HWI-700370F:168:C7JUKANXX:6:2307:20601:18216	tetracycline	gi:736993687:ref:WP_034989673.1:|FEATURES|tetA|tetracycline|tetA	0.999999999996	64.5	31	47.0	1.2e-06	1
MSRA	88	120	HWI-700370F:168:C7JUKANXX:6:1314:1628:9039	MLS	ABA02367|FEATURES|msrA|MLS|msrA	1.0	100.0	33	69.7	1.7e-13	1
BACA	61	93	HWI-700370F:168:C7JUKANXX:6:2202:12519:37440	bacitracin	ZP_04060511|FEATURES|bacA|bacitracin|bacA	0.999999999999	100.0	33	73.2	1.6e-14	1
ABCA	1183	1215	HWI-700370F:168:C7JUKANXX:6:1308:1470:86472	multidrug	XP_753111.1|FEATURES|abcA|multidrug|abcA	0.999999339297	63.6	33	44.7	6.0e-06	1
ABCA	820	852	HWI-700370F:168:C7JUKANXX:6:1308:3406:79971	multidrug	XP_753111.1|FEATURES|abcA|multidrug|abcA	0.999999663296	87.9	33	61.2	6.2e-11	1
ABCA	258	290	HWI-700370F:168:C7JUKANXX:6:1114:14966:86828	multidrug	XP_753111.1|FEATURES|abcA|multidrug|abcA	0.999999659397	84.8	33	60.8	8.1e-11	1
MAJOR_FACILITATOR_SUPERFAMILY_TRANSPORTER	149	181	HWI-700370F:168:C7JUKANXX:6:1109:2902:47939	multidrug	NC_002952.2859362.p01|FEATURES|major_facilitator_superfamily_transporter|multidrug|major_facilitator_superfamily_transporter	0.999999884147	100.0	33	69.3	2.3e-13	1
ABCA	959	989	HWI-700370F:168:C7JUKANXX:6:1202:6665:26092	multidrug	XP_753111.1|FEATURES|abcA|multidrug|abcA	0.999999461725	71.0	31	48.9	3.2e-07	1
RPOB2	1050	1082	HWI-700370F:168:C7JUKANXX:6:1310:8876:27171	multidrug	BAD59497.1|FEATURES|rpoB2|multidrug|rpoB2	0.999999196283	81.8	33	61.2	6.2e-11	1
RPOB2	807	839	HWI-700370F:168:C7JUKANXX:6:1206:2347:62913	multidrug	BAD59497.1|FEATURES|rpoB2|multidrug|rpoB2	0.999999207249	72.7	33	52.0	3.8e-08	1
ABCA	640	672	HWI-700370F:168:C7JUKANXX:6:1107:20674:92952	multidrug	XP_753111.1|FEATURES|abcA|multidrug|abcA	0.99999970021	72.7	33	64.7	5.6e-12	1
ABCA	1183	1215	HWI-700370F:168:C7JUKANXX:6:2303:1636:100490	multidrug	XP_753111.1|FEATURES|abcA|multidrug|abcA	0.999999461725	69.7	33	49.7	1.9e-07	1
ABCA	296	328	HWI-700370F:168:C7JUKANXX:6:1206:7734:65931	multidrug	XP_753111.1|FEATURES|abcA|multidrug|abcA	0.999999598239	69.7	33	56.6	1.5e-09	1
RPOB2	419	451	HWI-700370F:168:C7JUKANXX:6:2116:7132:95451	multidrug	BAD59497.1|FEATURES|rpoB2|multidrug|rpoB2	0.999999378637	84.8	33	59.3	2.4e-10	1
FMTC	678	709	HWI-700370F:168:C7JUKANXX:6:1315:11440:67055	beta-lactam	gi:1031796384:ref:WP_064136479.1:|FEATURES|fmtC|beta-lactam|fmtC	1.0	100.0	32	70.9	7.8e-14	1
ABCA	636	668	HWI-700370F:168:C7JUKANXX:6:2308:7350:86923	multidrug	XP_753111.1|FEATURES|abcA|multidrug|abcA	0.999999620678	60.6	33	57.4	9.0e-10	1
MAJOR_FACILITATOR_SUPERFAMILY_TRANSPORTER	63	95	HWI-700370F:168:C7JUKANXX:6:2115:16474:5078	multidrug	ZP_03612813|FEATURES|major_facilitator_superfamily_transporter|multidrug|major_facilitator_superfamily_transporter	1.0	100.0	33	67.0	1.1e-12	1
ABCA	820	851	HWI-700370F:168:C7JUKANXX:6:1204:8537:34819	multidrug	XP_753111.1|FEATURES|abcA|multidrug|abcA	0.999999652215	90.6	32	61.2	6.2e-11	1
ABCA	942	973	HWI-700370F:168:C7JUKANXX:6:1208:4944:22671	multidrug	XP_753111.1|FEATURES|abcA|multidrug|abcA	0.999999581197	75.0	32	54.7	5.8e-09	1
MULTIDRUG_ABC_TRANSPORTER	371	403	HWI-700370F:168:C7JUKANXX:6:1103:14336:31916	multidrug	gi:920538074:ref:WP_052996048.1:|FEATURES|multidrug_ABC_transporter|multidrug|multidrug_ABC_transporter	0.997628710551	63.6	33	45.1	4.6e-06	1
MEPR	17	49	HWI-700370F:168:C7JUKANXX:6:2302:12202:81723	multidrug	YP_001440920.1|FEATURES|mepR|multidrug|mepR	0.999998917487	100.0	33	72.4	2.7e-14	1
ABCA	1050	1082	HWI-700370F:168:C7JUKANXX:6:1212:18450:64764	multidrug	XP_753111.1|FEATURES|abcA|multidrug|abcA	0.999999625931	69.7	33	57.8	6.9e-10	1
MULTIDRUG_ABC_TRANSPORTER	456	488	HWI-700370F:168:C7JUKANXX:6:2105:9420:67653	multidrug	gi:896355182:ref:WP_049310020.1:|FEATURES|multidrug_ABC_transporter|multidrug|multidrug_ABC_transporter	1.0	75.8	33	53.9	9.9e-09	1
ABCA	1196	1227	HWI-700370F:168:C7JUKANXX:6:1304:15411:71392	multidrug	XP_753111.1|FEATURES|abcA|multidrug|abcA	0.999999604095	78.1	32	56.2	2.0e-09	1
ABCA	1000	1032	HWI-700370F:168:C7JUKANXX:6:1203:19026:25944	multidrug	XP_753111.1|FEATURES|abcA|multidrug|abcA	0.999999411556	60.6	33	47.0	1.2e-06	1
MULTIDRUG_ABC_TRANSPORTER	478	510	HWI-700370F:168:C7JUKANXX:6:2304:10642:86862	multidrug	gi:516574297:ref:WP_017949361.1:|FEATURES|multidrug_ABC_transporter|multidrug|multidrug_ABC_transporter	1.0	72.7	33	52.8	2.2e-08	1
TETB	261	292	HWI-700370F:168:C7JUKANXX:6:1210:3960:93299	tetracycline	ZP_03561873|FEATURES|tetB|tetracycline|tetB	0.999999998815	100.0	32	68.2	5.1e-13	1
ABCA	1404	1436	HWI-700370F:168:C7JUKANXX:6:1215:2755:64406	multidrug	XP_753111.1|FEATURES|abcA|multidrug|abcA	0.999999497177	66.7	33	50.4	1.1e-07	1
ABCA	1160	1191	HWI-700370F:168:C7JUKANXX:6:2104:4171:11973	multidrug	XP_753111.1|FEATURES|abcA|multidrug|abcA	0.999999567718	68.8	32	53.9	9.9e-09	1
ABCA	1178	1209	HWI-700370F:168:C7JUKANXX:6:2114:19896:6766	multidrug	XP_753111.1|FEATURES|abcA|multidrug|abcA	0.99999950621	75.0	32	50.8	8.4e-08	1
ABCA	1002	1034	HWI-700370F:168:C7JUKANXX:6:1212:6431:42576	multidrug	XP_753111.1|FEATURES|abcA|multidrug|abcA	0.999999523409	63.6	33	51.6	4.9e-08	1
MULTIDRUG_ABC_TRANSPORTER	474	505	HWI-700370F:168:C7JUKANXX:6:1314:13623:83940	multidrug	gi:1031799645:ref:WP_064138838.1:|FEATURES|multidrug_ABC_transporter|multidrug|multidrug_ABC_transporter	1.0	65.6	32	47.4	9.3e-07	1
MULTIDRUG_ABC_TRANSPORTER	541	573	HWI-700370F:168:C7JUKANXX:6:2112:12436:34762	multidrug	gi:817122037:ref:WP_046494699.1:|FEATURES|multidrug_ABC_transporter|multidrug|multidrug_ABC_transporter	0.999998024093	63.6	33	45.8	2.7e-06	1
ABCA	955	986	HWI-700370F:168:C7JUKANXX:6:1212:14485:26782	multidrug	XP_753111.1|FEATURES|abcA|multidrug|abcA	0.99999944143	75.0	32	48.1	5.4e-07	1
MEPR	38	70	HWI-700370F:168:C7JUKANXX:6:2303:16025:91060	multidrug	YP_001440920.1|FEATURES|mepR|multidrug|mepR	0.999998992285	100.0	33	70.5	1.0e-13	1
MSRA	157	189	HWI-700370F:168:C7JUKANXX:6:2316:13631:24467	MLS	ABA02367|FEATURES|msrA|MLS|msrA	1.0	100.0	33	73.2	1.6e-14	1
EMRB-QACA_FAMILY_MAJOR_FACILITATOR_TRANSPORTER	162	194	HWI-700370F:168:C7JUKANXX:6:2103:20048:85257	multidrug	NC_009487.5169896.p01|FEATURES|EmrB-QacA_family_major_facilitator_transporter|multidrug|EmrB-QacA_family_major_facilitator_transporter	0.999999986046	100.0	33	67.0	1.1e-12	1
TETB	91	123	HWI-700370F:168:C7JUKANXX:6:2208:10434:84887	tetracycline	ZP_03561873|FEATURES|tetB|tetracycline|tetB	0.999999998396	100.0	33	67.0	1.1e-12	1
ABCA	879	910	HWI-700370F:168:C7JUKANXX:6:2108:2496:3571	multidrug	XP_753111.1|FEATURES|abcA|multidrug|abcA	0.999999339297	65.6	32	44.7	6.0e-06	1
ABCA	263	294	HWI-700370F:168:C7JUKANXX:6:2310:14725:32906	multidrug	XP_753111.1|FEATURES|abcA|multidrug|abcA	0.999999679126	90.6	32	62.8	2.1e-11	1
ABCA	949	980	HWI-700370F:168:C7JUKANXX:6:1304:11679:25290	multidrug	XP_753111.1|FEATURES|abcA|multidrug|abcA	0.999999593773	78.1	32	55.5	3.4e-09	1
ABCA	620	650	HWI-700370F:168:C7JUKANXX:6:1216:13960:78801	multidrug	XP_753111.1|FEATURES|abcA|multidrug|abcA	0.999999324861	61.3	31	48.5	4.2e-07	1
ABCA	958	989	HWI-700370F:168:C7JUKANXX:6:1307:6209:34257	multidrug	XP_753111.1|FEATURES|abcA|multidrug|abcA	0.999999659397	87.5	32	60.8	8.1e-11	1
EMRB-QACA_FAMILY_MAJOR_FACILITATOR_TRANSPORTER	442	474	HWI-700370F:168:C7JUKANXX:6:2204:11653:43509	multidrug	NC_002951.3237419.p01|FEATURES|EmrB-QacA_family_major_facilitator_transporter|multidrug|EmrB-QacA_family_major_facilitator_transporter	0.999999971769	87.9	33	58.2	5.2e-10	1
MULTIDRUG_ABC_TRANSPORTER	556	587	HWI-700370F:168:C7JUKANXX:6:2309:4005:25585	multidrug	gi:926376632:ref:WP_053705806.1:|FEATURES|multidrug_ABC_transporter|multidrug|multidrug_ABC_transporter	1.0	78.1	32	54.3	7.6e-09	1
STAPHYLOCOCCUS_MUPA_CONFERRING_RESISTANCE_TO_MUPIROCIN	701	733	HWI-700370F:168:C7JUKANXX:6:1103:6774:40361	mupirocin	CAA53189|FEATURES|Staphylococcus_mupA_conferring_resistance_to_mupirocin|mupirocin|Staphylococcus_mupA_conferring_resistance_to_mupirocin	0.999999953697	93.9	33	70.9	7.8e-14	1
MEXF	845	877	HWI-700370F:168:C7JUKANXX:6:2315:3740:58120	multidrug	gi:966432980:ref:WP_058473413.1:|FEATURES|mexF|multidrug|mexF	0.999999986006	60.6	33	47.8	7.1e-07	1
ABCA	976	1007	HWI-700370F:168:C7JUKANXX:6:1316:6001:71501	multidrug	XP_753111.1|FEATURES|abcA|multidrug|abcA	0.999999514922	71.9	32	51.2	6.4e-08	1
MAJOR_FACILITATOR_SUPERFAMILY_TRANSPORTER	238	269	HWI-700370F:168:C7JUKANXX:6:1107:13571:81875	multidrug	NC_002952.2859362.p01|FEATURES|major_facilitator_superfamily_transporter|multidrug|major_facilitator_superfamily_transporter	0.999999861604	100.0	32	65.1	4.3e-12	1
FMTC	188	220	HWI-700370F:168:C7JUKANXX:6:2215:2173:66629	beta-lactam	gi:1031796384:ref:WP_064136479.1:|FEATURES|fmtC|beta-lactam|fmtC	1.0	100.0	33	74.3	7.1e-15	1
AAD(9)	126	158	HWI-700370F:168:C7JUKANXX:6:2108:16583:72557	aminoglycoside	AAX54909|FEATURES|aad(9)|aminoglycoside|aad(9)	0.999999827856	100.0	33	65.9	2.5e-12	1
ABCA	640	670	HWI-700370F:168:C7JUKANXX:6:2101:3575:27838	multidrug	XP_753111.1|FEATURES|abcA|multidrug|abcA	0.999999604095	67.7	31	56.2	2.0e-09	1
ABCA	880	910	HWI-700370F:168:C7JUKANXX:6:2310:11480:39514	multidrug	XP_753111.1|FEATURES|abcA|multidrug|abcA	0.999999547429	80.6	31	52.8	2.2e-08	1
AAD(9)	106	138	HWI-700370F:168:C7JUKANXX:6:1215:14396:17813	aminoglycoside	AAX54909|FEATURES|aad(9)|aminoglycoside|aad(9)	0.99999993059	100.0	33	72.4	2.7e-14	1
ABCA	1302	1333	HWI-700370F:168:C7JUKANXX:6:2316:19358:56830	multidrug	XP_753111.1|FEATURES|abcA|multidrug|abcA	0.999999567718	65.6	32	53.9	9.9e-09	1
QACB	455	487	HWI-700370F:168:C7JUKANXX:6:1107:5256:93199	multidrug	AAK38457|FEATURES|qacB|multidrug|qacB	0.913695106412	100.0	33	63.9	9.6e-12	1
ABCA	353	384	HWI-700370F:168:C7JUKANXX:6:2204:20752:32557	multidrug	XP_753111.1|FEATURES|abcA|multidrug|abcA	0.999999422759	62.5	32	47.4	9.3e-07	1
ADEB	850	882	HWI-700370F:168:C7JUKANXX:6:2301:2072:74866	multidrug	gi:446910358:ref:WP_000987614.1:|FEATURES|adeB|multidrug|adeB	1.0	75.8	33	48.1	5.4e-07	1
NORB	315	347	HWI-700370F:168:C7JUKANXX:6:2214:16402:48648	fluoroquinolone	gi:738114161:ref:WP_036072414.1:|FEATURES|norB|fluoroquinolone|norB	1.0	66.7	33	48.1	5.4e-07	1
EMRB-QACA_FAMILY_MAJOR_FACILITATOR_TRANSPORTER	17	48	HWI-700370F:168:C7JUKANXX:6:1101:5796:14937	multidrug	NC_002951.3238155.p01|FEATURES|EmrB-QacA_family_major_facilitator_transporter|multidrug|EmrB-QacA_family_major_facilitator_transporter	0.999999827381	90.6	32	63.2	1.6e-11	1
MSBA	464	496	HWI-700370F:168:C7JUKANXX:6:2307:1835:36870	nitroimidazole	NP_415434.1|FEATURES|msbA|nitroimidazole|msbA	0.999519653907	66.7	33	44.3	7.8e-06	1
STAPHYLOCOCCUS_MUPA_CONFERRING_RESISTANCE_TO_MUPIROCIN	706	738	HWI-700370F:168:C7JUKANXX:6:1110:20679:99459	mupirocin	CAA53189|FEATURES|Staphylococcus_mupA_conferring_resistance_to_mupirocin|mupirocin|Staphylococcus_mupA_conferring_resistance_to_mupirocin	0.999999940772	93.9	33	69.3	2.3e-13	1
POXTA	159	189	HWI-700370F:168:C7JUKANXX:6:1301:11750:82046	multidrug	AVI44920.1|FEATURES|poxtA|multidrug|poxtA	0.9999992451	64.5	31	45.8	2.7e-06	1
ABCA	129	161	HWI-700370F:168:C7JUKANXX:6:2112:17975:53705	multidrug	XP_753111.1|FEATURES|abcA|multidrug|abcA	0.999999411556	63.6	33	47.0	1.2e-06	1
ABCA	999	1031	HWI-700370F:168:C7JUKANXX:6:2106:12073:86993	multidrug	XP_753111.1|FEATURES|abcA|multidrug|abcA	0.999999674554	84.8	33	62.4	2.8e-11	1
MSRA	389	421	HWI-700370F:168:C7JUKANXX:6:1109:9058:85249	MLS	gi:486216135:ref:WP_001556865.1:|FEATURES|msrA|MLS|msrA	1.0	100.0	33	67.0	1.1e-12	1
AAD(9)	155	187	HWI-700370F:168:C7JUKANXX:6:1107:5044:44177	aminoglycoside	AAX54909|FEATURES|aad(9)|aminoglycoside|aad(9)	0.999999871915	100.0	33	66.2	1.9e-12	1
MULTIDRUG_ABC_TRANSPORTER	551	582	HWI-700370F:168:C7JUKANXX:6:1111:21156:65891	multidrug	gi:926376632:ref:WP_053705806.1:|FEATURES|multidrug_ABC_transporter|multidrug|multidrug_ABC_transporter	1.0	71.9	32	49.3	2.4e-07	1
MULTIDRUG_ABC_TRANSPORTER	549	581	HWI-700370F:168:C7JUKANXX:6:1110:12683:29134	multidrug	gi:817122037:ref:WP_046494699.1:|FEATURES|multidrug_ABC_transporter|multidrug|multidrug_ABC_transporter	1.0	63.6	33	48.1	5.4e-07	1
BACA	142	174	HWI-700370F:168:C7JUKANXX:6:2301:18604:35704	bacitracin	P67390|FEATURES|bacA|bacitracin|bacA	1.0	100.0	33	68.9	3.0e-13	1
MEXD	357	389	HWI-700370F:168:C7JUKANXX:6:1214:12475:82927	multidrug	YP_348488|FEATURES|mexD|multidrug|mexD	1.0	72.7	33	52.8	2.2e-08	1
MULTIDRUG_ABC_TRANSPORTER	498	530	HWI-700370F:168:C7JUKANXX:6:2201:7440:37126	multidrug	gi:913055317:ref:WP_050357634.1:|FEATURES|multidrug_ABC_transporter|multidrug|multidrug_ABC_transporter	1.0	63.6	33	48.1	5.4e-07	1
ABCA	134	166	HWI-700370F:168:C7JUKANXX:6:1113:4520:63446	multidrug	XP_753111.1|FEATURES|abcA|multidrug|abcA	0.999999587694	75.8	33	55.1	4.4e-09	1
ABCA	365	396	HWI-700370F:168:C7JUKANXX:6:2205:13275:36280	multidrug	XP_753111.1|FEATURES|abcA|multidrug|abcA	0.999999581197	78.1	32	54.7	5.8e-09	1
ABCA	249	280	HWI-700370F:168:C7JUKANXX:6:1104:14184:80283	multidrug	XP_753111.1|FEATURES|abcA|multidrug|abcA	0.999999375857	78.1	32	50.8	8.4e-08	1
TRUNCATED_PUTATIVE_RESPONSE_REGULATOR_ARLR	176	208	HWI-700370F:168:C7JUKANXX:6:1301:12926:74417	unclassified	AE015929.1.gene1106.p01|FEATURES|truncated_putative_response_regulator_ArlR|unclassified|truncated_putative_response_regulator_ArlR	0.999999999999	97.0	33	69.7	1.7e-13	1
MULTIDRUG_ABC_TRANSPORTER	467	498	HWI-700370F:168:C7JUKANXX:6:1207:5982:48383	multidrug	gi:496018010:ref:WP_008742581.1:|FEATURES|multidrug_ABC_transporter|multidrug|multidrug_ABC_transporter	0.99999999997	62.5	32	47.4	9.3e-07	1
CEOB	44	75	HWI-700370F:168:C7JUKANXX:6:2102:7604:29179	multidrug	gi:590120227:emb:CDN64284.1:|FEATURES|ceoB|multidrug|ceoB	1.0	78.1	32	56.2	2.0e-09	1
MULTIDRUG_ABC_TRANSPORTER	482	512	HWI-700370F:168:C7JUKANXX:6:2215:8179:79316	multidrug	gi:817122037:ref:WP_046494699.1:|FEATURES|multidrug_ABC_transporter|multidrug|multidrug_ABC_transporter	1.0	74.2	31	50.1	1.4e-07	1
ABCA	933	965	HWI-700370F:168:C7JUKANXX:6:1209:18206:57325	multidrug	XP_753111.1|FEATURES|abcA|multidrug|abcA	0.999999375857	72.7	33	49.3	2.4e-07	1
EFRB	195	225	HWI-700370F:168:C7JUKANXX:6:1106:14567:12609	multidrug	CDO61516.1|FEATURES|efrB|multidrug|efrB	0.999998915134	61.3	31	44.3	7.8e-06	1
MDTC	127	158	HWI-700370F:168:C7JUKANXX:6:2201:1281:26731	multidrug	CP001918.1.gene3441.p01|FEATURES|mdtC|multidrug|mdtC	0.999999771043	62.5	32	46.6	1.6e-06	1
MULTIDRUG_ABC_TRANSPORTER	523	555	HWI-700370F:168:C7JUKANXX:6:2209:17457:85227	multidrug	gi:517381192:ref:WP_018555350.1:|FEATURES|multidrug_ABC_transporter|multidrug|multidrug_ABC_transporter	1.0	69.7	33	48.5	4.2e-07	1
ABCA	296	328	HWI-700370F:168:C7JUKANXX:6:1202:5131:72367	multidrug	XP_753111.1|FEATURES|abcA|multidrug|abcA	0.99999944143	63.6	33	48.1	5.4e-07	1
QACB	110	142	HWI-700370F:168:C7JUKANXX:6:2216:9974:37435	multidrug	AAK38457|FEATURES|qacB|multidrug|qacB	0.914671790375	100.0	33	65.5	3.3e-12	1
ABCA	849	881	HWI-700370F:168:C7JUKANXX:6:2311:18380:35366	multidrug	XP_753111.1|FEATURES|abcA|multidrug|abcA	0.999999481114	66.7	33	49.7	1.9e-07	1
MULTIDRUG_ABC_TRANSPORTER	451	483	HWI-700370F:168:C7JUKANXX:6:2315:11804:44226	multidrug	gi:686364868:ref:WP_031893738.1:|FEATURES|multidrug_ABC_transporter|multidrug|multidrug_ABC_transporter	1.0	75.8	33	57.4	9.0e-10	1
ABCA	862	894	HWI-700370F:168:C7JUKANXX:6:2110:5036:63822	multidrug	XP_753111.1|FEATURES|abcA|multidrug|abcA	0.999999461725	63.6	33	48.9	3.2e-07	1
ABCA	1208	1240	HWI-700370F:168:C7JUKANXX:6:1208:14198:42459	multidrug	XP_753111.1|FEATURES|abcA|multidrug|abcA	0.999999481114	69.7	33	55.1	4.4e-09	1
ABCA	928	960	HWI-700370F:168:C7JUKANXX:6:2103:6233:69933	multidrug	XP_753111.1|FEATURES|abcA|multidrug|abcA	0.99999947153	63.6	33	49.3	2.4e-07	1
ABCA	133	164	HWI-700370F:168:C7JUKANXX:6:1103:4064:83012	multidrug	XP_753111.1|FEATURES|abcA|multidrug|abcA	0.999999539642	75.0	32	52.4	2.9e-08	1
LMRB	94	125	HWI-700370F:168:C7JUKANXX:6:1309:19731:72136	MLS	gi:1007411670:gb:AMQ72759.1:|FEATURES|lmrB|MLS|lmrB	1.0	90.6	32	65.9	2.5e-12	1
ABCA	1222	1254	HWI-700370F:168:C7JUKANXX:6:2101:6714:89736	multidrug	XP_753111.1|FEATURES|abcA|multidrug|abcA	0.999999625931	78.8	33	63.5	1.2e-11	1
ABCA	836	867	HWI-700370F:168:C7JUKANXX:6:2308:5768:12817	multidrug	XP_753111.1|FEATURES|abcA|multidrug|abcA	0.999999581197	78.1	32	54.7	5.8e-09	1
MULTIDRUG_ABC_TRANSPORTER	481	513	HWI-700370F:168:C7JUKANXX:6:2201:6372:55462	multidrug	gi:516574297:ref:WP_017949361.1:|FEATURES|multidrug_ABC_transporter|multidrug|multidrug_ABC_transporter	1.0	78.8	33	54.7	5.8e-09	1
ABCA	874	904	HWI-700370F:168:C7JUKANXX:6:2112:2822:61767	multidrug	XP_753111.1|FEATURES|abcA|multidrug|abcA	0.999999422759	74.2	31	47.4	9.3e-07	1
ABCA	868	898	HWI-700370F:168:C7JUKANXX:6:2310:12474:33576	multidrug	XP_753111.1|FEATURES|abcA|multidrug|abcA	0.999999523409	77.4	31	51.6	4.9e-08	1
CLASS_A	201	231	HWI-700370F:168:C7JUKANXX:6:2314:4203:77026	beta-lactam	ABB82608|FEATURES|class_A|beta-lactam|class_A	1.0	100.0	31	64.7	5.6e-12	1
RPOB2	139	171	HWI-700370F:168:C7JUKANXX:6:1306:18684:60059	multidrug	BAD59497.1|FEATURES|rpoB2|multidrug|rpoB2	0.999999245425	69.7	33	53.1	1.7e-08	1
QACB	301	333	HWI-700370F:168:C7JUKANXX:6:2114:13249:37014	multidrug	AAK38457|FEATURES|qacB|multidrug|qacB	0.906701470087	100.0	33	68.2	5.1e-13	1
MULTIDRUG_ABC_TRANSPORTER	469	501	HWI-700370F:168:C7JUKANXX:6:2211:9467:37503	multidrug	gi:496018010:ref:WP_008742581.1:|FEATURES|multidrug_ABC_transporter|multidrug|multidrug_ABC_transporter	1.0	63.6	33	46.6	1.6e-06	1
MULTIDRUG_ABC_TRANSPORTER	466	498	HWI-700370F:168:C7JUKANXX:6:1312:6529:84203	multidrug	gi:985844137:ref:WP_060895163.1:|FEATURES|multidrug_ABC_transporter|multidrug|multidrug_ABC_transporter	0.999998867995	69.7	33	47.8	7.1e-07	1
RPOB2	718	750	HWI-700370F:168:C7JUKANXX:6:2111:10836:84428	multidrug	BAD59497.1|FEATURES|rpoB2|multidrug|rpoB2	0.999999255042	72.7	33	53.5	1.3e-08	1
ABCA	245	275	HWI-700370F:168:C7JUKANXX:6:2107:8142:31221	multidrug	XP_753111.1|FEATURES|abcA|multidrug|abcA	0.999999625931	90.3	31	57.8	6.9e-10	1
MULTIDRUG_ABC_TRANSPORTER	536	568	HWI-700370F:168:C7JUKANXX:6:1304:16195:99638	multidrug	gi:860594225:ref:WP_048475168.1:|FEATURES|multidrug_ABC_transporter|multidrug|multidrug_ABC_transporter	0.999999666864	60.6	33	44.7	6.0e-06	1
MULTIDRUG_ABC_TRANSPORTER	550	581	HWI-700370F:168:C7JUKANXX:6:2303:7166:53193	multidrug	gi:764446018:ref:WP_044369325.1:|FEATURES|multidrug_ABC_transporter|multidrug|multidrug_ABC_transporter	0.999999999607	65.6	32	44.7	6.0e-06	1
ABCA	255	287	HWI-700370F:168:C7JUKANXX:6:2112:12982:90204	multidrug	XP_753111.1|FEATURES|abcA|multidrug|abcA	0.999999643591	78.8	33	59.3	2.4e-10	1
MULTIDRUG_ABC_TRANSPORTER	550	581	HWI-700370F:168:C7JUKANXX:6:2211:16972:59601	multidrug	gi:817122037:ref:WP_046494699.1:|FEATURES|multidrug_ABC_transporter|multidrug|multidrug_ABC_transporter	1.0	68.8	32	50.4	1.1e-07	1
TETW	76	108	HWI-700370F:168:C7JUKANXX:6:1212:8614:28329	tetracycline	ACA23187|FEATURES|tetW|tetracycline|tetW	1.0	60.6	33	44.3	7.8e-06	1
CLASS_A	210	242	HWI-700370F:168:C7JUKANXX:6:1306:16684:69413	beta-lactam	NP_765163|FEATURES|class_A|beta-lactam|class_A	1.0	100.0	33	69.3	2.3e-13	1
ABCA	242	274	HWI-700370F:168:C7JUKANXX:6:2105:7335:36457	multidrug	XP_753111.1|FEATURES|abcA|multidrug|abcA	0.999999639152	84.8	33	58.9	3.1e-10	1
MULTIDRUG_ABC_TRANSPORTER	245	277	HWI-700370F:168:C7JUKANXX:6:1307:9890:18695	multidrug	gi:686364868:ref:WP_031893738.1:|FEATURES|multidrug_ABC_transporter|multidrug|multidrug_ABC_transporter	1.0	100.0	33	65.5	3.3e-12	1
RPOB2	488	518	HWI-700370F:168:C7JUKANXX:6:2316:4430:24072	multidrug	BAD59497.1|FEATURES|rpoB2|multidrug|rpoB2	0.999998925418	63.6	33	44.3	7.8e-06	1
ABCA	972	1004	HWI-700370F:168:C7JUKANXX:6:1206:15016:29903	multidrug	XP_753111.1|FEATURES|abcA|multidrug|abcA	0.99999950621	72.7	33	50.8	8.4e-08	1
ABCA	267	299	HWI-700370F:168:C7JUKANXX:6:1208:20345:58488	multidrug	XP_753111.1|FEATURES|abcA|multidrug|abcA	0.999999399967	60.6	33	46.6	1.6e-06	1
MSBA	472	502	HWI-700370F:168:C7JUKANXX:6:1208:2426:86153	nitroimidazole	NP_415434.1|FEATURES|msbA|nitroimidazole|msbA	0.999610107237	77.4	31	46.2	2.1e-06	1
EMRB-QACA_FAMILY_MAJOR_FACILITATOR_TRANSPORTER	128	158	HWI-700370F:168:C7JUKANXX:6:1214:15693:66899	multidrug	NC_002951.3237419.p01|FEATURES|EmrB-QacA_family_major_facilitator_transporter|multidrug|EmrB-QacA_family_major_facilitator_transporter	0.999999987151	100.0	31	65.5	3.3e-12	1
MULTIDRUG_ABC_TRANSPORTER	505	537	HWI-700370F:168:C7JUKANXX:6:2107:20309:33573	multidrug	gi:913055317:ref:WP_050357634.1:|FEATURES|multidrug_ABC_transporter|multidrug|multidrug_ABC_transporter	1.0	60.6	33	46.6	1.6e-06	1
DFRC	15	47	HWI-700370F:168:C7JUKANXX:6:1106:3431:39289	diaminopyrimidine	AAO04716.1|FEATURES|dfrC|diaminopyrimidine|dfrC	0.99992753485	84.8	33	66.6	1.5e-12	1
AAD(9)	116	148	HWI-700370F:168:C7JUKANXX:6:2311:11120:28500	aminoglycoside	AAX54909|FEATURES|aad(9)|aminoglycoside|aad(9)	0.999999874194	100.0	33	69.3	2.3e-13	1
MAJOR_FACILITATOR_SUPERFAMILY_TRANSPORTER	266	298	HWI-700370F:168:C7JUKANXX:6:2301:3467:27253	multidrug	NC_002952.2859362.p01|FEATURES|major_facilitator_superfamily_transporter|multidrug|major_facilitator_superfamily_transporter	0.999999894728	100.0	33	71.6	4.6e-14	1
LMRB	94	126	HWI-700370F:168:C7JUKANXX:6:1313:18061:37543	MLS	gi:1007411670:gb:AMQ72759.1:|FEATURES|lmrB|MLS|lmrB	1.0	90.9	33	68.2	5.1e-13	1
ARLS	85	117	HWI-700370F:168:C7JUKANXX:6:1115:8786:8213	multidrug	YP_499945.1|FEATURES|arlS|multidrug|arlS	0.999999115659	100.0	33	74.7	5.4e-15	1
AAD(9)	26	58	HWI-700370F:168:C7JUKANXX:6:2311:9440:77972	aminoglycoside	AAX54909|FEATURES|aad(9)|aminoglycoside|aad(9)	0.999999878633	100.0	33	66.2	1.9e-12	1
RPOB2	194	226	HWI-700370F:168:C7JUKANXX:6:1214:1577:41569	multidrug	BAD59497.1|FEATURES|rpoB2|multidrug|rpoB2	0.999999083448	60.6	33	47.8	7.1e-07	1
ABCA	838	868	HWI-700370F:168:C7JUKANXX:6:1306:9151:53130	multidrug	XP_753111.1|FEATURES|abcA|multidrug|abcA	0.999999531664	77.4	31	52.0	3.8e-08	1
MULTIDRUG_ABC_TRANSPORTER	468	500	HWI-700370F:168:C7JUKANXX:6:1102:9358:18016	multidrug	gi:844773046:ref:WP_047936044.1:|FEATURES|multidrug_ABC_transporter|multidrug|multidrug_ABC_transporter	1.0	84.8	33	60.1	1.4e-10	1
RIFAMPIN_MONOOXYGENASE	298	328	HWI-700370F:168:C7JUKANXX:6:2210:3278:81012	rifamycin	gi:769934495:ref:WP_045068423.1:|FEATURES|rifampin_monooxygenase|rifamycin|rifampin_monooxygenase	1.0	64.5	31	45.8	2.7e-06	1
STAPHYLOCOCCUS_MUPA_CONFERRING_RESISTANCE_TO_MUPIROCIN	51	83	HWI-700370F:168:C7JUKANXX:6:1207:17158:5742	mupirocin	CAA53189|FEATURES|Staphylococcus_mupA_conferring_resistance_to_mupirocin|mupirocin|Staphylococcus_mupA_conferring_resistance_to_mupirocin	0.999999965397	100.0	33	72.8	2.1e-14	1
VANR	86	118	HWI-700370F:168:C7JUKANXX:6:1213:6291:64400	glycopeptide	gi:938897327:ref:WP_054681472.1:|FEATURES|vanR|glycopeptide|vanR	0.999999852898	60.6	33	45.4	3.5e-06	1
EFRB	197	227	HWI-700370F:168:C7JUKANXX:6:1207:10351:79687	multidrug	CDO61516.1|FEATURES|efrB|multidrug|efrB	0.999998975685	64.5	31	45.1	4.6e-06	1
ABCA	175	206	HWI-700370F:168:C7JUKANXX:6:1108:9951:47422	multidrug	XP_753111.1|FEATURES|abcA|multidrug|abcA	0.999999388064	66.7	33	46.2	2.1e-06	1
STAPHYLOCOCCUS_MUPA_CONFERRING_RESISTANCE_TO_MUPIROCIN	774	806	HWI-700370F:168:C7JUKANXX:6:2305:17646:51965	mupirocin	CAA53189|FEATURES|Staphylococcus_mupA_conferring_resistance_to_mupirocin|mupirocin|Staphylococcus_mupA_conferring_resistance_to_mupirocin	0.99999990975	100.0	33	67.0	1.1e-12	1
MAJOR_FACILITATOR_SUPERFAMILY_TRANSPORTER	567	599	HWI-700370F:168:C7JUKANXX:6:1308:5142:45235	multidrug	NC_002952.2859362.p01|FEATURES|major_facilitator_superfamily_transporter|multidrug|major_facilitator_superfamily_transporter	0.999999874483	100.0	33	67.4	8.6e-13	1
AAD(9)	213	245	HWI-700370F:168:C7JUKANXX:6:2213:2587:30409	aminoglycoside	AAX54909|FEATURES|aad(9)|aminoglycoside|aad(9)	0.999999870465	100.0	33	73.9	9.2e-15	1
ERMA	185	217	HWI-700370F:168:C7JUKANXX:6:1107:3311:81879	MLS	P0A0H1|FEATURES|ermA|MLS|ermA	1.0	100.0	33	73.2	1.6e-14	1
ABCA	277	308	HWI-700370F:168:C7JUKANXX:6:2105:6635:60933	multidrug	XP_753111.1|FEATURES|abcA|multidrug|abcA	0.999999630936	75.0	32	58.2	5.2e-10	1
MULTIDRUG_ABC_TRANSPORTER	486	518	HWI-700370F:168:C7JUKANXX:6:2105:2927:60493	multidrug	gi:943938624:ref:WP_055567802.1:|FEATURES|multidrug_ABC_transporter|multidrug|multidrug_ABC_transporter	1.0	63.6	33	49.3	2.4e-07	1
ABCA	838	868	HWI-700370F:168:C7JUKANXX:6:2207:15229:29875	multidrug	XP_753111.1|FEATURES|abcA|multidrug|abcA	0.999999531664	77.4	31	52.0	3.8e-08	1
VATE	124	154	HWI-700370F:168:C7JUKANXX:6:1110:13974:61346	MLS	AF139725.gene.p01|FEATURES|vatE|MLS|vatE	0.999999999892	64.5	31	45.8	2.7e-06	1
ABCA	825	856	HWI-700370F:168:C7JUKANXX:6:1201:13007:94853	multidrug	XP_753111.1|FEATURES|abcA|multidrug|abcA	0.999999399967	90.6	32	61.2	6.2e-11	1
ABCA	350	380	HWI-700370F:168:C7JUKANXX:6:2103:9478:9793	multidrug	XP_753111.1|FEATURES|abcA|multidrug|abcA	0.999999339297	64.5	31	44.7	6.0e-06	1
ABCA	247	278	HWI-700370F:168:C7JUKANXX:6:2202:4968:96084	multidrug	XP_753111.1|FEATURES|abcA|multidrug|abcA	0.999999609736	84.4	32	56.6	1.5e-09	1
ABCA	826	858	HWI-700370F:168:C7JUKANXX:6:1313:4474:24073	multidrug	XP_753111.1|FEATURES|abcA|multidrug|abcA	0.999999363089	63.6	33	45.4	3.5e-06	1
PATA	230	262	HWI-700370F:168:C7JUKANXX:6:1112:6418:54821	fluoroquinolone	NP_417544.5|FEATURES|patA|fluoroquinolone|patA	0.999990757897	60.6	33	50.4	1.1e-07	1
MULTIDRUG_ABC_TRANSPORTER	496	526	HWI-700370F:168:C7JUKANXX:6:2216:13994:16075	multidrug	gi:913055317:ref:WP_050357634.1:|FEATURES|multidrug_ABC_transporter|multidrug|multidrug_ABC_transporter	1.0	67.7	31	45.4	3.5e-06	1
ABCA	1032	1064	HWI-700370F:168:C7JUKANXX:6:2311:17509:5661	multidrug	XP_753111.1|FEATURES|abcA|multidrug|abcA	0.999999514922	72.7	33	51.2	6.4e-08	1
MULTIDRUG_ABC_TRANSPORTER	561	593	HWI-700370F:168:C7JUKANXX:6:1205:15187:100447	multidrug	gi:496018010:ref:WP_008742581.1:|FEATURES|multidrug_ABC_transporter|multidrug|multidrug_ABC_transporter	1.0	66.7	33	48.9	3.2e-07	1
ABCA	928	960	HWI-700370F:168:C7JUKANXX:6:1207:6985:96208	multidrug	XP_753111.1|FEATURES|abcA|multidrug|abcA	0.99999947153	63.6	33	49.3	2.4e-07	1
ROSB	127	158	HWI-700370F:168:C7JUKANXX:6:2115:4337:21020	fosmidomycin	ZP_04631861|FEATURES|rosB|fosmidomycin|rosB	1.0	78.1	32	53.1	1.7e-08	1
ABCA	232	264	HWI-700370F:168:C7JUKANXX:6:2202:13270:70807	multidrug	XP_753111.1|FEATURES|abcA|multidrug|abcA	0.999999625931	78.8	33	57.8	6.9e-10	1
STAPHYLOCOCCUS_MUPA_CONFERRING_RESISTANCE_TO_MUPIROCIN	288	320	HWI-700370F:168:C7JUKANXX:6:1116:13963:90088	mupirocin	CAA53189|FEATURES|Staphylococcus_mupA_conferring_resistance_to_mupirocin|mupirocin|Staphylococcus_mupA_conferring_resistance_to_mupirocin	0.999999965397	100.0	33	72.8	2.1e-14	1
ABCA	277	308	HWI-700370F:168:C7JUKANXX:6:1301:11635:20527	multidrug	XP_753111.1|FEATURES|abcA|multidrug|abcA	0.999999609736	71.9	32	56.6	1.5e-09	1
ABCA	1212	1244	HWI-700370F:168:C7JUKANXX:6:2309:7985:40101	multidrug	XP_753111.1|FEATURES|abcA|multidrug|abcA	0.999999451699	63.6	33	49.3	2.4e-07	1
ABCA	861	893	HWI-700370F:168:C7JUKANXX:6:2313:12467:63815	multidrug	XP_753111.1|FEATURES|abcA|multidrug|abcA	0.99999944143	63.6	33	48.1	5.4e-07	1
ABCA	280	310	HWI-700370F:168:C7JUKANXX:6:1316:17476:6408	multidrug	XP_753111.1|FEATURES|abcA|multidrug|abcA	0.999999598239	77.4	31	56.6	1.5e-09	1
MSRA	357	389	HWI-700370F:168:C7JUKANXX:6:1315:1079:9162	MLS	ABA02367|FEATURES|msrA|MLS|msrA	1.0	100.0	33	68.6	3.9e-13	1
ABCA	262	293	HWI-700370F:168:C7JUKANXX:6:2201:8277:27482	multidrug	XP_753111.1|FEATURES|abcA|multidrug|abcA	0.999999639152	84.4	32	58.9	3.1e-10	1
VANG	97	128	HWI-700370F:168:C7JUKANXX:6:2212:17475:67307	glycopeptide	gi:1028100561:ref:WP_063856696.1:|FEATURES|vanG|glycopeptide|vanG	1.0	68.8	32	52.0	3.8e-08	1
ABCA	357	389	HWI-700370F:168:C7JUKANXX:6:2116:5425:39624	multidrug	XP_753111.1|FEATURES|abcA|multidrug|abcA	0.999999451699	60.6	33	48.5	4.2e-07	1
ABCA	820	852	HWI-700370F:168:C7JUKANXX:6:1112:7102:71385	multidrug	XP_753111.1|FEATURES|abcA|multidrug|abcA	0.999999683602	90.9	33	63.2	1.6e-11	1
PATA	237	269	HWI-700370F:168:C7JUKANXX:6:2109:19004:9872	fluoroquinolone	NP_417544.5|FEATURES|patA|fluoroquinolone|patA	0.999980052978	60.6	33	45.4	3.5e-06	1
ABCA	821	852	HWI-700370F:168:C7JUKANXX:6:1313:20310:58447	multidrug	XP_753111.1|FEATURES|abcA|multidrug|abcA	0.99999950621	81.2	32	53.1	1.7e-08	1
ERMA	151	181	HWI-700370F:168:C7JUKANXX:6:2102:20333:6400	MLS	gi:519428888:ref:WP_020277967.1:|FEATURES|ermA|MLS|ermA	1.0	100.0	31	67.8	6.6e-13	1
TAEA	264	295	HWI-700370F:168:C7JUKANXX:6:1104:10490:64465	pleuromutilin	APB03219.1|FEATURES|TaeA|pleuromutilin|TaeA	0.99967498266	65.6	32	46.2	2.1e-06	1
MEXN	844	876	HWI-700370F:168:C7JUKANXX:6:2309:15714:49099	multidrug	BAE06006.1|FEATURES|mexN|multidrug|mexN	0.999999330521	72.7	33	50.1	1.4e-07	1
MULTIDRUG_ABC_TRANSPORTER	204	236	HWI-700370F:168:C7JUKANXX:6:2307:8203:79272	multidrug	gi:686364868:ref:WP_031893738.1:|FEATURES|multidrug_ABC_transporter|multidrug|multidrug_ABC_transporter	1.0	87.9	33	63.9	9.6e-12	1
ABCA	955	987	HWI-700370F:168:C7JUKANXX:6:2204:19453:99103	multidrug	XP_753111.1|FEATURES|abcA|multidrug|abcA	0.999999639152	81.8	33	58.9	3.1e-10	1
ABCA	1145	1177	HWI-700370F:168:C7JUKANXX:6:2212:14480:3315	multidrug	XP_753111.1|FEATURES|abcA|multidrug|abcA	0.999999560586	69.7	33	53.5	1.3e-08	1
MULTIDRUG_ABC_TRANSPORTER	507	539	HWI-700370F:168:C7JUKANXX:6:1212:10067:64213	multidrug	gi:759527374:ref:WP_043247487.1:|FEATURES|multidrug_ABC_transporter|multidrug|multidrug_ABC_transporter	1.0	63.6	33	45.8	2.7e-06	1
MSBA	355	386	HWI-700370F:168:C7JUKANXX:6:2207:19180:40837	nitroimidazole	NP_415434.1|FEATURES|msbA|nitroimidazole|msbA	0.999540555661	62.5	32	44.7	6.0e-06	1
ABCA	280	310	HWI-700370F:168:C7JUKANXX:6:2211:12224:45836	multidrug	XP_753111.1|FEATURES|abcA|multidrug|abcA	0.999999683602	83.9	31	63.2	1.6e-11	1
ABCA	862	894	HWI-700370F:168:C7JUKANXX:6:1216:10646:86232	multidrug	XP_753111.1|FEATURES|abcA|multidrug|abcA	0.999999461725	63.6	33	48.9	3.2e-07	1
ABCA	342	374	HWI-700370F:168:C7JUKANXX:6:1305:18679:98049	multidrug	XP_753111.1|FEATURES|abcA|multidrug|abcA	0.999999481114	63.6	33	49.7	1.9e-07	1
ABCA	1061	1093	HWI-700370F:168:C7JUKANXX:6:2304:18406:34505	multidrug	XP_753111.1|FEATURES|abcA|multidrug|abcA	0.99999944143	63.6	33	48.1	5.4e-07	1
ABCA	942	973	HWI-700370F:168:C7JUKANXX:6:2112:17672:85476	multidrug	XP_753111.1|FEATURES|abcA|multidrug|abcA	0.999999634505	84.4	32	58.5	4.0e-10	1
RPOB2	1021	1053	HWI-700370F:168:C7JUKANXX:6:2113:4675:18683	multidrug	BAD59497.1|FEATURES|rpoB2|multidrug|rpoB2	0.99999905066	60.6	33	47.0	1.2e-06	1
ABCA	924	956	HWI-700370F:168:C7JUKANXX:6:2308:20058:65725	multidrug	XP_753111.1|FEATURES|abcA|multidrug|abcA	0.999999490356	72.7	33	50.8	8.4e-08	1
VANA	182	212	HWI-700370F:168:C7JUKANXX:6:1303:8889:80153	glycopeptide	AAX19283|FEATURES|vanA|glycopeptide|vanA	0.999999052056	61.3	31	44.3	7.8e-06	1
MULTIDRUG_ABC_TRANSPORTER	188	220	HWI-700370F:168:C7JUKANXX:6:2311:6550:52327	multidrug	gi:686364868:ref:WP_031893738.1:|FEATURES|multidrug_ABC_transporter|multidrug|multidrug_ABC_transporter	1.0	100.0	33	65.5	3.3e-12	1
QACB	457	488	HWI-700370F:168:C7JUKANXX:6:2307:8130:72364	multidrug	AAK38457|FEATURES|qacB|multidrug|qacB	0.912752561868	100.0	32	62.4	2.8e-11	1
ABCA	630	662	HWI-700370F:168:C7JUKANXX:6:2315:16953:11378	multidrug	XP_753111.1|FEATURES|abcA|multidrug|abcA	0.999999609736	66.7	33	56.6	1.5e-09	1
ABCA	448	479	HWI-700370F:168:C7JUKANXX:6:1313:16057:76209	multidrug	XP_753111.1|FEATURES|abcA|multidrug|abcA	0.999999514922	65.6	32	51.2	6.4e-08	1
ABCA	970	1002	HWI-700370F:168:C7JUKANXX:6:1210:11417:19443	multidrug	XP_753111.1|FEATURES|abcA|multidrug|abcA	0.999999422759	63.6	33	47.4	9.3e-07	1
COB(I)ALAMIN_ADENOLSYLTRANSFERASE	35	66	HWI-700370F:168:C7JUKANXX:6:1116:16658:27550	unclassified	gi:771454993:ref:WP_045149547.1:|FEATURES|cob(I)alamin_adenolsyltransferase|unclassified|cob(I)alamin_adenolsyltransferase	1.0	68.8	32	48.1	5.4e-07	1
MULTIDRUG_ABC_TRANSPORTER	381	411	HWI-700370F:168:C7JUKANXX:6:1202:2035:9661	multidrug	gi:1011969930:ref:WP_062776015.1:|FEATURES|multidrug_ABC_transporter|multidrug|multidrug_ABC_transporter	1.0	67.7	31	48.1	5.4e-07	1
TETP	6	37	HWI-700370F:168:C7JUKANXX:6:2107:11327:23759	tetracycline	NP_348076|FEATURES|tetP|tetracycline|tetP	1.0	62.5	32	48.9	3.2e-07	1
TETB	358	390	HWI-700370F:168:C7JUKANXX:6:1306:11156:101152	tetracycline	ZP_03561873|FEATURES|tetB|tetracycline|tetB	0.999999998396	100.0	33	68.2	5.1e-13	1
ABCA	820	852	HWI-700370F:168:C7JUKANXX:6:2215:19147:77332	multidrug	XP_753111.1|FEATURES|abcA|multidrug|abcA	0.999999630936	90.9	33	62.8	2.1e-11	1
ABCA	1174	1206	HWI-700370F:168:C7JUKANXX:6:1102:17086:49530	multidrug	XP_753111.1|FEATURES|abcA|multidrug|abcA	0.999999615244	72.7	33	57.0	1.2e-09	1
TETB	283	315	HWI-700370F:168:C7JUKANXX:6:2115:18796:95732	tetracycline	ZP_03561873|FEATURES|tetB|tetracycline|tetB	0.999999998621	100.0	33	67.4	8.6e-13	1
MDTB	274	305	HWI-700370F:168:C7JUKANXX:6:1206:7429:34929	multidrug	gi:553863833:ref:WP_023138386.1:|FEATURES|mdtB|multidrug|mdtB	0.99999999998	65.6	32	52.8	2.2e-08	1
MAJOR_FACILITATOR_SUPERFAMILY_TRANSPORTER	239	270	HWI-700370F:168:C7JUKANXX:6:2101:12006:43009	multidrug	NC_009487.5169637.p01|FEATURES|major_facilitator_superfamily_transporter|multidrug|major_facilitator_superfamily_transporter	0.99999962655	68.8	32	48.9	3.2e-07	1
BACA	167	199	HWI-700370F:168:C7JUKANXX:6:1213:17830:77806	bacitracin	YP_001416709|FEATURES|bacA|bacitracin|bacA	1.0	97.0	33	64.7	5.6e-12	1
ABCA	1025	1058	HWI-700370F:168:C7JUKANXX:6:2104:2209:92781	multidrug	XP_753111.1|FEATURES|abcA|multidrug|abcA	0.999999422759	67.6	34	51.2	6.4e-08	1
ABCA	235	266	HWI-700370F:168:C7JUKANXX:6:1301:9179:32807	multidrug	XP_753111.1|FEATURES|abcA|multidrug|abcA	0.999999647961	84.4	32	59.7	1.8e-10	1
VATE	119	150	HWI-700370F:168:C7JUKANXX:6:1311:3834:3755	MLS	AAG21695|FEATURES|vatE|MLS|vatE	1.0	75.0	32	50.4	1.1e-07	1
MULTIDRUG_ABC_TRANSPORTER	544	575	HWI-700370F:168:C7JUKANXX:6:1312:7143:78289	multidrug	gi:664556405:ref:WP_031071225.1:|FEATURES|multidrug_ABC_transporter|multidrug|multidrug_ABC_transporter	1.0	71.9	32	48.1	5.4e-07	1
RPOB2	889	920	HWI-700370F:168:C7JUKANXX:6:1207:3492:81567	multidrug	BAD59497.1|FEATURES|rpoB2|multidrug|rpoB2	0.999999316932	75.0	32	56.2	2.0e-09	1
MULTIDRUG_ABC_TRANSPORTER	486	516	HWI-700370F:168:C7JUKANXX:6:1306:13635:67561	multidrug	gi:497748188:ref:WP_010062372.1:|FEATURES|multidrug_ABC_transporter|multidrug|multidrug_ABC_transporter	1.0	74.2	31	52.0	3.8e-08	1
NORA	123	155	HWI-700370F:168:C7JUKANXX:6:1211:8896:30451	multidrug	gi:446964022:ref:WP_001041278.1:|FEATURES|norA|multidrug|norA	1.0	100.0	33	71.6	4.6e-14	1
ABCA	940	970	HWI-700370F:168:C7JUKANXX:6:2312:2791:30963	multidrug	XP_753111.1|FEATURES|abcA|multidrug|abcA	0.999999514922	71.0	31	51.2	6.4e-08	1
ABCA	873	903	HWI-700370F:168:C7JUKANXX:6:2305:13790:36452	multidrug	XP_753111.1|FEATURES|abcA|multidrug|abcA	0.999999388064	67.7	31	46.2	2.1e-06	1
ABCA	240	272	HWI-700370F:168:C7JUKANXX:6:1316:21133:11421	multidrug	XP_753111.1|FEATURES|abcA|multidrug|abcA	0.999999598239	75.8	33	55.8	2.6e-09	1
MULTIDRUG_ABC_TRANSPORTER	578	609	HWI-700370F:168:C7JUKANXX:6:2313:3898:21990	multidrug	gi:739906046:ref:WP_037756452.1:|FEATURES|multidrug_ABC_transporter|multidrug|multidrug_ABC_transporter	0.999999917943	65.6	32	46.2	2.1e-06	1
TRIC	945	977	HWI-700370F:168:C7JUKANXX:6:2303:17607:51668	triclosan	NP_248848.1|FEATURES|TriC|triclosan|TriC	0.999999981784	84.8	33	57.0	1.2e-09	1
RPOB2	490	522	HWI-700370F:168:C7JUKANXX:6:2105:15193:39995	multidrug	BAD59497.1|FEATURES|rpoB2|multidrug|rpoB2	0.999999173242	69.7	33	50.4	1.1e-07	1
RPOB2	1051	1083	HWI-700370F:168:C7JUKANXX:6:2114:2800:48107	multidrug	BAD59497.1|FEATURES|rpoB2|multidrug|rpoB2	0.999999411694	81.8	33	61.2	6.2e-11	1
ABCA	827	858	HWI-700370F:168:C7JUKANXX:6:2103:15229:78679	multidrug	XP_753111.1|FEATURES|abcA|multidrug|abcA	0.99999947153	78.1	32	49.3	2.4e-07	1
PATA	272	302	HWI-700370F:168:C7JUKANXX:6:2201:14739:10874	fluoroquinolone	NP_417544.5|FEATURES|patA|fluoroquinolone|patA	0.999995262682	74.2	31	55.1	4.4e-09	1
TLCC	159	190	HWI-700370F:168:C7JUKANXX:6:1113:1748:81169	MLS	M57437.gene.p01|FEATURES|tlcC|MLS|tlcC	0.999972160172	71.9	32	50.8	8.4e-08	1
ABCA	1029	1061	HWI-700370F:168:C7JUKANXX:6:2315:16051:90144	multidrug	XP_753111.1|FEATURES|abcA|multidrug|abcA	0.999999451699	63.6	33	52.0	3.8e-08	1
ABCA	226	256	HWI-700370F:168:C7JUKANXX:6:1304:13627:91900	multidrug	XP_753111.1|FEATURES|abcA|multidrug|abcA	0.999999363089	64.5	31	45.4	3.5e-06	1
OTRA	76	108	HWI-700370F:168:C7JUKANXX:6:1215:18882:36852	tetracycline	CAA37477|FEATURES|otrA|tetracycline|otrA	1.0	66.7	33	46.2	2.1e-06	1
ABCA	984	1015	HWI-700370F:168:C7JUKANXX:6:1206:8760:18245	multidrug	XP_753111.1|FEATURES|abcA|multidrug|abcA	0.999999514922	68.8	32	51.2	6.4e-08	1
MSBA	474	505	HWI-700370F:168:C7JUKANXX:6:2308:16964:96233	nitroimidazole	NP_415434.1|FEATURES|msbA|nitroimidazole|msbA	0.999540555661	62.5	32	44.7	6.0e-06	1
ABCA	945	977	HWI-700370F:168:C7JUKANXX:6:2116:21031:10434	multidrug	XP_753111.1|FEATURES|abcA|multidrug|abcA	0.999999667095	90.9	33	61.6	4.7e-11	1
ABCA	943	974	HWI-700370F:168:C7JUKANXX:6:2314:16904:32329	multidrug	XP_753111.1|FEATURES|abcA|multidrug|abcA	0.999999639152	96.9	32	62.8	2.1e-11	1
MULTIDRUG_ABC_TRANSPORTER	545	577	HWI-700370F:168:C7JUKANXX:6:2305:1609:8051	multidrug	gi:496018010:ref:WP_008742581.1:|FEATURES|multidrug_ABC_transporter|multidrug|multidrug_ABC_transporter	1.0	69.7	33	53.1	1.7e-08	1
ABCA	1025	1057	HWI-700370F:168:C7JUKANXX:6:2103:4859:79211	multidrug	XP_753111.1|FEATURES|abcA|multidrug|abcA	0.999999324861	60.6	33	44.3	7.8e-06	1
ABCA	973	1005	HWI-700370F:168:C7JUKANXX:6:1103:3354:55812	multidrug	XP_753111.1|FEATURES|abcA|multidrug|abcA	0.99999947153	84.8	33	62.0	3.6e-11	1
MARR	14	46	HWI-700370F:168:C7JUKANXX:6:2101:3466:38780	multidrug	gi:488397771:ref:WP_002467156.1:|FEATURES|marR|multidrug|marR	1.0	100.0	33	70.9	7.8e-14	1
ABCA	123	154	HWI-700370F:168:C7JUKANXX:6:2115:18484:40162	multidrug	XP_753111.1|FEATURES|abcA|multidrug|abcA	0.999999433582	65.6	32	47.8	7.1e-07	1
FMTC	70	102	HWI-700370F:168:C7JUKANXX:6:1209:2077:44075	beta-lactam	gi:1031796384:ref:WP_064136479.1:|FEATURES|fmtC|beta-lactam|fmtC	1.0	69.7	33	47.4	9.3e-07	1
MULTIDRUG_ABC_TRANSPORTER	481	513	HWI-700370F:168:C7JUKANXX:6:2109:6303:12200	multidrug	gi:516574297:ref:WP_017949361.1:|FEATURES|multidrug_ABC_transporter|multidrug|multidrug_ABC_transporter	1.0	69.7	33	49.7	1.9e-07	1
MULTIDRUG_ABC_TRANSPORTER	515	546	HWI-700370F:168:C7JUKANXX:6:1111:17469:31875	multidrug	gi:517381192:ref:WP_018555350.1:|FEATURES|multidrug_ABC_transporter|multidrug|multidrug_ABC_transporter	0.999999032228	65.6	32	46.6	1.6e-06	1
ABCA	1153	1185	HWI-700370F:168:C7JUKANXX:6:1209:9488:86483	multidrug	XP_753111.1|FEATURES|abcA|multidrug|abcA	0.999999581197	69.7	33	54.7	5.8e-09	1
ABCA	254	285	HWI-700370F:168:C7JUKANXX:6:2307:7800:51112	multidrug	XP_753111.1|FEATURES|abcA|multidrug|abcA	0.999999615244	84.4	32	57.0	1.2e-09	1
MULTIDRUG_ABC_TRANSPORTER	469	501	HWI-700370F:168:C7JUKANXX:6:1313:18620:78055	multidrug	gi:496018010:ref:WP_008742581.1:|FEATURES|multidrug_ABC_transporter|multidrug|multidrug_ABC_transporter	1.0	63.6	33	47.8	7.1e-07	1
ROSB	46	77	HWI-700370F:168:C7JUKANXX:6:1311:13656:74051	fosmidomycin	ZP_04631861|FEATURES|rosB|fosmidomycin|rosB	1.0	78.1	32	55.1	4.4e-09	1
BACA	45	77	HWI-700370F:168:C7JUKANXX:6:1107:13301:76337	bacitracin	P67390|FEATURES|bacA|bacitracin|bacA	1.0	100.0	33	68.2	5.1e-13	1
ABCA	829	861	HWI-700370F:168:C7JUKANXX:6:2312:13612:36200	multidrug	XP_753111.1|FEATURES|abcA|multidrug|abcA	0.999999625931	84.8	33	57.8	6.9e-10	1
ABCA	261	293	HWI-700370F:168:C7JUKANXX:6:2306:15871:3170	multidrug	XP_753111.1|FEATURES|abcA|multidrug|abcA	0.999999715746	93.9	33	66.2	1.9e-12	1
ABCA	366	398	HWI-700370F:168:C7JUKANXX:6:2315:1760:35231	multidrug	XP_753111.1|FEATURES|abcA|multidrug|abcA	0.99999947153	69.7	33	51.2	6.4e-08	1
RPOB2	266	298	HWI-700370F:168:C7JUKANXX:6:1115:5507:51906	multidrug	BAD59497.1|FEATURES|rpoB2|multidrug|rpoB2	0.99999905066	63.6	33	47.0	1.2e-06	1
MULTIDRUG_ABC_TRANSPORTER	544	575	HWI-700370F:168:C7JUKANXX:6:1216:10812:86499	multidrug	gi:496018010:ref:WP_008742581.1:|FEATURES|multidrug_ABC_transporter|multidrug|multidrug_ABC_transporter	0.999999999728	65.6	32	46.2	2.1e-06	1
MULTIDRUG_ABC_TRANSPORTER	451	483	HWI-700370F:168:C7JUKANXX:6:1206:1487:73435	multidrug	gi:664556405:ref:WP_031071225.1:|FEATURES|multidrug_ABC_transporter|multidrug|multidrug_ABC_transporter	0.999999999984	63.6	33	47.0	1.2e-06	1
FMTC	722	754	HWI-700370F:168:C7JUKANXX:6:1109:8676:86895	beta-lactam	gi:1031796384:ref:WP_064136479.1:|FEATURES|fmtC|beta-lactam|fmtC	1.0	100.0	33	74.3	7.1e-15	1
DFRC	8	39	HWI-700370F:168:C7JUKANXX:6:1316:19103:40868	diaminopyrimidine	AAO04716.1|FEATURES|dfrC|diaminopyrimidine|dfrC	0.999914768628	81.2	32	64.3	7.3e-12	1
ABCA	985	1017	HWI-700370F:168:C7JUKANXX:6:2307:20028:90888	multidrug	XP_753111.1|FEATURES|abcA|multidrug|abcA	0.999999652215	84.8	33	60.1	1.4e-10	1
MAJOR_FACILITATOR_SUPERFAMILY_TRANSPORTER	147	179	HWI-700370F:168:C7JUKANXX:6:2214:18325:17989	multidrug	ZP_03053667|FEATURES|major_facilitator_superfamily_transporter|multidrug|major_facilitator_superfamily_transporter	0.999999850246	60.6	33	51.2	6.4e-08	1
ABCA	895	927	HWI-700370F:168:C7JUKANXX:6:1305:10542:84058	multidrug	XP_753111.1|FEATURES|abcA|multidrug|abcA	0.999999324861	63.6	33	44.3	7.8e-06	1
ABCA	651	682	HWI-700370F:168:C7JUKANXX:6:2215:4690:51231	multidrug	XP_753111.1|FEATURES|abcA|multidrug|abcA	0.999999639152	68.8	32	58.9	3.1e-10	1
ABCA	620	651	HWI-700370F:168:C7JUKANXX:6:1116:10273:40527	multidrug	XP_753111.1|FEATURES|abcA|multidrug|abcA	0.999999481114	62.5	32	49.7	1.9e-07	1
MULTIDRUG_ABC_TRANSPORTER	532	564	HWI-700370F:168:C7JUKANXX:6:2301:2279:74695	multidrug	gi:496018010:ref:WP_008742581.1:|FEATURES|multidrug_ABC_transporter|multidrug|multidrug_ABC_transporter	0.999999999941	63.6	33	48.1	5.4e-07	1
SRMB	383	413	HWI-700370F:168:C7JUKANXX:6:2206:17557:97907	MLS	X63451.gene.p01|FEATURES|srmB|MLS|srmB	0.999999993885	64.5	31	46.2	2.1e-06	1
MEPA	30	61	HWI-700370F:168:C7JUKANXX:6:2101:7567:64028	multidrug	gi:686157080:ref:WP_031788612.1:|FEATURES|mepA|multidrug|mepA	1.0	100.0	32	64.7	5.6e-12	1
ABCA	1164	1196	HWI-700370F:168:C7JUKANXX:6:1211:13030:23324	multidrug	XP_753111.1|FEATURES|abcA|multidrug|abcA	0.99999947153	66.7	33	53.9	9.9e-09	1
ABCA	640	670	HWI-700370F:168:C7JUKANXX:6:2313:17080:41157	multidrug	XP_753111.1|FEATURES|abcA|multidrug|abcA	0.999999604095	67.7	31	56.2	2.0e-09	1
ABCA	796	828	HWI-700370F:168:C7JUKANXX:6:1207:10016:35231	multidrug	XP_753111.1|FEATURES|abcA|multidrug|abcA	0.999999587694	72.7	33	55.1	4.4e-09	1
ABCA	939	969	HWI-700370F:168:C7JUKANXX:6:2116:7759:71862	multidrug	XP_753111.1|FEATURES|abcA|multidrug|abcA	0.999999523409	77.4	31	51.6	4.9e-08	1
OPTRA	198	228	HWI-700370F:168:C7JUKANXX:6:1206:3071:65465	oxazolidinone	AKA86814|FEATURES|optrA|oxazolidinone|optrA	0.999179369745	61.3	31	49.7	1.9e-07	1
STAPHYLOCOCCUS_MUPA_CONFERRING_RESISTANCE_TO_MUPIROCIN	309	339	HWI-700370F:168:C7JUKANXX:6:1311:20811:96398	mupirocin	CAA53189|FEATURES|Staphylococcus_mupA_conferring_resistance_to_mupirocin|mupirocin|Staphylococcus_mupA_conferring_resistance_to_mupirocin	0.99999990975	100.0	31	66.6	1.5e-12	1
ADEB	386	418	HWI-700370F:168:C7JUKANXX:6:2107:18413:59935	multidrug	gi:820799228:ref:WP_046760544.1:|FEATURES|adeB|multidrug|adeB	1.0	93.9	33	62.8	2.1e-11	1
ABCA	353	383	HWI-700370F:168:C7JUKANXX:6:2304:16870:92427	multidrug	XP_753111.1|FEATURES|abcA|multidrug|abcA	0.999999353085	64.5	31	46.2	2.1e-06	1
MSRA	122	154	HWI-700370F:168:C7JUKANXX:6:1313:6636:83102	MLS	gi:686335175:ref:WP_031881860.1:|FEATURES|msrA|MLS|msrA	1.0	100.0	33	72.0	3.5e-14	1
ABCA	835	867	HWI-700370F:168:C7JUKANXX:6:1110:8719:17684	multidrug	XP_753111.1|FEATURES|abcA|multidrug|abcA	0.999999667095	90.9	33	62.4	2.8e-11	1
ABCA	1176	1208	HWI-700370F:168:C7JUKANXX:6:1303:3011:2146	multidrug	XP_753111.1|FEATURES|abcA|multidrug|abcA	0.999999523409	72.7	33	51.6	4.9e-08	1
CLASS_A	139	171	HWI-700370F:168:C7JUKANXX:6:2205:9828:62221	beta-lactam	ABB82608|FEATURES|class_A|beta-lactam|class_A	1.0	100.0	33	70.5	1.0e-13	1
ABCA	856	888	HWI-700370F:168:C7JUKANXX:6:2215:17553:59480	multidrug	XP_753111.1|FEATURES|abcA|multidrug|abcA	0.999999497177	75.8	33	60.1	1.4e-10	1
ABCA	979	1011	HWI-700370F:168:C7JUKANXX:6:2312:12261:28839	multidrug	XP_753111.1|FEATURES|abcA|multidrug|abcA	0.999999674554	84.8	33	62.4	2.8e-11	1
ABCA	986	1018	HWI-700370F:168:C7JUKANXX:6:2109:10243:99744	multidrug	XP_753111.1|FEATURES|abcA|multidrug|abcA	0.999999399967	63.6	33	46.6	1.6e-06	1
ABCA	371	402	HWI-700370F:168:C7JUKANXX:6:1303:12964:57630	multidrug	XP_753111.1|FEATURES|abcA|multidrug|abcA	0.999999634505	81.2	32	58.5	4.0e-10	1
MULTIDRUG_ABC_TRANSPORTER	84	116	HWI-700370F:168:C7JUKANXX:6:1105:16246:61381	multidrug	gi:686364868:ref:WP_031893738.1:|FEATURES|multidrug_ABC_transporter|multidrug|multidrug_ABC_transporter	1.0	93.9	33	67.8	6.6e-13	1
STAPHYLOCOCCUS_MUPA_CONFERRING_RESISTANCE_TO_MUPIROCIN	492	524	HWI-700370F:168:C7JUKANXX:6:2312:12866:82798	mupirocin	CAA53189|FEATURES|Staphylococcus_mupA_conferring_resistance_to_mupirocin|mupirocin|Staphylococcus_mupA_conferring_resistance_to_mupirocin	0.999999979676	100.0	33	76.3	1.9e-15	1
MULTIDRUG_ABC_TRANSPORTER	496	528	HWI-700370F:168:C7JUKANXX:6:2110:2876:100189	multidrug	gi:913055317:ref:WP_050357634.1:|FEATURES|multidrug_ABC_transporter|multidrug|multidrug_ABC_transporter	1.0	69.7	33	53.5	1.3e-08	1
MULTIDRUG_ABC_TRANSPORTER	455	487	HWI-700370F:168:C7JUKANXX:6:2106:11584:75141	multidrug	gi:664556405:ref:WP_031071225.1:|FEATURES|multidrug_ABC_transporter|multidrug|multidrug_ABC_transporter	1.0	66.7	33	49.7	1.9e-07	1
ABCA	629	661	HWI-700370F:168:C7JUKANXX:6:2115:20241:47882	multidrug	XP_753111.1|FEATURES|abcA|multidrug|abcA	0.999999625931	63.6	33	57.8	6.9e-10	1
QACB	390	422	HWI-700370F:168:C7JUKANXX:6:1112:10027:28266	multidrug	AAK38457|FEATURES|qacB|multidrug|qacB	0.915540335986	100.0	33	67.0	1.1e-12	1
BACA	74	106	HWI-700370F:168:C7JUKANXX:6:1201:3954:96925	bacitracin	P67390|FEATURES|bacA|bacitracin|bacA	1.0	100.0	33	71.2	6.0e-14	1
ABCA	641	672	HWI-700370F:168:C7JUKANXX:6:1305:20169:23148	multidrug	XP_753111.1|FEATURES|abcA|multidrug|abcA	0.999999625931	65.6	32	57.8	6.9e-10	1
ABCA	1196	1227	HWI-700370F:168:C7JUKANXX:6:2207:1153:33859	multidrug	XP_753111.1|FEATURES|abcA|multidrug|abcA	0.999999604095	78.1	32	56.2	2.0e-09	1
MACB	24	54	HWI-700370F:168:C7JUKANXX:6:2202:18949:25305	MLS	gi:1000904163:ref:WP_061155197.1:|FEATURES|macB|MLS|macB	1.0	67.7	31	44.7	6.0e-06	1
MSBA	374	406	HWI-700370F:168:C7JUKANXX:6:2104:8876:28532	nitroimidazole	NP_415434.1|FEATURES|msbA|nitroimidazole|msbA	0.999519653907	60.6	33	44.3	7.8e-06	1
MULTIDRUG_ABC_TRANSPORTER	533	564	HWI-700370F:168:C7JUKANXX:6:2201:12073:19389	multidrug	gi:664556405:ref:WP_031071225.1:|FEATURES|multidrug_ABC_transporter|multidrug|multidrug_ABC_transporter	0.999986306655	68.8	32	47.0	1.2e-06	1
MULTIDRUG_ABC_TRANSPORTER	472	504	HWI-700370F:168:C7JUKANXX:6:2108:18325:18197	multidrug	gi:896355182:ref:WP_049310020.1:|FEATURES|multidrug_ABC_transporter|multidrug|multidrug_ABC_transporter	1.0	66.7	33	46.2	2.1e-06	1
TRUNCATED_PUTATIVE_RESPONSE_REGULATOR_ARLR	90	122	HWI-700370F:168:C7JUKANXX:6:1303:5957:18657	unclassified	gi:446114283:ref:WP_000192138.1:|FEATURES|truncated_putative_response_regulator_ArlR|unclassified|truncated_putative_response_regulator_ArlR	0.999999993777	87.9	33	63.9	9.6e-12	1
MULTIDRUG_ABC_TRANSPORTER	477	509	HWI-700370F:168:C7JUKANXX:6:2116:17045:27273	multidrug	gi:516574297:ref:WP_017949361.1:|FEATURES|multidrug_ABC_transporter|multidrug|multidrug_ABC_transporter	1.0	69.7	33	52.4	2.9e-08	1
EMRB-QACA_FAMILY_MAJOR_FACILITATOR_TRANSPORTER	346	378	HWI-700370F:168:C7JUKANXX:6:1106:18749:5686	multidrug	NC_002951.3238155.p01|FEATURES|EmrB-QacA_family_major_facilitator_transporter|multidrug|EmrB-QacA_family_major_facilitator_transporter	0.999999794141	87.9	33	65.5	3.3e-12	1
QACB	255	286	HWI-700370F:168:C7JUKANXX:6:2212:1983:68759	multidrug	AAK38457|FEATURES|qacB|multidrug|qacB	0.912752561868	100.0	32	64.3	7.3e-12	1
TRIA	63	95	HWI-700370F:168:C7JUKANXX:6:1113:15331:48077	triclosan	NP_248846.1|FEATURES|TriA|triclosan|TriA	0.999999796636	60.6	33	44.7	6.0e-06	1
LNUA	102	134	HWI-700370F:168:C7JUKANXX:6:2215:2245:54019	MLS	YP_473355|FEATURES|lnuA|MLS|lnuA	1.0	100.0	33	75.9	2.4e-15	1
MSRA	379	410	HWI-700370F:168:C7JUKANXX:6:2313:3026:53364	MLS	ABA02367|FEATURES|msrA|MLS|msrA	1.0	100.0	32	65.1	4.3e-12	1
CLASS_A	64	96	HWI-700370F:168:C7JUKANXX:6:2316:14525:97106	beta-lactam	ABB82608|FEATURES|class_A|beta-lactam|class_A	1.0	97.0	33	67.8	6.6e-13	1
CEOB	67	99	HWI-700370F:168:C7JUKANXX:6:1307:2323:74278	multidrug	AAB58161|FEATURES|ceoB|multidrug|ceoB	1.0	75.8	33	54.7	5.8e-09	1
MULTIDRUG_ABC_TRANSPORTER	460	492	HWI-700370F:168:C7JUKANXX:6:1202:11426:48284	multidrug	gi:1031799645:ref:WP_064138838.1:|FEATURES|multidrug_ABC_transporter|multidrug|multidrug_ABC_transporter	1.0	63.6	33	46.2	2.1e-06	1
NORB	146	178	HWI-700370F:168:C7JUKANXX:6:1204:7581:79681	fluoroquinolone	gi:494742298:ref:WP_007477706.1:|FEATURES|norB|fluoroquinolone|norB	0.999963087943	60.6	33	47.4	9.3e-07	1
ABCA	1033	1064	HWI-700370F:168:C7JUKANXX:6:1302:14533:98819	multidrug	XP_753111.1|FEATURES|abcA|multidrug|abcA	0.99999950621	75.0	32	50.8	8.4e-08	1
ABCA	928	959	HWI-700370F:168:C7JUKANXX:6:1208:4076:42935	multidrug	XP_753111.1|FEATURES|abcA|multidrug|abcA	0.999999620678	87.5	32	60.1	1.4e-10	1
ABCA	291	323	HWI-700370F:168:C7JUKANXX:6:1214:4055:2546	multidrug	XP_753111.1|FEATURES|abcA|multidrug|abcA	0.999999461725	66.7	33	48.9	3.2e-07	1
ABCA	833	864	HWI-700370F:168:C7JUKANXX:6:1113:19347:17435	multidrug	XP_753111.1|FEATURES|abcA|multidrug|abcA	0.999999388064	62.5	32	46.2	2.1e-06	1
ABCA	542	573	HWI-700370F:168:C7JUKANXX:6:1216:8547:14984	multidrug	XP_753111.1|FEATURES|abcA|multidrug|abcA	0.999999461725	62.5	32	48.9	3.2e-07	1
AAD(9)	32	64	HWI-700370F:168:C7JUKANXX:6:2206:20439:29776	aminoglycoside	AAX54909|FEATURES|aad(9)|aminoglycoside|aad(9)	0.999999868765	100.0	33	68.2	5.1e-13	1
ABCA	988	1020	HWI-700370F:168:C7JUKANXX:6:2204:6822:59313	multidrug	XP_753111.1|FEATURES|abcA|multidrug|abcA	0.999999324861	72.7	33	50.8	8.4e-08	1
RPOB2	436	466	HWI-700370F:168:C7JUKANXX:6:2102:5500:9367	multidrug	BAD59497.1|FEATURES|rpoB2|multidrug|rpoB2	0.999999283006	87.1	31	58.9	3.1e-10	1
ABCA	865	895	HWI-700370F:168:C7JUKANXX:6:2201:19731:89181	multidrug	XP_753111.1|FEATURES|abcA|multidrug|abcA	0.99999947153	71.0	31	49.3	2.4e-07	1
MECR1	514	546	HWI-700370F:168:C7JUKANXX:6:2310:10977:45565	beta-lactam	gi:1006694739:ref:WP_061822031.1:|FEATURES|mecR1|beta-lactam|mecR1	1.0	60.6	33	47.8	7.1e-07	1
ABCA	290	322	HWI-700370F:168:C7JUKANXX:6:2116:14845:45818	multidrug	XP_753111.1|FEATURES|abcA|multidrug|abcA	0.999999433582	63.6	33	50.8	8.4e-08	1
ABCA	989	1021	HWI-700370F:168:C7JUKANXX:6:2110:12264:10008	multidrug	XP_753111.1|FEATURES|abcA|multidrug|abcA	0.999999388064	87.9	33	61.6	4.7e-11	1
ABCA	640	670	HWI-700370F:168:C7JUKANXX:6:1214:11804:30807	multidrug	XP_753111.1|FEATURES|abcA|multidrug|abcA	0.999999604095	67.7	31	56.2	2.0e-09	1
MULTIDRUG_ABC_TRANSPORTER	558	589	HWI-700370F:168:C7JUKANXX:6:2308:14404:34972	multidrug	gi:944152509:ref:WP_055644808.1:|FEATURES|multidrug_ABC_transporter|multidrug|multidrug_ABC_transporter	0.999999999808	62.5	32	47.0	1.2e-06	1
LMRD	615	645	HWI-700370F:168:C7JUKANXX:6:2202:6547:80056	MLS	ABF66027.1|FEATURES|lmrD|MLS|lmrD	0.999999988192	61.3	31	44.7	6.0e-06	1
QACA	158	190	HWI-700370F:168:C7JUKANXX:6:1312:1437:58503	multidrug	YP_536864|FEATURES|qacA|multidrug|qacA	0.916081606777	100.0	33	68.9	3.0e-13	1
MULTIDRUG_ABC_TRANSPORTER	540	572	HWI-700370F:168:C7JUKANXX:6:2215:15798:91355	multidrug	gi:496018010:ref:WP_008742581.1:|FEATURES|multidrug_ABC_transporter|multidrug|multidrug_ABC_transporter	1.0	69.7	33	49.3	2.4e-07	1
MULTIDRUG_ABC_TRANSPORTER	452	482	HWI-700370F:168:C7JUKANXX:6:1113:12805:46429	multidrug	gi:896355182:ref:WP_049310020.1:|FEATURES|multidrug_ABC_transporter|multidrug|multidrug_ABC_transporter	1.0	74.2	31	50.8	8.4e-08	1
OLEB	47	78	HWI-700370F:168:C7JUKANXX:6:1109:8297:99944	MLS	AAA50325|FEATURES|oleB|MLS|oleB	0.999999993508	68.8	32	45.1	4.6e-06	1
ABCA	232	263	HWI-700370F:168:C7JUKANXX:6:1116:14291:10960	multidrug	XP_753111.1|FEATURES|abcA|multidrug|abcA	0.999999539642	71.9	32	52.4	2.9e-08	1
MSBA	373	403	HWI-700370F:168:C7JUKANXX:6:1115:1577:34160	nitroimidazole	NP_415434.1|FEATURES|msbA|nitroimidazole|msbA	0.999519653907	67.7	31	44.3	7.8e-06	1
RPOB2	891	923	HWI-700370F:168:C7JUKANXX:6:2203:8687:59589	multidrug	BAD59497.1|FEATURES|rpoB2|multidrug|rpoB2	0.999999316932	72.7	33	56.2	2.0e-09	1
ABCA	919	951	HWI-700370F:168:C7JUKANXX:6:1111:7361:8132	multidrug	XP_753111.1|FEATURES|abcA|multidrug|abcA	0.999999514922	69.7	33	51.2	6.4e-08	1
ABCA	940	971	HWI-700370F:168:C7JUKANXX:6:1105:3854:69063	multidrug	XP_753111.1|FEATURES|abcA|multidrug|abcA	0.999999553147	71.9	32	53.1	1.7e-08	1
EMRB-QACA_FAMILY_MAJOR_FACILITATOR_TRANSPORTER	364	396	HWI-700370F:168:C7JUKANXX:6:1107:11126:71243	multidrug	NC_002951.3237419.p01|FEATURES|EmrB-QacA_family_major_facilitator_transporter|multidrug|EmrB-QacA_family_major_facilitator_transporter	0.999999989417	100.0	33	67.8	6.6e-13	1
ABCA	824	856	HWI-700370F:168:C7JUKANXX:6:2216:13182:53068	multidrug	XP_753111.1|FEATURES|abcA|multidrug|abcA	0.999999581197	78.8	33	54.7	5.8e-09	1
MULTIDRUG_ABC_TRANSPORTER	494	526	HWI-700370F:168:C7JUKANXX:6:1114:2605:35888	multidrug	gi:913055317:ref:WP_050357634.1:|FEATURES|multidrug_ABC_transporter|multidrug|multidrug_ABC_transporter	1.0	69.7	33	52.0	3.8e-08	1
FMTC	243	275	HWI-700370F:168:C7JUKANXX:6:2315:14047:30035	beta-lactam	gi:1031796384:ref:WP_064136479.1:|FEATURES|fmtC|beta-lactam|fmtC	1.0	100.0	33	67.8	6.6e-13	1
MULTIDRUG_ABC_TRANSPORTER	527	559	HWI-700370F:168:C7JUKANXX:6:2209:4754:99886	multidrug	gi:817122037:ref:WP_046494699.1:|FEATURES|multidrug_ABC_transporter|multidrug|multidrug_ABC_transporter	1.0	66.7	33	47.4	9.3e-07	1
ABCA	555	586	HWI-700370F:168:C7JUKANXX:6:1205:10447:28821	multidrug	XP_753111.1|FEATURES|abcA|multidrug|abcA	0.999999481114	65.6	32	49.7	1.9e-07	1
ABCA	188	220	HWI-700370F:168:C7JUKANXX:6:1116:20596:89971	multidrug	XP_753111.1|FEATURES|abcA|multidrug|abcA	0.999999593773	75.8	33	55.5	3.4e-09	1
ABCA	254	286	HWI-700370F:168:C7JUKANXX:6:2308:1395:38859	multidrug	XP_753111.1|FEATURES|abcA|multidrug|abcA	0.999999593773	78.8	33	55.5	3.4e-09	1
ABCA	872	903	HWI-700370F:168:C7JUKANXX:6:1212:15739:85648	multidrug	XP_753111.1|FEATURES|abcA|multidrug|abcA	0.999999593773	81.2	32	57.4	9.0e-10	1
MAJOR_FACILITATOR_SUPERFAMILY_TRANSPORTER	323	355	HWI-700370F:168:C7JUKANXX:6:2301:7653:48932	multidrug	NC_009487.5169637.p01|FEATURES|major_facilitator_superfamily_transporter|multidrug|major_facilitator_superfamily_transporter	0.999999838609	100.0	33	65.9	2.5e-12	1
FMTC	312	344	HWI-700370F:168:C7JUKANXX:6:1303:7066:24161	beta-lactam	gi:1031796384:ref:WP_064136479.1:|FEATURES|fmtC|beta-lactam|fmtC	1.0	100.0	33	65.9	2.5e-12	1
ABCA	1204	1234	HWI-700370F:168:C7JUKANXX:6:1109:3215:69411	multidrug	XP_753111.1|FEATURES|abcA|multidrug|abcA	0.999999587694	77.4	31	60.1	1.4e-10	1
MULTIDRUG_ABC_TRANSPORTER	519	551	HWI-700370F:168:C7JUKANXX:6:2109:9871:73805	multidrug	gi:517381192:ref:WP_018555350.1:|FEATURES|multidrug_ABC_transporter|multidrug|multidrug_ABC_transporter	1.0	69.7	33	49.3	2.4e-07	1
PATA	235	267	HWI-700370F:168:C7JUKANXX:6:2110:9456:62480	fluoroquinolone	NP_417544.5|FEATURES|patA|fluoroquinolone|patA	0.999982420485	63.6	33	46.2	2.1e-06	1
MSBA	363	394	HWI-700370F:168:C7JUKANXX:6:2111:4343:20863	nitroimidazole	NP_415434.1|FEATURES|msbA|nitroimidazole|msbA	0.999723568172	75.0	32	49.3	2.4e-07	1
ABCA	874	905	HWI-700370F:168:C7JUKANXX:6:1303:2997:52717	multidrug	XP_753111.1|FEATURES|abcA|multidrug|abcA	0.999999634505	87.5	32	58.5	4.0e-10	1
ABCA	1216	1248	HWI-700370F:168:C7JUKANXX:6:1310:13462:89907	multidrug	XP_753111.1|FEATURES|abcA|multidrug|abcA	0.999999712704	75.8	33	65.9	2.5e-12	1
ABCA	864	896	HWI-700370F:168:C7JUKANXX:6:2214:16292:47562	multidrug	XP_753111.1|FEATURES|abcA|multidrug|abcA	0.999999643591	81.8	33	59.3	2.4e-10	1
ABCA	937	969	HWI-700370F:168:C7JUKANXX:6:2215:8262:33770	multidrug	XP_753111.1|FEATURES|abcA|multidrug|abcA	0.999999704432	93.9	33	65.1	4.3e-12	1
MULTIDRUG_ABC_TRANSPORTER	494	526	HWI-700370F:168:C7JUKANXX:6:2208:11080:92421	multidrug	gi:913055317:ref:WP_050357634.1:|FEATURES|multidrug_ABC_transporter|multidrug|multidrug_ABC_transporter	1.0	69.7	33	52.4	2.9e-08	1
MARR	94	126	HWI-700370F:168:C7JUKANXX:6:2305:4005:12293	multidrug	gi:686222516:ref:WP_031822618.1:|FEATURES|marR|multidrug|marR	1.0	100.0	33	65.5	3.3e-12	1
ABCA	1001	1033	HWI-700370F:168:C7JUKANXX:6:1102:3977:66559	multidrug	XP_753111.1|FEATURES|abcA|multidrug|abcA	0.999999497177	66.7	33	50.4	1.1e-07	1
ABCA	354	386	HWI-700370F:168:C7JUKANXX:6:1312:13368:59258	multidrug	XP_753111.1|FEATURES|abcA|multidrug|abcA	0.999999399967	63.6	33	46.6	1.6e-06	1
ABCA	983	1014	HWI-700370F:168:C7JUKANXX:6:2308:19763:93115	multidrug	XP_753111.1|FEATURES|abcA|multidrug|abcA	0.999999656347	87.5	32	60.5	1.1e-10	1
ABCA	857	889	HWI-700370F:168:C7JUKANXX:6:1103:15045:87929	multidrug	XP_753111.1|FEATURES|abcA|multidrug|abcA	0.999999547429	75.8	33	60.5	1.1e-10	1
EMRB-QACA_FAMILY_MAJOR_FACILITATOR_TRANSPORTER	419	450	HWI-700370F:168:C7JUKANXX:6:2104:19283:72094	multidrug	NC_002951.3237419.p01|FEATURES|EmrB-QacA_family_major_facilitator_transporter|multidrug|EmrB-QacA_family_major_facilitator_transporter	0.999999982501	93.8	32	61.2	6.2e-11	1
MULTIDRUG_ABC_TRANSPORTER	465	496	HWI-700370F:168:C7JUKANXX:6:1107:11261:8598	multidrug	gi:496018010:ref:WP_008742581.1:|FEATURES|multidrug_ABC_transporter|multidrug|multidrug_ABC_transporter	0.999999999833	62.5	32	46.6	1.6e-06	1
NORB	266	297	HWI-700370F:168:C7JUKANXX:6:1302:8438:61481	fluoroquinolone	gi:494742298:ref:WP_007477706.1:|FEATURES|norB|fluoroquinolone|norB	1.0	78.1	32	55.5	3.4e-09	1
ABCA	970	1002	HWI-700370F:168:C7JUKANXX:6:1212:15708:9873	multidrug	XP_753111.1|FEATURES|abcA|multidrug|abcA	0.999999433582	66.7	33	47.8	7.1e-07	1
ABCA	872	904	HWI-700370F:168:C7JUKANXX:6:1216:2304:66093	multidrug	XP_753111.1|FEATURES|abcA|multidrug|abcA	0.99999944143	81.8	33	58.9	3.1e-10	1
ABCA	1034	1065	HWI-700370F:168:C7JUKANXX:6:1314:3534:89317	multidrug	XP_753111.1|FEATURES|abcA|multidrug|abcA	0.999999560586	71.9	32	53.5	1.3e-08	1
ABCA	136	166	HWI-700370F:168:C7JUKANXX:6:2101:18773:53378	multidrug	XP_753111.1|FEATURES|abcA|multidrug|abcA	0.999999490356	77.4	31	50.1	1.4e-07	1
DFRC	4	36	HWI-700370F:168:C7JUKANXX:6:2216:12088:24323	diaminopyrimidine	AAO04716.1|FEATURES|dfrC|diaminopyrimidine|dfrC	0.999914768628	81.8	33	64.3	7.3e-12	1
ABCA	462	494	HWI-700370F:168:C7JUKANXX:6:1304:1422:24054	multidrug	XP_753111.1|FEATURES|abcA|multidrug|abcA	0.999999411556	60.6	33	47.0	1.2e-06	1
ABCA	998	1030	HWI-700370F:168:C7JUKANXX:6:2101:19598:65822	multidrug	XP_753111.1|FEATURES|abcA|multidrug|abcA	0.999999670805	81.8	33	62.0	3.6e-11	1
TETB(60)	367	399	HWI-700370F:168:C7JUKANXX:6:1106:10307:49228	tetracycline	ANZ79241.1|FEATURES|tetB(60)|tetracycline|tetB(60)	0.999999999966	66.7	33	47.4	9.3e-07	1
ABCA	835	867	HWI-700370F:168:C7JUKANXX:6:1204:14531:66846	multidrug	XP_753111.1|FEATURES|abcA|multidrug|abcA	0.999999433582	75.8	33	47.8	7.1e-07	1
FMTC	344	376	HWI-700370F:168:C7JUKANXX:6:1115:19527:27221	beta-lactam	gi:1031796384:ref:WP_064136479.1:|FEATURES|fmtC|beta-lactam|fmtC	1.0	100.0	33	71.6	4.6e-14	1
MULTIDRUG_ABC_TRANSPORTER	545	577	HWI-700370F:168:C7JUKANXX:6:1106:19245:21088	multidrug	gi:686364868:ref:WP_031893738.1:|FEATURES|multidrug_ABC_transporter|multidrug|multidrug_ABC_transporter	1.0	72.7	33	55.8	2.6e-09	1
RPOB2	574	605	HWI-700370F:168:C7JUKANXX:6:1207:18018:61499	multidrug	BAD59497.1|FEATURES|rpoB2|multidrug|rpoB2	0.999999358332	87.5	32	58.2	5.2e-10	1
OPTRA	198	228	HWI-700370F:168:C7JUKANXX:6:1109:15837:78477	oxazolidinone	AKA86814|FEATURES|optrA|oxazolidinone|optrA	0.999179369745	61.3	31	49.7	1.9e-07	1
TRUNCATED_PUTATIVE_RESPONSE_REGULATOR_ARLR	86	116	HWI-700370F:168:C7JUKANXX:6:1313:12314:28232	unclassified	gi:446114283:ref:WP_000192138.1:|FEATURES|truncated_putative_response_regulator_ArlR|unclassified|truncated_putative_response_regulator_ArlR	0.999999999055	64.5	31	48.9	3.2e-07	1
MACB	141	172	HWI-700370F:168:C7JUKANXX:6:2309:1978:22661	MLS	gi:1022664304:ref:WP_063420886.1:|FEATURES|macB|MLS|macB	1.0	71.9	32	46.6	1.6e-06	1
RPOB2	689	721	HWI-700370F:168:C7JUKANXX:6:2303:14051:6531	multidrug	BAD59497.1|FEATURES|rpoB2|multidrug|rpoB2	0.999999291921	66.7	33	55.1	4.4e-09	1
ABCA	353	383	HWI-700370F:168:C7JUKANXX:6:2315:16946:27736	multidrug	XP_753111.1|FEATURES|abcA|multidrug|abcA	0.999999388064	64.5	31	46.2	2.1e-06	1
BACA	55	87	HWI-700370F:168:C7JUKANXX:6:1314:14650:62328	bacitracin	Q9KIN5|FEATURES|bacA|bacitracin|bacA	1.0	100.0	33	70.9	7.8e-14	1
MAJOR_FACILITATOR_SUPERFAMILY_TRANSPORTER	231	263	HWI-700370F:168:C7JUKANXX:6:1101:14406:61622	multidrug	NC_002952.2859362.p01|FEATURES|major_facilitator_superfamily_transporter|multidrug|major_facilitator_superfamily_transporter	0.999999874483	100.0	33	67.4	8.6e-13	1
RPOB2	581	613	HWI-700370F:168:C7JUKANXX:6:2210:15116:32688	multidrug	BAD59497.1|FEATURES|rpoB2|multidrug|rpoB2	0.999999015989	81.8	33	58.2	5.2e-10	1
MULTIDRUG_ABC_TRANSPORTER	542	574	HWI-700370F:168:C7JUKANXX:6:2116:6419:80595	multidrug	gi:655413091:ref:WP_028811890.1:|FEATURES|multidrug_ABC_transporter|multidrug|multidrug_ABC_transporter	0.999997624195	63.6	33	46.2	2.1e-06	1
ABCA	1123	1155	HWI-700370F:168:C7JUKANXX:6:2212:9895:79460	multidrug	XP_753111.1|FEATURES|abcA|multidrug|abcA	0.999999411556	60.6	33	47.0	1.2e-06	1
MAJOR_FACILITATOR_SUPERFAMILY_TRANSPORTER	272	304	HWI-700370F:168:C7JUKANXX:6:2204:18257:90778	multidrug	NC_002952.2859362.p01|FEATURES|major_facilitator_superfamily_transporter|multidrug|major_facilitator_superfamily_transporter	0.999999967614	100.0	33	73.6	1.2e-14	1
MULTIDRUG_ABC_TRANSPORTER	503	535	HWI-700370F:168:C7JUKANXX:6:2208:2814:32409	multidrug	gi:943938624:ref:WP_055567802.1:|FEATURES|multidrug_ABC_transporter|multidrug|multidrug_ABC_transporter	1.0	63.6	33	45.4	3.5e-06	1
QACB	76	108	HWI-700370F:168:C7JUKANXX:6:2314:7391:50145	multidrug	AAK38457|FEATURES|qacB|multidrug|qacB	0.915959261577	100.0	33	67.8	6.6e-13	1
MULTIDRUG_ABC_TRANSPORTER	536	567	HWI-700370F:168:C7JUKANXX:6:2201:15151:68421	multidrug	gi:860594225:ref:WP_048475168.1:|FEATURES|multidrug_ABC_transporter|multidrug|multidrug_ABC_transporter	0.99999813051	62.5	32	44.3	7.8e-06	1
MEXD	11	41	HWI-700370F:168:C7JUKANXX:6:1301:8312:52227	multidrug	gi:852273548:ref:WP_048328542.1:|FEATURES|mexD|multidrug|mexD	1.0	77.4	31	55.5	3.4e-09	1
TETB	266	298	HWI-700370F:168:C7JUKANXX:6:2208:6116:20648	tetracycline	ZP_03561873|FEATURES|tetB|tetracycline|tetB	0.999999999228	100.0	33	70.5	1.0e-13	1
ABCA	254	286	HWI-700370F:168:C7JUKANXX:6:1306:12273:91824	multidrug	XP_753111.1|FEATURES|abcA|multidrug|abcA	0.999999604095	81.8	33	60.1	1.4e-10	1
CLASS_A	201	233	HWI-700370F:168:C7JUKANXX:6:1115:20551:3256	beta-lactam	NP_765163|FEATURES|class_A|beta-lactam|class_A	1.0	100.0	33	70.1	1.3e-13	1
ABCA	943	975	HWI-700370F:168:C7JUKANXX:6:1316:10527:53336	multidrug	XP_753111.1|FEATURES|abcA|multidrug|abcA	0.999999598239	97.0	33	65.5	3.3e-12	1
ABCA	129	161	HWI-700370F:168:C7JUKANXX:6:1105:17243:85062	multidrug	XP_753111.1|FEATURES|abcA|multidrug|abcA	0.999999598239	78.8	33	55.8	2.6e-09	1
TETA	443	473	HWI-700370F:168:C7JUKANXX:6:2302:13647:54496	tetracycline	gi:736993687:ref:WP_034989673.1:|FEATURES|tetA|tetracycline|tetA	0.999999999993	64.5	31	45.1	4.6e-06	1
QACA	379	411	HWI-700370F:168:C7JUKANXX:6:1211:4583:74288	multidrug	YP_536864|FEATURES|qacA|multidrug|qacA	0.912503269238	100.0	33	64.3	7.3e-12	1
ABCA	1171	1202	HWI-700370F:168:C7JUKANXX:6:2212:3429:11138	multidrug	XP_753111.1|FEATURES|abcA|multidrug|abcA	0.999999630936	75.0	32	58.2	5.2e-10	1
STAPHYLOCOCCUS_MUPA_CONFERRING_RESISTANCE_TO_MUPIROCIN	684	716	HWI-700370F:168:C7JUKANXX:6:2316:11528:63373	mupirocin	CAA53189|FEATURES|Staphylococcus_mupA_conferring_resistance_to_mupirocin|mupirocin|Staphylococcus_mupA_conferring_resistance_to_mupirocin	0.99999990975	93.9	33	66.6	1.5e-12	1
RPOB2	1034	1066	HWI-700370F:168:C7JUKANXX:6:1309:21027:22646	multidrug	BAD59497.1|FEATURES|rpoB2|multidrug|rpoB2	0.999999207249	84.8	33	65.9	2.5e-12	1
RPOB2	155	187	HWI-700370F:168:C7JUKANXX:6:2205:15355:54706	multidrug	BAD59497.1|FEATURES|rpoB2|multidrug|rpoB2	0.999999095184	63.6	33	48.1	5.4e-07	1
ARLS	231	263	HWI-700370F:168:C7JUKANXX:6:1214:4833:89973	multidrug	YP_499945.1|FEATURES|arlS|multidrug|arlS	0.999999047181	100.0	33	72.0	3.5e-14	1
MAJOR_FACILITATOR_SUPERFAMILY_TRANSPORTER	237	268	HWI-700370F:168:C7JUKANXX:6:2210:2359:19630	multidrug	NC_002952.2859362.p01|FEATURES|major_facilitator_superfamily_transporter|multidrug|major_facilitator_superfamily_transporter	0.999981629919	84.4	32	58.2	5.2e-10	1
ABCA	840	870	HWI-700370F:168:C7JUKANXX:6:1202:6197:45192	multidrug	XP_753111.1|FEATURES|abcA|multidrug|abcA	0.999999388064	67.7	31	46.2	2.1e-06	1
ABCA	125	157	HWI-700370F:168:C7JUKANXX:6:1113:20263:89952	multidrug	XP_753111.1|FEATURES|abcA|multidrug|abcA	0.999999539642	69.7	33	52.4	2.9e-08	1
MULTIDRUG_ABC_TRANSPORTER	544	576	HWI-700370F:168:C7JUKANXX:6:1105:8748:42583	multidrug	gi:496018010:ref:WP_008742581.1:|FEATURES|multidrug_ABC_transporter|multidrug|multidrug_ABC_transporter	1.0	66.7	33	52.4	2.9e-08	1
ABCA	1220	1252	HWI-700370F:168:C7JUKANXX:6:1109:5530:101089	multidrug	XP_753111.1|FEATURES|abcA|multidrug|abcA	0.999999712704	75.8	33	65.9	2.5e-12	1
ABCA	837	869	HWI-700370F:168:C7JUKANXX:6:1202:20007:37683	multidrug	XP_753111.1|FEATURES|abcA|multidrug|abcA	0.999999422759	72.7	33	47.4	9.3e-07	1
QACA	375	407	HWI-700370F:168:C7JUKANXX:6:1108:7364:68787	multidrug	YP_536864|FEATURES|qacA|multidrug|qacA	0.910813614897	100.0	33	62.8	2.1e-11	1
ABCA	290	321	HWI-700370F:168:C7JUKANXX:6:2114:10314:43278	multidrug	XP_753111.1|FEATURES|abcA|multidrug|abcA	0.999999560586	68.8	32	53.5	1.3e-08	1
ABCA	950	983	HWI-700370F:168:C7JUKANXX:6:2312:18606:63692	multidrug	XP_753111.1|FEATURES|abcA|multidrug|abcA	0.999999339297	64.7	34	44.7	6.0e-06	1
MULTIDRUG_ABC_TRANSPORTER	482	514	HWI-700370F:168:C7JUKANXX:6:1111:12471:9926	multidrug	gi:817122037:ref:WP_046494699.1:|FEATURES|multidrug_ABC_transporter|multidrug|multidrug_ABC_transporter	1.0	69.7	33	51.6	4.9e-08	1
ROSA	33	65	HWI-700370F:168:C7JUKANXX:6:1105:2674:12704	fosmidomycin	ZP_04612558|FEATURES|rosA|fosmidomycin|rosA	1.0	69.7	33	49.3	2.4e-07	1
ABCA	257	289	HWI-700370F:168:C7JUKANXX:6:2105:8361:74370	multidrug	XP_753111.1|FEATURES|abcA|multidrug|abcA	0.99999947153	87.9	33	64.7	5.6e-12	1
ABCA	275	306	HWI-700370F:168:C7JUKANXX:6:1102:7788:22017	multidrug	XP_753111.1|FEATURES|abcA|multidrug|abcA	0.999999620678	75.0	32	57.4	9.0e-10	1
ABCA	311	341	HWI-700370F:168:C7JUKANXX:6:1204:5806:45706	multidrug	XP_753111.1|FEATURES|abcA|multidrug|abcA	0.999999375857	61.3	31	45.8	2.7e-06	1
EMRB-QACA_FAMILY_MAJOR_FACILITATOR_TRANSPORTER	76	107	HWI-700370F:168:C7JUKANXX:6:1113:11830:9064	multidrug	NC_002951.3238155.p01|FEATURES|EmrB-QacA_family_major_facilitator_transporter|multidrug|EmrB-QacA_family_major_facilitator_transporter	0.999999855634	100.0	32	67.8	6.6e-13	1
MULTIDRUG_ABC_TRANSPORTER	496	527	HWI-700370F:168:C7JUKANXX:6:1107:14626:30267	multidrug	gi:913055317:ref:WP_050357634.1:|FEATURES|multidrug_ABC_transporter|multidrug|multidrug_ABC_transporter	1.0	71.9	32	52.4	2.9e-08	1
QACA	402	434	HWI-700370F:168:C7JUKANXX:6:1205:6379:73968	multidrug	YP_536864|FEATURES|qacA|multidrug|qacA	0.910269837387	100.0	33	65.9	2.5e-12	1
ABCA	1193	1224	HWI-700370F:168:C7JUKANXX:6:1101:20294:72013	multidrug	XP_753111.1|FEATURES|abcA|multidrug|abcA	0.999999639152	75.0	32	58.9	3.1e-10	1
MEPA	180	212	HWI-700370F:168:C7JUKANXX:6:1210:10142:91590	multidrug	gi:686157080:ref:WP_031788612.1:|FEATURES|mepA|multidrug|mepA	1.0	100.0	33	65.5	3.3e-12	1
MULTIDRUG_ABC_TRANSPORTER	549	581	HWI-700370F:168:C7JUKANXX:6:2111:14225:81501	multidrug	gi:860594225:ref:WP_048475168.1:|FEATURES|multidrug_ABC_transporter|multidrug|multidrug_ABC_transporter	0.999999999976	60.6	33	47.0	1.2e-06	1
ABCA	283	314	HWI-700370F:168:C7JUKANXX:6:2302:14587:81126	multidrug	XP_753111.1|FEATURES|abcA|multidrug|abcA	0.999999598239	75.0	32	55.8	2.6e-09	1
AAD(9)	55	87	HWI-700370F:168:C7JUKANXX:6:1212:9167:22972	aminoglycoside	AAX54909|FEATURES|aad(9)|aminoglycoside|aad(9)	0.999999847719	100.0	33	68.6	3.9e-13	1
DFRA3	45	76	HWI-700370F:168:C7JUKANXX:6:2303:20848:26519	diaminopyrimidine	AAA25550.1|FEATURES|dfrA3|diaminopyrimidine|dfrA3	0.999716852171	62.5	32	45.4	3.5e-06	1
MSBA	359	391	HWI-700370F:168:C7JUKANXX:6:2211:13827:38084	nitroimidazole	NP_415434.1|FEATURES|msbA|nitroimidazole|msbA	0.999592677434	63.6	33	45.8	2.7e-06	1
ABCA	971	1003	HWI-700370F:168:C7JUKANXX:6:2309:17088:40194	multidrug	XP_753111.1|FEATURES|abcA|multidrug|abcA	0.999999422759	63.6	33	47.4	9.3e-07	1
ABCA	996	1027	HWI-700370F:168:C7JUKANXX:6:1308:1890:22434	multidrug	XP_753111.1|FEATURES|abcA|multidrug|abcA	0.99999950621	65.6	32	50.8	8.4e-08	1
ABCA	259	291	HWI-700370F:168:C7JUKANXX:6:2306:6745:53432	multidrug	XP_753111.1|FEATURES|abcA|multidrug|abcA	0.999999411556	63.6	33	47.0	1.2e-06	1
MULTIDRUG_ABC_TRANSPORTER	479	510	HWI-700370F:168:C7JUKANXX:6:2313:3872:86387	multidrug	gi:662175949:ref:WP_030118884.1:|FEATURES|multidrug_ABC_transporter|multidrug|multidrug_ABC_transporter	1.0	68.8	32	47.0	1.2e-06	1
MULTIDRUG_ABC_TRANSPORTER	502	534	HWI-700370F:168:C7JUKANXX:6:2102:4419:68258	multidrug	gi:517381192:ref:WP_018555350.1:|FEATURES|multidrug_ABC_transporter|multidrug|multidrug_ABC_transporter	1.0	66.7	33	49.3	2.4e-07	1
ABCA	891	923	HWI-700370F:168:C7JUKANXX:6:2109:11193:12889	multidrug	XP_753111.1|FEATURES|abcA|multidrug|abcA	0.999999324861	66.7	33	44.3	7.8e-06	1
MULTIDRUG_ABC_TRANSPORTER	556	586	HWI-700370F:168:C7JUKANXX:6:1308:8503:7975	multidrug	gi:947982677:ref:WP_056642336.1:|FEATURES|multidrug_ABC_transporter|multidrug|multidrug_ABC_transporter	1.0	71.0	31	48.1	5.4e-07	1
RIFAMPIN_MONOOXYGENASE	298	330	HWI-700370F:168:C7JUKANXX:6:2206:9669:66289	rifamycin	gi:769934495:ref:WP_045068423.1:|FEATURES|rifampin_monooxygenase|rifamycin|rifampin_monooxygenase	0.999972576	60.6	33	45.4	3.5e-06	1
ABCA	1227	1259	HWI-700370F:168:C7JUKANXX:6:2203:9127:7128	multidrug	XP_753111.1|FEATURES|abcA|multidrug|abcA	0.999999363089	72.7	33	55.1	4.4e-09	1
MULTIDRUG_ABC_TRANSPORTER	532	563	HWI-700370F:168:C7JUKANXX:6:1307:8446:23890	multidrug	gi:1007098619:ref:WP_061843746.1:|FEATURES|multidrug_ABC_transporter|multidrug|multidrug_ABC_transporter	1.0	65.6	32	46.2	2.1e-06	1
MULTIDRUG_ABC_TRANSPORTER	477	508	HWI-700370F:168:C7JUKANXX:6:1315:1837:29721	multidrug	gi:516574297:ref:WP_017949361.1:|FEATURES|multidrug_ABC_transporter|multidrug|multidrug_ABC_transporter	1.0	75.0	32	52.8	2.2e-08	1
MEXD	357	387	HWI-700370F:168:C7JUKANXX:6:2302:6241:10341	multidrug	gi:852273548:ref:WP_048328542.1:|FEATURES|mexD|multidrug|mexD	1.0	71.0	31	52.8	2.2e-08	1
ABCA	1225	1257	HWI-700370F:168:C7JUKANXX:6:1302:2473:7758	multidrug	XP_753111.1|FEATURES|abcA|multidrug|abcA	0.999999581197	69.7	33	54.7	5.8e-09	1
NORA	156	188	HWI-700370F:168:C7JUKANXX:6:2105:11533:16887	multidrug	gi:446964073:ref:WP_001041329.1:|FEATURES|norA|multidrug|norA	1.0	100.0	33	69.7	1.7e-13	1
TRUNCATED_PUTATIVE_RESPONSE_REGULATOR_ARLR	122	154	HWI-700370F:168:C7JUKANXX:6:1107:12495:92931	unclassified	gi:446114283:ref:WP_000192138.1:|FEATURES|truncated_putative_response_regulator_ArlR|unclassified|truncated_putative_response_regulator_ArlR	0.999999999319	100.0	33	68.6	3.9e-13	1
EMRB-QACA_FAMILY_MAJOR_FACILITATOR_TRANSPORTER	123	155	HWI-700370F:168:C7JUKANXX:6:2310:13604:46889	multidrug	NC_002951.3237419.p01|FEATURES|EmrB-QacA_family_major_facilitator_transporter|multidrug|EmrB-QacA_family_major_facilitator_transporter	0.999999965169	75.8	33	53.1	1.7e-08	1
ABCA	864	896	HWI-700370F:168:C7JUKANXX:6:1201:11659:26458	multidrug	XP_753111.1|FEATURES|abcA|multidrug|abcA	0.999999670805	84.8	33	62.0	3.6e-11	1
ABCA	623	655	HWI-700370F:168:C7JUKANXX:6:1109:14200:91804	multidrug	XP_753111.1|FEATURES|abcA|multidrug|abcA	0.999999531664	60.6	33	52.0	3.8e-08	1
ERMA	107	138	HWI-700370F:168:C7JUKANXX:6:2201:14750:35403	MLS	BAC53825|FEATURES|ermA|MLS|ermA	1.0	100.0	32	64.7	5.6e-12	1
ABCA	637	668	HWI-700370F:168:C7JUKANXX:6:2104:12329:75097	multidrug	XP_753111.1|FEATURES|abcA|multidrug|abcA	0.999999581197	65.6	32	54.7	5.8e-09	1
ABCA	1198	1230	HWI-700370F:168:C7JUKANXX:6:2303:14766:8930	multidrug	XP_753111.1|FEATURES|abcA|multidrug|abcA	0.999999639152	72.7	33	58.9	3.1e-10	1
RPOB2	133	165	HWI-700370F:168:C7JUKANXX:6:2107:19134:78067	multidrug	BAD59497.1|FEATURES|rpoB2|multidrug|rpoB2	0.999999307873	72.7	33	55.8	2.6e-09	1
TRANSCRIPTIONAL_REGULATORY_PROTEIN_CPXR_CPXR	75	107	HWI-700370F:168:C7JUKANXX:6:1209:7517:72023	unclassified	CP001485.1.gene721.p01|FEATURES|transcriptional_regulatory_protein_CpxR_cpxR|unclassified|transcriptional_regulatory_protein_CpxR_cpxR	0.997784814779	69.7	33	49.7	1.9e-07	1
NORB	116	148	HWI-700370F:168:C7JUKANXX:6:1210:14827:60713	fluoroquinolone	gi:1000360171:ref:WP_061107359.1:|FEATURES|norB|fluoroquinolone|norB	1.0	72.7	33	55.8	2.6e-09	1
ABCA	281	313	HWI-700370F:168:C7JUKANXX:6:2310:10307:80155	multidrug	XP_753111.1|FEATURES|abcA|multidrug|abcA	0.999999539642	66.7	33	54.7	5.8e-09	1
MSBA	363	393	HWI-700370F:168:C7JUKANXX:6:1112:9384:50709	nitroimidazole	NP_415434.1|FEATURES|msbA|nitroimidazole|msbA	0.999642727514	74.2	31	47.0	1.2e-06	1
ABCA	826	858	HWI-700370F:168:C7JUKANXX:6:1109:20201:14620	multidrug	XP_753111.1|FEATURES|abcA|multidrug|abcA	0.999999683602	90.9	33	63.2	1.6e-11	1
MULTIDRUG_ABC_TRANSPORTER	439	471	HWI-700370F:168:C7JUKANXX:6:1116:20592:26153	multidrug	gi:686364868:ref:WP_031893738.1:|FEATURES|multidrug_ABC_transporter|multidrug|multidrug_ABC_transporter	1.0	100.0	33	70.5	1.0e-13	1
ABCA	512	544	HWI-700370F:168:C7JUKANXX:6:2202:8417:51817	multidrug	XP_753111.1|FEATURES|abcA|multidrug|abcA	0.999999433582	66.7	33	47.8	7.1e-07	1
ERMA	29	61	HWI-700370F:168:C7JUKANXX:6:1114:20324:37003	MLS	P0A0H1|FEATURES|ermA|MLS|ermA	1.0	100.0	33	67.0	1.1e-12	1
ABCA	235	266	HWI-700370F:168:C7JUKANXX:6:1303:16084:19301	multidrug	XP_753111.1|FEATURES|abcA|multidrug|abcA	0.999999634505	81.2	32	58.5	4.0e-10	1
VANH	227	258	HWI-700370F:168:C7JUKANXX:6:2205:2969:58013	glycopeptide	gi:748291565:ref:WP_039833223.1:|FEATURES|vanH|glycopeptide|vanH	0.999999999999	62.5	32	45.4	3.5e-06	1
EMRB-QACA_FAMILY_MAJOR_FACILITATOR_TRANSPORTER	440	471	HWI-700370F:168:C7JUKANXX:6:2206:5697:94667	multidrug	NC_002951.3237419.p01|FEATURES|EmrB-QacA_family_major_facilitator_transporter|multidrug|EmrB-QacA_family_major_facilitator_transporter	0.999999983588	100.0	32	62.0	3.6e-11	1
ABCA	449	479	HWI-700370F:168:C7JUKANXX:6:2209:3531:47657	multidrug	XP_753111.1|FEATURES|abcA|multidrug|abcA	0.999999411556	64.5	31	47.0	1.2e-06	1
ABCA	1231	1262	HWI-700370F:168:C7JUKANXX:6:2308:1453:72418	multidrug	XP_753111.1|FEATURES|abcA|multidrug|abcA	0.999999727408	84.4	32	67.4	8.6e-13	1
MULTIDRUG_ABC_TRANSPORTER	479	509	HWI-700370F:168:C7JUKANXX:6:1314:15597:91676	multidrug	gi:1031799645:ref:WP_064138838.1:|FEATURES|multidrug_ABC_transporter|multidrug|multidrug_ABC_transporter	1.0	74.2	31	48.5	4.2e-07	1
PATA	249	280	HWI-700370F:168:C7JUKANXX:6:1208:6872:8264	fluoroquinolone	NP_417544.5|FEATURES|patA|fluoroquinolone|patA	0.999983485834	62.5	32	46.6	1.6e-06	1
MSBA	379	409	HWI-700370F:168:C7JUKANXX:6:1103:6980:37736	nitroimidazole	NP_415434.1|FEATURES|msbA|nitroimidazole|msbA	0.997833290474	61.3	31	48.9	3.2e-07	1
ABCA	872	904	HWI-700370F:168:C7JUKANXX:6:2207:8120:35762	multidrug	XP_753111.1|FEATURES|abcA|multidrug|abcA	0.999999625931	78.8	33	57.8	6.9e-10	1
FMTC	167	199	HWI-700370F:168:C7JUKANXX:6:1304:7158:12466	beta-lactam	gi:1031796384:ref:WP_064136479.1:|FEATURES|fmtC|beta-lactam|fmtC	1.0	100.0	33	74.7	5.4e-15	1
ABCA	231	263	HWI-700370F:168:C7JUKANXX:6:2116:15211:35436	multidrug	XP_753111.1|FEATURES|abcA|multidrug|abcA	0.99999957458	72.7	33	54.3	7.6e-09	1
ABCA	243	275	HWI-700370F:168:C7JUKANXX:6:1208:11433:81915	multidrug	XP_753111.1|FEATURES|abcA|multidrug|abcA	0.999999609736	72.7	33	56.6	1.5e-09	1
ABCA	485	517	HWI-700370F:168:C7JUKANXX:6:1306:8170:19431	multidrug	XP_753111.1|FEATURES|abcA|multidrug|abcA	0.99999947153	66.7	33	49.3	2.4e-07	1
VANS	325	357	HWI-700370F:168:C7JUKANXX:6:1106:7936:93246	glycopeptide	AAD42181|FEATURES|vanS|glycopeptide|vanS	0.999999999995	60.6	33	46.6	1.6e-06	1
MULTIDRUG_ABC_TRANSPORTER	478	509	HWI-700370F:168:C7JUKANXX:6:2111:4244:42785	multidrug	gi:1031799645:ref:WP_064138838.1:|FEATURES|multidrug_ABC_transporter|multidrug|multidrug_ABC_transporter	1.0	71.9	32	48.5	4.2e-07	1
ABCA	1204	1234	HWI-700370F:168:C7JUKANXX:6:1113:4405:81700	multidrug	XP_753111.1|FEATURES|abcA|multidrug|abcA	0.999999567718	71.0	31	53.9	9.9e-09	1
ABCA	249	280	HWI-700370F:168:C7JUKANXX:6:2306:11584:80961	multidrug	XP_753111.1|FEATURES|abcA|multidrug|abcA	0.99999944143	78.1	32	50.8	8.4e-08	1
FMTC	795	827	HWI-700370F:168:C7JUKANXX:6:1107:5133:35224	beta-lactam	gi:1031796384:ref:WP_064136479.1:|FEATURES|fmtC|beta-lactam|fmtC	1.0	84.8	33	67.0	1.1e-12	1
MEXD	665	697	HWI-700370F:168:C7JUKANXX:6:2108:19087:74271	multidrug	gi:852273548:ref:WP_048328542.1:|FEATURES|mexD|multidrug|mexD	1.0	63.6	33	48.1	5.4e-07	1
ABCA	288	320	HWI-700370F:168:C7JUKANXX:6:2209:18948:88557	multidrug	XP_753111.1|FEATURES|abcA|multidrug|abcA	0.999999587694	69.7	33	55.1	4.4e-09	1
VATB	120	152	HWI-700370F:168:C7JUKANXX:6:1215:9254:59901	MLS	YP_001779894|FEATURES|vatB|MLS|vatB	1.0	60.6	33	47.8	7.1e-07	1
ABCA	924	956	HWI-700370F:168:C7JUKANXX:6:1211:20228:48177	multidrug	XP_753111.1|FEATURES|abcA|multidrug|abcA	0.99999957458	87.9	33	60.1	1.4e-10	1
ABCA	850	881	HWI-700370F:168:C7JUKANXX:6:1206:18804:100244	multidrug	XP_753111.1|FEATURES|abcA|multidrug|abcA	0.999999560586	71.9	32	53.5	1.3e-08	1
QACB	205	237	HWI-700370F:168:C7JUKANXX:6:2309:11991:96540	multidrug	AAK38457|FEATURES|qacB|multidrug|qacB	0.917445467211	100.0	33	70.5	1.0e-13	1
ARLS	134	166	HWI-700370F:168:C7JUKANXX:6:1102:11975:11258	multidrug	YP_499945.1|FEATURES|arlS|multidrug|arlS	0.999998765431	100.0	33	67.4	8.6e-13	1
ABCA	876	906	HWI-700370F:168:C7JUKANXX:6:1115:5328:13602	multidrug	XP_753111.1|FEATURES|abcA|multidrug|abcA	0.999999625931	90.3	31	57.8	6.9e-10	1
ABCA	1050	1081	HWI-700370F:168:C7JUKANXX:6:1201:7858:94207	multidrug	XP_753111.1|FEATURES|abcA|multidrug|abcA	0.999999547429	68.8	32	54.3	7.6e-09	1
ABCA	936	968	HWI-700370F:168:C7JUKANXX:6:2312:6060:21287	multidrug	XP_753111.1|FEATURES|abcA|multidrug|abcA	0.999999514922	72.7	33	51.2	6.4e-08	1
YOJI	354	386	HWI-700370F:168:C7JUKANXX:6:1308:13626:76502	peptide	NP_416715.1|FEATURES|YojI|peptide|YojI	0.999999890297	63.6	33	44.7	6.0e-06	1
ABCA	1033	1064	HWI-700370F:168:C7JUKANXX:6:1311:12241:82359	multidrug	XP_753111.1|FEATURES|abcA|multidrug|abcA	0.99999950621	75.0	32	50.8	8.4e-08	1
MULTIDRUG_ABC_TRANSPORTER	457	489	HWI-700370F:168:C7JUKANXX:6:1113:5583:66749	multidrug	gi:896355182:ref:WP_049310020.1:|FEATURES|multidrug_ABC_transporter|multidrug|multidrug_ABC_transporter	1.0	66.7	33	50.1	1.4e-07	1
BACA	151	182	HWI-700370F:168:C7JUKANXX:6:1306:15751:79546	bacitracin	ZP_04060511|FEATURES|bacA|bacitracin|bacA	1.0	100.0	32	70.1	1.3e-13	1
MULTIDRUG_ABC_TRANSPORTER	480	512	HWI-700370F:168:C7JUKANXX:6:1303:14680:86850	multidrug	gi:493394434:ref:WP_006350564.1:|FEATURES|multidrug_ABC_transporter|multidrug|multidrug_ABC_transporter	1.0	66.7	33	50.4	1.1e-07	1
ABCA	1184	1216	HWI-700370F:168:C7JUKANXX:6:1102:18119:99736	multidrug	XP_753111.1|FEATURES|abcA|multidrug|abcA	0.999999630936	72.7	33	58.2	5.2e-10	1
ABCA	559	589	HWI-700370F:168:C7JUKANXX:6:1308:19290:46909	multidrug	XP_753111.1|FEATURES|abcA|multidrug|abcA	0.999999539642	77.4	31	52.4	2.9e-08	1
ABCA	1013	1044	HWI-700370F:168:C7JUKANXX:6:1315:2315:20621	multidrug	XP_753111.1|FEATURES|abcA|multidrug|abcA	0.999999433582	62.5	32	47.8	7.1e-07	1
RIFAMPIN_MONOOXYGENASE	276	308	HWI-700370F:168:C7JUKANXX:6:1108:10554:92538	rifamycin	gi:663760960:ref:WP_030535072.1:|FEATURES|rifampin_monooxygenase|rifamycin|rifampin_monooxygenase	1.0	66.7	33	52.8	2.2e-08	1
MAJOR_FACILITATOR_SUPERFAMILY_TRANSPORTER	266	298	HWI-700370F:168:C7JUKANXX:6:2113:5127:60623	multidrug	NC_009487.5169637.p01|FEATURES|major_facilitator_superfamily_transporter|multidrug|major_facilitator_superfamily_transporter	0.999999831126	100.0	33	67.4	8.6e-13	1
ERMA	101	133	HWI-700370F:168:C7JUKANXX:6:1102:13290:93022	MLS	P0A0H1|FEATURES|ermA|MLS|ermA	1.0	100.0	33	68.6	3.9e-13	1
ARLS	238	270	HWI-700370F:168:C7JUKANXX:6:2301:12738:77517	multidrug	YP_499945.1|FEATURES|arlS|multidrug|arlS	0.999999036252	100.0	33	71.6	4.6e-14	1
MULTIDRUG_ABC_TRANSPORTER	566	596	HWI-700370F:168:C7JUKANXX:6:1303:12453:33598	multidrug	gi:496018010:ref:WP_008742581.1:|FEATURES|multidrug_ABC_transporter|multidrug|multidrug_ABC_transporter	0.999999886544	64.5	31	45.8	2.7e-06	1
BCRA	132	164	HWI-700370F:168:C7JUKANXX:6:1207:3777:79450	bacitracin	gi:507044560:ref:WP_016115614.1:|FEATURES|bcrA|bacitracin|bcrA	1.0	72.7	33	53.1	1.7e-08	1
MULTIDRUG_ABC_TRANSPORTER	561	592	HWI-700370F:168:C7JUKANXX:6:2112:3253:90397	multidrug	gi:944152509:ref:WP_055644808.1:|FEATURES|multidrug_ABC_transporter|multidrug|multidrug_ABC_transporter	0.999999999808	62.5	32	47.0	1.2e-06	1
RPOB2	1001	1033	HWI-700370F:168:C7JUKANXX:6:1215:3808:17216	multidrug	BAD59497.1|FEATURES|rpoB2|multidrug|rpoB2	0.999999358332	75.8	33	58.2	5.2e-10	1
MEXF	459	491	HWI-700370F:168:C7JUKANXX:6:2208:7532:22135	multidrug	gi:489294780:ref:WP_003202298.1:|FEATURES|mexF|multidrug|mexF	1.0	100.0	33	63.9	9.6e-12	1
QACB	65	97	HWI-700370F:168:C7JUKANXX:6:1315:5005:91248	multidrug	AAK38457|FEATURES|qacB|multidrug|qacB	0.913006118389	100.0	33	68.2	5.1e-13	1
ABCA	620	650	HWI-700370F:168:C7JUKANXX:6:1315:17366:27634	multidrug	XP_753111.1|FEATURES|abcA|multidrug|abcA	0.999999451699	67.7	31	48.5	4.2e-07	1
ABCA	632	664	HWI-700370F:168:C7JUKANXX:6:2114:21122:70476	multidrug	XP_753111.1|FEATURES|abcA|multidrug|abcA	0.999999604095	66.7	33	56.2	2.0e-09	1
STAPHYLOCOCCUS_MUPA_CONFERRING_RESISTANCE_TO_MUPIROCIN	947	979	HWI-700370F:168:C7JUKANXX:6:2316:17602:94168	mupirocin	CAA53189|FEATURES|Staphylococcus_mupA_conferring_resistance_to_mupirocin|mupirocin|Staphylococcus_mupA_conferring_resistance_to_mupirocin	0.99999990975	100.0	33	66.6	1.5e-12	1
ABCA	524	555	HWI-700370F:168:C7JUKANXX:6:2310:9854:100749	multidrug	XP_753111.1|FEATURES|abcA|multidrug|abcA	0.999999523409	71.9	32	51.6	4.9e-08	1
ABCA	998	1028	HWI-700370F:168:C7JUKANXX:6:1213:11046:91697	multidrug	XP_753111.1|FEATURES|abcA|multidrug|abcA	0.99999950621	67.7	31	50.8	8.4e-08	1
ABCA	974	1006	HWI-700370F:168:C7JUKANXX:6:1210:11916:91622	multidrug	XP_753111.1|FEATURES|abcA|multidrug|abcA	0.999999481114	72.7	33	53.5	1.3e-08	1
ABCA	133	163	HWI-700370F:168:C7JUKANXX:6:1212:10380:34138	multidrug	XP_753111.1|FEATURES|abcA|multidrug|abcA	0.999999339297	61.3	31	44.7	6.0e-06	1
ABCA	937	969	HWI-700370F:168:C7JUKANXX:6:2306:14434:79690	multidrug	XP_753111.1|FEATURES|abcA|multidrug|abcA	0.999999433582	78.8	33	55.1	4.4e-09	1
MULTIDRUG_ABC_TRANSPORTER	483	515	HWI-700370F:168:C7JUKANXX:6:1116:14010:43614	multidrug	gi:817122037:ref:WP_046494699.1:|FEATURES|multidrug_ABC_transporter|multidrug|multidrug_ABC_transporter	1.0	60.6	33	48.5	4.2e-07	1
MULTIDRUG_ABC_TRANSPORTER	488	519	HWI-700370F:168:C7JUKANXX:6:1102:16713:21913	multidrug	gi:913055317:ref:WP_050357634.1:|FEATURES|multidrug_ABC_transporter|multidrug|multidrug_ABC_transporter	1.0	68.8	32	50.8	8.4e-08	1
QACB	288	320	HWI-700370F:168:C7JUKANXX:6:1303:19692:15035	multidrug	gi:727755142:ref:WP_033862510.1:|FEATURES|qacB|multidrug|qacB	0.913494459531	100.0	33	66.6	1.5e-12	1
FMTC	799	830	HWI-700370F:168:C7JUKANXX:6:2307:20765:32549	beta-lactam	gi:1031796384:ref:WP_064136479.1:|FEATURES|fmtC|beta-lactam|fmtC	1.0	100.0	32	74.3	7.1e-15	1
LMRC	343	375	HWI-700370F:168:C7JUKANXX:6:1101:20349:4435	MLS	ABF66011.1|FEATURES|lmrC|MLS|lmrC	0.999999926057	63.6	33	46.6	1.6e-06	1
ROSB	42	74	HWI-700370F:168:C7JUKANXX:6:1107:15756:88819	fosmidomycin	YP_001477377|FEATURES|rosB|fosmidomycin|rosB	1.0	75.8	33	54.7	5.8e-09	1
MULTIDRUG_ABC_TRANSPORTER	484	514	HWI-700370F:168:C7JUKANXX:6:1209:17650:45906	multidrug	gi:497748188:ref:WP_010062372.1:|FEATURES|multidrug_ABC_transporter|multidrug|multidrug_ABC_transporter	1.0	77.4	31	53.9	9.9e-09	1
MULTIDRUG_ABC_TRANSPORTER	478	509	HWI-700370F:168:C7JUKANXX:6:1205:7517:21625	multidrug	gi:1031799645:ref:WP_064138838.1:|FEATURES|multidrug_ABC_transporter|multidrug|multidrug_ABC_transporter	1.0	71.9	32	48.5	4.2e-07	1
MULTIDRUG_ABC_TRANSPORTER	440	472	HWI-700370F:168:C7JUKANXX:6:1201:7776:56377	multidrug	gi:686364868:ref:WP_031893738.1:|FEATURES|multidrug_ABC_transporter|multidrug|multidrug_ABC_transporter	1.0	60.6	33	47.8	7.1e-07	1
ARLS	386	418	HWI-700370F:168:C7JUKANXX:6:1102:2176:90669	multidrug	YP_499945.1|FEATURES|arlS|multidrug|arlS	0.999997676245	66.7	33	48.9	3.2e-07	1
CLASS_A	10	40	HWI-700370F:168:C7JUKANXX:6:2201:7528:95210	beta-lactam	ZP_03614478|FEATURES|class_A|beta-lactam|class_A	1.0	100.0	31	66.2	1.9e-12	1
ABCA	324	354	HWI-700370F:168:C7JUKANXX:6:2107:9592:46530	multidrug	XP_753111.1|FEATURES|abcA|multidrug|abcA	0.999999514922	71.0	31	51.2	6.4e-08	1
MULTIDRUG_ABC_TRANSPORTER	451	483	HWI-700370F:168:C7JUKANXX:6:2110:15557:13246	multidrug	gi:896355182:ref:WP_049310020.1:|FEATURES|multidrug_ABC_transporter|multidrug|multidrug_ABC_transporter	1.0	100.0	33	71.2	6.0e-14	1
RPOB2	884	915	HWI-700370F:168:C7JUKANXX:6:1215:18807:12645	multidrug	BAD59497.1|FEATURES|rpoB2|multidrug|rpoB2	0.99999911001	65.6	32	48.5	4.2e-07	1
VATE	118	150	HWI-700370F:168:C7JUKANXX:6:2206:16779:60477	MLS	AAG21695|FEATURES|vatE|MLS|vatE	1.0	72.7	33	51.6	4.9e-08	1
VAND	89	120	HWI-700370F:168:C7JUKANXX:6:1202:2009:2685	glycopeptide	AAD42184|FEATURES|vanD|glycopeptide|vanD	1.0	62.5	32	48.9	3.2e-07	1
RPOB2	1055	1087	HWI-700370F:168:C7JUKANXX:6:1307:10626:28344	multidrug	BAD59497.1|FEATURES|rpoB2|multidrug|rpoB2	0.999999399898	78.8	33	60.5	1.1e-10	1
EMRB	68	99	HWI-700370F:168:C7JUKANXX:6:1113:2165:57791	multidrug	gi:916240285:ref:WP_050979645.1:|FEATURES|emrB|multidrug|emrB	0.999999999973	65.6	32	48.1	5.4e-07	1
PATA	264	296	HWI-700370F:168:C7JUKANXX:6:1215:12049:78028	fluoroquinolone	NP_417544.5|FEATURES|patA|fluoroquinolone|patA	0.999993092386	66.7	33	52.4	2.9e-08	1
TETA	443	475	HWI-700370F:168:C7JUKANXX:6:1212:1306:31524	tetracycline	gi:736993687:ref:WP_034989673.1:|FEATURES|tetA|tetracycline|tetA	1.0	63.6	33	49.3	2.4e-07	1
TETB	25	57	HWI-700370F:168:C7JUKANXX:6:1316:5136:28739	tetracycline	ZP_03561873|FEATURES|tetB|tetracycline|tetB	0.999999998023	100.0	33	65.5	3.3e-12	1
ABCA	1409	1440	HWI-700370F:168:C7JUKANXX:6:2107:4991:50069	multidrug	XP_753111.1|FEATURES|abcA|multidrug|abcA	0.999999547429	65.6	32	52.8	2.2e-08	1
ABCA	646	676	HWI-700370F:168:C7JUKANXX:6:2307:4022:80921	multidrug	XP_753111.1|FEATURES|abcA|multidrug|abcA	0.999999514922	64.5	31	51.2	6.4e-08	1
MULTIDRUG_ABC_TRANSPORTER	481	512	HWI-700370F:168:C7JUKANXX:6:1214:16268:59451	multidrug	gi:913055317:ref:WP_050357634.1:|FEATURES|multidrug_ABC_transporter|multidrug|multidrug_ABC_transporter	1.0	68.8	32	49.3	2.4e-07	1
RPOB2	1050	1082	HWI-700370F:168:C7JUKANXX:6:1211:11862:19857	multidrug	BAD59497.1|FEATURES|rpoB2|multidrug|rpoB2	0.999999411694	81.8	33	61.2	6.2e-11	1
ABCA	819	849	HWI-700370F:168:C7JUKANXX:6:1202:6355:51667	multidrug	XP_753111.1|FEATURES|abcA|multidrug|abcA	0.999999514922	93.5	31	62.8	2.1e-11	1
MDTC	725	756	HWI-700370F:168:C7JUKANXX:6:1103:8543:47323	multidrug	gi:516438580:ref:WP_017827492.1:|FEATURES|mdtC|multidrug|mdtC	0.999999698242	68.8	32	49.7	1.9e-07	1
ABCA	1327	1359	HWI-700370F:168:C7JUKANXX:6:1211:16483:65475	multidrug	XP_753111.1|FEATURES|abcA|multidrug|abcA	0.999999497177	66.7	33	50.4	1.1e-07	1
MSBA	496	528	HWI-700370F:168:C7JUKANXX:6:2110:11294:7090	nitroimidazole	NP_415434.1|FEATURES|msbA|nitroimidazole|msbA	0.999574492149	60.6	33	45.4	3.5e-06	1
ABCA	936	968	HWI-700370F:168:C7JUKANXX:6:2211:20222:99951	multidrug	XP_753111.1|FEATURES|abcA|multidrug|abcA	0.999999514922	72.7	33	51.2	6.4e-08	1
ABCA	1260	1292	HWI-700370F:168:C7JUKANXX:6:2103:21220:70059	multidrug	XP_753111.1|FEATURES|abcA|multidrug|abcA	0.999999411556	63.6	33	47.0	1.2e-06	1
ABCA	846	878	HWI-700370F:168:C7JUKANXX:6:1101:14641:63559	multidrug	XP_753111.1|FEATURES|abcA|multidrug|abcA	0.999999388064	66.7	33	47.8	7.1e-07	1
MULTIDRUG_ABC_TRANSPORTER	958	990	HWI-700370F:168:C7JUKANXX:6:1212:14092:84785	multidrug	NC_010400.5984909.p01|FEATURES|multidrug_ABC_transporter|multidrug|multidrug_ABC_transporter	1.0	87.9	33	57.4	9.0e-10	1
MAJOR_FACILITATOR_SUPERFAMILY_TRANSPORTER	313	345	HWI-700370F:168:C7JUKANXX:6:1108:11604:70121	multidrug	NC_002952.2859362.p01|FEATURES|major_facilitator_superfamily_transporter|multidrug|major_facilitator_superfamily_transporter	0.999999796773	72.7	33	56.6	1.5e-09	1
MULTIDRUG_ABC_TRANSPORTER	534	565	HWI-700370F:168:C7JUKANXX:6:2311:15593:97776	multidrug	gi:817122037:ref:WP_046494699.1:|FEATURES|multidrug_ABC_transporter|multidrug|multidrug_ABC_transporter	0.999997957061	62.5	32	45.1	4.6e-06	1
MULTIDRUG_ABC_TRANSPORTER	574	605	HWI-700370F:168:C7JUKANXX:6:1110:12534:54776	multidrug	gi:516574297:ref:WP_017949361.1:|FEATURES|multidrug_ABC_transporter|multidrug|multidrug_ABC_transporter	1.0	65.6	32	49.3	2.4e-07	1
FMTC	705	737	HWI-700370F:168:C7JUKANXX:6:1207:12133:62446	beta-lactam	gi:1031796384:ref:WP_064136479.1:|FEATURES|fmtC|beta-lactam|fmtC	1.0	75.8	33	62.4	2.8e-11	1
LMRB	73	105	HWI-700370F:168:C7JUKANXX:6:1309:4532:6420	MLS	gi:498485855:ref:WP_010787543.1:|FEATURES|lmrB|MLS|lmrB	1.0	100.0	33	67.8	6.6e-13	1
MULTIDRUG_ABC_TRANSPORTER	526	558	HWI-700370F:168:C7JUKANXX:6:1312:1705:85236	multidrug	gi:817122037:ref:WP_046494699.1:|FEATURES|multidrug_ABC_transporter|multidrug|multidrug_ABC_transporter	1.0	66.7	33	47.4	9.3e-07	1
RPOB2	722	754	HWI-700370F:168:C7JUKANXX:6:2315:15210:81528	multidrug	BAD59497.1|FEATURES|rpoB2|multidrug|rpoB2	0.999999173242	69.7	33	50.4	1.1e-07	1
ABCA	499	530	HWI-700370F:168:C7JUKANXX:6:1106:11446:65324	multidrug	XP_753111.1|FEATURES|abcA|multidrug|abcA	0.999999363089	62.5	32	45.4	3.5e-06	1
ABCA	938	969	HWI-700370F:168:C7JUKANXX:6:2115:4134:32536	multidrug	XP_753111.1|FEATURES|abcA|multidrug|abcA	0.999999422759	71.9	32	47.4	9.3e-07	1
RIFAMPIN_MONOOXYGENASE	278	308	HWI-700370F:168:C7JUKANXX:6:1310:13049:97389	rifamycin	gi:663760960:ref:WP_030535072.1:|FEATURES|rifampin_monooxygenase|rifamycin|rifampin_monooxygenase	1.0	64.5	31	48.1	5.4e-07	1
MEPA	61	91	HWI-700370F:168:C7JUKANXX:6:1307:19604:53076	multidrug	gi:686157080:ref:WP_031788612.1:|FEATURES|mepA|multidrug|mepA	1.0	100.0	31	64.3	7.3e-12	1
QACB	222	254	HWI-700370F:168:C7JUKANXX:6:2202:4355:97954	multidrug	AAK38457|FEATURES|qacB|multidrug|qacB	0.916213667269	100.0	33	68.2	5.1e-13	1
ABCA	335	366	HWI-700370F:168:C7JUKANXX:6:2112:2079:17219	multidrug	XP_753111.1|FEATURES|abcA|multidrug|abcA	0.999999461725	65.6	32	52.4	2.9e-08	1
NORB	381	413	HWI-700370F:168:C7JUKANXX:6:1101:10087:74408	fluoroquinolone	gi:1000360171:ref:WP_061107359.1:|FEATURES|norB|fluoroquinolone|norB	1.0	78.8	33	55.8	2.6e-09	1
ABCA	933	965	HWI-700370F:168:C7JUKANXX:6:1309:20536:15053	multidrug	XP_753111.1|FEATURES|abcA|multidrug|abcA	0.999999523409	97.0	33	65.5	3.3e-12	1
NORB	302	334	HWI-700370F:168:C7JUKANXX:6:1101:19229:49697	fluoroquinolone	gi:917392609:ref:WP_051999321.1:|FEATURES|norB|fluoroquinolone|norB	0.999967084927	60.6	33	45.4	3.5e-06	1
ADEB	829	861	HWI-700370F:168:C7JUKANXX:6:2204:1310:64866	multidrug	gi:490777345:ref:WP_004639531.1:|FEATURES|adeB|multidrug|adeB	1.0	69.7	33	51.2	6.4e-08	1
ABCA	997	1029	HWI-700370F:168:C7JUKANXX:6:1204:7006:22234	multidrug	XP_753111.1|FEATURES|abcA|multidrug|abcA	0.999999433582	63.6	33	47.8	7.1e-07	1
EMRB-QACA_FAMILY_MAJOR_FACILITATOR_TRANSPORTER	257	289	HWI-700370F:168:C7JUKANXX:6:1206:1162:57009	multidrug	NC_002951.3238155.p01|FEATURES|EmrB-QacA_family_major_facilitator_transporter|multidrug|EmrB-QacA_family_major_facilitator_transporter	0.999999837384	97.0	33	64.7	5.6e-12	1
STAPHYLOCOCCUS_MUPA_CONFERRING_RESISTANCE_TO_MUPIROCIN	318	350	HWI-700370F:168:C7JUKANXX:6:1303:17400:97795	mupirocin	CAA53189|FEATURES|Staphylococcus_mupA_conferring_resistance_to_mupirocin|mupirocin|Staphylococcus_mupA_conferring_resistance_to_mupirocin	0.999999955778	100.0	33	71.2	6.0e-14	1
ABCA	1412	1443	HWI-700370F:168:C7JUKANXX:6:2116:12290:34781	multidrug	XP_753111.1|FEATURES|abcA|multidrug|abcA	0.999999634505	71.9	32	58.5	4.0e-10	1
ABCA	1308	1339	HWI-700370F:168:C7JUKANXX:6:1104:5492:97908	multidrug	XP_753111.1|FEATURES|abcA|multidrug|abcA	0.999999723651	87.5	32	67.0	1.1e-12	1
TRANSCRIPTIONAL_REGULATORY_PROTEIN_CPXR_CPXR	66	98	HWI-700370F:168:C7JUKANXX:6:1107:2945:17180	unclassified	CP001485.1.gene721.p01|FEATURES|transcriptional_regulatory_protein_CpxR_cpxR|unclassified|transcriptional_regulatory_protein_CpxR_cpxR	1.0	66.7	33	47.4	9.3e-07	1
MULTIDRUG_ABC_TRANSPORTER	500	532	HWI-700370F:168:C7JUKANXX:6:1211:14608:96418	multidrug	gi:943938624:ref:WP_055567802.1:|FEATURES|multidrug_ABC_transporter|multidrug|multidrug_ABC_transporter	1.0	66.7	33	48.5	4.2e-07	1
ABCA	1008	1038	HWI-700370F:168:C7JUKANXX:6:1305:12152:67319	multidrug	XP_753111.1|FEATURES|abcA|multidrug|abcA	0.99999947153	67.7	31	49.3	2.4e-07	1
MULTIDRUG_ABC_TRANSPORTER	517	549	HWI-700370F:168:C7JUKANXX:6:2210:4644:80021	multidrug	gi:943909899:ref:WP_055545300.1:|FEATURES|multidrug_ABC_transporter|multidrug|multidrug_ABC_transporter	0.999999999944	60.6	33	47.4	9.3e-07	1
ABCA	267	299	HWI-700370F:168:C7JUKANXX:6:1202:14543:70692	multidrug	XP_753111.1|FEATURES|abcA|multidrug|abcA	0.999999679126	87.9	33	62.8	2.1e-11	1
MEXQ	253	284	HWI-700370F:168:C7JUKANXX:6:2103:2219:85909	multidrug	BAE06008.1|FEATURES|mexQ|multidrug|mexQ	1.0	75.0	32	51.6	4.9e-08	1
MULTIDRUG_ABC_TRANSPORTER	481	512	HWI-700370F:168:C7JUKANXX:6:1308:19415:75512	multidrug	gi:860594225:ref:WP_048475168.1:|FEATURES|multidrug_ABC_transporter|multidrug|multidrug_ABC_transporter	1.0	78.1	32	52.4	2.9e-08	1
ACRB	883	915	HWI-700370F:168:C7JUKANXX:6:2105:15177:72137	multidrug	gi:447055218:ref:WP_001132474.1:|FEATURES|acrB|multidrug|acrB	1.0	81.8	33	59.7	1.8e-10	1
ABCA	553	585	HWI-700370F:168:C7JUKANXX:6:1206:19589:51599	multidrug	XP_753111.1|FEATURES|abcA|multidrug|abcA	0.999999598239	72.7	33	55.8	2.6e-09	1
ABCA	859	891	HWI-700370F:168:C7JUKANXX:6:2316:12848:56497	multidrug	XP_753111.1|FEATURES|abcA|multidrug|abcA	0.999999652215	81.8	33	62.0	3.6e-11	1
ABCA	866	898	HWI-700370F:168:C7JUKANXX:6:1111:3286:30323	multidrug	XP_753111.1|FEATURES|abcA|multidrug|abcA	0.999999399967	81.8	33	58.9	3.1e-10	1
QACB	405	437	HWI-700370F:168:C7JUKANXX:6:2309:5673:24107	multidrug	AAK38457|FEATURES|qacB|multidrug|qacB	0.914189546792	100.0	33	65.9	2.5e-12	1
ABCA	823	854	HWI-700370F:168:C7JUKANXX:6:2313:13460:80962	multidrug	XP_753111.1|FEATURES|abcA|multidrug|abcA	0.999999560586	78.1	32	53.5	1.3e-08	1
RPOB2	462	494	HWI-700370F:168:C7JUKANXX:6:2213:18204:57746	multidrug	BAD59497.1|FEATURES|rpoB2|multidrug|rpoB2	0.999999482918	87.9	33	66.2	1.9e-12	1
OPTRA	159	190	HWI-700370F:168:C7JUKANXX:6:1115:6546:12165	oxazolidinone	AKA86814|FEATURES|optrA|oxazolidinone|optrA	0.98323112528	65.6	32	47.0	1.2e-06	1
RPOB2	1036	1068	HWI-700370F:168:C7JUKANXX:6:1101:12140:82872	multidrug	BAD59497.1|FEATURES|rpoB2|multidrug|rpoB2	0.99999950697	87.9	33	68.2	5.1e-13	1
MSBA	478	509	HWI-700370F:168:C7JUKANXX:6:2206:16853:54447	nitroimidazole	NP_415434.1|FEATURES|msbA|nitroimidazole|msbA	0.999275787128	81.2	32	52.4	2.9e-08	1
ABCA	1314	1346	HWI-700370F:168:C7JUKANXX:6:1311:10281:97389	multidrug	XP_753111.1|FEATURES|abcA|multidrug|abcA	0.999999451699	60.6	33	48.5	4.2e-07	1
MSRA	276	308	HWI-700370F:168:C7JUKANXX:6:2109:18188:51483	MLS	ABA02367|FEATURES|msrA|MLS|msrA	1.0	100.0	33	74.7	5.4e-15	1
QACB	392	424	HWI-700370F:168:C7JUKANXX:6:2315:19369:4852	multidrug	AAK38457|FEATURES|qacB|multidrug|qacB	0.915311258208	100.0	33	66.6	1.5e-12	1
ABCA	878	910	HWI-700370F:168:C7JUKANXX:6:1113:11960:59506	multidrug	XP_753111.1|FEATURES|abcA|multidrug|abcA	0.999999433582	69.7	33	49.3	2.4e-07	1
MULTIDRUG_ABC_TRANSPORTER	503	535	HWI-700370F:168:C7JUKANXX:6:2214:4633:38415	multidrug	gi:943938624:ref:WP_055567802.1:|FEATURES|multidrug_ABC_transporter|multidrug|multidrug_ABC_transporter	1.0	63.6	33	47.4	9.3e-07	1
RPOB2	1030	1062	HWI-700370F:168:C7JUKANXX:6:1204:9614:10159	multidrug	BAD59497.1|FEATURES|rpoB2|multidrug|rpoB2	0.99999916404	84.8	33	67.4	8.6e-13	1
ACRB	1002	1034	HWI-700370F:168:C7JUKANXX:6:2311:17546:96026	multidrug	CP001918.1.gene1257.p01|FEATURES|acrB|multidrug|acrB	1.0	72.7	33	51.6	4.9e-08	1
MAJOR_FACILITATOR_SUPERFAMILY_TRANSPORTER	554	586	HWI-700370F:168:C7JUKANXX:6:2101:2191:82713	multidrug	NC_002952.2859362.p01|FEATURES|major_facilitator_superfamily_transporter|multidrug|major_facilitator_superfamily_transporter	0.999999861604	100.0	33	70.1	1.3e-13	1
ABCA	993	1025	HWI-700370F:168:C7JUKANXX:6:1307:11163:70680	multidrug	XP_753111.1|FEATURES|abcA|multidrug|abcA	0.999999451699	66.7	33	48.5	4.2e-07	1
ABCA	865	896	HWI-700370F:168:C7JUKANXX:6:1202:8867:63683	multidrug	XP_753111.1|FEATURES|abcA|multidrug|abcA	0.99999947153	68.8	32	49.3	2.4e-07	1
ABCA	272	302	HWI-700370F:168:C7JUKANXX:6:2203:7742:6852	multidrug	XP_753111.1|FEATURES|abcA|multidrug|abcA	0.999999531664	83.9	31	60.5	1.1e-10	1
ABCA	217	248	HWI-700370F:168:C7JUKANXX:6:2113:18376:2908	multidrug	XP_753111.1|FEATURES|abcA|multidrug|abcA	0.999999523409	68.8	32	51.6	4.9e-08	1
ABCA	1216	1248	HWI-700370F:168:C7JUKANXX:6:1310:19284:75174	multidrug	XP_753111.1|FEATURES|abcA|multidrug|abcA	0.999999411556	63.6	33	54.3	7.6e-09	1
STAPHYLOCOCCUS_MUPA_CONFERRING_RESISTANCE_TO_MUPIROCIN	427	458	HWI-700370F:168:C7JUKANXX:6:2305:4025:80764	mupirocin	CAA53189|FEATURES|Staphylococcus_mupA_conferring_resistance_to_mupirocin|mupirocin|Staphylococcus_mupA_conferring_resistance_to_mupirocin	0.999999979676	100.0	32	80.5	9.9e-17	1
MULTIDRUG_ABC_TRANSPORTER	579	610	HWI-700370F:168:C7JUKANXX:6:2308:9743:31961	multidrug	gi:739906046:ref:WP_037756452.1:|FEATURES|multidrug_ABC_transporter|multidrug|multidrug_ABC_transporter	0.999999311167	62.5	32	45.1	4.6e-06	1
ABCA	989	1021	HWI-700370F:168:C7JUKANXX:6:1213:19363:10648	multidrug	XP_753111.1|FEATURES|abcA|multidrug|abcA	0.999999667095	87.9	33	61.6	4.7e-11	1
ABCA	848	880	HWI-700370F:168:C7JUKANXX:6:1311:21005:16707	multidrug	XP_753111.1|FEATURES|abcA|multidrug|abcA	0.999999451699	66.7	33	48.5	4.2e-07	1
BACA	55	87	HWI-700370F:168:C7JUKANXX:6:1303:5787:50058	bacitracin	ZP_04060511|FEATURES|bacA|bacitracin|bacA	1.0	100.0	33	72.0	3.5e-14	1
MULTIDRUG_ABC_TRANSPORTER	502	534	HWI-700370F:168:C7JUKANXX:6:2304:7113:16887	multidrug	gi:943938624:ref:WP_055567802.1:|FEATURES|multidrug_ABC_transporter|multidrug|multidrug_ABC_transporter	1.0	66.7	33	48.9	3.2e-07	1
ABCA	374	404	HWI-700370F:168:C7JUKANXX:6:1304:17601:39622	multidrug	XP_753111.1|FEATURES|abcA|multidrug|abcA	0.999999353085	64.5	31	48.1	5.4e-07	1
MSRA	161	193	HWI-700370F:168:C7JUKANXX:6:2111:15078:2283	MLS	ABA02367|FEATURES|msrA|MLS|msrA	1.0	97.0	33	71.6	4.6e-14	1
ABCA	1033	1064	HWI-700370F:168:C7JUKANXX:6:1103:4155:80763	multidrug	XP_753111.1|FEATURES|abcA|multidrug|abcA	0.999999388064	71.9	32	46.2	2.1e-06	1
ABCA	1178	1209	HWI-700370F:168:C7JUKANXX:6:2111:11779:19126	multidrug	XP_753111.1|FEATURES|abcA|multidrug|abcA	0.99999950621	75.0	32	50.8	8.4e-08	1
ABCA	550	580	HWI-700370F:168:C7JUKANXX:6:1208:15433:82551	multidrug	XP_753111.1|FEATURES|abcA|multidrug|abcA	0.999999481114	74.2	31	49.7	1.9e-07	1
ABCA	931	962	HWI-700370F:168:C7JUKANXX:6:1203:13472:62776	multidrug	XP_753111.1|FEATURES|abcA|multidrug|abcA	0.999999695918	93.8	32	64.3	7.3e-12	1
MULTIDRUG_ABC_TRANSPORTER	485	516	HWI-700370F:168:C7JUKANXX:6:1104:19751:72902	multidrug	gi:944009777:ref:WP_055601444.1:|FEATURES|multidrug_ABC_transporter|multidrug|multidrug_ABC_transporter	1.0	81.2	32	55.8	2.6e-09	1
MULTIDRUG_ABC_TRANSPORTER	483	514	HWI-700370F:168:C7JUKANXX:6:1311:2793:60178	multidrug	gi:497748188:ref:WP_010062372.1:|FEATURES|multidrug_ABC_transporter|multidrug|multidrug_ABC_transporter	1.0	65.6	32	51.2	6.4e-08	1
MEPR	64	96	HWI-700370F:168:C7JUKANXX:6:2106:13462:58721	multidrug	YP_001440920.1|FEATURES|mepR|multidrug|mepR	0.999998917487	100.0	33	67.4	8.6e-13	1
STAPHYLOCOCCUS_MUPA_CONFERRING_RESISTANCE_TO_MUPIROCIN	815	847	HWI-700370F:168:C7JUKANXX:6:1202:8658:29761	mupirocin	CAA53189|FEATURES|Staphylococcus_mupA_conferring_resistance_to_mupirocin|mupirocin|Staphylococcus_mupA_conferring_resistance_to_mupirocin	0.99999991523	100.0	33	68.6	3.9e-13	1
VATE	118	150	HWI-700370F:168:C7JUKANXX:6:1308:6528:72251	MLS	AAG21695|FEATURES|vatE|MLS|vatE	1.0	72.7	33	51.6	4.9e-08	1
CLASS_A	143	175	HWI-700370F:168:C7JUKANXX:6:2303:7956:25566	beta-lactam	NP_765163|FEATURES|class_A|beta-lactam|class_A	1.0	97.0	33	68.9	3.0e-13	1
ABCA	629	661	HWI-700370F:168:C7JUKANXX:6:1303:18551:78106	multidrug	XP_753111.1|FEATURES|abcA|multidrug|abcA	0.999999625931	63.6	33	57.8	6.9e-10	1
ABCA	982	1014	HWI-700370F:168:C7JUKANXX:6:1306:10934:59455	multidrug	XP_753111.1|FEATURES|abcA|multidrug|abcA	0.999999670805	87.9	33	62.0	3.6e-11	1
EMRB-QACA_FAMILY_MAJOR_FACILITATOR_TRANSPORTER	337	368	HWI-700370F:168:C7JUKANXX:6:2108:15059:24586	multidrug	NC_002951.3238155.p01|FEATURES|EmrB-QacA_family_major_facilitator_transporter|multidrug|EmrB-QacA_family_major_facilitator_transporter	0.99999984654	100.0	32	68.2	5.1e-13	1
ABCA	651	682	HWI-700370F:168:C7JUKANXX:6:2207:4361:40319	multidrug	XP_753111.1|FEATURES|abcA|multidrug|abcA	0.999999531664	65.6	32	52.0	3.8e-08	1
BACA	169	201	HWI-700370F:168:C7JUKANXX:6:1303:9767:36362	bacitracin	ZP_00051658|FEATURES|bacA|bacitracin|bacA	1.0	97.0	33	64.3	7.3e-12	1
MULTIDRUG_ABC_TRANSPORTER	474	505	HWI-700370F:168:C7JUKANXX:6:2215:5428:64401	multidrug	gi:1031799645:ref:WP_064138838.1:|FEATURES|multidrug_ABC_transporter|multidrug|multidrug_ABC_transporter	1.0	65.6	32	47.4	9.3e-07	1
FOSB	69	101	HWI-700370F:168:C7JUKANXX:6:1112:20407:57731	fosfomycin	gi:580282056:gb:EVD09060.1:|FEATURES|fosB|fosfomycin|fosB	1.0	100.0	33	73.6	1.2e-14	1
ABCA	646	678	HWI-700370F:168:C7JUKANXX:6:1314:1590:3883	multidrug	XP_753111.1|FEATURES|abcA|multidrug|abcA	0.999999593773	66.7	33	55.5	3.4e-09	1
ABCA	825	857	HWI-700370F:168:C7JUKANXX:6:2314:6043:100921	multidrug	XP_753111.1|FEATURES|abcA|multidrug|abcA	0.999999399967	63.6	33	46.6	1.6e-06	1
MULTIDRUG_ABC_TRANSPORTER	550	581	HWI-700370F:168:C7JUKANXX:6:1301:10946:33372	multidrug	gi:817122037:ref:WP_046494699.1:|FEATURES|multidrug_ABC_transporter|multidrug|multidrug_ABC_transporter	1.0	68.8	32	50.4	1.1e-07	1
PATA	276	307	HWI-700370F:168:C7JUKANXX:6:2207:16003:52950	fluoroquinolone	NP_417544.5|FEATURES|patA|fluoroquinolone|patA	0.99999128836	65.6	32	50.8	8.4e-08	1
ABCA	1207	1239	HWI-700370F:168:C7JUKANXX:6:2104:7588:53070	multidrug	XP_753111.1|FEATURES|abcA|multidrug|abcA	0.999999663296	75.8	33	61.2	6.2e-11	1
MULTIDRUG_ABC_TRANSPORTER	472	504	HWI-700370F:168:C7JUKANXX:6:2312:13166:58630	multidrug	gi:1031799645:ref:WP_064138838.1:|FEATURES|multidrug_ABC_transporter|multidrug|multidrug_ABC_transporter	1.0	66.7	33	47.8	7.1e-07	1
ABCA	945	978	HWI-700370F:168:C7JUKANXX:6:1102:3254:67839	multidrug	XP_753111.1|FEATURES|abcA|multidrug|abcA	0.999999523409	73.5	34	51.6	4.9e-08	1
RIFAMPIN_MONOOXYGENASE	265	296	HWI-700370F:168:C7JUKANXX:6:2115:17445:27518	rifamycin	gi:544923113:ref:WP_021332509.1:|FEATURES|rifampin_monooxygenase|rifamycin|rifampin_monooxygenase	0.999999925699	62.5	32	51.6	4.9e-08	1
ARLS	413	445	HWI-700370F:168:C7JUKANXX:6:2202:5803:15632	multidrug	YP_499945.1|FEATURES|arlS|multidrug|arlS	0.99999810366	72.7	33	53.1	1.7e-08	1
MEPA	140	172	HWI-700370F:168:C7JUKANXX:6:1107:14010:69023	multidrug	gi:686157080:ref:WP_031788612.1:|FEATURES|mepA|multidrug|mepA	1.0	100.0	33	66.2	1.9e-12	1
TET(K)	289	319	HWI-700370F:168:C7JUKANXX:6:2103:12637:99134	tetracycline	YP_003283625.1|FEATURES|tet(K)|tetracycline|tet(K)	1.0	100.0	31	65.5	3.3e-12	1
ABCA	629	661	HWI-700370F:168:C7JUKANXX:6:1214:13989:72390	multidrug	XP_753111.1|FEATURES|abcA|multidrug|abcA	0.999999604095	66.7	33	56.2	2.0e-09	1
RPOB2	1025	1056	HWI-700370F:168:C7JUKANXX:6:2205:3024:31706	multidrug	BAD59497.1|FEATURES|rpoB2|multidrug|rpoB2	0.999999399898	90.6	32	66.2	1.9e-12	1
ABCA	252	284	HWI-700370F:168:C7JUKANXX:6:1314:18474:16987	multidrug	XP_753111.1|FEATURES|abcA|multidrug|abcA	0.999999553147	78.8	33	54.3	7.6e-09	1
ERMA	140	172	HWI-700370F:168:C7JUKANXX:6:1203:13650:100250	MLS	P0A0H1|FEATURES|ermA|MLS|ermA	1.0	100.0	33	69.3	2.3e-13	1
ABCA	940	971	HWI-700370F:168:C7JUKANXX:6:1306:11164:36339	multidrug	XP_753111.1|FEATURES|abcA|multidrug|abcA	0.999999353085	90.6	32	60.8	8.1e-11	1
ABCA	620	650	HWI-700370F:168:C7JUKANXX:6:2202:2539:87258	multidrug	XP_753111.1|FEATURES|abcA|multidrug|abcA	0.999999451699	61.3	31	48.5	4.2e-07	1
MULTIDRUG_ABC_TRANSPORTER	375	407	HWI-700370F:168:C7JUKANXX:6:2109:6377:17482	multidrug	gi:686364868:ref:WP_031893738.1:|FEATURES|multidrug_ABC_transporter|multidrug|multidrug_ABC_transporter	1.0	100.0	33	70.5	1.0e-13	1
ABCA	190	222	HWI-700370F:168:C7JUKANXX:6:1115:5012:44513	multidrug	XP_753111.1|FEATURES|abcA|multidrug|abcA	0.999999388064	60.6	33	46.2	2.1e-06	1
MULTIDRUG_ABC_TRANSPORTER	560	591	HWI-700370F:168:C7JUKANXX:6:2301:7773:89062	multidrug	gi:944152509:ref:WP_055644808.1:|FEATURES|multidrug_ABC_transporter|multidrug|multidrug_ABC_transporter	0.999999999819	62.5	32	47.4	9.3e-07	1
MACB	129	161	HWI-700370F:168:C7JUKANXX:6:1116:7847:98789	MLS	gi:746217802:ref:WP_039267829.1:|FEATURES|macB|MLS|macB	1.0	63.6	33	47.4	9.3e-07	1
MULTIDRUG_ABC_TRANSPORTER	532	564	HWI-700370F:168:C7JUKANXX:6:1310:7694:61595	multidrug	gi:985844137:ref:WP_060895163.1:|FEATURES|multidrug_ABC_transporter|multidrug|multidrug_ABC_transporter	0.999999444014	63.6	33	44.3	7.8e-06	1
AAD(9)	178	210	HWI-700370F:168:C7JUKANXX:6:2103:13858:32765	aminoglycoside	AAX54909|FEATURES|aad(9)|aminoglycoside|aad(9)	1.0	100.0	33	70.1	1.3e-13	1
TETQ	67	98	HWI-700370F:168:C7JUKANXX:6:2213:18986:90443	tetracycline	Z21523.gene.p01|FEATURES|tetQ|tetracycline|tetQ	1.0	62.5	32	46.6	1.6e-06	1
MULTIDRUG_ABC_TRANSPORTER	544	576	HWI-700370F:168:C7JUKANXX:6:2204:14098:31100	multidrug	gi:664556405:ref:WP_031071225.1:|FEATURES|multidrug_ABC_transporter|multidrug|multidrug_ABC_transporter	1.0	66.7	33	47.4	9.3e-07	1
ABCA	856	888	HWI-700370F:168:C7JUKANXX:6:1314:16678:49886	multidrug	XP_753111.1|FEATURES|abcA|multidrug|abcA	0.99999950621	63.6	33	50.8	8.4e-08	1
PATB	97	129	HWI-700370F:168:C7JUKANXX:6:1101:13187:56301	fluoroquinolone	NP_358969.1|FEATURES|patB|fluoroquinolone|patB	0.999997385113	97.0	33	65.9	2.5e-12	1
RPOB2	857	889	HWI-700370F:168:C7JUKANXX:6:2205:6350:88403	multidrug	BAD59497.1|FEATURES|rpoB2|multidrug|rpoB2	0.999999334062	72.7	33	57.0	1.2e-09	1
ABCA	531	561	HWI-700370F:168:C7JUKANXX:6:2107:17323:8678	multidrug	XP_753111.1|FEATURES|abcA|multidrug|abcA	0.99999947153	67.7	31	49.3	2.4e-07	1
AAD(9)	33	65	HWI-700370F:168:C7JUKANXX:6:1315:11200:94336	aminoglycoside	AAX54909|FEATURES|aad(9)|aminoglycoside|aad(9)	0.999999850165	100.0	33	67.4	8.6e-13	1
NORB	107	139	HWI-700370F:168:C7JUKANXX:6:2211:9864:18897	fluoroquinolone	gi:1000360171:ref:WP_061107359.1:|FEATURES|norB|fluoroquinolone|norB	1.0	72.7	33	51.2	6.4e-08	1
ABCA	1205	1237	HWI-700370F:168:C7JUKANXX:6:1215:16260:92133	multidrug	XP_753111.1|FEATURES|abcA|multidrug|abcA	0.999999679126	75.8	33	62.8	2.1e-11	1
ABCA	260	292	HWI-700370F:168:C7JUKANXX:6:1316:9067:60052	multidrug	XP_753111.1|FEATURES|abcA|multidrug|abcA	0.999999609736	84.8	33	60.1	1.4e-10	1
RPOB2	459	491	HWI-700370F:168:C7JUKANXX:6:2310:11755:16101	multidrug	BAD59497.1|FEATURES|rpoB2|multidrug|rpoB2	0.999999418217	87.9	33	66.2	1.9e-12	1
ABCA	939	971	HWI-700370F:168:C7JUKANXX:6:2205:2918:33918	multidrug	XP_753111.1|FEATURES|abcA|multidrug|abcA	0.999999375857	78.8	33	56.2	2.0e-09	1
ABCA	431	463	HWI-700370F:168:C7JUKANXX:6:1311:2393:101123	multidrug	XP_753111.1|FEATURES|abcA|multidrug|abcA	0.999999363089	60.6	33	45.4	3.5e-06	1
MEXF	616	647	HWI-700370F:168:C7JUKANXX:6:1204:10984:28550	multidrug	gi:497896441:ref:WP_010210597.1:|FEATURES|mexF|multidrug|mexF	1.0	93.8	32	62.8	2.1e-11	1
MEPA	405	437	HWI-700370F:168:C7JUKANXX:6:2216:13578:67978	multidrug	YP_302230|FEATURES|mepA|multidrug|mepA	1.0	100.0	33	65.9	2.5e-12	1
TET32	68	99	HWI-700370F:168:C7JUKANXX:6:1207:17612:38738	tetracycline	ABV82120|FEATURES|tet32|tetracycline|tet32	0.999999999551	62.5	32	46.6	1.6e-06	1
ABCA	1123	1155	HWI-700370F:168:C7JUKANXX:6:2316:11563:98262	multidrug	XP_753111.1|FEATURES|abcA|multidrug|abcA	0.999999411556	60.6	33	47.0	1.2e-06	1
MAJOR_FACILITATOR_SUPERFAMILY_TRANSPORTER	151	183	HWI-700370F:168:C7JUKANXX:6:2106:18625:53762	multidrug	NC_002952.2859362.p01|FEATURES|major_facilitator_superfamily_transporter|multidrug|major_facilitator_superfamily_transporter	0.999999998085	100.0	33	68.2	5.1e-13	1
NORB	316	348	HWI-700370F:168:C7JUKANXX:6:2310:2739:80508	fluoroquinolone	gi:738114161:ref:WP_036072414.1:|FEATURES|norB|fluoroquinolone|norB	0.999989602102	66.7	33	48.1	5.4e-07	1
MULTIDRUG_ABC_TRANSPORTER	477	509	HWI-700370F:168:C7JUKANXX:6:1214:9667:98473	multidrug	gi:516574297:ref:WP_017949361.1:|FEATURES|multidrug_ABC_transporter|multidrug|multidrug_ABC_transporter	1.0	69.7	33	52.4	2.9e-08	1
MULTIDRUG_ABC_TRANSPORTER	552	583	HWI-700370F:168:C7JUKANXX:6:1201:2116:15696	multidrug	gi:817122037:ref:WP_046494699.1:|FEATURES|multidrug_ABC_transporter|multidrug|multidrug_ABC_transporter	1.0	68.8	32	50.1	1.4e-07	1
TETY	49	80	HWI-700370F:168:C7JUKANXX:6:2114:5756:79133	tetracycline	AF070999.gene.p01|FEATURES|tetY|tetracycline|tetY	0.999999999831	62.5	32	45.8	2.7e-06	1
FMTC	790	822	HWI-700370F:168:C7JUKANXX:6:2308:8754:68677	beta-lactam	gi:1031796384:ref:WP_064136479.1:|FEATURES|fmtC|beta-lactam|fmtC	1.0	90.9	33	72.0	3.5e-14	1
MULTIDRUG_ABC_TRANSPORTER	435	466	HWI-700370F:168:C7JUKANXX:6:1311:11544:64558	multidrug	gi:664556405:ref:WP_031071225.1:|FEATURES|multidrug_ABC_transporter|multidrug|multidrug_ABC_transporter	1.0	65.6	32	48.9	3.2e-07	1
ABCA	820	852	HWI-700370F:168:C7JUKANXX:6:2210:12212:61862	multidrug	XP_753111.1|FEATURES|abcA|multidrug|abcA	0.999999663296	87.9	33	61.2	6.2e-11	1
ABCA	831	862	HWI-700370F:168:C7JUKANXX:6:2315:3796:29371	multidrug	XP_753111.1|FEATURES|abcA|multidrug|abcA	0.999999339297	71.9	32	44.7	6.0e-06	1
EFRB	315	346	HWI-700370F:168:C7JUKANXX:6:2305:2960:82673	multidrug	CDO61516.1|FEATURES|efrB|multidrug|efrB	0.999999897482	62.5	32	44.7	6.0e-06	1
QACB	206	238	HWI-700370F:168:C7JUKANXX:6:1303:18749:99986	multidrug	AAK38457|FEATURES|qacB|multidrug|qacB	0.914906941661	100.0	33	70.5	1.0e-13	1
ABCA	1153	1185	HWI-700370F:168:C7JUKANXX:6:2109:7666:9303	multidrug	XP_753111.1|FEATURES|abcA|multidrug|abcA	0.999999581197	69.7	33	54.7	5.8e-09	1
VATB	149	180	HWI-700370F:168:C7JUKANXX:6:1205:11586:23467	MLS	U19459.gene.p01|FEATURES|vatB|MLS|vatB	0.999999837235	62.5	32	46.2	2.1e-06	1
FMTC	198	230	HWI-700370F:168:C7JUKANXX:6:2206:16534:16775	beta-lactam	gi:1031796384:ref:WP_064136479.1:|FEATURES|fmtC|beta-lactam|fmtC	1.0	100.0	33	72.8	2.1e-14	1
RPOB2	1089	1121	HWI-700370F:168:C7JUKANXX:6:2315:4309:2807	multidrug	BAD59497.1|FEATURES|rpoB2|multidrug|rpoB2	0.999999138153	69.7	33	49.3	2.4e-07	1
ABCA	338	370	HWI-700370F:168:C7JUKANXX:6:2203:8673:19984	multidrug	XP_753111.1|FEATURES|abcA|multidrug|abcA	0.999999514922	63.6	33	51.2	6.4e-08	1
OQXB	191	222	HWI-700370F:168:C7JUKANXX:6:2206:11493:46408	multidrug	YP_001693238|FEATURES|oqxB|multidrug|oqxB	1.0	71.9	32	50.4	1.1e-07	1
RPOB2	808	840	HWI-700370F:168:C7JUKANXX:6:2308:19213:46141	multidrug	BAD59497.1|FEATURES|rpoB2|multidrug|rpoB2	0.99999923799	72.7	33	52.8	2.2e-08	1
ABCA	883	914	HWI-700370F:168:C7JUKANXX:6:2105:19823:91068	multidrug	XP_753111.1|FEATURES|abcA|multidrug|abcA	0.999999411556	75.0	32	47.0	1.2e-06	1
ABCA	914	946	HWI-700370F:168:C7JUKANXX:6:2212:12492:84049	multidrug	XP_753111.1|FEATURES|abcA|multidrug|abcA	0.999999497177	69.7	33	50.4	1.1e-07	1
RPOB2	781	813	HWI-700370F:168:C7JUKANXX:6:2214:4335:96201	multidrug	BAD59497.1|FEATURES|rpoB2|multidrug|rpoB2	0.999999378637	87.9	33	59.3	2.4e-10	1
ABCA	254	285	HWI-700370F:168:C7JUKANXX:6:1110:20016:75038	multidrug	XP_753111.1|FEATURES|abcA|multidrug|abcA	0.999999490356	65.6	32	50.1	1.4e-07	1
ABCA	948	980	HWI-700370F:168:C7JUKANXX:6:1304:16289:82990	multidrug	XP_753111.1|FEATURES|abcA|multidrug|abcA	0.999999422759	69.7	33	47.4	9.3e-07	1
MSBA	466	497	HWI-700370F:168:C7JUKANXX:6:2311:17818:78261	nitroimidazole	NP_415434.1|FEATURES|msbA|nitroimidazole|msbA	0.999574492149	68.8	32	45.4	3.5e-06	1
ABCA	985	1017	HWI-700370F:168:C7JUKANXX:6:1214:20229:33729	multidrug	XP_753111.1|FEATURES|abcA|multidrug|abcA	0.999999670805	87.9	33	62.0	3.6e-11	1
ABCA	261	293	HWI-700370F:168:C7JUKANXX:6:2304:1773:46590	multidrug	XP_753111.1|FEATURES|abcA|multidrug|abcA	0.999999704432	90.9	33	65.1	4.3e-12	1
CATB	135	167	HWI-700370F:168:C7JUKANXX:6:1315:10982:13804	phenicol	gi:499386493:ref:WP_011073960.1:|FEATURES|catB|phenicol|catB	0.999999999982	63.6	33	51.2	6.4e-08	1
DFRC	13	45	HWI-700370F:168:C7JUKANXX:6:2105:14543:22505	diaminopyrimidine	AAO04716.1|FEATURES|dfrC|diaminopyrimidine|dfrC	0.999925491708	84.8	33	66.2	1.9e-12	1
MULTIDRUG_ABC_TRANSPORTER	498	530	HWI-700370F:168:C7JUKANXX:6:2316:6289:41991	multidrug	gi:913055317:ref:WP_050357634.1:|FEATURES|multidrug_ABC_transporter|multidrug|multidrug_ABC_transporter	1.0	63.6	33	47.0	1.2e-06	1
ABCA	142	173	HWI-700370F:168:C7JUKANXX:6:2210:16394:46154	multidrug	XP_753111.1|FEATURES|abcA|multidrug|abcA	0.999999461725	65.6	32	48.9	3.2e-07	1
ABCA	1160	1191	HWI-700370F:168:C7JUKANXX:6:2304:2495:59858	multidrug	XP_753111.1|FEATURES|abcA|multidrug|abcA	0.999999567718	68.8	32	53.9	9.9e-09	1
TRUNCATED_PUTATIVE_RESPONSE_REGULATOR_ARLR	17	49	HWI-700370F:168:C7JUKANXX:6:1213:4922:73647	unclassified	gi:446114283:ref:WP_000192138.1:|FEATURES|truncated_putative_response_regulator_ArlR|unclassified|truncated_putative_response_regulator_ArlR	0.999999999883	100.0	33	73.2	1.6e-14	1
MULTIDRUG_ABC_TRANSPORTER	545	577	HWI-700370F:168:C7JUKANXX:6:2309:17033:11463	multidrug	gi:496018010:ref:WP_008742581.1:|FEATURES|multidrug_ABC_transporter|multidrug|multidrug_ABC_transporter	1.0	69.7	33	53.1	1.7e-08	1
ABCA	247	278	HWI-700370F:168:C7JUKANXX:6:1105:6248:82083	multidrug	XP_753111.1|FEATURES|abcA|multidrug|abcA	0.999999620678	90.6	32	57.4	9.0e-10	1
BACA	29	61	HWI-700370F:168:C7JUKANXX:6:1304:7833:60906	bacitracin	ZP_04060511|FEATURES|bacA|bacitracin|bacA	1.0	100.0	33	69.3	2.3e-13	1
ABCA	837	869	HWI-700370F:168:C7JUKANXX:6:2316:16984:38940	multidrug	XP_753111.1|FEATURES|abcA|multidrug|abcA	0.99999950621	66.7	33	50.8	8.4e-08	1
ABCA	1218	1249	HWI-700370F:168:C7JUKANXX:6:1208:10236:99710	multidrug	XP_753111.1|FEATURES|abcA|multidrug|abcA	0.999999620678	71.9	32	57.4	9.0e-10	1
ERMA	21	53	HWI-700370F:168:C7JUKANXX:6:2104:6007:46786	MLS	P0A0H1|FEATURES|ermA|MLS|ermA	1.0	100.0	33	69.3	2.3e-13	1
ROSB	130	162	HWI-700370F:168:C7JUKANXX:6:1114:14927:25094	fosmidomycin	ZP_04631861|FEATURES|rosB|fosmidomycin|rosB	1.0	78.8	33	54.7	5.8e-09	1
FMTC	712	742	HWI-700370F:168:C7JUKANXX:6:1309:17842:83004	beta-lactam	gi:1031796384:ref:WP_064136479.1:|FEATURES|fmtC|beta-lactam|fmtC	1.0	83.9	31	62.4	2.8e-11	1
MULTIDRUG_ABC_TRANSPORTER	360	391	HWI-700370F:168:C7JUKANXX:6:2211:19407:16861	multidrug	gi:686197643:ref:WP_031807899.1:|FEATURES|multidrug_ABC_transporter|multidrug|multidrug_ABC_transporter	1.0	68.8	32	47.8	7.1e-07	1
OPTRA	197	228	HWI-700370F:168:C7JUKANXX:6:1206:4229:48193	oxazolidinone	AKA86814|FEATURES|optrA|oxazolidinone|optrA	0.999202811174	62.5	32	50.1	1.4e-07	1
ERMA	97	129	HWI-700370F:168:C7JUKANXX:6:1311:14416:3843	MLS	P0A0H1|FEATURES|ermA|MLS|ermA	1.0	97.0	33	66.6	1.5e-12	1
ABCA	1172	1204	HWI-700370F:168:C7JUKANXX:6:1213:11517:69092	multidrug	XP_753111.1|FEATURES|abcA|multidrug|abcA	0.99999947153	66.7	33	49.3	2.4e-07	1
ABCA	262	294	HWI-700370F:168:C7JUKANXX:6:1316:8715:100670	multidrug	XP_753111.1|FEATURES|abcA|multidrug|abcA	0.999999593773	75.8	33	55.5	3.4e-09	1
TET36	68	99	HWI-700370F:168:C7JUKANXX:6:1101:9499:75838	tetracycline	AJ514254.gene.p01|FEATURES|tet36|tetracycline|tet36	1.0	65.6	32	48.9	3.2e-07	1
MSRA	378	410	HWI-700370F:168:C7JUKANXX:6:1101:17284:67468	MLS	ABA02367|FEATURES|msrA|MLS|msrA	1.0	100.0	33	67.8	6.6e-13	1
RPOB2	377	408	HWI-700370F:168:C7JUKANXX:6:2112:2187:92574	multidrug	BAD59497.1|FEATURES|rpoB2|multidrug|rpoB2	0.999999185016	71.9	32	50.8	8.4e-08	1
ABCA	870	901	HWI-700370F:168:C7JUKANXX:6:2111:10959:7818	multidrug	XP_753111.1|FEATURES|abcA|multidrug|abcA	0.999999659397	87.5	32	60.8	8.1e-11	1
LMRB	93	125	HWI-700370F:168:C7JUKANXX:6:1114:5812:82477	MLS	gi:1007411670:gb:AMQ72759.1:|FEATURES|lmrB|MLS|lmrB	1.0	100.0	33	70.5	1.0e-13	1
ABCA	982	1014	HWI-700370F:168:C7JUKANXX:6:2208:4366:88221	multidrug	XP_753111.1|FEATURES|abcA|multidrug|abcA	0.999999514922	69.7	33	51.2	6.4e-08	1
MULTIDRUG_ABC_TRANSPORTER	523	555	HWI-700370F:168:C7JUKANXX:6:2111:1538:62134	multidrug	gi:517381192:ref:WP_018555350.1:|FEATURES|multidrug_ABC_transporter|multidrug|multidrug_ABC_transporter	1.0	69.7	33	48.5	4.2e-07	1
ABCA	1243	1275	HWI-700370F:168:C7JUKANXX:6:2206:12428:79082	multidrug	XP_753111.1|FEATURES|abcA|multidrug|abcA	0.999999567718	66.7	33	56.2	2.0e-09	1
ABCA	263	295	HWI-700370F:168:C7JUKANXX:6:1213:2067:48151	multidrug	XP_753111.1|FEATURES|abcA|multidrug|abcA	0.99999947153	60.6	33	49.3	2.4e-07	1
NORA	173	205	HWI-700370F:168:C7JUKANXX:6:1205:12767:34926	multidrug	NC_007622.3793623.p01|FEATURES|norA|multidrug|norA	1.0	100.0	33	70.5	1.0e-13	1
ABCA	235	266	HWI-700370F:168:C7JUKANXX:6:1205:18180:87915	multidrug	XP_753111.1|FEATURES|abcA|multidrug|abcA	0.999999604095	84.4	32	59.7	1.8e-10	1
AAD(9)	226	258	HWI-700370F:168:C7JUKANXX:6:1102:1409:15793	aminoglycoside	AAX54909|FEATURES|aad(9)|aminoglycoside|aad(9)	0.999999879913	100.0	33	73.2	1.6e-14	1
ABCA	1305	1336	HWI-700370F:168:C7JUKANXX:6:1203:14215:45549	multidrug	XP_753111.1|FEATURES|abcA|multidrug|abcA	0.999999560586	71.9	32	53.5	1.3e-08	1
ABCA	954	986	HWI-700370F:168:C7JUKANXX:6:2202:10856:12469	multidrug	XP_753111.1|FEATURES|abcA|multidrug|abcA	0.999999497177	75.8	33	50.4	1.1e-07	1
ARLS	374	406	HWI-700370F:168:C7JUKANXX:6:2307:8319:59359	multidrug	YP_499945.1|FEATURES|arlS|multidrug|arlS	0.999998555293	78.8	33	59.7	1.8e-10	1
MULTIDRUG_ABC_TRANSPORTER	479	511	HWI-700370F:168:C7JUKANXX:6:2114:13609:20926	multidrug	gi:1031799645:ref:WP_064138838.1:|FEATURES|multidrug_ABC_transporter|multidrug|multidrug_ABC_transporter	1.0	81.8	33	52.4	2.9e-08	1
MULTIDRUG_ABC_TRANSPORTER	480	512	HWI-700370F:168:C7JUKANXX:6:2103:21044:14524	multidrug	gi:943938624:ref:WP_055567802.1:|FEATURES|multidrug_ABC_transporter|multidrug|multidrug_ABC_transporter	1.0	60.6	33	48.1	5.4e-07	1
ABCA	1415	1446	HWI-700370F:168:C7JUKANXX:6:2201:14359:55071	multidrug	XP_753111.1|FEATURES|abcA|multidrug|abcA	0.999999581197	68.8	32	54.7	5.8e-09	1
ABCA	257	289	HWI-700370F:168:C7JUKANXX:6:2109:1097:31359	multidrug	XP_753111.1|FEATURES|abcA|multidrug|abcA	0.999999531664	66.7	33	52.0	3.8e-08	1
ABCA	940	971	HWI-700370F:168:C7JUKANXX:6:1214:18639:19444	multidrug	XP_753111.1|FEATURES|abcA|multidrug|abcA	0.999999659397	90.6	32	60.8	8.1e-11	1
ABCA	1216	1248	HWI-700370F:168:C7JUKANXX:6:1308:19208:3977	multidrug	XP_753111.1|FEATURES|abcA|multidrug|abcA	0.999999712704	75.8	33	65.9	2.5e-12	1
MULTIDRUG_ABC_TRANSPORTER	512	543	HWI-700370F:168:C7JUKANXX:6:2206:5845:70091	multidrug	gi:640499891:ref:WP_024937220.1:|FEATURES|multidrug_ABC_transporter|multidrug|multidrug_ABC_transporter	1.0	68.8	32	45.4	3.5e-06	1
FMTC	695	725	HWI-700370F:168:C7JUKANXX:6:2204:1753:31147	beta-lactam	gi:1031796384:ref:WP_064136479.1:|FEATURES|fmtC|beta-lactam|fmtC	1.0	100.0	31	67.4	8.6e-13	1
ABCA	994	1026	HWI-700370F:168:C7JUKANXX:6:2115:9205:86830	multidrug	XP_753111.1|FEATURES|abcA|multidrug|abcA	0.999999670805	84.8	33	62.0	3.6e-11	1
ABCA	825	857	HWI-700370F:168:C7JUKANXX:6:2201:16790:69695	multidrug	XP_753111.1|FEATURES|abcA|multidrug|abcA	0.999999399967	63.6	33	46.6	1.6e-06	1
NORB	298	330	HWI-700370F:168:C7JUKANXX:6:1209:18734:48508	fluoroquinolone	gi:738114161:ref:WP_036072414.1:|FEATURES|norB|fluoroquinolone|norB	1.0	63.6	33	47.0	1.2e-06	1
MULTIDRUG_ABC_TRANSPORTER	533	565	HWI-700370F:168:C7JUKANXX:6:2303:2332:64462	multidrug	gi:686364868:ref:WP_031893738.1:|FEATURES|multidrug_ABC_transporter|multidrug|multidrug_ABC_transporter	1.0	78.8	33	57.8	6.9e-10	1
ABCA	136	167	HWI-700370F:168:C7JUKANXX:6:1303:17349:40818	multidrug	XP_753111.1|FEATURES|abcA|multidrug|abcA	0.99999957458	78.1	32	54.3	7.6e-09	1
ABCA	525	556	HWI-700370F:168:C7JUKANXX:6:1206:9457:62234	multidrug	XP_753111.1|FEATURES|abcA|multidrug|abcA	0.999999553147	75.0	32	53.1	1.7e-08	1
MULTIDRUG_ABC_TRANSPORTER	436	468	HWI-700370F:168:C7JUKANXX:6:1111:13721:76756	multidrug	gi:686364868:ref:WP_031893738.1:|FEATURES|multidrug_ABC_transporter|multidrug|multidrug_ABC_transporter	1.0	100.0	33	70.5	1.0e-13	1
RPOB2	470	502	HWI-700370F:168:C7JUKANXX:6:2307:18712:62919	multidrug	BAD59497.1|FEATURES|rpoB2|multidrug|rpoB2	0.999999418217	81.8	33	61.6	4.7e-11	1
EMRB-QACA_FAMILY_MAJOR_FACILITATOR_TRANSPORTER	384	416	HWI-700370F:168:C7JUKANXX:6:2312:4967:95385	multidrug	NC_002951.3238155.p01|FEATURES|EmrB-QacA_family_major_facilitator_transporter|multidrug|EmrB-QacA_family_major_facilitator_transporter	0.999999871153	100.0	33	70.5	1.0e-13	1
ABCA	1033	1065	HWI-700370F:168:C7JUKANXX:6:2316:16612:50894	multidrug	XP_753111.1|FEATURES|abcA|multidrug|abcA	0.999999490356	66.7	33	50.1	1.4e-07	1
MULTIDRUG_ABC_TRANSPORTER	548	580	HWI-700370F:168:C7JUKANXX:6:2215:2858:19882	multidrug	gi:748767925:ref:WP_040019608.1:|FEATURES|multidrug_ABC_transporter|multidrug|multidrug_ABC_transporter	0.999998761211	60.6	33	44.7	6.0e-06	1
MPHC	167	199	HWI-700370F:168:C7JUKANXX:6:2206:3752:95739	MLS	YP_001569069|FEATURES|mphC|MLS|mphC	1.0	97.0	33	78.2	4.9e-16	1
ABCA	996	1027	HWI-700370F:168:C7JUKANXX:6:1308:12146:28155	multidrug	XP_753111.1|FEATURES|abcA|multidrug|abcA	0.99999950621	65.6	32	50.8	8.4e-08	1
ABCA	938	970	HWI-700370F:168:C7JUKANXX:6:2108:20167:23110	multidrug	XP_753111.1|FEATURES|abcA|multidrug|abcA	0.999999674554	90.9	33	62.4	2.8e-11	1
MULTIDRUG_ABC_TRANSPORTER	476	507	HWI-700370F:168:C7JUKANXX:6:2309:13598:85642	multidrug	gi:817122037:ref:WP_046494699.1:|FEATURES|multidrug_ABC_transporter|multidrug|multidrug_ABC_transporter	1.0	71.9	32	50.1	1.4e-07	1
MACB	143	174	HWI-700370F:168:C7JUKANXX:6:1210:7945:88939	MLS	AAV85982.1|FEATURES|macB|MLS|macB	0.999999989165	68.8	32	45.1	4.6e-06	1
RPOB2	999	1031	HWI-700370F:168:C7JUKANXX:6:2315:1063:88420	multidrug	BAD59497.1|FEATURES|rpoB2|multidrug|rpoB2	0.999999173242	63.6	33	50.4	1.1e-07	1
MULTIDRUG_ABC_TRANSPORTER	274	306	HWI-700370F:168:C7JUKANXX:6:1113:8829:29182	multidrug	gi:758886413:ref:WP_043044256.1:|FEATURES|multidrug_ABC_transporter|multidrug|multidrug_ABC_transporter	1.0	90.9	33	61.2	6.2e-11	1
MEXD	18	50	HWI-700370F:168:C7JUKANXX:6:2312:8123:67078	multidrug	gi:852273548:ref:WP_048328542.1:|FEATURES|mexD|multidrug|mexD	1.0	63.6	33	50.8	8.4e-08	1
NORB	360	392	HWI-700370F:168:C7JUKANXX:6:2111:4385:89998	fluoroquinolone	gi:738114161:ref:WP_036072414.1:|FEATURES|norB|fluoroquinolone|norB	1.0	69.7	33	51.2	6.4e-08	1
ABCA	620	650	HWI-700370F:168:C7JUKANXX:6:1111:5149:8374	multidrug	XP_753111.1|FEATURES|abcA|multidrug|abcA	0.999999451699	61.3	31	48.5	4.2e-07	1
MSBA	466	497	HWI-700370F:168:C7JUKANXX:6:1201:7079:71301	nitroimidazole	NP_415434.1|FEATURES|msbA|nitroimidazole|msbA	0.999574492149	68.8	32	45.4	3.5e-06	1
ABCA	932	964	HWI-700370F:168:C7JUKANXX:6:2314:15423:17151	multidrug	XP_753111.1|FEATURES|abcA|multidrug|abcA	0.999999411556	63.6	33	47.0	1.2e-06	1
FMTC	566	598	HWI-700370F:168:C7JUKANXX:6:2210:12484:43327	beta-lactam	gi:537465722:ref:WP_020977229.1:|FEATURES|fmtC|beta-lactam|fmtC	1.0	100.0	33	71.2	6.0e-14	1
MULTIDRUG_ABC_TRANSPORTER	153	184	HWI-700370F:168:C7JUKANXX:6:2204:6400:38626	multidrug	NC_010400.5984909.p01|FEATURES|multidrug_ABC_transporter|multidrug|multidrug_ABC_transporter	1.0	87.5	32	60.5	1.1e-10	1
MULTIDRUG_ABC_TRANSPORTER	541	572	HWI-700370F:168:C7JUKANXX:6:1102:16461:85751	multidrug	AF170880.4.gene1.p01|FEATURES|multidrug_ABC_transporter|multidrug|multidrug_ABC_transporter	1.0	75.0	32	48.1	5.4e-07	1
ABCA	328	359	HWI-700370F:168:C7JUKANXX:6:1216:3807:11061	multidrug	XP_753111.1|FEATURES|abcA|multidrug|abcA	0.999999490356	65.6	32	50.1	1.4e-07	1
NORB	297	328	HWI-700370F:168:C7JUKANXX:6:1210:11844:66707	fluoroquinolone	gi:917392609:ref:WP_051999321.1:|FEATURES|norB|fluoroquinolone|norB	1.0	75.0	32	48.5	4.2e-07	1
ABCA	620	650	HWI-700370F:168:C7JUKANXX:6:1104:3198:54160	multidrug	XP_753111.1|FEATURES|abcA|multidrug|abcA	0.999999451699	67.7	31	48.5	4.2e-07	1
MULTIDRUG_ABC_TRANSPORTER	486	518	HWI-700370F:168:C7JUKANXX:6:2202:4946:94324	multidrug	gi:985844137:ref:WP_060895163.1:|FEATURES|multidrug_ABC_transporter|multidrug|multidrug_ABC_transporter	0.999967367988	60.6	33	45.1	4.6e-06	1
AAD(9)	190	221	HWI-700370F:168:C7JUKANXX:6:2310:5838:4579	aminoglycoside	AAX54909|FEATURES|aad(9)|aminoglycoside|aad(9)	0.99999991925	100.0	32	69.7	1.7e-13	1
ABCA	277	308	HWI-700370F:168:C7JUKANXX:6:2104:13166:92171	multidrug	XP_753111.1|FEATURES|abcA|multidrug|abcA	0.999999609736	71.9	32	56.6	1.5e-09	1
POXTA	449	480	HWI-700370F:168:C7JUKANXX:6:1109:2579:56249	multidrug	AVI44920.1|FEATURES|poxtA|multidrug|poxtA	0.999999219944	62.5	32	45.1	4.6e-06	1
ABCA	654	685	HWI-700370F:168:C7JUKANXX:6:1110:9029:20671	multidrug	XP_753111.1|FEATURES|abcA|multidrug|abcA	0.99999957458	65.6	32	54.3	7.6e-09	1
MULTIDRUG_ABC_TRANSPORTER	511	542	HWI-700370F:168:C7JUKANXX:6:1116:13738:18575	multidrug	gi:759527374:ref:WP_043247487.1:|FEATURES|multidrug_ABC_transporter|multidrug|multidrug_ABC_transporter	0.999999989782	75.0	32	49.7	1.9e-07	1
FOSB	104	136	HWI-700370F:168:C7JUKANXX:6:2306:13682:54563	fosfomycin	gi:771531363:ref:WP_045179489.1:|FEATURES|fosB|fosfomycin|fosB	1.0	100.0	33	75.9	2.4e-15	1
EMRB-QACA_FAMILY_MAJOR_FACILITATOR_TRANSPORTER	340	372	HWI-700370F:168:C7JUKANXX:6:1110:12518:8047	multidrug	NC_002951.3238155.p01|FEATURES|EmrB-QacA_family_major_facilitator_transporter|multidrug|EmrB-QacA_family_major_facilitator_transporter	0.999999800862	84.8	33	64.3	7.3e-12	1
ABCA	479	511	HWI-700370F:168:C7JUKANXX:6:1201:13538:39179	multidrug	XP_753111.1|FEATURES|abcA|multidrug|abcA	0.999999433582	66.7	33	47.8	7.1e-07	1
MULTIDRUG_ABC_TRANSPORTER	526	558	HWI-700370F:168:C7JUKANXX:6:1202:7788:89894	multidrug	gi:860594225:ref:WP_048475168.1:|FEATURES|multidrug_ABC_transporter|multidrug|multidrug_ABC_transporter	1.0	66.7	33	47.8	7.1e-07	1
ABCA	632	664	HWI-700370F:168:C7JUKANXX:6:1302:11283:57589	multidrug	XP_753111.1|FEATURES|abcA|multidrug|abcA	0.999999609736	66.7	33	56.6	1.5e-09	1
ABCA	866	898	HWI-700370F:168:C7JUKANXX:6:2304:13029:79183	multidrug	XP_753111.1|FEATURES|abcA|multidrug|abcA	0.999999560586	75.8	33	53.5	1.3e-08	1
MULTIDRUG_ABC_TRANSPORTER	471	503	HWI-700370F:168:C7JUKANXX:6:2104:18182:31885	multidrug	gi:1031799645:ref:WP_064138838.1:|FEATURES|multidrug_ABC_transporter|multidrug|multidrug_ABC_transporter	1.0	72.7	33	50.1	1.4e-07	1
ABCA	874	905	HWI-700370F:168:C7JUKANXX:6:2301:9865:4603	multidrug	XP_753111.1|FEATURES|abcA|multidrug|abcA	0.999999547429	75.0	32	52.8	2.2e-08	1
MULTIDRUG_ABC_TRANSPORTER	499	530	HWI-700370F:168:C7JUKANXX:6:2101:19782:45559	multidrug	gi:913055317:ref:WP_050357634.1:|FEATURES|multidrug_ABC_transporter|multidrug|multidrug_ABC_transporter	1.0	65.6	32	45.4	3.5e-06	1
ABCA	337	368	HWI-700370F:168:C7JUKANXX:6:1102:20138:73121	multidrug	XP_753111.1|FEATURES|abcA|multidrug|abcA	0.999999461725	62.5	32	48.9	3.2e-07	1
RPOB2	357	389	HWI-700370F:168:C7JUKANXX:6:1113:11714:19345	multidrug	BAD59497.1|FEATURES|rpoB2|multidrug|rpoB2	0.999999273874	81.8	33	60.1	1.4e-10	1
ABCA	1176	1207	HWI-700370F:168:C7JUKANXX:6:1109:9064:86141	multidrug	XP_753111.1|FEATURES|abcA|multidrug|abcA	0.999999461725	71.9	32	48.9	3.2e-07	1
ABCA	640	672	HWI-700370F:168:C7JUKANXX:6:1108:15883:21403	multidrug	XP_753111.1|FEATURES|abcA|multidrug|abcA	0.999999652215	66.7	33	60.1	1.4e-10	1
ABCA	949	980	HWI-700370F:168:C7JUKANXX:6:2101:11077:94336	multidrug	XP_753111.1|FEATURES|abcA|multidrug|abcA	0.999999497177	65.6	32	50.4	1.1e-07	1
RPOB2	1010	1041	HWI-700370F:168:C7JUKANXX:6:2107:11595:77833	multidrug	BAD59497.1|FEATURES|rpoB2|multidrug|rpoB2	0.999999458107	84.4	32	64.3	7.3e-12	1
QACB	242	274	HWI-700370F:168:C7JUKANXX:6:1116:3008:63546	multidrug	AAK38457|FEATURES|qacB|multidrug|qacB	0.913695106412	100.0	33	63.9	9.6e-12	1
AAD(9)	26	58	HWI-700370F:168:C7JUKANXX:6:2311:9450:77954	aminoglycoside	AAX54909|FEATURES|aad(9)|aminoglycoside|aad(9)	0.999999878633	100.0	33	66.2	1.9e-12	1
ABCA	941	973	HWI-700370F:168:C7JUKANXX:6:1316:9452:92698	multidrug	XP_753111.1|FEATURES|abcA|multidrug|abcA	0.999999547429	97.0	33	65.9	2.5e-12	1
ABCA	240	270	HWI-700370F:168:C7JUKANXX:6:1109:20474:50732	multidrug	XP_753111.1|FEATURES|abcA|multidrug|abcA	0.999999497177	71.0	31	50.4	1.1e-07	1
MULTIDRUG_ABC_TRANSPORTER	494	526	HWI-700370F:168:C7JUKANXX:6:2212:4420:73374	multidrug	gi:913055317:ref:WP_050357634.1:|FEATURES|multidrug_ABC_transporter|multidrug|multidrug_ABC_transporter	1.0	69.7	33	52.0	3.8e-08	1
RPOB2	730	762	HWI-700370F:168:C7JUKANXX:6:1316:9062:77980	multidrug	BAD59497.1|FEATURES|rpoB2|multidrug|rpoB2	0.999999307873	78.8	33	55.8	2.6e-09	1
ABCA	238	268	HWI-700370F:168:C7JUKANXX:6:1314:14023:90317	multidrug	XP_753111.1|FEATURES|abcA|multidrug|abcA	0.99999957458	67.7	31	54.3	7.6e-09	1
CLASS_A	235	267	HWI-700370F:168:C7JUKANXX:6:2116:8345:32759	beta-lactam	ABB82608|FEATURES|class_A|beta-lactam|class_A	1.0	100.0	33	71.6	4.6e-14	1
ABCA	129	159	HWI-700370F:168:C7JUKANXX:6:1110:19184:65115	multidrug	XP_753111.1|FEATURES|abcA|multidrug|abcA	0.999999451699	71.0	31	48.5	4.2e-07	1
ABCA	235	267	HWI-700370F:168:C7JUKANXX:6:2216:7501:36597	multidrug	XP_753111.1|FEATURES|abcA|multidrug|abcA	0.999999667095	84.8	33	61.6	4.7e-11	1
MULTIDRUG_ABC_TRANSPORTER	566	598	HWI-700370F:168:C7JUKANXX:6:2316:5054:73444	multidrug	gi:947982677:ref:WP_056642336.1:|FEATURES|multidrug_ABC_transporter|multidrug|multidrug_ABC_transporter	0.999999914296	60.6	33	45.1	4.6e-06	1
MEXD	21	52	HWI-700370F:168:C7JUKANXX:6:1208:4996:27348	multidrug	gi:852273548:ref:WP_048328542.1:|FEATURES|mexD|multidrug|mexD	1.0	65.6	32	51.2	6.4e-08	1
STAPHYLOCOCCUS_MUPA_CONFERRING_RESISTANCE_TO_MUPIROCIN	275	307	HWI-700370F:168:C7JUKANXX:6:1310:10975:73467	mupirocin	CAA53189|FEATURES|Staphylococcus_mupA_conferring_resistance_to_mupirocin|mupirocin|Staphylococcus_mupA_conferring_resistance_to_mupirocin	0.999999960882	100.0	33	72.0	3.5e-14	1
TETQ	74	104	HWI-700370F:168:C7JUKANXX:6:1116:14360:68134	tetracycline	Z21523.gene.p01|FEATURES|tetQ|tetracycline|tetQ	1.0	64.5	31	45.1	4.6e-06	1
ABCA	917	949	HWI-700370F:168:C7JUKANXX:6:2107:14795:94161	multidrug	XP_753111.1|FEATURES|abcA|multidrug|abcA	0.999999593773	72.7	33	55.5	3.4e-09	1
ABCA	1038	1068	HWI-700370F:168:C7JUKANXX:6:2107:18181:42032	multidrug	XP_753111.1|FEATURES|abcA|multidrug|abcA	0.999999481114	71.0	31	49.7	1.9e-07	1
ABCA	1025	1058	HWI-700370F:168:C7JUKANXX:6:1309:17588:82696	multidrug	XP_753111.1|FEATURES|abcA|multidrug|abcA	0.999999451699	67.6	34	48.5	4.2e-07	1
MSBA	373	403	HWI-700370F:168:C7JUKANXX:6:1315:6881:32034	nitroimidazole	NP_415434.1|FEATURES|msbA|nitroimidazole|msbA	0.999519653907	67.7	31	44.3	7.8e-06	1
RIFAMPIN_MONOOXYGENASE	271	303	HWI-700370F:168:C7JUKANXX:6:2215:1669:80707	rifamycin	gi:663760960:ref:WP_030535072.1:|FEATURES|rifampin_monooxygenase|rifamycin|rifampin_monooxygenase	1.0	63.6	33	54.7	5.8e-09	1
ABCA	955	987	HWI-700370F:168:C7JUKANXX:6:2313:16757:31451	multidrug	XP_753111.1|FEATURES|abcA|multidrug|abcA	0.99999970021	90.9	33	64.7	5.6e-12	1
MULTIDRUG_ABC_TRANSPORTER	413	443	HWI-700370F:168:C7JUKANXX:6:1305:3720:22217	multidrug	gi:686364868:ref:WP_031893738.1:|FEATURES|multidrug_ABC_transporter|multidrug|multidrug_ABC_transporter	1.0	100.0	31	63.5	1.2e-11	1
ABCA	942	973	HWI-700370F:168:C7JUKANXX:6:2309:9365:19449	multidrug	XP_753111.1|FEATURES|abcA|multidrug|abcA	0.999999497177	75.0	32	54.7	5.8e-09	1
QACB	61	93	HWI-700370F:168:C7JUKANXX:6:1116:19009:90116	multidrug	AAK38457|FEATURES|qacB|multidrug|qacB	0.916433402393	100.0	33	68.6	3.9e-13	1
MULTIDRUG_ABC_TRANSPORTER	479	511	HWI-700370F:168:C7JUKANXX:6:1111:19098:41430	multidrug	gi:844773046:ref:WP_047936044.1:|FEATURES|multidrug_ABC_transporter|multidrug|multidrug_ABC_transporter	1.0	66.7	33	45.8	2.7e-06	1
ABCA	1020	1050	HWI-700370F:168:C7JUKANXX:6:2208:18318:85435	multidrug	XP_753111.1|FEATURES|abcA|multidrug|abcA	0.999999461725	64.5	31	48.9	3.2e-07	1
MULTIDRUG_ABC_TRANSPORTER	440	470	HWI-700370F:168:C7JUKANXX:6:2110:17299:54759	multidrug	gi:664556405:ref:WP_031071225.1:|FEATURES|multidrug_ABC_transporter|multidrug|multidrug_ABC_transporter	0.999999966715	64.5	31	45.8	2.7e-06	1
EMRB-QACA_FAMILY_MAJOR_FACILITATOR_TRANSPORTER	113	145	HWI-700370F:168:C7JUKANXX:6:2207:14457:22961	multidrug	NC_002951.3237419.p01|FEATURES|EmrB-QacA_family_major_facilitator_transporter|multidrug|EmrB-QacA_family_major_facilitator_transporter	0.999999988606	100.0	33	68.9	3.0e-13	1
ROSA	256	288	HWI-700370F:168:C7JUKANXX:6:2211:4789:86339	fosmidomycin	ZP_04623896|FEATURES|rosA|fosmidomycin|rosA	1.0	78.8	33	60.5	1.1e-10	1
ABCA	281	312	HWI-700370F:168:C7JUKANXX:6:1213:11459:87941	multidrug	XP_753111.1|FEATURES|abcA|multidrug|abcA	0.999999679126	81.2	32	62.8	2.1e-11	1
CAT_CHLORAMPHENICOL_ACETYLTRANSFERASE	111	142	HWI-700370F:168:C7JUKANXX:6:2110:14813:99381	phenicol	M58472.1.gene1.p01|FEATURES|cat_chloramphenicol_acetyltransferase|phenicol|cat_chloramphenicol_acetyltransferase	0.999998249874	62.5	32	47.0	1.2e-06	1
RPOB2	770	802	HWI-700370F:168:C7JUKANXX:6:1206:4230:22146	multidrug	BAD59497.1|FEATURES|rpoB2|multidrug|rpoB2	0.999999363955	84.8	33	58.5	4.0e-10	1
STAPHYLOCOCCUS_MUPA_CONFERRING_RESISTANCE_TO_MUPIROCIN	546	578	HWI-700370F:168:C7JUKANXX:6:2107:15898:10036	mupirocin	CAA53189|FEATURES|Staphylococcus_mupA_conferring_resistance_to_mupirocin|mupirocin|Staphylococcus_mupA_conferring_resistance_to_mupirocin	0.999999936992	100.0	33	68.9	3.0e-13	1
MULTIDRUG_ABC_TRANSPORTER	75	107	HWI-700370F:168:C7JUKANXX:6:1111:15750:96967	multidrug	gi:686364868:ref:WP_031893738.1:|FEATURES|multidrug_ABC_transporter|multidrug|multidrug_ABC_transporter	1.0	93.9	33	69.7	1.7e-13	1
MULTIDRUG_ABC_TRANSPORTER	462	494	HWI-700370F:168:C7JUKANXX:6:1214:6677:13556	multidrug	gi:896355182:ref:WP_049310020.1:|FEATURES|multidrug_ABC_transporter|multidrug|multidrug_ABC_transporter	1.0	63.6	33	46.2	2.1e-06	1
MULTIDRUG_ABC_TRANSPORTER	146	178	HWI-700370F:168:C7JUKANXX:6:2110:20520:30309	multidrug	gi:686364868:ref:WP_031893738.1:|FEATURES|multidrug_ABC_transporter|multidrug|multidrug_ABC_transporter	1.0	100.0	33	66.2	1.9e-12	1
STAPHYLOCOCCUS_MUPA_CONFERRING_RESISTANCE_TO_MUPIROCIN	464	496	HWI-700370F:168:C7JUKANXX:6:1105:11156:96497	mupirocin	CAA53189|FEATURES|Staphylococcus_mupA_conferring_resistance_to_mupirocin|mupirocin|Staphylococcus_mupA_conferring_resistance_to_mupirocin	0.999999955778	100.0	33	71.2	6.0e-14	1
GOLS	4	36	HWI-700370F:168:C7JUKANXX:6:2111:4358:39634	multidrug	NP_459349.1|FEATURES|golS|multidrug|golS	0.999998275763	72.7	33	51.6	4.9e-08	1
ABCA	836	868	HWI-700370F:168:C7JUKANXX:6:1302:2109:42607	multidrug	XP_753111.1|FEATURES|abcA|multidrug|abcA	0.999999593773	78.8	33	55.5	3.4e-09	1
FMTC	113	145	HWI-700370F:168:C7JUKANXX:6:1106:2667:44043	beta-lactam	gi:1031796384:ref:WP_064136479.1:|FEATURES|fmtC|beta-lactam|fmtC	1.0	100.0	33	67.0	1.1e-12	1
ABCA	971	1003	HWI-700370F:168:C7JUKANXX:6:2108:17079:23844	multidrug	XP_753111.1|FEATURES|abcA|multidrug|abcA	0.999999399967	60.6	33	46.6	1.6e-06	1
ABCA	554	586	HWI-700370F:168:C7JUKANXX:6:2216:8507:94987	multidrug	XP_753111.1|FEATURES|abcA|multidrug|abcA	0.99999950621	69.7	33	52.8	2.2e-08	1
AAD(9)	166	198	HWI-700370F:168:C7JUKANXX:6:1107:3869:93178	aminoglycoside	AAX54909|FEATURES|aad(9)|aminoglycoside|aad(9)	0.999999896797	100.0	33	68.9	3.0e-13	1
ABCA	860	892	HWI-700370F:168:C7JUKANXX:6:1301:15927:84198	multidrug	XP_753111.1|FEATURES|abcA|multidrug|abcA	0.999999523409	69.7	33	51.6	4.9e-08	1
ABCA	1198	1230	HWI-700370F:168:C7JUKANXX:6:2107:5555:23693	multidrug	XP_753111.1|FEATURES|abcA|multidrug|abcA	0.999999422759	69.7	33	55.1	4.4e-09	1
ABCA	793	824	HWI-700370F:168:C7JUKANXX:6:2107:1953:26733	multidrug	XP_753111.1|FEATURES|abcA|multidrug|abcA	0.999999422759	68.8	32	47.4	9.3e-07	1
ABCA	247	278	HWI-700370F:168:C7JUKANXX:6:2311:2278:47560	multidrug	XP_753111.1|FEATURES|abcA|multidrug|abcA	0.999999620678	90.6	32	57.4	9.0e-10	1
TETA	442	474	HWI-700370F:168:C7JUKANXX:6:1315:6634:62763	tetracycline	gi:491465657:ref:WP_005323423.1:|FEATURES|tetA|tetracycline|tetA	0.999999924594	63.6	33	44.7	6.0e-06	1
MULTIDRUG_ABC_TRANSPORTER	498	530	HWI-700370F:168:C7JUKANXX:6:2313:14941:91005	multidrug	gi:913055317:ref:WP_050357634.1:|FEATURES|multidrug_ABC_transporter|multidrug|multidrug_ABC_transporter	1.0	63.6	33	48.1	5.4e-07	1
MSRA	42	74	HWI-700370F:168:C7JUKANXX:6:1301:4771:60676	MLS	ABA02367|FEATURES|msrA|MLS|msrA	1.0	100.0	33	68.9	3.0e-13	1
FMTC	143	175	HWI-700370F:168:C7JUKANXX:6:2307:6501:46520	beta-lactam	gi:1031796384:ref:WP_064136479.1:|FEATURES|fmtC|beta-lactam|fmtC	1.0	100.0	33	69.3	2.3e-13	1
MULTIDRUG_ABC_TRANSPORTER	467	499	HWI-700370F:168:C7JUKANXX:6:2204:14649:44795	multidrug	gi:1031799645:ref:WP_064138838.1:|FEATURES|multidrug_ABC_transporter|multidrug|multidrug_ABC_transporter	1.0	60.6	33	46.2	2.1e-06	1
VANT	372	404	HWI-700370F:168:C7JUKANXX:6:1215:6969:40723	glycopeptide	gi:498467693:ref:WP_010773049.1:|FEATURES|vanT|glycopeptide|vanT	0.999999561096	63.6	33	45.4	3.5e-06	1
ABCA	236	268	HWI-700370F:168:C7JUKANXX:6:1112:15976:100132	multidrug	XP_753111.1|FEATURES|abcA|multidrug|abcA	0.999999615244	75.8	33	57.0	1.2e-09	1
ERMA	6	38	HWI-700370F:168:C7JUKANXX:6:1307:3969:13775	MLS	P0A0H1|FEATURES|ermA|MLS|ermA	1.0	100.0	33	68.6	3.9e-13	1
EMRB-QACA_FAMILY_MAJOR_FACILITATOR_TRANSPORTER	389	421	HWI-700370F:168:C7JUKANXX:6:2111:7042:24344	multidrug	NC_002951.3238155.p01|FEATURES|EmrB-QacA_family_major_facilitator_transporter|multidrug|EmrB-QacA_family_major_facilitator_transporter	0.999999888774	100.0	33	73.9	9.2e-15	1
MAJOR_FACILITATOR_SUPERFAMILY_TRANSPORTER	201	231	HWI-700370F:168:C7JUKANXX:6:1205:14989:99509	multidrug	NC_002952.2859362.p01|FEATURES|major_facilitator_superfamily_transporter|multidrug|major_facilitator_superfamily_transporter	0.999999861604	100.0	31	65.1	4.3e-12	1
ABCA	350	382	HWI-700370F:168:C7JUKANXX:6:1107:4484:8917	multidrug	XP_753111.1|FEATURES|abcA|multidrug|abcA	0.999999461725	63.6	33	48.9	3.2e-07	1
ABCA	951	982	HWI-700370F:168:C7JUKANXX:6:2110:17748:24561	multidrug	XP_753111.1|FEATURES|abcA|multidrug|abcA	0.999999490356	81.2	32	57.0	1.2e-09	1
RPOB2	447	479	HWI-700370F:168:C7JUKANXX:6:2208:13992:53690	multidrug	BAD59497.1|FEATURES|rpoB2|multidrug|rpoB2	0.999999541642	90.9	33	70.9	7.8e-14	1
FMTC	809	840	HWI-700370F:168:C7JUKANXX:6:2305:4306:31020	beta-lactam	gi:1031796384:ref:WP_064136479.1:|FEATURES|fmtC|beta-lactam|fmtC	1.0	96.9	32	71.2	6.0e-14	1
ABCA	1312	1343	HWI-700370F:168:C7JUKANXX:6:2101:7249:54443	multidrug	XP_753111.1|FEATURES|abcA|multidrug|abcA	0.999999497177	68.8	32	50.4	1.1e-07	1
ABCA	251	282	HWI-700370F:168:C7JUKANXX:6:2308:9669:40215	multidrug	XP_753111.1|FEATURES|abcA|multidrug|abcA	0.999999581197	84.4	32	54.7	5.8e-09	1
BPEF	77	109	HWI-700370F:168:C7JUKANXX:6:2301:2090:5922	multidrug	ZP_02465589|FEATURES|bpeF|multidrug|bpeF	1.0	78.8	33	55.8	2.6e-09	1
ABCA	258	289	HWI-700370F:168:C7JUKANXX:6:2216:9774:62497	multidrug	XP_753111.1|FEATURES|abcA|multidrug|abcA	0.999999625931	81.2	32	57.8	6.9e-10	1
MSBA	474	505	HWI-700370F:168:C7JUKANXX:6:2313:1555:87661	nitroimidazole	NP_415434.1|FEATURES|msbA|nitroimidazole|msbA	0.999755980585	75.0	32	50.4	1.1e-07	1
ABCA	129	161	HWI-700370F:168:C7JUKANXX:6:1213:14527:3503	multidrug	XP_753111.1|FEATURES|abcA|multidrug|abcA	0.999999587694	72.7	33	55.1	4.4e-09	1
ABCA	836	868	HWI-700370F:168:C7JUKANXX:6:1210:9130:56983	multidrug	XP_753111.1|FEATURES|abcA|multidrug|abcA	0.999999531664	69.7	33	52.0	3.8e-08	1
NORB	50	82	HWI-700370F:168:C7JUKANXX:6:2101:13175:92831	fluoroquinolone	gi:1000360171:ref:WP_061107359.1:|FEATURES|norB|fluoroquinolone|norB	1.0	72.7	33	54.3	7.6e-09	1
VANS	396	428	HWI-700370F:168:C7JUKANXX:6:1108:17283:98167	glycopeptide	JF802084.2.gene5.p01|FEATURES|vanS|glycopeptide|vanS	1.0	66.7	33	48.5	4.2e-07	1
STAPHYLOCOCCUS_MUPA_CONFERRING_RESISTANCE_TO_MUPIROCIN	119	151	HWI-700370F:168:C7JUKANXX:6:2304:16419:77964	mupirocin	CAA53189|FEATURES|Staphylococcus_mupA_conferring_resistance_to_mupirocin|mupirocin|Staphylococcus_mupA_conferring_resistance_to_mupirocin	0.99999998375	100.0	33	77.8	6.4e-16	1
ABCA	1000	1030	HWI-700370F:168:C7JUKANXX:6:1110:17368:72809	multidrug	XP_753111.1|FEATURES|abcA|multidrug|abcA	0.999999433582	67.7	31	47.8	7.1e-07	1
ABCA	642	672	HWI-700370F:168:C7JUKANXX:6:2304:4511:75887	multidrug	XP_753111.1|FEATURES|abcA|multidrug|abcA	0.999999604095	61.3	31	56.2	2.0e-09	1
ABCA	972	1002	HWI-700370F:168:C7JUKANXX:6:2310:5372:52188	multidrug	XP_753111.1|FEATURES|abcA|multidrug|abcA	0.999999481114	71.0	31	49.7	1.9e-07	1
MULTIDRUG_ABC_TRANSPORTER	529	561	HWI-700370F:168:C7JUKANXX:6:2205:17163:97444	multidrug	gi:930482089:ref:WP_054228897.1:|FEATURES|multidrug_ABC_transporter|multidrug|multidrug_ABC_transporter	1.0	63.6	33	48.9	3.2e-07	1
MULTIDRUG_ABC_TRANSPORTER	541	572	HWI-700370F:168:C7JUKANXX:6:1216:13652:54744	multidrug	gi:948137056:ref:WP_056795395.1:|FEATURES|multidrug_ABC_transporter|multidrug|multidrug_ABC_transporter	1.0	62.5	32	48.9	3.2e-07	1
ABCA	826	858	HWI-700370F:168:C7JUKANXX:6:2306:9995:4078	multidrug	XP_753111.1|FEATURES|abcA|multidrug|abcA	0.999999531664	75.8	33	52.0	3.8e-08	1
ABCA	330	361	HWI-700370F:168:C7JUKANXX:6:1309:2323:2313	multidrug	XP_753111.1|FEATURES|abcA|multidrug|abcA	0.999999523409	65.6	32	51.6	4.9e-08	1
MULTIDRUG_ABC_TRANSPORTER	224	256	HWI-700370F:168:C7JUKANXX:6:1312:17151:36894	multidrug	gi:686447435:ref:WP_031927672.1:|FEATURES|multidrug_ABC_transporter|multidrug|multidrug_ABC_transporter	1.0	100.0	33	72.4	2.7e-14	1
ABCA	861	893	HWI-700370F:168:C7JUKANXX:6:1315:18772:10548	multidrug	XP_753111.1|FEATURES|abcA|multidrug|abcA	0.999999609736	75.8	33	56.6	1.5e-09	1
MULTIDRUG_ABC_TRANSPORTER	550	581	HWI-700370F:168:C7JUKANXX:6:1301:6516:31785	multidrug	gi:913055317:ref:WP_050357634.1:|FEATURES|multidrug_ABC_transporter|multidrug|multidrug_ABC_transporter	1.0	71.9	32	48.5	4.2e-07	1
ABCA	877	909	HWI-700370F:168:C7JUKANXX:6:2209:1525:47737	multidrug	XP_753111.1|FEATURES|abcA|multidrug|abcA	0.999999514922	78.8	33	55.5	3.4e-09	1
MULTIDRUG_ABC_TRANSPORTER	484	514	HWI-700370F:168:C7JUKANXX:6:1303:10666:19070	multidrug	gi:497748188:ref:WP_010062372.1:|FEATURES|multidrug_ABC_transporter|multidrug|multidrug_ABC_transporter	1.0	77.4	31	53.9	9.9e-09	1
MULTIDRUG_ABC_TRANSPORTER	460	492	HWI-700370F:168:C7JUKANXX:6:2208:7337:69667	multidrug	gi:1031799645:ref:WP_064138838.1:|FEATURES|multidrug_ABC_transporter|multidrug|multidrug_ABC_transporter	1.0	63.6	33	46.2	2.1e-06	1
FMTC	76	107	HWI-700370F:168:C7JUKANXX:6:2202:2499:16336	beta-lactam	gi:1031796384:ref:WP_064136479.1:|FEATURES|fmtC|beta-lactam|fmtC	1.0	71.9	32	49.3	2.4e-07	1
MEXC	188	220	HWI-700370F:168:C7JUKANXX:6:2113:6073:21231	multidrug	gi:730493281:ref:WP_034028540.1:|FEATURES|mexC|multidrug|mexC	1.0	78.8	33	54.3	7.6e-09	1
QACB	193	225	HWI-700370F:168:C7JUKANXX:6:2112:9564:80667	multidrug	AAK38457|FEATURES|qacB|multidrug|qacB	0.917445467211	100.0	33	70.5	1.0e-13	1
AAD(9)	164	196	HWI-700370F:168:C7JUKANXX:6:2114:3221:84642	aminoglycoside	AAX54909|FEATURES|aad(9)|aminoglycoside|aad(9)	0.999999885592	100.0	33	68.2	5.1e-13	1
AAD(9)	90	122	HWI-700370F:168:C7JUKANXX:6:1210:6730:77775	aminoglycoside	AAX54909|FEATURES|aad(9)|aminoglycoside|aad(9)	0.999999926402	100.0	33	76.3	1.9e-15	1
EMRB-QACA_FAMILY_MAJOR_FACILITATOR_TRANSPORTER	305	337	HWI-700370F:168:C7JUKANXX:6:2306:11172:28905	multidrug	NC_002951.3238155.p01|FEATURES|EmrB-QacA_family_major_facilitator_transporter|multidrug|EmrB-QacA_family_major_facilitator_transporter	0.999999837384	100.0	33	64.7	5.6e-12	1
RIFAMPIN_MONOOXYGENASE	297	328	HWI-700370F:168:C7JUKANXX:6:1104:8931:19270	rifamycin	gi:769934495:ref:WP_045068423.1:|FEATURES|rifampin_monooxygenase|rifamycin|rifampin_monooxygenase	0.999969629626	62.5	32	44.7	6.0e-06	1
ABCA	238	269	HWI-700370F:168:C7JUKANXX:6:1304:19883:7952	multidrug	XP_753111.1|FEATURES|abcA|multidrug|abcA	0.999999634505	84.4	32	58.5	4.0e-10	1
ABCA	540	572	HWI-700370F:168:C7JUKANXX:6:2103:10859:71686	multidrug	XP_753111.1|FEATURES|abcA|multidrug|abcA	0.999999363089	60.6	33	45.4	3.5e-06	1
MEPA	402	434	HWI-700370F:168:C7JUKANXX:6:1214:2103:52388	multidrug	gi:686157080:ref:WP_031788612.1:|FEATURES|mepA|multidrug|mepA	1.0	100.0	33	65.5	3.3e-12	1
ABCA	76	107	HWI-700370F:168:C7JUKANXX:6:1308:16515:65296	multidrug	XP_753111.1|FEATURES|abcA|multidrug|abcA	0.99999944143	65.6	32	48.1	5.4e-07	1
ABCA	1326	1358	HWI-700370F:168:C7JUKANXX:6:1201:4978:67112	multidrug	XP_753111.1|FEATURES|abcA|multidrug|abcA	0.999999411556	63.6	33	47.0	1.2e-06	1
VANR	77	109	HWI-700370F:168:C7JUKANXX:6:1311:14244:50416	glycopeptide	gi:950257734:ref:WP_057294159.1:|FEATURES|vanR|glycopeptide|vanR	1.0	60.6	33	45.1	4.6e-06	1
MEPR	35	67	HWI-700370F:168:C7JUKANXX:6:2315:14652:93749	multidrug	YP_001440920.1|FEATURES|mepR|multidrug|mepR	0.999998954608	100.0	33	71.2	6.0e-14	1
ERMA	171	201	HWI-700370F:168:C7JUKANXX:6:1208:8589:51784	MLS	BAC53825|FEATURES|ermA|MLS|ermA	1.0	100.0	31	67.4	8.6e-13	1
MULTIDRUG_ABC_TRANSPORTER	435	466	HWI-700370F:168:C7JUKANXX:6:2214:5259:86218	multidrug	gi:664556405:ref:WP_031071225.1:|FEATURES|multidrug_ABC_transporter|multidrug|multidrug_ABC_transporter	1.0	65.6	32	48.9	3.2e-07	1
AAD(9)	180	211	HWI-700370F:168:C7JUKANXX:6:1213:13841:31754	aminoglycoside	AAX54909|FEATURES|aad(9)|aminoglycoside|aad(9)	1.0	100.0	32	67.4	8.6e-13	1
MEPR	93	125	HWI-700370F:168:C7JUKANXX:6:2111:3948:9197	multidrug	YP_001440920.1|FEATURES|mepR|multidrug|mepR	0.999998802938	100.0	33	65.1	4.3e-12	1
RIFAMPIN_MONOOXYGENASE	273	304	HWI-700370F:168:C7JUKANXX:6:2116:12749:90901	rifamycin	gi:663760960:ref:WP_030535072.1:|FEATURES|rifampin_monooxygenase|rifamycin|rifampin_monooxygenase	1.0	68.8	32	55.8	2.6e-09	1
RPOB2	470	502	HWI-700370F:168:C7JUKANXX:6:1113:11900:8093	multidrug	BAD59497.1|FEATURES|rpoB2|multidrug|rpoB2	0.999999418217	81.8	33	61.6	4.7e-11	1
MULTIDRUG_ABC_TRANSPORTER	373	405	HWI-700370F:168:C7JUKANXX:6:1213:15235:38669	multidrug	gi:686197643:ref:WP_031807899.1:|FEATURES|multidrug_ABC_transporter|multidrug|multidrug_ABC_transporter	1.0	63.6	33	48.5	4.2e-07	1
RPOB2	1038	1070	HWI-700370F:168:C7JUKANXX:6:2309:5735:55844	multidrug	BAD59497.1|FEATURES|rpoB2|multidrug|rpoB2	0.999999511794	90.9	33	68.6	3.9e-13	1
TRIC	41	73	HWI-700370F:168:C7JUKANXX:6:1314:19847:25167	triclosan	NP_248848.1|FEATURES|TriC|triclosan|TriC	0.999999951391	72.7	33	58.9	3.1e-10	1
MULTIDRUG_ABC_TRANSPORTER	474	506	HWI-700370F:168:C7JUKANXX:6:1103:19261:91253	multidrug	gi:446519896:ref:WP_000597242.1:|FEATURES|multidrug_ABC_transporter|multidrug|multidrug_ABC_transporter	1.0	75.8	33	51.2	6.4e-08	1
ABCA	169	199	HWI-700370F:168:C7JUKANXX:6:1307:2945:64845	multidrug	XP_753111.1|FEATURES|abcA|multidrug|abcA	0.999999353085	75.0	32	45.1	4.6e-06	1
ABCA	801	831	HWI-700370F:168:C7JUKANXX:6:2304:12660:78985	multidrug	XP_753111.1|FEATURES|abcA|multidrug|abcA	0.999999567718	74.2	31	53.9	9.9e-09	1
ABCA	553	585	HWI-700370F:168:C7JUKANXX:6:1115:14212:46318	multidrug	XP_753111.1|FEATURES|abcA|multidrug|abcA	0.999999587694	75.8	33	55.1	4.4e-09	1
FMTC	765	797	HWI-700370F:168:C7JUKANXX:6:2205:1765:10882	beta-lactam	gi:1031796384:ref:WP_064136479.1:|FEATURES|fmtC|beta-lactam|fmtC	1.0	100.0	33	71.6	4.6e-14	1
MAJOR_FACILITATOR_SUPERFAMILY_TRANSPORTER	37	69	HWI-700370F:168:C7JUKANXX:6:2207:1366:58670	multidrug	NC_002952.2859362.p01|FEATURES|major_facilitator_superfamily_transporter|multidrug|major_facilitator_superfamily_transporter	0.999999834356	97.0	33	68.2	5.1e-13	1
ABCA	800	831	HWI-700370F:168:C7JUKANXX:6:2305:1606:64589	multidrug	XP_753111.1|FEATURES|abcA|multidrug|abcA	0.999999604095	81.2	32	62.0	3.6e-11	1
OTR(B)	23	55	HWI-700370F:168:C7JUKANXX:6:2111:14032:32725	tetracycline	AAD04032.1|FEATURES|otr(B)|tetracycline|otr(B)	0.999998502454	69.7	33	45.8	2.7e-06	1
NORB	52	84	HWI-700370F:168:C7JUKANXX:6:2203:3736:28922	fluoroquinolone	gi:1000360171:ref:WP_061107359.1:|FEATURES|norB|fluoroquinolone|norB	1.0	69.7	33	53.5	1.3e-08	1
TRIC	583	615	HWI-700370F:168:C7JUKANXX:6:1207:5369:95106	triclosan	NP_248848.1|FEATURES|TriC|triclosan|TriC	0.999999982896	72.7	33	57.4	9.0e-10	1
MULTIDRUG_ABC_TRANSPORTER	245	277	HWI-700370F:168:C7JUKANXX:6:2207:13355:19077	multidrug	gi:686364868:ref:WP_031893738.1:|FEATURES|multidrug_ABC_transporter|multidrug|multidrug_ABC_transporter	1.0	90.9	33	62.4	2.8e-11	1
MULTIDRUG_ABC_TRANSPORTER	500	531	HWI-700370F:168:C7JUKANXX:6:1111:18549:15851	multidrug	gi:517381192:ref:WP_018555350.1:|FEATURES|multidrug_ABC_transporter|multidrug|multidrug_ABC_transporter	1.0	68.8	32	49.7	1.9e-07	1
ABCA	975	1007	HWI-700370F:168:C7JUKANXX:6:2116:1641:19426	multidrug	XP_753111.1|FEATURES|abcA|multidrug|abcA	0.999999497177	66.7	33	50.4	1.1e-07	1
CLASS_A	234	266	HWI-700370F:168:C7JUKANXX:6:2313:5894:89497	beta-lactam	ABB82608|FEATURES|class_A|beta-lactam|class_A	1.0	97.0	33	68.6	3.9e-13	1
EFRB	195	225	HWI-700370F:168:C7JUKANXX:6:1106:19278:21354	multidrug	CDO61516.1|FEATURES|efrB|multidrug|efrB	0.999999051654	64.5	31	46.2	2.1e-06	1
MULTIDRUG_ABC_TRANSPORTER	511	543	HWI-700370F:168:C7JUKANXX:6:1206:9422:78484	multidrug	gi:764446018:ref:WP_044369325.1:|FEATURES|multidrug_ABC_transporter|multidrug|multidrug_ABC_transporter	0.999999999937	66.7	33	45.4	3.5e-06	1
ABCA	834	866	HWI-700370F:168:C7JUKANXX:6:1102:17418:36919	multidrug	XP_753111.1|FEATURES|abcA|multidrug|abcA	0.999999567718	90.9	33	62.0	3.6e-11	1
MULTIDRUG_ABC_TRANSPORTER	471	503	HWI-700370F:168:C7JUKANXX:6:2201:17599:54896	multidrug	gi:558888514:ref:WP_023543283.1:|FEATURES|multidrug_ABC_transporter|multidrug|multidrug_ABC_transporter	1.0	63.6	33	47.4	9.3e-07	1
FMTC	358	390	HWI-700370F:168:C7JUKANXX:6:1312:2629:44655	beta-lactam	gi:1031796384:ref:WP_064136479.1:|FEATURES|fmtC|beta-lactam|fmtC	1.0	97.0	33	69.7	1.7e-13	1
AAD(9)	48	80	HWI-700370F:168:C7JUKANXX:6:1201:8834:97592	aminoglycoside	AAX54909|FEATURES|aad(9)|aminoglycoside|aad(9)	0.999999805327	100.0	33	66.6	1.5e-12	1
MULTIDRUG_ABC_TRANSPORTER	554	584	HWI-700370F:168:C7JUKANXX:6:1203:16713:27954	multidrug	gi:817122037:ref:WP_046494699.1:|FEATURES|multidrug_ABC_transporter|multidrug|multidrug_ABC_transporter	0.999999722629	61.3	31	45.8	2.7e-06	1
ABCA	360	392	HWI-700370F:168:C7JUKANXX:6:1308:1704:49220	multidrug	XP_753111.1|FEATURES|abcA|multidrug|abcA	0.99999947153	63.6	33	49.3	2.4e-07	1
ABCA	811	843	HWI-700370F:168:C7JUKANXX:6:2213:7700:81105	multidrug	XP_753111.1|FEATURES|abcA|multidrug|abcA	0.999999615244	81.8	33	57.0	1.2e-09	1
RPOB2	355	385	HWI-700370F:168:C7JUKANXX:6:1207:18372:58666	multidrug	BAD59497.1|FEATURES|rpoB2|multidrug|rpoB2	0.999999245425	80.6	31	57.8	6.9e-10	1
TETB(46)	519	551	HWI-700370F:168:C7JUKANXX:6:1307:3127:51076	tetracycline	AET10445.1|FEATURES|tetB(46)|tetracycline|tetB(46)	0.999999788352	63.6	33	45.4	3.5e-06	1
ABCA	1307	1338	HWI-700370F:168:C7JUKANXX:6:2111:5079:59531	multidrug	XP_753111.1|FEATURES|abcA|multidrug|abcA	0.999999723651	87.5	32	67.0	1.1e-12	1
ERM(33)	201	233	HWI-700370F:168:C7JUKANXX:6:2101:18664:34430	MLS	AJ313523.1.orf0.gene.p01|FEATURES|erm(33)|MLS|erm(33)	1.0	100.0	33	68.9	3.0e-13	1
AAD(9)	107	139	HWI-700370F:168:C7JUKANXX:6:1309:3123:84443	aminoglycoside	AAX54909|FEATURES|aad(9)|aminoglycoside|aad(9)	0.999999928723	100.0	33	72.4	2.7e-14	1
MULTIDRUG_ABC_TRANSPORTER	521	553	HWI-700370F:168:C7JUKANXX:6:2115:20802:68120	multidrug	gi:860594225:ref:WP_048475168.1:|FEATURES|multidrug_ABC_transporter|multidrug|multidrug_ABC_transporter	1.0	66.7	33	47.0	1.2e-06	1
VANRI	85	116	HWI-700370F:168:C7JUKANXX:6:1114:5203:6228	glycopeptide	WP_011461303.1|FEATURES|vanRI|glycopeptide|vanRI	1.0	71.9	32	52.0	3.8e-08	1
ABCA	836	868	HWI-700370F:168:C7JUKANXX:6:2307:15281:86551	multidrug	XP_753111.1|FEATURES|abcA|multidrug|abcA	0.999999593773	78.8	33	55.5	3.4e-09	1
MULTIDRUG_ABC_TRANSPORTER	503	535	HWI-700370F:168:C7JUKANXX:6:2311:15878:56955	multidrug	gi:1032695345:ref:WP_064272854.1:|FEATURES|multidrug_ABC_transporter|multidrug|multidrug_ABC_transporter	1.0	60.6	33	45.1	4.6e-06	1
QACB	300	332	HWI-700370F:168:C7JUKANXX:6:1109:17369:26090	multidrug	gi:727755142:ref:WP_033862510.1:|FEATURES|qacB|multidrug|qacB	0.916341280206	100.0	33	70.9	7.8e-14	1
RPOB2	356	388	HWI-700370F:168:C7JUKANXX:6:2207:7232:91290	multidrug	BAD59497.1|FEATURES|rpoB2|multidrug|rpoB2	0.999999255042	69.7	33	53.5	1.3e-08	1
DFRC	5	37	HWI-700370F:168:C7JUKANXX:6:1307:10911:30689	diaminopyrimidine	AAO04716.1|FEATURES|dfrC|diaminopyrimidine|dfrC	1.0	81.8	33	64.7	5.6e-12	1
EFRB	311	343	HWI-700370F:168:C7JUKANXX:6:1207:16877:82890	multidrug	CDO61516.1|FEATURES|efrB|multidrug|efrB	0.999999024806	63.6	33	45.8	2.7e-06	1
CLASS_A	210	242	HWI-700370F:168:C7JUKANXX:6:2311:2274:7926	beta-lactam	ABB82608|FEATURES|class_A|beta-lactam|class_A	1.0	100.0	33	68.9	3.0e-13	1
VANH	228	259	HWI-700370F:168:C7JUKANXX:6:2204:17694:79478	glycopeptide	YP_002333394|FEATURES|vanH|glycopeptide|vanH	0.999993969347	65.6	32	44.3	7.8e-06	1
ABCA	291	322	HWI-700370F:168:C7JUKANXX:6:2212:11392:49313	multidrug	XP_753111.1|FEATURES|abcA|multidrug|abcA	0.99999944143	62.5	32	48.9	3.2e-07	1
ABCA	1038	1070	HWI-700370F:168:C7JUKANXX:6:1109:14409:13372	multidrug	XP_753111.1|FEATURES|abcA|multidrug|abcA	0.999999547429	72.7	33	58.2	5.2e-10	1
ABCA	832	864	HWI-700370F:168:C7JUKANXX:6:2205:5378:79009	multidrug	XP_753111.1|FEATURES|abcA|multidrug|abcA	0.999999388064	60.6	33	46.2	2.1e-06	1
ABCA	836	867	HWI-700370F:168:C7JUKANXX:6:2205:2804:59221	multidrug	XP_753111.1|FEATURES|abcA|multidrug|abcA	0.999999481114	68.8	32	49.7	1.9e-07	1
ABCA	918	949	HWI-700370F:168:C7JUKANXX:6:2103:3766:28545	multidrug	XP_753111.1|FEATURES|abcA|multidrug|abcA	0.999999581197	81.2	32	54.7	5.8e-09	1
ABCA	1179	1211	HWI-700370F:168:C7JUKANXX:6:1216:7704:18452	multidrug	XP_753111.1|FEATURES|abcA|multidrug|abcA	0.999999531664	75.8	33	52.0	3.8e-08	1
TRUNCATED_PUTATIVE_RESPONSE_REGULATOR_ARLR	46	76	HWI-700370F:168:C7JUKANXX:6:1214:19253:74669	unclassified	gi:446114283:ref:WP_000192138.1:|FEATURES|truncated_putative_response_regulator_ArlR|unclassified|truncated_putative_response_regulator_ArlR	0.999999999998	100.0	31	64.3	7.3e-12	1
VANR	73	105	HWI-700370F:168:C7JUKANXX:6:2102:10667:10325	glycopeptide	EU250284.1.gene5.p01|FEATURES|vanR|glycopeptide|vanR	1.0	72.7	33	55.1	4.4e-09	1
VAND	90	121	HWI-700370F:168:C7JUKANXX:6:2115:3327:64028	glycopeptide	AAD42184|FEATURES|vanD|glycopeptide|vanD	1.0	62.5	32	49.3	2.4e-07	1
ABCA	1153	1184	HWI-700370F:168:C7JUKANXX:6:2203:20412:91871	multidrug	XP_753111.1|FEATURES|abcA|multidrug|abcA	0.999999523409	65.6	32	51.6	4.9e-08	1
ABCA	1036	1068	HWI-700370F:168:C7JUKANXX:6:2102:6709:8153	multidrug	XP_753111.1|FEATURES|abcA|multidrug|abcA	0.999999490356	69.7	33	50.1	1.4e-07	1
BCRA	139	171	HWI-700370F:168:C7JUKANXX:6:1110:18338:38789	bacitracin	gi:445996697:ref:WP_000074552.1:|FEATURES|bcrA|bacitracin|bcrA	1.0	78.8	33	56.6	1.5e-09	1
ABCA	1197	1227	HWI-700370F:168:C7JUKANXX:6:1203:19200:27721	multidrug	XP_753111.1|FEATURES|abcA|multidrug|abcA	0.99999947153	61.3	31	49.3	2.4e-07	1
ABCA	880	911	HWI-700370F:168:C7JUKANXX:6:2111:3452:72824	multidrug	XP_753111.1|FEATURES|abcA|multidrug|abcA	0.999999411556	68.8	32	47.0	1.2e-06	1
RPOB2	771	802	HWI-700370F:168:C7JUKANXX:6:1205:9080:18586	multidrug	BAD59497.1|FEATURES|rpoB2|multidrug|rpoB2	0.999999217694	87.5	32	58.2	5.2e-10	1
ABCA	1187	1219	HWI-700370F:168:C7JUKANXX:6:2207:9623:41003	multidrug	XP_753111.1|FEATURES|abcA|multidrug|abcA	0.999999547429	72.7	33	57.4	9.0e-10	1
ABCA	1142	1174	HWI-700370F:168:C7JUKANXX:6:2316:11258:10002	multidrug	XP_753111.1|FEATURES|abcA|multidrug|abcA	0.999999388064	66.7	33	54.3	7.6e-09	1
ABCA	1298	1329	HWI-700370F:168:C7JUKANXX:6:2203:17072:42137	multidrug	XP_753111.1|FEATURES|abcA|multidrug|abcA	0.999999674554	81.2	32	62.4	2.8e-11	1
ABCA	235	267	HWI-700370F:168:C7JUKANXX:6:2207:16090:73933	multidrug	XP_753111.1|FEATURES|abcA|multidrug|abcA	0.999999630936	75.8	33	58.2	5.2e-10	1
ABCA	1313	1345	HWI-700370F:168:C7JUKANXX:6:1309:12748:86960	multidrug	XP_753111.1|FEATURES|abcA|multidrug|abcA	0.999999620678	78.8	33	57.4	9.0e-10	1
ABCA	851	883	HWI-700370F:168:C7JUKANXX:6:1114:6546:23249	multidrug	XP_753111.1|FEATURES|abcA|multidrug|abcA	0.999999670805	81.8	33	62.0	3.6e-11	1
MULTIDRUG_ABC_TRANSPORTER	122	152	HWI-700370F:168:C7JUKANXX:6:1302:2065:2248	multidrug	gi:686364868:ref:WP_031893738.1:|FEATURES|multidrug_ABC_transporter|multidrug|multidrug_ABC_transporter	1.0	100.0	31	65.5	3.3e-12	1
RPOB2	594	626	HWI-700370F:168:C7JUKANXX:6:2302:10338:25576	multidrug	BAD59497.1|FEATURES|rpoB2|multidrug|rpoB2	0.999999173242	75.8	33	50.4	1.1e-07	1
ABCA	1197	1229	HWI-700370F:168:C7JUKANXX:6:2311:11724:56043	multidrug	XP_753111.1|FEATURES|abcA|multidrug|abcA	0.999999539642	75.8	33	59.7	1.8e-10	1
MULTIDRUG_ABC_TRANSPORTER	452	484	HWI-700370F:168:C7JUKANXX:6:1104:5953:39428	multidrug	gi:686364868:ref:WP_031893738.1:|FEATURES|multidrug_ABC_transporter|multidrug|multidrug_ABC_transporter	1.0	63.6	33	47.4	9.3e-07	1
ABCA	1247	1279	HWI-700370F:168:C7JUKANXX:6:2214:19801:87951	multidrug	XP_753111.1|FEATURES|abcA|multidrug|abcA	0.999999609736	75.8	33	56.6	1.5e-09	1
MAJOR_FACILITATOR_SUPERFAMILY_TRANSPORTER	201	233	HWI-700370F:168:C7JUKANXX:6:1303:3370:78453	multidrug	NC_002952.2859362.p01|FEATURES|major_facilitator_superfamily_transporter|multidrug|major_facilitator_superfamily_transporter	0.999999960819	84.8	33	62.8	2.1e-11	1
ABCA	968	999	HWI-700370F:168:C7JUKANXX:6:2314:12209:13033	multidrug	XP_753111.1|FEATURES|abcA|multidrug|abcA	0.999999531664	71.9	32	53.5	1.3e-08	1
FOSB	57	89	HWI-700370F:168:C7JUKANXX:6:1304:2301:34247	fosfomycin	gi:771531363:ref:WP_045179489.1:|FEATURES|fosB|fosfomycin|fosB	1.0	100.0	33	76.3	1.9e-15	1
TET(38)	190	222	HWI-700370F:168:C7JUKANXX:6:2114:12516:90144	tetracycline	AAV80464.1|FEATURES|tet(38)|tetracycline|tet(38)	0.999999999163	100.0	33	70.5	1.0e-13	1
ERMA	109	140	HWI-700370F:168:C7JUKANXX:6:1201:9305:83352	MLS	BAC53825|FEATURES|ermA|MLS|ermA	1.0	100.0	32	65.1	4.3e-12	1
MULTIDRUG_ABC_TRANSPORTER	365	397	HWI-700370F:168:C7JUKANXX:6:1301:20261:83800	multidrug	gi:686364868:ref:WP_031893738.1:|FEATURES|multidrug_ABC_transporter|multidrug|multidrug_ABC_transporter	1.0	66.7	33	48.5	4.2e-07	1
FMTC	159	191	HWI-700370F:168:C7JUKANXX:6:1107:12394:68923	beta-lactam	gi:1031796384:ref:WP_064136479.1:|FEATURES|fmtC|beta-lactam|fmtC	1.0	100.0	33	73.6	1.2e-14	1
VANS	286	318	HWI-700370F:168:C7JUKANXX:6:1203:15165:74218	glycopeptide	AAK58493|FEATURES|vanS|glycopeptide|vanS	0.999999999959	63.6	33	45.4	3.5e-06	1
ABCA	369	401	HWI-700370F:168:C7JUKANXX:6:2206:8317:31408	multidrug	XP_753111.1|FEATURES|abcA|multidrug|abcA	0.99999950621	63.6	33	50.8	8.4e-08	1
ABCA	241	273	HWI-700370F:168:C7JUKANXX:6:1213:7719:56081	multidrug	XP_753111.1|FEATURES|abcA|multidrug|abcA	0.999999593773	81.8	33	58.2	5.2e-10	1
MULTIDRUG_ABC_TRANSPORTER	579	610	HWI-700370F:168:C7JUKANXX:6:1307:16411:52104	multidrug	gi:739906046:ref:WP_037756452.1:|FEATURES|multidrug_ABC_transporter|multidrug|multidrug_ABC_transporter	0.999999311167	62.5	32	45.1	4.6e-06	1
ABCA	458	490	HWI-700370F:168:C7JUKANXX:6:1313:20885:39430	multidrug	XP_753111.1|FEATURES|abcA|multidrug|abcA	0.999999399967	60.6	33	46.6	1.6e-06	1
ABCA	320	351	HWI-700370F:168:C7JUKANXX:6:2307:8274:48994	multidrug	XP_753111.1|FEATURES|abcA|multidrug|abcA	0.999999399967	62.5	32	46.6	1.6e-06	1
EMRB-QACA_FAMILY_MAJOR_FACILITATOR_TRANSPORTER	55	86	HWI-700370F:168:C7JUKANXX:6:1213:17195:72922	multidrug	NC_002951.3238155.p01|FEATURES|EmrB-QacA_family_major_facilitator_transporter|multidrug|EmrB-QacA_family_major_facilitator_transporter	0.99999978073	84.4	32	57.4	9.0e-10	1
EFRB	199	231	HWI-700370F:168:C7JUKANXX:6:1202:3810:78090	multidrug	CDO61516.1|FEATURES|efrB|multidrug|efrB	0.9999999425	63.6	33	47.8	7.1e-07	1
MSRA	351	383	HWI-700370F:168:C7JUKANXX:6:2311:18129:87457	MLS	ABA02367|FEATURES|msrA|MLS|msrA	1.0	100.0	33	70.9	7.8e-14	1
ABCA	1000	1032	HWI-700370F:168:C7JUKANXX:6:1104:17449:11713	multidrug	XP_753111.1|FEATURES|abcA|multidrug|abcA	0.999999667095	81.8	33	61.6	4.7e-11	1
MULTIDRUG_ABC_TRANSPORTER	373	403	HWI-700370F:168:C7JUKANXX:6:2115:5882:87810	multidrug	gi:686197643:ref:WP_031807899.1:|FEATURES|multidrug_ABC_transporter|multidrug|multidrug_ABC_transporter	1.0	67.7	31	47.8	7.1e-07	1
STAPHYLOCOCCUS_MUPA_CONFERRING_RESISTANCE_TO_MUPIROCIN	519	551	HWI-700370F:168:C7JUKANXX:6:1312:13843:31142	mupirocin	CAA53189|FEATURES|Staphylococcus_mupA_conferring_resistance_to_mupirocin|mupirocin|Staphylococcus_mupA_conferring_resistance_to_mupirocin	0.999999960882	100.0	33	77.0	1.1e-15	1
RPOB2	584	616	HWI-700370F:168:C7JUKANXX:6:1108:1782:73244	multidrug	BAD59497.1|FEATURES|rpoB2|multidrug|rpoB2	0.999999358332	81.8	33	58.2	5.2e-10	1
NORB	58	90	HWI-700370F:168:C7JUKANXX:6:1207:4541:28825	fluoroquinolone	gi:1000360171:ref:WP_061107359.1:|FEATURES|norB|fluoroquinolone|norB	1.0	75.8	33	53.5	1.3e-08	1
MULTIDRUG_ABC_TRANSPORTER	531	562	HWI-700370F:168:C7JUKANXX:6:2316:19173:60538	multidrug	gi:926351744:ref:WP_053683383.1:|FEATURES|multidrug_ABC_transporter|multidrug|multidrug_ABC_transporter	1.0	71.9	32	50.1	1.4e-07	1
TRIC	113	144	HWI-700370F:168:C7JUKANXX:6:1201:19865:90972	triclosan	NP_248848.1|FEATURES|TriC|triclosan|TriC	0.999999936363	71.9	32	59.3	2.4e-10	1
TETB(46)	525	557	HWI-700370F:168:C7JUKANXX:6:2115:7716:6476	tetracycline	AET10445.1|FEATURES|tetB(46)|tetracycline|tetB(46)	0.999999824306	60.6	33	46.2	2.1e-06	1
NORA	218	250	HWI-700370F:168:C7JUKANXX:6:1315:5937:83661	multidrug	gi:446964022:ref:WP_001041278.1:|FEATURES|norA|multidrug|norA	1.0	100.0	33	68.6	3.9e-13	1
ABCA	969	1001	HWI-700370F:168:C7JUKANXX:6:1311:12408:13654	multidrug	XP_753111.1|FEATURES|abcA|multidrug|abcA	0.99999957458	72.7	33	54.3	7.6e-09	1
ABCA	174	205	HWI-700370F:168:C7JUKANXX:6:2107:8247:60261	multidrug	XP_753111.1|FEATURES|abcA|multidrug|abcA	0.99999950621	69.7	33	50.8	8.4e-08	1
ABCA	997	1029	HWI-700370F:168:C7JUKANXX:6:2301:9822:4941	multidrug	XP_753111.1|FEATURES|abcA|multidrug|abcA	0.999999523409	66.7	33	51.6	4.9e-08	1
EMRB-QACA_FAMILY_MAJOR_FACILITATOR_TRANSPORTER	323	355	HWI-700370F:168:C7JUKANXX:6:1306:19289:63060	multidrug	NC_002951.3237419.p01|FEATURES|EmrB-QacA_family_major_facilitator_transporter|multidrug|EmrB-QacA_family_major_facilitator_transporter	0.999999993668	100.0	33	74.3	7.1e-15	1
ABCA	1153	1185	HWI-700370F:168:C7JUKANXX:6:1304:2734:29967	multidrug	XP_753111.1|FEATURES|abcA|multidrug|abcA	0.999999539642	69.7	33	54.7	5.8e-09	1
ABCA	913	944	HWI-700370F:168:C7JUKANXX:6:2202:4728:37812	multidrug	XP_753111.1|FEATURES|abcA|multidrug|abcA	0.999999490356	65.6	32	50.1	1.4e-07	1
GOLS	43	75	HWI-700370F:168:C7JUKANXX:6:2108:12465:31496	multidrug	NP_459349.1|FEATURES|golS|multidrug|golS	0.99999760063	63.6	33	45.4	3.5e-06	1
QACB	395	427	HWI-700370F:168:C7JUKANXX:6:2315:18847:64516	multidrug	AAK38457|FEATURES|qacB|multidrug|qacB	0.915081132136	100.0	33	66.2	1.9e-12	1
TETA	413	444	HWI-700370F:168:C7JUKANXX:6:1302:7296:53416	tetracycline	gi:171851258:emb:CAQ04234.1:|FEATURES|tetA|tetracycline|tetA	0.932386976928	62.5	32	48.5	4.2e-07	1
FMTC	303	335	HWI-700370F:168:C7JUKANXX:6:1101:14833:53572	beta-lactam	gi:1031796384:ref:WP_064136479.1:|FEATURES|fmtC|beta-lactam|fmtC	1.0	100.0	33	68.9	3.0e-13	1
MULTIDRUG_ABC_TRANSPORTER	489	521	HWI-700370F:168:C7JUKANXX:6:1109:4026:59530	multidrug	gi:497748188:ref:WP_010062372.1:|FEATURES|multidrug_ABC_transporter|multidrug|multidrug_ABC_transporter	1.0	63.6	33	48.5	4.2e-07	1
ABCA	146	178	HWI-700370F:168:C7JUKANXX:6:1216:1642:60430	multidrug	XP_753111.1|FEATURES|abcA|multidrug|abcA	0.999999620678	78.8	33	57.4	9.0e-10	1
MULTIDRUG_ABC_TRANSPORTER	531	563	HWI-700370F:168:C7JUKANXX:6:2209:16882:16311	multidrug	gi:860594225:ref:WP_048475168.1:|FEATURES|multidrug_ABC_transporter|multidrug|multidrug_ABC_transporter	0.999998217516	60.6	33	45.1	4.6e-06	1
ABCA	239	269	HWI-700370F:168:C7JUKANXX:6:1110:13562:7343	multidrug	XP_753111.1|FEATURES|abcA|multidrug|abcA	0.999999560586	77.4	31	53.5	1.3e-08	1
NORB	61	93	HWI-700370F:168:C7JUKANXX:6:1107:20010:34167	fluoroquinolone	gi:1000360171:ref:WP_061107359.1:|FEATURES|norB|fluoroquinolone|norB	1.0	69.7	33	53.1	1.7e-08	1
ABCA	1300	1332	HWI-700370F:168:C7JUKANXX:6:1104:11209:74798	multidrug	XP_753111.1|FEATURES|abcA|multidrug|abcA	0.99999957458	69.7	33	54.3	7.6e-09	1
ABCA	144	176	HWI-700370F:168:C7JUKANXX:6:1210:19472:9715	multidrug	XP_753111.1|FEATURES|abcA|multidrug|abcA	0.999999363089	63.6	33	45.4	3.5e-06	1
MULTIDRUG_ABC_TRANSPORTER	513	545	HWI-700370F:168:C7JUKANXX:6:2115:3008:2549	multidrug	gi:1032695345:ref:WP_064272854.1:|FEATURES|multidrug_ABC_transporter|multidrug|multidrug_ABC_transporter	1.0	66.7	33	49.3	2.4e-07	1
ABCA	146	178	HWI-700370F:168:C7JUKANXX:6:1314:15808:46306	multidrug	XP_753111.1|FEATURES|abcA|multidrug|abcA	0.999999497177	69.7	33	50.4	1.1e-07	1
ABCA	867	898	HWI-700370F:168:C7JUKANXX:6:2102:17670:100836	multidrug	XP_753111.1|FEATURES|abcA|multidrug|abcA	0.999999615244	81.2	32	57.0	1.2e-09	1
ABCA	509	541	HWI-700370F:168:C7JUKANXX:6:2212:3392:64249	multidrug	XP_753111.1|FEATURES|abcA|multidrug|abcA	0.999999531664	72.7	33	52.0	3.8e-08	1
MULTIDRUG_ABC_TRANSPORTER	371	403	HWI-700370F:168:C7JUKANXX:6:1308:16785:21443	multidrug	gi:920538074:ref:WP_052996048.1:|FEATURES|multidrug_ABC_transporter|multidrug|multidrug_ABC_transporter	0.997628710551	63.6	33	45.1	4.6e-06	1
ABCA	970	1002	HWI-700370F:168:C7JUKANXX:6:2203:12824:28965	multidrug	XP_753111.1|FEATURES|abcA|multidrug|abcA	0.999999674554	84.8	33	62.4	2.8e-11	1
MAJOR_FACILITATOR_SUPERFAMILY_TRANSPORTER	267	299	HWI-700370F:168:C7JUKANXX:6:1116:7679:69678	multidrug	NC_002952.2859362.p01|FEATURES|major_facilitator_superfamily_transporter|multidrug|major_facilitator_superfamily_transporter	0.999999958594	100.0	33	72.4	2.7e-14	1
MULTIDRUG_ABC_TRANSPORTER	527	559	HWI-700370F:168:C7JUKANXX:6:1115:5722:68968	multidrug	gi:496018010:ref:WP_008742581.1:|FEATURES|multidrug_ABC_transporter|multidrug|multidrug_ABC_transporter	1.0	69.7	33	49.7	1.9e-07	1
MULTIDRUG_ABC_TRANSPORTER	554	585	HWI-700370F:168:C7JUKANXX:6:2316:17822:31890	multidrug	gi:663155409:ref:WP_030194633.1:|FEATURES|multidrug_ABC_transporter|multidrug|multidrug_ABC_transporter	1.0	71.9	32	50.1	1.4e-07	1
ABCA	992	1024	HWI-700370F:168:C7JUKANXX:6:2215:3810:74251	multidrug	XP_753111.1|FEATURES|abcA|multidrug|abcA	0.999999647961	81.8	33	59.7	1.8e-10	1
ABCA	996	1028	HWI-700370F:168:C7JUKANXX:6:2213:2320:44231	multidrug	XP_753111.1|FEATURES|abcA|multidrug|abcA	0.999999609736	75.8	33	56.6	1.5e-09	1
MULTIDRUG_ABC_TRANSPORTER	483	515	HWI-700370F:168:C7JUKANXX:6:2106:18134:20606	multidrug	gi:516574297:ref:WP_017949361.1:|FEATURES|multidrug_ABC_transporter|multidrug|multidrug_ABC_transporter	1.0	72.7	33	53.5	1.3e-08	1
ABCA	857	888	HWI-700370F:168:C7JUKANXX:6:2113:17773:2507	multidrug	XP_753111.1|FEATURES|abcA|multidrug|abcA	0.999999604095	75.0	32	58.2	5.2e-10	1
ABCA	930	961	HWI-700370F:168:C7JUKANXX:6:1112:18823:95874	multidrug	XP_753111.1|FEATURES|abcA|multidrug|abcA	0.999999497177	65.6	32	50.4	1.1e-07	1
ABCA	627	658	HWI-700370F:168:C7JUKANXX:6:1201:7153:37399	multidrug	XP_753111.1|FEATURES|abcA|multidrug|abcA	0.999999598239	65.6	32	55.8	2.6e-09	1
MULTIDRUG_ABC_TRANSPORTER	526	558	HWI-700370F:168:C7JUKANXX:6:1216:5229:51800	multidrug	gi:497748188:ref:WP_010062372.1:|FEATURES|multidrug_ABC_transporter|multidrug|multidrug_ABC_transporter	1.0	66.7	33	46.6	1.6e-06	1
ABCA	866	898	HWI-700370F:168:C7JUKANXX:6:1207:17868:66028	multidrug	XP_753111.1|FEATURES|abcA|multidrug|abcA	0.999999560586	75.8	33	53.5	1.3e-08	1
FMTC	284	316	HWI-700370F:168:C7JUKANXX:6:1301:20166:15903	beta-lactam	gi:1031796384:ref:WP_064136479.1:|FEATURES|fmtC|beta-lactam|fmtC	1.0	81.8	33	58.2	5.2e-10	1
QACB	100	132	HWI-700370F:168:C7JUKANXX:6:1214:3862:96153	multidrug	AAK38457|FEATURES|qacB|multidrug|qacB	0.913444856263	100.0	33	63.9	9.6e-12	1
ABCA	947	978	HWI-700370F:168:C7JUKANXX:6:2103:16304:39501	multidrug	XP_753111.1|FEATURES|abcA|multidrug|abcA	0.999999686956	96.9	32	63.5	1.2e-11	1
ABCA	235	267	HWI-700370F:168:C7JUKANXX:6:2214:15247:100404	multidrug	XP_753111.1|FEATURES|abcA|multidrug|abcA	0.999999581197	75.8	33	54.7	5.8e-09	1
MULTIDRUG_ABC_TRANSPORTER	444	474	HWI-700370F:168:C7JUKANXX:6:2301:7722:75893	multidrug	gi:817122037:ref:WP_046494699.1:|FEATURES|multidrug_ABC_transporter|multidrug|multidrug_ABC_transporter	1.0	67.7	31	47.0	1.2e-06	1
PBP-1A	175	207	HWI-700370F:168:C7JUKANXX:6:2215:14904:52409	beta-lactam	YP_001292390|FEATURES|PBP-1A|beta-lactam|PBP-1A	1.0	63.6	33	45.8	2.7e-06	1
BCRA	35	66	HWI-700370F:168:C7JUKANXX:6:2115:3775:8389	bacitracin	YP_001373621|FEATURES|bcrA|bacitracin|bcrA	0.99999999142	65.6	32	45.4	3.5e-06	1
ABCA	997	1027	HWI-700370F:168:C7JUKANXX:6:2214:13042:85666	multidrug	XP_753111.1|FEATURES|abcA|multidrug|abcA	0.999999547429	71.0	31	52.8	2.2e-08	1
STAPHYLOCOCCUS_MUPA_CONFERRING_RESISTANCE_TO_MUPIROCIN	176	208	HWI-700370F:168:C7JUKANXX:6:1105:13902:10012	mupirocin	CAA53189|FEATURES|Staphylococcus_mupA_conferring_resistance_to_mupirocin|mupirocin|Staphylococcus_mupA_conferring_resistance_to_mupirocin	0.999999947645	100.0	33	70.1	1.3e-13	1
STAPHYLOCOCCUS_MUPA_CONFERRING_RESISTANCE_TO_MUPIROCIN	201	233	HWI-700370F:168:C7JUKANXX:6:2202:19347:59854	mupirocin	CAA53189|FEATURES|Staphylococcus_mupA_conferring_resistance_to_mupirocin|mupirocin|Staphylococcus_mupA_conferring_resistance_to_mupirocin	0.99999996321	100.0	33	72.4	2.7e-14	1
MULTIDRUG_ABC_TRANSPORTER	473	504	HWI-700370F:168:C7JUKANXX:6:2116:17549:26361	multidrug	gi:772774655:ref:WP_045322518.1:|FEATURES|multidrug_ABC_transporter|multidrug|multidrug_ABC_transporter	1.0	62.5	32	46.2	2.1e-06	1
ABCA	889	919	HWI-700370F:168:C7JUKANXX:6:2106:14083:15693	multidrug	XP_753111.1|FEATURES|abcA|multidrug|abcA	0.999999375857	71.0	31	45.8	2.7e-06	1
EMRB-QACA_FAMILY_MAJOR_FACILITATOR_TRANSPORTER	444	476	HWI-700370F:168:C7JUKANXX:6:1212:16440:90413	multidrug	NC_002951.3237419.p01|FEATURES|EmrB-QacA_family_major_facilitator_transporter|multidrug|EmrB-QacA_family_major_facilitator_transporter	0.999999978849	87.9	33	58.9	3.1e-10	1
MULTIDRUG_ABC_TRANSPORTER	550	581	HWI-700370F:168:C7JUKANXX:6:2309:16277:15926	multidrug	gi:817122037:ref:WP_046494699.1:|FEATURES|multidrug_ABC_transporter|multidrug|multidrug_ABC_transporter	1.0	62.5	32	46.2	2.1e-06	1
QACA	130	160	HWI-700370F:168:C7JUKANXX:6:2106:4429:8143	multidrug	YP_536864|FEATURES|qacA|multidrug|qacA	0.911552556872	100.0	31	62.8	2.1e-11	1
ABCA	850	881	HWI-700370F:168:C7JUKANXX:6:1313:1727:29262	multidrug	XP_753111.1|FEATURES|abcA|multidrug|abcA	0.999999539642	68.8	32	52.4	2.9e-08	1
TRANSCRIPTIONAL_REGULATORY_PROTEIN_CPXR_CPXR	74	106	HWI-700370F:168:C7JUKANXX:6:2113:12372:42452	unclassified	CP001485.1.gene721.p01|FEATURES|transcriptional_regulatory_protein_CpxR_cpxR|unclassified|transcriptional_regulatory_protein_CpxR_cpxR	0.997172165407	69.7	33	50.4	1.1e-07	1
ABCA	194	226	HWI-700370F:168:C7JUKANXX:6:1314:14295:76629	multidrug	XP_753111.1|FEATURES|abcA|multidrug|abcA	0.99999950621	66.7	33	50.8	8.4e-08	1
ABCA	120	151	HWI-700370F:168:C7JUKANXX:6:1106:6361:77304	multidrug	XP_753111.1|FEATURES|abcA|multidrug|abcA	0.999999388064	62.5	32	46.2	2.1e-06	1
BACA	57	89	HWI-700370F:168:C7JUKANXX:6:2107:12566:9156	bacitracin	ZP_04060511|FEATURES|bacA|bacitracin|bacA	0.999999999964	93.9	33	69.3	2.3e-13	1
MDTC	381	412	HWI-700370F:168:C7JUKANXX:6:2106:3093:27599	multidrug	NC_002695.1.916586.p01|FEATURES|mdtC|multidrug|mdtC	0.997910240236	65.6	32	46.2	2.1e-06	1
STAPHYLOCOCCUS_MUPA_CONFERRING_RESISTANCE_TO_MUPIROCIN	945	977	HWI-700370F:168:C7JUKANXX:6:2108:20733:4486	mupirocin	CAA53189|FEATURES|Staphylococcus_mupA_conferring_resistance_to_mupirocin|mupirocin|Staphylococcus_mupA_conferring_resistance_to_mupirocin	0.99999993399	100.0	33	68.6	3.9e-13	1
ABCA	324	354	HWI-700370F:168:C7JUKANXX:6:2209:4354:52380	multidrug	XP_753111.1|FEATURES|abcA|multidrug|abcA	0.999999461725	64.5	31	48.9	3.2e-07	1
ABCA	503	534	HWI-700370F:168:C7JUKANXX:6:2302:17857:31898	multidrug	XP_753111.1|FEATURES|abcA|multidrug|abcA	0.999999411556	68.8	32	47.0	1.2e-06	1
QACB	459	490	HWI-700370F:168:C7JUKANXX:6:2116:2625:13417	multidrug	AAK38457|FEATURES|qacB|multidrug|qacB	0.913257870037	100.0	32	63.2	1.6e-11	1
ABCA	887	919	HWI-700370F:168:C7JUKANXX:6:2207:7065:3550	multidrug	XP_753111.1|FEATURES|abcA|multidrug|abcA	0.999999461725	72.7	33	50.4	1.1e-07	1
ABCA	814	846	HWI-700370F:168:C7JUKANXX:6:2201:11949:46292	multidrug	XP_753111.1|FEATURES|abcA|multidrug|abcA	0.999999339297	63.6	33	44.7	6.0e-06	1
LMRB	271	303	HWI-700370F:168:C7JUKANXX:6:1307:16435:54242	MLS	gi:1007411670:gb:AMQ72759.1:|FEATURES|lmrB|MLS|lmrB	1.0	100.0	33	73.9	9.2e-15	1
ABCA	238	268	HWI-700370F:168:C7JUKANXX:6:1109:1633:13357	multidrug	XP_753111.1|FEATURES|abcA|multidrug|abcA	0.99999957458	67.7	31	54.3	7.6e-09	1
EMRB-QACA_FAMILY_MAJOR_FACILITATOR_TRANSPORTER	402	434	HWI-700370F:168:C7JUKANXX:6:1310:10068:57283	multidrug	NC_002951.3238155.p01|FEATURES|EmrB-QacA_family_major_facilitator_transporter|multidrug|EmrB-QacA_family_major_facilitator_transporter	0.999999687784	63.6	33	49.7	1.9e-07	1
ABCA	883	914	HWI-700370F:168:C7JUKANXX:6:1102:20325:85176	multidrug	XP_753111.1|FEATURES|abcA|multidrug|abcA	0.999999388064	71.9	32	46.2	2.1e-06	1
ABCA	1175	1207	HWI-700370F:168:C7JUKANXX:6:1310:3582:9179	multidrug	XP_753111.1|FEATURES|abcA|multidrug|abcA	0.99999950621	72.7	33	51.2	6.4e-08	1
ROSB	226	258	HWI-700370F:168:C7JUKANXX:6:2302:19676:46322	fosmidomycin	ZP_04631861|FEATURES|rosB|fosmidomycin|rosB	1.0	78.8	33	53.9	9.9e-09	1
ABCA	263	295	HWI-700370F:168:C7JUKANXX:6:2114:9671:13861	multidrug	XP_753111.1|FEATURES|abcA|multidrug|abcA	0.999999422759	63.6	33	47.4	9.3e-07	1
EMRB-QACA_FAMILY_MAJOR_FACILITATOR_TRANSPORTER	51	83	HWI-700370F:168:C7JUKANXX:6:1209:18378:81163	multidrug	NC_002951.3237419.p01|FEATURES|EmrB-QacA_family_major_facilitator_transporter|multidrug|EmrB-QacA_family_major_facilitator_transporter	0.9999999984	100.0	33	70.5	1.0e-13	1
ABCA	254	285	HWI-700370F:168:C7JUKANXX:6:2108:1536:10306	multidrug	XP_753111.1|FEATURES|abcA|multidrug|abcA	0.999999490356	65.6	32	50.1	1.4e-07	1
OPTRA	201	233	HWI-700370F:168:C7JUKANXX:6:1109:19087:86078	oxazolidinone	AKA86814|FEATURES|optrA|oxazolidinone|optrA	0.99924208052	63.6	33	50.8	8.4e-08	1
ABCA	968	999	HWI-700370F:168:C7JUKANXX:6:2115:13073:93089	multidrug	XP_753111.1|FEATURES|abcA|multidrug|abcA	0.999999461725	65.6	32	48.9	3.2e-07	1
ABCA	572	603	HWI-700370F:168:C7JUKANXX:6:1309:3120:55360	multidrug	XP_753111.1|FEATURES|abcA|multidrug|abcA	0.999999324861	68.8	32	44.3	7.8e-06	1
NORB	398	428	HWI-700370F:168:C7JUKANXX:6:2213:2406:79493	fluoroquinolone	gi:494742298:ref:WP_007477706.1:|FEATURES|norB|fluoroquinolone|norB	1.0	71.0	31	47.0	1.2e-06	1
RPOB2	266	298	HWI-700370F:168:C7JUKANXX:6:1209:9760:32298	multidrug	BAD59497.1|FEATURES|rpoB2|multidrug|rpoB2	0.99999905066	63.6	33	47.0	1.2e-06	1
MULTIDRUG_ABC_TRANSPORTER	481	512	HWI-700370F:168:C7JUKANXX:6:1101:14293:6261	multidrug	gi:943938624:ref:WP_055567802.1:|FEATURES|multidrug_ABC_transporter|multidrug|multidrug_ABC_transporter	1.0	65.6	32	47.0	1.2e-06	1
QACB	427	459	HWI-700370F:168:C7JUKANXX:6:1312:15794:49209	multidrug	AAK38457|FEATURES|qacB|multidrug|qacB	0.914671790375	100.0	33	65.5	3.3e-12	1
ABCA	810	842	HWI-700370F:168:C7JUKANXX:6:2102:18814:42233	multidrug	XP_753111.1|FEATURES|abcA|multidrug|abcA	0.999999490356	75.8	33	50.8	8.4e-08	1
ACRB	727	759	HWI-700370F:168:C7JUKANXX:6:1205:15496:3622	multidrug	gi:497324874:ref:WP_009639087.1:|FEATURES|acrB|multidrug|acrB	1.0	72.7	33	51.6	4.9e-08	1
MULTIDRUG_ABC_TRANSPORTER	478	508	HWI-700370F:168:C7JUKANXX:6:2311:2750:53394	multidrug	gi:985844137:ref:WP_060895163.1:|FEATURES|multidrug_ABC_transporter|multidrug|multidrug_ABC_transporter	0.9999999999	61.3	31	47.8	7.1e-07	1
ABCA	342	374	HWI-700370F:168:C7JUKANXX:6:2216:7187:29884	multidrug	XP_753111.1|FEATURES|abcA|multidrug|abcA	0.999999531664	66.7	33	52.0	3.8e-08	1
ABCA	1208	1240	HWI-700370F:168:C7JUKANXX:6:1207:20814:74289	multidrug	XP_753111.1|FEATURES|abcA|multidrug|abcA	0.999999523409	66.7	33	51.6	4.9e-08	1
MUXB	591	623	HWI-700370F:168:C7JUKANXX:6:1113:12932:31592	multidrug	NP_251217.1|FEATURES|MuxB|multidrug|MuxB	0.99999921092	69.7	33	49.7	1.9e-07	1
MULTIDRUG_ABC_TRANSPORTER	481	513	HWI-700370F:168:C7JUKANXX:6:1211:15448:21074	multidrug	gi:516574297:ref:WP_017949361.1:|FEATURES|multidrug_ABC_transporter|multidrug|multidrug_ABC_transporter	1.0	78.8	33	54.7	5.8e-09	1
ABCA	859	890	HWI-700370F:168:C7JUKANXX:6:2101:6082:93986	multidrug	XP_753111.1|FEATURES|abcA|multidrug|abcA	0.999999625931	75.0	32	57.8	6.9e-10	1
ABCA	950	982	HWI-700370F:168:C7JUKANXX:6:1108:3945:15196	multidrug	XP_753111.1|FEATURES|abcA|multidrug|abcA	0.999999708594	93.9	33	65.5	3.3e-12	1
TETA	444	474	HWI-700370F:168:C7JUKANXX:6:1208:14876:98407	tetracycline	gi:736993687:ref:WP_034989673.1:|FEATURES|tetA|tetracycline|tetA	0.999999958238	61.3	31	45.1	4.6e-06	1
MARR	25	57	HWI-700370F:168:C7JUKANXX:6:2113:4094:27282	multidrug	gi:739693976:ref:WP_037548407.1:|FEATURES|marR|multidrug|marR	1.0	100.0	33	72.4	2.7e-14	1
ABCA	1058	1090	HWI-700370F:168:C7JUKANXX:6:1211:4463:39369	multidrug	XP_753111.1|FEATURES|abcA|multidrug|abcA	0.999999339297	69.7	33	56.2	2.0e-09	1
ABCA	176	207	HWI-700370F:168:C7JUKANXX:6:2311:19605:99671	multidrug	XP_753111.1|FEATURES|abcA|multidrug|abcA	0.999999497177	72.7	33	50.4	1.1e-07	1
OPTRA	463	494	HWI-700370F:168:C7JUKANXX:6:1301:1773:80689	oxazolidinone	AKA86814|FEATURES|optrA|oxazolidinone|optrA	0.990117534978	65.6	32	47.8	7.1e-07	1
ABCA	836	868	HWI-700370F:168:C7JUKANXX:6:1309:10824:55749	multidrug	XP_753111.1|FEATURES|abcA|multidrug|abcA	0.999999451699	72.7	33	48.5	4.2e-07	1
ABCA	939	971	HWI-700370F:168:C7JUKANXX:6:1208:19165:53138	multidrug	XP_753111.1|FEATURES|abcA|multidrug|abcA	0.999999679126	90.9	33	62.8	2.1e-11	1
ABCA	251	283	HWI-700370F:168:C7JUKANXX:6:1209:15754:96135	multidrug	XP_753111.1|FEATURES|abcA|multidrug|abcA	0.999999625931	84.8	33	57.8	6.9e-10	1
TETP	74	106	HWI-700370F:168:C7JUKANXX:6:2305:19826:11204	tetracycline	NP_348076|FEATURES|tetP|tetracycline|tetP	1.0	60.6	33	47.8	7.1e-07	1
TRUNCATED_PUTATIVE_RESPONSE_REGULATOR_ARLR	189	219	HWI-700370F:168:C7JUKANXX:6:2208:13518:37756	unclassified	AE015929.1.gene1106.p01|FEATURES|truncated_putative_response_regulator_ArlR|unclassified|truncated_putative_response_regulator_ArlR	0.999999999605	96.8	31	63.5	1.2e-11	1
MULTIDRUG_ABC_TRANSPORTER	376	407	HWI-700370F:168:C7JUKANXX:6:1109:19209:78386	multidrug	gi:920538074:ref:WP_052996048.1:|FEATURES|multidrug_ABC_transporter|multidrug|multidrug_ABC_transporter	1.0	68.8	32	47.8	7.1e-07	1
ABCA	261	293	HWI-700370F:168:C7JUKANXX:6:1212:3555:42813	multidrug	XP_753111.1|FEATURES|abcA|multidrug|abcA	0.999999451699	66.7	33	48.5	4.2e-07	1
ABCA	952	984	HWI-700370F:168:C7JUKANXX:6:1114:11066:93483	multidrug	XP_753111.1|FEATURES|abcA|multidrug|abcA	0.999999708594	93.9	33	65.9	2.5e-12	1
AAD(9)	162	194	HWI-700370F:168:C7JUKANXX:6:1116:17768:64892	aminoglycoside	AAX54909|FEATURES|aad(9)|aminoglycoside|aad(9)	0.999999907241	100.0	33	68.2	5.1e-13	1
NORB	143	175	HWI-700370F:168:C7JUKANXX:6:1304:19825:62835	fluoroquinolone	gi:494742298:ref:WP_007477706.1:|FEATURES|norB|fluoroquinolone|norB	1.0	72.7	33	56.6	1.5e-09	1
NORB	116	148	HWI-700370F:168:C7JUKANXX:6:2212:12019:44278	fluoroquinolone	gi:1000360171:ref:WP_061107359.1:|FEATURES|norB|fluoroquinolone|norB	1.0	72.7	33	55.8	2.6e-09	1
MULTIDRUG_ABC_TRANSPORTER	518	548	HWI-700370F:168:C7JUKANXX:6:1102:11279:12775	multidrug	gi:702897513:ref:WP_033300957.1:|FEATURES|multidrug_ABC_transporter|multidrug|multidrug_ABC_transporter	1.0	71.0	31	46.2	2.1e-06	1
ABCA	1311	1341	HWI-700370F:168:C7JUKANXX:6:2105:13185:12404	multidrug	XP_753111.1|FEATURES|abcA|multidrug|abcA	0.999999581197	74.2	31	54.7	5.8e-09	1
ABCA	639	670	HWI-700370F:168:C7JUKANXX:6:1102:18194:75203	multidrug	XP_753111.1|FEATURES|abcA|multidrug|abcA	0.999999663296	71.9	32	61.2	6.2e-11	1
ABCA	931	963	HWI-700370F:168:C7JUKANXX:6:2114:18086:65442	multidrug	XP_753111.1|FEATURES|abcA|multidrug|abcA	0.999999630936	90.9	33	65.5	3.3e-12	1
ABCA	1321	1352	HWI-700370F:168:C7JUKANXX:6:2214:2846:69563	multidrug	XP_753111.1|FEATURES|abcA|multidrug|abcA	0.99999950621	65.6	32	50.8	8.4e-08	1
ABCA	982	1014	HWI-700370F:168:C7JUKANXX:6:1305:8598:26285	multidrug	XP_753111.1|FEATURES|abcA|multidrug|abcA	0.999999514922	69.7	33	51.2	6.4e-08	1
MAJOR_FACILITATOR_SUPERFAMILY_TRANSPORTER	486	518	HWI-700370F:168:C7JUKANXX:6:2302:2024:49944	multidrug	NC_002952.2859362.p01|FEATURES|major_facilitator_superfamily_transporter|multidrug|major_facilitator_superfamily_transporter	0.999999861604	100.0	33	68.6	3.9e-13	1
ABCA	1009	1040	HWI-700370F:168:C7JUKANXX:6:2115:16891:81473	multidrug	XP_753111.1|FEATURES|abcA|multidrug|abcA	0.999999490356	65.6	32	50.1	1.4e-07	1
ERMA	98	130	HWI-700370F:168:C7JUKANXX:6:2105:2852:60252	MLS	P0A0H1|FEATURES|ermA|MLS|ermA	1.0	100.0	33	69.3	2.3e-13	1
ABCA	636	668	HWI-700370F:168:C7JUKANXX:6:1107:15342:79836	multidrug	XP_753111.1|FEATURES|abcA|multidrug|abcA	0.999999620678	60.6	33	57.4	9.0e-10	1
ABCA	640	672	HWI-700370F:168:C7JUKANXX:6:2204:21083:43718	multidrug	XP_753111.1|FEATURES|abcA|multidrug|abcA	0.999999652215	66.7	33	60.1	1.4e-10	1
MSBA	355	386	HWI-700370F:168:C7JUKANXX:6:2305:5924:66432	nitroimidazole	NP_415434.1|FEATURES|msbA|nitroimidazole|msbA	0.999540555661	62.5	32	44.7	6.0e-06	1
MEXQ	241	273	HWI-700370F:168:C7JUKANXX:6:2114:19156:66735	multidrug	BAE06008.1|FEATURES|mexQ|multidrug|mexQ	1.0	78.8	33	58.2	5.2e-10	1
ABCA	127	158	HWI-700370F:168:C7JUKANXX:6:1316:1326:98164	multidrug	XP_753111.1|FEATURES|abcA|multidrug|abcA	0.999999490356	68.8	32	50.1	1.4e-07	1
ABCA	825	857	HWI-700370F:168:C7JUKANXX:6:1208:13159:62598	multidrug	XP_753111.1|FEATURES|abcA|multidrug|abcA	0.999999433582	84.8	33	60.1	1.4e-10	1
STAPHYLOCOCCUS_MUPA_CONFERRING_RESISTANCE_TO_MUPIROCIN	218	250	HWI-700370F:168:C7JUKANXX:6:2108:20965:31446	mupirocin	CAA53189|FEATURES|Staphylococcus_mupA_conferring_resistance_to_mupirocin|mupirocin|Staphylococcus_mupA_conferring_resistance_to_mupirocin	0.999999955778	100.0	33	71.2	6.0e-14	1
RPOB2	1012	1043	HWI-700370F:168:C7JUKANXX:6:2106:12660:90900	multidrug	BAD59497.1|FEATURES|rpoB2|multidrug|rpoB2	0.999999350524	81.2	32	62.4	2.8e-11	1
TETB	100	132	HWI-700370F:168:C7JUKANXX:6:1306:3976:41231	tetracycline	ZP_03561873|FEATURES|tetB|tetracycline|tetB	0.999999997156	100.0	33	64.3	7.3e-12	1
MULTIDRUG_ABC_TRANSPORTER	481	512	HWI-700370F:168:C7JUKANXX:6:1104:1804:25906	multidrug	gi:943896259:ref:WP_055534530.1:|FEATURES|multidrug_ABC_transporter|multidrug|multidrug_ABC_transporter	1.0	87.5	32	56.2	2.0e-09	1
ABCA	548	579	HWI-700370F:168:C7JUKANXX:6:2108:18772:82061	multidrug	XP_753111.1|FEATURES|abcA|multidrug|abcA	0.999999547429	78.1	32	52.8	2.2e-08	1
ABCA	1207	1238	HWI-700370F:168:C7JUKANXX:6:2313:15914:9941	multidrug	XP_753111.1|FEATURES|abcA|multidrug|abcA	0.999999523409	68.8	32	51.6	4.9e-08	1
ABCA	184	215	HWI-700370F:168:C7JUKANXX:6:2211:17393:62411	multidrug	XP_753111.1|FEATURES|abcA|multidrug|abcA	0.999999531664	71.9	32	52.0	3.8e-08	1
ABCA	528	560	HWI-700370F:168:C7JUKANXX:6:1103:6139:54792	multidrug	XP_753111.1|FEATURES|abcA|multidrug|abcA	0.999999433582	66.7	33	50.8	8.4e-08	1
ABCA	969	1001	HWI-700370F:168:C7JUKANXX:6:1104:12981:37119	multidrug	XP_753111.1|FEATURES|abcA|multidrug|abcA	0.999999411556	63.6	33	47.0	1.2e-06	1
ABCA	1305	1336	HWI-700370F:168:C7JUKANXX:6:2210:3459:13663	multidrug	XP_753111.1|FEATURES|abcA|multidrug|abcA	0.999999560586	71.9	32	53.5	1.3e-08	1
ABCA	629	659	HWI-700370F:168:C7JUKANXX:6:1313:3456:60455	multidrug	XP_753111.1|FEATURES|abcA|multidrug|abcA	0.99999957458	67.7	31	54.3	7.6e-09	1
MEXD	960	992	HWI-700370F:168:C7JUKANXX:6:1209:19628:70566	multidrug	YP_001668663|FEATURES|mexD|multidrug|mexD	1.0	84.8	33	56.6	1.5e-09	1
ABCA	827	858	HWI-700370F:168:C7JUKANXX:6:2215:19052:55813	multidrug	XP_753111.1|FEATURES|abcA|multidrug|abcA	0.999999547429	81.2	32	52.8	2.2e-08	1
ABCA	569	601	HWI-700370F:168:C7JUKANXX:6:1306:1669:46441	multidrug	XP_753111.1|FEATURES|abcA|multidrug|abcA	0.999999353085	69.7	33	45.1	4.6e-06	1
ABCA	1025	1058	HWI-700370F:168:C7JUKANXX:6:1112:20167:12713	multidrug	XP_753111.1|FEATURES|abcA|multidrug|abcA	0.999999422759	61.8	34	47.4	9.3e-07	1
TRIA	185	217	HWI-700370F:168:C7JUKANXX:6:1312:3816:7979	triclosan	NP_248846.1|FEATURES|TriA|triclosan|TriA	0.999999882154	69.7	33	48.1	5.4e-07	1
ABCA	241	273	HWI-700370F:168:C7JUKANXX:6:2208:17155:3019	multidrug	XP_753111.1|FEATURES|abcA|multidrug|abcA	0.999999643591	87.9	33	59.7	1.8e-10	1
ABCA	327	359	HWI-700370F:168:C7JUKANXX:6:2212:13461:11649	multidrug	XP_753111.1|FEATURES|abcA|multidrug|abcA	0.999999461725	60.6	33	48.9	3.2e-07	1
FMTC	809	840	HWI-700370F:168:C7JUKANXX:6:1111:10623:28268	beta-lactam	gi:1031796384:ref:WP_064136479.1:|FEATURES|fmtC|beta-lactam|fmtC	1.0	100.0	32	73.2	1.6e-14	1
ABCA	823	854	HWI-700370F:168:C7JUKANXX:6:1301:15500:67718	multidrug	XP_753111.1|FEATURES|abcA|multidrug|abcA	0.99999950621	78.1	32	50.8	8.4e-08	1
NORA	179	211	HWI-700370F:168:C7JUKANXX:6:2108:17587:88705	multidrug	gi:896534839:ref:WP_049437516.1:|FEATURES|norA|multidrug|norA	0.999999994131	100.0	33	72.8	2.1e-14	1
ABCA	629	661	HWI-700370F:168:C7JUKANXX:6:2312:4848:30861	multidrug	XP_753111.1|FEATURES|abcA|multidrug|abcA	0.999999604095	66.7	33	56.2	2.0e-09	1
EMRB-QACA_FAMILY_MAJOR_FACILITATOR_TRANSPORTER	118	150	HWI-700370F:168:C7JUKANXX:6:2205:14617:88851	multidrug	NC_002951.3237419.p01|FEATURES|EmrB-QacA_family_major_facilitator_transporter|multidrug|EmrB-QacA_family_major_facilitator_transporter	0.999999988257	100.0	33	69.3	2.3e-13	1
ABCA	837	868	HWI-700370F:168:C7JUKANXX:6:2110:10504:90509	multidrug	XP_753111.1|FEATURES|abcA|multidrug|abcA	0.999999667095	90.6	32	61.6	4.7e-11	1
EMRB-QACA_FAMILY_MAJOR_FACILITATOR_TRANSPORTER	230	262	HWI-700370F:168:C7JUKANXX:6:1103:4156:40731	multidrug	NC_002951.3238155.p01|FEATURES|EmrB-QacA_family_major_facilitator_transporter|multidrug|EmrB-QacA_family_major_facilitator_transporter	0.999999660293	81.8	33	58.9	3.1e-10	1
TETA	446	478	HWI-700370F:168:C7JUKANXX:6:1316:6789:100644	tetracycline	gi:736993687:ref:WP_034989673.1:|FEATURES|tetA|tetracycline|tetA	1.0	60.6	33	46.2	2.1e-06	1
CTX-M	172	203	HWI-700370F:168:C7JUKANXX:6:1206:10787:59933	beta-lactam	KC964871.1.gene1.p1|FEATURES|CTX-M-141|beta-lactam|CTX-M	1.0	68.8	32	46.2	2.1e-06	1
MULTIDRUG_ABC_TRANSPORTER	490	522	HWI-700370F:168:C7JUKANXX:6:2201:17219:76435	multidrug	gi:913055317:ref:WP_050357634.1:|FEATURES|multidrug_ABC_transporter|multidrug|multidrug_ABC_transporter	1.0	60.6	33	47.8	7.1e-07	1
MSBA	474	506	HWI-700370F:168:C7JUKANXX:6:1109:3209:76088	nitroimidazole	NP_415434.1|FEATURES|msbA|nitroimidazole|msbA	0.999805456731	75.8	33	52.4	2.9e-08	1
ABCA	319	351	HWI-700370F:168:C7JUKANXX:6:1211:7160:15393	multidrug	XP_753111.1|FEATURES|abcA|multidrug|abcA	0.999999353085	60.6	33	45.1	4.6e-06	1
RPOB2	870	901	HWI-700370F:168:C7JUKANXX:6:1104:18493:88690	multidrug	BAD59497.1|FEATURES|rpoB2|multidrug|rpoB2	0.999999385861	75.0	32	59.7	1.8e-10	1
ABCA	997	1029	HWI-700370F:168:C7JUKANXX:6:1110:7200:24620	multidrug	XP_753111.1|FEATURES|abcA|multidrug|abcA	0.999999411556	87.9	33	65.5	3.3e-12	1
ABCA	265	297	HWI-700370F:168:C7JUKANXX:6:2310:10044:14561	multidrug	XP_753111.1|FEATURES|abcA|multidrug|abcA	0.999999695918	90.9	33	64.3	7.3e-12	1
TAEA	259	290	HWI-700370F:168:C7JUKANXX:6:1204:14387:46361	pleuromutilin	APB03219.1|FEATURES|TaeA|pleuromutilin|TaeA	0.999702510779	65.6	32	47.0	1.2e-06	1
MSBA	422	454	HWI-700370F:168:C7JUKANXX:6:1115:10192:12830	nitroimidazole	NP_415434.1|FEATURES|msbA|nitroimidazole|msbA	0.99992892574	84.8	33	61.2	6.2e-11	1
ACRB	728	760	HWI-700370F:168:C7JUKANXX:6:2207:1177:92012	multidrug	gi:497324874:ref:WP_009639087.1:|FEATURES|acrB|multidrug|acrB	0.999999992413	72.7	33	52.4	2.9e-08	1
MEPR	67	99	HWI-700370F:168:C7JUKANXX:6:2213:1841:35673	multidrug	YP_001440920.1|FEATURES|mepR|multidrug|mepR	0.999998853585	100.0	33	67.8	6.6e-13	1
ABCA	952	984	HWI-700370F:168:C7JUKANXX:6:2215:4211:71497	multidrug	XP_753111.1|FEATURES|abcA|multidrug|abcA	0.999999695918	93.9	33	65.9	2.5e-12	1
QACB	318	350	HWI-700370F:168:C7JUKANXX:6:1115:18918:18565	multidrug	gi:727755142:ref:WP_033862510.1:|FEATURES|qacB|multidrug|qacB	0.915222770592	100.0	33	68.9	3.0e-13	1
ABCA	640	670	HWI-700370F:168:C7JUKANXX:6:1214:8057:101277	multidrug	XP_753111.1|FEATURES|abcA|multidrug|abcA	0.999999609736	67.7	31	56.6	1.5e-09	1
ABCA	996	1028	HWI-700370F:168:C7JUKANXX:6:2202:20654:43111	multidrug	XP_753111.1|FEATURES|abcA|multidrug|abcA	0.99999944143	63.6	33	48.1	5.4e-07	1
ABCA	506	537	HWI-700370F:168:C7JUKANXX:6:1116:7618:69968	multidrug	XP_753111.1|FEATURES|abcA|multidrug|abcA	0.999999451699	71.9	32	48.5	4.2e-07	1
MSRA	89	121	HWI-700370F:168:C7JUKANXX:6:1115:4160:100601	MLS	ABA02367|FEATURES|msrA|MLS|msrA	1.0	100.0	33	69.7	1.7e-13	1
NORA	295	327	HWI-700370F:168:C7JUKANXX:6:2303:18282:33528	multidrug	gi:486852995:ref:WP_001622527.1:|FEATURES|norA|multidrug|norA	1.0	100.0	33	69.3	2.3e-13	1
ABCA	546	578	HWI-700370F:168:C7JUKANXX:6:2106:6970:46940	multidrug	XP_753111.1|FEATURES|abcA|multidrug|abcA	0.999999567718	72.7	33	53.9	9.9e-09	1
RPOB2	1026	1058	HWI-700370F:168:C7JUKANXX:6:1302:6598:24863	multidrug	BAD59497.1|FEATURES|rpoB2|multidrug|rpoB2	0.999999541642	90.9	33	70.9	7.8e-14	1
ABCA	176	207	HWI-700370F:168:C7JUKANXX:6:2309:9537:79433	multidrug	XP_753111.1|FEATURES|abcA|multidrug|abcA	0.999999497177	72.7	33	50.4	1.1e-07	1
TRANSCRIPTIONAL_REGULATORY_PROTEIN_CPXR_CPXR	102	132	HWI-700370F:168:C7JUKANXX:6:1202:1306:7207	unclassified	CP001918.1.gene5135.p01|FEATURES|transcriptional_regulatory_protein_CpxR_cpxR|unclassified|transcriptional_regulatory_protein_CpxR_cpxR	0.999999999998	67.7	31	50.1	1.4e-07	1
ABCA	620	651	HWI-700370F:168:C7JUKANXX:6:1308:6254:18126	multidrug	XP_753111.1|FEATURES|abcA|multidrug|abcA	0.99999950621	68.8	32	50.8	8.4e-08	1
MAJOR_FACILITATOR_SUPERFAMILY_TRANSPORTER	276	308	HWI-700370F:168:C7JUKANXX:6:1214:19838:63897	multidrug	NC_002952.2859362.p01|FEATURES|major_facilitator_superfamily_transporter|multidrug|major_facilitator_superfamily_transporter	0.999999872472	87.9	33	67.4	8.6e-13	1
ABCA	532	564	HWI-700370F:168:C7JUKANXX:6:2309:12864:12915	multidrug	XP_753111.1|FEATURES|abcA|multidrug|abcA	0.999999560586	69.7	33	53.5	1.3e-08	1
MEXF	618	650	HWI-700370F:168:C7JUKANXX:6:1314:11546:21991	multidrug	gi:497896441:ref:WP_010210597.1:|FEATURES|mexF|multidrug|mexF	1.0	93.9	33	66.2	1.9e-12	1
ABCA	1298	1328	HWI-700370F:168:C7JUKANXX:6:2116:20472:11772	multidrug	XP_753111.1|FEATURES|abcA|multidrug|abcA	0.999999523409	67.7	31	53.5	1.3e-08	1
ABCA	976	1008	HWI-700370F:168:C7JUKANXX:6:1311:8537:71600	multidrug	XP_753111.1|FEATURES|abcA|multidrug|abcA	0.999999560586	72.7	33	53.5	1.3e-08	1
DFRC	26	58	HWI-700370F:168:C7JUKANXX:6:2207:18533:42643	diaminopyrimidine	AAO04716.1|FEATURES|dfrC|diaminopyrimidine|dfrC	1.0	84.8	33	63.5	1.2e-11	1
MULTIDRUG_ABC_TRANSPORTER	544	576	HWI-700370F:168:C7JUKANXX:6:1313:1475:74521	multidrug	gi:664556405:ref:WP_031071225.1:|FEATURES|multidrug_ABC_transporter|multidrug|multidrug_ABC_transporter	1.0	72.7	33	50.1	1.4e-07	1
MULTIDRUG_ABC_TRANSPORTER	540	572	HWI-700370F:168:C7JUKANXX:6:1203:12230:80817	multidrug	gi:664579989:ref:WP_031094015.1:|FEATURES|multidrug_ABC_transporter|multidrug|multidrug_ABC_transporter	1.0	66.7	33	46.6	1.6e-06	1
MULTIDRUG_ABC_TRANSPORTER	529	561	HWI-700370F:168:C7JUKANXX:6:2103:20915:9343	multidrug	gi:926351744:ref:WP_053683383.1:|FEATURES|multidrug_ABC_transporter|multidrug|multidrug_ABC_transporter	1.0	69.7	33	50.4	1.1e-07	1
ABCA	820	852	HWI-700370F:168:C7JUKANXX:6:1211:19439:22383	multidrug	XP_753111.1|FEATURES|abcA|multidrug|abcA	0.99999947153	87.9	33	61.6	4.7e-11	1
MULTIDRUG_ABC_TRANSPORTER	532	564	HWI-700370F:168:C7JUKANXX:6:1215:12952:6663	multidrug	gi:496018010:ref:WP_008742581.1:|FEATURES|multidrug_ABC_transporter|multidrug|multidrug_ABC_transporter	0.999999999942	63.6	33	48.1	5.4e-07	1
RPOB2	445	477	HWI-700370F:168:C7JUKANXX:6:1209:7402:55926	multidrug	BAD59497.1|FEATURES|rpoB2|multidrug|rpoB2	0.999999524738	90.9	33	69.7	1.7e-13	1
ACRF	280	312	HWI-700370F:168:C7JUKANXX:6:2212:2871:67109	multidrug	AAC76298.1|FEATURES|AcrF|multidrug|AcrF	0.999999238374	60.6	33	44.7	6.0e-06	1
ABCA	943	975	HWI-700370F:168:C7JUKANXX:6:1104:13572:29274	multidrug	XP_753111.1|FEATURES|abcA|multidrug|abcA	0.999999652215	84.8	33	60.1	1.4e-10	1
LMRB	134	166	HWI-700370F:168:C7JUKANXX:6:1104:20432:82064	MLS	gi:1007411670:gb:AMQ72759.1:|FEATURES|lmrB|MLS|lmrB	1.0	100.0	33	70.5	1.0e-13	1
ABCA	1235	1266	HWI-700370F:168:C7JUKANXX:6:2202:9522:64764	multidrug	XP_753111.1|FEATURES|abcA|multidrug|abcA	0.999999339297	78.1	32	59.7	1.8e-10	1
STAPHYLOCOCCUS_MUPA_CONFERRING_RESISTANCE_TO_MUPIROCIN	864	896	HWI-700370F:168:C7JUKANXX:6:2105:3279:60232	mupirocin	CAA53189|FEATURES|Staphylococcus_mupA_conferring_resistance_to_mupirocin|mupirocin|Staphylococcus_mupA_conferring_resistance_to_mupirocin	0.99999990975	100.0	33	67.8	6.6e-13	1
ABCA	841	872	HWI-700370F:168:C7JUKANXX:6:2305:7661:26458	multidrug	XP_753111.1|FEATURES|abcA|multidrug|abcA	0.999999422759	68.8	32	47.4	9.3e-07	1
MULTIDRUG_ABC_TRANSPORTER	464	495	HWI-700370F:168:C7JUKANXX:6:2207:17224:36998	multidrug	gi:1031799645:ref:WP_064138838.1:|FEATURES|multidrug_ABC_transporter|multidrug|multidrug_ABC_transporter	1.0	62.5	32	45.1	4.6e-06	1
ABCA	1321	1352	HWI-700370F:168:C7JUKANXX:6:1204:18017:87068	multidrug	XP_753111.1|FEATURES|abcA|multidrug|abcA	0.99999950621	65.6	32	50.8	8.4e-08	1
ABCA	861	893	HWI-700370F:168:C7JUKANXX:6:1313:18314:54387	multidrug	XP_753111.1|FEATURES|abcA|multidrug|abcA	0.999999639152	78.8	33	58.9	3.1e-10	1
MULTIDRUG_ABC_TRANSPORTER	473	505	HWI-700370F:168:C7JUKANXX:6:2114:19552:84938	multidrug	gi:497748188:ref:WP_010062372.1:|FEATURES|multidrug_ABC_transporter|multidrug|multidrug_ABC_transporter	1.0	75.8	33	48.9	3.2e-07	1
MEPA	334	366	HWI-700370F:168:C7JUKANXX:6:1308:2163:36702	multidrug	gi:686408548:ref:WP_031913080.1:|FEATURES|mepA|multidrug|mepA	1.0	100.0	33	67.8	6.6e-13	1
MULTIDRUG_ABC_TRANSPORTER	458	490	HWI-700370F:168:C7JUKANXX:6:1309:17430:53598	multidrug	gi:686364868:ref:WP_031893738.1:|FEATURES|multidrug_ABC_transporter|multidrug|multidrug_ABC_transporter	1.0	72.7	33	52.0	3.8e-08	1
ABCA	257	289	HWI-700370F:168:C7JUKANXX:6:1106:8708:13877	multidrug	XP_753111.1|FEATURES|abcA|multidrug|abcA	0.999999497177	63.6	33	50.4	1.1e-07	1
BACA	152	184	HWI-700370F:168:C7JUKANXX:6:2209:20013:26389	bacitracin	ZP_03564086|FEATURES|bacA|bacitracin|bacA	1.0	100.0	33	71.6	4.6e-14	1
ABCA	887	919	HWI-700370F:168:C7JUKANXX:6:2115:19479:33452	multidrug	XP_753111.1|FEATURES|abcA|multidrug|abcA	0.999999497177	72.7	33	50.4	1.1e-07	1
ABCA	450	481	HWI-700370F:168:C7JUKANXX:6:2316:13444:83332	multidrug	XP_753111.1|FEATURES|abcA|multidrug|abcA	0.99999944143	62.5	32	48.1	5.4e-07	1
RPOB2	866	898	HWI-700370F:168:C7JUKANXX:6:2115:17291:41463	multidrug	BAD59497.1|FEATURES|rpoB2|multidrug|rpoB2	0.999999378637	75.8	33	59.3	2.4e-10	1
MULTIDRUG_ABC_TRANSPORTER	229	261	HWI-700370F:168:C7JUKANXX:6:2309:10032:27956	multidrug	gi:686447435:ref:WP_031927672.1:|FEATURES|multidrug_ABC_transporter|multidrug|multidrug_ABC_transporter	1.0	100.0	33	71.2	6.0e-14	1
ABCA	997	1029	HWI-700370F:168:C7JUKANXX:6:1213:11100:60326	multidrug	XP_753111.1|FEATURES|abcA|multidrug|abcA	0.999999523409	66.7	33	51.6	4.9e-08	1
ABCA	942	975	HWI-700370F:168:C7JUKANXX:6:2110:15612:71195	multidrug	XP_753111.1|FEATURES|abcA|multidrug|abcA	0.999999560586	76.5	34	53.5	1.3e-08	1
ACRB	446	478	HWI-700370F:168:C7JUKANXX:6:2101:4615:51704	multidrug	CP002695.1.gene992.p01|FEATURES|acrB|multidrug|acrB	1.0	66.7	33	50.1	1.4e-07	1
ABCA	205	237	HWI-700370F:168:C7JUKANXX:6:1312:18284:92987	multidrug	XP_753111.1|FEATURES|abcA|multidrug|abcA	0.999999339297	69.7	33	52.0	3.8e-08	1
FMTC	619	651	HWI-700370F:168:C7JUKANXX:6:1204:14063:68674	beta-lactam	gi:1031796384:ref:WP_064136479.1:|FEATURES|fmtC|beta-lactam|fmtC	1.0	100.0	33	68.9	3.0e-13	1
ABCA	264	296	HWI-700370F:168:C7JUKANXX:6:1208:17071:64881	multidrug	XP_753111.1|FEATURES|abcA|multidrug|abcA	0.99999970021	90.9	33	64.7	5.6e-12	1
ABCA	995	1025	HWI-700370F:168:C7JUKANXX:6:2305:3962:5273	multidrug	XP_753111.1|FEATURES|abcA|multidrug|abcA	0.999999625931	83.9	31	57.8	6.9e-10	1
ABCA	267	299	HWI-700370F:168:C7JUKANXX:6:2307:3524:90269	multidrug	XP_753111.1|FEATURES|abcA|multidrug|abcA	0.999999593773	75.8	33	55.5	3.4e-09	1
ABCA	355	387	HWI-700370F:168:C7JUKANXX:6:2211:2064:7207	multidrug	XP_753111.1|FEATURES|abcA|multidrug|abcA	0.999999581197	72.7	33	54.7	5.8e-09	1
ABCA	646	677	HWI-700370F:168:C7JUKANXX:6:1203:19520:10106	multidrug	XP_753111.1|FEATURES|abcA|multidrug|abcA	0.999999567718	65.6	32	53.9	9.9e-09	1
ABCA	1171	1202	HWI-700370F:168:C7JUKANXX:6:2310:5461:85614	multidrug	XP_753111.1|FEATURES|abcA|multidrug|abcA	0.999999615244	75.0	32	57.0	1.2e-09	1
ABCA	846	878	HWI-700370F:168:C7JUKANXX:6:1212:15090:91027	multidrug	XP_753111.1|FEATURES|abcA|multidrug|abcA	0.999999553147	72.7	33	53.1	1.7e-08	1
ABCA	820	852	HWI-700370F:168:C7JUKANXX:6:2203:14671:18392	multidrug	XP_753111.1|FEATURES|abcA|multidrug|abcA	0.99999944143	72.7	33	48.1	5.4e-07	1
ABCA	861	893	HWI-700370F:168:C7JUKANXX:6:1108:12736:8152	multidrug	XP_753111.1|FEATURES|abcA|multidrug|abcA	0.999999531664	69.7	33	52.0	3.8e-08	1
MULTIDRUG_ABC_TRANSPORTER	478	509	HWI-700370F:168:C7JUKANXX:6:2310:6224:73518	multidrug	gi:1031799645:ref:WP_064138838.1:|FEATURES|multidrug_ABC_transporter|multidrug|multidrug_ABC_transporter	1.0	71.9	32	50.1	1.4e-07	1
ABCA	217	248	HWI-700370F:168:C7JUKANXX:6:1307:17318:83420	multidrug	XP_753111.1|FEATURES|abcA|multidrug|abcA	0.999999523409	68.8	32	51.6	4.9e-08	1
ABCA	945	977	HWI-700370F:168:C7JUKANXX:6:1111:16385:18622	multidrug	XP_753111.1|FEATURES|abcA|multidrug|abcA	0.999999604095	75.8	33	56.2	2.0e-09	1
MULTIDRUG_ABC_TRANSPORTER	461	493	HWI-700370F:168:C7JUKANXX:6:2309:19711:43953	multidrug	gi:537465895:ref:WP_020977391.1:|FEATURES|multidrug_ABC_transporter|multidrug|multidrug_ABC_transporter	1.0	66.7	33	50.4	1.1e-07	1
TETB	24	56	HWI-700370F:168:C7JUKANXX:6:2303:9913:40108	tetracycline	ZP_03561873|FEATURES|tetB|tetracycline|tetB	0.99999999751	100.0	33	65.5	3.3e-12	1
ABCA	1210	1242	HWI-700370F:168:C7JUKANXX:6:1313:5137:15030	multidrug	XP_753111.1|FEATURES|abcA|multidrug|abcA	0.999999630936	69.7	33	58.2	5.2e-10	1
MULTIDRUG_ABC_TRANSPORTER	482	512	HWI-700370F:168:C7JUKANXX:6:2205:11534:81738	multidrug	gi:817122037:ref:WP_046494699.1:|FEATURES|multidrug_ABC_transporter|multidrug|multidrug_ABC_transporter	1.0	74.2	31	50.1	1.4e-07	1
MULTIDRUG_ABC_TRANSPORTER	478	508	HWI-700370F:168:C7JUKANXX:6:2313:1943:76585	multidrug	gi:1031799645:ref:WP_064138838.1:|FEATURES|multidrug_ABC_transporter|multidrug|multidrug_ABC_transporter	1.0	71.0	31	49.3	2.4e-07	1
ABCA	123	154	HWI-700370F:168:C7JUKANXX:6:1115:7321:50110	multidrug	XP_753111.1|FEATURES|abcA|multidrug|abcA	0.999999375857	62.5	32	45.8	2.7e-06	1
MULTIDRUG_ABC_TRANSPORTER	551	583	HWI-700370F:168:C7JUKANXX:6:1107:15294:74060	multidrug	gi:926376632:ref:WP_053705806.1:|FEATURES|multidrug_ABC_transporter|multidrug|multidrug_ABC_transporter	1.0	72.7	33	52.4	2.9e-08	1
MAJOR_FACILITATOR_SUPERFAMILY_TRANSPORTER	548	580	HWI-700370F:168:C7JUKANXX:6:1301:9127:78350	multidrug	NC_002952.2859362.p01|FEATURES|major_facilitator_superfamily_transporter|multidrug|major_facilitator_superfamily_transporter	0.999999891635	100.0	33	70.9	7.8e-14	1
PATA	272	304	HWI-700370F:168:C7JUKANXX:6:1315:1503:68451	fluoroquinolone	NP_417544.5|FEATURES|patA|fluoroquinolone|patA	0.999993476211	63.6	33	52.8	2.2e-08	1
ABCA	1206	1238	HWI-700370F:168:C7JUKANXX:6:1202:20303:28610	multidrug	XP_753111.1|FEATURES|abcA|multidrug|abcA	0.999999531664	66.7	33	52.0	3.8e-08	1
BACA	25	57	HWI-700370F:168:C7JUKANXX:6:1107:14069:34666	bacitracin	YP_001925041|FEATURES|bacA|bacitracin|bacA	1.0	93.9	33	66.6	1.5e-12	1
ABCA	640	672	HWI-700370F:168:C7JUKANXX:6:2104:2584:16533	multidrug	XP_753111.1|FEATURES|abcA|multidrug|abcA	0.999999625931	66.7	33	59.7	1.8e-10	1
MULTIDRUG_ABC_TRANSPORTER	540	572	HWI-700370F:168:C7JUKANXX:6:1305:2226:86587	multidrug	gi:496018010:ref:WP_008742581.1:|FEATURES|multidrug_ABC_transporter|multidrug|multidrug_ABC_transporter	1.0	69.7	33	47.8	7.1e-07	1
MSRA	307	339	HWI-700370F:168:C7JUKANXX:6:1215:2648:85448	MLS	ABA02367|FEATURES|msrA|MLS|msrA	1.0	100.0	33	68.2	5.1e-13	1
NORB	92	124	HWI-700370F:168:C7JUKANXX:6:2114:10268:71214	fluoroquinolone	gi:494742298:ref:WP_007477706.1:|FEATURES|norB|fluoroquinolone|norB	1.0	69.7	33	47.8	7.1e-07	1
RPOB2	751	782	HWI-700370F:168:C7JUKANXX:6:2202:5753:94504	multidrug	BAD59497.1|FEATURES|rpoB2|multidrug|rpoB2	0.999999138153	68.8	32	49.3	2.4e-07	1
TETT	61	96	HWI-700370F:168:C7JUKANXX:6:2207:9996:26199	tetracycline	L42544.gene.p01|FEATURES|tetT|tetracycline|tetT	1.0	61.1	36	46.6	1.6e-06	1
OPTRA	195	225	HWI-700370F:168:C7JUKANXX:6:1304:7175:85227	oxazolidinone	AKA86814|FEATURES|optrA|oxazolidinone|optrA	0.99910421537	61.3	31	48.5	4.2e-07	1
FMTC	637	669	HWI-700370F:168:C7JUKANXX:6:2316:4521:18371	beta-lactam	gi:1031796384:ref:WP_064136479.1:|FEATURES|fmtC|beta-lactam|fmtC	1.0	100.0	33	70.1	1.3e-13	1
ROSB	245	277	HWI-700370F:168:C7JUKANXX:6:2307:6604:52128	fosmidomycin	ZP_04631861|FEATURES|rosB|fosmidomycin|rosB	1.0	78.8	33	57.4	9.0e-10	1
ABCA	240	272	HWI-700370F:168:C7JUKANXX:6:1313:14213:87400	multidrug	XP_753111.1|FEATURES|abcA|multidrug|abcA	0.999999497177	66.7	33	50.4	1.1e-07	1
RPOB2	858	890	HWI-700370F:168:C7JUKANXX:6:1106:8326:65646	multidrug	BAD59497.1|FEATURES|rpoB2|multidrug|rpoB2	0.999999291921	72.7	33	55.1	4.4e-09	1
ABCA	267	299	HWI-700370F:168:C7JUKANXX:6:1201:18274:95098	multidrug	XP_753111.1|FEATURES|abcA|multidrug|abcA	0.99999944143	60.6	33	48.1	5.4e-07	1
ACRB	410	442	HWI-700370F:168:C7JUKANXX:6:2213:2473:65418	multidrug	CP002695.1.gene992.p01|FEATURES|acrB|multidrug|acrB	1.0	87.9	33	60.1	1.4e-10	1
MULTIDRUG_ABC_TRANSPORTER	537	569	HWI-700370F:168:C7JUKANXX:6:1101:10246:82759	multidrug	gi:686364868:ref:WP_031893738.1:|FEATURES|multidrug_ABC_transporter|multidrug|multidrug_ABC_transporter	1.0	97.0	33	66.2	1.9e-12	1
MSBA	477	508	HWI-700370F:168:C7JUKANXX:6:1205:7138:11499	nitroimidazole	NP_415434.1|FEATURES|msbA|nitroimidazole|msbA	0.826320658531	68.8	32	46.6	1.6e-06	1
ABCA	892	923	HWI-700370F:168:C7JUKANXX:6:1205:1959:49443	multidrug	XP_753111.1|FEATURES|abcA|multidrug|abcA	0.999999339297	65.6	32	44.7	6.0e-06	1
MAJOR_FACILITATOR_SUPERFAMILY_TRANSPORTER	590	622	HWI-700370F:168:C7JUKANXX:6:1312:13066:45382	multidrug	NC_002952.2859362.p01|FEATURES|major_facilitator_superfamily_transporter|multidrug|major_facilitator_superfamily_transporter	0.99999986392	100.0	33	65.5	3.3e-12	1
EMRB-QACA_FAMILY_MAJOR_FACILITATOR_TRANSPORTER	331	363	HWI-700370F:168:C7JUKANXX:6:2114:18816:78125	multidrug	NC_002951.3238155.p01|FEATURES|EmrB-QacA_family_major_facilitator_transporter|multidrug|EmrB-QacA_family_major_facilitator_transporter	0.999999834811	84.8	33	64.3	7.3e-12	1
ABCA	646	676	HWI-700370F:168:C7JUKANXX:6:2101:11758:55248	multidrug	XP_753111.1|FEATURES|abcA|multidrug|abcA	0.999999514922	64.5	31	51.2	6.4e-08	1
STAPHYLOCOCCUS_MUPA_CONFERRING_RESISTANCE_TO_MUPIROCIN	854	885	HWI-700370F:168:C7JUKANXX:6:1305:20867:4109	mupirocin	CAA53189|FEATURES|Staphylococcus_mupA_conferring_resistance_to_mupirocin|mupirocin|Staphylococcus_mupA_conferring_resistance_to_mupirocin	0.999999892666	100.0	32	65.5	3.3e-12	1
NORB	50	81	HWI-700370F:168:C7JUKANXX:6:1212:18988:90454	fluoroquinolone	gi:738114161:ref:WP_036072414.1:|FEATURES|norB|fluoroquinolone|norB	1.0	75.0	32	53.9	9.9e-09	1
ABCA	826	858	HWI-700370F:168:C7JUKANXX:6:1112:6485:28047	multidrug	XP_753111.1|FEATURES|abcA|multidrug|abcA	0.99999944143	72.7	33	48.1	5.4e-07	1
MSBA	359	391	HWI-700370F:168:C7JUKANXX:6:1308:6919:88454	nitroimidazole	NP_415434.1|FEATURES|msbA|nitroimidazole|msbA	0.999592677434	63.6	33	45.8	2.7e-06	1
MEPA	212	244	HWI-700370F:168:C7JUKANXX:6:1201:4079:29493	multidrug	gi:686408548:ref:WP_031913080.1:|FEATURES|mepA|multidrug|mepA	1.0	100.0	33	67.4	8.6e-13	1
ABCA	1328	1359	HWI-700370F:168:C7JUKANXX:6:1114:8478:17446	multidrug	XP_753111.1|FEATURES|abcA|multidrug|abcA	0.99999944143	65.6	32	48.1	5.4e-07	1
TET(38)	191	223	HWI-700370F:168:C7JUKANXX:6:1110:8154:25148	tetracycline	AAV80464.1|FEATURES|tet(38)|tetracycline|tet(38)	0.99999999838	100.0	33	70.1	1.3e-13	1
RPOB2	1023	1055	HWI-700370F:168:C7JUKANXX:6:2301:17033:85423	multidrug	BAD59497.1|FEATURES|rpoB2|multidrug|rpoB2	0.999999530475	90.9	33	70.1	1.3e-13	1
ABCA	263	295	HWI-700370F:168:C7JUKANXX:6:2210:1326:52170	multidrug	XP_753111.1|FEATURES|abcA|multidrug|abcA	0.99999947153	90.9	33	64.3	7.3e-12	1
MULTIDRUG_ABC_TRANSPORTER	504	535	HWI-700370F:168:C7JUKANXX:6:2307:9577:56728	multidrug	gi:943938624:ref:WP_055567802.1:|FEATURES|multidrug_ABC_transporter|multidrug|multidrug_ABC_transporter	1.0	65.6	32	46.2	2.1e-06	1
ERMA	194	226	HWI-700370F:168:C7JUKANXX:6:2108:13340:4249	MLS	P0A0H1|FEATURES|ermA|MLS|ermA	1.0	100.0	33	72.8	2.1e-14	1
ABCA	525	555	HWI-700370F:168:C7JUKANXX:6:1316:10259:43088	multidrug	XP_753111.1|FEATURES|abcA|multidrug|abcA	0.999999481114	71.0	31	49.7	1.9e-07	1
ABCA	891	923	HWI-700370F:168:C7JUKANXX:6:2311:9518:59355	multidrug	XP_753111.1|FEATURES|abcA|multidrug|abcA	0.999999363089	72.7	33	47.0	1.2e-06	1
ABCA	1028	1060	HWI-700370F:168:C7JUKANXX:6:2314:1659:92256	multidrug	XP_753111.1|FEATURES|abcA|multidrug|abcA	0.99999950621	72.7	33	50.8	8.4e-08	1
ABCA	253	283	HWI-700370F:168:C7JUKANXX:6:1210:13988:85458	multidrug	XP_753111.1|FEATURES|abcA|multidrug|abcA	0.999999399967	64.5	31	46.6	1.6e-06	1
MULTIDRUG_ABC_TRANSPORTER	437	469	HWI-700370F:168:C7JUKANXX:6:1114:11857:67574	multidrug	gi:1045390184:ref:WP_065479071.1:|FEATURES|multidrug_ABC_transporter|multidrug|multidrug_ABC_transporter	1.0	63.6	33	47.4	9.3e-07	1
FMTC	793	825	HWI-700370F:168:C7JUKANXX:6:1112:9674:30011	beta-lactam	gi:1031796384:ref:WP_064136479.1:|FEATURES|fmtC|beta-lactam|fmtC	1.0	100.0	33	76.6	1.4e-15	1
ABCA	836	868	HWI-700370F:168:C7JUKANXX:6:1303:16582:6286	multidrug	XP_753111.1|FEATURES|abcA|multidrug|abcA	0.99999950621	69.7	33	50.8	8.4e-08	1
MULTIDRUG_ABC_TRANSPORTER	474	506	HWI-700370F:168:C7JUKANXX:6:1103:7312:9633	multidrug	gi:917229923:ref:WP_051836635.1:|FEATURES|multidrug_ABC_transporter|multidrug|multidrug_ABC_transporter	1.0	69.7	33	48.9	3.2e-07	1
RPOB2	1015	1047	HWI-700370F:168:C7JUKANXX:6:1214:5610:54707	multidrug	BAD59497.1|FEATURES|rpoB2|multidrug|rpoB2	0.99999916404	90.9	33	68.2	5.1e-13	1
ABCA	831	863	HWI-700370F:168:C7JUKANXX:6:1114:13828:15652	multidrug	XP_753111.1|FEATURES|abcA|multidrug|abcA	0.999999634505	84.8	33	58.5	4.0e-10	1
ABCA	136	166	HWI-700370F:168:C7JUKANXX:6:1108:10744:70073	multidrug	XP_753111.1|FEATURES|abcA|multidrug|abcA	0.999999490356	77.4	31	50.1	1.4e-07	1
ABCA	265	297	HWI-700370F:168:C7JUKANXX:6:2302:18452:86785	multidrug	XP_753111.1|FEATURES|abcA|multidrug|abcA	0.999999553147	72.7	33	53.1	1.7e-08	1
MULTIDRUG_ABC_TRANSPORTER	478	510	HWI-700370F:168:C7JUKANXX:6:1316:18797:12974	multidrug	gi:917229923:ref:WP_051836635.1:|FEATURES|multidrug_ABC_transporter|multidrug|multidrug_ABC_transporter	1.0	69.7	33	48.5	4.2e-07	1
ABCA	942	974	HWI-700370F:168:C7JUKANXX:6:1214:17077:53359	multidrug	XP_753111.1|FEATURES|abcA|multidrug|abcA	0.999999604095	75.8	33	56.2	2.0e-09	1
ABCA	1000	1031	HWI-700370F:168:C7JUKANXX:6:1310:16415:81947	multidrug	XP_753111.1|FEATURES|abcA|multidrug|abcA	0.999999630936	81.2	32	58.2	5.2e-10	1
ABCA	826	858	HWI-700370F:168:C7JUKANXX:6:1208:12978:36102	multidrug	XP_753111.1|FEATURES|abcA|multidrug|abcA	0.999999363089	63.6	33	45.4	3.5e-06	1
ABCA	847	879	HWI-700370F:168:C7JUKANXX:6:1116:7757:84090	multidrug	XP_753111.1|FEATURES|abcA|multidrug|abcA	0.999999670805	84.8	33	62.0	3.6e-11	1
FMTC	782	814	HWI-700370F:168:C7JUKANXX:6:2108:10957:66708	beta-lactam	gi:1031796384:ref:WP_064136479.1:|FEATURES|fmtC|beta-lactam|fmtC	1.0	87.9	33	69.3	2.3e-13	1
ABCA	829	860	HWI-700370F:168:C7JUKANXX:6:1213:5615:24689	multidrug	XP_753111.1|FEATURES|abcA|multidrug|abcA	0.999999433582	65.6	32	47.8	7.1e-07	1
ABCA	256	288	HWI-700370F:168:C7JUKANXX:6:1109:14547:56995	multidrug	XP_753111.1|FEATURES|abcA|multidrug|abcA	0.99999970021	87.9	33	64.7	5.6e-12	1
MULTIDRUG_ABC_TRANSPORTER	311	343	HWI-700370F:168:C7JUKANXX:6:1203:6305:69593	multidrug	gi:686364868:ref:WP_031893738.1:|FEATURES|multidrug_ABC_transporter|multidrug|multidrug_ABC_transporter	1.0	100.0	33	70.1	1.3e-13	1
MAJOR_FACILITATOR_SUPERFAMILY_TRANSPORTER	261	293	HWI-700370F:168:C7JUKANXX:6:1106:3896:4897	multidrug	NC_002952.2859362.p01|FEATURES|major_facilitator_superfamily_transporter|multidrug|major_facilitator_superfamily_transporter	0.999999974896	100.0	33	69.3	2.3e-13	1
ARLS	231	263	HWI-700370F:168:C7JUKANXX:6:1306:19007:29575	multidrug	YP_499945.1|FEATURES|arlS|multidrug|arlS	0.999998486224	100.0	33	72.0	3.5e-14	1
ABCA	875	906	HWI-700370F:168:C7JUKANXX:6:2103:19109:42455	multidrug	XP_753111.1|FEATURES|abcA|multidrug|abcA	0.999999461725	75.0	32	53.1	1.7e-08	1
MULTIDRUG_ABC_TRANSPORTER	365	397	HWI-700370F:168:C7JUKANXX:6:2209:17751:55535	multidrug	gi:686364868:ref:WP_031893738.1:|FEATURES|multidrug_ABC_transporter|multidrug|multidrug_ABC_transporter	1.0	66.7	33	48.5	4.2e-07	1
MULTIDRUG_ABC_TRANSPORTER	575	606	HWI-700370F:168:C7JUKANXX:6:2201:2132:42929	multidrug	gi:739906046:ref:WP_037756452.1:|FEATURES|multidrug_ABC_transporter|multidrug|multidrug_ABC_transporter	0.999999752217	62.5	32	46.2	2.1e-06	1
ABCA	808	840	HWI-700370F:168:C7JUKANXX:6:1213:17548:20234	multidrug	XP_753111.1|FEATURES|abcA|multidrug|abcA	0.999999625931	78.8	33	57.8	6.9e-10	1
ABCA	997	1029	HWI-700370F:168:C7JUKANXX:6:2114:2934:71959	multidrug	XP_753111.1|FEATURES|abcA|multidrug|abcA	0.999999523409	66.7	33	51.6	4.9e-08	1
ABCA	966	998	HWI-700370F:168:C7JUKANXX:6:2210:15272:89679	multidrug	XP_753111.1|FEATURES|abcA|multidrug|abcA	0.99999947153	63.6	33	49.3	2.4e-07	1
TETM	75	107	HWI-700370F:168:C7JUKANXX:6:1201:8084:61789	tetracycline	Q02652|FEATURES|tetM|tetracycline|tetM	1.0	72.7	33	51.2	6.4e-08	1
QACA	366	398	HWI-700370F:168:C7JUKANXX:6:2307:4628:54267	multidrug	YP_536864|FEATURES|qacA|multidrug|qacA	0.910542917516	100.0	33	62.4	2.8e-11	1
ABCA	858	889	HWI-700370F:168:C7JUKANXX:6:2202:8851:40936	multidrug	XP_753111.1|FEATURES|abcA|multidrug|abcA	0.999999686956	84.4	32	63.5	1.2e-11	1
MULTIDRUG_ABC_TRANSPORTER	486	516	HWI-700370F:168:C7JUKANXX:6:1307:13457:29465	multidrug	gi:497748188:ref:WP_010062372.1:|FEATURES|multidrug_ABC_transporter|multidrug|multidrug_ABC_transporter	1.0	64.5	31	48.5	4.2e-07	1
ABCA	939	971	HWI-700370F:168:C7JUKANXX:6:1301:17145:76238	multidrug	XP_753111.1|FEATURES|abcA|multidrug|abcA	0.999999593773	75.8	33	55.5	3.4e-09	1
RPOB2	991	1023	HWI-700370F:168:C7JUKANXX:6:2115:7979:58417	multidrug	BAD59497.1|FEATURES|rpoB2|multidrug|rpoB2	0.999999138153	63.6	33	49.3	2.4e-07	1
ABCA	994	1025	HWI-700370F:168:C7JUKANXX:6:2207:9133:42437	multidrug	XP_753111.1|FEATURES|abcA|multidrug|abcA	0.99999957458	71.9	32	54.3	7.6e-09	1
PATA	249	279	HWI-700370F:168:C7JUKANXX:6:1207:4744:31472	fluoroquinolone	NP_417544.5|FEATURES|patA|fluoroquinolone|patA	0.999977710244	61.3	31	44.7	6.0e-06	1
EMRB-QACA_FAMILY_MAJOR_FACILITATOR_TRANSPORTER	113	145	HWI-700370F:168:C7JUKANXX:6:1103:4876:61727	multidrug	NC_002951.3237419.p01|FEATURES|EmrB-QacA_family_major_facilitator_transporter|multidrug|EmrB-QacA_family_major_facilitator_transporter	0.999999990491	100.0	33	68.9	3.0e-13	1
ARLS	221	253	HWI-700370F:168:C7JUKANXX:6:2115:20694:84984	multidrug	YP_499945.1|FEATURES|arlS|multidrug|arlS	0.999998817325	93.9	33	65.1	4.3e-12	1
MULTIDRUG_ABC_TRANSPORTER	500	532	HWI-700370F:168:C7JUKANXX:6:2204:20310:96731	multidrug	gi:943938624:ref:WP_055567802.1:|FEATURES|multidrug_ABC_transporter|multidrug|multidrug_ABC_transporter	1.0	66.7	33	48.5	4.2e-07	1
ABCA	263	295	HWI-700370F:168:C7JUKANXX:6:1308:11971:47222	multidrug	XP_753111.1|FEATURES|abcA|multidrug|abcA	0.999999490356	75.8	33	55.5	3.4e-09	1
EFRB	194	225	HWI-700370F:168:C7JUKANXX:6:2215:10170:68486	multidrug	CDO61516.1|FEATURES|efrB|multidrug|efrB	1.0	65.6	32	48.5	4.2e-07	1
ABCA	1032	1064	HWI-700370F:168:C7JUKANXX:6:2108:13753:32091	multidrug	XP_753111.1|FEATURES|abcA|multidrug|abcA	0.999999433582	63.6	33	47.8	7.1e-07	1
MSRA	489	521	HWI-700370F:168:C7JUKANXX:6:1110:14100:56621	MLS	gi:497614507:ref:WP_009928691.1:|FEATURES|msrA|MLS|msrA	0.999999868904	66.7	33	50.4	1.1e-07	1
STAPHYLOCOCCUS_MUPA_CONFERRING_RESISTANCE_TO_MUPIROCIN	189	220	HWI-700370F:168:C7JUKANXX:6:1315:18251:61217	mupirocin	CAA53189|FEATURES|Staphylococcus_mupA_conferring_resistance_to_mupirocin|mupirocin|Staphylococcus_mupA_conferring_resistance_to_mupirocin	0.99999992975	100.0	32	68.6	3.9e-13	1
ABCA	541	573	HWI-700370F:168:C7JUKANXX:6:2101:12527:41386	multidrug	XP_753111.1|FEATURES|abcA|multidrug|abcA	0.999999451699	60.6	33	48.5	4.2e-07	1
ABCA	1298	1329	HWI-700370F:168:C7JUKANXX:6:2107:18558:77115	multidrug	XP_753111.1|FEATURES|abcA|multidrug|abcA	0.999999674554	81.2	32	62.4	2.8e-11	1
ABCA	365	396	HWI-700370F:168:C7JUKANXX:6:1306:1905:60641	multidrug	XP_753111.1|FEATURES|abcA|multidrug|abcA	0.999999581197	78.1	32	54.7	5.8e-09	1
RPOB2	870	901	HWI-700370F:168:C7JUKANXX:6:2303:19261:63249	multidrug	BAD59497.1|FEATURES|rpoB2|multidrug|rpoB2	0.999999217694	68.8	32	52.0	3.8e-08	1
ACRB	583	615	HWI-700370F:168:C7JUKANXX:6:2315:17754:57148	multidrug	gi:485731880:ref:WP_001359514.1:|FEATURES|acrB|multidrug|acrB	0.9999999923	60.6	33	47.0	1.2e-06	1
RPOB2	457	488	HWI-700370F:168:C7JUKANXX:6:1209:19024:86804	multidrug	BAD59497.1|FEATURES|rpoB2|multidrug|rpoB2	0.999999325609	87.5	32	65.5	3.3e-12	1
MULTIDRUG_ABC_TRANSPORTER	565	597	HWI-700370F:168:C7JUKANXX:6:2316:4033:46596	multidrug	gi:1011069317:ref:WP_062010695.1:|FEATURES|multidrug_ABC_transporter|multidrug|multidrug_ABC_transporter	0.999999963418	66.7	33	46.2	2.1e-06	1
ABCA	1216	1248	HWI-700370F:168:C7JUKANXX:6:1315:7242:15226	multidrug	XP_753111.1|FEATURES|abcA|multidrug|abcA	0.999999609736	69.7	33	56.6	1.5e-09	1
ABCA	263	295	HWI-700370F:168:C7JUKANXX:6:1316:1115:76964	multidrug	XP_753111.1|FEATURES|abcA|multidrug|abcA	0.999999497177	66.7	33	50.4	1.1e-07	1
RPOB2	693	725	HWI-700370F:168:C7JUKANXX:6:1301:4600:71382	multidrug	BAD59497.1|FEATURES|rpoB2|multidrug|rpoB2	0.999999151305	60.6	33	49.7	1.9e-07	1
ABCA	875	906	HWI-700370F:168:C7JUKANXX:6:2204:14206:55066	multidrug	XP_753111.1|FEATURES|abcA|multidrug|abcA	0.99999947153	68.8	32	49.3	2.4e-07	1
VANH	253	285	HWI-700370F:168:C7JUKANXX:6:1214:4346:43728	glycopeptide	KF478993.1.gene2.p01|FEATURES|vanH|glycopeptide|vanH	0.999999999745	63.6	33	46.2	2.1e-06	1
ABCA	248	278	HWI-700370F:168:C7JUKANXX:6:1313:14305:73093	multidrug	XP_753111.1|FEATURES|abcA|multidrug|abcA	0.999999422759	74.2	31	47.4	9.3e-07	1
MSRA	337	368	HWI-700370F:168:C7JUKANXX:6:1304:3622:66068	MLS	ABA02367|FEATURES|msrA|MLS|msrA	1.0	100.0	32	69.3	2.3e-13	1
FMTC	766	798	HWI-700370F:168:C7JUKANXX:6:2116:14943:11915	beta-lactam	gi:1031796384:ref:WP_064136479.1:|FEATURES|fmtC|beta-lactam|fmtC	1.0	100.0	33	71.6	4.6e-14	1
MAJOR_FACILITATOR_SUPERFAMILY_TRANSPORTER	399	431	HWI-700370F:168:C7JUKANXX:6:2212:8165:29287	multidrug	NC_002952.2859362.p01|FEATURES|major_facilitator_superfamily_transporter|multidrug|major_facilitator_superfamily_transporter	0.999999863895	97.0	33	66.2	1.9e-12	1
NORA	82	114	HWI-700370F:168:C7JUKANXX:6:1212:2945:29319	multidrug	gi:446964073:ref:WP_001041329.1:|FEATURES|norA|multidrug|norA	1.0	100.0	33	67.8	6.6e-13	1
ABCA	955	986	HWI-700370F:168:C7JUKANXX:6:1206:8759:8921	multidrug	XP_753111.1|FEATURES|abcA|multidrug|abcA	0.99999944143	75.0	32	48.1	5.4e-07	1
NORB	87	117	HWI-700370F:168:C7JUKANXX:6:2302:13461:68911	fluoroquinolone	gi:494742298:ref:WP_007477706.1:|FEATURES|norB|fluoroquinolone|norB	1.0	71.0	31	46.2	2.1e-06	1
ABCA	1213	1245	HWI-700370F:168:C7JUKANXX:6:2314:10178:12363	multidrug	XP_753111.1|FEATURES|abcA|multidrug|abcA	0.999999531664	66.7	33	52.0	3.8e-08	1
MEXD	161	192	HWI-700370F:168:C7JUKANXX:6:1203:17485:7262	multidrug	YP_001668663|FEATURES|mexD|multidrug|mexD	1.0	62.5	32	48.1	5.4e-07	1
AAD(9)	206	236	HWI-700370F:168:C7JUKANXX:6:1101:17358:28019	aminoglycoside	AAX54909|FEATURES|aad(9)|aminoglycoside|aad(9)	0.999999878177	100.0	31	69.3	2.3e-13	1
MAJOR_FACILITATOR_SUPERFAMILY_TRANSPORTER	320	352	HWI-700370F:168:C7JUKANXX:6:1216:19470:83093	multidrug	NC_009487.5169637.p01|FEATURES|major_facilitator_superfamily_transporter|multidrug|major_facilitator_superfamily_transporter	0.999999696343	69.7	33	50.4	1.1e-07	1
ABCA	286	318	HWI-700370F:168:C7JUKANXX:6:2205:13646:4926	multidrug	XP_753111.1|FEATURES|abcA|multidrug|abcA	0.999999375857	63.6	33	45.8	2.7e-06	1
OPTRA	195	225	HWI-700370F:168:C7JUKANXX:6:2209:17886:11974	oxazolidinone	AKA86814|FEATURES|optrA|oxazolidinone|optrA	0.999130084434	64.5	31	48.9	3.2e-07	1
NORB	50	81	HWI-700370F:168:C7JUKANXX:6:2308:16184:56218	fluoroquinolone	gi:1000360171:ref:WP_061107359.1:|FEATURES|norB|fluoroquinolone|norB	1.0	75.0	32	51.2	6.4e-08	1
ABCA	1207	1238	HWI-700370F:168:C7JUKANXX:6:1206:14569:84414	multidrug	XP_753111.1|FEATURES|abcA|multidrug|abcA	0.999999598239	75.0	32	57.4	9.0e-10	1
TETP	66	97	HWI-700370F:168:C7JUKANXX:6:2212:19064:10422	tetracycline	YP_002850805|FEATURES|tetP|tetracycline|tetP	1.0	68.8	32	50.1	1.4e-07	1
ABCA	931	963	HWI-700370F:168:C7JUKANXX:6:2311:18564:99240	multidrug	XP_753111.1|FEATURES|abcA|multidrug|abcA	0.999999712704	93.9	33	65.9	2.5e-12	1
TRUNCATED_PUTATIVE_RESPONSE_REGULATOR_ARLR	39	71	HWI-700370F:168:C7JUKANXX:6:1312:15422:91275	unclassified	gi:446114283:ref:WP_000192138.1:|FEATURES|truncated_putative_response_regulator_ArlR|unclassified|truncated_putative_response_regulator_ArlR	0.999999999913	100.0	33	69.7	1.7e-13	1
MEPA	162	194	HWI-700370F:168:C7JUKANXX:6:2107:4639:91231	multidrug	gi:686157080:ref:WP_031788612.1:|FEATURES|mepA|multidrug|mepA	1.0	100.0	33	66.6	1.5e-12	1
TRIC	399	431	HWI-700370F:168:C7JUKANXX:6:1116:19929:97604	triclosan	NP_248848.1|FEATURES|TriC|triclosan|TriC	0.99999996592	75.8	33	53.1	1.7e-08	1
ABCA	554	586	HWI-700370F:168:C7JUKANXX:6:1307:16409:20811	multidrug	XP_753111.1|FEATURES|abcA|multidrug|abcA	0.999999324861	60.6	33	44.3	7.8e-06	1
ABCA	886	918	HWI-700370F:168:C7JUKANXX:6:2116:12473:69210	multidrug	XP_753111.1|FEATURES|abcA|multidrug|abcA	0.99999950621	69.7	33	50.8	8.4e-08	1
MULTIDRUG_ABC_TRANSPORTER	480	512	HWI-700370F:168:C7JUKANXX:6:2301:15834:91571	multidrug	gi:943938624:ref:WP_055567802.1:|FEATURES|multidrug_ABC_transporter|multidrug|multidrug_ABC_transporter	1.0	66.7	33	50.8	8.4e-08	1
ABCA	262	293	HWI-700370F:168:C7JUKANXX:6:2112:20060:79100	multidrug	XP_753111.1|FEATURES|abcA|multidrug|abcA	0.999999674554	90.6	32	62.4	2.8e-11	1
ABCA	182	213	HWI-700370F:168:C7JUKANXX:6:2115:6798:89203	multidrug	XP_753111.1|FEATURES|abcA|multidrug|abcA	0.99999950621	68.8	32	50.8	8.4e-08	1
ABCA	891	923	HWI-700370F:168:C7JUKANXX:6:1305:19059:71350	multidrug	XP_753111.1|FEATURES|abcA|multidrug|abcA	0.999999422759	66.7	33	47.4	9.3e-07	1
MULTIDRUG_ABC_TRANSPORTER	478	509	HWI-700370F:168:C7JUKANXX:6:1116:6482:87917	multidrug	gi:1031799645:ref:WP_064138838.1:|FEATURES|multidrug_ABC_transporter|multidrug|multidrug_ABC_transporter	1.0	71.9	32	51.6	4.9e-08	1
MULTIDRUG_ABC_TRANSPORTER	517	549	HWI-700370F:168:C7JUKANXX:6:2112:16719:17606	multidrug	gi:517381192:ref:WP_018555350.1:|FEATURES|multidrug_ABC_transporter|multidrug|multidrug_ABC_transporter	0.999999042321	66.7	33	47.0	1.2e-06	1
RPOB2	579	611	HWI-700370F:168:C7JUKANXX:6:1204:13468:38417	multidrug	BAD59497.1|FEATURES|rpoB2|multidrug|rpoB2	0.999999350524	81.8	33	57.8	6.9e-10	1
MULTIDRUG_ABC_TRANSPORTER	455	486	HWI-700370F:168:C7JUKANXX:6:2210:20014:94333	multidrug	gi:537465895:ref:WP_020977391.1:|FEATURES|multidrug_ABC_transporter|multidrug|multidrug_ABC_transporter	1.0	75.0	32	56.2	2.0e-09	1
ABCA	448	479	HWI-700370F:168:C7JUKANXX:6:1111:7825:8299	multidrug	XP_753111.1|FEATURES|abcA|multidrug|abcA	0.999999514922	65.6	32	51.2	6.4e-08	1
MULTIDRUG_ABC_TRANSPORTER	501	533	HWI-700370F:168:C7JUKANXX:6:2211:20766:56165	multidrug	gi:517381192:ref:WP_018555350.1:|FEATURES|multidrug_ABC_transporter|multidrug|multidrug_ABC_transporter	1.0	66.7	33	49.3	2.4e-07	1
STAPHYLOCOCCUS_MUPA_CONFERRING_RESISTANCE_TO_MUPIROCIN	850	880	HWI-700370F:168:C7JUKANXX:6:2214:20159:93682	mupirocin	CAA53189|FEATURES|Staphylococcus_mupA_conferring_resistance_to_mupirocin|mupirocin|Staphylococcus_mupA_conferring_resistance_to_mupirocin	0.999999823139	96.8	31	62.4	2.8e-11	1
ABCA	317	348	HWI-700370F:168:C7JUKANXX:6:2316:15412:33290	multidrug	XP_753111.1|FEATURES|abcA|multidrug|abcA	0.999999481114	65.6	32	49.7	1.9e-07	1
MULTIDRUG_ABC_TRANSPORTER	488	519	HWI-700370F:168:C7JUKANXX:6:1102:8794:61220	multidrug	gi:913055317:ref:WP_050357634.1:|FEATURES|multidrug_ABC_transporter|multidrug|multidrug_ABC_transporter	1.0	68.8	32	50.8	8.4e-08	1
RPOB2	735	765	HWI-700370F:168:C7JUKANXX:6:2108:8193:4655	multidrug	BAD59497.1|FEATURES|rpoB2|multidrug|rpoB2	0.999999307873	83.9	31	55.8	2.6e-09	1
EFRB	315	347	HWI-700370F:168:C7JUKANXX:6:1211:3521:56016	multidrug	CDO61516.1|FEATURES|efrB|multidrug|efrB	0.999999024806	60.6	33	45.8	2.7e-06	1
PATA	240	272	HWI-700370F:168:C7JUKANXX:6:2206:15973:86108	fluoroquinolone	NP_417544.5|FEATURES|patA|fluoroquinolone|patA	0.999986294481	63.6	33	47.8	7.1e-07	1
MACB	143	175	HWI-700370F:168:C7JUKANXX:6:2210:20609:29446	MLS	AAV85982.1|FEATURES|macB|MLS|macB	1.0	72.7	33	48.1	5.4e-07	1
MULTIDRUG_ABC_TRANSPORTER	283	315	HWI-700370F:168:C7JUKANXX:6:1315:11307:100611	multidrug	gi:686364868:ref:WP_031893738.1:|FEATURES|multidrug_ABC_transporter|multidrug|multidrug_ABC_transporter	1.0	100.0	33	67.4	8.6e-13	1
ABCA	278	310	HWI-700370F:168:C7JUKANXX:6:1309:15876:62389	multidrug	XP_753111.1|FEATURES|abcA|multidrug|abcA	0.999999670805	81.8	33	63.9	9.6e-12	1
ABCA	892	923	HWI-700370F:168:C7JUKANXX:6:1115:5673:89165	multidrug	XP_753111.1|FEATURES|abcA|multidrug|abcA	0.999999363089	65.6	32	45.4	3.5e-06	1
ABCA	1135	1167	HWI-700370F:168:C7JUKANXX:6:1302:20485:17598	multidrug	XP_753111.1|FEATURES|abcA|multidrug|abcA	0.999999593773	72.7	33	55.5	3.4e-09	1
TETM	2	33	HWI-700370F:168:C7JUKANXX:6:2115:2083:64634	tetracycline	Q02652|FEATURES|tetM|tetracycline|tetM	0.999999695025	62.5	32	44.3	7.8e-06	1
ABCA	886	917	HWI-700370F:168:C7JUKANXX:6:2311:18513:84668	multidrug	XP_753111.1|FEATURES|abcA|multidrug|abcA	0.999999399967	68.8	32	46.6	1.6e-06	1
MULTIDRUG_ABC_TRANSPORTER	491	521	HWI-700370F:168:C7JUKANXX:6:1116:3732:65958	multidrug	gi:686364868:ref:WP_031893738.1:|FEATURES|multidrug_ABC_transporter|multidrug|multidrug_ABC_transporter	1.0	100.0	31	61.6	4.7e-11	1
MECR1	378	410	HWI-700370F:168:C7JUKANXX:6:1116:6822:27158	beta-lactam	HE993884.1.gene10.p01|FEATURES|mecR1|beta-lactam|mecR1	1.0	66.7	33	52.4	2.9e-08	1
ABCA	236	267	HWI-700370F:168:C7JUKANXX:6:1304:15991:68718	multidrug	XP_753111.1|FEATURES|abcA|multidrug|abcA	0.999999634505	81.2	32	58.5	4.0e-10	1
QACB	314	346	HWI-700370F:168:C7JUKANXX:6:1110:4600:38945	multidrug	AAK38457|FEATURES|qacB|multidrug|qacB	0.904513238352	100.0	33	69.3	2.3e-13	1
ABCA	252	284	HWI-700370F:168:C7JUKANXX:6:1203:12646:63763	multidrug	XP_753111.1|FEATURES|abcA|multidrug|abcA	0.999999411556	60.6	33	47.0	1.2e-06	1
ABCA	935	967	HWI-700370F:168:C7JUKANXX:6:2305:17669:17542	multidrug	XP_753111.1|FEATURES|abcA|multidrug|abcA	0.99999970021	93.9	33	64.7	5.6e-12	1
TETA	444	474	HWI-700370F:168:C7JUKANXX:6:1107:5065:34088	tetracycline	gi:736993687:ref:WP_034989673.1:|FEATURES|tetA|tetracycline|tetA	0.999999999996	64.5	31	47.0	1.2e-06	1
TRIC	46	77	HWI-700370F:168:C7JUKANXX:6:2107:7807:50688	triclosan	NP_248848.1|FEATURES|TriC|triclosan|TriC	0.999999939868	71.9	32	54.3	7.6e-09	1
STAPHYLOCOCCUS_MUPA_CONFERRING_RESISTANCE_TO_MUPIROCIN	496	526	HWI-700370F:168:C7JUKANXX:6:2206:14782:45012	mupirocin	CAA53189|FEATURES|Staphylococcus_mupA_conferring_resistance_to_mupirocin|mupirocin|Staphylococcus_mupA_conferring_resistance_to_mupirocin	0.999999967451	100.0	31	73.2	1.6e-14	1
TETL	272	303	HWI-700370F:168:C7JUKANXX:6:2304:18250:10391	tetracycline	gi:1043724887:gb:ANS91860.1:|FEATURES|tetL|tetracycline|tetL	1.0	100.0	32	67.0	1.1e-12	1
MAJOR_FACILITATOR_SUPERFAMILY_TRANSPORTER	375	407	HWI-700370F:168:C7JUKANXX:6:2115:18443:67687	multidrug	NC_002952.2859362.p01|FEATURES|major_facilitator_superfamily_transporter|multidrug|major_facilitator_superfamily_transporter	0.999999864981	100.0	33	66.2	1.9e-12	1
EMRB-QACA_FAMILY_MAJOR_FACILITATOR_TRANSPORTER	130	160	HWI-700370F:168:C7JUKANXX:6:1113:13368:15896	multidrug	NC_002951.3237419.p01|FEATURES|EmrB-QacA_family_major_facilitator_transporter|multidrug|EmrB-QacA_family_major_facilitator_transporter	0.999999986732	100.0	31	65.1	4.3e-12	1
MULTIDRUG_ABC_TRANSPORTER	371	402	HWI-700370F:168:C7JUKANXX:6:2209:12864:81712	multidrug	gi:686197643:ref:WP_031807899.1:|FEATURES|multidrug_ABC_transporter|multidrug|multidrug_ABC_transporter	1.0	65.6	32	45.1	4.6e-06	1
ABCA	251	282	HWI-700370F:168:C7JUKANXX:6:2101:8139:58378	multidrug	XP_753111.1|FEATURES|abcA|multidrug|abcA	0.999999514922	78.1	32	51.2	6.4e-08	1
NORB	315	347	HWI-700370F:168:C7JUKANXX:6:1202:12247:12635	fluoroquinolone	gi:738114161:ref:WP_036072414.1:|FEATURES|norB|fluoroquinolone|norB	0.999989602102	66.7	33	48.1	5.4e-07	1
EFRB	313	344	HWI-700370F:168:C7JUKANXX:6:1203:1340:14895	multidrug	CDO61516.1|FEATURES|efrB|multidrug|efrB	0.999998915134	62.5	32	44.3	7.8e-06	1
FMTC	244	274	HWI-700370F:168:C7JUKANXX:6:2213:16148:100533	beta-lactam	gi:1031796384:ref:WP_064136479.1:|FEATURES|fmtC|beta-lactam|fmtC	1.0	90.3	31	59.7	1.8e-10	1
EMRB-QACA_FAMILY_MAJOR_FACILITATOR_TRANSPORTER	79	111	HWI-700370F:168:C7JUKANXX:6:2205:1607:39559	multidrug	NC_002951.3237419.p01|FEATURES|EmrB-QacA_family_major_facilitator_transporter|multidrug|EmrB-QacA_family_major_facilitator_transporter	0.99999998716	100.0	33	65.5	3.3e-12	1
ABCA	843	875	HWI-700370F:168:C7JUKANXX:6:1302:2439:99238	multidrug	XP_753111.1|FEATURES|abcA|multidrug|abcA	0.999999388064	60.6	33	46.2	2.1e-06	1
ABCA	940	970	HWI-700370F:168:C7JUKANXX:6:1202:16479:43643	multidrug	XP_753111.1|FEATURES|abcA|multidrug|abcA	0.999999324861	71.0	31	51.2	6.4e-08	1
ROSB	229	261	HWI-700370F:168:C7JUKANXX:6:1107:9943:60086	fosmidomycin	ZP_04631861|FEATURES|rosB|fosmidomycin|rosB	1.0	81.8	33	56.6	1.5e-09	1
BCR-1	60	92	HWI-700370F:168:C7JUKANXX:6:2312:7132:67346	bicyclomycin	ALV80601.1|FEATURES|bcr-1|bicyclomycin|bcr-1	0.910821286303	63.6	33	52.4	2.9e-08	1
ABCA	270	302	HWI-700370F:168:C7JUKANXX:6:1111:16574:29904	multidrug	XP_753111.1|FEATURES|abcA|multidrug|abcA	0.999999560586	72.7	33	53.5	1.3e-08	1
AAD(9)	216	248	HWI-700370F:168:C7JUKANXX:6:1315:11405:67557	aminoglycoside	AAX54909|FEATURES|aad(9)|aminoglycoside|aad(9)	1.0	100.0	33	72.8	2.1e-14	1
EMRB-QACA_FAMILY_MAJOR_FACILITATOR_TRANSPORTER	73	105	HWI-700370F:168:C7JUKANXX:6:1108:2392:41253	multidrug	NC_002951.3237419.p01|FEATURES|EmrB-QacA_family_major_facilitator_transporter|multidrug|EmrB-QacA_family_major_facilitator_transporter	0.999999983054	93.9	33	65.1	4.3e-12	1
QACB	421	453	HWI-700370F:168:C7JUKANXX:6:1303:11921:75561	multidrug	AAK38457|FEATURES|qacB|multidrug|qacB	0.914671790375	100.0	33	65.5	3.3e-12	1
MULTIDRUG_ABC_TRANSPORTER	486	518	HWI-700370F:168:C7JUKANXX:6:1114:7410:66893	multidrug	gi:1011969930:ref:WP_062776015.1:|FEATURES|multidrug_ABC_transporter|multidrug|multidrug_ABC_transporter	1.0	84.8	33	57.4	9.0e-10	1
ABCA	824	856	HWI-700370F:168:C7JUKANXX:6:2116:9504:83795	multidrug	XP_753111.1|FEATURES|abcA|multidrug|abcA	0.999999647961	84.8	33	59.7	1.8e-10	1
RPOB2	364	395	HWI-700370F:168:C7JUKANXX:6:1303:4430:73433	multidrug	BAD59497.1|FEATURES|rpoB2|multidrug|rpoB2	0.999999283006	78.1	32	54.7	5.8e-09	1
MULTIDRUG_ABC_TRANSPORTER	480	512	HWI-700370F:168:C7JUKANXX:6:2315:15356:82764	multidrug	gi:493394434:ref:WP_006350564.1:|FEATURES|multidrug_ABC_transporter|multidrug|multidrug_ABC_transporter	1.0	66.7	33	50.4	1.1e-07	1
RPOB2	777	808	HWI-700370F:168:C7JUKANXX:6:2314:2361:85877	multidrug	BAD59497.1|FEATURES|rpoB2|multidrug|rpoB2	0.999999138153	84.4	32	55.1	4.4e-09	1
MULTIDRUG_ABC_TRANSPORTER	540	571	HWI-700370F:168:C7JUKANXX:6:2110:4501:62518	multidrug	gi:664556405:ref:WP_031071225.1:|FEATURES|multidrug_ABC_transporter|multidrug|multidrug_ABC_transporter	1.0	71.9	32	47.0	1.2e-06	1
EMRB-QACA_FAMILY_MAJOR_FACILITATOR_TRANSPORTER	300	331	HWI-700370F:168:C7JUKANXX:6:2303:19189:17077	multidrug	NC_002951.3237419.p01|FEATURES|EmrB-QacA_family_major_facilitator_transporter|multidrug|EmrB-QacA_family_major_facilitator_transporter	0.999999989203	100.0	32	67.8	6.6e-13	1
STAPHYLOCOCCUS_MUPA_CONFERRING_RESISTANCE_TO_MUPIROCIN	616	648	HWI-700370F:168:C7JUKANXX:6:1213:14614:15248	mupirocin	CAA53189|FEATURES|Staphylococcus_mupA_conferring_resistance_to_mupirocin|mupirocin|Staphylococcus_mupA_conferring_resistance_to_mupirocin	0.999999953697	100.0	33	72.8	2.1e-14	1
TET(38)	233	264	HWI-700370F:168:C7JUKANXX:6:1107:4837:17526	tetracycline	AAV80464.1|FEATURES|tet(38)|tetracycline|tet(38)	0.999999998264	100.0	32	67.0	1.1e-12	1
CEOB	180	211	HWI-700370F:168:C7JUKANXX:6:1213:8226:44044	multidrug	YP_002095804|FEATURES|ceoB|multidrug|ceoB	0.999999999997	71.9	32	53.5	1.3e-08	1
MULTIDRUG_ABC_TRANSPORTER	502	534	HWI-700370F:168:C7JUKANXX:6:2206:3260:68740	multidrug	gi:686364868:ref:WP_031893738.1:|FEATURES|multidrug_ABC_transporter|multidrug|multidrug_ABC_transporter	1.0	66.7	33	46.2	2.1e-06	1
MULTIDRUG_ABC_TRANSPORTER	455	487	HWI-700370F:168:C7JUKANXX:6:2106:19136:90312	multidrug	gi:686364868:ref:WP_031893738.1:|FEATURES|multidrug_ABC_transporter|multidrug|multidrug_ABC_transporter	1.0	66.7	33	52.4	2.9e-08	1
MULTIDRUG_ABC_TRANSPORTER	496	527	HWI-700370F:168:C7JUKANXX:6:2301:15150:12220	multidrug	gi:913055317:ref:WP_050357634.1:|FEATURES|multidrug_ABC_transporter|multidrug|multidrug_ABC_transporter	1.0	71.9	32	51.2	6.4e-08	1
ABCA	236	268	HWI-700370F:168:C7JUKANXX:6:1201:20636:101012	multidrug	XP_753111.1|FEATURES|abcA|multidrug|abcA	0.999999615244	75.8	33	57.0	1.2e-09	1
VANH	227	258	HWI-700370F:168:C7JUKANXX:6:2314:13883:5553	glycopeptide	gi:748291565:ref:WP_039833223.1:|FEATURES|vanH|glycopeptide|vanH	0.999999999999	62.5	32	45.4	3.5e-06	1
MULTIDRUG_ABC_TRANSPORTER	467	499	HWI-700370F:168:C7JUKANXX:6:1109:9647:11753	multidrug	gi:686364868:ref:WP_031893738.1:|FEATURES|multidrug_ABC_transporter|multidrug|multidrug_ABC_transporter	1.0	100.0	33	68.9	3.0e-13	1
MULTIDRUG_ABC_TRANSPORTER	479	511	HWI-700370F:168:C7JUKANXX:6:2104:8174:58071	multidrug	gi:917229923:ref:WP_051836635.1:|FEATURES|multidrug_ABC_transporter|multidrug|multidrug_ABC_transporter	1.0	69.7	33	48.5	4.2e-07	1
STAPHYLOCOCCUS_MUPA_CONFERRING_RESISTANCE_TO_MUPIROCIN	167	199	HWI-700370F:168:C7JUKANXX:6:2301:7366:8724	mupirocin	CAA53189|FEATURES|Staphylococcus_mupA_conferring_resistance_to_mupirocin|mupirocin|Staphylococcus_mupA_conferring_resistance_to_mupirocin	0.999999972483	100.0	33	74.3	7.1e-15	1
MAJOR_FACILITATOR_SUPERFAMILY_TRANSPORTER	569	601	HWI-700370F:168:C7JUKANXX:6:2315:17140:12811	multidrug	NC_002952.2859362.p01|FEATURES|major_facilitator_superfamily_transporter|multidrug|major_facilitator_superfamily_transporter	0.999999867905	100.0	33	68.6	3.9e-13	1
TETM	75	107	HWI-700370F:168:C7JUKANXX:6:1210:7858:23787	tetracycline	ACF08831|FEATURES|tetM|tetracycline|tetM	0.999999569134	63.6	33	44.3	7.8e-06	1
ABCA	970	1002	HWI-700370F:168:C7JUKANXX:6:1203:20727:30314	multidrug	XP_753111.1|FEATURES|abcA|multidrug|abcA	0.999999674554	84.8	33	62.4	2.8e-11	1
MARR	71	103	HWI-700370F:168:C7JUKANXX:6:1211:10903:82815	multidrug	gi:488397771:ref:WP_002467156.1:|FEATURES|marR|multidrug|marR	1.0	100.0	33	67.4	8.6e-13	1
MEXN	66	98	HWI-700370F:168:C7JUKANXX:6:2304:1169:57965	multidrug	BAE06006.1|FEATURES|mexN|multidrug|mexN	0.999999202344	63.6	33	46.2	2.1e-06	1
ABCA	869	901	HWI-700370F:168:C7JUKANXX:6:1106:12026:57854	multidrug	XP_753111.1|FEATURES|abcA|multidrug|abcA	0.999999324861	63.6	33	44.3	7.8e-06	1
MULTIDRUG_ABC_TRANSPORTER	218	250	HWI-700370F:168:C7JUKANXX:6:2113:6376:67465	multidrug	gi:686447435:ref:WP_031927672.1:|FEATURES|multidrug_ABC_transporter|multidrug|multidrug_ABC_transporter	1.0	100.0	33	72.4	2.7e-14	1
CLASS_A	211	241	HWI-700370F:168:C7JUKANXX:6:1102:20108:77540	beta-lactam	ABB82608|FEATURES|class_A|beta-lactam|class_A	1.0	100.0	31	64.3	7.3e-12	1
ABCA	826	857	HWI-700370F:168:C7JUKANXX:6:1202:3507:99485	multidrug	XP_753111.1|FEATURES|abcA|multidrug|abcA	0.999999587694	90.6	32	60.5	1.1e-10	1
ABCA	1186	1218	HWI-700370F:168:C7JUKANXX:6:2211:2216:32529	multidrug	XP_753111.1|FEATURES|abcA|multidrug|abcA	0.999999567718	72.7	33	58.2	5.2e-10	1
MULTIDRUG_ABC_TRANSPORTER	478	508	HWI-700370F:168:C7JUKANXX:6:2105:11640:10711	multidrug	gi:860594225:ref:WP_048475168.1:|FEATURES|multidrug_ABC_transporter|multidrug|multidrug_ABC_transporter	1.0	74.2	31	48.9	3.2e-07	1
ABCA	532	564	HWI-700370F:168:C7JUKANXX:6:1311:16400:67186	multidrug	XP_753111.1|FEATURES|abcA|multidrug|abcA	0.999999560586	69.7	33	53.5	1.3e-08	1
CTX-M	234	265	HWI-700370F:168:C7JUKANXX:6:2311:16734:14244	beta-lactam	gi:649725673:gb:AIC64359.1:|FEATURES|CTX-M|beta-lactam|CTX-M	1.0	65.6	32	50.1	1.4e-07	1
EMRB-QACA_FAMILY_MAJOR_FACILITATOR_TRANSPORTER	111	143	HWI-700370F:168:C7JUKANXX:6:1115:11416:85262	multidrug	NC_002951.3237419.p01|FEATURES|EmrB-QacA_family_major_facilitator_transporter|multidrug|EmrB-QacA_family_major_facilitator_transporter	0.999999966392	75.8	33	55.5	3.4e-09	1
ABCA	249	281	HWI-700370F:168:C7JUKANXX:6:2214:12507:50714	multidrug	XP_753111.1|FEATURES|abcA|multidrug|abcA	0.999999523409	75.8	33	51.6	4.9e-08	1
NORA	246	278	HWI-700370F:168:C7JUKANXX:6:2214:3785:13593	multidrug	ZP_04060517|FEATURES|norA|multidrug|norA	1.0	100.0	33	72.4	2.7e-14	1
ROSB	57	87	HWI-700370F:168:C7JUKANXX:6:1109:19106:13035	fosmidomycin	ZP_04612557|FEATURES|rosB|fosmidomycin|rosB	1.0	64.5	31	45.1	4.6e-06	1
ABCA	285	317	HWI-700370F:168:C7JUKANXX:6:2311:6321:72795	multidrug	XP_753111.1|FEATURES|abcA|multidrug|abcA	0.999999451699	60.6	33	48.5	4.2e-07	1
TRUNCATED_PUTATIVE_RESPONSE_REGULATOR_ARLR	39	71	HWI-700370F:168:C7JUKANXX:6:2107:18384:19392	unclassified	gi:446114283:ref:WP_000192138.1:|FEATURES|truncated_putative_response_regulator_ArlR|unclassified|truncated_putative_response_regulator_ArlR	0.999999999863	100.0	33	69.7	1.7e-13	1
EMRB-QACA_FAMILY_MAJOR_FACILITATOR_TRANSPORTER	223	255	HWI-700370F:168:C7JUKANXX:6:2208:5852:11869	multidrug	NC_002951.3238155.p01|FEATURES|EmrB-QacA_family_major_facilitator_transporter|multidrug|EmrB-QacA_family_major_facilitator_transporter	0.99999984654	100.0	33	66.6	1.5e-12	1
MULTIDRUG_ABC_TRANSPORTER	466	498	HWI-700370F:168:C7JUKANXX:6:1112:2942:93125	multidrug	gi:844773046:ref:WP_047936044.1:|FEATURES|multidrug_ABC_transporter|multidrug|multidrug_ABC_transporter	1.0	66.7	33	50.1	1.4e-07	1
MULTIDRUG_ABC_TRANSPORTER	485	517	HWI-700370F:168:C7JUKANXX:6:2307:2238:64982	multidrug	gi:686364868:ref:WP_031893738.1:|FEATURES|multidrug_ABC_transporter|multidrug|multidrug_ABC_transporter	1.0	63.6	33	44.3	7.8e-06	1
MEPA	314	346	HWI-700370F:168:C7JUKANXX:6:1207:17312:43737	multidrug	gi:686408548:ref:WP_031913080.1:|FEATURES|mepA|multidrug|mepA	1.0	97.0	33	67.0	1.1e-12	1
BACA	246	278	HWI-700370F:168:C7JUKANXX:6:2105:3853:35270	bacitracin	YP_254125|FEATURES|bacA|bacitracin|bacA	1.0	100.0	33	65.1	4.3e-12	1
MULTIDRUG_ABC_TRANSPORTER	550	581	HWI-700370F:168:C7JUKANXX:6:2306:6275:77596	multidrug	gi:913055317:ref:WP_050357634.1:|FEATURES|multidrug_ABC_transporter|multidrug|multidrug_ABC_transporter	1.0	65.6	32	48.5	4.2e-07	1
ROSB	125	157	HWI-700370F:168:C7JUKANXX:6:1314:11040:59012	fosmidomycin	YP_001007250|FEATURES|rosB|fosmidomycin|rosB	1.0	75.8	33	52.4	2.9e-08	1
MULTIDRUG_ABC_TRANSPORTER	550	581	HWI-700370F:168:C7JUKANXX:6:1103:3294:95771	multidrug	gi:664579989:ref:WP_031094015.1:|FEATURES|multidrug_ABC_transporter|multidrug|multidrug_ABC_transporter	1.0	71.9	32	47.8	7.1e-07	1
MULTIDRUG_ABC_TRANSPORTER	473	504	HWI-700370F:168:C7JUKANXX:6:2307:7628:26320	multidrug	gi:953808775:ref:WP_058042812.1:|FEATURES|multidrug_ABC_transporter|multidrug|multidrug_ABC_transporter	1.0	68.8	32	50.1	1.4e-07	1
RPOB2	705	737	HWI-700370F:168:C7JUKANXX:6:2303:20929:9075	multidrug	BAD59497.1|FEATURES|rpoB2|multidrug|rpoB2	0.999999138153	60.6	33	49.3	2.4e-07	1
TETA	444	474	HWI-700370F:168:C7JUKANXX:6:2106:5470:93419	tetracycline	gi:736993687:ref:WP_034989673.1:|FEATURES|tetA|tetracycline|tetA	0.999999958238	61.3	31	45.1	4.6e-06	1
AAD(9)	69	101	HWI-700370F:168:C7JUKANXX:6:1310:16435:61894	aminoglycoside	AAX54909|FEATURES|aad(9)|aminoglycoside|aad(9)	0.999999903016	100.0	33	69.7	1.7e-13	1
MULTIDRUG_ABC_TRANSPORTER	526	558	HWI-700370F:168:C7JUKANXX:6:2307:6591:78193	multidrug	gi:686364868:ref:WP_031893738.1:|FEATURES|multidrug_ABC_transporter|multidrug|multidrug_ABC_transporter	1.0	100.0	33	68.2	5.1e-13	1
MULTIDRUG_ABC_TRANSPORTER	447	478	HWI-700370F:168:C7JUKANXX:6:1114:20546:94636	multidrug	gi:896355182:ref:WP_049310020.1:|FEATURES|multidrug_ABC_transporter|multidrug|multidrug_ABC_transporter	1.0	65.6	32	44.7	6.0e-06	1
MULTIDRUG_ABC_TRANSPORTER	533	563	HWI-700370F:168:C7JUKANXX:6:2114:10564:46508	multidrug	gi:926351744:ref:WP_053683383.1:|FEATURES|multidrug_ABC_transporter|multidrug|multidrug_ABC_transporter	1.0	67.7	31	48.1	5.4e-07	1
ABCA	245	275	HWI-700370F:168:C7JUKANXX:6:1115:19421:89871	multidrug	XP_753111.1|FEATURES|abcA|multidrug|abcA	0.99999957458	80.6	31	54.3	7.6e-09	1
ABCA	256	287	HWI-700370F:168:C7JUKANXX:6:1310:10628:59718	multidrug	XP_753111.1|FEATURES|abcA|multidrug|abcA	0.999999497177	65.6	32	50.4	1.1e-07	1
ROSB	231	263	HWI-700370F:168:C7JUKANXX:6:2102:1990:65565	fosmidomycin	YP_001605795|FEATURES|rosB|fosmidomycin|rosB	1.0	78.8	33	53.1	1.7e-08	1
ABCA	840	872	HWI-700370F:168:C7JUKANXX:6:1315:4450:38208	multidrug	XP_753111.1|FEATURES|abcA|multidrug|abcA	0.999999683602	87.9	33	63.2	1.6e-11	1
CLASS_A	26	58	HWI-700370F:168:C7JUKANXX:6:2115:9388:55505	beta-lactam	ABB82608|FEATURES|class_A|beta-lactam|class_A	1.0	97.0	33	68.9	3.0e-13	1
TETA	443	474	HWI-700370F:168:C7JUKANXX:6:1213:1076:64900	tetracycline	gi:736993687:ref:WP_034989673.1:|FEATURES|tetA|tetracycline|tetA	1.0	65.6	32	47.8	7.1e-07	1
TETB	334	366	HWI-700370F:168:C7JUKANXX:6:2210:5674:61274	tetracycline	ZP_03561873|FEATURES|tetB|tetracycline|tetB	0.999999997695	100.0	33	67.4	8.6e-13	1
ABCA	996	1027	HWI-700370F:168:C7JUKANXX:6:2314:1598:75522	multidrug	XP_753111.1|FEATURES|abcA|multidrug|abcA	0.999999433582	62.5	32	47.8	7.1e-07	1
TETP	71	102	HWI-700370F:168:C7JUKANXX:6:1303:13276:3969	tetracycline	NP_348076|FEATURES|tetP|tetracycline|tetP	0.999999932075	62.5	32	47.8	7.1e-07	1
MSRA	249	281	HWI-700370F:168:C7JUKANXX:6:1112:17664:65749	MLS	ABA02367|FEATURES|msrA|MLS|msrA	1.0	100.0	33	70.5	1.0e-13	1
ABCA	939	971	HWI-700370F:168:C7JUKANXX:6:1215:8809:44230	multidrug	XP_753111.1|FEATURES|abcA|multidrug|abcA	0.999999670805	90.9	33	62.0	3.6e-11	1
ABCA	373	405	HWI-700370F:168:C7JUKANXX:6:2213:19169:63509	multidrug	XP_753111.1|FEATURES|abcA|multidrug|abcA	0.999999634505	78.8	33	58.5	4.0e-10	1
MSBA	355	386	HWI-700370F:168:C7JUKANXX:6:1307:18814:51170	nitroimidazole	NP_415434.1|FEATURES|msbA|nitroimidazole|msbA	0.999540555661	62.5	32	44.7	6.0e-06	1
TETB	350	381	HWI-700370F:168:C7JUKANXX:6:1108:16450:67618	tetracycline	ZP_03561873|FEATURES|tetB|tetracycline|tetB	0.999999997865	100.0	32	65.1	4.3e-12	1
RPOB2	1043	1074	HWI-700370F:168:C7JUKANXX:6:1308:3921:98090	multidrug	BAD59497.1|FEATURES|rpoB2|multidrug|rpoB2	0.999999350524	87.5	32	64.3	7.3e-12	1
EFRB	312	344	HWI-700370F:168:C7JUKANXX:6:1315:5129:37771	multidrug	CDO61516.1|FEATURES|efrB|multidrug|efrB	0.999999024806	63.6	33	45.8	2.7e-06	1
MULTIDRUG_ABC_TRANSPORTER	544	576	HWI-700370F:168:C7JUKANXX:6:1306:4808:14324	multidrug	gi:1031799645:ref:WP_064138838.1:|FEATURES|multidrug_ABC_transporter|multidrug|multidrug_ABC_transporter	1.0	78.8	33	53.9	9.9e-09	1
ABCA	952	983	HWI-700370F:168:C7JUKANXX:6:2208:4270:87307	multidrug	XP_753111.1|FEATURES|abcA|multidrug|abcA	0.999999523409	78.1	32	51.6	4.9e-08	1
LMRB	272	304	HWI-700370F:168:C7JUKANXX:6:1312:15629:8834	MLS	gi:1007411670:gb:AMQ72759.1:|FEATURES|lmrB|MLS|lmrB	1.0	97.0	33	70.1	1.3e-13	1
YKKC	93	125	HWI-700370F:168:C7JUKANXX:6:1107:14485:62714	multidrug	gi:1036316000:gb:OAZ59366.1:|FEATURES|ykkC|multidrug|ykkC	0.999999979318	63.6	33	48.1	5.4e-07	1
ABCA	238	270	HWI-700370F:168:C7JUKANXX:6:1211:5473:88975	multidrug	XP_753111.1|FEATURES|abcA|multidrug|abcA	0.999999531664	69.7	33	52.0	3.8e-08	1
MULTIDRUG_ABC_TRANSPORTER	488	519	HWI-700370F:168:C7JUKANXX:6:2214:4415:68715	multidrug	gi:943938624:ref:WP_055567802.1:|FEATURES|multidrug_ABC_transporter|multidrug|multidrug_ABC_transporter	1.0	62.5	32	45.1	4.6e-06	1
TETM	53	85	HWI-700370F:168:C7JUKANXX:6:2106:1470:96455	tetracycline	AAR29970|FEATURES|tetM|tetracycline|tetM	1.0	63.6	33	48.5	4.2e-07	1
ABCA	848	880	HWI-700370F:168:C7JUKANXX:6:1110:13034:70564	multidrug	XP_753111.1|FEATURES|abcA|multidrug|abcA	0.999999539642	81.8	33	60.1	1.4e-10	1
MAJOR_FACILITATOR_SUPERFAMILY_TRANSPORTER	119	151	HWI-700370F:168:C7JUKANXX:6:1206:12430:23817	multidrug	NC_002952.2859362.p01|FEATURES|major_facilitator_superfamily_transporter|multidrug|major_facilitator_superfamily_transporter	0.999999878689	97.0	33	68.2	5.1e-13	1
RPOB2	1032	1063	HWI-700370F:168:C7JUKANXX:6:1305:4463:6526	multidrug	BAD59497.1|FEATURES|rpoB2|multidrug|rpoB2	0.999999479154	84.4	32	65.9	2.5e-12	1
ABCA	273	305	HWI-700370F:168:C7JUKANXX:6:2216:19253:18225	multidrug	XP_753111.1|FEATURES|abcA|multidrug|abcA	0.999999598239	75.8	33	55.8	2.6e-09	1
MSBA	472	503	HWI-700370F:168:C7JUKANXX:6:2216:8985:89628	nitroimidazole	NP_415434.1|FEATURES|msbA|nitroimidazole|msbA	0.999683759123	71.9	32	48.1	5.4e-07	1
MULTIDRUG_ABC_TRANSPORTER	465	496	HWI-700370F:168:C7JUKANXX:6:2215:7836:57998	multidrug	gi:664556405:ref:WP_031071225.1:|FEATURES|multidrug_ABC_transporter|multidrug|multidrug_ABC_transporter	1.0	65.6	32	47.0	1.2e-06	1
ABCA	1186	1218	HWI-700370F:168:C7JUKANXX:6:1305:10604:49799	multidrug	XP_753111.1|FEATURES|abcA|multidrug|abcA	0.999999615244	72.7	33	57.4	9.0e-10	1
MULTIDRUG_ABC_TRANSPORTER	474	506	HWI-700370F:168:C7JUKANXX:6:1116:4594:70518	multidrug	gi:1031799645:ref:WP_064138838.1:|FEATURES|multidrug_ABC_transporter|multidrug|multidrug_ABC_transporter	1.0	66.7	33	45.4	3.5e-06	1
ERMA	106	138	HWI-700370F:168:C7JUKANXX:6:1312:1712:65942	MLS	BAC53825|FEATURES|ermA|MLS|ermA	1.0	100.0	33	66.2	1.9e-12	1
ABCA	827	858	HWI-700370F:168:C7JUKANXX:6:2101:5246:52242	multidrug	XP_753111.1|FEATURES|abcA|multidrug|abcA	0.99999947153	78.1	32	49.3	2.4e-07	1
OPTRA	198	228	HWI-700370F:168:C7JUKANXX:6:2110:18726:81407	oxazolidinone	AKA86814|FEATURES|optrA|oxazolidinone|optrA	0.999155151094	61.3	31	49.3	2.4e-07	1
ABCA	262	294	HWI-700370F:168:C7JUKANXX:6:1106:1618:50919	multidrug	XP_753111.1|FEATURES|abcA|multidrug|abcA	0.999999593773	75.8	33	55.5	3.4e-09	1
MULTIDRUG_ABC_TRANSPORTER	550	581	HWI-700370F:168:C7JUKANXX:6:1102:4398:97650	multidrug	gi:695887424:ref:WP_032788534.1:|FEATURES|multidrug_ABC_transporter|multidrug|multidrug_ABC_transporter	1.0	68.8	32	48.1	5.4e-07	1
ABCA	1303	1334	HWI-700370F:168:C7JUKANXX:6:2307:2711:45154	multidrug	XP_753111.1|FEATURES|abcA|multidrug|abcA	0.999999523409	68.8	32	51.6	4.9e-08	1
ABCA	1204	1234	HWI-700370F:168:C7JUKANXX:6:2111:5713:86594	multidrug	XP_753111.1|FEATURES|abcA|multidrug|abcA	0.999999497177	71.0	31	53.9	9.9e-09	1
ABCA	631	663	HWI-700370F:168:C7JUKANXX:6:2212:20005:71958	multidrug	XP_753111.1|FEATURES|abcA|multidrug|abcA	0.999999598239	63.6	33	55.8	2.6e-09	1
ABCA	820	852	HWI-700370F:168:C7JUKANXX:6:1105:15379:78357	multidrug	XP_753111.1|FEATURES|abcA|multidrug|abcA	0.99999944143	72.7	33	48.1	5.4e-07	1
MACB	129	161	HWI-700370F:168:C7JUKANXX:6:2214:20985:9776	MLS	gi:746217802:ref:WP_039267829.1:|FEATURES|macB|MLS|macB	1.0	60.6	33	45.4	3.5e-06	1
ABCA	935	967	HWI-700370F:168:C7JUKANXX:6:2205:19942:38252	multidrug	XP_753111.1|FEATURES|abcA|multidrug|abcA	0.99999950621	69.7	33	50.8	8.4e-08	1
ABCA	944	976	HWI-700370F:168:C7JUKANXX:6:2106:12312:51408	multidrug	XP_753111.1|FEATURES|abcA|multidrug|abcA	0.999999708594	97.0	33	65.5	3.3e-12	1
BACA	53	85	HWI-700370F:168:C7JUKANXX:6:1104:9434:45226	bacitracin	P67390|FEATURES|bacA|bacitracin|bacA	1.0	100.0	33	70.1	1.3e-13	1
RPOB2	1047	1079	HWI-700370F:168:C7JUKANXX:6:1107:11812:88205	multidrug	BAD59497.1|FEATURES|rpoB2|multidrug|rpoB2	0.999999458107	84.8	33	64.3	7.3e-12	1
BACA	167	199	HWI-700370F:168:C7JUKANXX:6:1108:16536:83310	bacitracin	ZP_00051658|FEATURES|bacA|bacitracin|bacA	1.0	97.0	33	64.7	5.6e-12	1
EMRB-QACA_FAMILY_MAJOR_FACILITATOR_TRANSPORTER	45	77	HWI-700370F:168:C7JUKANXX:6:1311:13100:49469	multidrug	NC_002951.3238155.p01|FEATURES|EmrB-QacA_family_major_facilitator_transporter|multidrug|EmrB-QacA_family_major_facilitator_transporter	0.999999848865	100.0	33	66.6	1.5e-12	1
MULTIDRUG_ABC_TRANSPORTER	126	158	HWI-700370F:168:C7JUKANXX:6:1207:8579:53563	multidrug	gi:686364868:ref:WP_031893738.1:|FEATURES|multidrug_ABC_transporter|multidrug|multidrug_ABC_transporter	1.0	100.0	33	70.1	1.3e-13	1
ABCA	961	993	HWI-700370F:168:C7JUKANXX:6:2312:12072:55199	multidrug	XP_753111.1|FEATURES|abcA|multidrug|abcA	0.999999324861	60.6	33	44.3	7.8e-06	1
ABCA	1305	1337	HWI-700370F:168:C7JUKANXX:6:2307:16716:22023	multidrug	XP_753111.1|FEATURES|abcA|multidrug|abcA	0.999999593773	66.7	33	55.5	3.4e-09	1
ABCA	935	965	HWI-700370F:168:C7JUKANXX:6:2103:5608:49384	multidrug	XP_753111.1|FEATURES|abcA|multidrug|abcA	0.999999375857	67.7	31	49.7	1.9e-07	1
ABCA	966	998	HWI-700370F:168:C7JUKANXX:6:2313:16070:73964	multidrug	XP_753111.1|FEATURES|abcA|multidrug|abcA	0.999999647961	84.8	33	62.0	3.6e-11	1
ABCA	243	274	HWI-700370F:168:C7JUKANXX:6:2302:15864:21791	multidrug	XP_753111.1|FEATURES|abcA|multidrug|abcA	0.999999620678	84.4	32	57.4	9.0e-10	1
MULTIDRUG_ABC_TRANSPORTER	465	496	HWI-700370F:168:C7JUKANXX:6:2205:13926:22787	multidrug	gi:1031799645:ref:WP_064138838.1:|FEATURES|multidrug_ABC_transporter|multidrug|multidrug_ABC_transporter	0.999969418018	62.5	32	44.7	6.0e-06	1
ABCA	946	977	HWI-700370F:168:C7JUKANXX:6:1111:17069:34608	multidrug	XP_753111.1|FEATURES|abcA|multidrug|abcA	0.999999461725	84.4	32	56.2	2.0e-09	1
MACB	481	513	HWI-700370F:168:C7JUKANXX:6:2102:11018:72081	MLS	gi:545231548:ref:WP_021531156.1:|FEATURES|macB|MLS|macB	1.0	84.8	33	54.7	5.8e-09	1
ABCA	282	314	HWI-700370F:168:C7JUKANXX:6:1205:19486:28769	multidrug	XP_753111.1|FEATURES|abcA|multidrug|abcA	0.999999604095	69.7	33	56.2	2.0e-09	1
MULTIDRUG_ABC_TRANSPORTER	537	567	HWI-700370F:168:C7JUKANXX:6:2212:19742:36083	multidrug	gi:943909899:ref:WP_055545300.1:|FEATURES|multidrug_ABC_transporter|multidrug|multidrug_ABC_transporter	0.999999402484	71.0	31	44.3	7.8e-06	1
ABCA	872	904	HWI-700370F:168:C7JUKANXX:6:2209:2490:60501	multidrug	XP_753111.1|FEATURES|abcA|multidrug|abcA	0.99999957458	78.8	33	54.3	7.6e-09	1
ABCA	935	967	HWI-700370F:168:C7JUKANXX:6:2107:1754:69904	multidrug	XP_753111.1|FEATURES|abcA|multidrug|abcA	0.99999970021	93.9	33	64.7	5.6e-12	1
MEXD	440	471	HWI-700370F:168:C7JUKANXX:6:1206:8788:92432	multidrug	YP_001668663|FEATURES|mexD|multidrug|mexD	1.0	68.8	32	51.2	6.4e-08	1
MULTIDRUG_ABC_TRANSPORTER	548	579	HWI-700370F:168:C7JUKANXX:6:2201:10023:7046	multidrug	gi:817122037:ref:WP_046494699.1:|FEATURES|multidrug_ABC_transporter|multidrug|multidrug_ABC_transporter	1.0	68.8	32	49.7	1.9e-07	1
ABCA	546	578	HWI-700370F:168:C7JUKANXX:6:1210:14452:75828	multidrug	XP_753111.1|FEATURES|abcA|multidrug|abcA	0.999999399967	60.6	33	46.6	1.6e-06	1
MULTIDRUG_ABC_TRANSPORTER	532	563	HWI-700370F:168:C7JUKANXX:6:2202:11408:80894	multidrug	gi:640499891:ref:WP_024937220.1:|FEATURES|multidrug_ABC_transporter|multidrug|multidrug_ABC_transporter	1.0	62.5	32	50.1	1.4e-07	1
TETB	100	130	HWI-700370F:168:C7JUKANXX:6:1103:10610:56007	tetracycline	ZP_03561873|FEATURES|tetB|tetracycline|tetB	0.999988916145	96.8	31	57.4	9.0e-10	1
ABCA	361	393	HWI-700370F:168:C7JUKANXX:6:2102:5986:80767	multidrug	XP_753111.1|FEATURES|abcA|multidrug|abcA	0.999999481114	78.8	33	58.2	5.2e-10	1
BACA	12	44	HWI-700370F:168:C7JUKANXX:6:2213:8893:61737	bacitracin	ZP_00051658|FEATURES|bacA|bacitracin|bacA	1.0	93.9	33	69.7	1.7e-13	1
QACB	221	253	HWI-700370F:168:C7JUKANXX:6:2108:13903:92902	multidrug	AAK38457|FEATURES|qacB|multidrug|qacB	0.91576707048	100.0	33	67.4	8.6e-13	1
OMPF	239	271	HWI-700370F:168:C7JUKANXX:6:2307:9171:57211	multidrug	gi:377849761:gb:EHU14730.1:|FEATURES|ompF|multidrug|ompF	0.937772437413	69.7	33	53.1	1.7e-08	1
ABCA	883	914	HWI-700370F:168:C7JUKANXX:6:2214:8704:2878	multidrug	XP_753111.1|FEATURES|abcA|multidrug|abcA	0.999999490356	78.1	32	50.1	1.4e-07	1
VATE	119	149	HWI-700370F:168:C7JUKANXX:6:2106:13973:79317	MLS	AF139725.gene.p01|FEATURES|vatE|MLS|vatE	0.999999999998	64.5	31	48.5	4.2e-07	1
MULTIDRUG_ABC_TRANSPORTER	482	512	HWI-700370F:168:C7JUKANXX:6:2311:12952:71705	multidrug	gi:817122037:ref:WP_046494699.1:|FEATURES|multidrug_ABC_transporter|multidrug|multidrug_ABC_transporter	1.0	74.2	31	50.1	1.4e-07	1
MULTIDRUG_ABC_TRANSPORTER	508	540	HWI-700370F:168:C7JUKANXX:6:2205:9977:5843	multidrug	gi:446519895:ref:WP_000597241.1:|FEATURES|multidrug_ABC_transporter|multidrug|multidrug_ABC_transporter	1.0	63.6	33	47.0	1.2e-06	1
ABCA	875	906	HWI-700370F:168:C7JUKANXX:6:2309:15018:33616	multidrug	XP_753111.1|FEATURES|abcA|multidrug|abcA	0.999999581197	81.2	32	54.7	5.8e-09	1
MULTIDRUG_ABC_TRANSPORTER	457	488	HWI-700370F:168:C7JUKANXX:6:1313:8794:29093	multidrug	gi:537465895:ref:WP_020977391.1:|FEATURES|multidrug_ABC_transporter|multidrug|multidrug_ABC_transporter	1.0	75.0	32	55.5	3.4e-09	1
MULTIDRUG_ABC_TRANSPORTER	484	516	HWI-700370F:168:C7JUKANXX:6:2105:19734:22546	multidrug	gi:497748188:ref:WP_010062372.1:|FEATURES|multidrug_ABC_transporter|multidrug|multidrug_ABC_transporter	1.0	72.7	33	54.7	5.8e-09	1
MACB	145	176	HWI-700370F:168:C7JUKANXX:6:1113:14813:69323	MLS	gi:545231548:ref:WP_021531156.1:|FEATURES|macB|MLS|macB	1.0	65.6	32	45.4	3.5e-06	1
MSBA	474	506	HWI-700370F:168:C7JUKANXX:6:1110:3039:18058	nitroimidazole	NP_415434.1|FEATURES|msbA|nitroimidazole|msbA	0.999540555661	66.7	33	48.5	4.2e-07	1
ABCA	979	1011	HWI-700370F:168:C7JUKANXX:6:2111:16442:74421	multidrug	XP_753111.1|FEATURES|abcA|multidrug|abcA	0.999999388064	60.6	33	46.2	2.1e-06	1
ABCA	936	968	HWI-700370F:168:C7JUKANXX:6:2116:2838:66206	multidrug	XP_753111.1|FEATURES|abcA|multidrug|abcA	0.999999634505	84.8	33	58.5	4.0e-10	1
MEPA	246	278	HWI-700370F:168:C7JUKANXX:6:2306:19879:2562	multidrug	gi:686157080:ref:WP_031788612.1:|FEATURES|mepA|multidrug|mepA	1.0	100.0	33	69.3	2.3e-13	1
MULTIDRUG_ABC_TRANSPORTER	460	492	HWI-700370F:168:C7JUKANXX:6:1215:13399:99846	multidrug	gi:1031799645:ref:WP_064138838.1:|FEATURES|multidrug_ABC_transporter|multidrug|multidrug_ABC_transporter	1.0	66.7	33	47.8	7.1e-07	1
ABCA	238	268	HWI-700370F:168:C7JUKANXX:6:2107:15928:68883	multidrug	XP_753111.1|FEATURES|abcA|multidrug|abcA	0.99999957458	67.7	31	54.3	7.6e-09	1
ABCA	1020	1052	HWI-700370F:168:C7JUKANXX:6:1201:13442:11217	multidrug	XP_753111.1|FEATURES|abcA|multidrug|abcA	0.999999451699	63.6	33	48.5	4.2e-07	1
ABCA	1050	1081	HWI-700370F:168:C7JUKANXX:6:2212:7521:49841	multidrug	XP_753111.1|FEATURES|abcA|multidrug|abcA	0.999999587694	68.8	32	55.1	4.4e-09	1
NORB	108	140	HWI-700370F:168:C7JUKANXX:6:1113:19578:3684	fluoroquinolone	gi:494742298:ref:WP_007477706.1:|FEATURES|norB|fluoroquinolone|norB	1.0	84.8	33	64.7	5.6e-12	1
ABCA	1154	1185	HWI-700370F:168:C7JUKANXX:6:1216:2523:7545	multidrug	XP_753111.1|FEATURES|abcA|multidrug|abcA	0.999999567718	65.6	32	53.9	9.9e-09	1
ABCA	1202	1234	HWI-700370F:168:C7JUKANXX:6:2116:6930:22625	multidrug	XP_753111.1|FEATURES|abcA|multidrug|abcA	0.999999625931	72.7	33	59.3	2.4e-10	1
MSRA	435	467	HWI-700370F:168:C7JUKANXX:6:1108:18081:58938	MLS	ABA02367|FEATURES|msrA|MLS|msrA	1.0	100.0	33	71.2	6.0e-14	1
ACRB	880	912	HWI-700370F:168:C7JUKANXX:6:1205:10162:39268	multidrug	AAQ21216|FEATURES|acrB|multidrug|acrB	1.0	78.8	33	60.8	8.1e-11	1
MULTIDRUG_ABC_TRANSPORTER	505	537	HWI-700370F:168:C7JUKANXX:6:1109:8850:24538	multidrug	gi:913055317:ref:WP_050357634.1:|FEATURES|multidrug_ABC_transporter|multidrug|multidrug_ABC_transporter	1.0	60.6	33	47.0	1.2e-06	1
ABCA	259	291	HWI-700370F:168:C7JUKANXX:6:2303:20127:51028	multidrug	XP_753111.1|FEATURES|abcA|multidrug|abcA	0.999999620678	78.8	33	57.4	9.0e-10	1
MULTIDRUG_ABC_TRANSPORTER	482	514	HWI-700370F:168:C7JUKANXX:6:1312:13559:18539	multidrug	gi:664194237:ref:WP_030727956.1:|FEATURES|multidrug_ABC_transporter|multidrug|multidrug_ABC_transporter	1.0	66.7	33	50.8	8.4e-08	1
MSRA	240	272	HWI-700370F:168:C7JUKANXX:6:1111:11061:28084	MLS	ABA02367|FEATURES|msrA|MLS|msrA	1.0	100.0	33	67.8	6.6e-13	1
ABCA	1184	1216	HWI-700370F:168:C7JUKANXX:6:1113:13195:100707	multidrug	XP_753111.1|FEATURES|abcA|multidrug|abcA	0.999999531664	72.7	33	52.0	3.8e-08	1
MULTIDRUG_ABC_TRANSPORTER	539	571	HWI-700370F:168:C7JUKANXX:6:1214:20495:78982	multidrug	gi:686364868:ref:WP_031893738.1:|FEATURES|multidrug_ABC_transporter|multidrug|multidrug_ABC_transporter	1.0	100.0	33	70.9	7.8e-14	1
ABCA	943	975	HWI-700370F:168:C7JUKANXX:6:1214:3523:6622	multidrug	XP_753111.1|FEATURES|abcA|multidrug|abcA	0.999999670805	90.9	33	62.0	3.6e-11	1
OTRA	76	108	HWI-700370F:168:C7JUKANXX:6:1305:1351:38539	tetracycline	CAA37477|FEATURES|otrA|tetracycline|otrA	0.999999982237	60.6	33	44.7	6.0e-06	1
ABCA	865	897	HWI-700370F:168:C7JUKANXX:6:1202:7279:68003	multidrug	XP_753111.1|FEATURES|abcA|multidrug|abcA	0.99999947153	66.7	33	49.3	2.4e-07	1
ABCA	840	872	HWI-700370F:168:C7JUKANXX:6:1301:1344:24259	multidrug	XP_753111.1|FEATURES|abcA|multidrug|abcA	0.999999683602	87.9	33	63.2	1.6e-11	1
MULTIDRUG_ABC_TRANSPORTER	210	242	HWI-700370F:168:C7JUKANXX:6:1315:7320:23270	multidrug	gi:686447435:ref:WP_031927672.1:|FEATURES|multidrug_ABC_transporter|multidrug|multidrug_ABC_transporter	1.0	100.0	33	68.2	5.1e-13	1
ABCA	1303	1333	HWI-700370F:168:C7JUKANXX:6:2214:11004:54758	multidrug	XP_753111.1|FEATURES|abcA|multidrug|abcA	0.999999604095	77.4	31	56.2	2.0e-09	1
ABCA	824	854	HWI-700370F:168:C7JUKANXX:6:2102:11346:35282	multidrug	XP_753111.1|FEATURES|abcA|multidrug|abcA	0.999999422759	77.4	31	47.4	9.3e-07	1
ABCA	188	220	HWI-700370F:168:C7JUKANXX:6:2103:15557:12563	multidrug	XP_753111.1|FEATURES|abcA|multidrug|abcA	0.999999547429	72.7	33	52.8	2.2e-08	1
FMTC	778	809	HWI-700370F:168:C7JUKANXX:6:1105:17201:4653	beta-lactam	gi:1031796384:ref:WP_064136479.1:|FEATURES|fmtC|beta-lactam|fmtC	1.0	93.8	32	68.6	3.9e-13	1
ABCA	844	876	HWI-700370F:168:C7JUKANXX:6:2313:20118:82548	multidrug	XP_753111.1|FEATURES|abcA|multidrug|abcA	0.999999433582	66.7	33	47.8	7.1e-07	1
ABCA	932	962	HWI-700370F:168:C7JUKANXX:6:2107:20639:14240	multidrug	XP_753111.1|FEATURES|abcA|multidrug|abcA	0.99999947153	71.0	31	49.3	2.4e-07	1
ABCA	1197	1229	HWI-700370F:168:C7JUKANXX:6:2203:5421:63203	multidrug	XP_753111.1|FEATURES|abcA|multidrug|abcA	0.999999639152	72.7	33	58.9	3.1e-10	1
ABCA	251	282	HWI-700370F:168:C7JUKANXX:6:1215:3320:33162	multidrug	XP_753111.1|FEATURES|abcA|multidrug|abcA	0.999999609736	87.5	32	56.6	1.5e-09	1
ABCA	362	393	HWI-700370F:168:C7JUKANXX:6:2209:3752:34323	multidrug	XP_753111.1|FEATURES|abcA|multidrug|abcA	0.999999388064	62.5	32	46.2	2.1e-06	1
TETM	72	104	HWI-700370F:168:C7JUKANXX:6:1106:14835:79282	tetracycline	Q02652|FEATURES|tetM|tetracycline|tetM	1.0	75.8	33	52.8	2.2e-08	1
VGBC	119	151	HWI-700370F:168:C7JUKANXX:6:2101:21074:18899	MLS	APB03225.1|FEATURES|vgbC|MLS|vgbC	0.999999999998	69.7	33	52.0	3.8e-08	1
RPOB2	1029	1061	HWI-700370F:168:C7JUKANXX:6:1116:9983:16481	multidrug	BAD59497.1|FEATURES|rpoB2|multidrug|rpoB2	0.999999497414	84.8	33	67.4	8.6e-13	1
MARR	78	110	HWI-700370F:168:C7JUKANXX:6:2201:8779:11384	multidrug	gi:686222516:ref:WP_031822618.1:|FEATURES|marR|multidrug|marR	1.0	100.0	33	67.0	1.1e-12	1
TRANSCRIPTIONAL_REGULATORY_PROTEIN_CPXR_CPXR	72	103	HWI-700370F:168:C7JUKANXX:6:1209:15856:54089	unclassified	CP001485.1.gene721.p01|FEATURES|transcriptional_regulatory_protein_CpxR_cpxR|unclassified|transcriptional_regulatory_protein_CpxR_cpxR	0.999999999998	71.9	32	51.6	4.9e-08	1
ABCA	344	375	HWI-700370F:168:C7JUKANXX:6:2116:16902:22766	multidrug	XP_753111.1|FEATURES|abcA|multidrug|abcA	0.999999481114	65.6	32	49.7	1.9e-07	1
ABCA	942	974	HWI-700370F:168:C7JUKANXX:6:1208:4413:89898	multidrug	XP_753111.1|FEATURES|abcA|multidrug|abcA	0.999999708594	97.0	33	65.5	3.3e-12	1
MEPA	420	451	HWI-700370F:168:C7JUKANXX:6:2116:1392:8554	multidrug	gi:686157080:ref:WP_031788612.1:|FEATURES|mepA|multidrug|mepA	1.0	93.8	32	58.2	5.2e-10	1
RPOB2	473	505	HWI-700370F:168:C7JUKANXX:6:1310:15605:61728	multidrug	BAD59497.1|FEATURES|rpoB2|multidrug|rpoB2	0.999999371329	78.8	33	58.9	3.1e-10	1
MULTIDRUG_ABC_TRANSPORTER	566	596	HWI-700370F:168:C7JUKANXX:6:1202:13582:26416	multidrug	gi:496018010:ref:WP_008742581.1:|FEATURES|multidrug_ABC_transporter|multidrug|multidrug_ABC_transporter	0.999999886544	64.5	31	45.8	2.7e-06	1
MULTIDRUG_ABC_TRANSPORTER	469	501	HWI-700370F:168:C7JUKANXX:6:1102:19789:99166	multidrug	gi:844773046:ref:WP_047936044.1:|FEATURES|multidrug_ABC_transporter|multidrug|multidrug_ABC_transporter	1.0	97.0	33	66.6	1.5e-12	1
ABCA	989	1021	HWI-700370F:168:C7JUKANXX:6:1114:3345:5145	multidrug	XP_753111.1|FEATURES|abcA|multidrug|abcA	0.99999944143	87.9	33	61.6	4.7e-11	1
MAJOR_FACILITATOR_SUPERFAMILY_TRANSPORTER	298	330	HWI-700370F:168:C7JUKANXX:6:1308:6575:43806	multidrug	NC_009487.5169637.p01|FEATURES|major_facilitator_superfamily_transporter|multidrug|major_facilitator_superfamily_transporter	0.99999962655	69.7	33	46.6	1.6e-06	1
ABCA	428	459	HWI-700370F:168:C7JUKANXX:6:1305:18169:56958	multidrug	XP_753111.1|FEATURES|abcA|multidrug|abcA	0.999999353085	62.5	32	45.1	4.6e-06	1
MACB	143	175	HWI-700370F:168:C7JUKANXX:6:1308:6628:33437	MLS	gi:746243059:ref:WP_039291473.1:|FEATURES|macB|MLS|macB	1.0	63.6	33	47.4	9.3e-07	1
ABCA	868	900	HWI-700370F:168:C7JUKANXX:6:1205:5090:62153	multidrug	XP_753111.1|FEATURES|abcA|multidrug|abcA	0.999999567718	75.8	33	53.9	9.9e-09	1
ABCA	932	964	HWI-700370F:168:C7JUKANXX:6:2111:14159:8159	multidrug	XP_753111.1|FEATURES|abcA|multidrug|abcA	0.999999670805	90.9	33	64.3	7.3e-12	1
ABCA	319	351	HWI-700370F:168:C7JUKANXX:6:2106:10169:33021	multidrug	XP_753111.1|FEATURES|abcA|multidrug|abcA	0.999999553147	72.7	33	53.1	1.7e-08	1
ABCA	802	834	HWI-700370F:168:C7JUKANXX:6:2114:2553:31516	multidrug	XP_753111.1|FEATURES|abcA|multidrug|abcA	0.99999957458	63.6	33	54.3	7.6e-09	1
ABCA	623	655	HWI-700370F:168:C7JUKANXX:6:1203:1065:18722	multidrug	XP_753111.1|FEATURES|abcA|multidrug|abcA	0.999999531664	60.6	33	52.0	3.8e-08	1
RPOB2	581	613	HWI-700370F:168:C7JUKANXX:6:1114:14873:39459	multidrug	BAD59497.1|FEATURES|rpoB2|multidrug|rpoB2	0.999999358332	81.8	33	58.2	5.2e-10	1
ABCA	344	376	HWI-700370F:168:C7JUKANXX:6:1104:11709:93740	multidrug	XP_753111.1|FEATURES|abcA|multidrug|abcA	0.999999514922	66.7	33	51.2	6.4e-08	1
NORB	364	396	HWI-700370F:168:C7JUKANXX:6:2212:15706:26638	fluoroquinolone	gi:494742298:ref:WP_007477706.1:|FEATURES|norB|fluoroquinolone|norB	1.0	75.8	33	56.6	1.5e-09	1
AAD(9)	225	255	HWI-700370F:168:C7JUKANXX:6:1105:16135:17844	aminoglycoside	AAX54909|FEATURES|aad(9)|aminoglycoside|aad(9)	0.999992723311	100.0	31	69.3	2.3e-13	1
RPOB2	511	542	HWI-700370F:168:C7JUKANXX:6:1101:15349:37330	multidrug	BAD59497.1|FEATURES|rpoB2|multidrug|rpoB2	0.999999217694	71.9	32	52.0	3.8e-08	1
MAJOR_FACILITATOR_SUPERFAMILY_TRANSPORTER	28	60	HWI-700370F:168:C7JUKANXX:6:2210:13325:66716	multidrug	NC_002952.2859362.p01|FEATURES|major_facilitator_superfamily_transporter|multidrug|major_facilitator_superfamily_transporter	0.999999859318	97.0	33	67.8	6.6e-13	1
ABCA	836	868	HWI-700370F:168:C7JUKANXX:6:2304:14918:100115	multidrug	XP_753111.1|FEATURES|abcA|multidrug|abcA	0.999999593773	78.8	33	55.5	3.4e-09	1
ABCA	231	263	HWI-700370F:168:C7JUKANXX:6:1115:15021:43194	multidrug	XP_753111.1|FEATURES|abcA|multidrug|abcA	0.999999634505	81.8	33	58.5	4.0e-10	1
EFRB	306	336	HWI-700370F:168:C7JUKANXX:6:2107:7074:95473	multidrug	CDO61516.1|FEATURES|efrB|multidrug|efrB	0.999999102045	67.7	31	47.0	1.2e-06	1
ABCA	1312	1343	HWI-700370F:168:C7JUKANXX:6:1212:11538:76744	multidrug	XP_753111.1|FEATURES|abcA|multidrug|abcA	0.999999560586	71.9	32	53.5	1.3e-08	1
MULTIDRUG_ABC_TRANSPORTER	450	482	HWI-700370F:168:C7JUKANXX:6:2208:4032:27976	multidrug	gi:896355182:ref:WP_049310020.1:|FEATURES|multidrug_ABC_transporter|multidrug|multidrug_ABC_transporter	1.0	72.7	33	52.4	2.9e-08	1
ABCA	546	578	HWI-700370F:168:C7JUKANXX:6:2106:5073:78822	multidrug	XP_753111.1|FEATURES|abcA|multidrug|abcA	0.999999399967	60.6	33	46.6	1.6e-06	1
ABCA	150	181	HWI-700370F:168:C7JUKANXX:6:1305:17811:74010	multidrug	XP_753111.1|FEATURES|abcA|multidrug|abcA	0.999999461725	68.8	32	48.9	3.2e-07	1
EFRB	186	218	HWI-700370F:168:C7JUKANXX:6:2111:12086:54597	multidrug	CDO61516.1|FEATURES|efrB|multidrug|efrB	1.0	63.6	33	48.9	3.2e-07	1
ABCA	956	986	HWI-700370F:168:C7JUKANXX:6:1116:9595:51235	multidrug	XP_753111.1|FEATURES|abcA|multidrug|abcA	0.999999399967	74.2	31	46.6	1.6e-06	1
ABCA	1305	1335	HWI-700370F:168:C7JUKANXX:6:1113:3426:12471	multidrug	XP_753111.1|FEATURES|abcA|multidrug|abcA	0.99999950621	71.0	31	50.8	8.4e-08	1
MULTIDRUG_ABC_TRANSPORTER	536	567	HWI-700370F:168:C7JUKANXX:6:2306:9999:95369	multidrug	gi:860594225:ref:WP_048475168.1:|FEATURES|multidrug_ABC_transporter|multidrug|multidrug_ABC_transporter	0.999999999993	65.6	32	47.0	1.2e-06	1
MULTIDRUG_ABC_TRANSPORTER	554	586	HWI-700370F:168:C7JUKANXX:6:1103:4738:91719	multidrug	gi:860594225:ref:WP_048475168.1:|FEATURES|multidrug_ABC_transporter|multidrug|multidrug_ABC_transporter	0.999999999999	66.7	33	46.6	1.6e-06	1
MULTIDRUG_ABC_TRANSPORTER	447	478	HWI-700370F:168:C7JUKANXX:6:2308:8242:30073	multidrug	gi:896355182:ref:WP_049310020.1:|FEATURES|multidrug_ABC_transporter|multidrug|multidrug_ABC_transporter	1.0	65.6	32	44.7	6.0e-06	1
ABCA	836	868	HWI-700370F:168:C7JUKANXX:6:1114:2760:81851	multidrug	XP_753111.1|FEATURES|abcA|multidrug|abcA	0.999999461725	72.7	33	48.9	3.2e-07	1
ABCA	541	573	HWI-700370F:168:C7JUKANXX:6:2215:20100:30991	multidrug	XP_753111.1|FEATURES|abcA|multidrug|abcA	0.999999604095	72.7	33	56.2	2.0e-09	1
ABCA	947	979	HWI-700370F:168:C7JUKANXX:6:2207:9379:30301	multidrug	XP_753111.1|FEATURES|abcA|multidrug|abcA	0.999999560586	69.7	33	53.5	1.3e-08	1
ABCA	921	952	HWI-700370F:168:C7JUKANXX:6:1305:8305:16655	multidrug	XP_753111.1|FEATURES|abcA|multidrug|abcA	0.999999625931	84.4	32	57.8	6.9e-10	1
ABCA	335	366	HWI-700370F:168:C7JUKANXX:6:2109:5063:15946	multidrug	XP_753111.1|FEATURES|abcA|multidrug|abcA	0.99999950621	62.5	32	50.8	8.4e-08	1
MACB	443	474	HWI-700370F:168:C7JUKANXX:6:1102:18795:27849	MLS	gi:545231548:ref:WP_021531156.1:|FEATURES|macB|MLS|macB	1.0	65.6	32	48.5	4.2e-07	1
ARLS	388	418	HWI-700370F:168:C7JUKANXX:6:1212:5278:88732	multidrug	YP_499945.1|FEATURES|arlS|multidrug|arlS	0.99999753716	71.0	31	47.8	7.1e-07	1
MULTIDRUG_ABC_TRANSPORTER	561	592	HWI-700370F:168:C7JUKANXX:6:2207:12910:68840	multidrug	gi:944152509:ref:WP_055644808.1:|FEATURES|multidrug_ABC_transporter|multidrug|multidrug_ABC_transporter	0.999999999808	62.5	32	47.0	1.2e-06	1
VANR	75	107	HWI-700370F:168:C7JUKANXX:6:2309:5199:82419	glycopeptide	CAB61229|FEATURES|vanR|glycopeptide|vanR	1.0	75.8	33	54.7	5.8e-09	1
ABCA	649	679	HWI-700370F:168:C7JUKANXX:6:1313:10347:78155	multidrug	XP_753111.1|FEATURES|abcA|multidrug|abcA	0.999999481114	64.5	31	49.7	1.9e-07	1
DFRC	118	150	HWI-700370F:168:C7JUKANXX:6:1212:16239:30089	diaminopyrimidine	AAO04716.1|FEATURES|dfrC|diaminopyrimidine|dfrC	0.999938117968	87.9	33	68.9	3.0e-13	1
ABCA	932	964	HWI-700370F:168:C7JUKANXX:6:1303:14468:73280	multidrug	XP_753111.1|FEATURES|abcA|multidrug|abcA	0.99999970021	93.9	33	64.7	5.6e-12	1
FMTC	613	645	HWI-700370F:168:C7JUKANXX:6:2306:1684:40583	beta-lactam	gi:1031796384:ref:WP_064136479.1:|FEATURES|fmtC|beta-lactam|fmtC	1.0	100.0	33	70.9	7.8e-14	1
ABCA	360	392	HWI-700370F:168:C7JUKANXX:6:2116:15188:72970	multidrug	XP_753111.1|FEATURES|abcA|multidrug|abcA	0.99999947153	63.6	33	49.3	2.4e-07	1
PATA	276	306	HWI-700370F:168:C7JUKANXX:6:2210:11108:5641	fluoroquinolone	NP_417544.5|FEATURES|patA|fluoroquinolone|patA	0.999977710244	67.7	31	44.7	6.0e-06	1
ABCA	1003	1034	HWI-700370F:168:C7JUKANXX:6:1314:9396:42874	multidrug	XP_753111.1|FEATURES|abcA|multidrug|abcA	0.999999481114	62.5	32	49.7	1.9e-07	1
ABCA	342	374	HWI-700370F:168:C7JUKANXX:6:2306:11872:92246	multidrug	XP_753111.1|FEATURES|abcA|multidrug|abcA	0.999999531664	66.7	33	52.0	3.8e-08	1
ABCA	252	283	HWI-700370F:168:C7JUKANXX:6:1209:20525:69858	multidrug	XP_753111.1|FEATURES|abcA|multidrug|abcA	0.99999950621	87.5	32	56.2	2.0e-09	1
NORA	157	189	HWI-700370F:168:C7JUKANXX:6:2102:11591:81678	multidrug	ZP_04060517|FEATURES|norA|multidrug|norA	1.0	100.0	33	68.6	3.9e-13	1
ABCA	335	366	HWI-700370F:168:C7JUKANXX:6:1303:7008:9386	multidrug	XP_753111.1|FEATURES|abcA|multidrug|abcA	0.99999950621	62.5	32	50.8	8.4e-08	1
MULTIDRUG_ABC_TRANSPORTER	385	415	HWI-700370F:168:C7JUKANXX:6:1212:9344:71642	multidrug	gi:748767925:ref:WP_040019608.1:|FEATURES|multidrug_ABC_transporter|multidrug|multidrug_ABC_transporter	0.999999999993	67.7	31	46.2	2.1e-06	1
MAJOR_FACILITATOR_SUPERFAMILY_TRANSPORTER	161	193	HWI-700370F:168:C7JUKANXX:6:2216:7204:94390	multidrug	NC_002952.2859362.p01|FEATURES|major_facilitator_superfamily_transporter|multidrug|major_facilitator_superfamily_transporter	0.999999999543	100.0	33	69.3	2.3e-13	1
MULTIDRUG_ABC_TRANSPORTER	537	569	HWI-700370F:168:C7JUKANXX:6:1102:11543:35331	multidrug	gi:926351744:ref:WP_053683383.1:|FEATURES|multidrug_ABC_transporter|multidrug|multidrug_ABC_transporter	1.0	66.7	33	48.9	3.2e-07	1
ABCA	133	163	HWI-700370F:168:C7JUKANXX:6:2314:12932:8187	multidrug	XP_753111.1|FEATURES|abcA|multidrug|abcA	0.999999339297	61.3	31	44.7	6.0e-06	1
GOLS	49	80	HWI-700370F:168:C7JUKANXX:6:2211:15337:9885	multidrug	NP_459349.1|FEATURES|golS|multidrug|golS	0.99999760063	68.8	32	45.4	3.5e-06	1
OMPF	289	321	HWI-700370F:168:C7JUKANXX:6:1210:12667:63399	multidrug	gi:15131544:emb:CAC48383.1:|FEATURES|ompF|multidrug|ompF	0.999999995521	72.7	33	59.3	2.4e-10	1
TETB	21	53	HWI-700370F:168:C7JUKANXX:6:1313:14451:46390	tetracycline	ZP_03561873|FEATURES|tetB|tetracycline|tetB	0.999999997095	100.0	33	65.5	3.3e-12	1
ABCA	948	980	HWI-700370F:168:C7JUKANXX:6:1216:6786:3966	multidrug	XP_753111.1|FEATURES|abcA|multidrug|abcA	0.999999679126	87.9	33	62.8	2.1e-11	1
EMRB-QACA_FAMILY_MAJOR_FACILITATOR_TRANSPORTER	328	360	HWI-700370F:168:C7JUKANXX:6:2209:1718:47051	multidrug	NC_002951.3237419.p01|FEATURES|EmrB-QacA_family_major_facilitator_transporter|multidrug|EmrB-QacA_family_major_facilitator_transporter	0.999999993333	100.0	33	73.6	1.2e-14	1
MAJOR_FACILITATOR_SUPERFAMILY_TRANSPORTER	481	513	HWI-700370F:168:C7JUKANXX:6:2111:5393:22491	multidrug	NC_002952.2859362.p01|FEATURES|major_facilitator_superfamily_transporter|multidrug|major_facilitator_superfamily_transporter	0.999999886063	100.0	33	69.7	1.7e-13	1
FMTC	717	749	HWI-700370F:168:C7JUKANXX:6:2207:19040:8993	beta-lactam	gi:1031796384:ref:WP_064136479.1:|FEATURES|fmtC|beta-lactam|fmtC	1.0	100.0	33	73.2	1.6e-14	1
ABCA	832	864	HWI-700370F:168:C7JUKANXX:6:2112:18773:33778	multidrug	XP_753111.1|FEATURES|abcA|multidrug|abcA	0.999999388064	60.6	33	46.2	2.1e-06	1
TRUNCATED_PUTATIVE_RESPONSE_REGULATOR_ARLR	115	147	HWI-700370F:168:C7JUKANXX:6:1110:15290:27683	unclassified	gi:446114283:ref:WP_000192138.1:|FEATURES|truncated_putative_response_regulator_ArlR|unclassified|truncated_putative_response_regulator_ArlR	0.999999999032	100.0	33	67.8	6.6e-13	1
EMRK	288	320	HWI-700370F:168:C7JUKANXX:6:2102:12267:36438	multidrug	gi:742917254:ref:WP_039022713.1:|FEATURES|emrK|multidrug|emrK	0.999999539726	63.6	33	50.4	1.1e-07	1
ERMA	101	133	HWI-700370F:168:C7JUKANXX:6:2201:4981:49429	MLS	P0A0H1|FEATURES|ermA|MLS|ermA	1.0	97.0	33	67.4	8.6e-13	1
MULTIDRUG_ABC_TRANSPORTER	488	519	HWI-700370F:168:C7JUKANXX:6:2115:17815:46275	multidrug	gi:943938624:ref:WP_055567802.1:|FEATURES|multidrug_ABC_transporter|multidrug|multidrug_ABC_transporter	1.0	62.5	32	45.1	4.6e-06	1
ABCA	874	904	HWI-700370F:168:C7JUKANXX:6:1209:4219:89655	multidrug	XP_753111.1|FEATURES|abcA|multidrug|abcA	0.999999422759	74.2	31	47.4	9.3e-07	1
ABCA	992	1024	HWI-700370F:168:C7JUKANXX:6:1208:16092:23415	multidrug	XP_753111.1|FEATURES|abcA|multidrug|abcA	0.999999674554	87.9	33	62.4	2.8e-11	1
MULTIDRUG_ABC_TRANSPORTER	496	526	HWI-700370F:168:C7JUKANXX:6:2310:20740:101028	multidrug	gi:662175949:ref:WP_030118884.1:|FEATURES|multidrug_ABC_transporter|multidrug|multidrug_ABC_transporter	1.0	67.7	31	47.8	7.1e-07	1
ABCA	1142	1174	HWI-700370F:168:C7JUKANXX:6:2304:2925:57058	multidrug	XP_753111.1|FEATURES|abcA|multidrug|abcA	0.99999957458	66.7	33	54.3	7.6e-09	1
MULTIDRUG_ABC_TRANSPORTER	62	94	HWI-700370F:168:C7JUKANXX:6:1112:3509:57941	multidrug	gi:686364868:ref:WP_031893738.1:|FEATURES|multidrug_ABC_transporter|multidrug|multidrug_ABC_transporter	1.0	100.0	33	69.3	2.3e-13	1
ABCA	876	907	HWI-700370F:168:C7JUKANXX:6:1314:8631:82378	multidrug	XP_753111.1|FEATURES|abcA|multidrug|abcA	0.999999388064	71.9	32	46.2	2.1e-06	1
MULTIDRUG_ABC_TRANSPORTER	243	275	HWI-700370F:168:C7JUKANXX:6:2105:8307:22112	multidrug	gi:686364868:ref:WP_031893738.1:|FEATURES|multidrug_ABC_transporter|multidrug|multidrug_ABC_transporter	1.0	100.0	33	68.6	3.9e-13	1
ROSB	268	300	HWI-700370F:168:C7JUKANXX:6:1101:13418:54110	fosmidomycin	YP_001007250|FEATURES|rosB|fosmidomycin|rosB	1.0	81.8	33	58.5	4.0e-10	1
QACB	193	225	HWI-700370F:168:C7JUKANXX:6:1310:17633:49272	multidrug	gi:727755142:ref:WP_033862510.1:|FEATURES|qacB|multidrug|qacB	0.916254953956	100.0	33	70.5	1.0e-13	1
ABCA	1223	1254	HWI-700370F:168:C7JUKANXX:6:2206:13996:81482	multidrug	XP_753111.1|FEATURES|abcA|multidrug|abcA	0.999999691405	78.1	32	63.9	9.6e-12	1
MULTIDRUG_ABC_TRANSPORTER	476	508	HWI-700370F:168:C7JUKANXX:6:1208:9721:2777	multidrug	gi:844773046:ref:WP_047936044.1:|FEATURES|multidrug_ABC_transporter|multidrug|multidrug_ABC_transporter	1.0	69.7	33	49.7	1.9e-07	1
ADEC	73	103	HWI-700370F:168:C7JUKANXX:6:1308:14599:40888	multidrug	CP003583.1.gene2512.p01|FEATURES|adeC|multidrug|adeC	0.999998775081	64.5	31	46.6	1.6e-06	1
MULTIDRUG_ABC_TRANSPORTER	479	509	HWI-700370F:168:C7JUKANXX:6:1202:5306:68380	multidrug	gi:943938624:ref:WP_055567802.1:|FEATURES|multidrug_ABC_transporter|multidrug|multidrug_ABC_transporter	1.0	71.0	31	50.1	1.4e-07	1
EMRB-QACA_FAMILY_MAJOR_FACILITATOR_TRANSPORTER	248	280	HWI-700370F:168:C7JUKANXX:6:2313:18426:43127	multidrug	NC_002951.3238155.p01|FEATURES|EmrB-QacA_family_major_facilitator_transporter|multidrug|EmrB-QacA_family_major_facilitator_transporter	0.99999984654	100.0	33	66.2	1.9e-12	1
ABCA	943	975	HWI-700370F:168:C7JUKANXX:6:1109:12594:83531	multidrug	XP_753111.1|FEATURES|abcA|multidrug|abcA	0.999999708594	97.0	33	65.5	3.3e-12	1
TETQ	9	41	HWI-700370F:168:C7JUKANXX:6:2202:20875:10477	tetracycline	Z21523.gene.p01|FEATURES|tetQ|tetracycline|tetQ	1.0	60.6	33	44.7	6.0e-06	1
MARR	32	64	HWI-700370F:168:C7JUKANXX:6:2108:15398:14255	multidrug	gi:488397771:ref:WP_002467156.1:|FEATURES|marR|multidrug|marR	1.0	100.0	33	69.7	1.7e-13	1
RPOB2	264	296	HWI-700370F:168:C7JUKANXX:6:2111:5639:95134	multidrug	BAD59497.1|FEATURES|rpoB2|multidrug|rpoB2	0.999999067367	63.6	33	47.4	9.3e-07	1
ABCA	130	162	HWI-700370F:168:C7JUKANXX:6:1307:14652:91569	multidrug	XP_753111.1|FEATURES|abcA|multidrug|abcA	0.999999539642	72.7	33	52.4	2.9e-08	1
BACA	174	206	HWI-700370F:168:C7JUKANXX:6:1107:6625:38975	bacitracin	ZP_04060511|FEATURES|bacA|bacitracin|bacA	1.0	100.0	33	70.1	1.3e-13	1
ABCA	354	386	HWI-700370F:168:C7JUKANXX:6:1312:7097:55928	multidrug	XP_753111.1|FEATURES|abcA|multidrug|abcA	0.99999944143	60.6	33	48.1	5.4e-07	1
MULTIDRUG_ABC_TRANSPORTER	500	532	HWI-700370F:168:C7JUKANXX:6:1310:6296:68732	multidrug	gi:943938624:ref:WP_055567802.1:|FEATURES|multidrug_ABC_transporter|multidrug|multidrug_ABC_transporter	1.0	66.7	33	48.5	4.2e-07	1
QACB	388	420	HWI-700370F:168:C7JUKANXX:6:2308:15082:53818	multidrug	AAK38457|FEATURES|qacB|multidrug|qacB	0.914906941661	100.0	33	66.2	1.9e-12	1
NORA	114	146	HWI-700370F:168:C7JUKANXX:6:1201:12285:74998	multidrug	gi:686250226:ref:WP_031836580.1:|FEATURES|norA|multidrug|norA	1.0	100.0	33	69.7	1.7e-13	1
ABCA	1000	1032	HWI-700370F:168:C7JUKANXX:6:1311:6222:52848	multidrug	XP_753111.1|FEATURES|abcA|multidrug|abcA	0.999999691405	84.8	33	63.9	9.6e-12	1
ABCA	1001	1032	HWI-700370F:168:C7JUKANXX:6:2112:5797:3561	multidrug	XP_753111.1|FEATURES|abcA|multidrug|abcA	0.999999615244	78.1	32	57.0	1.2e-09	1
TETA(46)	463	495	HWI-700370F:168:C7JUKANXX:6:1311:11553:81385	tetracycline	AET10444.1|FEATURES|tetA(46)|tetracycline|tetA(46)	0.999999985646	60.6	33	47.4	9.3e-07	1
ABCA	1041	1073	HWI-700370F:168:C7JUKANXX:6:1204:3751:35140	multidrug	XP_753111.1|FEATURES|abcA|multidrug|abcA	0.999999422759	63.6	33	47.4	9.3e-07	1
ABCA	997	1029	HWI-700370F:168:C7JUKANXX:6:1101:1159:98112	multidrug	XP_753111.1|FEATURES|abcA|multidrug|abcA	0.999999375857	87.9	33	65.5	3.3e-12	1
ABCA	935	967	HWI-700370F:168:C7JUKANXX:6:1301:18915:34925	multidrug	XP_753111.1|FEATURES|abcA|multidrug|abcA	0.999999539642	72.7	33	52.4	2.9e-08	1
MULTIDRUG_ABC_TRANSPORTER	563	593	HWI-700370F:168:C7JUKANXX:6:1306:5219:29122	multidrug	gi:947982677:ref:WP_056642336.1:|FEATURES|multidrug_ABC_transporter|multidrug|multidrug_ABC_transporter	0.999999909298	61.3	31	44.3	7.8e-06	1
MAJOR_FACILITATOR_SUPERFAMILY_TRANSPORTER	236	268	HWI-700370F:168:C7JUKANXX:6:2207:21225:59839	multidrug	NC_002952.2859362.p01|FEATURES|major_facilitator_superfamily_transporter|multidrug|major_facilitator_superfamily_transporter	0.999990755245	84.8	33	60.5	1.1e-10	1
NORB	279	310	HWI-700370F:168:C7JUKANXX:6:1114:10236:70422	fluoroquinolone	gi:494742298:ref:WP_007477706.1:|FEATURES|norB|fluoroquinolone|norB	1.0	68.8	32	47.8	7.1e-07	1
CLASS_A	45	76	HWI-700370F:168:C7JUKANXX:6:2109:2675:71627	beta-lactam	ABB82608|FEATURES|class_A|beta-lactam|class_A	1.0	100.0	32	63.9	9.6e-12	1
ABCA	1000	1032	HWI-700370F:168:C7JUKANXX:6:2107:2451:19266	multidrug	XP_753111.1|FEATURES|abcA|multidrug|abcA	0.999999691405	84.8	33	63.9	9.6e-12	1
ABCA	1198	1230	HWI-700370F:168:C7JUKANXX:6:2106:11110:9470	multidrug	XP_753111.1|FEATURES|abcA|multidrug|abcA	0.999999634505	72.7	33	58.5	4.0e-10	1
MARR	7	39	HWI-700370F:168:C7JUKANXX:6:1301:20868:65109	multidrug	gi:488397771:ref:WP_002467156.1:|FEATURES|marR|multidrug|marR	1.0	100.0	33	73.2	1.6e-14	1
MEPR	6	38	HWI-700370F:168:C7JUKANXX:6:2209:19942:54069	multidrug	YP_001440920.1|FEATURES|mepR|multidrug|mepR	0.999998954608	97.0	33	68.9	3.0e-13	1
ABCA	1005	1037	HWI-700370F:168:C7JUKANXX:6:1301:9420:81355	multidrug	XP_753111.1|FEATURES|abcA|multidrug|abcA	0.999999531664	69.7	33	52.0	3.8e-08	1
CLASS_A	231	263	HWI-700370F:168:C7JUKANXX:6:1108:13633:8008	beta-lactam	ABB82608|FEATURES|class_A|beta-lactam|class_A	1.0	100.0	33	70.1	1.3e-13	1
MULTIDRUG_ABC_TRANSPORTER	541	573	HWI-700370F:168:C7JUKANXX:6:2205:2841:79440	multidrug	gi:686364868:ref:WP_031893738.1:|FEATURES|multidrug_ABC_transporter|multidrug|multidrug_ABC_transporter	1.0	100.0	33	71.6	4.6e-14	1
MPHC	151	183	HWI-700370F:168:C7JUKANXX:6:2213:6960:79669	MLS	YP_001569069|FEATURES|mphC|MLS|mphC	1.0	100.0	33	76.3	1.9e-15	1
VATB	129	160	HWI-700370F:168:C7JUKANXX:6:1306:14781:60866	MLS	YP_002861121|FEATURES|vatB|MLS|vatB	1.0	62.5	32	47.8	7.1e-07	1
RPOB2	1021	1053	HWI-700370F:168:C7JUKANXX:6:2201:10409:44237	multidrug	BAD59497.1|FEATURES|rpoB2|multidrug|rpoB2	0.999999458107	90.9	33	70.1	1.3e-13	1
ABCA	337	369	HWI-700370F:168:C7JUKANXX:6:2305:3675:32366	multidrug	XP_753111.1|FEATURES|abcA|multidrug|abcA	0.999999514922	63.6	33	51.2	6.4e-08	1
ABCA	277	308	HWI-700370F:168:C7JUKANXX:6:2215:21232:84785	multidrug	XP_753111.1|FEATURES|abcA|multidrug|abcA	0.999999630936	75.0	32	58.2	5.2e-10	1
MAJOR_FACILITATOR_SUPERFAMILY_TRANSPORTER	151	183	HWI-700370F:168:C7JUKANXX:6:2307:3709:27630	multidrug	NC_002952.2859362.p01|FEATURES|major_facilitator_superfamily_transporter|multidrug|major_facilitator_superfamily_transporter	0.999999998034	100.0	33	68.2	5.1e-13	1
RPOB2	893	924	HWI-700370F:168:C7JUKANXX:6:2303:18045:56437	multidrug	BAD59497.1|FEATURES|rpoB2|multidrug|rpoB2	0.999999264536	71.9	32	53.9	9.9e-09	1
MEPA	129	161	HWI-700370F:168:C7JUKANXX:6:1215:9337:36508	multidrug	gi:686157080:ref:WP_031788612.1:|FEATURES|mepA|multidrug|mepA	1.0	100.0	33	66.2	1.9e-12	1
MDTC	344	375	HWI-700370F:168:C7JUKANXX:6:1201:7382:44481	multidrug	CP004022.1.gene1674.p01|FEATURES|mdtC|multidrug|mdtC	1.0	87.5	32	54.3	7.6e-09	1
MULTIDRUG_ABC_TRANSPORTER	558	589	HWI-700370F:168:C7JUKANXX:6:2107:18163:65082	multidrug	gi:517787730:ref:WP_018957938.1:|FEATURES|multidrug_ABC_transporter|multidrug|multidrug_ABC_transporter	1.0	68.8	32	51.6	4.9e-08	1
ABCA	254	285	HWI-700370F:168:C7JUKANXX:6:2115:10352:10861	multidrug	XP_753111.1|FEATURES|abcA|multidrug|abcA	0.999999490356	65.6	32	50.1	1.4e-07	1
STAPHYLOCOCCUS_MUPA_CONFERRING_RESISTANCE_TO_MUPIROCIN	279	311	HWI-700370F:168:C7JUKANXX:6:1103:7710:81486	mupirocin	CAA53189|FEATURES|Staphylococcus_mupA_conferring_resistance_to_mupirocin|mupirocin|Staphylococcus_mupA_conferring_resistance_to_mupirocin	0.99999996321	100.0	33	72.4	2.7e-14	1
MULTIDRUG_ABC_TRANSPORTER	480	511	HWI-700370F:168:C7JUKANXX:6:1203:1695:13608	multidrug	gi:1033217078:gb:OAR27197.1:|FEATURES|multidrug_ABC_transporter|multidrug|multidrug_ABC_transporter	1.0	75.0	32	51.6	4.9e-08	1
RPOB2	355	387	HWI-700370F:168:C7JUKANXX:6:2105:11644:25211	multidrug	BAD59497.1|FEATURES|rpoB2|multidrug|rpoB2	0.999999404997	81.8	33	60.8	8.1e-11	1
LMRB	73	105	HWI-700370F:168:C7JUKANXX:6:1304:1349:70230	MLS	gi:498485855:ref:WP_010787543.1:|FEATURES|lmrB|MLS|lmrB	1.0	100.0	33	67.8	6.6e-13	1
ABCA	359	391	HWI-700370F:168:C7JUKANXX:6:1304:15332:4134	multidrug	XP_753111.1|FEATURES|abcA|multidrug|abcA	0.999999411556	75.8	33	55.5	3.4e-09	1
ABCA	449	479	HWI-700370F:168:C7JUKANXX:6:1102:12079:17499	multidrug	XP_753111.1|FEATURES|abcA|multidrug|abcA	0.999999411556	64.5	31	47.0	1.2e-06	1
ABCA	992	1022	HWI-700370F:168:C7JUKANXX:6:2315:12050:12381	multidrug	XP_753111.1|FEATURES|abcA|multidrug|abcA	0.999999604095	80.6	31	56.2	2.0e-09	1
MULTIDRUG_ABC_TRANSPORTER	377	407	HWI-700370F:168:C7JUKANXX:6:2202:11139:91506	multidrug	gi:920538074:ref:WP_052996048.1:|FEATURES|multidrug_ABC_transporter|multidrug|multidrug_ABC_transporter	1.0	67.7	31	46.2	2.1e-06	1
TETP	71	103	HWI-700370F:168:C7JUKANXX:6:1316:7235:7698	tetracycline	NP_348076|FEATURES|tetP|tetracycline|tetP	1.0	63.6	33	49.3	2.4e-07	1
STAPHYLOCOCCUS_MUPA_CONFERRING_RESISTANCE_TO_MUPIROCIN	416	448	HWI-700370F:168:C7JUKANXX:6:1108:10922:15780	mupirocin	CAA53189|FEATURES|Staphylococcus_mupA_conferring_resistance_to_mupirocin|mupirocin|Staphylococcus_mupA_conferring_resistance_to_mupirocin	0.99999998057	100.0	33	80.9	7.6e-17	1
CHLORAMPHENICOL_EXPORTER	45	77	HWI-700370F:168:C7JUKANXX:6:1103:11479:59056	phenicol	CAI43343|FEATURES|chloramphenicol_exporter|phenicol|chloramphenicol_exporter	1.0	60.6	33	45.8	2.7e-06	1
ABCA	975	1007	HWI-700370F:168:C7JUKANXX:6:2306:17447:78892	multidrug	XP_753111.1|FEATURES|abcA|multidrug|abcA	0.999999667095	84.8	33	61.6	4.7e-11	1
MULTIDRUG_ABC_TRANSPORTER	478	508	HWI-700370F:168:C7JUKANXX:6:1207:11891:36080	multidrug	gi:1031799645:ref:WP_064138838.1:|FEATURES|multidrug_ABC_transporter|multidrug|multidrug_ABC_transporter	1.0	71.0	31	46.2	2.1e-06	1
ABCA	863	895	HWI-700370F:168:C7JUKANXX:6:1109:4957:85722	multidrug	XP_753111.1|FEATURES|abcA|multidrug|abcA	0.999999399967	78.8	33	58.2	5.2e-10	1
EMRB-QACA_FAMILY_MAJOR_FACILITATOR_TRANSPORTER	25	57	HWI-700370F:168:C7JUKANXX:6:2111:4399:20737	multidrug	NC_002951.3238155.p01|FEATURES|EmrB-QacA_family_major_facilitator_transporter|multidrug|EmrB-QacA_family_major_facilitator_transporter	0.999999800862	84.8	33	59.7	1.8e-10	1
ABCA	1207	1238	HWI-700370F:168:C7JUKANXX:6:1208:7929:96605	multidrug	XP_753111.1|FEATURES|abcA|multidrug|abcA	0.999999523409	68.8	32	51.6	4.9e-08	1
ABCA	249	281	HWI-700370F:168:C7JUKANXX:6:1202:20037:30254	multidrug	XP_753111.1|FEATURES|abcA|multidrug|abcA	0.999999593773	81.8	33	55.5	3.4e-09	1
ABCA	1327	1359	HWI-700370F:168:C7JUKANXX:6:1308:1200:99815	multidrug	XP_753111.1|FEATURES|abcA|multidrug|abcA	0.999999353085	66.7	33	45.1	4.6e-06	1
POXTA	159	190	HWI-700370F:168:C7JUKANXX:6:1310:13174:14832	multidrug	AVI44920.1|FEATURES|poxtA|multidrug|poxtA	0.999999320098	65.6	32	48.1	5.4e-07	1
STAPHYLOCOCCUS_MUPA_CONFERRING_RESISTANCE_TO_MUPIROCIN	378	410	HWI-700370F:168:C7JUKANXX:6:2108:14856:68547	mupirocin	CAA53189|FEATURES|Staphylococcus_mupA_conferring_resistance_to_mupirocin|mupirocin|Staphylococcus_mupA_conferring_resistance_to_mupirocin	0.999999991185	100.0	33	82.0	3.4e-17	1
RPOB2	884	915	HWI-700370F:168:C7JUKANXX:6:1211:6006:98789	multidrug	BAD59497.1|FEATURES|rpoB2|multidrug|rpoB2	0.999999255042	71.9	32	53.5	1.3e-08	1
MULTIDRUG_ABC_TRANSPORTER	489	521	HWI-700370F:168:C7JUKANXX:6:2102:17049:69033	multidrug	gi:764446018:ref:WP_044369325.1:|FEATURES|multidrug_ABC_transporter|multidrug|multidrug_ABC_transporter	0.999999899697	60.6	33	45.1	4.6e-06	1
ABCA	261	293	HWI-700370F:168:C7JUKANXX:6:2213:3589:70011	multidrug	XP_753111.1|FEATURES|abcA|multidrug|abcA	0.999999539642	66.7	33	52.4	2.9e-08	1
ABCA	254	286	HWI-700370F:168:C7JUKANXX:6:2315:6686:37429	multidrug	XP_753111.1|FEATURES|abcA|multidrug|abcA	0.999999514922	63.6	33	51.2	6.4e-08	1
ARLS	222	254	HWI-700370F:168:C7JUKANXX:6:1315:13855:98829	multidrug	YP_499945.1|FEATURES|arlS|multidrug|arlS	0.999998800317	93.9	33	64.7	5.6e-12	1
[truncated: 12,765 more rows]
