# Supplementary material for: Machine learning algorithm to characterize antimicrobial resistance associated with the International Space Station surface microbiome
Source: Microbiome. 2022 Aug 24;10:134. doi: 10.1186/s40168-022-01332-w (PMC9400218; doi:10.1186/s40168-022-01332-w)
Supplement: Supplementary file 6 — Additional file 5: File S1. Raw results of the DeepARG analyses (zip compressed). [file 40168_2022_1332_MOESM5_ESM.zip › Additional file 5- File S1/DeepARG-SS/F1_L2_PMA_GC_.out.mapping.ARG]

#ARG	query-start	query-end	read_id	predicted_ARG-class	best-hit	probability	identity	alignment-length	alignment-bitscore	alignment-evalue	counts
VANR	79	110	HWI-700370F:172:C7MWMANXX:3:2315:10722:93473	glycopeptide	gi:447203851:ref:WP_001281107.1:|FEATURES|vanR|glycopeptide|vanR	0.999999999999	68.8	32	48.5	4.2e-07	1
MULTIDRUG_ABC_TRANSPORTER	663	695	HWI-700370F:172:C7MWMANXX:3:1109:6928:79623	multidrug	NC_010400.5984909.p01|FEATURES|multidrug_ABC_transporter|multidrug|multidrug_ABC_transporter	1.0	75.8	33	58.5	4.0e-10	1
TRUNCATED_PUTATIVE_RESPONSE_REGULATOR_ARLR	77	109	HWI-700370F:172:C7MWMANXX:3:1315:20186:52030	unclassified	HE999704.1.gene1528.p01|FEATURES|truncated_putative_response_regulator_ArlR|unclassified|truncated_putative_response_regulator_ArlR	0.999999347235	66.7	33	48.9	3.2e-07	1
MEXC	287	319	HWI-700370F:172:C7MWMANXX:3:2308:13665:90146	multidrug	NP_521874|FEATURES|mexC|multidrug|mexC	0.999999998827	69.7	33	49.7	1.9e-07	1
ACRF	86	118	HWI-700370F:172:C7MWMANXX:3:1204:18498:100487	multidrug	CP000647.1.gene3710.p01|FEATURES|acrF|multidrug|acrF	0.999999998522	81.8	33	54.7	5.8e-09	1
MTRD	163	195	HWI-700370F:172:C7MWMANXX:3:1107:20925:81558	multidrug	NP_274718.1|FEATURES|mtrD|multidrug|mtrD	1.0	63.6	33	50.4	1.1e-07	1
MEXF	304	336	HWI-700370F:172:C7MWMANXX:3:1312:19814:36150	multidrug	gi:655279967:ref:WP_028689378.1:|FEATURES|mexF|multidrug|mexF	1.0	75.8	33	55.1	4.4e-09	1
MEXD	792	824	HWI-700370F:172:C7MWMANXX:3:2102:6080:27102	multidrug	YP_001668663|FEATURES|mexD|multidrug|mexD	0.999999859533	63.6	33	51.2	6.4e-08	1
SMEB	355	387	HWI-700370F:172:C7MWMANXX:3:2201:12895:27364	multidrug	gi:924026131:emb:CRX68731.1:|FEATURES|smeB|multidrug|smeB	1.0	93.9	33	67.4	8.6e-13	1
GOLS	8	40	HWI-700370F:172:C7MWMANXX:3:1104:6111:17640	multidrug	NP_459349.1|FEATURES|golS|multidrug|golS	0.999997845382	66.7	33	49.3	2.4e-07	1
ROSB	181	211	HWI-700370F:172:C7MWMANXX:3:1302:14871:76622	fosmidomycin	gi:544012122:gb:ERK10884.1:|FEATURES|rosB|fosmidomycin|rosB	1.0	67.7	31	47.4	9.3e-07	1
GOLS	1	33	HWI-700370F:172:C7MWMANXX:3:2301:18893:56724	multidrug	NP_459349.1|FEATURES|golS|multidrug|golS	0.99999779587	69.7	33	48.9	3.2e-07	1
ADEL	44	74	HWI-700370F:172:C7MWMANXX:3:1204:12982:23637	multidrug	ALH22601.1|FEATURES|adeL|multidrug|adeL	0.999999084199	61.3	31	48.1	5.4e-07	1
CHLORAMPHENICOL_AND_FLORFENICOL_RESISTANCE	108	138	HWI-700370F:172:C7MWMANXX:3:1301:3150:94377	phenicol	CP001581.1.gene3143.p01|FEATURES|chloramphenicol_and_florfenicol_resistance|phenicol|chloramphenicol_and_florfenicol_resistance	0.999801915346	61.3	31	44.7	6.0e-06	1
MEXN	445	476	HWI-700370F:172:C7MWMANXX:3:2313:5109:16493	multidrug	BAE06006.1|FEATURES|mexN|multidrug|mexN	0.999999089928	62.5	32	45.1	4.6e-06	1
MEXB	186	218	HWI-700370F:172:C7MWMANXX:3:2313:3415:76827	multidrug	YP_001345921|FEATURES|mexB|multidrug|mexB	1.0	78.8	33	57.4	9.0e-10	1
BACA	201	233	HWI-700370F:172:C7MWMANXX:3:2112:18931:81600	bacitracin	YP_970399|FEATURES|bacA|bacitracin|bacA	1.0	97.0	33	67.8	6.6e-13	1
TAEA	190	222	HWI-700370F:172:C7MWMANXX:3:1304:5636:16547	pleuromutilin	APB03219.1|FEATURES|TaeA|pleuromutilin|TaeA	0.999785550144	60.6	33	45.4	3.5e-06	1
MEXP	309	341	HWI-700370F:172:C7MWMANXX:3:2316:2004:74889	multidrug	BAE06007.1|FEATURES|mexP|multidrug|mexP	0.999997955291	66.7	33	49.3	2.4e-07	1
OPRJ	309	341	HWI-700370F:172:C7MWMANXX:3:2314:17037:80254	multidrug	gi:489552176:ref:WP_003456783.1:|FEATURES|oprJ|multidrug|oprJ	1.0	63.6	33	48.1	5.4e-07	1
EMRA	271	303	HWI-700370F:172:C7MWMANXX:3:1107:19642:89679	multidrug	gi:506486765:ref:WP_015963310.1:|FEATURES|emrA|multidrug|emrA	0.985658976772	75.8	33	53.5	1.3e-08	1
DFRA21	103	135	HWI-700370F:172:C7MWMANXX:3:2206:9905:58707	diaminopyrimidine	ACR66838|FEATURES|dfrA21|diaminopyrimidine|dfrA21	0.999994929969	63.6	33	47.8	7.1e-07	1
ADEB	973	1004	HWI-700370F:172:C7MWMANXX:3:2113:3811:83043	multidrug	ZP_04661876|FEATURES|adeB|multidrug|adeB	1.0	78.1	32	56.6	1.5e-09	1
ACRB	258	289	HWI-700370F:172:C7MWMANXX:3:2302:3072:56240	multidrug	ZP_03832747|FEATURES|acrB|multidrug|acrB	1.0	65.6	32	47.8	7.1e-07	1
ADEL	46	76	HWI-700370F:172:C7MWMANXX:3:1305:11139:7970	multidrug	ALH22601.1|FEATURES|adeL|multidrug|adeL	0.999999084199	64.5	31	48.1	5.4e-07	1
MEXF	413	445	HWI-700370F:172:C7MWMANXX:3:2204:3906:12913	multidrug	gi:504104202:ref:WP_014338188.1:|FEATURES|mexF|multidrug|mexF	1.0	93.9	33	64.3	7.3e-12	1
ROSB	253	285	HWI-700370F:172:C7MWMANXX:3:1305:17189:40333	fosmidomycin	AAS61092|FEATURES|rosB|fosmidomycin|rosB	1.0	81.8	33	58.9	3.1e-10	1
MCR-2	235	267	HWI-700370F:172:C7MWMANXX:3:2107:9703:71425	peptide	WP_065419574.1|FEATURES|MCR-2|peptide|MCR-2	0.999999999944	66.7	33	47.4	9.3e-07	1
ROSB	44	74	HWI-700370F:172:C7MWMANXX:3:1303:9105:17358	fosmidomycin	ZP_04631861|FEATURES|rosB|fosmidomycin|rosB	1.0	77.4	31	53.1	1.7e-08	1
EMRK	308	339	HWI-700370F:172:C7MWMANXX:3:1214:18496:32471	multidrug	gi:693092086:ref:WP_032250388.1:|FEATURES|emrK|multidrug|emrK	0.988618726005	68.8	32	51.6	4.9e-08	1
BACA	5	36	HWI-700370F:172:C7MWMANXX:3:1316:6734:87293	bacitracin	ZP_03041263|FEATURES|bacA|bacitracin|bacA	1.0	78.1	32	57.8	6.9e-10	1
MULTIDRUG_ABC_TRANSPORTER	469	500	HWI-700370F:172:C7MWMANXX:3:2113:9145:9928	multidrug	gi:1031799645:ref:WP_064138838.1:|FEATURES|multidrug_ABC_transporter|multidrug|multidrug_ABC_transporter	1.0	75.0	32	54.3	7.6e-09	1
MEXE	304	336	HWI-700370F:172:C7MWMANXX:3:2207:13684:99668	multidrug	gi:497308478:ref:WP_009622695.1:|FEATURES|mexE|multidrug|mexE	0.999998516883	60.6	33	45.4	3.5e-06	1
ADEF	929	959	HWI-700370F:172:C7MWMANXX:3:1214:4886:14756	multidrug	CAJ77856.1|FEATURES|adeF|multidrug|adeF	1.0	90.3	31	54.7	5.8e-09	1
MEXD	809	841	HWI-700370F:172:C7MWMANXX:3:1212:9868:21516	multidrug	YP_001668663|FEATURES|mexD|multidrug|mexD	1.0	72.7	33	56.6	1.5e-09	1
TLCC	29	61	HWI-700370F:172:C7MWMANXX:3:1115:14902:8546	MLS	M57437.gene.p01|FEATURES|tlcC|MLS|tlcC	0.999999923873	60.6	33	44.7	6.0e-06	1
EMRB-QACA_FAMILY_MAJOR_FACILITATOR_TRANSPORTER	147	178	HWI-700370F:172:C7MWMANXX:3:2214:10212:27874	multidrug	EU408347.1.gene6.p01|FEATURES|EmrB-QacA_family_major_facilitator_transporter|multidrug|EmrB-QacA_family_major_facilitator_transporter	0.999998076153	65.6	32	59.7	1.8e-10	1
MTRD	952	984	HWI-700370F:172:C7MWMANXX:3:1308:5332:2244	multidrug	NP_274718.1|FEATURES|mtrD|multidrug|mtrD	1.0	81.8	33	57.4	9.0e-10	1
OPRM	373	404	HWI-700370F:172:C7MWMANXX:3:2309:17165:3453	multidrug	gi:872412160:emb:CRX31464.1:|FEATURES|oprM|multidrug|oprM	0.999999957662	71.9	32	50.1	1.4e-07	1
MULTIDRUG_ABC_TRANSPORTER	387	419	HWI-700370F:172:C7MWMANXX:3:2315:7901:96307	multidrug	gi:516574297:ref:WP_017949361.1:|FEATURES|multidrug_ABC_transporter|multidrug|multidrug_ABC_transporter	1.0	66.7	33	48.9	3.2e-07	1
MTRD	158	188	HWI-700370F:172:C7MWMANXX:3:2208:2191:55627	multidrug	NP_274718.1|FEATURES|mtrD|multidrug|mtrD	1.0	71.0	31	53.1	1.7e-08	1
MEXA	29	59	HWI-700370F:172:C7MWMANXX:3:1109:5201:79138	multidrug	gi:686192802:ref:WP_031805254.1:|FEATURES|mexA|multidrug|mexA	1.0	67.7	31	44.3	7.8e-06	1
RPOB2	356	388	HWI-700370F:172:C7MWMANXX:3:2210:17578:96989	multidrug	BAD59497.1|FEATURES|rpoB2|multidrug|rpoB2	0.999999140024	66.7	33	50.4	1.1e-07	1
MACB	144	176	HWI-700370F:172:C7MWMANXX:3:2102:14230:19868	MLS	gi:693106883:ref:WP_032260279.1:|FEATURES|macB|MLS|macB	1.0	66.7	33	49.7	1.9e-07	1
BCR-1	60	91	HWI-700370F:172:C7MWMANXX:3:1216:17530:80444	bicyclomycin	ALV80601.1|FEATURES|bcr-1|bicyclomycin|bcr-1	0.999982382825	65.6	32	45.8	2.7e-06	1
RPOB2	445	477	HWI-700370F:172:C7MWMANXX:3:2105:18395:45681	multidrug	BAD59497.1|FEATURES|rpoB2|multidrug|rpoB2	0.99999893342	84.8	33	65.5	3.3e-12	1
MACB	534	566	HWI-700370F:172:C7MWMANXX:3:1113:18186:34930	MLS	gi:657888313:ref:WP_029592374.1:|FEATURES|macB|MLS|macB	1.0	90.9	33	62.4	2.8e-11	1
MSI-1	197	227	HWI-700370F:172:C7MWMANXX:3:1316:16708:90130	beta-lactam	AJP77057|FEATURES|MSI-1|beta-lactam|MSI-1	0.999999961479	61.3	31	46.6	1.6e-06	1
SMEE	664	696	HWI-700370F:172:C7MWMANXX:3:1213:5301:59217	multidrug	YP_002706077|FEATURES|smeE|multidrug|smeE	0.999999996534	60.6	33	48.1	5.4e-07	1
TETA	413	445	HWI-700370F:172:C7MWMANXX:3:2215:3148:77770	tetracycline	gi:171851258:emb:CAQ04234.1:|FEATURES|tetA|tetracycline|tetA	0.999999999995	63.6	33	45.8	2.7e-06	1
MDTB	726	758	HWI-700370F:172:C7MWMANXX:3:1116:10469:8566	multidrug	CP001918.1.gene3440.p01|FEATURES|mdtB|multidrug|mdtB	0.999990732645	60.6	33	47.4	9.3e-07	1
ARNA	536	568	HWI-700370F:172:C7MWMANXX:3:2103:6225:65617	peptide	NP_252244|FEATURES|arnA|peptide|arnA	0.999999704382	66.7	33	45.8	2.7e-06	1
GOLS	23	54	HWI-700370F:172:C7MWMANXX:3:2114:12678:98896	multidrug	NP_459349.1|FEATURES|golS|multidrug|golS	0.999997540373	65.6	32	47.0	1.2e-06	1
MEXY	463	495	HWI-700370F:172:C7MWMANXX:3:2101:6256:56064	multidrug	BAA34300|FEATURES|mexY|multidrug|mexY	1.0	87.9	33	60.1	1.4e-10	1
BACA	93	125	HWI-700370F:172:C7MWMANXX:3:1301:2233:12863	bacitracin	NP_840140|FEATURES|bacA|bacitracin|bacA	0.999999999989	69.7	33	47.8	7.1e-07	1
MACB	129	159	HWI-700370F:172:C7MWMANXX:3:1315:10243:72284	MLS	gi:1035686596:ref:WP_064530178.1:|FEATURES|macB|MLS|macB	1.0	67.7	31	47.0	1.2e-06	1
MEXD	313	344	HWI-700370F:172:C7MWMANXX:3:1313:7775:8075	multidrug	YP_608682|FEATURES|mexD|multidrug|mexD	0.999999998603	62.5	32	50.1	1.4e-07	1
BACA	19	51	HWI-700370F:172:C7MWMANXX:3:2116:6747:61923	bacitracin	YP_970399|FEATURES|bacA|bacitracin|bacA	1.0	97.0	33	66.2	1.9e-12	1
RPOB2	805	837	HWI-700370F:172:C7MWMANXX:3:1310:4230:46446	multidrug	BAD59497.1|FEATURES|rpoB2|multidrug|rpoB2	0.999999008162	66.7	33	47.0	1.2e-06	1
MTRD	930	962	HWI-700370F:172:C7MWMANXX:3:2208:17233:5706	multidrug	NP_274718.1|FEATURES|mtrD|multidrug|mtrD	1.0	78.8	33	59.7	1.8e-10	1
MULTIDRUG_ABC_TRANSPORTER	476	508	HWI-700370F:172:C7MWMANXX:3:1209:15997:96925	multidrug	gi:686437164:ref:WP_031922890.1:|FEATURES|multidrug_ABC_transporter|multidrug|multidrug_ABC_transporter	1.0	72.7	33	49.7	1.9e-07	1
OPCM	171	203	HWI-700370F:172:C7MWMANXX:3:2303:6796:87663	multidrug	YP_002100652|FEATURES|opcM|multidrug|opcM	0.999996054481	69.7	33	45.1	4.6e-06	1
PENA	402	434	HWI-700370F:172:C7MWMANXX:3:1201:15698:14547	beta-lactam	AAP46601|FEATURES|penA|beta-lactam|penA	1.0	66.7	33	51.6	4.9e-08	1
ARNA	368	398	HWI-700370F:172:C7MWMANXX:3:1215:20815:77245	polymyxin	gi:510924105:ref:WP_016244890.1:|FEATURES|arnA|polymyxin|arnA	0.962276952712	74.2	31	56.6	1.5e-09	1
OMPR	195	226	HWI-700370F:172:C7MWMANXX:3:2112:1412:71853	multidrug	NC_008702.1.4607594.p01|FEATURES|ompR|multidrug|ompR	0.999997989039	71.9	32	52.0	3.8e-08	1
TETO	70	101	HWI-700370F:172:C7MWMANXX:3:2110:9800:95573	tetracycline	AAW34142|FEATURES|tetO|tetracycline|tetO	1.0	65.6	32	45.8	2.7e-06	1
MULTIDRUG_ABC_TRANSPORTER	131	163	HWI-700370F:172:C7MWMANXX:3:1315:11119:68850	multidrug	NC_010400.5984909.p01|FEATURES|multidrug_ABC_transporter|multidrug|multidrug_ABC_transporter	1.0	81.8	33	57.8	6.9e-10	1
MEXN	431	463	HWI-700370F:172:C7MWMANXX:3:2316:3252:18832	multidrug	BAE06006.1|FEATURES|mexN|multidrug|mexN	0.999999999108	60.6	33	47.4	9.3e-07	1
TCMA	172	202	HWI-700370F:172:C7MWMANXX:3:1215:12341:26792	tetracenomycin_C	YP_002188856|FEATURES|tcmA|tetracenomycin_C|tcmA	0.999952308991	64.5	31	45.8	2.7e-06	1
RPOB2	1069	1101	HWI-700370F:172:C7MWMANXX:3:2216:5104:19667	multidrug	BAD59497.1|FEATURES|rpoB2|multidrug|rpoB2	0.999999116178	66.7	33	49.7	1.9e-07	1
OPRM	331	362	HWI-700370F:172:C7MWMANXX:3:1313:6462:74471	multidrug	NC_008702.1.4606278.p01|FEATURES|oprM|multidrug|oprM	1.0	78.1	32	54.3	7.6e-09	1
OMPR	65	99	HWI-700370F:172:C7MWMANXX:3:2210:12426:91041	multidrug	NC_008702.1.4607594.p01|FEATURES|ompR|multidrug|ompR	0.999997852323	62.9	35	47.8	7.1e-07	1
MULTIDRUG_ABC_TRANSPORTER	463	493	HWI-700370F:172:C7MWMANXX:3:2309:17651:30279	multidrug	gi:1031799645:ref:WP_064138838.1:|FEATURES|multidrug_ABC_transporter|multidrug|multidrug_ABC_transporter	1.0	71.0	31	48.9	3.2e-07	1
MEXA	63	95	HWI-700370F:172:C7MWMANXX:3:1107:20109:49413	multidrug	gi:896372078:ref:WP_049317199.1:|FEATURES|mexA|multidrug|mexA	1.0	66.7	33	46.2	2.1e-06	1
MACB	149	179	HWI-700370F:172:C7MWMANXX:3:1305:11639:94180	MLS	gi:1022664304:ref:WP_063420886.1:|FEATURES|macB|MLS|macB	1.0	67.7	31	44.7	6.0e-06	1
ADEB	278	310	HWI-700370F:172:C7MWMANXX:3:2106:13025:30675	multidrug	gi:820774600:ref:WP_046738612.1:|FEATURES|adeB|multidrug|adeB	1.0	66.7	33	48.1	5.4e-07	1
EFRB	313	344	HWI-700370F:172:C7MWMANXX:3:2114:12854:63474	multidrug	CDO61516.1|FEATURES|efrB|multidrug|efrB	0.999997315608	68.8	32	47.0	1.2e-06	1
TETO	71	101	HWI-700370F:172:C7MWMANXX:3:1213:9419:15197	tetracycline	AAW34142|FEATURES|tetO|tetracycline|tetO	0.999999996982	67.7	31	45.4	3.5e-06	1
MEXF	375	406	HWI-700370F:172:C7MWMANXX:3:2115:9802:16794	multidrug	gi:852275723:ref:WP_048329135.1:|FEATURES|mexF|multidrug|mexF	1.0	87.5	32	60.1	1.4e-10	1
CFRC	106	138	HWI-700370F:172:C7MWMANXX:3:2214:8382:46823	phenicol	YP_001255356.1|FEATURES|cfrC|phenicol|cfrC	0.995112930054	66.7	33	51.2	6.4e-08	1
BACA	204	236	HWI-700370F:172:C7MWMANXX:3:2212:9411:101079	bacitracin	ZP_04577926|FEATURES|bacA|bacitracin|bacA	0.99999999982	72.7	33	49.3	2.4e-07	1
MCR-3	254	286	HWI-700370F:172:C7MWMANXX:3:2202:13552:39191	peptide	ASF81896.1|FEATURES|MCR-3|peptide|MCR-3	0.999999999955	66.7	33	50.4	1.1e-07	1
FARA	224	255	HWI-700370F:172:C7MWMANXX:3:1205:5327:60674	antibacterial_free_fatty_acids	NP_273367.1|FEATURES|farA|antibacterial_free_fatty_acids|farA	0.999706279981	78.1	32	54.7	5.8e-09	1
MEXE	68	100	HWI-700370F:172:C7MWMANXX:3:1309:12529:10871	multidrug	gi:491562557:ref:WP_005420143.1:|FEATURES|mexE|multidrug|mexE	1.0	69.7	33	57.4	9.0e-10	1
CTX-M	43	73	HWI-700370F:172:C7MWMANXX:3:1213:8677:73414	beta-lactam	ABI20753|FEATURES|CTX-M|beta-lactam|CTX-M	1.0	67.7	31	47.4	9.3e-07	1
MEXK	404	436	HWI-700370F:172:C7MWMANXX:3:2309:1812:55159	multidrug	AAG07064.1|FEATURES|MexK|multidrug|MexK	0.999999236622	69.7	33	47.4	9.3e-07	1
AXYY	449	481	HWI-700370F:172:C7MWMANXX:3:2301:3296:72659	multidrug	EGP45231.1|FEATURES|AxyY|multidrug|AxyY	1.0	75.8	33	53.1	1.7e-08	1
MEXE	267	299	HWI-700370F:172:C7MWMANXX:3:2102:21002:18808	multidrug	ZP_02904981|FEATURES|mexE|multidrug|mexE	1.0	63.6	33	51.2	6.4e-08	1
ADEB	452	483	HWI-700370F:172:C7MWMANXX:3:2110:13263:97733	multidrug	gi:565649137:ref:WP_023896724.1:|FEATURES|adeB|multidrug|adeB	1.0	84.4	32	55.8	2.6e-09	1
EFRB	194	225	HWI-700370F:172:C7MWMANXX:3:2311:17431:72738	multidrug	CDO61516.1|FEATURES|efrB|multidrug|efrB	0.999999962101	65.6	32	47.8	7.1e-07	1
MEXE	61	92	HWI-700370F:172:C7MWMANXX:3:2208:15438:76205	multidrug	gi:667783307:ref:WP_031401782.1:|FEATURES|mexE|multidrug|mexE	1.0	68.8	32	47.0	1.2e-06	1
MULTIDRUG_ABC_TRANSPORTER	486	517	HWI-700370F:172:C7MWMANXX:3:2315:15570:40428	multidrug	gi:497748188:ref:WP_010062372.1:|FEATURES|multidrug_ABC_transporter|multidrug|multidrug_ABC_transporter	1.0	78.1	32	52.4	2.9e-08	1
MACB	265	295	HWI-700370F:172:C7MWMANXX:3:1110:16870:79791	MLS	gi:1033064422:ref:WP_064375412.1:|FEATURES|macB|MLS|macB	1.0	74.2	31	49.7	1.9e-07	1
CEOB	820	852	HWI-700370F:172:C7MWMANXX:3:2206:2377:92270	multidrug	gi:590120227:emb:CDN64284.1:|FEATURES|ceoB|multidrug|ceoB	1.0	75.8	33	60.1	1.4e-10	1
MEXC	175	206	HWI-700370F:172:C7MWMANXX:3:2107:14790:14879	multidrug	gi:655471138:ref:WP_028854053.1:|FEATURES|mexC|multidrug|mexC	0.999999999982	81.2	32	53.5	1.3e-08	1
AXYY	490	521	HWI-700370F:172:C7MWMANXX:3:1207:3804:17565	multidrug	EGP45231.1|FEATURES|AxyY|multidrug|AxyY	1.0	68.8	32	52.4	2.9e-08	1
ADEB	742	773	HWI-700370F:172:C7MWMANXX:3:2209:1731:82154	multidrug	gi:835267813:ref:WP_047428207.1:|FEATURES|adeB|multidrug|adeB	1.0	71.9	32	53.1	1.7e-08	1
FARB	299	330	HWI-700370F:172:C7MWMANXX:3:2105:11673:93957	antibacterial_free_fatty_acids	NP_273368.1|FEATURES|farB|antibacterial_free_fatty_acids|farB	0.996828088301	65.6	32	52.0	3.8e-08	1
CMEB	950	982	HWI-700370F:172:C7MWMANXX:3:2314:10440:54109	multidrug	gi:488943615:ref:WP_002854690.1:|FEATURES|cmeB|multidrug|cmeB	1.0	66.7	33	47.0	1.2e-06	1
BACA	247	277	HWI-700370F:172:C7MWMANXX:3:2313:14021:68078	bacitracin	YP_981592|FEATURES|bacA|bacitracin|bacA	1.0	74.2	31	52.4	2.9e-08	1
KASUGAMYCIN_RESISTANCE_PROTEIN_KSGA	1	31	HWI-700370F:172:C7MWMANXX:3:2312:20194:9255	aminoglycoside	YP_002847275|FEATURES|kasugamycin_resistance_protein_ksgA|aminoglycoside|kasugamycin_resistance_protein_ksgA	1.0	64.5	31	45.8	2.7e-06	1
MACB	31	63	HWI-700370F:172:C7MWMANXX:3:2208:1515:62718	MLS	gi:1046630742:ref:WP_065696754.1:|FEATURES|macB|MLS|macB	1.0	72.7	33	52.8	2.2e-08	1
APH(3')-I	32	64	HWI-700370F:172:C7MWMANXX:3:1305:9042:41717	aminoglycoside	CAA88266|FEATURES|aph(3')-I|aminoglycoside|aph(3')-I	0.999996368309	63.6	33	48.1	5.4e-07	1
RPOB2	1044	1076	HWI-700370F:172:C7MWMANXX:3:2115:8873:22510	multidrug	BAD59497.1|FEATURES|rpoB2|multidrug|rpoB2	0.999999403567	78.8	33	62.0	3.6e-11	1
SMB-1	160	190	HWI-700370F:172:C7MWMANXX:3:1212:15943:70278	beta-lactam	AB636283.1.gene1.p01|FEATURES|SMB-1|beta-lactam|SMB-1	0.999999963988	64.5	31	49.7	1.9e-07	1
BACA	44	76	HWI-700370F:172:C7MWMANXX:3:1107:6086:22012	bacitracin	ZP_04577926|FEATURES|bacA|bacitracin|bacA	0.999999991544	69.7	33	51.2	6.4e-08	1
TRANSCRIPTIONAL_REGULATORY_PROTEIN_CPXR_CPXR	69	100	HWI-700370F:172:C7MWMANXX:3:2315:11219:63038	unclassified	CP004022.1.gene3215.p01|FEATURES|transcriptional_regulatory_protein_CpxR_cpxR|unclassified|transcriptional_regulatory_protein_CpxR_cpxR	0.999994308082	68.8	32	52.0	3.8e-08	1
MEXF	999	1031	HWI-700370F:172:C7MWMANXX:3:1213:13448:92575	multidrug	gi:489294780:ref:WP_003202298.1:|FEATURES|mexF|multidrug|mexF	1.0	90.9	33	64.7	5.6e-12	1
ADEB	82	114	HWI-700370F:172:C7MWMANXX:3:2301:5609:54949	multidrug	gi:446910361:ref:WP_000987617.1:|FEATURES|adeB|multidrug|adeB	1.0	81.8	33	58.9	3.1e-10	1
MEXK	115	147	HWI-700370F:172:C7MWMANXX:3:1305:18034:43980	multidrug	AAG07064.1|FEATURES|MexK|multidrug|MexK	0.999999509311	72.7	33	55.8	2.6e-09	1
MEXK	43	73	HWI-700370F:172:C7MWMANXX:3:2103:5856:54776	multidrug	AAG07064.1|FEATURES|MexK|multidrug|MexK	0.999999199349	61.3	31	46.6	1.6e-06	1
RPOB2	437	469	HWI-700370F:172:C7MWMANXX:3:1207:17709:99240	multidrug	BAD59497.1|FEATURES|rpoB2|multidrug|rpoB2	0.999999377667	81.8	33	60.5	1.1e-10	1
MEXB	879	910	HWI-700370F:172:C7MWMANXX:3:1212:12028:88403	multidrug	gi:504646765:ref:WP_014833867.1:|FEATURES|mexB|multidrug|mexB	1.0	93.8	32	63.5	1.2e-11	1
MEXF	415	446	HWI-700370F:172:C7MWMANXX:3:2315:15548:46069	multidrug	gi:489273629:ref:WP_003181339.1:|FEATURES|mexF|multidrug|mexF	1.0	81.2	32	53.1	1.7e-08	1
ACRB	420	452	HWI-700370F:172:C7MWMANXX:3:2202:6264:84560	multidrug	gi:491078681:ref:WP_004940301.1:|FEATURES|acrB|multidrug|acrB	1.0	81.8	33	53.9	9.9e-09	1
MACB	33	65	HWI-700370F:172:C7MWMANXX:3:2212:10523:62733	MLS	gi:1001720867:ref:WP_061274204.1:|FEATURES|macB|MLS|macB	1.0	63.6	33	46.2	2.1e-06	1
RPOB2	585	617	HWI-700370F:172:C7MWMANXX:3:2209:5516:41682	multidrug	BAD59497.1|FEATURES|rpoB2|multidrug|rpoB2	0.999999340053	78.8	33	58.5	4.0e-10	1
BACA	36	68	HWI-700370F:172:C7MWMANXX:3:1306:10418:67044	bacitracin	YP_550152|FEATURES|bacA|bacitracin|bacA	1.0	97.0	33	67.4	8.6e-13	1
MACB	256	288	HWI-700370F:172:C7MWMANXX:3:2107:16084:80506	MLS	gi:1033064422:ref:WP_064375412.1:|FEATURES|macB|MLS|macB	1.0	69.7	33	48.1	5.4e-07	1
BACA	176	208	HWI-700370F:172:C7MWMANXX:3:2305:6358:58713	bacitracin	ZP_04577926|FEATURES|bacA|bacitracin|bacA	1.0	87.9	33	62.4	2.8e-11	1
MEXB	157	189	HWI-700370F:172:C7MWMANXX:3:2201:14428:42587	multidrug	gi:505288054:ref:WP_015475156.1:|FEATURES|mexB|multidrug|mexB	0.999999999984	60.6	33	48.1	5.4e-07	1
MEXW	396	427	HWI-700370F:172:C7MWMANXX:3:1301:10103:65541	multidrug	YP_350221|FEATURES|mexW|multidrug|mexW	0.999999999995	65.6	32	47.0	1.2e-06	1
MEXF	771	803	HWI-700370F:172:C7MWMANXX:3:2301:6630:54847	multidrug	gi:553764341:ref:WP_023096686.1:|FEATURES|mexF|multidrug|mexF	1.0	81.8	33	58.9	3.1e-10	1
MTRD	977	1009	HWI-700370F:172:C7MWMANXX:3:1304:3565:24406	multidrug	NP_274718.1|FEATURES|mtrD|multidrug|mtrD	1.0	84.8	33	57.4	9.0e-10	1
CPXA	388	420	HWI-700370F:172:C7MWMANXX:3:2108:13247:87095	aminoglycoside:aminocoumarin	NP_312864.1|FEATURES|cpxA|aminoglycoside:aminocoumarin|cpxA	0.999765389627	60.6	33	49.7	1.9e-07	1
TETA(48)	51	81	HWI-700370F:172:C7MWMANXX:3:1304:19432:36708	tetracycline	APB03214.1|FEATURES|tetA(48)|tetracycline|tetA(48)	0.999999940639	67.7	31	47.8	7.1e-07	1
ACRF	958	988	HWI-700370F:172:C7MWMANXX:3:1205:19179:31342	multidrug	CP000647.1.gene3710.p01|FEATURES|acrF|multidrug|acrF	1.0	77.4	31	52.4	2.9e-08	1
MEXC	253	284	HWI-700370F:172:C7MWMANXX:3:2314:1686:92763	multidrug	NP_521874|FEATURES|mexC|multidrug|mexC	0.999999999316	75.0	32	54.3	7.6e-09	1
MTRD	495	525	HWI-700370F:172:C7MWMANXX:3:2213:10509:3926	multidrug	NP_274718.1|FEATURES|mtrD|multidrug|mtrD	0.999999991465	67.7	31	50.1	1.4e-07	1
ACRB	542	574	HWI-700370F:172:C7MWMANXX:3:2110:14609:98296	multidrug	gi:495735716:ref:WP_008460295.1:|FEATURES|acrB|multidrug|acrB	0.999999999974	69.7	33	53.1	1.7e-08	1
TRIC	434	464	HWI-700370F:172:C7MWMANXX:3:2313:14850:93471	triclosan	NP_248848.1|FEATURES|TriC|triclosan|TriC	0.999999979023	74.2	31	50.4	1.1e-07	1
MULTIDRUG_ABC_TRANSPORTER	509	540	HWI-700370F:172:C7MWMANXX:3:2311:13203:34519	multidrug	gi:664194237:ref:WP_030727956.1:|FEATURES|multidrug_ABC_transporter|multidrug|multidrug_ABC_transporter	0.999998549015	62.5	32	46.6	1.6e-06	1
THIN-B	41	72	HWI-700370F:172:C7MWMANXX:3:1111:14290:42475	beta-lactam	AJ250876.1.gene1.p01|FEATURES|THIN-B|beta-lactam|THIN-B	1.0	78.1	32	59.3	2.4e-10	1
MEXK	910	942	HWI-700370F:172:C7MWMANXX:3:2210:18351:14704	multidrug	AAG07064.1|FEATURES|MexK|multidrug|MexK	0.999999420249	78.8	33	52.4	2.9e-08	1
MEXB	951	983	HWI-700370F:172:C7MWMANXX:3:2206:20960:33652	multidrug	gi:505288054:ref:WP_015475156.1:|FEATURES|mexB|multidrug|mexB	0.999999848064	69.7	33	50.4	1.1e-07	1
ACRB	447	479	HWI-700370F:172:C7MWMANXX:3:2206:5864:81053	multidrug	AAQ21216|FEATURES|acrB|multidrug|acrB	1.0	93.9	33	63.5	1.2e-11	1
RPHB	112	143	HWI-700370F:172:C7MWMANXX:3:2111:14672:23693	rifamycin	APB03222.1|FEATURES|rphB|rifamycin|rphB	0.999999991014	75.0	32	56.2	2.0e-09	1
TRANSCRIPTIONAL_REGULATORY_PROTEIN_CPXR_CPXR	68	100	HWI-700370F:172:C7MWMANXX:3:1213:9505:48379	unclassified	CP001918.1.gene5135.p01|FEATURES|transcriptional_regulatory_protein_CpxR_cpxR|unclassified|transcriptional_regulatory_protein_CpxR_cpxR	0.999999999999	72.7	33	48.1	5.4e-07	1
TETP	47	79	HWI-700370F:172:C7MWMANXX:3:2101:8289:81149	tetracycline	NP_348076|FEATURES|tetP|tetracycline|tetP	0.999999878958	60.6	33	45.8	2.7e-06	1
RPOB2	421	453	HWI-700370F:172:C7MWMANXX:3:2308:7450:89210	multidrug	BAD59497.1|FEATURES|rpoB2|multidrug|rpoB2	0.999999340053	81.8	33	58.5	4.0e-10	1
MTRD	930	962	HWI-700370F:172:C7MWMANXX:3:1111:20601:97624	multidrug	NP_274718.1|FEATURES|mtrD|multidrug|mtrD	1.0	78.8	33	59.7	1.8e-10	1
QACH	26	58	HWI-700370F:172:C7MWMANXX:3:2207:1748:49571	fluoroquinolone	AAZ42322.1|FEATURES|qacH|fluoroquinolone|qacH	0.985454118235	69.7	33	52.0	3.8e-08	1
ACRB	258	290	HWI-700370F:172:C7MWMANXX:3:1101:9478:26152	multidrug	ZP_03832747|FEATURES|acrB|multidrug|acrB	0.999999998534	66.7	33	49.3	2.4e-07	1
RPOB2	137	168	HWI-700370F:172:C7MWMANXX:3:2214:9529:44145	multidrug	BAD59497.1|FEATURES|rpoB2|multidrug|rpoB2	0.999999152839	65.6	32	50.8	8.4e-08	1
MULTIDRUG_ABC_TRANSPORTER	483	515	HWI-700370F:172:C7MWMANXX:3:2306:10976:98033	multidrug	gi:663350985:ref:WP_030349761.1:|FEATURES|multidrug_ABC_transporter|multidrug|multidrug_ABC_transporter	1.0	63.6	33	51.6	4.9e-08	1
TRUNCATED_PUTATIVE_RESPONSE_REGULATOR_ARLR	97	128	HWI-700370F:172:C7MWMANXX:3:2310:13101:94024	unclassified	AE015929.1.gene1106.p01|FEATURES|truncated_putative_response_regulator_ArlR|unclassified|truncated_putative_response_regulator_ArlR	0.999999978601	68.8	32	50.4	1.1e-07	1
RPOB2	789	821	HWI-700370F:172:C7MWMANXX:3:2107:12270:69646	multidrug	BAD59497.1|FEATURES|rpoB2|multidrug|rpoB2	0.99999936327	84.8	33	59.7	1.8e-10	1
BPEF	983	1015	HWI-700370F:172:C7MWMANXX:3:2105:19303:7065	multidrug	ZP_02465589|FEATURES|bpeF|multidrug|bpeF	1.0	87.9	33	60.1	1.4e-10	1
TETA(48)	32	62	HWI-700370F:172:C7MWMANXX:3:1104:6428:72831	tetracycline	APB03214.1|FEATURES|tetA(48)|tetracycline|tetA(48)	0.999999897674	61.3	31	44.7	6.0e-06	1
MEXA	172	206	HWI-700370F:172:C7MWMANXX:3:2212:19770:37937	multidrug	gi:686192802:ref:WP_031805254.1:|FEATURES|mexA|multidrug|mexA	1.0	65.7	35	45.8	2.7e-06	1
RPHB	110	142	HWI-700370F:172:C7MWMANXX:3:2201:17554:91295	rifamycin	APB03222.1|FEATURES|rphB|rifamycin|rphB	0.999994979444	72.7	33	55.8	2.6e-09	1
MACB	256	287	HWI-700370F:172:C7MWMANXX:3:1315:12815:24092	MLS	gi:1046630742:ref:WP_065696754.1:|FEATURES|macB|MLS|macB	1.0	68.8	32	47.0	1.2e-06	1
OTRA	70	101	HWI-700370F:172:C7MWMANXX:3:1110:8669:65472	tetracycline	CAA37477|FEATURES|otrA|tetracycline|otrA	1.0	62.5	32	48.5	4.2e-07	1
MACB	126	158	HWI-700370F:172:C7MWMANXX:3:2303:20430:39824	MLS	gi:974652669:ref:WP_059238406.1:|FEATURES|macB|MLS|macB	1.0	63.6	33	44.3	7.8e-06	1
BACA	94	126	HWI-700370F:172:C7MWMANXX:3:2111:3434:25139	bacitracin	YP_001563294|FEATURES|bacA|bacitracin|bacA	1.0	97.0	33	63.5	1.2e-11	1
MACB	35	67	HWI-700370F:172:C7MWMANXX:3:2308:3687:44483	MLS	gi:1039430674:ref:WP_064794447.1:|FEATURES|macB|MLS|macB	1.0	69.7	33	48.1	5.4e-07	1
ARNA	76	106	HWI-700370F:172:C7MWMANXX:3:2310:11502:93619	polymyxin	gi:851935911:ref:WP_048224705.1:|FEATURES|arnA|polymyxin|arnA	0.999999698879	74.2	31	50.4	1.1e-07	1
ACRA	57	88	HWI-700370F:172:C7MWMANXX:3:1102:6597:8395	multidrug	YP_002401592|FEATURES|acrA|multidrug|acrA	0.999999999907	62.5	32	45.8	2.7e-06	1
YKKD	37	68	HWI-700370F:172:C7MWMANXX:3:2111:16358:72872	multidrug	gi:489421661:ref:WP_003327389.1:|FEATURES|ykkD|multidrug|ykkD	0.999999996631	65.6	32	51.6	4.9e-08	1
TRANSCRIPTIONAL_REGULATORY_PROTEIN_CPXR_CPXR	79	111	HWI-700370F:172:C7MWMANXX:3:1308:1692:9257	unclassified	CP001485.1.gene721.p01|FEATURES|transcriptional_regulatory_protein_CpxR_cpxR|unclassified|transcriptional_regulatory_protein_CpxR_cpxR	0.999902711628	81.8	33	62.4	2.8e-11	1
TET44	68	98	HWI-700370F:172:C7MWMANXX:3:2108:9086:11795	tetracycline	FN594949.1.gene24.p01|FEATURES|tet44|tetracycline|tet44	1.0	64.5	31	45.4	3.5e-06	1
BACA	43	75	HWI-700370F:172:C7MWMANXX:3:2207:10653:11053	bacitracin	EEQ96502|FEATURES|bacA|bacitracin|bacA	0.999999404385	63.6	33	47.0	1.2e-06	1
MEXE	178	209	HWI-700370F:172:C7MWMANXX:3:2108:12278:69458	multidrug	YP_001583349|FEATURES|mexE|multidrug|mexE	1.0	62.5	32	47.4	9.3e-07	1
MEXF	863	894	HWI-700370F:172:C7MWMANXX:3:1214:11624:91276	multidrug	gi:489544697:ref:WP_003449357.1:|FEATURES|mexF|multidrug|mexF	1.0	78.1	32	61.2	6.2e-11	1
OPCM	297	328	HWI-700370F:172:C7MWMANXX:3:1212:11547:78226	multidrug	ZP_02904979|FEATURES|opcM|multidrug|opcM	1.0	75.0	32	54.7	5.8e-09	1
MDTB	295	326	HWI-700370F:172:C7MWMANXX:3:2105:18453:95984	multidrug	gi:553863833:ref:WP_023138386.1:|FEATURES|mdtB|multidrug|mdtB	0.999999999624	62.5	32	45.4	3.5e-06	1
ROSA	283	315	HWI-700370F:172:C7MWMANXX:3:2308:15249:29336	fosmidomycin	ZP_04623896|FEATURES|rosA|fosmidomycin|rosA	1.0	78.8	33	59.3	2.4e-10	1
RPOB2	781	813	HWI-700370F:172:C7MWMANXX:3:2101:2165:65167	multidrug	BAD59497.1|FEATURES|rpoB2|multidrug|rpoB2	0.999999382997	84.8	33	60.8	8.1e-11	1
MTRD	975	1007	HWI-700370F:172:C7MWMANXX:3:2113:13164:4396	multidrug	NP_274718.1|FEATURES|mtrD|multidrug|mtrD	1.0	81.8	33	55.5	3.4e-09	1
MDSB	734	766	HWI-700370F:172:C7MWMANXX:3:1116:15833:93381	multidrug	NP_459346.1|FEATURES|mdsB|multidrug|mdsB	0.999999999999	66.7	33	48.9	3.2e-07	1
RPOB2	574	605	HWI-700370F:172:C7MWMANXX:3:1101:19792:29009	multidrug	BAD59497.1|FEATURES|rpoB2|multidrug|rpoB2	0.999999333941	81.2	32	58.2	5.2e-10	1
MEXK	925	957	HWI-700370F:172:C7MWMANXX:3:1302:1059:72816	multidrug	AAG07064.1|FEATURES|MexK|multidrug|MexK	0.999999283669	63.6	33	48.5	4.2e-07	1
TET44	68	98	HWI-700370F:172:C7MWMANXX:3:2116:18802:25207	tetracycline	FN594949.1.gene24.p01|FEATURES|tet44|tetracycline|tet44	0.999999975129	61.3	31	45.1	4.6e-06	1
ROSA	151	181	HWI-700370F:172:C7MWMANXX:3:2311:12301:96696	fosmidomycin	YP_001477378|FEATURES|rosA|fosmidomycin|rosA	0.999999999994	61.3	31	46.2	2.1e-06	1
AMRB	428	458	HWI-700370F:172:C7MWMANXX:3:1104:15206:15265	multidrug	YP_001119417|FEATURES|amrB|multidrug|amrB	1.0	83.9	31	52.4	2.9e-08	1
MEXE	346	378	HWI-700370F:172:C7MWMANXX:3:2305:15584:95325	multidrug	gi:691068127:ref:WP_032010222.1:|FEATURES|mexE|multidrug|mexE	1.0	66.7	33	53.1	1.7e-08	1
MDTD	21	53	HWI-700370F:172:C7MWMANXX:3:1311:4846:50556	multidrug	NC_002695.1.916587.p01|FEATURES|mdtD|multidrug|mdtD	0.999999999984	75.8	33	50.8	8.4e-08	1
ROSA	307	339	HWI-700370F:172:C7MWMANXX:3:1212:14967:81658	fosmidomycin	ZP_04621517|FEATURES|rosA|fosmidomycin|rosA	1.0	69.7	33	50.4	1.1e-07	1
CEOB	11	43	HWI-700370F:172:C7MWMANXX:3:2105:2127:54622	multidrug	AAB58161|FEATURES|ceoB|multidrug|ceoB	1.0	84.8	33	58.2	5.2e-10	1
TRANSCRIPTIONAL_REGULATORY_PROTEIN_CPXR_CPXR	75	105	HWI-700370F:172:C7MWMANXX:3:1111:5301:45906	unclassified	CP001485.1.gene721.p01|FEATURES|transcriptional_regulatory_protein_CpxR_cpxR|unclassified|transcriptional_regulatory_protein_CpxR_cpxR	0.999999999998	64.5	31	50.8	8.4e-08	1
AMRB	353	384	HWI-700370F:172:C7MWMANXX:3:2107:8863:43101	multidrug	AAC27754|FEATURES|amrB|multidrug|amrB	1.0	84.4	32	58.5	4.0e-10	1
MEXF	146	178	HWI-700370F:172:C7MWMANXX:3:1103:8799:48070	multidrug	gi:852275723:ref:WP_048329135.1:|FEATURES|mexF|multidrug|mexF	1.0	81.8	33	60.5	1.1e-10	1
TETA(48)	156	188	HWI-700370F:172:C7MWMANXX:3:2216:12935:26604	tetracycline	APB03214.1|FEATURES|tetA(48)|tetracycline|tetA(48)	0.999999936411	60.6	33	47.4	9.3e-07	1
MEXK	421	453	HWI-700370F:172:C7MWMANXX:3:2309:16851:19771	multidrug	AAG07064.1|FEATURES|MexK|multidrug|MexK	0.999999461954	78.8	33	53.9	9.9e-09	1
ROSB	71	103	HWI-700370F:172:C7MWMANXX:3:2103:7662:8167	fosmidomycin	ZP_04630103|FEATURES|rosB|fosmidomycin|rosB	1.0	81.8	33	55.5	3.4e-09	1
RPOB2	806	838	HWI-700370F:172:C7MWMANXX:3:1314:3566:64851	multidrug	BAD59497.1|FEATURES|rpoB2|multidrug|rpoB2	0.999998918566	63.6	33	45.1	4.6e-06	1
MEXD	809	841	HWI-700370F:172:C7MWMANXX:3:1108:15127:77117	multidrug	YP_001668663|FEATURES|mexD|multidrug|mexD	1.0	72.7	33	56.6	1.5e-09	1
MEXK	125	157	HWI-700370F:172:C7MWMANXX:3:1205:5928:57757	multidrug	AAG07064.1|FEATURES|MexK|multidrug|MexK	0.999999383115	63.6	33	51.2	6.4e-08	1
MEXW	398	430	HWI-700370F:172:C7MWMANXX:3:2308:11253:25577	multidrug	YP_350221|FEATURES|mexW|multidrug|mexW	0.999999999999	66.7	33	47.8	7.1e-07	1
MTRD	241	271	HWI-700370F:172:C7MWMANXX:3:1312:12188:97156	multidrug	NP_274718.1|FEATURES|mtrD|multidrug|mtrD	0.999999999975	71.0	31	48.9	3.2e-07	1
MULTIDRUG_ABC_TRANSPORTER	463	493	HWI-700370F:172:C7MWMANXX:3:2314:16638:24962	multidrug	gi:896355182:ref:WP_049310020.1:|FEATURES|multidrug_ABC_transporter|multidrug|multidrug_ABC_transporter	1.0	71.0	31	51.2	6.4e-08	1
MEXF	983	1013	HWI-700370F:172:C7MWMANXX:3:2308:18456:60655	multidrug	gi:940169821:gb:KPX83830.1:|FEATURES|mexF|multidrug|mexF	1.0	74.2	31	52.4	2.9e-08	1
MEXC	156	187	HWI-700370F:172:C7MWMANXX:3:1109:8768:31937	multidrug	gi:504432599:ref:WP_014619701.1:|FEATURES|mexC|multidrug|mexC	0.999999999566	84.4	32	55.8	2.6e-09	1
BACA	58	90	HWI-700370F:172:C7MWMANXX:3:1109:20910:70440	bacitracin	ZP_02884769|FEATURES|bacA|bacitracin|bacA	0.999998297796	60.6	33	44.3	7.8e-06	1
TAEA	151	181	HWI-700370F:172:C7MWMANXX:3:1114:5449:23284	pleuromutilin	APB03219.1|FEATURES|TaeA|pleuromutilin|TaeA	0.999755627117	67.7	31	44.3	7.8e-06	1
RPOB2	446	478	HWI-700370F:172:C7MWMANXX:3:2305:10528:19641	multidrug	BAD59497.1|FEATURES|rpoB2|multidrug|rpoB2	0.999999465198	84.8	33	66.2	1.9e-12	1
OMPR	198	230	HWI-700370F:172:C7MWMANXX:3:2303:3362:82133	multidrug	gi:909830386:gb:AKU13184.1:|FEATURES|ompR|multidrug|ompR	0.999997982252	69.7	33	52.0	3.8e-08	1
RPOB2	793	826	HWI-700370F:172:C7MWMANXX:3:1213:16570:17118	multidrug	BAD59497.1|FEATURES|rpoB2|multidrug|rpoB2	0.999999275032	82.4	34	55.5	3.4e-09	1
MULTIDRUG_ABC_TRANSPORTER	541	573	HWI-700370F:172:C7MWMANXX:3:1307:12837:47993	multidrug	gi:695887424:ref:WP_032788534.1:|FEATURES|multidrug_ABC_transporter|multidrug|multidrug_ABC_transporter	1.0	72.7	33	50.1	1.4e-07	1
MEXF	996	1027	HWI-700370F:172:C7MWMANXX:3:1308:6610:66928	multidrug	gi:505289664:ref:WP_015476766.1:|FEATURES|mexF|multidrug|mexF	1.0	93.8	32	64.3	7.3e-12	1
ABES	39	71	HWI-700370F:172:C7MWMANXX:3:2307:18531:40019	multidrug	NC_010410.6003348.p01|FEATURES|abeS|multidrug|abeS	0.999999999346	66.7	33	52.8	2.2e-08	1
BPEF	228	260	HWI-700370F:172:C7MWMANXX:3:2308:8147:100182	multidrug	ZP_02465589|FEATURES|bpeF|multidrug|bpeF	1.0	66.7	33	49.3	2.4e-07	1
RPOB2	399	429	HWI-700370F:172:C7MWMANXX:3:2203:1825:15756	multidrug	BAD59497.1|FEATURES|rpoB2|multidrug|rpoB2	0.999999025641	64.5	31	47.4	9.3e-07	1
RPOB2	751	783	HWI-700370F:172:C7MWMANXX:3:1315:11757:61250	multidrug	BAD59497.1|FEATURES|rpoB2|multidrug|rpoB2	0.999998971599	69.7	33	48.9	3.2e-07	1
RPOB2	877	909	HWI-700370F:172:C7MWMANXX:3:1213:4881:89621	multidrug	BAD59497.1|FEATURES|rpoB2|multidrug|rpoB2	0.999999217691	63.6	33	53.1	1.7e-08	1
TAEA	348	378	HWI-700370F:172:C7MWMANXX:3:1210:19134:82110	pleuromutilin	APB03219.1|FEATURES|TaeA|pleuromutilin|TaeA	0.999767006276	64.5	31	47.8	7.1e-07	1
FARA	219	251	HWI-700370F:172:C7MWMANXX:3:1109:6393:30592	antibacterial_free_fatty_acids	NP_273367.1|FEATURES|farA|antibacterial_free_fatty_acids|farA	0.999595296564	69.7	33	51.6	4.9e-08	1
MACB	146	177	HWI-700370F:172:C7MWMANXX:3:1207:6324:97628	MLS	gi:1046630742:ref:WP_065696754.1:|FEATURES|macB|MLS|macB	1.0	71.9	32	48.5	4.2e-07	1
OQXB	435	465	HWI-700370F:172:C7MWMANXX:3:2310:19338:94693	multidrug	YP_001693238|FEATURES|oqxB|multidrug|oqxB	1.0	83.9	31	55.8	2.6e-09	1
EPTA	304	336	HWI-700370F:172:C7MWMANXX:3:2303:4676:56454	peptide	BAE78116.1|FEATURES|eptA|peptide|eptA	0.999999908655	63.6	33	51.2	6.4e-08	1
MEXF	498	531	HWI-700370F:172:C7MWMANXX:3:1216:16055:36584	multidrug	YP_002800512|FEATURES|mexF|multidrug|mexF	1.0	70.6	34	55.1	4.4e-09	1
MEXF	855	887	HWI-700370F:172:C7MWMANXX:3:1105:2289:47172	multidrug	gi:553764341:ref:WP_023096686.1:|FEATURES|mexF|multidrug|mexF	1.0	69.7	33	53.9	9.9e-09	1
TRUNCATED_PUTATIVE_RESPONSE_REGULATOR_ARLR	78	110	HWI-700370F:172:C7MWMANXX:3:2306:3584:43237	unclassified	HE999704.1.gene1528.p01|FEATURES|truncated_putative_response_regulator_ArlR|unclassified|truncated_putative_response_regulator_ArlR	0.999999347235	66.7	33	48.9	3.2e-07	1
TETA(48)	49	80	HWI-700370F:172:C7MWMANXX:3:1116:3198:90750	tetracycline	APB03214.1|FEATURES|tetA(48)|tetracycline|tetA(48)	0.999999936411	65.6	32	47.4	9.3e-07	1
ROSB	73	105	HWI-700370F:172:C7MWMANXX:3:2314:11361:12006	fosmidomycin	AAS61092|FEATURES|rosB|fosmidomycin|rosB	1.0	75.8	33	52.4	2.9e-08	1
MEXD	833	865	HWI-700370F:172:C7MWMANXX:3:1210:5711:14607	multidrug	gi:489210576:ref:WP_003119403.1:|FEATURES|mexD|multidrug|mexD	1.0	66.7	33	51.6	4.9e-08	1
AMRB	848	880	HWI-700370F:172:C7MWMANXX:3:2210:11203:67302	multidrug	CAR51973|FEATURES|amrB|multidrug|amrB	0.999999996149	63.6	33	44.7	6.0e-06	1
MEXC	174	206	HWI-700370F:172:C7MWMANXX:3:2209:4984:49298	multidrug	gi:730493281:ref:WP_034028540.1:|FEATURES|mexC|multidrug|mexC	1.0	72.7	33	47.0	1.2e-06	1
MAJOR_FACILITATOR_SUPERFAMILY_TRANSPORTER	53	85	HWI-700370F:172:C7MWMANXX:3:2215:10003:71872	multidrug	NC_010410.6002639.p01|FEATURES|major_facilitator_superfamily_transporter|multidrug|major_facilitator_superfamily_transporter	0.999997887373	66.7	33	48.5	4.2e-07	1
ACRB	326	358	HWI-700370F:172:C7MWMANXX:3:2311:11426:25669	multidrug	gi:447055218:ref:WP_001132474.1:|FEATURES|acrB|multidrug|acrB	1.0	81.8	33	61.2	6.2e-11	1
ACRB	677	707	HWI-700370F:172:C7MWMANXX:3:1316:17030:56339	multidrug	YP_001908403|FEATURES|acrB|multidrug|acrB	0.999999999846	71.0	31	46.6	1.6e-06	1
MEXY	377	408	HWI-700370F:172:C7MWMANXX:3:1214:4775:54628	multidrug	YP_791221|FEATURES|mexY|multidrug|mexY	1.0	90.6	32	60.8	8.1e-11	1
EMRB-QACA_FAMILY_MAJOR_FACILITATOR_TRANSPORTER	166	196	HWI-700370F:172:C7MWMANXX:3:2315:6841:48579	multidrug	EU408347.1.gene6.p01|FEATURES|EmrB-QacA_family_major_facilitator_transporter|multidrug|EmrB-QacA_family_major_facilitator_transporter	0.999999894109	67.7	31	59.7	1.8e-10	1
BPEF	189	221	HWI-700370F:172:C7MWMANXX:3:1107:1164:16956	multidrug	ZP_02465589|FEATURES|bpeF|multidrug|bpeF	1.0	87.9	33	59.3	2.4e-10	1
MULTIDRUG_ABC_TRANSPORTER	553	584	HWI-700370F:172:C7MWMANXX:3:1208:18146:68064	multidrug	gi:948137056:ref:WP_056795395.1:|FEATURES|multidrug_ABC_transporter|multidrug|multidrug_ABC_transporter	0.999996363543	68.8	32	45.4	3.5e-06	1
ACRB	406	438	HWI-700370F:172:C7MWMANXX:3:2116:9568:34902	multidrug	gi:727178815:ref:WP_033642107.1:|FEATURES|acrB|multidrug|acrB	1.0	90.9	33	62.4	2.8e-11	1
MEXF	894	926	HWI-700370F:172:C7MWMANXX:3:1314:3125:35148	multidrug	YP_002800512|FEATURES|mexF|multidrug|mexF	1.0	78.8	33	56.2	2.0e-09	1
MUXB	281	311	HWI-700370F:172:C7MWMANXX:3:2315:10007:97126	multidrug	NP_251217.1|FEATURES|MuxB|multidrug|MuxB	0.999998836248	64.5	31	45.1	4.6e-06	1
NMCR	100	131	HWI-700370F:172:C7MWMANXX:3:2106:11132:74468	beta-lactam	CAA79966.1|FEATURES|NmcR|beta-lactam|NmcR	0.999999995596	62.5	32	51.2	6.4e-08	1
ACRF	254	286	HWI-700370F:172:C7MWMANXX:3:1115:10102:25655	multidrug	AAC76298.1|FEATURES|AcrF|multidrug|AcrF	1.0	66.7	33	51.2	6.4e-08	1
MEXD	717	749	HWI-700370F:172:C7MWMANXX:3:1311:9967:4287	multidrug	YP_348488|FEATURES|mexD|multidrug|mexD	0.999999907337	60.6	33	44.3	7.8e-06	1
RPOB2	878	910	HWI-700370F:172:C7MWMANXX:3:2214:14371:76122	multidrug	BAD59497.1|FEATURES|rpoB2|multidrug|rpoB2	0.999999165257	60.6	33	51.2	6.4e-08	1
ROSB	333	365	HWI-700370F:172:C7MWMANXX:3:1216:10200:18029	fosmidomycin	YP_001605795|FEATURES|rosB|fosmidomycin|rosB	1.0	75.8	33	50.1	1.4e-07	1
AMRB	855	887	HWI-700370F:172:C7MWMANXX:3:2106:14757:47416	multidrug	YP_001119417|FEATURES|amrB|multidrug|amrB	1.0	75.8	33	50.1	1.4e-07	1
MACB	129	159	HWI-700370F:172:C7MWMANXX:3:2306:14735:70709	MLS	gi:823326845:ref:WP_047080664.1:|FEATURES|macB|MLS|macB	1.0	74.2	31	44.7	6.0e-06	1
TAEA	345	376	HWI-700370F:172:C7MWMANXX:3:1109:3710:21345	pleuromutilin	APB03219.1|FEATURES|TaeA|pleuromutilin|TaeA	0.999850437908	62.5	32	48.5	4.2e-07	1
MEXQ	1007	1039	HWI-700370F:172:C7MWMANXX:3:2307:11963:48930	multidrug	BAE06008.1|FEATURES|mexQ|multidrug|mexQ	1.0	75.8	33	54.3	7.6e-09	1
TETA(48)	49	81	HWI-700370F:172:C7MWMANXX:3:1107:9193:42070	tetracycline	APB03214.1|FEATURES|tetA(48)|tetracycline|tetA(48)	0.999999968552	69.7	33	51.6	4.9e-08	1
MULTIDRUG_ABC_TRANSPORTER	278	310	HWI-700370F:172:C7MWMANXX:3:1213:3876:77344	multidrug	NC_010400.5984909.p01|FEATURES|multidrug_ABC_transporter|multidrug|multidrug_ABC_transporter	1.0	72.7	33	50.4	1.1e-07	1
MEXC	44	76	HWI-700370F:172:C7MWMANXX:3:1216:17788:97074	multidrug	gi:655471138:ref:WP_028854053.1:|FEATURES|mexC|multidrug|mexC	0.999998298601	69.7	33	45.8	2.7e-06	1
SMED	332	364	HWI-700370F:172:C7MWMANXX:3:1211:2387:75418	multidrug	YP_002706076|FEATURES|smeD|multidrug|smeD	1.0	60.6	33	46.6	1.6e-06	1
ROSB	271	303	HWI-700370F:172:C7MWMANXX:3:1203:15585:19337	fosmidomycin	ZP_04623897|FEATURES|rosB|fosmidomycin|rosB	1.0	81.8	33	58.2	5.2e-10	1
MULTIDRUG_ABC_TRANSPORTER	530	562	HWI-700370F:172:C7MWMANXX:3:2111:3173:75459	multidrug	gi:930426663:ref:WP_054189647.1:|FEATURES|multidrug_ABC_transporter|multidrug|multidrug_ABC_transporter	1.0	63.6	33	48.9	3.2e-07	1
MTRD	954	986	HWI-700370F:172:C7MWMANXX:3:1115:3562:21148	multidrug	NP_274718.1|FEATURES|mtrD|multidrug|mtrD	1.0	87.9	33	58.5	4.0e-10	1
ACRB	661	693	HWI-700370F:172:C7MWMANXX:3:2105:14760:43675	multidrug	gi:485731880:ref:WP_001359514.1:|FEATURES|acrB|multidrug|acrB	0.999999992169	72.7	33	52.8	2.2e-08	1
OPTRA	212	244	HWI-700370F:172:C7MWMANXX:3:2309:1196:28825	oxazolidinone	AKA86814|FEATURES|optrA|oxazolidinone|optrA	0.999097129137	60.6	33	45.4	3.5e-06	1
ADEB	726	758	HWI-700370F:172:C7MWMANXX:3:2215:13882:8403	multidrug	gi:446910365:ref:WP_000987621.1:|FEATURES|adeB|multidrug|adeB	1.0	66.7	33	50.1	1.4e-07	1
OPRJ	363	393	HWI-700370F:172:C7MWMANXX:3:2308:16965:94669	multidrug	gi:759363558:ref:WP_043092439.1:|FEATURES|oprJ|multidrug|oprJ	0.999999999839	74.2	31	46.6	1.6e-06	1
MULTIDRUG_ABC_TRANSPORTER	544	576	HWI-700370F:172:C7MWMANXX:3:2105:12753:56954	multidrug	gi:664556405:ref:WP_031071225.1:|FEATURES|multidrug_ABC_transporter|multidrug|multidrug_ABC_transporter	1.0	72.7	33	50.1	1.4e-07	1
MULTIDRUG_ABC_TRANSPORTER	463	493	HWI-700370F:172:C7MWMANXX:3:2115:7674:7330	multidrug	gi:1031799645:ref:WP_064138838.1:|FEATURES|multidrug_ABC_transporter|multidrug|multidrug_ABC_transporter	1.0	71.0	31	49.3	2.4e-07	1
TRANSCRIPTIONAL_REGULATORY_PROTEIN_CPXR_CPXR	88	119	HWI-700370F:172:C7MWMANXX:3:1102:4972:23212	unclassified	CP001485.1.gene721.p01|FEATURES|transcriptional_regulatory_protein_CpxR_cpxR|unclassified|transcriptional_regulatory_protein_CpxR_cpxR	0.999640722487	84.4	32	62.0	3.6e-11	1
MULTIDRUG_ABC_TRANSPORTER	487	519	HWI-700370F:172:C7MWMANXX:3:2106:15400:99967	multidrug	gi:1033217078:gb:OAR27197.1:|FEATURES|multidrug_ABC_transporter|multidrug|multidrug_ABC_transporter	1.0	63.6	33	48.5	4.2e-07	1
COB(I)ALAMIN_ADENOLSYLTRANSFERASE	31	63	HWI-700370F:172:C7MWMANXX:3:2302:20866:82910	unclassified	gi:771454993:ref:WP_045149547.1:|FEATURES|cob(I)alamin_adenolsyltransferase|unclassified|cob(I)alamin_adenolsyltransferase	1.0	75.8	33	54.7	5.8e-09	1
SMER	83	115	HWI-700370F:172:C7MWMANXX:3:1313:19585:11358	multidrug	AAD51348.1|FEATURES|smeR|multidrug|smeR	0.811396913775	66.7	33	51.6	4.9e-08	1
TETB	562	592	HWI-700370F:172:C7MWMANXX:3:1102:6568:50201	tetracycline	gi:499592337:ref:WP_011273071.1:|FEATURES|tetB|tetracycline|tetB	0.999999803545	64.5	31	46.2	2.1e-06	1
TRIC	910	942	HWI-700370F:172:C7MWMANXX:3:2103:7996:44315	triclosan	NP_248848.1|FEATURES|TriC|triclosan|TriC	0.999999779989	75.8	33	52.4	2.9e-08	1
ADEC	411	443	HWI-700370F:172:C7MWMANXX:3:1312:17215:60221	multidrug	CAJ77843|FEATURES|adeC|multidrug|adeC	0.999999995236	66.7	33	48.1	5.4e-07	1
MEXK	33	64	HWI-700370F:172:C7MWMANXX:3:1311:10743:77005	multidrug	AAG07064.1|FEATURES|MexK|multidrug|MexK	0.999999492493	71.9	32	55.1	4.4e-09	1
MEXQ	913	945	HWI-700370F:172:C7MWMANXX:3:1210:18104:54716	multidrug	BAE06008.1|FEATURES|mexQ|multidrug|mexQ	1.0	81.8	33	58.9	3.1e-10	1
MEXK	33	64	HWI-700370F:172:C7MWMANXX:3:2208:6322:94404	multidrug	AAG07064.1|FEATURES|MexK|multidrug|MexK	0.999999492493	71.9	32	55.1	4.4e-09	1
ACRB	709	740	HWI-700370F:172:C7MWMANXX:3:1104:20247:60003	multidrug	CP002695.1.gene992.p01|FEATURES|acrB|multidrug|acrB	0.999999995079	68.8	32	48.9	3.2e-07	1
MEXC	165	197	HWI-700370F:172:C7MWMANXX:3:1307:11512:78394	multidrug	NP_521874|FEATURES|mexC|multidrug|mexC	0.999999999196	75.8	33	52.0	3.8e-08	1
MACB	141	172	HWI-700370F:172:C7MWMANXX:3:2306:11620:98318	MLS	gi:695748190:ref:WP_032674455.1:|FEATURES|macB|MLS|macB	1.0	65.6	32	46.2	2.1e-06	1
PBP-1A	488	520	HWI-700370F:172:C7MWMANXX:3:1209:4548:27752	beta-lactam	ZP_04466634|FEATURES|PBP-1A|beta-lactam|PBP-1A	0.999999787952	60.6	33	49.3	2.4e-07	1
RPOB2	725	757	HWI-700370F:172:C7MWMANXX:3:2215:17211:71645	multidrug	BAD59497.1|FEATURES|rpoB2|multidrug|rpoB2	0.999998897958	66.7	33	44.7	6.0e-06	1
FARA	290	321	HWI-700370F:172:C7MWMANXX:3:1314:12313:89844	antibacterial_free_fatty_acids	NP_273367.1|FEATURES|farA|antibacterial_free_fatty_acids|farA	0.999643022794	75.0	32	52.8	2.2e-08	1
CEOB	663	693	HWI-700370F:172:C7MWMANXX:3:1105:12785:9937	multidrug	CAR56416|FEATURES|ceoB|multidrug|ceoB	1.0	71.0	31	52.8	2.2e-08	1
MEXE	336	368	HWI-700370F:172:C7MWMANXX:3:2207:20701:86938	multidrug	gi:550043910:ref:WP_022580473.1:|FEATURES|mexE|multidrug|mexE	1.0	72.7	33	52.0	3.8e-08	1
TAEA	186	218	HWI-700370F:172:C7MWMANXX:3:1305:13210:84274	pleuromutilin	APB03219.1|FEATURES|TaeA|pleuromutilin|TaeA	0.999850437908	63.6	33	48.5	4.2e-07	1
OPRM	374	404	HWI-700370F:172:C7MWMANXX:3:1212:18662:63082	multidrug	gi:872412160:emb:CRX31464.1:|FEATURES|oprM|multidrug|oprM	0.99999995161	71.0	31	48.5	4.2e-07	1
TRUNCATED_PUTATIVE_RESPONSE_REGULATOR_ARLR	172	202	HWI-700370F:172:C7MWMANXX:3:2307:14169:25358	unclassified	HE999704.1.gene1528.p01|FEATURES|truncated_putative_response_regulator_ArlR|unclassified|truncated_putative_response_regulator_ArlR	0.999999270071	71.0	31	48.1	5.4e-07	1
OLEB	59	90	HWI-700370F:172:C7MWMANXX:3:1315:7234:55160	MLS	AAA50325|FEATURES|oleB|MLS|oleB	0.999999978436	62.5	32	46.2	2.1e-06	1
MEXD	833	865	HWI-700370F:172:C7MWMANXX:3:1307:11709:11162	multidrug	YP_348488|FEATURES|mexD|multidrug|mexD	1.0	66.7	33	52.8	2.2e-08	1
BACA	195	227	HWI-700370F:172:C7MWMANXX:3:1206:7226:98006	bacitracin	EEQ96502|FEATURES|bacA|bacitracin|bacA	1.0	84.8	33	57.0	1.2e-09	1
MACB	30	62	HWI-700370F:172:C7MWMANXX:3:2107:2209:59852	MLS	gi:823281237:ref:WP_047037467.1:|FEATURES|macB|MLS|macB	1.0	66.7	33	49.7	1.9e-07	1
OMPR	61	95	HWI-700370F:172:C7MWMANXX:3:1206:15657:6862	multidrug	gi:909830386:gb:AKU13184.1:|FEATURES|ompR|multidrug|ompR	0.999997907864	62.9	35	49.7	1.9e-07	1
EMRB	53	84	HWI-700370F:172:C7MWMANXX:3:2307:4822:50424	multidrug	gi:1016518516:ref:WP_063098254.1:|FEATURES|emrB|multidrug|emrB	0.999999326247	81.2	32	60.5	1.1e-10	1
RPOB2	858	889	HWI-700370F:172:C7MWMANXX:3:1309:5224:50107	multidrug	BAD59497.1|FEATURES|rpoB2|multidrug|rpoB2	0.999999199484	65.6	32	52.4	2.9e-08	1
MTRD	328	359	HWI-700370F:172:C7MWMANXX:3:2101:16717:33146	multidrug	NP_274718.1|FEATURES|mtrD|multidrug|mtrD	1.0	75.0	32	54.3	7.6e-09	1
ADER	72	103	HWI-700370F:172:C7MWMANXX:3:2203:17481:36507	multidrug	ADM92605.1|FEATURES|adeR|multidrug|adeR	0.999996706104	65.6	32	48.5	4.2e-07	1
ADEB	977	1009	HWI-700370F:172:C7MWMANXX:3:1304:15904:98805	multidrug	gi:446910347:ref:WP_000987603.1:|FEATURES|adeB|multidrug|adeB	1.0	75.8	33	55.8	2.6e-09	1
RPOB2	884	916	HWI-700370F:172:C7MWMANXX:3:2203:7173:46102	multidrug	BAD59497.1|FEATURES|rpoB2|multidrug|rpoB2	0.999999247247	69.7	33	54.3	7.6e-09	1
RPOB2	438	470	HWI-700370F:172:C7MWMANXX:3:1202:12489:41003	multidrug	BAD59497.1|FEATURES|rpoB2|multidrug|rpoB2	0.99999936327	78.8	33	59.7	1.8e-10	1
KDPE	67	99	HWI-700370F:172:C7MWMANXX:3:2113:14244:21634	aminoglycoside	NP_415222.1|FEATURES|kdpE|aminoglycoside|kdpE	0.999994669762	81.8	33	58.2	5.2e-10	1
ACRA	219	251	HWI-700370F:172:C7MWMANXX:3:2302:15950:84021	multidrug	YP_002240036|FEATURES|acrA|multidrug|acrA	1.0	69.7	33	49.3	2.4e-07	1
MEXE	330	362	HWI-700370F:172:C7MWMANXX:3:1210:4810:35482	multidrug	gi:445932788:ref:WP_000010643.1:|FEATURES|mexE|multidrug|mexE	1.0	66.7	33	48.1	5.4e-07	1
MEXE	334	366	HWI-700370F:172:C7MWMANXX:3:1204:13598:85900	multidrug	gi:759552006:ref:WP_043271822.1:|FEATURES|mexE|multidrug|mexE	1.0	75.8	33	55.1	4.4e-09	1
MEXD	836	866	HWI-700370F:172:C7MWMANXX:3:1314:1570:82232	multidrug	gi:499256187:ref:WP_010953727.1:|FEATURES|mexD|multidrug|mexD	0.999999999969	67.7	31	45.8	2.7e-06	1
SRMB	164	196	HWI-700370F:172:C7MWMANXX:3:1314:18352:29982	MLS	X63451.gene.p01|FEATURES|srmB|MLS|srmB	0.99999998695	66.7	33	45.4	3.5e-06	1
TRIC	423	454	HWI-700370F:172:C7MWMANXX:3:2313:13731:75289	triclosan	NP_248848.1|FEATURES|TriC|triclosan|TriC	0.999999857206	78.1	32	52.4	2.9e-08	1
KDPE	152	183	HWI-700370F:172:C7MWMANXX:3:2111:6105:76849	aminoglycoside	NP_415222.1|FEATURES|kdpE|aminoglycoside|kdpE	0.999990546752	68.8	32	52.0	3.8e-08	1
ACRB	382	414	HWI-700370F:172:C7MWMANXX:3:2105:1941:29334	multidrug	ZP_04612532|FEATURES|acrB|multidrug|acrB	1.0	93.9	33	61.6	4.7e-11	1
MEXF	994	1026	HWI-700370F:172:C7MWMANXX:3:1114:17063:37205	multidrug	gi:940169821:gb:KPX83830.1:|FEATURES|mexF|multidrug|mexF	1.0	78.8	33	53.9	9.9e-09	1
MEXF	248	280	HWI-700370F:172:C7MWMANXX:3:2209:9595:9062	multidrug	YP_002800512|FEATURES|mexF|multidrug|mexF	1.0	69.7	33	53.5	1.3e-08	1
RPOB2	426	458	HWI-700370F:172:C7MWMANXX:3:2216:13326:71171	multidrug	BAD59497.1|FEATURES|rpoB2|multidrug|rpoB2	0.999999290497	75.8	33	56.2	2.0e-09	1
BPEF	1010	1041	HWI-700370F:172:C7MWMANXX:3:1109:14678:93777	multidrug	ZP_02465589|FEATURES|bpeF|multidrug|bpeF	1.0	84.4	32	55.8	2.6e-09	1
ADEB	310	342	HWI-700370F:172:C7MWMANXX:3:2210:13450:94891	multidrug	ZP_04661876|FEATURES|adeB|multidrug|adeB	1.0	72.7	33	53.1	1.7e-08	1
OPTRA	203	235	HWI-700370F:172:C7MWMANXX:3:1110:3792:42650	oxazolidinone	AKA86814|FEATURES|optrA|oxazolidinone|optrA	0.999382991906	63.6	33	50.4	1.1e-07	1
VANH	196	228	HWI-700370F:172:C7MWMANXX:3:1203:2793:49490	glycopeptide	Q47748|FEATURES|vanH|glycopeptide|vanH	1.0	63.6	33	46.6	1.6e-06	1
MULTIDRUG_ABC_TRANSPORTER	458	490	HWI-700370F:172:C7MWMANXX:3:1103:9872:74493	multidrug	gi:664556405:ref:WP_031071225.1:|FEATURES|multidrug_ABC_transporter|multidrug|multidrug_ABC_transporter	0.999999999996	60.6	33	45.1	4.6e-06	1
TOLC	114	144	HWI-700370F:172:C7MWMANXX:3:1215:9178:55452	multidrug	gi:545470455:ref:WP_021706937.1:|FEATURES|TolC|multidrug|TolC	0.999999997738	71.0	31	46.2	2.1e-06	1
RPOB2	892	924	HWI-700370F:172:C7MWMANXX:3:2103:3774:32359	multidrug	BAD59497.1|FEATURES|rpoB2|multidrug|rpoB2	0.99999926591	69.7	33	55.1	4.4e-09	1
MACB	142	174	HWI-700370F:172:C7MWMANXX:3:2107:15189:19709	MLS	gi:852292746:ref:WP_048332551.1:|FEATURES|macB|MLS|macB	1.0	63.6	33	45.4	3.5e-06	1
MEXF	262	292	HWI-700370F:172:C7MWMANXX:3:1113:13219:28387	multidrug	EEB58431|FEATURES|mexF|multidrug|mexF	1.0	71.0	31	50.1	1.4e-07	1
TETP	73	105	HWI-700370F:172:C7MWMANXX:3:2214:12856:24873	tetracycline	YP_002850805|FEATURES|tetP|tetracycline|tetP	1.0	69.7	33	47.4	9.3e-07	1
AMRB	848	880	HWI-700370F:172:C7MWMANXX:3:1111:16634:13985	multidrug	CAR51973|FEATURES|amrB|multidrug|amrB	0.999999996149	63.6	33	44.7	6.0e-06	1
RPHB	116	146	HWI-700370F:172:C7MWMANXX:3:2314:8330:75765	rifamycin	APB03222.1|FEATURES|rphB|rifamycin|rphB	0.99999998687	74.2	31	53.5	1.3e-08	1
BACA	226	258	HWI-700370F:172:C7MWMANXX:3:1202:7662:37301	bacitracin	YP_970399|FEATURES|bacA|bacitracin|bacA	1.0	100.0	33	75.1	4.1e-15	1
MULTIDRUG_ABC_TRANSPORTER	372	403	HWI-700370F:172:C7MWMANXX:3:2315:18505:35194	multidrug	gi:944152509:ref:WP_055644808.1:|FEATURES|multidrug_ABC_transporter|multidrug|multidrug_ABC_transporter	0.999999999999	65.6	32	49.7	1.9e-07	1
TAEA	182	214	HWI-700370F:172:C7MWMANXX:3:1205:18749:91886	pleuromutilin	APB03219.1|FEATURES|TaeA|pleuromutilin|TaeA	0.994838324226	63.6	33	48.5	4.2e-07	1
OPTRA	211	243	HWI-700370F:172:C7MWMANXX:3:2310:1427:87956	oxazolidinone	AKA86814|FEATURES|optrA|oxazolidinone|optrA	0.999267275321	60.6	33	48.1	5.4e-07	1
ADEL	43	75	HWI-700370F:172:C7MWMANXX:3:1316:15341:6335	multidrug	ALH22601.1|FEATURES|adeL|multidrug|adeL	0.999999195643	66.7	33	52.4	2.9e-08	1
RPOB2	399	429	HWI-700370F:172:C7MWMANXX:3:1207:12549:95789	multidrug	BAD59497.1|FEATURES|rpoB2|multidrug|rpoB2	0.99999893342	61.3	31	45.4	3.5e-06	1
MACB	20	51	HWI-700370F:172:C7MWMANXX:3:2105:2460:2811	MLS	gi:1016275448:gb:AMX06027.1:|FEATURES|macB|MLS|macB	0.999996388311	68.8	32	46.6	1.6e-06	1
SMEE	674	705	HWI-700370F:172:C7MWMANXX:3:2108:17258:62052	multidrug	YP_002706077|FEATURES|smeE|multidrug|smeE	0.999999999999	65.6	32	48.1	5.4e-07	1
MEXB	989	1021	HWI-700370F:172:C7MWMANXX:3:1315:11837:26624	multidrug	gi:759528585:ref:WP_043248665.1:|FEATURES|mexB|multidrug|mexB	1.0	84.8	33	60.1	1.4e-10	1
TRUNCATED_PUTATIVE_RESPONSE_REGULATOR_ARLR	84	114	HWI-700370F:172:C7MWMANXX:3:2315:16988:44660	unclassified	HE999704.1.gene1528.p01|FEATURES|truncated_putative_response_regulator_ArlR|unclassified|truncated_putative_response_regulator_ArlR	0.999999994884	67.7	31	45.8	2.7e-06	1
DFRA3	29	60	HWI-700370F:172:C7MWMANXX:3:1305:11823:53423	diaminopyrimidine	AAA25550.1|FEATURES|dfrA3|diaminopyrimidine|dfrA3	0.999283719781	66.7	33	46.2	2.1e-06	1
MEXK	105	137	HWI-700370F:172:C7MWMANXX:3:2216:1904:30152	multidrug	AAG07064.1|FEATURES|MexK|multidrug|MexK	0.999999315623	63.6	33	49.3	2.4e-07	1
MTRD	960	992	HWI-700370F:172:C7MWMANXX:3:2104:11454:8314	multidrug	NP_274718.1|FEATURES|mtrD|multidrug|mtrD	1.0	84.8	33	56.2	2.0e-09	1
ICR-MC	484	514	HWI-700370F:172:C7MWMANXX:3:1315:12193:67542	peptide	EGE18576.1|FEATURES|ICR-Mc|peptide|ICR-Mc	0.999999913348	71.0	31	48.9	3.2e-07	1
RPOB2	848	879	HWI-700370F:172:C7MWMANXX:3:2105:15362:74977	multidrug	BAD59497.1|FEATURES|rpoB2|multidrug|rpoB2	0.999999116178	65.6	32	49.7	1.9e-07	1
MACB	30	60	HWI-700370F:172:C7MWMANXX:3:1208:1984:50887	MLS	gi:1033064422:ref:WP_064375412.1:|FEATURES|macB|MLS|macB	0.999999561676	67.7	31	44.3	7.8e-06	1
ADER	203	234	HWI-700370F:172:C7MWMANXX:3:1115:17416:21208	multidrug	ADM92605.1|FEATURES|adeR|multidrug|adeR	0.99999618604	62.5	32	45.4	3.5e-06	1
MCR-3	254	285	HWI-700370F:172:C7MWMANXX:3:2214:20863:8646	peptide	ASF81896.1|FEATURES|MCR-3|peptide|MCR-3	0.999999992656	65.6	32	48.5	4.2e-07	1
ROSA	279	311	HWI-700370F:172:C7MWMANXX:3:2307:1875:31137	fosmidomycin	YP_001401993|FEATURES|rosA|fosmidomycin|rosA	1.0	75.8	33	55.5	3.4e-09	1
MACB	29	60	HWI-700370F:172:C7MWMANXX:3:1305:7425:81214	MLS	gi:446048013:ref:WP_000125868.1:|FEATURES|macB|MLS|macB	1.0	62.5	32	45.8	2.7e-06	1
OLEC	19	49	HWI-700370F:172:C7MWMANXX:3:1201:19332:34290	MLS	AAA26793|FEATURES|oleC|MLS|oleC	0.99999998292	64.5	31	44.7	6.0e-06	1
MACB	144	176	HWI-700370F:172:C7MWMANXX:3:2306:5776:96162	MLS	gi:545231548:ref:WP_021531156.1:|FEATURES|macB|MLS|macB	1.0	72.7	33	48.1	5.4e-07	1
RPOB2	799	829	HWI-700370F:172:C7MWMANXX:3:1205:5691:4080	multidrug	BAD59497.1|FEATURES|rpoB2|multidrug|rpoB2	0.999999217691	77.4	31	53.1	1.7e-08	1
RPOB2	476	508	HWI-700370F:172:C7MWMANXX:3:1101:18194:76507	multidrug	BAD59497.1|FEATURES|rpoB2|multidrug|rpoB2	0.999999325662	72.7	33	57.8	6.9e-10	1
VANR	95	125	HWI-700370F:172:C7MWMANXX:3:2301:3489:28074	glycopeptide	gi:950257734:ref:WP_057294159.1:|FEATURES|vanR|glycopeptide|vanR	0.999999462852	71.0	31	46.6	1.6e-06	1
RPOB2	459	491	HWI-700370F:172:C7MWMANXX:3:1214:5335:97165	multidrug	BAD59497.1|FEATURES|rpoB2|multidrug|rpoB2	0.999999377667	75.8	33	60.5	1.1e-10	1
EMRA	233	265	HWI-700370F:172:C7MWMANXX:3:2212:20108:5180	multidrug	gi:857587973:emb:CRL59872.1:|FEATURES|emrA|multidrug|emrA	0.999944205504	72.7	33	54.7	5.8e-09	1
RPOB2	791	823	HWI-700370F:172:C7MWMANXX:3:2114:9907:101084	multidrug	BAD59497.1|FEATURES|rpoB2|multidrug|rpoB2	0.999999370497	84.8	33	60.1	1.4e-10	1
TAEA	212	244	HWI-700370F:172:C7MWMANXX:3:2103:11531:61358	pleuromutilin	APB03219.1|FEATURES|TaeA|pleuromutilin|TaeA	0.999889565847	66.7	33	51.2	6.4e-08	1
GOLS	3	34	HWI-700370F:172:C7MWMANXX:3:2115:2764:52865	multidrug	NP_459349.1|FEATURES|golS|multidrug|golS	0.999997540373	75.0	32	47.0	1.2e-06	1
RPOB2	1021	1053	HWI-700370F:172:C7MWMANXX:3:1315:10075:62116	multidrug	BAD59497.1|FEATURES|rpoB2|multidrug|rpoB2	0.999999507648	90.9	33	69.7	1.7e-13	1
MDSB	739	771	HWI-700370F:172:C7MWMANXX:3:1210:11224:78467	multidrug	NP_459346.1|FEATURES|mdsB|multidrug|mdsB	1.0	72.7	33	55.5	3.4e-09	1
MEXN	393	425	HWI-700370F:172:C7MWMANXX:3:1303:19075:65792	multidrug	BAE06006.1|FEATURES|mexN|multidrug|mexN	0.999999119763	60.6	33	45.8	2.7e-06	1
MCR-2	254	286	HWI-700370F:172:C7MWMANXX:3:2304:4959:10669	peptide	WP_065419574.1|FEATURES|MCR-2|peptide|MCR-2	0.999999999147	63.6	33	47.0	1.2e-06	1
RPOB2	773	805	HWI-700370F:172:C7MWMANXX:3:1103:13938:36141	multidrug	BAD59497.1|FEATURES|rpoB2|multidrug|rpoB2	0.999999247247	75.8	33	54.3	7.6e-09	1
ACRB	709	739	HWI-700370F:172:C7MWMANXX:3:2212:10852:44708	multidrug	CP002695.1.gene992.p01|FEATURES|acrB|multidrug|acrB	0.999999956343	67.7	31	47.4	9.3e-07	1
PBP-1A	117	147	HWI-700370F:172:C7MWMANXX:3:2302:10137:78171	beta-lactam	YP_001292390|FEATURES|PBP-1A|beta-lactam|PBP-1A	1.0	77.4	31	48.1	5.4e-07	1
RIFAMPIN_MONOOXYGENASE	294	324	HWI-700370F:172:C7MWMANXX:3:2109:9717:68362	rifamycin	gi:769934495:ref:WP_045068423.1:|FEATURES|rifampin_monooxygenase|rifamycin|rifampin_monooxygenase	1.0	67.7	31	47.0	1.2e-06	1
EMRA	283	315	HWI-700370F:172:C7MWMANXX:3:1107:19490:82949	multidrug	gi:506486765:ref:WP_015963310.1:|FEATURES|emrA|multidrug|emrA	0.991393207629	90.9	33	63.5	1.2e-11	1
RPOB2	137	168	HWI-700370F:172:C7MWMANXX:3:2314:3162:9357	multidrug	BAD59497.1|FEATURES|rpoB2|multidrug|rpoB2	0.999999152839	65.6	32	50.8	8.4e-08	1
MEXD	984	1015	HWI-700370F:172:C7MWMANXX:3:2209:4676:56666	multidrug	gi:852273548:ref:WP_048328542.1:|FEATURES|mexD|multidrug|mexD	1.0	75.0	32	51.2	6.4e-08	1
ACRB	262	292	HWI-700370F:172:C7MWMANXX:3:2111:11008:33092	multidrug	ZP_03832747|FEATURES|acrB|multidrug|acrB	0.999999998056	61.3	31	45.4	3.5e-06	1
MEXE	51	83	HWI-700370F:172:C7MWMANXX:3:2205:2201:53770	multidrug	gi:516086900:ref:WP_017517480.1:|FEATURES|mexE|multidrug|mexE	1.0	63.6	33	47.0	1.2e-06	1
ACRA	219	251	HWI-700370F:172:C7MWMANXX:3:1216:9683:60478	multidrug	gi:555116142:gb:ESM59081.1:|FEATURES|acrA|multidrug|acrA	1.0	69.7	33	49.3	2.4e-07	1
TETR	19	51	HWI-700370F:172:C7MWMANXX:3:2314:16523:32883	tetracycline	gi:959839646:ref:WP_058128275.1:|FEATURES|tetR|tetracycline|tetR	1.0	72.7	33	54.7	5.8e-09	1
CAT_CHLORAMPHENICOL_ACETYLTRANSFERASE	112	142	HWI-700370F:172:C7MWMANXX:3:1315:9789:49897	phenicol	X82455.1.gene1.p01|FEATURES|cat_chloramphenicol_acetyltransferase|phenicol|cat_chloramphenicol_acetyltransferase	0.999971262493	61.3	31	46.2	2.1e-06	1
MEXD	827	859	HWI-700370F:172:C7MWMANXX:3:1101:16245:12948	multidrug	YP_348488|FEATURES|mexD|multidrug|mexD	1.0	75.8	33	58.5	4.0e-10	1
KDPE	189	221	HWI-700370F:172:C7MWMANXX:3:2315:7916:99555	aminoglycoside	NP_415222.1|FEATURES|kdpE|aminoglycoside|kdpE	0.9999973362	84.8	33	67.0	1.1e-12	1
MACB	137	169	HWI-700370F:172:C7MWMANXX:3:2208:7752:6411	MLS	gi:823326845:ref:WP_047080664.1:|FEATURES|macB|MLS|macB	1.0	63.6	33	44.3	7.8e-06	1
PBP-1A	173	204	HWI-700370F:172:C7MWMANXX:3:2302:12694:36143	beta-lactam	YP_001292390|FEATURES|PBP-1A|beta-lactam|PBP-1A	1.0	62.5	32	45.8	2.7e-06	1
RPOB2	1030	1062	HWI-700370F:172:C7MWMANXX:3:2116:6326:68786	multidrug	BAD59497.1|FEATURES|rpoB2|multidrug|rpoB2	0.999999465198	81.8	33	66.2	1.9e-12	1
RPHB	115	147	HWI-700370F:172:C7MWMANXX:3:1312:16947:62475	rifamycin	APB03222.1|FEATURES|rphB|rifamycin|rphB	0.999999990262	72.7	33	55.8	2.6e-09	1
ACRB	58	90	HWI-700370F:172:C7MWMANXX:3:2108:7643:16300	multidrug	gi:446414955:ref:WP_000492810.1:|FEATURES|acrB|multidrug|acrB	0.999999999997	78.8	33	53.5	1.3e-08	1
MEXE	264	295	HWI-700370F:172:C7MWMANXX:3:1116:9370:57869	multidrug	YP_001974113|FEATURES|mexE|multidrug|mexE	1.0	75.0	32	54.3	7.6e-09	1
ACRB	69	101	HWI-700370F:172:C7MWMANXX:3:2114:20258:63417	multidrug	YP_001477358|FEATURES|acrB|multidrug|acrB	0.999999509462	63.6	33	47.4	9.3e-07	1
MEXC	63	95	HWI-700370F:172:C7MWMANXX:3:1103:18353:47150	multidrug	NP_521874|FEATURES|mexC|multidrug|mexC	1.0	75.8	33	53.9	9.9e-09	1
RPOB2	1015	1046	HWI-700370F:172:C7MWMANXX:3:1302:6808:18082	multidrug	BAD59497.1|FEATURES|rpoB2|multidrug|rpoB2	0.999999256634	90.6	32	67.0	1.1e-12	1
MCR-3	271	303	HWI-700370F:172:C7MWMANXX:3:2312:5887:10719	peptide	ASF81896.1|FEATURES|MCR-3|peptide|MCR-3	0.999999812271	63.6	33	50.1	1.4e-07	1
ACRB	673	703	HWI-700370F:172:C7MWMANXX:3:2210:5788:29545	multidrug	CP002695.1.gene992.p01|FEATURES|acrB|multidrug|acrB	0.999999999997	74.2	31	48.9	3.2e-07	1
MEXB	952	984	HWI-700370F:172:C7MWMANXX:3:2307:12610:18144	multidrug	gi:505288054:ref:WP_015475156.1:|FEATURES|mexB|multidrug|mexB	1.0	69.7	33	50.4	1.1e-07	1
ROSB	73	105	HWI-700370F:172:C7MWMANXX:3:2102:15281:93248	fosmidomycin	AAS61092|FEATURES|rosB|fosmidomycin|rosB	1.0	75.8	33	52.4	2.9e-08	1
MACB	21	52	HWI-700370F:172:C7MWMANXX:3:1108:9913:71056	MLS	gi:757709471:ref:WP_042938492.1:|FEATURES|macB|MLS|macB	0.999993973192	68.8	32	44.3	7.8e-06	1
OPTRA	211	243	HWI-700370F:172:C7MWMANXX:3:2316:14205:53439	oxazolidinone	AKA86814|FEATURES|optrA|oxazolidinone|optrA	0.999226848986	63.6	33	47.4	9.3e-07	1
ACRA	279	310	HWI-700370F:172:C7MWMANXX:3:2113:10167:13231	multidrug	gi:555116142:gb:ESM59081.1:|FEATURES|acrA|multidrug|acrA	0.999999999675	65.6	32	45.4	3.5e-06	1
RIFAMPIN_MONOOXYGENASE	289	321	HWI-700370F:172:C7MWMANXX:3:2209:1279:73519	rifamycin	gi:769934495:ref:WP_045068423.1:|FEATURES|rifampin_monooxygenase|rifamycin|rifampin_monooxygenase	1.0	63.6	33	47.4	9.3e-07	1
EFRB	195	225	HWI-700370F:172:C7MWMANXX:3:2303:10650:99810	multidrug	CDO61516.1|FEATURES|efrB|multidrug|efrB	1.0	64.5	31	47.4	9.3e-07	1
ACRA	271	302	HWI-700370F:172:C7MWMANXX:3:2211:15213:96943	multidrug	gi:857586340:emb:CRL61725.1:|FEATURES|acrA|multidrug|acrA	1.0	62.5	32	49.7	1.9e-07	1
MULTIDRUG_ABC_TRANSPORTER	155	187	HWI-700370F:172:C7MWMANXX:3:2314:7106:68558	multidrug	NC_010400.5984909.p01|FEATURES|multidrug_ABC_transporter|multidrug|multidrug_ABC_transporter	1.0	84.8	33	61.2	6.2e-11	1
OPRM	64	94	HWI-700370F:172:C7MWMANXX:3:2106:9145:80251	multidrug	YP_002083353|FEATURES|oprM|multidrug|oprM	0.999999916587	71.0	31	46.6	1.6e-06	1
MULTIDRUG_ABC_TRANSPORTER	273	304	HWI-700370F:172:C7MWMANXX:3:2115:7369:86787	multidrug	NC_010400.5984909.p01|FEATURES|multidrug_ABC_transporter|multidrug|multidrug_ABC_transporter	1.0	75.0	32	50.4	1.1e-07	1
RPOB2	557	588	HWI-700370F:172:C7MWMANXX:3:2116:5219:91019	multidrug	BAD59497.1|FEATURES|rpoB2|multidrug|rpoB2	0.999998952681	62.5	32	45.8	2.7e-06	1
ROSB	55	85	HWI-700370F:172:C7MWMANXX:3:1105:3258:64354	fosmidomycin	YP_001477377|FEATURES|rosB|fosmidomycin|rosB	1.0	80.6	31	50.1	1.4e-07	1
MDTF	30	61	HWI-700370F:172:C7MWMANXX:3:2203:9261:15963	multidrug	gi:803469184:ref:WP_046072900.1:|FEATURES|mdtF|multidrug|mdtF	1.0	75.0	32	55.5	3.4e-09	1
MEXC	150	182	HWI-700370F:172:C7MWMANXX:3:1205:3475:94900	multidrug	gi:655471138:ref:WP_028854053.1:|FEATURES|mexC|multidrug|mexC	0.999999999186	75.8	33	52.4	2.9e-08	1
OPRM	327	358	HWI-700370F:172:C7MWMANXX:3:1211:17495:20593	multidrug	gi:714488086:gb:KGV26455.1:|FEATURES|oprM|multidrug|oprM	1.0	78.1	32	53.9	9.9e-09	1
OPRA	331	363	HWI-700370F:172:C7MWMANXX:3:1113:7784:47535	multidrug	BAM10414.1|FEATURES|OprA|multidrug|OprA	0.999999091402	60.6	33	46.6	1.6e-06	1
MEXE	336	368	HWI-700370F:172:C7MWMANXX:3:2208:10048:67328	multidrug	gi:550043910:ref:WP_022580473.1:|FEATURES|mexE|multidrug|mexE	1.0	69.7	33	49.3	2.4e-07	1
METALLO-BETA-LACTAMASE	203	235	HWI-700370F:172:C7MWMANXX:3:2203:12677:75008	beta-lactam	gi:1011174069:ref:WP_062095207.1:|FEATURES|metallo-beta-lactamase|beta-lactam|metallo-beta-lactamase	1.0	78.8	33	58.5	4.0e-10	1
ROSB	71	103	HWI-700370F:172:C7MWMANXX:3:2108:17551:32385	fosmidomycin	ZP_04630103|FEATURES|rosB|fosmidomycin|rosB	1.0	81.8	33	55.5	3.4e-09	1
OPTRA	209	239	HWI-700370F:172:C7MWMANXX:3:1206:5349:6652	oxazolidinone	AKA86814|FEATURES|optrA|oxazolidinone|optrA	0.999350138784	64.5	31	49.7	1.9e-07	1
MEXF	904	936	HWI-700370F:172:C7MWMANXX:3:2103:9324:38334	multidrug	gi:751651551:ref:WP_041118420.1:|FEATURES|mexF|multidrug|mexF	1.0	84.8	33	61.2	6.2e-11	1
RPOB2	854	884	HWI-700370F:172:C7MWMANXX:3:1316:6532:9886	multidrug	BAD59497.1|FEATURES|rpoB2|multidrug|rpoB2	0.99999913005	64.5	31	50.1	1.4e-07	1
AMRB	452	484	HWI-700370F:172:C7MWMANXX:3:2312:6637:91794	multidrug	YP_001119417|FEATURES|amrB|multidrug|amrB	1.0	78.8	33	57.0	1.2e-09	1
TAEA	34	64	HWI-700370F:172:C7MWMANXX:3:1307:20261:57527	pleuromutilin	APB03219.1|FEATURES|TaeA|pleuromutilin|TaeA	0.993434289804	74.2	31	52.0	3.8e-08	1
MACB	29	60	HWI-700370F:172:C7MWMANXX:3:2105:4784:54695	MLS	gi:1033064422:ref:WP_064375412.1:|FEATURES|macB|MLS|macB	1.0	75.0	32	52.4	2.9e-08	1
TRANSCRIPTIONAL_REGULATORY_PROTEIN_CPXR_CPXR	78	110	HWI-700370F:172:C7MWMANXX:3:2302:16691:88811	unclassified	CP001138.1.gene4273.p01|FEATURES|transcriptional_regulatory_protein_CpxR_cpxR|unclassified|transcriptional_regulatory_protein_CpxR_cpxR	1.0	78.8	33	60.1	1.4e-10	1
TETA	414	444	HWI-700370F:172:C7MWMANXX:3:2210:14503:47802	tetracycline	gi:171851258:emb:CAQ04234.1:|FEATURES|tetA|tetracycline|tetA	1.0	67.7	31	50.1	1.4e-07	1
MUXA	276	308	HWI-700370F:172:C7MWMANXX:3:2202:10231:13191	multidrug	NP_251218.1|FEATURES|MuxA|multidrug|MuxA	0.999998869785	69.7	33	49.7	1.9e-07	1
MEXE	252	284	HWI-700370F:172:C7MWMANXX:3:1202:4232:14858	multidrug	EU408352.1.gene3.p01|FEATURES|mexE|multidrug|mexE	0.999998870643	60.6	33	45.1	4.6e-06	1
MULTIDRUG_ABC_TRANSPORTER	484	514	HWI-700370F:172:C7MWMANXX:3:2306:2553:37915	multidrug	gi:926351744:ref:WP_053683383.1:|FEATURES|multidrug_ABC_transporter|multidrug|multidrug_ABC_transporter	1.0	80.6	31	52.4	2.9e-08	1
AMRB	4	36	HWI-700370F:172:C7MWMANXX:3:1210:17852:82449	multidrug	gi:493455429:ref:WP_006410704.1:|FEATURES|amrB|multidrug|amrB	1.0	78.8	33	57.0	1.2e-09	1
ADEB	291	323	HWI-700370F:172:C7MWMANXX:3:1112:11345:58692	multidrug	gi:820799228:ref:WP_046760544.1:|FEATURES|adeB|multidrug|adeB	1.0	63.6	33	47.4	9.3e-07	1
TAEA	159	190	HWI-700370F:172:C7MWMANXX:3:1116:10790:20594	pleuromutilin	APB03219.1|FEATURES|TaeA|pleuromutilin|TaeA	0.999795423842	62.5	32	45.8	2.7e-06	1
ACRB	769	801	HWI-700370F:172:C7MWMANXX:3:2116:8965:31221	multidrug	ZP_03832747|FEATURES|acrB|multidrug|acrB	0.999999991684	60.6	33	49.3	2.4e-07	1
PBP-1A	160	192	HWI-700370F:172:C7MWMANXX:3:1206:9387:62825	beta-lactam	YP_001292390|FEATURES|PBP-1A|beta-lactam|PBP-1A	1.0	75.8	33	53.1	1.7e-08	1
MEXF	460	492	HWI-700370F:172:C7MWMANXX:3:2314:19140:74744	multidrug	gi:553764341:ref:WP_023096686.1:|FEATURES|mexF|multidrug|mexF	1.0	90.9	33	60.8	8.1e-11	1
MEXD	79	110	HWI-700370F:172:C7MWMANXX:3:2208:9062:90094	multidrug	gi:489210576:ref:WP_003119403.1:|FEATURES|mexD|multidrug|mexD	1.0	65.6	32	48.5	4.2e-07	1
MEXQ	240	271	HWI-700370F:172:C7MWMANXX:3:2311:4366:99758	multidrug	BAE06008.1|FEATURES|mexQ|multidrug|mexQ	1.0	81.2	32	56.2	2.0e-09	1
MDTB	726	758	HWI-700370F:172:C7MWMANXX:3:1115:11172:35239	multidrug	CP001918.1.gene3440.p01|FEATURES|mdtB|multidrug|mdtB	0.999998571845	63.6	33	47.0	1.2e-06	1
RPOB2	1045	1077	HWI-700370F:172:C7MWMANXX:3:1312:13845:67663	multidrug	BAD59497.1|FEATURES|rpoB2|multidrug|rpoB2	0.999999396886	78.8	33	61.6	4.7e-11	1
ROSB	219	251	HWI-700370F:172:C7MWMANXX:3:2306:8045:52674	fosmidomycin	ZP_04623897|FEATURES|rosB|fosmidomycin|rosB	1.0	72.7	33	52.4	2.9e-08	1
OPRA	341	372	HWI-700370F:172:C7MWMANXX:3:1206:11540:19040	multidrug	BAM10414.1|FEATURES|OprA|multidrug|OprA	0.999999858727	65.6	32	47.0	1.2e-06	1
MTRD	414	446	HWI-700370F:172:C7MWMANXX:3:1215:17132:8653	multidrug	NP_274718.1|FEATURES|mtrD|multidrug|mtrD	1.0	78.8	33	55.8	2.6e-09	1
ADEB	937	969	HWI-700370F:172:C7MWMANXX:3:2316:2433:90651	multidrug	ZP_03823622|FEATURES|adeB|multidrug|adeB	1.0	72.7	33	49.7	1.9e-07	1
MULTIDRUG_ABC_TRANSPORTER	463	493	HWI-700370F:172:C7MWMANXX:3:1108:15823:6762	multidrug	gi:1031799645:ref:WP_064138838.1:|FEATURES|multidrug_ABC_transporter|multidrug|multidrug_ABC_transporter	1.0	71.0	31	48.9	3.2e-07	1
ACRB	185	216	HWI-700370F:172:C7MWMANXX:3:1108:15336:64607	multidrug	gi:485731880:ref:WP_001359514.1:|FEATURES|acrB|multidrug|acrB	1.0	71.9	32	52.4	2.9e-08	1
CEOB	386	418	HWI-700370F:172:C7MWMANXX:3:2112:13949:4266	multidrug	gi:590120227:emb:CDN64284.1:|FEATURES|ceoB|multidrug|ceoB	1.0	66.7	33	48.9	3.2e-07	1
TAEA	345	377	HWI-700370F:172:C7MWMANXX:3:2306:14273:18952	pleuromutilin	APB03219.1|FEATURES|TaeA|pleuromutilin|TaeA	0.999875106111	63.6	33	50.1	1.4e-07	1
RPOB2	436	467	HWI-700370F:172:C7MWMANXX:3:2116:6796:57582	multidrug	BAD59497.1|FEATURES|rpoB2|multidrug|rpoB2	0.999999299326	78.1	32	56.6	1.5e-09	1
RPOB2	150	183	HWI-700370F:172:C7MWMANXX:3:2116:7836:71769	multidrug	BAD59497.1|FEATURES|rpoB2|multidrug|rpoB2	0.999999210055	73.5	34	52.8	2.2e-08	1
VANR	75	107	HWI-700370F:172:C7MWMANXX:3:2306:13765:20566	glycopeptide	AF162694.1.gene5.p01|FEATURES|vanR|glycopeptide|vanR	1.0	75.8	33	60.5	1.1e-10	1
BACA	203	235	HWI-700370F:172:C7MWMANXX:3:1205:4061:58150	bacitracin	EEQ96502|FEATURES|bacA|bacitracin|bacA	1.0	90.9	33	62.0	3.6e-11	1
RPOB2	872	904	HWI-700370F:172:C7MWMANXX:3:1207:8831:80022	multidrug	BAD59497.1|FEATURES|rpoB2|multidrug|rpoB2	0.999999340053	69.7	33	58.5	4.0e-10	1
KDPE	187	218	HWI-700370F:172:C7MWMANXX:3:2215:12576:34395	aminoglycoside	NP_415222.1|FEATURES|kdpE|aminoglycoside|kdpE	0.999994977568	78.1	32	58.9	3.1e-10	1
ROSA	295	327	HWI-700370F:172:C7MWMANXX:3:2313:14480:56326	fosmidomycin	YP_001477378|FEATURES|rosA|fosmidomycin|rosA	1.0	78.8	33	55.8	2.6e-09	1
MEXE	265	295	HWI-700370F:172:C7MWMANXX:3:1215:15673:50749	multidrug	YP_001974113|FEATURES|mexE|multidrug|mexE	1.0	74.2	31	52.8	2.2e-08	1
ADEB	561	593	HWI-700370F:172:C7MWMANXX:3:2312:19734:57153	multidrug	ABO12177|FEATURES|adeB|multidrug|adeB	1.0	63.6	33	48.9	3.2e-07	1
ACRB	777	808	HWI-700370F:172:C7MWMANXX:3:2213:19781:97144	multidrug	gi:495735716:ref:WP_008460295.1:|FEATURES|acrB|multidrug|acrB	0.999999958606	69.7	33	52.0	3.8e-08	1
BCRA	144	175	HWI-700370F:172:C7MWMANXX:3:1304:6606:8195	bacitracin	gi:542061059:gb:ERI11611.1:|FEATURES|bcrA|bacitracin|bcrA	0.999999098836	62.5	32	44.3	7.8e-06	1
OMPR	192	226	HWI-700370F:172:C7MWMANXX:3:2306:18105:27041	multidrug	gi:479873665:gb:ENU25063.1:|FEATURES|ompR|multidrug|ompR	0.999999995056	68.6	35	48.9	3.2e-07	1
TRUNCATED_PUTATIVE_RESPONSE_REGULATOR_ARLR	98	128	HWI-700370F:172:C7MWMANXX:3:2202:15556:55398	unclassified	AE015929.1.gene1106.p01|FEATURES|truncated_putative_response_regulator_ArlR|unclassified|truncated_putative_response_regulator_ArlR	0.999999999195	67.7	31	48.1	5.4e-07	1
EMRY	62	93	HWI-700370F:172:C7MWMANXX:3:2304:3984:93602	tetracycline	BAA11237.1|FEATURES|emrY|tetracycline|emrY	0.99981332724	65.6	32	48.9	3.2e-07	1
RPOB2	1023	1055	HWI-700370F:172:C7MWMANXX:3:2106:11210:81944	multidrug	BAD59497.1|FEATURES|rpoB2|multidrug|rpoB2	0.999999507648	90.9	33	69.7	1.7e-13	1
ACRF	677	707	HWI-700370F:172:C7MWMANXX:3:1215:14837:70313	multidrug	AAC76298.1|FEATURES|AcrF|multidrug|AcrF	0.999999999836	74.2	31	47.8	7.1e-07	1
TRUNCATED_PUTATIVE_RESPONSE_REGULATOR_ARLR	91	121	HWI-700370F:172:C7MWMANXX:3:1207:12121:14265	unclassified	gi:446114283:ref:WP_000192138.1:|FEATURES|truncated_putative_response_regulator_ArlR|unclassified|truncated_putative_response_regulator_ArlR	0.99999995201	71.0	31	45.4	3.5e-06	1
ADEB	985	1017	HWI-700370F:172:C7MWMANXX:3:1315:8875:50602	multidrug	gi:490800509:ref:WP_004662646.1:|FEATURES|adeB|multidrug|adeB	1.0	87.9	33	65.1	4.3e-12	1
MACB	252	284	HWI-700370F:172:C7MWMANXX:3:1303:12395:95653	MLS	AAV85982.1|FEATURES|macB|MLS|macB	0.999999959763	60.6	33	45.4	3.5e-06	1
BACA	36	68	HWI-700370F:172:C7MWMANXX:3:2103:13339:45265	bacitracin	YP_550152|FEATURES|bacA|bacitracin|bacA	1.0	97.0	33	67.4	8.6e-13	1
ACRA	293	323	HWI-700370F:172:C7MWMANXX:3:2214:12608:36379	multidrug	NC_002695.1.912781.p01|FEATURES|acrA|multidrug|acrA	1.0	77.4	31	52.8	2.2e-08	1
ADEB	878	910	HWI-700370F:172:C7MWMANXX:3:1107:18391:90778	multidrug	gi:446910365:ref:WP_000987621.1:|FEATURES|adeB|multidrug|adeB	1.0	87.9	33	61.2	6.2e-11	1
MULTIDRUG_ABC_TRANSPORTER	473	505	HWI-700370F:172:C7MWMANXX:3:2314:15119:89005	multidrug	gi:663350985:ref:WP_030349761.1:|FEATURES|multidrug_ABC_transporter|multidrug|multidrug_ABC_transporter	1.0	63.6	33	50.1	1.4e-07	1
MEXE	182	214	HWI-700370F:172:C7MWMANXX:3:2105:18939:29800	multidrug	YP_001583349|FEATURES|mexE|multidrug|mexE	0.999999170068	60.6	33	45.1	4.6e-06	1
ACRB	157	189	HWI-700370F:172:C7MWMANXX:3:1310:17223:16265	multidrug	YP_002932544|FEATURES|acrB|multidrug|acrB	1.0	84.8	33	63.2	1.6e-11	1
TRIC	442	474	HWI-700370F:172:C7MWMANXX:3:2203:7264:4249	triclosan	NP_248848.1|FEATURES|TriC|triclosan|TriC	0.999999968309	63.6	33	48.1	5.4e-07	1
APH(3')-I	169	200	HWI-700370F:172:C7MWMANXX:3:1106:4893:24012	aminoglycoside	YP_112402|FEATURES|aph(3')-I|aminoglycoside|aph(3')-I	1.0	75.0	32	59.7	1.8e-10	1
ACRB	490	520	HWI-700370F:172:C7MWMANXX:3:1113:12499:21999	multidrug	CP002695.1.gene992.p01|FEATURES|acrB|multidrug|acrB	0.999999965892	74.2	31	57.4	9.0e-10	1
MEXF	991	1023	HWI-700370F:172:C7MWMANXX:3:2106:18211:58046	multidrug	gi:489294780:ref:WP_003202298.1:|FEATURES|mexF|multidrug|mexF	1.0	93.9	33	64.7	5.6e-12	1
RPOB2	803	834	HWI-700370F:172:C7MWMANXX:3:1213:7211:30772	multidrug	BAD59497.1|FEATURES|rpoB2|multidrug|rpoB2	0.999999101904	71.9	32	49.3	2.4e-07	1
VANR	78	108	HWI-700370F:172:C7MWMANXX:3:2305:13792:90216	glycopeptide	gi:944468330:ref:WP_055698749.1:|FEATURES|vanR|glycopeptide|vanR	0.999969958468	64.5	31	47.8	7.1e-07	1
SMEF	79	111	HWI-700370F:172:C7MWMANXX:3:2102:15344:22731	multidrug	CAG34266|FEATURES|smeF|multidrug|smeF	0.999999999325	69.7	33	46.2	2.1e-06	1
OPRA	475	506	HWI-700370F:172:C7MWMANXX:3:2210:4245:18251	multidrug	YP_442964|FEATURES|oprA|multidrug|oprA	0.999999041342	65.6	32	44.3	7.8e-06	1
MEXK	355	387	HWI-700370F:172:C7MWMANXX:3:1106:19018:29149	multidrug	AAG07064.1|FEATURES|MexK|multidrug|MexK	0.999999159137	66.7	33	45.8	2.7e-06	1
PENA	477	508	HWI-700370F:172:C7MWMANXX:3:2305:5377:85404	beta-lactam	AAP46601|FEATURES|penA|beta-lactam|penA	1.0	65.6	32	45.8	2.7e-06	1
RPOB2	781	813	HWI-700370F:172:C7MWMANXX:3:1313:12246:3238	multidrug	BAD59497.1|FEATURES|rpoB2|multidrug|rpoB2	0.999999340053	84.8	33	58.5	4.0e-10	1
RPOB2	848	879	HWI-700370F:172:C7MWMANXX:3:1110:4656:4117	multidrug	BAD59497.1|FEATURES|rpoB2|multidrug|rpoB2	0.999999165257	65.6	32	51.2	6.4e-08	1
BPEF	177	207	HWI-700370F:172:C7MWMANXX:3:2115:16513:65369	multidrug	ZP_02357857|FEATURES|bpeF|multidrug|bpeF	1.0	93.5	31	60.8	8.1e-11	1
SMEE	361	393	HWI-700370F:172:C7MWMANXX:3:1307:8073:46790	multidrug	YP_002706077|FEATURES|smeE|multidrug|smeE	1.0	97.0	33	68.6	3.9e-13	1
TCR3	62	94	HWI-700370F:172:C7MWMANXX:3:2310:18945:85444	tetracycline	BAA07390|FEATURES|tcr3|tetracycline|tcr3	0.999999988251	60.6	33	49.7	1.9e-07	1
SDIA	183	214	HWI-700370F:172:C7MWMANXX:3:2108:19676:68360	unclassified	gi:780031882:ref:WP_045444278.1:|FEATURES|sdiA|unclassified|sdiA	1.0	68.8	32	50.8	8.4e-08	1
TRUNCATED_PUTATIVE_RESPONSE_REGULATOR_ARLR	81	113	HWI-700370F:172:C7MWMANXX:3:2103:15819:88092	unclassified	HE999704.1.gene1528.p01|FEATURES|truncated_putative_response_regulator_ArlR|unclassified|truncated_putative_response_regulator_ArlR	1.0	69.7	33	50.1	1.4e-07	1
MUXC	734	766	HWI-700370F:172:C7MWMANXX:3:2114:6880:17500	multidrug	NP_251216.1|FEATURES|MuxC|multidrug|MuxC	0.999999015502	63.6	33	48.1	5.4e-07	1
MEXX	336	368	HWI-700370F:172:C7MWMANXX:3:2207:20214:22874	multidrug	gi:694090431:ref:WP_032435131.1:|FEATURES|mexX|multidrug|mexX	1.0	66.7	33	54.3	7.6e-09	1
RPOB2	597	629	HWI-700370F:172:C7MWMANXX:3:2102:9142:74806	multidrug	BAD59497.1|FEATURES|rpoB2|multidrug|rpoB2	0.999998897958	60.6	33	44.7	6.0e-06	1
BACA	204	235	HWI-700370F:172:C7MWMANXX:3:1109:16632:70912	bacitracin	EEQ96502|FEATURES|bacA|bacitracin|bacA	1.0	90.6	32	60.5	1.1e-10	1
OPRN	294	326	HWI-700370F:172:C7MWMANXX:3:2310:9892:86083	multidrug	gi:504415764:ref:WP_014602866.1:|FEATURES|oprN|multidrug|oprN	0.999999999999	78.8	33	54.3	7.6e-09	1
MEXF	609	641	HWI-700370F:172:C7MWMANXX:3:2106:12237:4276	multidrug	gi:489294780:ref:WP_003202298.1:|FEATURES|mexF|multidrug|mexF	1.0	84.8	33	59.7	1.8e-10	1
MACB	33	64	HWI-700370F:172:C7MWMANXX:3:2203:9509:60759	MLS	gi:1039430674:ref:WP_064794447.1:|FEATURES|macB|MLS|macB	1.0	71.9	32	47.0	1.2e-06	1
ROSB	289	320	HWI-700370F:172:C7MWMANXX:3:2305:10375:72428	fosmidomycin	YP_001007250|FEATURES|rosB|fosmidomycin|rosB	1.0	68.8	32	44.7	6.0e-06	1
MEXD	314	346	HWI-700370F:172:C7MWMANXX:3:1214:12897:76613	multidrug	gi:499256187:ref:WP_010953727.1:|FEATURES|mexD|multidrug|mexD	1.0	72.7	33	55.8	2.6e-09	1
RPOB2	436	468	HWI-700370F:172:C7MWMANXX:3:1302:4739:9824	multidrug	BAD59497.1|FEATURES|rpoB2|multidrug|rpoB2	0.999999348064	78.8	33	58.9	3.1e-10	1
TRANSCRIPTIONAL_REGULATORY_PROTEIN_CPXR_CPXR	86	118	HWI-700370F:172:C7MWMANXX:3:1307:12285:23108	unclassified	CP000675.2.gene1535.p01|FEATURES|transcriptional_regulatory_protein_CpxR_cpxR|unclassified|transcriptional_regulatory_protein_CpxR_cpxR	1.0	75.8	33	57.0	1.2e-09	1
MEXF	900	931	HWI-700370F:172:C7MWMANXX:3:1305:8917:69809	multidrug	YP_002800512|FEATURES|mexF|multidrug|mexF	1.0	71.9	32	54.3	7.6e-09	1
ADEL	44	74	HWI-700370F:172:C7MWMANXX:3:2312:4689:25639	multidrug	ALH22601.1|FEATURES|adeL|multidrug|adeL	0.999999084199	61.3	31	48.1	5.4e-07	1
ACRB	746	778	HWI-700370F:172:C7MWMANXX:3:1110:6832:15166	multidrug	YP_454364|FEATURES|acrB|multidrug|acrB	1.0	72.7	33	57.8	6.9e-10	1
ACRB	365	397	HWI-700370F:172:C7MWMANXX:3:1113:17685:11800	multidrug	ZP_04612532|FEATURES|acrB|multidrug|acrB	1.0	90.9	33	61.6	4.7e-11	1
MEXB	871	902	HWI-700370F:172:C7MWMANXX:3:2103:16154:2200	multidrug	gi:504646765:ref:WP_014833867.1:|FEATURES|mexB|multidrug|mexB	1.0	87.5	32	57.8	6.9e-10	1
TRIC	427	459	HWI-700370F:172:C7MWMANXX:3:2309:5170:96557	triclosan	NP_248848.1|FEATURES|TriC|triclosan|TriC	0.99999989585	75.8	33	50.4	1.1e-07	1
MCR-4	453	484	HWI-700370F:172:C7MWMANXX:3:1110:5669:98219	peptide	ASR73329.1|FEATURES|MCR-4|peptide|MCR-4	0.999999991547	68.8	32	54.3	7.6e-09	1
RPOB2	885	917	HWI-700370F:172:C7MWMANXX:3:1316:8885:28609	multidrug	BAD59497.1|FEATURES|rpoB2|multidrug|rpoB2	0.999999247247	69.7	33	54.3	7.6e-09	1
YKKD	37	67	HWI-700370F:172:C7MWMANXX:3:2116:12825:75354	multidrug	gi:489311091:ref:WP_003218500.1:|FEATURES|ykkD|multidrug|ykkD	0.999999945093	64.5	31	46.6	1.6e-06	1
SMEE	671	702	HWI-700370F:172:C7MWMANXX:3:2114:13799:85723	multidrug	CAC14595|FEATURES|smeE|multidrug|smeE	1.0	65.6	32	47.4	9.3e-07	1
MACB	141	172	HWI-700370F:172:C7MWMANXX:3:2313:19965:24053	MLS	gi:545231548:ref:WP_021531156.1:|FEATURES|macB|MLS|macB	1.0	71.9	32	45.4	3.5e-06	1
OLEB	220	252	HWI-700370F:172:C7MWMANXX:3:1309:4962:9474	MLS	AAA50325|FEATURES|oleB|MLS|oleB	0.999999982218	60.6	33	47.4	9.3e-07	1
MCR-4	447	477	HWI-700370F:172:C7MWMANXX:3:1303:12812:57508	peptide	ASR73329.1|FEATURES|MCR-4|peptide|MCR-4	0.999999990338	74.2	31	53.9	9.9e-09	1
PENA	397	429	HWI-700370F:172:C7MWMANXX:3:2210:15245:6501	beta-lactam	gi:32345868:gb:AAM97228.1:|FEATURES|penA|beta-lactam|penA	1.0	60.6	33	49.3	2.4e-07	1
FARA	226	257	HWI-700370F:172:C7MWMANXX:3:2214:11603:90270	antibacterial_free_fatty_acids	NP_273367.1|FEATURES|farA|antibacterial_free_fatty_acids|farA	0.999458843161	68.8	32	48.9	3.2e-07	1
MEXC	288	319	HWI-700370F:172:C7MWMANXX:3:1301:19573:71373	multidrug	NP_521874|FEATURES|mexC|multidrug|mexC	0.999999998502	68.8	32	47.8	7.1e-07	1
MULTIDRUG_ABC_TRANSPORTER	673	704	HWI-700370F:172:C7MWMANXX:3:2203:5090:7061	multidrug	NC_010400.5984909.p01|FEATURES|multidrug_ABC_transporter|multidrug|multidrug_ABC_transporter	1.0	71.9	32	53.9	9.9e-09	1
MEXC	64	96	HWI-700370F:172:C7MWMANXX:3:2212:20643:53347	multidrug	NP_521874|FEATURES|mexC|multidrug|mexC	0.999999999927	84.8	33	57.4	9.0e-10	1
BACA	174	206	HWI-700370F:172:C7MWMANXX:3:1216:3996:70924	bacitracin	YP_970399|FEATURES|bacA|bacitracin|bacA	1.0	100.0	33	67.8	6.6e-13	1
SMED	58	90	HWI-700370F:172:C7MWMANXX:3:1104:16264:34271	multidrug	CAG34256|FEATURES|smeD|multidrug|smeD	1.0	75.8	33	50.8	8.4e-08	1
ADEB	878	910	HWI-700370F:172:C7MWMANXX:3:1309:8303:42124	multidrug	gi:446910365:ref:WP_000987621.1:|FEATURES|adeB|multidrug|adeB	1.0	87.9	33	61.2	6.2e-11	1
OPTRA	202	233	HWI-700370F:172:C7MWMANXX:3:1104:8250:75582	oxazolidinone	AKA86814|FEATURES|optrA|oxazolidinone|optrA	0.999350138784	62.5	32	49.7	1.9e-07	1
RPHB	117	147	HWI-700370F:172:C7MWMANXX:3:1203:15334:27212	rifamycin	APB03222.1|FEATURES|rphB|rifamycin|rphB	0.999992195558	71.0	31	52.4	2.9e-08	1
MULTIDRUG_ABC_TRANSPORTER	385	416	HWI-700370F:172:C7MWMANXX:3:1202:6494:25069	multidrug	gi:664085850:ref:WP_030624018.1:|FEATURES|multidrug_ABC_transporter|multidrug|multidrug_ABC_transporter	1.0	71.9	32	47.4	9.3e-07	1
MDTF	911	943	HWI-700370F:172:C7MWMANXX:3:1314:13692:30661	multidrug	gi:507086511:ref:WP_016157252.1:|FEATURES|mdtF|multidrug|mdtF	1.0	90.9	33	61.2	6.2e-11	1
OPRA	143	175	HWI-700370F:172:C7MWMANXX:3:2208:20323:6476	multidrug	YP_442964|FEATURES|oprA|multidrug|oprA	0.999999982202	60.6	33	45.1	4.6e-06	1
OPRM	60	92	HWI-700370F:172:C7MWMANXX:3:1104:17452:5537	multidrug	gi:573999612:gb:ETU76469.1:|FEATURES|oprM|multidrug|oprM	1.0	75.8	33	53.5	1.3e-08	1
TETA(48)	43	74	HWI-700370F:172:C7MWMANXX:3:1312:5758:11729	tetracycline	APB03214.1|FEATURES|tetA(48)|tetracycline|tetA(48)	0.999999966388	68.8	32	51.2	6.4e-08	1
MEXD	313	344	HWI-700370F:172:C7MWMANXX:3:2206:18379:71161	multidrug	YP_608682|FEATURES|mexD|multidrug|mexD	0.999998696416	62.5	32	50.1	1.4e-07	1
ADEJ	790	821	HWI-700370F:172:C7MWMANXX:3:2216:3139:19340	multidrug	gi:60207557:gb:AAX14802.1:|FEATURES|adeJ|multidrug|adeJ	1.0	68.8	32	57.4	9.0e-10	1
ADEL	108	138	HWI-700370F:172:C7MWMANXX:3:2307:17212:67812	multidrug	ALH22601.1|FEATURES|adeL|multidrug|adeL	0.999999023871	67.7	31	47.0	1.2e-06	1
TRIC	439	469	HWI-700370F:172:C7MWMANXX:3:1216:12103:69197	triclosan	NP_248848.1|FEATURES|TriC|triclosan|TriC	0.999999924905	71.0	31	48.5	4.2e-07	1
RPOB2	1003	1033	HWI-700370F:172:C7MWMANXX:3:1207:7640:91509	multidrug	BAD59497.1|FEATURES|rpoB2|multidrug|rpoB2	0.99999923757	74.2	31	53.9	9.9e-09	1
AXYY	483	515	HWI-700370F:172:C7MWMANXX:3:2109:15340:7027	multidrug	EGP45231.1|FEATURES|AxyY|multidrug|AxyY	1.0	81.8	33	61.2	6.2e-11	1
EMRK	306	338	HWI-700370F:172:C7MWMANXX:3:2107:15440:74709	multidrug	gi:693092086:ref:WP_032250388.1:|FEATURES|emrK|multidrug|emrK	0.988842442134	72.7	33	54.3	7.6e-09	1
CEOB	177	209	HWI-700370F:172:C7MWMANXX:3:2106:10492:7630	multidrug	gi:590120227:emb:CDN64284.1:|FEATURES|ceoB|multidrug|ceoB	1.0	81.8	33	58.5	4.0e-10	1
MEXF	572	603	HWI-700370F:172:C7MWMANXX:3:2316:17023:64932	multidrug	gi:985599614:ref:WP_060839111.1:|FEATURES|mexF|multidrug|mexF	1.0	87.5	32	60.5	1.1e-10	1
OQXA	255	286	HWI-700370F:172:C7MWMANXX:3:1316:13488:19030	multidrug	YP_001693237.1|FEATURES|oqxA|multidrug|oqxA	0.999999824657	62.5	32	49.3	2.4e-07	1
EMRK	310	342	HWI-700370F:172:C7MWMANXX:3:1116:9890:27387	multidrug	gi:693139804:ref:WP_032281367.1:|FEATURES|emrK|multidrug|emrK	0.999999999962	63.6	33	50.4	1.1e-07	1
ADEB	56	87	HWI-700370F:172:C7MWMANXX:3:1207:2328:73105	multidrug	CAJ77844|FEATURES|adeB|multidrug|adeB	1.0	81.2	32	55.8	2.6e-09	1
TETO	76	108	HWI-700370F:172:C7MWMANXX:3:2202:3267:50491	tetracycline	AAW34142|FEATURES|tetO|tetracycline|tetO	0.985725674923	60.6	33	44.3	7.8e-06	1
KDPE	75	107	HWI-700370F:172:C7MWMANXX:3:1215:16251:31024	aminoglycoside	NP_415222.1|FEATURES|kdpE|aminoglycoside|kdpE	0.999994082273	84.8	33	57.0	1.2e-09	1
EPTA	376	408	HWI-700370F:172:C7MWMANXX:3:1316:18067:23532	peptide	BAE78116.1|FEATURES|eptA|peptide|eptA	0.999999864921	60.6	33	47.8	7.1e-07	1
MEXF	910	942	HWI-700370F:172:C7MWMANXX:3:2114:3648:35949	multidrug	gi:497896441:ref:WP_010210597.1:|FEATURES|mexF|multidrug|mexF	1.0	66.7	33	52.0	3.8e-08	1
TETA(60)	456	487	HWI-700370F:172:C7MWMANXX:3:2306:13976:22379	tetracycline	ANZ79240.1|FEATURES|tetA(60)|tetracycline|tetA(60)	0.992539534471	68.8	32	50.8	8.4e-08	1
MEXD	252	284	HWI-700370F:172:C7MWMANXX:3:2113:20794:6852	multidrug	gi:730231410:ref:WP_033937120.1:|FEATURES|mexD|multidrug|mexD	1.0	72.7	33	50.1	1.4e-07	1
MTRD	166	197	HWI-700370F:172:C7MWMANXX:3:2206:7631:20267	multidrug	NP_274718.1|FEATURES|mtrD|multidrug|mtrD	1.0	62.5	32	48.1	5.4e-07	1
MEXE	304	336	HWI-700370F:172:C7MWMANXX:3:2114:2713:51020	multidrug	gi:497308478:ref:WP_009622695.1:|FEATURES|mexE|multidrug|mexE	0.999998480662	60.6	33	44.7	6.0e-06	1
MULTIDRUG_ABC_TRANSPORTER	126	158	HWI-700370F:172:C7MWMANXX:3:1208:20414:38154	multidrug	NC_010400.5984909.p01|FEATURES|multidrug_ABC_transporter|multidrug|multidrug_ABC_transporter	1.0	75.8	33	55.1	4.4e-09	1
AAC(3)-VI	90	122	HWI-700370F:172:C7MWMANXX:3:1107:6134:14159	aminoglycoside	M88012.1.gene2.p01|FEATURES|aac(3)-VI|aminoglycoside|aac(3)-VI	0.999997738427	66.7	33	51.2	6.4e-08	1
OLEB	213	245	HWI-700370F:172:C7MWMANXX:3:2302:4899:58378	MLS	AAA50325|FEATURES|oleB|MLS|oleB	0.999999981044	60.6	33	47.0	1.2e-06	1
MULTIDRUG_ABC_TRANSPORTER	451	483	HWI-700370F:172:C7MWMANXX:3:2315:14450:74604	multidrug	gi:896355182:ref:WP_049310020.1:|FEATURES|multidrug_ABC_transporter|multidrug|multidrug_ABC_transporter	1.0	69.7	33	52.0	3.8e-08	1
OPRM	351	383	HWI-700370F:172:C7MWMANXX:3:1316:12888:76503	multidrug	NC_008702.1.4607681.p01|FEATURES|oprM|multidrug|oprM	0.999999993518	66.7	33	46.6	1.6e-06	1
OPRJ	301	332	HWI-700370F:172:C7MWMANXX:3:2101:10949:18449	multidrug	gi:1399759:gb:AAB41958.1:|FEATURES|oprJ|multidrug|oprJ	1.0	75.0	32	54.3	7.6e-09	1
OPRM	374	404	HWI-700370F:172:C7MWMANXX:3:1315:7790:20762	multidrug	gi:872412160:emb:CRX31464.1:|FEATURES|oprM|multidrug|oprM	0.99999995161	71.0	31	48.5	4.2e-07	1
MACB	26	57	HWI-700370F:172:C7MWMANXX:3:2208:3768:85596	MLS	gi:639209604:ref:WP_024547784.1:|FEATURES|macB|MLS|macB	1.0	68.8	32	46.6	1.6e-06	1
MEXD	248	280	HWI-700370F:172:C7MWMANXX:3:1311:6338:73515	multidrug	gi:489210576:ref:WP_003119403.1:|FEATURES|mexD|multidrug|mexD	1.0	69.7	33	50.8	8.4e-08	1
MEXD	317	349	HWI-700370F:172:C7MWMANXX:3:1206:13144:91812	multidrug	YP_608682|FEATURES|mexD|multidrug|mexD	0.999998715037	60.6	33	50.4	1.1e-07	1
VANR	90	120	HWI-700370F:172:C7MWMANXX:3:2103:9201:56611	glycopeptide	gi:983429529:ref:WP_060593182.1:|FEATURES|vanR|glycopeptide|vanR	0.999998634059	67.7	31	45.1	4.6e-06	1
ADEB	6	38	HWI-700370F:172:C7MWMANXX:3:1213:9881:50016	multidrug	gi:446910333:ref:WP_000987589.1:|FEATURES|adeB|multidrug|adeB	1.0	81.8	33	65.1	4.3e-12	1
TETB	380	412	HWI-700370F:172:C7MWMANXX:3:2116:6339:69129	tetracycline	gi:499592337:ref:WP_011273071.1:|FEATURES|tetB|tetracycline|tetB	0.999999999855	63.6	33	44.3	7.8e-06	1
ROSA	151	181	HWI-700370F:172:C7MWMANXX:3:1215:19690:93075	fosmidomycin	YP_001477378|FEATURES|rosA|fosmidomycin|rosA	0.999999999994	61.3	31	46.2	2.1e-06	1
MUXB	370	402	HWI-700370F:172:C7MWMANXX:3:1302:2486:88201	multidrug	NP_251217.1|FEATURES|MuxB|multidrug|MuxB	1.0	84.8	33	61.6	4.7e-11	1
TOLC	115	147	HWI-700370F:172:C7MWMANXX:3:1210:15445:87151	multidrug	gi:692125167:ref:WP_032081234.1:|FEATURES|TolC|multidrug|TolC	0.999999979161	72.7	33	48.1	5.4e-07	1
ACRB	630	662	HWI-700370F:172:C7MWMANXX:3:1316:10322:43551	multidrug	gi:503341948:ref:WP_013576609.1:|FEATURES|acrB|multidrug|acrB	0.999999999925	66.7	33	48.5	4.2e-07	1
RGT1438	302	332	HWI-700370F:172:C7MWMANXX:3:1201:16546:26707	rifamycin	AFO53532.1|FEATURES|rgt1438|rifamycin|rgt1438	0.999985800768	67.7	31	45.8	2.7e-06	1
BPEF	967	999	HWI-700370F:172:C7MWMANXX:3:2310:17331:100148	multidrug	YP_001025938|FEATURES|bpeF|multidrug|bpeF	1.0	81.8	33	57.8	6.9e-10	1
ROSB	239	271	HWI-700370F:172:C7MWMANXX:3:1209:3094:76973	fosmidomycin	AAS61092|FEATURES|rosB|fosmidomycin|rosB	1.0	84.8	33	58.9	3.1e-10	1
RPOB2	791	823	HWI-700370F:172:C7MWMANXX:3:2308:17206:68963	multidrug	BAD59497.1|FEATURES|rpoB2|multidrug|rpoB2	0.999999348064	81.8	33	58.9	3.1e-10	1
RPOB2	1025	1056	HWI-700370F:172:C7MWMANXX:3:1105:10945:8288	multidrug	BAD59497.1|FEATURES|rpoB2|multidrug|rpoB2	0.999999480465	90.6	32	67.4	8.6e-13	1
ADEB	327	359	HWI-700370F:172:C7MWMANXX:3:2204:9168:92213	multidrug	gi:446910347:ref:WP_000987603.1:|FEATURES|adeB|multidrug|adeB	1.0	90.9	33	63.5	1.2e-11	1
ACRA	264	296	HWI-700370F:172:C7MWMANXX:3:2303:13195:93290	multidrug	ZP_02656523|FEATURES|acrA|multidrug|acrA	1.0	72.7	33	53.5	1.3e-08	1
MEXB	353	385	HWI-700370F:172:C7MWMANXX:3:2105:19925:81686	multidrug	gi:504646765:ref:WP_014833867.1:|FEATURES|mexB|multidrug|mexB	1.0	75.8	33	52.4	2.9e-08	1
CEOB	218	250	HWI-700370F:172:C7MWMANXX:3:2206:5791:38789	multidrug	CAR56416|FEATURES|ceoB|multidrug|ceoB	0.999999999581	69.7	33	51.6	4.9e-08	1
RPOB2	404	434	HWI-700370F:172:C7MWMANXX:3:2106:16402:59333	multidrug	BAD59497.1|FEATURES|rpoB2|multidrug|rpoB2	0.999999165257	74.2	31	51.2	6.4e-08	1
MEXF	254	286	HWI-700370F:172:C7MWMANXX:3:2216:8794:27538	multidrug	gi:491017944:ref:WP_004879650.1:|FEATURES|mexF|multidrug|mexF	1.0	81.8	33	56.2	2.0e-09	1
EPTA	234	266	HWI-700370F:172:C7MWMANXX:3:1306:3992:32241	peptide	BAE78116.1|FEATURES|eptA|peptide|eptA	0.999999908655	63.6	33	51.2	6.4e-08	1
TRUNCATED_PUTATIVE_RESPONSE_REGULATOR_ARLR	84	115	HWI-700370F:172:C7MWMANXX:3:1310:13913:61232	unclassified	HE999704.1.gene1528.p01|FEATURES|truncated_putative_response_regulator_ArlR|unclassified|truncated_putative_response_regulator_ArlR	0.999998714501	65.6	32	44.3	7.8e-06	1
MULTIDRUG_ABC_TRANSPORTER	372	402	HWI-700370F:172:C7MWMANXX:3:2202:1844:79645	multidrug	gi:686197643:ref:WP_031807899.1:|FEATURES|multidrug_ABC_transporter|multidrug|multidrug_ABC_transporter	1.0	67.7	31	45.8	2.7e-06	1
EFRB	372	403	HWI-700370F:172:C7MWMANXX:3:2314:11420:95231	multidrug	CDO61516.1|FEATURES|efrB|multidrug|efrB	1.0	68.8	32	47.8	7.1e-07	1
MEXA	20	52	HWI-700370F:172:C7MWMANXX:3:1314:14248:76973	multidrug	gi:686192802:ref:WP_031805254.1:|FEATURES|mexA|multidrug|mexA	0.999999999999	63.6	33	44.3	7.8e-06	1
MEXE	342	374	HWI-700370F:172:C7MWMANXX:3:1216:1509:32779	multidrug	gi:685895166:ref:WP_031636099.1:|FEATURES|mexE|multidrug|mexE	1.0	78.8	33	53.9	9.9e-09	1
VANR	90	120	HWI-700370F:172:C7MWMANXX:3:1302:19670:9632	glycopeptide	gi:944468330:ref:WP_055698749.1:|FEATURES|vanR|glycopeptide|vanR	0.999999999998	64.5	31	45.1	4.6e-06	1
OMPR	51	84	HWI-700370F:172:C7MWMANXX:3:1314:1873:12976	multidrug	gi:909830386:gb:AKU13184.1:|FEATURES|ompR|multidrug|ompR	0.999997864563	67.6	34	48.5	4.2e-07	1
TETB(46)	325	356	HWI-700370F:172:C7MWMANXX:3:1204:2945:63831	tetracycline	AET10445.1|FEATURES|tetB(46)|tetracycline|tetB(46)	0.999983110887	71.9	32	45.8	2.7e-06	1
MEXC	275	307	HWI-700370F:172:C7MWMANXX:3:2312:1618:27298	multidrug	gi:942479276:ref:WP_055325699.1:|FEATURES|mexC|multidrug|mexC	0.999999998857	72.7	33	49.7	1.9e-07	1
OPTRA	199	231	HWI-700370F:172:C7MWMANXX:3:1211:14619:36043	oxazolidinone	AKA86814|FEATURES|optrA|oxazolidinone|optrA	0.999289087944	66.7	33	48.5	4.2e-07	1
OMPR	62	96	HWI-700370F:172:C7MWMANXX:3:2303:15908:97229	multidrug	NC_008702.1.4607594.p01|FEATURES|ompR|multidrug|ompR	0.999997852323	62.9	35	47.8	7.1e-07	1
RPOB2	475	506	HWI-700370F:172:C7MWMANXX:3:1307:11568:34792	multidrug	BAD59497.1|FEATURES|rpoB2|multidrug|rpoB2	0.99999923757	68.8	32	53.9	9.9e-09	1
ACRB	89	119	HWI-700370F:172:C7MWMANXX:3:1110:9398:20521	multidrug	gi:727178815:ref:WP_033642107.1:|FEATURES|acrB|multidrug|acrB	0.999993871037	67.7	31	45.1	4.6e-06	1
ACRB	755	785	HWI-700370F:172:C7MWMANXX:3:1115:19770:50727	multidrug	YP_454364|FEATURES|acrB|multidrug|acrB	0.999999999998	80.6	31	60.8	8.1e-11	1
TETR	105	136	HWI-700370F:172:C7MWMANXX:3:1113:5268:57767	tetracycline	gi:730242297:ref:WP_033946265.1:|FEATURES|tetR|tetracycline|tetR	1.0	68.8	32	53.5	1.3e-08	1
ROSA	116	148	HWI-700370F:172:C7MWMANXX:3:2215:9650:31996	fosmidomycin	YP_001477378|FEATURES|rosA|fosmidomycin|rosA	1.0	97.0	33	66.6	1.5e-12	1
MEXD	90	122	HWI-700370F:172:C7MWMANXX:3:2312:8981:33826	multidrug	gi:730231410:ref:WP_033937120.1:|FEATURES|mexD|multidrug|mexD	1.0	66.7	33	48.1	5.4e-07	1
MUXB	292	324	HWI-700370F:172:C7MWMANXX:3:2114:12444:92262	multidrug	NP_251217.1|FEATURES|MuxB|multidrug|MuxB	0.999998807391	60.6	33	44.7	6.0e-06	1
BACA	127	159	HWI-700370F:172:C7MWMANXX:3:2203:2581:45712	bacitracin	YP_970399|FEATURES|bacA|bacitracin|bacA	1.0	97.0	33	67.4	8.6e-13	1
BPEF	38	70	HWI-700370F:172:C7MWMANXX:3:2111:14231:29363	multidrug	ZP_02465589|FEATURES|bpeF|multidrug|bpeF	1.0	90.9	33	65.9	2.5e-12	1
MULTIDRUG_ABC_TRANSPORTER	459	490	HWI-700370F:172:C7MWMANXX:3:2313:6660:34861	multidrug	gi:655401130:ref:WP_028800283.1:|FEATURES|multidrug_ABC_transporter|multidrug|multidrug_ABC_transporter	1.0	62.5	32	48.1	5.4e-07	1
OMPR	66	100	HWI-700370F:172:C7MWMANXX:3:2105:2612:29651	multidrug	NC_008702.1.4607594.p01|FEATURES|ompR|multidrug|ompR	0.999997769628	60.0	35	45.8	2.7e-06	1
MEXW	393	425	HWI-700370F:172:C7MWMANXX:3:2109:6938:100676	multidrug	YP_001670703|FEATURES|mexW|multidrug|mexW	0.999999999999	63.6	33	47.4	9.3e-07	1
MTRA	41	73	HWI-700370F:172:C7MWMANXX:3:1211:13298:80076	multidrug	CCP46065.1|FEATURES|mtrA|multidrug|mtrA	0.999999615556	60.6	33	44.7	6.0e-06	1
MEXK	29	61	HWI-700370F:172:C7MWMANXX:3:1112:7726:77390	multidrug	AAG07064.1|FEATURES|MexK|multidrug|MexK	0.999999408298	66.7	33	52.0	3.8e-08	1
SRMB	21	53	HWI-700370F:172:C7MWMANXX:3:2310:5816:42000	MLS	X63451.gene.p01|FEATURES|srmB|MLS|srmB	0.99999998521	63.6	33	44.7	6.0e-06	1
ACRB	382	414	HWI-700370F:172:C7MWMANXX:3:1304:9359:34746	multidrug	ZP_04612532|FEATURES|acrB|multidrug|acrB	1.0	93.9	33	61.6	4.7e-11	1
TRANSCRIPTIONAL_REGULATORY_PROTEIN_CPXR_CPXR	87	119	HWI-700370F:172:C7MWMANXX:3:1101:5821:29841	unclassified	CP001485.1.gene721.p01|FEATURES|transcriptional_regulatory_protein_CpxR_cpxR|unclassified|transcriptional_regulatory_protein_CpxR_cpxR	1.0	72.7	33	51.2	6.4e-08	1
RPOB2	1030	1062	HWI-700370F:172:C7MWMANXX:3:2214:12423:11485	multidrug	BAD59497.1|FEATURES|rpoB2|multidrug|rpoB2	0.999999480465	84.8	33	67.4	8.6e-13	1
MACB	127	158	HWI-700370F:172:C7MWMANXX:3:1314:15183:45524	MLS	gi:974688082:ref:WP_059271287.1:|FEATURES|macB|MLS|macB	1.0	68.8	32	45.8	2.7e-06	1
ADEH	296	328	HWI-700370F:172:C7MWMANXX:3:2107:18996:61035	multidrug	CAJ77855.1|FEATURES|adeH|multidrug|adeH	1.0	72.7	33	51.2	6.4e-08	1
AXYY	465	497	HWI-700370F:172:C7MWMANXX:3:2306:18790:3683	multidrug	EGP45231.1|FEATURES|AxyY|multidrug|AxyY	1.0	87.9	33	58.9	3.1e-10	1
OPRM	374	404	HWI-700370F:172:C7MWMANXX:3:2114:15976:73196	multidrug	gi:872412160:emb:CRX31464.1:|FEATURES|oprM|multidrug|oprM	0.999999935441	64.5	31	45.1	4.6e-06	1
TETA	444	474	HWI-700370F:172:C7MWMANXX:3:1209:16904:10377	tetracycline	gi:736993687:ref:WP_034989673.1:|FEATURES|tetA|tetracycline|tetA	0.999999999996	64.5	31	46.2	2.1e-06	1
THIN-B	63	95	HWI-700370F:172:C7MWMANXX:3:1202:5303:72002	beta-lactam	AJ250876.1.gene1.p01|FEATURES|THIN-B|beta-lactam|THIN-B	1.0	87.9	33	58.5	4.0e-10	1
RPOB2	1003	1033	HWI-700370F:172:C7MWMANXX:3:2211:12021:47268	multidrug	BAD59497.1|FEATURES|rpoB2|multidrug|rpoB2	0.99999923757	74.2	31	53.9	9.9e-09	1
BACA	171	203	HWI-700370F:172:C7MWMANXX:3:1313:20761:64269	bacitracin	Q9I2E5|FEATURES|bacA|bacitracin|bacA	1.0	90.9	33	63.2	1.6e-11	1
MSBA	374	406	HWI-700370F:172:C7MWMANXX:3:1203:14711:17819	nitroimidazole	NP_415434.1|FEATURES|msbA|nitroimidazole|msbA	0.999694851929	63.6	33	46.6	1.6e-06	1
RPOB2	1044	1076	HWI-700370F:172:C7MWMANXX:3:1311:5076:85360	multidrug	BAD59497.1|FEATURES|rpoB2|multidrug|rpoB2	0.999998971599	87.9	33	66.2	1.9e-12	1
ADEB	952	984	HWI-700370F:172:C7MWMANXX:3:1106:5211:52382	multidrug	ZP_04661876|FEATURES|adeB|multidrug|adeB	1.0	75.8	33	48.5	4.2e-07	1
MEXC	285	315	HWI-700370F:172:C7MWMANXX:3:2208:18927:100422	multidrug	gi:655471138:ref:WP_028854053.1:|FEATURES|mexC|multidrug|mexC	0.999999998953	77.4	31	50.4	1.1e-07	1
MACB	443	474	HWI-700370F:172:C7MWMANXX:3:2203:17119:14026	MLS	gi:545231548:ref:WP_021531156.1:|FEATURES|macB|MLS|macB	1.0	65.6	32	47.0	1.2e-06	1
MEXF	284	316	HWI-700370F:172:C7MWMANXX:3:2304:7294:53308	multidrug	NP_792892|FEATURES|mexF|multidrug|mexF	1.0	72.7	33	49.3	2.4e-07	1
ADEB	86	116	HWI-700370F:172:C7MWMANXX:3:1315:6816:50820	multidrug	gi:565649137:ref:WP_023896724.1:|FEATURES|adeB|multidrug|adeB	1.0	74.2	31	53.1	1.7e-08	1
TETA	55	87	HWI-700370F:172:C7MWMANXX:3:1311:13692:69699	tetracycline	gi:947880287:ref:WP_056540658.1:|FEATURES|tetA|tetracycline|tetA	1.0	66.7	33	48.5	4.2e-07	1
GOLS	69	101	HWI-700370F:172:C7MWMANXX:3:1301:5641:7490	multidrug	NP_459349.1|FEATURES|golS|multidrug|golS	0.999997361046	60.6	33	45.8	2.7e-06	1
MDTF	383	415	HWI-700370F:172:C7MWMANXX:3:1303:17352:17368	multidrug	gi:757800059:ref:WP_043017261.1:|FEATURES|mdtF|multidrug|mdtF	1.0	90.9	33	60.5	1.1e-10	1
KASUGAMYCIN_RESISTANCE_PROTEIN_KSGA	18	50	HWI-700370F:172:C7MWMANXX:3:1310:17613:71787	aminoglycoside	YP_002240485|FEATURES|kasugamycin_resistance_protein_ksgA|aminoglycoside|kasugamycin_resistance_protein_ksgA	1.0	69.7	33	47.4	9.3e-07	1
ACRB	102	134	HWI-700370F:172:C7MWMANXX:3:2105:8294:48562	multidrug	YP_001908403|FEATURES|acrB|multidrug|acrB	1.0	87.9	33	57.0	1.2e-09	1
MULTIDRUG_ABC_TRANSPORTER	465	497	HWI-700370F:172:C7MWMANXX:3:2205:5764:69827	multidrug	gi:1031799645:ref:WP_064138838.1:|FEATURES|multidrug_ABC_transporter|multidrug|multidrug_ABC_transporter	1.0	69.7	33	52.4	2.9e-08	1
RPOB2	1012	1044	HWI-700370F:172:C7MWMANXX:3:1111:3519:57697	multidrug	BAD59497.1|FEATURES|rpoB2|multidrug|rpoB2	0.999999470293	84.8	33	66.6	1.5e-12	1
MEXF	676	706	HWI-700370F:172:C7MWMANXX:3:2307:12900:50580	multidrug	gi:940417834:ref:WP_055007142.1:|FEATURES|mexF|multidrug|mexF	1.0	80.6	31	60.5	1.1e-10	1
ADEB	753	783	HWI-700370F:172:C7MWMANXX:3:2302:5747:3843	multidrug	gi:490800509:ref:WP_004662646.1:|FEATURES|adeB|multidrug|adeB	1.0	74.2	31	50.4	1.1e-07	1
ABES	4	36	HWI-700370F:172:C7MWMANXX:3:1107:8818:42788	multidrug	NC_010410.6003348.p01|FEATURES|abeS|multidrug|abeS	0.999783858509	66.7	33	50.1	1.4e-07	1
RPOB2	399	431	HWI-700370F:172:C7MWMANXX:3:1312:8352:78288	multidrug	BAD59497.1|FEATURES|rpoB2|multidrug|rpoB2	0.999999025641	60.6	33	47.4	9.3e-07	1
PBP-1A	82	113	HWI-700370F:172:C7MWMANXX:3:1216:20661:60724	beta-lactam	YP_248152|FEATURES|PBP-1A|beta-lactam|PBP-1A	1.0	62.5	32	45.4	3.5e-06	1
OLEC	14	45	HWI-700370F:172:C7MWMANXX:3:1112:17560:39353	MLS	AAA26793|FEATURES|oleC|MLS|oleC	0.999999989699	65.6	32	47.8	7.1e-07	1
RPOB2	890	922	HWI-700370F:172:C7MWMANXX:3:1113:7080:74449	multidrug	BAD59497.1|FEATURES|rpoB2|multidrug|rpoB2	0.999999247247	66.7	33	54.3	7.6e-09	1
RPOB2	751	783	HWI-700370F:172:C7MWMANXX:3:1209:7647:82439	multidrug	BAD59497.1|FEATURES|rpoB2|multidrug|rpoB2	0.999999008162	69.7	33	48.9	3.2e-07	1
MDTB	725	756	HWI-700370F:172:C7MWMANXX:3:1116:19402:16580	multidrug	CP001918.1.gene3440.p01|FEATURES|mdtB|multidrug|mdtB	0.999991145603	62.5	32	44.3	7.8e-06	1
MACB	144	176	HWI-700370F:172:C7MWMANXX:3:1212:10102:94522	MLS	gi:545231548:ref:WP_021531156.1:|FEATURES|macB|MLS|macB	1.0	69.7	33	47.0	1.2e-06	1
MEXF	572	604	HWI-700370F:172:C7MWMANXX:3:2116:17311:36188	multidrug	gi:655279967:ref:WP_028689378.1:|FEATURES|mexF|multidrug|mexF	1.0	78.8	33	57.8	6.9e-10	1
MSRC	411	442	HWI-700370F:172:C7MWMANXX:3:1211:18113:65021	MLS	AY004350.gene.p01|FEATURES|msrC|MLS|msrC	1.0	62.5	32	45.8	2.7e-06	1
MDSB	738	770	HWI-700370F:172:C7MWMANXX:3:2207:20716:83468	multidrug	NP_459346.1|FEATURES|mdsB|multidrug|mdsB	1.0	72.7	33	55.5	3.4e-09	1
EMRE	54	86	HWI-700370F:172:C7MWMANXX:3:1206:19970:52614	multidrug	gi:643599925:ref:WP_025237077.1:|FEATURES|emrE|multidrug|emrE	0.999999306314	75.8	33	56.6	1.5e-09	1
ACRB	406	438	HWI-700370F:172:C7MWMANXX:3:1301:20582:7575	multidrug	gi:447055218:ref:WP_001132474.1:|FEATURES|acrB|multidrug|acrB	1.0	84.8	33	59.7	1.8e-10	1
MAJOR_FACILITATOR_SUPERFAMILY_TRANSPORTER	62	93	HWI-700370F:172:C7MWMANXX:3:2302:16245:57430	multidrug	NC_010410.6002639.p01|FEATURES|major_facilitator_superfamily_transporter|multidrug|major_facilitator_superfamily_transporter	0.999997582162	62.5	32	44.7	6.0e-06	1
THIN-B	68	99	HWI-700370F:172:C7MWMANXX:3:1308:10487:97889	beta-lactam	AJ250876.1.gene1.p01|FEATURES|THIN-B|beta-lactam|THIN-B	1.0	81.2	32	55.1	4.4e-09	1
MEXK	410	441	HWI-700370F:172:C7MWMANXX:3:1208:7436:44484	multidrug	AAG07064.1|FEATURES|MexK|multidrug|MexK	0.999999218329	68.8	32	47.0	1.2e-06	1
BACA	11	42	HWI-700370F:172:C7MWMANXX:3:1212:2864:55214	bacitracin	ZP_03938934|FEATURES|bacA|bacitracin|bacA	1.0	65.6	32	50.8	8.4e-08	1
BACA	168	200	HWI-700370F:172:C7MWMANXX:3:1110:8654:45501	bacitracin	ZP_04577926|FEATURES|bacA|bacitracin|bacA	1.0	81.8	33	59.7	1.8e-10	1
RPOB2	850	881	HWI-700370F:172:C7MWMANXX:3:2116:12975:35022	multidrug	BAD59497.1|FEATURES|rpoB2|multidrug|rpoB2	0.99999923757	68.8	32	53.9	9.9e-09	1
MULTIDRUG_ABC_TRANSPORTER	509	541	HWI-700370F:172:C7MWMANXX:3:2211:18013:95743	multidrug	gi:943938624:ref:WP_055567802.1:|FEATURES|multidrug_ABC_transporter|multidrug|multidrug_ABC_transporter	1.0	72.7	33	48.5	4.2e-07	1
ACRB	994	1026	HWI-700370F:172:C7MWMANXX:3:1315:12774:3003	multidrug	gi:503341948:ref:WP_013576609.1:|FEATURES|acrB|multidrug|acrB	1.0	72.7	33	53.5	1.3e-08	1
MAJOR_FACILITATOR_SUPERFAMILY_TRANSPORTER	37	67	HWI-700370F:172:C7MWMANXX:3:2209:6042:12234	multidrug	CP001918.1.gene2931.p01|FEATURES|major_facilitator_superfamily_transporter|multidrug|major_facilitator_superfamily_transporter	0.999998382358	64.5	31	45.4	3.5e-06	1
ACRB	700	733	HWI-700370F:172:C7MWMANXX:3:1304:13013:64586	multidrug	ABW72062|FEATURES|acrB|multidrug|acrB	0.999999928212	70.6	34	48.9	3.2e-07	1
MEXK	921	952	HWI-700370F:172:C7MWMANXX:3:1302:18238:22360	multidrug	AAG07064.1|FEATURES|MexK|multidrug|MexK	0.999999383115	75.0	32	51.2	6.4e-08	1
MEXF	43	75	HWI-700370F:172:C7MWMANXX:3:2303:3986:89470	multidrug	EEB58431|FEATURES|mexF|multidrug|mexF	1.0	87.9	33	61.2	6.2e-11	1
PBP-1A	162	192	HWI-700370F:172:C7MWMANXX:3:2311:8698:13708	beta-lactam	YP_001292390|FEATURES|PBP-1A|beta-lactam|PBP-1A	1.0	71.0	31	50.1	1.4e-07	1
MSBA	495	526	HWI-700370F:172:C7MWMANXX:3:2115:8215:7049	nitroimidazole	NP_415434.1|FEATURES|msbA|nitroimidazole|msbA	0.999708711142	68.8	32	47.0	1.2e-06	1
ACRB	264	294	HWI-700370F:172:C7MWMANXX:3:2316:11035:47148	multidrug	ABW72062|FEATURES|acrB|multidrug|acrB	0.999996485524	64.5	31	45.1	4.6e-06	1
EFRB	196	228	HWI-700370F:172:C7MWMANXX:3:2115:20946:42230	multidrug	CDO61516.1|FEATURES|efrB|multidrug|efrB	0.99999815977	63.6	33	47.4	9.3e-07	1
RPOB2	781	813	HWI-700370F:172:C7MWMANXX:3:2312:8341:3023	multidrug	BAD59497.1|FEATURES|rpoB2|multidrug|rpoB2	0.999999370497	87.9	33	60.1	1.4e-10	1
ROSB	217	248	HWI-700370F:172:C7MWMANXX:3:2310:6444:67624	fosmidomycin	ZP_04623897|FEATURES|rosB|fosmidomycin|rosB	1.0	71.9	32	51.2	6.4e-08	1
KASUGAMYCIN_RESISTANCE_PROTEIN_KSGA	19	51	HWI-700370F:172:C7MWMANXX:3:2115:4810:14932	aminoglycoside	CAR58198|FEATURES|kasugamycin_resistance_protein_ksgA|aminoglycoside|kasugamycin_resistance_protein_ksgA	1.0	66.7	33	52.0	3.8e-08	1
ADES	138	169	HWI-700370F:172:C7MWMANXX:3:1308:13575:77626	multidrug	ADM92606.1|FEATURES|adeS|multidrug|adeS	0.999998652699	68.8	32	48.1	5.4e-07	1
MEXE	54	86	HWI-700370F:172:C7MWMANXX:3:1212:17102:16529	multidrug	gi:491562557:ref:WP_005420143.1:|FEATURES|mexE|multidrug|mexE	1.0	69.7	33	51.2	6.4e-08	1
MEXC	157	188	HWI-700370F:172:C7MWMANXX:3:2206:3721:11302	multidrug	gi:685917389:ref:WP_031654226.1:|FEATURES|mexC|multidrug|mexC	0.999999978539	65.6	32	44.3	7.8e-06	1
MUXB	217	247	HWI-700370F:172:C7MWMANXX:3:1110:20852:100504	multidrug	NP_251217.1|FEATURES|MuxB|multidrug|MuxB	0.999999999622	71.0	31	50.1	1.4e-07	1
ADEB	563	593	HWI-700370F:172:C7MWMANXX:3:1116:18526:91144	multidrug	gi:446910358:ref:WP_000987614.1:|FEATURES|adeB|multidrug|adeB	1.0	64.5	31	45.8	2.7e-06	1
MSRC	411	442	HWI-700370F:172:C7MWMANXX:3:1202:15354:57447	MLS	AY004350.gene.p01|FEATURES|msrC|MLS|msrC	1.0	62.5	32	45.8	2.7e-06	1
TRUNCATED_PUTATIVE_RESPONSE_REGULATOR_ARLR	73	104	HWI-700370F:172:C7MWMANXX:3:1216:7451:100333	unclassified	HE999704.1.gene1528.p01|FEATURES|truncated_putative_response_regulator_ArlR|unclassified|truncated_putative_response_regulator_ArlR	0.999999999853	62.5	32	51.2	6.4e-08	1
BACA	170	202	HWI-700370F:172:C7MWMANXX:3:2216:20530:9360	bacitracin	ZP_04577926|FEATURES|bacA|bacitracin|bacA	1.0	81.8	33	60.1	1.4e-10	1
ADEB	6	38	HWI-700370F:172:C7MWMANXX:3:1202:2367:62380	multidrug	gi:446910333:ref:WP_000987589.1:|FEATURES|adeB|multidrug|adeB	1.0	81.8	33	65.1	4.3e-12	1
MUXB	131	163	HWI-700370F:172:C7MWMANXX:3:1307:10430:64500	multidrug	NP_251217.1|FEATURES|MuxB|multidrug|MuxB	0.999999994164	69.7	33	52.0	3.8e-08	1
MACB	127	158	HWI-700370F:172:C7MWMANXX:3:1115:11170:17842	MLS	gi:671541568:ref:WP_031525212.1:|FEATURES|macB|MLS|macB	1.0	68.8	32	45.1	4.6e-06	1
MACB	542	574	HWI-700370F:172:C7MWMANXX:3:1207:15241:10153	MLS	gi:655997348:ref:WP_029038923.1:|FEATURES|macB|MLS|macB	1.0	72.7	33	48.9	3.2e-07	1
KASUGAMYCIN_RESISTANCE_PROTEIN_KSGA	46	76	HWI-700370F:172:C7MWMANXX:3:2310:2308:48327	aminoglycoside	YP_002240485|FEATURES|kasugamycin_resistance_protein_ksgA|aminoglycoside|kasugamycin_resistance_protein_ksgA	1.0	74.2	31	48.1	5.4e-07	1
RPOB2	788	819	HWI-700370F:172:C7MWMANXX:3:1114:10700:57923	multidrug	BAD59497.1|FEATURES|rpoB2|multidrug|rpoB2	0.999999348064	84.4	32	58.9	3.1e-10	1
ROSB	333	365	HWI-700370F:172:C7MWMANXX:3:1213:20752:67869	fosmidomycin	gi:896190680:ref:WP_049199932.1:|FEATURES|rosB|fosmidomycin|rosB	1.0	66.7	33	45.4	3.5e-06	1
RPOB2	436	467	HWI-700370F:172:C7MWMANXX:3:2211:16349:33399	multidrug	BAD59497.1|FEATURES|rpoB2|multidrug|rpoB2	0.999999325662	78.1	32	57.8	6.9e-10	1
BACA	194	226	HWI-700370F:172:C7MWMANXX:3:2309:18036:40892	bacitracin	YP_970399|FEATURES|bacA|bacitracin|bacA	1.0	97.0	33	66.6	1.5e-12	1
MACB	261	292	HWI-700370F:172:C7MWMANXX:3:2201:7925:52981	MLS	gi:1033064422:ref:WP_064375412.1:|FEATURES|macB|MLS|macB	1.0	68.8	32	47.8	7.1e-07	1
ADEL	43	75	HWI-700370F:172:C7MWMANXX:3:1214:7342:35641	multidrug	ALH22601.1|FEATURES|adeL|multidrug|adeL	0.999999145051	66.7	33	52.4	2.9e-08	1
MEXC	136	168	HWI-700370F:172:C7MWMANXX:3:1215:12393:67634	multidrug	gi:655471138:ref:WP_028854053.1:|FEATURES|mexC|multidrug|mexC	0.999998780917	87.9	33	58.5	4.0e-10	1
RPOB2	876	908	HWI-700370F:172:C7MWMANXX:3:1301:5741:41922	multidrug	BAD59497.1|FEATURES|rpoB2|multidrug|rpoB2	0.999999247247	72.7	33	54.3	7.6e-09	1
MACB	33	64	HWI-700370F:172:C7MWMANXX:3:1211:4326:13624	MLS	gi:1039430674:ref:WP_064794447.1:|FEATURES|macB|MLS|macB	1.0	71.9	32	47.0	1.2e-06	1
VANR	83	115	HWI-700370F:172:C7MWMANXX:3:2307:8490:87023	glycopeptide	gi:970977909:ref:WP_058846640.1:|FEATURES|vanR|glycopeptide|vanR	1.0	66.7	33	48.1	5.4e-07	1
CEOB	723	754	HWI-700370F:172:C7MWMANXX:3:1315:18087:22961	multidrug	CAR56416|FEATURES|ceoB|multidrug|ceoB	0.999999999148	65.6	32	47.8	7.1e-07	1
TET41	65	97	HWI-700370F:172:C7MWMANXX:3:2113:18563:63746	tetracycline	AY264780.2.gene3.p01|FEATURES|tet41|tetracycline|tet41	0.999999974801	60.6	33	45.8	2.7e-06	1
MEXF	982	1014	HWI-700370F:172:C7MWMANXX:3:2216:1288:24390	multidrug	gi:655279967:ref:WP_028689378.1:|FEATURES|mexF|multidrug|mexF	1.0	93.9	33	64.3	7.3e-12	1
ACRB	13	45	HWI-700370F:172:C7MWMANXX:3:1307:13797:72263	multidrug	gi:503341948:ref:WP_013576609.1:|FEATURES|acrB|multidrug|acrB	1.0	69.7	33	52.8	2.2e-08	1
RPOB2	570	601	HWI-700370F:172:C7MWMANXX:3:2209:17577:80129	multidrug	BAD59497.1|FEATURES|rpoB2|multidrug|rpoB2	0.999999290497	81.2	32	56.2	2.0e-09	1
MDTB	740	774	HWI-700370F:172:C7MWMANXX:3:1310:6959:28343	multidrug	gi:553863833:ref:WP_023138386.1:|FEATURES|mdtB|multidrug|mdtB	0.999999999764	62.9	35	47.4	9.3e-07	1
MEXE	334	366	HWI-700370F:172:C7MWMANXX:3:1315:19241:49981	multidrug	gi:759552006:ref:WP_043271822.1:|FEATURES|mexE|multidrug|mexE	1.0	75.8	33	55.1	4.4e-09	1
TAEA	156	186	HWI-700370F:172:C7MWMANXX:3:2203:9483:94338	pleuromutilin	APB03219.1|FEATURES|TaeA|pleuromutilin|TaeA	0.982944933738	71.0	31	47.4	9.3e-07	1
OXA	43	75	HWI-700370F:172:C7MWMANXX:3:1214:6333:27545	beta-lactam	AF064820.3.gene2.p01|FEATURES|OXA-22|beta-lactam|OXA	1.0	60.6	33	50.1	1.4e-07	1
AAC(3)-VI	176	208	HWI-700370F:172:C7MWMANXX:3:2201:3272:46297	aminoglycoside	NC_009838.1.5616796.p01|FEATURES|aac(3)-VI|aminoglycoside|aac(3)-VI	1.0	81.8	33	58.2	5.2e-10	1
PATA	237	268	HWI-700370F:172:C7MWMANXX:3:1204:9592:79905	fluoroquinolone	NP_417544.5|FEATURES|patA|fluoroquinolone|patA	0.999994702444	62.5	32	44.7	6.0e-06	1
OPRM	157	188	HWI-700370F:172:C7MWMANXX:3:2205:6936:63086	multidrug	NC_008702.1.4606278.p01|FEATURES|oprM|multidrug|oprM	0.999999015961	65.6	32	45.1	4.6e-06	1
MACB	126	158	HWI-700370F:172:C7MWMANXX:3:2205:9539:89900	MLS	gi:654551607:ref:WP_028019265.1:|FEATURES|macB|MLS|macB	1.0	60.6	33	47.4	9.3e-07	1
MEXC	72	103	HWI-700370F:172:C7MWMANXX:3:2208:20836:15361	multidrug	NP_521874|FEATURES|mexC|multidrug|mexC	0.999999999424	78.1	32	54.7	5.8e-09	1
MTRD	935	966	HWI-700370F:172:C7MWMANXX:3:1102:18212:33421	multidrug	NP_274718.1|FEATURES|mtrD|multidrug|mtrD	1.0	81.2	32	57.4	9.0e-10	1
MTRD	947	979	HWI-700370F:172:C7MWMANXX:3:2107:7971:18362	multidrug	NP_274718.1|FEATURES|mtrD|multidrug|mtrD	1.0	81.8	33	55.8	2.6e-09	1
RIFAMPIN_MONOOXYGENASE	270	300	HWI-700370F:172:C7MWMANXX:3:1316:14519:22006	rifamycin	gi:769934495:ref:WP_045068423.1:|FEATURES|rifampin_monooxygenase|rifamycin|rifampin_monooxygenase	0.999973711071	61.3	31	47.0	1.2e-06	1
MDTD	5	36	HWI-700370F:172:C7MWMANXX:3:2116:5869:8058	multidrug	NC_002695.1.916587.p01|FEATURES|mdtD|multidrug|mdtD	0.999999999899	71.9	32	48.5	4.2e-07	1
EMRB	282	313	HWI-700370F:172:C7MWMANXX:3:2211:9656:27786	multidrug	gi:1016518516:ref:WP_063098254.1:|FEATURES|emrB|multidrug|emrB	0.999999648191	65.6	32	50.4	1.1e-07	1
RPOB2	581	613	HWI-700370F:172:C7MWMANXX:3:2112:14553:97782	multidrug	BAD59497.1|FEATURES|rpoB2|multidrug|rpoB2	0.999999317174	81.8	33	57.4	9.0e-10	1
PBP-1A	180	212	HWI-700370F:172:C7MWMANXX:3:1216:18355:85558	beta-lactam	YP_001292390|FEATURES|PBP-1A|beta-lactam|PBP-1A	1.0	60.6	33	47.8	7.1e-07	1
ADEB	366	398	HWI-700370F:172:C7MWMANXX:3:2307:15544:92282	multidrug	ZP_03823622|FEATURES|adeB|multidrug|adeB	1.0	97.0	33	63.5	1.2e-11	1
BAER	79	111	HWI-700370F:172:C7MWMANXX:3:2207:13672:7898	multidrug	YP_490321.1|FEATURES|baeR|multidrug|baeR	0.99999493917	60.6	33	47.0	1.2e-06	1
TAEA	213	245	HWI-700370F:172:C7MWMANXX:3:2105:12978:16820	pleuromutilin	APB03219.1|FEATURES|TaeA|pleuromutilin|TaeA	0.99983808571	63.6	33	47.8	7.1e-07	1
TRIC	111	142	HWI-700370F:172:C7MWMANXX:3:2102:7183:45173	triclosan	NP_248848.1|FEATURES|TriC|triclosan|TriC	0.99999992536	75.0	32	57.4	9.0e-10	1
TRUNCATED_PUTATIVE_RESPONSE_REGULATOR_ARLR	72	104	HWI-700370F:172:C7MWMANXX:3:2206:19399:82285	unclassified	HE999704.1.gene1528.p01|FEATURES|truncated_putative_response_regulator_ArlR|unclassified|truncated_putative_response_regulator_ArlR	1.0	66.7	33	52.8	2.2e-08	1
MEXF	627	659	HWI-700370F:172:C7MWMANXX:3:2107:6245:92659	multidrug	gi:512735233:ref:WP_016493075.1:|FEATURES|mexF|multidrug|mexF	1.0	72.7	33	53.1	1.7e-08	1
MEXW	383	413	HWI-700370F:172:C7MWMANXX:3:1214:4880:56907	multidrug	YP_001670703|FEATURES|mexW|multidrug|mexW	0.999999993273	61.3	31	44.3	7.8e-06	1
YKKD	38	70	HWI-700370F:172:C7MWMANXX:3:2315:3564:96435	multidrug	gi:489421661:ref:WP_003327389.1:|FEATURES|ykkD|multidrug|ykkD	0.999999996458	69.7	33	52.0	3.8e-08	1
MEXD	912	944	HWI-700370F:172:C7MWMANXX:3:1104:10804:3127	multidrug	gi:496339859:ref:WP_009049037.1:|FEATURES|mexD|multidrug|mexD	1.0	78.8	33	58.2	5.2e-10	1
MACB	146	177	HWI-700370F:172:C7MWMANXX:3:1309:4440:19617	MLS	gi:639209604:ref:WP_024547784.1:|FEATURES|macB|MLS|macB	1.0	71.9	32	48.1	5.4e-07	1
MTRD	952	984	HWI-700370F:172:C7MWMANXX:3:2215:17243:6276	multidrug	NP_274718.1|FEATURES|mtrD|multidrug|mtrD	1.0	60.6	33	45.1	4.6e-06	1
TEM	103	134	HWI-700370F:172:C7MWMANXX:3:1104:11002:81040	beta-lactam	gi:1031632947:gb:ANG13589.1:|FEATURES|TEM-1|beta-lactam|TEM	1.0	72.7	33	51.2	6.4e-08	1
MULTIDRUG_ABC_TRANSPORTER	506	538	HWI-700370F:172:C7MWMANXX:3:1311:11388:29113	multidrug	gi:759527374:ref:WP_043247487.1:|FEATURES|multidrug_ABC_transporter|multidrug|multidrug_ABC_transporter	1.0	72.7	33	50.1	1.4e-07	1
ADEL	117	149	HWI-700370F:172:C7MWMANXX:3:1302:15174:46249	multidrug	ALH22601.1|FEATURES|adeL|multidrug|adeL	0.99999895245	63.6	33	45.8	2.7e-06	1
BPEF	177	207	HWI-700370F:172:C7MWMANXX:3:2202:14603:82500	multidrug	ZP_02357857|FEATURES|bpeF|multidrug|bpeF	1.0	90.3	31	59.7	1.8e-10	1
MEXC	187	219	HWI-700370F:172:C7MWMANXX:3:2212:19591:19461	multidrug	NP_521874|FEATURES|mexC|multidrug|mexC	0.999999999405	78.8	33	54.3	7.6e-09	1
RPOB2	1017	1049	HWI-700370F:172:C7MWMANXX:3:1310:16211:28587	multidrug	BAD59497.1|FEATURES|rpoB2|multidrug|rpoB2	0.999999517072	90.9	33	70.5	1.0e-13	1
TETO	76	108	HWI-700370F:172:C7MWMANXX:3:2313:11757:75264	tetracycline	AAW34142|FEATURES|tetO|tetracycline|tetO	0.985725674923	60.6	33	44.3	7.8e-06	1
MEXK	365	397	HWI-700370F:172:C7MWMANXX:3:2116:16327:27631	multidrug	AAG07064.1|FEATURES|MexK|multidrug|MexK	0.999999299926	69.7	33	49.7	1.9e-07	1
MEXB	925	957	HWI-700370F:172:C7MWMANXX:3:2310:1520:99425	multidrug	gi:565648659:ref:WP_023896298.1:|FEATURES|mexB|multidrug|mexB	0.999999993636	69.7	33	48.1	5.4e-07	1
KDPE	50	82	HWI-700370F:172:C7MWMANXX:3:2107:11750:69485	aminoglycoside	NP_415222.1|FEATURES|kdpE|aminoglycoside|kdpE	0.999994804875	75.8	33	58.5	4.0e-10	1
ACRF	974	1004	HWI-700370F:172:C7MWMANXX:3:2103:8654:83982	multidrug	AAC76298.1|FEATURES|AcrF|multidrug|AcrF	0.999999021993	61.3	31	45.1	4.6e-06	1
LRA	95	126	HWI-700370F:172:C7MWMANXX:3:1305:19698:91964	beta-lactam	EU408352.1.gene27.p01|FEATURES|LRA-13|beta-lactam|LRA	0.99999999999	62.5	32	48.5	4.2e-07	1
KDPE	167	199	HWI-700370F:172:C7MWMANXX:3:1308:10438:43831	aminoglycoside	NP_415222.1|FEATURES|kdpE|aminoglycoside|kdpE	0.999993868626	72.7	33	56.6	1.5e-09	1
ACRB	89	119	HWI-700370F:172:C7MWMANXX:3:2210:4353:37247	multidrug	gi:727178815:ref:WP_033642107.1:|FEATURES|acrB|multidrug|acrB	0.999993871037	67.7	31	45.1	4.6e-06	1
MEXD	736	768	HWI-700370F:172:C7MWMANXX:3:1315:14674:19725	multidrug	gi:852273548:ref:WP_048328542.1:|FEATURES|mexD|multidrug|mexD	1.0	72.7	33	49.7	1.9e-07	1
MEXF	438	470	HWI-700370F:172:C7MWMANXX:3:1203:4111:97259	multidrug	gi:505289664:ref:WP_015476766.1:|FEATURES|mexF|multidrug|mexF	1.0	84.8	33	61.6	4.7e-11	1
MTRD	958	990	HWI-700370F:172:C7MWMANXX:3:2216:17446:61424	multidrug	NP_274718.1|FEATURES|mtrD|multidrug|mtrD	1.0	84.8	33	55.5	3.4e-09	1
BACA	93	125	HWI-700370F:172:C7MWMANXX:3:1212:8431:40312	bacitracin	YP_970399|FEATURES|bacA|bacitracin|bacA	1.0	93.9	33	62.0	3.6e-11	1
ACRB	704	737	HWI-700370F:172:C7MWMANXX:3:1110:1942:63340	multidrug	CAC41009|FEATURES|acrB|multidrug|acrB	0.999999997136	67.6	34	47.4	9.3e-07	1
ROSB	40	71	HWI-700370F:172:C7MWMANXX:3:1116:15504:78725	fosmidomycin	gi:1001786599:ref:WP_061324791.1:|FEATURES|rosB|fosmidomycin|rosB	1.0	78.1	32	53.9	9.9e-09	1
MACB	543	575	HWI-700370F:172:C7MWMANXX:3:1305:18757:14787	MLS	AAV85982.1|FEATURES|macB|MLS|macB	1.0	78.8	33	52.4	2.9e-08	1
EMRB-QACA_FAMILY_MAJOR_FACILITATOR_TRANSPORTER	164	196	HWI-700370F:172:C7MWMANXX:3:1110:3913:82623	multidrug	EU408347.1.gene6.p01|FEATURES|EmrB-QacA_family_major_facilitator_transporter|multidrug|EmrB-QacA_family_major_facilitator_transporter	0.999999779387	69.7	33	64.7	5.6e-12	1
BACA	38	70	HWI-700370F:172:C7MWMANXX:3:2309:13143:95825	bacitracin	ZP_04577926|FEATURES|bacA|bacitracin|bacA	0.999998620706	66.7	33	45.8	2.7e-06	1
RPOB2	762	794	HWI-700370F:172:C7MWMANXX:3:1214:17714:79369	multidrug	BAD59497.1|FEATURES|rpoB2|multidrug|rpoB2	0.999998918566	66.7	33	45.1	4.6e-06	1
CEOB	384	414	HWI-700370F:172:C7MWMANXX:3:2115:1179:14644	multidrug	AAB58161|FEATURES|ceoB|multidrug|ceoB	0.999999985584	67.7	31	45.8	2.7e-06	1
TRANSCRIPTIONAL_REGULATORY_PROTEIN_CPXR_CPXR	73	103	HWI-700370F:172:C7MWMANXX:3:2203:8948:29326	unclassified	CP001485.1.gene721.p01|FEATURES|transcriptional_regulatory_protein_CpxR_cpxR|unclassified|transcriptional_regulatory_protein_CpxR_cpxR	0.99999999965	90.3	31	60.8	8.1e-11	1
RPOB2	858	890	HWI-700370F:172:C7MWMANXX:3:1206:2904:14872	multidrug	BAD59497.1|FEATURES|rpoB2|multidrug|rpoB2	0.999999275032	69.7	33	55.5	3.4e-09	1
BCRA	32	62	HWI-700370F:172:C7MWMANXX:3:1312:13926:39181	bacitracin	ZP_04081918|FEATURES|bcrA|bacitracin|bcrA	0.99950395377	74.2	31	51.6	4.9e-08	1
CEOB	946	978	HWI-700370F:172:C7MWMANXX:3:1108:11222:60697	multidrug	CAR56416|FEATURES|ceoB|multidrug|ceoB	0.999999999999	87.9	33	56.6	1.5e-09	1
TETA	45	77	HWI-700370F:172:C7MWMANXX:3:1305:3806:61687	tetracycline	gi:1004696712:gb:AMP47495.1:|FEATURES|tetA|tetracycline|tetA	1.0	72.7	33	52.4	2.9e-08	1
MEXD	918	948	HWI-700370F:172:C7MWMANXX:3:2211:16423:16695	multidrug	gi:1011729993:ref:WP_062573631.1:|FEATURES|mexD|multidrug|mexD	1.0	80.6	31	56.2	2.0e-09	1
MDSB	690	722	HWI-700370F:172:C7MWMANXX:3:1313:16798:50977	multidrug	NP_459346.1|FEATURES|mdsB|multidrug|mdsB	0.9999984733	66.7	33	44.7	6.0e-06	1
SMEB	349	381	HWI-700370F:172:C7MWMANXX:3:2310:14830:37541	multidrug	gi:924026131:emb:CRX68731.1:|FEATURES|smeB|multidrug|smeB	1.0	90.9	33	63.5	1.2e-11	1
MEXD	237	269	HWI-700370F:172:C7MWMANXX:3:2111:12138:74833	multidrug	YP_608682|FEATURES|mexD|multidrug|mexD	0.999999988625	66.7	33	49.3	2.4e-07	1
VANR	88	119	HWI-700370F:172:C7MWMANXX:3:1315:9786:15203	glycopeptide	JF802084.2.gene4.p01|FEATURES|vanR|glycopeptide|vanR	0.999923420702	84.4	32	58.5	4.0e-10	1
DFRC	6	38	HWI-700370F:172:C7MWMANXX:3:1207:8944:55605	diaminopyrimidine	AAO04716.1|FEATURES|dfrC|diaminopyrimidine|dfrC	0.999918945212	60.6	33	47.0	1.2e-06	1
MDTF	823	855	HWI-700370F:172:C7MWMANXX:3:1315:14874:50333	multidrug	gi:643605601:ref:WP_025238134.1:|FEATURES|mdtF|multidrug|mdtF	1.0	75.8	33	58.9	3.1e-10	1
CEOB	739	771	HWI-700370F:172:C7MWMANXX:3:2216:12237:100577	multidrug	gi:590120227:emb:CDN64284.1:|FEATURES|ceoB|multidrug|ceoB	1.0	75.8	33	60.1	1.4e-10	1
MSI-1	219	250	HWI-700370F:172:C7MWMANXX:3:2110:10026:90300	beta-lactam	AJP77057|FEATURES|MSI-1|beta-lactam|MSI-1	1.0	71.9	32	55.5	3.4e-09	1
MEXC	164	194	HWI-700370F:172:C7MWMANXX:3:2312:9477:37093	multidrug	gi:685917389:ref:WP_031654226.1:|FEATURES|mexC|multidrug|mexC	1.0	93.5	31	60.1	1.4e-10	1
MEXD	253	284	HWI-700370F:172:C7MWMANXX:3:2314:14458:93122	multidrug	gi:730231410:ref:WP_033937120.1:|FEATURES|mexD|multidrug|mexD	1.0	71.9	32	48.5	4.2e-07	1
MACB	256	286	HWI-700370F:172:C7MWMANXX:3:1204:12569:88581	MLS	gi:1033064422:ref:WP_064375412.1:|FEATURES|macB|MLS|macB	1.0	67.7	31	45.1	4.6e-06	1
MACB	141	172	HWI-700370F:172:C7MWMANXX:3:2212:1821:93890	MLS	gi:974652669:ref:WP_059238406.1:|FEATURES|macB|MLS|macB	1.0	71.9	32	45.8	2.7e-06	1
MUXC	927	959	HWI-700370F:172:C7MWMANXX:3:1204:13182:49336	multidrug	NP_251216.1|FEATURES|MuxC|multidrug|MuxC	0.999999984972	69.7	33	49.3	2.4e-07	1
CFRC	108	138	HWI-700370F:172:C7MWMANXX:3:1114:1032:92810	phenicol	YP_001255356.1|FEATURES|cfrC|phenicol|cfrC	0.99999941693	61.3	31	45.4	3.5e-06	1
OPRM	2	34	HWI-700370F:172:C7MWMANXX:3:2208:10929:63072	multidrug	gi:872500954:emb:CRR52030.1:|FEATURES|oprM|multidrug|oprM	0.999999999152	69.7	33	53.1	1.7e-08	1
RPOB2	995	1027	HWI-700370F:172:C7MWMANXX:3:1307:2725:54382	multidrug	BAD59497.1|FEATURES|rpoB2|multidrug|rpoB2	0.999999210055	69.7	33	52.8	2.2e-08	1
RPOB2	730	762	HWI-700370F:172:C7MWMANXX:3:1212:1263:5232	multidrug	BAD59497.1|FEATURES|rpoB2|multidrug|rpoB2	0.999999055031	72.7	33	48.1	5.4e-07	1
OMPR	51	84	HWI-700370F:172:C7MWMANXX:3:2107:10574:97721	multidrug	gi:909830386:gb:AKU13184.1:|FEATURES|ompR|multidrug|ompR	0.99998953755	61.8	34	45.4	3.5e-06	1
RPOB2	137	168	HWI-700370F:172:C7MWMANXX:3:2314:9355:92756	multidrug	BAD59497.1|FEATURES|rpoB2|multidrug|rpoB2	0.999999152839	65.6	32	50.8	8.4e-08	1
MTRD	935	966	HWI-700370F:172:C7MWMANXX:3:1206:12570:35748	multidrug	NP_274718.1|FEATURES|mtrD|multidrug|mtrD	1.0	81.2	32	57.4	9.0e-10	1
MUXC	734	765	HWI-700370F:172:C7MWMANXX:3:1306:4792:81759	multidrug	NP_251216.1|FEATURES|MuxC|multidrug|MuxC	0.99999900252	65.6	32	47.8	7.1e-07	1
VANR	85	115	HWI-700370F:172:C7MWMANXX:3:1116:19854:54969	glycopeptide	gi:944023697:ref:WP_055613131.1:|FEATURES|vanR|glycopeptide|vanR	1.0	71.0	31	49.3	2.4e-07	1
ADER	103	133	HWI-700370F:172:C7MWMANXX:3:2112:8273:16677	multidrug	ADM92605.1|FEATURES|adeR|multidrug|adeR	0.999996997598	80.6	31	50.8	8.4e-08	1
THIN-B	57	87	HWI-700370F:172:C7MWMANXX:3:2203:14017:48113	beta-lactam	AJ250876.1.gene1.p01|FEATURES|THIN-B|beta-lactam|THIN-B	1.0	96.8	31	62.4	2.8e-11	1
TRUNCATED_PUTATIVE_RESPONSE_REGULATOR_ARLR	98	128	HWI-700370F:172:C7MWMANXX:3:1314:5606:65500	unclassified	AE015929.1.gene1106.p01|FEATURES|truncated_putative_response_regulator_ArlR|unclassified|truncated_putative_response_regulator_ArlR	0.999999999195	67.7	31	48.1	5.4e-07	1
EMRE	55	87	HWI-700370F:172:C7MWMANXX:3:2210:6427:25264	multidrug	gi:643599925:ref:WP_025237077.1:|FEATURES|emrE|multidrug|emrE	0.99999995997	72.7	33	57.4	9.0e-10	1
RPOB2	1012	1044	HWI-700370F:172:C7MWMANXX:3:1105:6200:57642	multidrug	BAD59497.1|FEATURES|rpoB2|multidrug|rpoB2	0.999999438996	81.8	33	64.3	7.3e-12	1
ACRB	566	596	HWI-700370F:172:C7MWMANXX:3:2116:14385:70327	multidrug	gi:493365861:ref:WP_006322279.1:|FEATURES|acrB|multidrug|acrB	0.999988398651	61.3	31	44.7	6.0e-06	1
EPTA	459	489	HWI-700370F:172:C7MWMANXX:3:1204:10312:24360	peptide	BAE78116.1|FEATURES|eptA|peptide|eptA	0.999999999726	77.4	31	55.8	2.6e-09	1
RPOB2	443	475	HWI-700370F:172:C7MWMANXX:3:1308:4719:84700	multidrug	BAD59497.1|FEATURES|rpoB2|multidrug|rpoB2	0.999999444739	84.8	33	64.7	5.6e-12	1
TETR	20	51	HWI-700370F:172:C7MWMANXX:3:1214:13998:88392	tetracycline	gi:730242297:ref:WP_033946265.1:|FEATURES|tetR|tetracycline|tetR	1.0	71.9	32	53.1	1.7e-08	1
ROSB	263	295	HWI-700370F:172:C7MWMANXX:3:2314:19963:28698	fosmidomycin	ZP_04638974|FEATURES|rosB|fosmidomycin|rosB	1.0	81.8	33	57.4	9.0e-10	1
RPOB2	566	598	HWI-700370F:172:C7MWMANXX:3:1109:17375:3968	multidrug	BAD59497.1|FEATURES|rpoB2|multidrug|rpoB2	0.999999370497	81.8	33	60.1	1.4e-10	1
MEXE	339	371	HWI-700370F:172:C7MWMANXX:3:1207:18167:23792	multidrug	gi:550043910:ref:WP_022580473.1:|FEATURES|mexE|multidrug|mexE	1.0	75.8	33	54.3	7.6e-09	1
TETR	20	52	HWI-700370F:172:C7MWMANXX:3:2106:14235:31304	tetracycline	gi:730242297:ref:WP_033946265.1:|FEATURES|tetR|tetracycline|tetR	1.0	66.7	33	53.5	1.3e-08	1
MACB	38	70	HWI-700370F:172:C7MWMANXX:3:2308:5254:44284	MLS	gi:1035717981:ref:WP_064557480.1:|FEATURES|macB|MLS|macB	1.0	69.7	33	48.9	3.2e-07	1
ROSB	68	100	HWI-700370F:172:C7MWMANXX:3:1205:15567:42552	fosmidomycin	gi:896190680:ref:WP_049199932.1:|FEATURES|rosB|fosmidomycin|rosB	1.0	81.8	33	57.0	1.2e-09	1
MDTB	854	886	HWI-700370F:172:C7MWMANXX:3:1314:11436:47404	multidrug	gi:857586086:emb:CRL63207.1:|FEATURES|mdtB|multidrug|mdtB	0.999999983318	66.7	33	47.4	9.3e-07	1
EMRA	54	86	HWI-700370F:172:C7MWMANXX:3:1315:8024:50575	multidrug	gi:857775939:emb:CRL64640.1:|FEATURES|emrA|multidrug|emrA	0.999984719788	60.6	33	44.7	6.0e-06	1
MULTIDRUG_ABC_TRANSPORTER	496	527	HWI-700370F:172:C7MWMANXX:3:2312:15435:85851	multidrug	gi:913055317:ref:WP_050357634.1:|FEATURES|multidrug_ABC_transporter|multidrug|multidrug_ABC_transporter	1.0	84.4	32	57.4	9.0e-10	1
AMRB	884	914	HWI-700370F:172:C7MWMANXX:3:1114:12931:80562	multidrug	ZP_03577554|FEATURES|amrB|multidrug|amrB	0.999999999967	67.7	31	48.9	3.2e-07	1
EPTA	451	483	HWI-700370F:172:C7MWMANXX:3:1115:19726:24598	peptide	BAE78116.1|FEATURES|eptA|peptide|eptA	1.0	81.8	33	63.2	1.6e-11	1
ADER	58	90	HWI-700370F:172:C7MWMANXX:3:2301:7229:86928	multidrug	ADM92605.1|FEATURES|adeR|multidrug|adeR	0.999996539644	60.6	33	47.4	9.3e-07	1
EMRA	271	303	HWI-700370F:172:C7MWMANXX:3:1201:19862:70420	multidrug	gi:506486765:ref:WP_015963310.1:|FEATURES|emrA|multidrug|emrA	0.985641820811	75.8	33	53.5	1.3e-08	1
OPTRA	463	494	HWI-700370F:172:C7MWMANXX:3:2209:21167:6167	oxazolidinone	AKA86814|FEATURES|optrA|oxazolidinone|optrA	0.999151762756	68.8	32	46.2	2.1e-06	1
CFRC	102	133	HWI-700370F:172:C7MWMANXX:3:2207:14371:79452	phenicol	YP_001255356.1|FEATURES|cfrC|phenicol|cfrC	0.999999994336	65.6	32	52.4	2.9e-08	1
MACB	128	160	HWI-700370F:172:C7MWMANXX:3:2216:5573:11911	MLS	YP_002382193|FEATURES|macB|MLS|macB	0.999999999421	60.6	33	44.7	6.0e-06	1
MEXE	166	198	HWI-700370F:172:C7MWMANXX:3:2105:12306:75312	multidrug	gi:755819877:ref:WP_042584907.1:|FEATURES|mexE|multidrug|mexE	1.0	66.7	33	50.1	1.4e-07	1
MULTIDRUG_ABC_TRANSPORTER	545	576	HWI-700370F:172:C7MWMANXX:3:2306:12949:12998	multidrug	gi:505420018:ref:WP_015607120.1:|FEATURES|multidrug_ABC_transporter|multidrug|multidrug_ABC_transporter	1.0	78.1	32	53.1	1.7e-08	1
APH(3')-IIB	198	230	HWI-700370F:172:C7MWMANXX:3:2116:20183:80039	aminoglycoside	HQ424460.1.gene1.p01|FEATURES|aph(3')-IIb|aminoglycoside|aph(3')-IIb	0.999996435559	66.7	33	45.1	4.6e-06	1
ACRA	43	73	HWI-700370F:172:C7MWMANXX:3:2113:9445:32465	multidrug	NC_002695.1.912781.p01|FEATURES|acrA|multidrug|acrA	1.0	77.4	31	50.1	1.4e-07	1
MUXA	282	314	HWI-700370F:172:C7MWMANXX:3:1116:12689:78083	multidrug	NP_251218.1|FEATURES|MuxA|multidrug|MuxA	0.999999999989	75.8	33	53.1	1.7e-08	1
ACRF	553	584	HWI-700370F:172:C7MWMANXX:3:1101:2498:52342	multidrug	AAC76298.1|FEATURES|AcrF|multidrug|AcrF	0.999999999986	78.1	32	52.4	2.9e-08	1
ABES	44	76	HWI-700370F:172:C7MWMANXX:3:1308:14114:30262	multidrug	NC_010410.6003348.p01|FEATURES|abeS|multidrug|abeS	0.999999999352	66.7	33	53.9	9.9e-09	1
MEXE	74	106	HWI-700370F:172:C7MWMANXX:3:1215:15223:84120	multidrug	gi:667783307:ref:WP_031401782.1:|FEATURES|mexE|multidrug|mexE	1.0	72.7	33	50.4	1.1e-07	1
BACA	170	202	HWI-700370F:172:C7MWMANXX:3:1211:19765:48891	bacitracin	ZP_04577926|FEATURES|bacA|bacitracin|bacA	1.0	81.8	33	60.1	1.4e-10	1
MEXE	249	281	HWI-700370F:172:C7MWMANXX:3:1302:14474:47936	multidrug	YP_001974113|FEATURES|mexE|multidrug|mexE	0.999999989091	63.6	33	48.1	5.4e-07	1
ACRB	1	31	HWI-700370F:172:C7MWMANXX:3:2210:18955:65299	multidrug	YP_001477358|FEATURES|acrB|multidrug|acrB	1.0	77.4	31	55.1	4.4e-09	1
MEXS	8	39	HWI-700370F:172:C7MWMANXX:3:2210:13655:87185	multidrug	ADT64081.1|FEATURES|MexS|multidrug|MexS	0.999999421715	62.5	32	45.4	3.5e-06	1
MEXB	199	231	HWI-700370F:172:C7MWMANXX:3:1313:15567:18495	multidrug	gi:759528585:ref:WP_043248665.1:|FEATURES|mexB|multidrug|mexB	0.999999999999	72.7	33	52.0	3.8e-08	1
ABES	14	46	HWI-700370F:172:C7MWMANXX:3:1213:19689:2604	multidrug	NC_010410.6003348.p01|FEATURES|abeS|multidrug|abeS	0.938120059314	69.7	33	51.2	6.4e-08	1
KDPE	174	206	HWI-700370F:172:C7MWMANXX:3:1305:16679:20774	aminoglycoside	NP_415222.1|FEATURES|kdpE|aminoglycoside|kdpE	0.999994082273	75.8	33	57.0	1.2e-09	1
ROSA	282	313	HWI-700370F:172:C7MWMANXX:3:1308:7424:18417	fosmidomycin	AAC60781|FEATURES|rosA|fosmidomycin|rosA	1.0	78.1	32	55.1	4.4e-09	1
LLMA_23S_RIBOSOMAL_RNA_METHYLTRANSFERASE	162	194	HWI-700370F:172:C7MWMANXX:3:2103:18706:25940	MLS	APB03216.1|FEATURES|LlmA_23S_ribosomal_RNA_methyltransferase|MLS|LlmA_23S_ribosomal_RNA_methyltransferase	0.999999936575	63.6	33	47.4	9.3e-07	1
ADEB	74	106	HWI-700370F:172:C7MWMANXX:3:2215:7800:75775	multidrug	gi:446910361:ref:WP_000987617.1:|FEATURES|adeB|multidrug|adeB	1.0	72.7	33	53.1	1.7e-08	1
MULTIDRUG_ABC_TRANSPORTER	321	353	HWI-700370F:172:C7MWMANXX:3:2210:15649:7033	multidrug	gi:917172177:ref:WP_051778889.1:|FEATURES|multidrug_ABC_transporter|multidrug|multidrug_ABC_transporter	0.999999849196	63.6	33	44.3	7.8e-06	1
BPEF	6	38	HWI-700370F:172:C7MWMANXX:3:2111:19322:67533	multidrug	YP_001025938|FEATURES|bpeF|multidrug|bpeF	1.0	87.9	33	59.7	1.8e-10	1
FARA	271	302	HWI-700370F:172:C7MWMANXX:3:2315:14985:75034	antibacterial_free_fatty_acids	NP_273367.1|FEATURES|farA|antibacterial_free_fatty_acids|farA	0.999409022542	62.5	32	48.1	5.4e-07	1
ADEB	72	104	HWI-700370F:172:C7MWMANXX:3:1314:17169:78301	multidrug	gi:446910361:ref:WP_000987617.1:|FEATURES|adeB|multidrug|adeB	1.0	75.8	33	57.0	1.2e-09	1
THIN-B	85	116	HWI-700370F:172:C7MWMANXX:3:1203:18391:58096	beta-lactam	AJ250876.1.gene1.p01|FEATURES|THIN-B|beta-lactam|THIN-B	1.0	78.1	32	56.6	1.5e-09	1
MEXD	967	999	HWI-700370F:172:C7MWMANXX:3:2313:16021:63694	multidrug	gi:852273548:ref:WP_048328542.1:|FEATURES|mexD|multidrug|mexD	1.0	87.9	33	59.7	1.8e-10	1
ADEB	738	768	HWI-700370F:172:C7MWMANXX:3:1103:14488:42062	multidrug	gi:490800509:ref:WP_004662646.1:|FEATURES|adeB|multidrug|adeB	1.0	64.5	31	49.7	1.9e-07	1
RPOB2	1061	1093	HWI-700370F:172:C7MWMANXX:3:1209:17504:65265	multidrug	BAD59497.1|FEATURES|rpoB2|multidrug|rpoB2	0.999999290497	75.8	33	56.2	2.0e-09	1
ADEB	959	991	HWI-700370F:172:C7MWMANXX:3:2116:8954:17600	multidrug	ZP_04661876|FEATURES|adeB|multidrug|adeB	1.0	78.8	33	53.1	1.7e-08	1
MDTB	647	679	HWI-700370F:172:C7MWMANXX:3:2101:14279:2169	multidrug	CP004022.1.gene1673.p01|FEATURES|mdtB|multidrug|mdtB	0.999999448048	60.6	33	47.4	9.3e-07	1
ADEF	293	324	HWI-700370F:172:C7MWMANXX:3:2212:18006:46700	multidrug	CAJ77856.1|FEATURES|adeF|multidrug|adeF	0.999999479533	62.5	32	46.6	1.6e-06	1
RPOB2	872	904	HWI-700370F:172:C7MWMANXX:3:1102:4441:47080	multidrug	BAD59497.1|FEATURES|rpoB2|multidrug|rpoB2	0.999999333941	66.7	33	58.2	5.2e-10	1
MEXE	63	93	HWI-700370F:172:C7MWMANXX:3:2302:9745:54790	multidrug	gi:491562557:ref:WP_005420143.1:|FEATURES|mexE|multidrug|mexE	1.0	71.0	31	52.4	2.9e-08	1
OPRN	296	326	HWI-700370F:172:C7MWMANXX:3:2206:20906:17098	multidrug	gi:504415764:ref:WP_014602866.1:|FEATURES|oprN|multidrug|oprN	0.999999999998	80.6	31	52.4	2.9e-08	1
ADEB	34	66	HWI-700370F:172:C7MWMANXX:3:2112:1326:23212	multidrug	ZP_03823622|FEATURES|adeB|multidrug|adeB	1.0	72.7	33	53.9	9.9e-09	1
ACRB	439	471	HWI-700370F:172:C7MWMANXX:3:1304:9622:9375	multidrug	CP002695.1.gene992.p01|FEATURES|acrB|multidrug|acrB	1.0	87.9	33	60.1	1.4e-10	1
MUXC	796	828	HWI-700370F:172:C7MWMANXX:3:1114:18126:71287	multidrug	NP_251216.1|FEATURES|MuxC|multidrug|MuxC	0.999998889186	66.7	33	45.4	3.5e-06	1
ROSB	195	226	HWI-700370F:172:C7MWMANXX:3:2205:9911:59289	fosmidomycin	gi:544012122:gb:ERK10884.1:|FEATURES|rosB|fosmidomycin|rosB	0.999999999997	65.6	32	44.3	7.8e-06	1
MACB	145	177	HWI-700370F:172:C7MWMANXX:3:1113:20487:56445	MLS	gi:693106883:ref:WP_032260279.1:|FEATURES|macB|MLS|macB	1.0	63.6	33	46.2	2.1e-06	1
MDTA	295	327	HWI-700370F:172:C7MWMANXX:3:2312:17273:50057	multidrug	gi:554917940:ref:WP_023194008.1:|FEATURES|mdtA|multidrug|mdtA	0.999999952961	63.6	33	47.0	1.2e-06	1
MEXD	816	848	HWI-700370F:172:C7MWMANXX:3:1203:7764:60273	multidrug	YP_001668663|FEATURES|mexD|multidrug|mexD	1.0	72.7	33	55.5	3.4e-09	1
MEXN	441	471	HWI-700370F:172:C7MWMANXX:3:2208:7294:75274	multidrug	BAE06006.1|FEATURES|mexN|multidrug|mexN	0.999999119763	67.7	31	45.8	2.7e-06	1
METALLO-BETA-LACTAMASE	208	240	HWI-700370F:172:C7MWMANXX:3:2316:10548:59138	beta-lactam	gi:753782858:ref:WP_041538501.1:|FEATURES|metallo-beta-lactamase|beta-lactam|metallo-beta-lactamase	1.0	84.8	33	61.2	6.2e-11	1
MEXY	486	517	HWI-700370F:172:C7MWMANXX:3:1208:7132:93066	multidrug	BAA34300|FEATURES|mexY|multidrug|mexY	1.0	81.8	33	62.0	3.6e-11	1
AMRB	458	490	HWI-700370F:172:C7MWMANXX:3:1215:4226:18585	multidrug	gi:493455429:ref:WP_006410704.1:|FEATURES|amrB|multidrug|amrB	1.0	75.8	33	52.4	2.9e-08	1
MEXE	46	77	HWI-700370F:172:C7MWMANXX:3:2208:19197:53754	multidrug	gi:497308478:ref:WP_009622695.1:|FEATURES|mexE|multidrug|mexE	0.999999963952	68.8	32	45.1	4.6e-06	1
MULTIDRUG_ABC_TRANSPORTER	96	128	HWI-700370F:172:C7MWMANXX:3:2302:4595:91250	multidrug	NC_010400.5984909.p01|FEATURES|multidrug_ABC_transporter|multidrug|multidrug_ABC_transporter	1.0	87.9	33	61.2	6.2e-11	1
TETA	57	87	HWI-700370F:172:C7MWMANXX:3:2316:3759:5058	tetracycline	ABS19068|FEATURES|tetA|tetracycline|tetA	1.0	64.5	31	50.1	1.4e-07	1
MEXD	247	277	HWI-700370F:172:C7MWMANXX:3:1114:6263:28404	multidrug	gi:852273548:ref:WP_048328542.1:|FEATURES|mexD|multidrug|mexD	1.0	74.2	31	53.1	1.7e-08	1
MEXE	42	74	HWI-700370F:172:C7MWMANXX:3:2212:6219:51539	multidrug	gi:691068127:ref:WP_032010222.1:|FEATURES|mexE|multidrug|mexE	1.0	60.6	33	49.3	2.4e-07	1
BAES	244	276	HWI-700370F:172:C7MWMANXX:3:1112:13850:5787	multidrug	BAA15934.1|FEATURES|baeS|multidrug|baeS	0.999999204545	75.8	33	53.9	9.9e-09	1
TRUNCATED_PUTATIVE_RESPONSE_REGULATOR_ARLR	75	107	HWI-700370F:172:C7MWMANXX:3:2302:5461:37204	unclassified	HE999704.1.gene1528.p01|FEATURES|truncated_putative_response_regulator_ArlR|unclassified|truncated_putative_response_regulator_ArlR	0.999999270071	66.7	33	48.1	5.4e-07	1
ACRB	737	768	HWI-700370F:172:C7MWMANXX:3:2116:2316:37630	multidrug	AAQ21216|FEATURES|acrB|multidrug|acrB	0.999999994768	71.9	32	55.1	4.4e-09	1
ADEJ	553	585	HWI-700370F:172:C7MWMANXX:3:1314:9945:42852	multidrug	NC_011586.7045444.p01|FEATURES|adeJ|multidrug|adeJ	0.999999999999	66.7	33	47.0	1.2e-06	1
FOSA	87	117	HWI-700370F:172:C7MWMANXX:3:1209:7276:9734	fosfomycin	gi:1016957478:ref:WP_063157530.1:|FEATURES|fosA|fosfomycin|fosA	1.0	67.7	31	53.9	9.9e-09	1
PBP-1A	488	518	HWI-700370F:172:C7MWMANXX:3:2104:3946:90281	beta-lactam	ZP_04466634|FEATURES|PBP-1A|beta-lactam|PBP-1A	0.999999696595	61.3	31	46.6	1.6e-06	1
ADEB	97	128	HWI-700370F:172:C7MWMANXX:3:2314:3111:89228	multidrug	gi:446910349:ref:WP_000987605.1:|FEATURES|adeB|multidrug|adeB	1.0	81.2	32	57.0	1.2e-09	1
ROSB	41	73	HWI-700370F:172:C7MWMANXX:3:2215:20920:100590	fosmidomycin	gi:1001786599:ref:WP_061324791.1:|FEATURES|rosB|fosmidomycin|rosB	1.0	78.8	33	55.5	3.4e-09	1
RPOB2	153	183	HWI-700370F:172:C7MWMANXX:3:1207:15788:96695	multidrug	BAD59497.1|FEATURES|rpoB2|multidrug|rpoB2	0.999999071247	71.0	31	48.5	4.2e-07	1
VANR	93	125	HWI-700370F:172:C7MWMANXX:3:1216:7540:27854	glycopeptide	EU250284.1.gene5.p01|FEATURES|vanR|glycopeptide|vanR	1.0	84.8	33	58.5	4.0e-10	1
MULTIDRUG_ABC_TRANSPORTER	372	403	HWI-700370F:172:C7MWMANXX:3:1113:8771:46999	multidrug	gi:985844137:ref:WP_060895163.1:|FEATURES|multidrug_ABC_transporter|multidrug|multidrug_ABC_transporter	1.0	71.9	32	48.1	5.4e-07	1
EMRE	55	87	HWI-700370F:172:C7MWMANXX:3:2303:7989:6006	multidrug	gi:643599925:ref:WP_025237077.1:|FEATURES|emrE|multidrug|emrE	0.999999967714	75.8	33	56.6	1.5e-09	1
RPOB2	412	444	HWI-700370F:172:C7MWMANXX:3:2304:4517:55634	multidrug	BAD59497.1|FEATURES|rpoB2|multidrug|rpoB2	0.999999227669	72.7	33	53.5	1.3e-08	1
APH(3')-I	19	51	HWI-700370F:172:C7MWMANXX:3:2112:15717:71090	aminoglycoside	AF024666.2.gene42.p01|FEATURES|aph(3')-I|aminoglycoside|aph(3')-I	1.0	66.7	33	55.8	2.6e-09	1
TRIC	380	411	HWI-700370F:172:C7MWMANXX:3:2211:1533:5410	triclosan	NP_248848.1|FEATURES|TriC|triclosan|TriC	0.999999961282	71.9	32	47.0	1.2e-06	1
TAEA	345	377	HWI-700370F:172:C7MWMANXX:3:2216:3897:76217	pleuromutilin	APB03219.1|FEATURES|TaeA|pleuromutilin|TaeA	0.999875106111	63.6	33	50.1	1.4e-07	1
MULTIDRUG_ABC_TRANSPORTER	481	512	HWI-700370F:172:C7MWMANXX:3:1313:17728:18700	multidrug	gi:913055317:ref:WP_050357634.1:|FEATURES|multidrug_ABC_transporter|multidrug|multidrug_ABC_transporter	1.0	87.5	32	57.0	1.2e-09	1
ROSB	247	279	HWI-700370F:172:C7MWMANXX:3:2115:1600:80730	fosmidomycin	YP_001605795|FEATURES|rosB|fosmidomycin|rosB	1.0	84.8	33	62.0	3.6e-11	1
ADEH	303	335	HWI-700370F:172:C7MWMANXX:3:2305:6087:33200	multidrug	CAJ77855.1|FEATURES|adeH|multidrug|adeH	1.0	78.8	33	56.2	2.0e-09	1
OLEB	447	477	HWI-700370F:172:C7MWMANXX:3:1111:13362:47982	MLS	AAA50325|FEATURES|oleB|MLS|oleB	0.995784681914	71.0	31	47.0	1.2e-06	1
MEXF	161	193	HWI-700370F:172:C7MWMANXX:3:2214:3155:3333	multidrug	gi:780147796:ref:WP_045491627.1:|FEATURES|mexF|multidrug|mexF	1.0	75.8	33	58.2	5.2e-10	1
ADEB	981	1013	HWI-700370F:172:C7MWMANXX:3:2314:16856:56920	multidrug	gi:490800509:ref:WP_004662646.1:|FEATURES|adeB|multidrug|adeB	1.0	78.8	33	58.5	4.0e-10	1
ADER	69	100	HWI-700370F:172:C7MWMANXX:3:2316:15422:77534	multidrug	ADM92605.1|FEATURES|adeR|multidrug|adeR	0.999996648272	62.5	32	48.1	5.4e-07	1
ADEB	20	52	HWI-700370F:172:C7MWMANXX:3:1214:20046:12735	multidrug	gi:490792007:ref:WP_004654153.1:|FEATURES|adeB|multidrug|adeB	1.0	75.8	33	58.5	4.0e-10	1
MEXB	196	228	HWI-700370F:172:C7MWMANXX:3:2307:9375:11424	multidrug	YP_298289|FEATURES|mexB|multidrug|mexB	0.999999989542	60.6	33	45.1	4.6e-06	1
ACRB	333	365	HWI-700370F:172:C7MWMANXX:3:1311:5509:10819	multidrug	gi:447055218:ref:WP_001132474.1:|FEATURES|acrB|multidrug|acrB	1.0	90.9	33	58.9	3.1e-10	1
ACRB	673	704	HWI-700370F:172:C7MWMANXX:3:2214:18829:70876	multidrug	YP_001908403|FEATURES|acrB|multidrug|acrB	0.999999999948	71.9	32	48.9	3.2e-07	1
MACB	128	159	HWI-700370F:172:C7MWMANXX:3:2301:19069:90259	MLS	gi:974641719:ref:WP_059227752.1:|FEATURES|macB|MLS|macB	1.0	65.6	32	44.7	6.0e-06	1
MULTIDRUG_ABC_TRANSPORTER	561	591	HWI-700370F:172:C7MWMANXX:3:1201:12331:78446	multidrug	gi:493394434:ref:WP_006350564.1:|FEATURES|multidrug_ABC_transporter|multidrug|multidrug_ABC_transporter	0.999999586166	71.0	31	48.1	5.4e-07	1
MEXN	393	425	HWI-700370F:172:C7MWMANXX:3:2204:1032:87656	multidrug	BAE06006.1|FEATURES|mexN|multidrug|mexN	0.999999119763	60.6	33	45.8	2.7e-06	1
MSI-1	234	266	HWI-700370F:172:C7MWMANXX:3:2110:11796:83440	beta-lactam	AJP77057|FEATURES|MSI-1|beta-lactam|MSI-1	0.999999946268	63.6	33	44.3	7.8e-06	1
RPOB2	557	588	HWI-700370F:172:C7MWMANXX:3:1205:5398:20268	multidrug	BAD59497.1|FEATURES|rpoB2|multidrug|rpoB2	0.999998952681	62.5	32	45.8	2.7e-06	1
COB(I)ALAMIN_ADENOLSYLTRANSFERASE	159	191	HWI-700370F:172:C7MWMANXX:3:1315:8230:58270	unclassified	gi:485871715:ref:WP_001468640.1:|FEATURES|cob(I)alamin_adenolsyltransferase|unclassified|cob(I)alamin_adenolsyltransferase	0.999999999999	60.6	33	45.4	3.5e-06	1
TETR	34	65	HWI-700370F:172:C7MWMANXX:3:2209:17930:26184	tetracycline	gi:653201367:gb:KEA22378.1:|FEATURES|tetR|tetracycline|tetR	1.0	62.5	32	48.5	4.2e-07	1
MEXF	865	896	HWI-700370F:172:C7MWMANXX:3:1212:20858:83644	multidrug	gi:764528042:ref:WP_044407471.1:|FEATURES|mexF|multidrug|mexF	1.0	78.1	32	60.8	8.1e-11	1
OLEB	193	224	HWI-700370F:172:C7MWMANXX:3:1314:1045:33197	MLS	AAA50325|FEATURES|oleB|MLS|oleB	0.999999999928	65.6	32	45.8	2.7e-06	1
RPOB2	793	825	HWI-700370F:172:C7MWMANXX:3:2105:9309:58397	multidrug	BAD59497.1|FEATURES|rpoB2|multidrug|rpoB2	0.999999355891	87.9	33	59.3	2.4e-10	1
MULTIDRUG_ABC_TRANSPORTER	454	486	HWI-700370F:172:C7MWMANXX:3:1303:7260:43737	multidrug	gi:896355182:ref:WP_049310020.1:|FEATURES|multidrug_ABC_transporter|multidrug|multidrug_ABC_transporter	1.0	66.7	33	50.4	1.1e-07	1
KASUGAMYCIN_RESISTANCE_PROTEIN_KSGA	126	158	HWI-700370F:172:C7MWMANXX:3:1114:18117:30470	aminoglycoside	YP_001476958|FEATURES|kasugamycin_resistance_protein_ksgA|aminoglycoside|kasugamycin_resistance_protein_ksgA	0.999981160513	60.6	33	45.4	3.5e-06	1
MULTIDRUG_ABC_TRANSPORTER	389	421	HWI-700370F:172:C7MWMANXX:3:1307:3364:3583	multidrug	gi:748767925:ref:WP_040019608.1:|FEATURES|multidrug_ABC_transporter|multidrug|multidrug_ABC_transporter	1.0	66.7	33	45.8	2.7e-06	1
OMPR	62	96	HWI-700370F:172:C7MWMANXX:3:2116:17748:48431	multidrug	gi:909830386:gb:AKU13184.1:|FEATURES|ompR|multidrug|ompR	0.999997927927	62.9	35	50.1	1.4e-07	1
MEXD	385	417	HWI-700370F:172:C7MWMANXX:3:1112:7026:70247	multidrug	gi:489210576:ref:WP_003119403.1:|FEATURES|mexD|multidrug|mexD	1.0	60.6	33	46.2	2.1e-06	1
OLEC	11	41	HWI-700370F:172:C7MWMANXX:3:2208:16670:28026	MLS	AAA26793|FEATURES|oleC|MLS|oleC	0.999999984007	64.5	31	45.1	4.6e-06	1
MTRD	448	480	HWI-700370F:172:C7MWMANXX:3:2308:14412:45841	multidrug	NP_274718.1|FEATURES|mtrD|multidrug|mtrD	1.0	81.8	33	57.0	1.2e-09	1
PMRF	257	289	HWI-700370F:172:C7MWMANXX:3:1206:16549:100613	peptide	AAC75314.1|FEATURES|PmrF|peptide|PmrF	0.999999667013	63.6	33	48.1	5.4e-07	1
SMED	48	79	HWI-700370F:172:C7MWMANXX:3:1201:10866:80022	multidrug	CAG34256|FEATURES|smeD|multidrug|smeD	1.0	78.1	32	52.8	2.2e-08	1
TETA	413	444	HWI-700370F:172:C7MWMANXX:3:1215:11574:29526	tetracycline	gi:171851258:emb:CAQ04234.1:|FEATURES|tetA|tetracycline|tetA	0.999999999995	68.8	32	46.2	2.1e-06	1
ACRB	173	204	HWI-700370F:172:C7MWMANXX:3:2310:6426:11168	multidrug	gi:485731880:ref:WP_001359514.1:|FEATURES|acrB|multidrug|acrB	1.0	62.5	32	48.9	3.2e-07	1
AAC(6')-I	72	104	HWI-700370F:172:C7MWMANXX:3:2203:18487:32315	aminoglycoside	L09246.1.gene1.p01|FEATURES|aac(6')-I|aminoglycoside|aac(6')-I	0.999997772381	63.6	33	47.8	7.1e-07	1
TRUNCATED_PUTATIVE_RESPONSE_REGULATOR_ARLR	86	118	HWI-700370F:172:C7MWMANXX:3:2309:3900:51951	unclassified	HE999704.1.gene1528.p01|FEATURES|truncated_putative_response_regulator_ArlR|unclassified|truncated_putative_response_regulator_ArlR	1.0	69.7	33	49.3	2.4e-07	1
RPOB2	880	912	HWI-700370F:172:C7MWMANXX:3:2303:7654:52848	multidrug	BAD59497.1|FEATURES|rpoB2|multidrug|rpoB2	0.999999165257	63.6	33	51.2	6.4e-08	1
RPOB2	416	448	HWI-700370F:172:C7MWMANXX:3:1106:15965:37677	multidrug	BAD59497.1|FEATURES|rpoB2|multidrug|rpoB2	0.999999281744	78.8	33	55.8	2.6e-09	1
SMED	262	293	HWI-700370F:172:C7MWMANXX:3:2115:20948:84809	multidrug	CAC14594|FEATURES|smeD|multidrug|smeD	1.0	68.8	32	49.7	1.9e-07	1
MULTIDRUG_ABC_TRANSPORTER	464	496	HWI-700370F:172:C7MWMANXX:3:1113:7082:75808	multidrug	gi:860594225:ref:WP_048475168.1:|FEATURES|multidrug_ABC_transporter|multidrug|multidrug_ABC_transporter	1.0	69.7	33	50.1	1.4e-07	1
METALLO-BETA-LACTAMASE	105	135	HWI-700370F:172:C7MWMANXX:3:1114:7228:4238	beta-lactam	gi:499222460:ref:WP_010920000.1:|FEATURES|metallo-beta-lactamase|beta-lactam|metallo-beta-lactamase	1.0	74.2	31	52.0	3.8e-08	1
RPOB2	448	480	HWI-700370F:172:C7MWMANXX:3:1314:19645:55351	multidrug	BAD59497.1|FEATURES|rpoB2|multidrug|rpoB2	0.99999926591	84.8	33	67.0	1.1e-12	1
RPOB2	747	779	HWI-700370F:172:C7MWMANXX:3:2210:10768:19680	multidrug	BAD59497.1|FEATURES|rpoB2|multidrug|rpoB2	0.999999116178	69.7	33	49.7	1.9e-07	1
MULTIDRUG_ABC_TRANSPORTER	155	186	HWI-700370F:172:C7MWMANXX:3:2106:1807:96935	multidrug	NC_010400.5984909.p01|FEATURES|multidrug_ABC_transporter|multidrug|multidrug_ABC_transporter	1.0	87.5	32	59.7	1.8e-10	1
MULTIDRUG_ABC_TRANSPORTER	466	498	HWI-700370F:172:C7MWMANXX:3:2216:21107:52069	multidrug	gi:1031799645:ref:WP_064138838.1:|FEATURES|multidrug_ABC_transporter|multidrug|multidrug_ABC_transporter	1.0	66.7	33	51.2	6.4e-08	1
MACB	23	54	HWI-700370F:172:C7MWMANXX:3:2103:15339:75299	MLS	gi:1016069923:ref:WP_062914571.1:|FEATURES|macB|MLS|macB	1.0	62.5	32	45.4	3.5e-06	1
ROSA	120	152	HWI-700370F:172:C7MWMANXX:3:2213:17249:58396	fosmidomycin	YP_001477378|FEATURES|rosA|fosmidomycin|rosA	1.0	75.8	33	56.2	2.0e-09	1
MACB	141	173	HWI-700370F:172:C7MWMANXX:3:1312:15466:20177	MLS	gi:545231548:ref:WP_021531156.1:|FEATURES|macB|MLS|macB	1.0	63.6	33	45.1	4.6e-06	1
MDTB	725	756	HWI-700370F:172:C7MWMANXX:3:2114:12666:48162	multidrug	CP001918.1.gene3440.p01|FEATURES|mdtB|multidrug|mdtB	0.999991145603	62.5	32	44.3	7.8e-06	1
MDTF	41	71	HWI-700370F:172:C7MWMANXX:3:2313:20555:28739	multidrug	gi:803469184:ref:WP_046072900.1:|FEATURES|mdtF|multidrug|mdtF	1.0	71.0	31	47.4	9.3e-07	1
BACA	15	47	HWI-700370F:172:C7MWMANXX:3:1209:7427:79572	bacitracin	ZP_04577926|FEATURES|bacA|bacitracin|bacA	1.0	87.9	33	60.5	1.1e-10	1
MULTIDRUG_ABC_TRANSPORTER	469	501	HWI-700370F:172:C7MWMANXX:3:1314:5454:67711	multidrug	gi:860594225:ref:WP_048475168.1:|FEATURES|multidrug_ABC_transporter|multidrug|multidrug_ABC_transporter	1.0	72.7	33	52.8	2.2e-08	1
MULTIDRUG_ABC_TRANSPORTER	460	490	HWI-700370F:172:C7MWMANXX:3:2110:16306:99013	multidrug	gi:537465895:ref:WP_020977391.1:|FEATURES|multidrug_ABC_transporter|multidrug|multidrug_ABC_transporter	1.0	64.5	31	47.0	1.2e-06	1
MEXE	177	209	HWI-700370F:172:C7MWMANXX:3:2106:7645:17165	multidrug	YP_001116032|FEATURES|mexE|multidrug|mexE	0.999999455859	60.6	33	46.6	1.6e-06	1
EMRA	224	255	HWI-700370F:172:C7MWMANXX:3:2107:16627:100594	multidrug	gi:857587973:emb:CRL59872.1:|FEATURES|emrA|multidrug|emrA	0.999890534092	71.9	32	52.0	3.8e-08	1
MEXK	26	57	HWI-700370F:172:C7MWMANXX:3:1104:2750:75408	multidrug	AAG07064.1|FEATURES|MexK|multidrug|MexK	0.999999356003	65.6	32	50.4	1.1e-07	1
AMRB	350	381	HWI-700370F:172:C7MWMANXX:3:1212:13479:23353	multidrug	ZP_01769103|FEATURES|amrB|multidrug|amrB	1.0	84.4	32	58.2	5.2e-10	1
MAJOR_FACILITATOR_SUPERFAMILY_TRANSPORTER	151	183	HWI-700370F:172:C7MWMANXX:3:2313:11899:73437	multidrug	CP001918.1.gene2931.p01|FEATURES|major_facilitator_superfamily_transporter|multidrug|major_facilitator_superfamily_transporter	1.0	69.7	33	63.5	1.2e-11	1
BPEF	90	122	HWI-700370F:172:C7MWMANXX:3:2110:19469:15052	multidrug	ZP_02465589|FEATURES|bpeF|multidrug|bpeF	1.0	87.9	33	61.2	6.2e-11	1
OPRJ	327	357	HWI-700370F:172:C7MWMANXX:3:1309:19438:27857	multidrug	gi:759363558:ref:WP_043092439.1:|FEATURES|oprJ|multidrug|oprJ	0.999999998079	67.7	31	46.6	1.6e-06	1
MULTIDRUG_ABC_TRANSPORTER	483	515	HWI-700370F:172:C7MWMANXX:3:1207:20785:55804	multidrug	gi:516574297:ref:WP_017949361.1:|FEATURES|multidrug_ABC_transporter|multidrug|multidrug_ABC_transporter	1.0	72.7	33	51.2	6.4e-08	1
MEXD	406	438	HWI-700370F:172:C7MWMANXX:3:1214:14975:67644	multidrug	YP_001668663|FEATURES|mexD|multidrug|mexD	1.0	87.9	33	60.5	1.1e-10	1
MDTB	291	323	HWI-700370F:172:C7MWMANXX:3:1109:16349:14067	multidrug	gi:553863833:ref:WP_023138386.1:|FEATURES|mdtB|multidrug|mdtB	0.999999999928	60.6	33	47.8	7.1e-07	1
EMRB	115	146	HWI-700370F:172:C7MWMANXX:3:2311:12243:87050	multidrug	gi:1016518516:ref:WP_063098254.1:|FEATURES|emrB|multidrug|emrB	0.999999750343	78.1	32	58.2	5.2e-10	1
MEXD	182	213	HWI-700370F:172:C7MWMANXX:3:1109:7445:68835	multidrug	YP_001668663|FEATURES|mexD|multidrug|mexD	0.999999996628	62.5	32	46.2	2.1e-06	1
RPOB2	412	443	HWI-700370F:172:C7MWMANXX:3:2309:2977:42663	multidrug	BAD59497.1|FEATURES|rpoB2|multidrug|rpoB2	0.999999188497	71.9	32	52.0	3.8e-08	1
ADEB	934	966	HWI-700370F:172:C7MWMANXX:3:1211:15552:79225	multidrug	ZP_03823622|FEATURES|adeB|multidrug|adeB	1.0	72.7	33	48.9	3.2e-07	1
ACRB	729	761	HWI-700370F:172:C7MWMANXX:3:2213:6464:60251	multidrug	gi:447055218:ref:WP_001132474.1:|FEATURES|acrB|multidrug|acrB	0.999999835437	63.6	33	47.4	9.3e-07	1
MULTIDRUG_ABC_TRANSPORTER	281	312	HWI-700370F:172:C7MWMANXX:3:1116:18838:69042	multidrug	NC_010400.5984909.p01|FEATURES|multidrug_ABC_transporter|multidrug|multidrug_ABC_transporter	1.0	71.9	32	48.5	4.2e-07	1
BACA	210	240	HWI-700370F:172:C7MWMANXX:3:2101:2300:18232	bacitracin	YP_001416709|FEATURES|bacA|bacitracin|bacA	1.0	90.3	31	57.0	1.2e-09	1
BACA	32	64	HWI-700370F:172:C7MWMANXX:3:2209:5647:18306	bacitracin	YP_001639853|FEATURES|bacA|bacitracin|bacA	1.0	81.8	33	61.6	4.7e-11	1
TRIC	427	459	HWI-700370F:172:C7MWMANXX:3:1308:13053:47925	triclosan	NP_248848.1|FEATURES|TriC|triclosan|TriC	0.99999989585	75.8	33	50.4	1.1e-07	1
BACA	31	63	HWI-700370F:172:C7MWMANXX:3:2103:17272:13898	bacitracin	YP_550152|FEATURES|bacA|bacitracin|bacA	1.0	97.0	33	64.3	7.3e-12	1
ACRB	382	414	HWI-700370F:172:C7MWMANXX:3:1211:5711:22951	multidrug	ZP_04612532|FEATURES|acrB|multidrug|acrB	1.0	93.9	33	61.6	4.7e-11	1
MEXD	817	848	HWI-700370F:172:C7MWMANXX:3:2211:8295:22769	multidrug	gi:1011729993:ref:WP_062573631.1:|FEATURES|mexD|multidrug|mexD	1.0	68.8	32	53.5	1.3e-08	1
MACB	23	54	HWI-700370F:172:C7MWMANXX:3:1213:1084:89413	MLS	gi:1016069923:ref:WP_062914571.1:|FEATURES|macB|MLS|macB	1.0	62.5	32	45.4	3.5e-06	1
KDPE	91	122	HWI-700370F:172:C7MWMANXX:3:1114:19838:84898	aminoglycoside	NP_415222.1|FEATURES|kdpE|aminoglycoside|kdpE	0.99997899661	62.5	32	45.1	4.6e-06	1
MULTIDRUG_ABC_TRANSPORTER	558	590	HWI-700370F:172:C7MWMANXX:3:1308:3948:29918	multidrug	gi:664556405:ref:WP_031071225.1:|FEATURES|multidrug_ABC_transporter|multidrug|multidrug_ABC_transporter	1.0	66.7	33	51.6	4.9e-08	1
MULTIDRUG_ABC_TRANSPORTER	558	590	HWI-700370F:172:C7MWMANXX:3:1206:3563:5411	multidrug	gi:917166849:ref:WP_051773561.1:|FEATURES|multidrug_ABC_transporter|multidrug|multidrug_ABC_transporter	1.0	60.6	33	49.7	1.9e-07	1
TAEA	185	217	HWI-700370F:172:C7MWMANXX:3:2102:20626:41982	pleuromutilin	APB03219.1|FEATURES|TaeA|pleuromutilin|TaeA	0.996234824229	63.6	33	50.8	8.4e-08	1
CEOB	814	846	HWI-700370F:172:C7MWMANXX:3:2316:9997:100805	multidrug	CAR56416|FEATURES|ceoB|multidrug|ceoB	0.999999999963	66.7	33	56.2	2.0e-09	1
FARB	67	99	HWI-700370F:172:C7MWMANXX:3:2115:20065:33683	antibacterial_free_fatty_acids	NP_273368.1|FEATURES|farB|antibacterial_free_fatty_acids|farB	0.975780580995	60.6	33	45.8	2.7e-06	1
MULTIDRUG_ABC_TRANSPORTER	852	884	HWI-700370F:172:C7MWMANXX:3:2302:20536:56456	multidrug	NC_010400.5984909.p01|FEATURES|multidrug_ABC_transporter|multidrug|multidrug_ABC_transporter	1.0	72.7	33	55.5	3.4e-09	1
BCRA	14	45	HWI-700370F:172:C7MWMANXX:3:2103:10571:75671	bacitracin	gi:500194536:ref:WP_011867743.1:|FEATURES|bcrA|bacitracin|bcrA	1.0	71.9	32	53.1	1.7e-08	1
RPOB2	1055	1087	HWI-700370F:172:C7MWMANXX:3:2106:14012:89547	multidrug	BAD59497.1|FEATURES|rpoB2|multidrug|rpoB2	0.999999290497	72.7	33	56.2	2.0e-09	1
MULTIDRUG_ABC_TRANSPORTER	465	497	HWI-700370F:172:C7MWMANXX:3:2104:6176:66944	multidrug	gi:497748188:ref:WP_010062372.1:|FEATURES|multidrug_ABC_transporter|multidrug|multidrug_ABC_transporter	1.0	75.8	33	52.4	2.9e-08	1
MDTB	137	169	HWI-700370F:172:C7MWMANXX:3:2204:15714:8357	multidrug	gi:857586086:emb:CRL63207.1:|FEATURES|mdtB|multidrug|mdtB	0.9999999935	60.6	33	51.2	6.4e-08	1
MULTIDRUG_ABC_TRANSPORTER	541	572	HWI-700370F:172:C7MWMANXX:3:1115:2580:5836	multidrug	gi:496018010:ref:WP_008742581.1:|FEATURES|multidrug_ABC_transporter|multidrug|multidrug_ABC_transporter	1.0	71.9	32	50.4	1.1e-07	1
TRANSCRIPTIONAL_REGULATORY_PROTEIN_CPXR_CPXR	81	113	HWI-700370F:172:C7MWMANXX:3:1310:16875:62805	unclassified	CP001485.1.gene721.p01|FEATURES|transcriptional_regulatory_protein_CpxR_cpxR|unclassified|transcriptional_regulatory_protein_CpxR_cpxR	0.999980050273	81.8	33	64.3	7.3e-12	1
MEXF	278	310	HWI-700370F:172:C7MWMANXX:3:2312:7874:92288	multidrug	gi:751651551:ref:WP_041118420.1:|FEATURES|mexF|multidrug|mexF	1.0	72.7	33	53.1	1.7e-08	1
TETA(48)	156	188	HWI-700370F:172:C7MWMANXX:3:1316:13261:4185	tetracycline	APB03214.1|FEATURES|tetA(48)|tetracycline|tetA(48)	0.999999921585	60.6	33	46.2	2.1e-06	1
RPOB2	804	835	HWI-700370F:172:C7MWMANXX:3:1108:3508:57741	multidrug	BAD59497.1|FEATURES|rpoB2|multidrug|rpoB2	0.999999042559	71.9	32	47.8	7.1e-07	1
OMPR	84	116	HWI-700370F:172:C7MWMANXX:3:1310:19294:3454	multidrug	gi:507097545:ref:WP_016168184.1:|FEATURES|ompR|multidrug|ompR	0.999992848215	66.7	33	45.1	4.6e-06	1
TETR	25	57	HWI-700370F:172:C7MWMANXX:3:2312:1266:6722	tetracycline	gi:653201367:gb:KEA22378.1:|FEATURES|tetR|tetracycline|tetR	1.0	66.7	33	49.7	1.9e-07	1
MEXA	20	52	HWI-700370F:172:C7MWMANXX:3:1309:17667:13005	multidrug	gi:686192802:ref:WP_031805254.1:|FEATURES|mexA|multidrug|mexA	0.999999999999	63.6	33	44.3	7.8e-06	1
MTRD	978	1010	HWI-700370F:172:C7MWMANXX:3:2209:19572:78099	multidrug	NP_274718.1|FEATURES|mtrD|multidrug|mtrD	1.0	84.8	33	57.4	9.0e-10	1
BACA	137	169	HWI-700370F:172:C7MWMANXX:3:1206:15007:8435	bacitracin	ABM94007|FEATURES|bacA|bacitracin|bacA	1.0	69.7	33	51.2	6.4e-08	1
RPOB2	1015	1047	HWI-700370F:172:C7MWMANXX:3:2213:19644:24937	multidrug	BAD59497.1|FEATURES|rpoB2|multidrug|rpoB2	0.999999490054	90.9	33	68.2	5.1e-13	1
ROSB	125	157	HWI-700370F:172:C7MWMANXX:3:1204:9290:15294	fosmidomycin	ZP_04631861|FEATURES|rosB|fosmidomycin|rosB	1.0	66.7	33	46.6	1.6e-06	1
MEXC	181	213	HWI-700370F:172:C7MWMANXX:3:1316:11020:2948	multidrug	gi:685917389:ref:WP_031654226.1:|FEATURES|mexC|multidrug|mexC	1.0	78.8	33	55.1	4.4e-09	1
MEXB	14	46	HWI-700370F:172:C7MWMANXX:3:2114:8008:28045	multidrug	YP_298289|FEATURES|mexB|multidrug|mexB	1.0	72.7	33	52.4	2.9e-08	1
ACRB	299	331	HWI-700370F:172:C7MWMANXX:3:2208:11906:45077	multidrug	gi:504419324:ref:WP_014606426.1:|FEATURES|acrB|multidrug|acrB	0.999998437713	63.6	33	44.7	6.0e-06	1
MEXF	372	404	HWI-700370F:172:C7MWMANXX:3:2304:15321:86166	multidrug	YP_001668745|FEATURES|mexF|multidrug|mexF	1.0	84.8	33	59.3	2.4e-10	1
PATA	230	261	HWI-700370F:172:C7MWMANXX:3:1315:8499:94872	fluoroquinolone	NP_417544.5|FEATURES|patA|fluoroquinolone|patA	0.999997182917	71.9	32	48.5	4.2e-07	1
MEXD	967	999	HWI-700370F:172:C7MWMANXX:3:2210:17804:21543	multidrug	gi:852273548:ref:WP_048328542.1:|FEATURES|mexD|multidrug|mexD	1.0	87.9	33	59.7	1.8e-10	1
OPRM	302	333	HWI-700370F:172:C7MWMANXX:3:1107:19003:79678	multidrug	NC_008702.1.4606278.p01|FEATURES|oprM|multidrug|oprM	1.0	78.1	32	51.6	4.9e-08	1
MEXF	979	1011	HWI-700370F:172:C7MWMANXX:3:2216:14157:83863	multidrug	gi:512743205:ref:WP_016499908.1:|FEATURES|mexF|multidrug|mexF	1.0	97.0	33	65.5	3.3e-12	1
OPRJ	137	169	HWI-700370F:172:C7MWMANXX:3:2102:4214:2558	multidrug	gi:496339860:ref:WP_009049038.1:|FEATURES|oprJ|multidrug|oprJ	1.0	69.7	33	49.7	1.9e-07	1
MEXW	397	429	HWI-700370F:172:C7MWMANXX:3:1208:12545:93074	multidrug	YP_001670703|FEATURES|mexW|multidrug|mexW	0.999999943124	63.6	33	45.1	4.6e-06	1
OMPR	170	201	HWI-700370F:172:C7MWMANXX:3:1312:12316:97257	multidrug	gi:909830386:gb:AKU13184.1:|FEATURES|ompR|multidrug|ompR	0.999998059025	81.2	32	55.8	2.6e-09	1
OPRM	321	351	HWI-700370F:172:C7MWMANXX:3:2103:10424:25035	multidrug	NC_008702.1.4606278.p01|FEATURES|oprM|multidrug|oprM	1.0	74.2	31	50.8	8.4e-08	1
VANR	80	110	HWI-700370F:172:C7MWMANXX:3:2113:13100:90972	glycopeptide	gi:530818241:gb:EQC77429.1:|FEATURES|vanR|glycopeptide|vanR	0.999999999958	80.6	31	58.2	5.2e-10	1
ROSB	41	73	HWI-700370F:172:C7MWMANXX:3:1101:16431:25557	fosmidomycin	ZP_04615639|FEATURES|rosB|fosmidomycin|rosB	1.0	78.8	33	53.9	9.9e-09	1
MAJOR_FACILITATOR_SUPERFAMILY_TRANSPORTER	128	160	HWI-700370F:172:C7MWMANXX:3:2303:10499:18877	multidrug	YP_001419960|FEATURES|major_facilitator_superfamily_transporter|multidrug|major_facilitator_superfamily_transporter	0.999999971499	66.7	33	52.4	2.9e-08	1
CAT_CHLORAMPHENICOL_ACETYLTRANSFERASE	127	159	HWI-700370F:172:C7MWMANXX:3:2115:5460:36103	phenicol	M58472.1.gene1.p01|FEATURES|cat_chloramphenicol_acetyltransferase|phenicol|cat_chloramphenicol_acetyltransferase	0.999999994308	63.6	33	46.6	1.6e-06	1
MEXB	941	973	HWI-700370F:172:C7MWMANXX:3:2210:14968:48427	multidrug	gi:505288054:ref:WP_015475156.1:|FEATURES|mexB|multidrug|mexB	0.999999987669	69.7	33	50.8	8.4e-08	1
MEXD	254	286	HWI-700370F:172:C7MWMANXX:3:2301:9897:68920	multidrug	YP_001668663|FEATURES|mexD|multidrug|mexD	1.0	69.7	33	51.6	4.9e-08	1
MACB	32	63	HWI-700370F:172:C7MWMANXX:3:1303:15416:55959	MLS	gi:1016069923:ref:WP_062914571.1:|FEATURES|macB|MLS|macB	1.0	71.9	32	49.3	2.4e-07	1
RPOB2	998	1030	HWI-700370F:172:C7MWMANXX:3:1308:9033:89408	multidrug	BAD59497.1|FEATURES|rpoB2|multidrug|rpoB2	0.99999923757	69.7	33	53.9	9.9e-09	1
OTRA	76	108	HWI-700370F:172:C7MWMANXX:3:1116:15481:89644	tetracycline	CAA37477|FEATURES|otrA|tetracycline|otrA	1.0	66.7	33	46.2	2.1e-06	1
RPOB2	771	803	HWI-700370F:172:C7MWMANXX:3:2313:8236:11161	multidrug	BAD59497.1|FEATURES|rpoB2|multidrug|rpoB2	0.999998952681	75.8	33	54.3	7.6e-09	1
THIN-B	55	86	HWI-700370F:172:C7MWMANXX:3:1314:4424:12487	beta-lactam	AJ250876.1.gene1.p01|FEATURES|THIN-B|beta-lactam|THIN-B	1.0	93.8	32	66.2	1.9e-12	1
MEXF	253	285	HWI-700370F:172:C7MWMANXX:3:2313:11330:39824	multidrug	YP_001348104|FEATURES|mexF|multidrug|mexF	1.0	66.7	33	52.0	3.8e-08	1
OMPR	92	124	HWI-700370F:172:C7MWMANXX:3:1309:3411:97914	multidrug	NC_008702.1.4607594.p01|FEATURES|ompR|multidrug|ompR	0.994346107682	75.8	33	56.2	2.0e-09	1
RPOB2	466	497	HWI-700370F:172:C7MWMANXX:3:2313:17735:61282	multidrug	BAD59497.1|FEATURES|rpoB2|multidrug|rpoB2	0.999999325662	71.9	32	57.8	6.9e-10	1
ROSB	233	265	HWI-700370F:172:C7MWMANXX:3:2216:19508:67326	fosmidomycin	YP_001605795|FEATURES|rosB|fosmidomycin|rosB	1.0	81.8	33	58.9	3.1e-10	1
MULTIDRUG_ABC_TRANSPORTER	485	516	HWI-700370F:172:C7MWMANXX:3:2204:17788:10182	multidrug	gi:913055317:ref:WP_050357634.1:|FEATURES|multidrug_ABC_transporter|multidrug|multidrug_ABC_transporter	1.0	75.0	32	52.0	3.8e-08	1
MDTB	282	313	HWI-700370F:172:C7MWMANXX:3:2306:5091:30047	multidrug	gi:553863833:ref:WP_023138386.1:|FEATURES|mdtB|multidrug|mdtB	0.999999999597	62.5	32	45.1	4.6e-06	1
ADEB	735	766	HWI-700370F:172:C7MWMANXX:3:1114:5037:62398	multidrug	ABO12177|FEATURES|adeB|multidrug|adeB	1.0	68.8	32	49.7	1.9e-07	1
BASS	229	261	HWI-700370F:172:C7MWMANXX:3:1104:15131:30651	peptide	AEX49906.1|FEATURES|basS|peptide|basS	0.99999993977	66.7	33	46.6	1.6e-06	1
MEXF	146	177	HWI-700370F:172:C7MWMANXX:3:2211:14654:86549	multidrug	gi:655279967:ref:WP_028689378.1:|FEATURES|mexF|multidrug|mexF	1.0	81.2	32	58.5	4.0e-10	1
MEXK	410	441	HWI-700370F:172:C7MWMANXX:3:2308:19546:10136	multidrug	AAG07064.1|FEATURES|MexK|multidrug|MexK	0.999999236622	65.6	32	47.4	9.3e-07	1
BPEF	1010	1041	HWI-700370F:172:C7MWMANXX:3:1313:10883:75273	multidrug	ZP_02465589|FEATURES|bpeF|multidrug|bpeF	0.999999999993	84.4	32	55.8	2.6e-09	1
ACRB	776	808	HWI-700370F:172:C7MWMANXX:3:2311:8985:70620	multidrug	gi:495735716:ref:WP_008460295.1:|FEATURES|acrB|multidrug|acrB	0.999999938196	69.7	33	55.5	3.4e-09	1
MULTIDRUG_ABC_TRANSPORTER	17	49	HWI-700370F:172:C7MWMANXX:3:2114:5474:2610	multidrug	NC_010400.5984909.p01|FEATURES|multidrug_ABC_transporter|multidrug|multidrug_ABC_transporter	1.0	69.7	33	55.8	2.6e-09	1
RIFAMPIN_MONOOXYGENASE	287	318	HWI-700370F:172:C7MWMANXX:3:1216:3224:52749	rifamycin	gi:490038603:ref:WP_003941026.1:|FEATURES|rifampin_monooxygenase|rifamycin|rifampin_monooxygenase	1.0	68.8	32	50.8	8.4e-08	1
TRANSCRIPTIONAL_REGULATORY_PROTEIN_CPXR_CPXR	76	107	HWI-700370F:172:C7MWMANXX:3:1310:18132:78905	unclassified	CP001485.1.gene721.p01|FEATURES|transcriptional_regulatory_protein_CpxR_cpxR|unclassified|transcriptional_regulatory_protein_CpxR_cpxR	0.999944248025	68.8	32	49.3	2.4e-07	1
ACRB	560	592	HWI-700370F:172:C7MWMANXX:3:1109:14273:23189	multidrug	ZP_04612532|FEATURES|acrB|multidrug|acrB	0.999999997566	66.7	33	47.8	7.1e-07	1
ROSA	149	180	HWI-700370F:172:C7MWMANXX:3:2106:21004:32086	fosmidomycin	YP_001477378|FEATURES|rosA|fosmidomycin|rosA	1.0	68.8	32	48.9	3.2e-07	1
RIFAMPIN_MONOOXYGENASE	270	300	HWI-700370F:172:C7MWMANXX:3:1313:13627:64062	rifamycin	gi:769934495:ref:WP_045068423.1:|FEATURES|rifampin_monooxygenase|rifamycin|rifampin_monooxygenase	0.999973711071	61.3	31	47.0	1.2e-06	1
MEXD	717	749	HWI-700370F:172:C7MWMANXX:3:1213:13913:49203	multidrug	YP_348488|FEATURES|mexD|multidrug|mexD	0.999999907337	60.6	33	44.3	7.8e-06	1
GOLS	30	62	HWI-700370F:172:C7MWMANXX:3:1213:10867:74235	multidrug	NP_459349.1|FEATURES|golS|multidrug|golS	0.999997745051	63.6	33	48.5	4.2e-07	1
RPOB2	1030	1062	HWI-700370F:172:C7MWMANXX:3:2306:11562:92020	multidrug	BAD59497.1|FEATURES|rpoB2|multidrug|rpoB2	0.999999480465	84.8	33	67.4	8.6e-13	1
TRANSCRIPTIONAL_REGULATORY_PROTEIN_CPXR_CPXR	66	97	HWI-700370F:172:C7MWMANXX:3:2311:2424:97076	unclassified	CP000675.2.gene1535.p01|FEATURES|transcriptional_regulatory_protein_CpxR_cpxR|unclassified|transcriptional_regulatory_protein_CpxR_cpxR	0.998835313756	68.8	32	46.2	2.1e-06	1
MACB	134	165	HWI-700370F:172:C7MWMANXX:3:2314:14699:71342	MLS	gi:749017716:ref:WP_040076354.1:|FEATURES|macB|MLS|macB	1.0	65.6	32	45.1	4.6e-06	1
MTRD	163	195	HWI-700370F:172:C7MWMANXX:3:1214:6540:47563	multidrug	NP_274718.1|FEATURES|mtrD|multidrug|mtrD	1.0	63.6	33	50.4	1.1e-07	1
BURKHOLDERIA_PSEUDOMALLEI_OMP38	54	84	HWI-700370F:172:C7MWMANXX:3:2115:4946:87986	beta-lactam	AAP82271|FEATURES|Burkholderia_pseudomallei_Omp38|beta-lactam|Burkholderia_pseudomallei_Omp38	0.999999995084	71.0	31	45.4	3.5e-06	1
MULTIDRUG_ABC_TRANSPORTER	469	500	HWI-700370F:172:C7MWMANXX:3:2215:9193:22835	multidrug	gi:1031799645:ref:WP_064138838.1:|FEATURES|multidrug_ABC_transporter|multidrug|multidrug_ABC_transporter	1.0	75.0	32	54.3	7.6e-09	1
ROSA	276	308	HWI-700370F:172:C7MWMANXX:3:2316:7198:92298	fosmidomycin	ZP_04612558|FEATURES|rosA|fosmidomycin|rosA	1.0	78.8	33	55.1	4.4e-09	1
TETR	95	126	HWI-700370F:172:C7MWMANXX:3:1303:8438:58999	tetracycline	gi:959839646:ref:WP_058128275.1:|FEATURES|tetR|tetracycline|tetR	1.0	62.5	32	46.6	1.6e-06	1
TRUNCATED_PUTATIVE_RESPONSE_REGULATOR_ARLR	83	115	HWI-700370F:172:C7MWMANXX:3:1307:17120:88385	unclassified	NC_002951.3238224.p01|FEATURES|truncated_putative_response_regulator_ArlR|unclassified|truncated_putative_response_regulator_ArlR	0.999999999238	75.8	33	52.8	2.2e-08	1
OMPR	61	95	HWI-700370F:172:C7MWMANXX:3:2310:5005:62497	multidrug	gi:909830386:gb:AKU13184.1:|FEATURES|ompR|multidrug|ompR	0.999997907864	62.9	35	49.7	1.9e-07	1
MDTF	27	59	HWI-700370F:172:C7MWMANXX:3:2314:10747:16647	multidrug	gi:643605601:ref:WP_025238134.1:|FEATURES|mdtF|multidrug|mdtF	1.0	66.7	33	55.5	3.4e-09	1
TETO	71	101	HWI-700370F:172:C7MWMANXX:3:1105:5757:46146	tetracycline	AAW34142|FEATURES|tetO|tetracycline|tetO	0.999999996982	67.7	31	45.4	3.5e-06	1
MDTB	728	760	HWI-700370F:172:C7MWMANXX:3:2213:1557:68532	multidrug	CP001918.1.gene3440.p01|FEATURES|mdtB|multidrug|mdtB	0.999991019766	60.6	33	45.4	3.5e-06	1
FARB	247	279	HWI-700370F:172:C7MWMANXX:3:1213:6035:22582	antibacterial_free_fatty_acids	NP_273368.1|FEATURES|farB|antibacterial_free_fatty_acids|farB	0.905395190685	66.7	33	50.8	8.4e-08	1
MEXF	467	499	HWI-700370F:172:C7MWMANXX:3:2310:8635:41559	multidrug	YP_002081505|FEATURES|mexF|multidrug|mexF	1.0	87.9	33	56.2	2.0e-09	1
KDPE	50	82	HWI-700370F:172:C7MWMANXX:3:2110:12713:41276	aminoglycoside	NP_415222.1|FEATURES|kdpE|aminoglycoside|kdpE	0.999994804875	75.8	33	58.5	4.0e-10	1
BPEF	494	525	HWI-700370F:172:C7MWMANXX:3:1214:18355:30383	multidrug	ZP_02465589|FEATURES|bpeF|multidrug|bpeF	0.999999999405	71.9	32	49.3	2.4e-07	1
MDTB	728	760	HWI-700370F:172:C7MWMANXX:3:2316:2412:5682	multidrug	CP001918.1.gene3440.p01|FEATURES|mdtB|multidrug|mdtB	0.99999055188	60.6	33	48.5	4.2e-07	1
RPOB2	349	381	HWI-700370F:172:C7MWMANXX:3:2111:8524:35742	multidrug	BAD59497.1|FEATURES|rpoB2|multidrug|rpoB2	0.999999281744	72.7	33	55.8	2.6e-09	1
APH(3')-IIB	198	229	HWI-700370F:172:C7MWMANXX:3:2310:16868:59832	aminoglycoside	HQ424460.1.gene1.p01|FEATURES|aph(3')-IIb|aminoglycoside|aph(3')-IIb	0.999999972109	68.8	32	47.0	1.2e-06	1
ROSB	321	353	HWI-700370F:172:C7MWMANXX:3:1307:15181:57501	fosmidomycin	ZP_04623897|FEATURES|rosB|fosmidomycin|rosB	1.0	72.7	33	50.4	1.1e-07	1
APH(3')-I	177	209	HWI-700370F:172:C7MWMANXX:3:1106:18263:44467	aminoglycoside	YP_112402|FEATURES|aph(3')-I|aminoglycoside|aph(3')-I	1.0	72.7	33	58.5	4.0e-10	1
OQXB	386	416	HWI-700370F:172:C7MWMANXX:3:2302:14969:14575	multidrug	YP_001693238|FEATURES|oqxB|multidrug|oqxB	1.0	83.9	31	54.7	5.8e-09	1
ADES	151	183	HWI-700370F:172:C7MWMANXX:3:2207:15471:39488	multidrug	ADM92606.1|FEATURES|adeS|multidrug|adeS	0.999998706626	69.7	33	48.9	3.2e-07	1
ROSA	266	298	HWI-700370F:172:C7MWMANXX:3:1204:16188:13294	fosmidomycin	ZP_04623896|FEATURES|rosA|fosmidomycin|rosA	1.0	75.8	33	60.1	1.4e-10	1
SRMB	22	54	HWI-700370F:172:C7MWMANXX:3:2311:14044:76544	MLS	X63451.gene.p01|FEATURES|srmB|MLS|srmB	0.99999998947	60.6	33	46.6	1.6e-06	1
ACRB	383	415	HWI-700370F:172:C7MWMANXX:3:2201:18003:33277	multidrug	ZP_04612532|FEATURES|acrB|multidrug|acrB	1.0	97.0	33	62.8	2.1e-11	1
ACRB	748	779	HWI-700370F:172:C7MWMANXX:3:1212:13628:63246	multidrug	YP_454364|FEATURES|acrB|multidrug|acrB	1.0	68.8	32	56.6	1.5e-09	1
MDTF	171	201	HWI-700370F:172:C7MWMANXX:3:2107:15357:32250	multidrug	gi:445947001:ref:WP_000024856.1:|FEATURES|mdtF|multidrug|mdtF	1.0	61.3	31	47.4	9.3e-07	1
OLEB	58	89	HWI-700370F:172:C7MWMANXX:3:1108:14127:19548	MLS	AAA50325|FEATURES|oleB|MLS|oleB	0.999999985989	68.8	32	48.9	3.2e-07	1
RPOB2	448	480	HWI-700370F:172:C7MWMANXX:3:2309:7775:28961	multidrug	BAD59497.1|FEATURES|rpoB2|multidrug|rpoB2	0.999999433214	81.8	33	63.9	9.6e-12	1
TETA	169	200	HWI-700370F:172:C7MWMANXX:3:1205:13454:66398	tetracycline	gi:736993687:ref:WP_034989673.1:|FEATURES|tetA|tetracycline|tetA	0.999923731497	75.0	32	49.7	1.9e-07	1
TAEA	449	480	HWI-700370F:172:C7MWMANXX:3:1207:16371:18129	pleuromutilin	APB03219.1|FEATURES|TaeA|pleuromutilin|TaeA	0.987878700399	71.9	32	48.9	3.2e-07	1
OPRM	371	403	HWI-700370F:172:C7MWMANXX:3:2313:20846:39505	multidrug	NC_008702.1.4606278.p01|FEATURES|oprM|multidrug|oprM	0.999999999988	66.7	33	45.8	2.7e-06	1
TETA	436	467	HWI-700370F:172:C7MWMANXX:3:1101:5358:82845	tetracycline	gi:736993687:ref:WP_034989673.1:|FEATURES|tetA|tetracycline|tetA	0.99999996413	62.5	32	44.7	6.0e-06	1
MEXF	119	151	HWI-700370F:172:C7MWMANXX:3:1303:7067:96884	multidrug	gi:655279967:ref:WP_028689378.1:|FEATURES|mexF|multidrug|mexF	1.0	72.7	33	56.2	2.0e-09	1
BACA	16	47	HWI-700370F:172:C7MWMANXX:3:2214:20678:91372	bacitracin	ZP_04577926|FEATURES|bacA|bacitracin|bacA	1.0	90.6	32	60.1	1.4e-10	1
BPEF	829	861	HWI-700370F:172:C7MWMANXX:3:2116:1605:57616	multidrug	ZP_02465589|FEATURES|bpeF|multidrug|bpeF	1.0	72.7	33	52.4	2.9e-08	1
OPRA	135	166	HWI-700370F:172:C7MWMANXX:3:1111:5404:35401	multidrug	BAM10414.1|FEATURES|OprA|multidrug|OprA	0.999999999999	75.0	32	52.0	3.8e-08	1
DFRA3	41	73	HWI-700370F:172:C7MWMANXX:3:1215:6615:12408	diaminopyrimidine	AAA25550.1|FEATURES|dfrA3|diaminopyrimidine|dfrA3	0.999997923698	69.7	33	57.8	6.9e-10	1
AMRB	1	32	HWI-700370F:172:C7MWMANXX:3:1114:9822:3260	multidrug	CAR51973|FEATURES|amrB|multidrug|amrB	1.0	75.0	32	56.2	2.0e-09	1
MTRE	271	303	HWI-700370F:172:C7MWMANXX:3:1310:2439:69577	multidrug	gi:372200799:gb:EHP14818.1:|FEATURES|mtrE|multidrug|mtrE	1.0	75.8	33	50.8	8.4e-08	1
ROSB	49	81	HWI-700370F:172:C7MWMANXX:3:2209:6179:56857	fosmidomycin	ZP_04631861|FEATURES|rosB|fosmidomycin|rosB	1.0	78.8	33	53.9	9.9e-09	1
RPOB2	458	488	HWI-700370F:172:C7MWMANXX:3:1110:15643:37139	multidrug	BAD59497.1|FEATURES|rpoB2|multidrug|rpoB2	0.999999308305	77.4	31	57.0	1.2e-09	1
EMRA	300	330	HWI-700370F:172:C7MWMANXX:3:1102:19519:30846	multidrug	gi:851936789:ref:WP_048225242.1:|FEATURES|emrA|multidrug|emrA	0.990478871119	87.1	31	58.9	3.1e-10	1
MCR-4	443	475	HWI-700370F:172:C7MWMANXX:3:2212:19246:25187	peptide	ASR73329.1|FEATURES|MCR-4|peptide|MCR-4	1.0	78.8	33	63.9	9.6e-12	1
ROSB	127	158	HWI-700370F:172:C7MWMANXX:3:2315:12090:26781	fosmidomycin	ZP_04631861|FEATURES|rosB|fosmidomycin|rosB	1.0	71.9	32	50.4	1.1e-07	1
RPOB2	863	894	HWI-700370F:172:C7MWMANXX:3:1112:13814:40015	multidrug	BAD59497.1|FEATURES|rpoB2|multidrug|rpoB2	0.999999299326	68.8	32	56.6	1.5e-09	1
RPOB2	570	601	HWI-700370F:172:C7MWMANXX:3:2205:12469:34001	multidrug	BAD59497.1|FEATURES|rpoB2|multidrug|rpoB2	0.999999340053	84.4	32	58.5	4.0e-10	1
CEOB	732	763	HWI-700370F:172:C7MWMANXX:3:2104:6667:81182	multidrug	gi:590120227:emb:CDN64284.1:|FEATURES|ceoB|multidrug|ceoB	1.0	68.8	32	52.8	2.2e-08	1
TRUNCATED_PUTATIVE_RESPONSE_REGULATOR_ARLR	75	107	HWI-700370F:172:C7MWMANXX:3:2312:11241:76358	unclassified	HE999704.1.gene1528.p01|FEATURES|truncated_putative_response_regulator_ArlR|unclassified|truncated_putative_response_regulator_ArlR	0.999999037456	60.6	33	46.2	2.1e-06	1
MULTIDRUG_ABC_TRANSPORTER	483	514	HWI-700370F:172:C7MWMANXX:3:2307:3118:38331	multidrug	gi:497748188:ref:WP_010062372.1:|FEATURES|multidrug_ABC_transporter|multidrug|multidrug_ABC_transporter	1.0	75.0	32	54.7	5.8e-09	1
BACA	44	75	HWI-700370F:172:C7MWMANXX:3:1116:4721:29830	bacitracin	Q5P6K4|FEATURES|bacA|bacitracin|bacA	0.999999968026	65.6	32	45.4	3.5e-06	1
RPOB2	686	717	HWI-700370F:172:C7MWMANXX:3:2216:14781:19011	multidrug	BAD59497.1|FEATURES|rpoB2|multidrug|rpoB2	0.999999008162	62.5	32	47.0	1.2e-06	1
ADEC	411	441	HWI-700370F:172:C7MWMANXX:3:2208:11112:61988	multidrug	CAJ77843|FEATURES|adeC|multidrug|adeC	0.999999994453	67.7	31	46.6	1.6e-06	1
MACB	32	64	HWI-700370F:172:C7MWMANXX:3:1313:8944:37090	MLS	gi:742384718:ref:WP_038863845.1:|FEATURES|macB|MLS|macB	1.0	72.7	33	50.1	1.4e-07	1
SRMB	374	406	HWI-700370F:172:C7MWMANXX:3:1205:17961:3868	MLS	X63451.gene.p01|FEATURES|srmB|MLS|srmB	0.999999984112	63.6	33	44.3	7.8e-06	1
MTRD	968	999	HWI-700370F:172:C7MWMANXX:3:2306:19803:28723	multidrug	NP_274718.1|FEATURES|mtrD|multidrug|mtrD	1.0	81.2	32	53.9	9.9e-09	1
TETR	103	135	HWI-700370F:172:C7MWMANXX:3:2307:3057:58022	tetracycline	gi:730242297:ref:WP_033946265.1:|FEATURES|tetR|tetracycline|tetR	1.0	72.7	33	57.4	9.0e-10	1
SMEE	81	111	HWI-700370F:172:C7MWMANXX:3:2107:14084:77030	multidrug	CAC14595|FEATURES|smeE|multidrug|smeE	1.0	64.5	31	47.8	7.1e-07	1
MEXD	820	852	HWI-700370F:172:C7MWMANXX:3:1311:7750:47281	multidrug	YP_348488|FEATURES|mexD|multidrug|mexD	1.0	66.7	33	50.4	1.1e-07	1
RPOB2	688	718	HWI-700370F:172:C7MWMANXX:3:1208:3837:87506	multidrug	BAD59497.1|FEATURES|rpoB2|multidrug|rpoB2	0.999998952681	61.3	31	45.8	2.7e-06	1
TRUNCATED_PUTATIVE_RESPONSE_REGULATOR_ARLR	78	109	HWI-700370F:172:C7MWMANXX:3:1213:20630:100177	unclassified	HE999704.1.gene1528.p01|FEATURES|truncated_putative_response_regulator_ArlR|unclassified|truncated_putative_response_regulator_ArlR	0.923043035822	65.6	32	47.0	1.2e-06	1
KDPE	65	95	HWI-700370F:172:C7MWMANXX:3:2110:2195:61039	aminoglycoside	NP_415222.1|FEATURES|kdpE|aminoglycoside|kdpE	0.999992985758	80.6	31	55.1	4.4e-09	1
TETA	444	474	HWI-700370F:172:C7MWMANXX:3:2211:7414:2121	tetracycline	gi:736993687:ref:WP_034989673.1:|FEATURES|tetA|tetracycline|tetA	0.999999999996	64.5	31	46.2	2.1e-06	1
SMEE	242	273	HWI-700370F:172:C7MWMANXX:3:2308:3935:31203	multidrug	YP_002706077|FEATURES|smeE|multidrug|smeE	0.999999856621	65.6	32	45.1	4.6e-06	1
MEXF	603	635	HWI-700370F:172:C7MWMANXX:3:1308:9740:49015	multidrug	gi:489294780:ref:WP_003202298.1:|FEATURES|mexF|multidrug|mexF	1.0	75.8	33	54.3	7.6e-09	1
MULTIDRUG_ABC_TRANSPORTER	395	427	HWI-700370F:172:C7MWMANXX:3:2301:9580:3864	multidrug	gi:748767925:ref:WP_040019608.1:|FEATURES|multidrug_ABC_transporter|multidrug|multidrug_ABC_transporter	0.999999997759	60.6	33	45.4	3.5e-06	1
TETA(48)	151	183	HWI-700370F:172:C7MWMANXX:3:2213:10288:83624	tetracycline	APB03214.1|FEATURES|tetA(48)|tetracycline|tetA(48)	0.999999909651	60.6	33	45.4	3.5e-06	1
SMEE	675	707	HWI-700370F:172:C7MWMANXX:3:1201:10547:4339	multidrug	YP_002706077|FEATURES|smeE|multidrug|smeE	1.0	66.7	33	50.4	1.1e-07	1
AMRB	434	466	HWI-700370F:172:C7MWMANXX:3:2212:10612:74261	multidrug	YP_001119417|FEATURES|amrB|multidrug|amrB	1.0	72.7	33	53.1	1.7e-08	1
RPOB2	889	920	HWI-700370F:172:C7MWMANXX:3:2105:16060:24810	multidrug	BAD59497.1|FEATURES|rpoB2|multidrug|rpoB2	0.999999210055	68.8	32	52.8	2.2e-08	1
ROSB	73	105	HWI-700370F:172:C7MWMANXX:3:2205:9843:21533	fosmidomycin	ZP_04630103|FEATURES|rosB|fosmidomycin|rosB	1.0	81.8	33	55.8	2.6e-09	1
MULTIDRUG_ABC_TRANSPORTER	389	421	HWI-700370F:172:C7MWMANXX:3:2115:5717:91049	multidrug	gi:655401130:ref:WP_028800283.1:|FEATURES|multidrug_ABC_transporter|multidrug|multidrug_ABC_transporter	1.0	66.7	33	48.5	4.2e-07	1
OPTRA	210	242	HWI-700370F:172:C7MWMANXX:3:1116:15872:8421	oxazolidinone	AKA86814|FEATURES|optrA|oxazolidinone|optrA	0.999202691701	63.6	33	47.0	1.2e-06	1
MUXB	298	330	HWI-700370F:172:C7MWMANXX:3:2201:16117:86261	multidrug	NP_251217.1|FEATURES|MuxB|multidrug|MuxB	0.999998777638	66.7	33	44.3	7.8e-06	1
ROSA	145	175	HWI-700370F:172:C7MWMANXX:3:1208:7726:43534	fosmidomycin	ZP_04612558|FEATURES|rosA|fosmidomycin|rosA	1.0	71.0	31	46.6	1.6e-06	1
ADEB	973	1004	HWI-700370F:172:C7MWMANXX:3:2316:11502:15685	multidrug	ZP_04661876|FEATURES|adeB|multidrug|adeB	1.0	78.1	32	56.6	1.5e-09	1
MULTIDRUG_ABC_TRANSPORTER	469	501	HWI-700370F:172:C7MWMANXX:3:1101:18019:10477	multidrug	gi:860594225:ref:WP_048475168.1:|FEATURES|multidrug_ABC_transporter|multidrug|multidrug_ABC_transporter	1.0	72.7	33	52.8	2.2e-08	1
CFRC	104	134	HWI-700370F:172:C7MWMANXX:3:1305:14348:101039	phenicol	YP_001255356.1|FEATURES|cfrC|phenicol|cfrC	0.999999826279	64.5	31	49.7	1.9e-07	1
ADEB	68	100	HWI-700370F:172:C7MWMANXX:3:2207:19298:7797	multidrug	gi:490792007:ref:WP_004654153.1:|FEATURES|adeB|multidrug|adeB	1.0	66.7	33	52.4	2.9e-08	1
MDTC	383	415	HWI-700370F:172:C7MWMANXX:3:2211:17480:70082	multidrug	gi:446590225:ref:WP_000667571.1:|FEATURES|mdtC|multidrug|mdtC	1.0	69.7	33	51.2	6.4e-08	1
FARB	140	172	HWI-700370F:172:C7MWMANXX:3:1213:7767:35785	antibacterial_free_fatty_acids	NP_273368.1|FEATURES|farB|antibacterial_free_fatty_acids|farB	0.998594625376	60.6	33	53.1	1.7e-08	1
MULTIDRUG_ABC_TRANSPORTER	531	563	HWI-700370F:172:C7MWMANXX:3:1205:13502:8042	multidrug	gi:686364868:ref:WP_031893738.1:|FEATURES|multidrug_ABC_transporter|multidrug|multidrug_ABC_transporter	1.0	60.6	33	50.8	8.4e-08	1
RPOB2	1056	1088	HWI-700370F:172:C7MWMANXX:3:1306:7310:20251	multidrug	BAD59497.1|FEATURES|rpoB2|multidrug|rpoB2	0.999999290497	72.7	33	56.2	2.0e-09	1
EMRB	51	81	HWI-700370F:172:C7MWMANXX:3:1105:8816:90031	multidrug	gi:757800118:ref:WP_043017320.1:|FEATURES|emrB|multidrug|emrB	0.999975521068	64.5	31	52.4	2.9e-08	1
ADEB	99	131	HWI-700370F:172:C7MWMANXX:3:2111:3486:5639	multidrug	CAJ77844|FEATURES|adeB|multidrug|adeB	1.0	81.8	33	56.2	2.0e-09	1
MEXB	937	969	HWI-700370F:172:C7MWMANXX:3:1114:2231:76087	multidrug	gi:505288054:ref:WP_015475156.1:|FEATURES|mexB|multidrug|mexB	0.999999996694	69.7	33	50.4	1.1e-07	1
MUXC	734	765	HWI-700370F:172:C7MWMANXX:3:1202:13385:49728	multidrug	NP_251216.1|FEATURES|MuxC|multidrug|MuxC	0.99999900252	65.6	32	47.8	7.1e-07	1
RPOB2	1077	1109	HWI-700370F:172:C7MWMANXX:3:2108:12788:87159	multidrug	BAD59497.1|FEATURES|rpoB2|multidrug|rpoB2	0.999999025641	66.7	33	47.4	9.3e-07	1
ACRB	166	198	HWI-700370F:172:C7MWMANXX:3:1113:3865:11896	multidrug	gi:780021998:ref:WP_045440626.1:|FEATURES|acrB|multidrug|acrB	0.999999999422	63.6	33	48.9	3.2e-07	1
EMRB	15	46	HWI-700370F:172:C7MWMANXX:3:2113:5395:85168	multidrug	gi:916813154:ref:WP_051420210.1:|FEATURES|emrB|multidrug|emrB	0.999981507635	68.8	32	47.4	9.3e-07	1
SMEC	55	87	HWI-700370F:172:C7MWMANXX:3:1208:10520:87696	multidrug	AAD51346|FEATURES|smeC|multidrug|smeC	0.999999928177	66.7	33	46.2	2.1e-06	1
ACRB	671	703	HWI-700370F:172:C7MWMANXX:3:2102:15873:73354	multidrug	gi:502789935:ref:WP_013024911.1:|FEATURES|acrB|multidrug|acrB	0.999999999992	69.7	33	49.3	2.4e-07	1
ROSA	329	361	HWI-700370F:172:C7MWMANXX:3:2110:7509:90176	fosmidomycin	ZP_04612558|FEATURES|rosA|fosmidomycin|rosA	1.0	69.7	33	53.1	1.7e-08	1
MEXF	685	717	HWI-700370F:172:C7MWMANXX:3:1209:19967:5868	multidrug	gi:764528042:ref:WP_044407471.1:|FEATURES|mexF|multidrug|mexF	1.0	66.7	33	48.1	5.4e-07	1
ABES	28	60	HWI-700370F:172:C7MWMANXX:3:2311:9529:81799	multidrug	NC_010410.6003348.p01|FEATURES|abeS|multidrug|abeS	0.999941546249	69.7	33	51.6	4.9e-08	1
OMPR	167	198	HWI-700370F:172:C7MWMANXX:3:2210:19396:9993	multidrug	gi:909830386:gb:AKU13184.1:|FEATURES|ompR|multidrug|ompR	0.999998132618	81.2	32	57.0	1.2e-09	1
KDPE	166	197	HWI-700370F:172:C7MWMANXX:3:1111:1713:50276	aminoglycoside	NP_415222.1|FEATURES|kdpE|aminoglycoside|kdpE	0.999992451009	71.9	32	54.3	7.6e-09	1
OPTRA	205	237	HWI-700370F:172:C7MWMANXX:3:2209:5760:23054	oxazolidinone	AKA86814|FEATURES|optrA|oxazolidinone|optrA	0.999481256538	66.7	33	52.8	2.2e-08	1
EMRA	248	279	HWI-700370F:172:C7MWMANXX:3:1214:10379:64960	multidrug	gi:740422437:ref:WP_038255191.1:|FEATURES|emrA|multidrug|emrA	1.0	65.6	32	50.1	1.4e-07	1
NMCR	30	62	HWI-700370F:172:C7MWMANXX:3:1308:4238:70521	beta-lactam	CAA79966.1|FEATURES|NmcR|beta-lactam|NmcR	0.999999986325	66.7	33	44.7	6.0e-06	1
ADEB	66	98	HWI-700370F:172:C7MWMANXX:3:1109:2443:70457	multidrug	NC_009085.4919117.p01|FEATURES|adeB|multidrug|adeB	1.0	81.8	33	58.9	3.1e-10	1
TRANSCRIPTIONAL_REGULATORY_PROTEIN_CPXR_CPXR	83	115	HWI-700370F:172:C7MWMANXX:3:1214:9988:87667	unclassified	CP001485.1.gene721.p01|FEATURES|transcriptional_regulatory_protein_CpxR_cpxR|unclassified|transcriptional_regulatory_protein_CpxR_cpxR	0.99219322435	87.9	33	65.1	4.3e-12	1
ACRB	164	195	HWI-700370F:172:C7MWMANXX:3:1214:19113:84202	multidrug	gi:780021998:ref:WP_045440626.1:|FEATURES|acrB|multidrug|acrB	0.999986235028	62.5	32	47.4	9.3e-07	1
ADES	151	183	HWI-700370F:172:C7MWMANXX:3:2310:3214:79076	multidrug	ADM92606.1|FEATURES|adeS|multidrug|adeS	0.999998706626	69.7	33	48.9	3.2e-07	1
OPMH	381	412	HWI-700370F:172:C7MWMANXX:3:2313:6412:12456	triclosan	NP_253661.1|FEATURES|OpmH|triclosan|OpmH	0.999999969734	65.6	32	47.4	9.3e-07	1
MULTIDRUG_ABC_TRANSPORTER	530	561	HWI-700370F:172:C7MWMANXX:3:2312:6641:54340	multidrug	gi:686364868:ref:WP_031893738.1:|FEATURES|multidrug_ABC_transporter|multidrug|multidrug_ABC_transporter	1.0	62.5	32	49.3	2.4e-07	1
RPOB2	1030	1062	HWI-700370F:172:C7MWMANXX:3:1316:12481:42287	multidrug	BAD59497.1|FEATURES|rpoB2|multidrug|rpoB2	0.999998952681	84.8	33	67.4	8.6e-13	1
EMRA	231	262	HWI-700370F:172:C7MWMANXX:3:2309:21048:22293	multidrug	gi:896195525:ref:WP_049203604.1:|FEATURES|emrA|multidrug|emrA	0.990015863223	78.1	32	57.0	1.2e-09	1
QACH	32	64	HWI-700370F:172:C7MWMANXX:3:2316:15428:74257	fluoroquinolone	AAZ42322.1|FEATURES|qacH|fluoroquinolone|qacH	0.98574554443	66.7	33	54.7	5.8e-09	1
MACB	533	564	HWI-700370F:172:C7MWMANXX:3:1210:13386:53797	MLS	gi:928834186:ref:WP_053890508.1:|FEATURES|macB|MLS|macB	1.0	93.8	32	61.6	4.7e-11	1
ACRB	263	294	HWI-700370F:172:C7MWMANXX:3:2212:11084:58306	multidrug	CAG74079|FEATURES|acrB|multidrug|acrB	0.999999665291	62.5	32	46.2	2.1e-06	1
ACRB	63	95	HWI-700370F:172:C7MWMANXX:3:1214:17326:36347	multidrug	gi:491078681:ref:WP_004940301.1:|FEATURES|acrB|multidrug|acrB	1.0	72.7	33	51.2	6.4e-08	1
RPOB2	1047	1078	HWI-700370F:172:C7MWMANXX:3:1305:13611:19081	multidrug	BAD59497.1|FEATURES|rpoB2|multidrug|rpoB2	0.999999055031	78.1	32	60.5	1.1e-10	1
ADEB	314	345	HWI-700370F:172:C7MWMANXX:3:2103:17947:69253	multidrug	ZP_04661876|FEATURES|adeB|multidrug|adeB	1.0	81.2	32	57.0	1.2e-09	1
EMRY	62	93	HWI-700370F:172:C7MWMANXX:3:1309:2001:40290	tetracycline	BAA11237.1|FEATURES|emrY|tetracycline|emrY	0.99981332724	65.6	32	48.9	3.2e-07	1
TAEA	191	223	HWI-700370F:172:C7MWMANXX:3:1115:1450:84045	pleuromutilin	APB03219.1|FEATURES|TaeA|pleuromutilin|TaeA	0.989092661858	66.7	33	48.9	3.2e-07	1
MULTIDRUG_ABC_TRANSPORTER	171	203	HWI-700370F:172:C7MWMANXX:3:1313:14988:54412	multidrug	NC_010400.5984909.p01|FEATURES|multidrug_ABC_transporter|multidrug|multidrug_ABC_transporter	1.0	84.8	33	58.9	3.1e-10	1
ADEB	68	100	HWI-700370F:172:C7MWMANXX:3:2215:15381:100306	multidrug	gi:490792007:ref:WP_004654153.1:|FEATURES|adeB|multidrug|adeB	1.0	66.7	33	52.4	2.9e-08	1
ROSA	129	161	HWI-700370F:172:C7MWMANXX:3:1114:13440:25532	fosmidomycin	ZP_04612558|FEATURES|rosA|fosmidomycin|rosA	1.0	72.7	33	54.7	5.8e-09	1
CATA	39	70	HWI-700370F:172:C7MWMANXX:3:2303:6188:63625	phenicol	P20074|FEATURES|catA|phenicol|catA	0.999994203493	71.9	32	47.8	7.1e-07	1
ACRB	854	886	HWI-700370F:172:C7MWMANXX:3:1201:2482:73796	multidrug	gi:491078681:ref:WP_004940301.1:|FEATURES|acrB|multidrug|acrB	1.0	84.8	33	62.0	3.6e-11	1
OMPR	187	219	HWI-700370F:172:C7MWMANXX:3:1116:17847:28206	multidrug	gi:909830386:gb:AKU13184.1:|FEATURES|ompR|multidrug|ompR	0.999998104641	78.8	33	55.8	2.6e-09	1
MEXF	761	793	HWI-700370F:172:C7MWMANXX:3:2213:2257:31824	multidrug	gi:512735233:ref:WP_016493075.1:|FEATURES|mexF|multidrug|mexF	1.0	78.8	33	57.0	1.2e-09	1
KDPE	74	106	HWI-700370F:172:C7MWMANXX:3:2211:11376:63843	aminoglycoside	NP_415222.1|FEATURES|kdpE|aminoglycoside|kdpE	0.999995456137	81.8	33	60.1	1.4e-10	1
EMRE	64	96	HWI-700370F:172:C7MWMANXX:3:1205:10408:74984	multidrug	CP001138.1.gene1489.p01|FEATURES|emrE|multidrug|emrE	0.999999881177	66.7	33	50.1	1.4e-07	1
ACRB	161	193	HWI-700370F:172:C7MWMANXX:3:2113:2562:88971	multidrug	gi:446414955:ref:WP_000492810.1:|FEATURES|acrB|multidrug|acrB	0.999999999995	60.6	33	53.1	1.7e-08	1
ADEF	1007	1037	HWI-700370F:172:C7MWMANXX:3:1109:16462:43312	multidrug	CAJ77856.1|FEATURES|adeF|multidrug|adeF	0.999999999998	87.1	31	58.2	5.2e-10	1
OPRM	316	348	HWI-700370F:172:C7MWMANXX:3:2110:11536:32996	multidrug	NC_008702.1.4606278.p01|FEATURES|oprM|multidrug|oprM	0.99999999987	72.7	33	51.2	6.4e-08	1
VANR	76	108	HWI-700370F:172:C7MWMANXX:3:1214:3815:21201	glycopeptide	gi:944468330:ref:WP_055698749.1:|FEATURES|vanR|glycopeptide|vanR	1.0	60.6	33	46.2	2.1e-06	1
RPOB2	408	439	HWI-700370F:172:C7MWMANXX:3:1306:3972:50722	multidrug	BAD59497.1|FEATURES|rpoB2|multidrug|rpoB2	0.999999210055	71.9	32	52.8	2.2e-08	1
MEXF	588	620	HWI-700370F:172:C7MWMANXX:3:1306:16923:76662	multidrug	gi:1016360943:ref:WP_063030419.1:|FEATURES|mexF|multidrug|mexF	1.0	72.7	33	51.2	6.4e-08	1
CAT_CHLORAMPHENICOL_ACETYLTRANSFERASE	113	145	HWI-700370F:172:C7MWMANXX:3:2210:18409:55988	phenicol	M58472.1.gene1.p01|FEATURES|cat_chloramphenicol_acetyltransferase|phenicol|cat_chloramphenicol_acetyltransferase	0.999986093245	60.6	33	45.8	2.7e-06	1
RPOB2	465	497	HWI-700370F:172:C7MWMANXX:3:1114:11331:62355	multidrug	BAD59497.1|FEATURES|rpoB2|multidrug|rpoB2	0.999999333941	69.7	33	58.2	5.2e-10	1
OPRM	142	174	HWI-700370F:172:C7MWMANXX:3:2106:8108:88528	multidrug	NC_008702.1.4606278.p01|FEATURES|oprM|multidrug|oprM	1.0	69.7	33	50.1	1.4e-07	1
TRANSCRIPTIONAL_REGULATORY_PROTEIN_CPXR_CPXR	79	111	HWI-700370F:172:C7MWMANXX:3:2311:4828:27515	unclassified	CP000675.2.gene1535.p01|FEATURES|transcriptional_regulatory_protein_CpxR_cpxR|unclassified|transcriptional_regulatory_protein_CpxR_cpxR	0.999999999999	78.8	33	60.8	8.1e-11	1
PBP-1A	167	199	HWI-700370F:172:C7MWMANXX:3:1104:14894:6329	beta-lactam	YP_001292390|FEATURES|PBP-1A|beta-lactam|PBP-1A	1.0	69.7	33	47.8	7.1e-07	1
MEXF	759	791	HWI-700370F:172:C7MWMANXX:3:1313:13813:48729	multidrug	gi:496334960:ref:WP_009044138.1:|FEATURES|mexF|multidrug|mexF	1.0	75.8	33	56.2	2.0e-09	1
BACA	189	220	HWI-700370F:172:C7MWMANXX:3:2111:11688:16114	bacitracin	YP_970399|FEATURES|bacA|bacitracin|bacA	1.0	78.1	32	54.7	5.8e-09	1
ADER	203	234	HWI-700370F:172:C7MWMANXX:3:2309:13698:86237	multidrug	ADM92605.1|FEATURES|adeR|multidrug|adeR	0.999996474171	71.9	32	47.0	1.2e-06	1
TRIC	441	473	HWI-700370F:172:C7MWMANXX:3:2307:2938:5221	triclosan	NP_248848.1|FEATURES|TriC|triclosan|TriC	0.999999958619	69.7	33	50.8	8.4e-08	1
MEXF	612	643	HWI-700370F:172:C7MWMANXX:3:1114:4938:44921	multidrug	gi:751651551:ref:WP_041118420.1:|FEATURES|mexF|multidrug|mexF	1.0	84.4	32	60.5	1.1e-10	1
ADER	202	234	HWI-700370F:172:C7MWMANXX:3:2303:15237:57119	multidrug	ADM92605.1|FEATURES|adeR|multidrug|adeR	0.999996474171	63.6	33	47.0	1.2e-06	1
RPOB2	873	905	HWI-700370F:172:C7MWMANXX:3:1116:8258:40609	multidrug	BAD59497.1|FEATURES|rpoB2|multidrug|rpoB2	0.999999370497	72.7	33	60.1	1.4e-10	1
MCR-2	254	284	HWI-700370F:172:C7MWMANXX:3:2315:2615:16544	peptide	WP_065419574.1|FEATURES|MCR-2|peptide|MCR-2	0.99999969556	64.5	31	45.8	2.7e-06	1
MUXB	281	313	HWI-700370F:172:C7MWMANXX:3:2210:19197:49646	multidrug	NP_251217.1|FEATURES|MuxB|multidrug|MuxB	0.999998777638	60.6	33	44.3	7.8e-06	1
MDTF	915	946	HWI-700370F:172:C7MWMANXX:3:1206:8403:32790	multidrug	YP_002400010|FEATURES|mdtF|multidrug|mdtF	1.0	90.6	32	61.2	6.2e-11	1
EMRA	318	350	HWI-700370F:172:C7MWMANXX:3:1203:8512:4860	multidrug	gi:695720550:ref:WP_032648001.1:|FEATURES|emrA|multidrug|emrA	1.0	69.7	33	48.5	4.2e-07	1
CEOB	757	789	HWI-700370F:172:C7MWMANXX:3:2301:8494:71309	multidrug	gi:590120227:emb:CDN64284.1:|FEATURES|ceoB|multidrug|ceoB	1.0	78.8	33	56.6	1.5e-09	1
BPEF	55	87	HWI-700370F:172:C7MWMANXX:3:1207:5268:48288	multidrug	ZP_02465589|FEATURES|bpeF|multidrug|bpeF	1.0	84.8	33	59.7	1.8e-10	1
BACA	88	120	HWI-700370F:172:C7MWMANXX:3:1114:10013:46145	bacitracin	YP_001563294|FEATURES|bacA|bacitracin|bacA	1.0	93.9	33	63.2	1.6e-11	1
VANR	77	108	HWI-700370F:172:C7MWMANXX:3:2207:3828:35248	glycopeptide	AF162694.1.gene5.p01|FEATURES|vanR|glycopeptide|vanR	1.0	78.1	32	58.5	4.0e-10	1
ADEB	984	1016	HWI-700370F:172:C7MWMANXX:3:1111:16706:52909	multidrug	gi:446910347:ref:WP_000987603.1:|FEATURES|adeB|multidrug|adeB	1.0	84.8	33	60.8	8.1e-11	1
EMRB-QACA_FAMILY_MAJOR_FACILITATOR_TRANSPORTER	152	184	HWI-700370F:172:C7MWMANXX:3:1304:3287:76762	multidrug	EU408347.1.gene6.p01|FEATURES|EmrB-QacA_family_major_facilitator_transporter|multidrug|EmrB-QacA_family_major_facilitator_transporter	0.997875121898	66.7	33	66.2	1.9e-12	1
MDTF	910	942	HWI-700370F:172:C7MWMANXX:3:1306:9756:56487	multidrug	YP_002384138|FEATURES|mdtF|multidrug|mdtF	1.0	81.8	33	56.2	2.0e-09	1
MACB	545	577	HWI-700370F:172:C7MWMANXX:3:2113:2321:53364	MLS	gi:1022664304:ref:WP_063420886.1:|FEATURES|macB|MLS|macB	1.0	81.8	33	52.4	2.9e-08	1
MEXD	800	832	HWI-700370F:172:C7MWMANXX:3:1305:14440:67468	multidrug	YP_001668663|FEATURES|mexD|multidrug|mexD	0.999999999648	69.7	33	56.2	2.0e-09	1
APH(3')-I	120	150	HWI-700370F:172:C7MWMANXX:3:1314:7737:5544	aminoglycoside	YP_112402|FEATURES|aph(3')-I|aminoglycoside|aph(3')-I	0.999999999953	74.2	31	50.8	8.4e-08	1
ROSB	40	72	HWI-700370F:172:C7MWMANXX:3:2104:10782:33256	fosmidomycin	ZP_04631861|FEATURES|rosB|fosmidomycin|rosB	1.0	72.7	33	52.4	2.9e-08	1
FARA	290	322	HWI-700370F:172:C7MWMANXX:3:2203:6332:29028	antibacterial_free_fatty_acids	NP_273367.1|FEATURES|farA|antibacterial_free_fatty_acids|farA	0.99936094628	60.6	33	47.4	9.3e-07	1
RPOB2	498	530	HWI-700370F:172:C7MWMANXX:3:1109:20139:34976	multidrug	BAD59497.1|FEATURES|rpoB2|multidrug|rpoB2	0.999999281744	69.7	33	55.8	2.6e-09	1
MEXE	69	100	HWI-700370F:172:C7MWMANXX:3:2108:3444:7043	multidrug	ZP_02904981|FEATURES|mexE|multidrug|mexE	0.999999999972	68.8	32	45.1	4.6e-06	1
OLEC	19	49	HWI-700370F:172:C7MWMANXX:3:2306:4632:81180	MLS	AAA26793|FEATURES|oleC|MLS|oleC	0.99999998292	64.5	31	44.7	6.0e-06	1
OLEC	19	49	HWI-700370F:172:C7MWMANXX:3:1102:11173:72014	MLS	AAA26793|FEATURES|oleC|MLS|oleC	0.99999998292	64.5	31	44.7	6.0e-06	1
THIN-B	42	74	HWI-700370F:172:C7MWMANXX:3:1115:10497:55242	beta-lactam	AJ250876.1.gene1.p01|FEATURES|THIN-B|beta-lactam|THIN-B	1.0	78.8	33	60.1	1.4e-10	1
MDTC	353	385	HWI-700370F:172:C7MWMANXX:3:2109:20521:22001	multidrug	gi:446590225:ref:WP_000667571.1:|FEATURES|mdtC|multidrug|mdtC	0.999250883794	75.8	33	51.2	6.4e-08	1
MEXE	178	209	HWI-700370F:172:C7MWMANXX:3:2303:5809:95016	multidrug	YP_001583349|FEATURES|mexE|multidrug|mexE	1.0	62.5	32	47.4	9.3e-07	1
MACB	141	172	HWI-700370F:172:C7MWMANXX:3:1116:4586:13851	MLS	AAV85982.1|FEATURES|macB|MLS|macB	0.999999959763	62.5	32	45.4	3.5e-06	1
MACB	533	565	HWI-700370F:172:C7MWMANXX:3:2105:2370:7222	MLS	gi:928834186:ref:WP_053890508.1:|FEATURES|macB|MLS|macB	1.0	90.9	33	59.7	1.8e-10	1
MULTIDRUG_ABC_TRANSPORTER	478	509	HWI-700370F:172:C7MWMANXX:3:2310:1599:47583	multidrug	gi:1031799645:ref:WP_064138838.1:|FEATURES|multidrug_ABC_transporter|multidrug|multidrug_ABC_transporter	1.0	65.6	32	46.6	1.6e-06	1
ACRB	752	783	HWI-700370F:172:C7MWMANXX:3:2214:17550:19551	multidrug	YP_454364|FEATURES|acrB|multidrug|acrB	1.0	78.1	32	61.6	4.7e-11	1
RPHB	104	134	HWI-700370F:172:C7MWMANXX:3:1211:10267:98814	rifamycin	APB03222.1|FEATURES|rphB|rifamycin|rphB	0.999976131519	71.0	31	44.3	7.8e-06	1
ADP-RIBOSYLATING_TRANSFERASE_ARR	8	39	HWI-700370F:172:C7MWMANXX:3:1109:13253:65833	rifamycin	AL939114.1.orf1.gene.p01|FEATURES|ADP-ribosylating_transferase_arr|rifamycin|ADP-ribosylating_transferase_arr	0.999949828353	78.1	32	56.2	2.0e-09	1
OMPR	2	33	HWI-700370F:172:C7MWMANXX:3:2104:14465:24338	multidrug	gi:909830386:gb:AKU13184.1:|FEATURES|ompR|multidrug|ompR	0.99998953755	75.0	32	45.4	3.5e-06	1
ADEB	166	198	HWI-700370F:172:C7MWMANXX:3:2312:10218:20241	multidrug	gi:446910349:ref:WP_000987605.1:|FEATURES|adeB|multidrug|adeB	1.0	63.6	33	53.1	1.7e-08	1
TOLC	114	144	HWI-700370F:172:C7MWMANXX:3:1307:8465:42693	multidrug	gi:545470455:ref:WP_021706937.1:|FEATURES|TolC|multidrug|TolC	0.999999997738	71.0	31	46.2	2.1e-06	1
CARA	26	57	HWI-700370F:172:C7MWMANXX:3:2112:9206:2631	MLS	M80346.gene.p01|FEATURES|carA|MLS|carA	0.999999989849	68.8	32	51.2	6.4e-08	1
OLEB	202	232	HWI-700370F:172:C7MWMANXX:3:2109:2708:29112	MLS	AAA50325|FEATURES|oleB|MLS|oleB	0.999999983318	67.7	31	47.8	7.1e-07	1
ACRA	257	289	HWI-700370F:172:C7MWMANXX:3:1209:18088:61604	multidrug	gi:555116142:gb:ESM59081.1:|FEATURES|acrA|multidrug|acrA	0.999999999908	72.7	33	46.2	2.1e-06	1
GOLS	38	70	HWI-700370F:172:C7MWMANXX:3:1110:11307:58082	multidrug	NP_459349.1|FEATURES|golS|multidrug|golS	0.999998185636	72.7	33	52.8	2.2e-08	1
TRUNCATED_PUTATIVE_RESPONSE_REGULATOR_ARLR	80	112	HWI-700370F:172:C7MWMANXX:3:1209:12241:15791	unclassified	gi:446114283:ref:WP_000192138.1:|FEATURES|truncated_putative_response_regulator_ArlR|unclassified|truncated_putative_response_regulator_ArlR	0.999928857913	78.8	33	56.6	1.5e-09	1
EMRB	263	295	HWI-700370F:172:C7MWMANXX:3:1315:5720:23840	multidrug	gi:1016518516:ref:WP_063098254.1:|FEATURES|emrB|multidrug|emrB	0.999999571078	60.6	33	45.4	3.5e-06	1
ACRB	185	216	HWI-700370F:172:C7MWMANXX:3:1306:18972:48508	multidrug	gi:485731880:ref:WP_001359514.1:|FEATURES|acrB|multidrug|acrB	1.0	71.9	32	52.4	2.9e-08	1
VANS	403	434	HWI-700370F:172:C7MWMANXX:3:2103:12531:98842	glycopeptide	DQ212986.1.gene5.p01|FEATURES|vanS|glycopeptide|vanS	1.0	65.6	32	47.0	1.2e-06	1
TRANSCRIPTIONAL_REGULATORY_PROTEIN_CPXR_CPXR	75	107	HWI-700370F:172:C7MWMANXX:3:1214:4225:81893	unclassified	CP000675.2.gene1535.p01|FEATURES|transcriptional_regulatory_protein_CpxR_cpxR|unclassified|transcriptional_regulatory_protein_CpxR_cpxR	0.999999957381	78.8	33	62.0	3.6e-11	1
TRIC	427	459	HWI-700370F:172:C7MWMANXX:3:2312:17820:65602	triclosan	NP_248848.1|FEATURES|TriC|triclosan|TriC	0.99999989585	75.8	33	50.4	1.1e-07	1
MULTIDRUG_ABC_TRANSPORTER	508	540	HWI-700370F:172:C7MWMANXX:3:1104:18340:57581	multidrug	gi:943938624:ref:WP_055567802.1:|FEATURES|multidrug_ABC_transporter|multidrug|multidrug_ABC_transporter	1.0	72.7	33	48.5	4.2e-07	1
EMRB	282	314	HWI-700370F:172:C7MWMANXX:3:1207:3395:97757	multidrug	gi:1016518516:ref:WP_063098254.1:|FEATURES|emrB|multidrug|emrB	0.999999672584	66.7	33	52.0	3.8e-08	1
AAC(6')-I	109	140	HWI-700370F:172:C7MWMANXX:3:1304:5744:29049	aminoglycoside	AF031329.1.gene1.p1|FEATURES|aac(6')-I|aminoglycoside|aac(6')-I	1.0	87.5	32	60.5	1.1e-10	1
TETP	77	109	HWI-700370F:172:C7MWMANXX:3:2115:19135:46325	tetracycline	YP_002850805|FEATURES|tetP|tetracycline|tetP	1.0	63.6	33	46.6	1.6e-06	1
MEXE	91	123	HWI-700370F:172:C7MWMANXX:3:1314:13246:69123	multidrug	YP_002235155|FEATURES|mexE|multidrug|mexE	1.0	72.7	33	52.8	2.2e-08	1
TRIC	441	473	HWI-700370F:172:C7MWMANXX:3:1209:20145:95048	triclosan	NP_248848.1|FEATURES|TriC|triclosan|TriC	0.999999958619	69.7	33	50.8	8.4e-08	1
TETA	444	474	HWI-700370F:172:C7MWMANXX:3:2114:11038:52195	tetracycline	gi:736993687:ref:WP_034989673.1:|FEATURES|tetA|tetracycline|tetA	0.999999999994	61.3	31	45.1	4.6e-06	1
MUXC	927	959	HWI-700370F:172:C7MWMANXX:3:2105:11958:48198	multidrug	NP_251216.1|FEATURES|MuxC|multidrug|MuxC	0.999999984972	69.7	33	49.3	2.4e-07	1
SMEB	101	131	HWI-700370F:172:C7MWMANXX:3:1205:16549:2197	multidrug	YP_002030219|FEATURES|smeB|multidrug|smeB	1.0	67.7	31	45.1	4.6e-06	1
YKKD	48	80	HWI-700370F:172:C7MWMANXX:3:1206:10390:93518	multidrug	gi:489421661:ref:WP_003327389.1:|FEATURES|ykkD|multidrug|ykkD	0.99998882654	60.6	33	47.0	1.2e-06	1
MEXP	314	346	HWI-700370F:172:C7MWMANXX:3:2313:4845:61311	multidrug	BAE06007.1|FEATURES|mexP|multidrug|mexP	0.999999640683	66.7	33	48.5	4.2e-07	1
COB(I)ALAMIN_ADENOLSYLTRANSFERASE	37	67	HWI-700370F:172:C7MWMANXX:3:2212:1867:55923	unclassified	gi:771454993:ref:WP_045149547.1:|FEATURES|cob(I)alamin_adenolsyltransferase|unclassified|cob(I)alamin_adenolsyltransferase	1.0	80.6	31	56.6	1.5e-09	1
MULTIDRUG_ABC_TRANSPORTER	490	522	HWI-700370F:172:C7MWMANXX:3:2310:9846:7128	multidrug	gi:943938624:ref:WP_055567802.1:|FEATURES|multidrug_ABC_transporter|multidrug|multidrug_ABC_transporter	1.0	81.8	33	53.5	1.3e-08	1
MEXK	919	950	HWI-700370F:172:C7MWMANXX:3:2113:17241:28654	multidrug	AAG07064.1|FEATURES|MexK|multidrug|MexK	0.999999218329	75.0	32	47.0	1.2e-06	1
MULTIDRUG_ABC_TRANSPORTER	852	884	HWI-700370F:172:C7MWMANXX:3:1216:15917:16657	multidrug	NC_010400.5984909.p01|FEATURES|multidrug_ABC_transporter|multidrug|multidrug_ABC_transporter	1.0	72.7	33	55.5	3.4e-09	1
ROSB	36	67	HWI-700370F:172:C7MWMANXX:3:2205:16914:77613	fosmidomycin	ZP_04631861|FEATURES|rosB|fosmidomycin|rosB	1.0	68.8	32	48.1	5.4e-07	1
NMCR	6	37	HWI-700370F:172:C7MWMANXX:3:2109:13779:94795	beta-lactam	CAA79966.1|FEATURES|NmcR|beta-lactam|NmcR	0.999999994703	78.1	32	50.1	1.4e-07	1
TETA	442	473	HWI-700370F:172:C7MWMANXX:3:2205:8126:88146	tetracycline	gi:736993687:ref:WP_034989673.1:|FEATURES|tetA|tetracycline|tetA	0.999999999993	65.6	32	44.7	6.0e-06	1
KASUGAMYCIN_RESISTANCE_PROTEIN_KSGA	9	41	HWI-700370F:172:C7MWMANXX:3:2206:3898:55114	aminoglycoside	YP_002240485|FEATURES|kasugamycin_resistance_protein_ksgA|aminoglycoside|kasugamycin_resistance_protein_ksgA	1.0	63.6	33	46.2	2.1e-06	1
MULTIDRUG_ABC_TRANSPORTER	551	582	HWI-700370F:172:C7MWMANXX:3:1114:17472:19323	multidrug	gi:953808775:ref:WP_058042812.1:|FEATURES|multidrug_ABC_transporter|multidrug|multidrug_ABC_transporter	1.0	65.6	32	47.8	7.1e-07	1
MEXF	604	636	HWI-700370F:172:C7MWMANXX:3:2309:13599:81648	multidrug	gi:489294780:ref:WP_003202298.1:|FEATURES|mexF|multidrug|mexF	1.0	75.8	33	53.9	9.9e-09	1
MUXA	289	321	HWI-700370F:172:C7MWMANXX:3:2113:11426:11648	multidrug	NP_251218.1|FEATURES|MuxA|multidrug|MuxA	0.999568889092	63.6	33	46.6	1.6e-06	1
ACRB	441	471	HWI-700370F:172:C7MWMANXX:3:2105:5749:49553	multidrug	AAQ21216|FEATURES|acrB|multidrug|acrB	1.0	96.8	31	60.8	8.1e-11	1
MUXA	279	309	HWI-700370F:172:C7MWMANXX:3:2311:13202:55694	multidrug	NP_251218.1|FEATURES|MuxA|multidrug|MuxA	0.999999027829	74.2	31	53.5	1.3e-08	1
OTRC	133	164	HWI-700370F:172:C7MWMANXX:3:2211:1931:58069	tetracycline	AAR96051.1|FEATURES|otrC|tetracycline|otrC	1.0	68.8	32	50.1	1.4e-07	1
KASUGAMYCIN_RESISTANCE_PROTEIN_KSGA	131	162	HWI-700370F:172:C7MWMANXX:3:2310:2351:56917	aminoglycoside	YP_001476958|FEATURES|kasugamycin_resistance_protein_ksgA|aminoglycoside|kasugamycin_resistance_protein_ksgA	1.0	68.8	32	48.5	4.2e-07	1
ACRF	157	189	HWI-700370F:172:C7MWMANXX:3:1203:5057:96771	multidrug	CP000647.1.gene3710.p01|FEATURES|acrF|multidrug|acrF	0.999999999596	60.6	33	48.1	5.4e-07	1
ADEF	101	133	HWI-700370F:172:C7MWMANXX:3:1108:4597:17045	multidrug	CAJ77856.1|FEATURES|adeF|multidrug|adeF	1.0	87.9	33	61.2	6.2e-11	1
MACB	129	161	HWI-700370F:172:C7MWMANXX:3:1108:16544:36395	MLS	gi:742384718:ref:WP_038863845.1:|FEATURES|macB|MLS|macB	1.0	72.7	33	51.6	4.9e-08	1
MTRD	968	999	HWI-700370F:172:C7MWMANXX:3:2203:13785:17489	multidrug	NP_274718.1|FEATURES|mtrD|multidrug|mtrD	1.0	81.2	32	53.9	9.9e-09	1
RPOB2	701	733	HWI-700370F:172:C7MWMANXX:3:2315:7053:83951	multidrug	BAD59497.1|FEATURES|rpoB2|multidrug|rpoB2	0.999999152839	60.6	33	50.8	8.4e-08	1
MAJOR_FACILITATOR_SUPERFAMILY_TRANSPORTER	159	191	HWI-700370F:172:C7MWMANXX:3:2211:20618:84199	multidrug	NC_010410.6002639.p01|FEATURES|major_facilitator_superfamily_transporter|multidrug|major_facilitator_superfamily_transporter	0.999999999988	63.6	33	55.1	4.4e-09	1
MEXQ	990	1022	HWI-700370F:172:C7MWMANXX:3:1213:7836:66310	multidrug	BAE06008.1|FEATURES|mexQ|multidrug|mexQ	1.0	81.8	33	57.4	9.0e-10	1
MEXP	325	356	HWI-700370F:172:C7MWMANXX:3:1110:4691:6465	multidrug	BAE06007.1|FEATURES|mexP|multidrug|mexP	1.0	78.1	32	55.8	2.6e-09	1
TRUNCATED_PUTATIVE_RESPONSE_REGULATOR_ARLR	78	109	HWI-700370F:172:C7MWMANXX:3:1205:12398:86259	unclassified	NC_002951.3238224.p01|FEATURES|truncated_putative_response_regulator_ArlR|unclassified|truncated_putative_response_regulator_ArlR	1.0	68.8	32	48.1	5.4e-07	1
VANR	94	126	HWI-700370F:172:C7MWMANXX:3:1316:2432:83392	glycopeptide	gi:530818241:gb:EQC77429.1:|FEATURES|vanR|glycopeptide|vanR	1.0	84.8	33	57.8	6.9e-10	1
BAER	180	212	HWI-700370F:172:C7MWMANXX:3:1316:16133:17578	multidrug	YP_490321.1|FEATURES|baeR|multidrug|baeR	0.999995451708	69.7	33	46.2	2.1e-06	1
KDPE	57	89	HWI-700370F:172:C7MWMANXX:3:2206:21104:74295	aminoglycoside	NP_415222.1|FEATURES|kdpE|aminoglycoside|kdpE	0.999993414543	72.7	33	55.8	2.6e-09	1
MACB	546	577	HWI-700370F:172:C7MWMANXX:3:1115:20534:36430	MLS	AAV85982.1|FEATURES|macB|MLS|macB	1.0	78.1	32	52.4	2.9e-08	1
EMRB	117	149	HWI-700370F:172:C7MWMANXX:3:1302:1251:84638	multidrug	gi:1016518516:ref:WP_063098254.1:|FEATURES|emrB|multidrug|emrB	0.999999720582	69.7	33	55.5	3.4e-09	1
PENA	527	557	HWI-700370F:172:C7MWMANXX:3:2215:15032:78872	beta-lactam	AAP46601|FEATURES|penA|beta-lactam|penA	1.0	64.5	31	45.4	3.5e-06	1
RPOB2	446	478	HWI-700370F:172:C7MWMANXX:3:2312:8437:47489	multidrug	BAD59497.1|FEATURES|rpoB2|multidrug|rpoB2	0.999999008162	84.8	33	66.2	1.9e-12	1
MDTF	984	1016	HWI-700370F:172:C7MWMANXX:3:2102:3078:23695	multidrug	gi:507086511:ref:WP_016157252.1:|FEATURES|mdtF|multidrug|mdtF	1.0	72.7	33	52.8	2.2e-08	1
RPOB2	153	183	HWI-700370F:172:C7MWMANXX:3:2215:6217:38044	multidrug	BAD59497.1|FEATURES|rpoB2|multidrug|rpoB2	0.999999188497	77.4	31	52.0	3.8e-08	1
MACB	547	579	HWI-700370F:172:C7MWMANXX:3:1116:17833:62154	MLS	gi:851922185:ref:WP_048218206.1:|FEATURES|macB|MLS|macB	1.0	75.8	33	50.8	8.4e-08	1
CARA	164	196	HWI-700370F:172:C7MWMANXX:3:2308:3640:41079	MLS	M80346.gene.p01|FEATURES|carA|MLS|carA	0.999999999914	63.6	33	46.2	2.1e-06	1
TRANSCRIPTIONAL_REGULATORY_PROTEIN_CPXR_CPXR	81	113	HWI-700370F:172:C7MWMANXX:3:1315:8503:49887	unclassified	CP001485.1.gene721.p01|FEATURES|transcriptional_regulatory_protein_CpxR_cpxR|unclassified|transcriptional_regulatory_protein_CpxR_cpxR	0.999999945663	84.8	33	60.1	1.4e-10	1
MEXF	899	931	HWI-700370F:172:C7MWMANXX:3:2315:9527:64483	multidrug	YP_002800512|FEATURES|mexF|multidrug|mexF	1.0	72.7	33	55.8	2.6e-09	1
MTRD	953	983	HWI-700370F:172:C7MWMANXX:3:1108:4803:87821	multidrug	NP_274718.1|FEATURES|mtrD|multidrug|mtrD	0.999999991068	74.2	31	50.4	1.1e-07	1
MEXC	255	288	HWI-700370F:172:C7MWMANXX:3:2315:4069:18766	multidrug	NP_521874|FEATURES|mexC|multidrug|mexC	0.999999999118	76.5	34	52.4	2.9e-08	1
ADEL	44	76	HWI-700370F:172:C7MWMANXX:3:2103:12781:19134	multidrug	ALH22601.1|FEATURES|adeL|multidrug|adeL	0.999999046128	63.6	33	49.3	2.4e-07	1
KDPE	166	197	HWI-700370F:172:C7MWMANXX:3:2210:2006:21131	aminoglycoside	NP_415222.1|FEATURES|kdpE|aminoglycoside|kdpE	0.999986767981	65.6	32	48.9	3.2e-07	1
GOLS	19	50	HWI-700370F:172:C7MWMANXX:3:2101:10408:68657	multidrug	NP_459349.1|FEATURES|golS|multidrug|golS	0.999997108133	62.5	32	44.3	7.8e-06	1
PBP-1A	169	201	HWI-700370F:172:C7MWMANXX:3:1312:13110:82373	beta-lactam	YP_001292390|FEATURES|PBP-1A|beta-lactam|PBP-1A	1.0	66.7	33	48.9	3.2e-07	1
RPOB2	572	603	HWI-700370F:172:C7MWMANXX:3:1310:10694:33730	multidrug	BAD59497.1|FEATURES|rpoB2|multidrug|rpoB2	0.99999936327	87.5	32	59.7	1.8e-10	1
TRANSCRIPTIONAL_REGULATORY_PROTEIN_CPXR_CPXR	71	102	HWI-700370F:172:C7MWMANXX:3:2110:20019:90902	unclassified	CP001485.1.gene721.p01|FEATURES|transcriptional_regulatory_protein_CpxR_cpxR|unclassified|transcriptional_regulatory_protein_CpxR_cpxR	0.999999936634	87.5	32	60.5	1.1e-10	1
ADEB	942	973	HWI-700370F:172:C7MWMANXX:3:1214:19538:6534	multidrug	ZP_03823622|FEATURES|adeB|multidrug|adeB	1.0	71.9	32	47.8	7.1e-07	1
MEXK	31	62	HWI-700370F:172:C7MWMANXX:3:1110:3080:99928	multidrug	AAG07064.1|FEATURES|MexK|multidrug|MexK	0.999999492493	71.9	32	55.1	4.4e-09	1
MACB	34	65	HWI-700370F:172:C7MWMANXX:3:1114:7072:81343	MLS	gi:895899849:ref:WP_049000782.1:|FEATURES|macB|MLS|macB	1.0	68.8	32	50.1	1.4e-07	1
SMEE	675	707	HWI-700370F:172:C7MWMANXX:3:1115:16035:90901	multidrug	CAC14595|FEATURES|smeE|multidrug|smeE	1.0	63.6	33	47.4	9.3e-07	1
OMPR	52	86	HWI-700370F:172:C7MWMANXX:3:1112:9930:46687	multidrug	gi:909830386:gb:AKU13184.1:|FEATURES|ompR|multidrug|ompR	0.999997877967	65.7	35	48.9	3.2e-07	1
ARNA	376	408	HWI-700370F:172:C7MWMANXX:3:1215:12337:67959	polymyxin	gi:510924105:ref:WP_016244890.1:|FEATURES|arnA|polymyxin|arnA	0.964302856866	75.8	33	58.9	3.1e-10	1
PBP-1A	548	580	HWI-700370F:172:C7MWMANXX:3:2105:15436:91262	beta-lactam	YP_001292390|FEATURES|PBP-1A|beta-lactam|PBP-1A	1.0	72.7	33	50.1	1.4e-07	1
RPOB2	882	914	HWI-700370F:172:C7MWMANXX:3:2311:4350:89554	multidrug	BAD59497.1|FEATURES|rpoB2|multidrug|rpoB2	0.999999256634	72.7	33	54.7	5.8e-09	1
ACRB	163	195	HWI-700370F:172:C7MWMANXX:3:2307:20045:54125	multidrug	YP_454364|FEATURES|acrB|multidrug|acrB	1.0	81.8	33	62.8	2.1e-11	1
MEXF	462	493	HWI-700370F:172:C7MWMANXX:3:2110:2366:62318	multidrug	gi:553764341:ref:WP_023096686.1:|FEATURES|mexF|multidrug|mexF	1.0	90.6	32	57.8	6.9e-10	1
MDTB	282	313	HWI-700370F:172:C7MWMANXX:3:1216:1652:19393	multidrug	gi:553863833:ref:WP_023138386.1:|FEATURES|mdtB|multidrug|mdtB	0.999999999597	62.5	32	45.1	4.6e-06	1
ACRB	739	770	HWI-700370F:172:C7MWMANXX:3:2204:17861:30356	multidrug	YP_001908403|FEATURES|acrB|multidrug|acrB	0.999999997273	68.8	32	55.1	4.4e-09	1
VANL	102	134	HWI-700370F:172:C7MWMANXX:3:2101:2151:3455	glycopeptide	ABX54687.1|FEATURES|vanL|glycopeptide|vanL	0.999999795447	60.6	33	44.7	6.0e-06	1
PBP-1A	159	191	HWI-700370F:172:C7MWMANXX:3:2303:5736:65271	beta-lactam	YP_001292390|FEATURES|PBP-1A|beta-lactam|PBP-1A	1.0	66.7	33	50.4	1.1e-07	1
MDTF	956	987	HWI-700370F:172:C7MWMANXX:3:2113:1975:68466	multidrug	gi:507086511:ref:WP_016157252.1:|FEATURES|mdtF|multidrug|mdtF	1.0	75.0	32	53.9	9.9e-09	1
ROSA	151	181	HWI-700370F:172:C7MWMANXX:3:1214:20619:95573	fosmidomycin	YP_001477378|FEATURES|rosA|fosmidomycin|rosA	0.999999999994	61.3	31	46.2	2.1e-06	1
ACRB	408	438	HWI-700370F:172:C7MWMANXX:3:2115:6598:64718	multidrug	gi:447055218:ref:WP_001132474.1:|FEATURES|acrB|multidrug|acrB	1.0	87.1	31	57.4	9.0e-10	1
ACRB	627	658	HWI-700370F:172:C7MWMANXX:3:1201:14488:86230	multidrug	AAQ21216|FEATURES|acrB|multidrug|acrB	0.999999999981	75.0	32	51.2	6.4e-08	1
TOLC	121	152	HWI-700370F:172:C7MWMANXX:3:1209:10965:43150	multidrug	gi:545470455:ref:WP_021706937.1:|FEATURES|TolC|multidrug|TolC	0.999999997993	78.1	32	49.7	1.9e-07	1
MEXF	989	1021	HWI-700370F:172:C7MWMANXX:3:1315:5817:32505	multidrug	gi:489294780:ref:WP_003202298.1:|FEATURES|mexF|multidrug|mexF	1.0	93.9	33	65.1	4.3e-12	1
MEXE	334	366	HWI-700370F:172:C7MWMANXX:3:1303:6915:93783	multidrug	gi:759552006:ref:WP_043271822.1:|FEATURES|mexE|multidrug|mexE	1.0	75.8	33	55.1	4.4e-09	1
MEXD	831	863	HWI-700370F:172:C7MWMANXX:3:1315:15384:14501	multidrug	gi:489210576:ref:WP_003119403.1:|FEATURES|mexD|multidrug|mexD	1.0	69.7	33	53.5	1.3e-08	1
ARR-5	58	90	HWI-700370F:172:C7MWMANXX:3:1215:11399:27141	rifamycin	ABV26707.1|FEATURES|arr-5|rifamycin|arr-5	0.999999999983	75.8	33	60.1	1.4e-10	1
TAEA	160	190	HWI-700370F:172:C7MWMANXX:3:1104:1894:16966	pleuromutilin	APB03219.1|FEATURES|TaeA|pleuromutilin|TaeA	0.99983808571	71.0	31	47.8	7.1e-07	1
AXYX	266	298	HWI-700370F:172:C7MWMANXX:3:1215:20411:64561	multidrug	EGP45232.2|FEATURES|AxyX|multidrug|AxyX	1.0	66.7	33	47.0	1.2e-06	1
PBP-1A	549	581	HWI-700370F:172:C7MWMANXX:3:1208:20421:48393	beta-lactam	YP_001292390|FEATURES|PBP-1A|beta-lactam|PBP-1A	1.0	66.7	33	48.9	3.2e-07	1
MEXE	178	209	HWI-700370F:172:C7MWMANXX:3:2208:1404:54276	multidrug	YP_001116032|FEATURES|mexE|multidrug|mexE	1.0	65.6	32	47.8	7.1e-07	1
ROSB	263	294	HWI-700370F:172:C7MWMANXX:3:2114:13179:28972	fosmidomycin	ZP_04631861|FEATURES|rosB|fosmidomycin|rosB	1.0	68.8	32	47.0	1.2e-06	1
MEXE	258	290	HWI-700370F:172:C7MWMANXX:3:2116:13308:19438	multidrug	gi:505289665:ref:WP_015476767.1:|FEATURES|mexE|multidrug|mexE	0.999999970247	60.6	33	49.3	2.4e-07	1
ROSA	140	170	HWI-700370F:172:C7MWMANXX:3:2202:14796:79655	fosmidomycin	ZP_04612558|FEATURES|rosA|fosmidomycin|rosA	1.0	80.6	31	53.1	1.7e-08	1
MEXD	838	869	HWI-700370F:172:C7MWMANXX:3:1205:13692:18990	multidrug	gi:499256187:ref:WP_010953727.1:|FEATURES|mexD|multidrug|mexD	0.999999984275	65.6	32	45.8	2.7e-06	1
TETA	410	441	HWI-700370F:172:C7MWMANXX:3:1114:9175:61790	tetracycline	gi:171851258:emb:CAQ04234.1:|FEATURES|tetA|tetracycline|tetA	0.999999557068	62.5	32	47.4	9.3e-07	1
MUXC	138	170	HWI-700370F:172:C7MWMANXX:3:2307:12561:8704	multidrug	NP_251216.1|FEATURES|MuxC|multidrug|MuxC	0.999999975821	66.7	33	48.9	3.2e-07	1
MEXB	731	763	HWI-700370F:172:C7MWMANXX:3:1107:4345:36559	multidrug	gi:505288054:ref:WP_015475156.1:|FEATURES|mexB|multidrug|mexB	1.0	69.7	33	47.8	7.1e-07	1
EMRA	201	232	HWI-700370F:172:C7MWMANXX:3:1114:12810:23750	multidrug	gi:695720550:ref:WP_032648001.1:|FEATURES|emrA|multidrug|emrA	0.999999991688	62.5	32	44.3	7.8e-06	1
ADEJ	553	585	HWI-700370F:172:C7MWMANXX:3:1110:13208:59080	multidrug	NC_011586.7045444.p01|FEATURES|adeJ|multidrug|adeJ	0.999999999969	60.6	33	46.2	2.1e-06	1
KDPE	68	100	HWI-700370F:172:C7MWMANXX:3:2101:17341:73885	aminoglycoside	NP_415222.1|FEATURES|kdpE|aminoglycoside|kdpE	0.999995302967	81.8	33	59.7	1.8e-10	1
PVRR	290	321	HWI-700370F:172:C7MWMANXX:3:2108:2715:42965	aminoglycoside	AAM15533.1|FEATURES|PvrR|aminoglycoside|PvrR	0.99999855636	65.6	32	45.8	2.7e-06	1
MEXE	199	229	HWI-700370F:172:C7MWMANXX:3:2303:4607:73411	multidrug	YP_002100653|FEATURES|mexE|multidrug|mexE	1.0	80.6	31	53.1	1.7e-08	1
RPOB2	722	752	HWI-700370F:172:C7MWMANXX:3:2105:5718:92354	multidrug	BAD59497.1|FEATURES|rpoB2|multidrug|rpoB2	0.999999177147	77.4	31	51.6	4.9e-08	1
SMER	78	109	HWI-700370F:172:C7MWMANXX:3:2310:12669:96312	multidrug	AAD51348.1|FEATURES|smeR|multidrug|smeR	0.999999999857	78.1	32	58.9	3.1e-10	1
OPRM	425	456	HWI-700370F:172:C7MWMANXX:3:1302:12486:73333	multidrug	NC_008702.1.4606278.p01|FEATURES|oprM|multidrug|oprM	0.999999854223	62.5	32	45.4	3.5e-06	1
RPOB2	797	829	HWI-700370F:172:C7MWMANXX:3:1216:10525:88384	multidrug	BAD59497.1|FEATURES|rpoB2|multidrug|rpoB2	0.999999101904	72.7	33	51.2	6.4e-08	1
FARA	219	251	HWI-700370F:172:C7MWMANXX:3:2107:4653:87073	antibacterial_free_fatty_acids	NP_273367.1|FEATURES|farA|antibacterial_free_fatty_acids|farA	0.999595296564	69.7	33	51.6	4.9e-08	1
RPOB2	997	1028	HWI-700370F:172:C7MWMANXX:3:2306:15474:77919	multidrug	BAD59497.1|FEATURES|rpoB2|multidrug|rpoB2	0.999999165257	68.8	32	51.2	6.4e-08	1
GOLS	25	57	HWI-700370F:172:C7MWMANXX:3:1201:4060:85260	multidrug	NP_459349.1|FEATURES|golS|multidrug|golS	0.999997246242	63.6	33	45.1	4.6e-06	1
RPOB2	772	804	HWI-700370F:172:C7MWMANXX:3:1210:15035:84623	multidrug	BAD59497.1|FEATURES|rpoB2|multidrug|rpoB2	0.999999325662	81.8	33	57.8	6.9e-10	1
MCR-4	452	484	HWI-700370F:172:C7MWMANXX:3:2205:20100:71694	peptide	ASR73329.1|FEATURES|MCR-4|peptide|MCR-4	1.0	75.8	33	59.3	2.4e-10	1
AAC(3)-VI	80	112	HWI-700370F:172:C7MWMANXX:3:2101:20678:95729	aminoglycoside	M88012.1.gene2.p01|FEATURES|aac(3)-VI|aminoglycoside|aac(3)-VI	0.999997935076	66.7	33	52.0	3.8e-08	1
EMRB	40	72	HWI-700370F:172:C7MWMANXX:3:2216:19773:91722	multidrug	gi:1016518516:ref:WP_063098254.1:|FEATURES|emrB|multidrug|emrB	0.999983836603	78.8	33	61.6	4.7e-11	1
MULTIDRUG_ABC_TRANSPORTER	92	124	HWI-700370F:172:C7MWMANXX:3:2108:4101:71634	multidrug	NC_010400.5984909.p01|FEATURES|multidrug_ABC_transporter|multidrug|multidrug_ABC_transporter	1.0	84.8	33	59.7	1.8e-10	1
TRUNCATED_PUTATIVE_RESPONSE_REGULATOR_ARLR	81	113	HWI-700370F:172:C7MWMANXX:3:1203:14916:29820	unclassified	gi:446114283:ref:WP_000192138.1:|FEATURES|truncated_putative_response_regulator_ArlR|unclassified|truncated_putative_response_regulator_ArlR	0.999999998538	66.7	33	45.1	4.6e-06	1
MEXY	482	513	HWI-700370F:172:C7MWMANXX:3:1315:5548:97356	multidrug	BAA34300|FEATURES|mexY|multidrug|mexY	1.0	84.8	33	62.0	3.6e-11	1
RPOB2	889	921	HWI-700370F:172:C7MWMANXX:3:2212:13191:68220	multidrug	BAD59497.1|FEATURES|rpoB2|multidrug|rpoB2	0.999999308305	72.7	33	57.0	1.2e-09	1
VANH	221	251	HWI-700370F:172:C7MWMANXX:3:2206:11161:9836	glycopeptide	gi:746609237:ref:WP_039635344.1:|FEATURES|vanH|glycopeptide|vanH	0.99999999964	64.5	31	45.4	3.5e-06	1
MEXC	72	103	HWI-700370F:172:C7MWMANXX:3:2101:16384:45436	multidrug	NP_521874|FEATURES|mexC|multidrug|mexC	0.999999999647	87.5	32	59.7	1.8e-10	1
MAJOR_FACILITATOR_SUPERFAMILY_TRANSPORTER	57	88	HWI-700370F:172:C7MWMANXX:3:2316:2563:7917	multidrug	NC_010410.6002639.p01|FEATURES|major_facilitator_superfamily_transporter|multidrug|major_facilitator_superfamily_transporter	0.999997681431	65.6	32	45.8	2.7e-06	1
VANL	106	136	HWI-700370F:172:C7MWMANXX:3:2106:18323:10629	glycopeptide	ABX54687.1|FEATURES|vanL|glycopeptide|vanL	0.99999980847	64.5	31	45.1	4.6e-06	1
ACRB	349	381	HWI-700370F:172:C7MWMANXX:3:2105:18218:46485	multidrug	gi:497324874:ref:WP_009639087.1:|FEATURES|acrB|multidrug|acrB	1.0	93.9	33	61.2	6.2e-11	1
TETA(48)	48	80	HWI-700370F:172:C7MWMANXX:3:2112:8857:7397	tetracycline	APB03214.1|FEATURES|tetA(48)|tetracycline|tetA(48)	0.999999959689	66.7	33	50.1	1.4e-07	1
MACB	21	52	HWI-700370F:172:C7MWMANXX:3:1210:1062:10623	MLS	gi:836580371:ref:WP_047737758.1:|FEATURES|macB|MLS|macB	1.0	68.8	32	45.4	3.5e-06	1
MEXE	171	204	HWI-700370F:172:C7MWMANXX:3:2216:11143:93202	multidrug	gi:754807141:ref:WP_042170191.1:|FEATURES|mexE|multidrug|mexE	1.0	67.6	34	47.4	9.3e-07	1
KDPE	91	122	HWI-700370F:172:C7MWMANXX:3:2108:16830:73326	aminoglycoside	NP_415222.1|FEATURES|kdpE|aminoglycoside|kdpE	0.99997899661	62.5	32	45.1	4.6e-06	1
ACRA	53	85	HWI-700370F:172:C7MWMANXX:3:1215:13816:88659	multidrug	NC_002695.1.912781.p01|FEATURES|acrA|multidrug|acrA	0.999999999999	69.7	33	49.3	2.4e-07	1
TRUNCATED_PUTATIVE_RESPONSE_REGULATOR_ARLR	88	118	HWI-700370F:172:C7MWMANXX:3:2104:2940:29143	unclassified	AE015929.1.gene1106.p01|FEATURES|truncated_putative_response_regulator_ArlR|unclassified|truncated_putative_response_regulator_ArlR	0.999688566821	71.0	31	50.1	1.4e-07	1
ABES	4	36	HWI-700370F:172:C7MWMANXX:3:1204:4595:42624	multidrug	NC_010410.6003348.p01|FEATURES|abeS|multidrug|abeS	0.999996613376	66.7	33	50.1	1.4e-07	1
MUXA	292	324	HWI-700370F:172:C7MWMANXX:3:2205:5801:29810	multidrug	NP_251218.1|FEATURES|MuxA|multidrug|MuxA	0.99999868106	60.6	33	46.2	2.1e-06	1
ACRB	260	292	HWI-700370F:172:C7MWMANXX:3:2112:2819:16985	multidrug	ZP_03832747|FEATURES|acrB|multidrug|acrB	1.0	72.7	33	52.4	2.9e-08	1
RPOB2	1069	1100	HWI-700370F:172:C7MWMANXX:3:1110:9541:36000	multidrug	BAD59497.1|FEATURES|rpoB2|multidrug|rpoB2	0.999999025641	65.6	32	47.4	9.3e-07	1
MCR-4	453	484	HWI-700370F:172:C7MWMANXX:3:2203:14866:48881	peptide	ASR73329.1|FEATURES|MCR-4|peptide|MCR-4	1.0	71.9	32	57.0	1.2e-09	1
AXYY	838	870	HWI-700370F:172:C7MWMANXX:3:2208:12730:8000	multidrug	EGP45231.1|FEATURES|AxyY|multidrug|AxyY	1.0	60.6	33	47.8	7.1e-07	1
MEXF	461	493	HWI-700370F:172:C7MWMANXX:3:1214:12803:18997	multidrug	gi:553764341:ref:WP_023096686.1:|FEATURES|mexF|multidrug|mexF	1.0	87.9	33	58.9	3.1e-10	1
MEXY	536	567	HWI-700370F:172:C7MWMANXX:3:1210:16251:29392	multidrug	YP_791221|FEATURES|mexY|multidrug|mexY	0.99999999086	71.9	32	52.8	2.2e-08	1
MEXA	54	86	HWI-700370F:172:C7MWMANXX:3:2302:20210:76030	multidrug	gi:896372078:ref:WP_049317199.1:|FEATURES|mexA|multidrug|mexA	1.0	60.6	33	45.1	4.6e-06	1
RPOB2	797	829	HWI-700370F:172:C7MWMANXX:3:1214:16832:46966	multidrug	BAD59497.1|FEATURES|rpoB2|multidrug|rpoB2	0.999999317174	78.8	33	57.4	9.0e-10	1
RPOB2	725	757	HWI-700370F:172:C7MWMANXX:3:1213:19526:65739	multidrug	BAD59497.1|FEATURES|rpoB2|multidrug|rpoB2	0.999998952681	69.7	33	45.8	2.7e-06	1
ABES	50	82	HWI-700370F:172:C7MWMANXX:3:1107:7791:77850	multidrug	NC_010410.6003348.p01|FEATURES|abeS|multidrug|abeS	0.999999992581	63.6	33	50.1	1.4e-07	1
VANL	101	132	HWI-700370F:172:C7MWMANXX:3:2105:12662:10119	glycopeptide	ABX54687.1|FEATURES|vanL|glycopeptide|vanL	0.999999781468	62.5	32	44.3	7.8e-06	1
RPOB2	897	928	HWI-700370F:172:C7MWMANXX:3:1112:10055:52548	multidrug	BAD59497.1|FEATURES|rpoB2|multidrug|rpoB2	0.999999227669	68.8	32	53.5	1.3e-08	1
MEXB	875	906	HWI-700370F:172:C7MWMANXX:3:2111:8420:55011	multidrug	YP_298289|FEATURES|mexB|multidrug|mexB	1.0	93.8	32	62.4	2.8e-11	1
BPEF	52	83	HWI-700370F:172:C7MWMANXX:3:1314:17146:97631	multidrug	ZP_02465589|FEATURES|bpeF|multidrug|bpeF	1.0	87.5	32	60.5	1.1e-10	1
MEXD	179	211	HWI-700370F:172:C7MWMANXX:3:1301:3657:24279	multidrug	gi:1011729993:ref:WP_062573631.1:|FEATURES|mexD|multidrug|mexD	1.0	69.7	33	51.6	4.9e-08	1
MEXK	968	1000	HWI-700370F:172:C7MWMANXX:3:1215:14622:47352	multidrug	AAG07064.1|FEATURES|MexK|multidrug|MexK	0.999999236622	72.7	33	47.4	9.3e-07	1
VANS	304	335	HWI-700370F:172:C7MWMANXX:3:1110:20350:56756	glycopeptide	EU250284.1.gene6.p01|FEATURES|vanS|glycopeptide|vanS	0.999999692028	62.5	32	47.4	9.3e-07	1
MEXB	198	230	HWI-700370F:172:C7MWMANXX:3:1114:9835:83031	multidrug	gi:759528585:ref:WP_043248665.1:|FEATURES|mexB|multidrug|mexB	0.999999999972	72.7	33	51.2	6.4e-08	1
ADEB	94	124	HWI-700370F:172:C7MWMANXX:3:1211:4400:85380	multidrug	gi:490792007:ref:WP_004654153.1:|FEATURES|adeB|multidrug|adeB	1.0	83.9	31	57.4	9.0e-10	1
TRANSCRIPTIONAL_REGULATORY_PROTEIN_CPXR_CPXR	79	111	HWI-700370F:172:C7MWMANXX:3:1109:12598:3694	unclassified	CP001485.1.gene721.p01|FEATURES|transcriptional_regulatory_protein_CpxR_cpxR|unclassified|transcriptional_regulatory_protein_CpxR_cpxR	0.999902711628	81.8	33	62.4	2.8e-11	1
TRUNCATED_PUTATIVE_RESPONSE_REGULATOR_ARLR	84	115	HWI-700370F:172:C7MWMANXX:3:2203:9302:77744	unclassified	HE999704.1.gene1528.p01|FEATURES|truncated_putative_response_regulator_ArlR|unclassified|truncated_putative_response_regulator_ArlR	0.999999193048	68.8	32	47.4	9.3e-07	1
EPTA	233	265	HWI-700370F:172:C7MWMANXX:3:2313:18426:34191	peptide	BAE78116.1|FEATURES|eptA|peptide|eptA	0.999999891999	63.6	33	49.7	1.9e-07	1
SDEY	160	192	HWI-700370F:172:C7MWMANXX:3:2314:5320:76446	multidrug	BAC77251|FEATURES|sdeY|multidrug|sdeY	1.0	87.9	33	64.7	5.6e-12	1
EMRB-QACA_FAMILY_MAJOR_FACILITATOR_TRANSPORTER	302	333	HWI-700370F:172:C7MWMANXX:3:2308:10868:23517	multidrug	EU408347.1.gene6.p01|FEATURES|EmrB-QacA_family_major_facilitator_transporter|multidrug|EmrB-QacA_family_major_facilitator_transporter	0.999998082883	65.6	32	52.0	3.8e-08	1
CEOB	662	694	HWI-700370F:172:C7MWMANXX:3:2110:13736:16958	multidrug	CAR56416|FEATURES|ceoB|multidrug|ceoB	0.999999999983	66.7	33	50.8	8.4e-08	1
ARR-4	98	130	HWI-700370F:172:C7MWMANXX:3:1316:7589:6151	rifamycin	ABV26705.1|FEATURES|arr-4|rifamycin|arr-4	1.0	72.7	33	58.2	5.2e-10	1
MTRD	495	525	HWI-700370F:172:C7MWMANXX:3:2206:9787:28448	multidrug	NP_274718.1|FEATURES|mtrD|multidrug|mtrD	0.999999991465	67.7	31	50.1	1.4e-07	1
BACA	121	153	HWI-700370F:172:C7MWMANXX:3:1207:18916:29243	bacitracin	YP_970399|FEATURES|bacA|bacitracin|bacA	1.0	97.0	33	66.6	1.5e-12	1
MDTF	956	987	HWI-700370F:172:C7MWMANXX:3:1215:3633:14544	multidrug	gi:507086511:ref:WP_016157252.1:|FEATURES|mdtF|multidrug|mdtF	1.0	75.0	32	53.9	9.9e-09	1
MEXK	933	965	HWI-700370F:172:C7MWMANXX:3:1111:5544:78862	multidrug	AAG07064.1|FEATURES|MexK|multidrug|MexK	0.999999408298	72.7	33	52.0	3.8e-08	1
VANR	74	106	HWI-700370F:172:C7MWMANXX:3:2203:6623:44464	glycopeptide	gi:530818241:gb:EQC77429.1:|FEATURES|vanR|glycopeptide|vanR	0.970271159264	63.6	33	49.3	2.4e-07	1
MULTIDRUG_ABC_TRANSPORTER	415	446	HWI-700370F:172:C7MWMANXX:3:2209:6075:42127	multidrug	gi:639148059:ref:WP_024490169.1:|FEATURES|multidrug_ABC_transporter|multidrug|multidrug_ABC_transporter	0.999998505415	62.5	32	45.1	4.6e-06	1
MULTIDRUG_ABC_TRANSPORTER	11	43	HWI-700370F:172:C7MWMANXX:3:2104:4860:33519	multidrug	NC_010400.5984909.p01|FEATURES|multidrug_ABC_transporter|multidrug|multidrug_ABC_transporter	1.0	84.8	33	58.2	5.2e-10	1
EFRB	305	336	HWI-700370F:172:C7MWMANXX:3:2301:9688:5022	multidrug	CDO61516.1|FEATURES|efrB|multidrug|efrB	0.999998942046	62.5	32	44.3	7.8e-06	1
MTRD	237	269	HWI-700370F:172:C7MWMANXX:3:2209:14519:46939	multidrug	NP_274718.1|FEATURES|mtrD|multidrug|mtrD	1.0	72.7	33	52.0	3.8e-08	1
RPOB2	1006	1038	HWI-700370F:172:C7MWMANXX:3:1313:3170:79854	multidrug	BAD59497.1|FEATURES|rpoB2|multidrug|rpoB2	0.999999403567	75.8	33	62.0	3.6e-11	1
ROSA	72	102	HWI-700370F:172:C7MWMANXX:3:1304:3020:98367	fosmidomycin	ZP_04612558|FEATURES|rosA|fosmidomycin|rosA	1.0	64.5	31	44.3	7.8e-06	1
ACRB	490	520	HWI-700370F:172:C7MWMANXX:3:1302:7212:99347	multidrug	CP002695.1.gene992.p01|FEATURES|acrB|multidrug|acrB	0.999999965892	74.2	31	57.4	9.0e-10	1
MEXE	336	366	HWI-700370F:172:C7MWMANXX:3:2105:14053:4019	multidrug	gi:550043910:ref:WP_022580473.1:|FEATURES|mexE|multidrug|mexE	1.0	71.0	31	50.4	1.1e-07	1
MDTD	5	36	HWI-700370F:172:C7MWMANXX:3:1316:7992:52942	multidrug	NC_002695.1.916587.p01|FEATURES|mdtD|multidrug|mdtD	0.999999999916	71.9	32	48.5	4.2e-07	1
RPOB2	357	389	HWI-700370F:172:C7MWMANXX:3:2111:11639:90492	multidrug	BAD59497.1|FEATURES|rpoB2|multidrug|rpoB2	0.999999210055	72.7	33	52.8	2.2e-08	1
ACRA	282	313	HWI-700370F:172:C7MWMANXX:3:2310:11178:71351	multidrug	gi:857586340:emb:CRL61725.1:|FEATURES|acrA|multidrug|acrA	0.999999999923	65.6	32	46.2	2.1e-06	1
TETB(46)	522	552	HWI-700370F:172:C7MWMANXX:3:2106:10849:74322	tetracycline	AET10445.1|FEATURES|tetB(46)|tetracycline|tetB(46)	0.999999999961	61.3	31	45.4	3.5e-06	1
COB(I)ALAMIN_ADENOLSYLTRANSFERASE	46	77	HWI-700370F:172:C7MWMANXX:3:2216:12168:94212	unclassified	gi:771454993:ref:WP_045149547.1:|FEATURES|cob(I)alamin_adenolsyltransferase|unclassified|cob(I)alamin_adenolsyltransferase	1.0	65.6	32	46.6	1.6e-06	1
OPRM	374	404	HWI-700370F:172:C7MWMANXX:3:2308:5056:70966	multidrug	NC_008702.1.4606278.p01|FEATURES|oprM|multidrug|oprM	0.999998985328	67.7	31	44.3	7.8e-06	1
MULTIDRUG_ABC_TRANSPORTER	389	421	HWI-700370F:172:C7MWMANXX:3:2302:13129:79550	multidrug	gi:655401130:ref:WP_028800283.1:|FEATURES|multidrug_ABC_transporter|multidrug|multidrug_ABC_transporter	1.0	66.7	33	48.5	4.2e-07	1
BCRA	144	175	HWI-700370F:172:C7MWMANXX:3:1316:8272:35212	bacitracin	gi:542061059:gb:ERI11611.1:|FEATURES|bcrA|bacitracin|bcrA	0.999999098836	62.5	32	44.3	7.8e-06	1
ROSA	330	362	HWI-700370F:172:C7MWMANXX:3:2308:3918:57271	fosmidomycin	AAC60781|FEATURES|rosA|fosmidomycin|rosA	1.0	66.7	33	53.1	1.7e-08	1
TRUNCATED_PUTATIVE_RESPONSE_REGULATOR_ARLR	91	123	HWI-700370F:172:C7MWMANXX:3:2213:12942:64986	unclassified	gi:446114283:ref:WP_000192138.1:|FEATURES|truncated_putative_response_regulator_ArlR|unclassified|truncated_putative_response_regulator_ArlR	0.999999999513	60.6	33	45.1	4.6e-06	1
VANR	52	84	HWI-700370F:172:C7MWMANXX:3:2309:16285:74690	glycopeptide	ZP_03099548|FEATURES|vanR|glycopeptide|vanR	0.999999993406	63.6	33	44.3	7.8e-06	1
OMPR	53	87	HWI-700370F:172:C7MWMANXX:3:2105:19289:71831	multidrug	gi:909830386:gb:AKU13184.1:|FEATURES|ompR|multidrug|ompR	0.999997877967	65.7	35	48.9	3.2e-07	1
OPTRA	463	494	HWI-700370F:172:C7MWMANXX:3:2115:14809:97037	oxazolidinone	AKA86814|FEATURES|optrA|oxazolidinone|optrA	0.999151762756	68.8	32	46.2	2.1e-06	1
RPOB2	136	168	HWI-700370F:172:C7MWMANXX:3:1311:17944:52662	multidrug	BAD59497.1|FEATURES|rpoB2|multidrug|rpoB2	0.999999116178	60.6	33	49.7	1.9e-07	1
MEXD	492	524	HWI-700370F:172:C7MWMANXX:3:1306:19713:59461	multidrug	YP_001668663|FEATURES|mexD|multidrug|mexD	1.0	81.8	33	64.3	7.3e-12	1
ACRB	297	329	HWI-700370F:172:C7MWMANXX:3:1203:20141:11838	multidrug	gi:504419324:ref:WP_014606426.1:|FEATURES|acrB|multidrug|acrB	0.999998543865	66.7	33	45.8	2.7e-06	1
MACB	148	180	HWI-700370F:172:C7MWMANXX:3:2210:16961:16615	MLS	gi:693106883:ref:WP_032260279.1:|FEATURES|macB|MLS|macB	0.948361184496	60.6	33	44.3	7.8e-06	1
MACB	141	172	HWI-700370F:172:C7MWMANXX:3:1316:7848:40704	MLS	gi:446048013:ref:WP_000125868.1:|FEATURES|macB|MLS|macB	1.0	71.9	32	47.4	9.3e-07	1
TRUNCATED_PUTATIVE_RESPONSE_REGULATOR_ARLR	77	108	HWI-700370F:172:C7MWMANXX:3:1113:5319:26451	unclassified	HE999704.1.gene1528.p01|FEATURES|truncated_putative_response_regulator_ArlR|unclassified|truncated_putative_response_regulator_ArlR	0.999998978113	65.6	32	45.8	2.7e-06	1
MTRD	940	972	HWI-700370F:172:C7MWMANXX:3:1309:9724:70607	multidrug	NP_274718.1|FEATURES|mtrD|multidrug|mtrD	1.0	81.8	33	56.6	1.5e-09	1
BACA	210	242	HWI-700370F:172:C7MWMANXX:3:2303:16292:11485	bacitracin	YP_970399|FEATURES|bacA|bacitracin|bacA	1.0	97.0	33	70.1	1.3e-13	1
THIN-B	96	128	HWI-700370F:172:C7MWMANXX:3:2304:16135:17756	beta-lactam	AJ250876.1.gene1.p01|FEATURES|THIN-B|beta-lactam|THIN-B	1.0	84.8	33	61.6	4.7e-11	1
BAER	74	105	HWI-700370F:172:C7MWMANXX:3:2101:14956:58456	multidrug	YP_490321.1|FEATURES|baeR|multidrug|baeR	0.999999999584	75.0	32	53.5	1.3e-08	1
TETR	18	48	HWI-700370F:172:C7MWMANXX:3:1216:1938:95614	tetracycline	gi:959839646:ref:WP_058128275.1:|FEATURES|tetR|tetracycline|tetR	1.0	67.7	31	46.6	1.6e-06	1
SMEE	675	707	HWI-700370F:172:C7MWMANXX:3:2303:17496:21987	multidrug	YP_002706077|FEATURES|smeE|multidrug|smeE	1.0	66.7	33	50.4	1.1e-07	1
MEXE	334	366	HWI-700370F:172:C7MWMANXX:3:1203:15440:22652	multidrug	gi:445932788:ref:WP_000010643.1:|FEATURES|mexE|multidrug|mexE	1.0	72.7	33	52.0	3.8e-08	1
CLASS_A	244	276	HWI-700370F:172:C7MWMANXX:3:2116:18428:61654	beta-lactam	gi:912864546:ref:WP_050299934.1:|FEATURES|class_A|beta-lactam|class_A	1.0	63.6	33	50.1	1.4e-07	1
ACRA	293	323	HWI-700370F:172:C7MWMANXX:3:1305:2019:69741	multidrug	YP_002401592|FEATURES|acrA|multidrug|acrA	0.999999998856	61.3	31	44.3	7.8e-06	1
VANH	228	259	HWI-700370F:172:C7MWMANXX:3:2106:15898:42675	glycopeptide	YP_002333394|FEATURES|vanH|glycopeptide|vanH	0.999988885001	62.5	32	44.3	7.8e-06	1
KASUGAMYCIN_RESISTANCE_PROTEIN_KSGA	9	41	HWI-700370F:172:C7MWMANXX:3:1304:16344:7311	aminoglycoside	CAR58198|FEATURES|kasugamycin_resistance_protein_ksgA|aminoglycoside|kasugamycin_resistance_protein_ksgA	1.0	66.7	33	53.9	9.9e-09	1
MEXN	976	1007	HWI-700370F:172:C7MWMANXX:3:2110:12029:100141	multidrug	BAE06006.1|FEATURES|mexN|multidrug|mexN	0.999999923836	71.9	32	53.1	1.7e-08	1
MCR-3	273	305	HWI-700370F:172:C7MWMANXX:3:2102:5944:19116	peptide	ASF81896.1|FEATURES|MCR-3|peptide|MCR-3	0.999999995394	60.6	33	49.3	2.4e-07	1
CEOB	742	773	HWI-700370F:172:C7MWMANXX:3:2112:8627:81979	multidrug	gi:590120227:emb:CDN64284.1:|FEATURES|ceoB|multidrug|ceoB	1.0	78.1	32	60.5	1.1e-10	1
MTRR	111	142	HWI-700370F:172:C7MWMANXX:3:2310:2924:47215	multidrug	gi:296838945:gb:EFH22883.1:|FEATURES|mtrR|multidrug|mtrR	0.999999999971	68.8	32	55.1	4.4e-09	1
ACRB	373	405	HWI-700370F:172:C7MWMANXX:3:1201:18702:94523	multidrug	ZP_04612532|FEATURES|acrB|multidrug|acrB	1.0	93.9	33	62.8	2.1e-11	1
AXYY	486	517	HWI-700370F:172:C7MWMANXX:3:1302:15843:71448	multidrug	EGP45231.1|FEATURES|AxyY|multidrug|AxyY	1.0	78.1	32	58.5	4.0e-10	1
KDPE	166	196	HWI-700370F:172:C7MWMANXX:3:2214:19570:26054	aminoglycoside	NP_415222.1|FEATURES|kdpE|aminoglycoside|kdpE	0.999988798607	67.7	31	50.4	1.1e-07	1
ROSB	53	85	HWI-700370F:172:C7MWMANXX:3:2314:5868:74074	fosmidomycin	gi:1001786599:ref:WP_061324791.1:|FEATURES|rosB|fosmidomycin|rosB	1.0	78.8	33	53.5	1.3e-08	1
ADEB	282	314	HWI-700370F:172:C7MWMANXX:3:1206:14607:5163	multidrug	gi:972299077:ref:WP_058971575.1:|FEATURES|adeB|multidrug|adeB	1.0	75.8	33	52.8	2.2e-08	1
MULTIDRUG_ABC_TRANSPORTER	530	561	HWI-700370F:172:C7MWMANXX:3:1203:11788:82346	multidrug	gi:686364868:ref:WP_031893738.1:|FEATURES|multidrug_ABC_transporter|multidrug|multidrug_ABC_transporter	1.0	62.5	32	49.3	2.4e-07	1
MEXX	178	210	HWI-700370F:172:C7MWMANXX:3:1209:14879:14154	multidrug	gi:766968860:ref:WP_044862880.1:|FEATURES|mexX|multidrug|mexX	1.0	69.7	33	48.5	4.2e-07	1
TETO	69	101	HWI-700370F:172:C7MWMANXX:3:1216:8877:28097	tetracycline	AAW34142|FEATURES|tetO|tetracycline|tetO	1.0	63.6	33	45.8	2.7e-06	1
MEXN	287	319	HWI-700370F:172:C7MWMANXX:3:1110:6766:41261	multidrug	BAE06006.1|FEATURES|mexN|multidrug|mexN	0.999999166742	60.6	33	47.0	1.2e-06	1
TETB	562	594	HWI-700370F:172:C7MWMANXX:3:1315:15075:20116	tetracycline	gi:499592337:ref:WP_011273071.1:|FEATURES|tetB|tetracycline|tetB	0.999999803545	63.6	33	46.2	2.1e-06	1
MDSB	779	810	HWI-700370F:172:C7MWMANXX:3:1311:7915:12521	multidrug	NP_459346.1|FEATURES|mdsB|multidrug|mdsB	0.999998608152	65.6	32	46.2	2.1e-06	1
ROSB	222	254	HWI-700370F:172:C7MWMANXX:3:2203:13103:65860	fosmidomycin	ZP_04623897|FEATURES|rosB|fosmidomycin|rosB	1.0	69.7	33	50.4	1.1e-07	1
SMEC	361	392	HWI-700370F:172:C7MWMANXX:3:1114:11311:68184	multidrug	AAD51346|FEATURES|smeC|multidrug|smeC	0.999999999171	62.5	32	47.8	7.1e-07	1
MEXF	989	1021	HWI-700370F:172:C7MWMANXX:3:2310:10763:51171	multidrug	gi:985599614:ref:WP_060839111.1:|FEATURES|mexF|multidrug|mexF	1.0	84.8	33	57.4	9.0e-10	1
ACRB	235	267	HWI-700370F:172:C7MWMANXX:3:2103:8066:2619	multidrug	gi:446414955:ref:WP_000492810.1:|FEATURES|acrB|multidrug|acrB	0.999999998535	63.6	33	47.4	9.3e-07	1
MEXK	394	426	HWI-700370F:172:C7MWMANXX:3:2204:9846:59215	multidrug	AAG07064.1|FEATURES|MexK|multidrug|MexK	0.999999254179	69.7	33	47.8	7.1e-07	1
TRIC	449	480	HWI-700370F:172:C7MWMANXX:3:1303:17825:33823	triclosan	NP_248848.1|FEATURES|TriC|triclosan|TriC	0.999999955103	62.5	32	46.2	2.1e-06	1
AMRB	4	36	HWI-700370F:172:C7MWMANXX:3:1210:2054:35192	multidrug	gi:493455429:ref:WP_006410704.1:|FEATURES|amrB|multidrug|amrB	1.0	78.8	33	57.0	1.2e-09	1
RPOB2	1009	1040	HWI-700370F:172:C7MWMANXX:3:1306:3190:78865	multidrug	BAD59497.1|FEATURES|rpoB2|multidrug|rpoB2	0.999999433214	81.2	32	63.9	9.6e-12	1
MEXF	372	404	HWI-700370F:172:C7MWMANXX:3:2210:10050:99467	multidrug	YP_001668745|FEATURES|mexF|multidrug|mexF	1.0	84.8	33	59.3	2.4e-10	1
MTRD	940	971	HWI-700370F:172:C7MWMANXX:3:2315:17077:35881	multidrug	NP_274718.1|FEATURES|mtrD|multidrug|mtrD	1.0	81.2	32	55.1	4.4e-09	1
MEXB	831	863	HWI-700370F:172:C7MWMANXX:3:1213:1248:14419	multidrug	gi:503722573:ref:WP_013956649.1:|FEATURES|mexB|multidrug|mexB	0.99999987755	72.7	33	56.2	2.0e-09	1
MEXF	664	695	HWI-700370F:172:C7MWMANXX:3:1205:3233:56167	multidrug	gi:655279967:ref:WP_028689378.1:|FEATURES|mexF|multidrug|mexF	1.0	78.1	32	57.8	6.9e-10	1
MEXB	353	384	HWI-700370F:172:C7MWMANXX:3:2309:10329:91089	multidrug	gi:504646765:ref:WP_014833867.1:|FEATURES|mexB|multidrug|mexB	1.0	84.4	32	58.5	4.0e-10	1
MEXN	441	471	HWI-700370F:172:C7MWMANXX:3:2107:18517:17434	multidrug	BAE06006.1|FEATURES|mexN|multidrug|mexN	0.999999119763	67.7	31	45.8	2.7e-06	1
ADEL	108	138	HWI-700370F:172:C7MWMANXX:3:1215:14029:92365	multidrug	ALH22601.1|FEATURES|adeL|multidrug|adeL	0.999999023871	67.7	31	47.0	1.2e-06	1
BACA	46	78	HWI-700370F:172:C7MWMANXX:3:1102:20062:88210	bacitracin	YP_970399|FEATURES|bacA|bacitracin|bacA	1.0	97.0	33	67.8	6.6e-13	1
MULTIDRUG_ABC_TRANSPORTER	516	548	HWI-700370F:172:C7MWMANXX:3:2304:10455:25105	multidrug	gi:1032695345:ref:WP_064272854.1:|FEATURES|multidrug_ABC_transporter|multidrug|multidrug_ABC_transporter	1.0	60.6	33	47.4	9.3e-07	1
MEXA	172	206	HWI-700370F:172:C7MWMANXX:3:1110:4833:82461	multidrug	gi:686192802:ref:WP_031805254.1:|FEATURES|mexA|multidrug|mexA	1.0	65.7	35	45.8	2.7e-06	1
RPOB2	781	813	HWI-700370F:172:C7MWMANXX:3:2115:1949:62705	multidrug	BAD59497.1|FEATURES|rpoB2|multidrug|rpoB2	0.999999382997	84.8	33	60.8	8.1e-11	1
EFRB	194	225	HWI-700370F:172:C7MWMANXX:3:1316:11162:63667	multidrug	CDO61516.1|FEATURES|efrB|multidrug|efrB	0.99999830341	65.6	32	48.1	5.4e-07	1
RPOB2	472	504	HWI-700370F:172:C7MWMANXX:3:2205:20855:74000	multidrug	BAD59497.1|FEATURES|rpoB2|multidrug|rpoB2	0.999999340053	72.7	33	58.5	4.0e-10	1
OPRM	323	354	HWI-700370F:172:C7MWMANXX:3:1112:19485:47475	multidrug	NC_008702.1.4606278.p01|FEATURES|oprM|multidrug|oprM	1.0	78.1	32	55.1	4.4e-09	1
ADEB	44	76	HWI-700370F:172:C7MWMANXX:3:2215:8300:79710	multidrug	ZP_03823622|FEATURES|adeB|multidrug|adeB	1.0	69.7	33	50.4	1.1e-07	1
ADEC	411	441	HWI-700370F:172:C7MWMANXX:3:1314:3575:88106	multidrug	CAJ77843|FEATURES|adeC|multidrug|adeC	1.0	74.2	31	47.0	1.2e-06	1
BPEF	38	70	HWI-700370F:172:C7MWMANXX:3:1308:16059:94997	multidrug	ZP_02465589|FEATURES|bpeF|multidrug|bpeF	1.0	90.9	33	65.9	2.5e-12	1
TETR	18	49	HWI-700370F:172:C7MWMANXX:3:2204:8327:15690	tetracycline	gi:959839646:ref:WP_058128275.1:|FEATURES|tetR|tetracycline|tetR	1.0	68.8	32	50.8	8.4e-08	1
CEOB	889	921	HWI-700370F:172:C7MWMANXX:3:1101:6905:69329	multidrug	gi:590120227:emb:CDN64284.1:|FEATURES|ceoB|multidrug|ceoB	1.0	84.8	33	58.9	3.1e-10	1
MEXF	670	702	HWI-700370F:172:C7MWMANXX:3:1110:3911:43155	multidrug	gi:655279967:ref:WP_028689378.1:|FEATURES|mexF|multidrug|mexF	1.0	78.8	33	60.5	1.1e-10	1
OTRA	76	108	HWI-700370F:172:C7MWMANXX:3:2308:20270:100057	tetracycline	CAA37477|FEATURES|otrA|tetracycline|otrA	1.0	66.7	33	46.2	2.1e-06	1
ROSA	289	319	HWI-700370F:172:C7MWMANXX:3:1211:12900:16031	fosmidomycin	YP_001401993|FEATURES|rosA|fosmidomycin|rosA	1.0	74.2	31	50.1	1.4e-07	1
TETA	413	445	HWI-700370F:172:C7MWMANXX:3:2109:15861:54216	tetracycline	gi:171851258:emb:CAQ04234.1:|FEATURES|tetA|tetracycline|tetA	0.999999302324	60.6	33	45.1	4.6e-06	1
EMRE	57	88	HWI-700370F:172:C7MWMANXX:3:1316:9533:76454	multidrug	gi:643599925:ref:WP_025237077.1:|FEATURES|emrE|multidrug|emrE	0.999999999581	78.1	32	55.5	3.4e-09	1
ROSA	306	337	HWI-700370F:172:C7MWMANXX:3:2307:1639:80440	fosmidomycin	AAC60781|FEATURES|rosA|fosmidomycin|rosA	0.999999999864	65.6	32	48.5	4.2e-07	1
MEXD	308	340	HWI-700370F:172:C7MWMANXX:3:2104:20478:6069	multidrug	gi:499256187:ref:WP_010953727.1:|FEATURES|mexD|multidrug|mexD	1.0	60.6	33	48.9	3.2e-07	1
MEXA	17	48	HWI-700370F:172:C7MWMANXX:3:1205:14976:61740	multidrug	gi:686192802:ref:WP_031805254.1:|FEATURES|mexA|multidrug|mexA	1.0	65.6	32	44.7	6.0e-06	1
ADEJ	560	592	HWI-700370F:172:C7MWMANXX:3:2208:1448:36924	multidrug	NC_011586.7045444.p01|FEATURES|adeJ|multidrug|adeJ	1.0	63.6	33	48.9	3.2e-07	1
MULTIDRUG_ABC_TRANSPORTER	141	173	HWI-700370F:172:C7MWMANXX:3:1112:4426:10925	multidrug	NC_010400.5984909.p01|FEATURES|multidrug_ABC_transporter|multidrug|multidrug_ABC_transporter	1.0	72.7	33	53.9	9.9e-09	1
MACB	129	160	HWI-700370F:172:C7MWMANXX:3:2216:13379:94745	MLS	YP_002382193|FEATURES|macB|MLS|macB	0.999999999475	62.5	32	45.1	4.6e-06	1
MEXQ	414	445	HWI-700370F:172:C7MWMANXX:3:1212:17420:47332	multidrug	BAE06008.1|FEATURES|mexQ|multidrug|mexQ	0.999999314977	68.8	32	44.7	6.0e-06	1
MDTD	12	42	HWI-700370F:172:C7MWMANXX:3:2311:17304:32217	multidrug	NC_002695.1.916587.p01|FEATURES|mdtD|multidrug|mdtD	0.999999999972	83.9	31	55.5	3.4e-09	1
RPOB2	1015	1046	HWI-700370F:172:C7MWMANXX:3:1106:9987:92357	multidrug	BAD59497.1|FEATURES|rpoB2|multidrug|rpoB2	0.999999055031	90.6	32	67.0	1.1e-12	1
TAEA	187	219	HWI-700370F:172:C7MWMANXX:3:2109:2907:10984	pleuromutilin	APB03219.1|FEATURES|TaeA|pleuromutilin|TaeA	0.995987215755	63.6	33	50.1	1.4e-07	1
OMPR	8	38	HWI-700370F:172:C7MWMANXX:3:2115:8120:37629	multidrug	NC_008702.1.4607594.p01|FEATURES|ompR|multidrug|ompR	0.999999998975	77.4	31	50.1	1.4e-07	1
ADEJ	553	585	HWI-700370F:172:C7MWMANXX:3:2203:8081:64124	multidrug	NC_011586.7045444.p01|FEATURES|adeJ|multidrug|adeJ	0.999999999999	66.7	33	47.0	1.2e-06	1
MULTIDRUG_ABC_TRANSPORTER	449	481	HWI-700370F:172:C7MWMANXX:3:2103:17420:25122	multidrug	gi:686364868:ref:WP_031893738.1:|FEATURES|multidrug_ABC_transporter|multidrug|multidrug_ABC_transporter	1.0	69.7	33	50.8	8.4e-08	1
OPRN	272	302	HWI-700370F:172:C7MWMANXX:3:2209:4162:32216	multidrug	gi:504415764:ref:WP_014602866.1:|FEATURES|oprN|multidrug|oprN	0.999999999866	64.5	31	45.1	4.6e-06	1
MEXF	862	893	HWI-700370F:172:C7MWMANXX:3:2306:18418:40590	multidrug	gi:764528042:ref:WP_044407471.1:|FEATURES|mexF|multidrug|mexF	1.0	78.1	32	61.2	6.2e-11	1
ROSB	212	242	HWI-700370F:172:C7MWMANXX:3:1102:3944:6536	fosmidomycin	gi:896190680:ref:WP_049199932.1:|FEATURES|rosB|fosmidomycin|rosB	1.0	67.7	31	47.8	7.1e-07	1
RPOB2	427	459	HWI-700370F:172:C7MWMANXX:3:2110:13976:29284	multidrug	BAD59497.1|FEATURES|rpoB2|multidrug|rpoB2	0.999999281744	75.8	33	55.8	2.6e-09	1
MTRD	241	271	HWI-700370F:172:C7MWMANXX:3:1115:15739:7073	multidrug	NP_274718.1|FEATURES|mtrD|multidrug|mtrD	0.999999999975	71.0	31	48.9	3.2e-07	1
RPOB2	428	460	HWI-700370F:172:C7MWMANXX:3:2312:20066:99040	multidrug	BAD59497.1|FEATURES|rpoB2|multidrug|rpoB2	0.999999308305	78.8	33	57.0	1.2e-09	1
RPOB2	790	822	HWI-700370F:172:C7MWMANXX:3:2110:2874:32644	multidrug	BAD59497.1|FEATURES|rpoB2|multidrug|rpoB2	0.999999370497	84.8	33	60.1	1.4e-10	1
MEXK	122	152	HWI-700370F:172:C7MWMANXX:3:1112:20330:67369	multidrug	AAG07064.1|FEATURES|MexK|multidrug|MexK	0.999999472371	71.0	31	54.3	7.6e-09	1
TRUNCATED_PUTATIVE_RESPONSE_REGULATOR_ARLR	98	128	HWI-700370F:172:C7MWMANXX:3:1304:10940:30496	unclassified	AE015929.1.gene1106.p01|FEATURES|truncated_putative_response_regulator_ArlR|unclassified|truncated_putative_response_regulator_ArlR	0.999999999195	67.7	31	48.1	5.4e-07	1
RPOB2	1007	1039	HWI-700370F:172:C7MWMANXX:3:1216:14035:50314	multidrug	BAD59497.1|FEATURES|rpoB2|multidrug|rpoB2	0.999999299326	78.8	33	62.4	2.8e-11	1
ABES	41	73	HWI-700370F:172:C7MWMANXX:3:2101:11655:7103	multidrug	NC_010410.6003348.p01|FEATURES|abeS|multidrug|abeS	0.999999999148	66.7	33	51.6	4.9e-08	1
CEOB	834	866	HWI-700370F:172:C7MWMANXX:3:1109:4062:56794	multidrug	gi:590120227:emb:CDN64284.1:|FEATURES|ceoB|multidrug|ceoB	1.0	72.7	33	54.7	5.8e-09	1
ADEI	199	231	HWI-700370F:172:C7MWMANXX:3:2316:4057:71410	multidrug	YP_002320475.1|FEATURES|adeI|multidrug|adeI	1.0	72.7	33	50.8	8.4e-08	1
MULTIDRUG_ABC_TRANSPORTER	535	567	HWI-700370F:172:C7MWMANXX:3:1316:17591:69895	multidrug	gi:655413091:ref:WP_028811890.1:|FEATURES|multidrug_ABC_transporter|multidrug|multidrug_ABC_transporter	1.0	66.7	33	46.2	2.1e-06	1
MSRA	414	446	HWI-700370F:172:C7MWMANXX:3:2113:19653:93623	MLS	ABA02367|FEATURES|msrA|MLS|msrA	1.0	66.7	33	45.8	2.7e-06	1
AAC(6')-I	56	86	HWI-700370F:172:C7MWMANXX:3:2313:11998:98083	aminoglycoside	AF140221.1.gene1.p1|FEATURES|aac(6')-I|aminoglycoside|aac(6')-I	0.999999850189	74.2	31	49.7	1.9e-07	1
MDTB	730	762	HWI-700370F:172:C7MWMANXX:3:1303:13919:9615	multidrug	CP004022.1.gene1673.p01|FEATURES|mdtB|multidrug|mdtB	0.999998770544	60.6	33	50.1	1.4e-07	1
MULTIDRUG_ABC_TRANSPORTER	505	535	HWI-700370F:172:C7MWMANXX:3:1110:3173:43134	multidrug	gi:943938624:ref:WP_055567802.1:|FEATURES|multidrug_ABC_transporter|multidrug|multidrug_ABC_transporter	1.0	71.0	31	49.3	2.4e-07	1
MULTIDRUG_ABC_TRANSPORTER	547	579	HWI-700370F:172:C7MWMANXX:3:2103:18226:11870	multidrug	gi:860594225:ref:WP_048475168.1:|FEATURES|multidrug_ABC_transporter|multidrug|multidrug_ABC_transporter	1.0	69.7	33	49.7	1.9e-07	1
RPOB2	1031	1063	HWI-700370F:172:C7MWMANXX:3:1112:8039:22069	multidrug	BAD59497.1|FEATURES|rpoB2|multidrug|rpoB2	0.999999490054	84.8	33	68.2	5.1e-13	1
MEXF	943	975	HWI-700370F:172:C7MWMANXX:3:2209:3476:44622	multidrug	gi:489294780:ref:WP_003202298.1:|FEATURES|mexF|multidrug|mexF	1.0	75.8	33	53.1	1.7e-08	1
TRANSCRIPTIONAL_REGULATORY_PROTEIN_CPXR_CPXR	90	121	HWI-700370F:172:C7MWMANXX:3:2301:15730:30051	unclassified	CP001485.1.gene721.p01|FEATURES|transcriptional_regulatory_protein_CpxR_cpxR|unclassified|transcriptional_regulatory_protein_CpxR_cpxR	0.999999990265	78.1	32	51.2	6.4e-08	1
MACB	127	159	HWI-700370F:172:C7MWMANXX:3:2206:5367:59146	MLS	gi:693170426:ref:WP_032302787.1:|FEATURES|macB|MLS|macB	1.0	66.7	33	44.7	6.0e-06	1
EMRE	62	93	HWI-700370F:172:C7MWMANXX:3:2113:8664:66475	multidrug	CP001138.1.gene1489.p01|FEATURES|emrE|multidrug|emrE	0.999998746825	68.8	32	52.8	2.2e-08	1
ROSB	130	162	HWI-700370F:172:C7MWMANXX:3:2202:20578:46418	fosmidomycin	ZP_04631861|FEATURES|rosB|fosmidomycin|rosB	1.0	69.7	33	48.9	3.2e-07	1
CEOB	386	418	HWI-700370F:172:C7MWMANXX:3:2211:21169:73022	multidrug	gi:590120227:emb:CDN64284.1:|FEATURES|ceoB|multidrug|ceoB	1.0	66.7	33	48.9	3.2e-07	1
RPOB2	768	799	HWI-700370F:172:C7MWMANXX:3:2114:14580:71466	multidrug	BAD59497.1|FEATURES|rpoB2|multidrug|rpoB2	0.999999210055	81.2	32	52.8	2.2e-08	1
MULTIDRUG_ABC_TRANSPORTER	484	515	HWI-700370F:172:C7MWMANXX:3:2213:21100:62520	multidrug	gi:663350985:ref:WP_030349761.1:|FEATURES|multidrug_ABC_transporter|multidrug|multidrug_ABC_transporter	1.0	65.6	32	51.2	6.4e-08	1
TETR	22	54	HWI-700370F:172:C7MWMANXX:3:2209:19253:28230	tetracycline	gi:730242297:ref:WP_033946265.1:|FEATURES|tetR|tetracycline|tetR	1.0	69.7	33	52.8	2.2e-08	1
MEXK	31	62	HWI-700370F:172:C7MWMANXX:3:2110:19850:27565	multidrug	AAG07064.1|FEATURES|MexK|multidrug|MexK	0.999999492493	71.9	32	55.1	4.4e-09	1
MEXD	311	343	HWI-700370F:172:C7MWMANXX:3:1311:13120:33475	multidrug	YP_608682|FEATURES|mexD|multidrug|mexD	1.0	69.7	33	53.9	9.9e-09	1
TAEA	182	214	HWI-700370F:172:C7MWMANXX:3:1212:1315:77770	pleuromutilin	APB03219.1|FEATURES|TaeA|pleuromutilin|TaeA	0.994838324226	63.6	33	48.5	4.2e-07	1
RPOB2	141	172	HWI-700370F:172:C7MWMANXX:3:1212:10383:34495	multidrug	BAD59497.1|FEATURES|rpoB2|multidrug|rpoB2	0.999999247247	71.9	32	54.3	7.6e-09	1
MACB	37	69	HWI-700370F:172:C7MWMANXX:3:2110:13987:36376	MLS	gi:498115003:ref:WP_010429159.1:|FEATURES|macB|MLS|macB	1.0	69.7	33	46.2	2.1e-06	1
BPEF	757	789	HWI-700370F:172:C7MWMANXX:3:2302:8762:76213	multidrug	ZP_02465589|FEATURES|bpeF|multidrug|bpeF	1.0	75.8	33	58.2	5.2e-10	1
MULTIDRUG_ABC_TRANSPORTER	549	581	HWI-700370F:172:C7MWMANXX:3:1313:19871:31674	multidrug	gi:695887424:ref:WP_032788534.1:|FEATURES|multidrug_ABC_transporter|multidrug|multidrug_ABC_transporter	1.0	69.7	33	50.1	1.4e-07	1
TET39	127	157	HWI-700370F:172:C7MWMANXX:3:1106:14230:27152	tetracycline	AY743590.gene.p01|FEATURES|tet39|tetracycline|tet39	0.999999982693	67.7	31	48.5	4.2e-07	1
VANR	92	124	HWI-700370F:172:C7MWMANXX:3:2109:7562:97011	glycopeptide	EU250284.1.gene5.p01|FEATURES|vanR|glycopeptide|vanR	1.0	75.8	33	55.1	4.4e-09	1
MEXE	76	107	HWI-700370F:172:C7MWMANXX:3:2311:12800:20947	multidrug	gi:491562557:ref:WP_005420143.1:|FEATURES|mexE|multidrug|mexE	1.0	62.5	32	47.4	9.3e-07	1
ACRB	375	407	HWI-700370F:172:C7MWMANXX:3:2204:20778:99052	multidrug	ZP_04612532|FEATURES|acrB|multidrug|acrB	1.0	93.9	33	62.4	2.8e-11	1
RPOB2	864	896	HWI-700370F:172:C7MWMANXX:3:2115:11413:101174	multidrug	BAD59497.1|FEATURES|rpoB2|multidrug|rpoB2	0.99999936327	75.8	33	59.7	1.8e-10	1
TRANSCRIPTIONAL_REGULATORY_PROTEIN_CPXR_CPXR	92	124	HWI-700370F:172:C7MWMANXX:3:1201:19224:10437	unclassified	CP001485.1.gene721.p01|FEATURES|transcriptional_regulatory_protein_CpxR_cpxR|unclassified|transcriptional_regulatory_protein_CpxR_cpxR	1.0	81.8	33	60.8	8.1e-11	1
TRIC	444	476	HWI-700370F:172:C7MWMANXX:3:2104:8812:37066	triclosan	NP_248848.1|FEATURES|TriC|triclosan|TriC	0.99999995162	63.6	33	45.8	2.7e-06	1
TETA	444	474	HWI-700370F:172:C7MWMANXX:3:2314:13989:34492	tetracycline	gi:736993687:ref:WP_034989673.1:|FEATURES|tetA|tetracycline|tetA	0.999999999996	64.5	31	46.2	2.1e-06	1
KASUGAMYCIN_RESISTANCE_PROTEIN_KSGA	117	149	HWI-700370F:172:C7MWMANXX:3:2314:19899:4873	aminoglycoside	YP_001476958|FEATURES|kasugamycin_resistance_protein_ksgA|aminoglycoside|kasugamycin_resistance_protein_ksgA	1.0	66.7	33	53.1	1.7e-08	1
GOLS	3	35	HWI-700370F:172:C7MWMANXX:3:1212:3582:26836	multidrug	NP_459349.1|FEATURES|golS|multidrug|golS	0.999997745051	69.7	33	48.5	4.2e-07	1
MEXD	325	355	HWI-700370F:172:C7MWMANXX:3:2309:3042:26251	multidrug	gi:730231410:ref:WP_033937120.1:|FEATURES|mexD|multidrug|mexD	1.0	77.4	31	53.5	1.3e-08	1
EPTA	451	483	HWI-700370F:172:C7MWMANXX:3:1110:18098:18024	peptide	BAE78116.1|FEATURES|eptA|peptide|eptA	1.0	81.8	33	63.2	1.6e-11	1
ROSB	33	64	HWI-700370F:172:C7MWMANXX:3:2306:2405:100631	fosmidomycin	gi:1001786599:ref:WP_061324791.1:|FEATURES|rosB|fosmidomycin|rosB	1.0	81.2	32	55.1	4.4e-09	1
AAC(3)-II	201	232	HWI-700370F:172:C7MWMANXX:3:2215:3064:43155	aminoglycoside	X54723.1.gene1.p01|FEATURES|aac(3)-II|aminoglycoside|aac(3)-II	0.999999999767	87.9	33	60.8	8.1e-11	1
ACRB	20	52	HWI-700370F:172:C7MWMANXX:3:1215:10135:91765	multidrug	ZP_04612532|FEATURES|acrB|multidrug|acrB	1.0	72.7	33	49.7	1.9e-07	1
BACA	91	123	HWI-700370F:172:C7MWMANXX:3:2207:12663:68581	bacitracin	YP_001563294|FEATURES|bacA|bacitracin|bacA	1.0	97.0	33	64.7	5.6e-12	1
ADEB	172	204	HWI-700370F:172:C7MWMANXX:3:2116:6838:26728	multidrug	gi:820799228:ref:WP_046760544.1:|FEATURES|adeB|multidrug|adeB	1.0	72.7	33	56.2	2.0e-09	1
TETA(60)	461	493	HWI-700370F:172:C7MWMANXX:3:2202:2703:44600	tetracycline	ANZ79240.1|FEATURES|tetA(60)|tetracycline|tetA(60)	0.999999345426	60.6	33	46.6	1.6e-06	1
AMRB	368	399	HWI-700370F:172:C7MWMANXX:3:1302:20804:88905	multidrug	AAC27754|FEATURES|amrB|multidrug|amrB	1.0	90.6	32	59.7	1.8e-10	1
MEXE	188	219	HWI-700370F:172:C7MWMANXX:3:1302:11723:57350	multidrug	YP_002100653|FEATURES|mexE|multidrug|mexE	0.999999987904	68.8	32	47.0	1.2e-06	1
ROSB	322	354	HWI-700370F:172:C7MWMANXX:3:1201:10024:35293	fosmidomycin	ZP_04623897|FEATURES|rosB|fosmidomycin|rosB	1.0	75.8	33	52.4	2.9e-08	1
ABES	4	36	HWI-700370F:172:C7MWMANXX:3:1205:2602:100878	multidrug	NC_010410.6003348.p01|FEATURES|abeS|multidrug|abeS	0.999996613376	66.7	33	50.1	1.4e-07	1
MEXD	789	820	HWI-700370F:172:C7MWMANXX:3:2213:10903:59845	multidrug	YP_001668663|FEATURES|mexD|multidrug|mexD	1.0	65.6	32	48.1	5.4e-07	1
AMRB	45	77	HWI-700370F:172:C7MWMANXX:3:2114:1709:14170	multidrug	YP_001119417|FEATURES|amrB|multidrug|amrB	1.0	69.7	33	52.0	3.8e-08	1
AAC(3)-VI	175	207	HWI-700370F:172:C7MWMANXX:3:1210:14215:2499	aminoglycoside	M88012.1.gene2.p01|FEATURES|aac(3)-VI|aminoglycoside|aac(3)-VI	0.999999957898	87.9	33	61.6	4.7e-11	1
RPOB2	804	835	HWI-700370F:172:C7MWMANXX:3:1206:19881:8102	multidrug	BAD59497.1|FEATURES|rpoB2|multidrug|rpoB2	0.999999055031	71.9	32	48.1	5.4e-07	1
RPOB2	686	717	HWI-700370F:172:C7MWMANXX:3:1209:12866:24779	multidrug	BAD59497.1|FEATURES|rpoB2|multidrug|rpoB2	0.999999008162	62.5	32	47.0	1.2e-06	1
MSBA	465	497	HWI-700370F:172:C7MWMANXX:3:2313:7504:31712	nitroimidazole	NP_415434.1|FEATURES|msbA|nitroimidazole|msbA	0.999755810321	63.6	33	48.5	4.2e-07	1
MEXK	921	952	HWI-700370F:172:C7MWMANXX:3:2309:3416:63977	multidrug	AAG07064.1|FEATURES|MexK|multidrug|MexK	0.999999137877	65.6	32	45.4	3.5e-06	1
MEXE	68	100	HWI-700370F:172:C7MWMANXX:3:1105:6662:16311	multidrug	gi:491562557:ref:WP_005420143.1:|FEATURES|mexE|multidrug|mexE	0.999998043116	60.6	33	46.6	1.6e-06	1
TAEA	164	196	HWI-700370F:172:C7MWMANXX:3:2213:6435:19997	pleuromutilin	APB03219.1|FEATURES|TaeA|pleuromutilin|TaeA	0.999822340028	60.6	33	47.0	1.2e-06	1
KASUGAMYCIN_RESISTANCE_PROTEIN_KSGA	118	150	HWI-700370F:172:C7MWMANXX:3:2305:6648:68805	aminoglycoside	YP_001476958|FEATURES|kasugamycin_resistance_protein_ksgA|aminoglycoside|kasugamycin_resistance_protein_ksgA	1.0	60.6	33	47.4	9.3e-07	1
MEXK	926	958	HWI-700370F:172:C7MWMANXX:3:1212:10126:9814	multidrug	AAG07064.1|FEATURES|MexK|multidrug|MexK	0.99999909879	60.6	33	44.7	6.0e-06	1
ACRB	677	707	HWI-700370F:172:C7MWMANXX:3:1305:8026:68660	multidrug	YP_001908403|FEATURES|acrB|multidrug|acrB	0.999999999849	71.0	31	46.6	1.6e-06	1
VANR	86	118	HWI-700370F:172:C7MWMANXX:3:2204:10578:91077	glycopeptide	gi:983429529:ref:WP_060593182.1:|FEATURES|vanR|glycopeptide|vanR	1.0	60.6	33	47.8	7.1e-07	1
DFRA3	6	38	HWI-700370F:172:C7MWMANXX:3:2211:5512:50935	diaminopyrimidine	AAA25550.1|FEATURES|dfrA3|diaminopyrimidine|dfrA3	0.999244730027	60.6	33	45.8	2.7e-06	1
TRIC	973	1005	HWI-700370F:172:C7MWMANXX:3:1208:16396:75625	triclosan	NP_248848.1|FEATURES|TriC|triclosan|TriC	0.999999897273	87.9	33	58.2	5.2e-10	1
TET44	68	98	HWI-700370F:172:C7MWMANXX:3:2203:18157:88928	tetracycline	FN594949.1.gene24.p01|FEATURES|tet44|tetracycline|tet44	0.999999975129	61.3	31	45.1	4.6e-06	1
MEXF	991	1023	HWI-700370F:172:C7MWMANXX:3:2114:14751:62004	multidrug	gi:489294780:ref:WP_003202298.1:|FEATURES|mexF|multidrug|mexF	1.0	97.0	33	65.9	2.5e-12	1
MEXD	179	211	HWI-700370F:172:C7MWMANXX:3:1104:16198:32885	multidrug	gi:1011729993:ref:WP_062573631.1:|FEATURES|mexD|multidrug|mexD	1.0	69.7	33	51.6	4.9e-08	1
ACRB	440	471	HWI-700370F:172:C7MWMANXX:3:1214:14729:66905	multidrug	YP_001908403|FEATURES|acrB|multidrug|acrB	1.0	87.5	32	59.3	2.4e-10	1
MULTIDRUG_ABC_TRANSPORTER	481	511	HWI-700370F:172:C7MWMANXX:3:2106:4042:82343	multidrug	gi:655413091:ref:WP_028811890.1:|FEATURES|multidrug_ABC_transporter|multidrug|multidrug_ABC_transporter	1.0	83.9	31	54.3	7.6e-09	1
MULTIDRUG_ABC_TRANSPORTER	523	555	HWI-700370F:172:C7MWMANXX:3:2310:6390:22862	multidrug	gi:655413091:ref:WP_028811890.1:|FEATURES|multidrug_ABC_transporter|multidrug|multidrug_ABC_transporter	0.999999932998	66.7	33	45.1	4.6e-06	1
TETR	18	49	HWI-700370F:172:C7MWMANXX:3:1112:20136:22199	tetracycline	gi:959839646:ref:WP_058128275.1:|FEATURES|tetR|tetracycline|tetR	1.0	68.8	32	50.8	8.4e-08	1
MEXD	292	322	HWI-700370F:172:C7MWMANXX:3:1116:20582:71870	multidrug	gi:499256187:ref:WP_010953727.1:|FEATURES|mexD|multidrug|mexD	0.999999984216	67.7	31	46.2	2.1e-06	1
MULTIDRUG_ABC_TRANSPORTER	470	501	HWI-700370F:172:C7MWMANXX:3:2108:21133:80703	multidrug	gi:1031799645:ref:WP_064138838.1:|FEATURES|multidrug_ABC_transporter|multidrug|multidrug_ABC_transporter	1.0	68.8	32	50.4	1.1e-07	1
RPOB2	472	504	HWI-700370F:172:C7MWMANXX:3:1304:16452:87919	multidrug	BAD59497.1|FEATURES|rpoB2|multidrug|rpoB2	0.999999308305	75.8	33	58.9	3.1e-10	1
ADEL	126	156	HWI-700370F:172:C7MWMANXX:3:2110:8174:64347	multidrug	ALH22601.1|FEATURES|adeL|multidrug|adeL	0.99999888223	64.5	31	44.7	6.0e-06	1
TETA(48)	48	79	HWI-700370F:172:C7MWMANXX:3:1116:20576:100454	tetracycline	APB03214.1|FEATURES|tetA(48)|tetracycline|tetA(48)	0.999999943614	65.6	32	48.1	5.4e-07	1
MACB	28	59	HWI-700370F:172:C7MWMANXX:3:1110:12463:87995	MLS	AAV85982.1|FEATURES|macB|MLS|macB	1.0	78.1	32	55.5	3.4e-09	1
TETR	104	136	HWI-700370F:172:C7MWMANXX:3:1208:13584:25662	tetracycline	gi:730242297:ref:WP_033946265.1:|FEATURES|tetR|tetracycline|tetR	1.0	69.7	33	55.8	2.6e-09	1
ACRB	432	464	HWI-700370F:172:C7MWMANXX:3:1204:14595:40773	multidrug	CP002695.1.gene992.p01|FEATURES|acrB|multidrug|acrB	1.0	81.8	33	55.5	3.4e-09	1
MEXD	422	454	HWI-700370F:172:C7MWMANXX:3:1306:11896:29489	multidrug	gi:496339859:ref:WP_009049037.1:|FEATURES|mexD|multidrug|mexD	1.0	66.7	33	49.7	1.9e-07	1
ACRB	94	126	HWI-700370F:172:C7MWMANXX:3:1211:1999:9981	multidrug	ZP_04639026|FEATURES|acrB|multidrug|acrB	1.0	66.7	33	45.8	2.7e-06	1
VANR	83	115	HWI-700370F:172:C7MWMANXX:3:2314:8656:85662	glycopeptide	gi:530818241:gb:EQC77429.1:|FEATURES|vanR|glycopeptide|vanR	0.9999849611	75.8	33	57.8	6.9e-10	1
BACA	17	49	HWI-700370F:172:C7MWMANXX:3:2312:19905:47045	bacitracin	YP_002434803|FEATURES|bacA|bacitracin|bacA	1.0	69.7	33	53.5	1.3e-08	1
MEXD	979	1011	HWI-700370F:172:C7MWMANXX:3:1201:15761:14905	multidrug	YP_608682|FEATURES|mexD|multidrug|mexD	0.999999736163	63.6	33	44.3	7.8e-06	1
OMPR	61	93	HWI-700370F:172:C7MWMANXX:3:2212:13808:97668	multidrug	gi:446603231:ref:WP_000680577.1:|FEATURES|ompR|multidrug|ompR	0.999999999174	63.6	33	48.9	3.2e-07	1
ACRB	19	50	HWI-700370F:172:C7MWMANXX:3:1311:7547:93219	multidrug	CP002695.1.gene992.p01|FEATURES|acrB|multidrug|acrB	1.0	68.8	32	49.7	1.9e-07	1
MEXE	39	70	HWI-700370F:172:C7MWMANXX:3:2307:3248:30034	multidrug	gi:503835165:ref:WP_014069159.1:|FEATURES|mexE|multidrug|mexE	1.0	68.8	32	47.4	9.3e-07	1
MUXC	904	935	HWI-700370F:172:C7MWMANXX:3:2203:10282:87593	multidrug	NP_251216.1|FEATURES|MuxC|multidrug|MuxC	0.99999910725	75.0	32	50.4	1.1e-07	1
TETA(48)	21	52	HWI-700370F:172:C7MWMANXX:3:1110:11221:46517	tetracycline	APB03214.1|FEATURES|tetA(48)|tetracycline|tetA(48)	0.999999964087	68.8	32	50.8	8.4e-08	1
SMEE	980	1012	HWI-700370F:172:C7MWMANXX:3:1116:16084:45125	multidrug	CAC14595|FEATURES|smeE|multidrug|smeE	1.0	78.8	33	55.8	2.6e-09	1
MEXF	577	607	HWI-700370F:172:C7MWMANXX:3:1111:8885:53400	multidrug	gi:553752495:ref:WP_023085298.1:|FEATURES|mexF|multidrug|mexF	1.0	77.4	31	51.6	4.9e-08	1
ROSB	43	75	HWI-700370F:172:C7MWMANXX:3:1110:20145:96025	fosmidomycin	ZP_04630103|FEATURES|rosB|fosmidomycin|rosB	1.0	93.9	33	62.8	2.1e-11	1
MEXF	251	283	HWI-700370F:172:C7MWMANXX:3:2214:1673:20786	multidrug	YP_001348104|FEATURES|mexF|multidrug|mexF	1.0	75.8	33	51.6	4.9e-08	1
MUXB	370	402	HWI-700370F:172:C7MWMANXX:3:2103:10872:72443	multidrug	NP_251217.1|FEATURES|MuxB|multidrug|MuxB	0.996961722007	78.8	33	60.5	1.1e-10	1
EMRK	306	337	HWI-700370F:172:C7MWMANXX:3:1104:17192:30101	multidrug	gi:742917254:ref:WP_039022713.1:|FEATURES|emrK|multidrug|emrK	0.999999999961	65.6	32	48.9	3.2e-07	1
MEXE	64	96	HWI-700370F:172:C7MWMANXX:3:2113:19493:41675	multidrug	gi:667783307:ref:WP_031401782.1:|FEATURES|mexE|multidrug|mexE	1.0	72.7	33	48.1	5.4e-07	1
RPOB2	1021	1053	HWI-700370F:172:C7MWMANXX:3:1213:19871:8750	multidrug	BAD59497.1|FEATURES|rpoB2|multidrug|rpoB2	0.999999101904	90.9	33	69.7	1.7e-13	1
TRIC	972	1004	HWI-700370F:172:C7MWMANXX:3:1205:18582:57511	triclosan	NP_248848.1|FEATURES|TriC|triclosan|TriC	0.999999927701	87.9	33	58.2	5.2e-10	1
OPRM	363	393	HWI-700370F:172:C7MWMANXX:3:2107:12277:78620	multidrug	NC_008702.1.4606278.p01|FEATURES|oprM|multidrug|oprM	0.999999994087	71.0	31	45.8	2.7e-06	1
RPOB2	848	879	HWI-700370F:172:C7MWMANXX:3:1316:10168:2950	multidrug	BAD59497.1|FEATURES|rpoB2|multidrug|rpoB2	0.99999913005	65.6	32	50.1	1.4e-07	1
EFRA	401	432	HWI-700370F:172:C7MWMANXX:3:1316:20422:59345	multidrug	CDO61513.1|FEATURES|efrA|multidrug|efrA	0.999999534333	62.5	32	44.3	7.8e-06	1
RPOB2	1003	1034	HWI-700370F:172:C7MWMANXX:3:2111:10665:26978	multidrug	BAD59497.1|FEATURES|rpoB2|multidrug|rpoB2	0.999999199484	75.0	32	55.5	3.4e-09	1
MULTIDRUG_ABC_TRANSPORTER	388	419	HWI-700370F:172:C7MWMANXX:3:2207:8316:24051	multidrug	gi:748767925:ref:WP_040019608.1:|FEATURES|multidrug_ABC_transporter|multidrug|multidrug_ABC_transporter	0.999999747102	65.6	32	45.1	4.6e-06	1
ROSB	337	369	HWI-700370F:172:C7MWMANXX:3:2211:1257:97696	fosmidomycin	YP_001605795|FEATURES|rosB|fosmidomycin|rosB	1.0	66.7	33	45.1	4.6e-06	1
EMRB	33	65	HWI-700370F:172:C7MWMANXX:3:1311:7064:7670	multidrug	gi:1016518516:ref:WP_063098254.1:|FEATURES|emrB|multidrug|emrB	0.99998081287	75.8	33	52.0	3.8e-08	1
MEXD	492	524	HWI-700370F:172:C7MWMANXX:3:1108:7281:76107	multidrug	YP_001668663|FEATURES|mexD|multidrug|mexD	1.0	81.8	33	64.3	7.3e-12	1
MEXF	597	628	HWI-700370F:172:C7MWMANXX:3:1312:2457:56929	multidrug	gi:950580033:ref:WP_057445338.1:|FEATURES|mexF|multidrug|mexF	1.0	75.0	32	53.1	1.7e-08	1
MACB	31	62	HWI-700370F:172:C7MWMANXX:3:1302:3229:36564	MLS	gi:1033064422:ref:WP_064375412.1:|FEATURES|macB|MLS|macB	1.0	68.8	32	51.6	4.9e-08	1
MULTIDRUG_ABC_TRANSPORTER	852	884	HWI-700370F:172:C7MWMANXX:3:1116:1362:83142	multidrug	NC_010400.5984909.p01|FEATURES|multidrug_ABC_transporter|multidrug|multidrug_ABC_transporter	1.0	72.7	33	55.5	3.4e-09	1
ADEB	294	326	HWI-700370F:172:C7MWMANXX:3:1312:14955:39141	multidrug	gi:820774600:ref:WP_046738612.1:|FEATURES|adeB|multidrug|adeB	0.999999990623	60.6	33	45.1	4.6e-06	1
EMRA	317	347	HWI-700370F:172:C7MWMANXX:3:1306:13010:31940	multidrug	gi:695720550:ref:WP_032648001.1:|FEATURES|emrA|multidrug|emrA	1.0	74.2	31	48.5	4.2e-07	1
MULTIDRUG_ABC_TRANSPORTER	162	193	HWI-700370F:172:C7MWMANXX:3:2109:19376:34978	multidrug	NC_010400.5984909.p01|FEATURES|multidrug_ABC_transporter|multidrug|multidrug_ABC_transporter	1.0	84.4	32	62.8	2.1e-11	1
AAC(6')-I	49	79	HWI-700370F:172:C7MWMANXX:3:1206:3392:28238	aminoglycoside	L29510.1.gene1.p01|FEATURES|aac(6')-I|aminoglycoside|aac(6')-I	0.999999995319	64.5	31	49.3	2.4e-07	1
ACRB	614	644	HWI-700370F:172:C7MWMANXX:3:1204:9927:19033	multidrug	gi:554277680:gb:ESH13448.1:|FEATURES|acrB|multidrug|acrB	0.999999905898	64.5	31	45.4	3.5e-06	1
OPRM	140	171	HWI-700370F:172:C7MWMANXX:3:2212:2128:65504	multidrug	gi:872412160:emb:CRX31464.1:|FEATURES|oprM|multidrug|oprM	0.999999996935	65.6	32	50.1	1.4e-07	1
MEXE	70	102	HWI-700370F:172:C7MWMANXX:3:2306:10872:94737	multidrug	gi:491562557:ref:WP_005420143.1:|FEATURES|mexE|multidrug|mexE	1.0	69.7	33	55.8	2.6e-09	1
KASUGAMYCIN_RESISTANCE_PROTEIN_KSGA	112	143	HWI-700370F:172:C7MWMANXX:3:1205:10238:38939	aminoglycoside	YP_001476958|FEATURES|kasugamycin_resistance_protein_ksgA|aminoglycoside|kasugamycin_resistance_protein_ksgA	1.0	65.6	32	52.0	3.8e-08	1
KASUGAMYCIN_RESISTANCE_PROTEIN_KSGA	9	41	HWI-700370F:172:C7MWMANXX:3:2105:11112:7845	aminoglycoside	CAR58198|FEATURES|kasugamycin_resistance_protein_ksgA|aminoglycoside|kasugamycin_resistance_protein_ksgA	1.0	66.7	33	53.9	9.9e-09	1
FARA	212	242	HWI-700370F:172:C7MWMANXX:3:2207:8254:72759	antibacterial_free_fatty_acids	NP_273367.1|FEATURES|farA|antibacterial_free_fatty_acids|farA	0.99919742041	67.7	31	45.4	3.5e-06	1
ADEB	61	93	HWI-700370F:172:C7MWMANXX:3:2303:6413:6141	multidrug	gi:446910361:ref:WP_000987617.1:|FEATURES|adeB|multidrug|adeB	1.0	78.8	33	54.3	7.6e-09	1
ADEB	28	60	HWI-700370F:172:C7MWMANXX:3:1114:14447:33659	multidrug	gi:835267813:ref:WP_047428207.1:|FEATURES|adeB|multidrug|adeB	1.0	72.7	33	57.4	9.0e-10	1
RPOB2	740	772	HWI-700370F:172:C7MWMANXX:3:1216:17766:31712	multidrug	BAD59497.1|FEATURES|rpoB2|multidrug|rpoB2	0.999998971599	69.7	33	46.2	2.1e-06	1
ADEJ	344	376	HWI-700370F:172:C7MWMANXX:3:2113:8879:45155	multidrug	NC_011586.7045444.p01|FEATURES|adeJ|multidrug|adeJ	1.0	84.8	33	62.4	2.8e-11	1
COB(I)ALAMIN_ADENOLSYLTRANSFERASE	28	59	HWI-700370F:172:C7MWMANXX:3:2101:10867:24722	unclassified	gi:771454993:ref:WP_045149547.1:|FEATURES|cob(I)alamin_adenolsyltransferase|unclassified|cob(I)alamin_adenolsyltransferase	1.0	65.6	32	47.0	1.2e-06	1
BACA	189	220	HWI-700370F:172:C7MWMANXX:3:1314:3832:68312	bacitracin	YP_970399|FEATURES|bacA|bacitracin|bacA	1.0	100.0	32	66.6	1.5e-12	1
MACB	22	53	HWI-700370F:172:C7MWMANXX:3:2204:12364:61021	MLS	gi:836580371:ref:WP_047737758.1:|FEATURES|macB|MLS|macB	1.0	65.6	32	44.7	6.0e-06	1
MULTIDRUG_ABC_TRANSPORTER	472	504	HWI-700370F:172:C7MWMANXX:3:1116:15382:12386	multidrug	gi:953808775:ref:WP_058042812.1:|FEATURES|multidrug_ABC_transporter|multidrug|multidrug_ABC_transporter	1.0	75.8	33	52.0	3.8e-08	1
MEXD	327	357	HWI-700370F:172:C7MWMANXX:3:1309:8607:84072	multidrug	gi:489210576:ref:WP_003119403.1:|FEATURES|mexD|multidrug|mexD	1.0	80.6	31	55.1	4.4e-09	1
ACRB	5	36	HWI-700370F:172:C7MWMANXX:3:1215:10785:22073	multidrug	AAS61063|FEATURES|acrB|multidrug|acrB	1.0	75.0	32	54.7	5.8e-09	1
ACRB	831	863	HWI-700370F:172:C7MWMANXX:3:1206:14205:44413	multidrug	gi:485731880:ref:WP_001359514.1:|FEATURES|acrB|multidrug|acrB	0.999999999999	66.7	33	47.4	9.3e-07	1
RPOB2	905	937	HWI-700370F:172:C7MWMANXX:3:1312:8768:57142	multidrug	BAD59497.1|FEATURES|rpoB2|multidrug|rpoB2	0.999999188497	66.7	33	57.8	6.9e-10	1
OPRM	350	381	HWI-700370F:172:C7MWMANXX:3:1206:17676:45104	multidrug	NC_008702.1.4607681.p01|FEATURES|oprM|multidrug|oprM	0.999998522959	65.6	32	44.7	6.0e-06	1
QACH	23	55	HWI-700370F:172:C7MWMANXX:3:1109:17751:23151	fluoroquinolone	AAZ42322.1|FEATURES|qacH|fluoroquinolone|qacH	0.989273561256	72.7	33	52.8	2.2e-08	1
MEXK	30	61	HWI-700370F:172:C7MWMANXX:3:2102:3622:88165	multidrug	AAG07064.1|FEATURES|MexK|multidrug|MexK	0.999999461954	68.8	32	53.9	9.9e-09	1
OLEC	11	41	HWI-700370F:172:C7MWMANXX:3:2216:17218:17806	MLS	AAA26793|FEATURES|oleC|MLS|oleC	0.999999984007	64.5	31	45.1	4.6e-06	1
DFRA3	15	46	HWI-700370F:172:C7MWMANXX:3:1109:12477:89061	diaminopyrimidine	AAA25550.1|FEATURES|dfrA3|diaminopyrimidine|dfrA3	0.999998010774	78.1	32	60.1	1.4e-10	1
MEXC	53	85	HWI-700370F:172:C7MWMANXX:3:2314:1670:60929	multidrug	NP_521874|FEATURES|mexC|multidrug|mexC	0.999999999976	81.8	33	55.8	2.6e-09	1
RPOB2	860	892	HWI-700370F:172:C7MWMANXX:3:2216:17679:64029	multidrug	BAD59497.1|FEATURES|rpoB2|multidrug|rpoB2	0.999999325662	84.8	33	60.8	8.1e-11	1
OPRM	413	443	HWI-700370F:172:C7MWMANXX:3:1203:19427:93808	multidrug	gi:568797412:gb:AHE27856.1:|FEATURES|oprM|multidrug|oprM	0.999999994389	71.0	31	45.8	2.7e-06	1
TRANSCRIPTIONAL_REGULATORY_PROTEIN_CPXR_CPXR	85	117	HWI-700370F:172:C7MWMANXX:3:2104:10442:71391	unclassified	CP000675.2.gene1535.p01|FEATURES|transcriptional_regulatory_protein_CpxR_cpxR|unclassified|transcriptional_regulatory_protein_CpxR_cpxR	1.0	72.7	33	53.9	9.9e-09	1
MTRE	295	327	HWI-700370F:172:C7MWMANXX:3:2209:17181:89415	multidrug	NC_011035.1.6449630.p01|FEATURES|mtrE|multidrug|mtrE	1.0	78.8	33	53.1	1.7e-08	1
RPOB2	445	477	HWI-700370F:172:C7MWMANXX:3:1208:6638:12510	multidrug	BAD59497.1|FEATURES|rpoB2|multidrug|rpoB2	0.999999256634	84.8	33	66.2	1.9e-12	1
EMRK	286	318	HWI-700370F:172:C7MWMANXX:3:2215:11533:69344	multidrug	gi:742917254:ref:WP_039022713.1:|FEATURES|emrK|multidrug|emrK	0.999996260929	60.6	33	46.2	2.1e-06	1
ACRB	788	820	HWI-700370F:172:C7MWMANXX:3:2311:16857:13872	multidrug	gi:558560157:ref:WP_023491039.1:|FEATURES|acrB|multidrug|acrB	1.0	87.9	33	68.2	5.1e-13	1
APH(3')-IIB	199	231	HWI-700370F:172:C7MWMANXX:3:2106:17929:70224	aminoglycoside	HQ424460.1.gene1.p01|FEATURES|aph(3')-IIb|aminoglycoside|aph(3')-IIb	0.999999969855	69.7	33	47.8	7.1e-07	1
AMRB	447	479	HWI-700370F:172:C7MWMANXX:3:2113:12454:7531	multidrug	YP_001119417|FEATURES|amrB|multidrug|amrB	1.0	75.8	33	54.3	7.6e-09	1
MEXQ	558	590	HWI-700370F:172:C7MWMANXX:3:1109:10540:71264	multidrug	BAE06008.1|FEATURES|mexQ|multidrug|mexQ	1.0	75.8	33	55.5	3.4e-09	1
BPEF	969	1000	HWI-700370F:172:C7MWMANXX:3:2110:8015:94332	multidrug	YP_001025938|FEATURES|bpeF|multidrug|bpeF	1.0	84.4	32	57.4	9.0e-10	1
MEXF	779	810	HWI-700370F:172:C7MWMANXX:3:1108:9883:10601	multidrug	gi:489544697:ref:WP_003449357.1:|FEATURES|mexF|multidrug|mexF	1.0	78.1	32	54.7	5.8e-09	1
ADEB	357	389	HWI-700370F:172:C7MWMANXX:3:2315:13503:17351	multidrug	ZP_03823622|FEATURES|adeB|multidrug|adeB	1.0	90.9	33	61.6	4.7e-11	1
ACRB	355	387	HWI-700370F:172:C7MWMANXX:3:2306:3776:85758	multidrug	gi:447055218:ref:WP_001132474.1:|FEATURES|acrB|multidrug|acrB	1.0	84.8	33	58.9	3.1e-10	1
MEXF	368	400	HWI-700370F:172:C7MWMANXX:3:2313:7300:33701	multidrug	YP_001668745|FEATURES|mexF|multidrug|mexF	1.0	84.8	33	60.5	1.1e-10	1
SMES	255	286	HWI-700370F:172:C7MWMANXX:3:2310:10906:57279	multidrug	AAD51347.1|FEATURES|smeS|multidrug|smeS	0.999999252734	62.5	32	46.2	2.1e-06	1
MEXE	267	299	HWI-700370F:172:C7MWMANXX:3:1203:16209:60694	multidrug	YP_776583|FEATURES|mexE|multidrug|mexE	1.0	63.6	33	51.2	6.4e-08	1
TETP	48	80	HWI-700370F:172:C7MWMANXX:3:2303:14013:9331	tetracycline	NP_348076|FEATURES|tetP|tetracycline|tetP	0.999999867497	60.6	33	45.4	3.5e-06	1
TETP	77	109	HWI-700370F:172:C7MWMANXX:3:1202:19525:58862	tetracycline	YP_002850805|FEATURES|tetP|tetracycline|tetP	1.0	63.6	33	46.6	1.6e-06	1
RPOB2	436	468	HWI-700370F:172:C7MWMANXX:3:1308:11114:84965	multidrug	BAD59497.1|FEATURES|rpoB2|multidrug|rpoB2	0.999999370497	78.8	33	60.1	1.4e-10	1
ACRB	668	698	HWI-700370F:172:C7MWMANXX:3:2305:11121:26962	multidrug	CP002695.1.gene992.p01|FEATURES|acrB|multidrug|acrB	1.0	83.9	31	56.6	1.5e-09	1
ROSB	35	67	HWI-700370F:172:C7MWMANXX:3:2301:17720:64344	fosmidomycin	ZP_04631861|FEATURES|rosB|fosmidomycin|rosB	1.0	78.8	33	57.4	9.0e-10	1
BACA	25	57	HWI-700370F:172:C7MWMANXX:3:2210:21040:100913	bacitracin	ZP_04577926|FEATURES|bacA|bacitracin|bacA	1.0	87.9	33	58.5	4.0e-10	1
MULTIDRUG_ABC_TRANSPORTER	463	495	HWI-700370F:172:C7MWMANXX:3:1308:15968:71308	multidrug	gi:1031799645:ref:WP_064138838.1:|FEATURES|multidrug_ABC_transporter|multidrug|multidrug_ABC_transporter	1.0	69.7	33	51.2	6.4e-08	1
ACRA	255	287	HWI-700370F:172:C7MWMANXX:3:2114:1434:73329	multidrug	gi:555116142:gb:ESM59081.1:|FEATURES|acrA|multidrug|acrA	1.0	72.7	33	47.0	1.2e-06	1
OMPR	73	106	HWI-700370F:172:C7MWMANXX:3:1303:2151:2291	multidrug	gi:909830386:gb:AKU13184.1:|FEATURES|ompR|multidrug|ompR	0.99999144828	70.6	34	50.1	1.4e-07	1
PMRF	83	115	HWI-700370F:172:C7MWMANXX:3:1203:14777:66629	peptide	AAC75314.1|FEATURES|PmrF|peptide|PmrF	0.999999712971	72.7	33	49.7	1.9e-07	1
MACB	20	52	HWI-700370F:172:C7MWMANXX:3:1209:14683:55702	MLS	gi:1033064422:ref:WP_064375412.1:|FEATURES|macB|MLS|macB	0.999999673675	69.7	33	46.2	2.1e-06	1
MEXF	909	940	HWI-700370F:172:C7MWMANXX:3:2202:13438:80361	multidrug	YP_002800512|FEATURES|mexF|multidrug|mexF	1.0	71.9	32	52.0	3.8e-08	1
BACA	235	267	HWI-700370F:172:C7MWMANXX:3:2106:7848:57985	bacitracin	ZP_03265942|FEATURES|bacA|bacitracin|bacA	1.0	72.7	33	64.7	5.6e-12	1
VANH	229	260	HWI-700370F:172:C7MWMANXX:3:1215:18538:89926	glycopeptide	gi:746609237:ref:WP_039635344.1:|FEATURES|vanH|glycopeptide|vanH	0.999999428578	65.6	32	44.3	7.8e-06	1
OMPR	52	85	HWI-700370F:172:C7MWMANXX:3:1310:7021:7539	multidrug	gi:909830386:gb:AKU13184.1:|FEATURES|ompR|multidrug|ompR	0.999997802687	64.7	34	47.0	1.2e-06	1
ADEB	732	764	HWI-700370F:172:C7MWMANXX:3:1315:5136:76021	multidrug	gi:490792007:ref:WP_004654153.1:|FEATURES|adeB|multidrug|adeB	1.0	69.7	33	54.7	5.8e-09	1
MULTIDRUG_ABC_TRANSPORTER	498	530	HWI-700370F:172:C7MWMANXX:3:1315:5647:69509	multidrug	gi:664395661:ref:WP_030922045.1:|FEATURES|multidrug_ABC_transporter|multidrug|multidrug_ABC_transporter	1.0	63.6	33	44.7	6.0e-06	1
EMRB	51	82	HWI-700370F:172:C7MWMANXX:3:1312:20133:18740	multidrug	gi:895960539:ref:WP_049043311.1:|FEATURES|emrB|multidrug|emrB	0.99992755594	75.0	32	58.9	3.1e-10	1
ROSA	37	69	HWI-700370F:172:C7MWMANXX:3:2110:5168:91551	fosmidomycin	ZP_04623896|FEATURES|rosA|fosmidomycin|rosA	1.0	81.8	33	62.4	2.8e-11	1
VANR	87	118	HWI-700370F:172:C7MWMANXX:3:1106:16283:20440	glycopeptide	gi:983429529:ref:WP_060593182.1:|FEATURES|vanR|glycopeptide|vanR	1.0	62.5	32	46.2	2.1e-06	1
CFRC	102	133	HWI-700370F:172:C7MWMANXX:3:1301:12283:88014	phenicol	YP_001255356.1|FEATURES|cfrC|phenicol|cfrC	0.999999994336	65.6	32	52.4	2.9e-08	1
RPOB2	1025	1056	HWI-700370F:172:C7MWMANXX:3:1314:9322:36205	multidrug	BAD59497.1|FEATURES|rpoB2|multidrug|rpoB2	0.999999480465	90.6	32	67.4	8.6e-13	1
ABES	13	44	HWI-700370F:172:C7MWMANXX:3:1106:6241:66625	multidrug	NC_010410.6003348.p01|FEATURES|abeS|multidrug|abeS	0.999997625351	65.6	32	47.0	1.2e-06	1
MULTIDRUG_ABC_TRANSPORTER	856	887	HWI-700370F:172:C7MWMANXX:3:1207:6746:7850	multidrug	NC_010400.5984909.p01|FEATURES|multidrug_ABC_transporter|multidrug|multidrug_ABC_transporter	1.0	78.1	32	62.4	2.8e-11	1
BCRA	144	175	HWI-700370F:172:C7MWMANXX:3:1103:10085:42975	bacitracin	gi:542061059:gb:ERI11611.1:|FEATURES|bcrA|bacitracin|bcrA	0.999999216864	65.6	32	45.4	3.5e-06	1
MEXX	264	296	HWI-700370F:172:C7MWMANXX:3:1107:9373:35892	multidrug	gi:654269246:ref:WP_027784401.1:|FEATURES|mexX|multidrug|mexX	1.0	63.6	33	46.2	2.1e-06	1
MTRC	73	103	HWI-700370F:172:C7MWMANXX:3:2101:6974:80944	multidrug	NP_274719.1|FEATURES|mtrC|multidrug|mtrC	1.0	80.6	31	55.5	3.4e-09	1
DFRA21	105	136	HWI-700370F:172:C7MWMANXX:3:1109:5266:62713	diaminopyrimidine	ACR66838|FEATURES|dfrA21|diaminopyrimidine|dfrA21	0.999993466522	62.5	32	44.7	6.0e-06	1
KDPE	72	104	HWI-700370F:172:C7MWMANXX:3:2309:16818:66854	aminoglycoside	NP_415222.1|FEATURES|kdpE|aminoglycoside|kdpE	0.999995842828	84.8	33	61.2	6.2e-11	1
BACA	25	56	HWI-700370F:172:C7MWMANXX:3:1105:2871:51011	bacitracin	ZP_04577926|FEATURES|bacA|bacitracin|bacA	1.0	78.1	32	49.3	2.4e-07	1
ROSA	47	79	HWI-700370F:172:C7MWMANXX:3:2111:15586:50749	fosmidomycin	ZP_04612558|FEATURES|rosA|fosmidomycin|rosA	1.0	78.8	33	53.1	1.7e-08	1
CEOB	115	147	HWI-700370F:172:C7MWMANXX:3:1315:19157:66465	multidrug	AAB58161|FEATURES|ceoB|multidrug|ceoB	1.0	75.8	33	56.6	1.5e-09	1
GOLS	44	75	HWI-700370F:172:C7MWMANXX:3:1105:16723:8551	multidrug	NP_459349.1|FEATURES|golS|multidrug|golS	0.999997108133	62.5	32	44.3	7.8e-06	1
RPOB2	476	507	HWI-700370F:172:C7MWMANXX:3:2303:9954:94410	multidrug	BAD59497.1|FEATURES|rpoB2|multidrug|rpoB2	0.999999275032	71.9	32	55.5	3.4e-09	1
RPOB2	884	915	HWI-700370F:172:C7MWMANXX:3:2201:3165:58786	multidrug	BAD59497.1|FEATURES|rpoB2|multidrug|rpoB2	0.999999188497	68.8	32	52.0	3.8e-08	1
MEXF	991	1023	HWI-700370F:172:C7MWMANXX:3:2301:2462:42099	multidrug	gi:489294780:ref:WP_003202298.1:|FEATURES|mexF|multidrug|mexF	1.0	93.9	33	64.7	5.6e-12	1
MEXD	245	277	HWI-700370F:172:C7MWMANXX:3:1205:11833:30467	multidrug	YP_348488|FEATURES|mexD|multidrug|mexD	1.0	72.7	33	50.8	8.4e-08	1
GOLS	12	44	HWI-700370F:172:C7MWMANXX:3:1201:10989:55811	multidrug	NP_459349.1|FEATURES|golS|multidrug|golS	0.999997422739	63.6	33	46.2	2.1e-06	1
ADEF	411	442	HWI-700370F:172:C7MWMANXX:3:1211:11449:25291	multidrug	CAJ77856.1|FEATURES|adeF|multidrug|adeF	1.0	75.0	32	50.1	1.4e-07	1
KDPE	162	193	HWI-700370F:172:C7MWMANXX:3:2310:4597:73327	aminoglycoside	NP_415222.1|FEATURES|kdpE|aminoglycoside|kdpE	0.999986149656	65.6	32	48.5	4.2e-07	1
GOLS	43	75	HWI-700370F:172:C7MWMANXX:3:2114:1660:89821	multidrug	NP_459349.1|FEATURES|golS|multidrug|golS	0.999997482425	63.6	33	46.6	1.6e-06	1
ABES	46	78	HWI-700370F:172:C7MWMANXX:3:2208:17050:20844	multidrug	NC_010410.6003348.p01|FEATURES|abeS|multidrug|abeS	0.999999885151	63.6	33	52.0	3.8e-08	1
TETB	562	592	HWI-700370F:172:C7MWMANXX:3:2105:2951:37795	tetracycline	gi:499592337:ref:WP_011273071.1:|FEATURES|tetB|tetracycline|tetB	0.999999766754	64.5	31	45.4	3.5e-06	1
MULTIDRUG_ABC_TRANSPORTER	356	386	HWI-700370F:172:C7MWMANXX:3:2306:12225:27494	multidrug	NC_010400.5984909.p01|FEATURES|multidrug_ABC_transporter|multidrug|multidrug_ABC_transporter	1.0	90.3	31	58.9	3.1e-10	1
ROSB	28	60	HWI-700370F:172:C7MWMANXX:3:1315:17380:15980	fosmidomycin	gi:1001786599:ref:WP_061324791.1:|FEATURES|rosB|fosmidomycin|rosB	1.0	69.7	33	49.7	1.9e-07	1
ADEJ	553	585	HWI-700370F:172:C7MWMANXX:3:2105:6096:11641	multidrug	NC_011586.7045444.p01|FEATURES|adeJ|multidrug|adeJ	0.999999999999	66.7	33	47.0	1.2e-06	1
MDTC	377	408	HWI-700370F:172:C7MWMANXX:3:2109:5370:94817	multidrug	gi:446590225:ref:WP_000667571.1:|FEATURES|mdtC|multidrug|mdtC	1.0	96.9	32	61.6	4.7e-11	1
PBP-1A	174	206	HWI-700370F:172:C7MWMANXX:3:1115:17254:68226	beta-lactam	YP_001292390|FEATURES|PBP-1A|beta-lactam|PBP-1A	1.0	63.6	33	46.2	2.1e-06	1
ROSB	60	91	HWI-700370F:172:C7MWMANXX:3:1215:13188:12085	fosmidomycin	ZP_04638974|FEATURES|rosB|fosmidomycin|rosB	1.0	84.4	32	56.2	2.0e-09	1
KASUGAMYCIN_RESISTANCE_PROTEIN_KSGA	112	142	HWI-700370F:172:C7MWMANXX:3:1302:18447:52084	aminoglycoside	YP_001476958|FEATURES|kasugamycin_resistance_protein_ksgA|aminoglycoside|kasugamycin_resistance_protein_ksgA	1.0	74.2	31	55.5	3.4e-09	1
PATA	254	285	HWI-700370F:172:C7MWMANXX:3:2108:7804:46882	fluoroquinolone	NP_417544.5|FEATURES|patA|fluoroquinolone|patA	0.999996615747	68.8	32	47.4	9.3e-07	1
ABES	31	63	HWI-700370F:172:C7MWMANXX:3:1215:7299:14289	multidrug	NC_010410.6003348.p01|FEATURES|abeS|multidrug|abeS	0.99999998906	60.6	33	47.8	7.1e-07	1
RPOB2	878	910	HWI-700370F:172:C7MWMANXX:3:1116:5815:62708	multidrug	BAD59497.1|FEATURES|rpoB2|multidrug|rpoB2	0.999999165257	60.6	33	51.2	6.4e-08	1
TETA	443	474	HWI-700370F:172:C7MWMANXX:3:1104:2638:13411	tetracycline	gi:736993687:ref:WP_034989673.1:|FEATURES|tetA|tetracycline|tetA	0.999999999997	62.5	32	47.0	1.2e-06	1
MDTK	268	300	HWI-700370F:172:C7MWMANXX:3:1206:8997:97211	multidrug	gi:857587401:emb:CRL58909.1:|FEATURES|mdtK|multidrug|mdtK	0.999999983487	63.6	33	45.1	4.6e-06	1
MACB	144	176	HWI-700370F:172:C7MWMANXX:3:2306:16133:46469	MLS	gi:693106883:ref:WP_032260279.1:|FEATURES|macB|MLS|macB	1.0	66.7	33	47.8	7.1e-07	1
LRA	81	111	HWI-700370F:172:C7MWMANXX:3:1212:15370:27402	beta-lactam	EU408352.1.gene27.p01|FEATURES|LRA-13|beta-lactam|LRA	1.0	74.2	31	57.0	1.2e-09	1
VCC-1	209	239	HWI-700370F:172:C7MWMANXX:3:1101:19470:77115	beta-lactam	ALU64000|FEATURES|VCC-1|beta-lactam|VCC-1	0.999999999942	61.3	31	44.7	6.0e-06	1
MDTL	300	332	HWI-700370F:172:C7MWMANXX:3:2111:1272:59304	multidrug	gi:446988854:ref:WP_001066110.1:|FEATURES|mdtL|multidrug|mdtL	0.99999978616	66.7	33	48.1	5.4e-07	1
RIFAMPIN_MONOOXYGENASE	293	324	HWI-700370F:172:C7MWMANXX:3:1215:5386:43284	rifamycin	gi:490038603:ref:WP_003941026.1:|FEATURES|rifampin_monooxygenase|rifamycin|rifampin_monooxygenase	1.0	68.8	32	49.7	1.9e-07	1
ACRB	871	903	HWI-700370F:172:C7MWMANXX:3:1103:10774:13005	multidrug	gi:485731880:ref:WP_001359514.1:|FEATURES|acrB|multidrug|acrB	1.0	90.9	33	64.7	5.6e-12	1
RPOB2	889	920	HWI-700370F:172:C7MWMANXX:3:2304:8052:25585	multidrug	BAD59497.1|FEATURES|rpoB2|multidrug|rpoB2	0.999999247247	71.9	32	54.3	7.6e-09	1
ACRB	83	115	HWI-700370F:172:C7MWMANXX:3:2304:20498:91572	multidrug	ZP_04620400|FEATURES|acrB|multidrug|acrB	1.0	72.7	33	50.1	1.4e-07	1
OLEB	61	91	HWI-700370F:172:C7MWMANXX:3:2314:12618:9247	MLS	AAA50325|FEATURES|oleB|MLS|oleB	0.999999975444	64.5	31	45.4	3.5e-06	1
BPEF	177	207	HWI-700370F:172:C7MWMANXX:3:2104:14573:9172	multidrug	ZP_02357857|FEATURES|bpeF|multidrug|bpeF	1.0	90.3	31	59.3	2.4e-10	1
ADER	73	105	HWI-700370F:172:C7MWMANXX:3:1203:14642:64678	multidrug	ADM92605.1|FEATURES|adeR|multidrug|adeR	0.999996648272	66.7	33	48.1	5.4e-07	1
OLEC	14	45	HWI-700370F:172:C7MWMANXX:3:1209:19374:17135	MLS	AAA26793|FEATURES|oleC|MLS|oleC	0.999999989699	65.6	32	47.8	7.1e-07	1
TRUNCATED_PUTATIVE_RESPONSE_REGULATOR_ARLR	73	104	HWI-700370F:172:C7MWMANXX:3:2212:2903:40114	unclassified	HE999704.1.gene1528.p01|FEATURES|truncated_putative_response_regulator_ArlR|unclassified|truncated_putative_response_regulator_ArlR	1.0	65.6	32	52.8	2.2e-08	1
MDTE	333	365	HWI-700370F:172:C7MWMANXX:3:2212:6853:27768	multidrug	gi:657329748:ref:WP_029396991.1:|FEATURES|mdtE|multidrug|mdtE	1.0	63.6	33	49.3	2.4e-07	1
OMPR	182	212	HWI-700370F:172:C7MWMANXX:3:1204:13086:23797	multidrug	gi:909830386:gb:AKU13184.1:|FEATURES|ompR|multidrug|ompR	0.999998012029	77.4	31	53.9	9.9e-09	1
PBP-1A	150	182	HWI-700370F:172:C7MWMANXX:3:2105:12664:54984	beta-lactam	YP_001292390|FEATURES|PBP-1A|beta-lactam|PBP-1A	1.0	60.6	33	45.1	4.6e-06	1
MULTIDRUG_ABC_TRANSPORTER	489	520	HWI-700370F:172:C7MWMANXX:3:2103:14759:27634	multidrug	gi:497748188:ref:WP_010062372.1:|FEATURES|multidrug_ABC_transporter|multidrug|multidrug_ABC_transporter	1.0	65.6	32	47.8	7.1e-07	1
EMRY	31	62	HWI-700370F:172:C7MWMANXX:3:2311:19482:34994	tetracycline	BAA11237.1|FEATURES|emrY|tetracycline|emrY	0.999999832161	68.8	32	48.9	3.2e-07	1
MEXB	742	773	HWI-700370F:172:C7MWMANXX:3:1107:4161:37739	multidrug	gi:503722573:ref:WP_013956649.1:|FEATURES|mexB|multidrug|mexB	1.0	78.1	32	58.9	3.1e-10	1
ADEB	378	410	HWI-700370F:172:C7MWMANXX:3:2203:6148:49516	multidrug	ZP_03823622|FEATURES|adeB|multidrug|adeB	1.0	97.0	33	63.5	1.2e-11	1
CEOB	615	645	HWI-700370F:172:C7MWMANXX:3:1313:19944:15271	multidrug	gi:590120227:emb:CDN64284.1:|FEATURES|ceoB|multidrug|ceoB	1.0	90.3	31	61.6	4.7e-11	1
ADEB	358	390	HWI-700370F:172:C7MWMANXX:3:1303:20745:49994	multidrug	gi:820799228:ref:WP_046760544.1:|FEATURES|adeB|multidrug|adeB	1.0	93.9	33	62.0	3.6e-11	1
EFRB	308	340	HWI-700370F:172:C7MWMANXX:3:2116:6444:72866	multidrug	CDO61516.1|FEATURES|efrB|multidrug|efrB	0.999998972041	60.6	33	44.7	6.0e-06	1
MEXF	438	470	HWI-700370F:172:C7MWMANXX:3:1106:20413:36067	multidrug	gi:505289664:ref:WP_015476766.1:|FEATURES|mexF|multidrug|mexF	1.0	81.8	33	60.5	1.1e-10	1
MDTF	956	988	HWI-700370F:172:C7MWMANXX:3:1211:19919:68076	multidrug	YP_002384138|FEATURES|mdtF|multidrug|mdtF	1.0	81.8	33	55.1	4.4e-09	1
CPXA	384	416	HWI-700370F:172:C7MWMANXX:3:2213:16421:62222	aminoglycoside:aminocoumarin	NP_312864.1|FEATURES|cpxA|aminoglycoside:aminocoumarin|cpxA	0.999844799503	63.6	33	52.8	2.2e-08	1
MEXP	325	356	HWI-700370F:172:C7MWMANXX:3:2101:5854:58949	multidrug	BAE06007.1|FEATURES|mexP|multidrug|mexP	0.999998114249	68.8	32	52.4	2.9e-08	1
CEOB	168	200	HWI-700370F:172:C7MWMANXX:3:2104:13720:82871	multidrug	gi:590120227:emb:CDN64284.1:|FEATURES|ceoB|multidrug|ceoB	1.0	81.8	33	61.6	4.7e-11	1
MEXD	321	352	HWI-700370F:172:C7MWMANXX:3:2315:11482:51717	multidrug	YP_608682|FEATURES|mexD|multidrug|mexD	0.999999817931	62.5	32	48.1	5.4e-07	1
OPRM	143	174	HWI-700370F:172:C7MWMANXX:3:1301:19854:88628	multidrug	NC_008702.1.4606278.p01|FEATURES|oprM|multidrug|oprM	0.999999099586	71.9	32	47.8	7.1e-07	1
TETA	45	75	HWI-700370F:172:C7MWMANXX:3:1104:5019:77770	tetracycline	NC_010410.6003291.p01|FEATURES|tetA|tetracycline|tetA	1.0	67.7	31	45.1	4.6e-06	1
VANR	75	106	HWI-700370F:172:C7MWMANXX:3:2213:14828:31649	glycopeptide	gi:1045412091:ref:WP_065484665.1:|FEATURES|vanR|glycopeptide|vanR	1.0	68.8	32	51.6	4.9e-08	1
ROSB	293	324	HWI-700370F:172:C7MWMANXX:3:1110:16131:25964	fosmidomycin	gi:318604694:emb:CBY26192.1:|FEATURES|rosB|fosmidomycin|rosB	1.0	71.9	32	51.2	6.4e-08	1
MULTIDRUG_ABC_TRANSPORTER	483	513	HWI-700370F:172:C7MWMANXX:3:2305:11644:26705	multidrug	gi:1033217078:gb:OAR27197.1:|FEATURES|multidrug_ABC_transporter|multidrug|multidrug_ABC_transporter	1.0	67.7	31	49.7	1.9e-07	1
SMEE	694	725	HWI-700370F:172:C7MWMANXX:3:1110:18693:22911	multidrug	YP_002706077|FEATURES|smeE|multidrug|smeE	1.0	75.0	32	50.4	1.1e-07	1
MEXK	952	982	HWI-700370F:172:C7MWMANXX:3:2108:15575:30859	multidrug	AAG07064.1|FEATURES|MexK|multidrug|MexK	0.999999395929	80.6	31	51.6	4.9e-08	1
QACH	34	66	HWI-700370F:172:C7MWMANXX:3:2312:12917:33662	fluoroquinolone	AAZ42322.1|FEATURES|qacH|fluoroquinolone|qacH	0.985995798606	63.6	33	53.5	1.3e-08	1
TRANSCRIPTIONAL_REGULATORY_PROTEIN_CPXR_CPXR	83	113	HWI-700370F:172:C7MWMANXX:3:1107:18429:56789	unclassified	CP000675.2.gene1535.p01|FEATURES|transcriptional_regulatory_protein_CpxR_cpxR|unclassified|transcriptional_regulatory_protein_CpxR_cpxR	0.844451892019	80.6	31	54.7	5.8e-09	1
TRANSCRIPTIONAL_REGULATORY_PROTEIN_CPXR_CPXR	73	103	HWI-700370F:172:C7MWMANXX:3:2106:16717:18444	unclassified	CP000675.2.gene1535.p01|FEATURES|transcriptional_regulatory_protein_CpxR_cpxR|unclassified|transcriptional_regulatory_protein_CpxR_cpxR	1.0	77.4	31	59.7	1.8e-10	1
MAJOR_FACILITATOR_SUPERFAMILY_TRANSPORTER	50	81	HWI-700370F:172:C7MWMANXX:3:2216:3614:12778	multidrug	NC_010410.6002639.p01|FEATURES|major_facilitator_superfamily_transporter|multidrug|major_facilitator_superfamily_transporter	0.999999999968	71.9	32	50.8	8.4e-08	1
TRIC	450	482	HWI-700370F:172:C7MWMANXX:3:2214:11711:98015	triclosan	NP_248848.1|FEATURES|TriC|triclosan|TriC	0.99999995162	60.6	33	45.8	2.7e-06	1
MEXD	316	347	HWI-700370F:172:C7MWMANXX:3:1111:13256:93284	multidrug	gi:1011729993:ref:WP_062573631.1:|FEATURES|mexD|multidrug|mexD	1.0	75.0	32	56.2	2.0e-09	1
VANR	71	102	HWI-700370F:172:C7MWMANXX:3:2104:20933:59964	glycopeptide	gi:950257734:ref:WP_057294159.1:|FEATURES|vanR|glycopeptide|vanR	1.0	65.6	32	51.2	6.4e-08	1
MACB	142	173	HWI-700370F:172:C7MWMANXX:3:1107:16117:17932	MLS	gi:746243059:ref:WP_039291473.1:|FEATURES|macB|MLS|macB	1.0	75.0	32	51.6	4.9e-08	1
ACRB	617	649	HWI-700370F:172:C7MWMANXX:3:2111:12364:57964	multidrug	AAQ21216|FEATURES|acrB|multidrug|acrB	1.0	75.8	33	57.0	1.2e-09	1
ADEB	179	209	HWI-700370F:172:C7MWMANXX:3:1215:12960:15308	multidrug	gi:490792007:ref:WP_004654153.1:|FEATURES|adeB|multidrug|adeB	1.0	71.0	31	50.4	1.1e-07	1
TETA	444	474	HWI-700370F:172:C7MWMANXX:3:1303:10439:57168	tetracycline	gi:736993687:ref:WP_034989673.1:|FEATURES|tetA|tetracycline|tetA	0.999999999986	61.3	31	44.7	6.0e-06	1
SMER	74	105	HWI-700370F:172:C7MWMANXX:3:2310:16553:65931	multidrug	AAD51348.1|FEATURES|smeR|multidrug|smeR	0.999999592482	65.6	32	49.3	2.4e-07	1
ADEB	357	389	HWI-700370F:172:C7MWMANXX:3:2109:16376:19585	multidrug	ZP_03823622|FEATURES|adeB|multidrug|adeB	1.0	90.9	33	61.6	4.7e-11	1
MULTIDRUG_ABC_TRANSPORTER	190	222	HWI-700370F:172:C7MWMANXX:3:1313:9708:60366	multidrug	NC_010400.5984909.p01|FEATURES|multidrug_ABC_transporter|multidrug|multidrug_ABC_transporter	1.0	84.8	33	57.4	9.0e-10	1
KASUGAMYCIN_RESISTANCE_PROTEIN_KSGA	129	160	HWI-700370F:172:C7MWMANXX:3:1211:18886:3208	aminoglycoside	YP_001476958|FEATURES|kasugamycin_resistance_protein_ksgA|aminoglycoside|kasugamycin_resistance_protein_ksgA	1.0	65.6	32	47.4	9.3e-07	1
VANR	84	114	HWI-700370F:172:C7MWMANXX:3:1304:2905:43697	glycopeptide	gi:1045412091:ref:WP_065484665.1:|FEATURES|vanR|glycopeptide|vanR	0.999999988765	67.7	31	47.0	1.2e-06	1
OMPR	57	91	HWI-700370F:172:C7MWMANXX:3:2201:1640:59567	multidrug	gi:909830386:gb:AKU13184.1:|FEATURES|ompR|multidrug|ompR	0.999997963936	68.6	35	51.6	4.9e-08	1
RIFAMPIN_MONOOXYGENASE	280	310	HWI-700370F:172:C7MWMANXX:3:1314:17515:36360	rifamycin	gi:663760960:ref:WP_030535072.1:|FEATURES|rifampin_monooxygenase|rifamycin|rifampin_monooxygenase	1.0	61.3	31	50.1	1.4e-07	1
MULTIDRUG_ABC_TRANSPORTER	565	596	HWI-700370F:172:C7MWMANXX:3:1214:1594:89928	multidrug	NC_010400.5984909.p01|FEATURES|multidrug_ABC_transporter|multidrug|multidrug_ABC_transporter	1.0	84.4	32	60.1	1.4e-10	1
NMCR	123	155	HWI-700370F:172:C7MWMANXX:3:2207:1831:26418	beta-lactam	CAA79966.1|FEATURES|NmcR|beta-lactam|NmcR	0.999999991555	60.6	33	47.4	9.3e-07	1
METALLO-BETA-LACTAMASE	225	257	HWI-700370F:172:C7MWMANXX:3:2210:1395:65400	beta-lactam	gi:753782858:ref:WP_041538501.1:|FEATURES|metallo-beta-lactamase|beta-lactam|metallo-beta-lactamase	1.0	84.8	33	63.5	1.2e-11	1
EMRA	320	352	HWI-700370F:172:C7MWMANXX:3:2309:13356:47897	multidrug	gi:695720550:ref:WP_032648001.1:|FEATURES|emrA|multidrug|emrA	1.0	69.7	33	48.5	4.2e-07	1
ROSB	40	71	HWI-700370F:172:C7MWMANXX:3:2101:5409:85756	fosmidomycin	gi:1001786599:ref:WP_061324791.1:|FEATURES|rosB|fosmidomycin|rosB	1.0	78.1	32	53.5	1.3e-08	1
ROSB	239	271	HWI-700370F:172:C7MWMANXX:3:2214:11294:88673	fosmidomycin	ZP_04631861|FEATURES|rosB|fosmidomycin|rosB	1.0	81.8	33	57.8	6.9e-10	1
MEXF	667	698	HWI-700370F:172:C7MWMANXX:3:1108:4520:9601	multidrug	gi:489544697:ref:WP_003449357.1:|FEATURES|mexF|multidrug|mexF	1.0	78.1	32	58.9	3.1e-10	1
MTRD	373	405	HWI-700370F:172:C7MWMANXX:3:2107:5971:55029	multidrug	NP_274718.1|FEATURES|mtrD|multidrug|mtrD	1.0	87.9	33	58.5	4.0e-10	1
RPOB2	1044	1076	HWI-700370F:172:C7MWMANXX:3:2306:18369:18879	multidrug	BAD59497.1|FEATURES|rpoB2|multidrug|rpoB2	0.999999116178	87.9	33	66.2	1.9e-12	1
BASS	236	267	HWI-700370F:172:C7MWMANXX:3:1103:15664:30610	peptide	AEX49906.1|FEATURES|basS|peptide|basS	0.99999993708	65.6	32	46.2	2.1e-06	1
ADEB	161	191	HWI-700370F:172:C7MWMANXX:3:2216:10546:74342	multidrug	gi:446910349:ref:WP_000987605.1:|FEATURES|adeB|multidrug|adeB	1.0	71.0	31	54.7	5.8e-09	1
TAEA	352	383	HWI-700370F:172:C7MWMANXX:3:2304:15748:6242	pleuromutilin	APB03219.1|FEATURES|TaeA|pleuromutilin|TaeA	0.999795423842	62.5	32	45.8	2.7e-06	1
TETB(46)	544	574	HWI-700370F:172:C7MWMANXX:3:1213:13976:8917	tetracycline	AET10445.1|FEATURES|tetB(46)|tetracycline|tetB(46)	0.999999918032	64.5	31	47.8	7.1e-07	1
MSRC	25	55	HWI-700370F:172:C7MWMANXX:3:1105:9077:11388	MLS	gi:488243106:ref:WP_002314314.1:|FEATURES|msrC|MLS|msrC	0.999999827739	64.5	31	45.1	4.6e-06	1
MEXE	63	95	HWI-700370F:172:C7MWMANXX:3:1308:20126:89046	multidrug	gi:667783307:ref:WP_031401782.1:|FEATURES|mexE|multidrug|mexE	1.0	72.7	33	49.7	1.9e-07	1
ACRB	19	50	HWI-700370F:172:C7MWMANXX:3:1312:20306:64634	multidrug	CP002695.1.gene992.p01|FEATURES|acrB|multidrug|acrB	1.0	68.8	32	49.7	1.9e-07	1
EMRY	62	93	HWI-700370F:172:C7MWMANXX:3:2113:5592:39693	tetracycline	BAA11237.1|FEATURES|emrY|tetracycline|emrY	0.948535494366	65.6	32	48.9	3.2e-07	1
ADEJ	553	585	HWI-700370F:172:C7MWMANXX:3:1115:11221:32719	multidrug	NC_011586.7045444.p01|FEATURES|adeJ|multidrug|adeJ	0.999999999999	66.7	33	47.0	1.2e-06	1
COB(I)ALAMIN_ADENOLSYLTRANSFERASE	26	57	HWI-700370F:172:C7MWMANXX:3:2113:9960:23358	unclassified	gi:771454993:ref:WP_045149547.1:|FEATURES|cob(I)alamin_adenolsyltransferase|unclassified|cob(I)alamin_adenolsyltransferase	1.0	62.5	32	46.6	1.6e-06	1
EMRB	399	431	HWI-700370F:172:C7MWMANXX:3:2304:14148:16484	multidrug	gi:487359475:ref:WP_001634621.1:|FEATURES|emrB|multidrug|emrB	0.999987370156	66.7	33	50.8	8.4e-08	1
ADEL	121	152	HWI-700370F:172:C7MWMANXX:3:1116:2506:81890	multidrug	ALH22601.1|FEATURES|adeL|multidrug|adeL	0.99999895245	65.6	32	45.8	2.7e-06	1
TRIC	111	143	HWI-700370F:172:C7MWMANXX:3:2111:9405:47330	triclosan	NP_248848.1|FEATURES|TriC|triclosan|TriC	0.999999942831	72.7	33	57.8	6.9e-10	1
OXA	36	68	HWI-700370F:172:C7MWMANXX:3:1314:17984:32461	beta-lactam	AJP77058|FEATURES|MSI-OXA|beta-lactam|OXA	0.999999994168	78.8	33	59.3	2.4e-10	1
MULTIDRUG_ABC_TRANSPORTER	168	200	HWI-700370F:172:C7MWMANXX:3:2310:7738:22556	multidrug	NC_010400.5984909.p01|FEATURES|multidrug_ABC_transporter|multidrug|multidrug_ABC_transporter	1.0	87.9	33	62.4	2.8e-11	1
TETP	77	109	HWI-700370F:172:C7MWMANXX:3:1313:20030:49821	tetracycline	YP_002850805|FEATURES|tetP|tetracycline|tetP	1.0	63.6	33	46.6	1.6e-06	1
RPOB2	426	458	HWI-700370F:172:C7MWMANXX:3:2210:5088:4424	multidrug	BAD59497.1|FEATURES|rpoB2|multidrug|rpoB2	0.999999290497	75.8	33	56.2	2.0e-09	1
MEXD	326	358	HWI-700370F:172:C7MWMANXX:3:1212:15138:12133	multidrug	gi:489210576:ref:WP_003119403.1:|FEATURES|mexD|multidrug|mexD	1.0	63.6	33	53.9	9.9e-09	1
METALLO-BETA-LACTAMASE	88	120	HWI-700370F:172:C7MWMANXX:3:1116:18857:72194	beta-lactam	gi:499222460:ref:WP_010920000.1:|FEATURES|metallo-beta-lactamase|beta-lactam|metallo-beta-lactamase	1.0	90.9	33	68.6	3.9e-13	1
TRIC	972	1003	HWI-700370F:172:C7MWMANXX:3:1106:6693:35564	triclosan	NP_248848.1|FEATURES|TriC|triclosan|TriC	0.99999979755	84.4	32	52.8	2.2e-08	1
MDTF	377	409	HWI-700370F:172:C7MWMANXX:3:2304:3828:79714	multidrug	gi:643605601:ref:WP_025238134.1:|FEATURES|mdtF|multidrug|mdtF	1.0	87.9	33	58.5	4.0e-10	1
OPRM	162	194	HWI-700370F:172:C7MWMANXX:3:2107:1383:35317	multidrug	NC_008702.1.4606278.p01|FEATURES|oprM|multidrug|oprM	0.999999040871	60.6	33	45.8	2.7e-06	1
RPOB2	780	812	HWI-700370F:172:C7MWMANXX:3:1211:16966:74787	multidrug	BAD59497.1|FEATURES|rpoB2|multidrug|rpoB2	0.999999340053	84.8	33	58.5	4.0e-10	1
TETA	444	474	HWI-700370F:172:C7MWMANXX:3:2104:9285:55345	tetracycline	gi:736993687:ref:WP_034989673.1:|FEATURES|tetA|tetracycline|tetA	0.999999999996	64.5	31	46.2	2.1e-06	1
MULTIDRUG_ABC_TRANSPORTER	550	581	HWI-700370F:172:C7MWMANXX:3:1113:1274:53035	multidrug	gi:817122037:ref:WP_046494699.1:|FEATURES|multidrug_ABC_transporter|multidrug|multidrug_ABC_transporter	0.999999999998	65.6	32	48.9	3.2e-07	1
OMPR	8	38	HWI-700370F:172:C7MWMANXX:3:1105:5332:16417	multidrug	NC_008702.1.4607594.p01|FEATURES|ompR|multidrug|ompR	0.999999998972	77.4	31	49.7	1.9e-07	1
ACRB	457	489	HWI-700370F:172:C7MWMANXX:3:2113:4154:48042	multidrug	gi:497324874:ref:WP_009639087.1:|FEATURES|acrB|multidrug|acrB	1.0	90.9	33	62.0	3.6e-11	1
MULTIDRUG_ABC_TRANSPORTER	46	78	HWI-700370F:172:C7MWMANXX:3:1105:2060:83631	multidrug	NC_010400.5984909.p01|FEATURES|multidrug_ABC_transporter|multidrug|multidrug_ABC_transporter	1.0	90.9	33	61.2	6.2e-11	1
ARNA	381	413	HWI-700370F:172:C7MWMANXX:3:1313:6163:86935	polymyxin	gi:510924105:ref:WP_016244890.1:|FEATURES|arnA|polymyxin|arnA	0.965888906327	84.8	33	60.8	8.1e-11	1
BACA	171	203	HWI-700370F:172:C7MWMANXX:3:1304:17600:95973	bacitracin	Q9I2E5|FEATURES|bacA|bacitracin|bacA	1.0	90.9	33	63.2	1.6e-11	1
MEXE	186	218	HWI-700370F:172:C7MWMANXX:3:2311:10040:42679	multidrug	YP_002100653|FEATURES|mexE|multidrug|mexE	1.0	69.7	33	48.5	4.2e-07	1
ADER	59	91	HWI-700370F:172:C7MWMANXX:3:1315:19178:42851	multidrug	ADM92605.1|FEATURES|adeR|multidrug|adeR	0.99999640716	60.6	33	46.6	1.6e-06	1
TETT	64	95	HWI-700370F:172:C7MWMANXX:3:1211:10338:85658	tetracycline	L42544.gene.p01|FEATURES|tetT|tetracycline|tetT	0.999999999969	62.5	32	47.8	7.1e-07	1
EMRB	40	72	HWI-700370F:172:C7MWMANXX:3:2105:13195:29817	multidrug	gi:924625749:ref:WP_053529696.1:|FEATURES|emrB|multidrug|emrB	0.999815201147	75.8	33	58.5	4.0e-10	1
MULTIDRUG_ABC_TRANSPORTER	453	485	HWI-700370F:172:C7MWMANXX:3:1315:9054:55558	multidrug	gi:516001066:ref:WP_017431649.1:|FEATURES|multidrug_ABC_transporter|multidrug|multidrug_ABC_transporter	1.0	63.6	33	47.4	9.3e-07	1
KASUGAMYCIN_RESISTANCE_PROTEIN_KSGA	108	139	HWI-700370F:172:C7MWMANXX:3:2114:4105:10937	aminoglycoside	YP_001476958|FEATURES|kasugamycin_resistance_protein_ksgA|aminoglycoside|kasugamycin_resistance_protein_ksgA	1.0	68.8	32	53.5	1.3e-08	1
MEXE	80	111	HWI-700370F:172:C7MWMANXX:3:2212:20584:20806	multidrug	gi:667783307:ref:WP_031401782.1:|FEATURES|mexE|multidrug|mexE	1.0	84.4	32	55.5	3.4e-09	1
EMRE	62	93	HWI-700370F:172:C7MWMANXX:3:1116:8135:84751	multidrug	CP001138.1.gene1489.p01|FEATURES|emrE|multidrug|emrE	0.999999913686	68.8	32	52.8	2.2e-08	1
ACRB	980	1012	HWI-700370F:172:C7MWMANXX:3:1112:19959:83451	multidrug	gi:503341948:ref:WP_013576609.1:|FEATURES|acrB|multidrug|acrB	1.0	81.8	33	57.8	6.9e-10	1
MEXD	293	323	HWI-700370F:172:C7MWMANXX:3:2202:8417:27577	multidrug	gi:499256187:ref:WP_010953727.1:|FEATURES|mexD|multidrug|mexD	0.999999946123	64.5	31	45.1	4.6e-06	1
RPOB2	771	802	HWI-700370F:172:C7MWMANXX:3:2109:6301:99202	multidrug	BAD59497.1|FEATURES|rpoB2|multidrug|rpoB2	0.999999256634	81.2	32	54.7	5.8e-09	1
ACRB	426	457	HWI-700370F:172:C7MWMANXX:3:2102:16362:69769	multidrug	YP_454364|FEATURES|acrB|multidrug|acrB	1.0	87.5	32	58.2	5.2e-10	1
ACRF	90	122	HWI-700370F:172:C7MWMANXX:3:2310:5432:73035	multidrug	CP000647.1.gene3710.p01|FEATURES|acrF|multidrug|acrF	1.0	84.8	33	57.0	1.2e-09	1
ROSA	220	252	HWI-700370F:172:C7MWMANXX:3:2111:15648:5304	fosmidomycin	YP_001477378|FEATURES|rosA|fosmidomycin|rosA	0.999999999243	63.6	33	45.8	2.7e-06	1
MEXC	61	92	HWI-700370F:172:C7MWMANXX:3:1208:4151:22808	multidrug	NP_521874|FEATURES|mexC|multidrug|mexC	0.999999999958	75.0	32	51.2	6.4e-08	1
METALLO-BETA-LACTAMASE	60	92	HWI-700370F:172:C7MWMANXX:3:2206:13227:50577	beta-lactam	gi:499222460:ref:WP_010920000.1:|FEATURES|metallo-beta-lactamase|beta-lactam|metallo-beta-lactamase	1.0	72.7	33	53.5	1.3e-08	1
MULTIDRUG_ABC_TRANSPORTER	459	490	HWI-700370F:172:C7MWMANXX:3:2313:13789:36951	multidrug	gi:896355182:ref:WP_049310020.1:|FEATURES|multidrug_ABC_transporter|multidrug|multidrug_ABC_transporter	1.0	68.8	32	49.7	1.9e-07	1
OPTRA	202	233	HWI-700370F:172:C7MWMANXX:3:1106:2435:45114	oxazolidinone	AKA86814|FEATURES|optrA|oxazolidinone|optrA	0.999350138784	62.5	32	49.7	1.9e-07	1
MULTIDRUG_ABC_TRANSPORTER	532	563	HWI-700370F:172:C7MWMANXX:3:1316:6306:81877	multidrug	gi:496018010:ref:WP_008742581.1:|FEATURES|multidrug_ABC_transporter|multidrug|multidrug_ABC_transporter	0.999999999902	65.6	32	47.4	9.3e-07	1
MEXD	171	201	HWI-700370F:172:C7MWMANXX:3:1211:15513:7005	multidrug	gi:852273548:ref:WP_048328542.1:|FEATURES|mexD|multidrug|mexD	1.0	67.7	31	47.4	9.3e-07	1
EMRB	61	93	HWI-700370F:172:C7MWMANXX:3:1307:20292:90080	multidrug	gi:489922618:ref:WP_003825966.1:|FEATURES|emrB|multidrug|emrB	0.999922477956	66.7	33	50.4	1.1e-07	1
ACRB	9	41	HWI-700370F:172:C7MWMANXX:3:2210:11554:26699	multidrug	gi:497324874:ref:WP_009639087.1:|FEATURES|acrB|multidrug|acrB	1.0	72.7	33	54.7	5.8e-09	1
AXYY	457	489	HWI-700370F:172:C7MWMANXX:3:2302:10634:66335	multidrug	EGP45231.1|FEATURES|AxyY|multidrug|AxyY	1.0	81.8	33	56.6	1.5e-09	1
EMRB	245	277	HWI-700370F:172:C7MWMANXX:3:1116:11283:55853	multidrug	gi:916815475:ref:WP_051422531.1:|FEATURES|emrB|multidrug|emrB	0.999991140558	63.6	33	44.3	7.8e-06	1
GOLS	44	75	HWI-700370F:172:C7MWMANXX:3:1116:12613:37189	multidrug	NP_459349.1|FEATURES|golS|multidrug|golS	0.999997422739	65.6	32	46.2	2.1e-06	1
ADEB	215	247	HWI-700370F:172:C7MWMANXX:3:2312:15224:15052	multidrug	gi:490846690:ref:WP_004708753.1:|FEATURES|adeB|multidrug|adeB	1.0	63.6	33	49.3	2.4e-07	1
MULTIDRUG_ABC_TRANSPORTER	373	404	HWI-700370F:172:C7MWMANXX:3:1202:4119:91653	multidrug	gi:920538074:ref:WP_052996048.1:|FEATURES|multidrug_ABC_transporter|multidrug|multidrug_ABC_transporter	1.0	65.6	32	48.9	3.2e-07	1
EMRA	258	290	HWI-700370F:172:C7MWMANXX:3:1208:8034:3313	multidrug	gi:639824866:ref:WP_024748482.1:|FEATURES|emrA|multidrug|emrA	0.98466120488	63.6	33	52.0	3.8e-08	1
BACA	45	77	HWI-700370F:172:C7MWMANXX:3:1314:8071:68204	bacitracin	YP_970399|FEATURES|bacA|bacitracin|bacA	1.0	97.0	33	67.0	1.1e-12	1
PENA	414	445	HWI-700370F:172:C7MWMANXX:3:2316:17387:35762	beta-lactam	CAD70592|FEATURES|penA|beta-lactam|penA	1.0	62.5	32	46.6	1.6e-06	1
RPOB2	735	766	HWI-700370F:172:C7MWMANXX:3:2103:16576:80117	multidrug	BAD59497.1|FEATURES|rpoB2|multidrug|rpoB2	0.999999210055	78.1	32	52.8	2.2e-08	1
MDTL	302	332	HWI-700370F:172:C7MWMANXX:3:1116:11574:45678	multidrug	gi:446988854:ref:WP_001066110.1:|FEATURES|mdtL|multidrug|mdtL	0.999998448923	71.0	31	47.4	9.3e-07	1
ADEB	907	939	HWI-700370F:172:C7MWMANXX:3:1312:1158:90872	multidrug	gi:446910355:ref:WP_000987611.1:|FEATURES|adeB|multidrug|adeB	1.0	81.8	33	57.0	1.2e-09	1
EMRA	317	347	HWI-700370F:172:C7MWMANXX:3:1109:13674:47250	multidrug	gi:695720550:ref:WP_032648001.1:|FEATURES|emrA|multidrug|emrA	1.0	74.2	31	48.5	4.2e-07	1
ROSB	34	66	HWI-700370F:172:C7MWMANXX:3:1314:10107:56275	fosmidomycin	gi:1001786599:ref:WP_061324791.1:|FEATURES|rosB|fosmidomycin|rosB	1.0	78.8	33	55.5	3.4e-09	1
ACRB	42	74	HWI-700370F:172:C7MWMANXX:3:2110:12786:83556	multidrug	gi:446414955:ref:WP_000492810.1:|FEATURES|acrB|multidrug|acrB	1.0	78.8	33	53.9	9.9e-09	1
MEXF	577	609	HWI-700370F:172:C7MWMANXX:3:1116:2591:71448	multidrug	gi:505289664:ref:WP_015476766.1:|FEATURES|mexF|multidrug|mexF	1.0	81.8	33	56.6	1.5e-09	1
RPOB2	786	818	HWI-700370F:172:C7MWMANXX:3:1307:18014:55423	multidrug	BAD59497.1|FEATURES|rpoB2|multidrug|rpoB2	0.999999355891	84.8	33	59.3	2.4e-10	1
EMRB-QACA_FAMILY_MAJOR_FACILITATOR_TRANSPORTER	305	337	HWI-700370F:172:C7MWMANXX:3:1107:12583:35990	multidrug	EU408347.1.gene6.p01|FEATURES|EmrB-QacA_family_major_facilitator_transporter|multidrug|EmrB-QacA_family_major_facilitator_transporter	0.999998085046	63.6	33	50.4	1.1e-07	1
DFRC	21	51	HWI-700370F:172:C7MWMANXX:3:2115:10335:11329	diaminopyrimidine	AAO04716.1|FEATURES|dfrC|diaminopyrimidine|dfrC	0.999996961332	67.7	31	52.0	3.8e-08	1
OMPR	170	201	HWI-700370F:172:C7MWMANXX:3:1309:6951:10005	multidrug	gi:909830386:gb:AKU13184.1:|FEATURES|ompR|multidrug|ompR	0.999998059025	81.2	32	55.8	2.6e-09	1
EMRA	282	314	HWI-700370F:172:C7MWMANXX:3:1103:8613:28225	multidrug	gi:506486765:ref:WP_015963310.1:|FEATURES|emrA|multidrug|emrA	0.983940046137	60.6	33	49.7	1.9e-07	1
MACB	129	160	HWI-700370F:172:C7MWMANXX:3:1206:8099:37194	MLS	YP_002382193|FEATURES|macB|MLS|macB	0.999999999512	62.5	32	45.4	3.5e-06	1
ROSB	199	231	HWI-700370F:172:C7MWMANXX:3:1216:12240:58678	fosmidomycin	YP_001477377|FEATURES|rosB|fosmidomycin|rosB	0.999999999081	60.6	33	47.0	1.2e-06	1
ROSB	199	230	HWI-700370F:172:C7MWMANXX:3:1315:12890:94419	fosmidomycin	ZP_04612557|FEATURES|rosB|fosmidomycin|rosB	1.0	71.9	32	48.1	5.4e-07	1
MACB	26	57	HWI-700370F:172:C7MWMANXX:3:2315:1610:85154	MLS	gi:639209604:ref:WP_024547784.1:|FEATURES|macB|MLS|macB	1.0	68.8	32	46.6	1.6e-06	1
ADEB	359	391	HWI-700370F:172:C7MWMANXX:3:2212:12242:37236	multidrug	ZP_03823622|FEATURES|adeB|multidrug|adeB	1.0	90.9	33	60.8	8.1e-11	1
MEXC	139	171	HWI-700370F:172:C7MWMANXX:3:2107:2192:23354	multidrug	gi:655471138:ref:WP_028854053.1:|FEATURES|mexC|multidrug|mexC	0.999998750667	84.8	33	57.8	6.9e-10	1
MDTC	385	417	HWI-700370F:172:C7MWMANXX:3:2203:6147:90539	multidrug	gi:446590225:ref:WP_000667571.1:|FEATURES|mdtC|multidrug|mdtC	1.0	66.7	33	50.1	1.4e-07	1
ADEB	154	185	HWI-700370F:172:C7MWMANXX:3:1215:10789:87462	multidrug	gi:446910349:ref:WP_000987605.1:|FEATURES|adeB|multidrug|adeB	1.0	65.6	32	48.9	3.2e-07	1
MEXE	68	100	HWI-700370F:172:C7MWMANXX:3:1207:19729:3772	multidrug	gi:491562557:ref:WP_005420143.1:|FEATURES|mexE|multidrug|mexE	0.999998043116	60.6	33	46.6	1.6e-06	1
OMPR	62	96	HWI-700370F:172:C7MWMANXX:3:1207:5615:64918	multidrug	gi:909830386:gb:AKU13184.1:|FEATURES|ompR|multidrug|ompR	0.999997963936	65.7	35	51.6	4.9e-08	1
MEXQ	1004	1034	HWI-700370F:172:C7MWMANXX:3:1107:8856:32268	multidrug	BAE06008.1|FEATURES|mexQ|multidrug|mexQ	1.0	90.3	31	58.5	4.0e-10	1
MEXF	263	294	HWI-700370F:172:C7MWMANXX:3:1111:5822:73261	multidrug	gi:780147796:ref:WP_045491627.1:|FEATURES|mexF|multidrug|mexF	1.0	84.4	32	56.2	2.0e-09	1
DFRA3	47	79	HWI-700370F:172:C7MWMANXX:3:2116:10142:71613	diaminopyrimidine	AAA25550.1|FEATURES|dfrA3|diaminopyrimidine|dfrA3	0.999588100412	66.7	33	50.8	8.4e-08	1
ADER	73	105	HWI-700370F:172:C7MWMANXX:3:2308:12043:4891	multidrug	ADM92605.1|FEATURES|adeR|multidrug|adeR	0.999996648272	66.7	33	48.1	5.4e-07	1
MEXK	43	75	HWI-700370F:172:C7MWMANXX:3:1314:9179:100142	multidrug	AAG07064.1|FEATURES|MexK|multidrug|MexK	0.999999283669	60.6	33	48.5	4.2e-07	1
SMER	83	115	HWI-700370F:172:C7MWMANXX:3:1308:3868:100752	multidrug	AAD51348.1|FEATURES|smeR|multidrug|smeR	0.811396913775	66.7	33	51.6	4.9e-08	1
OPTRA	203	235	HWI-700370F:172:C7MWMANXX:3:2106:14709:39553	oxazolidinone	AKA86814|FEATURES|optrA|oxazolidinone|optrA	0.999267275321	66.7	33	48.1	5.4e-07	1
RPOB2	150	183	HWI-700370F:172:C7MWMANXX:3:2302:7293:39082	multidrug	BAD59497.1|FEATURES|rpoB2|multidrug|rpoB2	0.999999152839	67.6	34	50.8	8.4e-08	1
ADEB	980	1012	HWI-700370F:172:C7MWMANXX:3:2212:12000:100437	multidrug	gi:490800509:ref:WP_004662646.1:|FEATURES|adeB|multidrug|adeB	1.0	78.8	33	58.9	3.1e-10	1
MULTIDRUG_ABC_TRANSPORTER	508	540	HWI-700370F:172:C7MWMANXX:3:2105:2181:71738	multidrug	gi:943938624:ref:WP_055567802.1:|FEATURES|multidrug_ABC_transporter|multidrug|multidrug_ABC_transporter	1.0	72.7	33	48.5	4.2e-07	1
MEXK	414	444	HWI-700370F:172:C7MWMANXX:3:1110:17539:63931	multidrug	AAG07064.1|FEATURES|MexK|multidrug|MexK	0.999999330892	71.0	31	49.7	1.9e-07	1
MEXW	397	429	HWI-700370F:172:C7MWMANXX:3:1205:18049:100294	multidrug	YP_001670703|FEATURES|mexW|multidrug|mexW	0.999999943124	63.6	33	45.1	4.6e-06	1
EMRA	306	338	HWI-700370F:172:C7MWMANXX:3:2103:7885:41361	multidrug	gi:817604913:ref:WP_046598123.1:|FEATURES|emrA|multidrug|emrA	0.989657396549	72.7	33	56.2	2.0e-09	1
TETR	21	51	HWI-700370F:172:C7MWMANXX:3:2112:1163:53966	tetracycline	gi:730242297:ref:WP_033946265.1:|FEATURES|tetR|tetracycline|tetR	1.0	71.0	31	51.6	4.9e-08	1
BPEF	177	209	HWI-700370F:172:C7MWMANXX:3:1206:7523:22575	multidrug	ZP_02357857|FEATURES|bpeF|multidrug|bpeF	1.0	87.9	33	60.5	1.1e-10	1
MTRD	958	990	HWI-700370F:172:C7MWMANXX:3:1114:18043:12055	multidrug	NP_274718.1|FEATURES|mtrD|multidrug|mtrD	1.0	84.8	33	56.6	1.5e-09	1
CARA	200	230	HWI-700370F:172:C7MWMANXX:3:2209:21150:39812	MLS	M80346.gene.p01|FEATURES|carA|MLS|carA	0.999999974357	61.3	31	45.1	4.6e-06	1
MEXN	439	471	HWI-700370F:172:C7MWMANXX:3:1312:12447:29191	multidrug	BAE06006.1|FEATURES|mexN|multidrug|mexN	0.999999922116	66.7	33	48.5	4.2e-07	1
TRUNCATED_PUTATIVE_RESPONSE_REGULATOR_ARLR	78	110	HWI-700370F:172:C7MWMANXX:3:1307:18131:91790	unclassified	NC_002951.3238224.p01|FEATURES|truncated_putative_response_regulator_ArlR|unclassified|truncated_putative_response_regulator_ArlR	0.999999999999	81.8	33	60.5	1.1e-10	1
MEXF	479	511	HWI-700370F:172:C7MWMANXX:3:1201:4839:25053	multidrug	gi:751651551:ref:WP_041118420.1:|FEATURES|mexF|multidrug|mexF	1.0	87.9	33	60.1	1.4e-10	1
SAT-3	132	163	HWI-700370F:172:C7MWMANXX:3:1216:8602:70820	nucleoside	CAA88265.1|FEATURES|SAT-3|nucleoside|SAT-3	0.999986697609	68.8	32	49.7	1.9e-07	1
ROSA	124	155	HWI-700370F:172:C7MWMANXX:3:1302:19767:35591	fosmidomycin	YP_001401993|FEATURES|rosA|fosmidomycin|rosA	1.0	75.0	32	54.7	5.8e-09	1
OKP-A	69	101	HWI-700370F:172:C7MWMANXX:3:2313:16196:63171	beta-lactam	AM051144.1.gene1.p01|FEATURES|OKP-A|beta-lactam|OKP-A	1.0	66.7	33	45.8	2.7e-06	1
MEXE	243	274	HWI-700370F:172:C7MWMANXX:3:1110:17534:98304	multidrug	EU408352.1.gene3.p01|FEATURES|mexE|multidrug|mexE	0.999999157326	68.8	32	50.8	8.4e-08	1
KASUGAMYCIN_RESISTANCE_PROTEIN_KSGA	41	72	HWI-700370F:172:C7MWMANXX:3:1315:13730:4586	aminoglycoside	YP_002240485|FEATURES|kasugamycin_resistance_protein_ksgA|aminoglycoside|kasugamycin_resistance_protein_ksgA	1.0	81.2	32	53.9	9.9e-09	1
YOJI	450	482	HWI-700370F:172:C7MWMANXX:3:1214:8388:91271	peptide	NP_416715.1|FEATURES|YojI|peptide|YojI	0.999999874159	60.6	33	45.1	4.6e-06	1
TRIC	972	1004	HWI-700370F:172:C7MWMANXX:3:2315:6371:42517	triclosan	NP_248848.1|FEATURES|TriC|triclosan|TriC	0.999999897273	87.9	33	58.2	5.2e-10	1
TRIC	961	993	HWI-700370F:172:C7MWMANXX:3:1113:10887:13461	triclosan	NP_248848.1|FEATURES|TriC|triclosan|TriC	0.999999912301	90.9	33	58.5	4.0e-10	1
OPRJ	302	334	HWI-700370F:172:C7MWMANXX:3:1314:15750:23192	multidrug	gi:1399759:gb:AAB41958.1:|FEATURES|oprJ|multidrug|oprJ	1.0	78.8	33	51.6	4.9e-08	1
KDPE	76	108	HWI-700370F:172:C7MWMANXX:3:2206:12724:30522	aminoglycoside	NP_415222.1|FEATURES|kdpE|aminoglycoside|kdpE	0.999995302967	84.8	33	59.7	1.8e-10	1
MDTF	916	947	HWI-700370F:172:C7MWMANXX:3:1103:18851:72482	multidrug	gi:487548529:ref:WP_001713652.1:|FEATURES|mdtF|multidrug|mdtF	1.0	87.5	32	58.9	3.1e-10	1
BACA	174	206	HWI-700370F:172:C7MWMANXX:3:2106:15165:40221	bacitracin	YP_970399|FEATURES|bacA|bacitracin|bacA	1.0	100.0	33	67.8	6.6e-13	1
MEXE	338	370	HWI-700370F:172:C7MWMANXX:3:2307:10733:41458	multidrug	gi:445932788:ref:WP_000010643.1:|FEATURES|mexE|multidrug|mexE	1.0	69.7	33	51.6	4.9e-08	1
BACA	161	192	HWI-700370F:172:C7MWMANXX:3:2101:3078:49557	bacitracin	YP_584847|FEATURES|bacA|bacitracin|bacA	1.0	100.0	32	65.1	4.3e-12	1
PBP-1A	169	201	HWI-700370F:172:C7MWMANXX:3:1104:2120:99924	beta-lactam	YP_001292390|FEATURES|PBP-1A|beta-lactam|PBP-1A	1.0	66.7	33	48.9	3.2e-07	1
BACA	42	74	HWI-700370F:172:C7MWMANXX:3:2110:20243:80986	bacitracin	YP_294981|FEATURES|bacA|bacitracin|bacA	1.0	72.7	33	51.2	6.4e-08	1
MEXE	265	295	HWI-700370F:172:C7MWMANXX:3:2306:17143:92823	multidrug	YP_001974113|FEATURES|mexE|multidrug|mexE	1.0	74.2	31	52.8	2.2e-08	1
MULTIDRUG_ABC_TRANSPORTER	469	500	HWI-700370F:172:C7MWMANXX:3:2107:3954:27309	multidrug	gi:953808775:ref:WP_058042812.1:|FEATURES|multidrug_ABC_transporter|multidrug|multidrug_ABC_transporter	1.0	68.8	32	50.1	1.4e-07	1
VANS	308	339	HWI-700370F:172:C7MWMANXX:3:2101:13253:85427	glycopeptide	JF802084.2.gene5.p01|FEATURES|vanS|glycopeptide|vanS	0.999999999931	65.6	32	45.8	2.7e-06	1
ADEB	976	1007	HWI-700370F:172:C7MWMANXX:3:1201:10847:31137	multidrug	ZP_04661876|FEATURES|adeB|multidrug|adeB	1.0	81.2	32	59.7	1.8e-10	1
ADER	192	223	HWI-700370F:172:C7MWMANXX:3:1205:16326:51212	multidrug	ADM92605.1|FEATURES|adeR|multidrug|adeR	0.99999640716	65.6	32	46.6	1.6e-06	1
MDTC	344	375	HWI-700370F:172:C7MWMANXX:3:1102:5229:31453	multidrug	gi:516438580:ref:WP_017827492.1:|FEATURES|mdtC|multidrug|mdtC	0.999999566394	68.8	32	44.3	7.8e-06	1
MUXC	359	390	HWI-700370F:172:C7MWMANXX:3:1315:17617:61638	multidrug	NP_251216.1|FEATURES|MuxC|multidrug|MuxC	0.999999999999	75.0	32	51.2	6.4e-08	1
RPOB2	806	838	HWI-700370F:172:C7MWMANXX:3:2210:14618:12865	multidrug	BAD59497.1|FEATURES|rpoB2|multidrug|rpoB2	0.99999893342	63.6	33	45.4	3.5e-06	1
MDTA	295	327	HWI-700370F:172:C7MWMANXX:3:2111:15258:59447	multidrug	gi:554917940:ref:WP_023194008.1:|FEATURES|mdtA|multidrug|mdtA	0.999999952961	63.6	33	47.0	1.2e-06	1
ADEB	458	490	HWI-700370F:172:C7MWMANXX:3:2304:10432:14726	multidrug	gi:565649137:ref:WP_023896724.1:|FEATURES|adeB|multidrug|adeB	1.0	81.8	33	53.1	1.7e-08	1
SRMB	370	402	HWI-700370F:172:C7MWMANXX:3:2309:1141:100183	MLS	X63451.gene.p01|FEATURES|srmB|MLS|srmB	0.999999999988	69.7	33	45.1	4.6e-06	1
MULTIDRUG_ABC_TRANSPORTER	459	490	HWI-700370F:172:C7MWMANXX:3:2209:2319:14954	multidrug	gi:896355182:ref:WP_049310020.1:|FEATURES|multidrug_ABC_transporter|multidrug|multidrug_ABC_transporter	1.0	68.8	32	49.7	1.9e-07	1
MULTIDRUG_ABC_TRANSPORTER	505	535	HWI-700370F:172:C7MWMANXX:3:2208:18410:73684	multidrug	gi:917172177:ref:WP_051778889.1:|FEATURES|multidrug_ABC_transporter|multidrug|multidrug_ABC_transporter	1.0	71.0	31	49.3	2.4e-07	1
DFRA3	24	56	HWI-700370F:172:C7MWMANXX:3:2109:21181:52589	diaminopyrimidine	AAA25550.1|FEATURES|dfrA3|diaminopyrimidine|dfrA3	0.999998535547	81.8	33	62.8	2.1e-11	1
MEXC	270	302	HWI-700370F:172:C7MWMANXX:3:2212:8094:22747	multidrug	gi:942479276:ref:WP_055325699.1:|FEATURES|mexC|multidrug|mexC	0.999999998483	66.7	33	47.0	1.2e-06	1
ACRB	668	700	HWI-700370F:172:C7MWMANXX:3:1206:8594:98603	multidrug	CP002695.1.gene992.p01|FEATURES|acrB|multidrug|acrB	1.0	75.8	33	56.6	1.5e-09	1
MULTIDRUG_ABC_TRANSPORTER	170	202	HWI-700370F:172:C7MWMANXX:3:2207:18931:11608	multidrug	NC_010400.5984909.p01|FEATURES|multidrug_ABC_transporter|multidrug|multidrug_ABC_transporter	1.0	84.8	33	59.3	2.4e-10	1
MEXB	909	940	HWI-700370F:172:C7MWMANXX:3:2314:12519:78667	multidrug	gi:759528585:ref:WP_043248665.1:|FEATURES|mexB|multidrug|mexB	1.0	75.0	32	55.1	4.4e-09	1
BPEF	796	827	HWI-700370F:172:C7MWMANXX:3:1309:5230:96905	multidrug	ZP_02465589|FEATURES|bpeF|multidrug|bpeF	0.999999999999	62.5	32	47.8	7.1e-07	1
MULTIDRUG_ABC_TRANSPORTER	395	427	HWI-700370F:172:C7MWMANXX:3:1106:14755:43727	multidrug	gi:748767925:ref:WP_040019608.1:|FEATURES|multidrug_ABC_transporter|multidrug|multidrug_ABC_transporter	0.999999997759	60.6	33	45.4	3.5e-06	1
VANR	70	102	HWI-700370F:172:C7MWMANXX:3:1310:3916:31087	glycopeptide	gi:944468330:ref:WP_055698749.1:|FEATURES|vanR|glycopeptide|vanR	1.0	60.6	33	48.1	5.4e-07	1
OMPR	100	130	HWI-700370F:172:C7MWMANXX:3:1115:10057:62320	multidrug	gi:909830386:gb:AKU13184.1:|FEATURES|ompR|multidrug|ompR	0.999997740565	64.5	31	45.8	2.7e-06	1
RPOB2	847	878	HWI-700370F:172:C7MWMANXX:3:1210:4823:67611	multidrug	BAD59497.1|FEATURES|rpoB2|multidrug|rpoB2	0.99999913005	62.5	32	50.1	1.4e-07	1
LMRD	186	217	HWI-700370F:172:C7MWMANXX:3:1110:14183:39335	MLS	ABF66027.1|FEATURES|lmrD|MLS|lmrD	0.997593443602	62.5	32	48.1	5.4e-07	1
EPTA	232	262	HWI-700370F:172:C7MWMANXX:3:1115:15478:99188	peptide	BAE78116.1|FEATURES|eptA|peptide|eptA	0.999999995299	61.3	31	48.9	3.2e-07	1
CARA	28	60	HWI-700370F:172:C7MWMANXX:3:1213:19163:87173	MLS	M80346.gene.p01|FEATURES|carA|MLS|carA	0.999999999941	63.6	33	47.4	9.3e-07	1
ADES	147	178	HWI-700370F:172:C7MWMANXX:3:2116:8596:55695	multidrug	ADM92606.1|FEATURES|adeS|multidrug|adeS	0.999998447953	65.6	32	45.4	3.5e-06	1
RPOB2	775	806	HWI-700370F:172:C7MWMANXX:3:1310:10762:6804	multidrug	BAD59497.1|FEATURES|rpoB2|multidrug|rpoB2	0.999999227669	75.0	32	53.5	1.3e-08	1
MEXE	258	290	HWI-700370F:172:C7MWMANXX:3:1111:9751:83346	multidrug	YP_001974113|FEATURES|mexE|multidrug|mexE	1.0	69.7	33	52.4	2.9e-08	1
MEXY	413	445	HWI-700370F:172:C7MWMANXX:3:1310:10628:94452	multidrug	BAA34300|FEATURES|mexY|multidrug|mexY	1.0	72.7	33	54.3	7.6e-09	1
MACB	20	51	HWI-700370F:172:C7MWMANXX:3:2314:3099:35531	MLS	gi:1016275448:gb:AMX06027.1:|FEATURES|macB|MLS|macB	0.999996002664	68.8	32	45.8	2.7e-06	1
EMRY	62	93	HWI-700370F:172:C7MWMANXX:3:2112:3457:94457	tetracycline	BAA11237.1|FEATURES|emrY|tetracycline|emrY	0.99981332724	65.6	32	48.9	3.2e-07	1
CLASS_A	219	251	HWI-700370F:172:C7MWMANXX:3:1212:6938:17786	beta-lactam	gi:488100621:ref:WP_002172018.1:|FEATURES|class_A|beta-lactam|class_A	1.0	60.6	33	50.8	8.4e-08	1
BACA	5	37	HWI-700370F:172:C7MWMANXX:3:1113:1198:81611	bacitracin	ZP_03041263|FEATURES|bacA|bacitracin|bacA	1.0	81.8	33	60.5	1.1e-10	1
MEXD	492	524	HWI-700370F:172:C7MWMANXX:3:1111:14218:61580	multidrug	YP_001668663|FEATURES|mexD|multidrug|mexD	1.0	81.8	33	64.3	7.3e-12	1
TRANSCRIPTIONAL_REGULATORY_PROTEIN_CPXR_CPXR	94	126	HWI-700370F:172:C7MWMANXX:3:1301:10511:13649	unclassified	CP001138.1.gene4273.p01|FEATURES|transcriptional_regulatory_protein_CpxR_cpxR|unclassified|transcriptional_regulatory_protein_CpxR_cpxR	1.0	90.9	33	63.9	9.6e-12	1
EMRB	245	277	HWI-700370F:172:C7MWMANXX:3:1112:16471:49364	multidrug	gi:916815475:ref:WP_051422531.1:|FEATURES|emrB|multidrug|emrB	0.999991140558	63.6	33	44.3	7.8e-06	1
MEXD	313	344	HWI-700370F:172:C7MWMANXX:3:1210:8832:66225	multidrug	YP_608682|FEATURES|mexD|multidrug|mexD	1.0	71.9	32	54.7	5.8e-09	1
KDPE	56	88	HWI-700370F:172:C7MWMANXX:3:1213:4562:94270	aminoglycoside	NP_415222.1|FEATURES|kdpE|aminoglycoside|kdpE	0.999994082273	72.7	33	57.0	1.2e-09	1
EMRA	54	86	HWI-700370F:172:C7MWMANXX:3:2202:12924:84805	multidrug	gi:857775939:emb:CRL64640.1:|FEATURES|emrA|multidrug|emrA	0.999984719788	60.6	33	44.7	6.0e-06	1
ACRB	69	101	HWI-700370F:172:C7MWMANXX:3:1214:16755:31068	multidrug	YP_001477358|FEATURES|acrB|multidrug|acrB	0.999999509462	63.6	33	47.4	9.3e-07	1
EMRA	321	352	HWI-700370F:172:C7MWMANXX:3:1102:18760:60101	multidrug	gi:654549100:ref:WP_028016802.1:|FEATURES|emrA|multidrug|emrA	0.999999856009	65.6	32	46.2	2.1e-06	1
ADEB	405	437	HWI-700370F:172:C7MWMANXX:3:1205:2945:46602	multidrug	gi:446910353:ref:WP_000987609.1:|FEATURES|adeB|multidrug|adeB	1.0	87.9	33	60.1	1.4e-10	1
OMPR	212	243	HWI-700370F:172:C7MWMANXX:3:2309:15591:35140	multidrug	NC_008702.1.4607594.p01|FEATURES|ompR|multidrug|ompR	0.999994447346	68.8	32	48.1	5.4e-07	1
MEXY	958	990	HWI-700370F:172:C7MWMANXX:3:2205:3324:97368	multidrug	YP_001348630|FEATURES|mexY|multidrug|mexY	1.0	78.8	33	56.6	1.5e-09	1
MDTF	24	56	HWI-700370F:172:C7MWMANXX:3:1214:10723:56940	multidrug	gi:757800059:ref:WP_043017261.1:|FEATURES|mdtF|multidrug|mdtF	1.0	66.7	33	54.3	7.6e-09	1
EMRA	239	270	HWI-700370F:172:C7MWMANXX:3:1204:7048:27061	multidrug	gi:851936789:ref:WP_048225242.1:|FEATURES|emrA|multidrug|emrA	0.986079826357	78.1	32	56.6	1.5e-09	1
TETA	414	444	HWI-700370F:172:C7MWMANXX:3:1208:14123:20984	tetracycline	gi:171851258:emb:CAQ04234.1:|FEATURES|tetA|tetracycline|tetA	1.0	67.7	31	50.1	1.4e-07	1
COB(I)ALAMIN_ADENOLSYLTRANSFERASE	42	73	HWI-700370F:172:C7MWMANXX:3:1112:20206:88063	unclassified	gi:771454993:ref:WP_045149547.1:|FEATURES|cob(I)alamin_adenolsyltransferase|unclassified|cob(I)alamin_adenolsyltransferase	1.0	65.6	32	47.8	7.1e-07	1
MUXB	371	403	HWI-700370F:172:C7MWMANXX:3:1205:19047:69730	multidrug	NP_251217.1|FEATURES|MuxB|multidrug|MuxB	1.0	84.8	33	61.6	4.7e-11	1
MUXA	275	306	HWI-700370F:172:C7MWMANXX:3:2208:10203:92486	multidrug	NP_251218.1|FEATURES|MuxA|multidrug|MuxA	0.999998850706	65.6	32	49.3	2.4e-07	1
MEXN	428	460	HWI-700370F:172:C7MWMANXX:3:2315:15209:26092	multidrug	BAE06006.1|FEATURES|mexN|multidrug|mexN	0.999999997844	60.6	33	46.6	1.6e-06	1
BACA	22	54	HWI-700370F:172:C7MWMANXX:3:1203:16262:8307	bacitracin	YP_981592|FEATURES|bacA|bacitracin|bacA	1.0	97.0	33	66.2	1.9e-12	1
RPOB2	153	183	HWI-700370F:172:C7MWMANXX:3:1202:7795:20791	multidrug	BAD59497.1|FEATURES|rpoB2|multidrug|rpoB2	0.999999101904	71.0	31	49.3	2.4e-07	1
BPEF	62	94	HWI-700370F:172:C7MWMANXX:3:1310:4136:21561	multidrug	ZP_02465589|FEATURES|bpeF|multidrug|bpeF	1.0	69.7	33	51.6	4.9e-08	1
BACA	123	154	HWI-700370F:172:C7MWMANXX:3:2106:5106:49855	bacitracin	YP_001155044|FEATURES|bacA|bacitracin|bacA	1.0	75.0	32	51.2	6.4e-08	1
PENA	413	445	HWI-700370F:172:C7MWMANXX:3:1214:11324:69521	beta-lactam	CAD70592|FEATURES|penA|beta-lactam|penA	1.0	60.6	33	47.8	7.1e-07	1
THIN-B	65	97	HWI-700370F:172:C7MWMANXX:3:1112:7660:75064	beta-lactam	AJ250876.1.gene1.p01|FEATURES|THIN-B|beta-lactam|THIN-B	1.0	87.9	33	58.9	3.1e-10	1
FARA	51	83	HWI-700370F:172:C7MWMANXX:3:2102:10925:72947	antibacterial_free_fatty_acids	NP_273367.1|FEATURES|farA|antibacterial_free_fatty_acids|farA	0.998676998719	60.6	33	47.0	1.2e-06	1
ROSA	323	355	HWI-700370F:172:C7MWMANXX:3:2211:14356:98270	fosmidomycin	AAC60781|FEATURES|rosA|fosmidomycin|rosA	1.0	69.7	33	51.6	4.9e-08	1
AXYY	465	497	HWI-700370F:172:C7MWMANXX:3:2115:14308:53980	multidrug	EGP45231.1|FEATURES|AxyY|multidrug|AxyY	1.0	84.8	33	57.8	6.9e-10	1
ADEB	905	937	HWI-700370F:172:C7MWMANXX:3:2111:17341:99196	multidrug	gi:490800509:ref:WP_004662646.1:|FEATURES|adeB|multidrug|adeB	1.0	78.8	33	55.1	4.4e-09	1
VANR	91	123	HWI-700370F:172:C7MWMANXX:3:1302:10946:7008	glycopeptide	EU250284.1.gene5.p01|FEATURES|vanR|glycopeptide|vanR	1.0	81.8	33	57.4	9.0e-10	1
ADEB	888	920	HWI-700370F:172:C7MWMANXX:3:2203:8454:52673	multidrug	gi:490800509:ref:WP_004662646.1:|FEATURES|adeB|multidrug|adeB	1.0	75.8	33	51.6	4.9e-08	1
SMB-1	159	190	HWI-700370F:172:C7MWMANXX:3:1102:6402:84564	beta-lactam	AB636283.1.gene1.p01|FEATURES|SMB-1|beta-lactam|SMB-1	0.999999970886	65.6	32	51.2	6.4e-08	1
OMPR	65	99	HWI-700370F:172:C7MWMANXX:3:2214:14803:58174	multidrug	NC_008702.1.4607594.p01|FEATURES|ompR|multidrug|ompR	0.999997820672	62.9	35	47.0	1.2e-06	1
OMPR	166	197	HWI-700370F:172:C7MWMANXX:3:2116:5839:36564	multidrug	NC_008702.1.4607594.p01|FEATURES|ompR|multidrug|ompR	0.999994711973	78.1	32	52.4	2.9e-08	1
TEM	79	110	HWI-700370F:172:C7MWMANXX:3:1106:4405:32082	beta-lactam	FJ405211.1.gene1.p01|FEATURES|TEM-57|beta-lactam|TEM	1.0	71.9	32	50.8	8.4e-08	1
EMRK	294	326	HWI-700370F:172:C7MWMANXX:3:2109:10499:79178	multidrug	gi:693092086:ref:WP_032250388.1:|FEATURES|emrK|multidrug|emrK	0.991130907525	84.8	33	63.2	1.6e-11	1
PENA	401	432	HWI-700370F:172:C7MWMANXX:3:1112:15882:53132	beta-lactam	AAP46601|FEATURES|penA|beta-lactam|penA	1.0	65.6	32	49.7	1.9e-07	1
ACRB	375	406	HWI-700370F:172:C7MWMANXX:3:2311:9671:27414	multidrug	ZP_04612532|FEATURES|acrB|multidrug|acrB	1.0	93.8	32	60.1	1.4e-10	1
OMPR	181	212	HWI-700370F:172:C7MWMANXX:3:2203:9957:12863	multidrug	gi:909830386:gb:AKU13184.1:|FEATURES|ompR|multidrug|ompR	0.999998096338	78.1	32	56.2	2.0e-09	1
VANR	78	110	HWI-700370F:172:C7MWMANXX:3:2303:20376:32882	glycopeptide	gi:943641831:ref:WP_055470667.1:|FEATURES|vanR|glycopeptide|vanR	0.999999984772	66.7	33	50.8	8.4e-08	1
MEXF	895	925	HWI-700370F:172:C7MWMANXX:3:1306:15477:67146	multidrug	YP_002800512|FEATURES|mexF|multidrug|mexF	1.0	80.6	31	53.1	1.7e-08	1
TAEA	345	376	HWI-700370F:172:C7MWMANXX:3:2208:15306:42845	pleuromutilin	APB03219.1|FEATURES|TaeA|pleuromutilin|TaeA	0.999850437908	62.5	32	48.5	4.2e-07	1
MULTIDRUG_ABC_TRANSPORTER	377	408	HWI-700370F:172:C7MWMANXX:3:1212:9672:51392	multidrug	gi:493394434:ref:WP_006350564.1:|FEATURES|multidrug_ABC_transporter|multidrug|multidrug_ABC_transporter	1.0	65.6	32	48.1	5.4e-07	1
MAJOR_FACILITATOR_SUPERFAMILY_TRANSPORTER	69	101	HWI-700370F:172:C7MWMANXX:3:2311:19900:14137	multidrug	NC_010410.6002639.p01|FEATURES|major_facilitator_superfamily_transporter|multidrug|major_facilitator_superfamily_transporter	0.999998126292	69.7	33	52.4	2.9e-08	1
MSBA	465	497	HWI-700370F:172:C7MWMANXX:3:2315:4585:67553	nitroimidazole	NP_415434.1|FEATURES|msbA|nitroimidazole|msbA	0.999743995535	63.6	33	48.1	5.4e-07	1
ADEF	663	693	HWI-700370F:172:C7MWMANXX:3:1207:4683:72129	multidrug	CAJ77856.1|FEATURES|adeF|multidrug|adeF	1.0	80.6	31	58.2	5.2e-10	1
TRIC	966	998	HWI-700370F:172:C7MWMANXX:3:1111:16725:45479	triclosan	NP_248848.1|FEATURES|TriC|triclosan|TriC	0.999999931611	90.9	33	59.3	2.4e-10	1
TETO	70	101	HWI-700370F:172:C7MWMANXX:3:2111:16655:71960	tetracycline	AAW34142|FEATURES|tetO|tetracycline|tetO	1.0	65.6	32	45.8	2.7e-06	1
TETA	413	444	HWI-700370F:172:C7MWMANXX:3:2203:17483:11818	tetracycline	gi:171851258:emb:CAQ04234.1:|FEATURES|tetA|tetracycline|tetA	1.0	68.8	32	49.7	1.9e-07	1
RPOB2	184	215	HWI-700370F:172:C7MWMANXX:3:1213:5039:40945	multidrug	BAD59497.1|FEATURES|rpoB2|multidrug|rpoB2	0.999999308305	78.1	32	57.0	1.2e-09	1
MEXW	390	422	HWI-700370F:172:C7MWMANXX:3:1303:10729:19133	multidrug	YP_001670703|FEATURES|mexW|multidrug|mexW	0.999999656796	60.6	33	44.7	6.0e-06	1
PENA	398	430	HWI-700370F:172:C7MWMANXX:3:2311:16907:86162	beta-lactam	gi:32345868:gb:AAM97228.1:|FEATURES|penA|beta-lactam|penA	1.0	63.6	33	48.9	3.2e-07	1
MEXD	173	203	HWI-700370F:172:C7MWMANXX:3:2314:12495:52983	multidrug	gi:489210576:ref:WP_003119403.1:|FEATURES|mexD|multidrug|mexD	1.0	64.5	31	45.8	2.7e-06	1
TRUNCATED_PUTATIVE_RESPONSE_REGULATOR_ARLR	91	121	HWI-700370F:172:C7MWMANXX:3:2116:16929:78831	unclassified	gi:446114283:ref:WP_000192138.1:|FEATURES|truncated_putative_response_regulator_ArlR|unclassified|truncated_putative_response_regulator_ArlR	0.999999959193	71.0	31	46.2	2.1e-06	1
ACRB	605	636	HWI-700370F:172:C7MWMANXX:3:2210:3030:26371	multidrug	gi:447196041:ref:WP_001273297.1:|FEATURES|acrB|multidrug|acrB	1.0	81.2	32	62.8	2.1e-11	1
KASUGAMYCIN_RESISTANCE_PROTEIN_KSGA	9	39	HWI-700370F:172:C7MWMANXX:3:2111:14151:18150	aminoglycoside	CAR58198|FEATURES|kasugamycin_resistance_protein_ksgA|aminoglycoside|kasugamycin_resistance_protein_ksgA	1.0	67.7	31	50.8	8.4e-08	1
CEOB	183	215	HWI-700370F:172:C7MWMANXX:3:1316:20107:93523	multidrug	gi:590120227:emb:CDN64284.1:|FEATURES|ceoB|multidrug|ceoB	1.0	87.9	33	60.1	1.4e-10	1
RPOB2	472	504	HWI-700370F:172:C7MWMANXX:3:1214:2837:85660	multidrug	BAD59497.1|FEATURES|rpoB2|multidrug|rpoB2	0.999999247247	72.7	33	58.5	4.0e-10	1
TRANSCRIPTIONAL_REGULATORY_PROTEIN_CPXR_CPXR	74	105	HWI-700370F:172:C7MWMANXX:3:2113:1180:29645	unclassified	CP000034.1.gene3834.p01|FEATURES|transcriptional_regulatory_protein_CpxR_cpxR|unclassified|transcriptional_regulatory_protein_CpxR_cpxR	0.999996185683	84.4	32	56.2	2.0e-09	1
VANR	87	119	HWI-700370F:172:C7MWMANXX:3:2114:7747:5342	glycopeptide	gi:447203851:ref:WP_001281107.1:|FEATURES|vanR|glycopeptide|vanR	1.0	78.8	33	57.8	6.9e-10	1
OPRM	289	321	HWI-700370F:172:C7MWMANXX:3:1106:13532:13234	multidrug	NC_008702.1.4606278.p01|FEATURES|oprM|multidrug|oprM	1.0	75.8	33	52.4	2.9e-08	1
RPOB2	869	901	HWI-700370F:172:C7MWMANXX:3:1213:18964:37117	multidrug	BAD59497.1|FEATURES|rpoB2|multidrug|rpoB2	0.999999382997	72.7	33	60.8	8.1e-11	1
RPHB	114	146	HWI-700370F:172:C7MWMANXX:3:1306:15595:70786	rifamycin	APB03222.1|FEATURES|rphB|rifamycin|rphB	0.999999992355	75.8	33	56.6	1.5e-09	1
MACB	26	57	HWI-700370F:172:C7MWMANXX:3:2112:9750:11969	MLS	AAV85982.1|FEATURES|macB|MLS|macB	1.0	78.1	32	55.8	2.6e-09	1
TRUNCATED_PUTATIVE_RESPONSE_REGULATOR_ARLR	77	109	HWI-700370F:172:C7MWMANXX:3:2201:5282:68203	unclassified	HE999704.1.gene1528.p01|FEATURES|truncated_putative_response_regulator_ArlR|unclassified|truncated_putative_response_regulator_ArlR	0.99999923819	63.6	33	47.8	7.1e-07	1
MEXE	68	100	HWI-700370F:172:C7MWMANXX:3:2316:10292:19967	multidrug	gi:491562557:ref:WP_005420143.1:|FEATURES|mexE|multidrug|mexE	1.0	69.7	33	57.4	9.0e-10	1
TETP	70	102	HWI-700370F:172:C7MWMANXX:3:2108:9735:68588	tetracycline	NP_348076|FEATURES|tetP|tetracycline|tetP	1.0	72.7	33	53.5	1.3e-08	1
ADEF	558	589	HWI-700370F:172:C7MWMANXX:3:2306:8135:9570	multidrug	CAJ77856.1|FEATURES|adeF|multidrug|adeF	1.0	71.9	32	51.6	4.9e-08	1
ADEC	411	443	HWI-700370F:172:C7MWMANXX:3:1214:19846:69827	multidrug	CAJ77843|FEATURES|adeC|multidrug|adeC	0.999999995236	66.7	33	48.1	5.4e-07	1
TETR	109	140	HWI-700370F:172:C7MWMANXX:3:1301:7662:88031	tetracycline	gi:730242297:ref:WP_033946265.1:|FEATURES|tetR|tetracycline|tetR	1.0	71.9	32	55.1	4.4e-09	1
TETA	443	474	HWI-700370F:172:C7MWMANXX:3:1304:15030:28553	tetracycline	gi:736993687:ref:WP_034989673.1:|FEATURES|tetA|tetracycline|tetA	0.999999999992	62.5	32	46.2	2.1e-06	1
MEXC	258	289	HWI-700370F:172:C7MWMANXX:3:2314:12803:13516	multidrug	gi:942479276:ref:WP_055325699.1:|FEATURES|mexC|multidrug|mexC	0.999999999834	84.4	32	58.2	5.2e-10	1
OPRM	57	88	HWI-700370F:172:C7MWMANXX:3:2105:19480:69571	multidrug	YP_002083353|FEATURES|oprM|multidrug|oprM	0.999071840708	62.5	32	45.4	3.5e-06	1
MEXD	173	203	HWI-700370F:172:C7MWMANXX:3:1316:14508:87689	multidrug	gi:489210576:ref:WP_003119403.1:|FEATURES|mexD|multidrug|mexD	1.0	64.5	31	45.8	2.7e-06	1
MULTIDRUG_ABC_TRANSPORTER	372	404	HWI-700370F:172:C7MWMANXX:3:2303:18001:84076	multidrug	gi:759527374:ref:WP_043247487.1:|FEATURES|multidrug_ABC_transporter|multidrug|multidrug_ABC_transporter	0.999999999975	63.6	33	49.3	2.4e-07	1
MEXB	870	902	HWI-700370F:172:C7MWMANXX:3:1213:7220:67458	multidrug	gi:504646765:ref:WP_014833867.1:|FEATURES|mexB|multidrug|mexB	1.0	87.9	33	59.3	2.4e-10	1
TETA	443	474	HWI-700370F:172:C7MWMANXX:3:2202:14642:28641	tetracycline	gi:736993687:ref:WP_034989673.1:|FEATURES|tetA|tetracycline|tetA	0.999999999992	62.5	32	44.3	7.8e-06	1
EMRB	30	61	HWI-700370F:172:C7MWMANXX:3:1314:6230:21941	multidrug	gi:1016518516:ref:WP_063098254.1:|FEATURES|emrB|multidrug|emrB	0.999988513696	75.0	32	50.8	8.4e-08	1
RPOB2	572	603	HWI-700370F:172:C7MWMANXX:3:1308:2676:53470	multidrug	BAD59497.1|FEATURES|rpoB2|multidrug|rpoB2	0.99999936327	87.5	32	59.7	1.8e-10	1
BPEF	1009	1041	HWI-700370F:172:C7MWMANXX:3:1110:5718:46536	multidrug	ZP_02465589|FEATURES|bpeF|multidrug|bpeF	1.0	84.8	33	57.4	9.0e-10	1
MCR-3	272	303	HWI-700370F:172:C7MWMANXX:3:2316:7931:18775	peptide	ASF81896.1|FEATURES|MCR-3|peptide|MCR-3	0.999999769378	65.6	32	48.1	5.4e-07	1
MULTIDRUG_ABC_TRANSPORTER	554	585	HWI-700370F:172:C7MWMANXX:3:2106:11586:83167	multidrug	gi:944009777:ref:WP_055601444.1:|FEATURES|multidrug_ABC_transporter|multidrug|multidrug_ABC_transporter	1.0	78.1	32	51.2	6.4e-08	1
ACRB	410	442	HWI-700370F:172:C7MWMANXX:3:2212:8439:54961	multidrug	gi:491078681:ref:WP_004940301.1:|FEATURES|acrB|multidrug|acrB	1.0	87.9	33	57.4	9.0e-10	1
ACRB	784	816	HWI-700370F:172:C7MWMANXX:3:1107:15722:69901	multidrug	CP001918.1.gene1257.p01|FEATURES|acrB|multidrug|acrB	1.0	81.8	33	65.1	4.3e-12	1
BACA	93	125	HWI-700370F:172:C7MWMANXX:3:2203:11401:37841	bacitracin	NP_840140|FEATURES|bacA|bacitracin|bacA	0.999999999989	69.7	33	47.8	7.1e-07	1
MEXD	969	1001	HWI-700370F:172:C7MWMANXX:3:1310:12571:35913	multidrug	gi:852273548:ref:WP_048328542.1:|FEATURES|mexD|multidrug|mexD	1.0	87.9	33	59.7	1.8e-10	1
MAJOR_FACILITATOR_SUPERFAMILY_TRANSPORTER	62	93	HWI-700370F:172:C7MWMANXX:3:1116:4271:40497	multidrug	NC_010410.6002639.p01|FEATURES|major_facilitator_superfamily_transporter|multidrug|major_facilitator_superfamily_transporter	0.999997582162	62.5	32	44.7	6.0e-06	1
MEXE	71	102	HWI-700370F:172:C7MWMANXX:3:1209:1789:13503	multidrug	ZP_02904981|FEATURES|mexE|multidrug|mexE	0.999999999972	68.8	32	45.8	2.7e-06	1
EPTA	306	336	HWI-700370F:172:C7MWMANXX:3:2112:4909:2107	peptide	BAE78116.1|FEATURES|eptA|peptide|eptA	0.999999908655	61.3	31	51.2	6.4e-08	1
MULTIDRUG_ABC_TRANSPORTER	473	505	HWI-700370F:172:C7MWMANXX:3:2114:11458:17518	multidrug	AF170880.4.gene1.p01|FEATURES|multidrug_ABC_transporter|multidrug|multidrug_ABC_transporter	1.0	66.7	33	48.1	5.4e-07	1
CEOB	819	851	HWI-700370F:172:C7MWMANXX:3:1302:16287:45571	multidrug	gi:590120227:emb:CDN64284.1:|FEATURES|ceoB|multidrug|ceoB	1.0	75.8	33	60.5	1.1e-10	1
TRUNCATED_PUTATIVE_RESPONSE_REGULATOR_ARLR	77	108	HWI-700370F:172:C7MWMANXX:3:2211:19987:5712	unclassified	HE999704.1.gene1528.p01|FEATURES|truncated_putative_response_regulator_ArlR|unclassified|truncated_putative_response_regulator_ArlR	0.999998978113	65.6	32	45.8	2.7e-06	1
EMRB	245	277	HWI-700370F:172:C7MWMANXX:3:2210:18194:96147	multidrug	gi:916815475:ref:WP_051422531.1:|FEATURES|emrB|multidrug|emrB	0.999991140558	63.6	33	44.3	7.8e-06	1
MACB	145	177	HWI-700370F:172:C7MWMANXX:3:1114:13216:79156	MLS	gi:959866458:ref:WP_058145168.1:|FEATURES|macB|MLS|macB	1.0	69.7	33	48.1	5.4e-07	1
MDTD	12	42	HWI-700370F:172:C7MWMANXX:3:1115:15239:94253	multidrug	NC_002695.1.916587.p01|FEATURES|mdtD|multidrug|mdtD	0.999999999971	83.9	31	55.5	3.4e-09	1
MACB	141	172	HWI-700370F:172:C7MWMANXX:3:2208:13952:68777	MLS	gi:823326845:ref:WP_047080664.1:|FEATURES|macB|MLS|macB	1.0	71.9	32	45.1	4.6e-06	1
CEOB	754	786	HWI-700370F:172:C7MWMANXX:3:2209:19484:58741	multidrug	gi:590120227:emb:CDN64284.1:|FEATURES|ceoB|multidrug|ceoB	1.0	78.8	33	57.4	9.0e-10	1
ROSA	49	81	HWI-700370F:172:C7MWMANXX:3:1210:19536:35311	fosmidomycin	ZP_04612558|FEATURES|rosA|fosmidomycin|rosA	1.0	78.8	33	53.1	1.7e-08	1
RPOB2	891	923	HWI-700370F:172:C7MWMANXX:3:1115:2816:38951	multidrug	BAD59497.1|FEATURES|rpoB2|multidrug|rpoB2	0.99999926591	69.7	33	55.1	4.4e-09	1
MEXF	141	173	HWI-700370F:172:C7MWMANXX:3:1211:5613:38290	multidrug	gi:780147796:ref:WP_045491627.1:|FEATURES|mexF|multidrug|mexF	1.0	84.8	33	59.3	2.4e-10	1
MULTIDRUG_ABC_TRANSPORTER	509	541	HWI-700370F:172:C7MWMANXX:3:2105:8167:86850	multidrug	gi:943938624:ref:WP_055567802.1:|FEATURES|multidrug_ABC_transporter|multidrug|multidrug_ABC_transporter	1.0	72.7	33	49.3	2.4e-07	1
RPOB2	1040	1072	HWI-700370F:172:C7MWMANXX:3:2101:4378:22679	multidrug	BAD59497.1|FEATURES|rpoB2|multidrug|rpoB2	0.999999188497	81.8	33	64.3	7.3e-12	1
MTRD	417	449	HWI-700370F:172:C7MWMANXX:3:2113:12688:13069	multidrug	NP_274718.1|FEATURES|mtrD|multidrug|mtrD	1.0	81.8	33	55.5	3.4e-09	1
MACB	141	172	HWI-700370F:172:C7MWMANXX:3:1301:5018:13385	MLS	gi:803568669:ref:WP_046077412.1:|FEATURES|macB|MLS|macB	1.0	65.6	32	47.0	1.2e-06	1
OMPR	81	111	HWI-700370F:172:C7MWMANXX:3:2201:8946:76630	multidrug	gi:909830386:gb:AKU13184.1:|FEATURES|ompR|multidrug|ompR	0.999999996228	83.9	31	57.0	1.2e-09	1
ADEH	303	335	HWI-700370F:172:C7MWMANXX:3:1209:5462:92438	multidrug	CAJ77855.1|FEATURES|adeH|multidrug|adeH	1.0	78.8	33	56.2	2.0e-09	1
ADEB	755	787	HWI-700370F:172:C7MWMANXX:3:1305:5975:94055	multidrug	gi:820799228:ref:WP_046760544.1:|FEATURES|adeB|multidrug|adeB	1.0	69.7	33	48.1	5.4e-07	1
MEXD	182	214	HWI-700370F:172:C7MWMANXX:3:1315:19587:30682	multidrug	gi:1011729993:ref:WP_062573631.1:|FEATURES|mexD|multidrug|mexD	1.0	72.7	33	53.1	1.7e-08	1
MTRD	324	356	HWI-700370F:172:C7MWMANXX:3:2108:8440:36250	multidrug	NP_274718.1|FEATURES|mtrD|multidrug|mtrD	1.0	72.7	33	57.4	9.0e-10	1
ABES	35	67	HWI-700370F:172:C7MWMANXX:3:1308:7959:79619	multidrug	NC_010410.6003348.p01|FEATURES|abeS|multidrug|abeS	0.999980714537	66.7	33	55.5	3.4e-09	1
EMRE	54	84	HWI-700370F:172:C7MWMANXX:3:1307:16223:38991	multidrug	gi:643599925:ref:WP_025237077.1:|FEATURES|emrE|multidrug|emrE	0.999999642436	74.2	31	56.2	2.0e-09	1
MEXF	268	300	HWI-700370F:172:C7MWMANXX:3:1308:17538:51726	multidrug	gi:553764341:ref:WP_023096686.1:|FEATURES|mexF|multidrug|mexF	1.0	81.8	33	58.5	4.0e-10	1
BAES	394	426	HWI-700370F:172:C7MWMANXX:3:1106:8625:18254	multidrug	BAA15934.1|FEATURES|baeS|multidrug|baeS	0.99999992169	66.7	33	48.9	3.2e-07	1
MEXW	388	420	HWI-700370F:172:C7MWMANXX:3:1303:20687:79434	multidrug	YP_350221|FEATURES|mexW|multidrug|mexW	0.999999999557	60.6	33	46.2	2.1e-06	1
MDTC	357	388	HWI-700370F:172:C7MWMANXX:3:1214:13759:47849	multidrug	gi:857586087:emb:CRL63209.1:|FEATURES|mdtC|multidrug|mdtC	1.0	75.0	32	51.6	4.9e-08	1
TRANSCRIPTIONAL_REGULATORY_PROTEIN_CPXR_CPXR	89	119	HWI-700370F:172:C7MWMANXX:3:2301:9303:97681	unclassified	CP000675.2.gene1535.p01|FEATURES|transcriptional_regulatory_protein_CpxR_cpxR|unclassified|transcriptional_regulatory_protein_CpxR_cpxR	0.999999999999	77.4	31	53.5	1.3e-08	1
THIN-B	73	104	HWI-700370F:172:C7MWMANXX:3:2207:5319:83752	beta-lactam	AJ250876.1.gene1.p01|FEATURES|THIN-B|beta-lactam|THIN-B	1.0	78.1	32	53.9	9.9e-09	1
MULTIDRUG_ABC_TRANSPORTER	504	536	HWI-700370F:172:C7MWMANXX:3:1208:11984:22990	multidrug	gi:1032695345:ref:WP_064272854.1:|FEATURES|multidrug_ABC_transporter|multidrug|multidrug_ABC_transporter	1.0	63.6	33	47.0	1.2e-06	1
RPOB2	789	819	HWI-700370F:172:C7MWMANXX:3:2114:6613:29229	multidrug	BAD59497.1|FEATURES|rpoB2|multidrug|rpoB2	0.999999299326	87.1	31	56.6	1.5e-09	1
MEXF	981	1013	HWI-700370F:172:C7MWMANXX:3:2308:13075:23359	multidrug	gi:553764341:ref:WP_023096686.1:|FEATURES|mexF|multidrug|mexF	1.0	97.0	33	64.7	5.6e-12	1
MEXF	136	168	HWI-700370F:172:C7MWMANXX:3:1211:16961:61754	multidrug	gi:730317804:ref:WP_033983157.1:|FEATURES|mexF|multidrug|mexF	1.0	81.8	33	60.1	1.4e-10	1
MDTE	331	363	HWI-700370F:172:C7MWMANXX:3:2308:4589:69615	multidrug	YP_002384137|FEATURES|mdtE|multidrug|mdtE	1.0	63.6	33	48.1	5.4e-07	1
MEXE	64	96	HWI-700370F:172:C7MWMANXX:3:1115:15210:58411	multidrug	gi:667783307:ref:WP_031401782.1:|FEATURES|mexE|multidrug|mexE	1.0	72.7	33	48.1	5.4e-07	1
EMRE	54	86	HWI-700370F:172:C7MWMANXX:3:2306:11705:8064	multidrug	gi:643599925:ref:WP_025237077.1:|FEATURES|emrE|multidrug|emrE	0.999999104366	72.7	33	57.4	9.0e-10	1
EMRB	396	427	HWI-700370F:172:C7MWMANXX:3:1111:7938:38995	multidrug	gi:828164785:ref:WP_047255785.1:|FEATURES|emrB|multidrug|emrB	0.9999999958	68.8	32	49.7	1.9e-07	1
ROSA	347	379	HWI-700370F:172:C7MWMANXX:3:2203:2557:57834	fosmidomycin	ZP_04612558|FEATURES|rosA|fosmidomycin|rosA	1.0	69.7	33	50.8	8.4e-08	1
COB(I)ALAMIN_ADENOLSYLTRANSFERASE	29	60	HWI-700370F:172:C7MWMANXX:3:1312:9582:51637	unclassified	gi:771454993:ref:WP_045149547.1:|FEATURES|cob(I)alamin_adenolsyltransferase|unclassified|cob(I)alamin_adenolsyltransferase	1.0	75.0	32	54.7	5.8e-09	1
OPRJ	135	166	HWI-700370F:172:C7MWMANXX:3:1310:19889:37889	multidrug	gi:496339860:ref:WP_009049038.1:|FEATURES|oprJ|multidrug|oprJ	1.0	71.9	32	49.7	1.9e-07	1
KASUGAMYCIN_RESISTANCE_PROTEIN_KSGA	126	158	HWI-700370F:172:C7MWMANXX:3:2311:7099:81349	aminoglycoside	A7FMC1|FEATURES|kasugamycin_resistance_protein_ksgA|aminoglycoside|kasugamycin_resistance_protein_ksgA	1.0	60.6	33	46.2	2.1e-06	1
RPOB2	441	473	HWI-700370F:172:C7MWMANXX:3:1110:14436:15297	multidrug	BAD59497.1|FEATURES|rpoB2|multidrug|rpoB2	0.999999422889	81.8	33	63.2	1.6e-11	1
MUXB	304	335	HWI-700370F:172:C7MWMANXX:3:2316:4407:93466	multidrug	NP_251217.1|FEATURES|MuxB|multidrug|MuxB	0.999998807391	68.8	32	44.7	6.0e-06	1
AAC(6')-I	109	139	HWI-700370F:172:C7MWMANXX:3:2301:11009:43921	aminoglycoside	AF031329.1.gene1.p1|FEATURES|aac(6')-I|aminoglycoside|aac(6')-I	1.0	87.1	31	57.8	6.9e-10	1
RGT1438	307	337	HWI-700370F:172:C7MWMANXX:3:1201:16636:41401	rifamycin	AFO53532.1|FEATURES|rgt1438|rifamycin|rgt1438	0.999985800768	67.7	31	45.8	2.7e-06	1
RPOB2	573	604	HWI-700370F:172:C7MWMANXX:3:2108:6871:33408	multidrug	BAD59497.1|FEATURES|rpoB2|multidrug|rpoB2	0.999999377667	87.5	32	60.5	1.1e-10	1
MDTB	548	580	HWI-700370F:172:C7MWMANXX:3:2313:13631:57906	multidrug	CP004022.1.gene1673.p01|FEATURES|mdtB|multidrug|mdtB	0.999999925714	63.6	33	47.4	9.3e-07	1
ADEL	31	62	HWI-700370F:172:C7MWMANXX:3:2311:3320:11012	multidrug	ALH22601.1|FEATURES|adeL|multidrug|adeL	0.999999263107	68.8	32	52.0	3.8e-08	1
MEXF	994	1026	HWI-700370F:172:C7MWMANXX:3:2308:20379:45295	multidrug	gi:940169821:gb:KPX83830.1:|FEATURES|mexF|multidrug|mexF	1.0	78.8	33	53.9	9.9e-09	1
RPOB2	882	914	HWI-700370F:172:C7MWMANXX:3:1312:6936:98478	multidrug	BAD59497.1|FEATURES|rpoB2|multidrug|rpoB2	0.999999256634	72.7	33	54.7	5.8e-09	1
MEXW	386	418	HWI-700370F:172:C7MWMANXX:3:1111:9772:43736	multidrug	YP_350221|FEATURES|mexW|multidrug|mexW	0.999999999515	60.6	33	45.1	4.6e-06	1
MACB	126	158	HWI-700370F:172:C7MWMANXX:3:1116:18998:25998	MLS	gi:1035686596:ref:WP_064530178.1:|FEATURES|macB|MLS|macB	1.0	60.6	33	46.6	1.6e-06	1
TETR	20	51	HWI-700370F:172:C7MWMANXX:3:2210:7582:80493	tetracycline	gi:730242297:ref:WP_033946265.1:|FEATURES|tetR|tetracycline|tetR	1.0	71.9	32	53.1	1.7e-08	1
MEXK	35	67	HWI-700370F:172:C7MWMANXX:3:1216:11243:35501	multidrug	AAG07064.1|FEATURES|MexK|multidrug|MexK	0.999999408298	63.6	33	52.0	3.8e-08	1
ROSB	322	354	HWI-700370F:172:C7MWMANXX:3:1213:12710:63793	fosmidomycin	ZP_04623897|FEATURES|rosB|fosmidomycin|rosB	1.0	75.8	33	52.4	2.9e-08	1
RPOB2	452	484	HWI-700370F:172:C7MWMANXX:3:1214:9725:28419	multidrug	BAD59497.1|FEATURES|rpoB2|multidrug|rpoB2	0.99999945594	84.8	33	65.5	3.3e-12	1
ACRB	899	931	HWI-700370F:172:C7MWMANXX:3:2213:15930:53240	multidrug	gi:780021998:ref:WP_045440626.1:|FEATURES|acrB|multidrug|acrB	1.0	69.7	33	51.6	4.9e-08	1
TETR	36	66	HWI-700370F:172:C7MWMANXX:3:2110:7299:92840	tetracycline	gi:653201367:gb:KEA22378.1:|FEATURES|tetR|tetracycline|tetR	1.0	61.3	31	45.8	2.7e-06	1
EPTA	461	493	HWI-700370F:172:C7MWMANXX:3:1305:19839:29606	peptide	BAE78116.1|FEATURES|eptA|peptide|eptA	0.999999916017	66.7	33	52.0	3.8e-08	1
AAC(3)-VI	122	154	HWI-700370F:172:C7MWMANXX:3:2304:6897:26856	aminoglycoside	M88012.1.gene2.p01|FEATURES|aac(3)-VI|aminoglycoside|aac(3)-VI	0.999999980916	84.8	33	62.0	3.6e-11	1
MULTIDRUG_ABC_TRANSPORTER	545	577	HWI-700370F:172:C7MWMANXX:3:1109:3231:33481	multidrug	gi:1033217078:gb:OAR27197.1:|FEATURES|multidrug_ABC_transporter|multidrug|multidrug_ABC_transporter	1.0	75.8	33	54.7	5.8e-09	1
RPOB2	801	832	HWI-700370F:172:C7MWMANXX:3:2310:4312:68676	multidrug	BAD59497.1|FEATURES|rpoB2|multidrug|rpoB2	0.999999165257	75.0	32	51.2	6.4e-08	1
ROSA	106	138	HWI-700370F:172:C7MWMANXX:3:2311:12121:13895	fosmidomycin	YP_001477378|FEATURES|rosA|fosmidomycin|rosA	0.999995792065	60.6	33	47.4	9.3e-07	1
TRANSCRIPTIONAL_REGULATORY_PROTEIN_CPXR_CPXR	88	120	HWI-700370F:172:C7MWMANXX:3:2303:19461:6458	unclassified	CP001485.1.gene721.p01|FEATURES|transcriptional_regulatory_protein_CpxR_cpxR|unclassified|transcriptional_regulatory_protein_CpxR_cpxR	0.999995456129	72.7	33	53.9	9.9e-09	1
ADEL	133	163	HWI-700370F:172:C7MWMANXX:3:1107:18739:54257	multidrug	ALH22601.1|FEATURES|adeL|multidrug|adeL	0.99999895245	67.7	31	45.8	2.7e-06	1
SMEF	356	386	HWI-700370F:172:C7MWMANXX:3:2215:12935:31959	multidrug	CAG34266|FEATURES|smeF|multidrug|smeF	0.999999914725	74.2	31	45.8	2.7e-06	1
RPOB2	811	843	HWI-700370F:172:C7MWMANXX:3:2316:15043:78925	multidrug	BAD59497.1|FEATURES|rpoB2|multidrug|rpoB2	0.999999086869	66.7	33	48.9	3.2e-07	1
MUXC	932	963	HWI-700370F:172:C7MWMANXX:3:1310:19909:92711	multidrug	NP_251216.1|FEATURES|MuxC|multidrug|MuxC	0.999999963714	65.6	32	45.4	3.5e-06	1
OXA	92	124	HWI-700370F:172:C7MWMANXX:3:2109:2563:73306	beta-lactam	gi:333020623:gb:EGK39883.1:|FEATURES|OXA-1|beta-lactam|OXA	1.0	60.6	33	48.5	4.2e-07	1
MACB	145	176	HWI-700370F:172:C7MWMANXX:3:1210:9713:8275	MLS	gi:959866458:ref:WP_058145168.1:|FEATURES|macB|MLS|macB	1.0	68.8	32	46.6	1.6e-06	1
MUXB	371	403	HWI-700370F:172:C7MWMANXX:3:1213:9941:29922	multidrug	NP_251217.1|FEATURES|MuxB|multidrug|MuxB	1.0	84.8	33	61.6	4.7e-11	1
TETR	28	59	HWI-700370F:172:C7MWMANXX:3:1106:11404:21169	tetracycline	gi:653201367:gb:KEA22378.1:|FEATURES|tetR|tetracycline|tetR	1.0	68.8	32	50.4	1.1e-07	1
ACRB	560	591	HWI-700370F:172:C7MWMANXX:3:2201:1203:86510	multidrug	ABW72062|FEATURES|acrB|multidrug|acrB	0.999996435068	65.6	32	44.7	6.0e-06	1
[truncated: 172,108 more rows]
