# Supplementary material for: Machine learning algorithm to characterize antimicrobial resistance associated with the International Space Station surface microbiome
Source: Microbiome. 2022 Aug 24;10:134. doi: 10.1186/s40168-022-01332-w (PMC9400218; doi:10.1186/s40168-022-01332-w)
Supplement: Supplementary file 6 — Additional file 5: File S1. Raw results of the DeepARG analyses (zip compressed). [file 40168_2022_1332_MOESM5_ESM.zip › Additional file 5- File S1/DeepARG-SS/F2_L4_PMA_FLT_.out.mapping.ARG]

#ARG	query-start	query-end	read_id	predicted_ARG-class	best-hit	probability	identity	alignment-length	alignment-bitscore	alignment-evalue	counts
TRANSCRIPTIONAL_REGULATORY_PROTEIN_CPXR_CPXR	88	120	HWI-700370F:168:C7JUKANXX:7:1106:19911:70922	unclassified	CP004022.1.gene3215.p01|FEATURES|transcriptional_regulatory_protein_CpxR_cpxR|unclassified|transcriptional_regulatory_protein_CpxR_cpxR	1.0	66.7	33	48.1	5.4e-07	1
BACA	176	208	HWI-700370F:168:C7JUKANXX:7:2305:7713:80260	bacitracin	ZP_04156234|FEATURES|bacA|bacitracin|bacA	1.0	100.0	33	67.8	6.6e-13	1
RPHB	832	863	HWI-700370F:168:C7JUKANXX:7:1216:18606:22883	rifamycin	APB03222.1|FEATURES|rphB|rifamycin|rphB	0.99999998346	100.0	32	65.9	2.5e-12	1
MDTG	65	97	HWI-700370F:168:C7JUKANXX:7:1208:7758:34934	multidrug	gi:313635905:gb:EFS01863.1:|FEATURES|mdtG|multidrug|mdtG	1.0	66.7	33	48.9	3.2e-07	1
STAPHYLOCOCCUS_MUPA_CONFERRING_RESISTANCE_TO_MUPIROCIN	203	233	HWI-700370F:168:C7JUKANXX:7:1116:15375:97184	mupirocin	CAA53189|FEATURES|Staphylococcus_mupA_conferring_resistance_to_mupirocin|mupirocin|Staphylococcus_mupA_conferring_resistance_to_mupirocin	0.999999020943	67.7	31	52.8	2.2e-08	1
EFRA	299	331	HWI-700370F:168:C7JUKANXX:7:2203:15554:38387	multidrug	CDO61513.1|FEATURES|efrA|multidrug|efrA	1.0	69.7	33	52.8	2.2e-08	1
RPOB2	887	919	HWI-700370F:168:C7JUKANXX:7:1206:15308:29898	multidrug	BAD59497.1|FEATURES|rpoB2|multidrug|rpoB2	0.99999931018	75.8	33	58.9	3.1e-10	1
MACB	539	571	HWI-700370F:168:C7JUKANXX:7:2204:12874:72287	MLS	AAV85982.1|FEATURES|macB|MLS|macB	1.0	78.8	33	53.5	1.3e-08	1
VANY	126	158	HWI-700370F:168:C7JUKANXX:7:2111:6683:76650	glycopeptide	gi:309385867:gb:ADO66792.1:|FEATURES|vanY|glycopeptide|vanY	1.0	78.8	33	61.2	6.2e-11	1
EMRB-QACA_FAMILY_MAJOR_FACILITATOR_TRANSPORTER	27	58	HWI-700370F:168:C7JUKANXX:7:1306:21082:51570	multidrug	NC_002951.3237419.p01|FEATURES|EmrB-QacA_family_major_facilitator_transporter|multidrug|EmrB-QacA_family_major_facilitator_transporter	0.999999939185	66.7	33	45.1	4.6e-06	1
MACB	149	181	HWI-700370F:168:C7JUKANXX:7:2207:16278:66935	MLS	gi:1022664304:ref:WP_063420886.1:|FEATURES|macB|MLS|macB	1.0	66.7	33	47.8	7.1e-07	1
STAPHYLOCOCCUS_MUPA_CONFERRING_RESISTANCE_TO_MUPIROCIN	196	227	HWI-700370F:168:C7JUKANXX:7:2214:11654:39617	mupirocin	CAA53189|FEATURES|Staphylococcus_mupA_conferring_resistance_to_mupirocin|mupirocin|Staphylococcus_mupA_conferring_resistance_to_mupirocin	0.999999614945	71.9	32	55.5	3.4e-09	1
LMRB	47	79	HWI-700370F:168:C7JUKANXX:7:1216:3544:80440	MLS	gi:498485855:ref:WP_010787543.1:|FEATURES|lmrB|MLS|lmrB	1.0	60.6	33	47.8	7.1e-07	1
POXTA	453	484	HWI-700370F:168:C7JUKANXX:7:1103:6659:54367	multidrug	AVI44920.1|FEATURES|poxtA|multidrug|poxtA	0.999999214713	62.5	32	47.4	9.3e-07	1
MACB	28	59	HWI-700370F:168:C7JUKANXX:7:1213:8915:60416	MLS	gi:922960663:ref:WP_053388845.1:|FEATURES|macB|MLS|macB	1.0	62.5	32	44.3	7.8e-06	1
STAPHYLOCOCCUS_MUPA_CONFERRING_RESISTANCE_TO_MUPIROCIN	135	167	HWI-700370F:168:C7JUKANXX:7:1112:11738:59506	mupirocin	CAA53189|FEATURES|Staphylococcus_mupA_conferring_resistance_to_mupirocin|mupirocin|Staphylococcus_mupA_conferring_resistance_to_mupirocin	0.999998949223	75.8	33	61.2	6.2e-11	1
TETA	443	474	HWI-700370F:168:C7JUKANXX:7:2103:15470:87219	tetracycline	AF024666.2.gene6.p01|FEATURES|tetA|tetracycline|tetA	0.961678938661	68.8	32	44.7	6.0e-06	1
TETB(60)	418	448	HWI-700370F:168:C7JUKANXX:7:1307:18356:59414	tetracycline	ANZ79241.1|FEATURES|tetB(60)|tetracycline|tetB(60)	0.999999543988	71.0	31	48.1	5.4e-07	1
BAER	84	114	HWI-700370F:168:C7JUKANXX:7:1311:15564:52476	multidrug	YP_490321.1|FEATURES|baeR|multidrug|baeR	0.999999999818	64.5	31	50.1	1.4e-07	1
MULTIDRUG_ABC_TRANSPORTER	529	561	HWI-700370F:168:C7JUKANXX:7:1213:1595:79241	multidrug	gi:748767925:ref:WP_040019608.1:|FEATURES|multidrug_ABC_transporter|multidrug|multidrug_ABC_transporter	1.0	72.7	33	53.1	1.7e-08	1
TETB(60)	360	392	HWI-700370F:168:C7JUKANXX:7:2111:4913:26963	tetracycline	ANZ79241.1|FEATURES|tetB(60)|tetracycline|tetB(60)	0.999999849409	75.8	33	55.1	4.4e-09	1
MULTIDRUG_ABC_TRANSPORTER	466	498	HWI-700370F:168:C7JUKANXX:7:1203:11770:42827	multidrug	gi:1033217078:gb:OAR27197.1:|FEATURES|multidrug_ABC_transporter|multidrug|multidrug_ABC_transporter	1.0	72.7	33	55.5	3.4e-09	1
STAPHYLOCOCCUS_MUPA_CONFERRING_RESISTANCE_TO_MUPIROCIN	58	90	HWI-700370F:168:C7JUKANXX:7:1216:8080:15588	mupirocin	CAA53189|FEATURES|Staphylococcus_mupA_conferring_resistance_to_mupirocin|mupirocin|Staphylococcus_mupA_conferring_resistance_to_mupirocin	0.999999680766	81.8	33	56.6	1.5e-09	1
OLEC	164	196	HWI-700370F:168:C7JUKANXX:7:1115:4091:18764	MLS	AAA26793|FEATURES|oleC|MLS|oleC	0.999999993342	66.7	33	50.8	8.4e-08	1
RPOB2	574	606	HWI-700370F:168:C7JUKANXX:7:2212:6751:34318	multidrug	BAD59497.1|FEATURES|rpoB2|multidrug|rpoB2	0.999999333501	84.8	33	58.5	4.0e-10	1
BCRB	24	56	HWI-700370F:168:C7JUKANXX:7:1312:20962:67012	peptide	AAA99505.1|FEATURES|bcrB|peptide|bcrB	0.99999967176	66.7	33	50.1	1.4e-07	1
PBP-1A	178	210	HWI-700370F:168:C7JUKANXX:7:2201:13999:4633	beta-lactam	JN645776.1.gene1.p01|FEATURES|PBP-1A|beta-lactam|PBP-1A	1.0	60.6	33	46.2	2.1e-06	1
VGAD	130	162	HWI-700370F:168:C7JUKANXX:7:1104:12696:18322	MLS	GQ205627.2.gene1.p01|FEATURES|vgaD|MLS|vgaD	0.999999962177	63.6	33	48.1	5.4e-07	1
ABCA	947	978	HWI-700370F:168:C7JUKANXX:7:1216:6780:29055	multidrug	XP_753111.1|FEATURES|abcA|multidrug|abcA	0.999999689936	90.6	32	60.1	1.4e-10	1
TETM	58	89	HWI-700370F:168:C7JUKANXX:7:1205:13089:34141	tetracycline	X04388.gene.p01|FEATURES|tetM|tetracycline|tetM	1.0	65.6	32	47.4	9.3e-07	1
MACB	35	67	HWI-700370F:168:C7JUKANXX:7:1310:19362:92570	MLS	gi:1035717981:ref:WP_064557480.1:|FEATURES|macB|MLS|macB	0.999999991363	66.7	33	46.2	2.1e-06	1
MULTIDRUG_ABC_TRANSPORTER	552	583	HWI-700370F:168:C7JUKANXX:7:1113:20268:21320	multidrug	gi:497748188:ref:WP_010062372.1:|FEATURES|multidrug_ABC_transporter|multidrug|multidrug_ABC_transporter	1.0	71.9	32	53.5	1.3e-08	1
RPOB2	199	231	HWI-700370F:168:C7JUKANXX:7:1201:12884:31444	multidrug	BAD59497.1|FEATURES|rpoB2|multidrug|rpoB2	0.99999897828	60.6	33	46.6	1.6e-06	1
LSA	80	112	HWI-700370F:168:C7JUKANXX:7:1112:20563:49657	MLS	gi:765018624:ref:WP_044584737.1:|FEATURES|lsa|MLS|lsa	1.0	100.0	33	72.0	3.5e-14	1
STAPHYLOCOCCUS_MUPA_CONFERRING_RESISTANCE_TO_MUPIROCIN	511	542	HWI-700370F:168:C7JUKANXX:7:2107:18701:15316	mupirocin	CAA53189|FEATURES|Staphylococcus_mupA_conferring_resistance_to_mupirocin|mupirocin|Staphylococcus_mupA_conferring_resistance_to_mupirocin	0.999999823883	71.9	32	60.1	1.4e-10	1
MACB	145	176	HWI-700370F:168:C7JUKANXX:7:1106:17672:85673	MLS	gi:895865878:ref:WP_048974758.1:|FEATURES|macB|MLS|macB	1.0	71.9	32	49.7	1.9e-07	1
BLT	217	249	HWI-700370F:168:C7JUKANXX:7:2202:15751:53550	multidrug	AAC36944.1|FEATURES|blt|multidrug|blt	0.999999025926	90.9	33	63.9	9.6e-12	1
MDTG	38	69	HWI-700370F:168:C7JUKANXX:7:1106:6323:20496	multidrug	HE999704.1.gene3083.p01|FEATURES|mdtG|multidrug|mdtG	0.999999702122	68.8	32	51.6	4.9e-08	1
TAEA	156	187	HWI-700370F:168:C7JUKANXX:7:1316:17594:31540	pleuromutilin	APB03219.1|FEATURES|TaeA|pleuromutilin|TaeA	0.999590406834	65.6	32	47.4	9.3e-07	1
BCRA	143	174	HWI-700370F:168:C7JUKANXX:7:2201:14561:54614	bacitracin	gi:542061059:gb:ERI11611.1:|FEATURES|bcrA|bacitracin|bcrA	0.999999999756	75.0	32	57.4	9.0e-10	1
MSRC	153	184	HWI-700370F:168:C7JUKANXX:7:1214:12625:31794	MLS	gi:488321355:ref:WP_002390740.1:|FEATURES|msrC|MLS|msrC	0.999999996968	65.6	32	49.3	2.4e-07	1
DFRG	8	40	HWI-700370F:168:C7JUKANXX:7:2116:20154:58241	diaminopyrimidine	BAE15963.1|FEATURES|dfrG|diaminopyrimidine|dfrG	0.999999777018	66.7	33	57.4	9.0e-10	1
STAPHYLOCOCCUS_MUPA_CONFERRING_RESISTANCE_TO_MUPIROCIN	23	55	HWI-700370F:168:C7JUKANXX:7:1204:20941:17508	mupirocin	CAA53189|FEATURES|Staphylococcus_mupA_conferring_resistance_to_mupirocin|mupirocin|Staphylococcus_mupA_conferring_resistance_to_mupirocin	0.999999798362	72.7	33	59.3	2.4e-10	1
VANR	76	108	HWI-700370F:168:C7JUKANXX:7:2208:15222:56929	glycopeptide	DQ212986.1.gene4.p01|FEATURES|vanR|glycopeptide|vanR	1.0	78.8	33	59.3	2.4e-10	1
MAJOR_FACILITATOR_SUPERFAMILY_TRANSPORTER	47	77	HWI-700370F:168:C7JUKANXX:7:2110:17516:29146	multidrug	ZP_03053667|FEATURES|major_facilitator_superfamily_transporter|multidrug|major_facilitator_superfamily_transporter	0.999999938865	74.2	31	54.7	5.8e-09	1
BLT	226	258	HWI-700370F:168:C7JUKANXX:7:2105:16435:93538	multidrug	AAC36944.1|FEATURES|blt|multidrug|blt	1.0	93.9	33	66.2	1.9e-12	1
ARLS	388	420	HWI-700370F:168:C7JUKANXX:7:1208:6503:40286	multidrug	YP_499945.1|FEATURES|arlS|multidrug|arlS	0.999998143678	69.7	33	52.8	2.2e-08	1
RPOB2	754	785	HWI-700370F:168:C7JUKANXX:7:2204:3639:28229	multidrug	BAD59497.1|FEATURES|rpoB2|multidrug|rpoB2	0.999999220356	71.9	32	53.5	1.3e-08	1
STAPHYLOCOCCUS_MUPA_CONFERRING_RESISTANCE_TO_MUPIROCIN	144	176	HWI-700370F:168:C7JUKANXX:7:1305:7871:42284	mupirocin	CAA53189|FEATURES|Staphylococcus_mupA_conferring_resistance_to_mupirocin|mupirocin|Staphylococcus_mupA_conferring_resistance_to_mupirocin	0.999999853632	75.8	33	61.2	6.2e-11	1
BACILLUS_SUBTILIS_MPRF	813	845	HWI-700370F:168:C7JUKANXX:7:1309:7157:75912	peptide	CAX52582.1|FEATURES|Bacillus_subtilis_mprF|peptide|Bacillus_subtilis_mprF	0.999999913462	72.7	33	53.9	9.9e-09	1
RPHB	755	787	HWI-700370F:168:C7JUKANXX:7:1315:3950:14905	rifamycin	APB03222.1|FEATURES|rphB|rifamycin|rphB	0.999999954791	90.9	33	64.7	5.6e-12	1
LSA	66	98	HWI-700370F:168:C7JUKANXX:7:1106:18468:57234	MLS	gi:1005558399:ref:WP_061655514.1:|FEATURES|lsa|MLS|lsa	1.0	100.0	33	75.1	4.1e-15	1
MULTIDRUG_ABC_TRANSPORTER	277	309	HWI-700370F:168:C7JUKANXX:7:1209:2076:51791	multidrug	gi:686376836:ref:WP_031898302.1:|FEATURES|multidrug_ABC_transporter|multidrug|multidrug_ABC_transporter	1.0	69.7	33	50.4	1.1e-07	1
VANR	78	110	HWI-700370F:168:C7JUKANXX:7:2209:11592:45830	glycopeptide	gi:948051271:ref:WP_056710274.1:|FEATURES|vanR|glycopeptide|vanR	1.0	66.7	33	52.4	2.9e-08	1
RPOB2	141	172	HWI-700370F:168:C7JUKANXX:7:2204:2715:73500	multidrug	BAD59497.1|FEATURES|rpoB2|multidrug|rpoB2	0.999999327334	81.2	32	58.2	5.2e-10	1
MACB	166	196	HWI-700370F:168:C7JUKANXX:7:1210:3310:89011	MLS	gi:1033064422:ref:WP_064375412.1:|FEATURES|macB|MLS|macB	0.999999704651	64.5	31	44.3	7.8e-06	1
BACA	84	115	HWI-700370F:168:C7JUKANXX:7:1112:11733:5309	bacitracin	ZP_04070977|FEATURES|bacA|bacitracin|bacA	1.0	100.0	32	67.4	8.6e-13	1
MEXF	358	390	HWI-700370F:168:C7JUKANXX:7:2201:10768:7745	multidrug	CP000675.2.gene2298.p01|FEATURES|mexF|multidrug|mexF	1.0	69.7	33	55.1	4.4e-09	1
STAPHYLOCOCCUS_MUPA_CONFERRING_RESISTANCE_TO_MUPIROCIN	173	205	HWI-700370F:168:C7JUKANXX:7:1201:12207:43887	mupirocin	CAA53189|FEATURES|Staphylococcus_mupA_conferring_resistance_to_mupirocin|mupirocin|Staphylococcus_mupA_conferring_resistance_to_mupirocin	0.999999020943	75.8	33	54.3	7.6e-09	1
VANR	67	99	HWI-700370F:168:C7JUKANXX:7:2213:16514:94131	glycopeptide	AAK58492|FEATURES|vanR|glycopeptide|vanR	0.999999926548	60.6	33	44.7	6.0e-06	1
LSA	153	185	HWI-700370F:168:C7JUKANXX:7:1304:8614:96592	MLS	gi:445983925:ref:WP_000061780.1:|FEATURES|lsa|MLS|lsa	1.0	100.0	33	70.5	1.0e-13	1
MACB	24	54	HWI-700370F:168:C7JUKANXX:7:1108:2770:65487	MLS	gi:502669352:ref:WP_012905216.1:|FEATURES|macB|MLS|macB	1.0	67.7	31	47.4	9.3e-07	1
STAPHYLOCOCCUS_MUPA_CONFERRING_RESISTANCE_TO_MUPIROCIN	553	585	HWI-700370F:168:C7JUKANXX:7:2113:8715:35701	mupirocin	CAA53189|FEATURES|Staphylococcus_mupA_conferring_resistance_to_mupirocin|mupirocin|Staphylococcus_mupA_conferring_resistance_to_mupirocin	0.999998018133	60.6	33	46.2	2.1e-06	1
VANR	87	119	HWI-700370F:168:C7JUKANXX:7:1310:17810:43249	glycopeptide	JF802084.2.gene4.p01|FEATURES|vanR|glycopeptide|vanR	1.0	75.8	33	57.0	1.2e-09	1
RPHB	307	339	HWI-700370F:168:C7JUKANXX:7:2202:16900:51873	rifamycin	APB03222.1|FEATURES|rphB|rifamycin|rphB	0.999999974452	93.9	33	67.8	6.6e-13	1
EMRB-QACA_FAMILY_MAJOR_FACILITATOR_TRANSPORTER	61	92	HWI-700370F:168:C7JUKANXX:7:1116:8323:20739	multidrug	AE016830.1.gene424.p01|FEATURES|EmrB-QacA_family_major_facilitator_transporter|multidrug|EmrB-QacA_family_major_facilitator_transporter	0.999998705496	62.5	32	50.4	1.1e-07	1
VANS	325	357	HWI-700370F:168:C7JUKANXX:7:2213:10823:71899	glycopeptide	AAZ98836|FEATURES|vanS|glycopeptide|vanS	1.0	69.7	33	53.1	1.7e-08	1
OLEC	33	64	HWI-700370F:168:C7JUKANXX:7:2108:9126:100207	MLS	AAA26793|FEATURES|oleC|MLS|oleC	0.999999957321	62.5	32	45.4	3.5e-06	1
LSA	317	349	HWI-700370F:168:C7JUKANXX:7:2211:13589:57382	MLS	gi:765018624:ref:WP_044584737.1:|FEATURES|lsa|MLS|lsa	1.0	100.0	33	69.3	2.3e-13	1
TRANSCRIPTIONAL_REGULATORY_PROTEIN_CPXR_CPXR	74	106	HWI-700370F:168:C7JUKANXX:7:1214:14955:96771	unclassified	CP001918.1.gene5135.p01|FEATURES|transcriptional_regulatory_protein_CpxR_cpxR|unclassified|transcriptional_regulatory_protein_CpxR_cpxR	0.999999999808	63.6	33	49.7	1.9e-07	1
MACB	529	561	HWI-700370F:168:C7JUKANXX:7:1316:2428:85201	MLS	AAV85982.1|FEATURES|macB|MLS|macB	1.0	87.9	33	58.2	5.2e-10	1
NORB	142	173	HWI-700370F:168:C7JUKANXX:7:1310:10541:91100	fluoroquinolone	gi:1000360171:ref:WP_061107359.1:|FEATURES|norB|fluoroquinolone|norB	1.0	84.4	32	65.9	2.5e-12	1
LMRB	385	415	HWI-700370F:168:C7JUKANXX:7:2209:6797:52967	MLS	gi:1007411670:gb:AMQ72759.1:|FEATURES|lmrB|MLS|lmrB	1.0	71.0	31	50.8	8.4e-08	1
LMRB	376	407	HWI-700370F:168:C7JUKANXX:7:1314:12820:42609	MLS	gi:498485855:ref:WP_010787543.1:|FEATURES|lmrB|MLS|lmrB	1.0	62.5	32	46.6	1.6e-06	1
MULTIDRUG_ABC_TRANSPORTER	503	534	HWI-700370F:168:C7JUKANXX:7:1210:7810:15690	multidrug	gi:664244930:ref:WP_030776974.1:|FEATURES|multidrug_ABC_transporter|multidrug|multidrug_ABC_transporter	0.999999998829	71.9	32	45.4	3.5e-06	1
BACA	204	236	HWI-700370F:168:C7JUKANXX:7:1210:7259:81185	bacitracin	ZP_04210257|FEATURES|bacA|bacitracin|bacA	1.0	100.0	33	68.2	5.1e-13	1
MULTIDRUG_ABC_TRANSPORTER	468	500	HWI-700370F:168:C7JUKANXX:7:1115:19348:43608	multidrug	gi:446519895:ref:WP_000597241.1:|FEATURES|multidrug_ABC_transporter|multidrug|multidrug_ABC_transporter	1.0	72.7	33	53.5	1.3e-08	1
MAJOR_FACILITATOR_SUPERFAMILY_TRANSPORTER	106	138	HWI-700370F:168:C7JUKANXX:7:2215:17988:53379	multidrug	YP_001419960|FEATURES|major_facilitator_superfamily_transporter|multidrug|major_facilitator_superfamily_transporter	0.999999963052	84.8	33	65.1	4.3e-12	1
VANS	314	345	HWI-700370F:168:C7JUKANXX:7:1204:16485:76971	glycopeptide	JF802084.2.gene5.p01|FEATURES|vanS|glycopeptide|vanS	1.0	71.9	32	47.0	1.2e-06	1
MULTIDRUG_ABC_TRANSPORTER	452	484	HWI-700370F:168:C7JUKANXX:7:2213:12522:44453	multidrug	gi:896355182:ref:WP_049310020.1:|FEATURES|multidrug_ABC_transporter|multidrug|multidrug_ABC_transporter	1.0	63.6	33	52.0	3.8e-08	1
VANR	75	107	HWI-700370F:168:C7JUKANXX:7:2214:9550:11345	glycopeptide	JF802084.2.gene4.p01|FEATURES|vanR|glycopeptide|vanR	0.999999999999	63.6	33	48.9	3.2e-07	1
BLT	330	361	HWI-700370F:168:C7JUKANXX:7:2302:9910:59509	multidrug	AAC36944.1|FEATURES|blt|multidrug|blt	0.999999884339	81.2	32	56.6	1.5e-09	1
PATB	170	202	HWI-700370F:168:C7JUKANXX:7:2108:11067:86638	fluoroquinolone	NP_358969.1|FEATURES|patB|fluoroquinolone|patB	0.999995696565	60.6	33	48.5	4.2e-07	1
VANS	126	158	HWI-700370F:168:C7JUKANXX:7:2101:4139:85991	glycopeptide	AF155139.2.gene3.p01|FEATURES|vanS|glycopeptide|vanS	0.999999999999	84.8	33	61.6	4.7e-11	1
ARLS	397	428	HWI-700370F:168:C7JUKANXX:7:2104:10517:72979	multidrug	YP_499945.1|FEATURES|arlS|multidrug|arlS	0.99999757783	65.6	32	47.4	9.3e-07	1
VANR	85	115	HWI-700370F:168:C7JUKANXX:7:1307:9452:94663	glycopeptide	gi:1045412091:ref:WP_065484665.1:|FEATURES|vanR|glycopeptide|vanR	0.99999999994	80.6	31	50.4	1.1e-07	1
CLASS_A	63	94	HWI-700370F:168:C7JUKANXX:7:1103:10349:93628	beta-lactam	gi:651590745:ref:WP_026585721.1:|FEATURES|class_A|beta-lactam|class_A	1.0	75.0	32	52.8	2.2e-08	1
LMRB	315	345	HWI-700370F:168:C7JUKANXX:7:1205:8069:76090	MLS	gi:1044618389:gb:OCB92939.1:|FEATURES|lmrB|MLS|lmrB	0.999998850391	64.5	31	44.7	6.0e-06	1
LMRD	201	231	HWI-700370F:168:C7JUKANXX:7:1205:16729:6655	MLS	ABF66027.1|FEATURES|lmrD|MLS|lmrD	0.977068628279	71.0	31	50.8	8.4e-08	1
OTRA	497	528	HWI-700370F:168:C7JUKANXX:7:1203:4605:58791	tetracycline	CAA37477|FEATURES|otrA|tetracycline|otrA	0.999999936484	62.5	32	45.1	4.6e-06	1
CLASS_A	44	76	HWI-700370F:168:C7JUKANXX:7:1303:5994:89551	beta-lactam	YP_089932|FEATURES|class_A|beta-lactam|class_A	0.999999999992	72.7	33	52.0	3.8e-08	1
TETA	444	474	HWI-700370F:168:C7JUKANXX:7:2204:9698:21975	tetracycline	gi:736993687:ref:WP_034989673.1:|FEATURES|tetA|tetracycline|tetA	1.0	67.7	31	49.3	2.4e-07	1
STAPHYLOCOCCUS_MUPA_CONFERRING_RESISTANCE_TO_MUPIROCIN	49	81	HWI-700370F:168:C7JUKANXX:7:1113:10735:42492	mupirocin	CAA53189|FEATURES|Staphylococcus_mupA_conferring_resistance_to_mupirocin|mupirocin|Staphylococcus_mupA_conferring_resistance_to_mupirocin	0.999999614945	75.8	33	55.5	3.4e-09	1
RPOB2	563	594	HWI-700370F:168:C7JUKANXX:7:1215:7668:27174	multidrug	BAD59497.1|FEATURES|rpoB2|multidrug|rpoB2	0.999999283753	78.1	32	56.2	2.0e-09	1
VATB	125	156	HWI-700370F:168:C7JUKANXX:7:1302:8487:32908	MLS	U19459.gene.p01|FEATURES|vatB|MLS|vatB	1.0	71.9	32	52.8	2.2e-08	1
BCRA	29	60	HWI-700370F:168:C7JUKANXX:7:1205:16565:46936	bacitracin	gi:500194536:ref:WP_011867743.1:|FEATURES|bcrA|bacitracin|bcrA	0.99999572702	62.5	32	47.4	9.3e-07	1
VANR	89	121	HWI-700370F:168:C7JUKANXX:7:1114:16012:69985	glycopeptide	gi:507059692:ref:WP_016130597.1:|FEATURES|vanR|glycopeptide|vanR	1.0	75.8	33	55.1	4.4e-09	1
MAJOR_FACILITATOR_SUPERFAMILY_TRANSPORTER	73	103	HWI-700370F:168:C7JUKANXX:7:1201:16066:64976	multidrug	YP_001419960|FEATURES|major_facilitator_superfamily_transporter|multidrug|major_facilitator_superfamily_transporter	0.999999931265	74.2	31	53.5	1.3e-08	1
TET(42)	126	158	HWI-700370F:168:C7JUKANXX:7:1207:10898:47607	tetracycline	ACD35503.1|FEATURES|tet(42)|tetracycline|tet(42)	0.99999997842	60.6	33	44.7	6.0e-06	1
RPOB2	777	808	HWI-700370F:168:C7JUKANXX:7:1312:12809:64675	multidrug	BAD59497.1|FEATURES|rpoB2|multidrug|rpoB2	0.99999931018	81.2	32	57.4	9.0e-10	1
RPOB2	801	832	HWI-700370F:168:C7JUKANXX:7:1110:16832:45221	multidrug	BAD59497.1|FEATURES|rpoB2|multidrug|rpoB2	0.999999283753	84.4	32	56.2	2.0e-09	1
RPOB2	436	467	HWI-700370F:168:C7JUKANXX:7:1115:18419:25626	multidrug	BAD59497.1|FEATURES|rpoB2|multidrug|rpoB2	0.999999274884	90.6	32	63.9	9.6e-12	1
TETW	75	106	HWI-700370F:168:C7JUKANXX:7:1215:5455:48762	tetracycline	AAL09826|FEATURES|tetW|tetracycline|tetW	1.0	65.6	32	46.2	2.1e-06	1
MAJOR_FACILITATOR_SUPERFAMILY_TRANSPORTER	146	178	HWI-700370F:168:C7JUKANXX:7:1102:19010:2747	multidrug	YP_001419960|FEATURES|major_facilitator_superfamily_transporter|multidrug|major_facilitator_superfamily_transporter	0.999999958541	75.8	33	61.2	6.2e-11	1
RPHA	329	361	HWI-700370F:168:C7JUKANXX:7:2208:4710:72945	rifamycin	AIA08936.1|FEATURES|rphA|rifamycin|rphA	0.999982168032	60.6	33	50.4	1.1e-07	1
AAC(6')-34	145	175	HWI-700370F:168:C7JUKANXX:7:1301:7166:63947	aminoglycoside	APB03223.1|FEATURES|AAC(6')-34|aminoglycoside|AAC(6')-34	0.999987290141	61.3	31	44.7	6.0e-06	1
VANR	76	107	HWI-700370F:168:C7JUKANXX:7:1207:16822:77213	glycopeptide	gi:947806628:ref:WP_056468082.1:|FEATURES|vanR|glycopeptide|vanR	1.0	71.9	32	52.8	2.2e-08	1
CLASS_A	31	63	HWI-700370F:168:C7JUKANXX:7:1102:11308:24775	beta-lactam	ZP_04318513|FEATURES|class_A|beta-lactam|class_A	1.0	100.0	33	66.2	1.9e-12	1
BLT	216	248	HWI-700370F:168:C7JUKANXX:7:2202:18837:13840	multidrug	AAC36944.1|FEATURES|blt|multidrug|blt	0.999997978104	90.9	33	63.9	9.6e-12	1
BACA	9	41	HWI-700370F:168:C7JUKANXX:7:1202:10249:63688	bacitracin	ZP_04277914|FEATURES|bacA|bacitracin|bacA	1.0	100.0	33	70.1	1.3e-13	1
VGAB	419	451	HWI-700370F:168:C7JUKANXX:7:1310:1537:100526	MLS	U82085.gene.p01|FEATURES|vgaB|MLS|vgaB	0.99999999189	60.6	33	45.4	3.5e-06	1
MACB	155	187	HWI-700370F:168:C7JUKANXX:7:1115:12997:72757	MLS	gi:895865878:ref:WP_048974758.1:|FEATURES|macB|MLS|macB	1.0	66.7	33	47.0	1.2e-06	1
MAJOR_FACILITATOR_SUPERFAMILY_TRANSPORTER	286	318	HWI-700370F:168:C7JUKANXX:7:2201:2152:34679	multidrug	ZP_03053667|FEATURES|major_facilitator_superfamily_transporter|multidrug|major_facilitator_superfamily_transporter	0.999999927876	72.7	33	52.4	2.9e-08	1
YKKC	89	121	HWI-700370F:168:C7JUKANXX:7:1315:5875:72773	multidrug	gi:307606148:emb:CBI42519.1:|FEATURES|ykkC|multidrug|ykkC	0.999999999161	66.7	33	46.6	1.6e-06	1
VANR	114	146	HWI-700370F:168:C7JUKANXX:7:1205:17614:23865	glycopeptide	gi:947806628:ref:WP_056468082.1:|FEATURES|vanR|glycopeptide|vanR	0.99999476861	60.6	33	44.3	7.8e-06	1
TET36	72	104	HWI-700370F:168:C7JUKANXX:7:2102:19203:9408	tetracycline	AJ514254.gene.p01|FEATURES|tet36|tetracycline|tet36	1.0	60.6	33	47.0	1.2e-06	1
CLASS_A	111	142	HWI-700370F:168:C7JUKANXX:7:2207:12575:87919	beta-lactam	P00808|FEATURES|class_A|beta-lactam|class_A	1.0	90.6	32	62.4	2.8e-11	1
LMRB	114	146	HWI-700370F:168:C7JUKANXX:7:1314:3394:25416	MLS	gi:1007411670:gb:AMQ72759.1:|FEATURES|lmrB|MLS|lmrB	1.0	63.6	33	47.0	1.2e-06	1
VANR	198	230	HWI-700370F:168:C7JUKANXX:7:1104:2496:88290	glycopeptide	gi:1045412091:ref:WP_065484665.1:|FEATURES|vanR|glycopeptide|vanR	1.0	63.6	33	51.2	6.4e-08	1
BCRA	137	169	HWI-700370F:168:C7JUKANXX:7:1302:18718:89804	bacitracin	gi:446110087:ref:WP_000187942.1:|FEATURES|bcrA|bacitracin|bcrA	1.0	100.0	33	69.3	2.3e-13	1
VATE	118	148	HWI-700370F:168:C7JUKANXX:7:1301:17876:30547	MLS	AAG21695|FEATURES|vatE|MLS|vatE	0.999999999999	61.3	31	45.8	2.7e-06	1
VANR	195	226	HWI-700370F:168:C7JUKANXX:7:1216:1554:19443	glycopeptide	JF802084.2.gene4.p01|FEATURES|vanR|glycopeptide|vanR	1.0	75.0	32	58.2	5.2e-10	1
BCRA	63	95	HWI-700370F:168:C7JUKANXX:7:1104:3366:68156	bacitracin	gi:446110087:ref:WP_000187942.1:|FEATURES|bcrA|bacitracin|bcrA	1.0	100.0	33	68.9	3.0e-13	1
MSRC	151	183	HWI-700370F:168:C7JUKANXX:7:1113:10940:31562	MLS	gi:488321355:ref:WP_002390740.1:|FEATURES|msrC|MLS|msrC	0.999891393085	63.6	33	48.9	3.2e-07	1
LSA	44	76	HWI-700370F:168:C7JUKANXX:7:1202:15376:93106	MLS	gi:1005558399:ref:WP_061655514.1:|FEATURES|lsa|MLS|lsa	1.0	100.0	33	70.9	7.8e-14	1
LMRB	383	414	HWI-700370F:168:C7JUKANXX:7:1205:12966:89140	MLS	gi:1007411670:gb:AMQ72759.1:|FEATURES|lmrB|MLS|lmrB	1.0	71.9	32	50.8	8.4e-08	1
ROSA	143	175	HWI-700370F:168:C7JUKANXX:7:1314:2781:17199	fosmidomycin	YP_001401993|FEATURES|rosA|fosmidomycin|rosA	1.0	78.8	33	55.5	3.4e-09	1
BLT	182	214	HWI-700370F:168:C7JUKANXX:7:1216:8581:95640	multidrug	AAC36944.1|FEATURES|blt|multidrug|blt	0.999997802791	63.6	33	44.3	7.8e-06	1
RPHB	518	550	HWI-700370F:168:C7JUKANXX:7:1306:8369:77966	rifamycin	APB03222.1|FEATURES|rphB|rifamycin|rphB	0.999999779404	84.8	33	58.2	5.2e-10	1
CLASS_A	113	145	HWI-700370F:168:C7JUKANXX:7:2112:2401:64270	beta-lactam	gi:651585284:ref:WP_026580461.1:|FEATURES|class_A|beta-lactam|class_A	1.0	87.9	33	62.8	2.1e-11	1
BACA	194	226	HWI-700370F:168:C7JUKANXX:7:2114:15444:8717	bacitracin	ZP_04210257|FEATURES|bacA|bacitracin|bacA	1.0	100.0	33	69.7	1.7e-13	1
MACB	127	159	HWI-700370F:168:C7JUKANXX:7:2105:3562:37874	MLS	gi:746243059:ref:WP_039291473.1:|FEATURES|macB|MLS|macB	1.0	63.6	33	47.4	9.3e-07	1
RPOB2	442	474	HWI-700370F:168:C7JUKANXX:7:2116:17549:45526	multidrug	BAD59497.1|FEATURES|rpoB2|multidrug|rpoB2	0.99999897828	93.9	33	70.1	1.3e-13	1
LSA	198	230	HWI-700370F:168:C7JUKANXX:7:2216:21120:12297	MLS	gi:445983947:ref:WP_000061802.1:|FEATURES|lsa|MLS|lsa	1.0	100.0	33	71.2	6.0e-14	1
BACA	154	186	HWI-700370F:168:C7JUKANXX:7:1106:8628:99993	bacitracin	ZP_04083542|FEATURES|bacA|bacitracin|bacA	1.0	100.0	33	70.5	1.0e-13	1
VATF	40	72	HWI-700370F:168:C7JUKANXX:7:2215:7697:64409	MLS	AAF63432|FEATURES|vatF|MLS|vatF	1.0	69.7	33	60.8	8.1e-11	1
VANR	72	104	HWI-700370F:168:C7JUKANXX:7:1105:14842:50808	glycopeptide	gi:1045412091:ref:WP_065484665.1:|FEATURES|vanR|glycopeptide|vanR	0.999999981859	60.6	33	45.1	4.6e-06	1
VANR	86	116	HWI-700370F:168:C7JUKANXX:7:2205:20202:20526	glycopeptide	gi:947806628:ref:WP_056468082.1:|FEATURES|vanR|glycopeptide|vanR	0.999999999809	67.7	31	47.4	9.3e-07	1
RPOB2	1001	1033	HWI-700370F:168:C7JUKANXX:7:2202:8917:24466	multidrug	BAD59497.1|FEATURES|rpoB2|multidrug|rpoB2	0.999999230268	69.7	33	53.9	9.9e-09	1
CATQ	87	119	HWI-700370F:168:C7JUKANXX:7:1104:14973:52538	phenicol	M55620.gene.p01|FEATURES|catQ|phenicol|catQ	0.999999989401	60.6	33	51.2	6.4e-08	1
VANS	324	354	HWI-700370F:168:C7JUKANXX:7:2111:9557:83299	glycopeptide	AAD42181|FEATURES|vanS|glycopeptide|vanS	1.0	77.4	31	51.2	6.4e-08	1
MACB	129	161	HWI-700370F:168:C7JUKANXX:7:1202:11076:7451	MLS	gi:974672242:ref:WP_059256507.1:|FEATURES|macB|MLS|macB	1.0	66.7	33	45.8	2.7e-06	1
BLAI	2	34	HWI-700370F:168:C7JUKANXX:7:1212:13172:77269	beta-lactam	EF540343.1.gene2.p01|FEATURES|blaI|beta-lactam|blaI	0.999999979882	60.6	33	47.8	7.1e-07	1
MAJOR_FACILITATOR_SUPERFAMILY_TRANSPORTER	403	435	HWI-700370F:168:C7JUKANXX:7:1310:1697:55102	multidrug	NC_002952.2859362.p01|FEATURES|major_facilitator_superfamily_transporter|multidrug|major_facilitator_superfamily_transporter	0.999999774727	60.6	33	51.2	6.4e-08	1
VANS	7	38	HWI-700370F:168:C7JUKANXX:7:1203:17975:69446	glycopeptide	FJ349556.1.gene3.p01|FEATURES|vanS|glycopeptide|vanS	0.999998695265	68.8	32	48.9	3.2e-07	1
RPOB2	432	463	HWI-700370F:168:C7JUKANXX:7:1211:18567:64960	multidrug	BAD59497.1|FEATURES|rpoB2|multidrug|rpoB2	0.99999935723	87.5	32	59.7	1.8e-10	1
EMRB-QACA_FAMILY_MAJOR_FACILITATOR_TRANSPORTER	117	147	HWI-700370F:168:C7JUKANXX:7:2107:10378:85956	multidrug	NC_002951.3238155.p01|FEATURES|EmrB-QacA_family_major_facilitator_transporter|multidrug|EmrB-QacA_family_major_facilitator_transporter	0.999999741597	64.5	31	51.6	4.9e-08	1
TETA	444	474	HWI-700370F:168:C7JUKANXX:7:2203:21208:19223	tetracycline	gi:736993687:ref:WP_034989673.1:|FEATURES|tetA|tetracycline|tetA	1.0	67.7	31	49.3	2.4e-07	1
EFRA	300	331	HWI-700370F:168:C7JUKANXX:7:1306:6450:47943	multidrug	CDO61513.1|FEATURES|efrA|multidrug|efrA	0.999999555678	62.5	32	49.7	1.9e-07	1
VGAD	133	165	HWI-700370F:168:C7JUKANXX:7:1307:17922:47972	MLS	GQ205627.2.gene1.p01|FEATURES|vgaD|MLS|vgaD	0.999999970134	63.6	33	49.7	1.9e-07	1
TRUNCATED_PUTATIVE_RESPONSE_REGULATOR_ARLR	82	113	HWI-700370F:168:C7JUKANXX:7:1216:6824:64287	unclassified	HE999704.1.gene1528.p01|FEATURES|truncated_putative_response_regulator_ArlR|unclassified|truncated_putative_response_regulator_ArlR	0.999999579319	71.9	32	52.4	2.9e-08	1
RPOB2	267	298	HWI-700370F:168:C7JUKANXX:7:1215:16636:5598	multidrug	BAD59497.1|FEATURES|rpoB2|multidrug|rpoB2	0.999998959651	62.5	32	46.2	2.1e-06	1
BCRA	155	187	HWI-700370F:168:C7JUKANXX:7:1215:16648:46514	bacitracin	gi:510143239:gb:AGN36970.1:|FEATURES|bcrA|bacitracin|bcrA	1.0	66.7	33	53.1	1.7e-08	1
MAJOR_FACILITATOR_SUPERFAMILY_TRANSPORTER	343	373	HWI-700370F:168:C7JUKANXX:7:2212:7318:55459	multidrug	YP_001419960|FEATURES|major_facilitator_superfamily_transporter|multidrug|major_facilitator_superfamily_transporter	0.999997617836	64.5	31	47.8	7.1e-07	1
PATA	273	305	HWI-700370F:168:C7JUKANXX:7:2213:11239:18089	fluoroquinolone	NP_417544.5|FEATURES|patA|fluoroquinolone|patA	0.999997182917	72.7	33	57.0	1.2e-09	1
MULTIDRUG_ABC_TRANSPORTER	522	554	HWI-700370F:168:C7JUKANXX:7:2208:13908:66501	multidrug	gi:664100597:ref:WP_030638327.1:|FEATURES|multidrug_ABC_transporter|multidrug|multidrug_ABC_transporter	1.0	75.8	33	52.8	2.2e-08	1
LMRB	143	173	HWI-700370F:168:C7JUKANXX:7:2102:15718:54972	MLS	gi:1007411670:gb:AMQ72759.1:|FEATURES|lmrB|MLS|lmrB	1.0	61.3	31	48.9	3.2e-07	1
BCRA	31	63	HWI-700370F:168:C7JUKANXX:7:1301:15680:32341	bacitracin	gi:500465078:gb:EOP76697.1:|FEATURES|bcrA|bacitracin|bcrA	1.0	63.6	33	50.1	1.4e-07	1
VANS	17	49	HWI-700370F:168:C7JUKANXX:7:1109:20745:26267	glycopeptide	FJ349556.1.gene3.p01|FEATURES|vanS|glycopeptide|vanS	0.999997799053	60.6	33	45.4	3.5e-06	1
MULTIDRUG_ABC_TRANSPORTER	547	579	HWI-700370F:168:C7JUKANXX:7:2103:13228:88544	multidrug	gi:497748188:ref:WP_010062372.1:|FEATURES|multidrug_ABC_transporter|multidrug|multidrug_ABC_transporter	1.0	69.7	33	54.3	7.6e-09	1
STAPHYLOCOCCUS_MUPA_CONFERRING_RESISTANCE_TO_MUPIROCIN	28	60	HWI-700370F:168:C7JUKANXX:7:1108:16510:28160	mupirocin	CAA53189|FEATURES|Staphylococcus_mupA_conferring_resistance_to_mupirocin|mupirocin|Staphylococcus_mupA_conferring_resistance_to_mupirocin	0.999999895122	78.8	33	63.2	1.6e-11	1
MACB	544	575	HWI-700370F:168:C7JUKANXX:7:1110:9827:49994	MLS	AAV85982.1|FEATURES|macB|MLS|macB	1.0	68.8	32	48.1	5.4e-07	1
VANR	77	109	HWI-700370F:168:C7JUKANXX:7:2211:1357:10418	glycopeptide	gi:947806628:ref:WP_056468082.1:|FEATURES|vanR|glycopeptide|vanR	1.0	90.9	33	64.7	5.6e-12	1
STAPHYLOCOCCUS_MUPA_CONFERRING_RESISTANCE_TO_MUPIROCIN	361	392	HWI-700370F:168:C7JUKANXX:7:1212:4826:29195	mupirocin	CAA53189|FEATURES|Staphylococcus_mupA_conferring_resistance_to_mupirocin|mupirocin|Staphylococcus_mupA_conferring_resistance_to_mupirocin	0.999999769087	65.6	32	58.5	4.0e-10	1
VANR	83	115	HWI-700370F:168:C7JUKANXX:7:2116:8611:87335	glycopeptide	gi:947806628:ref:WP_056468082.1:|FEATURES|vanR|glycopeptide|vanR	1.0	90.9	33	65.1	4.3e-12	1
VATF	126	157	HWI-700370F:168:C7JUKANXX:7:1306:9587:21274	MLS	AAF63432|FEATURES|vatF|MLS|vatF	0.999999999993	71.9	32	51.2	6.4e-08	1
STAPHYLOCOCCUS_MUPA_CONFERRING_RESISTANCE_TO_MUPIROCIN	186	218	HWI-700370F:168:C7JUKANXX:7:2101:6415:93624	mupirocin	CAA53189|FEATURES|Staphylococcus_mupA_conferring_resistance_to_mupirocin|mupirocin|Staphylococcus_mupA_conferring_resistance_to_mupirocin	0.999999419419	69.7	33	53.1	1.7e-08	1
MACB	22	52	HWI-700370F:168:C7JUKANXX:7:2109:19192:53887	MLS	gi:685236936:ref:WP_031605176.1:|FEATURES|macB|MLS|macB	1.0	67.7	31	45.1	4.6e-06	1
MACB	550	582	HWI-700370F:168:C7JUKANXX:7:2213:15519:23259	MLS	YP_002382193|FEATURES|macB|MLS|macB	1.0	69.7	33	45.8	2.7e-06	1
VANR	74	104	HWI-700370F:168:C7JUKANXX:7:2116:20214:38236	glycopeptide	FJ872411.1.gene44.p01|FEATURES|vanR|glycopeptide|vanR	1.0	67.7	31	51.6	4.9e-08	1
ABCA	187	218	HWI-700370F:168:C7JUKANXX:7:1305:2057:68140	multidrug	XP_753111.1|FEATURES|abcA|multidrug|abcA	0.999999623514	78.1	32	54.7	5.8e-09	1
VANR	155	187	HWI-700370F:168:C7JUKANXX:7:2109:9912:92667	glycopeptide	FJ872411.1.gene44.p01|FEATURES|vanR|glycopeptide|vanR	0.999998522775	60.6	33	44.3	7.8e-06	1
RPHB	672	704	HWI-700370F:168:C7JUKANXX:7:2113:10069:72226	rifamycin	APB03222.1|FEATURES|rphB|rifamycin|rphB	0.999967941032	72.7	33	52.4	2.9e-08	1
YKKD	47	77	HWI-700370F:168:C7JUKANXX:7:2213:14295:15121	multidrug	gi:320021335:gb:ADV96321.1:|FEATURES|ykkD|multidrug|ykkD	0.999999996483	80.6	31	56.6	1.5e-09	1
BCRB	45	77	HWI-700370F:168:C7JUKANXX:7:2207:8485:3626	peptide	AAA99505.1|FEATURES|bcrB|peptide|bcrB	0.999999745602	72.7	33	53.1	1.7e-08	1
OMPR	93	124	HWI-700370F:168:C7JUKANXX:7:1106:16967:40329	multidrug	gi:507097545:ref:WP_016168184.1:|FEATURES|ompR|multidrug|ompR	0.999999975589	68.8	32	48.1	5.4e-07	1
VANY	124	156	HWI-700370F:168:C7JUKANXX:7:1110:6427:64257	glycopeptide	gi:1025843957:ref:WP_063576302.1:|FEATURES|vanY|glycopeptide|vanY	1.0	78.8	33	60.5	1.1e-10	1
ABCA	368	399	HWI-700370F:168:C7JUKANXX:7:1314:1079:24568	multidrug	XP_753111.1|FEATURES|abcA|multidrug|abcA	0.999999575003	75.0	32	51.2	6.4e-08	1
MAJOR_FACILITATOR_SUPERFAMILY_TRANSPORTER	406	438	HWI-700370F:168:C7JUKANXX:7:2105:6972:75901	multidrug	NC_002952.2859362.p01|FEATURES|major_facilitator_superfamily_transporter|multidrug|major_facilitator_superfamily_transporter	0.999999766946	66.7	33	53.9	9.9e-09	1
TRANSCRIPTIONAL_REGULATORY_PROTEIN_CPXR_CPXR	86	118	HWI-700370F:168:C7JUKANXX:7:2208:4100:85840	unclassified	CP001485.1.gene721.p01|FEATURES|transcriptional_regulatory_protein_CpxR_cpxR|unclassified|transcriptional_regulatory_protein_CpxR_cpxR	0.999999997785	78.8	33	53.9	9.9e-09	1
PBP-1A	159	191	HWI-700370F:168:C7JUKANXX:7:2208:5427:24565	beta-lactam	YP_001292390|FEATURES|PBP-1A|beta-lactam|PBP-1A	1.0	69.7	33	50.4	1.1e-07	1
RPHB	120	152	HWI-700370F:168:C7JUKANXX:7:1316:20059:5975	rifamycin	APB03222.1|FEATURES|rphB|rifamycin|rphB	0.999999971696	81.8	33	60.5	1.1e-10	1
STAPHYLOCOCCUS_MUPA_CONFERRING_RESISTANCE_TO_MUPIROCIN	583	613	HWI-700370F:168:C7JUKANXX:7:1315:11061:54983	mupirocin	CAA53189|FEATURES|Staphylococcus_mupA_conferring_resistance_to_mupirocin|mupirocin|Staphylococcus_mupA_conferring_resistance_to_mupirocin	0.99999924729	64.5	31	51.6	4.9e-08	1
VANR	90	120	HWI-700370F:168:C7JUKANXX:7:1103:11083:56429	glycopeptide	FJ872411.1.gene44.p01|FEATURES|vanR|glycopeptide|vanR	0.999998522775	64.5	31	44.3	7.8e-06	1
MAJOR_FACILITATOR_SUPERFAMILY_TRANSPORTER	248	279	HWI-700370F:168:C7JUKANXX:7:2316:7808:90443	multidrug	YP_001419960|FEATURES|major_facilitator_superfamily_transporter|multidrug|major_facilitator_superfamily_transporter	0.999999887907	65.6	32	45.4	3.5e-06	1
CATQ	87	119	HWI-700370F:168:C7JUKANXX:7:1110:7454:68374	phenicol	M55620.gene.p01|FEATURES|catQ|phenicol|catQ	0.999999715976	60.6	33	51.2	6.4e-08	1
MAJOR_FACILITATOR_SUPERFAMILY_TRANSPORTER	286	318	HWI-700370F:168:C7JUKANXX:7:1306:2517:10797	multidrug	ZP_03053667|FEATURES|major_facilitator_superfamily_transporter|multidrug|major_facilitator_superfamily_transporter	0.999999927876	72.7	33	52.4	2.9e-08	1
VANR	87	119	HWI-700370F:168:C7JUKANXX:7:1304:2914:28458	glycopeptide	gi:507059692:ref:WP_016130597.1:|FEATURES|vanR|glycopeptide|vanR	1.0	69.7	33	50.8	8.4e-08	1
TETA	443	474	HWI-700370F:168:C7JUKANXX:7:2214:9686:21089	tetracycline	AF024666.2.gene6.p01|FEATURES|tetA|tetracycline|tetA	0.961678938661	68.8	32	44.7	6.0e-06	1
EMRB-QACA_FAMILY_MAJOR_FACILITATOR_TRANSPORTER	310	341	HWI-700370F:168:C7JUKANXX:7:1311:8252:10762	multidrug	AE016830.1.gene424.p01|FEATURES|EmrB-QacA_family_major_facilitator_transporter|multidrug|EmrB-QacA_family_major_facilitator_transporter	0.999998690877	62.5	32	50.1	1.4e-07	1
TAEA	166	198	HWI-700370F:168:C7JUKANXX:7:1103:13621:43361	pleuromutilin	APB03219.1|FEATURES|TaeA|pleuromutilin|TaeA	0.999691486964	63.6	33	50.1	1.4e-07	1
LMRB	391	423	HWI-700370F:168:C7JUKANXX:7:1311:6164:52190	MLS	gi:1007411670:gb:AMQ72759.1:|FEATURES|lmrB|MLS|lmrB	1.0	60.6	33	47.4	9.3e-07	1
RPOB2	808	840	HWI-700370F:168:C7JUKANXX:7:2108:13717:27471	multidrug	BAD59497.1|FEATURES|rpoB2|multidrug|rpoB2	0.999999180444	69.7	33	52.0	3.8e-08	1
RPOB2	145	176	HWI-700370F:168:C7JUKANXX:7:1310:14271:18985	multidrug	BAD59497.1|FEATURES|rpoB2|multidrug|rpoB2	0.999999268093	75.0	32	55.5	3.4e-09	1
VATE	119	151	HWI-700370F:168:C7JUKANXX:7:2202:20001:29471	MLS	AF139725.gene.p01|FEATURES|vatE|MLS|vatE	0.999999999988	60.6	33	47.0	1.2e-06	1
MACB	129	161	HWI-700370F:168:C7JUKANXX:7:2304:8299:15168	MLS	gi:746243059:ref:WP_039291473.1:|FEATURES|macB|MLS|macB	1.0	63.6	33	48.5	4.2e-07	1
CLASS_A	114	146	HWI-700370F:168:C7JUKANXX:7:2209:3046:75674	beta-lactam	gi:846206765:ref:WP_047956979.1:|FEATURES|class_A|beta-lactam|class_A	1.0	90.9	33	64.7	5.6e-12	1
MACB	146	178	HWI-700370F:168:C7JUKANXX:7:1314:1652:99906	MLS	gi:764278838:ref:WP_044327089.1:|FEATURES|macB|MLS|macB	1.0	63.6	33	45.8	2.7e-06	1
RPOB2	199	231	HWI-700370F:168:C7JUKANXX:7:2211:19091:78133	multidrug	BAD59497.1|FEATURES|rpoB2|multidrug|rpoB2	0.999999031466	63.6	33	47.8	7.1e-07	1
VANS	303	335	HWI-700370F:168:C7JUKANXX:7:1316:2673:75421	glycopeptide	JF802084.2.gene5.p01|FEATURES|vanS|glycopeptide|vanS	1.0	69.7	33	50.1	1.4e-07	1
VANR	77	109	HWI-700370F:168:C7JUKANXX:7:2105:18843:60793	glycopeptide	gi:447203851:ref:WP_001281107.1:|FEATURES|vanR|glycopeptide|vanR	1.0	63.6	33	48.9	3.2e-07	1
VANR	161	193	HWI-700370F:168:C7JUKANXX:7:2109:6922:14640	glycopeptide	FJ872411.1.gene44.p01|FEATURES|vanR|glycopeptide|vanR	0.999998615247	60.6	33	44.7	6.0e-06	1
LSA	186	218	HWI-700370F:168:C7JUKANXX:7:1312:11341:6190	MLS	gi:765018624:ref:WP_044584737.1:|FEATURES|lsa|MLS|lsa	1.0	100.0	33	72.0	3.5e-14	1
BLT	56	88	HWI-700370F:168:C7JUKANXX:7:1303:7609:50292	multidrug	AAC36944.1|FEATURES|blt|multidrug|blt	0.99999986769	69.7	33	52.8	2.2e-08	1
TAEA	229	261	HWI-700370F:168:C7JUKANXX:7:2210:17680:80362	pleuromutilin	APB03219.1|FEATURES|TaeA|pleuromutilin|TaeA	0.999533520222	63.6	33	46.2	2.1e-06	1
EFRA	314	346	HWI-700370F:168:C7JUKANXX:7:2116:1785:67123	multidrug	CDO61513.1|FEATURES|efrA|multidrug|efrA	0.999999486629	60.6	33	47.0	1.2e-06	1
BLT	322	354	HWI-700370F:168:C7JUKANXX:7:2113:16568:39989	multidrug	AAC36944.1|FEATURES|blt|multidrug|blt	0.999997836782	81.8	33	56.2	2.0e-09	1
VANR	188	220	HWI-700370F:168:C7JUKANXX:7:1311:14375:19080	glycopeptide	gi:947806628:ref:WP_056468082.1:|FEATURES|vanR|glycopeptide|vanR	1.0	87.9	33	65.1	4.3e-12	1
BCRA	155	187	HWI-700370F:168:C7JUKANXX:7:1108:5810:81293	bacitracin	gi:447195836:ref:WP_001273092.1:|FEATURES|bcrA|bacitracin|bcrA	0.999999999998	63.6	33	47.4	9.3e-07	1
CLASS_A	29	61	HWI-700370F:168:C7JUKANXX:7:2107:8774:45534	beta-lactam	gi:507026518:ref:WP_016098536.1:|FEATURES|class_A|beta-lactam|class_A	1.0	100.0	33	69.3	2.3e-13	1
TETW	76	108	HWI-700370F:168:C7JUKANXX:7:2205:18797:79589	tetracycline	ACA23187|FEATURES|tetW|tetracycline|tetW	1.0	60.6	33	44.7	6.0e-06	1
TAEA	455	487	HWI-700370F:168:C7JUKANXX:7:2212:10441:92821	pleuromutilin	APB03219.1|FEATURES|TaeA|pleuromutilin|TaeA	0.99985101309	78.8	33	57.4	9.0e-10	1
ARLS	386	418	HWI-700370F:168:C7JUKANXX:7:1112:9114:34788	multidrug	YP_499945.1|FEATURES|arlS|multidrug|arlS	0.999998004801	66.7	33	51.2	6.4e-08	1
TETA(48)	159	191	HWI-700370F:168:C7JUKANXX:7:2206:1492:12323	tetracycline	APB03214.1|FEATURES|tetA(48)|tetracycline|tetA(48)	0.99790217879	66.7	33	51.6	4.9e-08	1
LSA	411	442	HWI-700370F:168:C7JUKANXX:7:1305:13691:24221	MLS	gi:765018624:ref:WP_044584737.1:|FEATURES|lsa|MLS|lsa	1.0	100.0	32	68.9	3.0e-13	1
MEXF	673	705	HWI-700370F:168:C7JUKANXX:7:1112:14899:44801	multidrug	CP000675.2.gene2298.p01|FEATURES|mexF|multidrug|mexF	0.999999401454	60.6	33	47.8	7.1e-07	1
TETA	443	474	HWI-700370F:168:C7JUKANXX:7:1114:3500:100794	tetracycline	gi:491465657:ref:WP_005323423.1:|FEATURES|tetA|tetracycline|tetA	0.999999999878	62.5	32	45.1	4.6e-06	1
BACA	175	205	HWI-700370F:168:C7JUKANXX:7:1105:7728:26711	bacitracin	NP_645462|FEATURES|bacA|bacitracin|bacA	1.0	100.0	31	65.9	2.5e-12	1
MACB	77	109	HWI-700370F:168:C7JUKANXX:7:2110:3378:58089	MLS	AAV85982.1|FEATURES|macB|MLS|macB	0.999999975269	60.6	33	47.0	1.2e-06	1
RPOB2	452	484	HWI-700370F:168:C7JUKANXX:7:2102:20165:95195	multidrug	BAD59497.1|FEATURES|rpoB2|multidrug|rpoB2	0.999999530772	93.9	33	72.0	3.5e-14	1
MULTIDRUG_ABC_TRANSPORTER	161	193	HWI-700370F:168:C7JUKANXX:7:2304:14840:44734	multidrug	gi:686364868:ref:WP_031893738.1:|FEATURES|multidrug_ABC_transporter|multidrug|multidrug_ABC_transporter	1.0	63.6	33	47.4	9.3e-07	1
MAJOR_FACILITATOR_SUPERFAMILY_TRANSPORTER	43	75	HWI-700370F:168:C7JUKANXX:7:2102:2714:93321	multidrug	ZP_03053667|FEATURES|major_facilitator_superfamily_transporter|multidrug|major_facilitator_superfamily_transporter	0.999999938865	69.7	33	54.7	5.8e-09	1
OMPR	88	120	HWI-700370F:168:C7JUKANXX:7:2102:3658:63938	multidrug	gi:479873665:gb:ENU25063.1:|FEATURES|ompR|multidrug|ompR	0.999996222929	66.7	33	48.9	3.2e-07	1
VANY	178	210	HWI-700370F:168:C7JUKANXX:7:1109:18935:5174	glycopeptide	gi:309385867:gb:ADO66792.1:|FEATURES|vanY|glycopeptide|vanY	1.0	81.8	33	68.2	5.1e-13	1
VANS	301	331	HWI-700370F:168:C7JUKANXX:7:1102:19405:84979	glycopeptide	EU250284.1.gene6.p01|FEATURES|vanS|glycopeptide|vanS	1.0	71.0	31	48.9	3.2e-07	1
STAPHYLOCOCCUS_MUPA_CONFERRING_RESISTANCE_TO_MUPIROCIN	117	147	HWI-700370F:168:C7JUKANXX:7:2108:19670:89833	mupirocin	CAA53189|FEATURES|Staphylococcus_mupA_conferring_resistance_to_mupirocin|mupirocin|Staphylococcus_mupA_conferring_resistance_to_mupirocin	0.999999457976	67.7	31	58.2	5.2e-10	1
OPTRA	483	515	HWI-700370F:168:C7JUKANXX:7:1308:14307:46009	oxazolidinone	AKA86814|FEATURES|optrA|oxazolidinone|optrA	0.999120323719	63.6	33	47.8	7.1e-07	1
CLASS_A	50	82	HWI-700370F:168:C7JUKANXX:7:2108:6561:77035	beta-lactam	ZP_04318513|FEATURES|class_A|beta-lactam|class_A	1.0	100.0	33	71.6	4.6e-14	1
RPHB	33	65	HWI-700370F:168:C7JUKANXX:7:2115:9073:48204	rifamycin	APB03222.1|FEATURES|rphB|rifamycin|rphB	0.999958952383	60.6	33	50.4	1.1e-07	1
EFRA	340	371	HWI-700370F:168:C7JUKANXX:7:1204:20133:8292	multidrug	CDO61513.1|FEATURES|efrA|multidrug|efrA	0.999999603538	68.8	32	52.0	3.8e-08	1
VANS	311	341	HWI-700370F:168:C7JUKANXX:7:1201:7861:74103	glycopeptide	AAZ98836|FEATURES|vanS|glycopeptide|vanS	0.999999019133	64.5	31	45.8	2.7e-06	1
EFRA	314	346	HWI-700370F:168:C7JUKANXX:7:2103:11405:82747	multidrug	CDO61513.1|FEATURES|efrA|multidrug|efrA	0.999999486629	60.6	33	47.0	1.2e-06	1
MACB	517	548	HWI-700370F:168:C7JUKANXX:7:1103:15224:86146	MLS	AAV85982.1|FEATURES|macB|MLS|macB	0.999999978011	75.0	32	47.8	7.1e-07	1
OTRA	482	514	HWI-700370F:168:C7JUKANXX:7:2101:19260:30024	tetracycline	CAA37477|FEATURES|otrA|tetracycline|otrA	0.999999991618	75.8	33	56.2	2.0e-09	1
EFRA	297	329	HWI-700370F:168:C7JUKANXX:7:2105:9517:97869	multidrug	CDO61513.1|FEATURES|efrA|multidrug|efrA	1.0	72.7	33	54.3	7.6e-09	1
ABCA	129	160	HWI-700370F:168:C7JUKANXX:7:1209:15710:56380	multidrug	XP_753111.1|FEATURES|abcA|multidrug|abcA	0.999999511382	65.6	32	48.1	5.4e-07	1
MACB	150	182	HWI-700370F:168:C7JUKANXX:7:2116:3266:56033	MLS	gi:1022664304:ref:WP_063420886.1:|FEATURES|macB|MLS|macB	1.0	63.6	33	46.6	1.6e-06	1
MACB	140	172	HWI-700370F:168:C7JUKANXX:7:1304:17789:85302	MLS	gi:736472622:ref:WP_034494292.1:|FEATURES|macB|MLS|macB	1.0	63.6	33	47.0	1.2e-06	1
VANS	250	282	HWI-700370F:168:C7JUKANXX:7:2112:15573:63443	glycopeptide	FJ349556.1.gene3.p01|FEATURES|vanS|glycopeptide|vanS	0.999999557272	75.8	33	57.0	1.2e-09	1
BACA	133	165	HWI-700370F:168:C7JUKANXX:7:2112:16060:18739	bacitracin	ZP_04156234|FEATURES|bacA|bacitracin|bacA	1.0	100.0	33	72.4	2.7e-14	1
VANR	85	115	HWI-700370F:168:C7JUKANXX:7:1307:18799:46430	glycopeptide	gi:1045412091:ref:WP_065484665.1:|FEATURES|vanR|glycopeptide|vanR	0.999999999475	80.6	31	50.4	1.1e-07	1
VGAE	406	438	HWI-700370F:168:C7JUKANXX:7:1216:20913:8330	MLS	FR772051.1.gene9.p01|FEATURES|vgaE|MLS|vgaE	0.999999999996	63.6	33	46.6	1.6e-06	1
MSBA	480	512	HWI-700370F:168:C7JUKANXX:7:2212:11178:15073	nitroimidazole	NP_415434.1|FEATURES|msbA|nitroimidazole|msbA	0.999288785579	63.6	33	45.8	2.7e-06	1
VANE	288	320	HWI-700370F:168:C7JUKANXX:7:1211:15306:71462	glycopeptide	FJ872411.1.gene41.p01|FEATURES|vanE|glycopeptide|vanE	1.0	66.7	33	52.8	2.2e-08	1
MDTG	44	76	HWI-700370F:168:C7JUKANXX:7:1311:17359:41461	multidrug	HE999704.1.gene3083.p01|FEATURES|mdtG|multidrug|mdtG	0.999999707946	63.6	33	52.0	3.8e-08	1
BACILLUS_SUBTILIS_MPRF	547	579	HWI-700370F:168:C7JUKANXX:7:1212:9296:56200	peptide	CAX52582.1|FEATURES|Bacillus_subtilis_mprF|peptide|Bacillus_subtilis_mprF	0.99999988808	69.7	33	51.6	4.9e-08	1
RPOB2	253	284	HWI-700370F:168:C7JUKANXX:7:1311:1317:73207	multidrug	BAD59497.1|FEATURES|rpoB2|multidrug|rpoB2	0.999998921097	62.5	32	45.4	3.5e-06	1
VANS	324	356	HWI-700370F:168:C7JUKANXX:7:2207:8332:50173	glycopeptide	AAZ98836|FEATURES|vanS|glycopeptide|vanS	1.0	72.7	33	54.3	7.6e-09	1
VANR	154	185	HWI-700370F:168:C7JUKANXX:7:1113:7015:21717	glycopeptide	FJ872411.1.gene44.p01|FEATURES|vanR|glycopeptide|vanR	0.999999999917	71.9	32	50.1	1.4e-07	1
BACA	152	183	HWI-700370F:168:C7JUKANXX:7:1310:3353:30862	bacitracin	YP_523088|FEATURES|bacA|bacitracin|bacA	1.0	68.8	32	46.6	1.6e-06	1
RPHB	18	49	HWI-700370F:168:C7JUKANXX:7:1215:8273:54217	rifamycin	APB03222.1|FEATURES|rphB|rifamycin|rphB	0.999987417441	81.2	32	60.5	1.1e-10	1
RPOB2	842	874	HWI-700370F:168:C7JUKANXX:7:1209:15841:56395	multidrug	BAD59497.1|FEATURES|rpoB2|multidrug|rpoB2	0.999999168781	72.7	33	57.4	9.0e-10	1
BCRA	150	181	HWI-700370F:168:C7JUKANXX:7:1303:12684:74931	bacitracin	gi:446110087:ref:WP_000187942.1:|FEATURES|bcrA|bacitracin|bcrA	1.0	71.9	32	50.8	8.4e-08	1
VANR	171	203	HWI-700370F:168:C7JUKANXX:7:2208:20286:65717	glycopeptide	gi:947806628:ref:WP_056468082.1:|FEATURES|vanR|glycopeptide|vanR	1.0	81.8	33	63.5	1.2e-11	1
ABCA	999	1030	HWI-700370F:168:C7JUKANXX:7:1202:9951:29628	multidrug	XP_753111.1|FEATURES|abcA|multidrug|abcA	0.999999582008	71.9	32	51.6	4.9e-08	1
STAPHYLOCOCCUS_MUPA_CONFERRING_RESISTANCE_TO_MUPIROCIN	64	95	HWI-700370F:168:C7JUKANXX:7:2111:18600:18559	mupirocin	CAA53189|FEATURES|Staphylococcus_mupA_conferring_resistance_to_mupirocin|mupirocin|Staphylococcus_mupA_conferring_resistance_to_mupirocin	0.999999457976	75.0	32	53.5	1.3e-08	1
TETB(46)	283	314	HWI-700370F:168:C7JUKANXX:7:1201:16900:2452	tetracycline	AET10445.1|FEATURES|tetB(46)|tetracycline|tetB(46)	0.99996666333	65.6	32	49.3	2.4e-07	1
BMR	60	92	HWI-700370F:168:C7JUKANXX:7:1208:13280:29535	multidrug	AAA22277.1|FEATURES|bmr|multidrug|bmr	0.999999856576	69.7	33	52.4	2.9e-08	1
VATF	126	158	HWI-700370F:168:C7JUKANXX:7:2213:13445:96528	MLS	AAF63432|FEATURES|vatF|MLS|vatF	1.0	72.7	33	53.9	9.9e-09	1
BCRA	50	80	HWI-700370F:168:C7JUKANXX:7:2205:9071:84889	bacitracin	gi:445996708:ref:WP_000074563.1:|FEATURES|bcrA|bacitracin|bcrA	1.0	61.3	31	46.2	2.1e-06	1
VANY	180	211	HWI-700370F:168:C7JUKANXX:7:2110:2846:98453	glycopeptide	AAY52007|FEATURES|vanY|glycopeptide|vanY	1.0	65.6	32	55.1	4.4e-09	1
VANR	67	99	HWI-700370F:168:C7JUKANXX:7:1114:18670:56650	glycopeptide	EU250284.1.gene5.p01|FEATURES|vanR|glycopeptide|vanR	0.999997858651	63.6	33	47.4	9.3e-07	1
RPOB2	850	882	HWI-700370F:168:C7JUKANXX:7:2205:18454:64941	multidrug	BAD59497.1|FEATURES|rpoB2|multidrug|rpoB2	0.999999384124	78.8	33	61.2	6.2e-11	1
EFRA	323	354	HWI-700370F:168:C7JUKANXX:7:1106:17197:7252	multidrug	CDO61513.1|FEATURES|efrA|multidrug|efrA	0.999999450521	62.5	32	45.8	2.7e-06	1
BCRA	155	187	HWI-700370F:168:C7JUKANXX:7:1106:19569:92898	bacitracin	gi:510143239:gb:AGN36970.1:|FEATURES|bcrA|bacitracin|bcrA	1.0	66.7	33	53.1	1.7e-08	1
OMPR	68	99	HWI-700370F:168:C7JUKANXX:7:2201:13749:54047	multidrug	gi:491322039:ref:WP_005180005.1:|FEATURES|ompR|multidrug|ompR	0.999999822494	65.6	32	44.3	7.8e-06	1
VANS	312	344	HWI-700370F:168:C7JUKANXX:7:2107:9974:94738	glycopeptide	FJ349556.1.gene3.p01|FEATURES|vanS|glycopeptide|vanS	0.999999999999	84.8	33	60.8	8.1e-11	1
CLASS_A	41	73	HWI-700370F:168:C7JUKANXX:7:2210:6422:34807	beta-lactam	gi:507026518:ref:WP_016098536.1:|FEATURES|class_A|beta-lactam|class_A	1.0	100.0	33	70.5	1.0e-13	1
BACA	154	186	HWI-700370F:168:C7JUKANXX:7:2116:20046:55157	bacitracin	ZP_04271500|FEATURES|bacA|bacitracin|bacA	1.0	100.0	33	69.7	1.7e-13	1
RPOB2	856	887	HWI-700370F:168:C7JUKANXX:7:1113:6992:81904	multidrug	BAD59497.1|FEATURES|rpoB2|multidrug|rpoB2	0.999999292425	75.0	32	56.6	1.5e-09	1
MACB	356	388	HWI-700370F:168:C7JUKANXX:7:2105:8218:69722	MLS	gi:959866458:ref:WP_058145168.1:|FEATURES|macB|MLS|macB	1.0	66.7	33	46.6	1.6e-06	1
RPOB2	564	596	HWI-700370F:168:C7JUKANXX:7:1302:20596:45600	multidrug	BAD59497.1|FEATURES|rpoB2|multidrug|rpoB2	0.999998905931	81.8	33	58.9	3.1e-10	1
STAPHYLOCOCCUS_MUPA_CONFERRING_RESISTANCE_TO_MUPIROCIN	500	531	HWI-700370F:168:C7JUKANXX:7:1207:14754:9498	mupirocin	CAA53189|FEATURES|Staphylococcus_mupA_conferring_resistance_to_mupirocin|mupirocin|Staphylococcus_mupA_conferring_resistance_to_mupirocin	0.999999798362	75.0	32	59.3	2.4e-10	1
VANRI	94	126	HWI-700370F:168:C7JUKANXX:7:1312:7990:8290	glycopeptide	WP_011461303.1|FEATURES|vanRI|glycopeptide|vanRI	0.999995333849	63.6	33	44.3	7.8e-06	1
VAND	334	364	HWI-700370F:168:C7JUKANXX:7:1311:4267:87236	glycopeptide	ABS72055|FEATURES|vanD|glycopeptide|vanD	0.999999992846	67.7	31	45.4	3.5e-06	1
OPTRA	190	222	HWI-700370F:168:C7JUKANXX:7:1113:6832:96165	oxazolidinone	AKA86814|FEATURES|optrA|oxazolidinone|optrA	0.999235769083	63.6	33	49.7	1.9e-07	1
MEPA	189	220	HWI-700370F:168:C7JUKANXX:7:2101:2364:5246	multidrug	gi:1006126482:ref:WP_061729573.1:|FEATURES|mepA|multidrug|mepA	0.999999961638	62.5	32	47.8	7.1e-07	1
TETA(48)	191	221	HWI-700370F:168:C7JUKANXX:7:1216:12992:5948	tetracycline	APB03214.1|FEATURES|tetA(48)|tetracycline|tetA(48)	0.999999914835	64.5	31	47.8	7.1e-07	1
VANR	6	38	HWI-700370F:168:C7JUKANXX:7:1303:1948:35810	glycopeptide	gi:947806628:ref:WP_056468082.1:|FEATURES|vanR|glycopeptide|vanR	1.0	75.8	33	57.4	9.0e-10	1
VANS	307	339	HWI-700370F:168:C7JUKANXX:7:1109:16778:88478	glycopeptide	FJ872411.1.gene45.p01|FEATURES|vanS|glycopeptide|vanS	1.0	69.7	33	53.1	1.7e-08	1
STAPHYLOCOCCUS_MUPA_CONFERRING_RESISTANCE_TO_MUPIROCIN	85	116	HWI-700370F:168:C7JUKANXX:7:1111:7869:11032	mupirocin	CAA53189|FEATURES|Staphylococcus_mupA_conferring_resistance_to_mupirocin|mupirocin|Staphylococcus_mupA_conferring_resistance_to_mupirocin	0.999998698023	65.6	32	48.5	4.2e-07	1
RPHB	117	149	HWI-700370F:168:C7JUKANXX:7:1202:11926:26530	rifamycin	APB03222.1|FEATURES|rphB|rifamycin|rphB	0.999999970609	84.8	33	59.7	1.8e-10	1
VGAE	93	124	HWI-700370F:168:C7JUKANXX:7:1307:12708:56994	MLS	FR772051.1.gene9.p01|FEATURES|vgaE|MLS|vgaE	0.999999994831	62.5	32	46.2	2.1e-06	1
RPHB	366	398	HWI-700370F:168:C7JUKANXX:7:1308:4051:96811	rifamycin	APB03222.1|FEATURES|rphB|rifamycin|rphB	0.999950297186	69.7	33	48.9	3.2e-07	1
VANS	402	434	HWI-700370F:168:C7JUKANXX:7:2114:10368:35382	glycopeptide	CAB61230|FEATURES|vanS|glycopeptide|vanS	1.0	66.7	33	50.4	1.1e-07	1
TRANSCRIPTIONAL_REGULATORY_PROTEIN_CPXR_CPXR	101	133	HWI-700370F:168:C7JUKANXX:7:2214:4065:98914	unclassified	CP004022.1.gene3215.p01|FEATURES|transcriptional_regulatory_protein_CpxR_cpxR|unclassified|transcriptional_regulatory_protein_CpxR_cpxR	0.999299473954	75.8	33	53.9	9.9e-09	1
BACILLUS_SUBTILIS_MPRF	661	692	HWI-700370F:168:C7JUKANXX:7:1209:19691:77877	peptide	CAX52582.1|FEATURES|Bacillus_subtilis_mprF|peptide|Bacillus_subtilis_mprF	0.999999999924	62.5	32	49.3	2.4e-07	1
RPHB	762	794	HWI-700370F:168:C7JUKANXX:7:2105:17030:41410	rifamycin	APB03222.1|FEATURES|rphB|rifamycin|rphB	0.999989325622	87.9	33	62.0	3.6e-11	1
BCRA	37	67	HWI-700370F:168:C7JUKANXX:7:1315:6283:33211	bacitracin	AAD21213|FEATURES|bcrA|bacitracin|bcrA	0.999999997784	64.5	31	45.8	2.7e-06	1
OTRA	500	531	HWI-700370F:168:C7JUKANXX:7:1104:20001:78803	tetracycline	CAA37477|FEATURES|otrA|tetracycline|otrA	0.999999956393	65.6	32	47.0	1.2e-06	1
LMRB	51	83	HWI-700370F:168:C7JUKANXX:7:2203:7933:36394	MLS	gi:1007411670:gb:AMQ72759.1:|FEATURES|lmrB|MLS|lmrB	1.0	60.6	33	53.5	1.3e-08	1
MAJOR_FACILITATOR_SUPERFAMILY_TRANSPORTER	91	123	HWI-700370F:168:C7JUKANXX:7:2105:2469:91097	multidrug	YP_001419960|FEATURES|major_facilitator_superfamily_transporter|multidrug|major_facilitator_superfamily_transporter	0.999997655315	60.6	33	48.1	5.4e-07	1
BACILLUS_SUBTILIS_MPRF	743	775	HWI-700370F:168:C7JUKANXX:7:1314:5316:48568	peptide	CAX52582.1|FEATURES|Bacillus_subtilis_mprF|peptide|Bacillus_subtilis_mprF	0.999999998362	66.7	33	48.1	5.4e-07	1
VANR	197	229	HWI-700370F:168:C7JUKANXX:7:2215:3708:71508	glycopeptide	gi:950233763:ref:WP_057277726.1:|FEATURES|vanR|glycopeptide|vanR	1.0	97.0	33	69.3	2.3e-13	1
BACILLUS_SUBTILIS_MPRF	775	806	HWI-700370F:168:C7JUKANXX:7:1112:16071:16426	peptide	CAX52582.1|FEATURES|Bacillus_subtilis_mprF|peptide|Bacillus_subtilis_mprF	0.999999909637	75.0	32	53.5	1.3e-08	1
EMRB-QACA_FAMILY_MAJOR_FACILITATOR_TRANSPORTER	237	269	HWI-700370F:168:C7JUKANXX:7:1208:11346:57195	multidrug	AE016830.1.gene424.p01|FEATURES|EmrB-QacA_family_major_facilitator_transporter|multidrug|EmrB-QacA_family_major_facilitator_transporter	0.999998357261	60.6	33	44.7	6.0e-06	1
FMTC	611	642	HWI-700370F:168:C7JUKANXX:7:1111:10472:83519	beta-lactam	gi:1031796384:ref:WP_064136479.1:|FEATURES|fmtC|beta-lactam|fmtC	1.0	81.2	32	58.5	4.0e-10	1
RPHB	829	861	HWI-700370F:168:C7JUKANXX:7:2113:16671:9334	rifamycin	APB03222.1|FEATURES|rphB|rifamycin|rphB	0.999999985124	100.0	33	67.8	6.6e-13	1
EFRA	474	506	HWI-700370F:168:C7JUKANXX:7:1116:11574:45924	multidrug	CDO61513.1|FEATURES|efrA|multidrug|efrA	1.0	78.8	33	52.4	2.9e-08	1
EFRA	474	506	HWI-700370F:168:C7JUKANXX:7:1309:10976:87177	multidrug	CDO61513.1|FEATURES|efrA|multidrug|efrA	1.0	78.8	33	52.4	2.9e-08	1
VAND	102	134	HWI-700370F:168:C7JUKANXX:7:1116:9133:46335	glycopeptide	AAZ98839|FEATURES|vanD|glycopeptide|vanD	1.0	63.6	33	47.8	7.1e-07	1
LSA	185	215	HWI-700370F:168:C7JUKANXX:7:1112:16331:83026	MLS	gi:765018624:ref:WP_044584737.1:|FEATURES|lsa|MLS|lsa	1.0	100.0	31	67.4	8.6e-13	1
MAJOR_FACILITATOR_SUPERFAMILY_TRANSPORTER	131	163	HWI-700370F:168:C7JUKANXX:7:1307:3504:16060	multidrug	YP_001419960|FEATURES|major_facilitator_superfamily_transporter|multidrug|major_facilitator_superfamily_transporter	0.999999929353	81.8	33	57.4	9.0e-10	1
BACILLUS_SUBTILIS_MPRF	532	564	HWI-700370F:168:C7JUKANXX:7:1304:10224:3173	peptide	CAX52582.1|FEATURES|Bacillus_subtilis_mprF|peptide|Bacillus_subtilis_mprF	0.999999882773	69.7	33	51.2	6.4e-08	1
BACA	169	201	HWI-700370F:168:C7JUKANXX:7:2204:16285:56735	bacitracin	ZP_04156234|FEATURES|bacA|bacitracin|bacA	1.0	100.0	33	65.5	3.3e-12	1
MAJOR_FACILITATOR_SUPERFAMILY_TRANSPORTER	151	183	HWI-700370F:168:C7JUKANXX:7:1104:8708:44411	multidrug	NC_002952.2859362.p01|FEATURES|major_facilitator_superfamily_transporter|multidrug|major_facilitator_superfamily_transporter	0.999999774727	63.6	33	51.2	6.4e-08	1
LMRB	375	407	HWI-700370F:168:C7JUKANXX:7:2107:5819:12936	MLS	gi:498485855:ref:WP_010787543.1:|FEATURES|lmrB|MLS|lmrB	1.0	60.6	33	47.0	1.2e-06	1
RPOB2	436	468	HWI-700370F:168:C7JUKANXX:7:2315:2038:85897	multidrug	BAD59497.1|FEATURES|rpoB2|multidrug|rpoB2	0.999999460442	90.9	33	66.2	1.9e-12	1
MACB	530	562	HWI-700370F:168:C7JUKANXX:7:2111:10923:81333	MLS	gi:639225329:ref:WP_024561799.1:|FEATURES|macB|MLS|macB	1.0	84.8	33	57.8	6.9e-10	1
MULTIDRUG_ABC_TRANSPORTER	477	509	HWI-700370F:168:C7JUKANXX:7:1206:1807:4040	multidrug	gi:1031799645:ref:WP_064138838.1:|FEATURES|multidrug_ABC_transporter|multidrug|multidrug_ABC_transporter	1.0	72.7	33	51.2	6.4e-08	1
TETB(60)	486	518	HWI-700370F:168:C7JUKANXX:7:1210:14502:17398	tetracycline	ANZ79241.1|FEATURES|tetB(60)|tetracycline|tetB(60)	0.999999999751	81.8	33	54.3	7.6e-09	1
MULTIDRUG_ABC_TRANSPORTER	482	513	HWI-700370F:168:C7JUKANXX:7:2201:14919:63177	multidrug	gi:686364868:ref:WP_031893738.1:|FEATURES|multidrug_ABC_transporter|multidrug|multidrug_ABC_transporter	1.0	75.0	32	53.1	1.7e-08	1
MAJOR_FACILITATOR_SUPERFAMILY_TRANSPORTER	150	181	HWI-700370F:168:C7JUKANXX:7:1108:15669:71885	multidrug	NC_002952.2859362.p01|FEATURES|major_facilitator_superfamily_transporter|multidrug|major_facilitator_superfamily_transporter	0.999999778553	65.6	32	51.6	4.9e-08	1
RPOB2	563	594	HWI-700370F:168:C7JUKANXX:7:2110:7980:59062	multidrug	BAD59497.1|FEATURES|rpoB2|multidrug|rpoB2	0.999999283753	78.1	32	56.2	2.0e-09	1
MULTIDRUG_ABC_TRANSPORTER	286	316	HWI-700370F:168:C7JUKANXX:7:2104:15336:15301	multidrug	gi:686376836:ref:WP_031898302.1:|FEATURES|multidrug_ABC_transporter|multidrug|multidrug_ABC_transporter	1.0	74.2	31	49.7	1.9e-07	1
BCRA	147	179	HWI-700370F:168:C7JUKANXX:7:2207:4361:20401	bacitracin	gi:542061059:gb:ERI11611.1:|FEATURES|bcrA|bacitracin|bcrA	1.0	78.8	33	56.6	1.5e-09	1
VANR	77	109	HWI-700370F:168:C7JUKANXX:7:1213:9640:47532	glycopeptide	EU250284.1.gene5.p01|FEATURES|vanR|glycopeptide|vanR	1.0	69.7	33	50.8	8.4e-08	1
MULTIDRUG_ABC_TRANSPORTER	122	153	HWI-700370F:168:C7JUKANXX:7:2207:15997:3647	multidrug	gi:686364868:ref:WP_031893738.1:|FEATURES|multidrug_ABC_transporter|multidrug|multidrug_ABC_transporter	1.0	75.0	32	55.1	4.4e-09	1
MULTIDRUG_ABC_TRANSPORTER	505	537	HWI-700370F:168:C7JUKANXX:7:2116:12285:3273	multidrug	gi:913055317:ref:WP_050357634.1:|FEATURES|multidrug_ABC_transporter|multidrug|multidrug_ABC_transporter	0.999999999958	60.6	33	47.0	1.2e-06	1
VANR	70	100	HWI-700370F:168:C7JUKANXX:7:1207:18323:89227	glycopeptide	gi:950233763:ref:WP_057277726.1:|FEATURES|vanR|glycopeptide|vanR	1.0	87.1	31	58.9	3.1e-10	1
RPOB2	594	626	HWI-700370F:168:C7JUKANXX:7:1114:9178:5318	multidrug	BAD59497.1|FEATURES|rpoB2|multidrug|rpoB2	0.99999914394	72.7	33	50.8	8.4e-08	1
RPOB2	791	822	HWI-700370F:168:C7JUKANXX:7:2108:6617:99859	multidrug	BAD59497.1|FEATURES|rpoB2|multidrug|rpoB2	0.999999341593	90.6	32	58.9	3.1e-10	1
EMRB-QACA_FAMILY_MAJOR_FACILITATOR_TRANSPORTER	383	415	HWI-700370F:168:C7JUKANXX:7:2106:10709:13885	multidrug	AE016830.1.gene424.p01|FEATURES|EmrB-QacA_family_major_facilitator_transporter|multidrug|EmrB-QacA_family_major_facilitator_transporter	0.999998541399	60.6	33	47.4	9.3e-07	1
MACB	145	177	HWI-700370F:168:C7JUKANXX:7:2214:2549:42370	MLS	gi:639209604:ref:WP_024547784.1:|FEATURES|macB|MLS|macB	1.0	72.7	33	50.4	1.1e-07	1
OPTRA	200	232	HWI-700370F:168:C7JUKANXX:7:1308:12449:74875	oxazolidinone	AKA86814|FEATURES|optrA|oxazolidinone|optrA	0.999433468063	63.6	33	53.9	9.9e-09	1
TRANSCRIPTIONAL_REGULATORY_PROTEIN_CPXR_CPXR	86	118	HWI-700370F:168:C7JUKANXX:7:1214:6949:49538	unclassified	CP001138.1.gene4273.p01|FEATURES|transcriptional_regulatory_protein_CpxR_cpxR|unclassified|transcriptional_regulatory_protein_CpxR_cpxR	0.999999999999	63.6	33	45.8	2.7e-06	1
MAJOR_FACILITATOR_SUPERFAMILY_TRANSPORTER	281	313	HWI-700370F:168:C7JUKANXX:7:1104:5201:44110	multidrug	ZP_03053667|FEATURES|major_facilitator_superfamily_transporter|multidrug|major_facilitator_superfamily_transporter	0.999999909548	66.7	33	48.9	3.2e-07	1
RPOB2	572	604	HWI-700370F:168:C7JUKANXX:7:2107:8964:29057	multidrug	BAD59497.1|FEATURES|rpoB2|multidrug|rpoB2	0.999999341593	84.8	33	58.9	3.1e-10	1
FOSB	105	137	HWI-700370F:168:C7JUKANXX:7:1309:4254:76570	fosfomycin	gi:925172624:ref:WP_053564692.1:|FEATURES|fosB|fosfomycin|fosB	1.0	100.0	33	78.2	4.9e-16	1
STAPHYLOCOCCUS_MUPA_CONFERRING_RESISTANCE_TO_MUPIROCIN	598	629	HWI-700370F:168:C7JUKANXX:7:1103:13829:57029	mupirocin	CAA53189|FEATURES|Staphylococcus_mupA_conferring_resistance_to_mupirocin|mupirocin|Staphylococcus_mupA_conferring_resistance_to_mupirocin	0.999999192826	68.8	32	53.5	1.3e-08	1
VANR	78	110	HWI-700370F:168:C7JUKANXX:7:1304:14171:41859	glycopeptide	AF162694.1.gene5.p01|FEATURES|vanR|glycopeptide|vanR	1.0	72.7	33	53.9	9.9e-09	1
LSA	162	194	HWI-700370F:168:C7JUKANXX:7:1307:16510:74166	MLS	gi:445983920:ref:WP_000061775.1:|FEATURES|lsa|MLS|lsa	1.0	100.0	33	70.1	1.3e-13	1
EMRB-QACA_FAMILY_MAJOR_FACILITATOR_TRANSPORTER	225	257	HWI-700370F:168:C7JUKANXX:7:2102:5845:59999	multidrug	AE016830.1.gene424.p01|FEATURES|EmrB-QacA_family_major_facilitator_transporter|multidrug|EmrB-QacA_family_major_facilitator_transporter	0.999998649999	66.7	33	49.3	2.4e-07	1
BAES	397	429	HWI-700370F:168:C7JUKANXX:7:1207:7996:34207	multidrug	BAA15934.1|FEATURES|baeS|multidrug|baeS	0.999999182702	66.7	33	50.4	1.1e-07	1
MAJOR_FACILITATOR_SUPERFAMILY_TRANSPORTER	160	192	HWI-700370F:168:C7JUKANXX:7:2111:16161:30037	multidrug	NC_002952.2859362.p01|FEATURES|major_facilitator_superfamily_transporter|multidrug|major_facilitator_superfamily_transporter	0.999999999485	69.7	33	53.9	9.9e-09	1
MACB	135	167	HWI-700370F:168:C7JUKANXX:7:1207:16820:16182	MLS	gi:974688082:ref:WP_059271287.1:|FEATURES|macB|MLS|macB	1.0	69.7	33	46.2	2.1e-06	1
MAJOR_FACILITATOR_SUPERFAMILY_TRANSPORTER	221	251	HWI-700370F:168:C7JUKANXX:7:2107:10141:92770	multidrug	NC_002952.2859362.p01|FEATURES|major_facilitator_superfamily_transporter|multidrug|major_facilitator_superfamily_transporter	0.999999755699	67.7	31	49.3	2.4e-07	1
GOLS	17	47	HWI-700370F:168:C7JUKANXX:7:1304:18988:69664	multidrug	NP_459349.1|FEATURES|golS|multidrug|golS	0.999998055316	61.3	31	45.1	4.6e-06	1
BACILLUS_SUBTILIS_MPRF	754	785	HWI-700370F:168:C7JUKANXX:7:1205:6425:93544	peptide	CAX52582.1|FEATURES|Bacillus_subtilis_mprF|peptide|Bacillus_subtilis_mprF	0.99999999851	68.8	32	49.3	2.4e-07	1
TETP	66	97	HWI-700370F:168:C7JUKANXX:7:1109:7207:49099	tetracycline	YP_002850805|FEATURES|tetP|tetracycline|tetP	1.0	71.9	32	52.8	2.2e-08	1
STREPTOMYCIN_RESISTANCE_PROTEIN	139	170	HWI-700370F:168:C7JUKANXX:7:1114:3642:34519	aminoglycoside	P12055|FEATURES|streptomycin_resistance_protein|aminoglycoside|streptomycin_resistance_protein	1.0	68.8	32	53.9	9.9e-09	1
CLASS_A	180	212	HWI-700370F:168:C7JUKANXX:7:1210:1056:28061	beta-lactam	ZP_04276394|FEATURES|class_A|beta-lactam|class_A	1.0	100.0	33	74.3	7.1e-15	1
BCRA	89	121	HWI-700370F:168:C7JUKANXX:7:1206:19018:30422	bacitracin	gi:445996729:ref:WP_000074584.1:|FEATURES|bcrA|bacitracin|bcrA	1.0	100.0	33	68.6	3.9e-13	1
FOSB	88	120	HWI-700370F:168:C7JUKANXX:7:2111:19770:64326	fosfomycin	gi:446866519:ref:WP_000943775.1:|FEATURES|fosB|fosfomycin|fosB	1.0	100.0	33	74.7	5.4e-15	1
TRANSCRIPTIONAL_REGULATORY_PROTEIN_CPXR_CPXR	68	98	HWI-700370F:168:C7JUKANXX:7:1105:6521:93137	unclassified	CP001918.1.gene5135.p01|FEATURES|transcriptional_regulatory_protein_CpxR_cpxR|unclassified|transcriptional_regulatory_protein_CpxR_cpxR	0.999999999999	64.5	31	46.2	2.1e-06	1
VANS	250	282	HWI-700370F:168:C7JUKANXX:7:1305:15174:78028	glycopeptide	FJ349556.1.gene3.p01|FEATURES|vanS|glycopeptide|vanS	0.999999557272	75.8	33	57.0	1.2e-09	1
RPOB2	145	176	HWI-700370F:168:C7JUKANXX:7:1303:20943:51170	multidrug	BAD59497.1|FEATURES|rpoB2|multidrug|rpoB2	0.999999076439	75.0	32	55.5	3.4e-09	1
RPHB	304	336	HWI-700370F:168:C7JUKANXX:7:2206:16524:8369	rifamycin	APB03222.1|FEATURES|rphB|rifamycin|rphB	0.99999997331	93.9	33	68.6	3.9e-13	1
CLASS_A	19	51	HWI-700370F:168:C7JUKANXX:7:2206:3298:72497	beta-lactam	ZP_04318513|FEATURES|class_A|beta-lactam|class_A	1.0	100.0	33	65.9	2.5e-12	1
VANY	125	157	HWI-700370F:168:C7JUKANXX:7:1111:7370:12367	glycopeptide	gi:1025843957:ref:WP_063576302.1:|FEATURES|vanY|glycopeptide|vanY	1.0	78.8	33	61.2	6.2e-11	1
EMRB-QACA_FAMILY_MAJOR_FACILITATOR_TRANSPORTER	308	340	HWI-700370F:168:C7JUKANXX:7:1215:3178:72463	multidrug	AE016830.1.gene424.p01|FEATURES|EmrB-QacA_family_major_facilitator_transporter|multidrug|EmrB-QacA_family_major_facilitator_transporter	0.999998690877	60.6	33	50.1	1.4e-07	1
CLASS_A	74	106	HWI-700370F:168:C7JUKANXX:7:1115:3293:70301	beta-lactam	gi:513823673:ref:WP_016512811.1:|FEATURES|class_A|beta-lactam|class_A	1.0	69.7	33	52.0	3.8e-08	1
LSA	103	133	HWI-700370F:168:C7JUKANXX:7:1214:17266:81726	MLS	gi:445983947:ref:WP_000061802.1:|FEATURES|lsa|MLS|lsa	1.0	100.0	31	63.9	9.6e-12	1
BLT	258	290	HWI-700370F:168:C7JUKANXX:7:2111:21089:60413	multidrug	AAC36944.1|FEATURES|blt|multidrug|blt	0.999998101138	66.7	33	47.0	1.2e-06	1
STAPHYLOCOCCUS_MUPA_CONFERRING_RESISTANCE_TO_MUPIROCIN	571	603	HWI-700370F:168:C7JUKANXX:7:2104:17177:55836	mupirocin	CAA53189|FEATURES|Staphylococcus_mupA_conferring_resistance_to_mupirocin|mupirocin|Staphylococcus_mupA_conferring_resistance_to_mupirocin	0.99999878806	60.6	33	50.4	1.1e-07	1
LMRB	141	173	HWI-700370F:168:C7JUKANXX:7:1115:21128:3587	MLS	gi:1007411670:gb:AMQ72759.1:|FEATURES|lmrB|MLS|lmrB	1.0	60.6	33	50.8	8.4e-08	1
LMRC	534	564	HWI-700370F:168:C7JUKANXX:7:2105:11238:48512	MLS	ABF66011.1|FEATURES|lmrC|MLS|lmrC	0.999999922012	61.3	31	46.6	1.6e-06	1
MULTIDRUG_ABC_TRANSPORTER	453	485	HWI-700370F:168:C7JUKANXX:7:2111:1804:6078	multidrug	gi:896355182:ref:WP_049310020.1:|FEATURES|multidrug_ABC_transporter|multidrug|multidrug_ABC_transporter	1.0	72.7	33	49.7	1.9e-07	1
BACA	7	39	HWI-700370F:168:C7JUKANXX:7:1109:7904:28931	bacitracin	ZP_04156234|FEATURES|bacA|bacitracin|bacA	1.0	100.0	33	70.1	1.3e-13	1
BACA	178	210	HWI-700370F:168:C7JUKANXX:7:2216:20861:46888	bacitracin	ZP_04210257|FEATURES|bacA|bacitracin|bacA	1.0	100.0	33	68.9	3.0e-13	1
VANR	95	126	HWI-700370F:168:C7JUKANXX:7:2116:18994:86346	glycopeptide	AAZ98835|FEATURES|vanR|glycopeptide|vanR	1.0	78.1	32	56.2	2.0e-09	1
OTRA	479	511	HWI-700370F:168:C7JUKANXX:7:1101:7912:46482	tetracycline	CAA37477|FEATURES|otrA|tetracycline|otrA	1.0	72.7	33	53.5	1.3e-08	1
BAES	396	428	HWI-700370F:168:C7JUKANXX:7:2213:6963:29374	multidrug	BAA15934.1|FEATURES|baeS|multidrug|baeS	0.999999930903	66.7	33	51.2	6.4e-08	1
VANR	71	103	HWI-700370F:168:C7JUKANXX:7:2210:15139:13833	glycopeptide	gi:950233763:ref:WP_057277726.1:|FEATURES|vanR|glycopeptide|vanR	0.999999999999	66.7	33	50.1	1.4e-07	1
TAEA	166	198	HWI-700370F:168:C7JUKANXX:7:2207:12686:51513	pleuromutilin	APB03219.1|FEATURES|TaeA|pleuromutilin|TaeA	0.999691486964	63.6	33	50.1	1.4e-07	1
BACA	60	92	HWI-700370F:168:C7JUKANXX:7:1203:4348:25331	bacitracin	ZP_04271500|FEATURES|bacA|bacitracin|bacA	0.999999999968	100.0	33	72.4	2.7e-14	1
STAPHYLOCOCCUS_MUPA_CONFERRING_RESISTANCE_TO_MUPIROCIN	28	59	HWI-700370F:168:C7JUKANXX:7:1307:19243:81673	mupirocin	CAA53189|FEATURES|Staphylococcus_mupA_conferring_resistance_to_mupirocin|mupirocin|Staphylococcus_mupA_conferring_resistance_to_mupirocin	0.999999843458	78.1	32	60.8	8.1e-11	1
MEL	145	177	HWI-700370F:168:C7JUKANXX:7:1313:18358:86899	MLS	WP_000420313.1|FEATURES|mel|MLS|mel	1.0	63.6	33	50.4	1.1e-07	1
VANRI	91	121	HWI-700370F:168:C7JUKANXX:7:1205:13458:81646	glycopeptide	WP_011461303.1|FEATURES|vanRI|glycopeptide|vanRI	0.999999992529	71.0	31	48.9	3.2e-07	1
TET36	75	107	HWI-700370F:168:C7JUKANXX:7:1215:8313:56696	tetracycline	AJ514254.gene.p01|FEATURES|tet36|tetracycline|tet36	1.0	78.8	33	58.2	5.2e-10	1
FOSB	73	104	HWI-700370F:168:C7JUKANXX:7:1209:17722:11951	fosfomycin	gi:446866519:ref:WP_000943775.1:|FEATURES|fosB|fosfomycin|fosB	1.0	100.0	32	68.9	3.0e-13	1
MAJOR_FACILITATOR_SUPERFAMILY_TRANSPORTER	107	139	HWI-700370F:168:C7JUKANXX:7:1115:2859:55270	multidrug	YP_001419960|FEATURES|major_facilitator_superfamily_transporter|multidrug|major_facilitator_superfamily_transporter	0.999999927058	84.8	33	64.7	5.6e-12	1
LSA	197	228	HWI-700370F:168:C7JUKANXX:7:1207:18856:73241	MLS	gi:445983947:ref:WP_000061802.1:|FEATURES|lsa|MLS|lsa	1.0	100.0	32	70.5	1.0e-13	1
RPOB2	272	304	HWI-700370F:168:C7JUKANXX:7:1212:14149:68068	multidrug	BAD59497.1|FEATURES|rpoB2|multidrug|rpoB2	0.999999168781	69.7	33	51.6	4.9e-08	1
MAJOR_FACILITATOR_SUPERFAMILY_TRANSPORTER	173	205	HWI-700370F:168:C7JUKANXX:7:1110:12011:63054	multidrug	NC_002952.2859362.p01|FEATURES|major_facilitator_superfamily_transporter|multidrug|major_facilitator_superfamily_transporter	0.999999956724	63.6	33	52.8	2.2e-08	1
MAJOR_FACILITATOR_SUPERFAMILY_TRANSPORTER	80	112	HWI-700370F:168:C7JUKANXX:7:1112:19446:24270	multidrug	ZP_03053667|FEATURES|major_facilitator_superfamily_transporter|multidrug|major_facilitator_superfamily_transporter	0.999999657673	60.6	33	46.6	1.6e-06	1
RPHB	634	666	HWI-700370F:168:C7JUKANXX:7:2215:11311:26835	rifamycin	APB03222.1|FEATURES|rphB|rifamycin|rphB	0.999936246002	66.7	33	47.0	1.2e-06	1
MULTIDRUG_ABC_TRANSPORTER	521	553	HWI-700370F:168:C7JUKANXX:7:2107:10722:40472	multidrug	gi:505389066:ref:WP_015576168.1:|FEATURES|multidrug_ABC_transporter|multidrug|multidrug_ABC_transporter	0.999999999416	72.7	33	51.6	4.9e-08	1
BACA	12	43	HWI-700370F:168:C7JUKANXX:7:2113:12963:81484	bacitracin	ZP_04107441|FEATURES|bacA|bacitracin|bacA	1.0	96.9	32	65.5	3.3e-12	1
MACB	140	171	HWI-700370F:168:C7JUKANXX:7:1103:9703:74673	MLS	gi:1035717981:ref:WP_064557480.1:|FEATURES|macB|MLS|macB	1.0	62.5	32	47.0	1.2e-06	1
RIFAMPIN_MONOOXYGENASE	267	299	HWI-700370F:168:C7JUKANXX:7:1315:12561:15474	rifamycin	gi:663760960:ref:WP_030535072.1:|FEATURES|rifampin_monooxygenase|rifamycin|rifampin_monooxygenase	1.0	60.6	33	46.6	1.6e-06	1
TRUNCATED_PUTATIVE_RESPONSE_REGULATOR_ARLR	128	159	HWI-700370F:168:C7JUKANXX:7:2101:17077:21449	unclassified	gi:446114283:ref:WP_000192138.1:|FEATURES|truncated_putative_response_regulator_ArlR|unclassified|truncated_putative_response_regulator_ArlR	0.999999999523	100.0	32	66.2	1.9e-12	1
BACA	143	175	HWI-700370F:168:C7JUKANXX:7:1205:18668:31215	bacitracin	ZP_04083542|FEATURES|bacA|bacitracin|bacA	1.0	100.0	33	71.6	4.6e-14	1
VANR	195	226	HWI-700370F:168:C7JUKANXX:7:2115:8259:62640	glycopeptide	JF802084.2.gene4.p01|FEATURES|vanR|glycopeptide|vanR	1.0	75.0	32	58.2	5.2e-10	1
RPOB2	418	450	HWI-700370F:168:C7JUKANXX:7:1205:14866:8610	multidrug	BAD59497.1|FEATURES|rpoB2|multidrug|rpoB2	0.99999935723	87.9	33	61.2	6.2e-11	1
LSA	376	408	HWI-700370F:168:C7JUKANXX:7:2105:9861:76884	MLS	gi:445983948:ref:WP_000061803.1:|FEATURES|lsa|MLS|lsa	1.0	100.0	33	68.6	3.9e-13	1
MECD	243	274	HWI-700370F:168:C7JUKANXX:7:1305:15467:23219	beta-lactam	AQX82857.1|FEATURES|mecD|beta-lactam|mecD	0.999999994205	62.5	32	46.2	2.1e-06	1
VANR	77	109	HWI-700370F:168:C7JUKANXX:7:2113:3601:50054	glycopeptide	JF802084.2.gene4.p01|FEATURES|vanR|glycopeptide|vanR	0.999999999999	60.6	33	47.8	7.1e-07	1
VANS	137	168	HWI-700370F:168:C7JUKANXX:7:1208:3275:5994	glycopeptide	EU250284.1.gene6.p01|FEATURES|vanS|glycopeptide|vanS	0.999999999981	62.5	32	47.0	1.2e-06	1
MAJOR_FACILITATOR_SUPERFAMILY_TRANSPORTER	170	202	HWI-700370F:168:C7JUKANXX:7:1314:5768:34452	multidrug	YP_001419960|FEATURES|major_facilitator_superfamily_transporter|multidrug|major_facilitator_superfamily_transporter	0.999999932607	69.7	33	58.2	5.2e-10	1
EFRB	198	229	HWI-700370F:168:C7JUKANXX:7:1307:11845:98065	multidrug	CDO61516.1|FEATURES|efrB|multidrug|efrB	1.0	71.9	32	53.5	1.3e-08	1
STAPHYLOCOCCUS_MUPA_CONFERRING_RESISTANCE_TO_MUPIROCIN	213	244	HWI-700370F:168:C7JUKANXX:7:2208:10671:80757	mupirocin	CAA53189|FEATURES|Staphylococcus_mupA_conferring_resistance_to_mupirocin|mupirocin|Staphylococcus_mupA_conferring_resistance_to_mupirocin	0.999998949223	65.6	32	52.0	3.8e-08	1
CLASS_A	225	257	HWI-700370F:168:C7JUKANXX:7:1103:5844:28502	beta-lactam	YP_089932|FEATURES|class_A|beta-lactam|class_A	1.0	90.9	33	65.9	2.5e-12	1
DFRA3	36	66	HWI-700370F:168:C7JUKANXX:7:1214:14008:57016	diaminopyrimidine	AAA25550.1|FEATURES|dfrA3|diaminopyrimidine|dfrA3	0.999999984219	64.5	31	53.5	1.3e-08	1
MACB	24	54	HWI-700370F:168:C7JUKANXX:7:1116:9783:28373	MLS	gi:639218559:ref:WP_024556062.1:|FEATURES|macB|MLS|macB	1.0	61.3	31	44.7	6.0e-06	1
MAJOR_FACILITATOR_SUPERFAMILY_TRANSPORTER	149	181	HWI-700370F:168:C7JUKANXX:7:1115:8258:37576	multidrug	YP_001419960|FEATURES|major_facilitator_superfamily_transporter|multidrug|major_facilitator_superfamily_transporter	0.999999958872	75.8	33	61.6	4.7e-11	1
VANR	70	102	HWI-700370F:168:C7JUKANXX:7:2207:20527:55541	glycopeptide	gi:447203848:ref:WP_001281104.1:|FEATURES|vanR|glycopeptide|vanR	0.999999999687	63.6	33	47.8	7.1e-07	1
MACB	549	581	HWI-700370F:168:C7JUKANXX:7:2202:13630:63830	MLS	AAV85982.1|FEATURES|macB|MLS|macB	1.0	63.6	33	45.4	3.5e-06	1
MACB	145	176	HWI-700370F:168:C7JUKANXX:7:1301:14498:33385	MLS	gi:895865878:ref:WP_048974758.1:|FEATURES|macB|MLS|macB	1.0	75.0	32	48.9	3.2e-07	1
BCRA	50	80	HWI-700370F:168:C7JUKANXX:7:1302:11021:20128	bacitracin	gi:445996708:ref:WP_000074563.1:|FEATURES|bcrA|bacitracin|bcrA	1.0	61.3	31	46.2	2.1e-06	1
CLASS_A	29	61	HWI-700370F:168:C7JUKANXX:7:1211:17296:28712	beta-lactam	gi:507026518:ref:WP_016098536.1:|FEATURES|class_A|beta-lactam|class_A	1.0	100.0	33	69.3	2.3e-13	1
EFRB	248	279	HWI-700370F:168:C7JUKANXX:7:1309:12777:13870	multidrug	CDO61516.1|FEATURES|efrB|multidrug|efrB	0.999998992061	65.6	32	47.0	1.2e-06	1
MAJOR_FACILITATOR_SUPERFAMILY_TRANSPORTER	46	78	HWI-700370F:168:C7JUKANXX:7:2209:15151:97660	multidrug	YP_001419960|FEATURES|major_facilitator_superfamily_transporter|multidrug|major_facilitator_superfamily_transporter	0.999999969785	84.8	33	65.1	4.3e-12	1
BCRA	127	159	HWI-700370F:168:C7JUKANXX:7:1207:9797:79530	bacitracin	gi:446110087:ref:WP_000187942.1:|FEATURES|bcrA|bacitracin|bcrA	1.0	100.0	33	68.6	3.9e-13	1
LSA	391	423	HWI-700370F:168:C7JUKANXX:7:2112:12134:49859	MLS	gi:445983947:ref:WP_000061802.1:|FEATURES|lsa|MLS|lsa	1.0	100.0	33	70.5	1.0e-13	1
MACB	141	172	HWI-700370F:168:C7JUKANXX:7:2105:21134:90355	MLS	gi:545231548:ref:WP_021531156.1:|FEATURES|macB|MLS|macB	1.0	65.6	32	44.3	7.8e-06	1
MULTIDRUG_ABC_TRANSPORTER	498	530	HWI-700370F:168:C7JUKANXX:7:2216:9096:75956	multidrug	gi:943896259:ref:WP_055534530.1:|FEATURES|multidrug_ABC_transporter|multidrug|multidrug_ABC_transporter	1.0	75.8	33	51.2	6.4e-08	1
MACB	27	58	HWI-700370F:168:C7JUKANXX:7:1314:8906:7311	MLS	gi:545231548:ref:WP_021531156.1:|FEATURES|macB|MLS|macB	1.0	65.6	32	50.4	1.1e-07	1
CLASS_A	221	253	HWI-700370F:168:C7JUKANXX:7:2101:17591:49159	beta-lactam	ABB82608|FEATURES|class_A|beta-lactam|class_A	1.0	100.0	33	67.8	6.6e-13	1
BCRA	154	185	HWI-700370F:168:C7JUKANXX:7:1305:13055:88122	bacitracin	gi:445996697:ref:WP_000074552.1:|FEATURES|bcrA|bacitracin|bcrA	1.0	68.8	32	48.9	3.2e-07	1
BACA	142	174	HWI-700370F:168:C7JUKANXX:7:1309:20271:47052	bacitracin	ZP_04271500|FEATURES|bacA|bacitracin|bacA	1.0	100.0	33	69.7	1.7e-13	1
BACILLUS_SUBTILIS_MPRF	673	705	HWI-700370F:168:C7JUKANXX:7:2108:5881:64667	peptide	CAX52582.1|FEATURES|Bacillus_subtilis_mprF|peptide|Bacillus_subtilis_mprF	0.999999999947	72.7	33	58.2	5.2e-10	1
BLT	28	60	HWI-700370F:168:C7JUKANXX:7:1215:12456:30077	multidrug	AAC36944.1|FEATURES|blt|multidrug|blt	0.999998665694	78.8	33	55.1	4.4e-09	1
VANR	77	107	HWI-700370F:168:C7JUKANXX:7:1211:9499:38957	glycopeptide	DQ212986.1.gene4.p01|FEATURES|vanR|glycopeptide|vanR	1.0	71.0	31	51.2	6.4e-08	1
STAPHYLOCOCCUS_MUPA_CONFERRING_RESISTANCE_TO_MUPIROCIN	583	613	HWI-700370F:168:C7JUKANXX:7:1207:17366:91825	mupirocin	CAA53189|FEATURES|Staphylococcus_mupA_conferring_resistance_to_mupirocin|mupirocin|Staphylococcus_mupA_conferring_resistance_to_mupirocin	0.99999924729	64.5	31	51.6	4.9e-08	1
OTRA	499	531	HWI-700370F:168:C7JUKANXX:7:2108:9521:18146	tetracycline	CAA37477|FEATURES|otrA|tetracycline|otrA	0.999999962651	63.6	33	47.8	7.1e-07	1
VANS	275	307	HWI-700370F:168:C7JUKANXX:7:1216:5176:89926	glycopeptide	gi:402508243:gb:EJW18764.1:|FEATURES|vanS|glycopeptide|vanS	0.999999999996	72.7	33	56.6	1.5e-09	1
MULTIDRUG_ABC_TRANSPORTER	291	323	HWI-700370F:168:C7JUKANXX:7:2104:2161:25428	multidrug	gi:686376836:ref:WP_031898302.1:|FEATURES|multidrug_ABC_transporter|multidrug|multidrug_ABC_transporter	1.0	78.8	33	55.8	2.6e-09	1
OMPR	76	108	HWI-700370F:168:C7JUKANXX:7:1314:1644:20001	multidrug	gi:446603231:ref:WP_000680577.1:|FEATURES|ompR|multidrug|ompR	0.999999999284	63.6	33	47.4	9.3e-07	1
ARLS	390	420	HWI-700370F:168:C7JUKANXX:7:1112:12341:74852	multidrug	YP_499945.1|FEATURES|arlS|multidrug|arlS	0.999997715147	71.0	31	48.5	4.2e-07	1
STAPHYLOCOCCUS_MUPA_CONFERRING_RESISTANCE_TO_MUPIROCIN	611	643	HWI-700370F:168:C7JUKANXX:7:1305:17165:64347	mupirocin	CAA53189|FEATURES|Staphylococcus_mupA_conferring_resistance_to_mupirocin|mupirocin|Staphylococcus_mupA_conferring_resistance_to_mupirocin	0.999998601074	66.7	33	48.1	5.4e-07	1
CATB	155	187	HWI-700370F:168:C7JUKANXX:7:2110:13752:93173	phenicol	AY232670.1.gene3.p01|FEATURES|catB|phenicol|catB	0.892240542259	60.6	33	47.8	7.1e-07	1
BCRA	36	67	HWI-700370F:168:C7JUKANXX:7:2215:16068:35652	bacitracin	gi:507044560:ref:WP_016115614.1:|FEATURES|bcrA|bacitracin|bcrA	1.0	68.8	32	48.1	5.4e-07	1
STAPHYLOCOCCUS_MUPA_CONFERRING_RESISTANCE_TO_MUPIROCIN	598	629	HWI-700370F:168:C7JUKANXX:7:1316:6919:77902	mupirocin	CAA53189|FEATURES|Staphylococcus_mupA_conferring_resistance_to_mupirocin|mupirocin|Staphylococcus_mupA_conferring_resistance_to_mupirocin	0.999999457976	68.8	32	53.5	1.3e-08	1
STAPHYLOCOCCUS_MUPA_CONFERRING_RESISTANCE_TO_MUPIROCIN	114	146	HWI-700370F:168:C7JUKANXX:7:2115:17705:10959	mupirocin	CAA53189|FEATURES|Staphylococcus_mupA_conferring_resistance_to_mupirocin|mupirocin|Staphylococcus_mupA_conferring_resistance_to_mupirocin	0.999999757032	66.7	33	61.6	4.7e-11	1
VANS	309	339	HWI-700370F:168:C7JUKANXX:7:1315:12043:41587	glycopeptide	JF802084.2.gene5.p01|FEATURES|vanS|glycopeptide|vanS	1.0	80.6	31	52.4	2.9e-08	1
BCRB	55	87	HWI-700370F:168:C7JUKANXX:7:2108:12187:98799	peptide	AAA99505.1|FEATURES|bcrB|peptide|bcrB	0.999999772194	72.7	33	54.7	5.8e-09	1
BACA	70	102	HWI-700370F:168:C7JUKANXX:7:2103:5564:90592	bacitracin	ZP_04271500|FEATURES|bacA|bacitracin|bacA	0.999999999927	97.0	33	67.4	8.6e-13	1
VANS	179	211	HWI-700370F:168:C7JUKANXX:7:1303:13797:9849	glycopeptide	gi:402508243:gb:EJW18764.1:|FEATURES|vanS|glycopeptide|vanS	0.999999999998	81.8	33	57.0	1.2e-09	1
MEL	24	55	HWI-700370F:168:C7JUKANXX:7:1315:13263:77988	MLS	WP_000420313.1|FEATURES|mel|MLS|mel	0.999999967781	65.6	32	44.7	6.0e-06	1
RPOB2	563	594	HWI-700370F:168:C7JUKANXX:7:1312:16426:23885	multidrug	BAD59497.1|FEATURES|rpoB2|multidrug|rpoB2	0.999999283753	78.1	32	56.2	2.0e-09	1
MAJOR_FACILITATOR_SUPERFAMILY_TRANSPORTER	105	137	HWI-700370F:168:C7JUKANXX:7:2108:12846:30200	multidrug	YP_001486998|FEATURES|major_facilitator_superfamily_transporter|multidrug|major_facilitator_superfamily_transporter	0.999999973908	90.9	33	67.8	6.6e-13	1
TETA	55	87	HWI-700370F:168:C7JUKANXX:7:2216:19052:69395	tetracycline	gi:636673301:gb:AIA14492.1:|FEATURES|tetA|tetracycline|tetA	1.0	63.6	33	48.5	4.2e-07	1
BCRA	37	69	HWI-700370F:168:C7JUKANXX:7:1304:10257:85492	bacitracin	gi:445996710:ref:WP_000074565.1:|FEATURES|bcrA|bacitracin|bcrA	0.999999999865	63.6	33	46.2	2.1e-06	1
VATB	124	156	HWI-700370F:168:C7JUKANXX:7:2216:2108:41248	MLS	U19459.gene.p01|FEATURES|vatB|MLS|vatB	1.0	72.7	33	57.0	1.2e-09	1
ROSA	330	362	HWI-700370F:168:C7JUKANXX:7:1201:17276:76885	fosmidomycin	ZP_04612558|FEATURES|rosA|fosmidomycin|rosA	1.0	75.8	33	55.5	3.4e-09	1
BCRA	30	61	HWI-700370F:168:C7JUKANXX:7:1216:13919:86445	bacitracin	ZP_04081918|FEATURES|bcrA|bacitracin|bcrA	1.0	81.2	32	57.0	1.2e-09	1
MAJOR_FACILITATOR_SUPERFAMILY_TRANSPORTER	117	149	HWI-700370F:168:C7JUKANXX:7:2206:9674:74870	multidrug	YP_001486998|FEATURES|major_facilitator_superfamily_transporter|multidrug|major_facilitator_superfamily_transporter	0.999999953287	78.8	33	58.9	3.1e-10	1
YOJI	356	387	HWI-700370F:168:C7JUKANXX:7:1202:13552:32198	peptide	NP_416715.1|FEATURES|YojI|peptide|YojI	0.999999890297	65.6	32	46.2	2.1e-06	1
RPHB	30	62	HWI-700370F:168:C7JUKANXX:7:1312:13676:99625	rifamycin	APB03222.1|FEATURES|rphB|rifamycin|rphB	0.999952795406	60.6	33	49.3	2.4e-07	1
TRANSCRIPTIONAL_REGULATORY_PROTEIN_CPXR_CPXR	85	116	HWI-700370F:168:C7JUKANXX:7:1203:5350:64725	unclassified	CP004022.1.gene3215.p01|FEATURES|transcriptional_regulatory_protein_CpxR_cpxR|unclassified|transcriptional_regulatory_protein_CpxR_cpxR	0.999999999999	62.5	32	45.1	4.6e-06	1
MACB	43	75	HWI-700370F:168:C7JUKANXX:7:2114:20626:12763	MLS	gi:555268037:ref:WP_023249477.1:|FEATURES|macB|MLS|macB	1.0	75.8	33	59.3	2.4e-10	1
LSA	191	222	HWI-700370F:168:C7JUKANXX:7:1215:4752:22861	MLS	gi:765018624:ref:WP_044584737.1:|FEATURES|lsa|MLS|lsa	1.0	96.9	32	67.8	6.6e-13	1
VATB	125	156	HWI-700370F:168:C7JUKANXX:7:2107:14264:43732	MLS	U19459.gene.p01|FEATURES|vatB|MLS|vatB	1.0	71.9	32	52.8	2.2e-08	1
MAJOR_FACILITATOR_SUPERFAMILY_TRANSPORTER	273	304	HWI-700370F:168:C7JUKANXX:7:2104:5600:80140	multidrug	NC_002952.2859362.p01|FEATURES|major_facilitator_superfamily_transporter|multidrug|major_facilitator_superfamily_transporter	0.999999835603	68.8	32	57.8	6.9e-10	1
VATB	150	182	HWI-700370F:168:C7JUKANXX:7:2112:17256:79373	MLS	YP_001779894|FEATURES|vatB|MLS|vatB	0.999999999895	63.6	33	45.1	4.6e-06	1
BCRB	59	91	HWI-700370F:168:C7JUKANXX:7:1210:14794:47654	peptide	AAA99505.1|FEATURES|bcrB|peptide|bcrB	0.999999717084	66.7	33	51.6	4.9e-08	1
RPOB2	770	802	HWI-700370F:168:C7JUKANXX:7:2203:19916:3319	multidrug	BAD59497.1|FEATURES|rpoB2|multidrug|rpoB2	0.999999377061	81.8	33	60.8	8.1e-11	1
MAJOR_FACILITATOR_SUPERFAMILY_TRANSPORTER	186	218	HWI-700370F:168:C7JUKANXX:7:1316:6649:89404	multidrug	NC_002952.2859362.p01|FEATURES|major_facilitator_superfamily_transporter|multidrug|major_facilitator_superfamily_transporter	0.999999759827	60.6	33	49.7	1.9e-07	1
OPTRA	197	228	HWI-700370F:168:C7JUKANXX:7:1308:4177:21686	oxazolidinone	AKA86814|FEATURES|optrA|oxazolidinone|optrA	0.999333891217	65.6	32	51.6	4.9e-08	1
OMPR	88	120	HWI-700370F:168:C7JUKANXX:7:1104:3100:23590	multidrug	gi:479873665:gb:ENU25063.1:|FEATURES|ompR|multidrug|ompR	0.999996222929	66.7	33	48.9	3.2e-07	1
TETS	1	31	HWI-700370F:168:C7JUKANXX:7:1312:1553:77437	tetracycline	L09756.gene.p01|FEATURES|tetS|tetracycline|tetS	0.999999993886	67.7	31	45.8	2.7e-06	1
BCRA	249	281	HWI-700370F:168:C7JUKANXX:7:1104:5918:49640	bacitracin	gi:445996726:ref:WP_000074581.1:|FEATURES|bcrA|bacitracin|bcrA	1.0	100.0	33	73.6	1.2e-14	1
VANR	68	99	HWI-700370F:168:C7JUKANXX:7:2202:3807:43665	glycopeptide	CAB61229|FEATURES|vanR|glycopeptide|vanR	0.999999149775	75.0	32	53.5	1.3e-08	1
VATD	116	146	HWI-700370F:168:C7JUKANXX:7:1103:15339:42569	MLS	P50870|FEATURES|vatD|MLS|vatD	0.9999999991	67.7	31	46.2	2.1e-06	1
MACB	141	173	HWI-700370F:168:C7JUKANXX:7:1104:17346:13746	MLS	AAV85982.1|FEATURES|macB|MLS|macB	1.0	69.7	33	48.9	3.2e-07	1
MACB	21	53	HWI-700370F:168:C7JUKANXX:7:2213:12257:31708	MLS	gi:446110352:ref:WP_000188207.1:|FEATURES|macB|MLS|macB	1.0	63.6	33	47.4	9.3e-07	1
BACILLUS_SUBTILIS_MPRF	673	705	HWI-700370F:168:C7JUKANXX:7:2103:12912:61969	peptide	CAX52582.1|FEATURES|Bacillus_subtilis_mprF|peptide|Bacillus_subtilis_mprF	0.999999999341	72.7	33	58.2	5.2e-10	1
MULTIDRUG_ABC_TRANSPORTER	28	60	HWI-700370F:168:C7JUKANXX:7:2107:3001:21504	multidrug	gi:686364868:ref:WP_031893738.1:|FEATURES|multidrug_ABC_transporter|multidrug|multidrug_ABC_transporter	1.0	100.0	33	70.9	7.8e-14	1
RPOB2	1010	1042	HWI-700370F:168:C7JUKANXX:7:1302:18503:44103	multidrug	BAD59497.1|FEATURES|rpoB2|multidrug|rpoB2	0.999999384124	75.8	33	61.2	6.2e-11	1
VANR	77	109	HWI-700370F:168:C7JUKANXX:7:2111:17098:89488	glycopeptide	DQ212986.1.gene4.p01|FEATURES|vanR|glycopeptide|vanR	1.0	75.8	33	58.2	5.2e-10	1
MULTIDRUG_ABC_TRANSPORTER	498	530	HWI-700370F:168:C7JUKANXX:7:1102:14189:68375	multidrug	gi:664395661:ref:WP_030922045.1:|FEATURES|multidrug_ABC_transporter|multidrug|multidrug_ABC_transporter	1.0	66.7	33	51.2	6.4e-08	1
BCRA	20	52	HWI-700370F:168:C7JUKANXX:7:1107:19859:71145	bacitracin	ZP_04081918|FEATURES|bcrA|bacitracin|bcrA	1.0	66.7	33	48.9	3.2e-07	1
MEXF	63	94	HWI-700370F:168:C7JUKANXX:7:1114:9968:10581	multidrug	CP000675.2.gene2298.p01|FEATURES|mexF|multidrug|mexF	0.999999999998	68.8	32	52.0	3.8e-08	1
EMRB-QACA_FAMILY_MAJOR_FACILITATOR_TRANSPORTER	396	428	HWI-700370F:168:C7JUKANXX:7:1208:14200:57677	multidrug	AE016830.1.gene424.p01|FEATURES|EmrB-QacA_family_major_facilitator_transporter|multidrug|EmrB-QacA_family_major_facilitator_transporter	0.999999946249	72.7	33	53.1	1.7e-08	1
DFRC	35	65	HWI-700370F:168:C7JUKANXX:7:1107:15284:92422	diaminopyrimidine	AAO04716.1|FEATURES|dfrC|diaminopyrimidine|dfrC	0.999930194994	87.1	31	58.2	5.2e-10	1
CLASS_A	61	93	HWI-700370F:168:C7JUKANXX:7:1108:12147:45837	beta-lactam	ZP_04240432|FEATURES|class_A|beta-lactam|class_A	1.0	97.0	33	70.5	1.0e-13	1
MAJOR_FACILITATOR_SUPERFAMILY_TRANSPORTER	273	304	HWI-700370F:168:C7JUKANXX:7:1306:7633:84539	multidrug	NC_002952.2859362.p01|FEATURES|major_facilitator_superfamily_transporter|multidrug|major_facilitator_superfamily_transporter	0.999999774727	68.8	32	57.8	6.9e-10	1
BACA	23	55	HWI-700370F:168:C7JUKANXX:7:1201:7741:83872	bacitracin	ZP_04288431|FEATURES|bacA|bacitracin|bacA	1.0	100.0	33	67.8	6.6e-13	1
LSA	419	451	HWI-700370F:168:C7JUKANXX:7:1107:19508:74268	MLS	gi:445983947:ref:WP_000061802.1:|FEATURES|lsa|MLS|lsa	1.0	100.0	33	73.6	1.2e-14	1
MACB	27	59	HWI-700370F:168:C7JUKANXX:7:1115:8411:20476	MLS	YP_002382193|FEATURES|macB|MLS|macB	1.0	69.7	33	52.8	2.2e-08	1
BACILLUS_SUBTILIS_MPRF	661	692	HWI-700370F:168:C7JUKANXX:7:1203:18441:64966	peptide	CAX52582.1|FEATURES|Bacillus_subtilis_mprF|peptide|Bacillus_subtilis_mprF	0.999999999924	62.5	32	49.3	2.4e-07	1
VANZ	95	127	HWI-700370F:168:C7JUKANXX:7:2108:8912:53326	glycopeptide	AF155139.2.gene5.p01|FEATURES|vanZ|glycopeptide|vanZ	0.999999999989	81.8	33	62.0	3.6e-11	1
MULTIDRUG_ABC_TRANSPORTER	477	509	HWI-700370F:168:C7JUKANXX:7:1210:17010:74784	multidrug	gi:1031799645:ref:WP_064138838.1:|FEATURES|multidrug_ABC_transporter|multidrug|multidrug_ABC_transporter	1.0	72.7	33	51.2	6.4e-08	1
RPOB2	566	598	HWI-700370F:168:C7JUKANXX:7:1208:11907:32122	multidrug	BAD59497.1|FEATURES|rpoB2|multidrug|rpoB2	0.999999327334	81.8	33	58.2	5.2e-10	1
ADEF	994	1026	HWI-700370F:168:C7JUKANXX:7:2208:10145:47469	multidrug	CAJ77856.1|FEATURES|adeF|multidrug|adeF	1.0	84.8	33	57.0	1.2e-09	1
BACA	156	188	HWI-700370F:168:C7JUKANXX:7:2104:14705:75360	bacitracin	ZP_04156234|FEATURES|bacA|bacitracin|bacA	1.0	100.0	33	68.9	3.0e-13	1
LSA	443	475	HWI-700370F:168:C7JUKANXX:7:2202:14640:43493	MLS	gi:445983947:ref:WP_000061802.1:|FEATURES|lsa|MLS|lsa	1.0	100.0	33	71.2	6.0e-14	1
STAPHYLOCOCCUS_MUPA_CONFERRING_RESISTANCE_TO_MUPIROCIN	26	58	HWI-700370F:168:C7JUKANXX:7:1303:15142:65729	mupirocin	CAA53189|FEATURES|Staphylococcus_mupA_conferring_resistance_to_mupirocin|mupirocin|Staphylococcus_mupA_conferring_resistance_to_mupirocin	0.999999835366	75.8	33	60.5	1.1e-10	1
BACA	84	116	HWI-700370F:168:C7JUKANXX:7:1315:5891:11943	bacitracin	ZP_04294082|FEATURES|bacA|bacitracin|bacA	1.0	100.0	33	68.9	3.0e-13	1
SMER	92	124	HWI-700370F:168:C7JUKANXX:7:1305:2831:67441	multidrug	AAD51348.1|FEATURES|smeR|multidrug|smeR	0.999999999863	69.7	33	51.2	6.4e-08	1
MAJOR_FACILITATOR_SUPERFAMILY_TRANSPORTER	67	99	HWI-700370F:168:C7JUKANXX:7:2111:9661:23263	multidrug	YP_001419960|FEATURES|major_facilitator_superfamily_transporter|multidrug|major_facilitator_superfamily_transporter	0.999999944745	75.8	33	56.2	2.0e-09	1
RPOB2	827	859	HWI-700370F:168:C7JUKANXX:7:1110:6215:33913	multidrug	BAD59497.1|FEATURES|rpoB2|multidrug|rpoB2	0.999999130833	60.6	33	51.2	6.4e-08	1
RPOB2	270	302	HWI-700370F:168:C7JUKANXX:7:1116:12997:70803	multidrug	BAD59497.1|FEATURES|rpoB2|multidrug|rpoB2	0.999999130833	69.7	33	50.4	1.1e-07	1
MAJOR_FACILITATOR_SUPERFAMILY_TRANSPORTER	56	88	HWI-700370F:168:C7JUKANXX:7:1107:9450:70821	multidrug	YP_001419960|FEATURES|major_facilitator_superfamily_transporter|multidrug|major_facilitator_superfamily_transporter	0.999999962354	81.8	33	62.4	2.8e-11	1
RPHB	304	336	HWI-700370F:168:C7JUKANXX:7:2101:4662:57453	rifamycin	APB03222.1|FEATURES|rphB|rifamycin|rphB	0.99999994287	93.9	33	68.6	3.9e-13	1
LSA	360	392	HWI-700370F:168:C7JUKANXX:7:2104:17957:82459	MLS	gi:765018624:ref:WP_044584737.1:|FEATURES|lsa|MLS|lsa	1.0	100.0	33	68.2	5.1e-13	1
VANR	58	90	HWI-700370F:168:C7JUKANXX:7:2114:11432:5227	glycopeptide	gi:507059692:ref:WP_016130597.1:|FEATURES|vanR|glycopeptide|vanR	0.999999980213	66.7	33	52.8	2.2e-08	1
VANR	96	128	HWI-700370F:168:C7JUKANXX:7:2111:1910:40945	glycopeptide	ABX79411|FEATURES|vanR|glycopeptide|vanR	1.0	69.7	33	54.7	5.8e-09	1
RPHA	284	316	HWI-700370F:168:C7JUKANXX:7:2116:19685:36484	rifamycin	AIA08936.1|FEATURES|rphA|rifamycin|rphA	0.999999942077	87.9	33	65.5	3.3e-12	1
MDTG	79	110	HWI-700370F:168:C7JUKANXX:7:1109:3666:16538	multidrug	gi:313635905:gb:EFS01863.1:|FEATURES|mdtG|multidrug|mdtG	0.999999813403	68.8	32	46.6	1.6e-06	1
MAJOR_FACILITATOR_SUPERFAMILY_TRANSPORTER	109	141	HWI-700370F:168:C7JUKANXX:7:1102:1880:46555	multidrug	YP_001419960|FEATURES|major_facilitator_superfamily_transporter|multidrug|major_facilitator_superfamily_transporter	0.999999968882	84.8	33	65.5	3.3e-12	1
BACA	230	262	HWI-700370F:168:C7JUKANXX:7:2208:18960:27272	bacitracin	ZP_04083542|FEATURES|bacA|bacitracin|bacA	1.0	100.0	33	66.6	1.5e-12	1
VGAD	152	184	HWI-700370F:168:C7JUKANXX:7:2201:16095:26595	MLS	GQ205627.2.gene1.p01|FEATURES|vgaD|MLS|vgaD	0.999999997614	63.6	33	49.7	1.9e-07	1
STAPHYLOCOCCUS_MUPA_CONFERRING_RESISTANCE_TO_MUPIROCIN	412	444	HWI-700370F:168:C7JUKANXX:7:1102:14370:84881	mupirocin	CAA53189|FEATURES|Staphylococcus_mupA_conferring_resistance_to_mupirocin|mupirocin|Staphylococcus_mupA_conferring_resistance_to_mupirocin	0.999999798362	66.7	33	59.3	2.4e-10	1
RPHB	524	554	HWI-700370F:168:C7JUKANXX:7:1316:18635:100691	rifamycin	APB03222.1|FEATURES|rphB|rifamycin|rphB	0.999999893196	77.4	31	53.9	9.9e-09	1
RPOB2	658	690	HWI-700370F:168:C7JUKANXX:7:1313:4536:80106	multidrug	BAD59497.1|FEATURES|rpoB2|multidrug|rpoB2	0.99999897828	63.6	33	46.6	1.6e-06	1
EMRB-QACA_FAMILY_MAJOR_FACILITATOR_TRANSPORTER	110	141	HWI-700370F:168:C7JUKANXX:7:2106:3836:82520	multidrug	NC_002951.3238155.p01|FEATURES|EmrB-QacA_family_major_facilitator_transporter|multidrug|EmrB-QacA_family_major_facilitator_transporter	0.999999750235	68.8	32	52.4	2.9e-08	1
LMRC	533	563	HWI-700370F:168:C7JUKANXX:7:1211:15813:30608	MLS	ABF66011.1|FEATURES|lmrC|MLS|lmrC	0.99999990693	61.3	31	45.4	3.5e-06	1
VANS	334	364	HWI-700370F:168:C7JUKANXX:7:1208:10614:78592	glycopeptide	AAZ98836|FEATURES|vanS|glycopeptide|vanS	0.999999999617	67.7	31	45.1	4.6e-06	1
EMRB-QACA_FAMILY_MAJOR_FACILITATOR_TRANSPORTER	117	148	HWI-700370F:168:C7JUKANXX:7:1108:8302:45386	multidrug	NC_002951.3238155.p01|FEATURES|EmrB-QacA_family_major_facilitator_transporter|multidrug|EmrB-QacA_family_major_facilitator_transporter	0.9999999337	62.5	32	52.0	3.8e-08	1
VANR	75	107	HWI-700370F:168:C7JUKANXX:7:2115:15294:99309	glycopeptide	CAB61229|FEATURES|vanR|glycopeptide|vanR	1.0	75.8	33	54.7	5.8e-09	1
VANR	74	105	HWI-700370F:168:C7JUKANXX:7:1215:13636:62342	glycopeptide	AF155139.2.gene2.p01|FEATURES|vanR|glycopeptide|vanR	1.0	71.9	32	53.5	1.3e-08	1
STAPHYLOCOCCUS_MUPA_CONFERRING_RESISTANCE_TO_MUPIROCIN	118	149	HWI-700370F:168:C7JUKANXX:7:1111:2062:60553	mupirocin	CAA53189|FEATURES|Staphylococcus_mupA_conferring_resistance_to_mupirocin|mupirocin|Staphylococcus_mupA_conferring_resistance_to_mupirocin	0.999999457976	65.6	32	58.5	4.0e-10	1
RPOB2	781	812	HWI-700370F:168:C7JUKANXX:7:2112:19133:47474	multidrug	BAD59497.1|FEATURES|rpoB2|multidrug|rpoB2	0.999999120537	84.4	32	56.2	2.0e-09	1
RPOB2	688	719	HWI-700370F:168:C7JUKANXX:7:2211:11881:24725	multidrug	BAD59497.1|FEATURES|rpoB2|multidrug|rpoB2	0.999999106466	62.5	32	49.7	1.9e-07	1
VANL	107	139	HWI-700370F:168:C7JUKANXX:7:2108:10694:69696	glycopeptide	ABX54687.1|FEATURES|vanL|glycopeptide|vanL	0.999999106892	63.6	33	45.8	2.7e-06	1
BACILLUS_CLUSTER_B_INTRINSIC_MPH	255	287	HWI-700370F:168:C7JUKANXX:7:1312:9710:3268	MLS	EOO80837.1|FEATURES|Bacillus_Cluster_B_intrinsic_mph|MLS|Bacillus_Cluster_B_intrinsic_mph	1.0	100.0	33	70.9	7.8e-14	1
STAPHYLOCOCCUS_MUPA_CONFERRING_RESISTANCE_TO_MUPIROCIN	579	610	HWI-700370F:168:C7JUKANXX:7:1104:16162:73093	mupirocin	CAA53189|FEATURES|Staphylococcus_mupA_conferring_resistance_to_mupirocin|mupirocin|Staphylococcus_mupA_conferring_resistance_to_mupirocin	0.99999924729	62.5	32	51.6	4.9e-08	1
RPOB2	1087	1119	HWI-700370F:168:C7JUKANXX:7:1316:20521:12223	multidrug	BAD59497.1|FEATURES|rpoB2|multidrug|rpoB2	0.999999333501	78.8	33	58.5	4.0e-10	1
VANS	309	339	HWI-700370F:168:C7JUKANXX:7:2212:12826:23345	glycopeptide	JF802084.2.gene5.p01|FEATURES|vanS|glycopeptide|vanS	1.0	80.6	31	52.4	2.9e-08	1
MACB	140	172	HWI-700370F:168:C7JUKANXX:7:2312:5383:86134	MLS	gi:545231548:ref:WP_021531156.1:|FEATURES|macB|MLS|macB	1.0	60.6	33	45.1	4.6e-06	1
RPOB2	1029	1061	HWI-700370F:168:C7JUKANXX:7:1110:15589:89159	multidrug	BAD59497.1|FEATURES|rpoB2|multidrug|rpoB2	0.999999439636	84.8	33	67.4	8.6e-13	1
BACILLUS_SUBTILIS_MPRF	532	564	HWI-700370F:168:C7JUKANXX:7:1108:7087:100922	peptide	CAX52582.1|FEATURES|Bacillus_subtilis_mprF|peptide|Bacillus_subtilis_mprF	0.999999882773	69.7	33	51.2	6.4e-08	1
ARLS	322	354	HWI-700370F:168:C7JUKANXX:7:1306:3097:38491	multidrug	YP_499945.1|FEATURES|arlS|multidrug|arlS	0.999999046085	100.0	33	72.4	2.7e-14	1
PATA	271	302	HWI-700370F:168:C7JUKANXX:7:1213:3237:13710	fluoroquinolone	NP_417544.5|FEATURES|patA|fluoroquinolone|patA	0.999996312633	78.1	32	55.1	4.4e-09	1
DFRG	80	112	HWI-700370F:168:C7JUKANXX:7:1108:5858:76820	diaminopyrimidine	BAE15963.1|FEATURES|dfrG|diaminopyrimidine|dfrG	0.999999866058	75.8	33	60.8	8.1e-11	1
BAES	397	428	HWI-700370F:168:C7JUKANXX:7:2211:18609:76980	multidrug	BAA15934.1|FEATURES|baeS|multidrug|baeS	0.99999899723	62.5	32	44.7	6.0e-06	1
MDTG	56	88	HWI-700370F:168:C7JUKANXX:7:2101:8440:43584	multidrug	gi:313635905:gb:EFS01863.1:|FEATURES|mdtG|multidrug|mdtG	1.0	69.7	33	52.0	3.8e-08	1
OLEC	170	202	HWI-700370F:168:C7JUKANXX:7:1104:2993:92867	MLS	AAA26793|FEATURES|oleC|MLS|oleC	0.999734785017	60.6	33	51.6	4.9e-08	1
MAJOR_FACILITATOR_SUPERFAMILY_TRANSPORTER	122	154	HWI-700370F:168:C7JUKANXX:7:2111:5267:99118	multidrug	ZP_03053667|FEATURES|major_facilitator_superfamily_transporter|multidrug|major_facilitator_superfamily_transporter	0.999999956886	84.8	33	65.1	4.3e-12	1
MULTIDRUG_ABC_TRANSPORTER	523	555	HWI-700370F:168:C7JUKANXX:7:2205:11468:18613	multidrug	gi:505389066:ref:WP_015576168.1:|FEATURES|multidrug_ABC_transporter|multidrug|multidrug_ABC_transporter	1.0	78.8	33	54.7	5.8e-09	1
RPHB	325	357	HWI-700370F:168:C7JUKANXX:7:2203:15105:92087	rifamycin	APB03222.1|FEATURES|rphB|rifamycin|rphB	0.999950297186	78.8	33	58.9	3.1e-10	1
TETP	66	97	HWI-700370F:168:C7JUKANXX:7:1303:20259:4565	tetracycline	YP_002850805|FEATURES|tetP|tetracycline|tetP	1.0	71.9	32	52.8	2.2e-08	1
MULTIDRUG_ABC_TRANSPORTER	506	538	HWI-700370F:168:C7JUKANXX:7:1201:2593:59699	multidrug	gi:446519895:ref:WP_000597241.1:|FEATURES|multidrug_ABC_transporter|multidrug|multidrug_ABC_transporter	1.0	63.6	33	47.4	9.3e-07	1
LMRB	310	340	HWI-700370F:168:C7JUKANXX:7:1316:6401:90394	MLS	gi:1044618389:gb:OCB92939.1:|FEATURES|lmrB|MLS|lmrB	1.0	64.5	31	47.8	7.1e-07	1
OPTRA	368	399	HWI-700370F:168:C7JUKANXX:7:1106:12278:71258	oxazolidinone	AKA86814|FEATURES|optrA|oxazolidinone|optrA	0.99906609677	62.5	32	47.0	1.2e-06	1
RPOB2	999	1031	HWI-700370F:168:C7JUKANXX:7:1110:8429:81275	multidrug	BAD59497.1|FEATURES|rpoB2|multidrug|rpoB2	0.999999156574	66.7	33	51.2	6.4e-08	1
BLT	236	268	HWI-700370F:168:C7JUKANXX:7:1306:13520:67452	multidrug	AAC36944.1|FEATURES|blt|multidrug|blt	0.999998911968	87.9	33	60.5	1.1e-10	1
RPOB2	725	757	HWI-700370F:168:C7JUKANXX:7:1110:8374:90206	multidrug	BAD59497.1|FEATURES|rpoB2|multidrug|rpoB2	0.99999897828	75.8	33	52.4	2.9e-08	1
VANS	309	339	HWI-700370F:168:C7JUKANXX:7:1106:17667:92523	glycopeptide	JF802084.2.gene5.p01|FEATURES|vanS|glycopeptide|vanS	1.0	80.6	31	52.4	2.9e-08	1
STAPHYLOCOCCUS_MUPA_CONFERRING_RESISTANCE_TO_MUPIROCIN	51	83	HWI-700370F:168:C7JUKANXX:7:1210:1229:19282	mupirocin	CAA53189|FEATURES|Staphylococcus_mupA_conferring_resistance_to_mupirocin|mupirocin|Staphylococcus_mupA_conferring_resistance_to_mupirocin	0.999999739942	78.8	33	57.8	6.9e-10	1
CLASS_A	154	186	HWI-700370F:168:C7JUKANXX:7:1116:17551:11122	beta-lactam	ZP_04192734|FEATURES|class_A|beta-lactam|class_A	1.0	100.0	33	73.2	1.6e-14	1
BACA	232	264	HWI-700370F:168:C7JUKANXX:7:2212:10226:94053	bacitracin	ZP_04271500|FEATURES|bacA|bacitracin|bacA	0.999999999998	100.0	33	65.5	3.3e-12	1
TETM	64	94	HWI-700370F:168:C7JUKANXX:7:1210:2821:64774	tetracycline	X04388.gene.p01|FEATURES|tetM|tetracycline|tetM	1.0	74.2	31	51.6	4.9e-08	1
PATA	258	290	HWI-700370F:168:C7JUKANXX:7:1205:18683:93153	fluoroquinolone	NP_417544.5|FEATURES|patA|fluoroquinolone|patA	0.999995379884	69.7	33	53.5	1.3e-08	1
MACB	539	571	HWI-700370F:168:C7JUKANXX:7:2211:17078:8307	MLS	gi:655997348:ref:WP_029038923.1:|FEATURES|macB|MLS|macB	1.0	78.8	33	52.0	3.8e-08	1
RPHB	521	551	HWI-700370F:168:C7JUKANXX:7:1214:9346:84488	rifamycin	APB03222.1|FEATURES|rphB|rifamycin|rphB	0.999973234873	80.6	31	53.9	9.9e-09	1
BACA	124	156	HWI-700370F:168:C7JUKANXX:7:1103:13378:31459	bacitracin	ZP_04271500|FEATURES|bacA|bacitracin|bacA	1.0	97.0	33	66.2	1.9e-12	1
MACB	26	58	HWI-700370F:168:C7JUKANXX:7:1307:17013:29202	MLS	gi:495736522:ref:WP_008461101.1:|FEATURES|macB|MLS|macB	1.0	78.8	33	57.0	1.2e-09	1
VGAB	419	451	HWI-700370F:168:C7JUKANXX:7:2206:20818:56964	MLS	U82085.gene.p01|FEATURES|vgaB|MLS|vgaB	0.99999999189	60.6	33	45.4	3.5e-06	1
VGAB	417	449	HWI-700370F:168:C7JUKANXX:7:1213:4514:4789	MLS	U82085.gene.p01|FEATURES|vgaB|MLS|vgaB	0.999999990018	60.6	33	44.3	7.8e-06	1
MACB	534	565	HWI-700370F:168:C7JUKANXX:7:1109:12782:9124	MLS	gi:657888313:ref:WP_029592374.1:|FEATURES|macB|MLS|macB	1.0	81.2	32	53.9	9.9e-09	1
VANZ	17	49	HWI-700370F:168:C7JUKANXX:7:2302:16891:68071	glycopeptide	gi:515720450:ref:WP_017153050.1:|FEATURES|vanZ|glycopeptide|vanZ	0.999999999999	87.9	33	68.9	3.0e-13	1
BACA	230	262	HWI-700370F:168:C7JUKANXX:7:2105:16358:85867	bacitracin	ZP_04083542|FEATURES|bacA|bacitracin|bacA	1.0	100.0	33	66.6	1.5e-12	1
SMER	80	110	HWI-700370F:168:C7JUKANXX:7:2213:4978:61440	multidrug	AAD51348.1|FEATURES|smeR|multidrug|smeR	0.999999926475	64.5	31	47.4	9.3e-07	1
MULTIDRUG_ABC_TRANSPORTER	364	396	HWI-700370F:168:C7JUKANXX:7:1112:11358:3053	multidrug	gi:686197643:ref:WP_031807899.1:|FEATURES|multidrug_ABC_transporter|multidrug|multidrug_ABC_transporter	1.0	66.7	33	48.9	3.2e-07	1
LSA	82	114	HWI-700370F:168:C7JUKANXX:7:1309:17452:4067	MLS	gi:445983943:ref:WP_000061798.1:|FEATURES|lsa|MLS|lsa	1.0	100.0	33	72.4	2.7e-14	1
MAJOR_FACILITATOR_SUPERFAMILY_TRANSPORTER	106	138	HWI-700370F:168:C7JUKANXX:7:1105:14325:49105	multidrug	ZP_03053667|FEATURES|major_facilitator_superfamily_transporter|multidrug|major_facilitator_superfamily_transporter	0.999999969532	84.8	33	65.1	4.3e-12	1
MAJOR_FACILITATOR_SUPERFAMILY_TRANSPORTER	113	145	HWI-700370F:168:C7JUKANXX:7:2114:18576:78362	multidrug	YP_001486998|FEATURES|major_facilitator_superfamily_transporter|multidrug|major_facilitator_superfamily_transporter	0.999999953287	84.8	33	65.9	2.5e-12	1
MAJOR_FACILITATOR_SUPERFAMILY_TRANSPORTER	209	241	HWI-700370F:168:C7JUKANXX:7:2212:16735:27552	multidrug	YP_001419960|FEATURES|major_facilitator_superfamily_transporter|multidrug|major_facilitator_superfamily_transporter	0.999999952362	78.8	33	58.5	4.0e-10	1
EMRB-QACA_FAMILY_MAJOR_FACILITATOR_TRANSPORTER	404	436	HWI-700370F:168:C7JUKANXX:7:1205:11198:19964	multidrug	AE016830.1.gene424.p01|FEATURES|EmrB-QacA_family_major_facilitator_transporter|multidrug|EmrB-QacA_family_major_facilitator_transporter	0.999999942387	69.7	33	50.1	1.4e-07	1
TETA	443	474	HWI-700370F:168:C7JUKANXX:7:2116:15090:58628	tetracycline	AF024666.2.gene6.p01|FEATURES|tetA|tetracycline|tetA	0.961678938661	68.8	32	44.7	6.0e-06	1
LMRB	254	284	HWI-700370F:168:C7JUKANXX:7:2214:16207:19234	MLS	gi:1007411670:gb:AMQ72759.1:|FEATURES|lmrB|MLS|lmrB	1.0	71.0	31	53.5	1.3e-08	1
RIFAMPIN_MONOOXYGENASE	267	299	HWI-700370F:168:C7JUKANXX:7:1215:2911:59592	rifamycin	gi:663760960:ref:WP_030535072.1:|FEATURES|rifampin_monooxygenase|rifamycin|rifampin_monooxygenase	1.0	60.6	33	46.6	1.6e-06	1
RPHB	755	787	HWI-700370F:168:C7JUKANXX:7:1309:17838:63752	rifamycin	APB03222.1|FEATURES|rphB|rifamycin|rphB	0.99999996067	90.9	33	64.7	5.6e-12	1
TRIC	876	908	HWI-700370F:168:C7JUKANXX:7:1310:9293:39283	triclosan	NP_248848.1|FEATURES|TriC|triclosan|TriC	0.999999992493	90.9	33	60.5	1.1e-10	1
TETB(46)	503	535	HWI-700370F:168:C7JUKANXX:7:1105:18884:10106	tetracycline	AET10445.1|FEATURES|tetB(46)|tetracycline|tetB(46)	0.999999999911	66.7	33	46.6	1.6e-06	1
VANR	75	107	HWI-700370F:168:C7JUKANXX:7:2104:20771:33917	glycopeptide	CAB61229|FEATURES|vanR|glycopeptide|vanR	1.0	75.8	33	54.7	5.8e-09	1
BMR	309	340	HWI-700370F:168:C7JUKANXX:7:2214:8788:83604	multidrug	AAA22277.1|FEATURES|bmr|multidrug|bmr	0.999999857146	81.2	32	54.7	5.8e-09	1
MULTIDRUG_ABC_TRANSPORTER	478	508	HWI-700370F:168:C7JUKANXX:7:1206:7139:100137	multidrug	gi:1031799645:ref:WP_064138838.1:|FEATURES|multidrug_ABC_transporter|multidrug|multidrug_ABC_transporter	1.0	67.7	31	46.2	2.1e-06	1
BACILLUS_SUBTILIS_MPRF	743	775	HWI-700370F:168:C7JUKANXX:7:2105:16637:38039	peptide	CAX52582.1|FEATURES|Bacillus_subtilis_mprF|peptide|Bacillus_subtilis_mprF	0.999999998362	66.7	33	48.1	5.4e-07	1
MACB	146	176	HWI-700370F:168:C7JUKANXX:7:1203:19307:43395	MLS	gi:895865878:ref:WP_048974758.1:|FEATURES|macB|MLS|macB	1.0	71.0	31	48.9	3.2e-07	1
RPOB2	799	829	HWI-700370F:168:C7JUKANXX:7:1312:18401:21125	multidrug	BAD59497.1|FEATURES|rpoB2|multidrug|rpoB2	0.999999258898	90.3	31	58.5	4.0e-10	1
RPOB2	378	410	HWI-700370F:168:C7JUKANXX:7:1305:16287:59719	multidrug	BAD59497.1|FEATURES|rpoB2|multidrug|rpoB2	0.999999274884	78.8	33	55.8	2.6e-09	1
EMRB-QACA_FAMILY_MAJOR_FACILITATOR_TRANSPORTER	402	434	HWI-700370F:168:C7JUKANXX:7:2316:5029:22781	multidrug	AE016830.1.gene424.p01|FEATURES|EmrB-QacA_family_major_facilitator_transporter|multidrug|EmrB-QacA_family_major_facilitator_transporter	0.999998357261	60.6	33	44.7	6.0e-06	1
MULTIDRUG_ABC_TRANSPORTER	457	488	HWI-700370F:168:C7JUKANXX:7:2116:20931:18019	multidrug	gi:537465895:ref:WP_020977391.1:|FEATURES|multidrug_ABC_transporter|multidrug|multidrug_ABC_transporter	1.0	68.8	32	49.7	1.9e-07	1
OLEB	218	248	HWI-700370F:168:C7JUKANXX:7:1314:4992:87013	MLS	AAA50325|FEATURES|oleB|MLS|oleB	0.999999983204	64.5	31	45.4	3.5e-06	1
BCRA	23	55	HWI-700370F:168:C7JUKANXX:7:1305:7030:68041	bacitracin	gi:510143239:gb:AGN36970.1:|FEATURES|bcrA|bacitracin|bcrA	1.0	63.6	33	49.3	2.4e-07	1
VANS	324	355	HWI-700370F:168:C7JUKANXX:7:2207:4403:45885	glycopeptide	AAZ98836|FEATURES|vanS|glycopeptide|vanS	0.999999999998	68.8	32	45.8	2.7e-06	1
VANR	75	107	HWI-700370F:168:C7JUKANXX:7:1115:1455:84183	glycopeptide	CAB61229|FEATURES|vanR|glycopeptide|vanR	1.0	75.8	33	54.7	5.8e-09	1
TETB(46)	457	489	HWI-700370F:168:C7JUKANXX:7:1108:14215:37839	tetracycline	AET10445.1|FEATURES|tetB(46)|tetracycline|tetB(46)	0.999999834896	63.6	33	45.8	2.7e-06	1
BLT	26	58	HWI-700370F:168:C7JUKANXX:7:1305:15022:78973	multidrug	AAC36944.1|FEATURES|blt|multidrug|blt	0.999998511737	78.8	33	55.8	2.6e-09	1
ABCA	1321	1351	HWI-700370F:168:C7JUKANXX:7:1305:8482:49233	multidrug	XP_753111.1|FEATURES|abcA|multidrug|abcA	0.99999948503	67.7	31	47.0	1.2e-06	1
BACILLUS_SUBTILIS_MPRF	635	667	HWI-700370F:168:C7JUKANXX:7:1213:19923:71154	peptide	CAX52582.1|FEATURES|Bacillus_subtilis_mprF|peptide|Bacillus_subtilis_mprF	0.999999928961	78.8	33	55.8	2.6e-09	1
TRUNCATED_PUTATIVE_RESPONSE_REGULATOR_ARLR	34	66	HWI-700370F:168:C7JUKANXX:7:1209:14010:42191	unclassified	AE015929.1.gene1106.p01|FEATURES|truncated_putative_response_regulator_ArlR|unclassified|truncated_putative_response_regulator_ArlR	0.999999998155	60.6	33	48.1	5.4e-07	1
BACA	138	169	HWI-700370F:168:C7JUKANXX:7:1304:3863:83469	bacitracin	ZP_04210257|FEATURES|bacA|bacitracin|bacA	1.0	100.0	32	68.6	3.9e-13	1
MAJOR_FACILITATOR_SUPERFAMILY_TRANSPORTER	382	414	HWI-700370F:168:C7JUKANXX:7:2210:6366:89134	multidrug	YP_001419960|FEATURES|major_facilitator_superfamily_transporter|multidrug|major_facilitator_superfamily_transporter	0.999999913934	75.8	33	50.1	1.4e-07	1
BCRA	151	181	HWI-700370F:168:C7JUKANXX:7:2216:2658:19709	bacitracin	gi:447195835:ref:WP_001273091.1:|FEATURES|bcrA|bacitracin|bcrA	1.0	71.0	31	50.1	1.4e-07	1
BCRA	22	54	HWI-700370F:168:C7JUKANXX:7:1102:2647:45386	bacitracin	gi:446110087:ref:WP_000187942.1:|FEATURES|bcrA|bacitracin|bcrA	1.0	66.7	33	49.7	1.9e-07	1
VANR	160	192	HWI-700370F:168:C7JUKANXX:7:1311:5860:90281	glycopeptide	gi:947806628:ref:WP_056468082.1:|FEATURES|vanR|glycopeptide|vanR	1.0	87.9	33	64.7	5.6e-12	1
BCRA	31	63	HWI-700370F:168:C7JUKANXX:7:2203:19902:101019	bacitracin	gi:445996709:ref:WP_000074564.1:|FEATURES|bcrA|bacitracin|bcrA	1.0	66.7	33	48.1	5.4e-07	1
TETP	128	160	HWI-700370F:168:C7JUKANXX:7:1207:18809:92124	tetracycline	ZP_02632674|FEATURES|tetP|tetracycline|tetP	1.0	63.6	33	47.0	1.2e-06	1
EMRB-QACA_FAMILY_MAJOR_FACILITATOR_TRANSPORTER	385	417	HWI-700370F:168:C7JUKANXX:7:1212:3480:30612	multidrug	AE016830.1.gene424.p01|FEATURES|EmrB-QacA_family_major_facilitator_transporter|multidrug|EmrB-QacA_family_major_facilitator_transporter	0.999998605571	63.6	33	48.5	4.2e-07	1
VANR	74	106	HWI-700370F:168:C7JUKANXX:7:2111:3333:93580	glycopeptide	FJ872411.1.gene44.p01|FEATURES|vanR|glycopeptide|vanR	1.0	60.6	33	49.3	2.4e-07	1
MACB	23	55	HWI-700370F:168:C7JUKANXX:7:2107:2379:65811	MLS	gi:495736522:ref:WP_008461101.1:|FEATURES|macB|MLS|macB	1.0	72.7	33	52.0	3.8e-08	1
LSA	411	443	HWI-700370F:168:C7JUKANXX:7:2109:4873:64327	MLS	gi:926256269:ref:WP_053594535.1:|FEATURES|lsa|MLS|lsa	1.0	97.0	33	68.9	3.0e-13	1
STAPHYLOCOCCUS_MUPA_CONFERRING_RESISTANCE_TO_MUPIROCIN	135	167	HWI-700370F:168:C7JUKANXX:7:1111:6870:36989	mupirocin	CAA53189|FEATURES|Staphylococcus_mupA_conferring_resistance_to_mupirocin|mupirocin|Staphylococcus_mupA_conferring_resistance_to_mupirocin	0.999999853632	75.8	33	61.2	6.2e-11	1
MEPA	138	168	HWI-700370F:168:C7JUKANXX:7:1303:7484:95194	multidrug	gi:1006126482:ref:WP_061729573.1:|FEATURES|mepA|multidrug|mepA	0.999999956148	61.3	31	45.4	3.5e-06	1
CYSTATHIONINE_BETA-LYASE_PATB	161	191	HWI-700370F:168:C7JUKANXX:7:1105:9661:58812	unclassified	gi:489824637:ref:WP_003728417.1:|FEATURES|cystathionine_beta-lyase_patB|unclassified|cystathionine_beta-lyase_patB	0.999794835571	61.3	31	47.0	1.2e-06	1
RPOB2	470	502	HWI-700370F:168:C7JUKANXX:7:1301:1693:22778	multidrug	BAD59497.1|FEATURES|rpoB2|multidrug|rpoB2	0.999999341593	75.8	33	58.9	3.1e-10	1
VANR	86	118	HWI-700370F:168:C7JUKANXX:7:2116:2319:24095	glycopeptide	AF162694.1.gene5.p01|FEATURES|vanR|glycopeptide|vanR	1.0	81.8	33	59.7	1.8e-10	1
TAEA	260	292	HWI-700370F:168:C7JUKANXX:7:2104:3615:57338	pleuromutilin	APB03219.1|FEATURES|TaeA|pleuromutilin|TaeA	0.999572429424	81.8	33	58.5	4.0e-10	1
BAER	84	114	HWI-700370F:168:C7JUKANXX:7:2215:13133:51045	multidrug	YP_490321.1|FEATURES|baeR|multidrug|baeR	0.999999999818	64.5	31	50.1	1.4e-07	1
TAEA	164	196	HWI-700370F:168:C7JUKANXX:7:1307:6213:94561	pleuromutilin	APB03219.1|FEATURES|TaeA|pleuromutilin|TaeA	0.999664768497	60.6	33	49.3	2.4e-07	1
MULTIDRUG_ABC_TRANSPORTER	475	507	HWI-700370F:168:C7JUKANXX:7:2214:8452:54292	multidrug	gi:686364868:ref:WP_031893738.1:|FEATURES|multidrug_ABC_transporter|multidrug|multidrug_ABC_transporter	1.0	78.8	33	56.6	1.5e-09	1
MAJOR_FACILITATOR_SUPERFAMILY_TRANSPORTER	22	54	HWI-700370F:168:C7JUKANXX:7:2209:19248:18762	multidrug	YP_001419960|FEATURES|major_facilitator_superfamily_transporter|multidrug|major_facilitator_superfamily_transporter	0.999999930425	78.8	33	56.2	2.0e-09	1
VANZ	167	199	HWI-700370F:168:C7JUKANXX:7:1202:3978:25868	glycopeptide	gi:515720450:ref:WP_017153050.1:|FEATURES|vanZ|glycopeptide|vanZ	0.999999985174	72.7	33	50.1	1.4e-07	1
BACA	153	185	HWI-700370F:168:C7JUKANXX:7:2116:8167:54623	bacitracin	ZP_04156234|FEATURES|bacA|bacitracin|bacA	1.0	100.0	33	70.9	7.8e-14	1
BACA	133	164	HWI-700370F:168:C7JUKANXX:7:2101:1574:75877	bacitracin	ZP_04083542|FEATURES|bacA|bacitracin|bacA	1.0	100.0	32	70.9	7.8e-14	1
CLASS_A	70	101	HWI-700370F:168:C7JUKANXX:7:1313:19281:28604	beta-lactam	gi:727235583:ref:WP_033696284.1:|FEATURES|class_A|beta-lactam|class_A	1.0	68.8	32	52.8	2.2e-08	1
TETB(46)	458	490	HWI-700370F:168:C7JUKANXX:7:2211:15895:100958	tetracycline	AET10445.1|FEATURES|tetB(46)|tetracycline|tetB(46)	0.999999764249	60.6	33	44.3	7.8e-06	1
BACA	229	260	HWI-700370F:168:C7JUKANXX:7:2202:3733:47981	bacitracin	ZP_04083542|FEATURES|bacA|bacitracin|bacA	1.0	100.0	32	64.7	5.6e-12	1
BCRA	225	257	HWI-700370F:168:C7JUKANXX:7:1115:9380:9574	bacitracin	gi:445996726:ref:WP_000074581.1:|FEATURES|bcrA|bacitracin|bcrA	1.0	100.0	33	71.6	4.6e-14	1
VANN	135	165	HWI-700370F:168:C7JUKANXX:7:1303:15077:65607	glycopeptide	JF802084.2.gene2.p01|FEATURES|vanN|glycopeptide|vanN	0.999997090416	61.3	31	49.3	2.4e-07	1
DFRK	65	97	HWI-700370F:168:C7JUKANXX:7:2211:5357:100565	diaminopyrimidine	CBL80435.1|FEATURES|dfrK|diaminopyrimidine|dfrK	0.999990571797	72.7	33	59.3	2.4e-10	1
MULTIDRUG_ABC_TRANSPORTER	460	491	HWI-700370F:168:C7JUKANXX:7:1315:12259:59625	multidrug	gi:1031799645:ref:WP_064138838.1:|FEATURES|multidrug_ABC_transporter|multidrug|multidrug_ABC_transporter	1.0	75.0	32	52.8	2.2e-08	1
LSA	236	268	HWI-700370F:168:C7JUKANXX:7:1305:7895:46681	MLS	gi:445983943:ref:WP_000061798.1:|FEATURES|lsa|MLS|lsa	1.0	100.0	33	71.6	4.6e-14	1
CAT_CHLORAMPHENICOL_ACETYLTRANSFERASE	145	177	HWI-700370F:168:C7JUKANXX:7:1207:6147:33078	phenicol	AB080798.1.gene5.p01|FEATURES|cat_chloramphenicol_acetyltransferase|phenicol|cat_chloramphenicol_acetyltransferase	1.0	78.8	33	63.5	1.2e-11	1
VANS	310	342	HWI-700370F:168:C7JUKANXX:7:2105:20410:83269	glycopeptide	FJ349556.1.gene3.p01|FEATURES|vanS|glycopeptide|vanS	0.999999999994	84.8	33	61.2	6.2e-11	1
LSA	443	475	HWI-700370F:168:C7JUKANXX:7:1109:8826:37057	MLS	gi:445983947:ref:WP_000061802.1:|FEATURES|lsa|MLS|lsa	1.0	100.0	33	71.2	6.0e-14	1
RPOB2	776	808	HWI-700370F:168:C7JUKANXX:7:2108:18117:42427	multidrug	BAD59497.1|FEATURES|rpoB2|multidrug|rpoB2	0.999999268093	81.8	33	58.9	3.1e-10	1
MULTIDRUG_ABC_TRANSPORTER	368	399	HWI-700370F:168:C7JUKANXX:7:1303:8568:35171	multidrug	gi:686197643:ref:WP_031807899.1:|FEATURES|multidrug_ABC_transporter|multidrug|multidrug_ABC_transporter	1.0	81.2	32	54.3	7.6e-09	1
VANR	87	119	HWI-700370F:168:C7JUKANXX:7:1110:9178:96157	glycopeptide	gi:507059692:ref:WP_016130597.1:|FEATURES|vanR|glycopeptide|vanR	1.0	69.7	33	50.8	8.4e-08	1
MAJOR_FACILITATOR_SUPERFAMILY_TRANSPORTER	193	224	HWI-700370F:168:C7JUKANXX:7:1301:11382:27425	multidrug	YP_001486998|FEATURES|major_facilitator_superfamily_transporter|multidrug|major_facilitator_superfamily_transporter	0.999999926455	81.2	32	55.8	2.6e-09	1
TET36	76	108	HWI-700370F:168:C7JUKANXX:7:1216:17096:24414	tetracycline	AJ514254.gene.p01|FEATURES|tet36|tetracycline|tet36	1.0	78.8	33	58.2	5.2e-10	1
RPOB2	476	506	HWI-700370F:168:C7JUKANXX:7:2202:6469:71210	multidrug	BAD59497.1|FEATURES|rpoB2|multidrug|rpoB2	0.999999220356	74.2	31	53.5	1.3e-08	1
VANS	329	361	HWI-700370F:168:C7JUKANXX:7:2103:3827:13997	glycopeptide	AAZ98836|FEATURES|vanS|glycopeptide|vanS	1.0	72.7	33	50.4	1.1e-07	1
MACB	21	52	HWI-700370F:168:C7JUKANXX:7:2111:18008:4164	MLS	gi:495736522:ref:WP_008461101.1:|FEATURES|macB|MLS|macB	1.0	71.9	32	48.5	4.2e-07	1
BCRA	152	184	HWI-700370F:168:C7JUKANXX:7:1202:5754:51792	bacitracin	gi:446110087:ref:WP_000187942.1:|FEATURES|bcrA|bacitracin|bcrA	1.0	100.0	33	70.9	7.8e-14	1
RPHB	496	528	HWI-700370F:168:C7JUKANXX:7:1210:12905:43580	rifamycin	APB03222.1|FEATURES|rphB|rifamycin|rphB	0.999974479165	72.7	33	54.3	7.6e-09	1
TRANSCRIPTIONAL_REGULATORY_PROTEIN_CPXR_CPXR	87	119	HWI-700370F:168:C7JUKANXX:7:2103:10444:20596	unclassified	CP001485.1.gene721.p01|FEATURES|transcriptional_regulatory_protein_CpxR_cpxR|unclassified|transcriptional_regulatory_protein_CpxR_cpxR	0.818768554198	75.8	33	52.8	2.2e-08	1
BCRA	28	60	HWI-700370F:168:C7JUKANXX:7:2208:10024:92468	bacitracin	gi:446110087:ref:WP_000187942.1:|FEATURES|bcrA|bacitracin|bcrA	1.0	100.0	33	68.6	3.9e-13	1
ARLS	394	426	HWI-700370F:168:C7JUKANXX:7:2208:15207:56963	multidrug	YP_499945.1|FEATURES|arlS|multidrug|arlS	0.999997469059	63.6	33	46.6	1.6e-06	1
RPHB	273	305	HWI-700370F:168:C7JUKANXX:7:1310:3774:87488	rifamycin	APB03222.1|FEATURES|rphB|rifamycin|rphB	0.999999948694	84.8	33	63.2	1.6e-11	1
CLASS_A	42	73	HWI-700370F:168:C7JUKANXX:7:1204:17844:8353	beta-lactam	gi:507026518:ref:WP_016098536.1:|FEATURES|class_A|beta-lactam|class_A	1.0	100.0	32	68.9	3.0e-13	1
CLASS_A	186	218	HWI-700370F:168:C7JUKANXX:7:1109:3975:65438	beta-lactam	ZP_04276394|FEATURES|class_A|beta-lactam|class_A	1.0	100.0	33	72.0	3.5e-14	1
MSRC	151	182	HWI-700370F:168:C7JUKANXX:7:2114:9193:31985	MLS	gi:488321355:ref:WP_002390740.1:|FEATURES|msrC|MLS|msrC	0.999999999996	62.5	32	46.6	1.6e-06	1
MULTIDRUG_ABC_TRANSPORTER	521	551	HWI-700370F:168:C7JUKANXX:7:2205:8686:85750	multidrug	gi:505389066:ref:WP_015576168.1:|FEATURES|multidrug_ABC_transporter|multidrug|multidrug_ABC_transporter	0.999999701795	71.0	31	48.1	5.4e-07	1
RPOB2	733	763	HWI-700370F:168:C7JUKANXX:7:1213:11602:19751	multidrug	BAD59497.1|FEATURES|rpoB2|multidrug|rpoB2	0.999999210268	83.9	31	54.7	5.8e-09	1
TETB(60)	369	399	HWI-700370F:168:C7JUKANXX:7:2112:15026:60713	tetracycline	ANZ79241.1|FEATURES|tetB(60)|tetracycline|tetB(60)	0.999999999969	80.6	31	52.0	3.8e-08	1
MULTIDRUG_ABC_TRANSPORTER	459	490	HWI-700370F:168:C7JUKANXX:7:2104:20599:67399	multidrug	gi:446519894:ref:WP_000597240.1:|FEATURES|multidrug_ABC_transporter|multidrug|multidrug_ABC_transporter	1.0	78.1	32	54.3	7.6e-09	1
BACA	80	112	HWI-700370F:168:C7JUKANXX:7:2201:10930:34531	bacitracin	ZP_04271500|FEATURES|bacA|bacitracin|bacA	0.999999999961	100.0	33	71.6	4.6e-14	1
MAJOR_FACILITATOR_SUPERFAMILY_TRANSPORTER	142	174	HWI-700370F:168:C7JUKANXX:7:1212:17216:31950	multidrug	YP_001419960|FEATURES|major_facilitator_superfamily_transporter|multidrug|major_facilitator_superfamily_transporter	0.99999995266	84.8	33	65.1	4.3e-12	1
LSA	133	165	HWI-700370F:168:C7JUKANXX:7:2205:4951:98594	MLS	gi:1008988570:ref:WP_061884457.1:|FEATURES|lsa|MLS|lsa	1.0	100.0	33	70.1	1.3e-13	1
TETA	413	444	HWI-700370F:168:C7JUKANXX:7:1210:20042:3573	tetracycline	gi:171851258:emb:CAQ04234.1:|FEATURES|tetA|tetracycline|tetA	0.999999999996	65.6	32	47.0	1.2e-06	1
VANS	284	316	HWI-700370F:168:C7JUKANXX:7:1116:17082:96183	glycopeptide	FJ349556.1.gene3.p01|FEATURES|vanS|glycopeptide|vanS	0.999999999993	75.8	33	58.9	3.1e-10	1
TAEA	448	480	HWI-700370F:168:C7JUKANXX:7:1304:9761:32782	pleuromutilin	APB03219.1|FEATURES|TaeA|pleuromutilin|TaeA	0.999870867571	84.8	33	58.9	3.1e-10	1
MDTG	38	70	HWI-700370F:168:C7JUKANXX:7:1306:7725:45191	multidrug	HE999704.1.gene3083.p01|FEATURES|mdtG|multidrug|mdtG	0.999999732821	69.7	33	53.9	9.9e-09	1
TRANSCRIPTIONAL_REGULATORY_PROTEIN_CPXR_CPXR	87	119	HWI-700370F:168:C7JUKANXX:7:1316:12150:94884	unclassified	CP001485.1.gene721.p01|FEATURES|transcriptional_regulatory_protein_CpxR_cpxR|unclassified|transcriptional_regulatory_protein_CpxR_cpxR	0.818768554198	75.8	33	52.8	2.2e-08	1
TRIC	311	342	HWI-700370F:168:C7JUKANXX:7:2115:8546:29014	triclosan	NP_248848.1|FEATURES|TriC|triclosan|TriC	0.999999934165	62.5	32	47.4	9.3e-07	1
MAJOR_FACILITATOR_SUPERFAMILY_TRANSPORTER	30	62	HWI-700370F:168:C7JUKANXX:7:1205:18547:78596	multidrug	YP_001419960|FEATURES|major_facilitator_superfamily_transporter|multidrug|major_facilitator_superfamily_transporter	0.99999991877	75.8	33	54.7	5.8e-09	1
LSA	391	421	HWI-700370F:168:C7JUKANXX:7:1201:9291:17195	MLS	gi:445983947:ref:WP_000061802.1:|FEATURES|lsa|MLS|lsa	1.0	100.0	31	64.7	5.6e-12	1
BCRA	154	185	HWI-700370F:168:C7JUKANXX:7:1110:20501:58435	bacitracin	gi:445996697:ref:WP_000074552.1:|FEATURES|bcrA|bacitracin|bcrA	1.0	68.8	32	48.9	3.2e-07	1
MAJOR_FACILITATOR_SUPERFAMILY_TRANSPORTER	531	561	HWI-700370F:168:C7JUKANXX:7:1315:13075:43789	multidrug	NC_002952.2859362.p01|FEATURES|major_facilitator_superfamily_transporter|multidrug|major_facilitator_superfamily_transporter	0.999999693803	64.5	31	44.3	7.8e-06	1
VANR	82	114	HWI-700370F:168:C7JUKANXX:7:2109:13219:32817	glycopeptide	gi:343429998:dbj:BAK61685.1:|FEATURES|vanR|glycopeptide|vanR	1.0	78.8	33	52.4	2.9e-08	1
BCRA	21	53	HWI-700370F:168:C7JUKANXX:7:1313:5538:16429	bacitracin	gi:447195835:ref:WP_001273091.1:|FEATURES|bcrA|bacitracin|bcrA	1.0	72.7	33	53.9	9.9e-09	1
CATQ	1	33	HWI-700370F:168:C7JUKANXX:7:1205:16632:52673	phenicol	M55620.gene.p01|FEATURES|catQ|phenicol|catQ	0.999978079338	63.6	33	50.1	1.4e-07	1
BCRA	137	168	HWI-700370F:168:C7JUKANXX:7:2210:18723:39673	bacitracin	gi:445996697:ref:WP_000074552.1:|FEATURES|bcrA|bacitracin|bcrA	1.0	87.5	32	60.8	8.1e-11	1
MACB	24	54	HWI-700370F:168:C7JUKANXX:7:1208:1083:56128	MLS	gi:502669352:ref:WP_012905216.1:|FEATURES|macB|MLS|macB	1.0	67.7	31	47.4	9.3e-07	1
MAJOR_FACILITATOR_SUPERFAMILY_TRANSPORTER	61	92	HWI-700370F:168:C7JUKANXX:7:1311:2851:32629	multidrug	YP_001419960|FEATURES|major_facilitator_superfamily_transporter|multidrug|major_facilitator_superfamily_transporter	0.999999951775	84.4	32	59.3	2.4e-10	1
MEXF	921	953	HWI-700370F:168:C7JUKANXX:7:1106:18453:89601	multidrug	gi:940417834:ref:WP_055007142.1:|FEATURES|mexF|multidrug|mexF	1.0	75.8	33	52.0	3.8e-08	1
MULTIDRUG_ABC_TRANSPORTER	5	37	HWI-700370F:168:C7JUKANXX:7:1113:17386:2247	multidrug	gi:658597161:ref:WP_029754048.1:|FEATURES|multidrug_ABC_transporter|multidrug|multidrug_ABC_transporter	1.0	63.6	33	52.0	3.8e-08	1
VANS	306	337	HWI-700370F:168:C7JUKANXX:7:1204:12531:78467	glycopeptide	JF802084.2.gene5.p01|FEATURES|vanS|glycopeptide|vanS	0.99999901188	68.8	32	47.8	7.1e-07	1
CLASS_A	193	225	HWI-700370F:168:C7JUKANXX:7:1212:12198:11314	beta-lactam	ZP_04192734|FEATURES|class_A|beta-lactam|class_A	1.0	100.0	33	71.2	6.0e-14	1
RPOB2	806	838	HWI-700370F:168:C7JUKANXX:7:1114:12492:5683	multidrug	BAD59497.1|FEATURES|rpoB2|multidrug|rpoB2	0.999999156574	69.7	33	51.6	4.9e-08	1
LMRB	130	160	HWI-700370F:168:C7JUKANXX:7:2111:8181:48690	MLS	gi:1007411670:gb:AMQ72759.1:|FEATURES|lmrB|MLS|lmrB	1.0	71.0	31	47.0	1.2e-06	1
CLASS_A	73	105	HWI-700370F:168:C7JUKANXX:7:2304:14100:75327	beta-lactam	gi:513823673:ref:WP_016512811.1:|FEATURES|class_A|beta-lactam|class_A	1.0	66.7	33	51.2	6.4e-08	1
MULTIDRUG_ABC_TRANSPORTER	592	624	HWI-700370F:168:C7JUKANXX:7:1110:15342:40653	multidrug	NC_010400.5984909.p01|FEATURES|multidrug_ABC_transporter|multidrug|multidrug_ABC_transporter	1.0	81.8	33	58.2	5.2e-10	1
TAEA	240	272	HWI-700370F:168:C7JUKANXX:7:2113:5033:76838	pleuromutilin	APB03219.1|FEATURES|TaeA|pleuromutilin|TaeA	0.999650383414	72.7	33	48.9	3.2e-07	1
RPOB2	117	149	HWI-700370F:168:C7JUKANXX:7:1316:3088:70806	multidrug	BAD59497.1|FEATURES|rpoB2|multidrug|rpoB2	0.99999897828	60.6	33	46.6	1.6e-06	1
STAPHYLOCOCCUS_MUPA_CONFERRING_RESISTANCE_TO_MUPIROCIN	144	176	HWI-700370F:168:C7JUKANXX:7:2202:20578:80350	mupirocin	CAA53189|FEATURES|Staphylococcus_mupA_conferring_resistance_to_mupirocin|mupirocin|Staphylococcus_mupA_conferring_resistance_to_mupirocin	0.999999344889	75.8	33	61.2	6.2e-11	1
LMRB	125	155	HWI-700370F:168:C7JUKANXX:7:1108:2634:47568	MLS	gi:1007411670:gb:AMQ72759.1:|FEATURES|lmrB|MLS|lmrB	1.0	61.3	31	48.5	4.2e-07	1
CATQ	5	37	HWI-700370F:168:C7JUKANXX:7:1216:9975:64256	phenicol	M55620.gene.p01|FEATURES|catQ|phenicol|catQ	0.999999999602	60.6	33	48.9	3.2e-07	1
GOLS	18	50	HWI-700370F:168:C7JUKANXX:7:1211:5351:84810	multidrug	NP_459349.1|FEATURES|golS|multidrug|golS	0.999998275763	66.7	33	47.4	9.3e-07	1
TET36	49	80	HWI-700370F:168:C7JUKANXX:7:2114:14319:32511	tetracycline	AJ514254.gene.p01|FEATURES|tet36|tetracycline|tet36	1.0	62.5	32	51.6	4.9e-08	1
VANR	77	109	HWI-700370F:168:C7JUKANXX:7:2109:1909:73832	glycopeptide	AF162694.1.gene5.p01|FEATURES|vanR|glycopeptide|vanR	1.0	72.7	33	53.9	9.9e-09	1
BACILLUS_SUBTILIS_MPRF	762	793	HWI-700370F:168:C7JUKANXX:7:2116:11627:79377	peptide	CAX52582.1|FEATURES|Bacillus_subtilis_mprF|peptide|Bacillus_subtilis_mprF	0.999999714279	62.5	32	45.8	2.7e-06	1
LSA	172	204	HWI-700370F:168:C7JUKANXX:7:1309:12863:13674	MLS	gi:445983943:ref:WP_000061798.1:|FEATURES|lsa|MLS|lsa	1.0	100.0	33	72.4	2.7e-14	1
MACB	77	109	HWI-700370F:168:C7JUKANXX:7:1112:3264:96786	MLS	AAV85982.1|FEATURES|macB|MLS|macB	0.999999975269	60.6	33	47.0	1.2e-06	1
LSA	115	147	HWI-700370F:168:C7JUKANXX:7:2310:13935:46483	MLS	gi:445983947:ref:WP_000061802.1:|FEATURES|lsa|MLS|lsa	1.0	100.0	33	68.6	3.9e-13	1
VANS	327	358	HWI-700370F:168:C7JUKANXX:7:2209:14457:33154	glycopeptide	AAZ98836|FEATURES|vanS|glycopeptide|vanS	1.0	71.9	32	52.4	2.9e-08	1
VATD	113	145	HWI-700370F:168:C7JUKANXX:7:1309:5602:62528	MLS	P50870|FEATURES|vatD|MLS|vatD	0.999999998995	66.7	33	50.1	1.4e-07	1
BCRA	136	166	HWI-700370F:168:C7JUKANXX:7:1309:12204:77727	bacitracin	gi:445996697:ref:WP_000074552.1:|FEATURES|bcrA|bacitracin|bcrA	1.0	80.6	31	55.8	2.6e-09	1
RPOB2	752	784	HWI-700370F:168:C7JUKANXX:7:2212:19110:78051	multidrug	BAD59497.1|FEATURES|rpoB2|multidrug|rpoB2	0.999999210268	69.7	33	53.1	1.7e-08	1
BACILLUS_SUBTILIS_MPRF	724	755	HWI-700370F:168:C7JUKANXX:7:2105:16759:99368	peptide	CAX52582.1|FEATURES|Bacillus_subtilis_mprF|peptide|Bacillus_subtilis_mprF	0.999999829386	65.6	32	48.1	5.4e-07	1
BCRA	70	102	HWI-700370F:168:C7JUKANXX:7:1110:8831:73579	bacitracin	gi:446110087:ref:WP_000187942.1:|FEATURES|bcrA|bacitracin|bcrA	1.0	100.0	33	68.2	5.1e-13	1
VANR	75	107	HWI-700370F:168:C7JUKANXX:7:1103:6678:4567	glycopeptide	AF162694.1.gene5.p01|FEATURES|vanR|glycopeptide|vanR	1.0	69.7	33	55.8	2.6e-09	1
BACA	144	176	HWI-700370F:168:C7JUKANXX:7:2104:18553:80382	bacitracin	ZP_04156234|FEATURES|bacA|bacitracin|bacA	1.0	100.0	33	71.6	4.6e-14	1
MULTIDRUG_ABC_TRANSPORTER	128	160	HWI-700370F:168:C7JUKANXX:7:1313:8810:72244	multidrug	gi:686364868:ref:WP_031893738.1:|FEATURES|multidrug_ABC_transporter|multidrug|multidrug_ABC_transporter	1.0	63.6	33	50.8	8.4e-08	1
BCRA	20	52	HWI-700370F:168:C7JUKANXX:7:1109:18766:77172	bacitracin	gi:507044560:ref:WP_016115614.1:|FEATURES|bcrA|bacitracin|bcrA	1.0	69.7	33	50.1	1.4e-07	1
BCRA	29	61	HWI-700370F:168:C7JUKANXX:7:2106:4269:60164	bacitracin	ZP_04081918|FEATURES|bcrA|bacitracin|bcrA	1.0	81.8	33	58.9	3.1e-10	1
BMR	81	111	HWI-700370F:168:C7JUKANXX:7:2115:20024:11836	multidrug	AAA22277.1|FEATURES|bmr|multidrug|bmr	0.999999817668	67.7	31	45.8	2.7e-06	1
RPOB2	272	304	HWI-700370F:168:C7JUKANXX:7:2115:16029:93582	multidrug	BAD59497.1|FEATURES|rpoB2|multidrug|rpoB2	0.999999168781	69.7	33	51.6	4.9e-08	1
TETP	69	99	HWI-700370F:168:C7JUKANXX:7:1214:16259:36455	tetracycline	ZP_02632674|FEATURES|tetP|tetracycline|tetP	1.0	74.2	31	55.1	4.4e-09	1
VANR	69	101	HWI-700370F:168:C7JUKANXX:7:2102:16246:86315	glycopeptide	CAB61229|FEATURES|vanR|glycopeptide|vanR	0.98757486783	63.6	33	48.1	5.4e-07	1
RPOB2	1078	1110	HWI-700370F:168:C7JUKANXX:7:2115:6364:29892	multidrug	BAD59497.1|FEATURES|rpoB2|multidrug|rpoB2	0.999999445344	87.9	33	65.1	4.3e-12	1
STAPHYLOCOCCUS_MUPA_CONFERRING_RESISTANCE_TO_MUPIROCIN	291	323	HWI-700370F:168:C7JUKANXX:7:2115:18049:57203	mupirocin	CAA53189|FEATURES|Staphylococcus_mupA_conferring_resistance_to_mupirocin|mupirocin|Staphylococcus_mupA_conferring_resistance_to_mupirocin	0.999999972779	100.0	33	72.4	2.7e-14	1
MSRC	151	183	HWI-700370F:168:C7JUKANXX:7:1311:14945:83133	MLS	gi:488321355:ref:WP_002390740.1:|FEATURES|msrC|MLS|msrC	0.999891393085	63.6	33	48.9	3.2e-07	1
BLT	30	62	HWI-700370F:168:C7JUKANXX:7:1301:7151:96084	multidrug	AAC36944.1|FEATURES|blt|multidrug|blt	0.99999988935	78.8	33	55.5	3.4e-09	1
MULTIDRUG_ABC_TRANSPORTER	414	446	HWI-700370F:168:C7JUKANXX:7:2204:1111:65965	multidrug	gi:686364868:ref:WP_031893738.1:|FEATURES|multidrug_ABC_transporter|multidrug|multidrug_ABC_transporter	1.0	60.6	33	45.4	3.5e-06	1
RPOB2	866	898	HWI-700370F:168:C7JUKANXX:7:1302:7397:89858	multidrug	BAD59497.1|FEATURES|rpoB2|multidrug|rpoB2	0.99999914394	75.8	33	60.8	8.1e-11	1
PATA	269	300	HWI-700370F:168:C7JUKANXX:7:2213:7562:23882	fluoroquinolone	NP_417544.5|FEATURES|patA|fluoroquinolone|patA	0.999996098784	78.1	32	54.7	5.8e-09	1
MAJOR_FACILITATOR_SUPERFAMILY_TRANSPORTER	109	141	HWI-700370F:168:C7JUKANXX:7:1109:19008:69770	multidrug	YP_001419960|FEATURES|major_facilitator_superfamily_transporter|multidrug|major_facilitator_superfamily_transporter	0.999999970581	84.8	33	65.5	3.3e-12	1
TAEA	266	297	HWI-700370F:168:C7JUKANXX:7:2110:21050:55117	pleuromutilin	APB03219.1|FEATURES|TaeA|pleuromutilin|TaeA	0.99982605361	81.2	32	55.8	2.6e-09	1
VANS	290	320	HWI-700370F:168:C7JUKANXX:7:1316:8225:16735	glycopeptide	AAK58493|FEATURES|vanS|glycopeptide|vanS	0.999999999999	64.5	31	44.7	6.0e-06	1
BCRA	143	174	HWI-700370F:168:C7JUKANXX:7:2205:1423:6618	bacitracin	gi:542061059:gb:ERI11611.1:|FEATURES|bcrA|bacitracin|bcrA	0.999995799501	62.5	32	44.7	6.0e-06	1
LSA	445	477	HWI-700370F:168:C7JUKANXX:7:1204:7306:49272	MLS	gi:950274036:ref:WP_057309929.1:|FEATURES|lsa|MLS|lsa	1.0	100.0	33	72.0	3.5e-14	1
MAJOR_FACILITATOR_SUPERFAMILY_TRANSPORTER	61	92	HWI-700370F:168:C7JUKANXX:7:1314:13963:99714	multidrug	YP_001419960|FEATURES|major_facilitator_superfamily_transporter|multidrug|major_facilitator_superfamily_transporter	0.999999965225	87.5	32	63.5	1.2e-11	1
VANR	161	193	HWI-700370F:168:C7JUKANXX:7:2102:9953:58977	glycopeptide	gi:947806628:ref:WP_056468082.1:|FEATURES|vanR|glycopeptide|vanR	1.0	84.8	33	63.9	9.6e-12	1
VANS	390	422	HWI-700370F:168:C7JUKANXX:7:2106:4182:82936	glycopeptide	EU250284.1.gene6.p01|FEATURES|vanS|glycopeptide|vanS	0.999999999223	66.7	33	47.4	9.3e-07	1
RPOB2	1035	1067	HWI-700370F:168:C7JUKANXX:7:1103:19110:45857	multidrug	BAD59497.1|FEATURES|rpoB2|multidrug|rpoB2	0.999999470691	84.8	33	67.0	1.1e-12	1
BLT	235	267	HWI-700370F:168:C7JUKANXX:7:2203:20747:99134	multidrug	AAC36944.1|FEATURES|blt|multidrug|blt	0.999998911968	87.9	33	60.5	1.1e-10	1
TRANSCRIPTIONAL_REGULATORY_PROTEIN_CPXR_CPXR	86	118	HWI-700370F:168:C7JUKANXX:7:2101:8237:77151	unclassified	CP001485.1.gene721.p01|FEATURES|transcriptional_regulatory_protein_CpxR_cpxR|unclassified|transcriptional_regulatory_protein_CpxR_cpxR	0.999999999987	78.8	33	53.9	9.9e-09	1
VANW	64	94	HWI-700370F:168:C7JUKANXX:7:2215:19612:101135	glycopeptide	gi:1036489672:emb:SAM46405.1:|FEATURES|vanW|glycopeptide|vanW	1.0	71.0	31	48.9	3.2e-07	1
BCRA	163	194	HWI-700370F:168:C7JUKANXX:7:1201:14392:91036	bacitracin	AAD21213|FEATURES|bcrA|bacitracin|bcrA	0.999999964294	62.5	32	48.1	5.4e-07	1
MULTIDRUG_ABC_TRANSPORTER	462	493	HWI-700370F:168:C7JUKANXX:7:1109:10253:64639	multidrug	gi:1031799645:ref:WP_064138838.1:|FEATURES|multidrug_ABC_transporter|multidrug|multidrug_ABC_transporter	1.0	78.1	32	53.9	9.9e-09	1
BCRA	233	264	HWI-700370F:168:C7JUKANXX:7:1210:12384:57935	bacitracin	gi:445996724:ref:WP_000074579.1:|FEATURES|bcrA|bacitracin|bcrA	1.0	100.0	32	69.7	1.7e-13	1
TRANSCRIPTIONAL_REGULATORY_PROTEIN_CPXR_CPXR	66	97	HWI-700370F:168:C7JUKANXX:7:1201:20933:70577	unclassified	CP001485.1.gene721.p01|FEATURES|transcriptional_regulatory_protein_CpxR_cpxR|unclassified|transcriptional_regulatory_protein_CpxR_cpxR	0.999997331312	68.8	32	50.8	8.4e-08	1
CATV	79	109	HWI-700370F:168:C7JUKANXX:7:2102:14694:91857	phenicol	ATL63235.1|FEATURES|catV|phenicol|catV	0.999999999988	61.3	31	55.1	4.4e-09	1
BCRA	156	188	HWI-700370F:168:C7JUKANXX:7:1301:16573:81798	bacitracin	ZP_04081918|FEATURES|bcrA|bacitracin|bcrA	1.0	72.7	33	49.3	2.4e-07	1
MACB	543	575	HWI-700370F:168:C7JUKANXX:7:1305:18030:43515	MLS	AAV85982.1|FEATURES|macB|MLS|macB	1.0	69.7	33	49.7	1.9e-07	1
BCRA	24	56	HWI-700370F:168:C7JUKANXX:7:2115:16775:85494	bacitracin	gi:510143239:gb:AGN36970.1:|FEATURES|bcrA|bacitracin|bcrA	1.0	75.8	33	53.5	1.3e-08	1
RPOB2	765	796	HWI-700370F:168:C7JUKANXX:7:1116:18120:79236	multidrug	BAD59497.1|FEATURES|rpoB2|multidrug|rpoB2	0.999999210268	71.9	32	54.7	5.8e-09	1
RPHA	824	856	HWI-700370F:168:C7JUKANXX:7:2210:17982:8317	rifamycin	AIA08936.1|FEATURES|rphA|rifamycin|rphA	0.999999977617	100.0	33	67.8	6.6e-13	1
FMTC	611	642	HWI-700370F:168:C7JUKANXX:7:1202:12129:45660	beta-lactam	gi:1031796384:ref:WP_064136479.1:|FEATURES|fmtC|beta-lactam|fmtC	1.0	81.2	32	58.5	4.0e-10	1
BCRA	37	69	HWI-700370F:168:C7JUKANXX:7:1307:11865:32599	bacitracin	gi:542061059:gb:ERI11611.1:|FEATURES|bcrA|bacitracin|bcrA	1.0	69.7	33	53.1	1.7e-08	1
MACB	27	59	HWI-700370F:168:C7JUKANXX:7:1310:12178:75730	MLS	gi:922960663:ref:WP_053388845.1:|FEATURES|macB|MLS|macB	1.0	60.6	33	44.3	7.8e-06	1
LSA	445	477	HWI-700370F:168:C7JUKANXX:7:1310:2622:71544	MLS	gi:445983947:ref:WP_000061802.1:|FEATURES|lsa|MLS|lsa	1.0	100.0	33	72.0	3.5e-14	1
LMRB	127	159	HWI-700370F:168:C7JUKANXX:7:1215:8833:100515	MLS	gi:1007411670:gb:AMQ72759.1:|FEATURES|lmrB|MLS|lmrB	1.0	72.7	33	50.8	8.4e-08	1
CLASS_A	222	254	HWI-700370F:168:C7JUKANXX:7:1212:15600:71015	beta-lactam	YP_089932|FEATURES|class_A|beta-lactam|class_A	1.0	90.9	33	67.8	6.6e-13	1
MACB	139	171	HWI-700370F:168:C7JUKANXX:7:1202:4167:69734	MLS	gi:974672242:ref:WP_059256507.1:|FEATURES|macB|MLS|macB	1.0	69.7	33	46.2	2.1e-06	1
BACA	23	55	HWI-700370F:168:C7JUKANXX:7:1213:12385:66060	bacitracin	ZP_04083542|FEATURES|bacA|bacitracin|bacA	1.0	100.0	33	67.8	6.6e-13	1
CEOB	83	115	HWI-700370F:168:C7JUKANXX:7:2205:12011:47484	multidrug	AAB58161|FEATURES|ceoB|multidrug|ceoB	1.0	78.8	33	56.2	2.0e-09	1
MAJOR_FACILITATOR_SUPERFAMILY_TRANSPORTER	215	247	HWI-700370F:168:C7JUKANXX:7:1109:7903:63572	multidrug	NC_002952.2859362.p01|FEATURES|major_facilitator_superfamily_transporter|multidrug|major_facilitator_superfamily_transporter	0.99999976393	63.6	33	50.1	1.4e-07	1
BCRA	27	59	HWI-700370F:168:C7JUKANXX:7:1108:4205:63604	bacitracin	ABB80128|FEATURES|bcrA|bacitracin|bcrA	1.0	78.8	33	57.8	6.9e-10	1
MAJOR_FACILITATOR_SUPERFAMILY_TRANSPORTER	385	415	HWI-700370F:168:C7JUKANXX:7:2107:17462:76044	multidrug	NC_002952.2859362.p01|FEATURES|major_facilitator_superfamily_transporter|multidrug|major_facilitator_superfamily_transporter	0.99999994785	67.7	31	49.7	1.9e-07	1
MAJOR_FACILITATOR_SUPERFAMILY_TRANSPORTER	151	182	HWI-700370F:168:C7JUKANXX:7:2103:12236:61904	multidrug	NC_002952.2859362.p01|FEATURES|major_facilitator_superfamily_transporter|multidrug|major_facilitator_superfamily_transporter	0.999999997051	65.6	32	50.8	8.4e-08	1
VANR	82	114	HWI-700370F:168:C7JUKANXX:7:2107:12819:85946	glycopeptide	gi:947806628:ref:WP_056468082.1:|FEATURES|vanR|glycopeptide|vanR	0.999999999999	66.7	33	49.3	2.4e-07	1
TETA(60)	535	565	HWI-700370F:168:C7JUKANXX:7:1202:12952:68687	tetracycline	ANZ79240.1|FEATURES|tetA(60)|tetracycline|tetA(60)	0.999999999987	61.3	31	48.5	4.2e-07	1
LSA	185	217	HWI-700370F:168:C7JUKANXX:7:1211:14245:8234	MLS	gi:445983943:ref:WP_000061798.1:|FEATURES|lsa|MLS|lsa	1.0	100.0	33	71.6	4.6e-14	1
CAT_CHLORAMPHENICOL_ACETYLTRANSFERASE	130	161	HWI-700370F:168:C7JUKANXX:7:1301:8936:97072	phenicol	M58472.1.gene1.p01|FEATURES|cat_chloramphenicol_acetyltransferase|phenicol|cat_chloramphenicol_acetyltransferase	0.999999999377	75.0	32	50.4	1.1e-07	1
FMTC	624	656	HWI-700370F:168:C7JUKANXX:7:1311:4004:12714	beta-lactam	gi:446993908:ref:WP_001071164.1:|FEATURES|fmtC|beta-lactam|fmtC	1.0	87.9	33	66.6	1.5e-12	1
BACA	216	248	HWI-700370F:168:C7JUKANXX:7:2213:3783:56664	bacitracin	ZP_04210257|FEATURES|bacA|bacitracin|bacA	1.0	100.0	33	66.2	1.9e-12	1
TRUNCATED_PUTATIVE_RESPONSE_REGULATOR_ARLR	195	225	HWI-700370F:168:C7JUKANXX:7:1103:7512:4266	unclassified	HE999704.1.gene1528.p01|FEATURES|truncated_putative_response_regulator_ArlR|unclassified|truncated_putative_response_regulator_ArlR	0.999998999177	71.0	31	46.2	2.1e-06	1
VANR	54	86	HWI-700370F:168:C7JUKANXX:7:2214:6807:20827	glycopeptide	AF155139.2.gene2.p01|FEATURES|vanR|glycopeptide|vanR	0.999999999818	60.6	33	46.2	2.1e-06	1
OTRA	488	520	HWI-700370F:168:C7JUKANXX:7:2212:18469:98168	tetracycline	CAA37477|FEATURES|otrA|tetracycline|otrA	1.0	72.7	33	54.3	7.6e-09	1
BCRA	235	267	HWI-700370F:168:C7JUKANXX:7:1215:12029:94523	bacitracin	gi:445996724:ref:WP_000074579.1:|FEATURES|bcrA|bacitracin|bcrA	1.0	100.0	33	72.8	2.1e-14	1
OMPR	81	111	HWI-700370F:168:C7JUKANXX:7:1208:13908:99072	multidrug	gi:909830386:gb:AKU13184.1:|FEATURES|ompR|multidrug|ompR	0.999992924001	64.5	31	47.0	1.2e-06	1
TETB(60)	101	133	HWI-700370F:168:C7JUKANXX:7:2112:14094:81368	tetracycline	ANZ79241.1|FEATURES|tetB(60)|tetracycline|tetB(60)	0.999999955267	72.7	33	61.2	6.2e-11	1
BCRA	153	184	HWI-700370F:168:C7JUKANXX:7:2106:5730:71865	bacitracin	gi:447195835:ref:WP_001273091.1:|FEATURES|bcrA|bacitracin|bcrA	1.0	68.8	32	48.5	4.2e-07	1
MAJOR_FACILITATOR_SUPERFAMILY_TRANSPORTER	24	56	HWI-700370F:168:C7JUKANXX:7:1101:11979:27347	multidrug	ZP_03053667|FEATURES|major_facilitator_superfamily_transporter|multidrug|major_facilitator_superfamily_transporter	0.999999912657	63.6	33	49.7	1.9e-07	1
CLASS_A	35	67	HWI-700370F:168:C7JUKANXX:7:1205:1182:86265	beta-lactam	ZP_04318513|FEATURES|class_A|beta-lactam|class_A	1.0	100.0	33	68.2	5.1e-13	1
BCRA	107	139	HWI-700370F:168:C7JUKANXX:7:1312:17094:74150	bacitracin	gi:445996729:ref:WP_000074584.1:|FEATURES|bcrA|bacitracin|bcrA	1.0	100.0	33	67.8	6.6e-13	1
OMPR	67	99	HWI-700370F:168:C7JUKANXX:7:2104:1641:47058	multidrug	gi:507097545:ref:WP_016168184.1:|FEATURES|ompR|multidrug|ompR	0.999999996235	63.6	33	45.4	3.5e-06	1
TAEA	247	279	HWI-700370F:168:C7JUKANXX:7:1106:16265:10195	pleuromutilin	APB03219.1|FEATURES|TaeA|pleuromutilin|TaeA	0.999765466421	78.8	33	52.8	2.2e-08	1
MACB	28	59	HWI-700370F:168:C7JUKANXX:7:1306:19800:16156	MLS	gi:922960663:ref:WP_053388845.1:|FEATURES|macB|MLS|macB	1.0	62.5	32	44.3	7.8e-06	1
TRUNCATED_PUTATIVE_RESPONSE_REGULATOR_ARLR	88	118	HWI-700370F:168:C7JUKANXX:7:1316:9055:61139	unclassified	gi:446114283:ref:WP_000192138.1:|FEATURES|truncated_putative_response_regulator_ArlR|unclassified|truncated_putative_response_regulator_ArlR	0.999999999995	74.2	31	49.3	2.4e-07	1
MACB	356	388	HWI-700370F:168:C7JUKANXX:7:1316:1387:4192	MLS	gi:959866458:ref:WP_058145168.1:|FEATURES|macB|MLS|macB	1.0	66.7	33	46.6	1.6e-06	1
RPOB2	783	815	HWI-700370F:168:C7JUKANXX:7:1213:1142:15284	multidrug	BAD59497.1|FEATURES|rpoB2|multidrug|rpoB2	0.999999156574	84.8	33	58.9	3.1e-10	1
VANR	76	108	HWI-700370F:168:C7JUKANXX:7:1106:19055:6231	glycopeptide	DQ212986.1.gene4.p01|FEATURES|vanR|glycopeptide|vanR	1.0	78.8	33	59.3	2.4e-10	1
CLASS_B	122	154	HWI-700370F:168:C7JUKANXX:7:2113:6536:51269	beta-lactam	ABY44328|FEATURES|class_B|beta-lactam|class_B	1.0	100.0	33	68.6	3.9e-13	1
MACB	24	54	HWI-700370F:168:C7JUKANXX:7:1214:12091:7930	MLS	gi:639218559:ref:WP_024556062.1:|FEATURES|macB|MLS|macB	1.0	61.3	31	44.7	6.0e-06	1
MAJOR_FACILITATOR_SUPERFAMILY_TRANSPORTER	250	282	HWI-700370F:168:C7JUKANXX:7:2103:11958:7670	multidrug	YP_001419960|FEATURES|major_facilitator_superfamily_transporter|multidrug|major_facilitator_superfamily_transporter	0.999999885242	63.6	33	45.1	4.6e-06	1
TETA	413	444	HWI-700370F:168:C7JUKANXX:7:2204:16593:48390	tetracycline	gi:171851258:emb:CAQ04234.1:|FEATURES|tetA|tetracycline|tetA	0.999999999996	65.6	32	47.0	1.2e-06	1
MAJOR_FACILITATOR_SUPERFAMILY_TRANSPORTER	414	446	HWI-700370F:168:C7JUKANXX:7:1215:18531:31131	multidrug	NC_002952.2859362.p01|FEATURES|major_facilitator_superfamily_transporter|multidrug|major_facilitator_superfamily_transporter	0.999999829127	72.7	33	57.0	1.2e-09	1
VATC	40	72	HWI-700370F:168:C7JUKANXX:7:2110:4521:4133	MLS	AF015628.1.gene2.p01|FEATURES|vatC|MLS|vatC	1.0	69.7	33	60.8	8.1e-11	1
BACA	1	32	HWI-700370F:168:C7JUKANXX:7:1312:19310:87997	bacitracin	BAH65231|FEATURES|bacA|bacitracin|bacA	0.999999996953	68.8	32	45.4	3.5e-06	1
VANR	75	105	HWI-700370F:168:C7JUKANXX:7:2113:20552:19451	glycopeptide	DQ212986.1.gene4.p01|FEATURES|vanR|glycopeptide|vanR	1.0	77.4	31	55.8	2.6e-09	1
BCRA	106	138	HWI-700370F:168:C7JUKANXX:7:2205:16769:43524	bacitracin	gi:445996726:ref:WP_000074581.1:|FEATURES|bcrA|bacitracin|bcrA	1.0	100.0	33	67.4	8.6e-13	1
EMRB-QACA_FAMILY_MAJOR_FACILITATOR_TRANSPORTER	117	147	HWI-700370F:168:C7JUKANXX:7:1113:18154:89979	multidrug	NC_002951.3238155.p01|FEATURES|EmrB-QacA_family_major_facilitator_transporter|multidrug|EmrB-QacA_family_major_facilitator_transporter	0.999999741597	64.5	31	51.6	4.9e-08	1
VANS	328	360	HWI-700370F:168:C7JUKANXX:7:1111:1709:41481	glycopeptide	AAD42181|FEATURES|vanS|glycopeptide|vanS	0.999999999999	63.6	33	46.2	2.1e-06	1
MEL	150	180	HWI-700370F:168:C7JUKANXX:7:1104:11918:72631	MLS	WP_000420313.1|FEATURES|mel|MLS|mel	0.999999999999	61.3	31	47.4	9.3e-07	1
MAJOR_FACILITATOR_SUPERFAMILY_TRANSPORTER	30	62	HWI-700370F:168:C7JUKANXX:7:1312:9708:7052	multidrug	ZP_03053667|FEATURES|major_facilitator_superfamily_transporter|multidrug|major_facilitator_superfamily_transporter	0.999999895141	63.6	33	47.0	1.2e-06	1
BCRA	198	230	HWI-700370F:168:C7JUKANXX:7:1204:8904:11740	bacitracin	gi:445996726:ref:WP_000074581.1:|FEATURES|bcrA|bacitracin|bcrA	1.0	100.0	33	67.0	1.1e-12	1
VANR	74	105	HWI-700370F:168:C7JUKANXX:7:2106:9466:53599	glycopeptide	FJ872411.1.gene44.p01|FEATURES|vanR|glycopeptide|vanR	1.0	68.8	32	54.3	7.6e-09	1
MAJOR_FACILITATOR_SUPERFAMILY_TRANSPORTER	286	318	HWI-700370F:168:C7JUKANXX:7:2212:17310:86829	multidrug	ZP_03053667|FEATURES|major_facilitator_superfamily_transporter|multidrug|major_facilitator_superfamily_transporter	0.999999927876	72.7	33	52.4	2.9e-08	1
BACA	194	226	HWI-700370F:168:C7JUKANXX:7:1316:7245:70677	bacitracin	ZP_04083542|FEATURES|bacA|bacitracin|bacA	1.0	100.0	33	66.2	1.9e-12	1
STAPHYLOCOCCUS_MUPA_CONFERRING_RESISTANCE_TO_MUPIROCIN	591	623	HWI-700370F:168:C7JUKANXX:7:1212:4731:94131	mupirocin	CAA53189|FEATURES|Staphylococcus_mupA_conferring_resistance_to_mupirocin|mupirocin|Staphylococcus_mupA_conferring_resistance_to_mupirocin	0.999999587728	63.6	33	55.1	4.4e-09	1
VANR	67	99	HWI-700370F:168:C7JUKANXX:7:1212:20472:91802	glycopeptide	DQ212986.1.gene4.p01|FEATURES|vanR|glycopeptide|vanR	1.0	66.7	33	47.8	7.1e-07	1
MACB	142	173	HWI-700370F:168:C7JUKANXX:7:2216:15313:17178	MLS	gi:895865878:ref:WP_048974758.1:|FEATURES|macB|MLS|macB	1.0	71.9	32	52.4	2.9e-08	1
MACB	547	579	HWI-700370F:168:C7JUKANXX:7:2215:9073:99283	MLS	AAV85982.1|FEATURES|macB|MLS|macB	0.999999967311	60.6	33	45.1	4.6e-06	1
MACB	142	174	HWI-700370F:168:C7JUKANXX:7:2101:20139:73018	MLS	gi:647265102:ref:WP_025712979.1:|FEATURES|macB|MLS|macB	1.0	66.7	33	47.8	7.1e-07	1
MAJOR_FACILITATOR_SUPERFAMILY_TRANSPORTER	109	141	HWI-700370F:168:C7JUKANXX:7:2207:7268:64707	multidrug	ZP_03053667|FEATURES|major_facilitator_superfamily_transporter|multidrug|major_facilitator_superfamily_transporter	0.999999956886	84.8	33	65.5	3.3e-12	1
STAPHYLOCOCCUS_MUPA_CONFERRING_RESISTANCE_TO_MUPIROCIN	46	77	HWI-700370F:168:C7JUKANXX:7:1310:4239:44014	mupirocin	CAA53189|FEATURES|Staphylococcus_mupA_conferring_resistance_to_mupirocin|mupirocin|Staphylococcus_mupA_conferring_resistance_to_mupirocin	0.999999192826	75.0	32	51.2	6.4e-08	1
MECR1	372	404	HWI-700370F:168:C7JUKANXX:7:1201:4346:19485	beta-lactam	gi:556502805:emb:CDH98054.1:|FEATURES|mecR1|beta-lactam|mecR1	1.0	66.7	33	57.4	9.0e-10	1
STAPHYLOCOCCUS_MUPA_CONFERRING_RESISTANCE_TO_MUPIROCIN	495	525	HWI-700370F:168:C7JUKANXX:7:1212:10757:7152	mupirocin	CAA53189|FEATURES|Staphylococcus_mupA_conferring_resistance_to_mupirocin|mupirocin|Staphylococcus_mupA_conferring_resistance_to_mupirocin	0.999999419419	77.4	31	58.5	4.0e-10	1
RPOB2	859	890	HWI-700370F:168:C7JUKANXX:7:1110:12659:67916	multidrug	BAD59497.1|FEATURES|rpoB2|multidrug|rpoB2	0.999999301288	75.0	32	57.0	1.2e-09	1
BACA	62	94	HWI-700370F:168:C7JUKANXX:7:1314:9162:16943	bacitracin	ZP_04232797|FEATURES|bacA|bacitracin|bacA	1.0	100.0	33	72.0	3.5e-14	1
BLT	286	318	HWI-700370F:168:C7JUKANXX:7:2213:12964:93433	multidrug	AAC36944.1|FEATURES|blt|multidrug|blt	0.999998435534	72.7	33	51.2	6.4e-08	1
MACB	26	58	HWI-700370F:168:C7JUKANXX:7:1216:4414:16786	MLS	gi:495736522:ref:WP_008461101.1:|FEATURES|macB|MLS|macB	1.0	78.8	33	57.0	1.2e-09	1
VGBC	146	176	HWI-700370F:168:C7JUKANXX:7:1201:13097:5210	MLS	APB03225.1|FEATURES|vgbC|MLS|vgbC	0.999999994142	61.3	31	44.7	6.0e-06	1
MAJOR_FACILITATOR_SUPERFAMILY_TRANSPORTER	65	96	HWI-700370F:168:C7JUKANXX:7:1310:17108:36011	multidrug	YP_001419960|FEATURES|major_facilitator_superfamily_transporter|multidrug|major_facilitator_superfamily_transporter	0.999999989413	62.5	32	51.2	6.4e-08	1
TAEA	266	297	HWI-700370F:168:C7JUKANXX:7:1104:15204:95916	pleuromutilin	APB03219.1|FEATURES|TaeA|pleuromutilin|TaeA	0.999572429424	81.2	32	55.8	2.6e-09	1
RPOB2	800	832	HWI-700370F:168:C7JUKANXX:7:2206:5870:35094	multidrug	BAD59497.1|FEATURES|rpoB2|multidrug|rpoB2	0.999999327334	84.8	33	58.2	5.2e-10	1
RPOB2	355	387	HWI-700370F:168:C7JUKANXX:7:1111:9527:58476	multidrug	BAD59497.1|FEATURES|rpoB2|multidrug|rpoB2	0.999999377061	81.8	33	60.8	8.1e-11	1
MACB	26	58	HWI-700370F:168:C7JUKANXX:7:1116:7565:67629	MLS	gi:639225329:ref:WP_024561799.1:|FEATURES|macB|MLS|macB	1.0	60.6	33	45.8	2.7e-06	1
TETB(60)	476	507	HWI-700370F:168:C7JUKANXX:7:1102:16899:12569	tetracycline	ANZ79241.1|FEATURES|tetB(60)|tetracycline|tetB(60)	0.999999999964	78.1	32	51.2	6.4e-08	1
EFRB	325	357	HWI-700370F:168:C7JUKANXX:7:1215:16433:82175	multidrug	CDO61516.1|FEATURES|efrB|multidrug|efrB	0.999998812097	63.6	33	44.7	6.0e-06	1
STAPHYLOCOCCUS_MUPA_CONFERRING_RESISTANCE_TO_MUPIROCIN	203	233	HWI-700370F:168:C7JUKANXX:7:1115:6873:98503	mupirocin	CAA53189|FEATURES|Staphylococcus_mupA_conferring_resistance_to_mupirocin|mupirocin|Staphylococcus_mupA_conferring_resistance_to_mupirocin	0.99999924729	67.7	31	52.8	2.2e-08	1
MEL	145	177	HWI-700370F:168:C7JUKANXX:7:1303:16432:39896	MLS	WP_000420313.1|FEATURES|mel|MLS|mel	1.0	63.6	33	50.4	1.1e-07	1
RPOB2	445	477	HWI-700370F:168:C7JUKANXX:7:1314:2387:29450	multidrug	BAD59497.1|FEATURES|rpoB2|multidrug|rpoB2	0.999999333501	93.9	33	72.0	3.5e-14	1
MULTIDRUG_ABC_TRANSPORTER	519	551	HWI-700370F:168:C7JUKANXX:7:2202:8111:36821	multidrug	gi:639148059:ref:WP_024490169.1:|FEATURES|multidrug_ABC_transporter|multidrug|multidrug_ABC_transporter	1.0	69.7	33	48.9	3.2e-07	1
VANZ	121	153	HWI-700370F:168:C7JUKANXX:7:1104:3677:54749	glycopeptide	gi:515720450:ref:WP_017153050.1:|FEATURES|vanZ|glycopeptide|vanZ	0.999999999995	87.9	33	59.3	2.4e-10	1
LSA	442	474	HWI-700370F:168:C7JUKANXX:7:2115:13991:88419	MLS	gi:445983947:ref:WP_000061802.1:|FEATURES|lsa|MLS|lsa	1.0	100.0	33	72.8	2.1e-14	1
STAPHYLOCOCCUS_MUPA_CONFERRING_RESISTANCE_TO_MUPIROCIN	502	533	HWI-700370F:168:C7JUKANXX:7:1111:18997:96315	mupirocin	CAA53189|FEATURES|Staphylococcus_mupA_conferring_resistance_to_mupirocin|mupirocin|Staphylococcus_mupA_conferring_resistance_to_mupirocin	0.999999835366	75.0	32	60.5	1.1e-10	1
MULTIDRUG_ABC_TRANSPORTER	370	402	HWI-700370F:168:C7JUKANXX:7:1305:15795:15455	multidrug	gi:686197643:ref:WP_031807899.1:|FEATURES|multidrug_ABC_transporter|multidrug|multidrug_ABC_transporter	1.0	78.8	33	53.5	1.3e-08	1
VANS	284	315	HWI-700370F:168:C7JUKANXX:7:1108:6923:98536	glycopeptide	FJ349556.1.gene3.p01|FEATURES|vanS|glycopeptide|vanS	0.999999999984	75.0	32	56.6	1.5e-09	1
RPOB2	432	463	HWI-700370F:168:C7JUKANXX:7:1116:14594:40451	multidrug	BAD59497.1|FEATURES|rpoB2|multidrug|rpoB2	0.99999935723	87.5	32	59.7	1.8e-10	1
TAEA	378	410	HWI-700370F:168:C7JUKANXX:7:1110:10958:87990	pleuromutilin	APB03219.1|FEATURES|TaeA|pleuromutilin|TaeA	0.999512642962	60.6	33	45.8	2.7e-06	1
MAJOR_FACILITATOR_SUPERFAMILY_TRANSPORTER	42	73	HWI-700370F:168:C7JUKANXX:7:2103:11570:41870	multidrug	ZP_03053667|FEATURES|major_facilitator_superfamily_transporter|multidrug|major_facilitator_superfamily_transporter	0.999999926422	68.8	32	52.0	3.8e-08	1
TRANSCRIPTIONAL_REGULATORY_PROTEIN_CPXR_CPXR	50	80	HWI-700370F:168:C7JUKANXX:7:1110:19507:97150	unclassified	CP001485.1.gene721.p01|FEATURES|transcriptional_regulatory_protein_CpxR_cpxR|unclassified|transcriptional_regulatory_protein_CpxR_cpxR	0.999993045193	61.3	31	44.3	7.8e-06	1
MACB	106	137	HWI-700370F:168:C7JUKANXX:7:2210:9171:22464	MLS	gi:895905590:ref:WP_049005458.1:|FEATURES|macB|MLS|macB	0.999998573583	62.5	32	46.2	2.1e-06	1
BCRA	267	299	HWI-700370F:168:C7JUKANXX:7:2207:19523:63922	bacitracin	gi:445996724:ref:WP_000074579.1:|FEATURES|bcrA|bacitracin|bcrA	1.0	100.0	33	71.2	6.0e-14	1
VANS	397	427	HWI-700370F:168:C7JUKANXX:7:2202:19705:19751	glycopeptide	AAD42181|FEATURES|vanS|glycopeptide|vanS	0.999999999666	67.7	31	47.8	7.1e-07	1
RPHB	118	149	HWI-700370F:168:C7JUKANXX:7:1208:17155:24144	rifamycin	APB03222.1|FEATURES|rphB|rifamycin|rphB	0.999999961957	84.4	32	58.2	5.2e-10	1
VANR	79	111	HWI-700370F:168:C7JUKANXX:7:1308:18957:16632	glycopeptide	CAB61229|FEATURES|vanR|glycopeptide|vanR	0.999995270084	75.8	33	54.7	5.8e-09	1
MACB	28	59	HWI-700370F:168:C7JUKANXX:7:1305:8473:51241	MLS	gi:922960663:ref:WP_053388845.1:|FEATURES|macB|MLS|macB	1.0	62.5	32	44.3	7.8e-06	1
CLASS_A	172	203	HWI-700370F:168:C7JUKANXX:7:1315:2702:98326	beta-lactam	YP_089932|FEATURES|class_A|beta-lactam|class_A	1.0	81.2	32	59.3	2.4e-10	1
VANRI	199	229	HWI-700370F:168:C7JUKANXX:7:1204:9691:36940	glycopeptide	WP_011461303.1|FEATURES|vanRI|glycopeptide|vanRI	0.999997162771	61.3	31	47.8	7.1e-07	1
MULTIDRUG_ABC_TRANSPORTER	454	485	HWI-700370F:168:C7JUKANXX:7:1104:11917:16696	multidrug	gi:517381192:ref:WP_018555350.1:|FEATURES|multidrug_ABC_transporter|multidrug|multidrug_ABC_transporter	0.99999897842	62.5	32	46.2	2.1e-06	1
TRUNCATED_PUTATIVE_RESPONSE_REGULATOR_ARLR	154	185	HWI-700370F:168:C7JUKANXX:7:1305:14108:39969	unclassified	HE999704.1.gene1528.p01|FEATURES|truncated_putative_response_regulator_ArlR|unclassified|truncated_putative_response_regulator_ArlR	0.999999392594	65.6	32	49.7	1.9e-07	1
EFRB	286	318	HWI-700370F:168:C7JUKANXX:7:2212:2350:51199	multidrug	CDO61516.1|FEATURES|efrB|multidrug|efrB	0.99999887276	66.7	33	45.4	3.5e-06	1
RPHB	799	831	HWI-700370F:168:C7JUKANXX:7:1316:7703:11167	rifamycin	APB03222.1|FEATURES|rphB|rifamycin|rphB	0.99999997125	87.9	33	64.3	7.3e-12	1
MAJOR_FACILITATOR_SUPERFAMILY_TRANSPORTER	106	138	HWI-700370F:168:C7JUKANXX:7:2212:17853:22223	multidrug	ZP_03053667|FEATURES|major_facilitator_superfamily_transporter|multidrug|major_facilitator_superfamily_transporter	0.999999944745	84.8	33	65.1	4.3e-12	1
OPTRA	35	67	HWI-700370F:168:C7JUKANXX:7:1205:14035:89353	oxazolidinone	AKA86814|FEATURES|optrA|oxazolidinone|optrA	0.998885612548	60.6	33	44.7	6.0e-06	1
LSA	352	384	HWI-700370F:168:C7JUKANXX:7:1112:12590:65171	MLS	gi:445983948:ref:WP_000061803.1:|FEATURES|lsa|MLS|lsa	1.0	100.0	33	69.3	2.3e-13	1
EMRB-QACA_FAMILY_MAJOR_FACILITATOR_TRANSPORTER	385	417	HWI-700370F:168:C7JUKANXX:7:2214:18330:17348	multidrug	AE016830.1.gene424.p01|FEATURES|EmrB-QacA_family_major_facilitator_transporter|multidrug|EmrB-QacA_family_major_facilitator_transporter	0.999998605571	63.6	33	48.5	4.2e-07	1
MACB	141	173	HWI-700370F:168:C7JUKANXX:7:2111:7561:93957	MLS	AAV85982.1|FEATURES|macB|MLS|macB	1.0	69.7	33	48.9	3.2e-07	1
BCRA	146	176	HWI-700370F:168:C7JUKANXX:7:1201:16854:34211	bacitracin	gi:542061059:gb:ERI11611.1:|FEATURES|bcrA|bacitracin|bcrA	1.0	67.7	31	50.8	8.4e-08	1
LMRB	41	72	HWI-700370F:168:C7JUKANXX:7:1211:9434:75308	MLS	gi:498485855:ref:WP_010787543.1:|FEATURES|lmrB|MLS|lmrB	0.999999932794	62.5	32	50.8	8.4e-08	1
RPOB2	658	690	HWI-700370F:168:C7JUKANXX:7:2101:20947:61140	multidrug	BAD59497.1|FEATURES|rpoB2|multidrug|rpoB2	0.99999897828	63.6	33	46.6	1.6e-06	1
VATE	51	82	HWI-700370F:168:C7JUKANXX:7:1311:4717:80880	MLS	AF139725.gene.p01|FEATURES|vatE|MLS|vatE	1.0	84.4	32	62.4	2.8e-11	1
CLASS_A	33	65	HWI-700370F:168:C7JUKANXX:7:2215:19519:100775	beta-lactam	ZP_04318513|FEATURES|class_A|beta-lactam|class_A	1.0	100.0	33	67.4	8.6e-13	1
VANR	83	114	HWI-700370F:168:C7JUKANXX:7:2210:8311:59105	glycopeptide	gi:947806628:ref:WP_056468082.1:|FEATURES|vanR|glycopeptide|vanR	0.999977504711	65.6	32	47.8	7.1e-07	1
OPTRA	454	486	HWI-700370F:168:C7JUKANXX:7:1315:4747:60981	oxazolidinone	AKA86814|FEATURES|optrA|oxazolidinone|optrA	0.99906609677	63.6	33	47.0	1.2e-06	1
CAT_CHLORAMPHENICOL_ACETYLTRANSFERASE	130	161	HWI-700370F:168:C7JUKANXX:7:1208:14840:10135	phenicol	M58472.1.gene1.p01|FEATURES|cat_chloramphenicol_acetyltransferase|phenicol|cat_chloramphenicol_acetyltransferase	0.999999999377	75.0	32	50.4	1.1e-07	1
VANS	281	312	HWI-700370F:168:C7JUKANXX:7:1101:20972:54788	glycopeptide	FJ349556.1.gene3.p01|FEATURES|vanS|glycopeptide|vanS	0.999999998668	71.9	32	54.7	5.8e-09	1
MDTG	42	74	HWI-700370F:168:C7JUKANXX:7:1206:15664:57272	multidrug	HE999704.1.gene3083.p01|FEATURES|mdtG|multidrug|mdtG	0.999999742686	69.7	33	54.7	5.8e-09	1
LSA	5	37	HWI-700370F:168:C7JUKANXX:7:1103:1199:87038	MLS	gi:445983947:ref:WP_000061802.1:|FEATURES|lsa|MLS|lsa	1.0	100.0	33	73.2	1.6e-14	1
CLASS_A	234	266	HWI-700370F:168:C7JUKANXX:7:1111:16183:60223	beta-lactam	YP_089932|FEATURES|class_A|beta-lactam|class_A	1.0	93.9	33	70.5	1.0e-13	1
EMRB-QACA_FAMILY_MAJOR_FACILITATOR_TRANSPORTER	385	415	HWI-700370F:168:C7JUKANXX:7:1114:13881:69267	multidrug	AE016830.1.gene424.p01|FEATURES|EmrB-QacA_family_major_facilitator_transporter|multidrug|EmrB-QacA_family_major_facilitator_transporter	0.999999937144	67.7	31	49.7	1.9e-07	1
VANS	303	335	HWI-700370F:168:C7JUKANXX:7:2116:1224:44892	glycopeptide	gi:486815884:gb:EOH50555.1:|FEATURES|vanS|glycopeptide|vanS	1.0	69.7	33	50.1	1.4e-07	1
MAJOR_FACILITATOR_SUPERFAMILY_TRANSPORTER	66	96	HWI-700370F:168:C7JUKANXX:7:1302:11751:46776	multidrug	YP_001419960|FEATURES|major_facilitator_superfamily_transporter|multidrug|major_facilitator_superfamily_transporter	0.999999905661	61.3	31	48.5	4.2e-07	1
BACA	2	34	HWI-700370F:168:C7JUKANXX:7:2208:11915:74120	bacitracin	ZP_04156234|FEATURES|bacA|bacitracin|bacA	1.0	100.0	33	70.5	1.0e-13	1
BCRA	169	201	HWI-700370F:168:C7JUKANXX:7:1314:4197:30274	bacitracin	gi:446110087:ref:WP_000187942.1:|FEATURES|bcrA|bacitracin|bcrA	1.0	100.0	33	64.7	5.6e-12	1
BCRA	31	63	HWI-700370F:168:C7JUKANXX:7:1304:11619:7037	bacitracin	gi:446026113:ref:WP_000103968.1:|FEATURES|bcrA|bacitracin|bcrA	0.999999999765	60.6	33	49.7	1.9e-07	1
MACB	89	121	HWI-700370F:168:C7JUKANXX:7:1214:13039:97138	MLS	gi:446110352:ref:WP_000188207.1:|FEATURES|macB|MLS|macB	1.0	60.6	33	49.7	1.9e-07	1
TETA(46)	515	546	HWI-700370F:168:C7JUKANXX:7:2109:3989:49850	tetracycline	AET10444.1|FEATURES|tetA(46)|tetracycline|tetA(46)	0.999999971303	62.5	32	48.5	4.2e-07	1
BACILLUS_SUBTILIS_MPRF	800	832	HWI-700370F:168:C7JUKANXX:7:2205:18877:91715	peptide	CAX52582.1|FEATURES|Bacillus_subtilis_mprF|peptide|Bacillus_subtilis_mprF	0.999999966412	84.8	33	63.9	9.6e-12	1
RPOB2	414	446	HWI-700370F:168:C7JUKANXX:7:2208:8483:61722	multidrug	BAD59497.1|FEATURES|rpoB2|multidrug|rpoB2	0.999999341593	84.8	33	58.9	3.1e-10	1
RPOB2	585	617	HWI-700370F:168:C7JUKANXX:7:2206:16071:35309	multidrug	BAD59497.1|FEATURES|rpoB2|multidrug|rpoB2	0.999999485624	93.9	33	68.2	5.1e-13	1
BACILLUS_CLUSTER_B_INTRINSIC_MPH	253	285	HWI-700370F:168:C7JUKANXX:7:1211:1125:72065	MLS	EOO80837.1|FEATURES|Bacillus_Cluster_B_intrinsic_mph|MLS|Bacillus_Cluster_B_intrinsic_mph	1.0	100.0	33	70.1	1.3e-13	1
RPOB2	145	176	HWI-700370F:168:C7JUKANXX:7:1301:18450:68566	multidrug	BAD59497.1|FEATURES|rpoB2|multidrug|rpoB2	0.999999268093	75.0	32	55.5	3.4e-09	1
CLASS_A	123	155	HWI-700370F:168:C7JUKANXX:7:2115:18668:19743	beta-lactam	gi:727235583:ref:WP_033696284.1:|FEATURES|class_A|beta-lactam|class_A	1.0	100.0	33	68.6	3.9e-13	1
RPHB	503	535	HWI-700370F:168:C7JUKANXX:7:1315:4236:32449	rifamycin	APB03222.1|FEATURES|rphB|rifamycin|rphB	0.999999912286	78.8	33	55.8	2.6e-09	1
VANR	199	231	HWI-700370F:168:C7JUKANXX:7:2212:18416:24285	glycopeptide	AF155139.2.gene2.p01|FEATURES|vanR|glycopeptide|vanR	0.999999990257	66.7	33	50.4	1.1e-07	1
EMRB-QACA_FAMILY_MAJOR_FACILITATOR_TRANSPORTER	401	433	HWI-700370F:168:C7JUKANXX:7:1204:15269:83915	multidrug	AE016830.1.gene424.p01|FEATURES|EmrB-QacA_family_major_facilitator_transporter|multidrug|EmrB-QacA_family_major_facilitator_transporter	0.999999944437	78.8	33	55.1	4.4e-09	1
CLASS_A	95	126	HWI-700370F:168:C7JUKANXX:7:1112:11821:77910	beta-lactam	gi:651590745:ref:WP_026585721.1:|FEATURES|class_A|beta-lactam|class_A	1.0	84.4	32	60.1	1.4e-10	1
MACB	152	184	HWI-700370F:168:C7JUKANXX:7:2204:6860:21278	MLS	gi:895865878:ref:WP_048974758.1:|FEATURES|macB|MLS|macB	1.0	63.6	33	45.8	2.7e-06	1
MULTIDRUG_ABC_TRANSPORTER	461	493	HWI-700370F:168:C7JUKANXX:7:1108:2499:83138	multidrug	gi:537465895:ref:WP_020977391.1:|FEATURES|multidrug_ABC_transporter|multidrug|multidrug_ABC_transporter	1.0	69.7	33	50.4	1.1e-07	1
LMRC	523	554	HWI-700370F:168:C7JUKANXX:7:1310:1312:50000	MLS	ABF66011.1|FEATURES|lmrC|MLS|lmrC	0.999999922012	65.6	32	46.6	1.6e-06	1
VANR	69	100	HWI-700370F:168:C7JUKANXX:7:1110:17563:48517	glycopeptide	gi:950233763:ref:WP_057277726.1:|FEATURES|vanR|glycopeptide|vanR	0.999999999927	71.9	32	50.4	1.1e-07	1
EFRA	321	353	HWI-700370F:168:C7JUKANXX:7:2213:12115:10713	multidrug	CDO61513.1|FEATURES|efrA|multidrug|efrA	0.999999437408	60.6	33	45.4	3.5e-06	1
MAJOR_FACILITATOR_SUPERFAMILY_TRANSPORTER	267	298	HWI-700370F:168:C7JUKANXX:7:1316:7141:49260	multidrug	NC_002952.2859362.p01|FEATURES|major_facilitator_superfamily_transporter|multidrug|major_facilitator_superfamily_transporter	0.99999981629	65.6	32	55.5	3.4e-09	1
MULTIDRUG_ABC_TRANSPORTER	523	554	HWI-700370F:168:C7JUKANXX:7:1307:14451:36555	multidrug	gi:639148059:ref:WP_024490169.1:|FEATURES|multidrug_ABC_transporter|multidrug|multidrug_ABC_transporter	1.0	65.6	32	45.1	4.6e-06	1
RPOB2	761	793	HWI-700370F:168:C7JUKANXX:7:1314:11385:92970	multidrug	BAD59497.1|FEATURES|rpoB2|multidrug|rpoB2	0.999999249598	69.7	33	54.7	5.8e-09	1
RPOB2	875	905	HWI-700370F:168:C7JUKANXX:7:2213:21040:99647	multidrug	BAD59497.1|FEATURES|rpoB2|multidrug|rpoB2	0.999999301288	80.6	31	60.5	1.1e-10	1
VANY	190	221	HWI-700370F:168:C7JUKANXX:7:1208:14821:97606	glycopeptide	AF155139.2.gene4.p01|FEATURES|vanY|glycopeptide|vanY	0.999985244965	62.5	32	51.6	4.9e-08	1
EMRB-QACA_FAMILY_MAJOR_FACILITATOR_TRANSPORTER	120	152	HWI-700370F:168:C7JUKANXX:7:1203:12048:82657	multidrug	NC_009487.5169896.p01|FEATURES|EmrB-QacA_family_major_facilitator_transporter|multidrug|EmrB-QacA_family_major_facilitator_transporter	0.999999989896	100.0	33	68.9	3.0e-13	1
MDTG	55	86	HWI-700370F:168:C7JUKANXX:7:2104:11763:48818	multidrug	gi:313635905:gb:EFS01863.1:|FEATURES|mdtG|multidrug|mdtG	1.0	71.9	32	51.2	6.4e-08	1
CLASS_A	231	263	HWI-700370F:168:C7JUKANXX:7:2209:16910:62489	beta-lactam	P00808|FEATURES|class_A|beta-lactam|class_A	1.0	90.9	33	64.7	5.6e-12	1
TETA	443	474	HWI-700370F:168:C7JUKANXX:7:2102:9923:60405	tetracycline	gi:736993687:ref:WP_034989673.1:|FEATURES|tetA|tetracycline|tetA	0.999999999995	62.5	32	45.8	2.7e-06	1
TAEA	256	287	HWI-700370F:168:C7JUKANXX:7:2202:15942:10810	pleuromutilin	APB03219.1|FEATURES|TaeA|pleuromutilin|TaeA	0.99982605361	84.4	32	55.8	2.6e-09	1
MULTIDRUG_ABC_TRANSPORTER	64	96	HWI-700370F:168:C7JUKANXX:7:2111:8905:10278	multidrug	gi:686364868:ref:WP_031893738.1:|FEATURES|multidrug_ABC_transporter|multidrug|multidrug_ABC_transporter	1.0	100.0	33	70.1	1.3e-13	1
BCRA	16	48	HWI-700370F:168:C7JUKANXX:7:2201:2247:82949	bacitracin	gi:507044560:ref:WP_016115614.1:|FEATURES|bcrA|bacitracin|bcrA	1.0	63.6	33	46.2	2.1e-06	1
CLASS_A	59	90	HWI-700370F:168:C7JUKANXX:7:1215:8171:56740	beta-lactam	gi:651590745:ref:WP_026585721.1:|FEATURES|class_A|beta-lactam|class_A	1.0	75.0	32	55.8	2.6e-09	1
CLASS_A	33	65	HWI-700370F:168:C7JUKANXX:7:2205:7401:56483	beta-lactam	ZP_04318513|FEATURES|class_A|beta-lactam|class_A	1.0	100.0	33	67.4	8.6e-13	1
RPHB	765	796	HWI-700370F:168:C7JUKANXX:7:1216:1631:30701	rifamycin	APB03222.1|FEATURES|rphB|rifamycin|rphB	0.999986250862	87.5	32	59.7	1.8e-10	1
RPOB2	273	304	HWI-700370F:168:C7JUKANXX:7:1113:13180:79623	multidrug	BAD59497.1|FEATURES|rpoB2|multidrug|rpoB2	0.999999076439	68.8	32	48.9	3.2e-07	1
VANY	167	198	HWI-700370F:168:C7JUKANXX:7:1216:9118:62984	glycopeptide	gi:309385867:gb:ADO66792.1:|FEATURES|vanY|glycopeptide|vanY	1.0	75.0	32	62.4	2.8e-11	1
ARLS	391	423	HWI-700370F:168:C7JUKANXX:7:2109:16311:84411	multidrug	YP_499945.1|FEATURES|arlS|multidrug|arlS	0.999998143678	69.7	33	52.8	2.2e-08	1
VANR	75	107	HWI-700370F:168:C7JUKANXX:7:2110:15422:67498	glycopeptide	gi:530818241:gb:EQC77429.1:|FEATURES|vanR|glycopeptide|vanR	1.0	69.7	33	53.9	9.9e-09	1
TRANSCRIPTIONAL_REGULATORY_PROTEIN_CPXR_CPXR	71	101	HWI-700370F:168:C7JUKANXX:7:1306:7328:39577	unclassified	CP001485.1.gene721.p01|FEATURES|transcriptional_regulatory_protein_CpxR_cpxR|unclassified|transcriptional_regulatory_protein_CpxR_cpxR	0.999999973541	74.2	31	46.6	1.6e-06	1
BCRA	243	275	HWI-700370F:168:C7JUKANXX:7:1301:14276:36601	bacitracin	gi:445996726:ref:WP_000074581.1:|FEATURES|bcrA|bacitracin|bcrA	1.0	100.0	33	74.3	7.1e-15	1
STAPHYLOCOCCUS_MUPA_CONFERRING_RESISTANCE_TO_MUPIROCIN	526	557	HWI-700370F:168:C7JUKANXX:7:2103:4028:34266	mupirocin	CAA53189|FEATURES|Staphylococcus_mupA_conferring_resistance_to_mupirocin|mupirocin|Staphylococcus_mupA_conferring_resistance_to_mupirocin	0.999999769087	71.9	32	58.5	4.0e-10	1
VANR	10	42	HWI-700370F:168:C7JUKANXX:7:1211:18270:6827	glycopeptide	gi:947806628:ref:WP_056468082.1:|FEATURES|vanR|glycopeptide|vanR	1.0	66.7	33	55.1	4.4e-09	1
VANR	79	111	HWI-700370F:168:C7JUKANXX:7:2212:8141:42527	glycopeptide	KF478993.1.gene8.p01|FEATURES|vanR|glycopeptide|vanR	0.999998981903	66.7	33	52.4	2.9e-08	1
MACB	121	153	HWI-700370F:168:C7JUKANXX:7:2211:17862:78195	MLS	gi:495736522:ref:WP_008461101.1:|FEATURES|macB|MLS|macB	0.999999999997	60.6	33	45.8	2.7e-06	1
RPOB2	426	458	HWI-700370F:168:C7JUKANXX:7:1313:6375:58346	multidrug	BAD59497.1|FEATURES|rpoB2|multidrug|rpoB2	0.999999220356	84.8	33	59.7	1.8e-10	1
BCRA	29	60	HWI-700370F:168:C7JUKANXX:7:1314:7786:35312	bacitracin	ZP_04081918|FEATURES|bcrA|bacitracin|bcrA	1.0	81.2	32	57.4	9.0e-10	1
OLEB	214	246	HWI-700370F:168:C7JUKANXX:7:1203:16180:11199	MLS	AAA50325|FEATURES|oleB|MLS|oleB	0.999999983204	60.6	33	45.4	3.5e-06	1
BACA	149	181	HWI-700370F:168:C7JUKANXX:7:1211:17401:18630	bacitracin	ZP_04210257|FEATURES|bacA|bacitracin|bacA	1.0	100.0	33	69.3	2.3e-13	1
DFRK	121	153	HWI-700370F:168:C7JUKANXX:7:1313:4277:14793	diaminopyrimidine	CBL80435.1|FEATURES|dfrK|diaminopyrimidine|dfrK	0.999996856135	66.7	33	57.0	1.2e-09	1
BLT	208	239	HWI-700370F:168:C7JUKANXX:7:1104:15686:42639	multidrug	AAC36944.1|FEATURES|blt|multidrug|blt	0.999998846685	84.4	32	58.9	3.1e-10	1
MSRA	455	487	HWI-700370F:168:C7JUKANXX:7:1113:13335:59487	MLS	ABA02367|FEATURES|msrA|MLS|msrA	1.0	100.0	33	73.9	9.2e-15	1
CARA	192	223	HWI-700370F:168:C7JUKANXX:7:1210:16821:45222	MLS	M80346.gene.p01|FEATURES|carA|MLS|carA	0.999990321015	62.5	32	47.0	1.2e-06	1
BACILLUS_SUBTILIS_MPRF	639	670	HWI-700370F:168:C7JUKANXX:7:2207:4737:16378	peptide	CAX52582.1|FEATURES|Bacillus_subtilis_mprF|peptide|Bacillus_subtilis_mprF	0.999999913462	75.0	32	53.9	9.9e-09	1
LSA	298	330	HWI-700370F:168:C7JUKANXX:7:2115:4633:83910	MLS	gi:445983947:ref:WP_000061802.1:|FEATURES|lsa|MLS|lsa	1.0	100.0	33	67.0	1.1e-12	1
RPOB2	418	450	HWI-700370F:168:C7JUKANXX:7:1113:12876:43270	multidrug	BAD59497.1|FEATURES|rpoB2|multidrug|rpoB2	0.999999384124	87.9	33	61.2	6.2e-11	1
MAJOR_FACILITATOR_SUPERFAMILY_TRANSPORTER	446	478	HWI-700370F:168:C7JUKANXX:7:2116:4206:31493	multidrug	NC_002952.2859362.p01|FEATURES|major_facilitator_superfamily_transporter|multidrug|major_facilitator_superfamily_transporter	0.99999974274	60.6	33	48.1	5.4e-07	1
MULTIDRUG_ABC_TRANSPORTER	477	509	HWI-700370F:168:C7JUKANXX:7:2105:17527:25985	multidrug	gi:817122037:ref:WP_046494699.1:|FEATURES|multidrug_ABC_transporter|multidrug|multidrug_ABC_transporter	0.999998017082	60.6	33	45.4	3.5e-06	1
OTRA	478	509	HWI-700370F:168:C7JUKANXX:7:1207:4311:69916	tetracycline	CAA37477|FEATURES|otrA|tetracycline|otrA	0.999999975767	71.9	32	50.1	1.4e-07	1
VANL	100	131	HWI-700370F:168:C7JUKANXX:7:1212:14974:78945	glycopeptide	ABX54687.1|FEATURES|vanL|glycopeptide|vanL	1.0	68.8	32	49.7	1.9e-07	1
TETM	54	85	HWI-700370F:168:C7JUKANXX:7:1303:10618:47627	tetracycline	X04388.gene.p01|FEATURES|tetM|tetracycline|tetM	1.0	65.6	32	47.8	7.1e-07	1
RPHB	812	844	HWI-700370F:168:C7JUKANXX:7:2202:11919:95969	rifamycin	APB03222.1|FEATURES|rphB|rifamycin|rphB	0.999999989407	97.0	33	68.9	3.0e-13	1
YKKD	54	84	HWI-700370F:168:C7JUKANXX:7:1212:16881:69028	multidrug	gi:320021335:gb:ADV96321.1:|FEATURES|ykkD|multidrug|ykkD	0.999999999813	71.0	31	54.3	7.6e-09	1
MAJOR_FACILITATOR_SUPERFAMILY_TRANSPORTER	91	123	HWI-700370F:168:C7JUKANXX:7:2105:20919:12703	multidrug	YP_001419960|FEATURES|major_facilitator_superfamily_transporter|multidrug|major_facilitator_superfamily_transporter	0.999999942427	78.8	33	55.8	2.6e-09	1
BCRA	27	59	HWI-700370F:168:C7JUKANXX:7:2307:1849:76424	bacitracin	ABB80128|FEATURES|bcrA|bacitracin|bcrA	1.0	66.7	33	53.5	1.3e-08	1
CATQ	62	94	HWI-700370F:168:C7JUKANXX:7:2103:20678:91662	phenicol	M55620.gene.p01|FEATURES|catQ|phenicol|catQ	1.0	69.7	33	60.1	1.4e-10	1
LMRB	140	171	HWI-700370F:168:C7JUKANXX:7:2105:10338:97150	MLS	gi:1007411670:gb:AMQ72759.1:|FEATURES|lmrB|MLS|lmrB	1.0	62.5	32	50.4	1.1e-07	1
EMRB-QACA_FAMILY_MAJOR_FACILITATOR_TRANSPORTER	386	418	HWI-700370F:168:C7JUKANXX:7:2110:15458:100070	multidrug	AE016830.1.gene424.p01|FEATURES|EmrB-QacA_family_major_facilitator_transporter|multidrug|EmrB-QacA_family_major_facilitator_transporter	0.99999994963	63.6	33	50.4	1.1e-07	1
CATB	138	170	HWI-700370F:168:C7JUKANXX:7:1215:18414:47800	phenicol	AJ223604.1.gene5.p01|FEATURES|catB|phenicol|catB	0.999999992804	81.8	33	55.5	3.4e-09	1
RPOB2	870	901	HWI-700370F:168:C7JUKANXX:7:1303:15296:43703	multidrug	BAD59497.1|FEATURES|rpoB2|multidrug|rpoB2	0.999999130833	81.2	32	63.5	1.2e-11	1
VANS	321	352	HWI-700370F:168:C7JUKANXX:7:1311:13869:38422	glycopeptide	AAZ98836|FEATURES|vanS|glycopeptide|vanS	0.999999139289	62.5	32	46.6	1.6e-06	1
RPOB2	866	898	HWI-700370F:168:C7JUKANXX:7:2114:10328:69699	multidrug	BAD59497.1|FEATURES|rpoB2|multidrug|rpoB2	0.99999939788	78.8	33	62.0	3.6e-11	1
CLASS_A	175	207	HWI-700370F:168:C7JUKANXX:7:2106:12839:44139	beta-lactam	ZP_04192734|FEATURES|class_A|beta-lactam|class_A	1.0	100.0	33	75.1	4.1e-15	1
LMRB	40	71	HWI-700370F:168:C7JUKANXX:7:2202:14873:24465	MLS	gi:498485855:ref:WP_010787543.1:|FEATURES|lmrB|MLS|lmrB	0.999999932794	62.5	32	50.8	8.4e-08	1
LMRB	92	123	HWI-700370F:168:C7JUKANXX:7:2101:21198:85777	MLS	gi:498485855:ref:WP_010787543.1:|FEATURES|lmrB|MLS|lmrB	0.999999838487	65.6	32	45.1	4.6e-06	1
MAJOR_FACILITATOR_SUPERFAMILY_TRANSPORTER	117	149	HWI-700370F:168:C7JUKANXX:7:1205:12078:13381	multidrug	YP_001419960|FEATURES|major_facilitator_superfamily_transporter|multidrug|major_facilitator_superfamily_transporter	0.999999963052	81.8	33	62.4	2.8e-11	1
RPOB2	866	898	HWI-700370F:168:C7JUKANXX:7:2107:6623:99797	multidrug	BAD59497.1|FEATURES|rpoB2|multidrug|rpoB2	0.999999283753	78.8	33	62.0	3.6e-11	1
LMRC	520	552	HWI-700370F:168:C7JUKANXX:7:1309:14029:91962	MLS	ABF66011.1|FEATURES|lmrC|MLS|lmrC	0.999999937268	63.6	33	48.1	5.4e-07	1
MACB	517	548	HWI-700370F:168:C7JUKANXX:7:1213:7003:67935	MLS	AAV85982.1|FEATURES|macB|MLS|macB	0.999999978011	75.0	32	47.8	7.1e-07	1
BCRA	24	56	HWI-700370F:168:C7JUKANXX:7:2113:7948:72892	bacitracin	gi:510143239:gb:AGN36970.1:|FEATURES|bcrA|bacitracin|bcrA	1.0	75.8	33	53.5	1.3e-08	1
ROSA	330	362	HWI-700370F:168:C7JUKANXX:7:2103:2761:94169	fosmidomycin	ZP_04612558|FEATURES|rosA|fosmidomycin|rosA	1.0	75.8	33	55.5	3.4e-09	1
FMTC	406	438	HWI-700370F:168:C7JUKANXX:7:2208:16607:17346	beta-lactam	gi:1031796384:ref:WP_064136479.1:|FEATURES|fmtC|beta-lactam|fmtC	1.0	84.8	33	57.4	9.0e-10	1
BCRA	158	190	HWI-700370F:168:C7JUKANXX:7:2203:12597:32852	bacitracin	gi:510143239:gb:AGN36970.1:|FEATURES|bcrA|bacitracin|bcrA	1.0	72.7	33	55.1	4.4e-09	1
RPHB	801	833	HWI-700370F:168:C7JUKANXX:7:1310:2379:92019	rifamycin	APB03222.1|FEATURES|rphB|rifamycin|rphB	0.999999956962	87.9	33	64.3	7.3e-12	1
STAPHYLOCOCCUS_MUPA_CONFERRING_RESISTANCE_TO_MUPIROCIN	585	617	HWI-700370F:168:C7JUKANXX:7:1205:7184:73615	mupirocin	CAA53189|FEATURES|Staphylococcus_mupA_conferring_resistance_to_mupirocin|mupirocin|Staphylococcus_mupA_conferring_resistance_to_mupirocin	0.999999457976	66.7	33	53.5	1.3e-08	1
VANRI	94	126	HWI-700370F:168:C7JUKANXX:7:1112:10713:27440	glycopeptide	WP_011461303.1|FEATURES|vanRI|glycopeptide|vanRI	0.999995333849	63.6	33	44.3	7.8e-06	1
MAJOR_FACILITATOR_SUPERFAMILY_TRANSPORTER	243	274	HWI-700370F:168:C7JUKANXX:7:1106:4841:67181	multidrug	YP_001419960|FEATURES|major_facilitator_superfamily_transporter|multidrug|major_facilitator_superfamily_transporter	0.999997139346	65.6	32	44.7	6.0e-06	1
TRANSCRIPTIONAL_REGULATORY_PROTEIN_CPXR_CPXR	87	119	HWI-700370F:168:C7JUKANXX:7:1105:12792:45149	unclassified	CP004022.1.gene3215.p01|FEATURES|transcriptional_regulatory_protein_CpxR_cpxR|unclassified|transcriptional_regulatory_protein_CpxR_cpxR	0.99999999999	63.6	33	48.5	4.2e-07	1
TETT	71	102	HWI-700370F:168:C7JUKANXX:7:2106:13888:16767	tetracycline	AAV80410|FEATURES|tetT|tetracycline|tetT	1.0	68.8	32	51.2	6.4e-08	1
MAJOR_FACILITATOR_SUPERFAMILY_TRANSPORTER	189	220	HWI-700370F:168:C7JUKANXX:7:1106:8197:30753	multidrug	YP_001486998|FEATURES|major_facilitator_superfamily_transporter|multidrug|major_facilitator_superfamily_transporter	0.999999932013	87.5	32	57.0	1.2e-09	1
MAJOR_FACILITATOR_SUPERFAMILY_TRANSPORTER	267	299	HWI-700370F:168:C7JUKANXX:7:1212:17488:88281	multidrug	NC_002952.2859362.p01|FEATURES|major_facilitator_superfamily_transporter|multidrug|major_facilitator_superfamily_transporter	0.999999835603	66.7	33	57.8	6.9e-10	1
BCRB	61	93	HWI-700370F:168:C7JUKANXX:7:2102:8180:96852	peptide	AAA99505.1|FEATURES|bcrB|peptide|bcrB	0.999999699246	63.6	33	50.8	8.4e-08	1
MEL	149	181	HWI-700370F:168:C7JUKANXX:7:1102:17937:89432	MLS	WP_000420313.1|FEATURES|mel|MLS|mel	0.999999982084	63.6	33	48.5	4.2e-07	1
MAJOR_FACILITATOR_SUPERFAMILY_TRANSPORTER	87	117	HWI-700370F:168:C7JUKANXX:7:1311:8961:53703	multidrug	ZP_03053667|FEATURES|major_facilitator_superfamily_transporter|multidrug|major_facilitator_superfamily_transporter	0.999999895264	67.7	31	46.6	1.6e-06	1
BCRA	29	60	HWI-700370F:168:C7JUKANXX:7:2211:11391:98623	bacitracin	gi:446026113:ref:WP_000103968.1:|FEATURES|bcrA|bacitracin|bcrA	1.0	65.6	32	51.6	4.9e-08	1
STAPHYLOCOCCUS_MUPA_CONFERRING_RESISTANCE_TO_MUPIROCIN	172	204	HWI-700370F:168:C7JUKANXX:7:1215:1924:2351	mupirocin	CAA53189|FEATURES|Staphylococcus_mupA_conferring_resistance_to_mupirocin|mupirocin|Staphylococcus_mupA_conferring_resistance_to_mupirocin	0.999999614945	78.8	33	55.5	3.4e-09	1
ARLS	386	416	HWI-700370F:168:C7JUKANXX:7:2109:12601:18195	multidrug	YP_499945.1|FEATURES|arlS|multidrug|arlS	0.99999789513	74.2	31	50.1	1.4e-07	1
PBP-1A	435	466	HWI-700370F:168:C7JUKANXX:7:2201:13609:28349	beta-lactam	YP_001292390|FEATURES|PBP-1A|beta-lactam|PBP-1A	1.0	62.5	32	45.1	4.6e-06	1
BCRA	153	185	HWI-700370F:168:C7JUKANXX:7:1216:2069:15486	bacitracin	gi:542061059:gb:ERI11611.1:|FEATURES|bcrA|bacitracin|bcrA	1.0	66.7	33	49.7	1.9e-07	1
BCRA	146	176	HWI-700370F:168:C7JUKANXX:7:2116:2951:61310	bacitracin	gi:542061059:gb:ERI11611.1:|FEATURES|bcrA|bacitracin|bcrA	1.0	67.7	31	50.8	8.4e-08	1
BCRB	178	208	HWI-700370F:168:C7JUKANXX:7:2207:7815:64805	peptide	AAA99505.1|FEATURES|bcrB|peptide|bcrB	0.999999689642	64.5	31	50.4	1.1e-07	1
CLASS_A	111	143	HWI-700370F:168:C7JUKANXX:7:2114:18438:3082	beta-lactam	gi:507026518:ref:WP_016098536.1:|FEATURES|class_A|beta-lactam|class_A	1.0	100.0	33	69.7	1.7e-13	1
CLASS_A	63	94	HWI-700370F:168:C7JUKANXX:7:2215:17714:25592	beta-lactam	gi:651590745:ref:WP_026585721.1:|FEATURES|class_A|beta-lactam|class_A	1.0	75.0	32	52.8	2.2e-08	1
VANR	69	101	HWI-700370F:168:C7JUKANXX:7:2116:13193:99805	glycopeptide	gi:447203855:ref:WP_001281111.1:|FEATURES|vanR|glycopeptide|vanR	0.999929260696	66.7	33	50.1	1.4e-07	1
VANS	307	339	HWI-700370F:168:C7JUKANXX:7:2101:8076:24295	glycopeptide	FJ349556.1.gene3.p01|FEATURES|vanS|glycopeptide|vanS	0.999999999995	78.8	33	55.1	4.4e-09	1
TETM	49	79	HWI-700370F:168:C7JUKANXX:7:2309:4217:37410	tetracycline	X04388.gene.p01|FEATURES|tetM|tetracycline|tetM	1.0	64.5	31	47.4	9.3e-07	1
TETB(60)	97	129	HWI-700370F:168:C7JUKANXX:7:1209:6572:80729	tetracycline	ANZ79241.1|FEATURES|tetB(60)|tetracycline|tetB(60)	0.999999942657	69.7	33	59.7	1.8e-10	1
BCRA	20	52	HWI-700370F:168:C7JUKANXX:7:2209:2287:92564	bacitracin	ZP_04081918|FEATURES|bcrA|bacitracin|bcrA	1.0	66.7	33	48.9	3.2e-07	1
TETB(46)	469	500	HWI-700370F:168:C7JUKANXX:7:1216:20906:20651	tetracycline	AET10445.1|FEATURES|tetB(46)|tetracycline|tetB(46)	0.999999999944	68.8	32	50.8	8.4e-08	1
BCRA	20	52	HWI-700370F:168:C7JUKANXX:7:1114:17310:43794	bacitracin	gi:447195835:ref:WP_001273091.1:|FEATURES|bcrA|bacitracin|bcrA	1.0	72.7	33	53.9	9.9e-09	1
BLT	320	352	HWI-700370F:168:C7JUKANXX:7:1101:13565:27646	multidrug	AAC36944.1|FEATURES|blt|multidrug|blt	0.999999980379	81.8	33	56.2	2.0e-09	1
ERMA	1	32	HWI-700370F:168:C7JUKANXX:7:2202:11484:17683	MLS	P0A0H1|FEATURES|ermA|MLS|ermA	1.0	100.0	32	69.7	1.7e-13	1
RPOB2	431	462	HWI-700370F:168:C7JUKANXX:7:1107:10587:63349	multidrug	BAD59497.1|FEATURES|rpoB2|multidrug|rpoB2	0.999999341593	87.5	32	58.9	3.1e-10	1
RPOB2	847	878	HWI-700370F:168:C7JUKANXX:7:1213:19059:64633	multidrug	BAD59497.1|FEATURES|rpoB2|multidrug|rpoB2	0.999999341593	75.0	32	58.9	3.1e-10	1
BLT	334	365	HWI-700370F:168:C7JUKANXX:7:1106:14987:48446	multidrug	AAC36944.1|FEATURES|blt|multidrug|blt	0.999999999984	87.5	32	61.6	4.7e-11	1
RPOB2	1044	1076	HWI-700370F:168:C7JUKANXX:7:1101:19454:60146	multidrug	BAD59497.1|FEATURES|rpoB2|multidrug|rpoB2	0.999999445344	84.8	33	65.1	4.3e-12	1
VANS	388	420	HWI-700370F:168:C7JUKANXX:7:1104:18767:68764	glycopeptide	CAB61230|FEATURES|vanS|glycopeptide|vanS	1.0	69.7	33	52.8	2.2e-08	1
RPOB2	889	920	HWI-700370F:168:C7JUKANXX:7:2207:9991:30977	multidrug	BAD59497.1|FEATURES|rpoB2|multidrug|rpoB2	0.999999210268	78.1	32	58.5	4.0e-10	1
CLASS_A	237	269	HWI-700370F:168:C7JUKANXX:7:1206:11518:57736	beta-lactam	gi:874442495:ref:WP_048656321.1:|FEATURES|class_A|beta-lactam|class_A	1.0	100.0	33	72.4	2.7e-14	1
EMRB-QACA_FAMILY_MAJOR_FACILITATOR_TRANSPORTER	394	426	HWI-700370F:168:C7JUKANXX:7:2112:13491:20453	multidrug	AE016830.1.gene424.p01|FEATURES|EmrB-QacA_family_major_facilitator_transporter|multidrug|EmrB-QacA_family_major_facilitator_transporter	0.999999939807	72.7	33	53.1	1.7e-08	1
LMRB	131	163	HWI-700370F:168:C7JUKANXX:7:2202:19771:73427	MLS	gi:1007411670:gb:AMQ72759.1:|FEATURES|lmrB|MLS|lmrB	1.0	97.0	33	70.9	7.8e-14	1
LSA	259	291	HWI-700370F:168:C7JUKANXX:7:2112:7067:36259	MLS	gi:445983947:ref:WP_000061802.1:|FEATURES|lsa|MLS|lsa	1.0	100.0	33	65.9	2.5e-12	1
TAEA	239	270	HWI-700370F:168:C7JUKANXX:7:2111:1697:26961	pleuromutilin	APB03219.1|FEATURES|TaeA|pleuromutilin|TaeA	0.999490610255	71.9	32	45.4	3.5e-06	1
YOJI	354	385	HWI-700370F:168:C7JUKANXX:7:1110:14231:9957	peptide	NP_416715.1|FEATURES|YojI|peptide|YojI	0.999999868997	62.5	32	44.3	7.8e-06	1
RPOB2	873	905	HWI-700370F:168:C7JUKANXX:7:2209:16081:33441	multidrug	BAD59497.1|FEATURES|rpoB2|multidrug|rpoB2	0.999999433891	81.8	33	64.3	7.3e-12	1
RPOB2	584	616	HWI-700370F:168:C7JUKANXX:7:2105:4512:50888	multidrug	BAD59497.1|FEATURES|rpoB2|multidrug|rpoB2	0.999999333501	81.8	33	58.5	4.0e-10	1
MULTIDRUG_ABC_TRANSPORTER	556	588	HWI-700370F:168:C7JUKANXX:7:1109:20851:24004	multidrug	gi:754608317:ref:WP_041998010.1:|FEATURES|multidrug_ABC_transporter|multidrug|multidrug_ABC_transporter	1.0	60.6	33	47.4	9.3e-07	1
RPHB	177	209	HWI-700370F:168:C7JUKANXX:7:2206:6733:97178	rifamycin	APB03222.1|FEATURES|rphB|rifamycin|rphB	0.999999818291	81.8	33	58.9	3.1e-10	1
MULTIDRUG_ABC_TRANSPORTER	2	34	HWI-700370F:168:C7JUKANXX:7:2116:19347:14197	multidrug	gi:658597161:ref:WP_029754048.1:|FEATURES|multidrug_ABC_transporter|multidrug|multidrug_ABC_transporter	1.0	69.7	33	55.8	2.6e-09	1
VANR	71	102	HWI-700370F:168:C7JUKANXX:7:2216:1815:18012	glycopeptide	gi:1045412091:ref:WP_065484665.1:|FEATURES|vanR|glycopeptide|vanR	1.0	78.1	32	51.6	4.9e-08	1
TAEA	349	381	HWI-700370F:168:C7JUKANXX:7:2207:12346:87402	pleuromutilin	APB03219.1|FEATURES|TaeA|pleuromutilin|TaeA	0.999572429424	60.6	33	47.0	1.2e-06	1
BLT	182	214	HWI-700370F:168:C7JUKANXX:7:1115:12698:8730	multidrug	AAC36944.1|FEATURES|blt|multidrug|blt	0.999997802791	63.6	33	44.3	7.8e-06	1
MSRC	345	375	HWI-700370F:168:C7JUKANXX:7:1115:13161:33479	MLS	gi:488247627:ref:WP_002318835.1:|FEATURES|msrC|MLS|msrC	0.999999544299	67.7	31	50.1	1.4e-07	1
VANY	186	217	HWI-700370F:168:C7JUKANXX:7:1103:3050:19148	glycopeptide	AAY52007|FEATURES|vanY|glycopeptide|vanY	1.0	78.1	32	67.0	1.1e-12	1
VATG	168	200	HWI-700370F:168:C7JUKANXX:7:1304:8494:49000	MLS	GQ205627.2.gene3.p01|FEATURES|vatG|MLS|vatG	0.999999670393	60.6	33	44.7	6.0e-06	1
BACA	27	59	HWI-700370F:168:C7JUKANXX:7:2106:3583:81903	bacitracin	ZP_04271500|FEATURES|bacA|bacitracin|bacA	1.0	100.0	33	65.9	2.5e-12	1
BACILLUS_SUBTILIS_MPRF	790	821	HWI-700370F:168:C7JUKANXX:7:1215:9962:13464	peptide	CAX52582.1|FEATURES|Bacillus_subtilis_mprF|peptide|Bacillus_subtilis_mprF	0.999999813599	87.5	32	60.8	8.1e-11	1
MAJOR_FACILITATOR_SUPERFAMILY_TRANSPORTER	458	489	HWI-700370F:168:C7JUKANXX:7:2109:19332:39992	multidrug	NC_002952.2859362.p01|FEATURES|major_facilitator_superfamily_transporter|multidrug|major_facilitator_superfamily_transporter	0.999999766946	65.6	32	50.4	1.1e-07	1
BACA	130	162	HWI-700370F:168:C7JUKANXX:7:1101:20083:8512	bacitracin	ZP_04271500|FEATURES|bacA|bacitracin|bacA	1.0	100.0	33	69.7	1.7e-13	1
VANS	309	339	HWI-700370F:168:C7JUKANXX:7:2216:4279:63530	glycopeptide	JF802084.2.gene5.p01|FEATURES|vanS|glycopeptide|vanS	1.0	80.6	31	52.4	2.9e-08	1
MACB	443	473	HWI-700370F:168:C7JUKANXX:7:1105:18871:66011	MLS	gi:1046630742:ref:WP_065696754.1:|FEATURES|macB|MLS|macB	1.0	67.7	31	47.4	9.3e-07	1
BCRA	154	186	HWI-700370F:168:C7JUKANXX:7:1207:8575:12301	bacitracin	gi:446110087:ref:WP_000187942.1:|FEATURES|bcrA|bacitracin|bcrA	1.0	100.0	33	69.3	2.3e-13	1
MACB	24	54	HWI-700370F:168:C7JUKANXX:7:1314:8668:95145	MLS	gi:639218559:ref:WP_024556062.1:|FEATURES|macB|MLS|macB	1.0	61.3	31	44.7	6.0e-06	1
LMRB	284	316	HWI-700370F:168:C7JUKANXX:7:2116:20096:36037	MLS	gi:1036324608:gb:OAZ67878.1:|FEATURES|lmrB|MLS|lmrB	0.99999986515	60.6	33	46.2	2.1e-06	1
TETB(60)	504	536	HWI-700370F:168:C7JUKANXX:7:2201:15846:12305	tetracycline	ANZ79241.1|FEATURES|tetB(60)|tetracycline|tetB(60)	0.999999332774	63.6	33	46.2	2.1e-06	1
MACB	528	560	HWI-700370F:168:C7JUKANXX:7:2111:16331:12297	MLS	gi:485890120:ref:WP_001482667.1:|FEATURES|macB|MLS|macB	1.0	93.9	33	61.2	6.2e-11	1
BACILLUS_SUBTILIS_MPRF	725	757	HWI-700370F:168:C7JUKANXX:7:2215:18243:35166	peptide	CAX52582.1|FEATURES|Bacillus_subtilis_mprF|peptide|Bacillus_subtilis_mprF	0.999999871074	66.7	33	50.4	1.1e-07	1
RPOB2	702	733	HWI-700370F:168:C7JUKANXX:7:1102:13246:13468	multidrug	BAD59497.1|FEATURES|rpoB2|multidrug|rpoB2	0.99999914394	65.6	32	50.8	8.4e-08	1
RPOB2	1090	1122	HWI-700370F:168:C7JUKANXX:7:2216:11022:45566	multidrug	BAD59497.1|FEATURES|rpoB2|multidrug|rpoB2	0.999999230268	69.7	33	53.9	9.9e-09	1
VANY	177	209	HWI-700370F:168:C7JUKANXX:7:2104:9495:2886	glycopeptide	gi:1025843957:ref:WP_063576302.1:|FEATURES|vanY|glycopeptide|vanY	1.0	81.8	33	69.7	1.7e-13	1
PBP-1A	161	193	HWI-700370F:168:C7JUKANXX:7:1108:12435:62175	beta-lactam	YP_001292390|FEATURES|PBP-1A|beta-lactam|PBP-1A	1.0	69.7	33	50.8	8.4e-08	1
BCRA	23	53	HWI-700370F:168:C7JUKANXX:7:2301:19457:7845	bacitracin	gi:445996697:ref:WP_000074552.1:|FEATURES|bcrA|bacitracin|bcrA	0.999999999759	61.3	31	46.2	2.1e-06	1
VANRI	95	126	HWI-700370F:168:C7JUKANXX:7:2215:13225:79711	glycopeptide	WP_011461303.1|FEATURES|vanRI|glycopeptide|vanRI	1.0	78.1	32	57.4	9.0e-10	1
BMR	322	354	HWI-700370F:168:C7JUKANXX:7:2116:1294:12028	multidrug	AAA22277.1|FEATURES|bmr|multidrug|bmr	0.999997569034	81.8	33	56.2	2.0e-09	1
TETM	52	84	HWI-700370F:168:C7JUKANXX:7:2212:14038:47633	tetracycline	X04388.gene.p01|FEATURES|tetM|tetracycline|tetM	1.0	66.7	33	50.4	1.1e-07	1
OLEC	142	172	HWI-700370F:168:C7JUKANXX:7:2109:17674:18047	MLS	AAA26793|FEATURES|oleC|MLS|oleC	0.99999998056	71.0	31	50.8	8.4e-08	1
PATB	169	201	HWI-700370F:168:C7JUKANXX:7:1110:9846:96565	fluoroquinolone	NP_358969.1|FEATURES|patB|fluoroquinolone|patB	0.999995407047	60.6	33	48.1	5.4e-07	1
RPOB2	1035	1067	HWI-700370F:168:C7JUKANXX:7:1209:20940:57003	multidrug	BAD59497.1|FEATURES|rpoB2|multidrug|rpoB2	0.999999470691	84.8	33	67.0	1.1e-12	1
CLASS_A	114	146	HWI-700370F:168:C7JUKANXX:7:2213:8963:16256	beta-lactam	gi:507026518:ref:WP_016098536.1:|FEATURES|class_A|beta-lactam|class_A	1.0	100.0	33	68.6	3.9e-13	1
MACB	28	59	HWI-700370F:168:C7JUKANXX:7:2215:3508:78043	MLS	gi:922960663:ref:WP_053388845.1:|FEATURES|macB|MLS|macB	1.0	62.5	32	44.3	7.8e-06	1
LSA	149	181	HWI-700370F:168:C7JUKANXX:7:1203:15256:57470	MLS	gi:445983925:ref:WP_000061780.1:|FEATURES|lsa|MLS|lsa	1.0	100.0	33	70.9	7.8e-14	1
EMRB-QACA_FAMILY_MAJOR_FACILITATOR_TRANSPORTER	386	418	HWI-700370F:168:C7JUKANXX:7:1201:1564:52386	multidrug	AE016830.1.gene424.p01|FEATURES|EmrB-QacA_family_major_facilitator_transporter|multidrug|EmrB-QacA_family_major_facilitator_transporter	0.999998690877	66.7	33	50.1	1.4e-07	1
TETA	444	474	HWI-700370F:168:C7JUKANXX:7:1310:2772:20126	tetracycline	gi:736993687:ref:WP_034989673.1:|FEATURES|tetA|tetracycline|tetA	0.999999971512	61.3	31	46.2	2.1e-06	1
STAPHYLOCOCCUS_MUPA_CONFERRING_RESISTANCE_TO_MUPIROCIN	290	321	HWI-700370F:168:C7JUKANXX:7:1316:4988:38970	mupirocin	CAA53189|FEATURES|Staphylococcus_mupA_conferring_resistance_to_mupirocin|mupirocin|Staphylococcus_mupA_conferring_resistance_to_mupirocin	0.99999887169	62.5	32	49.3	2.4e-07	1
VANR	63	95	HWI-700370F:168:C7JUKANXX:7:2111:20315:82038	glycopeptide	DQ212986.1.gene4.p01|FEATURES|vanR|glycopeptide|vanR	0.999997049282	60.6	33	45.8	2.7e-06	1
POXTA	158	190	HWI-700370F:168:C7JUKANXX:7:1305:17572:92104	multidrug	AVI44920.1|FEATURES|poxtA|multidrug|poxtA	0.99999920048	60.6	33	47.0	1.2e-06	1
EMRB-QACA_FAMILY_MAJOR_FACILITATOR_TRANSPORTER	177	209	HWI-700370F:168:C7JUKANXX:7:2207:19799:97355	multidrug	AE016830.1.gene424.p01|FEATURES|EmrB-QacA_family_major_facilitator_transporter|multidrug|EmrB-QacA_family_major_facilitator_transporter	0.999999947386	69.7	33	55.8	2.6e-09	1
TAEA	260	291	HWI-700370F:168:C7JUKANXX:7:2211:11469:34088	pleuromutilin	APB03219.1|FEATURES|TaeA|pleuromutilin|TaeA	0.999861963117	84.4	32	58.2	5.2e-10	1
RPOB2	253	285	HWI-700370F:168:C7JUKANXX:7:2108:12746:58767	multidrug	BAD59497.1|FEATURES|rpoB2|multidrug|rpoB2	0.999998921097	60.6	33	45.4	3.5e-06	1
EMRB-QACA_FAMILY_MAJOR_FACILITATOR_TRANSPORTER	403	435	HWI-700370F:168:C7JUKANXX:7:1302:13709:39813	multidrug	AE016830.1.gene424.p01|FEATURES|EmrB-QacA_family_major_facilitator_transporter|multidrug|EmrB-QacA_family_major_facilitator_transporter	0.999998387406	60.6	33	45.1	4.6e-06	1
FOSB	78	110	HWI-700370F:168:C7JUKANXX:7:2215:1111:65076	fosfomycin	gi:446866519:ref:WP_000943775.1:|FEATURES|fosB|fosfomycin|fosB	1.0	100.0	33	72.4	2.7e-14	1
MULTIDRUG_ABC_TRANSPORTER	478	509	HWI-700370F:168:C7JUKANXX:7:2205:21142:64284	multidrug	gi:1031799645:ref:WP_064138838.1:|FEATURES|multidrug_ABC_transporter|multidrug|multidrug_ABC_transporter	1.0	75.0	32	51.2	6.4e-08	1
STAPHYLOCOCCUS_MUPA_CONFERRING_RESISTANCE_TO_MUPIROCIN	368	399	HWI-700370F:168:C7JUKANXX:7:2115:5020:59891	mupirocin	CAA53189|FEATURES|Staphylococcus_mupA_conferring_resistance_to_mupirocin|mupirocin|Staphylococcus_mupA_conferring_resistance_to_mupirocin	0.999999887956	71.9	32	62.8	2.1e-11	1
MDTG	337	368	HWI-700370F:168:C7JUKANXX:7:2207:12621:37165	multidrug	gi:489865065:ref:WP_003768662.1:|FEATURES|mdtG|multidrug|mdtG	0.999999740472	65.6	32	54.7	5.8e-09	1
CATB	149	181	HWI-700370F:168:C7JUKANXX:7:1310:10011:54852	phenicol	gi:499386493:ref:WP_011073960.1:|FEATURES|catB|phenicol|catB	0.999999993986	60.6	33	54.3	7.6e-09	1
STAPHYLOCOCCUS_MUPA_CONFERRING_RESISTANCE_TO_MUPIROCIN	441	472	HWI-700370F:168:C7JUKANXX:7:1214:9854:45023	mupirocin	CAA53189|FEATURES|Staphylococcus_mupA_conferring_resistance_to_mupirocin|mupirocin|Staphylococcus_mupA_conferring_resistance_to_mupirocin	0.999999457976	62.5	32	55.5	3.4e-09	1
RPOB2	758	790	HWI-700370F:168:C7JUKANXX:7:2112:12722:67337	multidrug	BAD59497.1|FEATURES|rpoB2|multidrug|rpoB2	0.999999191592	75.8	33	53.9	9.9e-09	1
VANY	150	182	HWI-700370F:168:C7JUKANXX:7:2212:12807:68703	glycopeptide	AF155139.2.gene4.p01|FEATURES|vanY|glycopeptide|vanY	1.0	84.8	33	63.5	1.2e-11	1
BCRA	23	54	HWI-700370F:168:C7JUKANXX:7:2213:15612:67546	bacitracin	P42332|FEATURES|bcrA|bacitracin|bcrA	1.0	62.5	32	47.4	9.3e-07	1
CLASS_A	234	266	HWI-700370F:168:C7JUKANXX:7:2209:3460:50088	beta-lactam	YP_089932|FEATURES|class_A|beta-lactam|class_A	1.0	93.9	33	70.5	1.0e-13	1
VANE	135	167	HWI-700370F:168:C7JUKANXX:7:2109:5025:34331	glycopeptide	FJ872411.1.gene42.p01|FEATURES|vanE|glycopeptide|vanE	0.99999947094	60.6	33	52.8	2.2e-08	1
VANR	5	36	HWI-700370F:168:C7JUKANXX:7:2211:11314:24332	glycopeptide	gi:947806628:ref:WP_056468082.1:|FEATURES|vanR|glycopeptide|vanR	1.0	78.1	32	57.0	1.2e-09	1
STAPHYLOCOCCUS_MUPA_CONFERRING_RESISTANCE_TO_MUPIROCIN	48	80	HWI-700370F:168:C7JUKANXX:7:1305:20157:51979	mupirocin	CAA53189|FEATURES|Staphylococcus_mupA_conferring_resistance_to_mupirocin|mupirocin|Staphylococcus_mupA_conferring_resistance_to_mupirocin	0.999999658234	75.8	33	56.2	2.0e-09	1
PATA	269	300	HWI-700370F:168:C7JUKANXX:7:2205:6339:74226	fluoroquinolone	NP_417544.5|FEATURES|patA|fluoroquinolone|patA	0.999996098784	78.1	32	54.7	5.8e-09	1
LSA	318	350	HWI-700370F:168:C7JUKANXX:7:1315:17674:31662	MLS	gi:445983947:ref:WP_000061802.1:|FEATURES|lsa|MLS|lsa	1.0	100.0	33	69.3	2.3e-13	1
BCRA	58	90	HWI-700370F:168:C7JUKANXX:7:1211:1493:99420	bacitracin	gi:445996726:ref:WP_000074581.1:|FEATURES|bcrA|bacitracin|bcrA	1.0	100.0	33	68.6	3.9e-13	1
MULTIDRUG_ABC_TRANSPORTER	368	398	HWI-700370F:168:C7JUKANXX:7:1107:2225:2527	multidrug	gi:686197643:ref:WP_031807899.1:|FEATURES|multidrug_ABC_transporter|multidrug|multidrug_ABC_transporter	1.0	67.7	31	47.0	1.2e-06	1
VANZ	45	77	HWI-700370F:168:C7JUKANXX:7:1214:11895:76505	glycopeptide	gi:515720450:ref:WP_017153050.1:|FEATURES|vanZ|glycopeptide|vanZ	0.999999999976	87.9	33	65.1	4.3e-12	1
BCRA	14	46	HWI-700370F:168:C7JUKANXX:7:1116:16895:38404	bacitracin	gi:447057509:ref:WP_001134765.1:|FEATURES|bcrA|bacitracin|bcrA	1.0	100.0	33	71.2	6.0e-14	1
VANRI	102	134	HWI-700370F:168:C7JUKANXX:7:2214:6238:6356	glycopeptide	WP_011461303.1|FEATURES|vanRI|glycopeptide|vanRI	0.999890974516	63.6	33	48.5	4.2e-07	1
TAEA	398	430	HWI-700370F:168:C7JUKANXX:7:1309:4463:37535	pleuromutilin	APB03219.1|FEATURES|TaeA|pleuromutilin|TaeA	0.999678478155	69.7	33	49.7	1.9e-07	1
MACB	31	63	HWI-700370F:168:C7JUKANXX:7:2115:7444:99397	MLS	gi:736472622:ref:WP_034494292.1:|FEATURES|macB|MLS|macB	1.0	63.6	33	47.0	1.2e-06	1
TRANSCRIPTIONAL_REGULATORY_PROTEIN_CPXR_CPXR	68	98	HWI-700370F:168:C7JUKANXX:7:1209:19278:38526	unclassified	CP001918.1.gene5135.p01|FEATURES|transcriptional_regulatory_protein_CpxR_cpxR|unclassified|transcriptional_regulatory_protein_CpxR_cpxR	0.999999999999	64.5	31	46.2	2.1e-06	1
ARLS	391	422	HWI-700370F:168:C7JUKANXX:7:1211:4434:59870	multidrug	YP_499945.1|FEATURES|arlS|multidrug|arlS	0.999998041554	71.9	32	51.6	4.9e-08	1
CLASS_A	214	246	HWI-700370F:168:C7JUKANXX:7:1309:11511:51278	beta-lactam	ZP_04073068|FEATURES|class_A|beta-lactam|class_A	1.0	100.0	33	71.2	6.0e-14	1
MULTIDRUG_ABC_TRANSPORTER	517	549	HWI-700370F:168:C7JUKANXX:7:1113:9866:90669	multidrug	gi:686364868:ref:WP_031893738.1:|FEATURES|multidrug_ABC_transporter|multidrug|multidrug_ABC_transporter	1.0	66.7	33	49.3	2.4e-07	1
TETA	443	474	HWI-700370F:168:C7JUKANXX:7:2206:19365:30387	tetracycline	AF024666.2.gene6.p01|FEATURES|tetA|tetracycline|tetA	0.961678938661	68.8	32	44.7	6.0e-06	1
MACB	143	175	HWI-700370F:168:C7JUKANXX:7:2105:6109:22646	MLS	AAV85982.1|FEATURES|macB|MLS|macB	1.0	72.7	33	50.1	1.4e-07	1
LSA	447	479	HWI-700370F:168:C7JUKANXX:7:1111:9940:92549	MLS	gi:765018624:ref:WP_044584737.1:|FEATURES|lsa|MLS|lsa	1.0	100.0	33	70.5	1.0e-13	1
VANS	279	312	HWI-700370F:168:C7JUKANXX:7:1216:19172:13429	glycopeptide	AF155139.2.gene3.p01|FEATURES|vanS|glycopeptide|vanS	0.999996016536	61.8	34	46.2	2.1e-06	1
LMRB	281	313	HWI-700370F:168:C7JUKANXX:7:1107:3908:75780	MLS	gi:1036324608:gb:OAZ67878.1:|FEATURES|lmrB|MLS|lmrB	1.0	66.7	33	47.4	9.3e-07	1
RPHB	262	294	HWI-700370F:168:C7JUKANXX:7:2106:9135:54799	rifamycin	APB03222.1|FEATURES|rphB|rifamycin|rphB	0.999969460875	81.8	33	57.4	9.0e-10	1
CLASS_A	243	275	HWI-700370F:168:C7JUKANXX:7:1301:14420:58241	beta-lactam	gi:727235583:ref:WP_033696284.1:|FEATURES|class_A|beta-lactam|class_A	1.0	97.0	33	73.6	1.2e-14	1
NORB	48	79	HWI-700370F:168:C7JUKANXX:7:2202:10561:86332	fluoroquinolone	gi:1000360171:ref:WP_061107359.1:|FEATURES|norB|fluoroquinolone|norB	1.0	75.0	32	52.8	2.2e-08	1
RPHB	481	512	HWI-700370F:168:C7JUKANXX:7:2204:17876:25116	rifamycin	APB03222.1|FEATURES|rphB|rifamycin|rphB	0.999999920274	78.1	32	57.4	9.0e-10	1
AAD(9)	92	124	HWI-700370F:168:C7JUKANXX:7:1301:6665:68033	aminoglycoside	AAX54909|FEATURES|aad(9)|aminoglycoside|aad(9)	0.99999996755	100.0	33	77.0	1.1e-15	1
TETA	54	86	HWI-700370F:168:C7JUKANXX:7:2102:8789:26285	tetracycline	gi:636674341:gb:AIA15198.1:|FEATURES|tetA|tetracycline|tetA	0.999999999942	60.6	33	45.4	3.5e-06	1
CLASS_A	172	204	HWI-700370F:168:C7JUKANXX:7:1104:17402:12406	beta-lactam	ZP_04192734|FEATURES|class_A|beta-lactam|class_A	1.0	100.0	33	74.7	5.4e-15	1
RPHB	15	46	HWI-700370F:168:C7JUKANXX:7:1207:18637:63704	rifamycin	APB03222.1|FEATURES|rphB|rifamycin|rphB	0.999981346396	81.2	32	57.0	1.2e-09	1
MACB	539	571	HWI-700370F:168:C7JUKANXX:7:1115:9425:84184	MLS	gi:655997348:ref:WP_029038923.1:|FEATURES|macB|MLS|macB	1.0	78.8	33	52.0	3.8e-08	1
MAJOR_FACILITATOR_SUPERFAMILY_TRANSPORTER	66	96	HWI-700370F:168:C7JUKANXX:7:2108:18124:44527	multidrug	YP_001419960|FEATURES|major_facilitator_superfamily_transporter|multidrug|major_facilitator_superfamily_transporter	0.999999905661	61.3	31	48.5	4.2e-07	1
MULTIDRUG_ABC_TRANSPORTER	467	499	HWI-700370F:168:C7JUKANXX:7:2205:7567:77420	multidrug	gi:844773046:ref:WP_047936044.1:|FEATURES|multidrug_ABC_transporter|multidrug|multidrug_ABC_transporter	1.0	72.7	33	54.7	5.8e-09	1
MECA	335	365	HWI-700370F:168:C7JUKANXX:7:2210:2512:55064	beta-lactam	gi:2791908:emb:CAA73538.1:|FEATURES|mecA|beta-lactam|mecA	0.999999966322	61.3	31	44.7	6.0e-06	1
BCRB	36	68	HWI-700370F:168:C7JUKANXX:7:1312:11344:74250	peptide	AAA99505.1|FEATURES|bcrB|peptide|bcrB	0.999999689642	72.7	33	50.4	1.1e-07	1
BACILLUS_SUBTILIS_MPRF	646	677	HWI-700370F:168:C7JUKANXX:7:1215:5705:44409	peptide	CAX52582.1|FEATURES|Bacillus_subtilis_mprF|peptide|Bacillus_subtilis_mprF	0.999999882773	68.8	32	51.2	6.4e-08	1
TETM	64	94	HWI-700370F:168:C7JUKANXX:7:2211:15198:45394	tetracycline	X04388.gene.p01|FEATURES|tetM|tetracycline|tetM	1.0	74.2	31	51.6	4.9e-08	1
BACA	147	179	HWI-700370F:168:C7JUKANXX:7:1213:1631:18263	bacitracin	ZP_04156234|FEATURES|bacA|bacitracin|bacA	1.0	100.0	33	71.2	6.0e-14	1
RPHB	263	295	HWI-700370F:168:C7JUKANXX:7:1315:17727:91564	rifamycin	APB03222.1|FEATURES|rphB|rifamycin|rphB	0.99997955504	81.8	33	56.2	2.0e-09	1
VANS	257	289	HWI-700370F:168:C7JUKANXX:7:1104:13069:47703	glycopeptide	FJ349556.1.gene3.p01|FEATURES|vanS|glycopeptide|vanS	0.999999999997	78.8	33	57.8	6.9e-10	1
BCRA	35	66	HWI-700370F:168:C7JUKANXX:7:2114:16087:44730	bacitracin	YP_001373621|FEATURES|bcrA|bacitracin|bcrA	1.0	68.8	32	50.1	1.4e-07	1
BLT	208	240	HWI-700370F:168:C7JUKANXX:7:1305:14455:70745	multidrug	AAC36944.1|FEATURES|blt|multidrug|blt	0.999997933172	84.8	33	60.5	1.1e-10	1
CLASS_A	124	156	HWI-700370F:168:C7JUKANXX:7:1311:7128:3965	beta-lactam	YP_089932|FEATURES|class_A|beta-lactam|class_A	1.0	90.9	33	62.0	3.6e-11	1
VANR	99	131	HWI-700370F:168:C7JUKANXX:7:2101:18735:71744	glycopeptide	gi:1045412091:ref:WP_065484665.1:|FEATURES|vanR|glycopeptide|vanR	1.0	72.7	33	54.7	5.8e-09	1
BACA	152	183	HWI-700370F:168:C7JUKANXX:7:1201:19331:27472	bacitracin	YP_523088|FEATURES|bacA|bacitracin|bacA	1.0	68.8	32	46.6	1.6e-06	1
BACA	133	165	HWI-700370F:168:C7JUKANXX:7:2203:7925:94148	bacitracin	ZP_04271500|FEATURES|bacA|bacitracin|bacA	1.0	100.0	33	70.1	1.3e-13	1
LSA	155	187	HWI-700370F:168:C7JUKANXX:7:1204:17132:71845	MLS	gi:445983943:ref:WP_000061798.1:|FEATURES|lsa|MLS|lsa	1.0	100.0	33	70.5	1.0e-13	1
VANR	68	99	HWI-700370F:168:C7JUKANXX:7:2207:19607:73356	glycopeptide	EU250284.1.gene5.p01|FEATURES|vanR|glycopeptide|vanR	0.999997717483	62.5	32	45.4	3.5e-06	1
CLASS_A	34	66	HWI-700370F:168:C7JUKANXX:7:2215:8087:57420	beta-lactam	ZP_04318513|FEATURES|class_A|beta-lactam|class_A	1.0	100.0	33	67.8	6.6e-13	1
CLASS_A	106	138	HWI-700370F:168:C7JUKANXX:7:2206:17984:60642	beta-lactam	gi:1024916532:ref:WP_063549314.1:|FEATURES|class_A|beta-lactam|class_A	1.0	100.0	33	69.3	2.3e-13	1
BCRA	248	280	HWI-700370F:168:C7JUKANXX:7:1316:2296:48107	bacitracin	gi:445996726:ref:WP_000074581.1:|FEATURES|bcrA|bacitracin|bcrA	1.0	100.0	33	74.3	7.1e-15	1
VANZ	126	158	HWI-700370F:168:C7JUKANXX:7:1306:2566:69041	glycopeptide	gi:515720450:ref:WP_017153050.1:|FEATURES|vanZ|glycopeptide|vanZ	0.999999999995	87.9	33	59.3	2.4e-10	1
FOSB	35	67	HWI-700370F:168:C7JUKANXX:7:1307:2331:81568	fosfomycin	YP_002366749|FEATURES|fosB|fosfomycin|fosB	1.0	100.0	33	74.3	7.1e-15	1
BMR	91	123	HWI-700370F:168:C7JUKANXX:7:1306:13049:21054	multidrug	AAA22277.1|FEATURES|bmr|multidrug|bmr	0.99999987626	72.7	33	53.1	1.7e-08	1
CLASS_A	173	204	HWI-700370F:168:C7JUKANXX:7:1108:10555:60176	beta-lactam	gi:651590745:ref:WP_026585721.1:|FEATURES|class_A|beta-lactam|class_A	1.0	81.2	32	59.3	2.4e-10	1
VANZ	39	71	HWI-700370F:168:C7JUKANXX:7:1102:3996:52728	glycopeptide	AF155139.2.gene5.p01|FEATURES|vanZ|glycopeptide|vanZ	0.999999999988	93.9	33	73.2	1.6e-14	1
MACB	142	174	HWI-700370F:168:C7JUKANXX:7:2110:13645:67443	MLS	gi:1044080358:emb:SBY45576.1:|FEATURES|macB|MLS|macB	1.0	66.7	33	44.7	6.0e-06	1
STAPHYLOCOCCUS_MUPA_CONFERRING_RESISTANCE_TO_MUPIROCIN	166	198	HWI-700370F:168:C7JUKANXX:7:1315:15022:84868	mupirocin	CAA53189|FEATURES|Staphylococcus_mupA_conferring_resistance_to_mupirocin|mupirocin|Staphylococcus_mupA_conferring_resistance_to_mupirocin	0.999999784244	78.8	33	58.9	3.1e-10	1
CLASS_A	198	230	HWI-700370F:168:C7JUKANXX:7:2203:2529:28056	beta-lactam	gi:874442495:ref:WP_048656321.1:|FEATURES|class_A|beta-lactam|class_A	1.0	100.0	33	68.2	5.1e-13	1
FMTC	620	650	HWI-700370F:168:C7JUKANXX:7:1208:5962:65272	beta-lactam	gi:446993908:ref:WP_001071164.1:|FEATURES|fmtC|beta-lactam|fmtC	1.0	90.3	31	64.3	7.3e-12	1
MEL	149	181	HWI-700370F:168:C7JUKANXX:7:1313:10445:82892	MLS	WP_000420313.1|FEATURES|mel|MLS|mel	0.999999978811	63.6	33	48.5	4.2e-07	1
RPOB2	862	893	HWI-700370F:168:C7JUKANXX:7:2116:20235:55827	multidrug	BAD59497.1|FEATURES|rpoB2|multidrug|rpoB2	0.999999341593	78.1	32	58.9	3.1e-10	1
VANY	124	156	HWI-700370F:168:C7JUKANXX:7:1204:19230:99034	glycopeptide	gi:1025843957:ref:WP_063576302.1:|FEATURES|vanY|glycopeptide|vanY	1.0	78.8	33	60.5	1.1e-10	1
LSA	395	427	HWI-700370F:168:C7JUKANXX:7:1307:1901:39225	MLS	gi:445983947:ref:WP_000061802.1:|FEATURES|lsa|MLS|lsa	1.0	100.0	33	70.9	7.8e-14	1
LSA	411	443	HWI-700370F:168:C7JUKANXX:7:1304:3425:48960	MLS	gi:445983947:ref:WP_000061802.1:|FEATURES|lsa|MLS|lsa	1.0	100.0	33	70.5	1.0e-13	1
RPOB2	368	400	HWI-700370F:168:C7JUKANXX:7:1104:5935:10328	multidrug	BAD59497.1|FEATURES|rpoB2|multidrug|rpoB2	0.999999258898	78.8	33	55.1	4.4e-09	1
PATA	254	286	HWI-700370F:168:C7JUKANXX:7:2107:19982:15036	fluoroquinolone	NP_417544.5|FEATURES|patA|fluoroquinolone|patA	0.999985250614	60.6	33	45.8	2.7e-06	1
MACB	22	54	HWI-700370F:168:C7JUKANXX:7:2216:18536:17875	MLS	gi:545231548:ref:WP_021531156.1:|FEATURES|macB|MLS|macB	1.0	60.6	33	48.1	5.4e-07	1
RPHB	13	44	HWI-700370F:168:C7JUKANXX:7:2210:12246:44475	rifamycin	APB03222.1|FEATURES|rphB|rifamycin|rphB	0.999958952383	81.2	32	55.5	3.4e-09	1
CLASS_A	112	144	HWI-700370F:168:C7JUKANXX:7:1316:21116:5478	beta-lactam	P00808|FEATURES|class_A|beta-lactam|class_A	1.0	90.9	33	63.9	9.6e-12	1
BCRA	30	61	HWI-700370F:168:C7JUKANXX:7:2109:9696:60568	bacitracin	gi:446026113:ref:WP_000103968.1:|FEATURES|bcrA|bacitracin|bcrA	1.0	65.6	32	51.2	6.4e-08	1
MULTIDRUG_ABC_TRANSPORTER	478	509	HWI-700370F:168:C7JUKANXX:7:2215:2591:37435	multidrug	gi:1031799645:ref:WP_064138838.1:|FEATURES|multidrug_ABC_transporter|multidrug|multidrug_ABC_transporter	1.0	75.0	32	51.2	6.4e-08	1
BCRA	146	176	HWI-700370F:168:C7JUKANXX:7:2214:14241:92711	bacitracin	gi:542061059:gb:ERI11611.1:|FEATURES|bcrA|bacitracin|bcrA	1.0	67.7	31	50.8	8.4e-08	1
BCRA	30	61	HWI-700370F:168:C7JUKANXX:7:2201:1148:80564	bacitracin	gi:447195836:ref:WP_001273092.1:|FEATURES|bcrA|bacitracin|bcrA	0.999999999997	65.6	32	45.8	2.7e-06	1
RPOB2	146	176	HWI-700370F:168:C7JUKANXX:7:1208:13475:14710	multidrug	BAD59497.1|FEATURES|rpoB2|multidrug|rpoB2	0.999999210268	74.2	31	53.1	1.7e-08	1
VANW	64	96	HWI-700370F:168:C7JUKANXX:7:1205:6903:57158	glycopeptide	gi:1036489672:emb:SAM46405.1:|FEATURES|vanW|glycopeptide|vanW	1.0	69.7	33	54.3	7.6e-09	1
BACA	184	216	HWI-700370F:168:C7JUKANXX:7:1116:5593:30147	bacitracin	ZP_04156234|FEATURES|bacA|bacitracin|bacA	1.0	100.0	33	66.6	1.5e-12	1
MACB	150	182	HWI-700370F:168:C7JUKANXX:7:2207:19269:75145	MLS	gi:895865878:ref:WP_048974758.1:|FEATURES|macB|MLS|macB	1.0	66.7	33	46.6	1.6e-06	1
TETQ	121	152	HWI-700370F:168:C7JUKANXX:7:1205:20898:32807	tetracycline	AAZ79478|FEATURES|tetQ|tetracycline|tetQ	1.0	71.9	32	53.1	1.7e-08	1
MACB	22	52	HWI-700370F:168:C7JUKANXX:7:2216:7535:101080	MLS	gi:685236936:ref:WP_031605176.1:|FEATURES|macB|MLS|macB	1.0	67.7	31	45.1	4.6e-06	1
VATG	115	146	HWI-700370F:168:C7JUKANXX:7:1209:14146:56571	MLS	GQ205627.2.gene3.p01|FEATURES|vatG|MLS|vatG	0.999999999944	65.6	32	51.6	4.9e-08	1
MULTIDRUG_ABC_TRANSPORTER	469	501	HWI-700370F:168:C7JUKANXX:7:1305:1544:57697	multidrug	gi:896355182:ref:WP_049310020.1:|FEATURES|multidrug_ABC_transporter|multidrug|multidrug_ABC_transporter	1.0	75.8	33	54.7	5.8e-09	1
PATB	170	202	HWI-700370F:168:C7JUKANXX:7:1201:18591:10157	fluoroquinolone	NP_358969.1|FEATURES|patB|fluoroquinolone|patB	0.999995696565	60.6	33	48.5	4.2e-07	1
LMRB	117	148	HWI-700370F:168:C7JUKANXX:7:1316:13297:86170	MLS	gi:1007411670:gb:AMQ72759.1:|FEATURES|lmrB|MLS|lmrB	1.0	65.6	32	47.0	1.2e-06	1
MACB	23	53	HWI-700370F:168:C7JUKANXX:7:1103:18436:47694	MLS	gi:495736522:ref:WP_008461101.1:|FEATURES|macB|MLS|macB	1.0	74.2	31	48.9	3.2e-07	1
RPHA	331	363	HWI-700370F:168:C7JUKANXX:7:1116:13189:80627	rifamycin	AIA08936.1|FEATURES|rphA|rifamycin|rphA	0.999999847934	60.6	33	50.1	1.4e-07	1
VANR	83	114	HWI-700370F:168:C7JUKANXX:7:2116:17216:87456	glycopeptide	gi:947806628:ref:WP_056468082.1:|FEATURES|vanR|glycopeptide|vanR	0.999977504711	65.6	32	47.8	7.1e-07	1
TETT	495	527	HWI-700370F:168:C7JUKANXX:7:1316:4664:35231	tetracycline	AAV80410|FEATURES|tetT|tetracycline|tetT	1.0	69.7	33	50.4	1.1e-07	1
MACB	31	63	HWI-700370F:168:C7JUKANXX:7:2115:17914:51009	MLS	gi:836580371:ref:WP_047737758.1:|FEATURES|macB|MLS|macB	1.0	60.6	33	47.0	1.2e-06	1
CLASS_A	117	149	HWI-700370F:168:C7JUKANXX:7:1116:18806:47869	beta-lactam	YP_089932|FEATURES|class_A|beta-lactam|class_A	1.0	93.9	33	65.5	3.3e-12	1
VANY	124	156	HWI-700370F:168:C7JUKANXX:7:2116:5837:53613	glycopeptide	AAY52007|FEATURES|vanY|glycopeptide|vanY	1.0	72.7	33	58.2	5.2e-10	1
RPOB2	1044	1076	HWI-700370F:168:C7JUKANXX:7:1315:7164:8612	multidrug	BAD59497.1|FEATURES|rpoB2|multidrug|rpoB2	0.999999445344	84.8	33	65.1	4.3e-12	1
LSA	24	56	HWI-700370F:168:C7JUKANXX:7:1105:5058:6974	MLS	gi:1005558399:ref:WP_061655514.1:|FEATURES|lsa|MLS|lsa	1.0	100.0	33	73.9	9.2e-15	1
RPOB2	1035	1067	HWI-700370F:168:C7JUKANXX:7:2108:12255:38711	multidrug	BAD59497.1|FEATURES|rpoB2|multidrug|rpoB2	0.999999470691	84.8	33	67.0	1.1e-12	1
MACB	142	174	HWI-700370F:168:C7JUKANXX:7:1116:9607:60732	MLS	gi:647265102:ref:WP_025712979.1:|FEATURES|macB|MLS|macB	1.0	66.7	33	47.8	7.1e-07	1
SMES	243	273	HWI-700370F:168:C7JUKANXX:7:1208:9843:99748	multidrug	AAD51347.1|FEATURES|smeS|multidrug|smeS	0.999999305442	61.3	31	44.3	7.8e-06	1
VANRI	84	116	HWI-700370F:168:C7JUKANXX:7:1206:20244:72831	glycopeptide	WP_011461303.1|FEATURES|vanRI|glycopeptide|vanRI	0.999999999902	75.8	33	54.3	7.6e-09	1
STAPHYLOCOCCUS_MUPA_CONFERRING_RESISTANCE_TO_MUPIROCIN	735	767	HWI-700370F:168:C7JUKANXX:7:2206:9598:32165	mupirocin	CAA53189|FEATURES|Staphylococcus_mupA_conferring_resistance_to_mupirocin|mupirocin|Staphylococcus_mupA_conferring_resistance_to_mupirocin	0.999999020943	60.6	33	50.1	1.4e-07	1
OPTRA	361	393	HWI-700370F:168:C7JUKANXX:7:1309:2558:61158	oxazolidinone	AKA86814|FEATURES|optrA|oxazolidinone|optrA	0.999139785388	60.6	33	48.1	5.4e-07	1
RPOB2	371	402	HWI-700370F:168:C7JUKANXX:7:1205:20551:2211	multidrug	BAD59497.1|FEATURES|rpoB2|multidrug|rpoB2	0.999999230268	78.1	32	53.9	9.9e-09	1
VANR	99	131	HWI-700370F:168:C7JUKANXX:7:1311:4010:43588	glycopeptide	AAK58492|FEATURES|vanR|glycopeptide|vanR	1.0	69.7	33	52.0	3.8e-08	1
MULTIDRUG_ABC_TRANSPORTER	515	546	HWI-700370F:168:C7JUKANXX:7:1106:7499:39590	multidrug	gi:517381192:ref:WP_018555350.1:|FEATURES|multidrug_ABC_transporter|multidrug|multidrug_ABC_transporter	1.0	65.6	32	46.6	1.6e-06	1
BACA	192	224	HWI-700370F:168:C7JUKANXX:7:1311:11000:37471	bacitracin	ZP_04210257|FEATURES|bacA|bacitracin|bacA	1.0	100.0	33	70.1	1.3e-13	1
MAJOR_FACILITATOR_SUPERFAMILY_TRANSPORTER	42	74	HWI-700370F:168:C7JUKANXX:7:2112:17095:80456	multidrug	ZP_03053667|FEATURES|major_facilitator_superfamily_transporter|multidrug|major_facilitator_superfamily_transporter	0.999999941639	81.8	33	63.2	1.6e-11	1
PBP-1A	159	191	HWI-700370F:168:C7JUKANXX:7:2215:8238:35825	beta-lactam	YP_001292390|FEATURES|PBP-1A|beta-lactam|PBP-1A	1.0	69.7	33	50.1	1.4e-07	1
VANZ	137	169	HWI-700370F:168:C7JUKANXX:7:1104:9280:64028	glycopeptide	AF155139.2.gene5.p01|FEATURES|vanZ|glycopeptide|vanZ	0.999999999932	75.8	33	53.5	1.3e-08	1
VANR	155	187	HWI-700370F:168:C7JUKANXX:7:1107:4400:80450	glycopeptide	FJ872411.1.gene44.p01|FEATURES|vanR|glycopeptide|vanR	0.999999415008	69.7	33	50.4	1.1e-07	1
VANY	179	210	HWI-700370F:168:C7JUKANXX:7:2109:6497:16123	glycopeptide	gi:1025843957:ref:WP_063576302.1:|FEATURES|vanY|glycopeptide|vanY	1.0	81.2	32	65.9	2.5e-12	1
MACB	141	172	HWI-700370F:168:C7JUKANXX:7:1312:16783:48704	MLS	gi:545231548:ref:WP_021531156.1:|FEATURES|macB|MLS|macB	1.0	65.6	32	44.3	7.8e-06	1
VANZ	87	119	HWI-700370F:168:C7JUKANXX:7:1107:14466:16409	glycopeptide	AF155139.2.gene5.p01|FEATURES|vanZ|glycopeptide|vanZ	0.999999999989	75.8	33	60.5	1.1e-10	1
EMRB-QACA_FAMILY_MAJOR_FACILITATOR_TRANSPORTER	1	33	HWI-700370F:168:C7JUKANXX:7:1102:19827:68852	multidrug	NC_002951.3238155.p01|FEATURES|EmrB-QacA_family_major_facilitator_transporter|multidrug|EmrB-QacA_family_major_facilitator_transporter	0.999999400493	100.0	33	70.5	1.0e-13	1
RPOB2	795	827	HWI-700370F:168:C7JUKANXX:7:1309:14687:15426	multidrug	BAD59497.1|FEATURES|rpoB2|multidrug|rpoB2	0.99999914394	87.9	33	59.3	2.4e-10	1
VANW	64	96	HWI-700370F:168:C7JUKANXX:7:1205:11580:44151	glycopeptide	gi:1036489672:emb:SAM46405.1:|FEATURES|vanW|glycopeptide|vanW	1.0	69.7	33	54.3	7.6e-09	1
BCRA	27	59	HWI-700370F:168:C7JUKANXX:7:2206:19788:44167	bacitracin	gi:510143239:gb:AGN36970.1:|FEATURES|bcrA|bacitracin|bcrA	1.0	75.8	33	53.1	1.7e-08	1
VANR	87	119	HWI-700370F:168:C7JUKANXX:7:1215:15641:3136	glycopeptide	EU250284.1.gene5.p01|FEATURES|vanR|glycopeptide|vanR	1.0	72.7	33	53.5	1.3e-08	1
VANS	298	328	HWI-700370F:168:C7JUKANXX:7:1316:5102:89043	glycopeptide	gi:225787308:gb:ACO27525.1:|FEATURES|vanS|glycopeptide|vanS	1.0	71.0	31	47.4	9.3e-07	1
TETM	49	80	HWI-700370F:168:C7JUKANXX:7:2207:21110:57175	tetracycline	X04388.gene.p01|FEATURES|tetM|tetracycline|tetM	1.0	65.6	32	49.7	1.9e-07	1
RPOB2	1035	1067	HWI-700370F:168:C7JUKANXX:7:1108:4334:69143	multidrug	BAD59497.1|FEATURES|rpoB2|multidrug|rpoB2	0.999999470691	84.8	33	67.0	1.1e-12	1
RPOB2	1034	1066	HWI-700370F:168:C7JUKANXX:7:2216:10928:17326	multidrug	BAD59497.1|FEATURES|rpoB2|multidrug|rpoB2	0.999999456454	84.8	33	65.9	2.5e-12	1
LSA	444	476	HWI-700370F:168:C7JUKANXX:7:1310:1872:10768	MLS	gi:445983947:ref:WP_000061802.1:|FEATURES|lsa|MLS|lsa	1.0	100.0	33	71.6	4.6e-14	1
MAJOR_FACILITATOR_SUPERFAMILY_TRANSPORTER	430	461	HWI-700370F:168:C7JUKANXX:7:1211:12581:9836	multidrug	NC_002952.2859362.p01|FEATURES|major_facilitator_superfamily_transporter|multidrug|major_facilitator_superfamily_transporter	0.999999778553	68.8	32	51.6	4.9e-08	1
STAPHYLOCOCCUS_MUPA_CONFERRING_RESISTANCE_TO_MUPIROCIN	542	574	HWI-700370F:168:C7JUKANXX:7:1106:1517:67853	mupirocin	CAA53189|FEATURES|Staphylococcus_mupA_conferring_resistance_to_mupirocin|mupirocin|Staphylococcus_mupA_conferring_resistance_to_mupirocin	0.999999388621	69.7	33	52.8	2.2e-08	1
CLASS_A	126	158	HWI-700370F:168:C7JUKANXX:7:2115:8214:62370	beta-lactam	YP_089932|FEATURES|class_A|beta-lactam|class_A	1.0	90.9	33	62.8	2.1e-11	1
VANR	89	121	HWI-700370F:168:C7JUKANXX:7:1308:16736:88307	glycopeptide	EU250284.1.gene5.p01|FEATURES|vanR|glycopeptide|vanR	1.0	75.8	33	55.5	3.4e-09	1
LSA	442	474	HWI-700370F:168:C7JUKANXX:7:2206:10316:23130	MLS	gi:445983947:ref:WP_000061802.1:|FEATURES|lsa|MLS|lsa	1.0	100.0	33	72.8	2.1e-14	1
RPOB2	150	182	HWI-700370F:168:C7JUKANXX:7:1305:13806:88392	multidrug	BAD59497.1|FEATURES|rpoB2|multidrug|rpoB2	0.999999106466	66.7	33	49.7	1.9e-07	1
MAJOR_FACILITATOR_SUPERFAMILY_TRANSPORTER	185	216	HWI-700370F:168:C7JUKANXX:7:1301:2500:41874	multidrug	YP_001419960|FEATURES|major_facilitator_superfamily_transporter|multidrug|major_facilitator_superfamily_transporter	0.999999940815	81.2	32	55.8	2.6e-09	1
RPOB2	145	176	HWI-700370F:168:C7JUKANXX:7:1105:19480:23769	multidrug	BAD59497.1|FEATURES|rpoB2|multidrug|rpoB2	0.999999268093	75.0	32	55.5	3.4e-09	1
MAJOR_FACILITATOR_SUPERFAMILY_TRANSPORTER	267	298	HWI-700370F:168:C7JUKANXX:7:2208:15424:62075	multidrug	NC_002952.2859362.p01|FEATURES|major_facilitator_superfamily_transporter|multidrug|major_facilitator_superfamily_transporter	0.99999981629	65.6	32	55.5	3.4e-09	1
VANRI	87	119	HWI-700370F:168:C7JUKANXX:7:2104:8745:40544	glycopeptide	WP_011461303.1|FEATURES|vanRI|glycopeptide|vanRI	1.0	75.8	33	53.1	1.7e-08	1
RPHB	125	157	HWI-700370F:168:C7JUKANXX:7:1114:19420:78415	rifamycin	APB03222.1|FEATURES|rphB|rifamycin|rphB	0.999999979568	81.8	33	62.4	2.8e-11	1
MULTIDRUG_ABC_TRANSPORTER	554	586	HWI-700370F:168:C7JUKANXX:7:1214:6511:72538	multidrug	gi:505389066:ref:WP_015576168.1:|FEATURES|multidrug_ABC_transporter|multidrug|multidrug_ABC_transporter	1.0	60.6	33	48.5	4.2e-07	1
ARLS	390	421	HWI-700370F:168:C7JUKANXX:7:1311:17033:11120	multidrug	YP_499945.1|FEATURES|arlS|multidrug|arlS	0.999998199086	75.0	32	53.5	1.3e-08	1
RPHB	315	347	HWI-700370F:168:C7JUKANXX:7:1105:5529:91593	rifamycin	APB03222.1|FEATURES|rphB|rifamycin|rphB	0.999999943912	87.9	33	67.8	6.6e-13	1
VANS	257	289	HWI-700370F:168:C7JUKANXX:7:2102:14161:53036	glycopeptide	FJ349556.1.gene3.p01|FEATURES|vanS|glycopeptide|vanS	0.999999999997	78.8	33	57.8	6.9e-10	1
LMRB	259	289	HWI-700370F:168:C7JUKANXX:7:1207:14966:78653	MLS	gi:1007411670:gb:AMQ72759.1:|FEATURES|lmrB|MLS|lmrB	1.0	74.2	31	51.2	6.4e-08	1
BACA	186	218	HWI-700370F:168:C7JUKANXX:7:2111:1340:14040	bacitracin	ZP_04210257|FEATURES|bacA|bacitracin|bacA	1.0	100.0	33	69.7	1.7e-13	1
MACB	142	174	HWI-700370F:168:C7JUKANXX:7:2101:8086:73685	MLS	gi:446110330:ref:WP_000188185.1:|FEATURES|macB|MLS|macB	1.0	69.7	33	50.1	1.4e-07	1
RPOB2	776	808	HWI-700370F:168:C7JUKANXX:7:2208:15841:84207	multidrug	BAD59497.1|FEATURES|rpoB2|multidrug|rpoB2	0.999999258898	81.8	33	58.9	3.1e-10	1
BACA	131	163	HWI-700370F:168:C7JUKANXX:7:1208:6767:82996	bacitracin	ZP_04210257|FEATURES|bacA|bacitracin|bacA	1.0	100.0	33	70.5	1.0e-13	1
EFRA	319	351	HWI-700370F:168:C7JUKANXX:7:2103:14124:12783	multidrug	CDO61513.1|FEATURES|efrA|multidrug|efrA	0.999999486629	63.6	33	47.0	1.2e-06	1
BACA	104	136	HWI-700370F:168:C7JUKANXX:7:2214:13968:63288	bacitracin	ZP_04271500|FEATURES|bacA|bacitracin|bacA	1.0	100.0	33	66.2	1.9e-12	1
MULTIDRUG_ABC_TRANSPORTER	551	583	HWI-700370F:168:C7JUKANXX:7:1205:18533:8380	multidrug	gi:860594225:ref:WP_048475168.1:|FEATURES|multidrug_ABC_transporter|multidrug|multidrug_ABC_transporter	0.999999999996	60.6	33	47.0	1.2e-06	1
RPOB2	1091	1123	HWI-700370F:168:C7JUKANXX:7:1306:6317:68182	multidrug	BAD59497.1|FEATURES|rpoB2|multidrug|rpoB2	0.999999230268	69.7	33	53.9	9.9e-09	1
VANS	321	353	HWI-700370F:168:C7JUKANXX:7:2110:19926:62918	glycopeptide	gi:402508243:gb:EJW18764.1:|FEATURES|vanS|glycopeptide|vanS	0.999999999994	75.8	33	56.6	1.5e-09	1
STAPHYLOCOCCUS_MUPA_CONFERRING_RESISTANCE_TO_MUPIROCIN	409	439	HWI-700370F:168:C7JUKANXX:7:1314:19001:86248	mupirocin	CAA53189|FEATURES|Staphylococcus_mupA_conferring_resistance_to_mupirocin|mupirocin|Staphylococcus_mupA_conferring_resistance_to_mupirocin	0.999999457976	61.3	31	53.5	1.3e-08	1
MACB	24	54	HWI-700370F:168:C7JUKANXX:7:1201:18562:47928	MLS	gi:639218559:ref:WP_024556062.1:|FEATURES|macB|MLS|macB	1.0	61.3	31	44.7	6.0e-06	1
LMRB	374	406	HWI-700370F:168:C7JUKANXX:7:1201:11815:94646	MLS	gi:498485855:ref:WP_010787543.1:|FEATURES|lmrB|MLS|lmrB	1.0	60.6	33	47.0	1.2e-06	1
BACILLUS_SUBTILIS_MPRF	808	839	HWI-700370F:168:C7JUKANXX:7:1101:5902:4837	peptide	CAX52582.1|FEATURES|Bacillus_subtilis_mprF|peptide|Bacillus_subtilis_mprF	0.999999941755	78.1	32	57.8	6.9e-10	1
ABCA	826	858	HWI-700370F:168:C7JUKANXX:7:1107:15826:65034	multidrug	XP_753111.1|FEATURES|abcA|multidrug|abcA	0.999999520441	66.7	33	48.5	4.2e-07	1
CLASS_A	112	144	HWI-700370F:168:C7JUKANXX:7:1205:5263:39277	beta-lactam	gi:651590745:ref:WP_026585721.1:|FEATURES|class_A|beta-lactam|class_A	1.0	90.9	33	63.9	9.6e-12	1
ARLS	400	431	HWI-700370F:168:C7JUKANXX:7:1114:18684:14294	multidrug	YP_499945.1|FEATURES|arlS|multidrug|arlS	0.999997469059	62.5	32	46.6	1.6e-06	1
RPOB2	847	878	HWI-700370F:168:C7JUKANXX:7:2204:18064:94998	multidrug	BAD59497.1|FEATURES|rpoB2|multidrug|rpoB2	0.999999220356	75.0	32	58.9	3.1e-10	1
VANR	85	117	HWI-700370F:168:C7JUKANXX:7:2208:10067:59505	glycopeptide	EU250284.1.gene5.p01|FEATURES|vanR|glycopeptide|vanR	1.0	72.7	33	59.7	1.8e-10	1
RPOB2	855	887	HWI-700370F:168:C7JUKANXX:7:2210:19094:92007	multidrug	BAD59497.1|FEATURES|rpoB2|multidrug|rpoB2	0.999999327334	75.8	33	58.2	5.2e-10	1
MAJOR_FACILITATOR_SUPERFAMILY_TRANSPORTER	201	233	HWI-700370F:168:C7JUKANXX:7:1205:1856:79786	multidrug	YP_001419960|FEATURES|major_facilitator_superfamily_transporter|multidrug|major_facilitator_superfamily_transporter	0.999999922698	81.8	33	54.3	7.6e-09	1
VANR	74	106	HWI-700370F:168:C7JUKANXX:7:2215:9114:18117	glycopeptide	EU250284.1.gene5.p01|FEATURES|vanR|glycopeptide|vanR	1.0	72.7	33	54.7	5.8e-09	1
RPOB2	1035	1067	HWI-700370F:168:C7JUKANXX:7:2212:10720:90893	multidrug	BAD59497.1|FEATURES|rpoB2|multidrug|rpoB2	0.999999470691	84.8	33	67.0	1.1e-12	1
BACA	13	45	HWI-700370F:168:C7JUKANXX:7:1315:5750:73985	bacitracin	ZP_04288431|FEATURES|bacA|bacitracin|bacA	1.0	100.0	33	70.1	1.3e-13	1
MAJOR_FACILITATOR_SUPERFAMILY_TRANSPORTER	273	304	HWI-700370F:168:C7JUKANXX:7:2208:17655:69396	multidrug	NC_002952.2859362.p01|FEATURES|major_facilitator_superfamily_transporter|multidrug|major_facilitator_superfamily_transporter	0.999999774727	68.8	32	57.8	6.9e-10	1
VANR	79	111	HWI-700370F:168:C7JUKANXX:7:1306:17910:75297	glycopeptide	EU250284.1.gene5.p01|FEATURES|vanR|glycopeptide|vanR	1.0	69.7	33	53.1	1.7e-08	1
TETP	69	99	HWI-700370F:168:C7JUKANXX:7:2112:10652:92136	tetracycline	YP_002850805|FEATURES|tetP|tetracycline|tetP	1.0	71.0	31	51.6	4.9e-08	1
VANS	334	364	HWI-700370F:168:C7JUKANXX:7:2201:7760:27816	glycopeptide	AAZ98836|FEATURES|vanS|glycopeptide|vanS	0.999999999617	67.7	31	45.1	4.6e-06	1
MAJOR_FACILITATOR_SUPERFAMILY_TRANSPORTER	47	77	HWI-700370F:168:C7JUKANXX:7:1204:10115:79974	multidrug	ZP_03053667|FEATURES|major_facilitator_superfamily_transporter|multidrug|major_facilitator_superfamily_transporter	0.999999938865	74.2	31	54.7	5.8e-09	1
VANRI	98	128	HWI-700370F:168:C7JUKANXX:7:1216:20575:69076	glycopeptide	WP_011461303.1|FEATURES|vanRI|glycopeptide|vanRI	0.999995594663	64.5	31	44.7	6.0e-06	1
TRUNCATED_PUTATIVE_RESPONSE_REGULATOR_ARLR	195	225	HWI-700370F:168:C7JUKANXX:7:1308:10511:98996	unclassified	HE999704.1.gene1528.p01|FEATURES|truncated_putative_response_regulator_ArlR|unclassified|truncated_putative_response_regulator_ArlR	0.999998999177	71.0	31	46.2	2.1e-06	1
MAJOR_FACILITATOR_SUPERFAMILY_TRANSPORTER	91	121	HWI-700370F:168:C7JUKANXX:7:2109:5493:43151	multidrug	ZP_03053667|FEATURES|major_facilitator_superfamily_transporter|multidrug|major_facilitator_superfamily_transporter	0.999999893349	64.5	31	46.2	2.1e-06	1
CATQ	56	88	HWI-700370F:168:C7JUKANXX:7:1110:20748:59803	phenicol	M55620.gene.p01|FEATURES|catQ|phenicol|catQ	0.999999999214	63.6	33	53.9	9.9e-09	1
TRUNCATED_PUTATIVE_RESPONSE_REGULATOR_ARLR	74	106	HWI-700370F:168:C7JUKANXX:7:1210:11565:38393	unclassified	HE999704.1.gene1528.p01|FEATURES|truncated_putative_response_regulator_ArlR|unclassified|truncated_putative_response_regulator_ArlR	0.999999299459	60.6	33	51.6	4.9e-08	1
POXTA	182	214	HWI-700370F:168:C7JUKANXX:7:1301:20701:30857	multidrug	AVI44920.1|FEATURES|poxtA|multidrug|poxtA	0.999999265473	60.6	33	48.9	3.2e-07	1
MEXF	368	399	HWI-700370F:168:C7JUKANXX:7:2203:16121:49661	multidrug	CP000675.2.gene2298.p01|FEATURES|mexF|multidrug|mexF	1.0	71.9	32	52.4	2.9e-08	1
RPOB2	1066	1098	HWI-700370F:168:C7JUKANXX:7:2108:3530:18330	multidrug	BAD59497.1|FEATURES|rpoB2|multidrug|rpoB2	0.999999411052	84.8	33	62.8	2.1e-11	1
VANR	89	120	HWI-700370F:168:C7JUKANXX:7:2209:19910:66765	glycopeptide	gi:947806628:ref:WP_056468082.1:|FEATURES|vanR|glycopeptide|vanR	1.0	68.8	32	48.5	4.2e-07	1
VANR	72	104	HWI-700370F:168:C7JUKANXX:7:2115:18762:59579	glycopeptide	gi:950233763:ref:WP_057277726.1:|FEATURES|vanR|glycopeptide|vanR	0.999999999999	66.7	33	50.1	1.4e-07	1
RPHB	313	345	HWI-700370F:168:C7JUKANXX:7:1112:10453:60703	rifamycin	APB03222.1|FEATURES|rphB|rifamycin|rphB	0.999999970231	90.9	33	68.6	3.9e-13	1
BCRA	138	170	HWI-700370F:168:C7JUKANXX:7:2105:9024:48531	bacitracin	gi:542061059:gb:ERI11611.1:|FEATURES|bcrA|bacitracin|bcrA	1.0	66.7	33	47.0	1.2e-06	1
CLASS_A	183	215	HWI-700370F:168:C7JUKANXX:7:1301:14360:77032	beta-lactam	gi:507026518:ref:WP_016098536.1:|FEATURES|class_A|beta-lactam|class_A	1.0	100.0	33	67.0	1.1e-12	1
VANR	74	106	HWI-700370F:168:C7JUKANXX:7:1301:3863:71671	glycopeptide	JF802084.2.gene4.p01|FEATURES|vanR|glycopeptide|vanR	1.0	63.6	33	49.7	1.9e-07	1
BCRB	178	208	HWI-700370F:168:C7JUKANXX:7:1209:3206:82449	peptide	AAA99505.1|FEATURES|bcrB|peptide|bcrB	0.999999689642	64.5	31	50.4	1.1e-07	1
FOSB	32	64	HWI-700370F:168:C7JUKANXX:7:2107:15380:33002	fosfomycin	YP_002366749|FEATURES|fosB|fosfomycin|fosB	1.0	100.0	33	73.6	1.2e-14	1
RPOB2	1077	1109	HWI-700370F:168:C7JUKANXX:7:1106:16011:54892	multidrug	BAD59497.1|FEATURES|rpoB2|multidrug|rpoB2	0.999999439636	87.9	33	64.7	5.6e-12	1
CLASS_A	244	276	HWI-700370F:168:C7JUKANXX:7:1110:15980:74284	beta-lactam	gi:874442495:ref:WP_048656321.1:|FEATURES|class_A|beta-lactam|class_A	1.0	100.0	33	75.1	4.1e-15	1
BACA	162	194	HWI-700370F:168:C7JUKANXX:7:1201:7523:69256	bacitracin	ZP_04271500|FEATURES|bacA|bacitracin|bacA	1.0	100.0	33	66.2	1.9e-12	1
MULTIDRUG_ABC_TRANSPORTER	511	542	HWI-700370F:168:C7JUKANXX:7:2108:18381:27893	multidrug	gi:640499891:ref:WP_024937220.1:|FEATURES|multidrug_ABC_transporter|multidrug|multidrug_ABC_transporter	0.999993863936	62.5	32	45.8	2.7e-06	1
BCRA	136	167	HWI-700370F:168:C7JUKANXX:7:1201:19863:19273	bacitracin	gi:445996697:ref:WP_000074552.1:|FEATURES|bcrA|bacitracin|bcrA	1.0	87.5	32	57.4	9.0e-10	1
MULTIDRUG_ABC_TRANSPORTER	359	391	HWI-700370F:168:C7JUKANXX:7:2216:20131:71590	multidrug	gi:686364868:ref:WP_031893738.1:|FEATURES|multidrug_ABC_transporter|multidrug|multidrug_ABC_transporter	1.0	100.0	33	68.6	3.9e-13	1
SAT-4	123	153	HWI-700370F:168:C7JUKANXX:7:1212:6447:27816	nucleoside	AAB53445.1|FEATURES|SAT-4|nucleoside|SAT-4	0.999974585417	64.5	31	51.6	4.9e-08	1
BACILLUS_CLUSTER_B_INTRINSIC_MPH	263	295	HWI-700370F:168:C7JUKANXX:7:2211:16561:50275	MLS	EOO80837.1|FEATURES|Bacillus_Cluster_B_intrinsic_mph|MLS|Bacillus_Cluster_B_intrinsic_mph	1.0	93.9	33	63.2	1.6e-11	1
EFRA	314	346	HWI-700370F:168:C7JUKANXX:7:1301:8624:55005	multidrug	CDO61513.1|FEATURES|efrA|multidrug|efrA	0.999999450521	60.6	33	47.0	1.2e-06	1
RPOB2	669	701	HWI-700370F:168:C7JUKANXX:7:1215:8276:8677	multidrug	BAD59497.1|FEATURES|rpoB2|multidrug|rpoB2	0.999998862393	60.6	33	44.3	7.8e-06	1
CLASS_A	87	119	HWI-700370F:168:C7JUKANXX:7:1115:18652:93541	beta-lactam	gi:513823673:ref:WP_016512811.1:|FEATURES|class_A|beta-lactam|class_A	1.0	100.0	33	65.5	3.3e-12	1
OPTRA	492	524	HWI-700370F:168:C7JUKANXX:7:1113:5422:14585	oxazolidinone	AKA86814|FEATURES|optrA|oxazolidinone|optrA	0.999139785388	60.6	33	48.1	5.4e-07	1
VANRI	94	125	HWI-700370F:168:C7JUKANXX:7:1204:13863:71223	glycopeptide	WP_011461303.1|FEATURES|vanRI|glycopeptide|vanRI	0.999999347577	68.8	32	47.0	1.2e-06	1
STAPHYLOCOCCUS_MUPA_CONFERRING_RESISTANCE_TO_MUPIROCIN	34	66	HWI-700370F:168:C7JUKANXX:7:1207:12708:78974	mupirocin	CAA53189|FEATURES|Staphylococcus_mupA_conferring_resistance_to_mupirocin|mupirocin|Staphylococcus_mupA_conferring_resistance_to_mupirocin	0.999999906475	84.8	33	63.9	9.6e-12	1
MACB	144	175	HWI-700370F:168:C7JUKANXX:7:1109:13654:88132	MLS	gi:746243059:ref:WP_039291473.1:|FEATURES|macB|MLS|macB	1.0	68.8	32	47.0	1.2e-06	1
VANY	189	221	HWI-700370F:168:C7JUKANXX:7:2106:20574:49396	glycopeptide	CAB61224|FEATURES|vanY|glycopeptide|vanY	1.0	63.6	33	53.9	9.9e-09	1
VANZ	93	125	HWI-700370F:168:C7JUKANXX:7:2104:4548:84500	glycopeptide	AF155139.2.gene5.p01|FEATURES|vanZ|glycopeptide|vanZ	0.999999999985	78.8	33	61.2	6.2e-11	1
VANY	178	210	HWI-700370F:168:C7JUKANXX:7:1215:1189:37035	glycopeptide	gi:491689491:ref:WP_005545369.1:|FEATURES|vanY|glycopeptide|vanY	1.0	81.8	33	68.2	5.1e-13	1
BACA	100	131	HWI-700370F:168:C7JUKANXX:7:1302:18373:60379	bacitracin	YP_001925041|FEATURES|bacA|bacitracin|bacA	0.99999999996	90.6	32	66.6	1.5e-12	1
MACB	105	135	HWI-700370F:168:C7JUKANXX:7:2203:15926:94319	MLS	gi:895905590:ref:WP_049005458.1:|FEATURES|macB|MLS|macB	0.999998388893	64.5	31	45.4	3.5e-06	1
MEPA	138	168	HWI-700370F:168:C7JUKANXX:7:1111:7474:56808	multidrug	gi:1006126482:ref:WP_061729573.1:|FEATURES|mepA|multidrug|mepA	0.999999956148	61.3	31	45.4	3.5e-06	1
VANY	204	236	HWI-700370F:168:C7JUKANXX:7:1211:13055:37662	glycopeptide	gi:309385867:gb:ADO66792.1:|FEATURES|vanY|glycopeptide|vanY	1.0	81.8	33	64.7	5.6e-12	1
RPOB2	849	881	HWI-700370F:168:C7JUKANXX:7:1216:17455:87121	multidrug	BAD59497.1|FEATURES|rpoB2|multidrug|rpoB2	0.999999404511	78.8	33	62.4	2.8e-11	1
CATB	148	180	HWI-700370F:168:C7JUKANXX:7:1216:15916:3680	phenicol	AJ223604.1.gene5.p01|FEATURES|catB|phenicol|catB	0.999999992711	66.7	33	50.8	8.4e-08	1
LMRB	186	218	HWI-700370F:168:C7JUKANXX:7:1209:1637:71157	MLS	gi:498485855:ref:WP_010787543.1:|FEATURES|lmrB|MLS|lmrB	1.0	63.6	33	52.0	3.8e-08	1
VANS	308	340	HWI-700370F:168:C7JUKANXX:7:2206:15988:85071	glycopeptide	gi:402508243:gb:EJW18764.1:|FEATURES|vanS|glycopeptide|vanS	0.999999999993	75.8	33	53.5	1.3e-08	1
TETA	45	76	HWI-700370F:168:C7JUKANXX:7:1204:2115:97614	tetracycline	NC_010410.6003291.p01|FEATURES|tetA|tetracycline|tetA	1.0	62.5	32	45.4	3.5e-06	1
VANRI	85	117	HWI-700370F:168:C7JUKANXX:7:2114:19438:83586	glycopeptide	WP_011461303.1|FEATURES|vanRI|glycopeptide|vanRI	1.0	75.8	33	54.7	5.8e-09	1
RPHB	137	168	HWI-700370F:168:C7JUKANXX:7:1104:9228:16911	rifamycin	APB03222.1|FEATURES|rphB|rifamycin|rphB	0.999987417441	84.4	32	60.5	1.1e-10	1
BCRA	144	175	HWI-700370F:168:C7JUKANXX:7:2214:17426:69945	bacitracin	gi:447195835:ref:WP_001273091.1:|FEATURES|bcrA|bacitracin|bcrA	1.0	78.1	32	56.2	2.0e-09	1
LMRB	388	419	HWI-700370F:168:C7JUKANXX:7:2203:10194:86327	MLS	gi:498485855:ref:WP_010787543.1:|FEATURES|lmrB|MLS|lmrB	1.0	65.6	32	48.1	5.4e-07	1
VANR	77	109	HWI-700370F:168:C7JUKANXX:7:1107:3754:14606	glycopeptide	CAB61229|FEATURES|vanR|glycopeptide|vanR	1.0	78.8	33	55.1	4.4e-09	1
BACILLUS_SUBTILIS_MPRF	777	809	HWI-700370F:168:C7JUKANXX:7:1314:16943:77587	peptide	CAX52582.1|FEATURES|Bacillus_subtilis_mprF|peptide|Bacillus_subtilis_mprF	0.999999920447	75.8	33	54.7	5.8e-09	1
MACB	150	181	HWI-700370F:168:C7JUKANXX:7:1103:1415:32331	MLS	gi:1022664304:ref:WP_063420886.1:|FEATURES|macB|MLS|macB	1.0	65.6	32	45.8	2.7e-06	1
BCRA	205	237	HWI-700370F:168:C7JUKANXX:7:2203:8583:53367	bacitracin	gi:445996726:ref:WP_000074581.1:|FEATURES|bcrA|bacitracin|bcrA	1.0	100.0	33	68.2	5.1e-13	1
MULTIDRUG_ABC_TRANSPORTER	522	554	HWI-700370F:168:C7JUKANXX:7:1113:6097:88521	multidrug	gi:664100597:ref:WP_030638327.1:|FEATURES|multidrug_ABC_transporter|multidrug|multidrug_ABC_transporter	1.0	75.8	33	52.8	2.2e-08	1
LSA	370	402	HWI-700370F:168:C7JUKANXX:7:1212:12742:68608	MLS	gi:765018624:ref:WP_044584737.1:|FEATURES|lsa|MLS|lsa	1.0	100.0	33	68.9	3.0e-13	1
ARLS	390	422	HWI-700370F:168:C7JUKANXX:7:2102:11090:46016	multidrug	YP_499945.1|FEATURES|arlS|multidrug|arlS	0.99999822974	72.7	33	53.9	9.9e-09	1
TETM	61	93	HWI-700370F:168:C7JUKANXX:7:1108:16830:57522	tetracycline	X04388.gene.p01|FEATURES|tetM|tetracycline|tetM	1.0	69.7	33	50.8	8.4e-08	1
TETA	45	76	HWI-700370F:168:C7JUKANXX:7:2205:20948:42795	tetracycline	NC_010410.6003291.p01|FEATURES|tetA|tetracycline|tetA	1.0	62.5	32	45.4	3.5e-06	1
MAJOR_FACILITATOR_SUPERFAMILY_TRANSPORTER	394	426	HWI-700370F:168:C7JUKANXX:7:1113:11489:12202	multidrug	NC_002952.2859362.p01|FEATURES|major_facilitator_superfamily_transporter|multidrug|major_facilitator_superfamily_transporter	0.999999780409	63.6	33	52.0	3.8e-08	1
RPOB2	893	924	HWI-700370F:168:C7JUKANXX:7:1108:18271:54120	multidrug	BAD59497.1|FEATURES|rpoB2|multidrug|rpoB2	0.999999283753	75.0	32	56.2	2.0e-09	1
LMRB	110	141	HWI-700370F:168:C7JUKANXX:7:1308:15923:15127	MLS	gi:1007411670:gb:AMQ72759.1:|FEATURES|lmrB|MLS|lmrB	1.0	68.8	32	49.3	2.4e-07	1
MULTIDRUG_ABC_TRANSPORTER	5	37	HWI-700370F:168:C7JUKANXX:7:2312:14304:46110	multidrug	gi:658597161:ref:WP_029754048.1:|FEATURES|multidrug_ABC_transporter|multidrug|multidrug_ABC_transporter	1.0	63.6	33	52.0	3.8e-08	1
MULTIDRUG_ABC_TRANSPORTER	122	153	HWI-700370F:168:C7JUKANXX:7:1213:19186:5385	multidrug	gi:686364868:ref:WP_031893738.1:|FEATURES|multidrug_ABC_transporter|multidrug|multidrug_ABC_transporter	1.0	75.0	32	55.1	4.4e-09	1
RPHB	19	51	HWI-700370F:168:C7JUKANXX:7:1215:18028:92006	rifamycin	APB03222.1|FEATURES|rphB|rifamycin|rphB	0.999999925406	78.8	33	60.8	8.1e-11	1
STAPHYLOCOCCUS_MUPA_CONFERRING_RESISTANCE_TO_MUPIROCIN	503	535	HWI-700370F:168:C7JUKANXX:7:1216:20644:20411	mupirocin	CAA53189|FEATURES|Staphylococcus_mupA_conferring_resistance_to_mupirocin|mupirocin|Staphylococcus_mupA_conferring_resistance_to_mupirocin	0.999999798362	69.7	33	59.3	2.4e-10	1
CLASS_A	115	147	HWI-700370F:168:C7JUKANXX:7:2103:9924:15958	beta-lactam	gi:651590745:ref:WP_026585721.1:|FEATURES|class_A|beta-lactam|class_A	1.0	93.9	33	65.9	2.5e-12	1
PATB	170	202	HWI-700370F:168:C7JUKANXX:7:2203:4088:44723	fluoroquinolone	NP_358969.1|FEATURES|patB|fluoroquinolone|patB	0.999995696565	60.6	33	48.5	4.2e-07	1
EMRB-QACA_FAMILY_MAJOR_FACILITATOR_TRANSPORTER	101	133	HWI-700370F:168:C7JUKANXX:7:1308:14951:86625	multidrug	AE016830.1.gene424.p01|FEATURES|EmrB-QacA_family_major_facilitator_transporter|multidrug|EmrB-QacA_family_major_facilitator_transporter	0.999998326211	60.6	33	44.3	7.8e-06	1
LMRB	385	415	HWI-700370F:168:C7JUKANXX:7:1212:3398:47135	MLS	gi:1007411670:gb:AMQ72759.1:|FEATURES|lmrB|MLS|lmrB	1.0	71.0	31	50.8	8.4e-08	1
OTRA	499	531	HWI-700370F:168:C7JUKANXX:7:2210:20859:7327	tetracycline	CAA37477|FEATURES|otrA|tetracycline|otrA	0.999999962651	63.6	33	47.8	7.1e-07	1
STAPHYLOCOCCUS_MUPA_CONFERRING_RESISTANCE_TO_MUPIROCIN	521	553	HWI-700370F:168:C7JUKANXX:7:1206:13466:41169	mupirocin	CAA53189|FEATURES|Staphylococcus_mupA_conferring_resistance_to_mupirocin|mupirocin|Staphylococcus_mupA_conferring_resistance_to_mupirocin	0.999999853632	69.7	33	61.2	6.2e-11	1
MAJOR_FACILITATOR_SUPERFAMILY_TRANSPORTER	39	71	HWI-700370F:168:C7JUKANXX:7:1110:6739:22405	multidrug	ZP_03053667|FEATURES|major_facilitator_superfamily_transporter|multidrug|major_facilitator_superfamily_transporter	0.999999920267	66.7	33	50.8	8.4e-08	1
BCRA	142	173	HWI-700370F:168:C7JUKANXX:7:2208:16838:20254	bacitracin	gi:445996697:ref:WP_000074552.1:|FEATURES|bcrA|bacitracin|bcrA	1.0	78.1	32	54.7	5.8e-09	1
RPOB2	272	304	HWI-700370F:168:C7JUKANXX:7:1112:9719:51029	multidrug	BAD59497.1|FEATURES|rpoB2|multidrug|rpoB2	0.999999168781	69.7	33	51.6	4.9e-08	1
STAPHYLOCOCCUS_MUPA_CONFERRING_RESISTANCE_TO_MUPIROCIN	553	585	HWI-700370F:168:C7JUKANXX:7:1202:19159:8474	mupirocin	CAA53189|FEATURES|Staphylococcus_mupA_conferring_resistance_to_mupirocin|mupirocin|Staphylococcus_mupA_conferring_resistance_to_mupirocin	0.999998018133	60.6	33	46.2	2.1e-06	1
RPHB	490	521	HWI-700370F:168:C7JUKANXX:7:1314:11600:82931	rifamycin	APB03222.1|FEATURES|rphB|rifamycin|rphB	0.999999898045	78.1	32	55.8	2.6e-09	1
MACB	38	68	HWI-700370F:168:C7JUKANXX:7:1202:9581:96158	MLS	gi:1022664304:ref:WP_063420886.1:|FEATURES|macB|MLS|macB	1.0	77.4	31	56.2	2.0e-09	1
BCRA	144	175	HWI-700370F:168:C7JUKANXX:7:1207:17369:76698	bacitracin	gi:542061059:gb:ERI11611.1:|FEATURES|bcrA|bacitracin|bcrA	1.0	78.1	32	55.5	3.4e-09	1
MEPA	140	172	HWI-700370F:168:C7JUKANXX:7:1113:4897:42920	multidrug	gi:1006126482:ref:WP_061729573.1:|FEATURES|mepA|multidrug|mepA	0.99999996024	60.6	33	46.6	1.6e-06	1
VANY	207	237	HWI-700370F:168:C7JUKANXX:7:2205:19081:82399	glycopeptide	gi:1025843957:ref:WP_063576302.1:|FEATURES|vanY|glycopeptide|vanY	1.0	87.1	31	64.3	7.3e-12	1
LSA	24	56	HWI-700370F:168:C7JUKANXX:7:1312:1079:87457	MLS	gi:445983947:ref:WP_000061802.1:|FEATURES|lsa|MLS|lsa	1.0	100.0	33	73.9	9.2e-15	1
MACB	141	172	HWI-700370F:168:C7JUKANXX:7:2107:13185:21976	MLS	gi:545231548:ref:WP_021531156.1:|FEATURES|macB|MLS|macB	1.0	65.6	32	44.3	7.8e-06	1
RPOB2	827	859	HWI-700370F:168:C7JUKANXX:7:1201:14065:76925	multidrug	BAD59497.1|FEATURES|rpoB2|multidrug|rpoB2	0.999999130833	60.6	33	51.2	6.4e-08	1
CATA	39	69	HWI-700370F:168:C7JUKANXX:7:1202:2455:84997	phenicol	YP_001310303|FEATURES|catA|phenicol|catA	0.999999990919	64.5	31	45.4	3.5e-06	1
RPOB2	432	464	HWI-700370F:168:C7JUKANXX:7:1211:5332:100412	multidrug	BAD59497.1|FEATURES|rpoB2|multidrug|rpoB2	0.999999404511	87.9	33	62.4	2.8e-11	1
STAPHYLOCOCCUS_MUPA_CONFERRING_RESISTANCE_TO_MUPIROCIN	487	519	HWI-700370F:168:C7JUKANXX:7:2204:9473:62161	mupirocin	CAA53189|FEATURES|Staphylococcus_mupA_conferring_resistance_to_mupirocin|mupirocin|Staphylococcus_mupA_conferring_resistance_to_mupirocin	0.999999457976	66.7	33	53.5	1.3e-08	1
RPHB	491	521	HWI-700370F:168:C7JUKANXX:7:2210:14793:10522	rifamycin	APB03222.1|FEATURES|rphB|rifamycin|rphB	0.999974479165	77.4	31	54.3	7.6e-09	1
MACB	144	175	HWI-700370F:168:C7JUKANXX:7:1206:19920:97770	MLS	gi:746243059:ref:WP_039291473.1:|FEATURES|macB|MLS|macB	1.0	78.1	32	50.4	1.1e-07	1
MAJOR_FACILITATOR_SUPERFAMILY_TRANSPORTER	61	92	HWI-700370F:168:C7JUKANXX:7:2204:4061:12515	multidrug	YP_001419960|FEATURES|major_facilitator_superfamily_transporter|multidrug|major_facilitator_superfamily_transporter	0.999999938865	87.5	32	63.5	1.2e-11	1
STAPHYLOCOCCUS_MUPA_CONFERRING_RESISTANCE_TO_MUPIROCIN	52	84	HWI-700370F:168:C7JUKANXX:7:1309:13035:91884	mupirocin	CAA53189|FEATURES|Staphylococcus_mupA_conferring_resistance_to_mupirocin|mupirocin|Staphylococcus_mupA_conferring_resistance_to_mupirocin	0.999999701821	78.8	33	57.0	1.2e-09	1
BAES	393	425	HWI-700370F:168:C7JUKANXX:7:2116:6639:28713	multidrug	BAA15934.1|FEATURES|baeS|multidrug|baeS	0.999999052371	60.6	33	46.2	2.1e-06	1
CLASS_A	45	76	HWI-700370F:168:C7JUKANXX:7:1108:16342:38095	beta-lactam	gi:507026518:ref:WP_016098536.1:|FEATURES|class_A|beta-lactam|class_A	1.0	100.0	32	68.6	3.9e-13	1
BCRB	56	88	HWI-700370F:168:C7JUKANXX:7:2109:2183:27664	peptide	AAA99505.1|FEATURES|bcrB|peptide|bcrB	0.999999772194	72.7	33	54.7	5.8e-09	1
MULTIDRUG_ABC_TRANSPORTER	556	588	HWI-700370F:168:C7JUKANXX:7:2101:12985:13882	multidrug	gi:754608317:ref:WP_041998010.1:|FEATURES|multidrug_ABC_transporter|multidrug|multidrug_ABC_transporter	1.0	60.6	33	47.4	9.3e-07	1
RPOB2	797	829	HWI-700370F:168:C7JUKANXX:7:2205:1539:56188	multidrug	BAD59497.1|FEATURES|rpoB2|multidrug|rpoB2	0.999999364539	87.9	33	60.1	1.4e-10	1
BACILLUS_SUBTILIS_MPRF	743	775	HWI-700370F:168:C7JUKANXX:7:1309:3547:33864	peptide	CAX52582.1|FEATURES|Bacillus_subtilis_mprF|peptide|Bacillus_subtilis_mprF	0.999999998362	66.7	33	48.1	5.4e-07	1
RPOB2	776	808	HWI-700370F:168:C7JUKANXX:7:1116:11374:48623	multidrug	BAD59497.1|FEATURES|rpoB2|multidrug|rpoB2	0.99999920244	81.8	33	58.9	3.1e-10	1
RPHA	330	362	HWI-700370F:168:C7JUKANXX:7:1216:7858:56998	rifamycin	AIA08936.1|FEATURES|rphA|rifamycin|rphA	0.999982168032	60.6	33	50.4	1.1e-07	1
BCRA	163	195	HWI-700370F:168:C7JUKANXX:7:1216:20622:88800	bacitracin	gi:445996697:ref:WP_000074552.1:|FEATURES|bcrA|bacitracin|bcrA	1.0	100.0	33	67.4	8.6e-13	1
TETB(46)	476	508	HWI-700370F:168:C7JUKANXX:7:2205:7634:62506	tetracycline	AET10445.1|FEATURES|tetB(46)|tetracycline|tetB(46)	0.999843539152	69.7	33	52.8	2.2e-08	1
EMRB-QACA_FAMILY_MAJOR_FACILITATOR_TRANSPORTER	224	256	HWI-700370F:168:C7JUKANXX:7:1109:7922:88736	multidrug	AE016830.1.gene424.p01|FEATURES|EmrB-QacA_family_major_facilitator_transporter|multidrug|EmrB-QacA_family_major_facilitator_transporter	0.999998565219	63.6	33	47.8	7.1e-07	1
AMRB	380	412	HWI-700370F:168:C7JUKANXX:7:2214:6598:25344	multidrug	AAC27754|FEATURES|amrB|multidrug|amrB	1.0	93.9	33	61.2	6.2e-11	1
LSA	426	457	HWI-700370F:168:C7JUKANXX:7:1103:10618:58922	MLS	gi:445983947:ref:WP_000061802.1:|FEATURES|lsa|MLS|lsa	1.0	100.0	32	70.5	1.0e-13	1
TETP	24	55	HWI-700370F:168:C7JUKANXX:7:2211:14533:20730	tetracycline	YP_002850805|FEATURES|tetP|tetracycline|tetP	1.0	68.8	32	49.3	2.4e-07	1
MULTIDRUG_ABC_TRANSPORTER	523	553	HWI-700370F:168:C7JUKANXX:7:2209:4038:44014	multidrug	gi:640499891:ref:WP_024937220.1:|FEATURES|multidrug_ABC_transporter|multidrug|multidrug_ABC_transporter	1.0	67.7	31	47.4	9.3e-07	1
RPOB2	1084	1115	HWI-700370F:168:C7JUKANXX:7:1103:9307:25132	multidrug	BAD59497.1|FEATURES|rpoB2|multidrug|rpoB2	0.999999371715	84.4	32	60.5	1.1e-10	1
MDTG	24	56	HWI-700370F:168:C7JUKANXX:7:2210:11184:11102	multidrug	B7LT82|FEATURES|mdtG|multidrug|mdtG	0.999997728357	60.6	33	44.7	6.0e-06	1
VANRI	81	111	HWI-700370F:168:C7JUKANXX:7:2114:8240:25573	glycopeptide	WP_011461303.1|FEATURES|vanRI|glycopeptide|vanRI	0.999687506788	61.3	31	46.6	1.6e-06	1
ABCA	874	906	HWI-700370F:168:C7JUKANXX:7:1113:3892:10211	multidrug	XP_753111.1|FEATURES|abcA|multidrug|abcA	0.999999675648	84.8	33	58.9	3.1e-10	1
MDTB	729	760	HWI-700370F:168:C7JUKANXX:7:2116:11359:64102	multidrug	gi:857778812:emb:CRL60247.1:|FEATURES|mdtB|multidrug|mdtB	0.999998493695	62.5	32	46.6	1.6e-06	1
ROSA	122	154	HWI-700370F:168:C7JUKANXX:7:1306:1189:49237	fosmidomycin	YP_001401993|FEATURES|rosA|fosmidomycin|rosA	1.0	63.6	33	49.7	1.9e-07	1
RPOB2	855	887	HWI-700370F:168:C7JUKANXX:7:2111:15532:94562	multidrug	BAD59497.1|FEATURES|rpoB2|multidrug|rpoB2	0.999999301288	75.8	33	58.2	5.2e-10	1
MAJOR_FACILITATOR_SUPERFAMILY_TRANSPORTER	446	478	HWI-700370F:168:C7JUKANXX:7:1108:19141:68392	multidrug	NC_002952.2859362.p01|FEATURES|major_facilitator_superfamily_transporter|multidrug|major_facilitator_superfamily_transporter	0.99999974274	60.6	33	48.1	5.4e-07	1
VATA	33	65	HWI-700370F:168:C7JUKANXX:7:2203:6934:28726	MLS	L07778.gene.p01|FEATURES|vatA|MLS|vatA	1.0	69.7	33	59.7	1.8e-10	1
TETT	499	530	HWI-700370F:168:C7JUKANXX:7:2112:7137:5219	tetracycline	AAV80410|FEATURES|tetT|tetracycline|tetT	1.0	65.6	32	45.4	3.5e-06	1
RPHB	801	833	HWI-700370F:168:C7JUKANXX:7:2206:13461:61225	rifamycin	APB03222.1|FEATURES|rphB|rifamycin|rphB	0.999999973059	87.9	33	64.3	7.3e-12	1
MAJOR_FACILITATOR_SUPERFAMILY_TRANSPORTER	105	136	HWI-700370F:168:C7JUKANXX:7:1108:9783:67730	multidrug	ZP_03053667|FEATURES|major_facilitator_superfamily_transporter|multidrug|major_facilitator_superfamily_transporter	0.999999970398	90.6	32	65.9	2.5e-12	1
OTRA	478	508	HWI-700370F:168:C7JUKANXX:7:2202:4946:28438	tetracycline	CAA37477|FEATURES|otrA|tetracycline|otrA	0.999999967353	71.0	31	48.5	4.2e-07	1
EMRB-QACA_FAMILY_MAJOR_FACILITATOR_TRANSPORTER	132	164	HWI-700370F:168:C7JUKANXX:7:1105:4239:63912	multidrug	NC_002951.3238155.p01|FEATURES|EmrB-QacA_family_major_facilitator_transporter|multidrug|EmrB-QacA_family_major_facilitator_transporter	0.999999864755	97.0	33	67.0	1.1e-12	1
VATE	120	152	HWI-700370F:168:C7JUKANXX:7:1115:18875:21601	MLS	AF139725.gene.p01|FEATURES|vatE|MLS|vatE	0.99999999871	60.6	33	46.2	2.1e-06	1
RPHB	848	880	HWI-700370F:168:C7JUKANXX:7:2214:9358:83097	rifamycin	APB03222.1|FEATURES|rphB|rifamycin|rphB	0.999999959198	93.9	33	66.2	1.9e-12	1
MULTIDRUG_ABC_TRANSPORTER	467	499	HWI-700370F:168:C7JUKANXX:7:2213:11836:80610	multidrug	gi:1033217078:gb:OAR27197.1:|FEATURES|multidrug_ABC_transporter|multidrug|multidrug_ABC_transporter	1.0	72.7	33	54.7	5.8e-09	1
VANR	82	114	HWI-700370F:168:C7JUKANXX:7:1314:2910:46343	glycopeptide	gi:947806628:ref:WP_056468082.1:|FEATURES|vanR|glycopeptide|vanR	0.999999999999	66.7	33	49.3	2.4e-07	1
MULTIDRUG_ABC_TRANSPORTER	525	557	HWI-700370F:168:C7JUKANXX:7:2104:8509:77111	multidrug	gi:639148059:ref:WP_024490169.1:|FEATURES|multidrug_ABC_transporter|multidrug|multidrug_ABC_transporter	1.0	60.6	33	45.8	2.7e-06	1
STAPHYLOCOCCUS_MUPA_CONFERRING_RESISTANCE_TO_MUPIROCIN	609	640	HWI-700370F:168:C7JUKANXX:7:2106:12953:55885	mupirocin	CAA53189|FEATURES|Staphylococcus_mupA_conferring_resistance_to_mupirocin|mupirocin|Staphylococcus_mupA_conferring_resistance_to_mupirocin	0.999999297891	71.9	32	52.0	3.8e-08	1
TETA	45	76	HWI-700370F:168:C7JUKANXX:7:1204:13356:42297	tetracycline	NC_010410.6003291.p01|FEATURES|tetA|tetracycline|tetA	1.0	62.5	32	45.4	3.5e-06	1
VANR	92	124	HWI-700370F:168:C7JUKANXX:7:1213:12483:41529	glycopeptide	gi:507059692:ref:WP_016130597.1:|FEATURES|vanR|glycopeptide|vanR	1.0	78.8	33	58.5	4.0e-10	1
MACB	141	171	HWI-700370F:168:C7JUKANXX:7:1206:17038:34510	MLS	gi:446110351:ref:WP_000188206.1:|FEATURES|macB|MLS|macB	0.999999993914	71.0	31	44.7	6.0e-06	1
MULTIDRUG_ABC_TRANSPORTER	190	222	HWI-700370F:168:C7JUKANXX:7:2212:17905:84376	multidrug	gi:686444108:ref:WP_031925464.1:|FEATURES|multidrug_ABC_transporter|multidrug|multidrug_ABC_transporter	1.0	66.7	33	49.7	1.9e-07	1
MULTIDRUG_ABC_TRANSPORTER	453	484	HWI-700370F:168:C7JUKANXX:7:1306:4135:7943	multidrug	gi:896355182:ref:WP_049310020.1:|FEATURES|multidrug_ABC_transporter|multidrug|multidrug_ABC_transporter	1.0	71.9	32	47.8	7.1e-07	1
RPOB2	587	618	HWI-700370F:168:C7JUKANXX:7:2207:14053:80564	multidrug	BAD59497.1|FEATURES|rpoB2|multidrug|rpoB2	0.999999333501	84.4	32	58.5	4.0e-10	1
VATF	76	107	HWI-700370F:168:C7JUKANXX:7:1112:14662:95182	MLS	AAF63432|FEATURES|vatF|MLS|vatF	1.0	78.1	32	61.2	6.2e-11	1
VANZ	37	69	HWI-700370F:168:C7JUKANXX:7:1301:1339:18036	glycopeptide	gi:515720450:ref:WP_017153050.1:|FEATURES|vanZ|glycopeptide|vanZ	0.999999999999	93.9	33	70.5	1.0e-13	1
MAJOR_FACILITATOR_SUPERFAMILY_TRANSPORTER	485	516	HWI-700370F:168:C7JUKANXX:7:1111:2543:24199	multidrug	NC_002952.2859362.p01|FEATURES|major_facilitator_superfamily_transporter|multidrug|major_facilitator_superfamily_transporter	0.999999729848	62.5	32	47.0	1.2e-06	1
MAJOR_FACILITATOR_SUPERFAMILY_TRANSPORTER	22	54	HWI-700370F:168:C7JUKANXX:7:1205:20588:74424	multidrug	YP_001419960|FEATURES|major_facilitator_superfamily_transporter|multidrug|major_facilitator_superfamily_transporter	0.999999937399	78.8	33	56.2	2.0e-09	1
TETP	124	155	HWI-700370F:168:C7JUKANXX:7:1214:9520:57091	tetracycline	ZP_02632674|FEATURES|tetP|tetracycline|tetP	1.0	65.6	32	47.4	9.3e-07	1
BCRA	31	61	HWI-700370F:168:C7JUKANXX:7:1115:14929:76534	bacitracin	ZP_04081918|FEATURES|bcrA|bacitracin|bcrA	1.0	80.6	31	54.7	5.8e-09	1
RPHB	819	851	HWI-700370F:168:C7JUKANXX:7:1109:14479:13021	rifamycin	APB03222.1|FEATURES|rphB|rifamycin|rphB	0.999999992154	97.0	33	70.1	1.3e-13	1
EFRA	300	331	HWI-700370F:168:C7JUKANXX:7:1315:14794:71883	multidrug	CDO61513.1|FEATURES|efrA|multidrug|efrA	1.0	68.8	32	50.8	8.4e-08	1
MAJOR_FACILITATOR_SUPERFAMILY_TRANSPORTER	65	96	HWI-700370F:168:C7JUKANXX:7:1306:2335:55209	multidrug	YP_001419960|FEATURES|major_facilitator_superfamily_transporter|multidrug|major_facilitator_superfamily_transporter	0.999999989413	62.5	32	51.2	6.4e-08	1
BLT	225	257	HWI-700370F:168:C7JUKANXX:7:1308:18966:16613	multidrug	AAC36944.1|FEATURES|blt|multidrug|blt	0.999999998884	93.9	33	66.6	1.5e-12	1
RPOB2	894	924	HWI-700370F:168:C7JUKANXX:7:1205:12183:41538	multidrug	BAD59497.1|FEATURES|rpoB2|multidrug|rpoB2	0.999999258898	77.4	31	55.1	4.4e-09	1
STAPHYLOCOCCUS_MUPA_CONFERRING_RESISTANCE_TO_MUPIROCIN	577	609	HWI-700370F:168:C7JUKANXX:7:1306:15473:82085	mupirocin	CAA53189|FEATURES|Staphylococcus_mupA_conferring_resistance_to_mupirocin|mupirocin|Staphylococcus_mupA_conferring_resistance_to_mupirocin	0.99999924729	60.6	33	51.6	4.9e-08	1
VANR	82	114	HWI-700370F:168:C7JUKANXX:7:2116:5026:56647	glycopeptide	gi:447203851:ref:WP_001281107.1:|FEATURES|vanR|glycopeptide|vanR	1.0	69.7	33	50.1	1.4e-07	1
BACA	5	35	HWI-700370F:168:C7JUKANXX:7:2206:12702:22029	bacitracin	YP_894098|FEATURES|bacA|bacitracin|bacA	0.999999446386	93.5	31	61.6	4.7e-11	1
BCRA	240	272	HWI-700370F:168:C7JUKANXX:7:2205:3310:38426	bacitracin	gi:445996726:ref:WP_000074581.1:|FEATURES|bcrA|bacitracin|bcrA	1.0	100.0	33	72.8	2.1e-14	1
LMRB	263	293	HWI-700370F:168:C7JUKANXX:7:2211:6179:84061	MLS	gi:1007411670:gb:AMQ72759.1:|FEATURES|lmrB|MLS|lmrB	1.0	71.0	31	54.7	5.8e-09	1
YOJI	343	373	HWI-700370F:168:C7JUKANXX:7:1216:8930:43806	peptide	NP_416715.1|FEATURES|YojI|peptide|YojI	0.999999886229	61.3	31	45.8	2.7e-06	1
CLASS_A	106	138	HWI-700370F:168:C7JUKANXX:7:2204:10712:4099	beta-lactam	gi:521285724:ref:WP_020449992.1:|FEATURES|class_A|beta-lactam|class_A	1.0	84.8	33	62.8	2.1e-11	1
MAJOR_FACILITATOR_SUPERFAMILY_TRANSPORTER	396	428	HWI-700370F:168:C7JUKANXX:7:2213:10146:60278	multidrug	NC_002952.2859362.p01|FEATURES|major_facilitator_superfamily_transporter|multidrug|major_facilitator_superfamily_transporter	0.99999743257	60.6	33	49.7	1.9e-07	1
VANR	181	212	HWI-700370F:168:C7JUKANXX:7:1104:13731:95109	glycopeptide	ACM47283|FEATURES|vanR|glycopeptide|vanR	1.0	62.5	32	49.7	1.9e-07	1
BACA	2	33	HWI-700370F:168:C7JUKANXX:7:1203:18093:40484	bacitracin	YP_894098|FEATURES|bacA|bacitracin|bacA	0.99999938698	93.9	33	60.5	1.1e-10	1
LSA	73	105	HWI-700370F:168:C7JUKANXX:7:1114:17553:98956	MLS	gi:1008988570:ref:WP_061884457.1:|FEATURES|lsa|MLS|lsa	1.0	100.0	33	71.6	4.6e-14	1
MACB	30	62	HWI-700370F:168:C7JUKANXX:7:1315:5842:12526	MLS	YP_002382193|FEATURES|macB|MLS|macB	1.0	72.7	33	55.5	3.4e-09	1
VANS	162	193	HWI-700370F:168:C7JUKANXX:7:1107:21108:71154	glycopeptide	FJ349556.1.gene3.p01|FEATURES|vanS|glycopeptide|vanS	0.999999999998	81.2	32	58.5	4.0e-10	1
RPHB	88	120	HWI-700370F:168:C7JUKANXX:7:1305:8117:38358	rifamycin	APB03222.1|FEATURES|rphB|rifamycin|rphB	0.999950297186	72.7	33	48.9	3.2e-07	1
MACB	30	61	HWI-700370F:168:C7JUKANXX:7:1105:9688:19385	MLS	gi:736472622:ref:WP_034494292.1:|FEATURES|macB|MLS|macB	1.0	75.0	32	55.5	3.4e-09	1
BCRA	34	64	HWI-700370F:168:C7JUKANXX:7:2211:12110:86414	bacitracin	gi:445996719:ref:WP_000074574.1:|FEATURES|bcrA|bacitracin|bcrA	1.0	71.0	31	50.4	1.1e-07	1
TAEA	262	294	HWI-700370F:168:C7JUKANXX:7:1306:5080:95029	pleuromutilin	APB03219.1|FEATURES|TaeA|pleuromutilin|TaeA	0.999861963117	81.8	33	58.2	5.2e-10	1
MULTIDRUG_ABC_TRANSPORTER	451	483	HWI-700370F:168:C7JUKANXX:7:1210:2194:21853	multidrug	gi:1031799645:ref:WP_064138838.1:|FEATURES|multidrug_ABC_transporter|multidrug|multidrug_ABC_transporter	1.0	72.7	33	53.5	1.3e-08	1
MAJOR_FACILITATOR_SUPERFAMILY_TRANSPORTER	105	137	HWI-700370F:168:C7JUKANXX:7:1213:9841:38588	multidrug	ZP_03053667|FEATURES|major_facilitator_superfamily_transporter|multidrug|major_facilitator_superfamily_transporter	0.999999971748	87.9	33	66.2	1.9e-12	1
BCRA	21	52	HWI-700370F:168:C7JUKANXX:7:2211:2587:67970	bacitracin	gi:446110087:ref:WP_000187942.1:|FEATURES|bcrA|bacitracin|bcrA	1.0	68.8	32	49.3	2.4e-07	1
MULTIDRUG_ABC_TRANSPORTER	453	485	HWI-700370F:168:C7JUKANXX:7:2213:6053:24983	multidrug	gi:896355182:ref:WP_049310020.1:|FEATURES|multidrug_ABC_transporter|multidrug|multidrug_ABC_transporter	1.0	72.7	33	49.7	1.9e-07	1
MULTIDRUG_ABC_TRANSPORTER	291	323	HWI-700370F:168:C7JUKANXX:7:1208:8415:38324	multidrug	gi:686335705:ref:WP_031882172.1:|FEATURES|multidrug_ABC_transporter|multidrug|multidrug_ABC_transporter	0.887347874721	72.7	33	51.2	6.4e-08	1
TAEA	234	266	HWI-700370F:168:C7JUKANXX:7:2210:15519:6055	pleuromutilin	APB03219.1|FEATURES|TaeA|pleuromutilin|TaeA	0.999533520222	66.7	33	46.2	2.1e-06	1
LMRB	103	135	HWI-700370F:168:C7JUKANXX:7:1303:14142:82892	MLS	gi:498485855:ref:WP_010787543.1:|FEATURES|lmrB|MLS|lmrB	0.999999999852	66.7	33	47.0	1.2e-06	1
TETB(46)	283	314	HWI-700370F:168:C7JUKANXX:7:2109:4351:89373	tetracycline	AET10445.1|FEATURES|tetB(46)|tetracycline|tetB(46)	0.99996666333	65.6	32	49.3	2.4e-07	1
FOSB	94	126	HWI-700370F:168:C7JUKANXX:7:2208:11781:23800	fosfomycin	YP_002366749|FEATURES|fosB|fosfomycin|fosB	1.0	100.0	33	74.3	7.1e-15	1
BCRA	138	170	HWI-700370F:168:C7JUKANXX:7:1303:18478:86086	bacitracin	gi:445996697:ref:WP_000074552.1:|FEATURES|bcrA|bacitracin|bcrA	1.0	84.8	33	57.8	6.9e-10	1
VANS	390	422	HWI-700370F:168:C7JUKANXX:7:1210:18604:15445	glycopeptide	EU250284.1.gene6.p01|FEATURES|vanS|glycopeptide|vanS	1.0	69.7	33	52.0	3.8e-08	1
VANRI	98	128	HWI-700370F:168:C7JUKANXX:7:1107:6817:61030	glycopeptide	WP_011461303.1|FEATURES|vanRI|glycopeptide|vanRI	0.999995594663	64.5	31	44.7	6.0e-06	1
MACB	21	52	HWI-700370F:168:C7JUKANXX:7:2216:5889:2632	MLS	YP_002382193|FEATURES|macB|MLS|macB	1.0	62.5	32	45.8	2.7e-06	1
BACA	132	164	HWI-700370F:168:C7JUKANXX:7:1111:10498:38283	bacitracin	YP_001644180|FEATURES|bacA|bacitracin|bacA	1.0	100.0	33	72.8	2.1e-14	1
TETA(46)	497	528	HWI-700370F:168:C7JUKANXX:7:1205:9722:86351	tetracycline	AET10444.1|FEATURES|tetA(46)|tetracycline|tetA(46)	0.999999938498	62.5	32	44.3	7.8e-06	1
BCRA	242	274	HWI-700370F:168:C7JUKANXX:7:1205:1383:71274	bacitracin	gi:445996726:ref:WP_000074581.1:|FEATURES|bcrA|bacitracin|bcrA	1.0	100.0	33	73.6	1.2e-14	1
BCRA	23	55	HWI-700370F:168:C7JUKANXX:7:2216:1914:70844	bacitracin	gi:445996719:ref:WP_000074574.1:|FEATURES|bcrA|bacitracin|bcrA	1.0	66.7	33	53.9	9.9e-09	1
BACILLUS_SUBTILIS_MPRF	540	571	HWI-700370F:168:C7JUKANXX:7:1206:10210:9342	peptide	CAX52582.1|FEATURES|Bacillus_subtilis_mprF|peptide|Bacillus_subtilis_mprF	0.999999937022	78.1	32	57.0	1.2e-09	1
MAJOR_FACILITATOR_SUPERFAMILY_TRANSPORTER	70	102	HWI-700370F:168:C7JUKANXX:7:1311:6568:35286	multidrug	YP_001486998|FEATURES|major_facilitator_superfamily_transporter|multidrug|major_facilitator_superfamily_transporter	0.999999901625	75.8	33	57.4	9.0e-10	1
LMRB	377	409	HWI-700370F:168:C7JUKANXX:7:2207:11646:66922	MLS	gi:498485855:ref:WP_010787543.1:|FEATURES|lmrB|MLS|lmrB	1.0	60.6	33	47.4	9.3e-07	1
MAJOR_FACILITATOR_SUPERFAMILY_TRANSPORTER	108	140	HWI-700370F:168:C7JUKANXX:7:1203:14877:11135	multidrug	YP_001486998|FEATURES|major_facilitator_superfamily_transporter|multidrug|major_facilitator_superfamily_transporter	0.999999967975	84.8	33	64.7	5.6e-12	1
VATB	119	151	HWI-700370F:168:C7JUKANXX:7:1110:18753:96641	MLS	U19459.gene.p01|FEATURES|vatB|MLS|vatB	0.99999996185	60.6	33	48.1	5.4e-07	1
MACB	141	172	HWI-700370F:168:C7JUKANXX:7:2214:19656:27044	MLS	gi:545231548:ref:WP_021531156.1:|FEATURES|macB|MLS|macB	1.0	65.6	32	44.3	7.8e-06	1
TETA(46)	519	549	HWI-700370F:168:C7JUKANXX:7:1213:12965:55688	tetracycline	AET10444.1|FEATURES|tetA(46)|tetracycline|tetA(46)	0.999999985646	67.7	31	51.2	6.4e-08	1
LMRB	128	159	HWI-700370F:168:C7JUKANXX:7:1209:20356:83021	MLS	gi:1007411670:gb:AMQ72759.1:|FEATURES|lmrB|MLS|lmrB	1.0	68.8	32	46.2	2.1e-06	1
TRANSCRIPTIONAL_REGULATORY_PROTEIN_CPXR_CPXR	50	82	HWI-700370F:168:C7JUKANXX:7:2115:18487:56074	unclassified	CP001485.1.gene721.p01|FEATURES|transcriptional_regulatory_protein_CpxR_cpxR|unclassified|transcriptional_regulatory_protein_CpxR_cpxR	0.999999988866	63.6	33	45.8	2.7e-06	1
BCRA	150	182	HWI-700370F:168:C7JUKANXX:7:2313:15201:17851	bacitracin	gi:445996726:ref:WP_000074581.1:|FEATURES|bcrA|bacitracin|bcrA	1.0	100.0	33	70.1	1.3e-13	1
OPTRA	493	523	HWI-700370F:168:C7JUKANXX:7:1103:14810:37274	oxazolidinone	AKA86814|FEATURES|optrA|oxazolidinone|optrA	0.998850405739	61.3	31	44.3	7.8e-06	1
VANS	262	293	HWI-700370F:168:C7JUKANXX:7:1305:18213:97187	glycopeptide	FJ349556.1.gene3.p01|FEATURES|vanS|glycopeptide|vanS	0.999999999996	81.2	32	57.0	1.2e-09	1
VGAB	306	338	HWI-700370F:168:C7JUKANXX:7:2209:12729:100270	MLS	U82085.gene.p01|FEATURES|vgaB|MLS|vgaB	0.999999990018	60.6	33	44.3	7.8e-06	1
MULTIDRUG_ABC_TRANSPORTER	463	495	HWI-700370F:168:C7JUKANXX:7:1203:10031:6785	multidrug	gi:1031799645:ref:WP_064138838.1:|FEATURES|multidrug_ABC_transporter|multidrug|multidrug_ABC_transporter	1.0	75.8	33	52.4	2.9e-08	1
BLT	347	379	HWI-700370F:168:C7JUKANXX:7:1102:9981:79981	multidrug	AAC36944.1|FEATURES|blt|multidrug|blt	0.999999980379	75.8	33	60.1	1.4e-10	1
VANR	79	111	HWI-700370F:168:C7JUKANXX:7:2103:6854:85155	glycopeptide	CAB61229|FEATURES|vanR|glycopeptide|vanR	0.999995270084	75.8	33	54.7	5.8e-09	1
VANR	198	230	HWI-700370F:168:C7JUKANXX:7:1214:18119:36789	glycopeptide	EU250284.1.gene5.p01|FEATURES|vanR|glycopeptide|vanR	1.0	66.7	33	54.3	7.6e-09	1
TETA	443	474	HWI-700370F:168:C7JUKANXX:7:1307:9233:23576	tetracycline	AF024666.2.gene6.p01|FEATURES|tetA|tetracycline|tetA	0.961678938661	68.8	32	44.7	6.0e-06	1
STAPHYLOCOCCUS_MUPA_CONFERRING_RESISTANCE_TO_MUPIROCIN	288	320	HWI-700370F:168:C7JUKANXX:7:1209:12778:93196	mupirocin	CAA53189|FEATURES|Staphylococcus_mupA_conferring_resistance_to_mupirocin|mupirocin|Staphylococcus_mupA_conferring_resistance_to_mupirocin	0.99999887169	60.6	33	49.3	2.4e-07	1
BMR	91	123	HWI-700370F:168:C7JUKANXX:7:2113:2639:61014	multidrug	AAA22277.1|FEATURES|bmr|multidrug|bmr	0.99999987626	72.7	33	53.1	1.7e-08	1
MACB	141	172	HWI-700370F:168:C7JUKANXX:7:1110:8676:23921	MLS	gi:823299155:ref:WP_047054544.1:|FEATURES|macB|MLS|macB	1.0	65.6	32	45.1	4.6e-06	1
RPOB2	1067	1099	HWI-700370F:168:C7JUKANXX:7:1115:15166:49489	multidrug	BAD59497.1|FEATURES|rpoB2|multidrug|rpoB2	0.999999428116	84.8	33	63.9	9.6e-12	1
LSA	310	342	HWI-700370F:168:C7JUKANXX:7:1303:17218:7283	MLS	gi:445983947:ref:WP_000061802.1:|FEATURES|lsa|MLS|lsa	1.0	100.0	33	67.4	8.6e-13	1
CLASS_A	59	90	HWI-700370F:168:C7JUKANXX:7:2209:5822:28815	beta-lactam	gi:727235583:ref:WP_033696284.1:|FEATURES|class_A|beta-lactam|class_A	1.0	75.0	32	55.8	2.6e-09	1
ABCA	821	852	HWI-700370F:168:C7JUKANXX:7:1208:3338:62794	multidrug	XP_753111.1|FEATURES|abcA|multidrug|abcA	0.999999647199	84.4	32	56.2	2.0e-09	1
BACA	145	177	HWI-700370F:168:C7JUKANXX:7:1213:8094:29638	bacitracin	ZP_04156234|FEATURES|bacA|bacitracin|bacA	1.0	100.0	33	70.5	1.0e-13	1
MAJOR_FACILITATOR_SUPERFAMILY_TRANSPORTER	411	443	HWI-700370F:168:C7JUKANXX:7:2214:8403:46686	multidrug	NC_002952.2859362.p01|FEATURES|major_facilitator_superfamily_transporter|multidrug|major_facilitator_superfamily_transporter	0.999999734636	60.6	33	47.4	9.3e-07	1
MULTIDRUG_ABC_TRANSPORTER	548	580	HWI-700370F:168:C7JUKANXX:7:2204:18956:66445	multidrug	gi:860594225:ref:WP_048475168.1:|FEATURES|multidrug_ABC_transporter|multidrug|multidrug_ABC_transporter	0.999999650732	60.6	33	44.3	7.8e-06	1
VANR	182	214	HWI-700370F:168:C7JUKANXX:7:2115:14634:43302	glycopeptide	gi:947806628:ref:WP_056468082.1:|FEATURES|vanR|glycopeptide|vanR	1.0	87.9	33	65.5	3.3e-12	1
MAJOR_FACILITATOR_SUPERFAMILY_TRANSPORTER	410	441	HWI-700370F:168:C7JUKANXX:7:1102:16101:24667	multidrug	NC_002952.2859362.p01|FEATURES|major_facilitator_superfamily_transporter|multidrug|major_facilitator_superfamily_transporter	0.999999829127	75.0	32	57.0	1.2e-09	1
RPOB2	567	599	HWI-700370F:168:C7JUKANXX:7:1208:8642:39784	multidrug	BAD59497.1|FEATURES|rpoB2|multidrug|rpoB2	0.999999327334	81.8	33	58.2	5.2e-10	1
VANR	67	99	HWI-700370F:168:C7JUKANXX:7:1210:7367:67713	glycopeptide	gi:1045412091:ref:WP_065484665.1:|FEATURES|vanR|glycopeptide|vanR	1.0	78.8	33	55.8	2.6e-09	1
MULTIDRUG_ABC_TRANSPORTER	523	553	HWI-700370F:168:C7JUKANXX:7:1207:7072:3651	multidrug	gi:640499891:ref:WP_024937220.1:|FEATURES|multidrug_ABC_transporter|multidrug|multidrug_ABC_transporter	1.0	67.7	31	47.4	9.3e-07	1
TETA	50	82	HWI-700370F:168:C7JUKANXX:7:1212:13990:37844	tetracycline	NC_010410.6003291.p01|FEATURES|tetA|tetracycline|tetA	1.0	66.7	33	47.0	1.2e-06	1
OLEC	164	196	HWI-700370F:168:C7JUKANXX:7:1102:14876:81177	MLS	AAA26793|FEATURES|oleC|MLS|oleC	0.999999993342	66.7	33	50.8	8.4e-08	1
RPOB2	398	429	HWI-700370F:168:C7JUKANXX:7:1204:14141:33860	multidrug	BAD59497.1|FEATURES|rpoB2|multidrug|rpoB2	0.999999327334	81.2	32	58.2	5.2e-10	1
MAJOR_FACILITATOR_SUPERFAMILY_TRANSPORTER	123	155	HWI-700370F:168:C7JUKANXX:7:1202:16229:76403	multidrug	ZP_03053667|FEATURES|major_facilitator_superfamily_transporter|multidrug|major_facilitator_superfamily_transporter	0.999999960086	81.8	33	61.2	6.2e-11	1
OTRA	494	525	HWI-700370F:168:C7JUKANXX:7:1311:5191:56356	tetracycline	CAA37477|FEATURES|otrA|tetracycline|otrA	0.999999978653	68.8	32	50.8	8.4e-08	1
LSA	196	228	HWI-700370F:168:C7JUKANXX:7:1210:17829:43116	MLS	gi:445983947:ref:WP_000061802.1:|FEATURES|lsa|MLS|lsa	1.0	100.0	33	72.8	2.1e-14	1
MULTIDRUG_ABC_TRANSPORTER	468	500	HWI-700370F:168:C7JUKANXX:7:2109:4250:81077	multidrug	gi:844773046:ref:WP_047936044.1:|FEATURES|multidrug_ABC_transporter|multidrug|multidrug_ABC_transporter	1.0	84.8	33	60.1	1.4e-10	1
MULTIDRUG_ABC_TRANSPORTER	10	42	HWI-700370F:168:C7JUKANXX:7:1310:4613:16974	multidrug	gi:658597161:ref:WP_029754048.1:|FEATURES|multidrug_ABC_transporter|multidrug|multidrug_ABC_transporter	0.939948531658	60.6	33	50.1	1.4e-07	1
BCRA	156	188	HWI-700370F:168:C7JUKANXX:7:1102:9297:63758	bacitracin	AAD21213|FEATURES|bcrA|bacitracin|bcrA	0.99999993764	63.6	33	44.7	6.0e-06	1
CATB	142	173	HWI-700370F:168:C7JUKANXX:7:2205:19143:10341	phenicol	AJ223604.1.gene5.p01|FEATURES|catB|phenicol|catB	0.999999999999	81.2	32	52.8	2.2e-08	1
VANL	106	136	HWI-700370F:168:C7JUKANXX:7:2113:10345:63216	glycopeptide	ABX54687.1|FEATURES|vanL|glycopeptide|vanL	1.0	71.0	31	47.4	9.3e-07	1
VANY	208	240	HWI-700370F:168:C7JUKANXX:7:2213:7201:21939	glycopeptide	gi:309385867:gb:ADO66792.1:|FEATURES|vanY|glycopeptide|vanY	1.0	84.8	33	67.8	6.6e-13	1
LSA	22	54	HWI-700370F:168:C7JUKANXX:7:2110:12075:9261	MLS	gi:1005558399:ref:WP_061655514.1:|FEATURES|lsa|MLS|lsa	1.0	97.0	33	72.0	3.5e-14	1
RPOB2	136	168	HWI-700370F:168:C7JUKANXX:7:2212:11333:19761	multidrug	BAD59497.1|FEATURES|rpoB2|multidrug|rpoB2	0.999999258898	72.7	33	55.1	4.4e-09	1
BCRA	44	76	HWI-700370F:168:C7JUKANXX:7:1111:13992:46297	bacitracin	gi:445996726:ref:WP_000074581.1:|FEATURES|bcrA|bacitracin|bcrA	1.0	100.0	33	67.4	8.6e-13	1
MACB	127	157	HWI-700370F:168:C7JUKANXX:7:1209:6739:34759	MLS	gi:746253210:ref:WP_039301529.1:|FEATURES|macB|MLS|macB	0.999999999997	64.5	31	45.1	4.6e-06	1
LMRB	188	220	HWI-700370F:168:C7JUKANXX:7:2108:13843:19919	MLS	gi:498485855:ref:WP_010787543.1:|FEATURES|lmrB|MLS|lmrB	1.0	66.7	33	52.8	2.2e-08	1
BACA	139	171	HWI-700370F:168:C7JUKANXX:7:1115:8593:18162	bacitracin	ZP_04431003|FEATURES|bacA|bacitracin|bacA	1.0	100.0	33	72.0	3.5e-14	1
DFRD	104	136	HWI-700370F:168:C7JUKANXX:7:2203:7996:62978	diaminopyrimidine	AAA85213.1|FEATURES|dfrD|diaminopyrimidine|dfrD	0.999999893059	66.7	33	59.7	1.8e-10	1
VANL	97	127	HWI-700370F:168:C7JUKANXX:7:2115:5091:11939	glycopeptide	ABX54687.1|FEATURES|vanL|glycopeptide|vanL	1.0	74.2	31	54.3	7.6e-09	1
VANR	75	105	HWI-700370F:168:C7JUKANXX:7:2101:8675:72190	glycopeptide	gi:530818241:gb:EQC77429.1:|FEATURES|vanR|glycopeptide|vanR	1.0	67.7	31	51.6	4.9e-08	1
EMRB-QACA_FAMILY_MAJOR_FACILITATOR_TRANSPORTER	222	254	HWI-700370F:168:C7JUKANXX:7:1109:8192:40229	multidrug	AE016830.1.gene424.p01|FEATURES|EmrB-QacA_family_major_facilitator_transporter|multidrug|EmrB-QacA_family_major_facilitator_transporter	0.999998541399	60.6	33	47.4	9.3e-07	1
MULTIDRUG_ABC_TRANSPORTER	552	583	HWI-700370F:168:C7JUKANXX:7:1315:20848:54672	multidrug	gi:497748188:ref:WP_010062372.1:|FEATURES|multidrug_ABC_transporter|multidrug|multidrug_ABC_transporter	1.0	71.9	32	53.5	1.3e-08	1
MULTIDRUG_ABC_TRANSPORTER	118	149	HWI-700370F:168:C7JUKANXX:7:2209:12625:74153	multidrug	gi:686364868:ref:WP_031893738.1:|FEATURES|multidrug_ABC_transporter|multidrug|multidrug_ABC_transporter	1.0	75.0	32	57.4	9.0e-10	1
TRANSCRIPTIONAL_REGULATORY_PROTEIN_CPXR_CPXR	85	116	HWI-700370F:168:C7JUKANXX:7:1312:15738:12778	unclassified	CP004022.1.gene3215.p01|FEATURES|transcriptional_regulatory_protein_CpxR_cpxR|unclassified|transcriptional_regulatory_protein_CpxR_cpxR	0.999999999999	62.5	32	45.1	4.6e-06	1
RPOB2	374	406	HWI-700370F:168:C7JUKANXX:7:2208:20720:32100	multidrug	BAD59497.1|FEATURES|rpoB2|multidrug|rpoB2	0.999999240067	75.8	33	54.3	7.6e-09	1
CLASS_A	145	177	HWI-700370F:168:C7JUKANXX:7:1313:1290:54150	beta-lactam	gi:651590745:ref:WP_026585721.1:|FEATURES|class_A|beta-lactam|class_A	1.0	81.8	33	58.5	4.0e-10	1
BLT	212	244	HWI-700370F:168:C7JUKANXX:7:2115:7803:27251	multidrug	AAC36944.1|FEATURES|blt|multidrug|blt	0.999999004885	87.9	33	63.2	1.6e-11	1
RPHB	518	550	HWI-700370F:168:C7JUKANXX:7:1312:2700:93513	rifamycin	APB03222.1|FEATURES|rphB|rifamycin|rphB	0.999999831825	84.8	33	58.2	5.2e-10	1
VATF	126	157	HWI-700370F:168:C7JUKANXX:7:1110:15986:41924	MLS	AAF63432|FEATURES|vatF|MLS|vatF	0.999999999893	71.9	32	51.2	6.4e-08	1
SMER	87	119	HWI-700370F:168:C7JUKANXX:7:2116:7098:51655	multidrug	AAD51348.1|FEATURES|smeR|multidrug|smeR	0.999996217316	66.7	33	50.1	1.4e-07	1
RPOB2	133	164	HWI-700370F:168:C7JUKANXX:7:2115:16717:72482	multidrug	BAD59497.1|FEATURES|rpoB2|multidrug|rpoB2	0.999999249598	71.9	32	54.7	5.8e-09	1
BCRA	35	65	HWI-700370F:168:C7JUKANXX:7:1301:17395:87500	bacitracin	gi:446026113:ref:WP_000103968.1:|FEATURES|bcrA|bacitracin|bcrA	1.0	64.5	31	47.8	7.1e-07	1
MULTIDRUG_ABC_TRANSPORTER	557	589	HWI-700370F:168:C7JUKANXX:7:1211:1128:89259	multidrug	gi:754608317:ref:WP_041998010.1:|FEATURES|multidrug_ABC_transporter|multidrug|multidrug_ABC_transporter	1.0	60.6	33	47.4	9.3e-07	1
OTRA	9	41	HWI-700370F:168:C7JUKANXX:7:1114:15556:98695	tetracycline	CAA37477|FEATURES|otrA|tetracycline|otrA	1.0	69.7	33	51.2	6.4e-08	1
TETB(60)	418	448	HWI-700370F:168:C7JUKANXX:7:2109:15437:25148	tetracycline	ANZ79241.1|FEATURES|tetB(60)|tetracycline|tetB(60)	0.999999005117	71.0	31	48.1	5.4e-07	1
RPHB	521	551	HWI-700370F:168:C7JUKANXX:7:1305:20728:5805	rifamycin	APB03222.1|FEATURES|rphB|rifamycin|rphB	0.999973234873	80.6	31	53.9	9.9e-09	1
MULTIDRUG_ABC_TRANSPORTER	508	540	HWI-700370F:168:C7JUKANXX:7:2214:5444:61626	multidrug	gi:664100597:ref:WP_030638327.1:|FEATURES|multidrug_ABC_transporter|multidrug|multidrug_ABC_transporter	1.0	72.7	33	49.3	2.4e-07	1
VANR	69	101	HWI-700370F:168:C7JUKANXX:7:1307:6123:48265	glycopeptide	gi:947806628:ref:WP_056468082.1:|FEATURES|vanR|glycopeptide|vanR	1.0	63.6	33	47.4	9.3e-07	1
EMRB-QACA_FAMILY_MAJOR_FACILITATOR_TRANSPORTER	31	62	HWI-700370F:168:C7JUKANXX:7:2206:19057:70140	multidrug	NC_002951.3237419.p01|FEATURES|EmrB-QacA_family_major_facilitator_transporter|multidrug|EmrB-QacA_family_major_facilitator_transporter	0.999999946644	69.7	33	46.6	1.6e-06	1
MULTIDRUG_ABC_TRANSPORTER	454	485	HWI-700370F:168:C7JUKANXX:7:1108:5319:78944	multidrug	gi:517381192:ref:WP_018555350.1:|FEATURES|multidrug_ABC_transporter|multidrug|multidrug_ABC_transporter	0.99999897842	62.5	32	46.2	2.1e-06	1
TETB(60)	480	510	HWI-700370F:168:C7JUKANXX:7:1106:13321:55367	tetracycline	ANZ79241.1|FEATURES|tetB(60)|tetracycline|tetB(60)	0.999999999964	83.9	31	53.1	1.7e-08	1
YKKC	96	126	HWI-700370F:168:C7JUKANXX:7:1307:10113:59692	multidrug	gi:489311090:ref:WP_003218499.1:|FEATURES|ykkC|multidrug|ykkC	0.999999998705	64.5	31	45.1	4.6e-06	1
MACB	540	572	HWI-700370F:168:C7JUKANXX:7:1312:7920:60217	MLS	gi:655997348:ref:WP_029038923.1:|FEATURES|macB|MLS|macB	1.0	78.8	33	52.0	3.8e-08	1
ABCA	439	469	HWI-700370F:168:C7JUKANXX:7:2101:20137:9536	multidrug	XP_753111.1|FEATURES|abcA|multidrug|abcA	0.999999494755	61.3	31	47.4	9.3e-07	1
RPOB2	1024	1056	HWI-700370F:168:C7JUKANXX:7:1111:3474:5953	multidrug	BAD59497.1|FEATURES|rpoB2|multidrug|rpoB2	0.99999950319	90.9	33	69.7	1.7e-13	1
VANS	323	355	HWI-700370F:168:C7JUKANXX:7:1103:16123:59456	glycopeptide	CAB61230|FEATURES|vanS|glycopeptide|vanS	1.0	69.7	33	50.1	1.4e-07	1
CLASS_A	208	240	HWI-700370F:168:C7JUKANXX:7:1201:9433:86139	beta-lactam	gi:925173439:ref:WP_053565507.1:|FEATURES|class_A|beta-lactam|class_A	1.0	100.0	33	70.1	1.3e-13	1
VATE	118	148	HWI-700370F:168:C7JUKANXX:7:2202:8665:98113	MLS	AAG21695|FEATURES|vatE|MLS|vatE	0.999999999999	61.3	31	45.8	2.7e-06	1
TET36	71	103	HWI-700370F:168:C7JUKANXX:7:1213:4767:69392	tetracycline	AJ514254.gene.p01|FEATURES|tet36|tetracycline|tet36	1.0	60.6	33	47.0	1.2e-06	1
TETW	75	106	HWI-700370F:168:C7JUKANXX:7:1204:20746:78229	tetracycline	AAL09826|FEATURES|tetW|tetracycline|tetW	1.0	65.6	32	46.2	2.1e-06	1
MULTIDRUG_ABC_TRANSPORTER	460	492	HWI-700370F:168:C7JUKANXX:7:2203:1716:32129	multidrug	gi:1031799645:ref:WP_064138838.1:|FEATURES|multidrug_ABC_transporter|multidrug|multidrug_ABC_transporter	1.0	75.8	33	53.1	1.7e-08	1
PATA	269	300	HWI-700370F:168:C7JUKANXX:7:2209:14398:50585	fluoroquinolone	NP_417544.5|FEATURES|patA|fluoroquinolone|patA	0.999981206011	62.5	32	44.3	7.8e-06	1
CLASS_A	153	185	HWI-700370F:168:C7JUKANXX:7:1211:20917:3372	beta-lactam	ZP_04192734|FEATURES|class_A|beta-lactam|class_A	1.0	100.0	33	72.0	3.5e-14	1
RPOB2	373	404	HWI-700370F:168:C7JUKANXX:7:2112:2981:84155	multidrug	BAD59497.1|FEATURES|rpoB2|multidrug|rpoB2	0.999999220356	78.1	32	53.5	1.3e-08	1
LMRB	376	406	HWI-700370F:168:C7JUKANXX:7:2207:2696:46458	MLS	gi:1007411670:gb:AMQ72759.1:|FEATURES|lmrB|MLS|lmrB	1.0	64.5	31	45.1	4.6e-06	1
PBP-1A	438	468	HWI-700370F:168:C7JUKANXX:7:1101:7421:2596	beta-lactam	YP_001292390|FEATURES|PBP-1A|beta-lactam|PBP-1A	1.0	64.5	31	45.1	4.6e-06	1
MULTIDRUG_ABC_TRANSPORTER	527	559	HWI-700370F:168:C7JUKANXX:7:1103:2878:4969	multidrug	gi:496018010:ref:WP_008742581.1:|FEATURES|multidrug_ABC_transporter|multidrug|multidrug_ABC_transporter	1.0	60.6	33	46.6	1.6e-06	1
RPOB2	398	429	HWI-700370F:168:C7JUKANXX:7:1111:13528:62567	multidrug	BAD59497.1|FEATURES|rpoB2|multidrug|rpoB2	0.999999327334	81.2	32	58.2	5.2e-10	1
RPHB	794	826	HWI-700370F:168:C7JUKANXX:7:2203:8364:8545	rifamycin	APB03222.1|FEATURES|rphB|rifamycin|rphB	0.99999997333	87.9	33	64.7	5.6e-12	1
BACA	156	188	HWI-700370F:168:C7JUKANXX:7:1107:16393:83005	bacitracin	YP_523088|FEATURES|bacA|bacitracin|bacA	1.0	63.6	33	45.4	3.5e-06	1
MULTIDRUG_ABC_TRANSPORTER	527	558	HWI-700370F:168:C7JUKANXX:7:1109:9041:12799	multidrug	gi:640499891:ref:WP_024937220.1:|FEATURES|multidrug_ABC_transporter|multidrug|multidrug_ABC_transporter	1.0	65.6	32	48.5	4.2e-07	1
STAPHYLOCOCCUS_MUPA_CONFERRING_RESISTANCE_TO_MUPIROCIN	546	578	HWI-700370F:168:C7JUKANXX:7:1105:3233:79515	mupirocin	CAA53189|FEATURES|Staphylococcus_mupA_conferring_resistance_to_mupirocin|mupirocin|Staphylococcus_mupA_conferring_resistance_to_mupirocin	0.999999457976	66.7	33	53.5	1.3e-08	1
MAJOR_FACILITATOR_SUPERFAMILY_TRANSPORTER	107	139	HWI-700370F:168:C7JUKANXX:7:1112:17445:70311	multidrug	YP_001419960|FEATURES|major_facilitator_superfamily_transporter|multidrug|major_facilitator_superfamily_transporter	0.999999942427	84.8	33	64.7	5.6e-12	1
STAPHYLOCOCCUS_MUPA_CONFERRING_RESISTANCE_TO_MUPIROCIN	42	73	HWI-700370F:168:C7JUKANXX:7:1303:17361:61429	mupirocin	CAA53189|FEATURES|Staphylococcus_mupA_conferring_resistance_to_mupirocin|mupirocin|Staphylococcus_mupA_conferring_resistance_to_mupirocin	0.999999297891	78.1	32	55.5	3.4e-09	1
MAJOR_FACILITATOR_SUPERFAMILY_TRANSPORTER	191	222	HWI-700370F:168:C7JUKANXX:7:1107:7878:85717	multidrug	YP_001419960|FEATURES|major_facilitator_superfamily_transporter|multidrug|major_facilitator_superfamily_transporter	0.99999994842	87.5	32	57.8	6.9e-10	1
RPOB2	445	477	HWI-700370F:168:C7JUKANXX:7:2215:9081:72236	multidrug	BAD59497.1|FEATURES|rpoB2|multidrug|rpoB2	0.999999530772	93.9	33	72.0	3.5e-14	1
EFRA	329	361	HWI-700370F:168:C7JUKANXX:7:1314:8973:73114	multidrug	CDO61513.1|FEATURES|efrA|multidrug|efrA	0.99999950872	63.6	33	47.8	7.1e-07	1
VANS	334	366	HWI-700370F:168:C7JUKANXX:7:1301:12475:19396	glycopeptide	AAD42181|FEATURES|vanS|glycopeptide|vanS	1.0	66.7	33	47.4	9.3e-07	1
RPOB2	688	719	HWI-700370F:168:C7JUKANXX:7:2216:3288:57070	multidrug	BAD59497.1|FEATURES|rpoB2|multidrug|rpoB2	0.999999106466	62.5	32	49.7	1.9e-07	1
TETB(60)	360	392	HWI-700370F:168:C7JUKANXX:7:1311:12604:71314	tetracycline	ANZ79241.1|FEATURES|tetB(60)|tetracycline|tetB(60)	0.999999849409	75.8	33	55.1	4.4e-09	1
CLASS_A	87	118	HWI-700370F:168:C7JUKANXX:7:1201:2370:13399	beta-lactam	ZP_04192734|FEATURES|class_A|beta-lactam|class_A	1.0	96.9	32	65.5	3.3e-12	1
PBP-1A	187	218	HWI-700370F:168:C7JUKANXX:7:2103:15210:69896	beta-lactam	JN645776.1.gene1.p01|FEATURES|PBP-1A|beta-lactam|PBP-1A	0.999999993368	65.6	32	49.3	2.4e-07	1
MECA	335	365	HWI-700370F:168:C7JUKANXX:7:2102:5381:2946	beta-lactam	gi:2791908:emb:CAA73538.1:|FEATURES|mecA|beta-lactam|mecA	0.999999966322	61.3	31	44.7	6.0e-06	1
BLT	334	364	HWI-700370F:168:C7JUKANXX:7:1312:9445:100901	multidrug	AAC36944.1|FEATURES|blt|multidrug|blt	0.999999999971	87.1	31	59.3	2.4e-10	1
ARLS	382	412	HWI-700370F:168:C7JUKANXX:7:1210:7878:52351	multidrug	YP_499945.1|FEATURES|arlS|multidrug|arlS	0.99999757783	64.5	31	47.4	9.3e-07	1
RPOB2	145	176	HWI-700370F:168:C7JUKANXX:7:1305:18905:45804	multidrug	BAD59497.1|FEATURES|rpoB2|multidrug|rpoB2	0.999999230268	71.9	32	53.9	9.9e-09	1
MAJOR_FACILITATOR_SUPERFAMILY_TRANSPORTER	43	75	HWI-700370F:168:C7JUKANXX:7:2214:12828:90506	multidrug	ZP_03053667|FEATURES|major_facilitator_superfamily_transporter|multidrug|major_facilitator_superfamily_transporter	0.999999965649	81.8	33	63.2	1.6e-11	1
MACB	543	575	HWI-700370F:168:C7JUKANXX:7:1212:15223:96333	MLS	AAV85982.1|FEATURES|macB|MLS|macB	1.0	69.7	33	49.7	1.9e-07	1
TAEA	252	284	HWI-700370F:168:C7JUKANXX:7:1215:1379:70015	pleuromutilin	APB03219.1|FEATURES|TaeA|pleuromutilin|TaeA	0.999806022185	78.8	33	54.7	5.8e-09	1
PATB	170	202	HWI-700370F:168:C7JUKANXX:7:1310:18997:81725	fluoroquinolone	NP_358969.1|FEATURES|patB|fluoroquinolone|patB	0.999995696565	60.6	33	48.5	4.2e-07	1
TAEA	233	264	HWI-700370F:168:C7JUKANXX:7:1213:18618:13546	pleuromutilin	APB03219.1|FEATURES|TaeA|pleuromutilin|TaeA	0.999533520222	68.8	32	46.2	2.1e-06	1
MULTIDRUG_ABC_TRANSPORTER	522	554	HWI-700370F:168:C7JUKANXX:7:1110:2773:22408	multidrug	gi:664100597:ref:WP_030638327.1:|FEATURES|multidrug_ABC_transporter|multidrug|multidrug_ABC_transporter	1.0	75.8	33	52.8	2.2e-08	1
STAPHYLOCOCCUS_MUPA_CONFERRING_RESISTANCE_TO_MUPIROCIN	37	68	HWI-700370F:168:C7JUKANXX:7:2102:5907:68608	mupirocin	CAA53189|FEATURES|Staphylococcus_mupA_conferring_resistance_to_mupirocin|mupirocin|Staphylococcus_mupA_conferring_resistance_to_mupirocin	0.999999419419	84.4	32	62.4	2.8e-11	1
BCRB	61	93	HWI-700370F:168:C7JUKANXX:7:2106:8694:59638	peptide	AAA99505.1|FEATURES|bcrB|peptide|bcrB	0.999999699246	63.6	33	50.8	8.4e-08	1
BACA	148	179	HWI-700370F:168:C7JUKANXX:7:1211:10449:36487	bacitracin	ZP_04083542|FEATURES|bacA|bacitracin|bacA	1.0	100.0	32	69.7	1.7e-13	1
BACA	219	251	HWI-700370F:168:C7JUKANXX:7:1207:8643:86413	bacitracin	ZP_04210257|FEATURES|bacA|bacitracin|bacA	1.0	100.0	33	66.2	1.9e-12	1
MULTIDRUG_ABC_TRANSPORTER	526	558	HWI-700370F:168:C7JUKANXX:7:1114:4988:6715	multidrug	gi:860594225:ref:WP_048475168.1:|FEATURES|multidrug_ABC_transporter|multidrug|multidrug_ABC_transporter	0.999999999988	72.7	33	52.0	3.8e-08	1
MAJOR_FACILITATOR_SUPERFAMILY_TRANSPORTER	273	304	HWI-700370F:168:C7JUKANXX:7:1309:16102:25423	multidrug	NC_002952.2859362.p01|FEATURES|major_facilitator_superfamily_transporter|multidrug|major_facilitator_superfamily_transporter	0.999999835603	68.8	32	57.8	6.9e-10	1
VANS	331	363	HWI-700370F:168:C7JUKANXX:7:2203:11302:2227	glycopeptide	AAD42181|FEATURES|vanS|glycopeptide|vanS	0.998680620762	63.6	33	45.1	4.6e-06	1
LMRB	118	150	HWI-700370F:168:C7JUKANXX:7:1303:13942:85618	MLS	gi:1007411670:gb:AMQ72759.1:|FEATURES|lmrB|MLS|lmrB	1.0	60.6	33	52.0	3.8e-08	1
BCRA	243	275	HWI-700370F:168:C7JUKANXX:7:2210:2536:72916	bacitracin	gi:445996726:ref:WP_000074581.1:|FEATURES|bcrA|bacitracin|bcrA	1.0	100.0	33	74.3	7.1e-15	1
LSA	42	73	HWI-700370F:168:C7JUKANXX:7:1106:2433:29078	MLS	gi:1005558399:ref:WP_061655514.1:|FEATURES|lsa|MLS|lsa	1.0	100.0	32	69.7	1.7e-13	1
MACB	22	54	HWI-700370F:168:C7JUKANXX:7:2103:13325:83183	MLS	gi:545231548:ref:WP_021531156.1:|FEATURES|macB|MLS|macB	1.0	60.6	33	48.1	5.4e-07	1
VANR	80	112	HWI-700370F:168:C7JUKANXX:7:2207:19681:65292	glycopeptide	CAB61229|FEATURES|vanR|glycopeptide|vanR	1.0	72.7	33	53.9	9.9e-09	1
VANS	331	361	HWI-700370F:168:C7JUKANXX:7:1105:17286:12528	glycopeptide	AAZ98836|FEATURES|vanS|glycopeptide|vanS	1.0	71.0	31	45.8	2.7e-06	1
BLT	40	70	HWI-700370F:168:C7JUKANXX:7:2203:15123:46510	multidrug	AAC36944.1|FEATURES|blt|multidrug|blt	0.999999886388	77.4	31	55.5	3.4e-09	1
ABCA	267	299	HWI-700370F:168:C7JUKANXX:7:1307:1043:91824	multidrug	XP_753111.1|FEATURES|abcA|multidrug|abcA	0.999999720096	87.9	33	62.8	2.1e-11	1
MPHB	247	279	HWI-700370F:168:C7JUKANXX:7:2216:12038:86789	MLS	ACE78320|FEATURES|mphB|MLS|mphB	0.999999882678	66.7	33	52.4	2.9e-08	1
MACB	147	179	HWI-700370F:168:C7JUKANXX:7:1106:3706:55001	MLS	gi:639209604:ref:WP_024547784.1:|FEATURES|macB|MLS|macB	1.0	69.7	33	48.5	4.2e-07	1
MULTIDRUG_ABC_TRANSPORTER	9	39	HWI-700370F:168:C7JUKANXX:7:1214:1661:48480	multidrug	gi:658597161:ref:WP_029754048.1:|FEATURES|multidrug_ABC_transporter|multidrug|multidrug_ABC_transporter	0.94120843552	61.3	31	48.1	5.4e-07	1
PBP-1B	196	228	HWI-700370F:168:C7JUKANXX:7:1305:18144:13856	beta-lactam	YP_002467958|FEATURES|PBP-1B|beta-lactam|PBP-1B	0.999999999848	63.6	33	45.8	2.7e-06	1
BCRA	27	59	HWI-700370F:168:C7JUKANXX:7:1109:7336:39142	bacitracin	gi:500194536:ref:WP_011867743.1:|FEATURES|bcrA|bacitracin|bcrA	0.999995958588	60.6	33	47.8	7.1e-07	1
TETA(60)	459	490	HWI-700370F:168:C7JUKANXX:7:2205:18559:73727	tetracycline	ANZ79240.1|FEATURES|tetA(60)|tetracycline|tetA(60)	0.999999999986	71.9	32	51.2	6.4e-08	1
CAT_CHLORAMPHENICOL_ACETYLTRANSFERASE	152	184	HWI-700370F:168:C7JUKANXX:7:1115:10994:43329	phenicol	AB080798.1.gene5.p01|FEATURES|cat_chloramphenicol_acetyltransferase|phenicol|cat_chloramphenicol_acetyltransferase	1.0	66.7	33	53.5	1.3e-08	1
BACA	17	49	HWI-700370F:168:C7JUKANXX:7:2303:8182:88299	bacitracin	ZP_04288431|FEATURES|bacA|bacitracin|bacA	1.0	100.0	33	69.3	2.3e-13	1
CLASS_A	25	57	HWI-700370F:168:C7JUKANXX:7:2211:5924:79224	beta-lactam	gi:507026518:ref:WP_016098536.1:|FEATURES|class_A|beta-lactam|class_A	1.0	100.0	33	68.2	5.1e-13	1
TRANSCRIPTIONAL_REGULATORY_PROTEIN_CPXR_CPXR	67	98	HWI-700370F:168:C7JUKANXX:7:1104:8086:7169	unclassified	CP001485.1.gene721.p01|FEATURES|transcriptional_regulatory_protein_CpxR_cpxR|unclassified|transcriptional_regulatory_protein_CpxR_cpxR	0.999993893082	68.8	32	51.2	6.4e-08	1
MAJOR_FACILITATOR_SUPERFAMILY_TRANSPORTER	189	221	HWI-700370F:168:C7JUKANXX:7:1114:11972:9129	multidrug	ZP_03053667|FEATURES|major_facilitator_superfamily_transporter|multidrug|major_facilitator_superfamily_transporter	0.999999934567	81.8	33	54.7	5.8e-09	1
ARLS	384	415	HWI-700370F:168:C7JUKANXX:7:1108:14254:38087	multidrug	YP_499945.1|FEATURES|arlS|multidrug|arlS	0.999997165096	65.6	32	44.7	6.0e-06	1
MAJOR_FACILITATOR_SUPERFAMILY_TRANSPORTER	170	202	HWI-700370F:168:C7JUKANXX:7:2212:18704:48467	multidrug	YP_001419960|FEATURES|major_facilitator_superfamily_transporter|multidrug|major_facilitator_superfamily_transporter	0.999999946346	69.7	33	58.2	5.2e-10	1
STAPHYLOCOCCUS_MUPA_CONFERRING_RESISTANCE_TO_MUPIROCIN	214	245	HWI-700370F:168:C7JUKANXX:7:1308:15502:47414	mupirocin	CAA53189|FEATURES|Staphylococcus_mupA_conferring_resistance_to_mupirocin|mupirocin|Staphylococcus_mupA_conferring_resistance_to_mupirocin	0.999998949223	62.5	32	49.7	1.9e-07	1
MAJOR_FACILITATOR_SUPERFAMILY_TRANSPORTER	81	113	HWI-700370F:168:C7JUKANXX:7:1104:19437:44228	multidrug	ZP_03053667|FEATURES|major_facilitator_superfamily_transporter|multidrug|major_facilitator_superfamily_transporter	0.999999918367	69.7	33	50.4	1.1e-07	1
MULTIDRUG_ABC_TRANSPORTER	189	220	HWI-700370F:168:C7JUKANXX:7:2213:2269:65679	multidrug	gi:686444108:ref:WP_031925464.1:|FEATURES|multidrug_ABC_transporter|multidrug|multidrug_ABC_transporter	1.0	68.8	32	50.4	1.1e-07	1
BACA	15	46	HWI-700370F:168:C7JUKANXX:7:1105:6696:23590	bacitracin	ZP_04271500|FEATURES|bacA|bacitracin|bacA	1.0	100.0	32	67.4	8.6e-13	1
MULTIDRUG_ABC_TRANSPORTER	521	552	HWI-700370F:168:C7JUKANXX:7:2216:17151:11656	multidrug	gi:664100597:ref:WP_030638327.1:|FEATURES|multidrug_ABC_transporter|multidrug|multidrug_ABC_transporter	1.0	71.9	32	49.7	1.9e-07	1
PBP-1A	159	191	HWI-700370F:168:C7JUKANXX:7:1207:4938:58063	beta-lactam	YP_001292390|FEATURES|PBP-1A|beta-lactam|PBP-1A	1.0	69.7	33	50.1	1.4e-07	1
MULTIDRUG_ABC_TRANSPORTER	460	492	HWI-700370F:168:C7JUKANXX:7:2108:8275:15815	multidrug	gi:1031799645:ref:WP_064138838.1:|FEATURES|multidrug_ABC_transporter|multidrug|multidrug_ABC_transporter	1.0	75.8	33	53.1	1.7e-08	1
CLASS_A	61	93	HWI-700370F:168:C7JUKANXX:7:2216:6408:3814	beta-lactam	ZP_04240432|FEATURES|class_A|beta-lactam|class_A	1.0	97.0	33	70.5	1.0e-13	1
BACA	209	241	HWI-700370F:168:C7JUKANXX:7:1208:15030:38237	bacitracin	ZP_04210257|FEATURES|bacA|bacitracin|bacA	1.0	100.0	33	65.5	3.3e-12	1
VANS	313	345	HWI-700370F:168:C7JUKANXX:7:1209:19518:35833	glycopeptide	JF802084.2.gene5.p01|FEATURES|vanS|glycopeptide|vanS	1.0	75.8	33	52.4	2.9e-08	1
RPOB2	381	413	HWI-700370F:168:C7JUKANXX:7:1111:3157:33924	multidrug	BAD59497.1|FEATURES|rpoB2|multidrug|rpoB2	0.99999920244	75.8	33	53.9	9.9e-09	1
VANR	198	229	HWI-700370F:168:C7JUKANXX:7:1113:9661:100510	glycopeptide	gi:950233763:ref:WP_057277726.1:|FEATURES|vanR|glycopeptide|vanR	0.999999975347	65.6	32	44.7	6.0e-06	1
RPHB	440	472	HWI-700370F:168:C7JUKANXX:7:1115:17700:90983	rifamycin	APB03222.1|FEATURES|rphB|rifamycin|rphB	0.999917724349	63.6	33	45.1	4.6e-06	1
CLASS_A	89	119	HWI-700370F:168:C7JUKANXX:7:1301:15858:54334	beta-lactam	gi:521285724:ref:WP_020449992.1:|FEATURES|class_A|beta-lactam|class_A	1.0	80.6	31	54.7	5.8e-09	1
LMRC	516	546	HWI-700370F:168:C7JUKANXX:7:1301:7320:95092	MLS	ABF66011.1|FEATURES|lmrC|MLS|lmrC	0.999999896669	67.7	31	44.7	6.0e-06	1
STAPHYLOCOCCUS_MUPA_CONFERRING_RESISTANCE_TO_MUPIROCIN	76	108	HWI-700370F:168:C7JUKANXX:7:1314:5386:29080	mupirocin	CAA53189|FEATURES|Staphylococcus_mupA_conferring_resistance_to_mupirocin|mupirocin|Staphylococcus_mupA_conferring_resistance_to_mupirocin	0.999999614945	81.8	33	62.0	3.6e-11	1
RPOB2	371	403	HWI-700370F:168:C7JUKANXX:7:1205:11753:40829	multidrug	BAD59497.1|FEATURES|rpoB2|multidrug|rpoB2	0.999999240067	75.8	33	54.3	7.6e-09	1
VANY	163	194	HWI-700370F:168:C7JUKANXX:7:1306:5925:2581	glycopeptide	AF155139.2.gene4.p01|FEATURES|vanY|glycopeptide|vanY	1.0	75.0	32	60.5	1.1e-10	1
BACA	148	179	HWI-700370F:168:C7JUKANXX:7:1310:19303:49933	bacitracin	ZP_04083542|FEATURES|bacA|bacitracin|bacA	1.0	100.0	32	69.7	1.7e-13	1
DFRK	56	87	HWI-700370F:168:C7JUKANXX:7:1211:2660:88762	diaminopyrimidine	CBL80435.1|FEATURES|dfrK|diaminopyrimidine|dfrK	0.999999718611	65.6	32	55.5	3.4e-09	1
MULTIDRUG_ABC_TRANSPORTER	528	560	HWI-700370F:168:C7JUKANXX:7:1213:3470:31110	multidrug	gi:917172177:ref:WP_051778889.1:|FEATURES|multidrug_ABC_transporter|multidrug|multidrug_ABC_transporter	1.0	66.7	33	50.1	1.4e-07	1
VANR	11	43	HWI-700370F:168:C7JUKANXX:7:1301:8031:74458	glycopeptide	gi:947806628:ref:WP_056468082.1:|FEATURES|vanR|glycopeptide|vanR	1.0	63.6	33	53.9	9.9e-09	1
MAJOR_FACILITATOR_SUPERFAMILY_TRANSPORTER	129	161	HWI-700370F:168:C7JUKANXX:7:1212:3138:27549	multidrug	ZP_03053667|FEATURES|major_facilitator_superfamily_transporter|multidrug|major_facilitator_superfamily_transporter	0.999999961071	84.8	33	62.4	2.8e-11	1
RPOB2	1069	1101	HWI-700370F:168:C7JUKANXX:7:2102:14822:29530	multidrug	BAD59497.1|FEATURES|rpoB2|multidrug|rpoB2	0.999999417419	84.8	33	63.2	1.6e-11	1
CLASS_A	203	235	HWI-700370F:168:C7JUKANXX:7:2107:10608:18660	beta-lactam	gi:925173439:ref:WP_053565507.1:|FEATURES|class_A|beta-lactam|class_A	1.0	100.0	33	68.9	3.0e-13	1
VANS	328	359	HWI-700370F:168:C7JUKANXX:7:1316:4270:85099	glycopeptide	AAD42181|FEATURES|vanS|glycopeptide|vanS	0.999999999999	65.6	32	48.9	3.2e-07	1
OTRA	50	82	HWI-700370F:168:C7JUKANXX:7:2109:14373:86542	tetracycline	CAA37477|FEATURES|otrA|tetracycline|otrA	1.0	69.7	33	55.5	3.4e-09	1
CLASS_A	195	227	HWI-700370F:168:C7JUKANXX:7:2206:3236:25951	beta-lactam	ZP_04192734|FEATURES|class_A|beta-lactam|class_A	1.0	100.0	33	71.2	6.0e-14	1
BACA	5	35	HWI-700370F:168:C7JUKANXX:7:1212:13429:72077	bacitracin	YP_894098|FEATURES|bacA|bacitracin|bacA	0.999999446386	93.5	31	61.6	4.7e-11	1
MAJOR_FACILITATOR_SUPERFAMILY_TRANSPORTER	94	126	HWI-700370F:168:C7JUKANXX:7:2216:20662:20465	multidrug	YP_001419960|FEATURES|major_facilitator_superfamily_transporter|multidrug|major_facilitator_superfamily_transporter	0.999999932315	72.7	33	54.3	7.6e-09	1
MAJOR_FACILITATOR_SUPERFAMILY_TRANSPORTER	397	429	HWI-700370F:168:C7JUKANXX:7:1201:19039:84694	multidrug	YP_001419960|FEATURES|major_facilitator_superfamily_transporter|multidrug|major_facilitator_superfamily_transporter	0.999999915449	72.7	33	52.4	2.9e-08	1
CLASS_A	73	105	HWI-700370F:168:C7JUKANXX:7:1103:5842:39496	beta-lactam	gi:651590745:ref:WP_026585721.1:|FEATURES|class_A|beta-lactam|class_A	1.0	78.8	33	53.1	1.7e-08	1
CLASS_A	105	137	HWI-700370F:168:C7JUKANXX:7:1310:3756:83059	beta-lactam	gi:651590745:ref:WP_026585721.1:|FEATURES|class_A|beta-lactam|class_A	1.0	84.8	33	62.0	3.6e-11	1
MAJOR_FACILITATOR_SUPERFAMILY_TRANSPORTER	267	297	HWI-700370F:168:C7JUKANXX:7:1113:8724:83488	multidrug	NC_002952.2859362.p01|FEATURES|major_facilitator_superfamily_transporter|multidrug|major_facilitator_superfamily_transporter	0.999999747202	67.7	31	48.5	4.2e-07	1
LSA	391	423	HWI-700370F:168:C7JUKANXX:7:1201:7970:37724	MLS	gi:445983948:ref:WP_000061803.1:|FEATURES|lsa|MLS|lsa	1.0	100.0	33	70.5	1.0e-13	1
ARLS	393	425	HWI-700370F:168:C7JUKANXX:7:2215:18124:86553	multidrug	YP_499945.1|FEATURES|arlS|multidrug|arlS	0.999997926234	66.7	33	50.4	1.1e-07	1
BACA	13	45	HWI-700370F:168:C7JUKANXX:7:1209:4451:40330	bacitracin	ZP_04288431|FEATURES|bacA|bacitracin|bacA	1.0	100.0	33	70.1	1.3e-13	1
MULTIDRUG_ABC_TRANSPORTER	551	583	HWI-700370F:168:C7JUKANXX:7:2102:14407:49912	multidrug	gi:860594225:ref:WP_048475168.1:|FEATURES|multidrug_ABC_transporter|multidrug|multidrug_ABC_transporter	0.999999999997	60.6	33	47.0	1.2e-06	1
EMRB-QACA_FAMILY_MAJOR_FACILITATOR_TRANSPORTER	360	391	HWI-700370F:168:C7JUKANXX:7:2202:12302:4359	multidrug	NC_002951.3237419.p01|FEATURES|EmrB-QacA_family_major_facilitator_transporter|multidrug|EmrB-QacA_family_major_facilitator_transporter	0.999999960745	65.6	32	50.4	1.1e-07	1
LISTERIA_MONOCYTOGENES_MPRF	730	761	HWI-700370F:168:C7JUKANXX:7:1309:7700:41571	peptide	NP_465220.1|FEATURES|Listeria_monocytogenes_mprF|peptide|Listeria_monocytogenes_mprF	0.999999957686	62.5	32	45.1	4.6e-06	1
RPHB	81	113	HWI-700370F:168:C7JUKANXX:7:2206:20919:95443	rifamycin	APB03222.1|FEATURES|rphB|rifamycin|rphB	0.999908025028	60.6	33	44.3	7.8e-06	1
RPHB	185	217	HWI-700370F:168:C7JUKANXX:7:1101:1545:94991	rifamycin	APB03222.1|FEATURES|rphB|rifamycin|rphB	0.999999955343	90.9	33	63.2	1.6e-11	1
VATD	113	145	HWI-700370F:168:C7JUKANXX:7:2309:15002:32958	MLS	P50870|FEATURES|vatD|MLS|vatD	0.999999998995	66.7	33	50.1	1.4e-07	1
RPOB2	1040	1072	HWI-700370F:168:C7JUKANXX:7:2210:16922:21378	multidrug	BAD59497.1|FEATURES|rpoB2|multidrug|rpoB2	0.999999475763	87.9	33	67.4	8.6e-13	1
CLASS_A	120	152	HWI-700370F:168:C7JUKANXX:7:1315:16908:20304	beta-lactam	ZP_04192734|FEATURES|class_A|beta-lactam|class_A	1.0	100.0	33	67.4	8.6e-13	1
OPTRA	202	234	HWI-700370F:168:C7JUKANXX:7:1214:3015:60496	oxazolidinone	AKA86814|FEATURES|optrA|oxazolidinone|optrA	0.999401046228	60.6	33	53.1	1.7e-08	1
BACA	131	163	HWI-700370F:168:C7JUKANXX:7:1107:5171:95101	bacitracin	YP_001644180|FEATURES|bacA|bacitracin|bacA	1.0	100.0	33	72.4	2.7e-14	1
CAT_CHLORAMPHENICOL_ACETYLTRANSFERASE	137	168	HWI-700370F:168:C7JUKANXX:7:2115:14696:83820	phenicol	AB080798.1.gene5.p01|FEATURES|cat_chloramphenicol_acetyltransferase|phenicol|cat_chloramphenicol_acetyltransferase	1.0	81.2	32	58.9	3.1e-10	1
MACB	31	63	HWI-700370F:168:C7JUKANXX:7:1211:9887:35009	MLS	gi:507079862:ref:WP_016150620.1:|FEATURES|macB|MLS|macB	1.0	60.6	33	44.7	6.0e-06	1
EMRB-QACA_FAMILY_MAJOR_FACILITATOR_TRANSPORTER	389	421	HWI-700370F:168:C7JUKANXX:7:1101:21052:91650	multidrug	AE016830.1.gene424.p01|FEATURES|EmrB-QacA_family_major_facilitator_transporter|multidrug|EmrB-QacA_family_major_facilitator_transporter	0.999999940364	66.7	33	52.0	3.8e-08	1
BCRA	129	160	HWI-700370F:168:C7JUKANXX:7:2113:20805:43153	bacitracin	gi:507055561:ref:WP_016126482.1:|FEATURES|bcrA|bacitracin|bcrA	0.999989423856	75.0	32	48.5	4.2e-07	1
PBP-1A	435	466	HWI-700370F:168:C7JUKANXX:7:1308:8411:31963	beta-lactam	YP_001292390|FEATURES|PBP-1A|beta-lactam|PBP-1A	1.0	62.5	32	45.1	4.6e-06	1
BACILLUS_SUBTILIS_MPRF	644	676	HWI-700370F:168:C7JUKANXX:7:2216:20325:66071	peptide	CAX52582.1|FEATURES|Bacillus_subtilis_mprF|peptide|Bacillus_subtilis_mprF	0.999999999039	69.7	33	53.1	1.7e-08	1
PATA	273	305	HWI-700370F:168:C7JUKANXX:7:2204:14314:98932	fluoroquinolone	NP_417544.5|FEATURES|patA|fluoroquinolone|patA	0.999983494408	60.6	33	45.1	4.6e-06	1
MAJOR_FACILITATOR_SUPERFAMILY_TRANSPORTER	170	202	HWI-700370F:168:C7JUKANXX:7:1204:10701:21219	multidrug	YP_001419960|FEATURES|major_facilitator_superfamily_transporter|multidrug|major_facilitator_superfamily_transporter	0.999999946346	69.7	33	58.2	5.2e-10	1
MACB	146	176	HWI-700370F:168:C7JUKANXX:7:1102:18335:69275	MLS	gi:895865878:ref:WP_048974758.1:|FEATURES|macB|MLS|macB	1.0	71.0	31	48.1	5.4e-07	1
VANS	312	344	HWI-700370F:168:C7JUKANXX:7:2213:6739:18149	glycopeptide	CAB61230|FEATURES|vanS|glycopeptide|vanS	1.0	60.6	33	46.2	2.1e-06	1
LSA	153	184	HWI-700370F:168:C7JUKANXX:7:2214:4447:8392	MLS	gi:983301550:ref:WP_060487860.1:|FEATURES|lsa|MLS|lsa	1.0	100.0	32	68.9	3.0e-13	1
MSBA	480	512	HWI-700370F:168:C7JUKANXX:7:1208:3835:3604	nitroimidazole	NP_415434.1|FEATURES|msbA|nitroimidazole|msbA	0.999288785579	63.6	33	45.8	2.7e-06	1
STAPHYLOCOCCUS_MUPA_CONFERRING_RESISTANCE_TO_MUPIROCIN	197	229	HWI-700370F:168:C7JUKANXX:7:2113:14757:31726	mupirocin	CAA53189|FEATURES|Staphylococcus_mupA_conferring_resistance_to_mupirocin|mupirocin|Staphylococcus_mupA_conferring_resistance_to_mupirocin	0.999999680766	72.7	33	56.6	1.5e-09	1
EMRB-QACA_FAMILY_MAJOR_FACILITATOR_TRANSPORTER	383	414	HWI-700370F:168:C7JUKANXX:7:2213:1864:50376	multidrug	AE016830.1.gene424.p01|FEATURES|EmrB-QacA_family_major_facilitator_transporter|multidrug|EmrB-QacA_family_major_facilitator_transporter	0.999999944682	65.6	32	50.4	1.1e-07	1
VANR	93	125	HWI-700370F:168:C7JUKANXX:7:1112:4723:81223	glycopeptide	AF155139.2.gene2.p01|FEATURES|vanR|glycopeptide|vanR	1.0	84.8	33	58.9	3.1e-10	1
BACA	8	40	HWI-700370F:168:C7JUKANXX:7:1211:9706:44076	bacitracin	NP_831165|FEATURES|bacA|bacitracin|bacA	1.0	97.0	33	67.4	8.6e-13	1
LSA	141	173	HWI-700370F:168:C7JUKANXX:7:1110:13845:38931	MLS	gi:983301550:ref:WP_060487860.1:|FEATURES|lsa|MLS|lsa	1.0	100.0	33	70.9	7.8e-14	1
OTRA	49	81	HWI-700370F:168:C7JUKANXX:7:2309:16720:39669	tetracycline	CAA37477|FEATURES|otrA|tetracycline|otrA	1.0	69.7	33	55.8	2.6e-09	1
TETB(46)	485	517	HWI-700370F:168:C7JUKANXX:7:2201:19098:44573	tetracycline	AET10445.1|FEATURES|tetB(46)|tetracycline|tetB(46)	0.99999999996	66.7	33	49.3	2.4e-07	1
MAJOR_FACILITATOR_SUPERFAMILY_TRANSPORTER	128	160	HWI-700370F:168:C7JUKANXX:7:1103:3581:67233	multidrug	YP_001486998|FEATURES|major_facilitator_superfamily_transporter|multidrug|major_facilitator_superfamily_transporter	0.999999962106	84.8	33	62.0	3.6e-11	1
VANR	93	125	HWI-700370F:168:C7JUKANXX:7:2210:20431:16645	glycopeptide	gi:947806628:ref:WP_056468082.1:|FEATURES|vanR|glycopeptide|vanR	1.0	87.9	33	62.0	3.6e-11	1
CLASS_A	264	296	HWI-700370F:168:C7JUKANXX:7:1306:14034:92240	beta-lactam	P00808|FEATURES|class_A|beta-lactam|class_A	1.0	75.8	33	57.8	6.9e-10	1
OLEB	212	243	HWI-700370F:168:C7JUKANXX:7:1106:8269:65803	MLS	AAA50325|FEATURES|oleB|MLS|oleB	0.999999999988	62.5	32	47.4	9.3e-07	1
BCRA	27	59	HWI-700370F:168:C7JUKANXX:7:1214:14801:87661	bacitracin	gi:510143239:gb:AGN36970.1:|FEATURES|bcrA|bacitracin|bcrA	1.0	75.8	33	53.1	1.7e-08	1
STAPHYLOCOCCUS_MUPA_CONFERRING_RESISTANCE_TO_MUPIROCIN	107	139	HWI-700370F:168:C7JUKANXX:7:2205:8137:38090	mupirocin	CAA53189|FEATURES|Staphylococcus_mupA_conferring_resistance_to_mupirocin|mupirocin|Staphylococcus_mupA_conferring_resistance_to_mupirocin	0.999999757032	66.7	33	58.2	5.2e-10	1
RPOB2	436	467	HWI-700370F:168:C7JUKANXX:7:1106:7601:38776	multidrug	BAD59497.1|FEATURES|rpoB2|multidrug|rpoB2	0.999998940622	90.6	32	63.9	9.6e-12	1
ABCA	836	868	HWI-700370F:168:C7JUKANXX:7:1109:3968:72031	multidrug	XP_753111.1|FEATURES|abcA|multidrug|abcA	0.999999511382	69.7	33	48.1	5.4e-07	1
RPOB2	143	175	HWI-700370F:168:C7JUKANXX:7:2203:15030:58339	multidrug	BAD59497.1|FEATURES|rpoB2|multidrug|rpoB2	0.999999333501	78.8	33	58.5	4.0e-10	1
BACA	209	241	HWI-700370F:168:C7JUKANXX:7:1315:6198:101227	bacitracin	ZP_04210257|FEATURES|bacA|bacitracin|bacA	1.0	100.0	33	65.5	3.3e-12	1
TETA(48)	32	62	HWI-700370F:168:C7JUKANXX:7:2106:8925:87714	tetracycline	APB03214.1|FEATURES|tetA(48)|tetracycline|tetA(48)	0.999999843519	61.3	31	44.3	7.8e-06	1
TRUNCATED_PUTATIVE_RESPONSE_REGULATOR_ARLR	74	106	HWI-700370F:168:C7JUKANXX:7:1301:13931:87430	unclassified	HE999704.1.gene1528.p01|FEATURES|truncated_putative_response_regulator_ArlR|unclassified|truncated_putative_response_regulator_ArlR	0.999999299459	60.6	33	51.6	4.9e-08	1
BCRA	226	258	HWI-700370F:168:C7JUKANXX:7:1104:13723:10352	bacitracin	gi:445996726:ref:WP_000074581.1:|FEATURES|bcrA|bacitracin|bcrA	1.0	100.0	33	72.0	3.5e-14	1
MACB	134	166	HWI-700370F:168:C7JUKANXX:7:1314:13741:72481	MLS	gi:974688082:ref:WP_059271287.1:|FEATURES|macB|MLS|macB	1.0	69.7	33	46.2	2.1e-06	1
VANY	232	263	HWI-700370F:168:C7JUKANXX:7:1111:3143:85493	glycopeptide	Q47746|FEATURES|vanY|glycopeptide|vanY	0.999999948163	62.5	32	47.4	9.3e-07	1
MAJOR_FACILITATOR_SUPERFAMILY_TRANSPORTER	44	76	HWI-700370F:168:C7JUKANXX:7:2111:15416:28299	multidrug	ZP_03053667|FEATURES|major_facilitator_superfamily_transporter|multidrug|major_facilitator_superfamily_transporter	0.999999940505	69.7	33	55.1	4.4e-09	1
RPOB2	426	458	HWI-700370F:168:C7JUKANXX:7:1114:17383:38063	multidrug	BAD59497.1|FEATURES|rpoB2|multidrug|rpoB2	0.99999935723	84.8	33	59.7	1.8e-10	1
VANS	309	339	HWI-700370F:168:C7JUKANXX:7:2203:14003:51944	glycopeptide	JF802084.2.gene5.p01|FEATURES|vanS|glycopeptide|vanS	1.0	80.6	31	52.4	2.9e-08	1
BACILLUS_SUBTILIS_MPRF	670	701	HWI-700370F:168:C7JUKANXX:7:2204:20770:49658	peptide	CAX52582.1|FEATURES|Bacillus_subtilis_mprF|peptide|Bacillus_subtilis_mprF	0.999999998224	65.6	32	50.8	8.4e-08	1
BLT	251	282	HWI-700370F:168:C7JUKANXX:7:2202:8853:45681	multidrug	AAC36944.1|FEATURES|blt|multidrug|blt	0.999998237149	75.0	32	48.5	4.2e-07	1
MAJOR_FACILITATOR_SUPERFAMILY_TRANSPORTER	49	81	HWI-700370F:168:C7JUKANXX:7:2203:7550:93589	multidrug	ZP_03053667|FEATURES|major_facilitator_superfamily_transporter|multidrug|major_facilitator_superfamily_transporter	0.999999932707	78.8	33	61.2	6.2e-11	1
TETP	66	97	HWI-700370F:168:C7JUKANXX:7:1109:8650:93812	tetracycline	YP_002850805|FEATURES|tetP|tetracycline|tetP	1.0	71.9	32	52.8	2.2e-08	1
VANR	197	229	HWI-700370F:168:C7JUKANXX:7:1207:2825:5154	glycopeptide	FJ349556.1.gene2.p01|FEATURES|vanR|glycopeptide|vanR	1.0	97.0	33	69.3	2.3e-13	1
OTRA	76	108	HWI-700370F:168:C7JUKANXX:7:1112:7426:19204	tetracycline	CAA37477|FEATURES|otrA|tetracycline|otrA	1.0	66.7	33	46.2	2.1e-06	1
CLASS_A	169	201	HWI-700370F:168:C7JUKANXX:7:1102:8703:35702	beta-lactam	ZP_04276394|FEATURES|class_A|beta-lactam|class_A	1.0	100.0	33	74.3	7.1e-15	1
MAJOR_FACILITATOR_SUPERFAMILY_TRANSPORTER	458	489	HWI-700370F:168:C7JUKANXX:7:2113:9997:25126	multidrug	NC_002952.2859362.p01|FEATURES|major_facilitator_superfamily_transporter|multidrug|major_facilitator_superfamily_transporter	0.999999751523	65.6	32	50.4	1.1e-07	1
RPHB	30	62	HWI-700370F:168:C7JUKANXX:7:1309:6162:54743	rifamycin	APB03222.1|FEATURES|rphB|rifamycin|rphB	0.999952795406	60.6	33	49.3	2.4e-07	1
VANR	77	107	HWI-700370F:168:C7JUKANXX:7:1305:3278:2273	glycopeptide	DQ212986.1.gene4.p01|FEATURES|vanR|glycopeptide|vanR	1.0	71.0	31	51.2	6.4e-08	1
MAJOR_FACILITATOR_SUPERFAMILY_TRANSPORTER	184	215	HWI-700370F:168:C7JUKANXX:7:1312:14946:61678	multidrug	NC_002952.2859362.p01|FEATURES|major_facilitator_superfamily_transporter|multidrug|major_facilitator_superfamily_transporter	0.99999973933	62.5	32	49.7	1.9e-07	1
STAPHYLOCOCCUS_MUPA_CONFERRING_RESISTANCE_TO_MUPIROCIN	122	154	HWI-700370F:168:C7JUKANXX:7:2107:10054:97593	mupirocin	CAA53189|FEATURES|Staphylococcus_mupA_conferring_resistance_to_mupirocin|mupirocin|Staphylococcus_mupA_conferring_resistance_to_mupirocin	0.999999887956	69.7	33	62.8	2.1e-11	1
CATB	142	173	HWI-700370F:168:C7JUKANXX:7:1116:13146:55864	phenicol	AF445082.1.gene5.p01|FEATURES|catB|phenicol|catB	0.999999999904	75.0	32	53.1	1.7e-08	1
MACB	129	161	HWI-700370F:168:C7JUKANXX:7:1112:18532:56658	MLS	gi:746243059:ref:WP_039291473.1:|FEATURES|macB|MLS|macB	1.0	63.6	33	47.8	7.1e-07	1
VANR	75	105	HWI-700370F:168:C7JUKANXX:7:2115:13656:55600	glycopeptide	EU250284.1.gene5.p01|FEATURES|vanR|glycopeptide|vanR	1.0	71.0	31	53.5	1.3e-08	1
MACB	143	175	HWI-700370F:168:C7JUKANXX:7:1105:5355:37027	MLS	gi:446110335:ref:WP_000188190.1:|FEATURES|macB|MLS|macB	1.0	69.7	33	48.5	4.2e-07	1
DFRG	105	137	HWI-700370F:168:C7JUKANXX:7:2110:12442:32651	diaminopyrimidine	BAE15963.1|FEATURES|dfrG|diaminopyrimidine|dfrG	0.99999983848	69.7	33	60.8	8.1e-11	1
EMRB-QACA_FAMILY_MAJOR_FACILITATOR_TRANSPORTER	402	434	HWI-700370F:168:C7JUKANXX:7:2215:20962:57818	multidrug	AE016830.1.gene424.p01|FEATURES|EmrB-QacA_family_major_facilitator_transporter|multidrug|EmrB-QacA_family_major_facilitator_transporter	0.999999932324	69.7	33	49.7	1.9e-07	1
MULTIDRUG_ABC_TRANSPORTER	481	513	HWI-700370F:168:C7JUKANXX:7:1315:10479:54937	multidrug	gi:817122037:ref:WP_046494699.1:|FEATURES|multidrug_ABC_transporter|multidrug|multidrug_ABC_transporter	1.0	66.7	33	48.9	3.2e-07	1
VANR	62	94	HWI-700370F:168:C7JUKANXX:7:1310:4554:20556	glycopeptide	CAB61229|FEATURES|vanR|glycopeptide|vanR	0.999999485033	63.6	33	48.5	4.2e-07	1
PATB	170	202	HWI-700370F:168:C7JUKANXX:7:1105:19172:9483	fluoroquinolone	NP_358969.1|FEATURES|patB|fluoroquinolone|patB	0.999995696565	60.6	33	48.5	4.2e-07	1
BLAI	16	48	HWI-700370F:168:C7JUKANXX:7:1107:3491:13631	beta-lactam	EF540343.1.gene2.p01|FEATURES|blaI|beta-lactam|blaI	0.999999990741	63.6	33	52.8	2.2e-08	1
MACB	24	54	HWI-700370F:168:C7JUKANXX:7:1305:15861:78522	MLS	gi:639218559:ref:WP_024556062.1:|FEATURES|macB|MLS|macB	1.0	61.3	31	44.7	6.0e-06	1
MAJOR_FACILITATOR_SUPERFAMILY_TRANSPORTER	266	298	HWI-700370F:168:C7JUKANXX:7:1312:20881:33860	multidrug	NC_002952.2859362.p01|FEATURES|major_facilitator_superfamily_transporter|multidrug|major_facilitator_superfamily_transporter	0.999999829127	66.7	33	57.0	1.2e-09	1
MACB	145	176	HWI-700370F:168:C7JUKANXX:7:2205:16201:35287	MLS	gi:545231548:ref:WP_021531156.1:|FEATURES|macB|MLS|macB	1.0	68.8	32	47.4	9.3e-07	1
BACA	226	258	HWI-700370F:168:C7JUKANXX:7:1113:6707:100830	bacitracin	ZP_04210257|FEATURES|bacA|bacitracin|bacA	1.0	100.0	33	64.7	5.6e-12	1
LMRB	255	287	HWI-700370F:168:C7JUKANXX:7:1104:9987:56714	MLS	gi:1007411670:gb:AMQ72759.1:|FEATURES|lmrB|MLS|lmrB	1.0	63.6	33	47.4	9.3e-07	1
BACILLUS_SUBTILIS_MPRF	790	822	HWI-700370F:168:C7JUKANXX:7:1215:10002:2169	peptide	CAX52582.1|FEATURES|Bacillus_subtilis_mprF|peptide|Bacillus_subtilis_mprF	0.999999965245	87.9	33	63.5	1.2e-11	1
PATA	269	300	HWI-700370F:168:C7JUKANXX:7:1209:11098:39773	fluoroquinolone	NP_417544.5|FEATURES|patA|fluoroquinolone|patA	0.999996098784	78.1	32	54.7	5.8e-09	1
VATG	121	152	HWI-700370F:168:C7JUKANXX:7:1315:12636:53223	MLS	GQ205627.2.gene3.p01|FEATURES|vatG|MLS|vatG	0.999999997891	65.6	32	50.1	1.4e-07	1
DFRG	91	122	HWI-700370F:168:C7JUKANXX:7:2214:11128:77937	diaminopyrimidine	BAE15963.1|FEATURES|dfrG|diaminopyrimidine|dfrG	0.999999891779	81.2	32	60.8	8.1e-11	1
MACB	101	133	HWI-700370F:168:C7JUKANXX:7:2112:20873:94316	MLS	YP_001176128|FEATURES|macB|MLS|macB	0.999999999909	60.6	33	45.4	3.5e-06	1
LSA	407	439	HWI-700370F:168:C7JUKANXX:7:1114:2178:29837	MLS	gi:445983947:ref:WP_000061802.1:|FEATURES|lsa|MLS|lsa	1.0	100.0	33	70.1	1.3e-13	1
MACB	24	54	HWI-700370F:168:C7JUKANXX:7:2109:19313:6763	MLS	gi:639218559:ref:WP_024556062.1:|FEATURES|macB|MLS|macB	1.0	61.3	31	44.7	6.0e-06	1
BCRA	23	55	HWI-700370F:168:C7JUKANXX:7:1209:7209:84710	bacitracin	ABB80128|FEATURES|bcrA|bacitracin|bcrA	1.0	72.7	33	55.5	3.4e-09	1
TETB(60)	501	533	HWI-700370F:168:C7JUKANXX:7:1312:6361:53684	tetracycline	ANZ79241.1|FEATURES|tetB(60)|tetracycline|tetB(60)	0.99999999979	75.8	33	51.6	4.9e-08	1
VANR	74	106	HWI-700370F:168:C7JUKANXX:7:2111:12402:49395	glycopeptide	AF155139.2.gene2.p01|FEATURES|vanR|glycopeptide|vanR	1.0	87.9	33	63.5	1.2e-11	1
BACA	179	211	HWI-700370F:168:C7JUKANXX:7:1209:1480:8169	bacitracin	ZP_04156234|FEATURES|bacA|bacitracin|bacA	1.0	100.0	33	67.4	8.6e-13	1
TETB(60)	504	536	HWI-700370F:168:C7JUKANXX:7:1315:9605:31291	tetracycline	ANZ79241.1|FEATURES|tetB(60)|tetracycline|tetB(60)	0.999999332774	63.6	33	46.2	2.1e-06	1
RPHB	524	555	HWI-700370F:168:C7JUKANXX:7:2213:14981:18170	rifamycin	APB03222.1|FEATURES|rphB|rifamycin|rphB	0.999999928933	78.1	32	56.2	2.0e-09	1
VANRI	86	118	HWI-700370F:168:C7JUKANXX:7:2215:17294:60374	glycopeptide	WP_011461303.1|FEATURES|vanRI|glycopeptide|vanRI	1.0	66.7	33	49.3	2.4e-07	1
VATF	129	161	HWI-700370F:168:C7JUKANXX:7:1210:17828:7914	MLS	AAF63432|FEATURES|vatF|MLS|vatF	0.999999998277	66.7	33	48.5	4.2e-07	1
TRANSCRIPTIONAL_REGULATORY_PROTEIN_CPXR_CPXR	87	118	HWI-700370F:168:C7JUKANXX:7:1116:15092:2194	unclassified	CP001138.1.gene4273.p01|FEATURES|transcriptional_regulatory_protein_CpxR_cpxR|unclassified|transcriptional_regulatory_protein_CpxR_cpxR	0.999999999998	65.6	32	45.4	3.5e-06	1
ABCA	858	890	HWI-700370F:168:C7JUKANXX:7:1302:21078:17606	multidrug	XP_753111.1|FEATURES|abcA|multidrug|abcA	0.999999715832	81.8	33	62.4	2.8e-11	1
BACILLUS_CLUSTER_B_INTRINSIC_MPH	260	292	HWI-700370F:168:C7JUKANXX:7:1316:6464:82137	MLS	EOO80837.1|FEATURES|Bacillus_Cluster_B_intrinsic_mph|MLS|Bacillus_Cluster_B_intrinsic_mph	1.0	97.0	33	65.9	2.5e-12	1
RPOB2	768	800	HWI-700370F:168:C7JUKANXX:7:2213:2903:27497	multidrug	BAD59497.1|FEATURES|rpoB2|multidrug|rpoB2	0.999999168781	78.8	33	58.5	4.0e-10	1
MAJOR_FACILITATOR_SUPERFAMILY_TRANSPORTER	122	154	HWI-700370F:168:C7JUKANXX:7:1310:9451:19631	multidrug	YP_001419960|FEATURES|major_facilitator_superfamily_transporter|multidrug|major_facilitator_superfamily_transporter	0.999999922518	81.8	33	62.0	3.6e-11	1
STAPHYLOCOCCUS_MUPA_CONFERRING_RESISTANCE_TO_MUPIROCIN	522	554	HWI-700370F:168:C7JUKANXX:7:2105:17365:83511	mupirocin	CAA53189|FEATURES|Staphylococcus_mupA_conferring_resistance_to_mupirocin|mupirocin|Staphylococcus_mupA_conferring_resistance_to_mupirocin	0.999999419419	69.7	33	62.4	2.8e-11	1
OTRA	32	64	HWI-700370F:168:C7JUKANXX:7:1101:14690:18800	tetracycline	CAA37477|FEATURES|otrA|tetracycline|otrA	1.0	72.7	33	52.8	2.2e-08	1
CAT_CHLORAMPHENICOL_ACETYLTRANSFERASE	116	146	HWI-700370F:168:C7JUKANXX:7:2115:8058:63824	phenicol	M58472.1.gene1.p01|FEATURES|cat_chloramphenicol_acetyltransferase|phenicol|cat_chloramphenicol_acetyltransferase	0.999980110615	61.3	31	44.7	6.0e-06	1
VANS	255	286	HWI-700370F:168:C7JUKANXX:7:1212:3541:64747	glycopeptide	FJ349556.1.gene3.p01|FEATURES|vanS|glycopeptide|vanS	0.999999999987	81.2	32	59.3	2.4e-10	1
VANS	302	332	HWI-700370F:168:C7JUKANXX:7:1104:13760:37668	glycopeptide	FJ872411.1.gene45.p01|FEATURES|vanS|glycopeptide|vanS	0.999998226531	64.5	31	44.7	6.0e-06	1
RPOB2	141	172	HWI-700370F:168:C7JUKANXX:7:1309:17839:64332	multidrug	BAD59497.1|FEATURES|rpoB2|multidrug|rpoB2	0.999999318963	81.2	32	57.8	6.9e-10	1
MAJOR_FACILITATOR_SUPERFAMILY_TRANSPORTER	250	282	HWI-700370F:168:C7JUKANXX:7:1211:9374:45792	multidrug	NC_002952.2859362.p01|FEATURES|major_facilitator_superfamily_transporter|multidrug|major_facilitator_superfamily_transporter	0.99999976393	63.6	33	50.1	1.4e-07	1
MULTIDRUG_ABC_TRANSPORTER	32	64	HWI-700370F:168:C7JUKANXX:7:1301:19530:40851	multidrug	gi:686364868:ref:WP_031893738.1:|FEATURES|multidrug_ABC_transporter|multidrug|multidrug_ABC_transporter	1.0	100.0	33	69.3	2.3e-13	1
SMER	85	117	HWI-700370F:168:C7JUKANXX:7:1103:17505:18287	multidrug	AAD51348.1|FEATURES|smeR|multidrug|smeR	0.999996151857	60.6	33	45.8	2.7e-06	1
BCRA	144	176	HWI-700370F:168:C7JUKANXX:7:1208:10424:72365	bacitracin	gi:447195835:ref:WP_001273091.1:|FEATURES|bcrA|bacitracin|bcrA	1.0	69.7	33	52.4	2.9e-08	1
TET44	49	81	HWI-700370F:168:C7JUKANXX:7:2205:5681:50847	tetracycline	FN594949.1.gene24.p01|FEATURES|tet44|tetracycline|tet44	0.999999947141	60.6	33	46.2	2.1e-06	1
MULTIDRUG_ABC_TRANSPORTER	526	558	HWI-700370F:168:C7JUKANXX:7:1211:11911:12466	multidrug	gi:860594225:ref:WP_048475168.1:|FEATURES|multidrug_ABC_transporter|multidrug|multidrug_ABC_transporter	0.999999999988	72.7	33	52.0	3.8e-08	1
FMTC	627	659	HWI-700370F:168:C7JUKANXX:7:1109:10647:97892	beta-lactam	gi:446993908:ref:WP_001071164.1:|FEATURES|fmtC|beta-lactam|fmtC	1.0	81.8	33	59.7	1.8e-10	1
TETB	107	139	HWI-700370F:168:C7JUKANXX:7:2203:21236:61601	tetracycline	ZP_03561873|FEATURES|tetB|tetracycline|tetB	0.999999998511	100.0	33	66.2	1.9e-12	1
VANS	233	264	HWI-700370F:168:C7JUKANXX:7:2107:8706:40758	glycopeptide	NP_815955|FEATURES|vanS|glycopeptide|vanS	1.0	65.6	32	45.8	2.7e-06	1
MULTIDRUG_ABC_TRANSPORTER	126	157	HWI-700370F:168:C7JUKANXX:7:1114:2317:82785	multidrug	gi:686364868:ref:WP_031893738.1:|FEATURES|multidrug_ABC_transporter|multidrug|multidrug_ABC_transporter	1.0	68.8	32	53.1	1.7e-08	1
MACB	141	172	HWI-700370F:168:C7JUKANXX:7:1314:1271:71245	MLS	gi:545231548:ref:WP_021531156.1:|FEATURES|macB|MLS|macB	1.0	65.6	32	44.3	7.8e-06	1
RPOB2	1084	1115	HWI-700370F:168:C7JUKANXX:7:2113:10817:92368	multidrug	BAD59497.1|FEATURES|rpoB2|multidrug|rpoB2	0.999999371715	84.4	32	60.5	1.1e-10	1
CLASS_A	13	44	HWI-700370F:168:C7JUKANXX:7:1314:17647:40884	beta-lactam	gi:983302545:ref:WP_060488855.1:|FEATURES|class_A|beta-lactam|class_A	0.999999999618	75.0	32	50.8	8.4e-08	1
TETA(60)	535	565	HWI-700370F:168:C7JUKANXX:7:2212:19490:99386	tetracycline	ANZ79240.1|FEATURES|tetA(60)|tetracycline|tetA(60)	0.999999975616	61.3	31	48.5	4.2e-07	1
VANR	75	107	HWI-700370F:168:C7JUKANXX:7:1202:8967:71221	glycopeptide	AF162694.1.gene5.p01|FEATURES|vanR|glycopeptide|vanR	1.0	69.7	33	55.8	2.6e-09	1
RIFAMPIN_MONOOXYGENASE	276	306	HWI-700370F:168:C7JUKANXX:7:2206:13055:41522	rifamycin	gi:663760960:ref:WP_030535072.1:|FEATURES|rifampin_monooxygenase|rifamycin|rifampin_monooxygenase	1.0	71.0	31	50.4	1.1e-07	1
BCRA	35	65	HWI-700370F:168:C7JUKANXX:7:1213:12807:99421	bacitracin	gi:446026113:ref:WP_000103968.1:|FEATURES|bcrA|bacitracin|bcrA	1.0	64.5	31	47.8	7.1e-07	1
MACB	145	176	HWI-700370F:168:C7JUKANXX:7:2203:3781:8435	MLS	gi:895865878:ref:WP_048974758.1:|FEATURES|macB|MLS|macB	1.0	71.9	32	50.4	1.1e-07	1
RPOB2	144	176	HWI-700370F:168:C7JUKANXX:7:2214:16568:67924	multidrug	BAD59497.1|FEATURES|rpoB2|multidrug|rpoB2	0.999998996544	75.8	33	57.8	6.9e-10	1
DFRK	41	73	HWI-700370F:168:C7JUKANXX:7:1314:18733:99036	diaminopyrimidine	CBL80435.1|FEATURES|dfrK|diaminopyrimidine|dfrK	0.9999859278	63.6	33	49.3	2.4e-07	1
TRANSCRIPTIONAL_REGULATORY_PROTEIN_CPXR_CPXR	50	81	HWI-700370F:168:C7JUKANXX:7:1109:15026:61290	unclassified	CP000675.2.gene1535.p01|FEATURES|transcriptional_regulatory_protein_CpxR_cpxR|unclassified|transcriptional_regulatory_protein_CpxR_cpxR	0.999997436314	62.5	32	45.1	4.6e-06	1
BLT	216	247	HWI-700370F:168:C7JUKANXX:7:1105:7694:68873	multidrug	AAC36944.1|FEATURES|blt|multidrug|blt	0.999998952194	90.6	32	61.6	4.7e-11	1
RPOB2	747	778	HWI-700370F:168:C7JUKANXX:7:2307:2472:7931	multidrug	BAD59497.1|FEATURES|rpoB2|multidrug|rpoB2	0.999999220356	75.0	32	53.5	1.3e-08	1
RPOB2	795	827	HWI-700370F:168:C7JUKANXX:7:2209:8826:75083	multidrug	BAD59497.1|FEATURES|rpoB2|multidrug|rpoB2	0.99999934955	87.9	33	59.3	2.4e-10	1
MSRA	241	273	HWI-700370F:168:C7JUKANXX:7:2204:14835:73557	MLS	ABA02367|FEATURES|msrA|MLS|msrA	1.0	100.0	33	68.2	5.1e-13	1
MACB	128	159	HWI-700370F:168:C7JUKANXX:7:1204:8148:43076	MLS	gi:974688082:ref:WP_059271287.1:|FEATURES|macB|MLS|macB	1.0	68.8	32	45.1	4.6e-06	1
MAJOR_FACILITATOR_SUPERFAMILY_TRANSPORTER	250	282	HWI-700370F:168:C7JUKANXX:7:1114:1670:92540	multidrug	ZP_03053667|FEATURES|major_facilitator_superfamily_transporter|multidrug|major_facilitator_superfamily_transporter	0.999999887337	66.7	33	45.1	4.6e-06	1
VGAE	446	477	HWI-700370F:168:C7JUKANXX:7:2105:7664:17250	MLS	FR772051.1.gene9.p01|FEATURES|vgaE|MLS|vgaE	1.0	75.0	32	53.9	9.9e-09	1
VANY	111	143	HWI-700370F:168:C7JUKANXX:7:1201:11303:98052	glycopeptide	AAY52007|FEATURES|vanY|glycopeptide|vanY	0.999988276221	60.6	33	44.3	7.8e-06	1
RPOB2	770	801	HWI-700370F:168:C7JUKANXX:7:1107:14072:74512	multidrug	BAD59497.1|FEATURES|rpoB2|multidrug|rpoB2	0.999999210268	81.2	32	58.9	3.1e-10	1
TAEA	156	186	HWI-700370F:168:C7JUKANXX:7:2213:7421:45968	pleuromutilin	APB03219.1|FEATURES|TaeA|pleuromutilin|TaeA	0.999473368481	64.5	31	45.1	4.6e-06	1
LMRB	143	173	HWI-700370F:168:C7JUKANXX:7:1106:8945:13650	MLS	gi:1007411670:gb:AMQ72759.1:|FEATURES|lmrB|MLS|lmrB	1.0	61.3	31	48.9	3.2e-07	1
BCRA	148	179	HWI-700370F:168:C7JUKANXX:7:2104:19256:56054	bacitracin	gi:445996697:ref:WP_000074552.1:|FEATURES|bcrA|bacitracin|bcrA	1.0	71.9	32	50.4	1.1e-07	1
PATA	260	291	HWI-700370F:168:C7JUKANXX:7:2106:20678:88407	fluoroquinolone	NP_417544.5|FEATURES|patA|fluoroquinolone|patA	0.999995379884	71.9	32	53.5	1.3e-08	1
RPOB2	853	885	HWI-700370F:168:C7JUKANXX:7:1208:4455:61375	multidrug	BAD59497.1|FEATURES|rpoB2|multidrug|rpoB2	0.999999301288	72.7	33	57.0	1.2e-09	1
MULTIDRUG_ABC_TRANSPORTER	530	562	HWI-700370F:168:C7JUKANXX:7:1310:13579:61879	multidrug	gi:640499891:ref:WP_024937220.1:|FEATURES|multidrug_ABC_transporter|multidrug|multidrug_ABC_transporter	1.0	63.6	33	48.5	4.2e-07	1
MULTIDRUG_ABC_TRANSPORTER	526	558	HWI-700370F:168:C7JUKANXX:7:1201:5106:5646	multidrug	gi:860594225:ref:WP_048475168.1:|FEATURES|multidrug_ABC_transporter|multidrug|multidrug_ABC_transporter	0.999999999988	72.7	33	52.0	3.8e-08	1
LSA	25	57	HWI-700370F:168:C7JUKANXX:7:1208:10506:33536	MLS	gi:445983947:ref:WP_000061802.1:|FEATURES|lsa|MLS|lsa	1.0	100.0	33	75.1	4.1e-15	1
OLEC	128	160	HWI-700370F:168:C7JUKANXX:7:1216:12482:97951	MLS	AAA26793|FEATURES|oleC|MLS|oleC	0.999999928097	66.7	33	46.6	1.6e-06	1
LMRB	128	160	HWI-700370F:168:C7JUKANXX:7:1211:9472:91267	MLS	gi:1007411670:gb:AMQ72759.1:|FEATURES|lmrB|MLS|lmrB	1.0	69.7	33	49.7	1.9e-07	1
MAJOR_FACILITATOR_SUPERFAMILY_TRANSPORTER	136	167	HWI-700370F:168:C7JUKANXX:7:1208:18782:7407	multidrug	YP_001419960|FEATURES|major_facilitator_superfamily_transporter|multidrug|major_facilitator_superfamily_transporter	0.999999942427	81.2	32	59.7	1.8e-10	1
STAPHYLOCOCCUS_MUPA_CONFERRING_RESISTANCE_TO_MUPIROCIN	298	330	HWI-700370F:168:C7JUKANXX:7:2102:17666:79861	mupirocin	CAA53189|FEATURES|Staphylococcus_mupA_conferring_resistance_to_mupirocin|mupirocin|Staphylococcus_mupA_conferring_resistance_to_mupirocin	0.999998522983	60.6	33	47.8	7.1e-07	1
BAES	396	428	HWI-700370F:168:C7JUKANXX:7:1115:4899:2401	multidrug	BAA15934.1|FEATURES|baeS|multidrug|baeS	0.999999930903	66.7	33	51.2	6.4e-08	1
BCRA	270	302	HWI-700370F:168:C7JUKANXX:7:2105:7967:88022	bacitracin	gi:445996724:ref:WP_000074579.1:|FEATURES|bcrA|bacitracin|bcrA	1.0	100.0	33	68.9	3.0e-13	1
RPOB2	859	890	HWI-700370F:168:C7JUKANXX:7:1214:7723:66197	multidrug	BAD59497.1|FEATURES|rpoB2|multidrug|rpoB2	0.999999301288	75.0	32	57.0	1.2e-09	1
FMTC	622	654	HWI-700370F:168:C7JUKANXX:7:2205:19356:57775	beta-lactam	gi:446993908:ref:WP_001071164.1:|FEATURES|fmtC|beta-lactam|fmtC	1.0	87.9	33	67.4	8.6e-13	1
RPHB	292	322	HWI-700370F:168:C7JUKANXX:7:2115:2811:49866	rifamycin	APB03222.1|FEATURES|rphB|rifamycin|rphB	0.999999946282	87.1	31	63.9	9.6e-12	1
BCRA	211	243	HWI-700370F:168:C7JUKANXX:7:1109:10822:9105	bacitracin	gi:445996726:ref:WP_000074581.1:|FEATURES|bcrA|bacitracin|bcrA	1.0	100.0	33	67.8	6.6e-13	1
VANZ	39	71	HWI-700370F:168:C7JUKANXX:7:1214:19566:81232	glycopeptide	AF155139.2.gene5.p01|FEATURES|vanZ|glycopeptide|vanZ	0.999999999991	93.9	33	73.2	1.6e-14	1
MULTIDRUG_ABC_TRANSPORTER	471	503	HWI-700370F:168:C7JUKANXX:7:2211:7639:43124	multidrug	gi:844773046:ref:WP_047936044.1:|FEATURES|multidrug_ABC_transporter|multidrug|multidrug_ABC_transporter	1.0	87.9	33	62.4	2.8e-11	1
CLASS_A	62	94	HWI-700370F:168:C7JUKANXX:7:1203:14822:87453	beta-lactam	ZP_04240432|FEATURES|class_A|beta-lactam|class_A	1.0	97.0	33	69.7	1.7e-13	1
TAEA	253	284	HWI-700370F:168:C7JUKANXX:7:2112:14649:14619	pleuromutilin	APB03219.1|FEATURES|TaeA|pleuromutilin|TaeA	0.999765466421	78.1	32	52.8	2.2e-08	1
VANS	324	354	HWI-700370F:168:C7JUKANXX:7:2213:8750:12870	glycopeptide	CAB61230|FEATURES|vanS|glycopeptide|vanS	0.999999335254	64.5	31	46.6	1.6e-06	1
LSA	415	447	HWI-700370F:168:C7JUKANXX:7:1107:2244:10488	MLS	gi:445983947:ref:WP_000061802.1:|FEATURES|lsa|MLS|lsa	1.0	100.0	33	73.2	1.6e-14	1
DFRG	77	109	HWI-700370F:168:C7JUKANXX:7:2210:12948:58535	diaminopyrimidine	BAE15963.1|FEATURES|dfrG|diaminopyrimidine|dfrG	0.999999919244	84.8	33	64.7	5.6e-12	1
LSA	337	369	HWI-700370F:168:C7JUKANXX:7:1307:4829:53027	MLS	gi:445983947:ref:WP_000061802.1:|FEATURES|lsa|MLS|lsa	1.0	100.0	33	68.6	3.9e-13	1
VANZ	69	101	HWI-700370F:168:C7JUKANXX:7:1105:16301:53435	glycopeptide	gi:1028848471:ref:WP_064017434.1:|FEATURES|vanZ|glycopeptide|vanZ	0.999999999945	69.7	33	50.8	8.4e-08	1
MULTIDRUG_ABC_TRANSPORTER	517	549	HWI-700370F:168:C7JUKANXX:7:2209:9808:2647	multidrug	gi:686364868:ref:WP_031893738.1:|FEATURES|multidrug_ABC_transporter|multidrug|multidrug_ABC_transporter	1.0	66.7	33	49.3	2.4e-07	1
VANY	125	157	HWI-700370F:168:C7JUKANXX:7:1111:3455:45794	glycopeptide	FJ349556.1.gene4.p01|FEATURES|vanY|glycopeptide|vanY	1.0	72.7	33	59.3	2.4e-10	1
OPTRA	480	512	HWI-700370F:168:C7JUKANXX:7:1104:16944:82223	oxazolidinone	AKA86814|FEATURES|optrA|oxazolidinone|optrA	0.999037374069	60.6	33	46.6	1.6e-06	1
PATA	269	300	HWI-700370F:168:C7JUKANXX:7:1213:5912:22108	fluoroquinolone	NP_417544.5|FEATURES|patA|fluoroquinolone|patA	0.999996098784	78.1	32	54.7	5.8e-09	1
MACB	21	52	HWI-700370F:168:C7JUKANXX:7:2104:5125:62143	MLS	YP_002382193|FEATURES|macB|MLS|macB	1.0	62.5	32	45.8	2.7e-06	1
CLASS_A	60	92	HWI-700370F:168:C7JUKANXX:7:1101:15173:47711	beta-lactam	gi:727235583:ref:WP_033696284.1:|FEATURES|class_A|beta-lactam|class_A	1.0	100.0	33	68.6	3.9e-13	1
VANR	103	134	HWI-700370F:168:C7JUKANXX:7:1116:17811:84536	glycopeptide	gi:1028850587:ref:WP_064019550.1:|FEATURES|vanR|glycopeptide|vanR	0.999999999995	65.6	32	48.5	4.2e-07	1
MULTIDRUG_ABC_TRANSPORTER	547	579	HWI-700370F:168:C7JUKANXX:7:2203:16825:83143	multidrug	gi:664556405:ref:WP_031071225.1:|FEATURES|multidrug_ABC_transporter|multidrug|multidrug_ABC_transporter	1.0	66.7	33	48.1	5.4e-07	1
MULTIDRUG_ABC_TRANSPORTER	124	156	HWI-700370F:168:C7JUKANXX:7:1301:17856:75003	multidrug	gi:686364868:ref:WP_031893738.1:|FEATURES|multidrug_ABC_transporter|multidrug|multidrug_ABC_transporter	1.0	69.7	33	53.9	9.9e-09	1
PENA	539	569	HWI-700370F:168:C7JUKANXX:7:2114:16865:81081	beta-lactam	U58210.1.gene4.p01|FEATURES|penA|beta-lactam|penA	0.999999997795	64.5	31	47.8	7.1e-07	1
MAJOR_FACILITATOR_SUPERFAMILY_TRANSPORTER	368	400	HWI-700370F:168:C7JUKANXX:7:2201:7478:84006	multidrug	NC_002952.2859362.p01|FEATURES|major_facilitator_superfamily_transporter|multidrug|major_facilitator_superfamily_transporter	0.999999885056	100.0	33	66.2	1.9e-12	1
OMPR	71	102	HWI-700370F:168:C7JUKANXX:7:1303:7622:38553	multidrug	gi:507097545:ref:WP_016168184.1:|FEATURES|ompR|multidrug|ompR	0.999999999772	68.8	32	46.6	1.6e-06	1
MULTIDRUG_ABC_TRANSPORTER	528	560	HWI-700370F:168:C7JUKANXX:7:1211:17814:53466	multidrug	gi:917172177:ref:WP_051778889.1:|FEATURES|multidrug_ABC_transporter|multidrug|multidrug_ABC_transporter	1.0	66.7	33	50.1	1.4e-07	1
TRANSCRIPTIONAL_REGULATORY_PROTEIN_CPXR_CPXR	47	78	HWI-700370F:168:C7JUKANXX:7:1116:2506:31073	unclassified	CP001485.1.gene721.p01|FEATURES|transcriptional_regulatory_protein_CpxR_cpxR|unclassified|transcriptional_regulatory_protein_CpxR_cpxR	0.950059376589	65.6	32	47.4	9.3e-07	1
VANR	98	130	HWI-700370F:168:C7JUKANXX:7:2211:16193:69152	glycopeptide	gi:1045412091:ref:WP_065484665.1:|FEATURES|vanR|glycopeptide|vanR	1.0	72.7	33	55.1	4.4e-09	1
VANR	93	125	HWI-700370F:168:C7JUKANXX:7:1113:21182:72086	glycopeptide	gi:947806628:ref:WP_056468082.1:|FEATURES|vanR|glycopeptide|vanR	1.0	87.9	33	62.0	3.6e-11	1
OTRA	479	511	HWI-700370F:168:C7JUKANXX:7:1305:10679:2254	tetracycline	CAA37477|FEATURES|otrA|tetracycline|otrA	0.999999986744	72.7	33	53.5	1.3e-08	1
LSA	250	282	HWI-700370F:168:C7JUKANXX:7:2107:10315:65993	MLS	gi:445983943:ref:WP_000061798.1:|FEATURES|lsa|MLS|lsa	1.0	100.0	33	67.4	8.6e-13	1
RPOB2	353	383	HWI-700370F:168:C7JUKANXX:7:2203:8375:82177	multidrug	BAD59497.1|FEATURES|rpoB2|multidrug|rpoB2	0.999999249598	74.2	31	54.7	5.8e-09	1
SMER	71	103	HWI-700370F:168:C7JUKANXX:7:1201:11656:15756	multidrug	AAD51348.1|FEATURES|smeR|multidrug|smeR	0.999995878428	60.6	33	44.7	6.0e-06	1
BACA	137	168	HWI-700370F:168:C7JUKANXX:7:1111:19372:50756	bacitracin	ZP_04083542|FEATURES|bacA|bacitracin|bacA	1.0	100.0	32	70.5	1.0e-13	1
TETA	443	474	HWI-700370F:168:C7JUKANXX:7:1310:4340:46834	tetracycline	gi:491465657:ref:WP_005323423.1:|FEATURES|tetA|tetracycline|tetA	0.999999999878	62.5	32	45.1	4.6e-06	1
BACA	54	86	HWI-700370F:168:C7JUKANXX:7:1202:16301:47181	bacitracin	ZP_04294082|FEATURES|bacA|bacitracin|bacA	1.0	100.0	33	69.7	1.7e-13	1
BACILLUS_SUBTILIS_MPRF	535	566	HWI-700370F:168:C7JUKANXX:7:1101:13933:19523	peptide	CAX52582.1|FEATURES|Bacillus_subtilis_mprF|peptide|Bacillus_subtilis_mprF	0.999999917044	75.0	32	54.3	7.6e-09	1
VANR	61	92	HWI-700370F:168:C7JUKANXX:7:2201:6481:90084	glycopeptide	AF155139.2.gene2.p01|FEATURES|vanR|glycopeptide|vanR	0.999999999908	71.9	32	50.8	8.4e-08	1
EMRB-QACA_FAMILY_MAJOR_FACILITATOR_TRANSPORTER	27	58	HWI-700370F:168:C7JUKANXX:7:1115:19026:90367	multidrug	NC_002951.3237419.p01|FEATURES|EmrB-QacA_family_major_facilitator_transporter|multidrug|EmrB-QacA_family_major_facilitator_transporter	0.999999939185	66.7	33	45.1	4.6e-06	1
VANS	309	339	HWI-700370F:168:C7JUKANXX:7:1311:17431:5687	glycopeptide	JF802084.2.gene5.p01|FEATURES|vanS|glycopeptide|vanS	1.0	80.6	31	52.4	2.9e-08	1
PBP-1A	151	183	HWI-700370F:168:C7JUKANXX:7:2204:11006:89993	beta-lactam	YP_001292390|FEATURES|PBP-1A|beta-lactam|PBP-1A	1.0	66.7	33	46.6	1.6e-06	1
MULTIDRUG_ABC_TRANSPORTER	477	509	HWI-700370F:168:C7JUKANXX:7:1306:18123:88709	multidrug	gi:1031799645:ref:WP_064138838.1:|FEATURES|multidrug_ABC_transporter|multidrug|multidrug_ABC_transporter	0.999971598627	60.6	33	45.1	4.6e-06	1
BACA	71	103	HWI-700370F:168:C7JUKANXX:7:1205:4081:32463	bacitracin	ZP_04271500|FEATURES|bacA|bacitracin|bacA	0.999999999945	100.0	33	69.3	2.3e-13	1
CLASS_A	42	73	HWI-700370F:168:C7JUKANXX:7:1314:14381:78040	beta-lactam	gi:507026518:ref:WP_016098536.1:|FEATURES|class_A|beta-lactam|class_A	1.0	100.0	32	68.9	3.0e-13	1
BCRA	12	44	HWI-700370F:168:C7JUKANXX:7:2202:1990:98201	bacitracin	P42332|FEATURES|bcrA|bacitracin|bcrA	0.999999999717	60.6	33	44.7	6.0e-06	1
VANS	260	292	HWI-700370F:168:C7JUKANXX:7:1216:20892:25768	glycopeptide	FJ349556.1.gene3.p01|FEATURES|vanS|glycopeptide|vanS	0.999999999997	81.8	33	58.5	4.0e-10	1
OTRA	491	522	HWI-700370F:168:C7JUKANXX:7:2113:15311:91291	tetracycline	CAA37477|FEATURES|otrA|tetracycline|otrA	1.0	71.9	32	52.0	3.8e-08	1
CLASS_A	148	180	HWI-700370F:168:C7JUKANXX:7:2116:16348:30005	beta-lactam	gi:651590745:ref:WP_026585721.1:|FEATURES|class_A|beta-lactam|class_A	1.0	81.8	33	59.3	2.4e-10	1
DFRG	107	139	HWI-700370F:168:C7JUKANXX:7:1207:13535:66545	diaminopyrimidine	BAE15963.1|FEATURES|dfrG|diaminopyrimidine|dfrG	0.999999818379	69.7	33	60.8	8.1e-11	1
VANR	77	109	HWI-700370F:168:C7JUKANXX:7:1305:15124:54186	glycopeptide	AF162694.1.gene5.p01|FEATURES|vanR|glycopeptide|vanR	1.0	72.7	33	53.9	9.9e-09	1
VANR	85	117	HWI-700370F:168:C7JUKANXX:7:2202:14173:50994	glycopeptide	AF162694.1.gene5.p01|FEATURES|vanR|glycopeptide|vanR	1.0	81.8	33	60.1	1.4e-10	1
CATB	142	173	HWI-700370F:168:C7JUKANXX:7:1107:9885:13655	phenicol	AF445082.1.gene5.p01|FEATURES|catB|phenicol|catB	0.999999999904	75.0	32	53.1	1.7e-08	1
TRANSCRIPTIONAL_REGULATORY_PROTEIN_CPXR_CPXR	65	97	HWI-700370F:168:C7JUKANXX:7:2110:9857:91138	unclassified	CP001918.1.gene5135.p01|FEATURES|transcriptional_regulatory_protein_CpxR_cpxR|unclassified|transcriptional_regulatory_protein_CpxR_cpxR	0.99999921074	66.7	33	51.6	4.9e-08	1
MAJOR_FACILITATOR_SUPERFAMILY_TRANSPORTER	262	293	HWI-700370F:168:C7JUKANXX:7:1304:6851:37013	multidrug	NC_002952.2859362.p01|FEATURES|major_facilitator_superfamily_transporter|multidrug|major_facilitator_superfamily_transporter	0.999999985488	75.0	32	52.4	2.9e-08	1
PBP-1A	161	193	HWI-700370F:168:C7JUKANXX:7:2201:13869:48934	beta-lactam	YP_001292390|FEATURES|PBP-1A|beta-lactam|PBP-1A	1.0	69.7	33	50.8	8.4e-08	1
OPTRA	361	393	HWI-700370F:168:C7JUKANXX:7:2116:11183:86355	oxazolidinone	AKA86814|FEATURES|optrA|oxazolidinone|optrA	0.999139785388	60.6	33	48.1	5.4e-07	1
SMER	91	123	HWI-700370F:168:C7JUKANXX:7:2215:6860:86987	multidrug	AAD51348.1|FEATURES|smeR|multidrug|smeR	0.999999999863	69.7	33	51.2	6.4e-08	1
MULTIDRUG_ABC_TRANSPORTER	526	558	HWI-700370F:168:C7JUKANXX:7:1211:5636:15644	multidrug	gi:860594225:ref:WP_048475168.1:|FEATURES|multidrug_ABC_transporter|multidrug|multidrug_ABC_transporter	0.999999999988	72.7	33	52.0	3.8e-08	1
BACILLUS_SUBTILIS_MPRF	535	566	HWI-700370F:168:C7JUKANXX:7:2207:8362:10627	peptide	CAX52582.1|FEATURES|Bacillus_subtilis_mprF|peptide|Bacillus_subtilis_mprF	0.999999917044	75.0	32	54.3	7.6e-09	1
RPOB2	849	881	HWI-700370F:168:C7JUKANXX:7:1206:18307:66943	multidrug	BAD59497.1|FEATURES|rpoB2|multidrug|rpoB2	0.999999404511	78.8	33	62.4	2.8e-11	1
ABCA	819	850	HWI-700370F:168:C7JUKANXX:7:2212:6965:78049	multidrug	XP_753111.1|FEATURES|abcA|multidrug|abcA	0.999999443259	68.8	32	45.4	3.5e-06	1
MACB	124	156	HWI-700370F:168:C7JUKANXX:7:1109:9784:67868	MLS	gi:746253210:ref:WP_039301529.1:|FEATURES|macB|MLS|macB	0.999999999996	60.6	33	44.3	7.8e-06	1
RPOB2	469	501	HWI-700370F:168:C7JUKANXX:7:1308:18579:97444	multidrug	BAD59497.1|FEATURES|rpoB2|multidrug|rpoB2	0.999999327334	75.8	33	58.2	5.2e-10	1
RPOB2	436	468	HWI-700370F:168:C7JUKANXX:7:1115:12037:7981	multidrug	BAD59497.1|FEATURES|rpoB2|multidrug|rpoB2	0.999999460442	90.9	33	66.2	1.9e-12	1
CLASS_A	156	188	HWI-700370F:168:C7JUKANXX:7:1202:14861:60926	beta-lactam	gi:651590745:ref:WP_026585721.1:|FEATURES|class_A|beta-lactam|class_A	1.0	75.8	33	55.5	3.4e-09	1
RPOB2	372	404	HWI-700370F:168:C7JUKANXX:7:1211:5859:15907	multidrug	BAD59497.1|FEATURES|rpoB2|multidrug|rpoB2	0.99999920244	75.8	33	54.3	7.6e-09	1
VANR	17	49	HWI-700370F:168:C7JUKANXX:7:1308:6458:23322	glycopeptide	gi:950233763:ref:WP_057277726.1:|FEATURES|vanR|glycopeptide|vanR	0.999999999999	66.7	33	53.5	1.3e-08	1
VANS	399	431	HWI-700370F:168:C7JUKANXX:7:2105:4533:67343	glycopeptide	AAD42181|FEATURES|vanS|glycopeptide|vanS	0.999999620716	63.6	33	48.9	3.2e-07	1
DFRK	30	60	HWI-700370F:168:C7JUKANXX:7:1116:10908:17802	diaminopyrimidine	CBL80435.1|FEATURES|dfrK|diaminopyrimidine|dfrK	0.999999585806	71.0	31	52.4	2.9e-08	1
TETP	42	72	HWI-700370F:168:C7JUKANXX:7:1215:10164:7605	tetracycline	L20800.gene.p01|FEATURES|tetP|tetracycline|tetP	1.0	80.6	31	55.1	4.4e-09	1
VANS	262	293	HWI-700370F:168:C7JUKANXX:7:1308:6442:73828	glycopeptide	FJ349556.1.gene3.p01|FEATURES|vanS|glycopeptide|vanS	0.999999999996	81.2	32	57.0	1.2e-09	1
CLASS_A	56	88	HWI-700370F:168:C7JUKANXX:7:1306:20471:31550	beta-lactam	ZP_04240432|FEATURES|class_A|beta-lactam|class_A	1.0	97.0	33	71.2	6.0e-14	1
CLASS_A	130	162	HWI-700370F:168:C7JUKANXX:7:1106:2346:100114	beta-lactam	gi:513823673:ref:WP_016512811.1:|FEATURES|class_A|beta-lactam|class_A	1.0	100.0	33	68.2	5.1e-13	1
EMRB-QACA_FAMILY_MAJOR_FACILITATOR_TRANSPORTER	352	384	HWI-700370F:168:C7JUKANXX:7:1106:20315:32531	multidrug	NC_002951.3237419.p01|FEATURES|EmrB-QacA_family_major_facilitator_transporter|multidrug|EmrB-QacA_family_major_facilitator_transporter	0.99999998728	100.0	33	68.9	3.0e-13	1
RPHB	35	67	HWI-700370F:168:C7JUKANXX:7:2204:4664:61073	rifamycin	APB03222.1|FEATURES|rphB|rifamycin|rphB	0.999950297186	60.6	33	49.3	2.4e-07	1
CLASS_A	78	110	HWI-700370F:168:C7JUKANXX:7:1214:19163:94886	beta-lactam	gi:507026518:ref:WP_016098536.1:|FEATURES|class_A|beta-lactam|class_A	1.0	100.0	33	67.0	1.1e-12	1
MACB	532	563	HWI-700370F:168:C7JUKANXX:7:1313:14551:28993	MLS	gi:928834186:ref:WP_053890508.1:|FEATURES|macB|MLS|macB	1.0	93.8	32	59.3	2.4e-10	1
MACB	534	565	HWI-700370F:168:C7JUKANXX:7:2216:10085:91668	MLS	AAV85982.1|FEATURES|macB|MLS|macB	1.0	81.2	32	53.9	9.9e-09	1
EFRA	323	354	HWI-700370F:168:C7JUKANXX:7:2204:16222:54623	multidrug	CDO61513.1|FEATURES|efrA|multidrug|efrA	0.999999450521	62.5	32	45.8	2.7e-06	1
BCRA	158	190	HWI-700370F:168:C7JUKANXX:7:1312:13514:35082	bacitracin	gi:542061059:gb:ERI11611.1:|FEATURES|bcrA|bacitracin|bcrA	0.99999999815	63.6	33	47.0	1.2e-06	1
CLASS_A	69	101	HWI-700370F:168:C7JUKANXX:7:2205:3892:55156	beta-lactam	gi:727235583:ref:WP_033696284.1:|FEATURES|class_A|beta-lactam|class_A	1.0	66.7	33	53.5	1.3e-08	1
VANW	68	99	HWI-700370F:168:C7JUKANXX:7:1210:15480:90780	glycopeptide	NP_815953|FEATURES|vanW|glycopeptide|vanW	1.0	65.6	32	52.0	3.8e-08	1
RPOB2	1072	1103	HWI-700370F:168:C7JUKANXX:7:1212:11361:56400	multidrug	BAD59497.1|FEATURES|rpoB2|multidrug|rpoB2	0.999999404511	84.4	32	62.4	2.8e-11	1
TAEA	231	263	HWI-700370F:168:C7JUKANXX:7:2112:14592:57282	pleuromutilin	APB03219.1|FEATURES|TaeA|pleuromutilin|TaeA	0.999607436836	66.7	33	47.8	7.1e-07	1
MAJOR_FACILITATOR_SUPERFAMILY_TRANSPORTER	351	381	HWI-700370F:168:C7JUKANXX:7:1206:1532:20121	multidrug	YP_001419960|FEATURES|major_facilitator_superfamily_transporter|multidrug|major_facilitator_superfamily_transporter	0.999997259449	61.3	31	45.4	3.5e-06	1
LMRB	383	415	HWI-700370F:168:C7JUKANXX:7:1304:5559:29651	MLS	gi:498485855:ref:WP_010787543.1:|FEATURES|lmrB|MLS|lmrB	1.0	63.6	33	48.9	3.2e-07	1
BACA	185	217	HWI-700370F:168:C7JUKANXX:7:1207:6141:73361	bacitracin	ZP_04156234|FEATURES|bacA|bacitracin|bacA	1.0	100.0	33	67.0	1.1e-12	1
TETB(46)	469	500	HWI-700370F:168:C7JUKANXX:7:2212:11877:70011	tetracycline	AET10445.1|FEATURES|tetB(46)|tetracycline|tetB(46)	0.999999999944	68.8	32	50.8	8.4e-08	1
MAJOR_FACILITATOR_SUPERFAMILY_TRANSPORTER	267	298	HWI-700370F:168:C7JUKANXX:7:1206:6968:18554	multidrug	NC_002952.2859362.p01|FEATURES|major_facilitator_superfamily_transporter|multidrug|major_facilitator_superfamily_transporter	0.99999976393	65.6	32	55.5	3.4e-09	1
VANY	178	210	HWI-700370F:168:C7JUKANXX:7:1314:12409:42499	glycopeptide	gi:1025843957:ref:WP_063576302.1:|FEATURES|vanY|glycopeptide|vanY	1.0	81.8	33	68.2	5.1e-13	1
CLASS_A	177	209	HWI-700370F:168:C7JUKANXX:7:2205:11186:20244	beta-lactam	gi:651590745:ref:WP_026585721.1:|FEATURES|class_A|beta-lactam|class_A	1.0	81.8	33	59.7	1.8e-10	1
LSA	155	187	HWI-700370F:168:C7JUKANXX:7:2205:10339:56316	MLS	gi:445983947:ref:WP_000061802.1:|FEATURES|lsa|MLS|lsa	1.0	100.0	33	70.5	1.0e-13	1
BCRA	158	190	HWI-700370F:168:C7JUKANXX:7:1105:6313:5275	bacitracin	gi:445996697:ref:WP_000074552.1:|FEATURES|bcrA|bacitracin|bcrA	1.0	72.7	33	55.1	4.4e-09	1
VANS	332	364	HWI-700370F:168:C7JUKANXX:7:2205:9596:12905	glycopeptide	AAZ98836|FEATURES|vanS|glycopeptide|vanS	0.999999999999	66.7	33	46.6	1.6e-06	1
BACILLUS_SUBTILIS_MPRF	670	702	HWI-700370F:168:C7JUKANXX:7:2111:13544:54299	peptide	CAX52582.1|FEATURES|Bacillus_subtilis_mprF|peptide|Bacillus_subtilis_mprF	0.999999999939	66.7	33	53.1	1.7e-08	1
STAPHYLOCOCCUS_MUPA_CONFERRING_RESISTANCE_TO_MUPIROCIN	412	444	HWI-700370F:168:C7JUKANXX:7:1204:17439:15421	mupirocin	CAA53189|FEATURES|Staphylococcus_mupA_conferring_resistance_to_mupirocin|mupirocin|Staphylococcus_mupA_conferring_resistance_to_mupirocin	0.999999798362	66.7	33	59.3	2.4e-10	1
TAEA	436	468	HWI-700370F:168:C7JUKANXX:7:1109:13948:25442	pleuromutilin	APB03219.1|FEATURES|TaeA|pleuromutilin|TaeA	0.99982605361	81.8	33	59.7	1.8e-10	1
ARLS	390	420	HWI-700370F:168:C7JUKANXX:7:2210:16211:81494	multidrug	YP_499945.1|FEATURES|arlS|multidrug|arlS	0.99999757783	67.7	31	47.4	9.3e-07	1
BACILLUS_SUBTILIS_MPRF	607	639	HWI-700370F:168:C7JUKANXX:7:1208:20857:40412	peptide	CAX52582.1|FEATURES|Bacillus_subtilis_mprF|peptide|Bacillus_subtilis_mprF	0.999999998498	72.7	33	54.7	5.8e-09	1
OPTRA	490	521	HWI-700370F:168:C7JUKANXX:7:1113:8035:87293	oxazolidinone	AKA86814|FEATURES|optrA|oxazolidinone|optrA	0.999235769083	65.6	32	49.7	1.9e-07	1
LSA	266	298	HWI-700370F:168:C7JUKANXX:7:1305:1497:10086	MLS	gi:445983947:ref:WP_000061802.1:|FEATURES|lsa|MLS|lsa	1.0	100.0	33	64.7	5.6e-12	1
RPOB2	732	763	HWI-700370F:168:C7JUKANXX:7:1106:17859:13389	multidrug	BAD59497.1|FEATURES|rpoB2|multidrug|rpoB2	0.999999301288	84.4	32	57.0	1.2e-09	1
TRUNCATED_PUTATIVE_RESPONSE_REGULATOR_ARLR	194	225	HWI-700370F:168:C7JUKANXX:7:1208:9971:19041	unclassified	HE999704.1.gene1528.p01|FEATURES|truncated_putative_response_regulator_ArlR|unclassified|truncated_putative_response_regulator_ArlR	0.999999161087	68.8	32	47.4	9.3e-07	1
RPOB2	566	598	HWI-700370F:168:C7JUKANXX:7:1114:16459:19649	multidrug	BAD59497.1|FEATURES|rpoB2|multidrug|rpoB2	0.999999327334	81.8	33	58.2	5.2e-10	1
LSA	84	116	HWI-700370F:168:C7JUKANXX:7:2105:20454:94335	MLS	gi:1005558399:ref:WP_061655514.1:|FEATURES|lsa|MLS|lsa	1.0	100.0	33	71.6	4.6e-14	1
MAJOR_FACILITATOR_SUPERFAMILY_TRANSPORTER	272	304	HWI-700370F:168:C7JUKANXX:7:1210:2415:2231	multidrug	NC_002952.2859362.p01|FEATURES|major_facilitator_superfamily_transporter|multidrug|major_facilitator_superfamily_transporter	0.999999852496	69.7	33	60.1	1.4e-10	1
MULTIDRUG_ABC_TRANSPORTER	9	41	HWI-700370F:168:C7JUKANXX:7:1209:4115:19693	multidrug	gi:658597161:ref:WP_029754048.1:|FEATURES|multidrug_ABC_transporter|multidrug|multidrug_ABC_transporter	0.94050529699	60.6	33	49.3	2.4e-07	1
MULTIDRUG_ABC_TRANSPORTER	530	562	HWI-700370F:168:C7JUKANXX:7:1215:1957:82567	multidrug	gi:686364868:ref:WP_031893738.1:|FEATURES|multidrug_ABC_transporter|multidrug|multidrug_ABC_transporter	1.0	63.6	33	49.3	2.4e-07	1
RPHB	132	164	HWI-700370F:168:C7JUKANXX:7:2108:7034:90962	rifamycin	APB03222.1|FEATURES|rphB|rifamycin|rphB	0.999999978664	84.8	33	63.2	1.6e-11	1
YKKD	47	77	HWI-700370F:168:C7JUKANXX:7:1313:19581:34216	multidrug	gi:320021335:gb:ADV96321.1:|FEATURES|ykkD|multidrug|ykkD	0.999999996483	80.6	31	56.6	1.5e-09	1
RPOB2	587	618	HWI-700370F:168:C7JUKANXX:7:1103:5864:55939	multidrug	BAD59497.1|FEATURES|rpoB2|multidrug|rpoB2	0.999999301288	84.4	32	58.5	4.0e-10	1
MULTIDRUG_ABC_TRANSPORTER	457	489	HWI-700370F:168:C7JUKANXX:7:2111:14484:53112	multidrug	gi:537465895:ref:WP_020977391.1:|FEATURES|multidrug_ABC_transporter|multidrug|multidrug_ABC_transporter	1.0	69.7	33	51.2	6.4e-08	1
BACA	142	174	HWI-700370F:168:C7JUKANXX:7:1202:9545:49414	bacitracin	ZP_04271500|FEATURES|bacA|bacitracin|bacA	1.0	100.0	33	69.7	1.7e-13	1
MAJOR_FACILITATOR_SUPERFAMILY_TRANSPORTER	43	75	HWI-700370F:168:C7JUKANXX:7:1216:7872:79046	multidrug	ZP_03053667|FEATURES|major_facilitator_superfamily_transporter|multidrug|major_facilitator_superfamily_transporter	0.999999938865	69.7	33	54.7	5.8e-09	1
VATG	121	152	HWI-700370F:168:C7JUKANXX:7:1302:12356:47546	MLS	GQ205627.2.gene3.p01|FEATURES|vatG|MLS|vatG	0.999999997891	65.6	32	50.1	1.4e-07	1
TETB(60)	504	536	HWI-700370F:168:C7JUKANXX:7:1308:4889:10144	tetracycline	ANZ79241.1|FEATURES|tetB(60)|tetracycline|tetB(60)	0.999999332774	63.6	33	46.2	2.1e-06	1
STAPHYLOCOCCUS_MUPA_CONFERRING_RESISTANCE_TO_MUPIROCIN	598	629	HWI-700370F:168:C7JUKANXX:7:2204:4221:74600	mupirocin	CAA53189|FEATURES|Staphylococcus_mupA_conferring_resistance_to_mupirocin|mupirocin|Staphylococcus_mupA_conferring_resistance_to_mupirocin	0.999999297891	68.8	32	53.5	1.3e-08	1
CAT_CHLORAMPHENICOL_ACETYLTRANSFERASE	104	135	HWI-700370F:168:C7JUKANXX:7:2211:2019:27174	phenicol	M58472.1.gene1.p01|FEATURES|cat_chloramphenicol_acetyltransferase|phenicol|cat_chloramphenicol_acetyltransferase	0.999999847373	65.6	32	51.6	4.9e-08	1
MDTG	42	74	HWI-700370F:168:C7JUKANXX:7:1208:19844:60461	multidrug	HE999704.1.gene3083.p01|FEATURES|mdtG|multidrug|mdtG	0.999999742686	69.7	33	54.7	5.8e-09	1
MACB	24	54	HWI-700370F:168:C7JUKANXX:7:1203:9898:44494	MLS	gi:639218559:ref:WP_024556062.1:|FEATURES|macB|MLS|macB	1.0	61.3	31	44.7	6.0e-06	1
MULTIDRUG_ABC_TRANSPORTER	481	513	HWI-700370F:168:C7JUKANXX:7:1112:11478:23220	multidrug	gi:686364868:ref:WP_031893738.1:|FEATURES|multidrug_ABC_transporter|multidrug|multidrug_ABC_transporter	1.0	84.8	33	58.2	5.2e-10	1
RPOB2	118	150	HWI-700370F:168:C7JUKANXX:7:2212:20312:37483	multidrug	BAD59497.1|FEATURES|rpoB2|multidrug|rpoB2	0.99999897828	60.6	33	46.6	1.6e-06	1
BCRA	232	264	HWI-700370F:168:C7JUKANXX:7:1303:18898:71068	bacitracin	gi:445996724:ref:WP_000074579.1:|FEATURES|bcrA|bacitracin|bcrA	1.0	100.0	33	71.6	4.6e-14	1
CLASS_A	244	276	HWI-700370F:168:C7JUKANXX:7:1305:14941:52610	beta-lactam	gi:727235583:ref:WP_033696284.1:|FEATURES|class_A|beta-lactam|class_A	1.0	100.0	33	75.1	4.1e-15	1
ARLS	397	427	HWI-700370F:168:C7JUKANXX:7:1216:16629:84464	multidrug	YP_499945.1|FEATURES|arlS|multidrug|arlS	0.999997469059	67.7	31	46.6	1.6e-06	1
TET36	66	97	HWI-700370F:168:C7JUKANXX:7:2101:12062:89650	tetracycline	AJ514254.gene.p01|FEATURES|tet36|tetracycline|tet36	1.0	65.6	32	50.4	1.1e-07	1
VANR	74	106	HWI-700370F:168:C7JUKANXX:7:2115:6213:28403	glycopeptide	gi:947806628:ref:WP_056468082.1:|FEATURES|vanR|glycopeptide|vanR	1.0	87.9	33	63.5	1.2e-11	1
MACB	535	567	HWI-700370F:168:C7JUKANXX:7:2103:5783:76756	MLS	gi:657888313:ref:WP_029592374.1:|FEATURES|macB|MLS|macB	1.0	78.8	33	54.3	7.6e-09	1
DFRG	59	91	HWI-700370F:168:C7JUKANXX:7:2202:17048:3162	diaminopyrimidine	BAE15963.1|FEATURES|dfrG|diaminopyrimidine|dfrG	0.999994166549	69.7	33	57.0	1.2e-09	1
CLASS_A	20	52	HWI-700370F:168:C7JUKANXX:7:1206:10480:7769	beta-lactam	gi:727235583:ref:WP_033696284.1:|FEATURES|class_A|beta-lactam|class_A	1.0	100.0	33	67.0	1.1e-12	1
TETB(60)	491	521	HWI-700370F:168:C7JUKANXX:7:2111:19215:44811	tetracycline	ANZ79241.1|FEATURES|tetB(60)|tetracycline|tetB(60)	0.999999543988	74.2	31	48.1	5.4e-07	1
BCRA	42	73	HWI-700370F:168:C7JUKANXX:7:1213:11734:99808	bacitracin	gi:542061059:gb:ERI11611.1:|FEATURES|bcrA|bacitracin|bcrA	1.0	68.8	32	49.3	2.4e-07	1
TETP	66	97	HWI-700370F:168:C7JUKANXX:7:1201:2636:63502	tetracycline	YP_002850805|FEATURES|tetP|tetracycline|tetP	1.0	71.9	32	52.8	2.2e-08	1
TETA	443	474	HWI-700370F:168:C7JUKANXX:7:1214:13987:97783	tetracycline	gi:491465657:ref:WP_005323423.1:|FEATURES|tetA|tetracycline|tetA	0.999999999878	62.5	32	45.1	4.6e-06	1
RPOB2	436	468	HWI-700370F:168:C7JUKANXX:7:1204:6541:18990	multidrug	BAD59497.1|FEATURES|rpoB2|multidrug|rpoB2	0.999999460442	90.9	33	66.2	1.9e-12	1
TETA(48)	203	235	HWI-700370F:168:C7JUKANXX:7:2116:12778:99311	tetracycline	APB03214.1|FEATURES|tetA(48)|tetracycline|tetA(48)	0.999999895544	63.6	33	46.6	1.6e-06	1
MACB	50	81	HWI-700370F:168:C7JUKANXX:7:2110:13258:75902	MLS	gi:555268037:ref:WP_023249477.1:|FEATURES|macB|MLS|macB	1.0	62.5	32	47.8	7.1e-07	1
VANS	184	216	HWI-700370F:168:C7JUKANXX:7:2210:4124:85466	glycopeptide	gi:402508243:gb:EJW18764.1:|FEATURES|vanS|glycopeptide|vanS	0.999999999995	81.8	33	57.0	1.2e-09	1
BLT	330	362	HWI-700370F:168:C7JUKANXX:7:2105:18958:76342	multidrug	AAC36944.1|FEATURES|blt|multidrug|blt	0.999999866609	81.8	33	58.2	5.2e-10	1
TRANSCRIPTIONAL_REGULATORY_PROTEIN_CPXR_CPXR	68	98	HWI-700370F:168:C7JUKANXX:7:1315:7091:36847	unclassified	CP001918.1.gene5135.p01|FEATURES|transcriptional_regulatory_protein_CpxR_cpxR|unclassified|transcriptional_regulatory_protein_CpxR_cpxR	0.999999999999	64.5	31	46.2	2.1e-06	1
OTRC	134	164	HWI-700370F:168:C7JUKANXX:7:1113:2267:61771	tetracycline	AAR96051.1|FEATURES|otrC|tetracycline|otrC	0.958374727719	77.4	31	56.2	2.0e-09	1
ABCA	558	589	HWI-700370F:168:C7JUKANXX:7:1215:3594:35367	multidrug	XP_753111.1|FEATURES|abcA|multidrug|abcA	0.999999582008	65.6	32	51.6	4.9e-08	1
OPTRA	202	234	HWI-700370F:168:C7JUKANXX:7:2311:20523:77029	oxazolidinone	AKA86814|FEATURES|optrA|oxazolidinone|optrA	0.999120323719	60.6	33	53.1	1.7e-08	1
BCRA	241	273	HWI-700370F:168:C7JUKANXX:7:2207:18839:95469	bacitracin	gi:445996726:ref:WP_000074581.1:|FEATURES|bcrA|bacitracin|bcrA	1.0	100.0	33	73.6	1.2e-14	1
BACA	179	210	HWI-700370F:168:C7JUKANXX:7:2202:14636:22488	bacitracin	ZP_04271500|FEATURES|bacA|bacitracin|bacA	1.0	100.0	32	67.4	8.6e-13	1
MULTIDRUG_ABC_TRANSPORTER	457	488	HWI-700370F:168:C7JUKANXX:7:1202:14636:3069	multidrug	gi:537465895:ref:WP_020977391.1:|FEATURES|multidrug_ABC_transporter|multidrug|multidrug_ABC_transporter	1.0	68.8	32	49.7	1.9e-07	1
LMRB	388	420	HWI-700370F:168:C7JUKANXX:7:2210:3005:2910	MLS	gi:1007411670:gb:AMQ72759.1:|FEATURES|lmrB|MLS|lmrB	1.0	63.6	33	47.4	9.3e-07	1
FOSB	103	135	HWI-700370F:168:C7JUKANXX:7:1213:4303:74957	fosfomycin	gi:925172624:ref:WP_053564692.1:|FEATURES|fosB|fosfomycin|fosB	1.0	100.0	33	77.0	1.1e-15	1
CLASS_A	220	252	HWI-700370F:168:C7JUKANXX:7:1216:12284:54630	beta-lactam	ZP_04146665|FEATURES|class_A|beta-lactam|class_A	1.0	100.0	33	73.2	1.6e-14	1
STAPHYLOCOCCUS_MUPA_CONFERRING_RESISTANCE_TO_MUPIROCIN	192	224	HWI-700370F:168:C7JUKANXX:7:2212:4470:93054	mupirocin	CAA53189|FEATURES|Staphylococcus_mupA_conferring_resistance_to_mupirocin|mupirocin|Staphylococcus_mupA_conferring_resistance_to_mupirocin	0.999999587728	69.7	33	55.1	4.4e-09	1
BACILLUS_SUBTILIS_MPRF	636	668	HWI-700370F:168:C7JUKANXX:7:2201:14015:57320	peptide	CAX52582.1|FEATURES|Bacillus_subtilis_mprF|peptide|Bacillus_subtilis_mprF	0.999999931787	78.8	33	56.2	2.0e-09	1
VANRI	197	229	HWI-700370F:168:C7JUKANXX:7:1104:1275:46524	glycopeptide	WP_011461303.1|FEATURES|vanRI|glycopeptide|vanRI	1.0	63.6	33	54.7	5.8e-09	1
MACB	144	176	HWI-700370F:168:C7JUKANXX:7:1310:11144:99554	MLS	gi:1046630742:ref:WP_065696754.1:|FEATURES|macB|MLS|macB	1.0	69.7	33	50.1	1.4e-07	1
BACA	153	185	HWI-700370F:168:C7JUKANXX:7:1103:8283:40920	bacitracin	ZP_04156234|FEATURES|bacA|bacitracin|bacA	1.0	100.0	33	70.9	7.8e-14	1
CLASS_A	56	88	HWI-700370F:168:C7JUKANXX:7:2109:7057:96225	beta-lactam	gi:651590745:ref:WP_026585721.1:|FEATURES|class_A|beta-lactam|class_A	1.0	72.7	33	55.5	3.4e-09	1
EFRA	309	341	HWI-700370F:168:C7JUKANXX:7:1209:19319:15055	multidrug	CDO61513.1|FEATURES|efrA|multidrug|efrA	0.999999427139	60.6	33	45.1	4.6e-06	1
VANZ	109	140	HWI-700370F:168:C7JUKANXX:7:2207:17352:87280	glycopeptide	AF155139.2.gene5.p01|FEATURES|vanZ|glycopeptide|vanZ	0.999999999985	84.4	32	57.8	6.9e-10	1
CLASS_A	256	287	HWI-700370F:168:C7JUKANXX:7:1105:18770:56064	beta-lactam	P00808|FEATURES|class_A|beta-lactam|class_A	1.0	75.0	32	56.2	2.0e-09	1
TET36	74	106	HWI-700370F:168:C7JUKANXX:7:2310:19911:68878	tetracycline	AJ514254.gene.p01|FEATURES|tet36|tetracycline|tet36	1.0	78.8	33	58.9	3.1e-10	1
BCRA	120	152	HWI-700370F:168:C7JUKANXX:7:1312:10977:92948	bacitracin	gi:446110087:ref:WP_000187942.1:|FEATURES|bcrA|bacitracin|bcrA	1.0	100.0	33	67.4	8.6e-13	1
CLASS_A	101	133	HWI-700370F:168:C7JUKANXX:7:2209:14514:20040	beta-lactam	gi:727235583:ref:WP_033696284.1:|FEATURES|class_A|beta-lactam|class_A	1.0	100.0	33	68.9	3.0e-13	1
EMRB-QACA_FAMILY_MAJOR_FACILITATOR_TRANSPORTER	328	360	HWI-700370F:168:C7JUKANXX:7:1112:10648:36331	multidrug	NC_002951.3237419.p01|FEATURES|EmrB-QacA_family_major_facilitator_transporter|multidrug|EmrB-QacA_family_major_facilitator_transporter	0.999999989974	100.0	33	73.6	1.2e-14	1
RPOB2	999	1031	HWI-700370F:168:C7JUKANXX:7:2212:1364:29923	multidrug	BAD59497.1|FEATURES|rpoB2|multidrug|rpoB2	0.999999156574	66.7	33	51.2	6.4e-08	1
RPOB2	846	878	HWI-700370F:168:C7JUKANXX:7:2211:19981:53093	multidrug	BAD59497.1|FEATURES|rpoB2|multidrug|rpoB2	0.999999384124	75.8	33	61.2	6.2e-11	1
MULTIDRUG_ABC_TRANSPORTER	72	104	HWI-700370F:168:C7JUKANXX:7:1213:21026:16809	multidrug	gi:686364868:ref:WP_031893738.1:|FEATURES|multidrug_ABC_transporter|multidrug|multidrug_ABC_transporter	1.0	100.0	33	72.4	2.7e-14	1
RPHB	188	220	HWI-700370F:168:C7JUKANXX:7:1306:5304:64452	rifamycin	APB03222.1|FEATURES|rphB|rifamycin|rphB	0.999999923847	90.9	33	61.2	6.2e-11	1
MAJOR_FACILITATOR_SUPERFAMILY_TRANSPORTER	250	282	HWI-700370F:168:C7JUKANXX:7:1211:9589:48256	multidrug	YP_001419960|FEATURES|major_facilitator_superfamily_transporter|multidrug|major_facilitator_superfamily_transporter	0.999999885242	66.7	33	45.1	4.6e-06	1
ARNA	103	135	HWI-700370F:168:C7JUKANXX:7:2209:18919:41103	polymyxin	gi:757781454:ref:WP_043000038.1:|FEATURES|arnA|polymyxin|arnA	0.99849118684	60.6	33	47.8	7.1e-07	1
PATA	264	296	HWI-700370F:168:C7JUKANXX:7:2105:6474:55587	fluoroquinolone	NP_417544.5|FEATURES|patA|fluoroquinolone|patA	0.999996843725	75.8	33	56.2	2.0e-09	1
TAEA	467	499	HWI-700370F:168:C7JUKANXX:7:1304:13552:14069	pleuromutilin	APB03219.1|FEATURES|TaeA|pleuromutilin|TaeA	0.999678478155	72.7	33	57.0	1.2e-09	1
PBP-1A	158	188	HWI-700370F:168:C7JUKANXX:7:1208:9724:63863	beta-lactam	YP_001292390|FEATURES|PBP-1A|beta-lactam|PBP-1A	1.0	74.2	31	49.7	1.9e-07	1
BLT	220	252	HWI-700370F:168:C7JUKANXX:7:2204:2310:68343	multidrug	AAC36944.1|FEATURES|blt|multidrug|blt	0.999999996963	93.9	33	67.4	8.6e-13	1
BMR	88	120	HWI-700370F:168:C7JUKANXX:7:1312:17682:11499	multidrug	AAA22277.1|FEATURES|bmr|multidrug|bmr	0.999999876282	69.7	33	52.8	2.2e-08	1
BAES	407	439	HWI-700370F:168:C7JUKANXX:7:2213:16492:47929	multidrug	BAA15934.1|FEATURES|baeS|multidrug|baeS	0.99999992494	60.6	33	46.6	1.6e-06	1
BCRA	23	54	HWI-700370F:168:C7JUKANXX:7:2201:5853:8554	bacitracin	gi:500194536:ref:WP_011867743.1:|FEATURES|bcrA|bacitracin|bcrA	1.0	71.9	32	51.6	4.9e-08	1
EFRA	323	354	HWI-700370F:168:C7JUKANXX:7:1107:1341:50661	multidrug	CDO61513.1|FEATURES|efrA|multidrug|efrA	0.999999450521	62.5	32	45.8	2.7e-06	1
PATA	269	301	HWI-700370F:168:C7JUKANXX:7:1209:17877:52559	fluoroquinolone	NP_417544.5|FEATURES|patA|fluoroquinolone|patA	0.999986166425	60.6	33	46.2	2.1e-06	1
MSRA	485	517	HWI-700370F:168:C7JUKANXX:7:1306:15161:51372	MLS	gi:686337405:ref:WP_031882938.1:|FEATURES|msrA|MLS|msrA	1.0	60.6	33	49.3	2.4e-07	1
EFRB	189	221	HWI-700370F:168:C7JUKANXX:7:2101:16055:80850	multidrug	CDO61516.1|FEATURES|efrB|multidrug|efrB	0.999998964486	60.6	33	46.6	1.6e-06	1
RPOB2	458	488	HWI-700370F:168:C7JUKANXX:7:1207:17206:98615	multidrug	BAD59497.1|FEATURES|rpoB2|multidrug|rpoB2	0.999999318963	90.3	31	64.7	5.6e-12	1
MAJOR_FACILITATOR_SUPERFAMILY_TRANSPORTER	409	441	HWI-700370F:168:C7JUKANXX:7:1208:3631:29676	multidrug	NC_002952.2859362.p01|FEATURES|major_facilitator_superfamily_transporter|multidrug|major_facilitator_superfamily_transporter	0.999999832402	72.7	33	57.4	9.0e-10	1
MAJOR_FACILITATOR_SUPERFAMILY_TRANSPORTER	186	218	HWI-700370F:168:C7JUKANXX:7:1307:9882:89366	multidrug	NC_002952.2859362.p01|FEATURES|major_facilitator_superfamily_transporter|multidrug|major_facilitator_superfamily_transporter	0.999999759827	60.6	33	49.7	1.9e-07	1
TETB(46)	484	515	HWI-700370F:168:C7JUKANXX:7:2103:3191:15100	tetracycline	AET10445.1|FEATURES|tetB(46)|tetracycline|tetB(46)	0.999999999962	68.8	32	49.7	1.9e-07	1
BCRA	42	73	HWI-700370F:168:C7JUKANXX:7:1315:5198:99692	bacitracin	gi:542061059:gb:ERI11611.1:|FEATURES|bcrA|bacitracin|bcrA	1.0	68.8	32	49.3	2.4e-07	1
RPOB2	414	446	HWI-700370F:168:C7JUKANXX:7:2114:11862:32610	multidrug	BAD59497.1|FEATURES|rpoB2|multidrug|rpoB2	0.999999327334	84.8	33	58.9	3.1e-10	1
STAPHYLOCOCCUS_MUPA_CONFERRING_RESISTANCE_TO_MUPIROCIN	741	772	HWI-700370F:168:C7JUKANXX:7:1115:18493:24945	mupirocin	CAA53189|FEATURES|Staphylococcus_mupA_conferring_resistance_to_mupirocin|mupirocin|Staphylococcus_mupA_conferring_resistance_to_mupirocin	0.999999297891	65.6	32	52.0	3.8e-08	1
LSA	411	443	HWI-700370F:168:C7JUKANXX:7:2208:12616:61299	MLS	gi:765018624:ref:WP_044584737.1:|FEATURES|lsa|MLS|lsa	1.0	100.0	33	70.5	1.0e-13	1
TETA	443	474	HWI-700370F:168:C7JUKANXX:7:1304:8575:47320	tetracycline	gi:736993687:ref:WP_034989673.1:|FEATURES|tetA|tetracycline|tetA	1.0	68.8	32	48.5	4.2e-07	1
STAPHYLOCOCCUS_MUPA_CONFERRING_RESISTANCE_TO_MUPIROCIN	198	230	HWI-700370F:168:C7JUKANXX:7:1301:8334:50008	mupirocin	CAA53189|FEATURES|Staphylococcus_mupA_conferring_resistance_to_mupirocin|mupirocin|Staphylococcus_mupA_conferring_resistance_to_mupirocin	0.999999634127	72.7	33	55.8	2.6e-09	1
RPOB2	1043	1075	HWI-700370F:168:C7JUKANXX:7:2208:4580:86273	multidrug	BAD59497.1|FEATURES|rpoB2|multidrug|rpoB2	0.999999451	84.8	33	65.5	3.3e-12	1
VANS	232	264	HWI-700370F:168:C7JUKANXX:7:1211:10029:84916	glycopeptide	FJ349556.1.gene3.p01|FEATURES|vanS|glycopeptide|vanS	0.999998468678	60.6	33	47.8	7.1e-07	1
PBP-1A	159	191	HWI-700370F:168:C7JUKANXX:7:1203:15056:87075	beta-lactam	YP_001292390|FEATURES|PBP-1A|beta-lactam|PBP-1A	1.0	69.7	33	50.4	1.1e-07	1
BACILLUS_SUBTILIS_MPRF	743	775	HWI-700370F:168:C7JUKANXX:7:2107:7050:52599	peptide	CAX52582.1|FEATURES|Bacillus_subtilis_mprF|peptide|Bacillus_subtilis_mprF	0.999999998362	66.7	33	48.1	5.4e-07	1
BCRA	27	57	HWI-700370F:168:C7JUKANXX:7:1316:1506:21929	bacitracin	gi:445996709:ref:WP_000074564.1:|FEATURES|bcrA|bacitracin|bcrA	1.0	71.0	31	50.8	8.4e-08	1
TAEA	338	368	HWI-700370F:168:C7JUKANXX:7:2109:9981:24062	pleuromutilin	APB03219.1|FEATURES|TaeA|pleuromutilin|TaeA	0.999512642962	61.3	31	45.8	2.7e-06	1
VANY	247	278	HWI-700370F:168:C7JUKANXX:7:1213:6455:91365	glycopeptide	gi:1025843957:ref:WP_063576302.1:|FEATURES|vanY|glycopeptide|vanY	0.999996261376	68.8	32	48.9	3.2e-07	1
TAEA	452	484	HWI-700370F:168:C7JUKANXX:7:1315:14497:22902	pleuromutilin	APB03219.1|FEATURES|TaeA|pleuromutilin|TaeA	0.999832753526	78.8	33	56.2	2.0e-09	1
MACB	43	73	HWI-700370F:168:C7JUKANXX:7:1211:11094:96511	MLS	gi:555268037:ref:WP_023249477.1:|FEATURES|macB|MLS|macB	1.0	80.6	31	58.5	4.0e-10	1
MAJOR_FACILITATOR_SUPERFAMILY_TRANSPORTER	128	159	HWI-700370F:168:C7JUKANXX:7:2111:5803:2922	multidrug	ZP_03053667|FEATURES|major_facilitator_superfamily_transporter|multidrug|major_facilitator_superfamily_transporter	0.999999956886	84.4	32	60.1	1.4e-10	1
STAPHYLOCOCCUS_MUPA_CONFERRING_RESISTANCE_TO_MUPIROCIN	114	146	HWI-700370F:168:C7JUKANXX:7:1103:12424:34070	mupirocin	CAA53189|FEATURES|Staphylococcus_mupA_conferring_resistance_to_mupirocin|mupirocin|Staphylococcus_mupA_conferring_resistance_to_mupirocin	0.999999863153	66.7	33	61.6	4.7e-11	1
MAJOR_FACILITATOR_SUPERFAMILY_TRANSPORTER	186	218	HWI-700370F:168:C7JUKANXX:7:1302:10280:10625	multidrug	YP_001419960|FEATURES|major_facilitator_superfamily_transporter|multidrug|major_facilitator_superfamily_transporter	0.999999940815	84.8	33	58.5	4.0e-10	1
VAND	334	365	HWI-700370F:168:C7JUKANXX:7:2109:19392:84536	glycopeptide	ABS72055|FEATURES|vanD|glycopeptide|vanD	1.0	68.8	32	45.8	2.7e-06	1
RPHB	513	545	HWI-700370F:168:C7JUKANXX:7:2104:14376:5341	rifamycin	APB03222.1|FEATURES|rphB|rifamycin|rphB	0.99999987039	87.9	33	58.9	3.1e-10	1
VANR	200	231	HWI-700370F:168:C7JUKANXX:7:1312:14664:33108	glycopeptide	CAB61229|FEATURES|vanR|glycopeptide|vanR	0.999999990861	62.5	32	47.4	9.3e-07	1
MACB	141	172	HWI-700370F:168:C7JUKANXX:7:1310:19904:30906	MLS	gi:545231548:ref:WP_021531156.1:|FEATURES|macB|MLS|macB	1.0	65.6	32	44.3	7.8e-06	1
VANR	166	197	HWI-700370F:168:C7JUKANXX:7:2215:4567:77194	glycopeptide	FJ349556.1.gene2.p01|FEATURES|vanR|glycopeptide|vanR	0.999999999985	81.2	32	58.9	3.1e-10	1
MDTK	372	403	HWI-700370F:168:C7JUKANXX:7:2102:4821:47188	multidrug	gi:555139174:gb:ESM81938.1:|FEATURES|mdtK|multidrug|mdtK	1.0	62.5	32	48.5	4.2e-07	1
FMTC	622	654	HWI-700370F:168:C7JUKANXX:7:1315:18957:48448	beta-lactam	gi:446993908:ref:WP_001071164.1:|FEATURES|fmtC|beta-lactam|fmtC	1.0	84.8	33	65.1	4.3e-12	1
STAPHYLOCOCCUS_MUPA_CONFERRING_RESISTANCE_TO_MUPIROCIN	70	102	HWI-700370F:168:C7JUKANXX:7:1306:16044:9871	mupirocin	CAA53189|FEATURES|Staphylococcus_mupA_conferring_resistance_to_mupirocin|mupirocin|Staphylococcus_mupA_conferring_resistance_to_mupirocin	0.999999297891	72.7	33	54.7	5.8e-09	1
MAJOR_FACILITATOR_SUPERFAMILY_TRANSPORTER	288	318	HWI-700370F:168:C7JUKANXX:7:2102:15425:60282	multidrug	ZP_03053667|FEATURES|major_facilitator_superfamily_transporter|multidrug|major_facilitator_superfamily_transporter	0.999999914365	74.2	31	49.7	1.9e-07	1
RIFAMPIN_MONOOXYGENASE	279	310	HWI-700370F:168:C7JUKANXX:7:1116:7497:58780	rifamycin	gi:663760960:ref:WP_030535072.1:|FEATURES|rifampin_monooxygenase|rifamycin|rifampin_monooxygenase	1.0	68.8	32	48.5	4.2e-07	1
CAT_CHLORAMPHENICOL_ACETYLTRANSFERASE	116	146	HWI-700370F:168:C7JUKANXX:7:1311:1712:48526	phenicol	M58472.1.gene1.p01|FEATURES|cat_chloramphenicol_acetyltransferase|phenicol|cat_chloramphenicol_acetyltransferase	0.999980110615	61.3	31	44.7	6.0e-06	1
LSA	170	202	HWI-700370F:168:C7JUKANXX:7:2111:12812:67154	MLS	gi:445983920:ref:WP_000061775.1:|FEATURES|lsa|MLS|lsa	1.0	100.0	33	73.2	1.6e-14	1
BCRA	35	66	HWI-700370F:168:C7JUKANXX:7:2208:5619:86885	bacitracin	YP_001373621|FEATURES|bcrA|bacitracin|bcrA	1.0	68.8	32	50.1	1.4e-07	1
MAJOR_FACILITATOR_SUPERFAMILY_TRANSPORTER	100	132	HWI-700370F:168:C7JUKANXX:7:2312:16961:46546	multidrug	YP_001419960|FEATURES|major_facilitator_superfamily_transporter|multidrug|major_facilitator_superfamily_transporter	0.999999950423	78.8	33	60.1	1.4e-10	1
MACB	24	54	HWI-700370F:168:C7JUKANXX:7:2208:15554:58936	MLS	gi:545231548:ref:WP_021531156.1:|FEATURES|macB|MLS|macB	1.0	67.7	31	44.7	6.0e-06	1
EFRA	473	505	HWI-700370F:168:C7JUKANXX:7:2108:10069:56658	multidrug	CDO61513.1|FEATURES|efrA|multidrug|efrA	1.0	78.8	33	52.4	2.9e-08	1
FOSB	104	136	HWI-700370F:168:C7JUKANXX:7:1202:5257:16153	fosfomycin	gi:925172624:ref:WP_053564692.1:|FEATURES|fosB|fosfomycin|fosB	1.0	100.0	33	77.4	8.4e-16	1
BCRA	41	71	HWI-700370F:168:C7JUKANXX:7:1109:7545:11357	bacitracin	gi:542061059:gb:ERI11611.1:|FEATURES|bcrA|bacitracin|bcrA	1.0	71.0	31	50.4	1.1e-07	1
RPOB2	1077	1109	HWI-700370F:168:C7JUKANXX:7:1313:12059:25090	multidrug	BAD59497.1|FEATURES|rpoB2|multidrug|rpoB2	0.999999439636	87.9	33	64.7	5.6e-12	1
TETA	396	427	HWI-700370F:168:C7JUKANXX:7:2212:15518:93163	tetracycline	gi:736993687:ref:WP_034989673.1:|FEATURES|tetA|tetracycline|tetA	0.999997869791	65.6	32	48.1	5.4e-07	1
RPHB	582	614	HWI-700370F:168:C7JUKANXX:7:1210:5379:48802	rifamycin	APB03222.1|FEATURES|rphB|rifamycin|rphB	0.999975659897	60.6	33	54.7	5.8e-09	1
FOSB	104	135	HWI-700370F:168:C7JUKANXX:7:2102:9087:90717	fosfomycin	gi:768926707:gb:KJJ41727.1:|FEATURES|fosB|fosfomycin|fosB	0.998453374445	78.1	32	55.8	2.6e-09	1
CLASS_A	107	139	HWI-700370F:168:C7JUKANXX:7:1204:12307:81807	beta-lactam	gi:507026518:ref:WP_016098536.1:|FEATURES|class_A|beta-lactam|class_A	1.0	100.0	33	70.1	1.3e-13	1
TAEA	448	480	HWI-700370F:168:C7JUKANXX:7:1116:5434:83344	pleuromutilin	APB03219.1|FEATURES|TaeA|pleuromutilin|TaeA	0.999870867571	84.8	33	58.9	3.1e-10	1
RPHB	770	802	HWI-700370F:168:C7JUKANXX:7:2106:10928:35636	rifamycin	APB03222.1|FEATURES|rphB|rifamycin|rphB	0.999999908921	90.9	33	63.2	1.6e-11	1
BCRA	95	127	HWI-700370F:168:C7JUKANXX:7:1216:19536:47101	bacitracin	gi:445996729:ref:WP_000074584.1:|FEATURES|bcrA|bacitracin|bcrA	1.0	100.0	33	66.2	1.9e-12	1
TAEA	234	266	HWI-700370F:168:C7JUKANXX:7:2116:20932:47618	pleuromutilin	APB03219.1|FEATURES|TaeA|pleuromutilin|TaeA	0.999533520222	66.7	33	46.2	2.1e-06	1
VANR	192	222	HWI-700370F:168:C7JUKANXX:7:1207:5789:7854	glycopeptide	gi:950233763:ref:WP_057277726.1:|FEATURES|vanR|glycopeptide|vanR	1.0	93.5	31	63.2	1.6e-11	1
BCRA	23	54	HWI-700370F:168:C7JUKANXX:7:2205:8345:2495	bacitracin	gi:500194536:ref:WP_011867743.1:|FEATURES|bcrA|bacitracin|bcrA	1.0	71.9	32	51.6	4.9e-08	1
MAJOR_FACILITATOR_SUPERFAMILY_TRANSPORTER	74	106	HWI-700370F:168:C7JUKANXX:7:1115:20720:23558	multidrug	YP_001419960|FEATURES|major_facilitator_superfamily_transporter|multidrug|major_facilitator_superfamily_transporter	0.999999934643	72.7	33	54.3	7.6e-09	1
STAPHYLOCOCCUS_MUPA_CONFERRING_RESISTANCE_TO_MUPIROCIN	368	400	HWI-700370F:168:C7JUKANXX:7:1204:6372:19243	mupirocin	CAA53189|FEATURES|Staphylococcus_mupA_conferring_resistance_to_mupirocin|mupirocin|Staphylococcus_mupA_conferring_resistance_to_mupirocin	0.999999900153	69.7	33	63.5	1.2e-11	1
RPHB	677	709	HWI-700370F:168:C7JUKANXX:7:2115:17649:65754	rifamycin	APB03222.1|FEATURES|rphB|rifamycin|rphB	0.999952795406	72.7	33	51.6	4.9e-08	1
BACA	6	38	HWI-700370F:168:C7JUKANXX:7:2107:9094:74032	bacitracin	ZP_04156234|FEATURES|bacA|bacitracin|bacA	1.0	100.0	33	69.3	2.3e-13	1
TETW	71	101	HWI-700370F:168:C7JUKANXX:7:1212:2859:89548	tetracycline	ABG81258|FEATURES|tetW|tetracycline|tetW	0.999999999991	64.5	31	44.3	7.8e-06	1
MDTG	83	115	HWI-700370F:168:C7JUKANXX:7:1203:13450:55844	multidrug	gi:313635905:gb:EFS01863.1:|FEATURES|mdtG|multidrug|mdtG	0.999999798486	63.6	33	45.1	4.6e-06	1
RPHB	8	39	HWI-700370F:168:C7JUKANXX:7:2205:6194:43860	rifamycin	APB03222.1|FEATURES|rphB|rifamycin|rphB	0.999962857658	75.0	32	51.2	6.4e-08	1
OTRA	501	533	HWI-700370F:168:C7JUKANXX:7:1113:21058:15967	tetracycline	CAA37477|FEATURES|otrA|tetracycline|otrA	0.999999952858	63.6	33	46.6	1.6e-06	1
YKKD	55	87	HWI-700370F:168:C7JUKANXX:7:1210:15847:85070	multidrug	gi:320021335:gb:ADV96321.1:|FEATURES|ykkD|multidrug|ykkD	0.999999995599	69.7	33	55.1	4.4e-09	1
TRUNCATED_PUTATIVE_RESPONSE_REGULATOR_ARLR	80	112	HWI-700370F:168:C7JUKANXX:7:1302:6903:88384	unclassified	HE999704.1.gene1528.p01|FEATURES|truncated_putative_response_regulator_ArlR|unclassified|truncated_putative_response_regulator_ArlR	0.999974393063	69.7	33	52.8	2.2e-08	1
LSA	455	486	HWI-700370F:168:C7JUKANXX:7:2109:18338:72107	MLS	gi:765018624:ref:WP_044584737.1:|FEATURES|lsa|MLS|lsa	1.0	100.0	32	66.2	1.9e-12	1
MEPA	191	222	HWI-700370F:168:C7JUKANXX:7:2108:1439:49686	multidrug	gi:1006126482:ref:WP_061729573.1:|FEATURES|mepA|multidrug|mepA	0.999999957671	62.5	32	46.6	1.6e-06	1
RPHB	107	138	HWI-700370F:168:C7JUKANXX:7:2212:18918:82728	rifamycin	APB03222.1|FEATURES|rphB|rifamycin|rphB	0.999999931555	90.6	32	62.4	2.8e-11	1
ERMA	37	69	HWI-700370F:168:C7JUKANXX:7:2212:10080:47452	MLS	P0A0H1|FEATURES|ermA|MLS|ermA	1.0	100.0	33	71.2	6.0e-14	1
DFRD	74	105	HWI-700370F:168:C7JUKANXX:7:1112:11274:87598	diaminopyrimidine	AAA85213.1|FEATURES|dfrD|diaminopyrimidine|dfrD	0.999999986656	84.4	32	64.3	7.3e-12	1
PBP-1A	160	192	HWI-700370F:168:C7JUKANXX:7:2103:4486:71374	beta-lactam	YP_001292390|FEATURES|PBP-1A|beta-lactam|PBP-1A	1.0	69.7	33	50.8	8.4e-08	1
FOSB	64	96	HWI-700370F:168:C7JUKANXX:7:1114:7169:92132	fosfomycin	gi:507046611:ref:WP_016117648.1:|FEATURES|fosB|fosfomycin|fosB	1.0	100.0	33	71.2	6.0e-14	1
BCRA	216	248	HWI-700370F:168:C7JUKANXX:7:2209:10388:2083	bacitracin	gi:445996726:ref:WP_000074581.1:|FEATURES|bcrA|bacitracin|bcrA	1.0	100.0	33	68.9	3.0e-13	1
BACA	111	143	HWI-700370F:168:C7JUKANXX:7:1206:18581:11432	bacitracin	ZP_04271500|FEATURES|bacA|bacitracin|bacA	0.999999999847	100.0	33	65.9	2.5e-12	1
RPOB2	725	757	HWI-700370F:168:C7JUKANXX:7:2103:2851:87905	multidrug	BAD59497.1|FEATURES|rpoB2|multidrug|rpoB2	0.999999191592	75.8	33	52.4	2.9e-08	1
BCRA	150	182	HWI-700370F:168:C7JUKANXX:7:1112:12872:43100	bacitracin	gi:446110087:ref:WP_000187942.1:|FEATURES|bcrA|bacitracin|bcrA	1.0	100.0	33	70.1	1.3e-13	1
VANZ	34	65	HWI-700370F:168:C7JUKANXX:7:1312:16954:28736	glycopeptide	gi:515720450:ref:WP_017153050.1:|FEATURES|vanZ|glycopeptide|vanZ	0.999999999998	96.9	32	69.7	1.7e-13	1
BACILLUS_SUBTILIS_MPRF	760	792	HWI-700370F:168:C7JUKANXX:7:2111:13919:58125	peptide	CAX52582.1|FEATURES|Bacillus_subtilis_mprF|peptide|Bacillus_subtilis_mprF	0.999999769007	60.6	33	45.8	2.7e-06	1
MAJOR_FACILITATOR_SUPERFAMILY_TRANSPORTER	472	504	HWI-700370F:168:C7JUKANXX:7:2112:19154:4484	multidrug	NC_002952.2859362.p01|FEATURES|major_facilitator_superfamily_transporter|multidrug|major_facilitator_superfamily_transporter	0.999999943989	66.7	33	50.4	1.1e-07	1
TAEA	189	221	HWI-700370F:168:C7JUKANXX:7:1107:12889:20224	pleuromutilin	APB03219.1|FEATURES|TaeA|pleuromutilin|TaeA	0.999735223889	60.6	33	51.6	4.9e-08	1
VATC	75	107	HWI-700370F:168:C7JUKANXX:7:2109:6989:56280	MLS	AF015628.1.gene2.p01|FEATURES|vatC|MLS|vatC	1.0	75.8	33	62.0	3.6e-11	1
YKKD	50	81	HWI-700370F:168:C7JUKANXX:7:2110:17372:12046	multidrug	gi:320021335:gb:ADV96321.1:|FEATURES|ykkD|multidrug|ykkD	0.999999996659	75.0	32	57.8	6.9e-10	1
RPOB2	776	808	HWI-700370F:168:C7JUKANXX:7:2201:5322:25436	multidrug	BAD59497.1|FEATURES|rpoB2|multidrug|rpoB2	0.999999258898	81.8	33	58.9	3.1e-10	1
LMRB	312	344	HWI-700370F:168:C7JUKANXX:7:2211:4997:66041	MLS	gi:1044618389:gb:OCB92939.1:|FEATURES|lmrB|MLS|lmrB	1.0	63.6	33	48.1	5.4e-07	1
LMRB	127	159	HWI-700370F:168:C7JUKANXX:7:2116:11027:72367	MLS	gi:1007411670:gb:AMQ72759.1:|FEATURES|lmrB|MLS|lmrB	1.0	72.7	33	50.8	8.4e-08	1
VANR	172	203	HWI-700370F:168:C7JUKANXX:7:1212:4142:7395	glycopeptide	AAQ12900|FEATURES|vanR|glycopeptide|vanR	0.999999997758	62.5	32	47.0	1.2e-06	1
STAPHYLOCOCCUS_MUPA_CONFERRING_RESISTANCE_TO_MUPIROCIN	170	202	HWI-700370F:168:C7JUKANXX:7:1209:18306:30715	mupirocin	CAA53189|FEATURES|Staphylococcus_mupA_conferring_resistance_to_mupirocin|mupirocin|Staphylococcus_mupA_conferring_resistance_to_mupirocin	0.99999924729	75.8	33	55.1	4.4e-09	1
BCRA	14	46	HWI-700370F:168:C7JUKANXX:7:2116:8452:59526	bacitracin	gi:447057509:ref:WP_001134765.1:|FEATURES|bcrA|bacitracin|bcrA	1.0	100.0	33	71.2	6.0e-14	1
VANS	324	354	HWI-700370F:168:C7JUKANXX:7:1310:8762:68674	glycopeptide	AAD42181|FEATURES|vanS|glycopeptide|vanS	1.0	77.4	31	51.2	6.4e-08	1
TAEA	233	264	HWI-700370F:168:C7JUKANXX:7:2214:18641:8638	pleuromutilin	APB03219.1|FEATURES|TaeA|pleuromutilin|TaeA	0.999533520222	68.8	32	46.2	2.1e-06	1
VANR	98	130	HWI-700370F:168:C7JUKANXX:7:2107:17649:49893	glycopeptide	DQ018711.1.gene1.p01|FEATURES|vanR|glycopeptide|vanR	1.0	72.7	33	53.9	9.9e-09	1
MULTIDRUG_ABC_TRANSPORTER	483	515	HWI-700370F:168:C7JUKANXX:7:1310:4314:35961	multidrug	gi:663350985:ref:WP_030349761.1:|FEATURES|multidrug_ABC_transporter|multidrug|multidrug_ABC_transporter	0.999998985646	69.7	33	51.2	6.4e-08	1
TETT	47	79	HWI-700370F:168:C7JUKANXX:7:1316:3146:39344	tetracycline	AAV80410|FEATURES|tetT|tetracycline|tetT	1.0	69.7	33	54.7	5.8e-09	1
VANY	195	227	HWI-700370F:168:C7JUKANXX:7:1208:21037:100851	glycopeptide	AAY52007|FEATURES|vanY|glycopeptide|vanY	1.0	63.6	33	52.0	3.8e-08	1
RPOB2	673	705	HWI-700370F:168:C7JUKANXX:7:2216:3315:64216	multidrug	BAD59497.1|FEATURES|rpoB2|multidrug|rpoB2	0.999998862393	60.6	33	44.3	7.8e-06	1
MACB	146	176	HWI-700370F:168:C7JUKANXX:7:1301:11061:34728	MLS	gi:895865878:ref:WP_048974758.1:|FEATURES|macB|MLS|macB	1.0	71.0	31	47.4	9.3e-07	1
TAEA	174	206	HWI-700370F:168:C7JUKANXX:7:1116:16891:33706	pleuromutilin	APB03219.1|FEATURES|TaeA|pleuromutilin|TaeA	0.83542723143	63.6	33	50.1	1.4e-07	1
RPHB	103	135	HWI-700370F:168:C7JUKANXX:7:2109:7998:59476	rifamycin	APB03222.1|FEATURES|rphB|rifamycin|rphB	0.999999950923	87.9	33	61.6	4.7e-11	1
VANR	81	113	HWI-700370F:168:C7JUKANXX:7:1116:20018:33904	glycopeptide	gi:1045412091:ref:WP_065484665.1:|FEATURES|vanR|glycopeptide|vanR	1.0	78.8	33	52.0	3.8e-08	1
RPHB	145	175	HWI-700370F:168:C7JUKANXX:7:2102:2503:98685	rifamycin	APB03222.1|FEATURES|rphB|rifamycin|rphB	0.99999994147	93.5	31	65.9	2.5e-12	1
RPOB2	433	464	HWI-700370F:168:C7JUKANXX:7:1313:6884:86244	multidrug	BAD59497.1|FEATURES|rpoB2|multidrug|rpoB2	0.99999935723	87.5	32	59.7	1.8e-10	1
MAJOR_FACILITATOR_SUPERFAMILY_TRANSPORTER	91	123	HWI-700370F:168:C7JUKANXX:7:1310:21135:69565	multidrug	YP_001419960|FEATURES|major_facilitator_superfamily_transporter|multidrug|major_facilitator_superfamily_transporter	0.999997655315	60.6	33	48.1	5.4e-07	1
RPOB2	593	625	HWI-700370F:168:C7JUKANXX:7:1315:8986:62701	multidrug	BAD59497.1|FEATURES|rpoB2|multidrug|rpoB2	0.999999120537	72.7	33	50.1	1.4e-07	1
BLT	54	85	HWI-700370F:168:C7JUKANXX:7:2206:3179:17803	multidrug	AAC36944.1|FEATURES|blt|multidrug|blt	0.999999876541	75.0	32	54.7	5.8e-09	1
MACB	131	161	HWI-700370F:168:C7JUKANXX:7:2206:8198:31323	MLS	gi:1035706844:ref:WP_064548272.1:|FEATURES|macB|MLS|macB	0.996976885478	61.3	31	46.6	1.6e-06	1
BAER	92	124	HWI-700370F:168:C7JUKANXX:7:1307:4408:100767	multidrug	YP_490321.1|FEATURES|baeR|multidrug|baeR	0.9999999998	66.7	33	48.1	5.4e-07	1
LMRB	189	220	HWI-700370F:168:C7JUKANXX:7:1308:2470:41810	MLS	gi:498485855:ref:WP_010787543.1:|FEATURES|lmrB|MLS|lmrB	1.0	65.6	32	50.1	1.4e-07	1
TRANSCRIPTIONAL_REGULATORY_PROTEIN_CPXR_CPXR	92	124	HWI-700370F:168:C7JUKANXX:7:1316:16236:67605	unclassified	CP001485.1.gene721.p01|FEATURES|transcriptional_regulatory_protein_CpxR_cpxR|unclassified|transcriptional_regulatory_protein_CpxR_cpxR	0.98419577853	69.7	33	51.2	6.4e-08	1
RPHB	189	221	HWI-700370F:168:C7JUKANXX:7:2109:10128:45478	rifamycin	APB03222.1|FEATURES|rphB|rifamycin|rphB	0.99999995814	90.9	33	61.6	4.7e-11	1
VANS	390	422	HWI-700370F:168:C7JUKANXX:7:1306:1140:9535	glycopeptide	EU250284.1.gene6.p01|FEATURES|vanS|glycopeptide|vanS	1.0	69.7	33	52.0	3.8e-08	1
VANR	53	84	HWI-700370F:168:C7JUKANXX:7:1214:17771:73838	glycopeptide	AF155139.2.gene2.p01|FEATURES|vanR|glycopeptide|vanR	0.999992724494	62.5	32	44.3	7.8e-06	1
BCRA	63	95	HWI-700370F:168:C7JUKANXX:7:1114:4017:21187	bacitracin	gi:445996726:ref:WP_000074581.1:|FEATURES|bcrA|bacitracin|bcrA	1.0	100.0	33	68.9	3.0e-13	1
VANR	52	84	HWI-700370F:168:C7JUKANXX:7:2111:3510:37793	glycopeptide	AF155139.2.gene2.p01|FEATURES|vanR|glycopeptide|vanR	0.999999999997	69.7	33	48.5	4.2e-07	1
VANW	134	164	HWI-700370F:168:C7JUKANXX:7:2101:12143:56656	glycopeptide	gi:672937864:gb:AIK22068.1:|FEATURES|vanW|glycopeptide|vanW	0.999998964774	61.3	31	50.1	1.4e-07	1
MACB	145	177	HWI-700370F:168:C7JUKANXX:7:1108:11793:88728	MLS	gi:746243059:ref:WP_039291473.1:|FEATURES|macB|MLS|macB	1.0	78.8	33	52.4	2.9e-08	1
MDTG	60	92	HWI-700370F:168:C7JUKANXX:7:1212:1497:70301	multidrug	CP004022.1.gene1785.p01|FEATURES|mdtG|multidrug|mdtG	1.0	69.7	33	50.4	1.1e-07	1
MACB	146	177	HWI-700370F:168:C7JUKANXX:7:2114:11587:21419	MLS	gi:639209604:ref:WP_024547784.1:|FEATURES|macB|MLS|macB	1.0	71.9	32	48.9	3.2e-07	1
BLT	223	255	HWI-700370F:168:C7JUKANXX:7:1314:6900:88405	multidrug	AAC36944.1|FEATURES|blt|multidrug|blt	0.999998761174	93.9	33	66.6	1.5e-12	1
CATB	149	181	HWI-700370F:168:C7JUKANXX:7:1114:11598:43439	phenicol	AF047479.2.gene11.p01|FEATURES|catB|phenicol|catB	0.999999995894	63.6	33	51.6	4.9e-08	1
MAJOR_FACILITATOR_SUPERFAMILY_TRANSPORTER	205	236	HWI-700370F:168:C7JUKANXX:7:1206:13151:57743	multidrug	ZP_03053667|FEATURES|major_facilitator_superfamily_transporter|multidrug|major_facilitator_superfamily_transporter	0.999999627583	62.5	32	45.1	4.6e-06	1
MULTIDRUG_ABC_TRANSPORTER	469	501	HWI-700370F:168:C7JUKANXX:7:2101:5389:46843	multidrug	gi:1031799645:ref:WP_064138838.1:|FEATURES|multidrug_ABC_transporter|multidrug|multidrug_ABC_transporter	1.0	78.8	33	53.1	1.7e-08	1
MACB	101	133	HWI-700370F:168:C7JUKANXX:7:1216:12328:23395	MLS	YP_001176128|FEATURES|macB|MLS|macB	0.999999999909	60.6	33	45.4	3.5e-06	1
LMRB	41	72	HWI-700370F:168:C7JUKANXX:7:1312:1097:82962	MLS	gi:498485855:ref:WP_010787543.1:|FEATURES|lmrB|MLS|lmrB	0.999999932794	62.5	32	50.8	8.4e-08	1
TRUNCATED_PUTATIVE_RESPONSE_REGULATOR_ARLR	191	223	HWI-700370F:168:C7JUKANXX:7:1216:20208:77305	unclassified	HE999704.1.gene1528.p01|FEATURES|truncated_putative_response_regulator_ArlR|unclassified|truncated_putative_response_regulator_ArlR	0.99999928282	66.7	33	48.5	4.2e-07	1
MAJOR_FACILITATOR_SUPERFAMILY_TRANSPORTER	348	378	HWI-700370F:168:C7JUKANXX:7:1105:16101:26766	multidrug	YP_001419960|FEATURES|major_facilitator_superfamily_transporter|multidrug|major_facilitator_superfamily_transporter	0.999997617836	64.5	31	47.8	7.1e-07	1
TETA(60)	534	565	HWI-700370F:168:C7JUKANXX:7:1308:12865:22028	tetracycline	ANZ79240.1|FEATURES|tetA(60)|tetracycline|tetA(60)	0.999999982165	62.5	32	50.1	1.4e-07	1
BCRA	25	55	HWI-700370F:168:C7JUKANXX:7:1307:18828:16226	bacitracin	gi:446110087:ref:WP_000187942.1:|FEATURES|bcrA|bacitracin|bcrA	1.0	61.3	31	47.0	1.2e-06	1
LMRB	378	410	HWI-700370F:168:C7JUKANXX:7:1113:8846:93086	MLS	gi:1007411670:gb:AMQ72759.1:|FEATURES|lmrB|MLS|lmrB	1.0	66.7	33	48.9	3.2e-07	1
BLT	265	296	HWI-700370F:168:C7JUKANXX:7:2210:4405:2445	multidrug	AAC36944.1|FEATURES|blt|multidrug|blt	0.999998101138	65.6	32	47.4	9.3e-07	1
MACB	128	159	HWI-700370F:168:C7JUKANXX:7:2115:11840:72766	MLS	gi:746253210:ref:WP_039301529.1:|FEATURES|macB|MLS|macB	1.0	62.5	32	45.4	3.5e-06	1
VANR	199	231	HWI-700370F:168:C7JUKANXX:7:2204:6426:57941	glycopeptide	AF155139.2.gene2.p01|FEATURES|vanR|glycopeptide|vanR	0.999999990257	66.7	33	50.4	1.1e-07	1
EFRA	314	346	HWI-700370F:168:C7JUKANXX:7:2108:11242:43569	multidrug	CDO61513.1|FEATURES|efrA|multidrug|efrA	0.999999486629	60.6	33	47.0	1.2e-06	1
BCRA	22	54	HWI-700370F:168:C7JUKANXX:7:1209:5421:88944	bacitracin	gi:445996709:ref:WP_000074564.1:|FEATURES|bcrA|bacitracin|bcrA	1.0	63.6	33	48.9	3.2e-07	1
BCRA	155	185	HWI-700370F:168:C7JUKANXX:7:1116:8414:87498	bacitracin	gi:445996697:ref:WP_000074552.1:|FEATURES|bcrA|bacitracin|bcrA	1.0	67.7	31	46.2	2.1e-06	1
BACA	55	87	HWI-700370F:168:C7JUKANXX:7:2104:19590:66017	bacitracin	ZP_04083542|FEATURES|bacA|bacitracin|bacA	1.0	100.0	33	69.7	1.7e-13	1
STAPHYLOCOCCUS_MUPA_CONFERRING_RESISTANCE_TO_MUPIROCIN	137	169	HWI-700370F:168:C7JUKANXX:7:1310:11614:19603	mupirocin	CAA53189|FEATURES|Staphylococcus_mupA_conferring_resistance_to_mupirocin|mupirocin|Staphylococcus_mupA_conferring_resistance_to_mupirocin	0.99999878806	75.8	33	59.7	1.8e-10	1
BCRB	36	68	HWI-700370F:168:C7JUKANXX:7:2307:12979:79970	peptide	AAA99505.1|FEATURES|bcrB|peptide|bcrB	0.999999649505	72.7	33	50.4	1.1e-07	1
FOSB	104	136	HWI-700370F:168:C7JUKANXX:7:2106:5409:98958	fosfomycin	gi:446866519:ref:WP_000943775.1:|FEATURES|fosB|fosfomycin|fosB	1.0	100.0	33	77.4	8.4e-16	1
TET36	73	105	HWI-700370F:168:C7JUKANXX:7:2209:5241:6317	tetracycline	AJ514254.gene.p01|FEATURES|tet36|tetracycline|tet36	1.0	78.8	33	58.5	4.0e-10	1
RPOB2	379	411	HWI-700370F:168:C7JUKANXX:7:2114:16516:34672	multidrug	BAD59497.1|FEATURES|rpoB2|multidrug|rpoB2	0.999999274884	78.8	33	55.8	2.6e-09	1
MSBA	484	516	HWI-700370F:168:C7JUKANXX:7:2109:14235:5701	nitroimidazole	NP_415434.1|FEATURES|msbA|nitroimidazole|msbA	0.999704041513	63.6	33	44.7	6.0e-06	1
BACILLUS_SUBTILIS_MPRF	746	778	HWI-700370F:168:C7JUKANXX:7:1313:4188:27658	peptide	CAX52582.1|FEATURES|Bacillus_subtilis_mprF|peptide|Bacillus_subtilis_mprF	0.999999813599	63.6	33	47.4	9.3e-07	1
LSA	142	174	HWI-700370F:168:C7JUKANXX:7:2202:16519:38689	MLS	gi:445983937:ref:WP_000061792.1:|FEATURES|lsa|MLS|lsa	1.0	100.0	33	70.9	7.8e-14	1
TETP	66	97	HWI-700370F:168:C7JUKANXX:7:2116:6729:73837	tetracycline	YP_002850805|FEATURES|tetP|tetracycline|tetP	1.0	71.9	32	52.8	2.2e-08	1
CLASS_A	189	221	HWI-700370F:168:C7JUKANXX:7:1313:15229:78710	beta-lactam	ZP_04276394|FEATURES|class_A|beta-lactam|class_A	1.0	100.0	33	70.5	1.0e-13	1
STAPHYLOCOCCUS_MUPA_CONFERRING_RESISTANCE_TO_MUPIROCIN	135	167	HWI-700370F:168:C7JUKANXX:7:1106:14492:82531	mupirocin	CAA53189|FEATURES|Staphylococcus_mupA_conferring_resistance_to_mupirocin|mupirocin|Staphylococcus_mupA_conferring_resistance_to_mupirocin	0.999999853632	75.8	33	61.2	6.2e-11	1
VANR	1	32	HWI-700370F:168:C7JUKANXX:7:2113:15145:40003	glycopeptide	gi:947806628:ref:WP_056468082.1:|FEATURES|vanR|glycopeptide|vanR	1.0	81.2	32	56.6	1.5e-09	1
BLT	295	327	HWI-700370F:168:C7JUKANXX:7:1116:6829:91005	multidrug	AAC36944.1|FEATURES|blt|multidrug|blt	0.999998622407	81.8	33	54.3	7.6e-09	1
[truncated: 90,835 more rows]
