# Supplementary material for: Machine learning algorithm to characterize antimicrobial resistance associated with the International Space Station surface microbiome
Source: Microbiome. 2022 Aug 24;10:134. doi: 10.1186/s40168-022-01332-w (PMC9400218; doi:10.1186/s40168-022-01332-w)
Supplement: Supplementary file 6 — Additional file 5: File S1. Raw results of the DeepARG analyses (zip compressed). [file 40168_2022_1332_MOESM5_ESM.zip › Additional file 5- File S1/DeepARG-SS/F2_L8_PMA_FLT_.out.mapping.ARG]

#ARG	query-start	query-end	read_id	predicted_ARG-class	best-hit	probability	identity	alignment-length	alignment-bitscore	alignment-evalue	counts
ARLS	388	420	HWI-700370F:168:C7JUKANXX:7:1105:18017:74292	multidrug	YP_499945.1|FEATURES|arlS|multidrug|arlS	0.999998090888	69.7	33	51.6	4.9e-08	1
MACB	141	173	HWI-700370F:168:C7JUKANXX:7:1307:14822:86839	MLS	gi:693106883:ref:WP_032260279.1:|FEATURES|macB|MLS|macB	1.0	75.8	33	51.6	4.9e-08	1
RPOB2	711	743	HWI-700370F:168:C7JUKANXX:7:1204:1062:49526	multidrug	BAD59497.1|FEATURES|rpoB2|multidrug|rpoB2	0.999999157384	72.7	33	57.0	1.2e-09	1
STAPHYLOCOCCUS_MUPA_CONFERRING_RESISTANCE_TO_MUPIROCIN	156	188	HWI-700370F:168:C7JUKANXX:7:2209:8442:29476	mupirocin	CAA53189|FEATURES|Staphylococcus_mupA_conferring_resistance_to_mupirocin|mupirocin|Staphylococcus_mupA_conferring_resistance_to_mupirocin	0.999999886437	66.7	33	51.6	4.9e-08	1
RPOB2	872	904	HWI-700370F:168:C7JUKANXX:7:1214:19430:17123	multidrug	BAD59497.1|FEATURES|rpoB2|multidrug|rpoB2	0.999999420449	75.8	33	62.0	3.6e-11	1
BCRA	138	170	HWI-700370F:168:C7JUKANXX:7:1216:16378:74888	bacitracin	gi:447195835:ref:WP_001273091.1:|FEATURES|bcrA|bacitracin|bcrA	1.0	78.8	33	54.3	7.6e-09	1
RPHB	81	113	HWI-700370F:168:C7JUKANXX:7:1305:9048:39996	rifamycin	APB03222.1|FEATURES|rphB|rifamycin|rphB	0.999941060447	72.7	33	49.7	1.9e-07	1
TETB(46)	322	353	HWI-700370F:168:C7JUKANXX:7:2207:9357:46594	tetracycline	AET10445.1|FEATURES|tetB(46)|tetracycline|tetB(46)	0.999903155533	71.9	32	45.4	3.5e-06	1
VANR	46	77	HWI-700370F:168:C7JUKANXX:7:1308:17890:11055	glycopeptide	AF155139.2.gene2.p01|FEATURES|vanR|glycopeptide|vanR	0.999999997333	66.7	33	46.6	1.6e-06	1
TETB	562	593	HWI-700370F:168:C7JUKANXX:7:1213:11696:29234	tetracycline	AF024666.2.gene7.p01|FEATURES|tetB|tetracycline|tetB	1.0	62.5	32	45.4	3.5e-06	1
VANR	92	124	HWI-700370F:168:C7JUKANXX:7:1315:3455:73510	glycopeptide	CAB61229|FEATURES|vanR|glycopeptide|vanR	1.0	69.7	33	57.0	1.2e-09	1
OPTRA	446	477	HWI-700370F:168:C7JUKANXX:7:2204:2732:82639	oxazolidinone	AKA86814|FEATURES|optrA|oxazolidinone|optrA	0.998942242622	65.6	32	46.6	1.6e-06	1
TETA	444	474	HWI-700370F:168:C7JUKANXX:7:1306:19693:16874	tetracycline	gi:736993687:ref:WP_034989673.1:|FEATURES|tetA|tetracycline|tetA	0.999999957153	64.5	31	44.3	7.8e-06	1
TETB(60)	486	518	HWI-700370F:168:C7JUKANXX:7:2108:11615:42215	tetracycline	ANZ79241.1|FEATURES|tetB(60)|tetracycline|tetB(60)	0.99999999988	72.7	33	50.8	8.4e-08	1
ANT(4')-IA	83	115	HWI-700370F:168:C7JUKANXX:7:1304:9997:79532	aminoglycoside	EF540343.1.gene1.p01|FEATURES|ant(4')-Ia|aminoglycoside|ant(4')-Ia	1.0	78.8	33	60.1	1.4e-10	1
EMRB-QACA_FAMILY_MAJOR_FACILITATOR_TRANSPORTER	326	358	HWI-700370F:168:C7JUKANXX:7:2213:12541:15760	multidrug	NC_002951.3237419.p01|FEATURES|EmrB-QacA_family_major_facilitator_transporter|multidrug|EmrB-QacA_family_major_facilitator_transporter	0.999999993135	100.0	33	73.6	1.2e-14	1
TAEA	23	54	HWI-700370F:168:C7JUKANXX:7:1107:19361:89091	pleuromutilin	APB03219.1|FEATURES|TaeA|pleuromutilin|TaeA	0.999763999936	81.2	32	60.8	8.1e-11	1
ANT(4')-IA	151	183	HWI-700370F:168:C7JUKANXX:7:1107:14694:80952	aminoglycoside	EF540343.1.gene1.p01|FEATURES|ant(4')-Ia|aminoglycoside|ant(4')-Ia	0.999994524439	66.7	33	53.1	1.7e-08	1
MAJOR_FACILITATOR_SUPERFAMILY_TRANSPORTER	116	148	HWI-700370F:168:C7JUKANXX:7:1211:20132:97991	multidrug	AE016830.1.gene1357.p01|FEATURES|major_facilitator_superfamily_transporter|multidrug|major_facilitator_superfamily_transporter	0.999999920002	60.6	33	48.9	3.2e-07	1
BCRA	16	48	HWI-700370F:168:C7JUKANXX:7:1305:11197:38868	bacitracin	AAD21213|FEATURES|bcrA|bacitracin|bcrA	0.999999610979	60.6	33	44.7	6.0e-06	1
TAEA	315	347	HWI-700370F:168:C7JUKANXX:7:2113:10347:91235	pleuromutilin	APB03219.1|FEATURES|TaeA|pleuromutilin|TaeA	0.999141364429	66.7	33	47.0	1.2e-06	1
MPHI	258	289	HWI-700370F:168:C7JUKANXX:7:1103:14095:38988	MLS	APB03226.1|FEATURES|mphI|MLS|mphI	1.0	78.1	32	55.8	2.6e-09	1
MULTIDRUG_ABC_TRANSPORTER	523	554	HWI-700370F:168:C7JUKANXX:7:1215:8083:99098	multidrug	gi:686364868:ref:WP_031893738.1:|FEATURES|multidrug_ABC_transporter|multidrug|multidrug_ABC_transporter	1.0	75.0	32	49.7	1.9e-07	1
LLMA_23S_RIBOSOMAL_RNA_METHYLTRANSFERASE	228	259	HWI-700370F:168:C7JUKANXX:7:2105:8303:66279	MLS	APB03216.1|FEATURES|LlmA_23S_ribosomal_RNA_methyltransferase|MLS|LlmA_23S_ribosomal_RNA_methyltransferase	0.999999932817	87.5	32	60.8	8.1e-11	1
MDTG	27	57	HWI-700370F:168:C7JUKANXX:7:1213:14768:75489	multidrug	gi:238720149:gb:EEQ11953.1:|FEATURES|mdtG|multidrug|mdtG	1.0	71.0	31	49.7	1.9e-07	1
BACILLUS_SUBTILIS_MPRF	696	728	HWI-700370F:168:C7JUKANXX:7:1103:9041:32671	peptide	CAX52582.1|FEATURES|Bacillus_subtilis_mprF|peptide|Bacillus_subtilis_mprF	0.99999999952	63.6	33	48.9	3.2e-07	1
MEXD	955	986	HWI-700370F:168:C7JUKANXX:7:1306:12359:13525	multidrug	gi:553756961:ref:WP_023089641.1:|FEATURES|mexD|multidrug|mexD	0.999999999919	65.6	32	45.8	2.7e-06	1
VANR	73	104	HWI-700370F:168:C7JUKANXX:7:1301:6412:45015	glycopeptide	gi:947806628:ref:WP_056468082.1:|FEATURES|vanR|glycopeptide|vanR	1.0	68.8	32	52.0	3.8e-08	1
MULTIDRUG_ABC_TRANSPORTER	465	495	HWI-700370F:168:C7JUKANXX:7:2202:11889:46438	multidrug	gi:1031799645:ref:WP_064138838.1:|FEATURES|multidrug_ABC_transporter|multidrug|multidrug_ABC_transporter	0.999973885943	64.5	31	45.1	4.6e-06	1
EFRA	309	341	HWI-700370F:168:C7JUKANXX:7:1206:11541:67393	multidrug	CDO61513.1|FEATURES|efrA|multidrug|efrA	0.999999253507	60.6	33	46.6	1.6e-06	1
MSBA	478	508	HWI-700370F:168:C7JUKANXX:7:2207:6441:3348	nitroimidazole	NP_415434.1|FEATURES|msbA|nitroimidazole|msbA	0.99977029612	71.0	31	48.1	5.4e-07	1
VANS	325	357	HWI-700370F:168:C7JUKANXX:7:1305:19603:35657	glycopeptide	AAD42181|FEATURES|vanS|glycopeptide|vanS	0.999999999942	60.6	33	48.9	3.2e-07	1
VANRI	67	97	HWI-700370F:168:C7JUKANXX:7:1303:4037:63738	glycopeptide	WP_011461303.1|FEATURES|vanRI|glycopeptide|vanRI	0.999996131658	71.0	31	47.4	9.3e-07	1
ANT(4')-IA	131	162	HWI-700370F:168:C7JUKANXX:7:1315:14881:40649	aminoglycoside	EF540343.1.gene1.p01|FEATURES|ant(4')-Ia|aminoglycoside|ant(4')-Ia	0.999996742415	78.1	32	57.8	6.9e-10	1
AADK	242	274	HWI-700370F:168:C7JUKANXX:7:2102:7756:2904	aminoglycoside	gi:505197081:ref:WP_015384183.1:|FEATURES|aadK|aminoglycoside|aadK	1.0	75.8	33	58.5	4.0e-10	1
VGAD	290	321	HWI-700370F:168:C7JUKANXX:7:2105:1982:78161	MLS	GQ205627.2.gene1.p01|FEATURES|vgaD|MLS|vgaD	0.999999946941	65.6	32	44.7	6.0e-06	1
RPHB	493	525	HWI-700370F:168:C7JUKANXX:7:1115:9887:14997	rifamycin	APB03222.1|FEATURES|rphB|rifamycin|rphB	0.999982491895	81.8	33	60.1	1.4e-10	1
MACB	128	160	HWI-700370F:168:C7JUKANXX:7:1102:10450:92307	MLS	AAV85982.1|FEATURES|macB|MLS|macB	1.0	72.7	33	49.3	2.4e-07	1
RPOB2	1012	1044	HWI-700370F:168:C7JUKANXX:7:1312:7705:97570	multidrug	BAD59497.1|FEATURES|rpoB2|multidrug|rpoB2	0.999999426682	78.8	33	62.4	2.8e-11	1
TAEA	380	412	HWI-700370F:168:C7JUKANXX:7:1301:17092:13752	pleuromutilin	APB03219.1|FEATURES|TaeA|pleuromutilin|TaeA	0.999669718734	87.9	33	61.6	4.7e-11	1
MULTIDRUG_ABC_TRANSPORTER	474	506	HWI-700370F:168:C7JUKANXX:7:1115:6161:15978	multidrug	gi:1031799645:ref:WP_064138838.1:|FEATURES|multidrug_ABC_transporter|multidrug|multidrug_ABC_transporter	1.0	72.7	33	51.2	6.4e-08	1
OTRA	72	104	HWI-700370F:168:C7JUKANXX:7:1103:16334:36767	tetracycline	CAA37477|FEATURES|otrA|tetracycline|otrA	1.0	66.7	33	49.7	1.9e-07	1
MEPA	279	311	HWI-700370F:168:C7JUKANXX:7:1101:5588:34340	multidrug	gi:686157080:ref:WP_031788612.1:|FEATURES|mepA|multidrug|mepA	1.0	75.8	33	53.9	9.9e-09	1
TAEA	438	469	HWI-700370F:168:C7JUKANXX:7:1215:6017:35733	pleuromutilin	APB03219.1|FEATURES|TaeA|pleuromutilin|TaeA	0.999711119604	93.8	32	62.4	2.8e-11	1
TETA(60)	353	385	HWI-700370F:168:C7JUKANXX:7:1309:8501:89536	tetracycline	ANZ79240.1|FEATURES|tetA(60)|tetracycline|tetA(60)	0.999999987934	69.7	33	52.8	2.2e-08	1
ANT(4')-IA	226	256	HWI-700370F:168:C7JUKANXX:7:1315:17585:39330	aminoglycoside	EF540343.1.gene1.p01|FEATURES|ant(4')-Ia|aminoglycoside|ant(4')-Ia	0.999996948292	67.7	31	53.9	9.9e-09	1
LMRB	45	77	HWI-700370F:168:C7JUKANXX:7:1109:10031:79832	MLS	gi:1007411670:gb:AMQ72759.1:|FEATURES|lmrB|MLS|lmrB	1.0	84.8	33	58.2	5.2e-10	1
MULTIDRUG_ABC_TRANSPORTER	506	538	HWI-700370F:168:C7JUKANXX:7:1114:7563:7816	multidrug	gi:686364868:ref:WP_031893738.1:|FEATURES|multidrug_ABC_transporter|multidrug|multidrug_ABC_transporter	1.0	78.8	33	54.3	7.6e-09	1
MULTIDRUG_ABC_TRANSPORTER	472	503	HWI-700370F:168:C7JUKANXX:7:1114:5969:21229	multidrug	gi:1031799645:ref:WP_064138838.1:|FEATURES|multidrug_ABC_transporter|multidrug|multidrug_ABC_transporter	1.0	71.9	32	50.4	1.1e-07	1
RPOB2	1030	1062	HWI-700370F:168:C7JUKANXX:7:1305:10564:45983	multidrug	BAD59497.1|FEATURES|rpoB2|multidrug|rpoB2	0.999999494009	84.8	33	67.4	8.6e-13	1
BCRA	144	176	HWI-700370F:168:C7JUKANXX:7:1215:17314:68008	bacitracin	gi:542061059:gb:ERI11611.1:|FEATURES|bcrA|bacitracin|bcrA	1.0	78.8	33	55.1	4.4e-09	1
ARLS	388	420	HWI-700370F:168:C7JUKANXX:7:1213:8128:76381	multidrug	YP_499945.1|FEATURES|arlS|multidrug|arlS	0.999998090888	69.7	33	51.6	4.9e-08	1
BCRA	139	171	HWI-700370F:168:C7JUKANXX:7:1101:19935:69469	bacitracin	gi:445996697:ref:WP_000074552.1:|FEATURES|bcrA|bacitracin|bcrA	1.0	81.8	33	55.8	2.6e-09	1
TETL	113	145	HWI-700370F:168:C7JUKANXX:7:2211:9532:32890	tetracycline	gi:501166982:ref:WP_012210985.1:|FEATURES|tetL|tetracycline|tetL	1.0	63.6	33	53.1	1.7e-08	1
BACA	138	170	HWI-700370F:168:C7JUKANXX:7:1112:12330:38356	bacitracin	ZP_04156234|FEATURES|bacA|bacitracin|bacA	1.0	90.9	33	65.1	4.3e-12	1
MSBA	481	511	HWI-700370F:168:C7JUKANXX:7:2206:4507:83489	nitroimidazole	NP_415434.1|FEATURES|msbA|nitroimidazole|msbA	0.999781096613	74.2	31	48.5	4.2e-07	1
BACA	214	245	HWI-700370F:168:C7JUKANXX:7:2212:12378:20225	bacitracin	ZP_03225116|FEATURES|bacA|bacitracin|bacA	0.999999999906	65.6	32	45.8	2.7e-06	1
YOJI	470	501	HWI-700370F:168:C7JUKANXX:7:1311:5543:38558	peptide	NP_416715.1|FEATURES|YojI|peptide|YojI	0.999999841331	62.5	32	47.0	1.2e-06	1
BCRA	141	172	HWI-700370F:168:C7JUKANXX:7:1308:15137:72342	bacitracin	gi:507044560:ref:WP_016115614.1:|FEATURES|bcrA|bacitracin|bcrA	1.0	68.8	32	52.0	3.8e-08	1
EFRB	191	222	HWI-700370F:168:C7JUKANXX:7:1307:4014:28005	multidrug	CDO61516.1|FEATURES|efrB|multidrug|efrB	1.0	68.8	32	48.5	4.2e-07	1
LSA	249	280	HWI-700370F:168:C7JUKANXX:7:2310:9558:88139	MLS	gi:950274036:ref:WP_057309929.1:|FEATURES|lsa|MLS|lsa	1.0	84.4	32	60.1	1.4e-10	1
TAEA	207	238	HWI-700370F:168:C7JUKANXX:7:2107:6201:36542	pleuromutilin	APB03219.1|FEATURES|TaeA|pleuromutilin|TaeA	0.999873976483	100.0	32	68.2	5.1e-13	1
LMRD	188	220	HWI-700370F:168:C7JUKANXX:7:1101:16601:11756	MLS	ABF66027.1|FEATURES|lmrD|MLS|lmrD	0.998842669135	72.7	33	55.8	2.6e-09	1
VANRI	68	100	HWI-700370F:168:C7JUKANXX:7:2204:9967:97238	glycopeptide	WP_011461303.1|FEATURES|vanRI|glycopeptide|vanRI	1.0	72.7	33	52.4	2.9e-08	1
OLEB	55	85	HWI-700370F:168:C7JUKANXX:7:1313:9063:7647	MLS	AAA50325|FEATURES|oleB|MLS|oleB	0.99999998567	61.3	31	44.3	7.8e-06	1
MULTIDRUG_ABC_TRANSPORTER	555	585	HWI-700370F:168:C7JUKANXX:7:1206:12549:12466	multidrug	gi:817122037:ref:WP_046494699.1:|FEATURES|multidrug_ABC_transporter|multidrug|multidrug_ABC_transporter	1.0	80.6	31	53.9	9.9e-09	1
LMRD	472	503	HWI-700370F:168:C7JUKANXX:7:1104:1143:55320	MLS	ABF66027.1|FEATURES|lmrD|MLS|lmrD	0.999999988629	71.9	32	48.5	4.2e-07	1
BLT	330	361	HWI-700370F:168:C7JUKANXX:7:2202:16378:69697	multidrug	AAC36944.1|FEATURES|blt|multidrug|blt	1.0	62.5	32	49.7	1.9e-07	1
BCRA	34	65	HWI-700370F:168:C7JUKANXX:7:1109:17541:59670	bacitracin	gi:445996719:ref:WP_000074574.1:|FEATURES|bcrA|bacitracin|bcrA	1.0	62.5	32	48.9	3.2e-07	1
TETB(60)	105	136	HWI-700370F:168:C7JUKANXX:7:1104:5267:48659	tetracycline	ANZ79241.1|FEATURES|tetB(60)|tetracycline|tetB(60)	0.99999931449	65.6	32	47.8	7.1e-07	1
RPOB2	699	731	HWI-700370F:168:C7JUKANXX:7:2107:17037:49233	multidrug	BAD59497.1|FEATURES|rpoB2|multidrug|rpoB2	0.999999222285	63.6	33	52.4	2.9e-08	1
STAPHYLOCOCCUS_MUPA_CONFERRING_RESISTANCE_TO_MUPIROCIN	299	331	HWI-700370F:168:C7JUKANXX:7:1311:19621:35368	mupirocin	CAA53189|FEATURES|Staphylococcus_mupA_conferring_resistance_to_mupirocin|mupirocin|Staphylococcus_mupA_conferring_resistance_to_mupirocin	0.999999845946	63.6	33	50.1	1.4e-07	1
MULTIDRUG_ABC_TRANSPORTER	501	533	HWI-700370F:168:C7JUKANXX:7:2111:18140:10494	multidrug	gi:917172177:ref:WP_051778889.1:|FEATURES|multidrug_ABC_transporter|multidrug|multidrug_ABC_transporter	1.0	63.6	33	46.6	1.6e-06	1
LSA	1	33	HWI-700370F:168:C7JUKANXX:7:2101:4943:15711	MLS	gi:738272573:ref:WP_036227195.1:|FEATURES|lsa|MLS|lsa	1.0	78.8	33	60.8	8.1e-11	1
EFRA	321	352	HWI-700370F:168:C7JUKANXX:7:2210:9412:27857	multidrug	CDO61513.1|FEATURES|efrA|multidrug|efrA	0.999999317281	62.5	32	48.1	5.4e-07	1
MPHB	259	289	HWI-700370F:168:C7JUKANXX:7:2113:14436:94844	MLS	gi:510836536:ref:WP_016208156.1:|FEATURES|mphB|MLS|mphB	1.0	71.0	31	53.5	1.3e-08	1
MACB	23	54	HWI-700370F:168:C7JUKANXX:7:1312:12017:57615	MLS	AAV85982.1|FEATURES|macB|MLS|macB	1.0	62.5	32	48.1	5.4e-07	1
MAJOR_FACILITATOR_SUPERFAMILY_TRANSPORTER	4	34	HWI-700370F:168:C7JUKANXX:7:2216:6543:80955	multidrug	AE016830.1.gene1357.p01|FEATURES|major_facilitator_superfamily_transporter|multidrug|major_facilitator_superfamily_transporter	0.999997940996	61.3	31	44.7	6.0e-06	1
BCRA	193	224	HWI-700370F:168:C7JUKANXX:7:1116:8577:99430	bacitracin	gi:446110087:ref:WP_000187942.1:|FEATURES|bcrA|bacitracin|bcrA	0.999999999999	62.5	32	48.1	5.4e-07	1
ARNA	99	129	HWI-700370F:168:C7JUKANXX:7:2208:6953:90654	peptide	NP_252244|FEATURES|arnA|peptide|arnA	0.999998479864	61.3	31	47.0	1.2e-06	1
ROSA	115	147	HWI-700370F:168:C7JUKANXX:7:2214:11762:47369	fosmidomycin	YP_001477378|FEATURES|rosA|fosmidomycin|rosA	1.0	60.6	33	44.7	6.0e-06	1
PBP-1A	63	95	HWI-700370F:168:C7JUKANXX:7:1104:14406:92171	beta-lactam	YP_001290033|FEATURES|PBP-1A|beta-lactam|PBP-1A	0.999999957339	60.6	33	45.8	2.7e-06	1
OQXB	179	211	HWI-700370F:168:C7JUKANXX:7:2112:9975:15908	multidrug	YP_001693238|FEATURES|oqxB|multidrug|oqxB	0.999999052205	63.6	33	48.9	3.2e-07	1
MULTIDRUG_ABC_TRANSPORTER	457	489	HWI-700370F:168:C7JUKANXX:7:2203:9056:47510	multidrug	AF170880.4.gene1.p01|FEATURES|multidrug_ABC_transporter|multidrug|multidrug_ABC_transporter	0.999999998655	63.6	33	44.7	6.0e-06	1
BCRA	49	81	HWI-700370F:168:C7JUKANXX:7:1208:5174:10090	bacitracin	gi:500448961:gb:EOP61695.1:|FEATURES|bcrA|bacitracin|bcrA	1.0	60.6	33	46.2	2.1e-06	1
TETL	87	119	HWI-700370F:168:C7JUKANXX:7:1101:12329:28616	tetracycline	ZP_03593907|FEATURES|tetL|tetracycline|tetL	0.999999997129	60.6	33	45.4	3.5e-06	1
MAJOR_FACILITATOR_SUPERFAMILY_TRANSPORTER	513	545	HWI-700370F:168:C7JUKANXX:7:1203:9147:40204	multidrug	NC_002952.2859362.p01|FEATURES|major_facilitator_superfamily_transporter|multidrug|major_facilitator_superfamily_transporter	0.9999997016	66.7	33	45.8	2.7e-06	1
BPEF	214	245	HWI-700370F:168:C7JUKANXX:7:2213:11023:76232	multidrug	ZP_02357857|FEATURES|bpeF|multidrug|bpeF	0.999999971899	71.9	32	48.1	5.4e-07	1
EFRB	187	218	HWI-700370F:168:C7JUKANXX:7:2112:11085:77910	multidrug	CDO61516.1|FEATURES|efrB|multidrug|efrB	0.999999938898	65.6	32	49.3	2.4e-07	1
RPHB	677	709	HWI-700370F:168:C7JUKANXX:7:2105:18159:101197	rifamycin	APB03222.1|FEATURES|rphB|rifamycin|rphB	0.999985115718	84.8	33	61.6	4.7e-11	1
RPHB	767	799	HWI-700370F:168:C7JUKANXX:7:1306:6525:77170	rifamycin	APB03222.1|FEATURES|rphB|rifamycin|rphB	0.999999807332	87.9	33	58.5	4.0e-10	1
YKKD	31	63	HWI-700370F:168:C7JUKANXX:7:2104:2703:40158	multidrug	gi:489311091:ref:WP_003218500.1:|FEATURES|ykkD|multidrug|ykkD	0.999999906819	63.6	33	46.6	1.6e-06	1
TETB(46)	396	427	HWI-700370F:168:C7JUKANXX:7:2208:5310:93749	tetracycline	AET10445.1|FEATURES|tetB(46)|tetracycline|tetB(46)	0.999999246871	62.5	32	46.2	2.1e-06	1
RPOB2	664	696	HWI-700370F:168:C7JUKANXX:7:2211:20457:50443	multidrug	BAD59497.1|FEATURES|rpoB2|multidrug|rpoB2	0.999999212014	69.7	33	52.0	3.8e-08	1
TETA	443	474	HWI-700370F:168:C7JUKANXX:7:2105:13672:22924	tetracycline	gi:736993687:ref:WP_034989673.1:|FEATURES|tetA|tetracycline|tetA	0.999999999996	62.5	32	47.0	1.2e-06	1
VANR	83	114	HWI-700370F:168:C7JUKANXX:7:1209:11013:19902	glycopeptide	EU250284.1.gene5.p01|FEATURES|vanR|glycopeptide|vanR	1.0	65.6	32	52.0	3.8e-08	1
RPOB2	699	731	HWI-700370F:168:C7JUKANXX:7:2108:15511:35790	multidrug	BAD59497.1|FEATURES|rpoB2|multidrug|rpoB2	0.999999222285	63.6	33	52.4	2.9e-08	1
MAJOR_FACILITATOR_SUPERFAMILY_TRANSPORTER	132	164	HWI-700370F:168:C7JUKANXX:7:1201:7190:82683	multidrug	AE016830.1.gene1357.p01|FEATURES|major_facilitator_superfamily_transporter|multidrug|major_facilitator_superfamily_transporter	0.999998421226	63.6	33	52.4	2.9e-08	1
RPOB2	501	532	HWI-700370F:168:C7JUKANXX:7:1206:15611:77773	multidrug	BAD59497.1|FEATURES|rpoB2|multidrug|rpoB2	0.999998955558	68.8	32	45.1	4.6e-06	1
MPHB	259	289	HWI-700370F:168:C7JUKANXX:7:2209:8582:36285	MLS	gi:510836536:ref:WP_016208156.1:|FEATURES|mphB|MLS|mphB	1.0	71.0	31	53.5	1.3e-08	1
EDEQ	45	77	HWI-700370F:168:C7JUKANXX:7:1311:14855:98620	polyamine:peptide	AHH86051.1|FEATURES|EdeQ|polyamine:peptide|EdeQ	0.985126107726	63.6	33	56.6	1.5e-09	1
AADK	251	283	HWI-700370F:168:C7JUKANXX:7:2105:8681:22295	aminoglycoside	gi:1039476118:ref:WP_064814315.1:|FEATURES|aadK|aminoglycoside|aadK	1.0	69.7	33	53.5	1.3e-08	1
TETQ	69	101	HWI-700370F:168:C7JUKANXX:7:1107:13572:46128	tetracycline	Z21523.gene.p01|FEATURES|tetQ|tetracycline|tetQ	1.0	63.6	33	48.5	4.2e-07	1
BAER	58	90	HWI-700370F:168:C7JUKANXX:7:1213:6045:77172	multidrug	YP_490321.1|FEATURES|baeR|multidrug|baeR	0.999997066162	63.6	33	45.8	2.7e-06	1
LMRB	251	283	HWI-700370F:168:C7JUKANXX:7:2208:14739:19509	MLS	gi:498485855:ref:WP_010787543.1:|FEATURES|lmrB|MLS|lmrB	1.0	75.8	33	60.5	1.1e-10	1
BCRA	30	61	HWI-700370F:168:C7JUKANXX:7:2111:8811:5746	bacitracin	gi:445996709:ref:WP_000074564.1:|FEATURES|bcrA|bacitracin|bcrA	1.0	65.6	32	49.7	1.9e-07	1
MACB	166	198	HWI-700370F:168:C7JUKANXX:7:2108:13187:80185	MLS	gi:895898290:ref:WP_048999361.1:|FEATURES|macB|MLS|macB	1.0	60.6	33	46.2	2.1e-06	1
TAEA	353	385	HWI-700370F:168:C7JUKANXX:7:2113:14254:5924	pleuromutilin	APB03219.1|FEATURES|TaeA|pleuromutilin|TaeA	0.999592456738	75.8	33	54.7	5.8e-09	1
MAJOR_FACILITATOR_SUPERFAMILY_TRANSPORTER	97	129	HWI-700370F:168:C7JUKANXX:7:1210:7782:90940	multidrug	ZP_03053667|FEATURES|major_facilitator_superfamily_transporter|multidrug|major_facilitator_superfamily_transporter	0.999999820601	60.6	33	47.8	7.1e-07	1
LMRD	457	489	HWI-700370F:168:C7JUKANXX:7:1105:7328:52926	MLS	ABF66027.1|FEATURES|lmrD|MLS|lmrD	0.999999987873	63.6	33	48.1	5.4e-07	1
TAEA	455	487	HWI-700370F:168:C7JUKANXX:7:2107:1342:41776	pleuromutilin	APB03219.1|FEATURES|TaeA|pleuromutilin|TaeA	0.999711119604	97.0	33	66.6	1.5e-12	1
TRANSCRIPTIONAL_REGULATORY_PROTEIN_CPXR_CPXR	83	113	HWI-700370F:168:C7JUKANXX:7:1114:19219:91821	unclassified	CP001485.1.gene721.p01|FEATURES|transcriptional_regulatory_protein_CpxR_cpxR|unclassified|transcriptional_regulatory_protein_CpxR_cpxR	0.999966982176	77.4	31	53.9	9.9e-09	1
BCRA	137	168	HWI-700370F:168:C7JUKANXX:7:1105:15505:25759	bacitracin	gi:507044560:ref:WP_016115614.1:|FEATURES|bcrA|bacitracin|bcrA	1.0	75.0	32	54.3	7.6e-09	1
LMRB	364	396	HWI-700370F:168:C7JUKANXX:7:1206:9459:48297	MLS	gi:384930133:gb:AFI26811.1:|FEATURES|lmrB|MLS|lmrB	1.0	84.8	33	63.5	1.2e-11	1
MEXD	952	984	HWI-700370F:168:C7JUKANXX:7:2114:15657:56590	multidrug	gi:553756961:ref:WP_023089641.1:|FEATURES|mexD|multidrug|mexD	0.996731994963	60.6	33	44.3	7.8e-06	1
STAPHYLOCOCCUS_MUPA_CONFERRING_RESISTANCE_TO_MUPIROCIN	527	559	HWI-700370F:168:C7JUKANXX:7:2116:15099:91093	mupirocin	CAA53189|FEATURES|Staphylococcus_mupA_conferring_resistance_to_mupirocin|mupirocin|Staphylococcus_mupA_conferring_resistance_to_mupirocin	0.999999933524	66.7	33	55.5	3.4e-09	1
MAJOR_FACILITATOR_SUPERFAMILY_TRANSPORTER	308	340	HWI-700370F:168:C7JUKANXX:7:2216:3339:51769	multidrug	AE016830.1.gene1357.p01|FEATURES|major_facilitator_superfamily_transporter|multidrug|major_facilitator_superfamily_transporter	0.999998056391	63.6	33	46.2	2.1e-06	1
TETB(60)	543	573	HWI-700370F:168:C7JUKANXX:7:2115:6618:49487	tetracycline	ANZ79241.1|FEATURES|tetB(60)|tetracycline|tetB(60)	0.999998878384	64.5	31	45.4	3.5e-06	1
OLEB	210	240	HWI-700370F:168:C7JUKANXX:7:1107:12089:94442	MLS	AAA50325|FEATURES|oleB|MLS|oleB	0.999999989674	61.3	31	46.2	2.1e-06	1
VANS	310	342	HWI-700370F:168:C7JUKANXX:7:2207:6255:94749	glycopeptide	FJ872411.1.gene45.p01|FEATURES|vanS|glycopeptide|vanS	1.0	60.6	33	47.0	1.2e-06	1
VANR	75	107	HWI-700370F:168:C7JUKANXX:7:2213:13074:49411	glycopeptide	gi:948051271:ref:WP_056710274.1:|FEATURES|vanR|glycopeptide|vanR	1.0	63.6	33	48.1	5.4e-07	1
TAEA	32	64	HWI-700370F:168:C7JUKANXX:7:1216:13395:68202	pleuromutilin	APB03219.1|FEATURES|TaeA|pleuromutilin|TaeA	0.999711119604	75.8	33	58.5	4.0e-10	1
EFRA	340	372	HWI-700370F:168:C7JUKANXX:7:2105:7178:59877	multidrug	CDO61513.1|FEATURES|efrA|multidrug|efrA	0.999999909516	69.7	33	49.7	1.9e-07	1
OLEB	192	223	HWI-700370F:168:C7JUKANXX:7:1310:18076:84189	MLS	AAA50325|FEATURES|oleB|MLS|oleB	0.943554207141	65.6	32	46.2	2.1e-06	1
BACA	3	35	HWI-700370F:168:C7JUKANXX:7:2109:6557:7353	bacitracin	YP_002434803|FEATURES|bacA|bacitracin|bacA	1.0	69.7	33	54.7	5.8e-09	1
BCRA	144	175	HWI-700370F:168:C7JUKANXX:7:1307:19579:89423	bacitracin	gi:542061059:gb:ERI11611.1:|FEATURES|bcrA|bacitracin|bcrA	1.0	78.1	32	59.3	2.4e-10	1
EFRA	383	415	HWI-700370F:168:C7JUKANXX:7:1104:11662:44308	multidrug	CDO61513.1|FEATURES|efrA|multidrug|efrA	0.999999235288	60.6	33	46.2	2.1e-06	1
TET(K)	155	187	HWI-700370F:168:C7JUKANXX:7:1116:12628:93389	tetracycline	YP_003283625.1|FEATURES|tet(K)|tetracycline|tet(K)	0.999999953205	60.6	33	52.8	2.2e-08	1
YKKC	68	100	HWI-700370F:168:C7JUKANXX:7:1105:10379:31520	multidrug	gi:452079515:emb:CCP21271.1:|FEATURES|ykkC|multidrug|ykkC	0.999999999679	69.7	33	54.3	7.6e-09	1
RPHB	317	348	HWI-700370F:168:C7JUKANXX:7:1114:4434:5019	rifamycin	APB03222.1|FEATURES|rphB|rifamycin|rphB	0.999999958412	93.8	32	68.9	3.0e-13	1
VANRI	72	104	HWI-700370F:168:C7JUKANXX:7:1214:10454:100910	glycopeptide	WP_011461303.1|FEATURES|vanRI|glycopeptide|vanRI	1.0	63.6	33	50.1	1.4e-07	1
RPHB	23	55	HWI-700370F:168:C7JUKANXX:7:1207:11945:81864	rifamycin	APB03222.1|FEATURES|rphB|rifamycin|rphB	0.99993137692	81.8	33	63.2	1.6e-11	1
RPOB2	441	473	HWI-700370F:168:C7JUKANXX:7:2204:17318:16599	multidrug	BAD59497.1|FEATURES|rpoB2|multidrug|rpoB2	0.999999489218	90.9	33	67.0	1.1e-12	1
TRANSCRIPTIONAL_REGULATORY_PROTEIN_CPXR_CPXR	85	116	HWI-700370F:168:C7JUKANXX:7:1308:7632:91878	unclassified	CP001918.1.gene5135.p01|FEATURES|transcriptional_regulatory_protein_CpxR_cpxR|unclassified|transcriptional_regulatory_protein_CpxR_cpxR	0.999999999998	65.6	32	47.4	9.3e-07	1
RPOB2	1031	1063	HWI-700370F:168:C7JUKANXX:7:1313:7806:18690	multidrug	BAD59497.1|FEATURES|rpoB2|multidrug|rpoB2	0.999999503567	84.8	33	68.2	5.1e-13	1
LSA	264	296	HWI-700370F:168:C7JUKANXX:7:1201:4675:73563	MLS	gi:640724631:ref:WP_025147673.1:|FEATURES|lsa|MLS|lsa	1.0	69.7	33	50.8	8.4e-08	1
RPHB	818	850	HWI-700370F:168:C7JUKANXX:7:1214:10588:25181	rifamycin	APB03222.1|FEATURES|rphB|rifamycin|rphB	0.999999990046	97.0	33	70.1	1.3e-13	1
EFRA	331	361	HWI-700370F:168:C7JUKANXX:7:1316:14224:12841	multidrug	CDO61513.1|FEATURES|efrA|multidrug|efrA	0.99999945172	74.2	31	52.0	3.8e-08	1
ROSA	299	329	HWI-700370F:168:C7JUKANXX:7:2111:18056:75945	fosmidomycin	ZP_04623896|FEATURES|rosA|fosmidomycin|rosA	0.999999781386	64.5	31	44.3	7.8e-06	1
MULTIDRUG_ABC_TRANSPORTER	533	565	HWI-700370F:168:C7JUKANXX:7:2211:11512:27317	multidrug	gi:817122037:ref:WP_046494699.1:|FEATURES|multidrug_ABC_transporter|multidrug|multidrug_ABC_transporter	0.999999999514	60.6	33	48.5	4.2e-07	1
ANT(4')-IA	55	86	HWI-700370F:168:C7JUKANXX:7:1313:14155:43604	aminoglycoside	EF540343.1.gene1.p01|FEATURES|ant(4')-Ia|aminoglycoside|ant(4')-Ia	0.999997472565	75.0	32	55.5	3.4e-09	1
OTRA	72	104	HWI-700370F:168:C7JUKANXX:7:1103:14154:39200	tetracycline	CAA37477|FEATURES|otrA|tetracycline|otrA	1.0	66.7	33	49.7	1.9e-07	1
RIFAMPIN_MONOOXYGENASE	269	300	HWI-700370F:168:C7JUKANXX:7:2107:14198:74683	rifamycin	gi:769934495:ref:WP_045068423.1:|FEATURES|rifampin_monooxygenase|rifamycin|rifampin_monooxygenase	1.0	81.2	32	58.5	4.0e-10	1
MEPA	11	42	HWI-700370F:168:C7JUKANXX:7:1109:7908:60589	multidrug	ZP_04679156|FEATURES|mepA|multidrug|mepA	1.0	68.8	32	50.4	1.1e-07	1
RPHB	311	343	HWI-700370F:168:C7JUKANXX:7:2215:9520:75905	rifamycin	APB03222.1|FEATURES|rphB|rifamycin|rphB	0.99999994589	97.0	33	72.4	2.7e-14	1
VANR	83	113	HWI-700370F:168:C7JUKANXX:7:2112:3004:76644	glycopeptide	CAB61229|FEATURES|vanR|glycopeptide|vanR	1.0	77.4	31	53.9	9.9e-09	1
MULTIDRUG_ABC_TRANSPORTER	445	475	HWI-700370F:168:C7JUKANXX:7:1205:17335:18688	multidrug	gi:686364868:ref:WP_031893738.1:|FEATURES|multidrug_ABC_transporter|multidrug|multidrug_ABC_transporter	1.0	67.7	31	48.5	4.2e-07	1
MULTIDRUG_ABC_TRANSPORTER	442	473	HWI-700370F:168:C7JUKANXX:7:1110:16903:14071	multidrug	gi:686364868:ref:WP_031893738.1:|FEATURES|multidrug_ABC_transporter|multidrug|multidrug_ABC_transporter	1.0	62.5	32	45.1	4.6e-06	1
VANS	306	337	HWI-700370F:168:C7JUKANXX:7:2211:7342:6638	glycopeptide	JF802084.2.gene5.p01|FEATURES|vanS|glycopeptide|vanS	0.999999484266	68.8	32	46.6	1.6e-06	1
RPHB	744	776	HWI-700370F:168:C7JUKANXX:7:1301:11797:97505	rifamycin	APB03222.1|FEATURES|rphB|rifamycin|rphB	0.999984461211	81.8	33	61.2	6.2e-11	1
TETB(60)	490	521	HWI-700370F:168:C7JUKANXX:7:2212:18212:67024	tetracycline	ANZ79241.1|FEATURES|tetB(60)|tetracycline|tetB(60)	0.999999560203	71.9	32	50.1	1.4e-07	1
YOJI	449	481	HWI-700370F:168:C7JUKANXX:7:1107:11655:43064	peptide	NP_416715.1|FEATURES|YojI|peptide|YojI	0.999999835315	63.6	33	46.6	1.6e-06	1
LMRD	552	583	HWI-700370F:168:C7JUKANXX:7:1215:2128:35026	MLS	ABF66027.1|FEATURES|lmrD|MLS|lmrD	0.972963039434	65.6	32	47.0	1.2e-06	1
RPHB	145	177	HWI-700370F:168:C7JUKANXX:7:1314:3785:52365	rifamycin	APB03222.1|FEATURES|rphB|rifamycin|rphB	0.999999946358	87.9	33	66.6	1.5e-12	1
RIFAMPIN_MONOOXYGENASE	272	304	HWI-700370F:168:C7JUKANXX:7:2107:9350:26711	rifamycin	gi:663760960:ref:WP_030535072.1:|FEATURES|rifampin_monooxygenase|rifamycin|rifampin_monooxygenase	1.0	72.7	33	57.4	9.0e-10	1
MULTIDRUG_ABC_TRANSPORTER	432	463	HWI-700370F:168:C7JUKANXX:7:1113:7788:36013	multidrug	gi:686242239:ref:WP_031833460.1:|FEATURES|multidrug_ABC_transporter|multidrug|multidrug_ABC_transporter	0.999980987311	62.5	32	44.3	7.8e-06	1
RPHB	40	72	HWI-700370F:168:C7JUKANXX:7:1309:18484:54217	rifamycin	APB03222.1|FEATURES|rphB|rifamycin|rphB	0.999948656731	66.7	33	50.8	8.4e-08	1
BACA	169	201	HWI-700370F:168:C7JUKANXX:7:2216:2350:19455	bacitracin	ZP_04294082|FEATURES|bacA|bacitracin|bacA	1.0	69.7	33	53.1	1.7e-08	1
LLMA_23S_RIBOSOMAL_RNA_METHYLTRANSFERASE	188	219	HWI-700370F:168:C7JUKANXX:7:2111:5634:22771	MLS	APB03216.1|FEATURES|LlmA_23S_ribosomal_RNA_methyltransferase|MLS|LlmA_23S_ribosomal_RNA_methyltransferase	0.999999916096	93.8	32	70.1	1.3e-13	1
VATB	123	155	HWI-700370F:168:C7JUKANXX:7:1102:15332:98869	MLS	YP_002861121|FEATURES|vatB|MLS|vatB	1.0	69.7	33	48.9	3.2e-07	1
EFRB	199	231	HWI-700370F:168:C7JUKANXX:7:1210:12115:87581	multidrug	CDO61516.1|FEATURES|efrB|multidrug|efrB	1.0	63.6	33	50.1	1.4e-07	1
RIFAMPIN_MONOOXYGENASE	264	296	HWI-700370F:168:C7JUKANXX:7:1209:18107:88802	rifamycin	gi:769934495:ref:WP_045068423.1:|FEATURES|rifampin_monooxygenase|rifamycin|rifampin_monooxygenase	1.0	66.7	33	53.1	1.7e-08	1
MULTIDRUG_ABC_TRANSPORTER	523	554	HWI-700370F:168:C7JUKANXX:7:1215:3858:6218	multidrug	gi:496018010:ref:WP_008742581.1:|FEATURES|multidrug_ABC_transporter|multidrug|multidrug_ABC_transporter	0.999999999996	65.6	32	46.2	2.1e-06	1
CARA	28	60	HWI-700370F:168:C7JUKANXX:7:1310:20033:92930	MLS	M80346.gene.p01|FEATURES|carA|MLS|carA	0.999999999954	63.6	33	45.4	3.5e-06	1
BLT	340	372	HWI-700370F:168:C7JUKANXX:7:2105:1350:98033	multidrug	AAC36944.1|FEATURES|blt|multidrug|blt	0.999998605233	60.6	33	47.4	9.3e-07	1
TETB(60)	543	573	HWI-700370F:168:C7JUKANXX:7:2211:8510:76419	tetracycline	ANZ79241.1|FEATURES|tetB(60)|tetracycline|tetB(60)	0.999998969913	64.5	31	45.8	2.7e-06	1
LLMA_23S_RIBOSOMAL_RNA_METHYLTRANSFERASE	94	126	HWI-700370F:168:C7JUKANXX:7:1111:3556:9050	MLS	APB03216.1|FEATURES|LlmA_23S_ribosomal_RNA_methyltransferase|MLS|LlmA_23S_ribosomal_RNA_methyltransferase	0.999999964993	87.9	33	66.6	1.5e-12	1
TETA(48)	155	187	HWI-700370F:168:C7JUKANXX:7:2210:2617:19349	tetracycline	APB03214.1|FEATURES|tetA(48)|tetracycline|tetA(48)	0.999999906035	60.6	33	46.2	2.1e-06	1
LMRB	311	343	HWI-700370F:168:C7JUKANXX:7:2204:1923:100770	MLS	gi:498485855:ref:WP_010787543.1:|FEATURES|lmrB|MLS|lmrB	1.0	78.8	33	61.6	4.7e-11	1
RPOB2	884	916	HWI-700370F:168:C7JUKANXX:7:1205:9472:5885	multidrug	BAD59497.1|FEATURES|rpoB2|multidrug|rpoB2	0.999999345543	75.8	33	57.8	6.9e-10	1
MULTIDRUG_ABC_TRANSPORTER	552	583	HWI-700370F:168:C7JUKANXX:7:1212:12101:41236	multidrug	gi:817122037:ref:WP_046494699.1:|FEATURES|multidrug_ABC_transporter|multidrug|multidrug_ABC_transporter	1.0	78.1	32	53.9	9.9e-09	1
AADK	34	66	HWI-700370F:168:C7JUKANXX:7:1112:6816:37452	aminoglycoside	gi:505197081:ref:WP_015384183.1:|FEATURES|aadK|aminoglycoside|aadK	1.0	84.8	33	68.6	3.9e-13	1
TAEA	32	64	HWI-700370F:168:C7JUKANXX:7:2107:15708:73173	pleuromutilin	APB03219.1|FEATURES|TaeA|pleuromutilin|TaeA	0.999711119604	75.8	33	58.5	4.0e-10	1
VANS	325	357	HWI-700370F:168:C7JUKANXX:7:1314:14538:5060	glycopeptide	AAD42181|FEATURES|vanS|glycopeptide|vanS	1.0	60.6	33	48.9	3.2e-07	1
YKKD	47	79	HWI-700370F:168:C7JUKANXX:7:1212:12739:96885	multidrug	gi:489421661:ref:WP_003327389.1:|FEATURES|ykkD|multidrug|ykkD	0.999999996906	75.8	33	60.5	1.1e-10	1
TAEA	614	646	HWI-700370F:168:C7JUKANXX:7:2115:19599:73205	pleuromutilin	APB03219.1|FEATURES|TaeA|pleuromutilin|TaeA	0.999341940836	69.7	33	49.7	1.9e-07	1
VAND	287	316	HWI-700370F:168:C7JUKANXX:7:1311:13687:54225	glycopeptide	AAZ98839|FEATURES|vanD|glycopeptide|vanD	0.999998593806	64.5	31	45.8	2.7e-06	1
MACB	145	176	HWI-700370F:168:C7JUKANXX:7:1311:9242:48464	MLS	gi:895865878:ref:WP_048974758.1:|FEATURES|macB|MLS|macB	1.0	75.0	32	48.9	3.2e-07	1
VANH	85	117	HWI-700370F:168:C7JUKANXX:7:2215:10573:48111	glycopeptide	FJ349556.1.gene5.p01|FEATURES|vanH|glycopeptide|vanH	0.999999854157	60.6	33	46.6	1.6e-06	1
VANS	306	337	HWI-700370F:168:C7JUKANXX:7:2101:7036:59468	glycopeptide	JF802084.2.gene5.p01|FEATURES|vanS|glycopeptide|vanS	0.999999484266	68.8	32	46.6	1.6e-06	1
BLT	336	368	HWI-700370F:168:C7JUKANXX:7:1116:11203:78693	multidrug	AAC36944.1|FEATURES|blt|multidrug|blt	0.999998943698	63.6	33	50.8	8.4e-08	1
RPOB2	502	532	HWI-700370F:168:C7JUKANXX:7:2112:18553:59790	multidrug	BAD59497.1|FEATURES|rpoB2|multidrug|rpoB2	0.999999007213	66.7	33	46.2	2.1e-06	1
TETB(46)	398	429	HWI-700370F:168:C7JUKANXX:7:1307:12014:72306	tetracycline	AET10445.1|FEATURES|tetB(46)|tetracycline|tetB(46)	0.999999246871	62.5	32	46.2	2.1e-06	1
VGBC	91	123	HWI-700370F:168:C7JUKANXX:7:2112:18252:6957	MLS	APB03225.1|FEATURES|vgbC|MLS|vgbC	0.999999988008	60.6	33	48.1	5.4e-07	1
MULTIDRUG_ABC_TRANSPORTER	559	591	HWI-700370F:168:C7JUKANXX:7:2212:7859:56764	multidrug	gi:860594225:ref:WP_048475168.1:|FEATURES|multidrug_ABC_transporter|multidrug|multidrug_ABC_transporter	1.0	69.7	33	49.7	1.9e-07	1
OLEB	58	88	HWI-700370F:168:C7JUKANXX:7:2102:14756:62058	MLS	AAA50325|FEATURES|oleB|MLS|oleB	0.999999999982	67.7	31	48.9	3.2e-07	1
MULTIDRUG_ABC_TRANSPORTER	457	489	HWI-700370F:168:C7JUKANXX:7:1103:1827:82926	multidrug	gi:896355182:ref:WP_049310020.1:|FEATURES|multidrug_ABC_transporter|multidrug|multidrug_ABC_transporter	1.0	72.7	33	53.1	1.7e-08	1
AADK	179	211	HWI-700370F:168:C7JUKANXX:7:2116:4466:16860	aminoglycoside	gi:1039476118:ref:WP_064814315.1:|FEATURES|aadK|aminoglycoside|aadK	1.0	81.8	33	62.4	2.8e-11	1
TAEA	262	294	HWI-700370F:168:C7JUKANXX:7:1115:10443:100468	pleuromutilin	APB03219.1|FEATURES|TaeA|pleuromutilin|TaeA	0.999703365055	78.8	33	58.2	5.2e-10	1
OPTRA	204	236	HWI-700370F:168:C7JUKANXX:7:1206:11317:78920	oxazolidinone	AKA86814|FEATURES|optrA|oxazolidinone|optrA	0.999407750636	63.6	33	54.7	5.8e-09	1
MACB	22	52	HWI-700370F:168:C7JUKANXX:7:1305:4679:94154	MLS	gi:736472622:ref:WP_034494292.1:|FEATURES|macB|MLS|macB	1.0	74.2	31	48.9	3.2e-07	1
TAEA	209	241	HWI-700370F:168:C7JUKANXX:7:2203:11930:47147	pleuromutilin	APB03219.1|FEATURES|TaeA|pleuromutilin|TaeA	0.999895638138	97.0	33	70.5	1.0e-13	1
BCRA	164	195	HWI-700370F:168:C7JUKANXX:7:1105:16412:9890	bacitracin	gi:445996723:ref:WP_000074578.1:|FEATURES|bcrA|bacitracin|bcrA	1.0	65.6	32	49.3	2.4e-07	1
EMRB-QACA_FAMILY_MAJOR_FACILITATOR_TRANSPORTER	323	354	HWI-700370F:168:C7JUKANXX:7:2102:2866:43695	multidrug	AE016830.1.gene424.p01|FEATURES|EmrB-QacA_family_major_facilitator_transporter|multidrug|EmrB-QacA_family_major_facilitator_transporter	0.999998608313	62.5	32	48.9	3.2e-07	1
FOSB	46	78	HWI-700370F:168:C7JUKANXX:7:2214:16265:45298	fosfomycin	gi:653161779:ref:WP_027410707.1:|FEATURES|fosB|fosfomycin|fosB	1.0	81.8	33	61.2	6.2e-11	1
MACB	23	53	HWI-700370F:168:C7JUKANXX:7:2211:6590:20712	MLS	AAV85982.1|FEATURES|macB|MLS|macB	1.0	61.3	31	45.8	2.7e-06	1
LSA	142	173	HWI-700370F:168:C7JUKANXX:7:2101:20242:46851	MLS	gi:655143626:ref:WP_028590425.1:|FEATURES|lsa|MLS|lsa	1.0	81.2	32	60.1	1.4e-10	1
BACA	159	191	HWI-700370F:168:C7JUKANXX:7:2103:7944:95012	bacitracin	ZP_04156234|FEATURES|bacA|bacitracin|bacA	1.0	81.8	33	61.6	4.7e-11	1
BCRA	33	63	HWI-700370F:168:C7JUKANXX:7:1301:9890:19538	bacitracin	gi:446110087:ref:WP_000187942.1:|FEATURES|bcrA|bacitracin|bcrA	1.0	67.7	31	46.2	2.1e-06	1
TAEA	398	429	HWI-700370F:168:C7JUKANXX:7:1215:8459:27727	pleuromutilin	APB03219.1|FEATURES|TaeA|pleuromutilin|TaeA	0.999749085022	90.6	32	60.1	1.4e-10	1
VANR	180	212	HWI-700370F:168:C7JUKANXX:7:1216:12187:19380	glycopeptide	FJ872411.1.gene44.p01|FEATURES|vanR|glycopeptide|vanR	0.999999353157	63.6	33	52.8	2.2e-08	1
TETL	35	67	HWI-700370F:168:C7JUKANXX:7:2101:15877:46416	tetracycline	ZP_03593907|FEATURES|tetL|tetracycline|tetL	0.999999997686	60.6	33	46.2	2.1e-06	1
MULTIDRUG_ABC_TRANSPORTER	561	593	HWI-700370F:168:C7JUKANXX:7:1204:5015:94319	multidrug	gi:748767925:ref:WP_040019608.1:|FEATURES|multidrug_ABC_transporter|multidrug|multidrug_ABC_transporter	1.0	75.8	33	53.1	1.7e-08	1
YOJI	493	525	HWI-700370F:168:C7JUKANXX:7:1215:5403:18029	peptide	NP_416715.1|FEATURES|YojI|peptide|YojI	0.999999835315	63.6	33	46.6	1.6e-06	1
MULTIDRUG_ABC_TRANSPORTER	494	526	HWI-700370F:168:C7JUKANXX:7:1103:6209:34484	multidrug	gi:493394434:ref:WP_006350564.1:|FEATURES|multidrug_ABC_transporter|multidrug|multidrug_ABC_transporter	0.999998715948	60.6	33	45.8	2.7e-06	1
MAJOR_FACILITATOR_SUPERFAMILY_TRANSPORTER	180	211	HWI-700370F:168:C7JUKANXX:7:1116:10964:67772	multidrug	NC_002952.2859362.p01|FEATURES|major_facilitator_superfamily_transporter|multidrug|major_facilitator_superfamily_transporter	0.999999706994	62.5	32	47.0	1.2e-06	1
MULTIDRUG_ABC_TRANSPORTER	470	500	HWI-700370F:168:C7JUKANXX:7:1210:8436:73519	multidrug	gi:1031799645:ref:WP_064138838.1:|FEATURES|multidrug_ABC_transporter|multidrug|multidrug_ABC_transporter	1.0	80.6	31	50.8	8.4e-08	1
MACB	31	63	HWI-700370F:168:C7JUKANXX:7:1310:4079:26736	MLS	YP_001176128|FEATURES|macB|MLS|macB	0.999999995993	60.6	33	44.3	7.8e-06	1
STAPHYLOCOCCUS_MUPA_CONFERRING_RESISTANCE_TO_MUPIROCIN	548	580	HWI-700370F:168:C7JUKANXX:7:1303:7924:73592	mupirocin	CAA53189|FEATURES|Staphylococcus_mupA_conferring_resistance_to_mupirocin|mupirocin|Staphylococcus_mupA_conferring_resistance_to_mupirocin	0.999999903225	63.6	33	52.4	2.9e-08	1
MAJOR_FACILITATOR_SUPERFAMILY_TRANSPORTER	29	61	HWI-700370F:168:C7JUKANXX:7:1116:1663:6838	multidrug	AE016830.1.gene1357.p01|FEATURES|major_facilitator_superfamily_transporter|multidrug|major_facilitator_superfamily_transporter	0.999998026619	60.6	33	45.8	2.7e-06	1
LMRD	473	505	HWI-700370F:168:C7JUKANXX:7:1214:2057:94862	MLS	ABF66027.1|FEATURES|lmrD|MLS|lmrD	0.999999987272	69.7	33	47.8	7.1e-07	1
VAND	397	427	HWI-700370F:168:C7JUKANXX:7:1307:15453:40352	glycopeptide	BAD60925|FEATURES|vanD|glycopeptide|vanD	1.0	74.2	31	50.4	1.1e-07	1
AMRB	810	841	HWI-700370F:168:C7JUKANXX:7:1311:12980:14868	multidrug	YP_001119417|FEATURES|amrB|multidrug|amrB	0.999999862336	65.6	32	45.4	3.5e-06	1
BCRA	36	66	HWI-700370F:168:C7JUKANXX:7:2211:1207:82948	bacitracin	gi:445996719:ref:WP_000074574.1:|FEATURES|bcrA|bacitracin|bcrA	1.0	64.5	31	48.5	4.2e-07	1
YKKC	66	98	HWI-700370F:168:C7JUKANXX:7:1104:13923:43258	multidrug	gi:452079515:emb:CCP21271.1:|FEATURES|ykkC|multidrug|ykkC	0.999999999718	72.7	33	55.1	4.4e-09	1
TET36	53	85	HWI-700370F:168:C7JUKANXX:7:1308:10964:53596	tetracycline	AJ514254.gene.p01|FEATURES|tet36|tetracycline|tet36	1.0	60.6	33	50.1	1.4e-07	1
EFRA	316	348	HWI-700370F:168:C7JUKANXX:7:2206:2650:95781	multidrug	CDO61513.1|FEATURES|efrA|multidrug|efrA	0.99999945172	63.6	33	52.0	3.8e-08	1
YKKC	84	114	HWI-700370F:168:C7JUKANXX:7:1101:19121:85639	multidrug	gi:307606148:emb:CBI42519.1:|FEATURES|ykkC|multidrug|ykkC	0.999999973298	64.5	31	48.1	5.4e-07	1
MULTIDRUG_ABC_TRANSPORTER	484	516	HWI-700370F:168:C7JUKANXX:7:1210:12968:81218	multidrug	gi:926351744:ref:WP_053683383.1:|FEATURES|multidrug_ABC_transporter|multidrug|multidrug_ABC_transporter	1.0	66.7	33	50.4	1.1e-07	1
TETB(46)	376	408	HWI-700370F:168:C7JUKANXX:7:2213:10500:46754	tetracycline	AET10445.1|FEATURES|tetB(46)|tetracycline|tetB(46)	0.999999373962	60.6	33	47.0	1.2e-06	1
LMRB	250	282	HWI-700370F:168:C7JUKANXX:7:1113:3746:32415	MLS	gi:695815041:ref:WP_032728901.1:|FEATURES|lmrB|MLS|lmrB	1.0	75.8	33	60.1	1.4e-10	1
TETL	29	61	HWI-700370F:168:C7JUKANXX:7:2202:4520:57324	tetracycline	ZP_03593907|FEATURES|tetL|tetracycline|tetL	0.999999996132	60.6	33	44.3	7.8e-06	1
EFRB	565	596	HWI-700370F:168:C7JUKANXX:7:1313:1474:86326	multidrug	CDO61516.1|FEATURES|efrB|multidrug|efrB	1.0	65.6	32	48.9	3.2e-07	1
CLOSTRIDIUM_PERFRINGENS_MPRF	397	428	HWI-700370F:168:C7JUKANXX:7:1308:14608:52656	peptide	ABG86067.1|FEATURES|Clostridium_perfringens_mprF|peptide|Clostridium_perfringens_mprF	0.999999999999	65.6	32	51.2	6.4e-08	1
MAJOR_FACILITATOR_SUPERFAMILY_TRANSPORTER	262	293	HWI-700370F:168:C7JUKANXX:7:1204:17766:36245	multidrug	NC_002952.2859362.p01|FEATURES|major_facilitator_superfamily_transporter|multidrug|major_facilitator_superfamily_transporter	0.999999955452	78.1	32	55.1	4.4e-09	1
MULTIDRUG_ABC_TRANSPORTER	460	492	HWI-700370F:168:C7JUKANXX:7:1107:19696:75674	multidrug	gi:1031799645:ref:WP_064138838.1:|FEATURES|multidrug_ABC_transporter|multidrug|multidrug_ABC_transporter	1.0	60.6	33	45.1	4.6e-06	1
RIFAMPIN_MONOOXYGENASE	294	326	HWI-700370F:168:C7JUKANXX:7:2105:15965:40212	rifamycin	gi:663760960:ref:WP_030535072.1:|FEATURES|rifampin_monooxygenase|rifamycin|rifampin_monooxygenase	1.0	63.6	33	50.1	1.4e-07	1
MULTIDRUG_ABC_TRANSPORTER	474	505	HWI-700370F:168:C7JUKANXX:7:1315:8858:56904	multidrug	gi:1031799645:ref:WP_064138838.1:|FEATURES|multidrug_ABC_transporter|multidrug|multidrug_ABC_transporter	1.0	71.9	32	50.8	8.4e-08	1
LSA	239	270	HWI-700370F:168:C7JUKANXX:7:2109:3562:48450	MLS	gi:445983947:ref:WP_000061802.1:|FEATURES|lsa|MLS|lsa	1.0	84.4	32	59.7	1.8e-10	1
AADK	59	91	HWI-700370F:168:C7JUKANXX:7:1105:14245:81559	aminoglycoside	gi:814576192:ref:WP_046381214.1:|FEATURES|aadK|aminoglycoside|aadK	1.0	84.8	33	67.8	6.6e-13	1
TRANSCRIPTIONAL_REGULATORY_PROTEIN_CPXR_CPXR	87	119	HWI-700370F:168:C7JUKANXX:7:1211:3032:2373	unclassified	CP001485.1.gene721.p01|FEATURES|transcriptional_regulatory_protein_CpxR_cpxR|unclassified|transcriptional_regulatory_protein_CpxR_cpxR	1.0	66.7	33	49.3	2.4e-07	1
NORA	139	169	HWI-700370F:168:C7JUKANXX:7:1315:8164:77238	multidrug	gi:556618713:ref:WP_023374778.1:|FEATURES|norA|multidrug|norA	0.999799464327	61.3	31	48.5	4.2e-07	1
EMRB-QACA_FAMILY_MAJOR_FACILITATOR_TRANSPORTER	222	254	HWI-700370F:168:C7JUKANXX:7:2107:13888:37477	multidrug	AE016830.1.gene424.p01|FEATURES|EmrB-QacA_family_major_facilitator_transporter|multidrug|EmrB-QacA_family_major_facilitator_transporter	0.999998520544	69.7	33	47.4	9.3e-07	1
BLT	225	257	HWI-700370F:168:C7JUKANXX:7:2202:8893:20397	multidrug	AAC36944.1|FEATURES|blt|multidrug|blt	0.999998726549	63.6	33	46.6	1.6e-06	1
MULTIDRUG_ABC_TRANSPORTER	444	475	HWI-700370F:168:C7JUKANXX:7:1205:17746:99840	multidrug	gi:686364868:ref:WP_031893738.1:|FEATURES|multidrug_ABC_transporter|multidrug|multidrug_ABC_transporter	1.0	65.6	32	48.1	5.4e-07	1
MAJOR_FACILITATOR_SUPERFAMILY_TRANSPORTER	97	129	HWI-700370F:168:C7JUKANXX:7:1109:9775:81532	multidrug	ZP_03053667|FEATURES|major_facilitator_superfamily_transporter|multidrug|major_facilitator_superfamily_transporter	0.999999820601	60.6	33	47.8	7.1e-07	1
RPOB2	448	480	HWI-700370F:168:C7JUKANXX:7:1305:7718:41043	multidrug	BAD59497.1|FEATURES|rpoB2|multidrug|rpoB2	0.999999366766	90.9	33	69.7	1.7e-13	1
MACB	137	169	HWI-700370F:168:C7JUKANXX:7:1308:10764:34027	MLS	gi:1035686596:ref:WP_064530178.1:|FEATURES|macB|MLS|macB	1.0	66.7	33	45.4	3.5e-06	1
TRUNCATED_PUTATIVE_RESPONSE_REGULATOR_ARLR	87	117	HWI-700370F:168:C7JUKANXX:7:2214:16151:35832	unclassified	AE015929.1.gene1106.p01|FEATURES|truncated_putative_response_regulator_ArlR|unclassified|truncated_putative_response_regulator_ArlR	0.999999999985	74.2	31	49.7	1.9e-07	1
EFRA	390	420	HWI-700370F:168:C7JUKANXX:7:1106:17791:35493	multidrug	CDO61513.1|FEATURES|efrA|multidrug|efrA	0.999999348953	67.7	31	48.9	3.2e-07	1
ANT(4')-IA	93	124	HWI-700370F:168:C7JUKANXX:7:2214:9248:85235	aminoglycoside	EF540343.1.gene1.p01|FEATURES|ant(4')-Ia|aminoglycoside|ant(4')-Ia	0.999996742415	68.8	32	53.1	1.7e-08	1
MULTIDRUG_ABC_TRANSPORTER	549	581	HWI-700370F:168:C7JUKANXX:7:1206:2718:68382	multidrug	gi:695887424:ref:WP_032788534.1:|FEATURES|multidrug_ABC_transporter|multidrug|multidrug_ABC_transporter	1.0	60.6	33	48.1	5.4e-07	1
RPOB2	1062	1094	HWI-700370F:168:C7JUKANXX:7:1207:14287:4700	multidrug	BAD59497.1|FEATURES|rpoB2|multidrug|rpoB2	0.999999413994	84.8	33	61.6	4.7e-11	1
STAPHYLOCOCCUS_MUPA_CONFERRING_RESISTANCE_TO_MUPIROCIN	434	466	HWI-700370F:168:C7JUKANXX:7:2111:6695:32903	mupirocin	CAA53189|FEATURES|Staphylococcus_mupA_conferring_resistance_to_mupirocin|mupirocin|Staphylococcus_mupA_conferring_resistance_to_mupirocin	0.999999970563	60.6	33	58.5	4.0e-10	1
VANR	76	106	HWI-700370F:168:C7JUKANXX:7:2201:19950:74546	glycopeptide	DQ212986.1.gene4.p01|FEATURES|vanR|glycopeptide|vanR	1.0	67.7	31	48.9	3.2e-07	1
MULTIDRUG_ABC_TRANSPORTER	468	499	HWI-700370F:168:C7JUKANXX:7:2102:3336:19737	multidrug	gi:1031799645:ref:WP_064138838.1:|FEATURES|multidrug_ABC_transporter|multidrug|multidrug_ABC_transporter	1.0	78.1	32	50.8	8.4e-08	1
BCRA	56	87	HWI-700370F:168:C7JUKANXX:7:2107:15180:69485	bacitracin	gi:542061059:gb:ERI11611.1:|FEATURES|bcrA|bacitracin|bcrA	0.999999994013	68.8	32	45.8	2.7e-06	1
VANRI	73	103	HWI-700370F:168:C7JUKANXX:7:1214:17186:52406	glycopeptide	WP_011461303.1|FEATURES|vanRI|glycopeptide|vanRI	1.0	74.2	31	52.8	2.2e-08	1
TETB(60)	347	380	HWI-700370F:168:C7JUKANXX:7:2208:9291:99402	tetracycline	ANZ79241.1|FEATURES|tetB(60)|tetracycline|tetB(60)	0.999999999643	67.6	34	47.4	9.3e-07	1
PATA	252	283	HWI-700370F:168:C7JUKANXX:7:1209:9902:54736	fluoroquinolone	NP_417544.5|FEATURES|patA|fluoroquinolone|patA	0.999993121936	62.5	32	47.0	1.2e-06	1
RPOB2	476	506	HWI-700370F:168:C7JUKANXX:7:2203:18916:95645	multidrug	BAD59497.1|FEATURES|rpoB2|multidrug|rpoB2	0.999999117024	64.5	31	48.9	3.2e-07	1
BACA	133	165	HWI-700370F:168:C7JUKANXX:7:1306:14639:83515	bacitracin	YP_001140148|FEATURES|bacA|bacitracin|bacA	1.0	78.8	33	55.8	2.6e-09	1
MTRA	97	129	HWI-700370F:168:C7JUKANXX:7:1112:2533:70305	multidrug	CCP46065.1|FEATURES|mtrA|multidrug|mtrA	0.999998219333	60.6	33	44.7	6.0e-06	1
RPOB2	365	395	HWI-700370F:168:C7JUKANXX:7:2208:3894:92345	multidrug	BAD59497.1|FEATURES|rpoB2|multidrug|rpoB2	0.999999232405	77.4	31	52.8	2.2e-08	1
MEPA	289	320	HWI-700370F:168:C7JUKANXX:7:1111:5449:51743	multidrug	gi:446573718:ref:WP_000651064.1:|FEATURES|mepA|multidrug|mepA	0.999998639273	68.8	32	46.2	2.1e-06	1
YKKD	47	79	HWI-700370F:168:C7JUKANXX:7:2116:3687:48173	multidrug	gi:489421661:ref:WP_003327389.1:|FEATURES|ykkD|multidrug|ykkD	0.999999993712	75.8	33	60.5	1.1e-10	1
STAPHYLOCOCCUS_MUPA_CONFERRING_RESISTANCE_TO_MUPIROCIN	48	79	HWI-700370F:168:C7JUKANXX:7:1102:12606:95475	mupirocin	CAA53189|FEATURES|Staphylococcus_mupA_conferring_resistance_to_mupirocin|mupirocin|Staphylococcus_mupA_conferring_resistance_to_mupirocin	0.999999915756	71.9	32	53.1	1.7e-08	1
MAJOR_FACILITATOR_SUPERFAMILY_TRANSPORTER	172	204	HWI-700370F:168:C7JUKANXX:7:1205:8355:6101	multidrug	AE016830.1.gene1357.p01|FEATURES|major_facilitator_superfamily_transporter|multidrug|major_facilitator_superfamily_transporter	0.999999919298	63.6	33	55.5	3.4e-09	1
LMRB	26	58	HWI-700370F:168:C7JUKANXX:7:1308:10218:40364	MLS	gi:1007411670:gb:AMQ72759.1:|FEATURES|lmrB|MLS|lmrB	1.0	81.8	33	57.0	1.2e-09	1
STAPHYLOCOCCUS_MUPA_CONFERRING_RESISTANCE_TO_MUPIROCIN	606	637	HWI-700370F:168:C7JUKANXX:7:2105:19275:31787	mupirocin	CAA53189|FEATURES|Staphylococcus_mupA_conferring_resistance_to_mupirocin|mupirocin|Staphylococcus_mupA_conferring_resistance_to_mupirocin	0.999999567323	65.6	32	52.4	2.9e-08	1
MULTIDRUG_ABC_TRANSPORTER	557	589	HWI-700370F:168:C7JUKANXX:7:1110:6189:34603	multidrug	gi:817122037:ref:WP_046494699.1:|FEATURES|multidrug_ABC_transporter|multidrug|multidrug_ABC_transporter	1.0	66.7	33	49.7	1.9e-07	1
LLMA_23S_RIBOSOMAL_RNA_METHYLTRANSFERASE	198	230	HWI-700370F:168:C7JUKANXX:7:1315:8400:75600	MLS	APB03216.1|FEATURES|LlmA_23S_ribosomal_RNA_methyltransferase|MLS|LlmA_23S_ribosomal_RNA_methyltransferase	0.999999973742	87.9	33	69.3	2.3e-13	1
EFRB	194	226	HWI-700370F:168:C7JUKANXX:7:1114:13451:11571	multidrug	CDO61516.1|FEATURES|efrB|multidrug|efrB	1.0	72.7	33	52.4	2.9e-08	1
RPHB	757	789	HWI-700370F:168:C7JUKANXX:7:1308:9557:58946	rifamycin	APB03222.1|FEATURES|rphB|rifamycin|rphB	0.999999961634	90.9	33	62.4	2.8e-11	1
MULTIDRUG_ABC_TRANSPORTER	559	591	HWI-700370F:168:C7JUKANXX:7:2309:12069:31804	multidrug	gi:860594225:ref:WP_048475168.1:|FEATURES|multidrug_ABC_transporter|multidrug|multidrug_ABC_transporter	1.0	69.7	33	49.7	1.9e-07	1
VANS	389	421	HWI-700370F:168:C7JUKANXX:7:2113:16088:91823	glycopeptide	EU250284.1.gene6.p01|FEATURES|vanS|glycopeptide|vanS	0.999999999988	69.7	33	50.8	8.4e-08	1
MULTIDRUG_ABC_TRANSPORTER	529	561	HWI-700370F:168:C7JUKANXX:7:1306:13432:46113	multidrug	gi:664100597:ref:WP_030638327.1:|FEATURES|multidrug_ABC_transporter|multidrug|multidrug_ABC_transporter	1.0	63.6	33	47.4	9.3e-07	1
BCRA	41	72	HWI-700370F:168:C7JUKANXX:7:1112:4334:51614	bacitracin	gi:500465078:gb:EOP76697.1:|FEATURES|bcrA|bacitracin|bcrA	1.0	71.9	32	50.4	1.1e-07	1
RPHB	149	181	HWI-700370F:168:C7JUKANXX:7:1207:10129:40944	rifamycin	APB03222.1|FEATURES|rphB|rifamycin|rphB	0.999999938865	87.9	33	65.5	3.3e-12	1
MULTIDRUG_ABC_TRANSPORTER	485	516	HWI-700370F:168:C7JUKANXX:7:1309:3180:19207	multidrug	gi:663155409:ref:WP_030194633.1:|FEATURES|multidrug_ABC_transporter|multidrug|multidrug_ABC_transporter	1.0	78.1	32	52.8	2.2e-08	1
RPOB2	1019	1051	HWI-700370F:168:C7JUKANXX:7:1313:20786:2431	multidrug	BAD59497.1|FEATURES|rpoB2|multidrug|rpoB2	0.999999388487	90.9	33	70.1	1.3e-13	1
VANH	87	119	HWI-700370F:168:C7JUKANXX:7:2302:19589:48682	glycopeptide	FJ349556.1.gene5.p01|FEATURES|vanH|glycopeptide|vanH	0.999999999673	60.6	33	44.7	6.0e-06	1
TRUNCATED_PUTATIVE_RESPONSE_REGULATOR_ARLR	88	119	HWI-700370F:168:C7JUKANXX:7:1316:7420:76840	unclassified	gi:446114283:ref:WP_000192138.1:|FEATURES|truncated_putative_response_regulator_ArlR|unclassified|truncated_putative_response_regulator_ArlR	0.999999993355	71.9	32	45.8	2.7e-06	1
VANR	87	118	HWI-700370F:168:C7JUKANXX:7:1216:3322:69846	glycopeptide	gi:1045412091:ref:WP_065484665.1:|FEATURES|vanR|glycopeptide|vanR	1.0	65.6	32	47.0	1.2e-06	1
RIFAMPIN_MONOOXYGENASE	282	314	HWI-700370F:168:C7JUKANXX:7:1201:2641:57959	rifamycin	gi:663760960:ref:WP_030535072.1:|FEATURES|rifampin_monooxygenase|rifamycin|rifampin_monooxygenase	1.0	69.7	33	56.2	2.0e-09	1
STAPHYLOCOCCUS_MUPA_CONFERRING_RESISTANCE_TO_MUPIROCIN	520	552	HWI-700370F:168:C7JUKANXX:7:2213:20855:41824	mupirocin	CAA53189|FEATURES|Staphylococcus_mupA_conferring_resistance_to_mupirocin|mupirocin|Staphylococcus_mupA_conferring_resistance_to_mupirocin	0.99999997662	72.7	33	62.0	3.6e-11	1
MPHI	190	222	HWI-700370F:168:C7JUKANXX:7:1107:18559:62612	MLS	APB03226.1|FEATURES|mphI|MLS|mphI	0.999999974022	60.6	33	55.1	4.4e-09	1
RIFAMPIN_MONOOXYGENASE	259	290	HWI-700370F:168:C7JUKANXX:7:1211:2469:82742	rifamycin	gi:769934495:ref:WP_045068423.1:|FEATURES|rifampin_monooxygenase|rifamycin|rifampin_monooxygenase	1.0	68.8	32	50.1	1.4e-07	1
DFRE	120	152	HWI-700370F:168:C7JUKANXX:7:2213:9629:55131	diaminopyrimidine	EOD99669.1|FEATURES|dfrE|diaminopyrimidine|dfrE	0.999973975734	63.6	33	52.0	3.8e-08	1
RPOB2	884	916	HWI-700370F:168:C7JUKANXX:7:1315:20248:76952	multidrug	BAD59497.1|FEATURES|rpoB2|multidrug|rpoB2	0.999999345543	75.8	33	57.8	6.9e-10	1
ROSA	141	172	HWI-700370F:168:C7JUKANXX:7:2109:12822:69875	fosmidomycin	YP_001477378|FEATURES|rosA|fosmidomycin|rosA	0.99999855551	62.5	32	44.3	7.8e-06	1
BAER	57	89	HWI-700370F:168:C7JUKANXX:7:1205:20525:22340	multidrug	YP_490321.1|FEATURES|baeR|multidrug|baeR	0.999997005897	63.6	33	45.4	3.5e-06	1
MULTIDRUG_ABC_TRANSPORTER	516	548	HWI-700370F:168:C7JUKANXX:7:1315:4909:32160	multidrug	gi:686364868:ref:WP_031893738.1:|FEATURES|multidrug_ABC_transporter|multidrug|multidrug_ABC_transporter	1.0	60.6	33	46.6	1.6e-06	1
TETB(46)	505	535	HWI-700370F:168:C7JUKANXX:7:1306:11254:62687	tetracycline	AET10445.1|FEATURES|tetB(46)|tetracycline|tetB(46)	0.999999246871	74.2	31	46.2	2.1e-06	1
MULTIDRUG_ABC_TRANSPORTER	467	497	HWI-700370F:168:C7JUKANXX:7:1215:10907:101218	multidrug	gi:926351744:ref:WP_053683383.1:|FEATURES|multidrug_ABC_transporter|multidrug|multidrug_ABC_transporter	1.0	64.5	31	45.4	3.5e-06	1
PATA	257	288	HWI-700370F:168:C7JUKANXX:7:1201:11038:49785	fluoroquinolone	NP_417544.5|FEATURES|patA|fluoroquinolone|patA	0.999996175519	65.6	32	50.8	8.4e-08	1
MULTIDRUG_ABC_TRANSPORTER	430	460	HWI-700370F:168:C7JUKANXX:7:1211:10437:19680	multidrug	gi:686242239:ref:WP_031833460.1:|FEATURES|multidrug_ABC_transporter|multidrug|multidrug_ABC_transporter	1.0	64.5	31	44.7	6.0e-06	1
RPOB2	791	822	HWI-700370F:168:C7JUKANXX:7:2102:1985:13042	multidrug	BAD59497.1|FEATURES|rpoB2|multidrug|rpoB2	0.999999212014	90.6	32	58.9	3.1e-10	1
VANR	193	225	HWI-700370F:168:C7JUKANXX:7:2107:12688:65055	glycopeptide	JF802084.2.gene4.p01|FEATURES|vanR|glycopeptide|vanR	1.0	60.6	33	54.3	7.6e-09	1
TETB(60)	98	130	HWI-700370F:168:C7JUKANXX:7:1314:6985:84644	tetracycline	ANZ79241.1|FEATURES|tetB(60)|tetracycline|tetB(60)	0.999999560203	63.6	33	50.1	1.4e-07	1
MACB	21	53	HWI-700370F:168:C7JUKANXX:7:2115:20919:100515	MLS	AAV85982.1|FEATURES|macB|MLS|macB	0.999999980042	60.6	33	47.8	7.1e-07	1
MSBA	496	528	HWI-700370F:168:C7JUKANXX:7:1205:13868:17467	nitroimidazole	NP_415434.1|FEATURES|msbA|nitroimidazole|msbA	0.999724854128	66.7	33	46.6	1.6e-06	1
TRIC	389	421	HWI-700370F:168:C7JUKANXX:7:1305:14223:52930	triclosan	NP_248848.1|FEATURES|TriC|triclosan|TriC	0.999998829367	75.8	33	56.6	1.5e-09	1
BACA	160	192	HWI-700370F:168:C7JUKANXX:7:1302:10313:11279	bacitracin	YP_001140148|FEATURES|bacA|bacitracin|bacA	1.0	81.8	33	60.1	1.4e-10	1
TRANSCRIPTIONAL_REGULATORY_PROTEIN_CPXR_CPXR	91	122	HWI-700370F:168:C7JUKANXX:7:1207:2640:77436	unclassified	CP001485.1.gene721.p01|FEATURES|transcriptional_regulatory_protein_CpxR_cpxR|unclassified|transcriptional_regulatory_protein_CpxR_cpxR	0.999996400255	68.8	32	48.9	3.2e-07	1
MACB	23	54	HWI-700370F:168:C7JUKANXX:7:1105:12127:49694	MLS	AAV85982.1|FEATURES|macB|MLS|macB	1.0	62.5	32	48.1	5.4e-07	1
ANT(4')-IA	220	252	HWI-700370F:168:C7JUKANXX:7:1102:2092:73836	aminoglycoside	EF540343.1.gene1.p01|FEATURES|ant(4')-Ia|aminoglycoside|ant(4')-Ia	0.998666705637	60.6	33	51.2	6.4e-08	1
EFRB	320	350	HWI-700370F:168:C7JUKANXX:7:1101:5452:49199	multidrug	CDO61516.1|FEATURES|efrB|multidrug|efrB	0.999998614837	74.2	31	45.8	2.7e-06	1
LSAE	180	212	HWI-700370F:168:C7JUKANXX:7:2110:16536:88196	MLS	AFU35065.1|FEATURES|lsaE|MLS|lsaE	1.0	84.8	33	64.7	5.6e-12	1
MULTIDRUG_ABC_TRANSPORTER	489	520	HWI-700370F:168:C7JUKANXX:7:2103:4938:96807	multidrug	gi:686364868:ref:WP_031893738.1:|FEATURES|multidrug_ABC_transporter|multidrug|multidrug_ABC_transporter	1.0	78.1	32	52.0	3.8e-08	1
LSA	408	440	HWI-700370F:168:C7JUKANXX:7:2315:17500:21791	MLS	gi:657210059:ref:WP_029324453.1:|FEATURES|lsa|MLS|lsa	1.0	78.8	33	58.2	5.2e-10	1
BCRA	33	63	HWI-700370F:168:C7JUKANXX:7:2203:8549:42915	bacitracin	gi:447195835:ref:WP_001273091.1:|FEATURES|bcrA|bacitracin|bcrA	0.999999997632	67.7	31	46.2	2.1e-06	1
MULTIDRUG_ABC_TRANSPORTER	462	494	HWI-700370F:168:C7JUKANXX:7:2105:14709:38924	multidrug	gi:913055317:ref:WP_050357634.1:|FEATURES|multidrug_ABC_transporter|multidrug|multidrug_ABC_transporter	1.0	63.6	33	46.2	2.1e-06	1
VANR	86	118	HWI-700370F:168:C7JUKANXX:7:2202:6973:10893	glycopeptide	AF162694.1.gene5.p01|FEATURES|vanR|glycopeptide|vanR	1.0	81.8	33	61.2	6.2e-11	1
ARNA	102	132	HWI-700370F:168:C7JUKANXX:7:2216:13656:37683	polymyxin	gi:510924105:ref:WP_016244890.1:|FEATURES|arnA|polymyxin|arnA	0.966385099586	67.7	31	49.7	1.9e-07	1
EFRA	430	462	HWI-700370F:168:C7JUKANXX:7:2209:8504:10990	multidrug	CDO61513.1|FEATURES|efrA|multidrug|efrA	0.999999197428	66.7	33	45.4	3.5e-06	1
LSA	261	293	HWI-700370F:168:C7JUKANXX:7:2214:6052:94830	MLS	gi:494215524:ref:WP_007131565.1:|FEATURES|lsa|MLS|lsa	1.0	75.8	33	54.3	7.6e-09	1
PATA	252	284	HWI-700370F:168:C7JUKANXX:7:1215:18188:86075	fluoroquinolone	NP_417544.5|FEATURES|patA|fluoroquinolone|patA	0.999995194538	63.6	33	49.3	2.4e-07	1
MACB	537	569	HWI-700370F:168:C7JUKANXX:7:1111:16877:19547	MLS	gi:1022664304:ref:WP_063420886.1:|FEATURES|macB|MLS|macB	1.0	69.7	33	53.1	1.7e-08	1
VANS	280	311	HWI-700370F:168:C7JUKANXX:7:2213:6210:15435	glycopeptide	AAK53982|FEATURES|vanS|glycopeptide|vanS	1.0	68.8	32	48.5	4.2e-07	1
STAPHYLOCOCCUS_MUPA_CONFERRING_RESISTANCE_TO_MUPIROCIN	561	593	HWI-700370F:168:C7JUKANXX:7:2106:7797:47239	mupirocin	CAA53189|FEATURES|Staphylococcus_mupA_conferring_resistance_to_mupirocin|mupirocin|Staphylococcus_mupA_conferring_resistance_to_mupirocin	0.999999731533	60.6	33	47.4	9.3e-07	1
MACB	142	174	HWI-700370F:168:C7JUKANXX:7:1311:7203:31400	MLS	gi:1044080358:emb:SBY45576.1:|FEATURES|macB|MLS|macB	1.0	63.6	33	47.0	1.2e-06	1
RPOB2	1067	1098	HWI-700370F:168:C7JUKANXX:7:2215:20685:16349	multidrug	BAD59497.1|FEATURES|rpoB2|multidrug|rpoB2	0.999999388487	81.2	32	60.1	1.4e-10	1
RPHB	179	210	HWI-700370F:168:C7JUKANXX:7:1304:3266:57407	rifamycin	APB03222.1|FEATURES|rphB|rifamycin|rphB	0.999999850398	81.2	32	56.6	1.5e-09	1
RPOB2	582	614	HWI-700370F:168:C7JUKANXX:7:1107:4480:53183	multidrug	BAD59497.1|FEATURES|rpoB2|multidrug|rpoB2	0.999999311575	75.8	33	56.2	2.0e-09	1
MULTIDRUG_ABC_TRANSPORTER	487	519	HWI-700370F:168:C7JUKANXX:7:1208:13730:20205	multidrug	gi:1033217078:gb:OAR27197.1:|FEATURES|multidrug_ABC_transporter|multidrug|multidrug_ABC_transporter	1.0	69.7	33	51.2	6.4e-08	1
MEXF	983	1015	HWI-700370F:168:C7JUKANXX:7:1105:17355:58529	multidrug	CP000675.2.gene2298.p01|FEATURES|mexF|multidrug|mexF	1.0	81.8	33	55.8	2.6e-09	1
CIPA	106	138	HWI-700370F:168:C7JUKANXX:7:1105:5134:55838	multidrug	WP_015735625.1|FEATURES|cipA|multidrug|cipA	0.999590121559	60.6	33	44.7	6.0e-06	1
LMRB	362	393	HWI-700370F:168:C7JUKANXX:7:1114:14643:57012	MLS	gi:498485855:ref:WP_010787543.1:|FEATURES|lmrB|MLS|lmrB	1.0	87.5	32	61.2	6.2e-11	1
RPHB	491	522	HWI-700370F:168:C7JUKANXX:7:2114:16525:99027	rifamycin	APB03222.1|FEATURES|rphB|rifamycin|rphB	0.999979131568	81.2	32	58.5	4.0e-10	1
EFRA	377	409	HWI-700370F:168:C7JUKANXX:7:2208:16798:71288	multidrug	CDO61513.1|FEATURES|efrA|multidrug|efrA	0.999999271188	60.6	33	47.0	1.2e-06	1
BACA	137	168	HWI-700370F:168:C7JUKANXX:7:2207:17270:33150	bacitracin	YP_001140148|FEATURES|bacA|bacitracin|bacA	1.0	71.9	32	53.9	9.9e-09	1
RPHB	233	265	HWI-700370F:168:C7JUKANXX:7:2214:19720:93328	rifamycin	APB03222.1|FEATURES|rphB|rifamycin|rphB	0.99996301483	69.7	33	53.5	1.3e-08	1
RPHB	503	535	HWI-700370F:168:C7JUKANXX:7:2209:9939:94540	rifamycin	APB03222.1|FEATURES|rphB|rifamycin|rphB	0.999999960239	84.8	33	60.1	1.4e-10	1
MPHI	242	274	HWI-700370F:168:C7JUKANXX:7:1114:3398:42448	MLS	APB03226.1|FEATURES|mphI|MLS|mphI	0.999999931502	63.6	33	48.1	5.4e-07	1
TETB(60)	546	577	HWI-700370F:168:C7JUKANXX:7:2216:3118:69169	tetracycline	ANZ79241.1|FEATURES|tetB(60)|tetracycline|tetB(60)	0.99999931449	65.6	32	47.8	7.1e-07	1
BCRA	40	71	HWI-700370F:168:C7JUKANXX:7:1309:15148:20621	bacitracin	gi:542061059:gb:ERI11611.1:|FEATURES|bcrA|bacitracin|bcrA	1.0	65.6	32	48.1	5.4e-07	1
MAJOR_FACILITATOR_SUPERFAMILY_TRANSPORTER	414	446	HWI-700370F:168:C7JUKANXX:7:1302:19149:93541	multidrug	NC_002952.2859362.p01|FEATURES|major_facilitator_superfamily_transporter|multidrug|major_facilitator_superfamily_transporter	0.999999785915	66.7	33	53.5	1.3e-08	1
RPOB2	117	149	HWI-700370F:168:C7JUKANXX:7:1216:12473:57635	multidrug	BAD59497.1|FEATURES|rpoB2|multidrug|rpoB2	0.999999025021	60.6	33	46.6	1.6e-06	1
MAJOR_FACILITATOR_SUPERFAMILY_TRANSPORTER	334	365	HWI-700370F:168:C7JUKANXX:7:1107:12336:72171	multidrug	NC_009487.5169637.p01|FEATURES|major_facilitator_superfamily_transporter|multidrug|major_facilitator_superfamily_transporter	0.99999986064	100.0	32	67.4	8.6e-13	1
TETA(60)	537	569	HWI-700370F:168:C7JUKANXX:7:1315:2922:15939	tetracycline	ANZ79240.1|FEATURES|tetA(60)|tetracycline|tetA(60)	1.0	60.6	33	50.1	1.4e-07	1
AADK	49	81	HWI-700370F:168:C7JUKANXX:7:1215:19105:95805	aminoglycoside	gi:505197081:ref:WP_015384183.1:|FEATURES|aadK|aminoglycoside|aadK	1.0	81.8	33	64.3	7.3e-12	1
RPHB	815	847	HWI-700370F:168:C7JUKANXX:7:1207:18379:29113	rifamycin	APB03222.1|FEATURES|rphB|rifamycin|rphB	0.999999985432	93.9	33	68.2	5.1e-13	1
RPOB2	591	622	HWI-700370F:168:C7JUKANXX:7:1201:8366:89587	multidrug	BAD59497.1|FEATURES|rpoB2|multidrug|rpoB2	0.999999144479	71.9	32	49.7	1.9e-07	1
VANR	83	113	HWI-700370F:168:C7JUKANXX:7:1212:9926:43570	glycopeptide	CAB61229|FEATURES|vanR|glycopeptide|vanR	1.0	61.3	31	48.1	5.4e-07	1
VANR	86	118	HWI-700370F:168:C7JUKANXX:7:1113:1505:5691	glycopeptide	CAB61229|FEATURES|vanR|glycopeptide|vanR	1.0	66.7	33	48.5	4.2e-07	1
ABCA	559	591	HWI-700370F:168:C7JUKANXX:7:2201:2629:90633	multidrug	XP_753111.1|FEATURES|abcA|multidrug|abcA	0.999999475852	60.6	33	47.8	7.1e-07	1
LMRB	127	159	HWI-700370F:168:C7JUKANXX:7:1304:19840:51472	MLS	gi:1007411670:gb:AMQ72759.1:|FEATURES|lmrB|MLS|lmrB	1.0	78.8	33	57.4	9.0e-10	1
RPHB	752	784	HWI-700370F:168:C7JUKANXX:7:1211:3207:21850	rifamycin	APB03222.1|FEATURES|rphB|rifamycin|rphB	0.999989717908	90.9	33	65.1	4.3e-12	1
EFRB	247	279	HWI-700370F:168:C7JUKANXX:7:2107:11179:58562	multidrug	CDO61516.1|FEATURES|efrB|multidrug|efrB	0.999998823776	66.7	33	48.1	5.4e-07	1
MULTIDRUG_ABC_TRANSPORTER	560	591	HWI-700370F:168:C7JUKANXX:7:1103:3711:57612	multidrug	gi:860594225:ref:WP_048475168.1:|FEATURES|multidrug_ABC_transporter|multidrug|multidrug_ABC_transporter	1.0	68.8	32	47.8	7.1e-07	1
VANR	97	127	HWI-700370F:168:C7JUKANXX:7:1109:9156:47868	glycopeptide	gi:530818241:gb:EQC77429.1:|FEATURES|vanR|glycopeptide|vanR	1.0	71.0	31	53.5	1.3e-08	1
LSA	246	278	HWI-700370F:168:C7JUKANXX:7:1214:19815:14917	MLS	gi:950274036:ref:WP_057309929.1:|FEATURES|lsa|MLS|lsa	1.0	84.8	33	62.8	2.1e-11	1
MULTIDRUG_ABC_TRANSPORTER	500	531	HWI-700370F:168:C7JUKANXX:7:1102:9111:66889	multidrug	gi:748767925:ref:WP_040019608.1:|FEATURES|multidrug_ABC_transporter|multidrug|multidrug_ABC_transporter	1.0	71.9	32	50.4	1.1e-07	1
MULTIDRUG_ABC_TRANSPORTER	520	552	HWI-700370F:168:C7JUKANXX:7:1309:6405:8005	multidrug	gi:686364868:ref:WP_031893738.1:|FEATURES|multidrug_ABC_transporter|multidrug|multidrug_ABC_transporter	1.0	60.6	33	46.2	2.1e-06	1
TETB(46)	504	536	HWI-700370F:168:C7JUKANXX:7:2116:14514:94121	tetracycline	AET10445.1|FEATURES|tetB(46)|tetracycline|tetB(46)	0.999999554165	72.7	33	48.5	4.2e-07	1
YOJI	466	496	HWI-700370F:168:C7JUKANXX:7:1310:17537:91140	peptide	NP_416715.1|FEATURES|YojI|peptide|YojI	0.999999835315	64.5	31	46.6	1.6e-06	1
VANRI	201	231	HWI-700370F:168:C7JUKANXX:7:1116:2850:61235	glycopeptide	WP_011461303.1|FEATURES|vanRI|glycopeptide|vanRI	0.999999999995	61.3	31	48.5	4.2e-07	1
TET36	72	104	HWI-700370F:168:C7JUKANXX:7:2210:3163:7883	tetracycline	AJ514254.gene.p01|FEATURES|tet36|tetracycline|tet36	1.0	60.6	33	47.4	9.3e-07	1
EFRB	611	642	HWI-700370F:168:C7JUKANXX:7:2216:1985:9095	multidrug	CDO61516.1|FEATURES|efrB|multidrug|efrB	1.0	75.0	32	52.4	2.9e-08	1
MULTIDRUG_ABC_TRANSPORTER	539	571	HWI-700370F:168:C7JUKANXX:7:2203:17480:11571	multidrug	gi:748767925:ref:WP_040019608.1:|FEATURES|multidrug_ABC_transporter|multidrug|multidrug_ABC_transporter	0.999999803168	63.6	33	45.4	3.5e-06	1
BCRA	141	172	HWI-700370F:168:C7JUKANXX:7:2104:9841:48097	bacitracin	gi:507044560:ref:WP_016115614.1:|FEATURES|bcrA|bacitracin|bcrA	1.0	68.8	32	52.0	3.8e-08	1
AADK	243	275	HWI-700370F:168:C7JUKANXX:7:1205:19716:47800	aminoglycoside	gi:505197081:ref:WP_015384183.1:|FEATURES|aadK|aminoglycoside|aadK	1.0	75.8	33	59.7	1.8e-10	1
MACB	129	161	HWI-700370F:168:C7JUKANXX:7:2216:17005:76452	MLS	gi:516510995:ref:WP_017899433.1:|FEATURES|macB|MLS|macB	1.0	72.7	33	51.2	6.4e-08	1
MSBA	490	522	HWI-700370F:168:C7JUKANXX:7:1310:10924:37167	nitroimidazole	NP_415434.1|FEATURES|msbA|nitroimidazole|msbA	0.999724854128	66.7	33	46.6	1.6e-06	1
VANH	89	121	HWI-700370F:168:C7JUKANXX:7:2116:17395:80044	glycopeptide	FJ349556.1.gene5.p01|FEATURES|vanH|glycopeptide|vanH	1.0	63.6	33	45.1	4.6e-06	1
MACB	138	170	HWI-700370F:168:C7JUKANXX:7:1216:10790:30645	MLS	gi:1035686596:ref:WP_064530178.1:|FEATURES|macB|MLS|macB	1.0	72.7	33	48.9	3.2e-07	1
MPHI	263	295	HWI-700370F:168:C7JUKANXX:7:2204:20966:19593	MLS	APB03226.1|FEATURES|mphI|MLS|mphI	1.0	72.7	33	52.8	2.2e-08	1
MAJOR_FACILITATOR_SUPERFAMILY_TRANSPORTER	58	89	HWI-700370F:168:C7JUKANXX:7:1101:3074:74736	multidrug	YP_808159|FEATURES|major_facilitator_superfamily_transporter|multidrug|major_facilitator_superfamily_transporter	0.999997198781	65.6	32	45.8	2.7e-06	1
LLMA_23S_RIBOSOMAL_RNA_METHYLTRANSFERASE	17	49	HWI-700370F:168:C7JUKANXX:7:1101:10507:41853	MLS	APB03216.1|FEATURES|LlmA_23S_ribosomal_RNA_methyltransferase|MLS|LlmA_23S_ribosomal_RNA_methyltransferase	0.99999994405	69.7	33	62.4	2.8e-11	1
LMRB	118	150	HWI-700370F:168:C7JUKANXX:7:1202:6807:46184	MLS	gi:498485855:ref:WP_010787543.1:|FEATURES|lmrB|MLS|lmrB	1.0	87.9	33	59.7	1.8e-10	1
LSA	17	49	HWI-700370F:168:C7JUKANXX:7:2102:3800:85856	MLS	gi:506326044:ref:WP_015845803.1:|FEATURES|lsa|MLS|lsa	1.0	87.9	33	67.8	6.6e-13	1
MULTIDRUG_ABC_TRANSPORTER	481	512	HWI-700370F:168:C7JUKANXX:7:1204:9478:78353	multidrug	gi:1031799645:ref:WP_064138838.1:|FEATURES|multidrug_ABC_transporter|multidrug|multidrug_ABC_transporter	1.0	87.5	32	57.0	1.2e-09	1
TETB(60)	485	517	HWI-700370F:168:C7JUKANXX:7:2112:3144:39509	tetracycline	ANZ79241.1|FEATURES|tetB(60)|tetracycline|tetB(60)	0.999999999919	78.8	33	54.3	7.6e-09	1
RPHB	751	782	HWI-700370F:168:C7JUKANXX:7:1308:1349:91227	rifamycin	APB03222.1|FEATURES|rphB|rifamycin|rphB	0.999966342434	87.5	32	61.6	4.7e-11	1
BCRA	166	198	HWI-700370F:168:C7JUKANXX:7:2201:19847:21594	bacitracin	gi:445996723:ref:WP_000074578.1:|FEATURES|bcrA|bacitracin|bcrA	1.0	66.7	33	49.7	1.9e-07	1
BACA	158	189	HWI-700370F:168:C7JUKANXX:7:1103:18379:25464	bacitracin	ZP_04156234|FEATURES|bacA|bacitracin|bacA	1.0	84.4	32	61.2	6.2e-11	1
BCRA	175	207	HWI-700370F:168:C7JUKANXX:7:1114:17150:39935	bacitracin	gi:542061059:gb:ERI11611.1:|FEATURES|bcrA|bacitracin|bcrA	0.999999975605	60.6	33	46.2	2.1e-06	1
MULTIDRUG_ABC_TRANSPORTER	550	581	HWI-700370F:168:C7JUKANXX:7:1108:11182:75718	multidrug	gi:497748188:ref:WP_010062372.1:|FEATURES|multidrug_ABC_transporter|multidrug|multidrug_ABC_transporter	1.0	71.9	32	49.3	2.4e-07	1
MEPA	264	295	HWI-700370F:168:C7JUKANXX:7:2203:19127:48151	multidrug	gi:686390606:ref:WP_031905637.1:|FEATURES|mepA|multidrug|mepA	1.0	71.9	32	52.0	3.8e-08	1
VANS	322	354	HWI-700370F:168:C7JUKANXX:7:1214:3970:38009	glycopeptide	AAD42181|FEATURES|vanS|glycopeptide|vanS	1.0	72.7	33	49.3	2.4e-07	1
TAEA	10	42	HWI-700370F:168:C7JUKANXX:7:1109:14045:38763	pleuromutilin	APB03219.1|FEATURES|TaeA|pleuromutilin|TaeA	0.999749085022	72.7	33	60.1	1.4e-10	1
ANT(4')-IA	156	188	HWI-700370F:168:C7JUKANXX:7:2204:13777:72273	aminoglycoside	EF540343.1.gene1.p01|FEATURES|ant(4')-Ia|aminoglycoside|ant(4')-Ia	0.999995014564	66.7	33	52.8	2.2e-08	1
RPOB2	868	899	HWI-700370F:168:C7JUKANXX:7:2103:21211:73316	multidrug	BAD59497.1|FEATURES|rpoB2|multidrug|rpoB2	0.999999295593	71.9	32	55.5	3.4e-09	1
MULTIDRUG_ABC_TRANSPORTER	615	646	HWI-700370F:168:C7JUKANXX:7:1212:17010:55861	multidrug	gi:446519900:ref:WP_000597246.1:|FEATURES|multidrug_ABC_transporter|multidrug|multidrug_ABC_transporter	1.0	68.8	32	48.9	3.2e-07	1
ROSA	327	359	HWI-700370F:168:C7JUKANXX:7:2205:11827:39695	fosmidomycin	ZP_04612558|FEATURES|rosA|fosmidomycin|rosA	1.0	60.6	33	44.3	7.8e-06	1
STAPHYLOCOCCUS_MUPA_CONFERRING_RESISTANCE_TO_MUPIROCIN	114	146	HWI-700370F:168:C7JUKANXX:7:1201:13648:98709	mupirocin	CAA53189|FEATURES|Staphylococcus_mupA_conferring_resistance_to_mupirocin|mupirocin|Staphylococcus_mupA_conferring_resistance_to_mupirocin	0.999999933524	60.6	33	55.8	2.6e-09	1
CEOB	296	327	HWI-700370F:168:C7JUKANXX:7:1206:4814:56730	multidrug	YP_002095804|FEATURES|ceoB|multidrug|ceoB	1.0	71.9	32	54.7	5.8e-09	1
VANR	200	230	HWI-700370F:168:C7JUKANXX:7:2201:9840:69512	glycopeptide	JF802084.2.gene4.p01|FEATURES|vanR|glycopeptide|vanR	0.999999999999	61.3	31	50.8	8.4e-08	1
TET36	70	101	HWI-700370F:168:C7JUKANXX:7:2114:16896:22346	tetracycline	AJ514254.gene.p01|FEATURES|tet36|tetracycline|tet36	1.0	65.6	32	47.8	7.1e-07	1
YOJI	470	501	HWI-700370F:168:C7JUKANXX:7:2212:19189:76596	peptide	NP_416715.1|FEATURES|YojI|peptide|YojI	0.999999841331	62.5	32	47.0	1.2e-06	1
MDTG	54	86	HWI-700370F:168:C7JUKANXX:7:2111:4350:2743	multidrug	gi:313635905:gb:EFS01863.1:|FEATURES|mdtG|multidrug|mdtG	1.0	60.6	33	46.2	2.1e-06	1
TAEA	1	31	HWI-700370F:168:C7JUKANXX:7:2202:7067:12917	pleuromutilin	APB03219.1|FEATURES|TaeA|pleuromutilin|TaeA	0.999493533119	67.7	31	52.4	2.9e-08	1
EFRB	199	231	HWI-700370F:168:C7JUKANXX:7:2113:1142:66946	multidrug	CDO61516.1|FEATURES|efrB|multidrug|efrB	1.0	63.6	33	50.1	1.4e-07	1
BACA	168	200	HWI-700370F:168:C7JUKANXX:7:1309:1144:91823	bacitracin	ZP_04113961|FEATURES|bacA|bacitracin|bacA	1.0	69.7	33	52.8	2.2e-08	1
STAPHYLOCOCCUS_MUPA_CONFERRING_RESISTANCE_TO_MUPIROCIN	144	176	HWI-700370F:168:C7JUKANXX:7:1201:10851:53335	mupirocin	CAA53189|FEATURES|Staphylococcus_mupA_conferring_resistance_to_mupirocin|mupirocin|Staphylococcus_mupA_conferring_resistance_to_mupirocin	0.999999987859	75.8	33	63.2	1.6e-11	1
VANRI	197	229	HWI-700370F:168:C7JUKANXX:7:1308:19315:16461	glycopeptide	WP_011461303.1|FEATURES|vanRI|glycopeptide|vanRI	1.0	72.7	33	55.8	2.6e-09	1
AADK	131	163	HWI-700370F:168:C7JUKANXX:7:1208:18151:78042	aminoglycoside	gi:1039476118:ref:WP_064814315.1:|FEATURES|aadK|aminoglycoside|aadK	1.0	78.8	33	63.2	1.6e-11	1
CARA	167	197	HWI-700370F:168:C7JUKANXX:7:1116:13210:54424	MLS	M80346.gene.p01|FEATURES|carA|MLS|carA	0.999999981802	64.5	31	44.3	7.8e-06	1
RPOB2	399	431	HWI-700370F:168:C7JUKANXX:7:1310:10650:48001	multidrug	BAD59497.1|FEATURES|rpoB2|multidrug|rpoB2	0.999999359345	78.8	33	58.5	4.0e-10	1
STAPHYLOCOCCUS_MUPA_CONFERRING_RESISTANCE_TO_MUPIROCIN	611	642	HWI-700370F:168:C7JUKANXX:7:2108:3878:97070	mupirocin	CAA53189|FEATURES|Staphylococcus_mupA_conferring_resistance_to_mupirocin|mupirocin|Staphylococcus_mupA_conferring_resistance_to_mupirocin	0.999999708241	68.8	32	50.4	1.1e-07	1
MULTIDRUG_ABC_TRANSPORTER	488	520	HWI-700370F:168:C7JUKANXX:7:2111:17982:5752	multidrug	gi:655413091:ref:WP_028811890.1:|FEATURES|multidrug_ABC_transporter|multidrug|multidrug_ABC_transporter	1.0	69.7	33	48.9	3.2e-07	1
MEPA	282	313	HWI-700370F:168:C7JUKANXX:7:2211:6163:86248	multidrug	gi:686157080:ref:WP_031788612.1:|FEATURES|mepA|multidrug|mepA	1.0	78.1	32	55.1	4.4e-09	1
TLCC	184	215	HWI-700370F:168:C7JUKANXX:7:1302:18672:42572	MLS	M57437.gene.p01|FEATURES|tlcC|MLS|tlcC	0.999151442697	62.5	32	46.6	1.6e-06	1
MACB	124	156	HWI-700370F:168:C7JUKANXX:7:1107:4788:28585	MLS	gi:938466766:ref:WP_054627825.1:|FEATURES|macB|MLS|macB	1.0	66.7	33	47.4	9.3e-07	1
EFRA	313	345	HWI-700370F:168:C7JUKANXX:7:1116:10969:81069	multidrug	CDO61513.1|FEATURES|efrA|multidrug|efrA	0.999999560023	69.7	33	56.6	1.5e-09	1
MULTIDRUG_ABC_TRANSPORTER	549	580	HWI-700370F:168:C7JUKANXX:7:2202:2884:62387	multidrug	gi:505389066:ref:WP_015576168.1:|FEATURES|multidrug_ABC_transporter|multidrug|multidrug_ABC_transporter	1.0	75.0	32	51.6	4.9e-08	1
TETL	108	140	HWI-700370F:168:C7JUKANXX:7:2108:15045:98171	tetracycline	gi:690583901:ref:WP_031944040.1:|FEATURES|tetL|tetracycline|tetL	1.0	72.7	33	58.5	4.0e-10	1
BCRA	152	184	HWI-700370F:168:C7JUKANXX:7:1206:7753:32000	bacitracin	gi:445996697:ref:WP_000074552.1:|FEATURES|bcrA|bacitracin|bcrA	1.0	60.6	33	47.8	7.1e-07	1
MULTIDRUG_ABC_TRANSPORTER	463	495	HWI-700370F:168:C7JUKANXX:7:2110:15158:51498	multidrug	gi:686364868:ref:WP_031893738.1:|FEATURES|multidrug_ABC_transporter|multidrug|multidrug_ABC_transporter	1.0	69.7	33	54.7	5.8e-09	1
AADK	51	83	HWI-700370F:168:C7JUKANXX:7:1313:19542:4218	aminoglycoside	gi:505197081:ref:WP_015384183.1:|FEATURES|aadK|aminoglycoside|aadK	1.0	78.8	33	62.4	2.8e-11	1
MDTK	419	451	HWI-700370F:168:C7JUKANXX:7:2105:4214:92797	fluoroquinolone	AML99881.1|FEATURES|MdtK|fluoroquinolone|MdtK	0.99999794482	63.6	33	51.6	4.9e-08	1
EDEQ	61	92	HWI-700370F:168:C7JUKANXX:7:1205:16473:97182	polyamine:peptide	AHH86051.1|FEATURES|EdeQ|polyamine:peptide|EdeQ	0.983140972428	62.5	32	51.2	6.4e-08	1
RPHB	271	303	HWI-700370F:168:C7JUKANXX:7:2115:13332:16946	rifamycin	APB03222.1|FEATURES|rphB|rifamycin|rphB	0.999999913746	87.9	33	64.3	7.3e-12	1
BACILLUS_SUBTILIS_MPRF	740	772	HWI-700370F:168:C7JUKANXX:7:1104:4448:5025	peptide	CAX52582.1|FEATURES|Bacillus_subtilis_mprF|peptide|Bacillus_subtilis_mprF	0.999999951629	60.6	33	44.7	6.0e-06	1
ANT(4')-IA	138	169	HWI-700370F:168:C7JUKANXX:7:1201:4941:55466	aminoglycoside	EF540343.1.gene1.p01|FEATURES|ant(4')-Ia|aminoglycoside|ant(4')-Ia	0.999997014666	75.0	32	54.7	5.8e-09	1
VANR	67	97	HWI-700370F:168:C7JUKANXX:7:1107:19788:65835	glycopeptide	FJ872411.1.gene44.p01|FEATURES|vanR|glycopeptide|vanR	1.0	74.2	31	53.5	1.3e-08	1
TAEA	38	70	HWI-700370F:168:C7JUKANXX:7:1209:13214:44500	pleuromutilin	APB03219.1|FEATURES|TaeA|pleuromutilin|TaeA	0.99960718466	69.7	33	55.1	4.4e-09	1
ARLS	388	420	HWI-700370F:168:C7JUKANXX:7:1212:3974:16369	multidrug	YP_499945.1|FEATURES|arlS|multidrug|arlS	0.999998090888	69.7	33	51.6	4.9e-08	1
TETA	443	474	HWI-700370F:168:C7JUKANXX:7:2108:5929:56893	tetracycline	gi:736993687:ref:WP_034989673.1:|FEATURES|tetA|tetracycline|tetA	0.999999999996	62.5	32	47.0	1.2e-06	1
MACB	129	161	HWI-700370F:168:C7JUKANXX:7:2110:2921:91406	MLS	gi:1035686596:ref:WP_064530178.1:|FEATURES|macB|MLS|macB	1.0	60.6	33	45.4	3.5e-06	1
ANT(4')-IA	220	252	HWI-700370F:168:C7JUKANXX:7:1204:9220:37278	aminoglycoside	EF540343.1.gene1.p01|FEATURES|ant(4')-Ia|aminoglycoside|ant(4')-Ia	0.998666705637	60.6	33	51.2	6.4e-08	1
MULTIDRUG_ABC_TRANSPORTER	521	552	HWI-700370F:168:C7JUKANXX:7:1113:20426:66281	multidrug	gi:948137056:ref:WP_056795395.1:|FEATURES|multidrug_ABC_transporter|multidrug|multidrug_ABC_transporter	1.0	75.0	32	49.3	2.4e-07	1
ANT(4')-IA	5	37	HWI-700370F:168:C7JUKANXX:7:1201:11570:63623	aminoglycoside	gi:1027664803:ref:WP_063609470.1:|FEATURES|ant(4')-Ia|aminoglycoside|ant(4')-Ia	0.999994433252	66.7	33	48.9	3.2e-07	1
RPHB	771	801	HWI-700370F:168:C7JUKANXX:7:1305:11980:43645	rifamycin	APB03222.1|FEATURES|rphB|rifamycin|rphB	0.99997533111	90.3	31	57.0	1.2e-09	1
LSA	438	470	HWI-700370F:168:C7JUKANXX:7:1208:2190:55297	MLS	gi:445983920:ref:WP_000061775.1:|FEATURES|lsa|MLS|lsa	1.0	69.7	33	59.3	2.4e-10	1
YKKD	60	91	HWI-700370F:168:C7JUKANXX:7:1210:9370:5786	multidrug	gi:489421661:ref:WP_003327389.1:|FEATURES|ykkD|multidrug|ykkD	0.999984998957	62.5	32	48.9	3.2e-07	1
MDTG	24	56	HWI-700370F:168:C7JUKANXX:7:1302:20731:52107	multidrug	gi:238720149:gb:EEQ11953.1:|FEATURES|mdtG|multidrug|mdtG	1.0	66.7	33	51.2	6.4e-08	1
BLT	227	258	HWI-700370F:168:C7JUKANXX:7:2205:3594:3814	multidrug	AAC36944.1|FEATURES|blt|multidrug|blt	0.999999911745	71.9	32	51.6	4.9e-08	1
TETB(46)	521	553	HWI-700370F:168:C7JUKANXX:7:1314:4221:10128	tetracycline	AET10445.1|FEATURES|tetB(46)|tetracycline|tetB(46)	0.999999373962	60.6	33	47.0	1.2e-06	1
VANRI	87	118	HWI-700370F:168:C7JUKANXX:7:2114:18720:40192	glycopeptide	WP_011461303.1|FEATURES|vanRI|glycopeptide|vanRI	0.999994041748	62.5	32	44.3	7.8e-06	1
EMRB-QACA_FAMILY_MAJOR_FACILITATOR_TRANSPORTER	323	354	HWI-700370F:168:C7JUKANXX:7:2212:2334:81386	multidrug	AE016830.1.gene424.p01|FEATURES|EmrB-QacA_family_major_facilitator_transporter|multidrug|EmrB-QacA_family_major_facilitator_transporter	0.999998608313	62.5	32	48.9	3.2e-07	1
RPOB2	463	494	HWI-700370F:168:C7JUKANXX:7:1206:16410:80981	multidrug	BAD59497.1|FEATURES|rpoB2|multidrug|rpoB2	0.999999311575	71.9	32	56.2	2.0e-09	1
TETA	443	474	HWI-700370F:168:C7JUKANXX:7:2102:7053:40596	tetracycline	gi:491465657:ref:WP_005323423.1:|FEATURES|tetA|tetracycline|tetA	1.0	68.8	32	46.6	1.6e-06	1
VANR	72	103	HWI-700370F:168:C7JUKANXX:7:2212:12278:68614	glycopeptide	gi:983429529:ref:WP_060593182.1:|FEATURES|vanR|glycopeptide|vanR	1.0	68.8	32	49.3	2.4e-07	1
VANS	331	361	HWI-700370F:168:C7JUKANXX:7:2209:2132:21648	glycopeptide	ZP_03233797|FEATURES|vanS|glycopeptide|vanS	1.0	64.5	31	44.7	6.0e-06	1
TAEA	215	247	HWI-700370F:168:C7JUKANXX:7:1216:19053:16575	pleuromutilin	APB03219.1|FEATURES|TaeA|pleuromutilin|TaeA	0.999703365055	97.0	33	69.3	2.3e-13	1
MAJOR_FACILITATOR_SUPERFAMILY_TRANSPORTER	262	293	HWI-700370F:168:C7JUKANXX:7:1315:17733:44912	multidrug	NC_002952.2859362.p01|FEATURES|major_facilitator_superfamily_transporter|multidrug|major_facilitator_superfamily_transporter	0.999999955452	78.1	32	55.1	4.4e-09	1
LMRB	379	411	HWI-700370F:168:C7JUKANXX:7:1105:13132:21517	MLS	gi:384930133:gb:AFI26811.1:|FEATURES|lmrB|MLS|lmrB	1.0	84.8	33	62.0	3.6e-11	1
TETB(46)	408	440	HWI-700370F:168:C7JUKANXX:7:2106:19510:34341	tetracycline	AET10445.1|FEATURES|tetB(46)|tetracycline|tetB(46)	0.999999706524	66.7	33	50.4	1.1e-07	1
RPOB2	852	884	HWI-700370F:168:C7JUKANXX:7:2214:1593:14486	multidrug	BAD59497.1|FEATURES|rpoB2|multidrug|rpoB2	0.999999381333	75.8	33	59.7	1.8e-10	1
OPTRA	368	400	HWI-700370F:168:C7JUKANXX:7:1209:3829:48493	oxazolidinone	AKA86814|FEATURES|optrA|oxazolidinone|optrA	0.999081635135	60.6	33	48.5	4.2e-07	1
VATE	119	151	HWI-700370F:168:C7JUKANXX:7:1111:18968:60310	MLS	AAK91782|FEATURES|vatE|MLS|vatE	1.0	72.7	33	50.4	1.1e-07	1
RPHB	806	838	HWI-700370F:168:C7JUKANXX:7:1315:3667:61283	rifamycin	APB03222.1|FEATURES|rphB|rifamycin|rphB	0.999999979674	90.9	33	67.0	1.1e-12	1
MULTIDRUG_ABC_TRANSPORTER	549	581	HWI-700370F:168:C7JUKANXX:7:1112:12474:56748	multidrug	gi:496018010:ref:WP_008742581.1:|FEATURES|multidrug_ABC_transporter|multidrug|multidrug_ABC_transporter	1.0	72.7	33	53.9	9.9e-09	1
SMER	87	119	HWI-700370F:168:C7JUKANXX:7:1215:1835:81810	multidrug	AAD51348.1|FEATURES|smeR|multidrug|smeR	0.999997036012	63.6	33	50.4	1.1e-07	1
LSAE	441	473	HWI-700370F:168:C7JUKANXX:7:2213:18955:50411	MLS	AFU35065.1|FEATURES|lsaE|MLS|lsaE	1.0	72.7	33	58.5	4.0e-10	1
MULTIDRUG_ABC_TRANSPORTER	470	502	HWI-700370F:168:C7JUKANXX:7:1108:4668:4006	multidrug	gi:817122037:ref:WP_046494699.1:|FEATURES|multidrug_ABC_transporter|multidrug|multidrug_ABC_transporter	0.999999762495	63.6	33	45.8	2.7e-06	1
ARLS	386	418	HWI-700370F:168:C7JUKANXX:7:1302:1436:35266	multidrug	YP_499945.1|FEATURES|arlS|multidrug|arlS	0.999997867524	66.7	33	49.3	2.4e-07	1
MACB	443	474	HWI-700370F:168:C7JUKANXX:7:2214:11824:15984	MLS	gi:1044080358:emb:SBY45576.1:|FEATURES|macB|MLS|macB	1.0	65.6	32	49.3	2.4e-07	1
STAPHYLOCOCCUS_MUPA_CONFERRING_RESISTANCE_TO_MUPIROCIN	365	397	HWI-700370F:168:C7JUKANXX:7:2101:19033:32041	mupirocin	CAA53189|FEATURES|Staphylococcus_mupA_conferring_resistance_to_mupirocin|mupirocin|Staphylococcus_mupA_conferring_resistance_to_mupirocin	0.999999982413	66.7	33	61.2	6.2e-11	1
LMRB	305	336	HWI-700370F:168:C7JUKANXX:7:1104:5864:14500	MLS	gi:695815041:ref:WP_032728901.1:|FEATURES|lmrB|MLS|lmrB	1.0	75.0	32	59.7	1.8e-10	1
AADK	245	276	HWI-700370F:168:C7JUKANXX:7:1112:15454:7063	aminoglycoside	gi:505197081:ref:WP_015384183.1:|FEATURES|aadK|aminoglycoside|aadK	1.0	78.1	32	60.1	1.4e-10	1
AADK	12	43	HWI-700370F:168:C7JUKANXX:7:2113:16584:27531	aminoglycoside	gi:896112410:ref:WP_049141107.1:|FEATURES|aadK|aminoglycoside|aadK	1.0	78.1	32	58.2	5.2e-10	1
TETB	161	193	HWI-700370F:168:C7JUKANXX:7:1209:19618:94807	tetracycline	ZP_03561873|FEATURES|tetB|tetracycline|tetB	0.999999831444	69.7	33	48.5	4.2e-07	1
VANR	180	212	HWI-700370F:168:C7JUKANXX:7:2212:3437:4839	glycopeptide	FJ872411.1.gene44.p01|FEATURES|vanR|glycopeptide|vanR	0.999999353157	63.6	33	52.8	2.2e-08	1
EFRB	322	354	HWI-700370F:168:C7JUKANXX:7:2215:9989:88917	multidrug	CDO61516.1|FEATURES|efrB|multidrug|efrB	0.999998654668	69.7	33	46.2	2.1e-06	1
MACB	124	156	HWI-700370F:168:C7JUKANXX:7:2104:20657:11122	MLS	gi:516510995:ref:WP_017899433.1:|FEATURES|macB|MLS|macB	1.0	69.7	33	46.6	1.6e-06	1
MACB	20	51	HWI-700370F:168:C7JUKANXX:7:1307:16023:39047	MLS	AAV85982.1|FEATURES|macB|MLS|macB	0.99999997754	62.5	32	47.0	1.2e-06	1
LLMA_23S_RIBOSOMAL_RNA_METHYLTRANSFERASE	74	106	HWI-700370F:168:C7JUKANXX:7:1306:18011:97879	MLS	APB03216.1|FEATURES|LlmA_23S_ribosomal_RNA_methyltransferase|MLS|LlmA_23S_ribosomal_RNA_methyltransferase	0.999999958796	84.8	33	69.3	2.3e-13	1
AADK	163	194	HWI-700370F:168:C7JUKANXX:7:1111:6611:5278	aminoglycoside	gi:764608193:ref:WP_044428795.1:|FEATURES|aadK|aminoglycoside|aadK	1.0	90.6	32	61.6	4.7e-11	1
ROSA	70	100	HWI-700370F:168:C7JUKANXX:7:1211:11910:76661	fosmidomycin	ZP_04612558|FEATURES|rosA|fosmidomycin|rosA	1.0	67.7	31	49.3	2.4e-07	1
LLMA_23S_RIBOSOMAL_RNA_METHYLTRANSFERASE	205	236	HWI-700370F:168:C7JUKANXX:7:1313:7935:48998	MLS	APB03216.1|FEATURES|LlmA_23S_ribosomal_RNA_methyltransferase|MLS|LlmA_23S_ribosomal_RNA_methyltransferase	0.999999963459	90.6	32	66.2	1.9e-12	1
TETB(46)	502	534	HWI-700370F:168:C7JUKANXX:7:1309:11757:6982	tetracycline	AET10445.1|FEATURES|tetB(46)|tetracycline|tetB(46)	0.9999988208	72.7	33	48.5	4.2e-07	1
LMRB	285	317	HWI-700370F:168:C7JUKANXX:7:2106:2562:93060	MLS	gi:498485855:ref:WP_010787543.1:|FEATURES|lmrB|MLS|lmrB	1.0	72.7	33	53.5	1.3e-08	1
TRUNCATED_PUTATIVE_RESPONSE_REGULATOR_ARLR	83	113	HWI-700370F:168:C7JUKANXX:7:2104:4432:91785	unclassified	gi:446114283:ref:WP_000192138.1:|FEATURES|truncated_putative_response_regulator_ArlR|unclassified|truncated_putative_response_regulator_ArlR	0.99991857841	64.5	31	49.3	2.4e-07	1
TETA	393	425	HWI-700370F:168:C7JUKANXX:7:2108:10050:51095	tetracycline	gi:736993687:ref:WP_034989673.1:|FEATURES|tetA|tetracycline|tetA	0.999999760915	69.7	33	50.8	8.4e-08	1
BCRA	23	53	HWI-700370F:168:C7JUKANXX:7:1103:3955:43499	bacitracin	gi:445996709:ref:WP_000074564.1:|FEATURES|bcrA|bacitracin|bcrA	0.989512021687	61.3	31	45.1	4.6e-06	1
RIFAMPIN_MONOOXYGENASE	274	305	HWI-700370F:168:C7JUKANXX:7:1309:3416:78025	rifamycin	gi:663760960:ref:WP_030535072.1:|FEATURES|rifampin_monooxygenase|rifamycin|rifampin_monooxygenase	1.0	78.1	32	57.8	6.9e-10	1
STAPHYLOCOCCUS_MUPA_CONFERRING_RESISTANCE_TO_MUPIROCIN	37	69	HWI-700370F:168:C7JUKANXX:7:1312:5574:71714	mupirocin	CAA53189|FEATURES|Staphylococcus_mupA_conferring_resistance_to_mupirocin|mupirocin|Staphylococcus_mupA_conferring_resistance_to_mupirocin	0.999999970563	75.8	33	58.5	4.0e-10	1
MEPA	57	89	HWI-700370F:168:C7JUKANXX:7:1307:14238:54347	multidrug	ZP_04679156|FEATURES|mepA|multidrug|mepA	1.0	66.7	33	50.4	1.1e-07	1
MULTIDRUG_ABC_TRANSPORTER	442	473	HWI-700370F:168:C7JUKANXX:7:1111:7855:55161	multidrug	gi:686364868:ref:WP_031893738.1:|FEATURES|multidrug_ABC_transporter|multidrug|multidrug_ABC_transporter	1.0	68.8	32	46.2	2.1e-06	1
MACB	517	548	HWI-700370F:168:C7JUKANXX:7:1110:8282:57330	MLS	AAV85982.1|FEATURES|macB|MLS|macB	0.999999973139	68.8	32	45.8	2.7e-06	1
RPOB2	795	827	HWI-700370F:168:C7JUKANXX:7:1211:17666:68060	multidrug	BAD59497.1|FEATURES|rpoB2|multidrug|rpoB2	0.999999374086	87.9	33	59.3	2.4e-10	1
YOJI	457	489	HWI-700370F:168:C7JUKANXX:7:1303:16564:45732	peptide	NP_416715.1|FEATURES|YojI|peptide|YojI	0.999999841331	60.6	33	47.0	1.2e-06	1
VANR	86	118	HWI-700370F:168:C7JUKANXX:7:2106:15066:29212	glycopeptide	EU250284.1.gene5.p01|FEATURES|vanR|glycopeptide|vanR	1.0	69.7	33	55.1	4.4e-09	1
VANH	259	291	HWI-700370F:168:C7JUKANXX:7:2210:4701:22056	glycopeptide	KF478993.1.gene2.p01|FEATURES|vanH|glycopeptide|vanH	1.0	60.6	33	47.4	9.3e-07	1
BCRA	31	62	HWI-700370F:168:C7JUKANXX:7:1210:9504:45162	bacitracin	gi:500448961:gb:EOP61695.1:|FEATURES|bcrA|bacitracin|bcrA	0.999999995173	62.5	32	47.0	1.2e-06	1
MACB	541	572	HWI-700370F:168:C7JUKANXX:7:1316:19222:2881	MLS	gi:1022664304:ref:WP_063420886.1:|FEATURES|macB|MLS|macB	1.0	68.8	32	48.9	3.2e-07	1
AADK	131	163	HWI-700370F:168:C7JUKANXX:7:1211:5517:76887	aminoglycoside	gi:639659608:ref:WP_024714945.1:|FEATURES|aadK|aminoglycoside|aadK	1.0	78.8	33	63.2	1.6e-11	1
BCRA	19	51	HWI-700370F:168:C7JUKANXX:7:2203:10310:18165	bacitracin	gi:445996709:ref:WP_000074564.1:|FEATURES|bcrA|bacitracin|bcrA	0.993220872615	60.6	33	47.8	7.1e-07	1
BACA	229	261	HWI-700370F:168:C7JUKANXX:7:1306:14157:67786	bacitracin	ZP_04632979|FEATURES|bacA|bacitracin|bacA	1.0	72.7	33	52.4	2.9e-08	1
VANL	106	136	HWI-700370F:168:C7JUKANXX:7:2214:1266:88947	glycopeptide	ABX54687.1|FEATURES|vanL|glycopeptide|vanL	1.0	64.5	31	46.2	2.1e-06	1
TETB(46)	520	552	HWI-700370F:168:C7JUKANXX:7:2201:15663:75710	tetracycline	AET10445.1|FEATURES|tetB(46)|tetracycline|tetB(46)	0.999999091819	60.6	33	45.4	3.5e-06	1
VAND	290	321	HWI-700370F:168:C7JUKANXX:7:1210:19388:12596	glycopeptide	AAZ98839|FEATURES|vanD|glycopeptide|vanD	0.999998959564	63.6	33	47.8	7.1e-07	1
NORA	14	46	HWI-700370F:168:C7JUKANXX:7:1304:13939:48078	multidrug	gi:757193207:ref:WP_042738170.1:|FEATURES|norA|multidrug|norA	1.0	60.6	33	49.7	1.9e-07	1
MEPA	20	52	HWI-700370F:168:C7JUKANXX:7:1106:10439:97701	multidrug	gi:313638554:gb:EFS03703.1:|FEATURES|mepA|multidrug|mepA	0.9999999989	60.6	33	50.4	1.1e-07	1
LLMA_23S_RIBOSOMAL_RNA_METHYLTRANSFERASE	217	249	HWI-700370F:168:C7JUKANXX:7:1112:11223:34726	MLS	APB03216.1|FEATURES|LlmA_23S_ribosomal_RNA_methyltransferase|MLS|LlmA_23S_ribosomal_RNA_methyltransferase	0.999999952822	90.9	33	63.9	9.6e-12	1
STAPHYLOCOCCUS_MUPA_CONFERRING_RESISTANCE_TO_MUPIROCIN	607	638	HWI-700370F:168:C7JUKANXX:7:1305:19432:99250	mupirocin	CAA53189|FEATURES|Staphylococcus_mupA_conferring_resistance_to_mupirocin|mupirocin|Staphylococcus_mupA_conferring_resistance_to_mupirocin	0.999999903225	65.6	32	52.4	2.9e-08	1
MEPA	222	254	HWI-700370F:168:C7JUKANXX:7:1210:10311:71458	multidrug	gi:313638554:gb:EFS03703.1:|FEATURES|mepA|multidrug|mepA	0.999999902326	60.6	33	47.8	7.1e-07	1
BACILLUS_SUBTILIS_MPRF	752	784	HWI-700370F:168:C7JUKANXX:7:1115:3572:98773	peptide	CAX52582.1|FEATURES|Bacillus_subtilis_mprF|peptide|Bacillus_subtilis_mprF	0.999999966478	63.6	33	47.8	7.1e-07	1
MULTIDRUG_ABC_TRANSPORTER	158	190	HWI-700370F:168:C7JUKANXX:7:1112:14282:65528	multidrug	NC_010400.5984909.p01|FEATURES|multidrug_ABC_transporter|multidrug|multidrug_ABC_transporter	1.0	78.8	33	62.0	3.6e-11	1
VANS	329	361	HWI-700370F:168:C7JUKANXX:7:2213:14137:92983	glycopeptide	AAD42181|FEATURES|vanS|glycopeptide|vanS	1.0	66.7	33	48.5	4.2e-07	1
MULTIDRUG_ABC_TRANSPORTER	532	564	HWI-700370F:168:C7JUKANXX:7:2205:4844:85999	multidrug	gi:860594225:ref:WP_048475168.1:|FEATURES|multidrug_ABC_transporter|multidrug|multidrug_ABC_transporter	1.0	66.7	33	49.7	1.9e-07	1
BCRA	57	89	HWI-700370F:168:C7JUKANXX:7:2115:20240:67890	bacitracin	gi:542061059:gb:ERI11611.1:|FEATURES|bcrA|bacitracin|bcrA	0.999997191611	63.6	33	44.3	7.8e-06	1
TETB(46)	510	541	HWI-700370F:168:C7JUKANXX:7:1302:17631:80446	tetracycline	AET10445.1|FEATURES|tetB(46)|tetracycline|tetB(46)	0.999999428661	75.0	32	47.4	9.3e-07	1
FOSB	45	76	HWI-700370F:168:C7JUKANXX:7:2114:3226:57827	fosfomycin	gi:738121771:ref:WP_036079808.1:|FEATURES|fosB|fosfomycin|fosB	1.0	84.4	32	60.5	1.1e-10	1
MULTIDRUG_ABC_TRANSPORTER	471	502	HWI-700370F:168:C7JUKANXX:7:2203:9760:14331	multidrug	gi:1031799645:ref:WP_064138838.1:|FEATURES|multidrug_ABC_transporter|multidrug|multidrug_ABC_transporter	1.0	75.0	32	51.2	6.4e-08	1
BLT	337	369	HWI-700370F:168:C7JUKANXX:7:2204:18154:75076	multidrug	AAC36944.1|FEATURES|blt|multidrug|blt	1.0	66.7	33	53.5	1.3e-08	1
MEXQ	989	1021	HWI-700370F:168:C7JUKANXX:7:2110:18673:50364	multidrug	BAE06008.1|FEATURES|mexQ|multidrug|mexQ	1.0	84.8	33	59.7	1.8e-10	1
AADK	40	72	HWI-700370F:168:C7JUKANXX:7:2207:7445:4360	aminoglycoside	gi:505197081:ref:WP_015384183.1:|FEATURES|aadK|aminoglycoside|aadK	1.0	81.8	33	64.7	5.6e-12	1
MEPA	262	294	HWI-700370F:168:C7JUKANXX:7:1110:21135:10476	multidrug	gi:686390606:ref:WP_031905637.1:|FEATURES|mepA|multidrug|mepA	1.0	69.7	33	51.2	6.4e-08	1
STAPHYLOCOCCUS_MUPA_CONFERRING_RESISTANCE_TO_MUPIROCIN	39	71	HWI-700370F:168:C7JUKANXX:7:2207:20107:28509	mupirocin	CAA53189|FEATURES|Staphylococcus_mupA_conferring_resistance_to_mupirocin|mupirocin|Staphylococcus_mupA_conferring_resistance_to_mupirocin	0.999999960663	72.7	33	57.0	1.2e-09	1
STAPHYLOCOCCUS_MUPA_CONFERRING_RESISTANCE_TO_MUPIROCIN	25	57	HWI-700370F:168:C7JUKANXX:7:1303:20390:63104	mupirocin	CAA53189|FEATURES|Staphylococcus_mupA_conferring_resistance_to_mupirocin|mupirocin|Staphylococcus_mupA_conferring_resistance_to_mupirocin	0.999999972743	75.8	33	58.9	3.1e-10	1
MACB	443	474	HWI-700370F:168:C7JUKANXX:7:1312:1550:62522	MLS	gi:545231548:ref:WP_021531156.1:|FEATURES|macB|MLS|macB	1.0	65.6	32	48.5	4.2e-07	1
BCRA	138	170	HWI-700370F:168:C7JUKANXX:7:2114:20873:36013	bacitracin	gi:445996697:ref:WP_000074552.1:|FEATURES|bcrA|bacitracin|bcrA	1.0	75.8	33	55.1	4.4e-09	1
BACILLUS_SUBTILIS_MPRF	630	662	HWI-700370F:168:C7JUKANXX:7:2208:11836:51195	peptide	CAX52582.1|FEATURES|Bacillus_subtilis_mprF|peptide|Bacillus_subtilis_mprF	0.999999955588	63.6	33	45.4	3.5e-06	1
STAPHYLOCOCCUS_MUPA_CONFERRING_RESISTANCE_TO_MUPIROCIN	415	445	HWI-700370F:168:C7JUKANXX:7:2216:17039:98793	mupirocin	CAA53189|FEATURES|Staphylococcus_mupA_conferring_resistance_to_mupirocin|mupirocin|Staphylococcus_mupA_conferring_resistance_to_mupirocin	0.999999972743	64.5	31	58.9	3.1e-10	1
STAPHYLOCOCCUS_MUPA_CONFERRING_RESISTANCE_TO_MUPIROCIN	141	173	HWI-700370F:168:C7JUKANXX:7:1108:1761:8120	mupirocin	CAA53189|FEATURES|Staphylococcus_mupA_conferring_resistance_to_mupirocin|mupirocin|Staphylococcus_mupA_conferring_resistance_to_mupirocin	0.999999982413	75.8	33	61.2	6.2e-11	1
MPHI	208	239	HWI-700370F:168:C7JUKANXX:7:1103:8883:83648	MLS	APB03226.1|FEATURES|mphI|MLS|mphI	0.999999945816	62.5	32	49.7	1.9e-07	1
LMRB	176	208	HWI-700370F:168:C7JUKANXX:7:1309:9323:30140	MLS	gi:384930133:gb:AFI26811.1:|FEATURES|lmrB|MLS|lmrB	1.0	78.8	33	53.9	9.9e-09	1
LSA	409	441	HWI-700370F:168:C7JUKANXX:7:2209:9665:8872	MLS	gi:657210059:ref:WP_029324453.1:|FEATURES|lsa|MLS|lsa	1.0	78.8	33	57.8	6.9e-10	1
ARNA	99	129	HWI-700370F:168:C7JUKANXX:7:2213:15281:46465	peptide	NP_252244|FEATURES|arnA|peptide|arnA	0.999998479864	61.3	31	47.0	1.2e-06	1
MEXD	955	986	HWI-700370F:168:C7JUKANXX:7:1114:20693:66589	multidrug	gi:553756961:ref:WP_023089641.1:|FEATURES|mexD|multidrug|mexD	0.999999999919	65.6	32	45.8	2.7e-06	1
MULTIDRUG_ABC_TRANSPORTER	550	582	HWI-700370F:168:C7JUKANXX:7:2111:10036:49760	multidrug	gi:953808775:ref:WP_058042812.1:|FEATURES|multidrug_ABC_transporter|multidrug|multidrug_ABC_transporter	0.999999620895	63.6	33	47.4	9.3e-07	1
TETA	57	87	HWI-700370F:168:C7JUKANXX:7:2110:19031:64592	tetracycline	NP_958729|FEATURES|tetA|tetracycline|tetA	1.0	67.7	31	47.0	1.2e-06	1
MDTK	372	403	HWI-700370F:168:C7JUKANXX:7:2106:10282:36824	multidrug	gi:555038129:gb:ESL82444.1:|FEATURES|mdtK|multidrug|mdtK	1.0	65.6	32	52.4	2.9e-08	1
EFRB	306	337	HWI-700370F:168:C7JUKANXX:7:2111:12975:58671	multidrug	CDO61516.1|FEATURES|efrB|multidrug|efrB	1.0	75.0	32	50.4	1.1e-07	1
MAJOR_FACILITATOR_SUPERFAMILY_TRANSPORTER	413	445	HWI-700370F:168:C7JUKANXX:7:1110:19559:36248	multidrug	NC_002952.2859362.p01|FEATURES|major_facilitator_superfamily_transporter|multidrug|major_facilitator_superfamily_transporter	0.999999801672	69.7	33	55.1	4.4e-09	1
MEPA	222	254	HWI-700370F:168:C7JUKANXX:7:2104:16727:28794	multidrug	gi:313638554:gb:EFS03703.1:|FEATURES|mepA|multidrug|mepA	0.999999902326	60.6	33	47.8	7.1e-07	1
TETA(46)	352	383	HWI-700370F:168:C7JUKANXX:7:2108:11476:28907	tetracycline	AET10444.1|FEATURES|tetA(46)|tetracycline|tetA(46)	0.999999951899	62.5	32	48.5	4.2e-07	1
MULTIDRUG_ABC_TRANSPORTER	547	579	HWI-700370F:168:C7JUKANXX:7:2201:13121:43177	multidrug	gi:664556405:ref:WP_031071225.1:|FEATURES|multidrug_ABC_transporter|multidrug|multidrug_ABC_transporter	1.0	63.6	33	48.9	3.2e-07	1
MULTIDRUG_ABC_TRANSPORTER	530	562	HWI-700370F:168:C7JUKANXX:7:1101:15968:33898	multidrug	gi:640499891:ref:WP_024937220.1:|FEATURES|multidrug_ABC_transporter|multidrug|multidrug_ABC_transporter	0.813246884268	60.6	33	45.4	3.5e-06	1
TAEA	488	520	HWI-700370F:168:C7JUKANXX:7:2209:19083:38921	pleuromutilin	APB03219.1|FEATURES|TaeA|pleuromutilin|TaeA	0.999763999936	78.8	33	60.8	8.1e-11	1
AADK	1	32	HWI-700370F:168:C7JUKANXX:7:1309:13606:31031	aminoglycoside	gi:896112410:ref:WP_049141107.1:|FEATURES|aadK|aminoglycoside|aadK	1.0	71.9	32	52.0	3.8e-08	1
LSA	187	219	HWI-700370F:168:C7JUKANXX:7:1206:3237:76444	MLS	gi:445983947:ref:WP_000061802.1:|FEATURES|lsa|MLS|lsa	1.0	78.8	33	62.0	3.6e-11	1
VANRI	198	230	HWI-700370F:168:C7JUKANXX:7:2115:4879:39650	glycopeptide	WP_011461303.1|FEATURES|vanRI|glycopeptide|vanRI	1.0	60.6	33	52.8	2.2e-08	1
YKKD	55	87	HWI-700370F:168:C7JUKANXX:7:2111:8452:91300	multidrug	gi:489311091:ref:WP_003218500.1:|FEATURES|ykkD|multidrug|ykkD	0.999999934715	69.7	33	57.0	1.2e-09	1
STAPHYLOCOCCUS_MUPA_CONFERRING_RESISTANCE_TO_MUPIROCIN	356	388	HWI-700370F:168:C7JUKANXX:7:1111:10724:19780	mupirocin	CAA53189|FEATURES|Staphylococcus_mupA_conferring_resistance_to_mupirocin|mupirocin|Staphylococcus_mupA_conferring_resistance_to_mupirocin	0.999999966304	63.6	33	57.8	6.9e-10	1
MDTK	409	441	HWI-700370F:168:C7JUKANXX:7:1212:15333:69557	fluoroquinolone	AML99881.1|FEATURES|MdtK|fluoroquinolone|MdtK	0.999996307477	63.6	33	48.1	5.4e-07	1
TRANSCRIPTIONAL_REGULATORY_PROTEIN_CPXR_CPXR	75	107	HWI-700370F:168:C7JUKANXX:7:1310:11861:86576	unclassified	CP001918.1.gene5135.p01|FEATURES|transcriptional_regulatory_protein_CpxR_cpxR|unclassified|transcriptional_regulatory_protein_CpxR_cpxR	0.999999999999	66.7	33	48.9	3.2e-07	1
MULTIDRUG_ABC_TRANSPORTER	522	553	HWI-700370F:168:C7JUKANXX:7:1303:14384:79872	multidrug	gi:948137056:ref:WP_056795395.1:|FEATURES|multidrug_ABC_transporter|multidrug|multidrug_ABC_transporter	1.0	75.0	32	49.3	2.4e-07	1
QACG	10	41	HWI-700370F:168:C7JUKANXX:7:1201:11482:7458	multidrug	gi:686408520:ref:WP_031913065.1:|FEATURES|qacG|multidrug|qacG	0.999999386373	68.8	32	47.4	9.3e-07	1
LMRB	300	332	HWI-700370F:168:C7JUKANXX:7:1105:13266:56448	MLS	gi:498485855:ref:WP_010787543.1:|FEATURES|lmrB|MLS|lmrB	1.0	69.7	33	54.3	7.6e-09	1
MEPA	259	289	HWI-700370F:168:C7JUKANXX:7:2204:7446:63156	multidrug	gi:686390606:ref:WP_031905637.1:|FEATURES|mepA|multidrug|mepA	0.969870039798	67.7	31	44.3	7.8e-06	1
TAEA	23	55	HWI-700370F:168:C7JUKANXX:7:1301:14181:22200	pleuromutilin	APB03219.1|FEATURES|TaeA|pleuromutilin|TaeA	0.99960718466	81.8	33	63.5	1.2e-11	1
STAPHYLOCOCCUS_MUPA_CONFERRING_RESISTANCE_TO_MUPIROCIN	540	570	HWI-700370F:168:C7JUKANXX:7:2106:5144:73688	mupirocin	CAA53189|FEATURES|Staphylococcus_mupA_conferring_resistance_to_mupirocin|mupirocin|Staphylococcus_mupA_conferring_resistance_to_mupirocin	0.999999915756	71.0	31	53.1	1.7e-08	1
TAEA	9	41	HWI-700370F:168:C7JUKANXX:7:1113:19994:84041	pleuromutilin	APB03219.1|FEATURES|TaeA|pleuromutilin|TaeA	0.999730807408	69.7	33	59.3	2.4e-10	1
LMRB	47	79	HWI-700370F:168:C7JUKANXX:7:2208:5308:53255	MLS	ZP_03589930|FEATURES|lmrB|MLS|lmrB	1.0	84.8	33	57.4	9.0e-10	1
MAJOR_FACILITATOR_SUPERFAMILY_TRANSPORTER	408	439	HWI-700370F:168:C7JUKANXX:7:1302:10751:57648	multidrug	NC_002952.2859362.p01|FEATURES|major_facilitator_superfamily_transporter|multidrug|major_facilitator_superfamily_transporter	0.999999775756	68.8	32	52.4	2.9e-08	1
MACB	35	67	HWI-700370F:168:C7JUKANXX:7:1209:20845:42372	MLS	gi:639209604:ref:WP_024547784.1:|FEATURES|macB|MLS|macB	1.0	63.6	33	52.0	3.8e-08	1
EFRB	190	220	HWI-700370F:168:C7JUKANXX:7:2111:10895:101030	multidrug	CDO61516.1|FEATURES|efrB|multidrug|efrB	0.999999261706	77.4	31	55.5	3.4e-09	1
BCRA	158	190	HWI-700370F:168:C7JUKANXX:7:2108:6784:93957	bacitracin	gi:445996723:ref:WP_000074578.1:|FEATURES|bcrA|bacitracin|bcrA	1.0	66.7	33	45.8	2.7e-06	1
MULTIDRUG_ABC_TRANSPORTER	369	401	HWI-700370F:168:C7JUKANXX:7:2108:14617:70930	multidrug	gi:920538074:ref:WP_052996048.1:|FEATURES|multidrug_ABC_transporter|multidrug|multidrug_ABC_transporter	0.999999999812	69.7	33	50.1	1.4e-07	1
MULTIDRUG_ABC_TRANSPORTER	541	572	HWI-700370F:168:C7JUKANXX:7:2115:5965:93424	multidrug	gi:662754041:ref:WP_030125200.1:|FEATURES|multidrug_ABC_transporter|multidrug|multidrug_ABC_transporter	0.99999989658	62.5	32	45.1	4.6e-06	1
MULTIDRUG_ABC_TRANSPORTER	466	498	HWI-700370F:168:C7JUKANXX:7:2206:10503:63162	multidrug	gi:1031799645:ref:WP_064138838.1:|FEATURES|multidrug_ABC_transporter|multidrug|multidrug_ABC_transporter	1.0	72.7	33	48.1	5.4e-07	1
PATA	249	281	HWI-700370F:168:C7JUKANXX:7:2211:2619:11384	fluoroquinolone	NP_417544.5|FEATURES|patA|fluoroquinolone|patA	0.999996175519	63.6	33	50.8	8.4e-08	1
MULTIDRUG_ABC_TRANSPORTER	546	578	HWI-700370F:168:C7JUKANXX:7:1113:20321:17061	multidrug	gi:662754041:ref:WP_030125200.1:|FEATURES|multidrug_ABC_transporter|multidrug|multidrug_ABC_transporter	0.999999903708	60.6	33	46.2	2.1e-06	1
STAPHYLOCOCCUS_MUPA_CONFERRING_RESISTANCE_TO_MUPIROCIN	524	556	HWI-700370F:168:C7JUKANXX:7:1314:2440:100103	mupirocin	CAA53189|FEATURES|Staphylococcus_mupA_conferring_resistance_to_mupirocin|mupirocin|Staphylococcus_mupA_conferring_resistance_to_mupirocin	0.999999982413	72.7	33	61.2	6.2e-11	1
MAJOR_FACILITATOR_SUPERFAMILY_TRANSPORTER	86	118	HWI-700370F:168:C7JUKANXX:7:2108:9239:96091	multidrug	YP_001419960|FEATURES|major_facilitator_superfamily_transporter|multidrug|major_facilitator_superfamily_transporter	0.999998270766	60.6	33	45.4	3.5e-06	1
LMRB	260	292	HWI-700370F:168:C7JUKANXX:7:1207:20970:96400	MLS	gi:1007411670:gb:AMQ72759.1:|FEATURES|lmrB|MLS|lmrB	1.0	75.8	33	53.9	9.9e-09	1
TETB(46)	359	390	HWI-700370F:168:C7JUKANXX:7:2106:16807:42406	tetracycline	AET10445.1|FEATURES|tetB(46)|tetracycline|tetB(46)	0.999999999863	71.9	32	50.1	1.4e-07	1
EFRA	421	453	HWI-700370F:168:C7JUKANXX:7:2109:9797:70277	multidrug	CDO61513.1|FEATURES|efrA|multidrug|efrA	0.999999317281	69.7	33	48.1	5.4e-07	1
RPOB2	787	818	HWI-700370F:168:C7JUKANXX:7:2208:16890:17826	multidrug	BAD59497.1|FEATURES|rpoB2|multidrug|rpoB2	0.999999212014	90.6	32	58.2	5.2e-10	1
EMRB-QACA_FAMILY_MAJOR_FACILITATOR_TRANSPORTER	162	193	HWI-700370F:168:C7JUKANXX:7:2112:9325:6251	multidrug	AE016830.1.gene424.p01|FEATURES|EmrB-QacA_family_major_facilitator_transporter|multidrug|EmrB-QacA_family_major_facilitator_transporter	0.999998520544	62.5	32	47.4	9.3e-07	1
DFRE	122	152	HWI-700370F:168:C7JUKANXX:7:1114:16541:18672	diaminopyrimidine	EOD99669.1|FEATURES|dfrE|diaminopyrimidine|dfrE	0.999960383952	61.3	31	48.1	5.4e-07	1
NORB	394	425	HWI-700370F:168:C7JUKANXX:7:1112:7952:91910	fluoroquinolone	gi:738114161:ref:WP_036072414.1:|FEATURES|norB|fluoroquinolone|norB	1.0	81.8	33	51.6	4.9e-08	1
ARLS	388	420	HWI-700370F:168:C7JUKANXX:7:1201:2215:73535	multidrug	YP_499945.1|FEATURES|arlS|multidrug|arlS	0.999998090888	69.7	33	51.6	4.9e-08	1
MACB	119	151	HWI-700370F:168:C7JUKANXX:7:1316:18385:4112	MLS	gi:979540828:ref:WP_059340323.1:|FEATURES|macB|MLS|macB	1.0	60.6	33	45.4	3.5e-06	1
MULTIDRUG_ABC_TRANSPORTER	544	575	HWI-700370F:168:C7JUKANXX:7:2304:6641:47922	multidrug	gi:748767925:ref:WP_040019608.1:|FEATURES|multidrug_ABC_transporter|multidrug|multidrug_ABC_transporter	1.0	68.8	32	47.0	1.2e-06	1
YKKC	73	103	HWI-700370F:168:C7JUKANXX:7:2110:5420:22121	multidrug	gi:452079515:emb:CCP21271.1:|FEATURES|ykkC|multidrug|ykkC	0.999999998348	74.2	31	52.4	2.9e-08	1
CARA	443	474	HWI-700370F:168:C7JUKANXX:7:2102:11209:94401	MLS	M80346.gene.p01|FEATURES|carA|MLS|carA	0.888222570118	68.8	32	50.4	1.1e-07	1
TETB(60)	361	392	HWI-700370F:168:C7JUKANXX:7:1209:11324:4641	tetracycline	ANZ79241.1|FEATURES|tetB(60)|tetracycline|tetB(60)	0.999155438745	65.6	32	49.3	2.4e-07	1
VANR	76	106	HWI-700370F:168:C7JUKANXX:7:1102:7937:91447	glycopeptide	gi:947806628:ref:WP_056468082.1:|FEATURES|vanR|glycopeptide|vanR	1.0	67.7	31	49.3	2.4e-07	1
PBP-1A	63	95	HWI-700370F:168:C7JUKANXX:7:2112:12697:45171	beta-lactam	YP_001290033|FEATURES|PBP-1A|beta-lactam|PBP-1A	0.999999964306	60.6	33	47.0	1.2e-06	1
RPOB2	458	488	HWI-700370F:168:C7JUKANXX:7:2114:4329:100120	multidrug	BAD59497.1|FEATURES|rpoB2|multidrug|rpoB2	0.999999329005	77.4	31	57.0	1.2e-09	1
EDEQ	62	92	HWI-700370F:168:C7JUKANXX:7:1201:17967:92971	polyamine:peptide	AHH86051.1|FEATURES|EdeQ|polyamine:peptide|EdeQ	0.982244893809	61.3	31	49.3	2.4e-07	1
MACB	26	57	HWI-700370F:168:C7JUKANXX:7:2104:14731:53184	MLS	AAV85982.1|FEATURES|macB|MLS|macB	1.0	68.8	32	53.1	1.7e-08	1
ANT(4')-IA	45	77	HWI-700370F:168:C7JUKANXX:7:1313:3386:12544	aminoglycoside	EF540343.1.gene1.p01|FEATURES|ant(4')-Ia|aminoglycoside|ant(4')-Ia	1.0	78.8	33	60.5	1.1e-10	1
BCRA	129	159	HWI-700370F:168:C7JUKANXX:7:1303:15903:20888	bacitracin	gi:507044560:ref:WP_016115614.1:|FEATURES|bcrA|bacitracin|bcrA	0.99999997832	74.2	31	48.9	3.2e-07	1
MULTIDRUG_ABC_TRANSPORTER	530	562	HWI-700370F:168:C7JUKANXX:7:1210:12387:72789	multidrug	gi:496018010:ref:WP_008742581.1:|FEATURES|multidrug_ABC_transporter|multidrug|multidrug_ABC_transporter	1.0	66.7	33	48.1	5.4e-07	1
MULTIDRUG_ABC_TRANSPORTER	561	591	HWI-700370F:168:C7JUKANXX:7:1105:19251:19781	multidrug	gi:987887954:ref:WP_060953374.1:|FEATURES|multidrug_ABC_transporter|multidrug|multidrug_ABC_transporter	1.0	67.7	31	45.4	3.5e-06	1
BCRA	137	168	HWI-700370F:168:C7JUKANXX:7:1210:15331:53245	bacitracin	gi:542061059:gb:ERI11611.1:|FEATURES|bcrA|bacitracin|bcrA	1.0	78.1	32	52.4	2.9e-08	1
RPHB	522	554	HWI-700370F:168:C7JUKANXX:7:1107:13603:69046	rifamycin	APB03222.1|FEATURES|rphB|rifamycin|rphB	0.999999899918	75.8	33	57.8	6.9e-10	1
EFRA	282	314	HWI-700370F:168:C7JUKANXX:7:1209:10349:16124	multidrug	CDO61513.1|FEATURES|efrA|multidrug|efrA	0.999999415831	69.7	33	50.8	8.4e-08	1
TRUNCATED_PUTATIVE_RESPONSE_REGULATOR_ARLR	81	113	HWI-700370F:168:C7JUKANXX:7:1214:14562:61990	unclassified	gi:446114283:ref:WP_000192138.1:|FEATURES|truncated_putative_response_regulator_ArlR|unclassified|truncated_putative_response_regulator_ArlR	0.999999999847	63.6	33	48.1	5.4e-07	1
ANT(4')-IA	75	107	HWI-700370F:168:C7JUKANXX:7:1206:1508:87413	aminoglycoside	EF540343.1.gene1.p01|FEATURES|ant(4')-Ia|aminoglycoside|ant(4')-Ia	1.0	78.8	33	62.8	2.1e-11	1
TETA	440	470	HWI-700370F:168:C7JUKANXX:7:1106:14342:37140	tetracycline	gi:736993687:ref:WP_034989673.1:|FEATURES|tetA|tetracycline|tetA	0.999999988419	64.5	31	47.0	1.2e-06	1
VATB	125	155	HWI-700370F:168:C7JUKANXX:7:2110:3217:16881	MLS	YP_001779894|FEATURES|vatB|MLS|vatB	0.99999995795	61.3	31	45.8	2.7e-06	1
TAEA	130	162	HWI-700370F:168:C7JUKANXX:7:1103:6336:64096	pleuromutilin	APB03219.1|FEATURES|TaeA|pleuromutilin|TaeA	0.999069572923	66.7	33	50.8	8.4e-08	1
MULTIDRUG_ABC_TRANSPORTER	479	509	HWI-700370F:168:C7JUKANXX:7:1116:16279:41933	multidrug	gi:1031799645:ref:WP_064138838.1:|FEATURES|multidrug_ABC_transporter|multidrug|multidrug_ABC_transporter	1.0	71.0	31	47.0	1.2e-06	1
CATB	149	180	HWI-700370F:168:C7JUKANXX:7:1106:1284:74547	phenicol	AY232670.1.gene3.p01|FEATURES|catB|phenicol|catB	0.999994443217	62.5	32	49.3	2.4e-07	1
LSA	31	61	HWI-700370F:168:C7JUKANXX:7:1116:16015:41648	MLS	gi:506326044:ref:WP_015845803.1:|FEATURES|lsa|MLS|lsa	1.0	87.1	31	62.4	2.8e-11	1
DFRA20	20	52	HWI-700370F:168:C7JUKANXX:7:2210:2897:92686	diaminopyrimidine	CAE53424|FEATURES|dfrA20|diaminopyrimidine|dfrA20	0.999969045009	66.7	33	50.4	1.1e-07	1
RIFAMPIN_MONOOXYGENASE	274	305	HWI-700370F:168:C7JUKANXX:7:2105:5640:33627	rifamycin	gi:663760960:ref:WP_030535072.1:|FEATURES|rifampin_monooxygenase|rifamycin|rifampin_monooxygenase	1.0	78.1	32	57.8	6.9e-10	1
VANH	169	199	HWI-700370F:168:C7JUKANXX:7:1302:20111:84027	glycopeptide	KF478993.1.gene2.p01|FEATURES|vanH|glycopeptide|vanH	0.99999959716	64.5	31	47.4	9.3e-07	1
BLT	118	150	HWI-700370F:168:C7JUKANXX:7:2215:11784:61230	multidrug	AAC36944.1|FEATURES|blt|multidrug|blt	0.99999969145	60.6	33	47.4	9.3e-07	1
BCRA	143	175	HWI-700370F:168:C7JUKANXX:7:2108:5645:21869	bacitracin	gi:446026113:ref:WP_000103968.1:|FEATURES|bcrA|bacitracin|bcrA	0.999999999798	60.6	33	49.7	1.9e-07	1
LMRB	239	271	HWI-700370F:168:C7JUKANXX:7:2204:15701:57669	MLS	gi:695815041:ref:WP_032728901.1:|FEATURES|lmrB|MLS|lmrB	1.0	78.8	33	56.6	1.5e-09	1
TETB(46)	497	529	HWI-700370F:168:C7JUKANXX:7:1105:6539:64996	tetracycline	AET10445.1|FEATURES|tetB(46)|tetracycline|tetB(46)	0.999999999926	75.8	33	52.4	2.9e-08	1
TAEA	102	134	HWI-700370F:168:C7JUKANXX:7:1316:5550:69701	pleuromutilin	APB03219.1|FEATURES|TaeA|pleuromutilin|TaeA	0.999230274494	63.6	33	48.1	5.4e-07	1
VANS	392	423	HWI-700370F:168:C7JUKANXX:7:1106:15530:36457	glycopeptide	JF802084.2.gene5.p01|FEATURES|vanS|glycopeptide|vanS	1.0	68.8	32	48.5	4.2e-07	1
MDTK	378	408	HWI-700370F:168:C7JUKANXX:7:2211:17924:41473	multidrug	gi:857587401:emb:CRL58909.1:|FEATURES|mdtK|multidrug|mdtK	0.999999991449	67.7	31	50.8	8.4e-08	1
BCRA	35	67	HWI-700370F:168:C7JUKANXX:7:1116:15534:26627	bacitracin	gi:445996719:ref:WP_000074574.1:|FEATURES|bcrA|bacitracin|bcrA	1.0	84.8	33	60.5	1.1e-10	1
MULTIDRUG_ABC_TRANSPORTER	541	573	HWI-700370F:168:C7JUKANXX:7:1301:5534:8753	multidrug	gi:662754041:ref:WP_030125200.1:|FEATURES|multidrug_ABC_transporter|multidrug|multidrug_ABC_transporter	0.999999898606	60.6	33	45.4	3.5e-06	1
LMRC	348	378	HWI-700370F:168:C7JUKANXX:7:1213:9740:95951	MLS	ABF66011.1|FEATURES|lmrC|MLS|lmrC	0.999999881921	64.5	31	45.1	4.6e-06	1
CEOB	45	77	HWI-700370F:168:C7JUKANXX:7:1310:14828:52820	multidrug	AAB58161|FEATURES|ceoB|multidrug|ceoB	1.0	75.8	33	56.6	1.5e-09	1
LMRB	333	365	HWI-700370F:168:C7JUKANXX:7:1306:18324:59894	MLS	gi:498485855:ref:WP_010787543.1:|FEATURES|lmrB|MLS|lmrB	1.0	75.8	33	53.5	1.3e-08	1
BLT	334	366	HWI-700370F:168:C7JUKANXX:7:2215:10849:100996	multidrug	AAC36944.1|FEATURES|blt|multidrug|blt	1.0	69.7	33	55.8	2.6e-09	1
MAJOR_FACILITATOR_SUPERFAMILY_TRANSPORTER	143	174	HWI-700370F:168:C7JUKANXX:7:1304:19682:14106	multidrug	NC_002952.2859362.p01|FEATURES|major_facilitator_superfamily_transporter|multidrug|major_facilitator_superfamily_transporter	0.999999685875	62.5	32	44.7	6.0e-06	1
BLT	337	368	HWI-700370F:168:C7JUKANXX:7:2203:19145:12306	multidrug	AAC36944.1|FEATURES|blt|multidrug|blt	1.0	65.6	32	50.4	1.1e-07	1
MULTIDRUG_ABC_TRANSPORTER	482	513	HWI-700370F:168:C7JUKANXX:7:1104:7733:34265	multidrug	gi:686364868:ref:WP_031893738.1:|FEATURES|multidrug_ABC_transporter|multidrug|multidrug_ABC_transporter	1.0	62.5	32	44.3	7.8e-06	1
BCRA	33	65	HWI-700370F:168:C7JUKANXX:7:2211:11758:36507	bacitracin	gi:445996697:ref:WP_000074552.1:|FEATURES|bcrA|bacitracin|bcrA	1.0	66.7	33	52.4	2.9e-08	1
MULTIDRUG_ABC_TRANSPORTER	472	504	HWI-700370F:168:C7JUKANXX:7:1111:1606:15537	multidrug	gi:702897513:ref:WP_033300957.1:|FEATURES|multidrug_ABC_transporter|multidrug|multidrug_ABC_transporter	1.0	66.7	33	48.1	5.4e-07	1
VGAB	423	454	HWI-700370F:168:C7JUKANXX:7:2111:2617:30660	MLS	U82085.gene.p01|FEATURES|vgaB|MLS|vgaB	1.0	71.9	32	47.8	7.1e-07	1
STAPHYLOCOCCUS_MUPA_CONFERRING_RESISTANCE_TO_MUPIROCIN	361	392	HWI-700370F:168:C7JUKANXX:7:2213:13137:47018	mupirocin	CAA53189|FEATURES|Staphylococcus_mupA_conferring_resistance_to_mupirocin|mupirocin|Staphylococcus_mupA_conferring_resistance_to_mupirocin	0.999999970563	68.8	32	58.5	4.0e-10	1
VANR	97	127	HWI-700370F:168:C7JUKANXX:7:1116:2673:71899	glycopeptide	gi:530818241:gb:EQC77429.1:|FEATURES|vanR|glycopeptide|vanR	1.0	71.0	31	53.5	1.3e-08	1
BCRA	23	53	HWI-700370F:168:C7JUKANXX:7:1115:17798:90006	bacitracin	gi:814314593:emb:CKF49145.1:|FEATURES|bcrA|bacitracin|bcrA	0.998283595431	64.5	31	45.8	2.7e-06	1
MACB	141	172	HWI-700370F:168:C7JUKANXX:7:1215:20480:74646	MLS	gi:960873409:ref:WP_058345546.1:|FEATURES|macB|MLS|macB	1.0	68.8	32	46.2	2.1e-06	1
ANT(4')-IA	29	59	HWI-700370F:168:C7JUKANXX:7:2205:20064:63650	aminoglycoside	EF540343.1.gene1.p01|FEATURES|ant(4')-Ia|aminoglycoside|ant(4')-Ia	0.999999999996	80.6	31	57.4	9.0e-10	1
MDTK	421	452	HWI-700370F:168:C7JUKANXX:7:2206:6786:19525	fluoroquinolone	AML99881.1|FEATURES|MdtK|fluoroquinolone|MdtK	0.999997803593	65.6	32	51.2	6.4e-08	1
MACB	125	157	HWI-700370F:168:C7JUKANXX:7:1109:8495:29581	MLS	gi:1035706844:ref:WP_064548272.1:|FEATURES|macB|MLS|macB	1.0	69.7	33	46.6	1.6e-06	1
VANR	92	123	HWI-700370F:168:C7JUKANXX:7:1213:1119:44387	glycopeptide	gi:507059692:ref:WP_016130597.1:|FEATURES|vanR|glycopeptide|vanR	1.0	71.9	32	56.6	1.5e-09	1
ARLS	379	409	HWI-700370F:168:C7JUKANXX:7:1203:13273:31483	multidrug	YP_499945.1|FEATURES|arlS|multidrug|arlS	0.999997181418	64.5	31	44.3	7.8e-06	1
TETA	443	473	HWI-700370F:168:C7JUKANXX:7:1108:1495:80845	tetracycline	gi:736993687:ref:WP_034989673.1:|FEATURES|tetA|tetracycline|tetA	0.999999999997	64.5	31	47.0	1.2e-06	1
VANR	81	112	HWI-700370F:168:C7JUKANXX:7:1113:8158:97769	glycopeptide	gi:530818241:gb:EQC77429.1:|FEATURES|vanR|glycopeptide|vanR	0.999999999996	65.6	32	45.4	3.5e-06	1
STAPHYLOCOCCUS_MUPA_CONFERRING_RESISTANCE_TO_MUPIROCIN	45	76	HWI-700370F:168:C7JUKANXX:7:1209:1833:71498	mupirocin	CAA53189|FEATURES|Staphylococcus_mupA_conferring_resistance_to_mupirocin|mupirocin|Staphylococcus_mupA_conferring_resistance_to_mupirocin	0.999999802983	68.8	32	48.9	3.2e-07	1
BCRA	114	146	HWI-700370F:168:C7JUKANXX:7:1311:12333:14645	bacitracin	P42332|FEATURES|bcrA|bacitracin|bcrA	0.999999999963	69.7	33	44.7	6.0e-06	1
MDTG	32	64	HWI-700370F:168:C7JUKANXX:7:1305:9168:38246	multidrug	CP004022.1.gene1785.p01|FEATURES|mdtG|multidrug|mdtG	1.0	66.7	33	46.2	2.1e-06	1
LSAE	103	133	HWI-700370F:168:C7JUKANXX:7:1202:1284:74144	MLS	AFU35065.1|FEATURES|lsaE|MLS|lsaE	1.0	74.2	31	48.5	4.2e-07	1
MACB	140	171	HWI-700370F:168:C7JUKANXX:7:1209:11586:52296	MLS	gi:1022664304:ref:WP_063420886.1:|FEATURES|macB|MLS|macB	1.0	75.0	32	48.1	5.4e-07	1
ROSA	138	169	HWI-700370F:168:C7JUKANXX:7:1304:10081:38924	fosmidomycin	YP_001477378|FEATURES|rosA|fosmidomycin|rosA	1.0	65.6	32	45.8	2.7e-06	1
VANR	53	83	HWI-700370F:168:C7JUKANXX:7:1205:8184:18402	glycopeptide	AF155139.2.gene2.p01|FEATURES|vanR|glycopeptide|vanR	0.999997930481	65.6	32	44.3	7.8e-06	1
MULTIDRUG_ABC_TRANSPORTER	463	493	HWI-700370F:168:C7JUKANXX:7:2215:18878:50502	multidrug	gi:1033217078:gb:OAR27197.1:|FEATURES|multidrug_ABC_transporter|multidrug|multidrug_ABC_transporter	1.0	74.2	31	47.0	1.2e-06	1
TLCC	184	215	HWI-700370F:168:C7JUKANXX:7:1316:16807:66756	MLS	M57437.gene.p01|FEATURES|tlcC|MLS|tlcC	0.999999573216	65.6	32	49.3	2.4e-07	1
MULTIDRUG_ABC_TRANSPORTER	442	474	HWI-700370F:168:C7JUKANXX:7:1310:13684:7385	multidrug	gi:686364868:ref:WP_031893738.1:|FEATURES|multidrug_ABC_transporter|multidrug|multidrug_ABC_transporter	1.0	69.7	33	48.1	5.4e-07	1
TETL	87	119	HWI-700370F:168:C7JUKANXX:7:1314:20261:56168	tetracycline	ZP_03593907|FEATURES|tetL|tetracycline|tetL	0.999999997129	60.6	33	45.4	3.5e-06	1
TAEA	610	642	HWI-700370F:168:C7JUKANXX:7:2215:12260:77167	pleuromutilin	APB03219.1|FEATURES|TaeA|pleuromutilin|TaeA	0.999341940836	69.7	33	49.7	1.9e-07	1
SAT-4	132	163	HWI-700370F:168:C7JUKANXX:7:2208:16850:78746	nucleoside	AAB53445.1|FEATURES|SAT-4|nucleoside|SAT-4	0.999467403801	62.5	32	49.3	2.4e-07	1
MULTIDRUG_ABC_TRANSPORTER	460	490	HWI-700370F:168:C7JUKANXX:7:2105:17341:89415	multidrug	gi:896355182:ref:WP_049310020.1:|FEATURES|multidrug_ABC_transporter|multidrug|multidrug_ABC_transporter	1.0	80.6	31	52.8	2.2e-08	1
MAJOR_FACILITATOR_SUPERFAMILY_TRANSPORTER	239	271	HWI-700370F:168:C7JUKANXX:7:2205:20430:39532	multidrug	NC_002952.2859362.p01|FEATURES|major_facilitator_superfamily_transporter|multidrug|major_facilitator_superfamily_transporter	0.999999749015	63.6	33	49.7	1.9e-07	1
TETT	78	110	HWI-700370F:168:C7JUKANXX:7:2214:6689:81092	tetracycline	L42544.gene.p01|FEATURES|tetT|tetracycline|tetT	0.99999999982	60.6	33	45.8	2.7e-06	1
VANX	167	197	HWI-700370F:168:C7JUKANXX:7:1212:3315:66080	glycopeptide	gi:522064112:ref:WP_020575321.1:|FEATURES|vanX|glycopeptide|vanX	0.999999651094	61.3	31	47.4	9.3e-07	1
EFRA	408	440	HWI-700370F:168:C7JUKANXX:7:2210:9374:80771	multidrug	CDO61513.1|FEATURES|efrA|multidrug|efrA	0.9999995375	81.8	33	55.5	3.4e-09	1
BAER	90	122	HWI-700370F:168:C7JUKANXX:7:2207:16577:97765	multidrug	YP_490321.1|FEATURES|baeR|multidrug|baeR	0.999958189598	63.6	33	50.4	1.1e-07	1
MULTIDRUG_ABC_TRANSPORTER	478	509	HWI-700370F:168:C7JUKANXX:7:2206:18120:40877	multidrug	gi:1031799645:ref:WP_064138838.1:|FEATURES|multidrug_ABC_transporter|multidrug|multidrug_ABC_transporter	1.0	65.6	32	49.3	2.4e-07	1
BACA	13	44	HWI-700370F:168:C7JUKANXX:7:1111:6619:29702	bacitracin	ZP_04083542|FEATURES|bacA|bacitracin|bacA	1.0	71.9	32	49.3	2.4e-07	1
TETB(60)	473	504	HWI-700370F:168:C7JUKANXX:7:1103:13786:23745	tetracycline	ANZ79241.1|FEATURES|tetB(60)|tetracycline|tetB(60)	0.999998573611	65.6	32	44.3	7.8e-06	1
MULTIDRUG_ABC_TRANSPORTER	457	489	HWI-700370F:168:C7JUKANXX:7:2208:12220:54097	multidrug	AF170880.4.gene1.p01|FEATURES|multidrug_ABC_transporter|multidrug|multidrug_ABC_transporter	0.999999998655	63.6	33	44.7	6.0e-06	1
TETA(46)	477	508	HWI-700370F:168:C7JUKANXX:7:1107:15479:63311	tetracycline	AET10444.1|FEATURES|tetA(46)|tetracycline|tetA(46)	0.999999934045	68.8	32	47.0	1.2e-06	1
BACA	87	119	HWI-700370F:168:C7JUKANXX:7:1309:3738:31054	bacitracin	ZP_03225116|FEATURES|bacA|bacitracin|bacA	0.999999260451	63.6	33	45.4	3.5e-06	1
LSA	249	281	HWI-700370F:168:C7JUKANXX:7:2105:4042:12438	MLS	gi:950274036:ref:WP_057309929.1:|FEATURES|lsa|MLS|lsa	1.0	81.8	33	60.8	8.1e-11	1
RPOB2	432	463	HWI-700370F:168:C7JUKANXX:7:2107:2598:87379	multidrug	BAD59497.1|FEATURES|rpoB2|multidrug|rpoB2	0.999999395519	87.5	32	60.5	1.1e-10	1
RPHB	677	709	HWI-700370F:168:C7JUKANXX:7:1207:16328:64274	rifamycin	APB03222.1|FEATURES|rphB|rifamycin|rphB	0.999985115718	84.8	33	61.6	4.7e-11	1
MAJOR_FACILITATOR_SUPERFAMILY_TRANSPORTER	152	184	HWI-700370F:168:C7JUKANXX:7:1311:7794:75046	multidrug	AE016830.1.gene1357.p01|FEATURES|major_facilitator_superfamily_transporter|multidrug|major_facilitator_superfamily_transporter	0.999999939799	66.7	33	57.8	6.9e-10	1
YKKC	74	106	HWI-700370F:168:C7JUKANXX:7:2107:7699:44674	multidrug	gi:452079515:emb:CCP21271.1:|FEATURES|ykkC|multidrug|ykkC	0.999999997553	69.7	33	48.9	3.2e-07	1
EFRA	292	324	HWI-700370F:168:C7JUKANXX:7:2216:2140:81124	multidrug	CDO61513.1|FEATURES|efrA|multidrug|efrA	1.0	72.7	33	55.1	4.4e-09	1
VANS	328	360	HWI-700370F:168:C7JUKANXX:7:1214:6288:79708	glycopeptide	AAD42181|FEATURES|vanS|glycopeptide|vanS	1.0	69.7	33	50.4	1.1e-07	1
RPOB2	664	696	HWI-700370F:168:C7JUKANXX:7:1110:8052:82368	multidrug	BAD59497.1|FEATURES|rpoB2|multidrug|rpoB2	0.999999212014	69.7	33	52.0	3.8e-08	1
RPOB2	757	789	HWI-700370F:168:C7JUKANXX:7:1311:14500:97201	multidrug	BAD59497.1|FEATURES|rpoB2|multidrug|rpoB2	0.999999166755	75.8	33	50.4	1.1e-07	1
MPHI	194	226	HWI-700370F:168:C7JUKANXX:7:2105:20452:56406	MLS	APB03226.1|FEATURES|mphI|MLS|mphI	0.999999976263	63.6	33	55.8	2.6e-09	1
TAEA	19	51	HWI-700370F:168:C7JUKANXX:7:1109:20317:73462	pleuromutilin	APB03219.1|FEATURES|TaeA|pleuromutilin|TaeA	0.999749085022	75.8	33	60.1	1.4e-10	1
BACA	214	246	HWI-700370F:168:C7JUKANXX:7:1216:6391:34749	bacitracin	A0KQI1|FEATURES|bacA|bacitracin|bacA	1.0	72.7	33	53.1	1.7e-08	1
MULTIDRUG_ABC_TRANSPORTER	492	524	HWI-700370F:168:C7JUKANXX:7:2214:8011:19395	multidrug	gi:748767925:ref:WP_040019608.1:|FEATURES|multidrug_ABC_transporter|multidrug|multidrug_ABC_transporter	0.999999999985	66.7	33	48.5	4.2e-07	1
TETB(60)	355	385	HWI-700370F:168:C7JUKANXX:7:1213:12445:59447	tetracycline	ANZ79241.1|FEATURES|tetB(60)|tetracycline|tetB(60)	0.999999999808	77.4	31	51.6	4.9e-08	1
MTRA	172	204	HWI-700370F:168:C7JUKANXX:7:1204:7925:81352	multidrug	CCP46065.1|FEATURES|mtrA|multidrug|mtrA	0.999998355768	60.6	33	46.2	2.1e-06	1
VANR	50	81	HWI-700370F:168:C7JUKANXX:7:2209:14163:69457	glycopeptide	AF155139.2.gene2.p01|FEATURES|vanR|glycopeptide|vanR	0.999997930481	60.6	33	44.3	7.8e-06	1
MACB	155	186	HWI-700370F:168:C7JUKANXX:7:2214:10002:21525	MLS	gi:1033064422:ref:WP_064375412.1:|FEATURES|macB|MLS|macB	0.999999765909	65.6	32	46.2	2.1e-06	1
STAPHYLOCOCCUS_MUPA_CONFERRING_RESISTANCE_TO_MUPIROCIN	144	176	HWI-700370F:168:C7JUKANXX:7:2104:9419:7650	mupirocin	CAA53189|FEATURES|Staphylococcus_mupA_conferring_resistance_to_mupirocin|mupirocin|Staphylococcus_mupA_conferring_resistance_to_mupirocin	0.999999567323	75.8	33	63.2	1.6e-11	1
EFRB	305	335	HWI-700370F:168:C7JUKANXX:7:1314:12766:8870	multidrug	CDO61516.1|FEATURES|efrB|multidrug|efrB	0.999998654668	67.7	31	47.4	9.3e-07	1
RPOB2	852	884	HWI-700370F:168:C7JUKANXX:7:1116:13446:53386	multidrug	BAD59497.1|FEATURES|rpoB2|multidrug|rpoB2	0.999999381333	75.8	33	59.7	1.8e-10	1
TETA	443	473	HWI-700370F:168:C7JUKANXX:7:1315:7658:80857	tetracycline	gi:736993687:ref:WP_034989673.1:|FEATURES|tetA|tetracycline|tetA	0.999999999998	67.7	31	48.1	5.4e-07	1
RPHB	537	569	HWI-700370F:168:C7JUKANXX:7:2212:5579:10318	rifamycin	APB03222.1|FEATURES|rphB|rifamycin|rphB	0.99997533111	69.7	33	57.0	1.2e-09	1
MPHI	258	289	HWI-700370F:168:C7JUKANXX:7:2210:8363:94458	MLS	APB03226.1|FEATURES|mphI|MLS|mphI	1.0	78.1	32	55.8	2.6e-09	1
BACILLUS_SUBTILIS_MPRF	752	784	HWI-700370F:168:C7JUKANXX:7:2212:7081:82951	peptide	CAX52582.1|FEATURES|Bacillus_subtilis_mprF|peptide|Bacillus_subtilis_mprF	0.999999966478	63.6	33	47.8	7.1e-07	1
TETP	77	109	HWI-700370F:168:C7JUKANXX:7:2104:7208:44404	tetracycline	YP_002850805|FEATURES|tetP|tetracycline|tetP	1.0	63.6	33	47.8	7.1e-07	1
MACB	128	160	HWI-700370F:168:C7JUKANXX:7:2105:16776:16365	MLS	AAV85982.1|FEATURES|macB|MLS|macB	1.0	72.7	33	49.3	2.4e-07	1
MULTIDRUG_ABC_TRANSPORTER	484	514	HWI-700370F:168:C7JUKANXX:7:2211:17205:35645	multidrug	gi:917229923:ref:WP_051836635.1:|FEATURES|multidrug_ABC_transporter|multidrug|multidrug_ABC_transporter	0.999999999998	61.3	31	47.0	1.2e-06	1
LLMA_23S_RIBOSOMAL_RNA_METHYLTRANSFERASE	256	287	HWI-700370F:168:C7JUKANXX:7:1302:20045:34857	MLS	APB03216.1|FEATURES|LlmA_23S_ribosomal_RNA_methyltransferase|MLS|LlmA_23S_ribosomal_RNA_methyltransferase	0.999999964993	90.6	32	66.6	1.5e-12	1
RPHB	106	138	HWI-700370F:168:C7JUKANXX:7:2111:10244:11426	rifamycin	APB03222.1|FEATURES|rphB|rifamycin|rphB	0.999999962309	90.9	33	63.9	9.6e-12	1
MACB	129	159	HWI-700370F:168:C7JUKANXX:7:1304:1999:58356	MLS	gi:974672242:ref:WP_059256507.1:|FEATURES|macB|MLS|macB	1.0	67.7	31	47.0	1.2e-06	1
MULTIDRUG_ABC_TRANSPORTER	447	478	HWI-700370F:168:C7JUKANXX:7:2209:19830:87135	multidrug	gi:948137056:ref:WP_056795395.1:|FEATURES|multidrug_ABC_transporter|multidrug|multidrug_ABC_transporter	0.999999886498	65.6	32	45.4	3.5e-06	1
MULTIDRUG_ABC_TRANSPORTER	465	497	HWI-700370F:168:C7JUKANXX:7:2211:4778:11915	multidrug	gi:686364868:ref:WP_031893738.1:|FEATURES|multidrug_ABC_transporter|multidrug|multidrug_ABC_transporter	1.0	69.7	33	53.1	1.7e-08	1
RPHB	312	344	HWI-700370F:168:C7JUKANXX:7:2111:13516:83892	rifamycin	APB03222.1|FEATURES|rphB|rifamycin|rphB	0.999999972396	97.0	33	72.4	2.7e-14	1
STAPHYLOCOCCUS_MUPA_CONFERRING_RESISTANCE_TO_MUPIROCIN	71	103	HWI-700370F:168:C7JUKANXX:7:1210:8039:43885	mupirocin	CAA53189|FEATURES|Staphylococcus_mupA_conferring_resistance_to_mupirocin|mupirocin|Staphylococcus_mupA_conferring_resistance_to_mupirocin	0.999999845946	66.7	33	50.1	1.4e-07	1
EFRA	318	350	HWI-700370F:168:C7JUKANXX:7:1106:12779:18340	multidrug	CDO61513.1|FEATURES|efrA|multidrug|efrA	0.999999500919	66.7	33	53.9	9.9e-09	1
AADK	131	163	HWI-700370F:168:C7JUKANXX:7:1308:4093:35354	aminoglycoside	gi:764608193:ref:WP_044428795.1:|FEATURES|aadK|aminoglycoside|aadK	1.0	78.8	33	63.2	1.6e-11	1
OMPR	88	119	HWI-700370F:168:C7JUKANXX:7:2103:3555:82711	multidrug	gi:446603231:ref:WP_000680577.1:|FEATURES|ompR|multidrug|ompR	0.999999936625	62.5	32	47.0	1.2e-06	1
MULTIDRUG_ABC_TRANSPORTER	464	496	HWI-700370F:168:C7JUKANXX:7:1108:20971:46074	multidrug	gi:896355182:ref:WP_049310020.1:|FEATURES|multidrug_ABC_transporter|multidrug|multidrug_ABC_transporter	1.0	81.8	33	59.3	2.4e-10	1
VANR	74	104	HWI-700370F:168:C7JUKANXX:7:1306:18142:54570	glycopeptide	EU250284.1.gene5.p01|FEATURES|vanR|glycopeptide|vanR	1.0	71.0	31	52.4	2.9e-08	1
RPOB2	858	890	HWI-700370F:168:C7JUKANXX:7:1304:5327:100589	multidrug	BAD59497.1|FEATURES|rpoB2|multidrug|rpoB2	0.999999381333	75.8	33	59.7	1.8e-10	1
TETB(60)	490	521	HWI-700370F:168:C7JUKANXX:7:1301:10316:96579	tetracycline	ANZ79241.1|FEATURES|tetB(60)|tetracycline|tetB(60)	0.999999560203	71.9	32	50.1	1.4e-07	1
LMRB	365	396	HWI-700370F:168:C7JUKANXX:7:2104:9142:19773	MLS	gi:384930133:gb:AFI26811.1:|FEATURES|lmrB|MLS|lmrB	1.0	84.4	32	62.0	3.6e-11	1
TETP	55	87	HWI-700370F:168:C7JUKANXX:7:2202:10043:44336	tetracycline	NP_348076|FEATURES|tetP|tetracycline|tetP	0.999999874456	60.6	33	44.7	6.0e-06	1
RPHB	106	138	HWI-700370F:168:C7JUKANXX:7:1212:3493:87279	rifamycin	APB03222.1|FEATURES|rphB|rifamycin|rphB	0.999999962309	90.9	33	63.9	9.6e-12	1
BCRA	138	170	HWI-700370F:168:C7JUKANXX:7:1304:10484:39088	bacitracin	gi:445996697:ref:WP_000074552.1:|FEATURES|bcrA|bacitracin|bcrA	1.0	81.8	33	55.8	2.6e-09	1
FOSB	23	54	HWI-700370F:168:C7JUKANXX:7:2107:8100:87888	fosfomycin	gi:1006530040:ref:WP_061786473.1:|FEATURES|fosB|fosfomycin|fosB	1.0	75.0	32	52.4	2.9e-08	1
EFRA	328	360	HWI-700370F:168:C7JUKANXX:7:1315:20437:2548	multidrug	CDO61513.1|FEATURES|efrA|multidrug|efrA	0.99999945172	69.7	33	52.0	3.8e-08	1
BLT	315	346	HWI-700370F:168:C7JUKANXX:7:1113:20813:51879	multidrug	AAC36944.1|FEATURES|blt|multidrug|blt	0.999998677341	65.6	32	45.8	2.7e-06	1
EFRA	419	451	HWI-700370F:168:C7JUKANXX:7:1208:1451:6956	multidrug	CDO61513.1|FEATURES|efrA|multidrug|efrA	0.999999428267	72.7	33	51.2	6.4e-08	1
LSAE	169	201	HWI-700370F:168:C7JUKANXX:7:1114:20124:25180	MLS	AFU35065.1|FEATURES|lsaE|MLS|lsaE	1.0	84.8	33	65.5	3.3e-12	1
VANS	297	329	HWI-700370F:168:C7JUKANXX:7:1206:11385:51646	glycopeptide	AAY67972|FEATURES|vanS|glycopeptide|vanS	1.0	72.7	33	50.1	1.4e-07	1
MACB	30	62	HWI-700370F:168:C7JUKANXX:7:2201:14592:15640	MLS	gi:749017716:ref:WP_040076354.1:|FEATURES|macB|MLS|macB	1.0	72.7	33	51.6	4.9e-08	1
MULTIDRUG_ABC_TRANSPORTER	521	553	HWI-700370F:168:C7JUKANXX:7:1214:11683:65470	multidrug	gi:764446018:ref:WP_044369325.1:|FEATURES|multidrug_ABC_transporter|multidrug|multidrug_ABC_transporter	0.999999999998	63.6	33	47.8	7.1e-07	1
VAND	292	321	HWI-700370F:168:C7JUKANXX:7:2111:10748:65192	glycopeptide	AAZ98839|FEATURES|vanD|glycopeptide|vanD	0.999998677305	64.5	31	46.2	2.1e-06	1
VANS	308	339	HWI-700370F:168:C7JUKANXX:7:1204:7692:91769	glycopeptide	JF802084.2.gene5.p01|FEATURES|vanS|glycopeptide|vanS	0.999999580288	68.8	32	47.8	7.1e-07	1
MAJOR_FACILITATOR_SUPERFAMILY_TRANSPORTER	453	485	HWI-700370F:168:C7JUKANXX:7:1111:6748:53144	multidrug	NC_002952.2859362.p01|FEATURES|major_facilitator_superfamily_transporter|multidrug|major_facilitator_superfamily_transporter	0.99999987471	100.0	33	70.1	1.3e-13	1
MAJOR_FACILITATOR_SUPERFAMILY_TRANSPORTER	100	132	HWI-700370F:168:C7JUKANXX:7:1111:16609:68976	multidrug	ZP_03053667|FEATURES|major_facilitator_superfamily_transporter|multidrug|major_facilitator_superfamily_transporter	0.999999816605	60.6	33	47.4	9.3e-07	1
EMRB-QACA_FAMILY_MAJOR_FACILITATOR_TRANSPORTER	223	255	HWI-700370F:168:C7JUKANXX:7:1116:12544:19007	multidrug	AE016830.1.gene424.p01|FEATURES|EmrB-QacA_family_major_facilitator_transporter|multidrug|EmrB-QacA_family_major_facilitator_transporter	0.999998520544	69.7	33	47.4	9.3e-07	1
TETA(60)	353	384	HWI-700370F:168:C7JUKANXX:7:1110:5742:74117	tetracycline	ANZ79240.1|FEATURES|tetA(60)|tetracycline|tetA(60)	0.999999978236	68.8	32	49.7	1.9e-07	1
VANRI	195	225	HWI-700370F:168:C7JUKANXX:7:1201:13146:12728	glycopeptide	WP_011461303.1|FEATURES|vanRI|glycopeptide|vanRI	1.0	67.7	31	49.3	2.4e-07	1
BACILLUS_SUBTILIS_MPRF	752	784	HWI-700370F:168:C7JUKANXX:7:1306:2373:30191	peptide	CAX52582.1|FEATURES|Bacillus_subtilis_mprF|peptide|Bacillus_subtilis_mprF	0.999999966478	63.6	33	47.8	7.1e-07	1
RPOB2	705	737	HWI-700370F:168:C7JUKANXX:7:1205:11618:63958	multidrug	BAD59497.1|FEATURES|rpoB2|multidrug|rpoB2	0.99999917877	63.6	33	50.8	8.4e-08	1
TETB(60)	285	316	HWI-700370F:168:C7JUKANXX:7:2114:19472:54559	tetracycline	ANZ79241.1|FEATURES|tetB(60)|tetracycline|tetB(60)	0.999753138539	71.9	32	49.7	1.9e-07	1
NORA	16	48	HWI-700370F:168:C7JUKANXX:7:1206:16675:39285	multidrug	gi:757193207:ref:WP_042738170.1:|FEATURES|norA|multidrug|norA	1.0	66.7	33	52.0	3.8e-08	1
TAEA	68	100	HWI-700370F:168:C7JUKANXX:7:1202:11358:90600	pleuromutilin	APB03219.1|FEATURES|TaeA|pleuromutilin|TaeA	0.999560819853	69.7	33	53.9	9.9e-09	1
TETL	29	61	HWI-700370F:168:C7JUKANXX:7:1201:3507:78770	tetracycline	ZP_03593907|FEATURES|tetL|tetracycline|tetL	0.999999996132	60.6	33	44.3	7.8e-06	1
EMRB-QACA_FAMILY_MAJOR_FACILITATOR_TRANSPORTER	60	90	HWI-700370F:168:C7JUKANXX:7:2101:15014:47076	multidrug	AE016830.1.gene768.p01|FEATURES|EmrB-QacA_family_major_facilitator_transporter|multidrug|EmrB-QacA_family_major_facilitator_transporter	0.999998739388	61.3	31	48.5	4.2e-07	1
VANS	390	422	HWI-700370F:168:C7JUKANXX:7:2202:4772:62765	glycopeptide	DQ212986.1.gene5.p01|FEATURES|vanS|glycopeptide|vanS	1.0	69.7	33	50.8	8.4e-08	1
BCRA	16	48	HWI-700370F:168:C7JUKANXX:7:1314:5597:81537	bacitracin	AAD21213|FEATURES|bcrA|bacitracin|bcrA	0.999999610979	60.6	33	44.7	6.0e-06	1
EFRB	190	220	HWI-700370F:168:C7JUKANXX:7:2113:13729:97617	multidrug	CDO61516.1|FEATURES|efrB|multidrug|efrB	0.999999261706	77.4	31	55.5	3.4e-09	1
BCRA	143	174	HWI-700370F:168:C7JUKANXX:7:1306:10140:36335	bacitracin	gi:542061059:gb:ERI11611.1:|FEATURES|bcrA|bacitracin|bcrA	0.999999999858	75.0	32	53.5	1.3e-08	1
NORB	95	127	HWI-700370F:168:C7JUKANXX:7:1306:17939:64046	fluoroquinolone	gi:494742298:ref:WP_007477706.1:|FEATURES|norB|fluoroquinolone|norB	1.0	69.7	33	46.6	1.6e-06	1
MACB	143	175	HWI-700370F:168:C7JUKANXX:7:1202:20069:45471	MLS	AAV85982.1|FEATURES|macB|MLS|macB	1.0	69.7	33	48.1	5.4e-07	1
OPTRA	201	233	HWI-700370F:168:C7JUKANXX:7:1113:19150:83651	oxazolidinone	AKA86814|FEATURES|optrA|oxazolidinone|optrA	0.999374359074	63.6	33	53.9	9.9e-09	1
TET(K)	124	156	HWI-700370F:168:C7JUKANXX:7:2201:16406:52458	tetracycline	YP_003283625.1|FEATURES|tet(K)|tetracycline|tet(K)	0.999999869456	66.7	33	47.8	7.1e-07	1
BLT	119	151	HWI-700370F:168:C7JUKANXX:7:2102:6014:26686	multidrug	AAC36944.1|FEATURES|blt|multidrug|blt	0.999999723729	63.6	33	49.7	1.9e-07	1
RPHB	769	801	HWI-700370F:168:C7JUKANXX:7:1316:18279:20240	rifamycin	APB03222.1|FEATURES|rphB|rifamycin|rphB	0.999979131568	87.9	33	59.3	2.4e-10	1
SALA	432	463	HWI-700370F:168:C7JUKANXX:7:1216:10377:36475	MLS	AGN74946|FEATURES|salA|MLS|salA	0.999999999997	68.8	32	55.5	3.4e-09	1
LSA	402	434	HWI-700370F:168:C7JUKANXX:7:2105:18675:94065	MLS	AJ579365.gene.p01|FEATURES|lsa|MLS|lsa	1.0	81.8	33	58.2	5.2e-10	1
TRANSCRIPTIONAL_REGULATORY_PROTEIN_CPXR_CPXR	77	108	HWI-700370F:168:C7JUKANXX:7:2204:12467:8731	unclassified	CP001485.1.gene721.p01|FEATURES|transcriptional_regulatory_protein_CpxR_cpxR|unclassified|transcriptional_regulatory_protein_CpxR_cpxR	0.998993737661	68.8	32	50.1	1.4e-07	1
EMRB-QACA_FAMILY_MAJOR_FACILITATOR_TRANSPORTER	312	344	HWI-700370F:168:C7JUKANXX:7:2203:17865:84506	multidrug	CP001581.1.gene725.p01|FEATURES|EmrB-QacA_family_major_facilitator_transporter|multidrug|EmrB-QacA_family_major_facilitator_transporter	0.999999561078	63.6	33	44.3	7.8e-06	1
TETA	443	473	HWI-700370F:168:C7JUKANXX:7:1215:9366:34171	tetracycline	gi:736993687:ref:WP_034989673.1:|FEATURES|tetA|tetracycline|tetA	1.0	71.0	31	48.9	3.2e-07	1
RPHB	228	259	HWI-700370F:168:C7JUKANXX:7:1101:2263:17055	rifamycin	APB03222.1|FEATURES|rphB|rifamycin|rphB	0.999941060447	65.6	32	49.7	1.9e-07	1
BACA	136	167	HWI-700370F:168:C7JUKANXX:7:1207:4842:84340	bacitracin	ZP_04113961|FEATURES|bacA|bacitracin|bacA	1.0	87.5	32	61.6	4.7e-11	1
TAEA	209	241	HWI-700370F:168:C7JUKANXX:7:2301:10845:71516	pleuromutilin	APB03219.1|FEATURES|TaeA|pleuromutilin|TaeA	0.999772087362	97.0	33	70.5	1.0e-13	1
OPTRA	197	228	HWI-700370F:168:C7JUKANXX:7:1314:8282:66681	oxazolidinone	AKA86814|FEATURES|optrA|oxazolidinone|optrA	0.999244302153	65.6	32	51.2	6.4e-08	1
LLMA_23S_RIBOSOMAL_RNA_METHYLTRANSFERASE	256	286	HWI-700370F:168:C7JUKANXX:7:1211:10458:71819	MLS	APB03216.1|FEATURES|LlmA_23S_ribosomal_RNA_methyltransferase|MLS|LlmA_23S_ribosomal_RNA_methyltransferase	0.999999963459	93.5	31	66.2	1.9e-12	1
ADEB	985	1017	HWI-700370F:168:C7JUKANXX:7:1213:10919:53076	multidrug	gi:490800509:ref:WP_004662646.1:|FEATURES|adeB|multidrug|adeB	1.0	81.8	33	58.5	4.0e-10	1
MACB	127	158	HWI-700370F:168:C7JUKANXX:7:2213:19513:98792	MLS	gi:1035686596:ref:WP_064530178.1:|FEATURES|macB|MLS|macB	0.9999997375	62.5	32	44.3	7.8e-06	1
RPHB	40	72	HWI-700370F:168:C7JUKANXX:7:2108:12505:26453	rifamycin	APB03222.1|FEATURES|rphB|rifamycin|rphB	0.999948656731	66.7	33	50.8	8.4e-08	1
MULTIDRUG_ABC_TRANSPORTER	509	541	HWI-700370F:168:C7JUKANXX:7:2215:6620:99150	multidrug	gi:1031799645:ref:WP_064138838.1:|FEATURES|multidrug_ABC_transporter|multidrug|multidrug_ABC_transporter	1.0	69.7	33	45.8	2.7e-06	1
VANR	80	112	HWI-700370F:168:C7JUKANXX:7:1107:1820:68283	glycopeptide	CAB61229|FEATURES|vanR|glycopeptide|vanR	1.0	72.7	33	53.1	1.7e-08	1
ANT(4')-IA	214	245	HWI-700370F:168:C7JUKANXX:7:2110:12956:35921	aminoglycoside	EF540343.1.gene1.p01|FEATURES|ant(4')-Ia|aminoglycoside|ant(4')-Ia	0.998755189057	62.5	32	51.6	4.9e-08	1
MULTIDRUG_ABC_TRANSPORTER	442	473	HWI-700370F:168:C7JUKANXX:7:1113:14534:59647	multidrug	gi:686364868:ref:WP_031893738.1:|FEATURES|multidrug_ABC_transporter|multidrug|multidrug_ABC_transporter	1.0	62.5	32	45.1	4.6e-06	1
RPOB2	1032	1063	HWI-700370F:168:C7JUKANXX:7:1112:8340:33873	multidrug	BAD59497.1|FEATURES|rpoB2|multidrug|rpoB2	0.999999475516	84.4	32	65.9	2.5e-12	1
MULTIDRUG_ABC_TRANSPORTER	463	493	HWI-700370F:168:C7JUKANXX:7:2214:19959:93053	multidrug	gi:1031799645:ref:WP_064138838.1:|FEATURES|multidrug_ABC_transporter|multidrug|multidrug_ABC_transporter	1.0	77.4	31	50.4	1.1e-07	1
TAEA	396	428	HWI-700370F:168:C7JUKANXX:7:2113:19868:34840	pleuromutilin	APB03219.1|FEATURES|TaeA|pleuromutilin|TaeA	0.999711119604	87.9	33	58.5	4.0e-10	1
LMRD	603	634	HWI-700370F:168:C7JUKANXX:7:1316:5123:78106	MLS	ABF66027.1|FEATURES|lmrD|MLS|lmrD	0.982543354043	68.8	32	46.6	1.6e-06	1
BCRA	138	170	HWI-700370F:168:C7JUKANXX:7:2111:8305:91910	bacitracin	gi:445996697:ref:WP_000074552.1:|FEATURES|bcrA|bacitracin|bcrA	1.0	75.8	33	55.1	4.4e-09	1
TAEA	204	236	HWI-700370F:168:C7JUKANXX:7:1304:17794:36020	pleuromutilin	APB03219.1|FEATURES|TaeA|pleuromutilin|TaeA	0.999730807408	100.0	33	70.9	7.8e-14	1
MULTIDRUG_ABC_TRANSPORTER	471	502	HWI-700370F:168:C7JUKANXX:7:2216:8797:44601	multidrug	gi:913055317:ref:WP_050357634.1:|FEATURES|multidrug_ABC_transporter|multidrug|multidrug_ABC_transporter	1.0	62.5	32	46.6	1.6e-06	1
BCRA	49	81	HWI-700370F:168:C7JUKANXX:7:1106:19538:41246	bacitracin	gi:542061059:gb:ERI11611.1:|FEATURES|bcrA|bacitracin|bcrA	1.0	78.8	33	54.3	7.6e-09	1
RPOB2	276	308	HWI-700370F:168:C7JUKANXX:7:1316:13511:26639	multidrug	BAD59497.1|FEATURES|rpoB2|multidrug|rpoB2	0.999998969973	63.6	33	45.4	3.5e-06	1
AADK	140	172	HWI-700370F:168:C7JUKANXX:7:1307:7156:98403	aminoglycoside	gi:752685555:ref:WP_041333494.1:|FEATURES|aadK|aminoglycoside|aadK	1.0	87.9	33	72.0	3.5e-14	1
RPHB	298	330	HWI-700370F:168:C7JUKANXX:7:1112:12492:27656	rifamycin	APB03222.1|FEATURES|rphB|rifamycin|rphB	0.999999961274	97.0	33	71.2	6.0e-14	1
BLT	222	252	HWI-700370F:168:C7JUKANXX:7:1201:10067:30608	multidrug	AAC36944.1|FEATURES|blt|multidrug|blt	0.999999898739	71.0	31	51.6	4.9e-08	1
TETB(46)	508	538	HWI-700370F:168:C7JUKANXX:7:1306:20619:57779	tetracycline	AET10445.1|FEATURES|tetB(46)|tetracycline|tetB(46)	0.9999991731	77.4	31	50.4	1.1e-07	1
MULTIDRUG_ABC_TRANSPORTER	459	490	HWI-700370F:168:C7JUKANXX:7:1316:10434:4090	multidrug	gi:686364868:ref:WP_031893738.1:|FEATURES|multidrug_ABC_transporter|multidrug|multidrug_ABC_transporter	1.0	75.0	32	51.6	4.9e-08	1
TLCC	184	214	HWI-700370F:168:C7JUKANXX:7:2115:21144:25645	MLS	M57437.gene.p01|FEATURES|tlcC|MLS|tlcC	0.999999742077	67.7	31	48.5	4.2e-07	1
MACB	155	186	HWI-700370F:168:C7JUKANXX:7:1302:10972:100304	MLS	gi:1033064422:ref:WP_064375412.1:|FEATURES|macB|MLS|macB	0.999999765909	65.6	32	46.2	2.1e-06	1
LMRB	251	283	HWI-700370F:168:C7JUKANXX:7:1116:4571:46089	MLS	gi:498485855:ref:WP_010787543.1:|FEATURES|lmrB|MLS|lmrB	1.0	75.8	33	60.5	1.1e-10	1
MDTG	115	146	HWI-700370F:168:C7JUKANXX:7:2208:19137:94386	multidrug	gi:365748854:gb:AEW73081.1:|FEATURES|mdtG|multidrug|mdtG	1.0	65.6	32	48.9	3.2e-07	1
RPHB	655	687	HWI-700370F:168:C7JUKANXX:7:1201:13253:4115	rifamycin	APB03222.1|FEATURES|rphB|rifamycin|rphB	0.999999907367	78.8	33	59.7	1.8e-10	1
VANR	77	109	HWI-700370F:168:C7JUKANXX:7:2112:5850:98522	glycopeptide	gi:948051271:ref:WP_056710274.1:|FEATURES|vanR|glycopeptide|vanR	0.999999990128	63.6	33	51.2	6.4e-08	1
TRUNCATED_PUTATIVE_RESPONSE_REGULATOR_ARLR	82	114	HWI-700370F:168:C7JUKANXX:7:2204:17487:56824	unclassified	HE999704.1.gene1528.p01|FEATURES|truncated_putative_response_regulator_ArlR|unclassified|truncated_putative_response_regulator_ArlR	0.999999998364	66.7	33	46.6	1.6e-06	1
BCRA	143	175	HWI-700370F:168:C7JUKANXX:7:1212:4851:36022	bacitracin	gi:445996697:ref:WP_000074552.1:|FEATURES|bcrA|bacitracin|bcrA	1.0	84.8	33	56.6	1.5e-09	1
BCRA	39	71	HWI-700370F:168:C7JUKANXX:7:2108:6383:29060	bacitracin	gi:542061059:gb:ERI11611.1:|FEATURES|bcrA|bacitracin|bcrA	1.0	63.6	33	48.5	4.2e-07	1
OPTRA	498	528	HWI-700370F:168:C7JUKANXX:7:2212:20069:83888	oxazolidinone	AKA86814|FEATURES|optrA|oxazolidinone|optrA	0.998815429476	61.3	31	45.1	4.6e-06	1
TETL	266	298	HWI-700370F:168:C7JUKANXX:7:1116:9308:39439	tetracycline	ZP_03593907|FEATURES|tetL|tetracycline|tetL	1.0	63.6	33	52.8	2.2e-08	1
BMR	230	261	HWI-700370F:168:C7JUKANXX:7:2108:6015:40419	multidrug	AAA22277.1|FEATURES|bmr|multidrug|bmr	0.999999009945	62.5	32	46.6	1.6e-06	1
EFRB	305	336	HWI-700370F:168:C7JUKANXX:7:1210:2831:101260	multidrug	CDO61516.1|FEATURES|efrB|multidrug|efrB	0.829069570656	68.8	32	49.7	1.9e-07	1
TAEA	178	210	HWI-700370F:168:C7JUKANXX:7:1207:5482:65549	pleuromutilin	APB03219.1|FEATURES|TaeA|pleuromutilin|TaeA	0.999869757461	93.9	33	67.8	6.6e-13	1
BACA	156	187	HWI-700370F:168:C7JUKANXX:7:2211:18241:84466	bacitracin	ZP_04113961|FEATURES|bacA|bacitracin|bacA	1.0	90.6	32	63.2	1.6e-11	1
BCRA	146	176	HWI-700370F:168:C7JUKANXX:7:2212:12092:4052	bacitracin	gi:447195835:ref:WP_001273091.1:|FEATURES|bcrA|bacitracin|bcrA	1.0	67.7	31	47.0	1.2e-06	1
LMRB	123	155	HWI-700370F:168:C7JUKANXX:7:1301:16548:15935	MLS	gi:695815041:ref:WP_032728901.1:|FEATURES|lmrB|MLS|lmrB	1.0	84.8	33	61.2	6.2e-11	1
MULTIDRUG_ABC_TRANSPORTER	471	503	HWI-700370F:168:C7JUKANXX:7:1301:14434:15268	multidrug	gi:1031799645:ref:WP_064138838.1:|FEATURES|multidrug_ABC_transporter|multidrug|multidrug_ABC_transporter	1.0	69.7	33	49.3	2.4e-07	1
MULTIDRUG_ABC_TRANSPORTER	451	483	HWI-700370F:168:C7JUKANXX:7:1209:20960:75263	multidrug	gi:896355182:ref:WP_049310020.1:|FEATURES|multidrug_ABC_transporter|multidrug|multidrug_ABC_transporter	1.0	63.6	33	45.1	4.6e-06	1
VANR	99	133	HWI-700370F:168:C7JUKANXX:7:1316:10759:67267	glycopeptide	gi:530818241:gb:EQC77429.1:|FEATURES|vanR|glycopeptide|vanR	0.999999509796	65.7	35	49.7	1.9e-07	1
MACB	142	174	HWI-700370F:168:C7JUKANXX:7:1202:15204:92560	MLS	gi:694088163:ref:WP_032432902.1:|FEATURES|macB|MLS|macB	1.0	63.6	33	44.7	6.0e-06	1
LMRB	99	130	HWI-700370F:168:C7JUKANXX:7:1312:11842:25374	MLS	ZP_03589930|FEATURES|lmrB|MLS|lmrB	1.0	78.1	32	52.4	2.9e-08	1
RPOB2	718	750	HWI-700370F:168:C7JUKANXX:7:2203:12229:2116	multidrug	BAD59497.1|FEATURES|rpoB2|multidrug|rpoB2	0.99999924965	72.7	33	53.5	1.3e-08	1
MULTIDRUG_ABC_TRANSPORTER	531	563	HWI-700370F:168:C7JUKANXX:7:1112:15772:60393	multidrug	gi:860594225:ref:WP_048475168.1:|FEATURES|multidrug_ABC_transporter|multidrug|multidrug_ABC_transporter	1.0	72.7	33	51.6	4.9e-08	1
STAPHYLOCOCCUS_MUPA_CONFERRING_RESISTANCE_TO_MUPIROCIN	519	551	HWI-700370F:168:C7JUKANXX:7:1204:17558:38723	mupirocin	CAA53189|FEATURES|Staphylococcus_mupA_conferring_resistance_to_mupirocin|mupirocin|Staphylococcus_mupA_conferring_resistance_to_mupirocin	0.999999979926	72.7	33	60.5	1.1e-10	1
TAEA	387	419	HWI-700370F:168:C7JUKANXX:7:2216:19435:14548	pleuromutilin	APB03219.1|FEATURES|TaeA|pleuromutilin|TaeA	0.999621306006	84.8	33	58.5	4.0e-10	1
TETT	70	102	HWI-700370F:168:C7JUKANXX:7:1107:4933:19405	tetracycline	AAV80410|FEATURES|tetT|tetracycline|tetT	1.0	69.7	33	52.8	2.2e-08	1
RPHB	155	187	HWI-700370F:168:C7JUKANXX:7:1307:14869:28971	rifamycin	APB03222.1|FEATURES|rphB|rifamycin|rphB	0.999999972956	87.9	33	64.3	7.3e-12	1
LSA	13	45	HWI-700370F:168:C7JUKANXX:7:1107:11185:49293	MLS	gi:506326044:ref:WP_015845803.1:|FEATURES|lsa|MLS|lsa	1.0	84.8	33	68.2	5.1e-13	1
LMRB	251	283	HWI-700370F:168:C7JUKANXX:7:1216:12366:31584	MLS	gi:695815041:ref:WP_032728901.1:|FEATURES|lmrB|MLS|lmrB	1.0	75.8	33	60.5	1.1e-10	1
BCRA	29	60	HWI-700370F:168:C7JUKANXX:7:2107:12611:49170	bacitracin	gi:446110087:ref:WP_000187942.1:|FEATURES|bcrA|bacitracin|bcrA	1.0	75.0	32	53.5	1.3e-08	1
MACB	145	177	HWI-700370F:168:C7JUKANXX:7:1312:16196:14927	MLS	gi:639209604:ref:WP_024547784.1:|FEATURES|macB|MLS|macB	1.0	81.8	33	55.8	2.6e-09	1
TETP	15	46	HWI-700370F:168:C7JUKANXX:7:1214:9512:71164	tetracycline	YP_002850805|FEATURES|tetP|tetracycline|tetP	1.0	65.6	32	47.0	1.2e-06	1
SMER	77	108	HWI-700370F:168:C7JUKANXX:7:1316:18320:93673	multidrug	AAD51348.1|FEATURES|smeR|multidrug|smeR	0.995967361489	68.8	32	50.1	1.4e-07	1
DFRA1	59	90	HWI-700370F:168:C7JUKANXX:7:1107:11128:10485	diaminopyrimidine	CAL48457|FEATURES|dfrA1|diaminopyrimidine|dfrA1	0.999999729872	63.6	33	46.2	2.1e-06	1
BCRA	184	216	HWI-700370F:168:C7JUKANXX:7:2211:17875:17180	bacitracin	gi:446110087:ref:WP_000187942.1:|FEATURES|bcrA|bacitracin|bcrA	0.999999999999	60.6	33	47.4	9.3e-07	1
MULTIDRUG_ABC_TRANSPORTER	543	575	HWI-700370F:168:C7JUKANXX:7:1307:19838:60664	multidrug	gi:496018010:ref:WP_008742581.1:|FEATURES|multidrug_ABC_transporter|multidrug|multidrug_ABC_transporter	1.0	72.7	33	50.1	1.4e-07	1
VGAB	423	454	HWI-700370F:168:C7JUKANXX:7:1211:9648:18197	MLS	U82085.gene.p01|FEATURES|vgaB|MLS|vgaB	1.0	71.9	32	47.8	7.1e-07	1
TETA(48)	51	82	HWI-700370F:168:C7JUKANXX:7:2104:20877:46324	tetracycline	APB03214.1|FEATURES|tetA(48)|tetracycline|tetA(48)	0.99999994467	68.8	32	49.3	2.4e-07	1
FOSB	87	119	HWI-700370F:168:C7JUKANXX:7:2101:11319:46888	fosfomycin	gi:653161779:ref:WP_027410707.1:|FEATURES|fosB|fosfomycin|fosB	1.0	90.9	33	69.7	1.7e-13	1
TAEA	32	64	HWI-700370F:168:C7JUKANXX:7:1301:6898:44712	pleuromutilin	APB03219.1|FEATURES|TaeA|pleuromutilin|TaeA	0.99957702345	75.8	33	58.5	4.0e-10	1
LMRD	473	505	HWI-700370F:168:C7JUKANXX:7:1215:13176:50923	MLS	ABF66027.1|FEATURES|lmrD|MLS|lmrD	0.999999987272	69.7	33	47.8	7.1e-07	1
LMRD	246	278	HWI-700370F:168:C7JUKANXX:7:2202:15952:9268	MLS	ABF66027.1|FEATURES|lmrD|MLS|lmrD	0.999093945899	63.6	33	47.0	1.2e-06	1
LSA	152	184	HWI-700370F:168:C7JUKANXX:7:2113:19677:86590	MLS	gi:951399103:ref:WP_057773891.1:|FEATURES|lsa|MLS|lsa	1.0	78.8	33	60.1	1.4e-10	1
ANT(4')-IA	165	197	HWI-700370F:168:C7JUKANXX:7:2206:12785:6734	aminoglycoside	gi:1027664803:ref:WP_063609470.1:|FEATURES|ant(4')-Ia|aminoglycoside|ant(4')-Ia	0.99999794789	75.8	33	58.5	4.0e-10	1
TETA	51	83	HWI-700370F:168:C7JUKANXX:7:1313:4257:75978	tetracycline	NP_958729|FEATURES|tetA|tetracycline|tetA	1.0	63.6	33	46.6	1.6e-06	1
VANR	74	106	HWI-700370F:168:C7JUKANXX:7:1206:17647:83415	glycopeptide	gi:948051271:ref:WP_056710274.1:|FEATURES|vanR|glycopeptide|vanR	1.0	60.6	33	47.8	7.1e-07	1
CARA	375	407	HWI-700370F:168:C7JUKANXX:7:1103:16137:6808	MLS	M80346.gene.p01|FEATURES|carA|MLS|carA	0.999999999993	66.7	33	48.9	3.2e-07	1
TETB(60)	512	544	HWI-700370F:168:C7JUKANXX:7:2209:5926:73964	tetracycline	ANZ79241.1|FEATURES|tetB(60)|tetracycline|tetB(60)	0.999999999584	66.7	33	45.8	2.7e-06	1
FOSB	18	50	HWI-700370F:168:C7JUKANXX:7:1207:12293:35665	fosfomycin	gi:727209879:ref:WP_033671126.1:|FEATURES|fosB|fosfomycin|fosB	1.0	75.8	33	56.2	2.0e-09	1
MULTIDRUG_ABC_TRANSPORTER	449	480	HWI-700370F:168:C7JUKANXX:7:1301:3897:11963	multidrug	gi:896355182:ref:WP_049310020.1:|FEATURES|multidrug_ABC_transporter|multidrug|multidrug_ABC_transporter	1.0	65.6	32	45.8	2.7e-06	1
RPOB2	390	422	HWI-700370F:168:C7JUKANXX:7:2105:16942:87791	multidrug	BAD59497.1|FEATURES|rpoB2|multidrug|rpoB2	0.999999190237	66.7	33	51.2	6.4e-08	1
RPHB	23	55	HWI-700370F:168:C7JUKANXX:7:2111:2169:12409	rifamycin	APB03222.1|FEATURES|rphB|rifamycin|rphB	0.99994603766	81.8	33	63.2	1.6e-11	1
TRUNCATED_PUTATIVE_RESPONSE_REGULATOR_ARLR	87	118	HWI-700370F:168:C7JUKANXX:7:1211:2926:92094	unclassified	NC_002951.3238224.p01|FEATURES|truncated_putative_response_regulator_ArlR|unclassified|truncated_putative_response_regulator_ArlR	1.0	68.8	32	52.8	2.2e-08	1
MACB	29	61	HWI-700370F:168:C7JUKANXX:7:1316:5436:34747	MLS	gi:1033064422:ref:WP_064375412.1:|FEATURES|macB|MLS|macB	1.0	69.7	33	52.4	2.9e-08	1
MACB	443	474	HWI-700370F:168:C7JUKANXX:7:1203:15142:12761	MLS	gi:1046630742:ref:WP_065696754.1:|FEATURES|macB|MLS|macB	1.0	65.6	32	49.3	2.4e-07	1
TETA(46)	538	569	HWI-700370F:168:C7JUKANXX:7:1208:5468:3271	tetracycline	AET10444.1|FEATURES|tetA(46)|tetracycline|tetA(46)	0.999999959146	65.6	32	49.3	2.4e-07	1
RPOB2	1047	1079	HWI-700370F:168:C7JUKANXX:7:1310:13090:40563	multidrug	BAD59497.1|FEATURES|rpoB2|multidrug|rpoB2	0.999999388487	84.8	33	65.9	2.5e-12	1
ANT(4')-IA	154	186	HWI-700370F:168:C7JUKANXX:7:2106:15028:70885	aminoglycoside	gi:1027664803:ref:WP_063609470.1:|FEATURES|ant(4')-Ia|aminoglycoside|ant(4')-Ia	0.999997311842	69.7	33	55.1	4.4e-09	1
LMRB	124	156	HWI-700370F:168:C7JUKANXX:7:2316:17255:32616	MLS	gi:1007411670:gb:AMQ72759.1:|FEATURES|lmrB|MLS|lmrB	1.0	84.8	33	61.2	6.2e-11	1
MACB	142	174	HWI-700370F:168:C7JUKANXX:7:2202:10145:77966	MLS	gi:746243059:ref:WP_039291473.1:|FEATURES|macB|MLS|macB	1.0	66.7	33	44.3	7.8e-06	1
MULTIDRUG_ABC_TRANSPORTER	372	403	HWI-700370F:168:C7JUKANXX:7:2203:10855:88529	multidrug	gi:920538074:ref:WP_052996048.1:|FEATURES|multidrug_ABC_transporter|multidrug|multidrug_ABC_transporter	1.0	68.8	32	51.2	6.4e-08	1
RPHB	740	771	HWI-700370F:168:C7JUKANXX:7:2116:8408:80289	rifamycin	APB03222.1|FEATURES|rphB|rifamycin|rphB	0.999966342434	75.0	32	54.3	7.6e-09	1
MULTIDRUG_ABC_TRANSPORTER	481	512	HWI-700370F:168:C7JUKANXX:7:1215:8963:49929	multidrug	gi:664395661:ref:WP_030922045.1:|FEATURES|multidrug_ABC_transporter|multidrug|multidrug_ABC_transporter	1.0	62.5	32	47.0	1.2e-06	1
TLCC	167	197	HWI-700370F:168:C7JUKANXX:7:1103:18876:68874	MLS	M57437.gene.p01|FEATURES|tlcC|MLS|tlcC	0.999999997954	64.5	31	46.6	1.6e-06	1
MPHB	260	292	HWI-700370F:168:C7JUKANXX:7:1105:8681:80927	MLS	gi:510836536:ref:WP_016208156.1:|FEATURES|mphB|MLS|mphB	1.0	66.7	33	50.8	8.4e-08	1
MULTIDRUG_ABC_TRANSPORTER	529	559	HWI-700370F:168:C7JUKANXX:7:1311:13545:68559	multidrug	gi:664556405:ref:WP_031071225.1:|FEATURES|multidrug_ABC_transporter|multidrug|multidrug_ABC_transporter	1.0	64.5	31	50.4	1.1e-07	1
BLT	224	256	HWI-700370F:168:C7JUKANXX:7:1206:7220:31263	multidrug	AAC36944.1|FEATURES|blt|multidrug|blt	0.999999909497	72.7	33	53.5	1.3e-08	1
MULTIDRUG_ABC_TRANSPORTER	481	511	HWI-700370F:168:C7JUKANXX:7:1213:15579:28320	multidrug	gi:1031799645:ref:WP_064138838.1:|FEATURES|multidrug_ABC_transporter|multidrug|multidrug_ABC_transporter	1.0	87.1	31	54.7	5.8e-09	1
MULTIDRUG_ABC_TRANSPORTER	530	561	HWI-700370F:168:C7JUKANXX:7:2208:5438:34886	multidrug	gi:860594225:ref:WP_048475168.1:|FEATURES|multidrug_ABC_transporter|multidrug|multidrug_ABC_transporter	1.0	81.2	32	54.7	5.8e-09	1
MULTIDRUG_ABC_TRANSPORTER	544	574	HWI-700370F:168:C7JUKANXX:7:1208:4352:36695	multidrug	gi:748767925:ref:WP_040019608.1:|FEATURES|multidrug_ABC_transporter|multidrug|multidrug_ABC_transporter	0.999999998729	67.7	31	45.4	3.5e-06	1
MACB	128	160	HWI-700370F:168:C7JUKANXX:7:2109:8001:65883	MLS	gi:446110336:ref:WP_000188191.1:|FEATURES|macB|MLS|macB	1.0	69.7	33	47.0	1.2e-06	1
MULTIDRUG_ABC_TRANSPORTER	532	564	HWI-700370F:168:C7JUKANXX:7:2112:7018:53684	multidrug	gi:944009777:ref:WP_055601444.1:|FEATURES|multidrug_ABC_transporter|multidrug|multidrug_ABC_transporter	1.0	75.8	33	53.1	1.7e-08	1
EFRB	236	266	HWI-700370F:168:C7JUKANXX:7:1315:9724:67143	multidrug	CDO61516.1|FEATURES|efrB|multidrug|efrB	0.999998614837	61.3	31	45.8	2.7e-06	1
MAJOR_FACILITATOR_SUPERFAMILY_TRANSPORTER	96	128	HWI-700370F:168:C7JUKANXX:7:1215:15651:17790	multidrug	ZP_03053667|FEATURES|major_facilitator_superfamily_transporter|multidrug|major_facilitator_superfamily_transporter	0.999999816605	60.6	33	47.4	9.3e-07	1
TAEA	442	474	HWI-700370F:168:C7JUKANXX:7:2303:8182:43847	pleuromutilin	APB03219.1|FEATURES|TaeA|pleuromutilin|TaeA	0.950955755923	100.0	33	67.8	6.6e-13	1
BMR	222	254	HWI-700370F:168:C7JUKANXX:7:2202:2257:58353	multidrug	AAA22277.1|FEATURES|bmr|multidrug|bmr	0.999999201439	66.7	33	50.4	1.1e-07	1
MULTIDRUG_ABC_TRANSPORTER	480	510	HWI-700370F:168:C7JUKANXX:7:1306:3720:29828	multidrug	gi:913055317:ref:WP_050357634.1:|FEATURES|multidrug_ABC_transporter|multidrug|multidrug_ABC_transporter	1.0	67.7	31	46.6	1.6e-06	1
AADK	173	205	HWI-700370F:168:C7JUKANXX:7:1307:5352:14111	aminoglycoside	gi:764608193:ref:WP_044428795.1:|FEATURES|aadK|aminoglycoside|aadK	1.0	84.8	33	61.6	4.7e-11	1
STAPHYLOCOCCUS_MUPA_CONFERRING_RESISTANCE_TO_MUPIROCIN	141	173	HWI-700370F:168:C7JUKANXX:7:1311:3623:18003	mupirocin	CAA53189|FEATURES|Staphylococcus_mupA_conferring_resistance_to_mupirocin|mupirocin|Staphylococcus_mupA_conferring_resistance_to_mupirocin	0.999999982413	75.8	33	61.2	6.2e-11	1
TETL	93	125	HWI-700370F:168:C7JUKANXX:7:2207:14545:66435	tetracycline	gi:504873274:ref:WP_015060376.1:|FEATURES|tetL|tetracycline|tetL	1.0	63.6	33	48.5	4.2e-07	1
EFRA	299	331	HWI-700370F:168:C7JUKANXX:7:2114:10088:60063	multidrug	CDO61513.1|FEATURES|efrA|multidrug|efrA	0.999999907032	60.6	33	48.9	3.2e-07	1
RPOB2	658	690	HWI-700370F:168:C7JUKANXX:7:1111:13153:8584	multidrug	BAD59497.1|FEATURES|rpoB2|multidrug|rpoB2	0.999999007213	60.6	33	46.2	2.1e-06	1
MULTIDRUG_ABC_TRANSPORTER	553	584	HWI-700370F:168:C7JUKANXX:7:2116:20435:10484	multidrug	gi:953808775:ref:WP_058042812.1:|FEATURES|multidrug_ABC_transporter|multidrug|multidrug_ABC_transporter	0.999999381123	62.5	32	46.2	2.1e-06	1
OTRA	72	104	HWI-700370F:168:C7JUKANXX:7:1315:21030:64669	tetracycline	CAA37477|FEATURES|otrA|tetracycline|otrA	1.0	66.7	33	49.7	1.9e-07	1
ADEH	379	410	HWI-700370F:168:C7JUKANXX:7:1210:17267:9327	multidrug	CAJ77855.1|FEATURES|adeH|multidrug|adeH	0.999999016262	71.9	32	47.8	7.1e-07	1
VANS	403	435	HWI-700370F:168:C7JUKANXX:7:2104:14450:20091	glycopeptide	gi:486648966:gb:EOF89090.1:|FEATURES|vanS|glycopeptide|vanS	1.0	66.7	33	50.4	1.1e-07	1
BCRA	23	55	HWI-700370F:168:C7JUKANXX:7:2113:5499:15394	bacitracin	gi:446026113:ref:WP_000103968.1:|FEATURES|bcrA|bacitracin|bcrA	1.0	66.7	33	50.1	1.4e-07	1
BCRA	184	216	HWI-700370F:168:C7JUKANXX:7:1202:11801:63427	bacitracin	gi:446110087:ref:WP_000187942.1:|FEATURES|bcrA|bacitracin|bcrA	0.999999999999	60.6	33	47.4	9.3e-07	1
ROSA	332	364	HWI-700370F:168:C7JUKANXX:7:1213:12040:43482	fosmidomycin	ZP_04612558|FEATURES|rosA|fosmidomycin|rosA	1.0	63.6	33	49.3	2.4e-07	1
CLOSTRIDIUM_PERFRINGENS_MPRF	518	549	HWI-700370F:168:C7JUKANXX:7:1314:15665:32038	peptide	ABG86067.1|FEATURES|Clostridium_perfringens_mprF|peptide|Clostridium_perfringens_mprF	0.999999935707	65.6	32	52.0	3.8e-08	1
LMRB	367	399	HWI-700370F:168:C7JUKANXX:7:1308:6596:91166	MLS	gi:384930133:gb:AFI26811.1:|FEATURES|lmrB|MLS|lmrB	1.0	87.9	33	65.9	2.5e-12	1
LMRD	624	656	HWI-700370F:168:C7JUKANXX:7:1104:3613:10455	MLS	ABF66027.1|FEATURES|lmrD|MLS|lmrD	0.999973055707	60.6	33	49.7	1.9e-07	1
BCRA	148	180	HWI-700370F:168:C7JUKANXX:7:1216:13305:54394	bacitracin	gi:542061059:gb:ERI11611.1:|FEATURES|bcrA|bacitracin|bcrA	1.0	78.8	33	55.1	4.4e-09	1
MULTIDRUG_ABC_TRANSPORTER	451	483	HWI-700370F:168:C7JUKANXX:7:1107:14663:73779	multidrug	gi:686364868:ref:WP_031893738.1:|FEATURES|multidrug_ABC_transporter|multidrug|multidrug_ABC_transporter	1.0	69.7	33	51.6	4.9e-08	1
TAEA	29	61	HWI-700370F:168:C7JUKANXX:7:1101:2982:65153	pleuromutilin	APB03219.1|FEATURES|TaeA|pleuromutilin|TaeA	0.999757724394	78.8	33	60.5	1.1e-10	1
VANS	390	422	HWI-700370F:168:C7JUKANXX:7:2108:18009:87102	glycopeptide	CAB61230|FEATURES|vanS|glycopeptide|vanS	0.999999999999	69.7	33	51.2	6.4e-08	1
RIFAMPIN_MONOOXYGENASE	274	305	HWI-700370F:168:C7JUKANXX:7:1103:13481:90634	rifamycin	gi:663760960:ref:WP_030535072.1:|FEATURES|rifampin_monooxygenase|rifamycin|rifampin_monooxygenase	1.0	78.1	32	57.8	6.9e-10	1
TETB(46)	362	393	HWI-700370F:168:C7JUKANXX:7:2106:10061:72608	tetracycline	AET10445.1|FEATURES|tetB(46)|tetracycline|tetB(46)	0.999999999994	84.4	32	61.2	6.2e-11	1
EFRA	271	303	HWI-700370F:168:C7JUKANXX:7:1203:10404:84221	multidrug	CDO61513.1|FEATURES|efrA|multidrug|efrA	0.999999364165	72.7	33	49.3	2.4e-07	1
TETT	72	104	HWI-700370F:168:C7JUKANXX:7:1216:10843:31202	tetracycline	AAV80410|FEATURES|tetT|tetracycline|tetT	1.0	75.8	33	54.3	7.6e-09	1
RPOB2	846	877	HWI-700370F:168:C7JUKANXX:7:1201:8968:94721	multidrug	BAD59497.1|FEATURES|rpoB2|multidrug|rpoB2	0.999999420449	81.2	32	62.0	3.6e-11	1
EFRB	299	331	HWI-700370F:168:C7JUKANXX:7:1103:5847:59796	multidrug	CDO61516.1|FEATURES|efrB|multidrug|efrB	0.999998614837	63.6	33	45.8	2.7e-06	1
TETA(46)	530	561	HWI-700370F:168:C7JUKANXX:7:2107:9488:91990	tetracycline	AET10444.1|FEATURES|tetA(46)|tetracycline|tetA(46)	0.999999928159	62.5	32	46.6	1.6e-06	1
AADK	218	250	HWI-700370F:168:C7JUKANXX:7:2115:10317:89523	aminoglycoside	gi:657203716:ref:WP_029318148.1:|FEATURES|aadK|aminoglycoside|aadK	1.0	69.7	33	58.9	3.1e-10	1
TRUNCATED_PUTATIVE_RESPONSE_REGULATOR_ARLR	192	222	HWI-700370F:168:C7JUKANXX:7:1205:12387:27987	unclassified	HE999704.1.gene1528.p01|FEATURES|truncated_putative_response_regulator_ArlR|unclassified|truncated_putative_response_regulator_ArlR	0.999999999941	64.5	31	46.6	1.6e-06	1
YOJI	492	522	HWI-700370F:168:C7JUKANXX:7:2110:12585:77489	peptide	NP_416715.1|FEATURES|YojI|peptide|YojI	0.999999835315	67.7	31	46.6	1.6e-06	1
RPOB2	1012	1043	HWI-700370F:168:C7JUKANXX:7:2111:4819:47388	multidrug	BAD59497.1|FEATURES|rpoB2|multidrug|rpoB2	0.999999388487	78.1	32	60.5	1.1e-10	1
BACILLUS_SUBTILIS_MPRF	235	265	HWI-700370F:168:C7JUKANXX:7:1216:9985:28315	peptide	CAX52582.1|FEATURES|Bacillus_subtilis_mprF|peptide|Bacillus_subtilis_mprF	0.999999970365	67.7	31	48.9	3.2e-07	1
RIFAMPIN_MONOOXYGENASE	261	292	HWI-700370F:168:C7JUKANXX:7:2216:15509:97858	rifamycin	gi:769934495:ref:WP_045068423.1:|FEATURES|rifampin_monooxygenase|rifamycin|rifampin_monooxygenase	1.0	68.8	32	50.8	8.4e-08	1
TAEA	192	224	HWI-700370F:168:C7JUKANXX:7:1207:18620:36853	pleuromutilin	APB03219.1|FEATURES|TaeA|pleuromutilin|TaeA	0.99988101818	97.0	33	68.9	3.0e-13	1
LMRB	392	423	HWI-700370F:168:C7JUKANXX:7:1112:13146:68548	MLS	gi:1007411670:gb:AMQ72759.1:|FEATURES|lmrB|MLS|lmrB	1.0	78.1	32	53.9	9.9e-09	1
TAEA	100	132	HWI-700370F:168:C7JUKANXX:7:2209:3518:97889	pleuromutilin	APB03219.1|FEATURES|TaeA|pleuromutilin|TaeA	0.999141364429	63.6	33	47.0	1.2e-06	1
EFRB	241	273	HWI-700370F:168:C7JUKANXX:7:1102:16647:24148	multidrug	CDO61516.1|FEATURES|efrB|multidrug|efrB	0.999998729734	63.6	33	47.0	1.2e-06	1
MACB	129	161	HWI-700370F:168:C7JUKANXX:7:2114:16801:16645	MLS	gi:1035686596:ref:WP_064530178.1:|FEATURES|macB|MLS|macB	1.0	60.6	33	45.4	3.5e-06	1
TETB(46)	355	385	HWI-700370F:168:C7JUKANXX:7:1311:8789:12055	tetracycline	AET10445.1|FEATURES|tetB(46)|tetracycline|tetB(46)	0.99999999991	77.4	31	51.6	4.9e-08	1
EFRB	305	336	HWI-700370F:168:C7JUKANXX:7:1312:18329:21762	multidrug	CDO61516.1|FEATURES|efrB|multidrug|efrB	1.0	71.9	32	48.9	3.2e-07	1
LSA	142	173	HWI-700370F:168:C7JUKANXX:7:1112:10270:42918	MLS	gi:655143626:ref:WP_028590425.1:|FEATURES|lsa|MLS|lsa	1.0	81.2	32	60.1	1.4e-10	1
RPOB2	1090	1121	HWI-700370F:168:C7JUKANXX:7:2115:6479:60718	multidrug	BAD59497.1|FEATURES|rpoB2|multidrug|rpoB2	0.999999259158	71.9	32	53.9	9.9e-09	1
MEPA	219	251	HWI-700370F:168:C7JUKANXX:7:2103:14985:72551	multidrug	gi:984518628:emb:CUM21384.1:|FEATURES|mepA|multidrug|mepA	0.999999893997	60.6	33	47.0	1.2e-06	1
STAPHYLOCOCCUS_MUPA_CONFERRING_RESISTANCE_TO_MUPIROCIN	357	389	HWI-700370F:168:C7JUKANXX:7:1111:9362:9599	mupirocin	CAA53189|FEATURES|Staphylococcus_mupA_conferring_resistance_to_mupirocin|mupirocin|Staphylococcus_mupA_conferring_resistance_to_mupirocin	0.999999960663	63.6	33	57.0	1.2e-09	1
MULTIDRUG_ABC_TRANSPORTER	506	538	HWI-700370F:168:C7JUKANXX:7:1204:11307:72988	multidrug	gi:558888514:ref:WP_023543283.1:|FEATURES|multidrug_ABC_transporter|multidrug|multidrug_ABC_transporter	1.0	60.6	33	47.0	1.2e-06	1
EFRA	402	434	HWI-700370F:168:C7JUKANXX:7:1206:15558:76646	multidrug	CDO61513.1|FEATURES|efrA|multidrug|efrA	0.999999637578	87.9	33	61.2	6.2e-11	1
BCRA	146	178	HWI-700370F:168:C7JUKANXX:7:2201:18257:98715	bacitracin	gi:445996697:ref:WP_000074552.1:|FEATURES|bcrA|bacitracin|bcrA	1.0	78.8	33	52.4	2.9e-08	1
MAJOR_FACILITATOR_SUPERFAMILY_TRANSPORTER	116	148	HWI-700370F:168:C7JUKANXX:7:1205:9969:90761	multidrug	AE016830.1.gene1357.p01|FEATURES|major_facilitator_superfamily_transporter|multidrug|major_facilitator_superfamily_transporter	0.999999920002	60.6	33	48.9	3.2e-07	1
RPHB	592	624	HWI-700370F:168:C7JUKANXX:7:1210:10013:43068	rifamycin	APB03222.1|FEATURES|rphB|rifamycin|rphB	0.999970721327	75.8	33	55.5	3.4e-09	1
BCRA	55	87	HWI-700370F:168:C7JUKANXX:7:1116:5191:76704	bacitracin	gi:542061059:gb:ERI11611.1:|FEATURES|bcrA|bacitracin|bcrA	1.0	69.7	33	47.8	7.1e-07	1
MULTIDRUG_ABC_TRANSPORTER	483	515	HWI-700370F:168:C7JUKANXX:7:2108:13075:101278	multidrug	gi:493394434:ref:WP_006350564.1:|FEATURES|multidrug_ABC_transporter|multidrug|multidrug_ABC_transporter	0.999998740401	60.6	33	46.2	2.1e-06	1
TETB(46)	365	396	HWI-700370F:168:C7JUKANXX:7:1205:4295:91988	tetracycline	AET10445.1|FEATURES|tetB(46)|tetracycline|tetB(46)	0.999999999935	84.4	32	60.5	1.1e-10	1
STAPHYLOCOCCUS_MUPA_CONFERRING_RESISTANCE_TO_MUPIROCIN	364	395	HWI-700370F:168:C7JUKANXX:7:2201:17354:95583	mupirocin	CAA53189|FEATURES|Staphylococcus_mupA_conferring_resistance_to_mupirocin|mupirocin|Staphylococcus_mupA_conferring_resistance_to_mupirocin	0.999999970563	68.8	32	58.5	4.0e-10	1
RPHB	208	240	HWI-700370F:168:C7JUKANXX:7:2111:2625:4957	rifamycin	APB03222.1|FEATURES|rphB|rifamycin|rphB	0.999924938802	72.7	33	51.2	6.4e-08	1
STAPHYLOCOCCUS_MUPA_CONFERRING_RESISTANCE_TO_MUPIROCIN	361	392	HWI-700370F:168:C7JUKANXX:7:1113:2889:66671	mupirocin	CAA53189|FEATURES|Staphylococcus_mupA_conferring_resistance_to_mupirocin|mupirocin|Staphylococcus_mupA_conferring_resistance_to_mupirocin	0.999999970563	68.8	32	58.5	4.0e-10	1
MTRD	959	991	HWI-700370F:168:C7JUKANXX:7:1109:15982:23210	multidrug	NP_274718.1|FEATURES|mtrD|multidrug|mtrD	0.999999575962	69.7	33	48.5	4.2e-07	1
MULTIDRUG_ABC_TRANSPORTER	485	516	HWI-700370F:168:C7JUKANXX:7:2208:14949:64941	multidrug	gi:944009777:ref:WP_055601444.1:|FEATURES|multidrug_ABC_transporter|multidrug|multidrug_ABC_transporter	1.0	68.8	32	52.0	3.8e-08	1
BACA	175	205	HWI-700370F:168:C7JUKANXX:7:2112:17489:41644	bacitracin	ZP_04156234|FEATURES|bacA|bacitracin|bacA	1.0	71.0	31	50.8	8.4e-08	1
TAEA	193	225	HWI-700370F:168:C7JUKANXX:7:2110:4529:35246	pleuromutilin	APB03219.1|FEATURES|TaeA|pleuromutilin|TaeA	0.999892159873	100.0	33	70.1	1.3e-13	1
MULTIDRUG_ABC_TRANSPORTER	553	584	HWI-700370F:168:C7JUKANXX:7:2115:19917:51671	multidrug	gi:953808775:ref:WP_058042812.1:|FEATURES|multidrug_ABC_transporter|multidrug|multidrug_ABC_transporter	0.999999381123	62.5	32	46.2	2.1e-06	1
MARR	34	66	HWI-700370F:168:C7JUKANXX:7:1114:6455:29289	multidrug	gi:488397771:ref:WP_002467156.1:|FEATURES|marR|multidrug|marR	1.0	100.0	33	70.1	1.3e-13	1
EFRA	323	354	HWI-700370F:168:C7JUKANXX:7:2108:7967:79585	multidrug	CDO61513.1|FEATURES|efrA|multidrug|efrA	0.99999999953	65.6	32	49.7	1.9e-07	1
MULTIDRUG_ABC_TRANSPORTER	469	500	HWI-700370F:168:C7JUKANXX:7:1204:5371:7482	multidrug	gi:1031799645:ref:WP_064138838.1:|FEATURES|multidrug_ABC_transporter|multidrug|multidrug_ABC_transporter	1.0	71.9	32	46.2	2.1e-06	1
LSA	234	266	HWI-700370F:168:C7JUKANXX:7:1107:8193:24717	MLS	gi:445983947:ref:WP_000061802.1:|FEATURES|lsa|MLS|lsa	1.0	81.8	33	60.8	8.1e-11	1
MACB	126	158	HWI-700370F:168:C7JUKANXX:7:1203:4442:40202	MLS	gi:486207963:ref:WP_001553627.1:|FEATURES|macB|MLS|macB	1.0	72.7	33	55.1	4.4e-09	1
MAJOR_FACILITATOR_SUPERFAMILY_TRANSPORTER	402	434	HWI-700370F:168:C7JUKANXX:7:1301:20829:52704	multidrug	NC_002952.2859362.p01|FEATURES|major_facilitator_superfamily_transporter|multidrug|major_facilitator_superfamily_transporter	0.999999947019	66.7	33	51.6	4.9e-08	1
VANS	390	422	HWI-700370F:168:C7JUKANXX:7:2212:20607:7251	glycopeptide	DQ212986.1.gene5.p01|FEATURES|vanS|glycopeptide|vanS	1.0	69.7	33	50.8	8.4e-08	1
CEOB	955	987	HWI-700370F:168:C7JUKANXX:7:1108:7520:45913	multidrug	CAR56416|FEATURES|ceoB|multidrug|ceoB	0.999999999999	81.8	33	55.5	3.4e-09	1
MULTIDRUG_ABC_TRANSPORTER	460	490	HWI-700370F:168:C7JUKANXX:7:2101:11289:48078	multidrug	gi:537465895:ref:WP_020977391.1:|FEATURES|multidrug_ABC_transporter|multidrug|multidrug_ABC_transporter	1.0	74.2	31	52.4	2.9e-08	1
TRUNCATED_PUTATIVE_RESPONSE_REGULATOR_ARLR	81	113	HWI-700370F:168:C7JUKANXX:7:2209:16428:35786	unclassified	gi:446114283:ref:WP_000192138.1:|FEATURES|truncated_putative_response_regulator_ArlR|unclassified|truncated_putative_response_regulator_ArlR	0.999999999847	63.6	33	48.1	5.4e-07	1
MULTIDRUG_ABC_TRANSPORTER	462	493	HWI-700370F:168:C7JUKANXX:7:1208:8595:93468	multidrug	gi:695865802:ref:WP_032778631.1:|FEATURES|multidrug_ABC_transporter|multidrug|multidrug_ABC_transporter	1.0	71.9	32	46.6	1.6e-06	1
RPOB2	719	751	HWI-700370F:168:C7JUKANXX:7:2114:18777:8195	multidrug	BAD59497.1|FEATURES|rpoB2|multidrug|rpoB2	0.999999222285	72.7	33	52.4	2.9e-08	1
LMRB	399	429	HWI-700370F:168:C7JUKANXX:7:1101:6098:78017	MLS	gi:1007411670:gb:AMQ72759.1:|FEATURES|lmrB|MLS|lmrB	1.0	71.0	31	46.2	2.1e-06	1
BCRA	31	62	HWI-700370F:168:C7JUKANXX:7:1212:7369:18262	bacitracin	gi:507044560:ref:WP_016115614.1:|FEATURES|bcrA|bacitracin|bcrA	1.0	87.5	32	58.9	3.1e-10	1
OMPR	70	102	HWI-700370F:168:C7JUKANXX:7:2208:3551:29471	multidrug	gi:507097545:ref:WP_016168184.1:|FEATURES|ompR|multidrug|ompR	0.999999974845	60.6	33	47.4	9.3e-07	1
DFRA1	60	90	HWI-700370F:168:C7JUKANXX:7:1108:8237:67335	diaminopyrimidine	CAL48457|FEATURES|dfrA1|diaminopyrimidine|dfrA1	0.999977008419	62.5	32	44.3	7.8e-06	1
VANS	281	311	HWI-700370F:168:C7JUKANXX:7:1309:9376:24979	glycopeptide	AAK53982|FEATURES|vanS|glycopeptide|vanS	1.0	71.0	31	47.4	9.3e-07	1
MEXF	494	526	HWI-700370F:168:C7JUKANXX:7:1207:8314:81868	multidrug	gi:496340078:ref:WP_009049256.1:|FEATURES|mexF|multidrug|mexF	0.999999970533	66.7	33	48.5	4.2e-07	1
BCRA	140	172	HWI-700370F:168:C7JUKANXX:7:1311:16345:40070	bacitracin	gi:445996697:ref:WP_000074552.1:|FEATURES|bcrA|bacitracin|bcrA	1.0	72.7	33	53.5	1.3e-08	1
MULTIDRUG_ABC_TRANSPORTER	193	225	HWI-700370F:168:C7JUKANXX:7:2207:6428:6338	multidrug	gi:686364868:ref:WP_031893738.1:|FEATURES|multidrug_ABC_transporter|multidrug|multidrug_ABC_transporter	1.0	100.0	33	66.2	1.9e-12	1
LMRD	203	235	HWI-700370F:168:C7JUKANXX:7:1108:11986:95935	MLS	ABF66027.1|FEATURES|lmrD|MLS|lmrD	0.998194053531	69.7	33	50.8	8.4e-08	1
STAPHYLOCOCCUS_MUPA_CONFERRING_RESISTANCE_TO_MUPIROCIN	76	108	HWI-700370F:168:C7JUKANXX:7:1103:9203:47205	mupirocin	CAA53189|FEATURES|Staphylococcus_mupA_conferring_resistance_to_mupirocin|mupirocin|Staphylococcus_mupA_conferring_resistance_to_mupirocin	0.999999915756	66.7	33	53.1	1.7e-08	1
VANR	77	109	HWI-700370F:168:C7JUKANXX:7:1113:10510:8547	glycopeptide	AF155139.2.gene2.p01|FEATURES|vanR|glycopeptide|vanR	1.0	66.7	33	46.6	1.6e-06	1
EMRB-QACA_FAMILY_MAJOR_FACILITATOR_TRANSPORTER	324	356	HWI-700370F:168:C7JUKANXX:7:1105:6248:87397	multidrug	AE016830.1.gene424.p01|FEATURES|EmrB-QacA_family_major_facilitator_transporter|multidrug|EmrB-QacA_family_major_facilitator_transporter	0.999998585568	60.6	33	48.5	4.2e-07	1
TETP	76	106	HWI-700370F:168:C7JUKANXX:7:1305:18935:26804	tetracycline	YP_002850805|FEATURES|tetP|tetracycline|tetP	1.0	64.5	31	45.8	2.7e-06	1
TETA(60)	463	493	HWI-700370F:168:C7JUKANXX:7:1312:3144:79575	tetracycline	ANZ79240.1|FEATURES|tetA(60)|tetracycline|tetA(60)	0.999999948407	67.7	31	45.4	3.5e-06	1
MAJOR_FACILITATOR_SUPERFAMILY_TRANSPORTER	180	211	HWI-700370F:168:C7JUKANXX:7:2104:19797:3660	multidrug	NC_002952.2859362.p01|FEATURES|major_facilitator_superfamily_transporter|multidrug|major_facilitator_superfamily_transporter	0.99999999931	68.8	32	52.8	2.2e-08	1
EFRA	402	432	HWI-700370F:168:C7JUKANXX:7:1111:5171:46423	multidrug	CDO61513.1|FEATURES|efrA|multidrug|efrA	0.995037700867	71.0	31	47.0	1.2e-06	1
MULTIDRUG_ABC_TRANSPORTER	532	564	HWI-700370F:168:C7JUKANXX:7:1303:1260:10823	multidrug	gi:817122037:ref:WP_046494699.1:|FEATURES|multidrug_ABC_transporter|multidrug|multidrug_ABC_transporter	1.0	60.6	33	48.1	5.4e-07	1
VANR	77	109	HWI-700370F:168:C7JUKANXX:7:1214:19971:36661	glycopeptide	AF162694.1.gene5.p01|FEATURES|vanR|glycopeptide|vanR	1.0	78.8	33	60.8	8.1e-11	1
EMRB-QACA_FAMILY_MAJOR_FACILITATOR_TRANSPORTER	356	386	HWI-700370F:168:C7JUKANXX:7:1314:16933:93182	multidrug	NC_002951.3238155.p01|FEATURES|EmrB-QacA_family_major_facilitator_transporter|multidrug|EmrB-QacA_family_major_facilitator_transporter	0.999999666799	64.5	31	46.6	1.6e-06	1
TETB(60)	517	548	HWI-700370F:168:C7JUKANXX:7:2109:7109:82888	tetracycline	ANZ79241.1|FEATURES|tetB(60)|tetracycline|tetB(60)	0.999999990522	65.6	32	45.1	4.6e-06	1
VANS	389	421	HWI-700370F:168:C7JUKANXX:7:2216:13714:50418	glycopeptide	JF802084.2.gene5.p01|FEATURES|vanS|glycopeptide|vanS	0.999999526511	63.6	33	46.6	1.6e-06	1
RPOB2	746	778	HWI-700370F:168:C7JUKANXX:7:2201:9514:26805	multidrug	BAD59497.1|FEATURES|rpoB2|multidrug|rpoB2	0.999999286766	78.8	33	56.2	2.0e-09	1
ARNA	102	132	HWI-700370F:168:C7JUKANXX:7:1116:15573:6795	polymyxin	gi:510924105:ref:WP_016244890.1:|FEATURES|arnA|polymyxin|arnA	0.966385099586	67.7	31	49.7	1.9e-07	1
MULTIDRUG_ABC_TRANSPORTER	479	511	HWI-700370F:168:C7JUKANXX:7:2213:15153:81906	multidrug	gi:501350226:ref:WP_012381861.1:|FEATURES|multidrug_ABC_transporter|multidrug|multidrug_ABC_transporter	1.0	60.6	33	45.1	4.6e-06	1
DFRC	12	44	HWI-700370F:168:C7JUKANXX:7:1207:17784:58451	diaminopyrimidine	AAO04716.1|FEATURES|dfrC|diaminopyrimidine|dfrC	0.999999393277	84.8	33	66.6	1.5e-12	1
EFRA	397	427	HWI-700370F:168:C7JUKANXX:7:2210:19990:44545	multidrug	CDO61513.1|FEATURES|efrA|multidrug|efrA	1.0	77.4	31	50.8	8.4e-08	1
MAJOR_FACILITATOR_SUPERFAMILY_TRANSPORTER	390	421	HWI-700370F:168:C7JUKANXX:7:1106:10515:87016	multidrug	NC_002758.1122377.p01|FEATURES|major_facilitator_superfamily_transporter|multidrug|major_facilitator_superfamily_transporter	0.999999742597	65.6	32	49.3	2.4e-07	1
RPHB	229	260	HWI-700370F:168:C7JUKANXX:7:1105:20896:81858	rifamycin	APB03222.1|FEATURES|rphB|rifamycin|rphB	0.999924938802	62.5	32	47.8	7.1e-07	1
RPOB2	1088	1120	HWI-700370F:168:C7JUKANXX:7:2206:16805:72503	multidrug	BAD59497.1|FEATURES|rpoB2|multidrug|rpoB2	0.999999286766	72.7	33	55.1	4.4e-09	1
MACB	141	172	HWI-700370F:168:C7JUKANXX:7:2206:2933:23779	MLS	gi:823281237:ref:WP_047037467.1:|FEATURES|macB|MLS|macB	1.0	71.9	32	45.8	2.7e-06	1
BCRA	34	65	HWI-700370F:168:C7JUKANXX:7:2208:11251:63559	bacitracin	gi:445996719:ref:WP_000074574.1:|FEATURES|bcrA|bacitracin|bcrA	1.0	68.8	32	49.7	1.9e-07	1
BCRA	171	202	HWI-700370F:168:C7JUKANXX:7:2113:11719:94307	bacitracin	gi:445996722:ref:WP_000074577.1:|FEATURES|bcrA|bacitracin|bcrA	0.999999996371	65.6	32	45.8	2.7e-06	1
LMRB	13	45	HWI-700370F:168:C7JUKANXX:7:1114:8412:89017	MLS	gi:1036324608:gb:OAZ67878.1:|FEATURES|lmrB|MLS|lmrB	1.0	78.8	33	55.5	3.4e-09	1
STAPHYLOCOCCUS_MUPA_CONFERRING_RESISTANCE_TO_MUPIROCIN	362	394	HWI-700370F:168:C7JUKANXX:7:1114:4203:87073	mupirocin	CAA53189|FEATURES|Staphylococcus_mupA_conferring_resistance_to_mupirocin|mupirocin|Staphylococcus_mupA_conferring_resistance_to_mupirocin	0.999999978342	69.7	33	60.1	1.4e-10	1
RPHB	26	56	HWI-700370F:168:C7JUKANXX:7:2216:11729:62016	rifamycin	APB03222.1|FEATURES|rphB|rifamycin|rphB	0.99993137692	80.6	31	58.2	5.2e-10	1
TETA	444	474	HWI-700370F:168:C7JUKANXX:7:1307:17845:37859	tetracycline	gi:736993687:ref:WP_034989673.1:|FEATURES|tetA|tetracycline|tetA	0.999999999995	61.3	31	46.2	2.1e-06	1
LMRB	128	160	HWI-700370F:168:C7JUKANXX:7:2114:11952:57256	MLS	gi:1007411670:gb:AMQ72759.1:|FEATURES|lmrB|MLS|lmrB	1.0	78.8	33	57.4	9.0e-10	1
MULTIDRUG_ABC_TRANSPORTER	475	506	HWI-700370F:168:C7JUKANXX:7:1304:19785:42679	multidrug	gi:1031799645:ref:WP_064138838.1:|FEATURES|multidrug_ABC_transporter|multidrug|multidrug_ABC_transporter	1.0	78.1	32	52.0	3.8e-08	1
STAPHYLOCOCCUS_MUPA_CONFERRING_RESISTANCE_TO_MUPIROCIN	146	176	HWI-700370F:168:C7JUKANXX:7:1205:11058:63303	mupirocin	CAA53189|FEATURES|Staphylococcus_mupA_conferring_resistance_to_mupirocin|mupirocin|Staphylococcus_mupA_conferring_resistance_to_mupirocin	0.99999997662	74.2	31	59.7	1.8e-10	1
PENA	497	528	HWI-700370F:168:C7JUKANXX:7:1303:14435:53876	beta-lactam	AAP46617|FEATURES|penA|beta-lactam|penA	0.999999999999	62.5	32	50.1	1.4e-07	1
MSBA	472	504	HWI-700370F:168:C7JUKANXX:7:1111:6241:19046	nitroimidazole	NP_415434.1|FEATURES|msbA|nitroimidazole|msbA	0.999737731238	60.6	33	47.0	1.2e-06	1
VANS	304	335	HWI-700370F:168:C7JUKANXX:7:2105:12272:21550	glycopeptide	JF802084.2.gene5.p01|FEATURES|vanS|glycopeptide|vanS	0.999999999823	65.6	32	45.8	2.7e-06	1
MULTIDRUG_ABC_TRANSPORTER	529	561	HWI-700370F:168:C7JUKANXX:7:1104:4643:57071	multidrug	gi:930426663:ref:WP_054189647.1:|FEATURES|multidrug_ABC_transporter|multidrug|multidrug_ABC_transporter	1.0	63.6	33	49.3	2.4e-07	1
RPHB	315	347	HWI-700370F:168:C7JUKANXX:7:1101:20139:20955	rifamycin	APB03222.1|FEATURES|rphB|rifamycin|rphB	0.999999968421	93.9	33	71.6	4.6e-14	1
LMRB	397	429	HWI-700370F:168:C7JUKANXX:7:1110:18825:56747	MLS	gi:542004148:gb:ERH50104.1:|FEATURES|lmrB|MLS|lmrB	1.0	66.7	33	45.4	3.5e-06	1
RPOB2	1025	1056	HWI-700370F:168:C7JUKANXX:7:1213:15597:43710	multidrug	BAD59497.1|FEATURES|rpoB2|multidrug|rpoB2	0.999999508313	93.8	32	68.6	3.9e-13	1
LMRD	472	503	HWI-700370F:168:C7JUKANXX:7:2211:2315:26053	MLS	ABF66027.1|FEATURES|lmrD|MLS|lmrD	0.999999988629	71.9	32	48.5	4.2e-07	1
EDEQ	51	83	HWI-700370F:168:C7JUKANXX:7:1105:8365:61155	polyamine:peptide	AHH86051.1|FEATURES|EdeQ|polyamine:peptide|EdeQ	0.985826847363	63.6	33	59.3	2.4e-10	1
LMRB	375	407	HWI-700370F:168:C7JUKANXX:7:1315:5870:3460	MLS	gi:384930133:gb:AFI26811.1:|FEATURES|lmrB|MLS|lmrB	1.0	87.9	33	62.8	2.1e-11	1
RPOB2	594	626	HWI-700370F:168:C7JUKANXX:7:2204:17795:56741	multidrug	BAD59497.1|FEATURES|rpoB2|multidrug|rpoB2	0.999999117024	66.7	33	48.9	3.2e-07	1
MULTIDRUG_ABC_TRANSPORTER	530	561	HWI-700370F:168:C7JUKANXX:7:1105:15900:64180	multidrug	gi:860594225:ref:WP_048475168.1:|FEATURES|multidrug_ABC_transporter|multidrug|multidrug_ABC_transporter	1.0	81.2	32	54.7	5.8e-09	1
MULTIDRUG_ABC_TRANSPORTER	509	541	HWI-700370F:168:C7JUKANXX:7:1307:11487:81928	multidrug	gi:664194237:ref:WP_030727956.1:|FEATURES|multidrug_ABC_transporter|multidrug|multidrug_ABC_transporter	1.0	69.7	33	45.8	2.7e-06	1
AADK	164	196	HWI-700370F:168:C7JUKANXX:7:2211:2621:71971	aminoglycoside	gi:1039476118:ref:WP_064814315.1:|FEATURES|aadK|aminoglycoside|aadK	1.0	90.9	33	65.9	2.5e-12	1
RPOB2	853	885	HWI-700370F:168:C7JUKANXX:7:1103:1186:64840	multidrug	BAD59497.1|FEATURES|rpoB2|multidrug|rpoB2	0.999999381333	75.8	33	59.7	1.8e-10	1
SAT-4	133	163	HWI-700370F:168:C7JUKANXX:7:1205:11137:62514	nucleoside	AAB53445.1|FEATURES|SAT-4|nucleoside|SAT-4	0.999393784903	61.3	31	47.0	1.2e-06	1
MEXD	956	986	HWI-700370F:168:C7JUKANXX:7:2201:17318:68001	multidrug	gi:553756961:ref:WP_023089641.1:|FEATURES|mexD|multidrug|mexD	0.996731994963	64.5	31	44.3	7.8e-06	1
VANR	157	188	HWI-700370F:168:C7JUKANXX:7:1213:4632:42345	glycopeptide	gi:947806628:ref:WP_056468082.1:|FEATURES|vanR|glycopeptide|vanR	0.999999998185	65.6	32	46.2	2.1e-06	1
LSAE	183	215	HWI-700370F:168:C7JUKANXX:7:1310:5066:36295	MLS	AFU35065.1|FEATURES|lsaE|MLS|lsaE	0.999999979523	78.8	33	60.8	8.1e-11	1
RPOB2	727	759	HWI-700370F:168:C7JUKANXX:7:1112:19829:24902	multidrug	BAD59497.1|FEATURES|rpoB2|multidrug|rpoB2	0.999999259158	75.8	33	53.9	9.9e-09	1
BCRA	27	59	HWI-700370F:168:C7JUKANXX:7:1112:4773:98084	bacitracin	gi:510143239:gb:AGN36970.1:|FEATURES|bcrA|bacitracin|bcrA	1.0	81.8	33	59.7	1.8e-10	1
LLMA_23S_RIBOSOMAL_RNA_METHYLTRANSFERASE	202	233	HWI-700370F:168:C7JUKANXX:7:1306:5389:6327	MLS	APB03216.1|FEATURES|LlmA_23S_ribosomal_RNA_methyltransferase|MLS|LlmA_23S_ribosomal_RNA_methyltransferase	0.999999958796	87.5	32	65.1	4.3e-12	1
VATE	121	152	HWI-700370F:168:C7JUKANXX:7:1109:10409:28869	MLS	AAG21695|FEATURES|vatE|MLS|vatE	1.0	65.6	32	50.1	1.4e-07	1
TETB(60)	540	571	HWI-700370F:168:C7JUKANXX:7:2203:20567:49520	tetracycline	ANZ79241.1|FEATURES|tetB(60)|tetracycline|tetB(60)	0.999998802667	62.5	32	45.1	4.6e-06	1
ARLS	387	419	HWI-700370F:168:C7JUKANXX:7:1310:10334:21776	multidrug	YP_499945.1|FEATURES|arlS|multidrug|arlS	0.999997369164	60.6	33	45.4	3.5e-06	1
YKKD	47	77	HWI-700370F:168:C7JUKANXX:7:2106:16308:2312	multidrug	gi:489421661:ref:WP_003327389.1:|FEATURES|ykkD|multidrug|ykkD	0.999999994635	74.2	31	55.5	3.4e-09	1
TAEA	31	62	HWI-700370F:168:C7JUKANXX:7:2113:18340:11914	pleuromutilin	APB03219.1|FEATURES|TaeA|pleuromutilin|TaeA	0.999703365055	78.1	32	58.2	5.2e-10	1
OPTRA	197	228	HWI-700370F:168:C7JUKANXX:7:1312:20723:87600	oxazolidinone	AKA86814|FEATURES|optrA|oxazolidinone|optrA	0.999374359074	68.8	32	53.9	9.9e-09	1
TETB(46)	497	529	HWI-700370F:168:C7JUKANXX:7:1116:11919:69419	tetracycline	AET10445.1|FEATURES|tetB(46)|tetracycline|tetB(46)	0.999999999926	75.8	33	52.4	2.9e-08	1
RPOB2	445	477	HWI-700370F:168:C7JUKANXX:7:1305:20629:24314	multidrug	BAD59497.1|FEATURES|rpoB2|multidrug|rpoB2	0.999999511911	90.9	33	68.9	3.0e-13	1
RPOB2	718	750	HWI-700370F:168:C7JUKANXX:7:2214:1698:91537	multidrug	BAD59497.1|FEATURES|rpoB2|multidrug|rpoB2	0.99999924965	72.7	33	53.5	1.3e-08	1
MSBA	477	509	HWI-700370F:168:C7JUKANXX:7:2212:3409:86156	nitroimidazole	NP_415434.1|FEATURES|msbA|nitroimidazole|msbA	0.999523693441	66.7	33	45.1	4.6e-06	1
RPOB2	594	626	HWI-700370F:168:C7JUKANXX:7:1203:2324:51878	multidrug	BAD59497.1|FEATURES|rpoB2|multidrug|rpoB2	0.999999117024	66.7	33	48.9	3.2e-07	1
RPHB	179	210	HWI-700370F:168:C7JUKANXX:7:2205:7396:66191	rifamycin	APB03222.1|FEATURES|rphB|rifamycin|rphB	0.999999871878	81.2	32	56.6	1.5e-09	1
VANH	169	199	HWI-700370F:168:C7JUKANXX:7:1116:7307:87003	glycopeptide	KF478993.1.gene2.p01|FEATURES|vanH|glycopeptide|vanH	0.99999959716	64.5	31	47.4	9.3e-07	1
AMRB	918	950	HWI-700370F:168:C7JUKANXX:7:2109:5371:53085	multidrug	YP_992987|FEATURES|amrB|multidrug|amrB	1.0	84.8	33	63.2	1.6e-11	1
RPHB	663	695	HWI-700370F:168:C7JUKANXX:7:2210:18438:16728	rifamycin	APB03222.1|FEATURES|rphB|rifamycin|rphB	0.999999922066	87.9	33	64.3	7.3e-12	1
BCRA	141	173	HWI-700370F:168:C7JUKANXX:7:2211:6975:54481	bacitracin	gi:445996697:ref:WP_000074552.1:|FEATURES|bcrA|bacitracin|bcrA	1.0	72.7	33	53.5	1.3e-08	1
TAEA	253	285	HWI-700370F:168:C7JUKANXX:7:2212:13799:19061	pleuromutilin	APB03219.1|FEATURES|TaeA|pleuromutilin|TaeA	0.999772087362	87.9	33	61.2	6.2e-11	1
VANR	196	228	HWI-700370F:168:C7JUKANXX:7:1211:19861:25027	glycopeptide	gi:1045412091:ref:WP_065484665.1:|FEATURES|vanR|glycopeptide|vanR	0.999999999854	60.6	33	47.8	7.1e-07	1
RPHB	115	147	HWI-700370F:168:C7JUKANXX:7:1114:14587:35022	rifamycin	APB03222.1|FEATURES|rphB|rifamycin|rphB	0.999999960793	87.9	33	61.2	6.2e-11	1
ROSA	260	292	HWI-700370F:168:C7JUKANXX:7:1103:18348:42120	fosmidomycin	YP_001401993|FEATURES|rosA|fosmidomycin|rosA	1.0	69.7	33	55.5	3.4e-09	1
MULTIDRUG_ABC_TRANSPORTER	479	509	HWI-700370F:168:C7JUKANXX:7:2201:17615:54678	multidrug	gi:1031799645:ref:WP_064138838.1:|FEATURES|multidrug_ABC_transporter|multidrug|multidrug_ABC_transporter	1.0	71.0	31	47.0	1.2e-06	1
MACB	125	157	HWI-700370F:168:C7JUKANXX:7:2112:5148:73728	MLS	gi:486207963:ref:WP_001553627.1:|FEATURES|macB|MLS|macB	1.0	69.7	33	53.9	9.9e-09	1
MTRA	90	122	HWI-700370F:168:C7JUKANXX:7:1107:8881:52022	multidrug	CCP46065.1|FEATURES|mtrA|multidrug|mtrA	0.9999982855	66.7	33	45.4	3.5e-06	1
MACB	127	159	HWI-700370F:168:C7JUKANXX:7:1113:5918:95645	MLS	YP_001571041|FEATURES|macB|MLS|macB	1.0	69.7	33	48.1	5.4e-07	1
TETB(46)	514	546	HWI-700370F:168:C7JUKANXX:7:1208:10238:79410	tetracycline	AET10445.1|FEATURES|tetB(46)|tetracycline|tetB(46)	0.9999988208	72.7	33	46.6	1.6e-06	1
TAEA	70	102	HWI-700370F:168:C7JUKANXX:7:2115:2396:50714	pleuromutilin	APB03219.1|FEATURES|TaeA|pleuromutilin|TaeA	0.999669718734	75.8	33	57.0	1.2e-09	1
TAEA	182	214	HWI-700370F:168:C7JUKANXX:7:1211:7610:22698	pleuromutilin	APB03219.1|FEATURES|TaeA|pleuromutilin|TaeA	0.999901435146	97.0	33	71.2	6.0e-14	1
EFRA	329	360	HWI-700370F:168:C7JUKANXX:7:1304:10036:14955	multidrug	CDO61513.1|FEATURES|efrA|multidrug|efrA	0.999999253507	68.8	32	50.4	1.1e-07	1
MEXF	982	1014	HWI-700370F:168:C7JUKANXX:7:1314:18440:10673	multidrug	CP000675.2.gene2298.p01|FEATURES|mexF|multidrug|mexF	1.0	75.8	33	55.1	4.4e-09	1
EFRA	313	345	HWI-700370F:168:C7JUKANXX:7:2209:13738:17856	multidrug	CDO61513.1|FEATURES|efrA|multidrug|efrA	0.999999560023	69.7	33	56.6	1.5e-09	1
RPOB2	1076	1108	HWI-700370F:168:C7JUKANXX:7:1302:7860:28317	multidrug	BAD59497.1|FEATURES|rpoB2|multidrug|rpoB2	0.999999459838	87.9	33	64.7	5.6e-12	1
TAEA	482	514	HWI-700370F:168:C7JUKANXX:7:2203:11240:45686	pleuromutilin	APB03219.1|FEATURES|TaeA|pleuromutilin|TaeA	0.999772087362	81.8	33	63.2	1.6e-11	1
OLEB	192	223	HWI-700370F:168:C7JUKANXX:7:2115:13016:81292	MLS	AAA50325|FEATURES|oleB|MLS|oleB	0.943554207141	65.6	32	46.2	2.1e-06	1
BCRA	148	180	HWI-700370F:168:C7JUKANXX:7:1104:1344:5761	bacitracin	gi:542061059:gb:ERI11611.1:|FEATURES|bcrA|bacitracin|bcrA	1.0	69.7	33	51.2	6.4e-08	1
SALA	430	462	HWI-700370F:168:C7JUKANXX:7:2211:9181:97277	MLS	AGN74946|FEATURES|salA|MLS|salA	0.999999996977	69.7	33	57.4	9.0e-10	1
STAPHYLOCOCCUS_MUPA_CONFERRING_RESISTANCE_TO_MUPIROCIN	576	606	HWI-700370F:168:C7JUKANXX:7:1202:3572:99585	mupirocin	CAA53189|FEATURES|Staphylococcus_mupA_conferring_resistance_to_mupirocin|mupirocin|Staphylococcus_mupA_conferring_resistance_to_mupirocin	0.999999625865	61.3	31	45.8	2.7e-06	1
MAJOR_FACILITATOR_SUPERFAMILY_TRANSPORTER	411	443	HWI-700370F:168:C7JUKANXX:7:2215:10273:78858	multidrug	NC_002952.2859362.p01|FEATURES|major_facilitator_superfamily_transporter|multidrug|major_facilitator_superfamily_transporter	0.999999801672	69.7	33	55.1	4.4e-09	1
TRUNCATED_PUTATIVE_RESPONSE_REGULATOR_ARLR	83	114	HWI-700370F:168:C7JUKANXX:7:2110:12284:52332	unclassified	HE999704.1.gene1528.p01|FEATURES|truncated_putative_response_regulator_ArlR|unclassified|truncated_putative_response_regulator_ArlR	0.999999344521	65.6	32	48.5	4.2e-07	1
MACB	126	158	HWI-700370F:168:C7JUKANXX:7:2208:2070:7121	MLS	gi:740518319:ref:WP_038346870.1:|FEATURES|macB|MLS|macB	1.0	72.7	33	55.1	4.4e-09	1
MACB	22	52	HWI-700370F:168:C7JUKANXX:7:1111:6583:22155	MLS	gi:736472622:ref:WP_034494292.1:|FEATURES|macB|MLS|macB	1.0	74.2	31	48.9	3.2e-07	1
TAEA	473	505	HWI-700370F:168:C7JUKANXX:7:1215:2060:54923	pleuromutilin	APB03219.1|FEATURES|TaeA|pleuromutilin|TaeA	0.999779876969	84.8	33	61.6	4.7e-11	1
TETB(60)	546	578	HWI-700370F:168:C7JUKANXX:7:2109:14045:23922	tetracycline	ANZ79241.1|FEATURES|tetB(60)|tetracycline|tetB(60)	0.999999353984	63.6	33	48.1	5.4e-07	1
EDEQ	51	83	HWI-700370F:168:C7JUKANXX:7:1104:13344:91952	polyamine:peptide	AHH86051.1|FEATURES|EdeQ|polyamine:peptide|EdeQ	0.985126107726	63.6	33	59.3	2.4e-10	1
TAEA	387	419	HWI-700370F:168:C7JUKANXX:7:2211:7965:82959	pleuromutilin	APB03219.1|FEATURES|TaeA|pleuromutilin|TaeA	0.999543899247	84.8	33	58.5	4.0e-10	1
LMRB	32	64	HWI-700370F:168:C7JUKANXX:7:2114:12407:16894	MLS	gi:1007411670:gb:AMQ72759.1:|FEATURES|lmrB|MLS|lmrB	1.0	78.8	33	53.5	1.3e-08	1
LLMA_23S_RIBOSOMAL_RNA_METHYLTRANSFERASE	83	115	HWI-700370F:168:C7JUKANXX:7:1303:14385:15863	MLS	APB03216.1|FEATURES|LlmA_23S_ribosomal_RNA_methyltransferase|MLS|LlmA_23S_ribosomal_RNA_methyltransferase	0.999999969228	84.8	33	67.8	6.6e-13	1
RPOB2	804	835	HWI-700370F:168:C7JUKANXX:7:1115:4244:87552	multidrug	BAD59497.1|FEATURES|rpoB2|multidrug|rpoB2	0.999999286766	81.2	32	55.1	4.4e-09	1
VANR	195	226	HWI-700370F:168:C7JUKANXX:7:2108:14731:54889	glycopeptide	JF802084.2.gene4.p01|FEATURES|vanR|glycopeptide|vanR	1.0	62.5	32	54.3	7.6e-09	1
TETL	294	325	HWI-700370F:168:C7JUKANXX:7:1310:10127:99918	tetracycline	ZP_03593907|FEATURES|tetL|tetracycline|tetL	0.999999999999	62.5	32	47.8	7.1e-07	1
RPOB2	275	307	HWI-700370F:168:C7JUKANXX:7:1309:15906:52264	multidrug	BAD59497.1|FEATURES|rpoB2|multidrug|rpoB2	0.999999007213	63.6	33	46.2	2.1e-06	1
TETB	247	279	HWI-700370F:168:C7JUKANXX:7:2216:21007:57081	tetracycline	ZP_03561873|FEATURES|tetB|tetracycline|tetB	0.999999999169	100.0	33	70.5	1.0e-13	1
BCRA	129	161	HWI-700370F:168:C7JUKANXX:7:2207:16499:75869	bacitracin	gi:507044560:ref:WP_016115614.1:|FEATURES|bcrA|bacitracin|bcrA	1.0	72.7	33	51.6	4.9e-08	1
MULTIDRUG_ABC_TRANSPORTER	476	508	HWI-700370F:168:C7JUKANXX:7:2206:3877:76837	multidrug	gi:1031799645:ref:WP_064138838.1:|FEATURES|multidrug_ABC_transporter|multidrug|multidrug_ABC_transporter	1.0	81.8	33	56.2	2.0e-09	1
LMRB	246	277	HWI-700370F:168:C7JUKANXX:7:2102:10549:84540	MLS	gi:695815041:ref:WP_032728901.1:|FEATURES|lmrB|MLS|lmrB	1.0	78.1	32	57.0	1.2e-09	1
RPOB2	437	469	HWI-700370F:168:C7JUKANXX:7:1105:1596:72833	multidrug	BAD59497.1|FEATURES|rpoB2|multidrug|rpoB2	0.999999442876	87.9	33	63.5	1.2e-11	1
SAT-4	133	163	HWI-700370F:168:C7JUKANXX:7:2209:6736:14125	nucleoside	AAB53445.1|FEATURES|SAT-4|nucleoside|SAT-4	0.999393784903	61.3	31	47.0	1.2e-06	1
BMR	230	261	HWI-700370F:168:C7JUKANXX:7:1214:13715:100294	multidrug	AAA22277.1|FEATURES|bmr|multidrug|bmr	0.999999009945	62.5	32	46.6	1.6e-06	1
MULTIDRUG_ABC_TRANSPORTER	471	502	HWI-700370F:168:C7JUKANXX:7:2105:1451:25790	multidrug	gi:913055317:ref:WP_050357634.1:|FEATURES|multidrug_ABC_transporter|multidrug|multidrug_ABC_transporter	1.0	62.5	32	46.6	1.6e-06	1
EMRB-QACA_FAMILY_MAJOR_FACILITATOR_TRANSPORTER	91	123	HWI-700370F:168:C7JUKANXX:7:1211:3724:70887	multidrug	NC_002951.3238155.p01|FEATURES|EmrB-QacA_family_major_facilitator_transporter|multidrug|EmrB-QacA_family_major_facilitator_transporter	0.999817695238	60.6	33	48.1	5.4e-07	1
ARLS	169	201	HWI-700370F:168:C7JUKANXX:7:1216:15854:29937	multidrug	YP_499945.1|FEATURES|arlS|multidrug|arlS	0.999998913031	100.0	33	67.0	1.1e-12	1
RPOB2	808	840	HWI-700370F:168:C7JUKANXX:7:1204:11396:82430	multidrug	BAD59497.1|FEATURES|rpoB2|multidrug|rpoB2	0.999999239902	72.7	33	53.1	1.7e-08	1
MACB	127	157	HWI-700370F:168:C7JUKANXX:7:2107:2286:11163	MLS	gi:754927849:ref:WP_042284850.1:|FEATURES|macB|MLS|macB	1.0	67.7	31	48.5	4.2e-07	1
MULTIDRUG_ABC_TRANSPORTER	470	500	HWI-700370F:168:C7JUKANXX:7:1216:8441:62662	multidrug	gi:1031799645:ref:WP_064138838.1:|FEATURES|multidrug_ABC_transporter|multidrug|multidrug_ABC_transporter	1.0	80.6	31	50.8	8.4e-08	1
TRANSCRIPTIONAL_REGULATORY_PROTEIN_CPXR_CPXR	85	115	HWI-700370F:168:C7JUKANXX:7:2216:3434:42264	unclassified	CP001485.1.gene721.p01|FEATURES|transcriptional_regulatory_protein_CpxR_cpxR|unclassified|transcriptional_regulatory_protein_CpxR_cpxR	0.999418490841	74.2	31	45.4	3.5e-06	1
VAND	287	316	HWI-700370F:168:C7JUKANXX:7:1203:6749:37510	glycopeptide	AAZ98839|FEATURES|vanD|glycopeptide|vanD	0.999998593806	64.5	31	45.8	2.7e-06	1
VANRI	73	104	HWI-700370F:168:C7JUKANXX:7:2213:9815:28223	glycopeptide	WP_011461303.1|FEATURES|vanRI|glycopeptide|vanRI	1.0	75.0	32	55.1	4.4e-09	1
MAJOR_FACILITATOR_SUPERFAMILY_TRANSPORTER	8	40	HWI-700370F:168:C7JUKANXX:7:2315:10765:84018	multidrug	AE016830.1.gene1357.p01|FEATURES|major_facilitator_superfamily_transporter|multidrug|major_facilitator_superfamily_transporter	0.99999816702	66.7	33	47.8	7.1e-07	1
RIFAMPIN_MONOOXYGENASE	287	318	HWI-700370F:168:C7JUKANXX:7:1210:15847:51885	rifamycin	gi:663760960:ref:WP_030535072.1:|FEATURES|rifampin_monooxygenase|rifamycin|rifampin_monooxygenase	1.0	68.8	32	53.5	1.3e-08	1
VANR	83	115	HWI-700370F:168:C7JUKANXX:7:1309:20363:21243	glycopeptide	AF162694.1.gene5.p01|FEATURES|vanR|glycopeptide|vanR	1.0	78.8	33	61.2	6.2e-11	1
MACB	21	53	HWI-700370F:168:C7JUKANXX:7:1311:5212:43202	MLS	gi:851928815:ref:WP_048221086.1:|FEATURES|macB|MLS|macB	1.0	60.6	33	45.8	2.7e-06	1
NORA	20	52	HWI-700370F:168:C7JUKANXX:7:2201:3310:98503	multidrug	gi:1006176696:ref:WP_061739505.1:|FEATURES|norA|multidrug|norA	1.0	63.6	33	49.7	1.9e-07	1
EFRA	421	453	HWI-700370F:168:C7JUKANXX:7:2211:18963:25913	multidrug	CDO61513.1|FEATURES|efrA|multidrug|efrA	0.999999317281	69.7	33	48.1	5.4e-07	1
RPHB	813	845	HWI-700370F:168:C7JUKANXX:7:1213:1527:97849	rifamycin	APB03222.1|FEATURES|rphB|rifamycin|rphB	0.999999985432	93.9	33	68.2	5.1e-13	1
VANR	71	101	HWI-700370F:168:C7JUKANXX:7:2105:14515:59861	glycopeptide	gi:944468330:ref:WP_055698749.1:|FEATURES|vanR|glycopeptide|vanR	1.0	67.7	31	46.2	2.1e-06	1
TETL	362	394	HWI-700370F:168:C7JUKANXX:7:1107:6111:70581	tetracycline	CAI84881|FEATURES|tetL|tetracycline|tetL	0.999994720011	63.6	33	44.3	7.8e-06	1
MACB	31	63	HWI-700370F:168:C7JUKANXX:7:2212:8950:31136	MLS	gi:746253210:ref:WP_039301529.1:|FEATURES|macB|MLS|macB	1.0	63.6	33	46.2	2.1e-06	1
MAJOR_FACILITATOR_SUPERFAMILY_TRANSPORTER	86	118	HWI-700370F:168:C7JUKANXX:7:2216:2403:42707	multidrug	YP_001419960|FEATURES|major_facilitator_superfamily_transporter|multidrug|major_facilitator_superfamily_transporter	0.999998270766	60.6	33	45.4	3.5e-06	1
MULTIDRUG_ABC_TRANSPORTER	546	578	HWI-700370F:168:C7JUKANXX:7:1316:11648:80099	multidrug	gi:664556405:ref:WP_031071225.1:|FEATURES|multidrug_ABC_transporter|multidrug|multidrug_ABC_transporter	1.0	66.7	33	50.1	1.4e-07	1
LMRD	474	506	HWI-700370F:168:C7JUKANXX:7:1103:9003:96533	MLS	ABF66027.1|FEATURES|lmrD|MLS|lmrD	0.999999983532	66.7	33	46.2	2.1e-06	1
BCRA	24	56	HWI-700370F:168:C7JUKANXX:7:1105:11520:47029	bacitracin	gi:500194536:ref:WP_011867743.1:|FEATURES|bcrA|bacitracin|bcrA	0.999998478755	60.6	33	48.5	4.2e-07	1
AADK	38	70	HWI-700370F:168:C7JUKANXX:7:1116:1656:68241	aminoglycoside	gi:505197081:ref:WP_015384183.1:|FEATURES|aadK|aminoglycoside|aadK	1.0	78.8	33	63.5	1.2e-11	1
MAJOR_FACILITATOR_SUPERFAMILY_TRANSPORTER	519	551	HWI-700370F:168:C7JUKANXX:7:1201:5769:14290	multidrug	NC_002952.2859362.p01|FEATURES|major_facilitator_superfamily_transporter|multidrug|major_facilitator_superfamily_transporter	0.999999727463	66.7	33	47.8	7.1e-07	1
TAEA	68	100	HWI-700370F:168:C7JUKANXX:7:2112:1151:88055	pleuromutilin	APB03219.1|FEATURES|TaeA|pleuromutilin|TaeA	0.999315683981	69.7	33	53.9	9.9e-09	1
BLT	48	79	HWI-700370F:168:C7JUKANXX:7:2202:19204:3723	multidrug	AAC36944.1|FEATURES|blt|multidrug|blt	0.999998812009	62.5	32	48.1	5.4e-07	1
VATB	125	155	HWI-700370F:168:C7JUKANXX:7:2112:17294:65624	MLS	YP_001779894|FEATURES|vatB|MLS|vatB	0.99999995795	61.3	31	45.8	2.7e-06	1
BLT	338	369	HWI-700370F:168:C7JUKANXX:7:1208:13395:16262	multidrug	AAC36944.1|FEATURES|blt|multidrug|blt	1.0	68.8	32	53.1	1.7e-08	1
LLMA_23S_RIBOSOMAL_RNA_METHYLTRANSFERASE	73	105	HWI-700370F:168:C7JUKANXX:7:1113:7031:8538	MLS	APB03216.1|FEATURES|LlmA_23S_ribosomal_RNA_methyltransferase|MLS|LlmA_23S_ribosomal_RNA_methyltransferase	0.999999952822	84.8	33	69.3	2.3e-13	1
RPOB2	575	606	HWI-700370F:168:C7JUKANXX:7:1114:20499:99852	multidrug	BAD59497.1|FEATURES|rpoB2|multidrug|rpoB2	0.999999366766	84.4	32	58.9	3.1e-10	1
NORB	377	409	HWI-700370F:168:C7JUKANXX:7:2108:6181:99508	fluoroquinolone	gi:1000360171:ref:WP_061107359.1:|FEATURES|norB|fluoroquinolone|norB	1.0	78.8	33	56.2	2.0e-09	1
LMRB	370	402	HWI-700370F:168:C7JUKANXX:7:2210:13835:9630	MLS	gi:384930133:gb:AFI26811.1:|FEATURES|lmrB|MLS|lmrB	1.0	90.9	33	65.9	2.5e-12	1
MACB	129	159	HWI-700370F:168:C7JUKANXX:7:1301:8326:22560	MLS	gi:974672242:ref:WP_059256507.1:|FEATURES|macB|MLS|macB	1.0	71.0	31	48.5	4.2e-07	1
YKKD	47	79	HWI-700370F:168:C7JUKANXX:7:1201:3855:31657	multidrug	gi:489421661:ref:WP_003327389.1:|FEATURES|ykkD|multidrug|ykkD	0.999999996906	75.8	33	60.5	1.1e-10	1
EMRB-QACA_FAMILY_MAJOR_FACILITATOR_TRANSPORTER	108	140	HWI-700370F:168:C7JUKANXX:7:2115:15996:92730	multidrug	gi:409744629:gb:EKN43141.1:|FEATURES|EmrB-QacA_family_major_facilitator_transporter|multidrug|EmrB-QacA_family_major_facilitator_transporter	0.999999920582	66.7	33	48.9	3.2e-07	1
SAT-4	133	163	HWI-700370F:168:C7JUKANXX:7:2105:9081:73029	nucleoside	AAB53445.1|FEATURES|SAT-4|nucleoside|SAT-4	0.999393784903	61.3	31	47.0	1.2e-06	1
MULTIDRUG_ABC_TRANSPORTER	481	513	HWI-700370F:168:C7JUKANXX:7:2214:8721:67897	multidrug	gi:944009777:ref:WP_055601444.1:|FEATURES|multidrug_ABC_transporter|multidrug|multidrug_ABC_transporter	1.0	63.6	33	49.7	1.9e-07	1
RPOB2	448	480	HWI-700370F:168:C7JUKANXX:7:1116:11578:94950	multidrug	BAD59497.1|FEATURES|rpoB2|multidrug|rpoB2	0.999999521345	90.9	33	69.7	1.7e-13	1
RPOB2	847	879	HWI-700370F:168:C7JUKANXX:7:1103:9258:44423	multidrug	BAD59497.1|FEATURES|rpoB2|multidrug|rpoB2	0.999999337364	81.8	33	63.9	9.6e-12	1
RPHB	146	178	HWI-700370F:168:C7JUKANXX:7:2110:7716:7294	rifamycin	APB03222.1|FEATURES|rphB|rifamycin|rphB	0.999999978269	87.9	33	66.6	1.5e-12	1
MSBA	481	511	HWI-700370F:168:C7JUKANXX:7:2211:11383:16395	nitroimidazole	NP_415434.1|FEATURES|msbA|nitroimidazole|msbA	0.999781096613	74.2	31	48.5	4.2e-07	1
EFRB	205	235	HWI-700370F:168:C7JUKANXX:7:2209:1328:43970	multidrug	CDO61516.1|FEATURES|efrB|multidrug|efrB	0.999998823776	71.0	31	48.1	5.4e-07	1
LLMA_23S_RIBOSOMAL_RNA_METHYLTRANSFERASE	180	211	HWI-700370F:168:C7JUKANXX:7:1109:6909:90476	MLS	APB03216.1|FEATURES|LlmA_23S_ribosomal_RNA_methyltransferase|MLS|LlmA_23S_ribosomal_RNA_methyltransferase	0.999999919978	90.6	32	69.3	2.3e-13	1
TAEA	264	296	HWI-700370F:168:C7JUKANXX:7:2201:17831:19813	pleuromutilin	APB03219.1|FEATURES|TaeA|pleuromutilin|TaeA	0.999740113592	81.8	33	59.7	1.8e-10	1
RPHB	832	863	HWI-700370F:168:C7JUKANXX:7:1110:2785:56234	rifamycin	APB03222.1|FEATURES|rphB|rifamycin|rphB	0.999999977866	100.0	32	65.9	2.5e-12	1
TAEA	455	487	HWI-700370F:168:C7JUKANXX:7:2216:7751:90631	pleuromutilin	APB03219.1|FEATURES|TaeA|pleuromutilin|TaeA	0.999856174792	97.0	33	66.6	1.5e-12	1
RPHB	373	404	HWI-700370F:168:C7JUKANXX:7:1216:12399:52360	rifamycin	APB03222.1|FEATURES|rphB|rifamycin|rphB	0.999885952525	65.6	32	44.7	6.0e-06	1
MULTIDRUG_ABC_TRANSPORTER	490	520	HWI-700370F:168:C7JUKANXX:7:1101:9121:58562	multidrug	gi:985844137:ref:WP_060895163.1:|FEATURES|multidrug_ABC_transporter|multidrug|multidrug_ABC_transporter	1.0	74.2	31	47.4	9.3e-07	1
BLT	222	254	HWI-700370F:168:C7JUKANXX:7:2213:18775:14677	multidrug	AAC36944.1|FEATURES|blt|multidrug|blt	0.999999915618	72.7	33	54.7	5.8e-09	1
MULTIDRUG_ABC_TRANSPORTER	552	583	HWI-700370F:168:C7JUKANXX:7:2209:13889:66311	multidrug	gi:817122037:ref:WP_046494699.1:|FEATURES|multidrug_ABC_transporter|multidrug|multidrug_ABC_transporter	1.0	78.1	32	53.9	9.9e-09	1
MACB	128	160	HWI-700370F:168:C7JUKANXX:7:1105:10468:78516	MLS	AAV85982.1|FEATURES|macB|MLS|macB	0.999999973139	69.7	33	45.8	2.7e-06	1
BCRA	46	78	HWI-700370F:168:C7JUKANXX:7:2211:15589:11866	bacitracin	YP_001373621|FEATURES|bcrA|bacitracin|bcrA	1.0	63.6	33	46.6	1.6e-06	1
BCRA	159	191	HWI-700370F:168:C7JUKANXX:7:1209:10095:8588	bacitracin	gi:445996697:ref:WP_000074552.1:|FEATURES|bcrA|bacitracin|bcrA	1.0	63.6	33	50.1	1.4e-07	1
TRIC	571	602	HWI-700370F:168:C7JUKANXX:7:2201:6284:7407	triclosan	NP_248848.1|FEATURES|TriC|triclosan|TriC	0.999999940763	68.8	32	50.1	1.4e-07	1
LMRD	306	338	HWI-700370F:168:C7JUKANXX:7:2110:10716:19153	MLS	ABF66027.1|FEATURES|lmrD|MLS|lmrD	0.999631847427	60.6	33	45.8	2.7e-06	1
MSBA	363	393	HWI-700370F:168:C7JUKANXX:7:2102:7924:27996	nitroimidazole	NP_415434.1|FEATURES|msbA|nitroimidazole|msbA	0.999639027302	67.7	31	44.3	7.8e-06	1
ANT(4')-IA	25	57	HWI-700370F:168:C7JUKANXX:7:2213:20849:19002	aminoglycoside	EF540343.1.gene1.p01|FEATURES|ant(4')-Ia|aminoglycoside|ant(4')-Ia	1.0	81.8	33	62.4	2.8e-11	1
OMPR	88	119	HWI-700370F:168:C7JUKANXX:7:1114:13551:15125	multidrug	gi:446603231:ref:WP_000680577.1:|FEATURES|ompR|multidrug|ompR	0.999999936625	62.5	32	47.0	1.2e-06	1
MAJOR_FACILITATOR_SUPERFAMILY_TRANSPORTER	155	187	HWI-700370F:168:C7JUKANXX:7:1216:10579:68803	multidrug	NC_002952.2859362.p01|FEATURES|major_facilitator_superfamily_transporter|multidrug|major_facilitator_superfamily_transporter	0.999999722615	60.6	33	47.4	9.3e-07	1
TAEA	2	34	HWI-700370F:168:C7JUKANXX:7:1114:4853:85838	pleuromutilin	APB03219.1|FEATURES|TaeA|pleuromutilin|TaeA	0.999621306006	66.7	33	55.5	3.4e-09	1
RPOB2	457	488	HWI-700370F:168:C7JUKANXX:7:1115:4834:56261	multidrug	BAD59497.1|FEATURES|rpoB2|multidrug|rpoB2	0.999999366766	84.4	32	61.6	4.7e-11	1
MEXD	920	952	HWI-700370F:168:C7JUKANXX:7:1304:6052:79209	multidrug	gi:496339859:ref:WP_009049037.1:|FEATURES|mexD|multidrug|mexD	1.0	81.8	33	55.5	3.4e-09	1
LSA	157	188	HWI-700370F:168:C7JUKANXX:7:2205:13889:38586	MLS	gi:951399103:ref:WP_057773891.1:|FEATURES|lsa|MLS|lsa	1.0	75.0	32	57.4	9.0e-10	1
VANR	84	116	HWI-700370F:168:C7JUKANXX:7:2111:4900:30638	glycopeptide	gi:948051271:ref:WP_056710274.1:|FEATURES|vanR|glycopeptide|vanR	1.0	66.7	33	51.2	6.4e-08	1
MUXB	284	315	HWI-700370F:168:C7JUKANXX:7:1103:15411:76799	multidrug	NP_251217.1|FEATURES|MuxB|multidrug|MuxB	0.999998877621	75.0	32	53.5	1.3e-08	1
TAEA	172	202	HWI-700370F:168:C7JUKANXX:7:2213:16339:12656	pleuromutilin	APB03219.1|FEATURES|TaeA|pleuromutilin|TaeA	0.999141364429	61.3	31	47.0	1.2e-06	1
TETA(46)	531	561	HWI-700370F:168:C7JUKANXX:7:1311:6789:97039	tetracycline	AET10444.1|FEATURES|tetA(46)|tetracycline|tetA(46)	0.999999900319	61.3	31	45.1	4.6e-06	1
FOSB	58	90	HWI-700370F:168:C7JUKANXX:7:1311:7055:19990	fosfomycin	gi:765534984:ref:WP_044742103.1:|FEATURES|fosB|fosfomycin|fosB	1.0	66.7	33	52.8	2.2e-08	1
RPHB	26	56	HWI-700370F:168:C7JUKANXX:7:1307:20490:29273	rifamycin	APB03222.1|FEATURES|rphB|rifamycin|rphB	0.999978427761	80.6	31	58.2	5.2e-10	1
MDTK	414	444	HWI-700370F:168:C7JUKANXX:7:1216:7476:17661	fluoroquinolone	AML99881.1|FEATURES|MdtK|fluoroquinolone|MdtK	0.999997488179	71.0	31	50.4	1.1e-07	1
RPOB2	880	912	HWI-700370F:168:C7JUKANXX:7:2202:12271:77539	multidrug	BAD59497.1|FEATURES|rpoB2|multidrug|rpoB2	0.999999277772	69.7	33	54.7	5.8e-09	1
TRANSCRIPTIONAL_REGULATORY_PROTEIN_CPXR_CPXR	89	119	HWI-700370F:168:C7JUKANXX:7:2111:3869:40412	unclassified	CP001485.1.gene721.p01|FEATURES|transcriptional_regulatory_protein_CpxR_cpxR|unclassified|transcriptional_regulatory_protein_CpxR_cpxR	0.999995222696	67.7	31	47.0	1.2e-06	1
LLMA_23S_RIBOSOMAL_RNA_METHYLTRANSFERASE	197	229	HWI-700370F:168:C7JUKANXX:7:1301:9132:38538	MLS	APB03216.1|FEATURES|LlmA_23S_ribosomal_RNA_methyltransferase|MLS|LlmA_23S_ribosomal_RNA_methyltransferase	0.999999941438	87.9	33	68.6	3.9e-13	1
MAJOR_FACILITATOR_SUPERFAMILY_TRANSPORTER	244	276	HWI-700370F:168:C7JUKANXX:7:2203:3908:92610	multidrug	NC_002952.2859362.p01|FEATURES|major_facilitator_superfamily_transporter|multidrug|major_facilitator_superfamily_transporter	0.999999886614	100.0	33	67.4	8.6e-13	1
MULTIDRUG_ABC_TRANSPORTER	453	485	HWI-700370F:168:C7JUKANXX:7:1202:11411:24208	multidrug	gi:913055317:ref:WP_050357634.1:|FEATURES|multidrug_ABC_transporter|multidrug|multidrug_ABC_transporter	1.0	69.7	33	47.4	9.3e-07	1
STAPHYLOCOCCUS_MUPA_CONFERRING_RESISTANCE_TO_MUPIROCIN	599	631	HWI-700370F:168:C7JUKANXX:7:1216:8903:94394	mupirocin	CAA53189|FEATURES|Staphylococcus_mupA_conferring_resistance_to_mupirocin|mupirocin|Staphylococcus_mupA_conferring_resistance_to_mupirocin	0.999999922172	63.6	33	53.5	1.3e-08	1
RPOB2	144	176	HWI-700370F:168:C7JUKANXX:7:1107:1671:23673	multidrug	BAD59497.1|FEATURES|rpoB2|multidrug|rpoB2	0.999999359345	75.8	33	58.5	4.0e-10	1
TETA(60)	356	388	HWI-700370F:168:C7JUKANXX:7:1208:14369:69307	tetracycline	ANZ79240.1|FEATURES|tetA(60)|tetracycline|tetA(60)	0.999999993064	69.7	33	55.8	2.6e-09	1
VANR	83	115	HWI-700370F:168:C7JUKANXX:7:1310:9266:100783	glycopeptide	CAB61229|FEATURES|vanR|glycopeptide|vanR	1.0	66.7	33	49.7	1.9e-07	1
PBP-1A	73	103	HWI-700370F:168:C7JUKANXX:7:1113:6167:61943	beta-lactam	YP_001290033|FEATURES|PBP-1A|beta-lactam|PBP-1A	1.0	64.5	31	48.9	3.2e-07	1
RPOB2	818	850	HWI-700370F:168:C7JUKANXX:7:1109:2842:11540	multidrug	BAD59497.1|FEATURES|rpoB2|multidrug|rpoB2	0.99999917877	63.6	33	50.8	8.4e-08	1
EFRA	295	327	HWI-700370F:168:C7JUKANXX:7:2206:4602:73897	multidrug	CDO61513.1|FEATURES|efrA|multidrug|efrA	1.0	72.7	33	56.2	2.0e-09	1
CATB	152	183	HWI-700370F:168:C7JUKANXX:7:2106:13984:17142	phenicol	AY232670.1.gene3.p01|FEATURES|catB|phenicol|catB	0.999999765959	62.5	32	51.2	6.4e-08	1
RPOB2	476	506	HWI-700370F:168:C7JUKANXX:7:1105:6664:24446	multidrug	BAD59497.1|FEATURES|rpoB2|multidrug|rpoB2	0.999999117024	64.5	31	48.9	3.2e-07	1
TETL	79	111	HWI-700370F:168:C7JUKANXX:7:1107:19019:72621	tetracycline	YP_001691306|FEATURES|tetL|tetracycline|tetL	1.0	60.6	33	45.1	4.6e-06	1
BCRA	40	71	HWI-700370F:168:C7JUKANXX:7:1101:8990:67294	bacitracin	gi:445996726:ref:WP_000074581.1:|FEATURES|bcrA|bacitracin|bcrA	1.0	71.9	32	50.1	1.4e-07	1
MULTIDRUG_ABC_TRANSPORTER	457	489	HWI-700370F:168:C7JUKANXX:7:2203:4079:33531	multidrug	gi:896355182:ref:WP_049310020.1:|FEATURES|multidrug_ABC_transporter|multidrug|multidrug_ABC_transporter	1.0	63.6	33	44.7	6.0e-06	1
CATB	142	174	HWI-700370F:168:C7JUKANXX:7:1102:3901:8699	phenicol	AY232670.1.gene3.p01|FEATURES|catB|phenicol|catB	0.999999999983	63.6	33	52.0	3.8e-08	1
TAEA	454	486	HWI-700370F:168:C7JUKANXX:7:2112:9031:33453	pleuromutilin	APB03219.1|FEATURES|TaeA|pleuromutilin|TaeA	0.999831452635	97.0	33	65.5	3.3e-12	1
RPOB2	1052	1083	HWI-700370F:168:C7JUKANXX:7:1301:13863:9313	multidrug	BAD59497.1|FEATURES|rpoB2|multidrug|rpoB2	0.999999426682	84.4	32	62.4	2.8e-11	1
RPOB2	1071	1103	HWI-700370F:168:C7JUKANXX:7:2213:6092:75786	multidrug	BAD59497.1|FEATURES|rpoB2|multidrug|rpoB2	0.999999438494	81.8	33	63.2	1.6e-11	1
MEPA	259	289	HWI-700370F:168:C7JUKANXX:7:2113:7544:86835	multidrug	gi:686390606:ref:WP_031905637.1:|FEATURES|mepA|multidrug|mepA	0.969870039798	67.7	31	44.3	7.8e-06	1
RPOB2	1061	1093	HWI-700370F:168:C7JUKANXX:7:1309:11772:42698	multidrug	BAD59497.1|FEATURES|rpoB2|multidrug|rpoB2	0.999999413994	84.8	33	61.6	4.7e-11	1
RPOB2	442	474	HWI-700370F:168:C7JUKANXX:7:2213:12502:36747	multidrug	BAD59497.1|FEATURES|rpoB2|multidrug|rpoB2	0.999999222285	90.9	33	67.0	1.1e-12	1
LMRB	99	131	HWI-700370F:168:C7JUKANXX:7:1102:7144:23077	MLS	gi:498485855:ref:WP_010787543.1:|FEATURES|lmrB|MLS|lmrB	1.0	78.8	33	53.9	9.9e-09	1
EFRB	305	337	HWI-700370F:168:C7JUKANXX:7:1305:15726:51815	multidrug	CDO61516.1|FEATURES|efrB|multidrug|efrB	1.0	72.7	33	50.8	8.4e-08	1
NORB	260	291	HWI-700370F:168:C7JUKANXX:7:1108:11899:18491	fluoroquinolone	gi:494742298:ref:WP_007477706.1:|FEATURES|norB|fluoroquinolone|norB	1.0	69.7	33	48.1	5.4e-07	1
MDTG	34	65	HWI-700370F:168:C7JUKANXX:7:1216:2586:99758	multidrug	CP004022.1.gene1785.p01|FEATURES|mdtG|multidrug|mdtG	1.0	65.6	32	45.8	2.7e-06	1
MAJOR_FACILITATOR_SUPERFAMILY_TRANSPORTER	170	202	HWI-700370F:168:C7JUKANXX:7:1116:9068:62873	multidrug	NC_002952.2859362.p01|FEATURES|major_facilitator_superfamily_transporter|multidrug|major_facilitator_superfamily_transporter	0.999999999699	100.0	33	70.5	1.0e-13	1
TAEA	32	64	HWI-700370F:168:C7JUKANXX:7:1302:10302:26651	pleuromutilin	APB03219.1|FEATURES|TaeA|pleuromutilin|TaeA	0.999669718734	75.8	33	58.5	4.0e-10	1
STAPHYLOCOCCUS_MUPA_CONFERRING_RESISTANCE_TO_MUPIROCIN	587	619	HWI-700370F:168:C7JUKANXX:7:1101:12007:89504	mupirocin	CAA53189|FEATURES|Staphylococcus_mupA_conferring_resistance_to_mupirocin|mupirocin|Staphylococcus_mupA_conferring_resistance_to_mupirocin	0.999999886437	72.7	33	57.8	6.9e-10	1
MULTIDRUG_ABC_TRANSPORTER	538	570	HWI-700370F:168:C7JUKANXX:7:1209:4291:32751	multidrug	gi:817122037:ref:WP_046494699.1:|FEATURES|multidrug_ABC_transporter|multidrug|multidrug_ABC_transporter	1.0	69.7	33	48.9	3.2e-07	1
MULTIDRUG_ABC_TRANSPORTER	549	581	HWI-700370F:168:C7JUKANXX:7:1306:7848:49078	multidrug	gi:496018010:ref:WP_008742581.1:|FEATURES|multidrug_ABC_transporter|multidrug|multidrug_ABC_transporter	1.0	72.7	33	53.9	9.9e-09	1
YOJI	475	507	HWI-700370F:168:C7JUKANXX:7:1301:5139:77838	peptide	NP_416715.1|FEATURES|YojI|peptide|YojI	0.999999866703	63.6	33	48.9	3.2e-07	1
BCRA	160	192	HWI-700370F:168:C7JUKANXX:7:1216:19896:15797	bacitracin	gi:510143239:gb:AGN36970.1:|FEATURES|bcrA|bacitracin|bcrA	1.0	69.7	33	51.2	6.4e-08	1
MACB	145	177	HWI-700370F:168:C7JUKANXX:7:1216:15823:21563	MLS	gi:639209604:ref:WP_024547784.1:|FEATURES|macB|MLS|macB	1.0	81.8	33	55.8	2.6e-09	1
TAEA	375	407	HWI-700370F:168:C7JUKANXX:7:1103:1177:36076	pleuromutilin	APB03219.1|FEATURES|TaeA|pleuromutilin|TaeA	0.999787372426	90.9	33	62.8	2.1e-11	1
QACG	5	37	HWI-700370F:168:C7JUKANXX:7:1315:4138:36095	multidrug	gi:686408520:ref:WP_031913065.1:|FEATURES|qacG|multidrug|qacG	0.999999464913	69.7	33	49.3	2.4e-07	1
TAEA	456	488	HWI-700370F:168:C7JUKANXX:7:1204:15651:77121	pleuromutilin	APB03219.1|FEATURES|TaeA|pleuromutilin|TaeA	0.999592456738	97.0	33	67.4	8.6e-13	1
MULTIDRUG_ABC_TRANSPORTER	482	514	HWI-700370F:168:C7JUKANXX:7:2114:13657:21416	multidrug	gi:664395661:ref:WP_030922045.1:|FEATURES|multidrug_ABC_transporter|multidrug|multidrug_ABC_transporter	1.0	60.6	33	47.0	1.2e-06	1
TAEA	186	218	HWI-700370F:168:C7JUKANXX:7:2203:3370:63939	pleuromutilin	APB03219.1|FEATURES|TaeA|pleuromutilin|TaeA	0.999259883194	97.0	33	71.2	6.0e-14	1
AADK	72	104	HWI-700370F:168:C7JUKANXX:7:2212:11162:34180	aminoglycoside	gi:814576192:ref:WP_046381214.1:|FEATURES|aadK|aminoglycoside|aadK	1.0	93.9	33	69.7	1.7e-13	1
RPOB2	711	743	HWI-700370F:168:C7JUKANXX:7:1207:15191:83531	multidrug	BAD59497.1|FEATURES|rpoB2|multidrug|rpoB2	0.999999157384	72.7	33	57.0	1.2e-09	1
VANS	325	357	HWI-700370F:168:C7JUKANXX:7:1205:18516:27661	glycopeptide	AAD42181|FEATURES|vanS|glycopeptide|vanS	1.0	69.7	33	50.8	8.4e-08	1
MAJOR_FACILITATOR_SUPERFAMILY_TRANSPORTER	104	136	HWI-700370F:168:C7JUKANXX:7:1202:12190:89540	multidrug	ZP_03053667|FEATURES|major_facilitator_superfamily_transporter|multidrug|major_facilitator_superfamily_transporter	0.999999820601	60.6	33	47.8	7.1e-07	1
MACB	167	199	HWI-700370F:168:C7JUKANXX:7:2215:4321:26625	MLS	gi:895898290:ref:WP_048999361.1:|FEATURES|macB|MLS|macB	1.0	60.6	33	46.2	2.1e-06	1
RIFAMPIN_MONOOXYGENASE	261	292	HWI-700370F:168:C7JUKANXX:7:1304:20339:60878	rifamycin	gi:769934495:ref:WP_045068423.1:|FEATURES|rifampin_monooxygenase|rifamycin|rifampin_monooxygenase	1.0	68.8	32	50.8	8.4e-08	1
TETB(60)	480	510	HWI-700370F:168:C7JUKANXX:7:1116:8124:91183	tetracycline	ANZ79241.1|FEATURES|tetB(60)|tetracycline|tetB(60)	0.999999999799	71.0	31	48.9	3.2e-07	1
VANR	73	104	HWI-700370F:168:C7JUKANXX:7:1305:1529:18134	glycopeptide	CAB61229|FEATURES|vanR|glycopeptide|vanR	0.999999999437	65.6	32	45.8	2.7e-06	1
RPHB	497	529	HWI-700370F:168:C7JUKANXX:7:1315:5165:60870	rifamycin	APB03222.1|FEATURES|rphB|rifamycin|rphB	0.999999962493	87.9	33	63.5	1.2e-11	1
TETT	70	102	HWI-700370F:168:C7JUKANXX:7:1215:12670:100438	tetracycline	AAV80410|FEATURES|tetT|tetracycline|tetT	1.0	75.8	33	53.9	9.9e-09	1
MAJOR_FACILITATOR_SUPERFAMILY_TRANSPORTER	150	182	HWI-700370F:168:C7JUKANXX:7:2114:20559:11849	multidrug	AE016830.1.gene1357.p01|FEATURES|major_facilitator_superfamily_transporter|multidrug|major_facilitator_superfamily_transporter	0.999998566151	63.6	33	56.2	2.0e-09	1
MULTIDRUG_ABC_TRANSPORTER	529	561	HWI-700370F:168:C7JUKANXX:7:2201:5849:96253	multidrug	gi:640499891:ref:WP_024937220.1:|FEATURES|multidrug_ABC_transporter|multidrug|multidrug_ABC_transporter	0.81264890074	60.6	33	45.8	2.7e-06	1
BCRA	146	176	HWI-700370F:168:C7JUKANXX:7:2102:9291:59458	bacitracin	gi:447195835:ref:WP_001273091.1:|FEATURES|bcrA|bacitracin|bcrA	1.0	67.7	31	47.0	1.2e-06	1
LSA	218	250	HWI-700370F:168:C7JUKANXX:7:2205:10674:56542	MLS	gi:445983947:ref:WP_000061802.1:|FEATURES|lsa|MLS|lsa	1.0	63.6	33	46.2	2.1e-06	1
EFRA	400	431	HWI-700370F:168:C7JUKANXX:7:1212:19323:45550	multidrug	CDO61513.1|FEATURES|efrA|multidrug|efrA	1.0	78.1	32	50.4	1.1e-07	1
BCRA	166	198	HWI-700370F:168:C7JUKANXX:7:1107:1880:5463	bacitracin	gi:445996723:ref:WP_000074578.1:|FEATURES|bcrA|bacitracin|bcrA	1.0	66.7	33	49.7	1.9e-07	1
VANR	77	109	HWI-700370F:168:C7JUKANXX:7:1305:2604:9555	glycopeptide	AF162694.1.gene5.p01|FEATURES|vanR|glycopeptide|vanR	1.0	66.7	33	52.4	2.9e-08	1
STAPHYLOCOCCUS_MUPA_CONFERRING_RESISTANCE_TO_MUPIROCIN	603	635	HWI-700370F:168:C7JUKANXX:7:1211:20729:74946	mupirocin	CAA53189|FEATURES|Staphylococcus_mupA_conferring_resistance_to_mupirocin|mupirocin|Staphylococcus_mupA_conferring_resistance_to_mupirocin	0.999999954076	69.7	33	56.2	2.0e-09	1
LLMA_23S_RIBOSOMAL_RNA_METHYLTRANSFERASE	219	251	HWI-700370F:168:C7JUKANXX:7:2216:5658:74124	MLS	APB03216.1|FEATURES|LlmA_23S_ribosomal_RNA_methyltransferase|MLS|LlmA_23S_ribosomal_RNA_methyltransferase	0.999999932817	84.8	33	60.8	8.1e-11	1
TRUNCATED_PUTATIVE_RESPONSE_REGULATOR_ARLR	86	117	HWI-700370F:168:C7JUKANXX:7:2110:12807:61729	unclassified	AE015929.1.gene1106.p01|FEATURES|truncated_putative_response_regulator_ArlR|unclassified|truncated_putative_response_regulator_ArlR	1.0	68.8	32	53.1	1.7e-08	1
BCRA	37	69	HWI-700370F:168:C7JUKANXX:7:2213:9607:63927	bacitracin	gi:542061059:gb:ERI11611.1:|FEATURES|bcrA|bacitracin|bcrA	1.0	78.8	33	56.2	2.0e-09	1
STAPHYLOCOCCUS_MUPA_CONFERRING_RESISTANCE_TO_MUPIROCIN	35	67	HWI-700370F:168:C7JUKANXX:7:2107:16537:6484	mupirocin	CAA53189|FEATURES|Staphylococcus_mupA_conferring_resistance_to_mupirocin|mupirocin|Staphylococcus_mupA_conferring_resistance_to_mupirocin	0.999999978342	78.8	33	60.1	1.4e-10	1
MACB	122	154	HWI-700370F:168:C7JUKANXX:7:2215:2371:97659	MLS	gi:516510995:ref:WP_017899433.1:|FEATURES|macB|MLS|macB	1.0	60.6	33	44.7	6.0e-06	1
EFRA	415	447	HWI-700370F:168:C7JUKANXX:7:1213:20832:96887	multidrug	CDO61513.1|FEATURES|efrA|multidrug|efrA	0.999999473329	75.8	33	52.8	2.2e-08	1
RPOB2	414	446	HWI-700370F:168:C7JUKANXX:7:1104:9449:74596	multidrug	BAD59497.1|FEATURES|rpoB2|multidrug|rpoB2	0.999999366766	84.8	33	58.9	3.1e-10	1
BCRA	143	175	HWI-700370F:168:C7JUKANXX:7:1115:19187:78385	bacitracin	gi:445996697:ref:WP_000074552.1:|FEATURES|bcrA|bacitracin|bcrA	1.0	69.7	33	52.4	2.9e-08	1
MULTIDRUG_ABC_TRANSPORTER	536	567	HWI-700370F:168:C7JUKANXX:7:2113:7659:86445	multidrug	gi:662754041:ref:WP_030125200.1:|FEATURES|multidrug_ABC_transporter|multidrug|multidrug_ABC_transporter	0.999999890886	62.5	32	44.3	7.8e-06	1
MULTIDRUG_ABC_TRANSPORTER	481	513	HWI-700370F:168:C7JUKANXX:7:1111:13297:17771	multidrug	gi:1031799645:ref:WP_064138838.1:|FEATURES|multidrug_ABC_transporter|multidrug|multidrug_ABC_transporter	1.0	69.7	33	51.2	6.4e-08	1
RPOB2	371	403	HWI-700370F:168:C7JUKANXX:7:2107:12393:81119	multidrug	BAD59497.1|FEATURES|rpoB2|multidrug|rpoB2	0.999999232405	72.7	33	52.8	2.2e-08	1
RPHB	295	327	HWI-700370F:168:C7JUKANXX:7:1310:7644:80826	rifamycin	APB03222.1|FEATURES|rphB|rifamycin|rphB	0.999995469602	97.0	33	73.2	1.6e-14	1
TETL	24	56	HWI-700370F:168:C7JUKANXX:7:2205:10239:55326	tetracycline	ZP_03593907|FEATURES|tetL|tetracycline|tetL	1.0	69.7	33	48.5	4.2e-07	1
LMRB	387	419	HWI-700370F:168:C7JUKANXX:7:1301:16972:67662	MLS	gi:384930133:gb:AFI26811.1:|FEATURES|lmrB|MLS|lmrB	1.0	84.8	33	58.9	3.1e-10	1
ADEC	456	487	HWI-700370F:168:C7JUKANXX:7:2114:11627:34059	multidrug	CP003583.1.gene2512.p01|FEATURES|adeC|multidrug|adeC	0.999998775081	62.5	32	48.5	4.2e-07	1
LMRB	33	65	HWI-700370F:168:C7JUKANXX:7:1204:8026:67749	MLS	gi:1007411670:gb:AMQ72759.1:|FEATURES|lmrB|MLS|lmrB	1.0	78.8	33	53.5	1.3e-08	1
LMRB	145	177	HWI-700370F:168:C7JUKANXX:7:1316:16577:38798	MLS	gi:498485855:ref:WP_010787543.1:|FEATURES|lmrB|MLS|lmrB	1.0	81.8	33	67.0	1.1e-12	1
MULTIDRUG_ABC_TRANSPORTER	498	530	HWI-700370F:168:C7JUKANXX:7:2116:6348:69648	multidrug	gi:493394434:ref:WP_006350564.1:|FEATURES|multidrug_ABC_transporter|multidrug|multidrug_ABC_transporter	1.0	72.7	33	48.9	3.2e-07	1
MPHI	84	115	HWI-700370F:168:C7JUKANXX:7:2207:4044:99902	MLS	APB03226.1|FEATURES|mphI|MLS|mphI	0.999999939106	62.5	32	48.9	3.2e-07	1
RIFAMPIN_MONOOXYGENASE	308	339	HWI-700370F:168:C7JUKANXX:7:2106:3463:52569	rifamycin	gi:769934495:ref:WP_045068423.1:|FEATURES|rifampin_monooxygenase|rifamycin|rifampin_monooxygenase	0.999958645116	68.8	32	44.7	6.0e-06	1
MAJOR_FACILITATOR_SUPERFAMILY_TRANSPORTER	116	148	HWI-700370F:168:C7JUKANXX:7:2216:4251:18353	multidrug	AE016830.1.gene1357.p01|FEATURES|major_facilitator_superfamily_transporter|multidrug|major_facilitator_superfamily_transporter	0.999999920002	60.6	33	48.9	3.2e-07	1
EMRB-QACA_FAMILY_MAJOR_FACILITATOR_TRANSPORTER	47	78	HWI-700370F:168:C7JUKANXX:7:1309:3321:86367	multidrug	AE016830.1.gene768.p01|FEATURES|EmrB-QacA_family_major_facilitator_transporter|multidrug|EmrB-QacA_family_major_facilitator_transporter	0.999998813662	62.5	32	50.4	1.1e-07	1
MULTIDRUG_ABC_TRANSPORTER	458	488	HWI-700370F:168:C7JUKANXX:7:1209:6597:41723	multidrug	gi:896355182:ref:WP_049310020.1:|FEATURES|multidrug_ABC_transporter|multidrug|multidrug_ABC_transporter	1.0	71.0	31	46.6	1.6e-06	1
LLMA_23S_RIBOSOMAL_RNA_METHYLTRANSFERASE	18	49	HWI-700370F:168:C7JUKANXX:7:2104:2484:97767	MLS	APB03216.1|FEATURES|LlmA_23S_ribosomal_RNA_methyltransferase|MLS|LlmA_23S_ribosomal_RNA_methyltransferase	0.999999927145	68.8	32	60.1	1.4e-10	1
MACB	34	66	HWI-700370F:168:C7JUKANXX:7:2101:20889:28213	MLS	gi:779793259:ref:WP_045327301.1:|FEATURES|macB|MLS|macB	1.0	66.7	33	53.9	9.9e-09	1
RPHB	26	56	HWI-700370F:168:C7JUKANXX:7:1314:8218:52243	rifamycin	APB03222.1|FEATURES|rphB|rifamycin|rphB	0.99993137692	80.6	31	58.2	5.2e-10	1
RPHA	192	223	HWI-700370F:168:C7JUKANXX:7:2209:7715:46626	rifamycin	AIA08936.1|FEATURES|rphA|rifamycin|rphA	0.999999804152	87.5	32	57.0	1.2e-09	1
LLMA_23S_RIBOSOMAL_RNA_METHYLTRANSFERASE	196	228	HWI-700370F:168:C7JUKANXX:7:2110:2717:68947	MLS	APB03216.1|FEATURES|LlmA_23S_ribosomal_RNA_methyltransferase|MLS|LlmA_23S_ribosomal_RNA_methyltransferase	0.999999919978	87.9	33	69.7	1.7e-13	1
LSA	446	478	HWI-700370F:168:C7JUKANXX:7:2208:5743:19083	MLS	AJ579365.gene.p01|FEATURES|lsa|MLS|lsa	1.0	75.8	33	60.1	1.4e-10	1
LMRB	362	393	HWI-700370F:168:C7JUKANXX:7:2205:13653:10136	MLS	gi:384930133:gb:AFI26811.1:|FEATURES|lmrB|MLS|lmrB	1.0	87.5	32	61.2	6.2e-11	1
MACB	544	576	HWI-700370F:168:C7JUKANXX:7:2114:10772:74979	MLS	gi:895981299:ref:WP_049056431.1:|FEATURES|macB|MLS|macB	1.0	66.7	33	47.4	9.3e-07	1
MULTIDRUG_ABC_TRANSPORTER	481	512	HWI-700370F:168:C7JUKANXX:7:2105:4107:42955	multidrug	gi:664395661:ref:WP_030922045.1:|FEATURES|multidrug_ABC_transporter|multidrug|multidrug_ABC_transporter	1.0	62.5	32	47.0	1.2e-06	1
EFRA	262	295	HWI-700370F:168:C7JUKANXX:7:1316:15130:16168	multidrug	CDO61513.1|FEATURES|efrA|multidrug|efrA	0.999999253507	64.7	34	46.6	1.6e-06	1
TRANSCRIPTIONAL_REGULATORY_PROTEIN_CPXR_CPXR	38	69	HWI-700370F:168:C7JUKANXX:7:1203:3983:75360	unclassified	CP000675.2.gene1535.p01|FEATURES|transcriptional_regulatory_protein_CpxR_cpxR|unclassified|transcriptional_regulatory_protein_CpxR_cpxR	0.999996031606	65.6	32	44.7	6.0e-06	1
RPHB	105	137	HWI-700370F:168:C7JUKANXX:7:1316:17795:6400	rifamycin	APB03222.1|FEATURES|rphB|rifamycin|rphB	0.99999995225	90.9	33	63.2	1.6e-11	1
EFRB	188	219	HWI-700370F:168:C7JUKANXX:7:2213:5927:87976	multidrug	CDO61516.1|FEATURES|efrB|multidrug|efrB	0.999998887363	71.9	32	48.9	3.2e-07	1
TRUNCATED_PUTATIVE_RESPONSE_REGULATOR_ARLR	82	114	HWI-700370F:168:C7JUKANXX:7:2115:9611:89687	unclassified	HE999704.1.gene1528.p01|FEATURES|truncated_putative_response_regulator_ArlR|unclassified|truncated_putative_response_regulator_ArlR	0.999999995647	72.7	33	52.0	3.8e-08	1
MULTIDRUG_ABC_TRANSPORTER	529	561	HWI-700370F:168:C7JUKANXX:7:2209:20080:12011	multidrug	gi:497748188:ref:WP_010062372.1:|FEATURES|multidrug_ABC_transporter|multidrug|multidrug_ABC_transporter	1.0	78.8	33	55.8	2.6e-09	1
MULTIDRUG_ABC_TRANSPORTER	561	591	HWI-700370F:168:C7JUKANXX:7:2205:11662:80974	multidrug	gi:817122037:ref:WP_046494699.1:|FEATURES|multidrug_ABC_transporter|multidrug|multidrug_ABC_transporter	0.999999999819	64.5	31	46.2	2.1e-06	1
RPHA	132	164	HWI-700370F:168:C7JUKANXX:7:1203:2269:87540	rifamycin	AIA08936.1|FEATURES|rphA|rifamycin|rphA	0.999999922372	81.8	33	61.6	4.7e-11	1
QACG	50	80	HWI-700370F:168:C7JUKANXX:7:2106:19081:12032	multidrug	gi:896521222:ref:WP_049426109.1:|FEATURES|qacG|multidrug|qacG	0.999999443182	64.5	31	48.1	5.4e-07	1
YKKD	60	91	HWI-700370F:168:C7JUKANXX:7:1107:15420:30317	multidrug	gi:489421661:ref:WP_003327389.1:|FEATURES|ykkD|multidrug|ykkD	0.999984998957	62.5	32	48.9	3.2e-07	1
RPOB2	438	470	HWI-700370F:168:C7JUKANXX:7:1201:7453:54967	multidrug	BAD59497.1|FEATURES|rpoB2|multidrug|rpoB2	0.999999454351	87.9	33	64.3	7.3e-12	1
VANR	77	109	HWI-700370F:168:C7JUKANXX:7:2105:17493:7541	glycopeptide	AF162694.1.gene5.p01|FEATURES|vanR|glycopeptide|vanR	1.0	78.8	33	60.8	8.1e-11	1
MACB	37	67	HWI-700370F:168:C7JUKANXX:7:1110:12272:12897	MLS	gi:671541568:ref:WP_031525212.1:|FEATURES|macB|MLS|macB	0.999999999929	64.5	31	50.1	1.4e-07	1
RPHB	687	719	HWI-700370F:168:C7JUKANXX:7:1103:4679:97003	rifamycin	APB03222.1|FEATURES|rphB|rifamycin|rphB	0.99995979001	75.8	33	56.2	2.0e-09	1
ANT(4')-IA	27	59	HWI-700370F:168:C7JUKANXX:7:1102:3989:90393	aminoglycoside	EF540343.1.gene1.p01|FEATURES|ant(4')-Ia|aminoglycoside|ant(4')-Ia	0.999999999992	84.8	33	62.8	2.1e-11	1
LMRB	256	287	HWI-700370F:168:C7JUKANXX:7:2109:7583:90346	MLS	gi:695815041:ref:WP_032728901.1:|FEATURES|lmrB|MLS|lmrB	1.0	78.1	32	58.9	3.1e-10	1
LSAE	170	202	HWI-700370F:168:C7JUKANXX:7:1313:14891:91137	MLS	AFU35065.1|FEATURES|lsaE|MLS|lsaE	1.0	84.8	33	68.2	5.1e-13	1
MULTIDRUG_ABC_TRANSPORTER	453	485	HWI-700370F:168:C7JUKANXX:7:1110:2164:69297	multidrug	gi:913055317:ref:WP_050357634.1:|FEATURES|multidrug_ABC_transporter|multidrug|multidrug_ABC_transporter	1.0	69.7	33	47.4	9.3e-07	1
MSBA	492	524	HWI-700370F:168:C7JUKANXX:7:1212:15622:50729	nitroimidazole	NP_415434.1|FEATURES|msbA|nitroimidazole|msbA	0.999761814274	69.7	33	47.8	7.1e-07	1
TETL	105	136	HWI-700370F:168:C7JUKANXX:7:1209:17712:51206	tetracycline	gi:690583901:ref:WP_031944040.1:|FEATURES|tetL|tetracycline|tetL	1.0	62.5	32	48.5	4.2e-07	1
RPHB	535	567	HWI-700370F:168:C7JUKANXX:7:1106:2804:57971	rifamycin	APB03222.1|FEATURES|rphB|rifamycin|rphB	0.999964721529	69.7	33	56.6	1.5e-09	1
RIFAMPIN_MONOOXYGENASE	267	297	HWI-700370F:168:C7JUKANXX:7:1114:9798:53325	rifamycin	U56415.1.orf0.gene.p01|FEATURES|rifampin_monooxygenase|rifamycin|rifampin_monooxygenase	0.999771082405	74.2	31	53.5	1.3e-08	1
BCRA	39	70	HWI-700370F:168:C7JUKANXX:7:1115:17217:54426	bacitracin	gi:542061059:gb:ERI11611.1:|FEATURES|bcrA|bacitracin|bcrA	1.0	65.6	32	50.1	1.4e-07	1
LLMA_23S_RIBOSOMAL_RNA_METHYLTRANSFERASE	173	203	HWI-700370F:168:C7JUKANXX:7:2201:11177:22377	MLS	APB03216.1|FEATURES|LlmA_23S_ribosomal_RNA_methyltransferase|MLS|LlmA_23S_ribosomal_RNA_methyltransferase	0.999999964993	93.5	31	66.6	1.5e-12	1
TETL	235	265	HWI-700370F:168:C7JUKANXX:7:2109:2833:24272	tetracycline	AAL92527|FEATURES|tetL|tetracycline|tetL	1.0	74.2	31	53.5	1.3e-08	1
BCRA	147	179	HWI-700370F:168:C7JUKANXX:7:2108:20828:31647	bacitracin	gi:542061059:gb:ERI11611.1:|FEATURES|bcrA|bacitracin|bcrA	1.0	81.8	33	58.5	4.0e-10	1
ANT(4')-IA	17	49	HWI-700370F:168:C7JUKANXX:7:1114:13813:83104	aminoglycoside	EF540343.1.gene1.p01|FEATURES|ant(4')-Ia|aminoglycoside|ant(4')-Ia	0.999997830409	75.8	33	57.0	1.2e-09	1
LSA	129	159	HWI-700370F:168:C7JUKANXX:7:2114:19178:99262	MLS	gi:727114292:ref:WP_033625468.1:|FEATURES|lsa|MLS|lsa	1.0	67.7	31	47.4	9.3e-07	1
EFRA	397	429	HWI-700370F:168:C7JUKANXX:7:1202:9719:32989	multidrug	CDO61513.1|FEATURES|efrA|multidrug|efrA	1.0	75.8	33	51.6	4.9e-08	1
MULTIDRUG_ABC_TRANSPORTER	458	489	HWI-700370F:168:C7JUKANXX:7:2102:10213:95165	multidrug	gi:686364868:ref:WP_031893738.1:|FEATURES|multidrug_ABC_transporter|multidrug|multidrug_ABC_transporter	1.0	71.9	32	54.7	5.8e-09	1
BACA	214	246	HWI-700370F:168:C7JUKANXX:7:2214:3161:12819	bacitracin	A0KQI1|FEATURES|bacA|bacitracin|bacA	1.0	72.7	33	53.1	1.7e-08	1
MULTIDRUG_ABC_TRANSPORTER	447	479	HWI-700370F:168:C7JUKANXX:7:2115:17437:10281	multidrug	gi:686117736:ref:WP_031766634.1:|FEATURES|multidrug_ABC_transporter|multidrug|multidrug_ABC_transporter	0.829863164783	60.6	33	46.6	1.6e-06	1
MAJOR_FACILITATOR_SUPERFAMILY_TRANSPORTER	309	341	HWI-700370F:168:C7JUKANXX:7:2105:10642:86424	multidrug	AE016830.1.gene1357.p01|FEATURES|major_facilitator_superfamily_transporter|multidrug|major_facilitator_superfamily_transporter	0.999998026619	63.6	33	45.8	2.7e-06	1
RPOB2	874	905	HWI-700370F:168:C7JUKANXX:7:1113:7674:5802	multidrug	BAD59497.1|FEATURES|rpoB2|multidrug|rpoB2	0.999999381333	78.1	32	62.0	3.6e-11	1
FOSB	104	136	HWI-700370F:168:C7JUKANXX:7:1315:18715:85088	fosfomycin	gi:872716498:ref:WP_048567206.1:|FEATURES|fosB|fosfomycin|fosB	1.0	87.9	33	71.2	6.0e-14	1
LSA	183	215	HWI-700370F:168:C7JUKANXX:7:2110:18276:73741	MLS	gi:445983947:ref:WP_000061802.1:|FEATURES|lsa|MLS|lsa	1.0	78.8	33	60.8	8.1e-11	1
MEPA	272	304	HWI-700370F:168:C7JUKANXX:7:1202:15386:78978	multidrug	YP_302230|FEATURES|mepA|multidrug|mepA	1.0	78.8	33	57.4	9.0e-10	1
BCRA	31	62	HWI-700370F:168:C7JUKANXX:7:1216:16665:93393	bacitracin	gi:500448961:gb:EOP61695.1:|FEATURES|bcrA|bacitracin|bcrA	0.999999995173	62.5	32	47.0	1.2e-06	1
EMRB-QACA_FAMILY_MAJOR_FACILITATOR_TRANSPORTER	92	124	HWI-700370F:168:C7JUKANXX:7:1105:11714:20915	multidrug	NC_002951.3237419.p01|FEATURES|EmrB-QacA_family_major_facilitator_transporter|multidrug|EmrB-QacA_family_major_facilitator_transporter	0.999999984674	93.9	33	63.2	1.6e-11	1
ANT(4')-IA	164	195	HWI-700370F:168:C7JUKANXX:7:1210:7015:55904	aminoglycoside	EF540343.1.gene1.p01|FEATURES|ant(4')-Ia|aminoglycoside|ant(4')-Ia	0.999995996964	71.9	32	54.7	5.8e-09	1
LMRB	310	342	HWI-700370F:168:C7JUKANXX:7:1102:3326:57489	MLS	ZP_03589930|FEATURES|lmrB|MLS|lmrB	1.0	78.8	33	61.6	4.7e-11	1
RPOB2	431	463	HWI-700370F:168:C7JUKANXX:7:2208:11348:29027	multidrug	BAD59497.1|FEATURES|rpoB2|multidrug|rpoB2	0.999999381333	87.9	33	62.8	2.1e-11	1
MULTIDRUG_ABC_TRANSPORTER	467	498	HWI-700370F:168:C7JUKANXX:7:1102:17111:90727	multidrug	gi:1031799645:ref:WP_064138838.1:|FEATURES|multidrug_ABC_transporter|multidrug|multidrug_ABC_transporter	1.0	65.6	32	47.0	1.2e-06	1
BACA	133	164	HWI-700370F:168:C7JUKANXX:7:2204:11585:3534	bacitracin	YP_001140148|FEATURES|bacA|bacitracin|bacA	1.0	81.2	32	57.8	6.9e-10	1
VANWI	305	337	HWI-700370F:168:C7JUKANXX:7:2206:13113:70615	glycopeptide	WP_005813024.1|FEATURES|vanWI|glycopeptide|vanWI	0.999999553756	63.6	33	45.1	4.6e-06	1
MULTIDRUG_ABC_TRANSPORTER	608	639	HWI-700370F:168:C7JUKANXX:7:1207:14471:98871	multidrug	NC_010400.5984909.p01|FEATURES|multidrug_ABC_transporter|multidrug|multidrug_ABC_transporter	1.0	87.5	32	59.3	2.4e-10	1
LLMA_23S_RIBOSOMAL_RNA_METHYLTRANSFERASE	197	229	HWI-700370F:168:C7JUKANXX:7:2107:5026:78336	MLS	APB03216.1|FEATURES|LlmA_23S_ribosomal_RNA_methyltransferase|MLS|LlmA_23S_ribosomal_RNA_methyltransferase	0.999999971731	87.9	33	68.6	3.9e-13	1
TETB(60)	480	511	HWI-700370F:168:C7JUKANXX:7:2115:4098:74052	tetracycline	ANZ79241.1|FEATURES|tetB(60)|tetracycline|tetB(60)	0.99999999982	68.8	32	49.3	2.4e-07	1
EFRA	291	322	HWI-700370F:168:C7JUKANXX:7:1112:12639:22316	multidrug	CDO61513.1|FEATURES|efrA|multidrug|efrA	1.0	75.0	32	53.5	1.3e-08	1
MULTIDRUG_ABC_TRANSPORTER	506	538	HWI-700370F:168:C7JUKANXX:7:1206:4279:87479	multidrug	gi:686364868:ref:WP_031893738.1:|FEATURES|multidrug_ABC_transporter|multidrug|multidrug_ABC_transporter	1.0	78.8	33	54.3	7.6e-09	1
BCRA	120	152	HWI-700370F:168:C7JUKANXX:7:1206:16156:32872	bacitracin	gi:507044560:ref:WP_016115614.1:|FEATURES|bcrA|bacitracin|bcrA	0.999999998777	63.6	33	45.4	3.5e-06	1
TAEA	443	475	HWI-700370F:168:C7JUKANXX:7:2205:1486:46620	pleuromutilin	APB03219.1|FEATURES|TaeA|pleuromutilin|TaeA	0.999873976483	100.0	33	68.2	5.1e-13	1
TETA(46)	352	383	HWI-700370F:168:C7JUKANXX:7:1114:5452:26246	tetracycline	AET10444.1|FEATURES|tetA(46)|tetracycline|tetA(46)	0.999999951899	62.5	32	48.5	4.2e-07	1
BACA	187	219	HWI-700370F:168:C7JUKANXX:7:1308:12996:61189	bacitracin	YP_001925041|FEATURES|bacA|bacitracin|bacA	1.0	100.0	33	68.6	3.9e-13	1
EFRA	284	315	HWI-700370F:168:C7JUKANXX:7:1313:8961:85522	multidrug	CDO61513.1|FEATURES|efrA|multidrug|efrA	0.999999333316	65.6	32	48.5	4.2e-07	1
LMRB	260	292	HWI-700370F:168:C7JUKANXX:7:2101:13796:97594	MLS	gi:1007411670:gb:AMQ72759.1:|FEATURES|lmrB|MLS|lmrB	1.0	75.8	33	53.9	9.9e-09	1
VAND	289	319	HWI-700370F:168:C7JUKANXX:7:1116:13816:87712	glycopeptide	AAZ98839|FEATURES|vanD|glycopeptide|vanD	0.999999995972	65.6	32	47.8	7.1e-07	1
MULTIDRUG_ABC_TRANSPORTER	498	530	HWI-700370F:168:C7JUKANXX:7:2204:6431:53596	multidrug	gi:913055317:ref:WP_050357634.1:|FEATURES|multidrug_ABC_transporter|multidrug|multidrug_ABC_transporter	1.0	63.6	33	47.4	9.3e-07	1
LMRD	240	271	HWI-700370F:168:C7JUKANXX:7:1313:19280:36367	MLS	ABF66027.1|FEATURES|lmrD|MLS|lmrD	0.999480443366	65.6	32	48.9	3.2e-07	1
VANRI	84	115	HWI-700370F:168:C7JUKANXX:7:1305:18030:8160	glycopeptide	WP_011461303.1|FEATURES|vanRI|glycopeptide|vanRI	0.999999999986	62.5	32	45.4	3.5e-06	1
RPOB2	894	924	HWI-700370F:168:C7JUKANXX:7:1103:4541:32237	multidrug	BAD59497.1|FEATURES|rpoB2|multidrug|rpoB2	0.999999259158	74.2	31	53.9	9.9e-09	1
MULTIDRUG_ABC_TRANSPORTER	481	512	HWI-700370F:168:C7JUKANXX:7:2203:14110:83243	multidrug	gi:1031799645:ref:WP_064138838.1:|FEATURES|multidrug_ABC_transporter|multidrug|multidrug_ABC_transporter	1.0	84.4	32	56.2	2.0e-09	1
LSA	155	187	HWI-700370F:168:C7JUKANXX:7:1103:1158:36694	MLS	gi:951399103:ref:WP_057773891.1:|FEATURES|lsa|MLS|lsa	1.0	75.8	33	58.9	3.1e-10	1
LMRB	216	247	HWI-700370F:168:C7JUKANXX:7:2113:7269:60947	MLS	gi:1007411670:gb:AMQ72759.1:|FEATURES|lmrB|MLS|lmrB	1.0	75.0	32	55.5	3.4e-09	1
MAJOR_FACILITATOR_SUPERFAMILY_TRANSPORTER	172	204	HWI-700370F:168:C7JUKANXX:7:2209:8300:51188	multidrug	AE016830.1.gene1357.p01|FEATURES|major_facilitator_superfamily_transporter|multidrug|major_facilitator_superfamily_transporter	0.999999919298	63.6	33	55.5	3.4e-09	1
MULTIDRUG_ABC_TRANSPORTER	530	561	HWI-700370F:168:C7JUKANXX:7:2101:18287:11076	multidrug	gi:860594225:ref:WP_048475168.1:|FEATURES|multidrug_ABC_transporter|multidrug|multidrug_ABC_transporter	1.0	81.2	32	54.7	5.8e-09	1
MACB	23	55	HWI-700370F:168:C7JUKANXX:7:1202:4250:100726	MLS	gi:922960663:ref:WP_053388845.1:|FEATURES|macB|MLS|macB	1.0	60.6	33	46.2	2.1e-06	1
YOJI	348	378	HWI-700370F:168:C7JUKANXX:7:1302:16227:91242	peptide	NP_416715.1|FEATURES|YojI|peptide|YojI	0.999999856659	61.3	31	48.1	5.4e-07	1
BCRA	190	222	HWI-700370F:168:C7JUKANXX:7:1107:19614:61838	bacitracin	gi:446110087:ref:WP_000187942.1:|FEATURES|bcrA|bacitracin|bcrA	1.0	63.6	33	50.1	1.4e-07	1
TAEA	211	243	HWI-700370F:168:C7JUKANXX:7:1216:13522:48271	pleuromutilin	APB03219.1|FEATURES|TaeA|pleuromutilin|TaeA	0.999703365055	97.0	33	71.2	6.0e-14	1
RPOB2	1032	1064	HWI-700370F:168:C7JUKANXX:7:1211:8838:61352	multidrug	BAD59497.1|FEATURES|rpoB2|multidrug|rpoB2	0.999999454351	84.8	33	68.2	5.1e-13	1
BCRA	157	188	HWI-700370F:168:C7JUKANXX:7:2105:8994:94585	bacitracin	gi:542061059:gb:ERI11611.1:|FEATURES|bcrA|bacitracin|bcrA	1.0	65.6	32	49.7	1.9e-07	1
RPOB2	884	916	HWI-700370F:168:C7JUKANXX:7:2110:18910:93008	multidrug	BAD59497.1|FEATURES|rpoB2|multidrug|rpoB2	0.999999345543	75.8	33	57.8	6.9e-10	1
FOSB	101	133	HWI-700370F:168:C7JUKANXX:7:1116:5724:88315	fosfomycin	gi:872716498:ref:WP_048567206.1:|FEATURES|fosB|fosfomycin|fosB	1.0	87.9	33	69.7	1.7e-13	1
MSBA	485	516	HWI-700370F:168:C7JUKANXX:7:1108:2536:98581	nitroimidazole	NP_415434.1|FEATURES|msbA|nitroimidazole|msbA	0.999896231318	84.4	32	54.7	5.8e-09	1
TETL	294	325	HWI-700370F:168:C7JUKANXX:7:1207:17065:46615	tetracycline	ZP_03593907|FEATURES|tetL|tetracycline|tetL	0.999999999999	62.5	32	47.8	7.1e-07	1
STAPHYLOCOCCUS_MUPA_CONFERRING_RESISTANCE_TO_MUPIROCIN	509	540	HWI-700370F:168:C7JUKANXX:7:2109:12162:67687	mupirocin	CAA53189|FEATURES|Staphylococcus_mupA_conferring_resistance_to_mupirocin|mupirocin|Staphylococcus_mupA_conferring_resistance_to_mupirocin	0.999999982413	81.2	32	64.7	5.6e-12	1
LMRD	451	482	HWI-700370F:168:C7JUKANXX:7:1110:11408:4387	MLS	ABF66027.1|FEATURES|lmrD|MLS|lmrD	0.999999982429	62.5	32	45.8	2.7e-06	1
EFRA	420	451	HWI-700370F:168:C7JUKANXX:7:2107:14869:55775	multidrug	CDO61513.1|FEATURES|efrA|multidrug|efrA	0.999999333316	71.9	32	48.5	4.2e-07	1
RPOB2	688	718	HWI-700370F:168:C7JUKANXX:7:1303:20624:63657	multidrug	BAD59497.1|FEATURES|rpoB2|multidrug|rpoB2	0.999999212014	67.7	31	52.0	3.8e-08	1
VANS	280	310	HWI-700370F:168:C7JUKANXX:7:1205:15742:35622	glycopeptide	AAK53982|FEATURES|vanS|glycopeptide|vanS	1.0	67.7	31	47.0	1.2e-06	1
MULTIDRUG_ABC_TRANSPORTER	506	536	HWI-700370F:168:C7JUKANXX:7:1202:20071:33872	multidrug	gi:517381192:ref:WP_018555350.1:|FEATURES|multidrug_ABC_transporter|multidrug|multidrug_ABC_transporter	1.0	67.7	31	45.1	4.6e-06	1
MACB	141	173	HWI-700370F:168:C7JUKANXX:7:1116:16430:98850	MLS	gi:693106883:ref:WP_032260279.1:|FEATURES|macB|MLS|macB	1.0	75.8	33	51.6	4.9e-08	1
MULTIDRUG_ABC_TRANSPORTER	465	496	HWI-700370F:168:C7JUKANXX:7:1201:11097:86437	multidrug	gi:686364868:ref:WP_031893738.1:|FEATURES|multidrug_ABC_transporter|multidrug|multidrug_ABC_transporter	1.0	65.6	32	47.8	7.1e-07	1
RPHA	189	221	HWI-700370F:168:C7JUKANXX:7:2111:13913:24300	rifamycin	AIA08936.1|FEATURES|rphA|rifamycin|rphA	0.999999826253	87.9	33	59.3	2.4e-10	1
BLT	118	150	HWI-700370F:168:C7JUKANXX:7:1315:18802:32056	multidrug	AAC36944.1|FEATURES|blt|multidrug|blt	0.999999653184	60.6	33	44.7	6.0e-06	1
MULTIDRUG_ABC_TRANSPORTER	523	554	HWI-700370F:168:C7JUKANXX:7:2110:10736:76071	multidrug	gi:686364868:ref:WP_031893738.1:|FEATURES|multidrug_ABC_transporter|multidrug|multidrug_ABC_transporter	1.0	75.0	32	49.7	1.9e-07	1
BCRA	136	168	HWI-700370F:168:C7JUKANXX:7:1305:12401:7635	bacitracin	gi:445996697:ref:WP_000074552.1:|FEATURES|bcrA|bacitracin|bcrA	1.0	84.8	33	58.9	3.1e-10	1
RPHB	156	188	HWI-700370F:168:C7JUKANXX:7:1106:11030:55021	rifamycin	APB03222.1|FEATURES|rphB|rifamycin|rphB	0.99998784017	84.8	33	63.5	1.2e-11	1
VANR	97	127	HWI-700370F:168:C7JUKANXX:7:2202:15304:76234	glycopeptide	gi:530818241:gb:EQC77429.1:|FEATURES|vanR|glycopeptide|vanR	1.0	71.0	31	53.5	1.3e-08	1
LMRB	246	278	HWI-700370F:168:C7JUKANXX:7:1111:17720:93987	MLS	gi:695815041:ref:WP_032728901.1:|FEATURES|lmrB|MLS|lmrB	1.0	78.8	33	58.5	4.0e-10	1
CLOSTRIDIUM_PERFRINGENS_MPRF	396	428	HWI-700370F:168:C7JUKANXX:7:1310:18267:5386	peptide	ABG86067.1|FEATURES|Clostridium_perfringens_mprF|peptide|Clostridium_perfringens_mprF	0.999999999999	66.7	33	52.8	2.2e-08	1
TRANSCRIPTIONAL_REGULATORY_PROTEIN_CPXR_CPXR	85	115	HWI-700370F:168:C7JUKANXX:7:1106:19983:93406	unclassified	CP001485.1.gene721.p01|FEATURES|transcriptional_regulatory_protein_CpxR_cpxR|unclassified|transcriptional_regulatory_protein_CpxR_cpxR	0.999418490841	74.2	31	45.4	3.5e-06	1
MEPA	262	293	HWI-700370F:168:C7JUKANXX:7:1307:11544:15958	multidrug	gi:686390606:ref:WP_031905637.1:|FEATURES|mepA|multidrug|mepA	1.0	68.8	32	47.8	7.1e-07	1
BACA	197	229	HWI-700370F:168:C7JUKANXX:7:1216:13185:14647	bacitracin	B2VGJ3|FEATURES|bacA|bacitracin|bacA	0.999998753368	60.6	33	48.1	5.4e-07	1
RPHB	665	697	HWI-700370F:168:C7JUKANXX:7:2214:15206:52282	rifamycin	APB03222.1|FEATURES|rphB|rifamycin|rphB	0.999999931356	84.8	33	60.8	8.1e-11	1
MAJOR_FACILITATOR_SUPERFAMILY_TRANSPORTER	177	209	HWI-700370F:168:C7JUKANXX:7:2112:6726:38109	multidrug	AE016830.1.gene1357.p01|FEATURES|major_facilitator_superfamily_transporter|multidrug|major_facilitator_superfamily_transporter	0.999999907044	60.6	33	50.1	1.4e-07	1
MACB	31	63	HWI-700370F:168:C7JUKANXX:7:2202:17034:80259	MLS	gi:746253210:ref:WP_039301529.1:|FEATURES|macB|MLS|macB	1.0	63.6	33	46.2	2.1e-06	1
TETB(60)	537	569	HWI-700370F:168:C7JUKANXX:7:1106:15325:48853	tetracycline	ANZ79241.1|FEATURES|tetB(60)|tetracycline|tetB(60)	0.999983712549	63.6	33	45.8	2.7e-06	1
ARLS	418	450	HWI-700370F:168:C7JUKANXX:7:2115:12233:59438	multidrug	YP_499945.1|FEATURES|arlS|multidrug|arlS	0.999997322971	60.6	33	45.1	4.6e-06	1
FOSB	40	71	HWI-700370F:168:C7JUKANXX:7:1113:6283:32782	fosfomycin	gi:653161779:ref:WP_027410707.1:|FEATURES|fosB|fosfomycin|fosB	1.0	81.2	32	58.9	3.1e-10	1
LMRD	625	657	HWI-700370F:168:C7JUKANXX:7:1108:13964:34776	MLS	ABF66027.1|FEATURES|lmrD|MLS|lmrD	0.999999985529	60.6	33	47.0	1.2e-06	1
RPHB	230	262	HWI-700370F:168:C7JUKANXX:7:1107:13949:98368	rifamycin	APB03222.1|FEATURES|rphB|rifamycin|rphB	0.999943963226	63.6	33	50.1	1.4e-07	1
MULTIDRUG_ABC_TRANSPORTER	510	541	HWI-700370F:168:C7JUKANXX:7:1205:19189:46224	multidrug	gi:664194237:ref:WP_030727956.1:|FEATURES|multidrug_ABC_transporter|multidrug|multidrug_ABC_transporter	0.999998625804	68.8	32	44.3	7.8e-06	1
MEPA	147	179	HWI-700370F:168:C7JUKANXX:7:1208:3204:43058	multidrug	YP_302230|FEATURES|mepA|multidrug|mepA	0.999997284277	66.7	33	45.4	3.5e-06	1
MULTIDRUG_ABC_TRANSPORTER	527	559	HWI-700370F:168:C7JUKANXX:7:1103:13829:11594	multidrug	gi:664556405:ref:WP_031071225.1:|FEATURES|multidrug_ABC_transporter|multidrug|multidrug_ABC_transporter	1.0	63.6	33	51.2	6.4e-08	1
BACA	150	182	HWI-700370F:168:C7JUKANXX:7:1202:6175:76070	bacitracin	ZP_04156234|FEATURES|bacA|bacitracin|bacA	1.0	87.9	33	62.4	2.8e-11	1
PATA	265	295	HWI-700370F:168:C7JUKANXX:7:1203:9826:66965	fluoroquinolone	NP_417544.5|FEATURES|patA|fluoroquinolone|patA	0.999996175519	67.7	31	50.8	8.4e-08	1
OLEB	158	190	HWI-700370F:168:C7JUKANXX:7:1315:2442:30874	MLS	AAA50325|FEATURES|oleB|MLS|oleB	0.999999999801	60.6	33	47.4	9.3e-07	1
AADK	34	66	HWI-700370F:168:C7JUKANXX:7:2301:14247:12047	aminoglycoside	gi:505197081:ref:WP_015384183.1:|FEATURES|aadK|aminoglycoside|aadK	1.0	84.8	33	68.6	3.9e-13	1
MACB	127	158	HWI-700370F:168:C7JUKANXX:7:2105:19541:55516	MLS	gi:938466766:ref:WP_054627825.1:|FEATURES|macB|MLS|macB	1.0	71.9	32	49.3	2.4e-07	1
LLMA_23S_RIBOSOMAL_RNA_METHYLTRANSFERASE	238	269	HWI-700370F:168:C7JUKANXX:7:2107:11134:13979	MLS	APB03216.1|FEATURES|LlmA_23S_ribosomal_RNA_methyltransferase|MLS|LlmA_23S_ribosomal_RNA_methyltransferase	0.999999865307	81.2	32	55.1	4.4e-09	1
LMRB	111	143	HWI-700370F:168:C7JUKANXX:7:1305:6688:79570	MLS	gi:498485855:ref:WP_010787543.1:|FEATURES|lmrB|MLS|lmrB	1.0	78.8	33	55.8	2.6e-09	1
ARLS	402	433	HWI-700370F:168:C7JUKANXX:7:2110:7863:98885	multidrug	YP_499945.1|FEATURES|arlS|multidrug|arlS	0.999997427371	62.5	32	45.8	2.7e-06	1
MULTIDRUG_ABC_TRANSPORTER	560	592	HWI-700370F:168:C7JUKANXX:7:2106:12254:15773	multidrug	gi:944009777:ref:WP_055601444.1:|FEATURES|multidrug_ABC_transporter|multidrug|multidrug_ABC_transporter	1.0	75.8	33	52.8	2.2e-08	1
TAEA	465	497	HWI-700370F:168:C7JUKANXX:7:1306:1876:46657	pleuromutilin	APB03219.1|FEATURES|TaeA|pleuromutilin|TaeA	0.999819532419	87.9	33	63.9	9.6e-12	1
TAEA	467	499	HWI-700370F:168:C7JUKANXX:7:1211:14907:49618	pleuromutilin	APB03219.1|FEATURES|TaeA|pleuromutilin|TaeA	0.999644752947	84.8	33	63.2	1.6e-11	1
BCRA	129	161	HWI-700370F:168:C7JUKANXX:7:1210:16971:36005	bacitracin	gi:507055561:ref:WP_016126482.1:|FEATURES|bcrA|bacitracin|bcrA	1.0	69.7	33	47.4	9.3e-07	1
EMRB-QACA_FAMILY_MAJOR_FACILITATOR_TRANSPORTER	110	140	HWI-700370F:168:C7JUKANXX:7:1302:3589:94347	multidrug	NC_002951.3238155.p01|FEATURES|EmrB-QacA_family_major_facilitator_transporter|multidrug|EmrB-QacA_family_major_facilitator_transporter	0.999999669265	64.5	31	47.8	7.1e-07	1
MPHB	256	287	HWI-700370F:168:C7JUKANXX:7:2215:6362:86271	MLS	gi:510836536:ref:WP_016208156.1:|FEATURES|mphB|MLS|mphB	1.0	68.8	32	51.2	6.4e-08	1
MULTIDRUG_ABC_TRANSPORTER	481	512	HWI-700370F:168:C7JUKANXX:7:2108:2035:12622	multidrug	gi:896355182:ref:WP_049310020.1:|FEATURES|multidrug_ABC_transporter|multidrug|multidrug_ABC_transporter	1.0	78.1	32	53.9	9.9e-09	1
OLEB	58	90	HWI-700370F:168:C7JUKANXX:7:1211:21060:51353	MLS	AAA50325|FEATURES|oleB|MLS|oleB	0.999999999985	63.6	33	49.7	1.9e-07	1
BCRA	131	162	HWI-700370F:168:C7JUKANXX:7:2203:6924:10817	bacitracin	gi:445996697:ref:WP_000074552.1:|FEATURES|bcrA|bacitracin|bcrA	1.0	71.9	32	48.9	3.2e-07	1
STAPHYLOCOCCUS_MUPA_CONFERRING_RESISTANCE_TO_MUPIROCIN	35	67	HWI-700370F:168:C7JUKANXX:7:1104:16944:12142	mupirocin	CAA53189|FEATURES|Staphylococcus_mupA_conferring_resistance_to_mupirocin|mupirocin|Staphylococcus_mupA_conferring_resistance_to_mupirocin	0.999999978342	78.8	33	60.1	1.4e-10	1
AADK	243	275	HWI-700370F:168:C7JUKANXX:7:2103:11223:5688	aminoglycoside	gi:505197081:ref:WP_015384183.1:|FEATURES|aadK|aminoglycoside|aadK	1.0	75.8	33	59.7	1.8e-10	1
VANR	157	188	HWI-700370F:168:C7JUKANXX:7:1212:6005:37749	glycopeptide	gi:947806628:ref:WP_056468082.1:|FEATURES|vanR|glycopeptide|vanR	0.999999998185	65.6	32	46.2	2.1e-06	1
VANS	308	339	HWI-700370F:168:C7JUKANXX:7:1208:10764:78613	glycopeptide	JF802084.2.gene5.p01|FEATURES|vanS|glycopeptide|vanS	0.999999413045	68.8	32	47.8	7.1e-07	1
LSA	420	452	HWI-700370F:168:C7JUKANXX:7:2115:4847:10887	MLS	gi:657210059:ref:WP_029324453.1:|FEATURES|lsa|MLS|lsa	1.0	81.8	33	63.5	1.2e-11	1
STAPHYLOCOCCUS_MUPA_CONFERRING_RESISTANCE_TO_MUPIROCIN	114	146	HWI-700370F:168:C7JUKANXX:7:1116:6955:27681	mupirocin	CAA53189|FEATURES|Staphylococcus_mupA_conferring_resistance_to_mupirocin|mupirocin|Staphylococcus_mupA_conferring_resistance_to_mupirocin	0.999999950378	60.6	33	55.8	2.6e-09	1
MPHI	278	308	HWI-700370F:168:C7JUKANXX:7:2201:15706:31994	MLS	APB03226.1|FEATURES|mphI|MLS|mphI	0.999999931502	74.2	31	48.1	5.4e-07	1
VATB	138	169	HWI-700370F:168:C7JUKANXX:7:2107:17965:62023	MLS	YP_001779894|FEATURES|vatB|MLS|vatB	0.999999999962	68.8	32	47.8	7.1e-07	1
TAEA	190	222	HWI-700370F:168:C7JUKANXX:7:1114:4028:57076	pleuromutilin	APB03219.1|FEATURES|TaeA|pleuromutilin|TaeA	0.999888572922	97.0	33	69.7	1.7e-13	1
ROSB	276	306	HWI-700370F:168:C7JUKANXX:7:1202:14527:59315	fosmidomycin	AAC60780|FEATURES|rosB|fosmidomycin|rosB	1.0	83.9	31	55.8	2.6e-09	1
MEXF	924	954	HWI-700370F:168:C7JUKANXX:7:1208:5848:67893	multidrug	gi:940417834:ref:WP_055007142.1:|FEATURES|mexF|multidrug|mexF	1.0	77.4	31	50.4	1.1e-07	1
RPOB2	777	808	HWI-700370F:168:C7JUKANXX:7:2202:2622:57428	multidrug	BAD59497.1|FEATURES|rpoB2|multidrug|rpoB2	0.999999212014	81.2	32	53.9	9.9e-09	1
RPOB2	1040	1072	HWI-700370F:168:C7JUKANXX:7:1111:1879:40099	multidrug	BAD59497.1|FEATURES|rpoB2|multidrug|rpoB2	0.999999494009	87.9	33	67.4	8.6e-13	1
MAJOR_FACILITATOR_SUPERFAMILY_TRANSPORTER	270	300	HWI-700370F:168:C7JUKANXX:7:2214:10095:13639	multidrug	NC_002952.2859362.p01|FEATURES|major_facilitator_superfamily_transporter|multidrug|major_facilitator_superfamily_transporter	0.999999934086	71.0	31	52.0	3.8e-08	1
VANC	97	129	HWI-700370F:168:C7JUKANXX:7:1109:2330:79562	glycopeptide	gi:751652141:ref:WP_041119007.1:|FEATURES|vanC|glycopeptide|vanC	1.0	60.6	33	49.3	2.4e-07	1
EMRB-QACA_FAMILY_MAJOR_FACILITATOR_TRANSPORTER	52	83	HWI-700370F:168:C7JUKANXX:7:1301:20775:31930	multidrug	AE016830.1.gene768.p01|FEATURES|EmrB-QacA_family_major_facilitator_transporter|multidrug|EmrB-QacA_family_major_facilitator_transporter	0.999998674895	62.5	32	47.0	1.2e-06	1
RPHB	565	597	HWI-700370F:168:C7JUKANXX:7:2204:6053:46581	rifamycin	APB03222.1|FEATURES|rphB|rifamycin|rphB	0.999986338733	75.8	33	62.4	2.8e-11	1
LMRD	588	619	HWI-700370F:168:C7JUKANXX:7:1110:19968:52270	MLS	ABF66027.1|FEATURES|lmrD|MLS|lmrD	0.999767013642	62.5	32	44.7	6.0e-06	1
EFRA	336	366	HWI-700370F:168:C7JUKANXX:7:2212:14393:75913	multidrug	CDO61513.1|FEATURES|efrA|multidrug|efrA	0.999999910169	74.2	31	50.8	8.4e-08	1
FOSB	6	38	HWI-700370F:168:C7JUKANXX:7:1314:14822:97450	fosfomycin	gi:1006530040:ref:WP_061786473.1:|FEATURES|fosB|fosfomycin|fosB	1.0	90.9	33	63.5	1.2e-11	1
MACB	144	176	HWI-700370F:168:C7JUKANXX:7:1105:6069:8091	MLS	gi:545231548:ref:WP_021531156.1:|FEATURES|macB|MLS|macB	1.0	72.7	33	48.5	4.2e-07	1
MAJOR_FACILITATOR_SUPERFAMILY_TRANSPORTER	394	426	HWI-700370F:168:C7JUKANXX:7:1312:2909:93582	multidrug	NC_002758.1122377.p01|FEATURES|major_facilitator_superfamily_transporter|multidrug|major_facilitator_superfamily_transporter	0.999999791748	69.7	33	54.3	7.6e-09	1
BCRA	41	73	HWI-700370F:168:C7JUKANXX:7:1303:8089:56766	bacitracin	gi:542061059:gb:ERI11611.1:|FEATURES|bcrA|bacitracin|bcrA	0.999999999949	60.6	33	47.8	7.1e-07	1
RPOB2	357	389	HWI-700370F:168:C7JUKANXX:7:1310:16054:39559	multidrug	BAD59497.1|FEATURES|rpoB2|multidrug|rpoB2	0.999999388487	81.8	33	60.1	1.4e-10	1
MULTIDRUG_ABC_TRANSPORTER	453	485	HWI-700370F:168:C7JUKANXX:7:2115:6198:59906	multidrug	gi:913055317:ref:WP_050357634.1:|FEATURES|multidrug_ABC_transporter|multidrug|multidrug_ABC_transporter	1.0	69.7	33	47.4	9.3e-07	1
MEXF	963	993	HWI-700370F:168:C7JUKANXX:7:2203:9486:48894	multidrug	gi:950580033:ref:WP_057445338.1:|FEATURES|mexF|multidrug|mexF	1.0	77.4	31	55.1	4.4e-09	1
LMRD	588	619	HWI-700370F:168:C7JUKANXX:7:2105:4843:63888	MLS	ABF66027.1|FEATURES|lmrD|MLS|lmrD	0.999767013642	62.5	32	44.7	6.0e-06	1
MAJOR_FACILITATOR_SUPERFAMILY_TRANSPORTER	237	269	HWI-700370F:168:C7JUKANXX:7:1210:5732:64949	multidrug	NC_002952.2859362.p01|FEATURES|major_facilitator_superfamily_transporter|multidrug|major_facilitator_superfamily_transporter	0.999999744685	63.6	33	49.3	2.4e-07	1
MSBA	495	526	HWI-700370F:168:C7JUKANXX:7:2213:12435:64448	nitroimidazole	NP_415434.1|FEATURES|msbA|nitroimidazole|msbA	0.999711388839	68.8	32	46.2	2.1e-06	1
ABCA	991	1022	HWI-700370F:168:C7JUKANXX:7:1302:16247:88563	multidrug	XP_753111.1|FEATURES|abcA|multidrug|abcA	0.999999591955	75.0	32	53.5	1.3e-08	1
MACB	37	67	HWI-700370F:168:C7JUKANXX:7:1105:6897:40127	MLS	gi:671541568:ref:WP_031525212.1:|FEATURES|macB|MLS|macB	1.0	64.5	31	50.1	1.4e-07	1
RPOB2	1091	1121	HWI-700370F:168:C7JUKANXX:7:2114:8480:69246	multidrug	BAD59497.1|FEATURES|rpoB2|multidrug|rpoB2	0.999999222285	71.0	31	52.4	2.9e-08	1
EFRA	332	363	HWI-700370F:168:C7JUKANXX:7:2215:17394:40193	multidrug	CDO61513.1|FEATURES|efrA|multidrug|efrA	0.999999415831	71.9	32	50.8	8.4e-08	1
MPHI	180	212	HWI-700370F:168:C7JUKANXX:7:1302:16232:83669	MLS	APB03226.1|FEATURES|mphI|MLS|mphI	1.0	66.7	33	62.8	2.1e-11	1
PBP-1A	71	103	HWI-700370F:168:C7JUKANXX:7:1206:8857:5445	beta-lactam	YP_001290033|FEATURES|PBP-1A|beta-lactam|PBP-1A	1.0	63.6	33	50.1	1.4e-07	1
ACRA	256	287	HWI-700370F:168:C7JUKANXX:7:1212:11386:9312	multidrug	NC_002695.1.912781.p01|FEATURES|acrA|multidrug|acrA	1.0	62.5	32	47.0	1.2e-06	1
STAPHYLOCOCCUS_MUPA_CONFERRING_RESISTANCE_TO_MUPIROCIN	189	222	HWI-700370F:168:C7JUKANXX:7:2207:12216:74729	mupirocin	CAA53189|FEATURES|Staphylococcus_mupA_conferring_resistance_to_mupirocin|mupirocin|Staphylococcus_mupA_conferring_resistance_to_mupirocin	0.999999832831	67.6	34	49.7	1.9e-07	1
RPHB	488	518	HWI-700370F:168:C7JUKANXX:7:1314:17223:43208	rifamycin	APB03222.1|FEATURES|rphB|rifamycin|rphB	0.99997533111	80.6	31	57.0	1.2e-09	1
LSA	176	208	HWI-700370F:168:C7JUKANXX:7:2112:1842:16487	MLS	gi:902795376:ref:WP_049664555.1:|FEATURES|lsa|MLS|lsa	1.0	84.8	33	65.9	2.5e-12	1
AADK	77	109	HWI-700370F:168:C7JUKANXX:7:2203:6708:73133	aminoglycoside	gi:1039476118:ref:WP_064814315.1:|FEATURES|aadK|aminoglycoside|aadK	1.0	97.0	33	70.1	1.3e-13	1
TETA(48)	21	52	HWI-700370F:168:C7JUKANXX:7:2206:14106:94209	tetracycline	APB03214.1|FEATURES|tetA(48)|tetracycline|tetA(48)	0.999933190774	62.5	32	45.8	2.7e-06	1
STAPHYLOCOCCUS_MUPA_CONFERRING_RESISTANCE_TO_MUPIROCIN	38	70	HWI-700370F:168:C7JUKANXX:7:1204:16790:63010	mupirocin	CAA53189|FEATURES|Staphylococcus_mupA_conferring_resistance_to_mupirocin|mupirocin|Staphylococcus_mupA_conferring_resistance_to_mupirocin	0.999999970563	75.8	33	58.5	4.0e-10	1
LMRD	302	334	HWI-700370F:168:C7JUKANXX:7:2203:1461:10866	MLS	ABF66027.1|FEATURES|lmrD|MLS|lmrD	0.988784157758	66.7	33	48.5	4.2e-07	1
MULTIDRUG_ABC_TRANSPORTER	533	565	HWI-700370F:168:C7JUKANXX:7:2108:20327:51517	multidrug	gi:860594225:ref:WP_048475168.1:|FEATURES|multidrug_ABC_transporter|multidrug|multidrug_ABC_transporter	1.0	66.7	33	50.1	1.4e-07	1
LLMA_23S_RIBOSOMAL_RNA_METHYLTRANSFERASE	241	272	HWI-700370F:168:C7JUKANXX:7:2207:4031:35344	MLS	APB03216.1|FEATURES|LlmA_23S_ribosomal_RNA_methyltransferase|MLS|LlmA_23S_ribosomal_RNA_methyltransferase	0.999999894166	84.4	32	57.0	1.2e-09	1
TRIC	560	592	HWI-700370F:168:C7JUKANXX:7:2107:10091:16039	triclosan	NP_248848.1|FEATURES|TriC|triclosan|TriC	0.999999912055	66.7	33	47.8	7.1e-07	1
TETB(46)	414	445	HWI-700370F:168:C7JUKANXX:7:1113:8250:61707	tetracycline	AET10445.1|FEATURES|tetB(46)|tetracycline|tetB(46)	0.999999999795	68.8	32	49.7	1.9e-07	1
VANR	41	71	HWI-700370F:168:C7JUKANXX:7:1212:7558:50306	glycopeptide	AF155139.2.gene2.p01|FEATURES|vanR|glycopeptide|vanR	0.999998318841	61.3	31	45.8	2.7e-06	1
TETM	67	99	HWI-700370F:168:C7JUKANXX:7:1314:16810:17458	tetracycline	Q02652|FEATURES|tetM|tetracycline|tetM	1.0	60.6	33	50.1	1.4e-07	1
RPOB2	275	307	HWI-700370F:168:C7JUKANXX:7:2202:14917:50211	multidrug	BAD59497.1|FEATURES|rpoB2|multidrug|rpoB2	0.999999007213	63.6	33	46.2	2.1e-06	1
RPOB2	874	905	HWI-700370F:168:C7JUKANXX:7:2207:16652:99425	multidrug	BAD59497.1|FEATURES|rpoB2|multidrug|rpoB2	0.999999190237	78.1	32	62.0	3.6e-11	1
TAEA	487	519	HWI-700370F:168:C7JUKANXX:7:1101:13609:93557	pleuromutilin	APB03219.1|FEATURES|TaeA|pleuromutilin|TaeA	0.999787372426	78.8	33	62.0	3.6e-11	1
STAPHYLOCOCCUS_MUPA_CONFERRING_RESISTANCE_TO_MUPIROCIN	45	76	HWI-700370F:168:C7JUKANXX:7:1310:20601:14246	mupirocin	CAA53189|FEATURES|Staphylococcus_mupA_conferring_resistance_to_mupirocin|mupirocin|Staphylococcus_mupA_conferring_resistance_to_mupirocin	0.999999802983	68.8	32	48.9	3.2e-07	1
TET36	72	104	HWI-700370F:168:C7JUKANXX:7:2216:16520:60009	tetracycline	AJ514254.gene.p01|FEATURES|tet36|tetracycline|tet36	1.0	60.6	33	47.4	9.3e-07	1
RPOB2	457	488	HWI-700370F:168:C7JUKANXX:7:2215:11837:63707	multidrug	BAD59497.1|FEATURES|rpoB2|multidrug|rpoB2	0.999999470342	87.5	32	65.5	3.3e-12	1
NORA	311	343	HWI-700370F:168:C7JUKANXX:7:1311:20739:71735	multidrug	gi:518298037:ref:WP_019468245.1:|FEATURES|norA|multidrug|norA	1.0	100.0	33	71.6	4.6e-14	1
FMTC	6	37	HWI-700370F:168:C7JUKANXX:7:2307:10834:60656	beta-lactam	gi:1031796384:ref:WP_064136479.1:|FEATURES|fmtC|beta-lactam|fmtC	1.0	100.0	32	63.5	1.2e-11	1
MAJOR_FACILITATOR_SUPERFAMILY_TRANSPORTER	150	182	HWI-700370F:168:C7JUKANXX:7:2201:11143:46072	multidrug	AE016830.1.gene1357.p01|FEATURES|major_facilitator_superfamily_transporter|multidrug|major_facilitator_superfamily_transporter	0.999998566151	63.6	33	56.2	2.0e-09	1
VAND	284	313	HWI-700370F:168:C7JUKANXX:7:2208:13864:99061	glycopeptide	AAZ98839|FEATURES|vanD|glycopeptide|vanD	0.999998333063	67.7	31	44.7	6.0e-06	1
MACB	129	159	HWI-700370F:168:C7JUKANXX:7:1310:8617:21397	MLS	gi:974672242:ref:WP_059256507.1:|FEATURES|macB|MLS|macB	1.0	71.0	31	48.5	4.2e-07	1
LSA	413	444	HWI-700370F:168:C7JUKANXX:7:2116:3252:80978	MLS	gi:1033309939:gb:OAS18676.1:|FEATURES|lsa|MLS|lsa	1.0	81.2	32	58.5	4.0e-10	1
LLMA_23S_RIBOSOMAL_RNA_METHYLTRANSFERASE	256	287	HWI-700370F:168:C7JUKANXX:7:1214:13881:78008	MLS	APB03216.1|FEATURES|LlmA_23S_ribosomal_RNA_methyltransferase|MLS|LlmA_23S_ribosomal_RNA_methyltransferase	0.999999964993	90.6	32	66.6	1.5e-12	1
MTRA	78	108	HWI-700370F:168:C7JUKANXX:7:2109:19920:3696	multidrug	CCP46065.1|FEATURES|mtrA|multidrug|mtrA	0.999998180437	61.3	31	44.3	7.8e-06	1
MAJOR_FACILITATOR_SUPERFAMILY_TRANSPORTER	126	158	HWI-700370F:168:C7JUKANXX:7:1102:13586:85376	multidrug	AE016830.1.gene1357.p01|FEATURES|major_facilitator_superfamily_transporter|multidrug|major_facilitator_superfamily_transporter	0.99999816702	60.6	33	47.8	7.1e-07	1
RIFAMPIN_MONOOXYGENASE	282	314	HWI-700370F:168:C7JUKANXX:7:2101:5614:53311	rifamycin	gi:663760960:ref:WP_030535072.1:|FEATURES|rifampin_monooxygenase|rifamycin|rifampin_monooxygenase	1.0	66.7	33	53.5	1.3e-08	1
BACA	117	149	HWI-700370F:168:C7JUKANXX:7:2111:14524:37847	bacitracin	ZP_04083542|FEATURES|bacA|bacitracin|bacA	1.0	72.7	33	51.6	4.9e-08	1
VANR	101	133	HWI-700370F:168:C7JUKANXX:7:2206:19262:68116	glycopeptide	gi:530818241:gb:EQC77429.1:|FEATURES|vanR|glycopeptide|vanR	0.999999052413	63.6	33	45.4	3.5e-06	1
LLMA_23S_RIBOSOMAL_RNA_METHYLTRANSFERASE	96	128	HWI-700370F:168:C7JUKANXX:7:1215:18310:5288	MLS	APB03216.1|FEATURES|LlmA_23S_ribosomal_RNA_methyltransferase|MLS|LlmA_23S_ribosomal_RNA_methyltransferase	0.999999967883	87.9	33	67.4	8.6e-13	1
RPHB	676	707	HWI-700370F:168:C7JUKANXX:7:2116:1910:17365	rifamycin	APB03222.1|FEATURES|rphB|rifamycin|rphB	0.999971713302	81.2	32	57.8	6.9e-10	1
RPOB2	1048	1080	HWI-700370F:168:C7JUKANXX:7:2211:18490:41582	multidrug	BAD59497.1|FEATURES|rpoB2|multidrug|rpoB2	0.999999465161	84.8	33	65.1	4.3e-12	1
TETA	57	87	HWI-700370F:168:C7JUKANXX:7:1311:13177:95429	tetracycline	gi:942475770:ref:WP_055324180.1:|FEATURES|tetA|tetracycline|tetA	1.0	67.7	31	47.0	1.2e-06	1
BCRA	137	168	HWI-700370F:168:C7JUKANXX:7:1305:12016:98742	bacitracin	gi:445996697:ref:WP_000074552.1:|FEATURES|bcrA|bacitracin|bcrA	1.0	81.2	32	54.3	7.6e-09	1
MDTG	65	97	HWI-700370F:168:C7JUKANXX:7:2106:13635:90317	multidrug	gi:313635905:gb:EFS01863.1:|FEATURES|mdtG|multidrug|mdtG	0.999997041254	60.6	33	45.1	4.6e-06	1
LLMA_23S_RIBOSOMAL_RNA_METHYLTRANSFERASE	140	170	HWI-700370F:168:C7JUKANXX:7:2116:12897:96642	MLS	APB03216.1|FEATURES|LlmA_23S_ribosomal_RNA_methyltransferase|MLS|LlmA_23S_ribosomal_RNA_methyltransferase	0.999999927145	87.1	31	60.1	1.4e-10	1
TETW	70	101	HWI-700370F:168:C7JUKANXX:7:1101:9973:16785	tetracycline	AAO42740|FEATURES|tetW|tetracycline|tetW	1.0	62.5	32	45.8	2.7e-06	1
MULTIDRUG_ABC_TRANSPORTER	444	475	HWI-700370F:168:C7JUKANXX:7:1315:14538:85897	multidrug	gi:686364868:ref:WP_031893738.1:|FEATURES|multidrug_ABC_transporter|multidrug|multidrug_ABC_transporter	1.0	65.6	32	48.1	5.4e-07	1
STAPHYLOCOCCUS_MUPA_CONFERRING_RESISTANCE_TO_MUPIROCIN	428	460	HWI-700370F:168:C7JUKANXX:7:2110:11121:18511	mupirocin	CAA53189|FEATURES|Staphylococcus_mupA_conferring_resistance_to_mupirocin|mupirocin|Staphylococcus_mupA_conferring_resistance_to_mupirocin	0.999999970563	60.6	33	58.5	4.0e-10	1
MULTIDRUG_ABC_TRANSPORTER	466	498	HWI-700370F:168:C7JUKANXX:7:1113:21033:16678	multidrug	gi:1031799645:ref:WP_064138838.1:|FEATURES|multidrug_ABC_transporter|multidrug|multidrug_ABC_transporter	1.0	69.7	33	49.7	1.9e-07	1
LSA	180	212	HWI-700370F:168:C7JUKANXX:7:2213:19033:28226	MLS	gi:445983947:ref:WP_000061802.1:|FEATURES|lsa|MLS|lsa	1.0	84.8	33	64.7	5.6e-12	1
BCRA	173	205	HWI-700370F:168:C7JUKANXX:7:2111:13179:11133	bacitracin	gi:542061059:gb:ERI11611.1:|FEATURES|bcrA|bacitracin|bcrA	0.999999999999	60.6	33	46.6	1.6e-06	1
MULTIDRUG_ABC_TRANSPORTER	533	565	HWI-700370F:168:C7JUKANXX:7:2107:12688:38793	multidrug	gi:817122037:ref:WP_046494699.1:|FEATURES|multidrug_ABC_transporter|multidrug|multidrug_ABC_transporter	0.999999999999	60.6	33	48.5	4.2e-07	1
LMRB	375	407	HWI-700370F:168:C7JUKANXX:7:1201:11349:26081	MLS	gi:384930133:gb:AFI26811.1:|FEATURES|lmrB|MLS|lmrB	1.0	87.9	33	62.8	2.1e-11	1
RPHB	488	520	HWI-700370F:168:C7JUKANXX:7:1205:16913:94799	rifamycin	APB03222.1|FEATURES|rphB|rifamycin|rphB	0.999977450055	78.8	33	57.8	6.9e-10	1
TAEA	69	101	HWI-700370F:168:C7JUKANXX:7:2114:19614:56540	pleuromutilin	APB03219.1|FEATURES|TaeA|pleuromutilin|TaeA	0.999526302007	69.7	33	53.1	1.7e-08	1
BACA	232	264	HWI-700370F:168:C7JUKANXX:7:2208:2463:85571	bacitracin	YP_001925041|FEATURES|bacA|bacitracin|bacA	1.0	100.0	33	67.4	8.6e-13	1
RPOB2	1093	1123	HWI-700370F:168:C7JUKANXX:7:1209:6569:76230	multidrug	BAD59497.1|FEATURES|rpoB2|multidrug|rpoB2	0.999999212014	71.0	31	52.0	3.8e-08	1
TETB(60)	360	392	HWI-700370F:168:C7JUKANXX:7:1314:7569:59845	tetracycline	ANZ79241.1|FEATURES|tetB(60)|tetracycline|tetB(60)	0.999999999895	81.8	33	62.4	2.8e-11	1
TET36	70	101	HWI-700370F:168:C7JUKANXX:7:1310:15802:85715	tetracycline	AJ514254.gene.p01|FEATURES|tet36|tetracycline|tet36	1.0	65.6	32	47.8	7.1e-07	1
EFRA	331	361	HWI-700370F:168:C7JUKANXX:7:2208:7166:89637	multidrug	CDO61513.1|FEATURES|efrA|multidrug|efrA	0.999999304999	61.3	31	47.8	7.1e-07	1
BCRA	39	70	HWI-700370F:168:C7JUKANXX:7:1309:1631:3115	bacitracin	gi:500465078:gb:EOP76697.1:|FEATURES|bcrA|bacitracin|bcrA	1.0	65.6	32	46.2	2.1e-06	1
TETB(46)	466	498	HWI-700370F:168:C7JUKANXX:7:1110:10633:53517	tetracycline	AET10445.1|FEATURES|tetB(46)|tetracycline|tetB(46)	0.9999988208	60.6	33	44.3	7.8e-06	1
MEXY	438	469	HWI-700370F:168:C7JUKANXX:7:2211:10804:23981	multidrug	BAA34300|FEATURES|mexY|multidrug|mexY	1.0	75.0	32	53.5	1.3e-08	1
RPHB	114	147	HWI-700370F:168:C7JUKANXX:7:1116:20632:24066	rifamycin	APB03222.1|FEATURES|rphB|rifamycin|rphB	0.999999914162	85.3	34	56.6	1.5e-09	1
BCRA	158	188	HWI-700370F:168:C7JUKANXX:7:2212:14111:60879	bacitracin	gi:510143239:gb:AGN36970.1:|FEATURES|bcrA|bacitracin|bcrA	1.0	77.4	31	54.3	7.6e-09	1
ADEJ	257	288	HWI-700370F:168:C7JUKANXX:7:1316:4266:43487	multidrug	gi:60207557:gb:AAX14802.1:|FEATURES|adeJ|multidrug|adeJ	1.0	62.5	32	48.1	5.4e-07	1
MACB	29	61	HWI-700370F:168:C7JUKANXX:7:1307:1360:63228	MLS	gi:1033064422:ref:WP_064375412.1:|FEATURES|macB|MLS|macB	1.0	69.7	33	52.4	2.9e-08	1
RPHB	763	795	HWI-700370F:168:C7JUKANXX:7:2110:9445:54202	rifamycin	APB03222.1|FEATURES|rphB|rifamycin|rphB	0.999999903331	87.9	33	60.1	1.4e-10	1
BACA	156	187	HWI-700370F:168:C7JUKANXX:7:1103:13292:79289	bacitracin	ZP_04156234|FEATURES|bacA|bacitracin|bacA	1.0	90.6	32	63.2	1.6e-11	1
VANR	192	224	HWI-700370F:168:C7JUKANXX:7:1205:17903:87189	glycopeptide	EU250284.1.gene5.p01|FEATURES|vanR|glycopeptide|vanR	0.999999998435	60.6	33	55.1	4.4e-09	1
TETA(60)	537	569	HWI-700370F:168:C7JUKANXX:7:1316:6907:70064	tetracycline	ANZ79240.1|FEATURES|tetA(60)|tetracycline|tetA(60)	1.0	60.6	33	50.1	1.4e-07	1
MACB	138	170	HWI-700370F:168:C7JUKANXX:7:1210:3708:75471	MLS	gi:938466766:ref:WP_054627825.1:|FEATURES|macB|MLS|macB	1.0	69.7	33	47.4	9.3e-07	1
MULTIDRUG_ABC_TRANSPORTER	458	490	HWI-700370F:168:C7JUKANXX:7:1101:5721:3436	multidrug	gi:686364868:ref:WP_031893738.1:|FEATURES|multidrug_ABC_transporter|multidrug|multidrug_ABC_transporter	1.0	72.7	33	52.0	3.8e-08	1
TLCC	184	215	HWI-700370F:168:C7JUKANXX:7:2210:12379:73485	MLS	M57437.gene.p01|FEATURES|tlcC|MLS|tlcC	0.999999573216	65.6	32	49.3	2.4e-07	1
BLT	121	152	HWI-700370F:168:C7JUKANXX:7:2216:4957:49304	multidrug	AAC36944.1|FEATURES|blt|multidrug|blt	0.999998577939	62.5	32	44.3	7.8e-06	1
BLT	321	352	HWI-700370F:168:C7JUKANXX:7:1315:18065:61915	multidrug	AAC36944.1|FEATURES|blt|multidrug|blt	0.999998833156	65.6	32	48.5	4.2e-07	1
YOJI	466	496	HWI-700370F:168:C7JUKANXX:7:1208:14727:79550	peptide	NP_416715.1|FEATURES|YojI|peptide|YojI	0.999999835315	64.5	31	46.6	1.6e-06	1
FOSB	50	81	HWI-700370F:168:C7JUKANXX:7:1102:2470:28472	fosfomycin	gi:653161779:ref:WP_027410707.1:|FEATURES|fosB|fosfomycin|fosB	1.0	75.0	32	54.3	7.6e-09	1
VGAE	446	477	HWI-700370F:168:C7JUKANXX:7:1113:4765:72372	MLS	FR772051.1.gene9.p01|FEATURES|vgaE|MLS|vgaE	1.0	75.0	32	52.8	2.2e-08	1
PMRF	94	124	HWI-700370F:168:C7JUKANXX:7:2203:5792:79570	peptide	AAC75314.1|FEATURES|PmrF|peptide|PmrF	0.999999792518	64.5	31	45.8	2.7e-06	1
TETB(46)	364	396	HWI-700370F:168:C7JUKANXX:7:2214:8532:3715	tetracycline	AET10445.1|FEATURES|tetB(46)|tetracycline|tetB(46)	0.999999999098	84.8	33	63.2	1.6e-11	1
TAEA	194	226	HWI-700370F:168:C7JUKANXX:7:2216:14850:2750	pleuromutilin	APB03219.1|FEATURES|TaeA|pleuromutilin|TaeA	0.999730807408	100.0	33	70.1	1.3e-13	1
TAEA	459	489	HWI-700370F:168:C7JUKANXX:7:1312:19555:40261	pleuromutilin	APB03219.1|FEATURES|TaeA|pleuromutilin|TaeA	0.999819532419	96.8	31	63.9	9.6e-12	1
DFRA3	30	62	HWI-700370F:168:C7JUKANXX:7:2113:9647:42507	diaminopyrimidine	AAA25550.1|FEATURES|dfrA3|diaminopyrimidine|dfrA3	0.999999999996	66.7	33	55.5	3.4e-09	1
CATB	150	182	HWI-700370F:168:C7JUKANXX:7:1108:4836:89930	phenicol	AF047479.2.gene11.p01|FEATURES|catB|phenicol|catB	0.999999999727	63.6	33	53.5	1.3e-08	1
RPHB	494	525	HWI-700370F:168:C7JUKANXX:7:2109:19709:47852	rifamycin	APB03222.1|FEATURES|rphB|rifamycin|rphB	0.999999926251	81.2	32	58.5	4.0e-10	1
OPTRA	203	235	HWI-700370F:168:C7JUKANXX:7:1214:11998:32054	oxazolidinone	AKA86814|FEATURES|optrA|oxazolidinone|optrA	0.999158304461	69.7	33	49.7	1.9e-07	1
RPHB	97	129	HWI-700370F:168:C7JUKANXX:7:1101:13555:18312	rifamycin	APB03222.1|FEATURES|rphB|rifamycin|rphB	0.999970721327	81.8	33	55.5	3.4e-09	1
MPHB	259	289	HWI-700370F:168:C7JUKANXX:7:1309:12866:5499	MLS	gi:510836536:ref:WP_016208156.1:|FEATURES|mphB|MLS|mphB	1.0	71.0	31	53.5	1.3e-08	1
TET(K)	148	180	HWI-700370F:168:C7JUKANXX:7:2212:14866:97094	tetracycline	YP_003283625.1|FEATURES|tet(K)|tetracycline|tet(K)	1.0	69.7	33	54.7	5.8e-09	1
MACB	35	67	HWI-700370F:168:C7JUKANXX:7:2216:2004:18531	MLS	gi:495004199:ref:WP_007730213.1:|FEATURES|macB|MLS|macB	1.0	60.6	33	45.1	4.6e-06	1
LSA	374	406	HWI-700370F:168:C7JUKANXX:7:1304:12144:38858	MLS	gi:640724631:ref:WP_025147673.1:|FEATURES|lsa|MLS|lsa	1.0	66.7	33	52.4	2.9e-08	1
MULTIDRUG_ABC_TRANSPORTER	438	469	HWI-700370F:168:C7JUKANXX:7:1203:7570:94231	multidrug	gi:686242239:ref:WP_031833460.1:|FEATURES|multidrug_ABC_transporter|multidrug|multidrug_ABC_transporter	1.0	65.6	32	47.8	7.1e-07	1
VAND	290	321	HWI-700370F:168:C7JUKANXX:7:1105:16903:47043	glycopeptide	AAZ98839|FEATURES|vanD|glycopeptide|vanD	0.999998959564	63.6	33	47.8	7.1e-07	1
AADK	29	61	HWI-700370F:168:C7JUKANXX:7:2115:6050:73524	aminoglycoside	gi:752685555:ref:WP_041333494.1:|FEATURES|aadK|aminoglycoside|aadK	1.0	87.9	33	67.8	6.6e-13	1
MULTIDRUG_ABC_TRANSPORTER	549	579	HWI-700370F:168:C7JUKANXX:7:1104:20486:38061	multidrug	gi:817122037:ref:WP_046494699.1:|FEATURES|multidrug_ABC_transporter|multidrug|multidrug_ABC_transporter	1.0	77.4	31	50.8	8.4e-08	1
MAJOR_FACILITATOR_SUPERFAMILY_TRANSPORTER	148	180	HWI-700370F:168:C7JUKANXX:7:2216:1610:94901	multidrug	AE016830.1.gene1357.p01|FEATURES|major_facilitator_superfamily_transporter|multidrug|major_facilitator_superfamily_transporter	0.999998343607	63.6	33	55.8	2.6e-09	1
MULTIDRUG_ABC_TRANSPORTER	529	559	HWI-700370F:168:C7JUKANXX:7:2109:11793:33881	multidrug	gi:664100597:ref:WP_030638327.1:|FEATURES|multidrug_ABC_transporter|multidrug|multidrug_ABC_transporter	1.0	64.5	31	44.7	6.0e-06	1
VANS	313	344	HWI-700370F:168:C7JUKANXX:7:1303:16499:62533	glycopeptide	EU250284.1.gene6.p01|FEATURES|vanS|glycopeptide|vanS	1.0	62.5	32	45.8	2.7e-06	1
RPOB2	270	302	HWI-700370F:168:C7JUKANXX:7:2110:7781:17791	multidrug	BAD59497.1|FEATURES|rpoB2|multidrug|rpoB2	0.999999087279	66.7	33	48.1	5.4e-07	1
BCRA	23	53	HWI-700370F:168:C7JUKANXX:7:2107:17445:64020	bacitracin	gi:445996709:ref:WP_000074564.1:|FEATURES|bcrA|bacitracin|bcrA	0.989512021687	61.3	31	45.1	4.6e-06	1
VANRI	198	230	HWI-700370F:168:C7JUKANXX:7:2116:14303:64474	glycopeptide	WP_011461303.1|FEATURES|vanRI|glycopeptide|vanRI	1.0	72.7	33	55.1	4.4e-09	1
STAPHYLOCOCCUS_MUPA_CONFERRING_RESISTANCE_TO_MUPIROCIN	524	556	HWI-700370F:168:C7JUKANXX:7:2116:18129:69069	mupirocin	CAA53189|FEATURES|Staphylococcus_mupA_conferring_resistance_to_mupirocin|mupirocin|Staphylococcus_mupA_conferring_resistance_to_mupirocin	0.999999855102	72.7	33	61.2	6.2e-11	1
VANS	297	329	HWI-700370F:168:C7JUKANXX:7:1305:19465:21531	glycopeptide	AAY67972|FEATURES|vanS|glycopeptide|vanS	1.0	72.7	33	50.1	1.4e-07	1
MPHI	190	222	HWI-700370F:168:C7JUKANXX:7:1101:16389:85716	MLS	APB03226.1|FEATURES|mphI|MLS|mphI	0.999999974022	60.6	33	55.1	4.4e-09	1
POXTA	160	192	HWI-700370F:168:C7JUKANXX:7:1101:7357:35943	multidrug	AVI44920.1|FEATURES|poxtA|multidrug|poxtA	0.999999201956	63.6	33	47.4	9.3e-07	1
ANT(4')-IA	134	166	HWI-700370F:168:C7JUKANXX:7:1211:3515:14870	aminoglycoside	EF540343.1.gene1.p01|FEATURES|ant(4')-Ia|aminoglycoside|ant(4')-Ia	0.999996481953	75.8	33	57.8	6.9e-10	1
LLMA_23S_RIBOSOMAL_RNA_METHYLTRANSFERASE	86	117	HWI-700370F:168:C7JUKANXX:7:2112:21297:81528	MLS	APB03216.1|FEATURES|LlmA_23S_ribosomal_RNA_methyltransferase|MLS|LlmA_23S_ribosomal_RNA_methyltransferase	0.999999946545	78.1	32	62.8	2.1e-11	1
TAEA	70	102	HWI-700370F:168:C7JUKANXX:7:1111:9320:35931	pleuromutilin	APB03219.1|FEATURES|TaeA|pleuromutilin|TaeA	0.999721128269	78.8	33	58.9	3.1e-10	1
RPOB2	715	747	HWI-700370F:168:C7JUKANXX:7:2204:21059:42926	multidrug	BAD59497.1|FEATURES|rpoB2|multidrug|rpoB2	0.999999232405	69.7	33	52.8	2.2e-08	1
ROSA	136	167	HWI-700370F:168:C7JUKANXX:7:1206:11071:94771	fosmidomycin	YP_001477378|FEATURES|rosA|fosmidomycin|rosA	0.999998820718	62.5	32	45.4	3.5e-06	1
RPHB	752	784	HWI-700370F:168:C7JUKANXX:7:1308:4341:43537	rifamycin	APB03222.1|FEATURES|rphB|rifamycin|rphB	0.999989717908	90.9	33	65.1	4.3e-12	1
EMRB-QACA_FAMILY_MAJOR_FACILITATOR_TRANSPORTER	326	357	HWI-700370F:168:C7JUKANXX:7:2111:5194:34600	multidrug	AE016830.1.gene424.p01|FEATURES|EmrB-QacA_family_major_facilitator_transporter|multidrug|EmrB-QacA_family_major_facilitator_transporter	0.999998608313	65.6	32	48.9	3.2e-07	1
STAPHYLOCOCCUS_MUPA_CONFERRING_RESISTANCE_TO_MUPIROCIN	294	325	HWI-700370F:168:C7JUKANXX:7:1113:3844:98729	mupirocin	CAA53189|FEATURES|Staphylococcus_mupA_conferring_resistance_to_mupirocin|mupirocin|Staphylococcus_mupA_conferring_resistance_to_mupirocin	0.999999802983	62.5	32	48.9	3.2e-07	1
TETA(48)	21	52	HWI-700370F:168:C7JUKANXX:7:2103:6969:35915	tetracycline	APB03214.1|FEATURES|tetA(48)|tetracycline|tetA(48)	0.999933190774	62.5	32	45.8	2.7e-06	1
STAPHYLOCOCCUS_MUPA_CONFERRING_RESISTANCE_TO_MUPIROCIN	361	392	HWI-700370F:168:C7JUKANXX:7:1305:8947:4954	mupirocin	CAA53189|FEATURES|Staphylococcus_mupA_conferring_resistance_to_mupirocin|mupirocin|Staphylococcus_mupA_conferring_resistance_to_mupirocin	0.999999970563	68.8	32	58.5	4.0e-10	1
RPOB2	1084	1115	HWI-700370F:168:C7JUKANXX:7:1103:9077:98656	multidrug	BAD59497.1|FEATURES|rpoB2|multidrug|rpoB2	0.999999374086	81.2	32	59.3	2.4e-10	1
EFRB	305	336	HWI-700370F:168:C7JUKANXX:7:1205:5926:34673	multidrug	CDO61516.1|FEATURES|efrB|multidrug|efrB	1.0	71.9	32	48.9	3.2e-07	1
STAPHYLOCOCCUS_MUPA_CONFERRING_RESISTANCE_TO_MUPIROCIN	583	615	HWI-700370F:168:C7JUKANXX:7:1116:16056:87135	mupirocin	CAA53189|FEATURES|Staphylococcus_mupA_conferring_resistance_to_mupirocin|mupirocin|Staphylococcus_mupA_conferring_resistance_to_mupirocin	0.999999933524	69.7	33	54.3	7.6e-09	1
MACB	136	168	HWI-700370F:168:C7JUKANXX:7:2213:10807:5630	MLS	gi:446110351:ref:WP_000188206.1:|FEATURES|macB|MLS|macB	0.999999999996	60.6	33	44.3	7.8e-06	1
MAJOR_FACILITATOR_SUPERFAMILY_TRANSPORTER	4	34	HWI-700370F:168:C7JUKANXX:7:1310:6908:31911	multidrug	AE016830.1.gene1357.p01|FEATURES|major_facilitator_superfamily_transporter|multidrug|major_facilitator_superfamily_transporter	0.999997940996	61.3	31	44.7	6.0e-06	1
RPOB2	711	742	HWI-700370F:168:C7JUKANXX:7:1104:7695:57714	multidrug	BAD59497.1|FEATURES|rpoB2|multidrug|rpoB2	0.999999286766	71.9	32	55.1	4.4e-09	1
MACB	150	182	HWI-700370F:168:C7JUKANXX:7:2215:10375:10356	MLS	gi:639209604:ref:WP_024547784.1:|FEATURES|macB|MLS|macB	1.0	69.7	33	47.0	1.2e-06	1
RPHB	386	416	HWI-700370F:168:C7JUKANXX:7:2211:2791:99071	rifamycin	APB03222.1|FEATURES|rphB|rifamycin|rphB	0.999902108925	71.0	31	45.8	2.7e-06	1
BACA	110	141	HWI-700370F:168:C7JUKANXX:7:2110:20867:60562	bacitracin	A0KQI1|FEATURES|bacA|bacitracin|bacA	0.999999974424	62.5	32	48.1	5.4e-07	1
VANC	101	131	HWI-700370F:168:C7JUKANXX:7:1307:13208:82579	glycopeptide	gi:751652141:ref:WP_041119007.1:|FEATURES|vanC|glycopeptide|vanC	1.0	61.3	31	45.1	4.6e-06	1
RPOB2	1084	1115	HWI-700370F:168:C7JUKANXX:7:1216:15162:87006	multidrug	BAD59497.1|FEATURES|rpoB2|multidrug|rpoB2	0.999999259158	75.0	32	53.9	9.9e-09	1
MEPA	9	41	HWI-700370F:168:C7JUKANXX:7:1113:17585:94889	multidrug	gi:446573690:ref:WP_000651036.1:|FEATURES|mepA|multidrug|mepA	1.0	69.7	33	52.4	2.9e-08	1
LMRB	316	348	HWI-700370F:168:C7JUKANXX:7:1311:21147:12748	MLS	gi:1007411670:gb:AMQ72759.1:|FEATURES|lmrB|MLS|lmrB	1.0	72.7	33	57.0	1.2e-09	1
TAEA	207	239	HWI-700370F:168:C7JUKANXX:7:1316:8253:63897	pleuromutilin	APB03219.1|FEATURES|TaeA|pleuromutilin|TaeA	0.999808325763	100.0	33	70.5	1.0e-13	1
BLT	315	346	HWI-700370F:168:C7JUKANXX:7:1102:4261:72894	multidrug	AAC36944.1|FEATURES|blt|multidrug|blt	0.999998677341	65.6	32	45.8	2.7e-06	1
MEPA	275	305	HWI-700370F:168:C7JUKANXX:7:1310:15154:9627	multidrug	gi:686157080:ref:WP_031788612.1:|FEATURES|mepA|multidrug|mepA	1.0	77.4	31	55.1	4.4e-09	1
MAJOR_FACILITATOR_SUPERFAMILY_TRANSPORTER	519	550	HWI-700370F:168:C7JUKANXX:7:1113:5303:26254	multidrug	NC_002952.2859362.p01|FEATURES|major_facilitator_superfamily_transporter|multidrug|major_facilitator_superfamily_transporter	0.999999712313	68.8	32	46.6	1.6e-06	1
RPHA	186	218	HWI-700370F:168:C7JUKANXX:7:1114:10469:20320	rifamycin	AIA08936.1|FEATURES|rphA|rifamycin|rphA	0.999999856786	84.8	33	59.7	1.8e-10	1
MSBA	363	393	HWI-700370F:168:C7JUKANXX:7:2203:6753:5352	nitroimidazole	NP_415434.1|FEATURES|msbA|nitroimidazole|msbA	0.999639027302	67.7	31	44.3	7.8e-06	1
MULTIDRUG_ABC_TRANSPORTER	509	541	HWI-700370F:168:C7JUKANXX:7:2203:5880:30328	multidrug	gi:664194237:ref:WP_030727956.1:|FEATURES|multidrug_ABC_transporter|multidrug|multidrug_ABC_transporter	1.0	69.7	33	45.8	2.7e-06	1
MAJOR_FACILITATOR_SUPERFAMILY_TRANSPORTER	173	204	HWI-700370F:168:C7JUKANXX:7:1111:5196:55557	multidrug	NC_002952.2859362.p01|FEATURES|major_facilitator_superfamily_transporter|multidrug|major_facilitator_superfamily_transporter	0.999999744685	65.6	32	49.3	2.4e-07	1
RPOB2	872	904	HWI-700370F:168:C7JUKANXX:7:1102:17316:35224	multidrug	BAD59497.1|FEATURES|rpoB2|multidrug|rpoB2	0.999999420449	75.8	33	62.0	3.6e-11	1
MULTIDRUG_ABC_TRANSPORTER	530	562	HWI-700370F:168:C7JUKANXX:7:2208:14368:25124	multidrug	gi:944009777:ref:WP_055601444.1:|FEATURES|multidrug_ABC_transporter|multidrug|multidrug_ABC_transporter	1.0	78.8	33	55.1	4.4e-09	1
NORA	24	56	HWI-700370F:168:C7JUKANXX:7:2207:11264:80534	multidrug	gi:1006176696:ref:WP_061739505.1:|FEATURES|norA|multidrug|norA	0.991654495388	60.6	33	48.9	3.2e-07	1
BACA	144	176	HWI-700370F:168:C7JUKANXX:7:2213:9277:4274	bacitracin	ZP_02846059|FEATURES|bacA|bacitracin|bacA	1.0	87.9	33	63.5	1.2e-11	1
TETB(46)	370	402	HWI-700370F:168:C7JUKANXX:7:2211:12088:64945	tetracycline	AET10445.1|FEATURES|tetB(46)|tetracycline|tetB(46)	0.999999999937	69.7	33	52.4	2.9e-08	1
TAEA	130	162	HWI-700370F:168:C7JUKANXX:7:2210:19924:65863	pleuromutilin	APB03219.1|FEATURES|TaeA|pleuromutilin|TaeA	0.999106273983	66.7	33	50.8	8.4e-08	1
EFRA	307	339	HWI-700370F:168:C7JUKANXX:7:1115:21274:28769	multidrug	CDO61513.1|FEATURES|efrA|multidrug|efrA	0.999999378801	66.7	33	49.7	1.9e-07	1
EFRB	244	275	HWI-700370F:168:C7JUKANXX:7:1112:9424:27358	multidrug	CDO61516.1|FEATURES|efrB|multidrug|efrB	1.0	68.8	32	51.2	6.4e-08	1
STAPHYLOCOCCUS_MUPA_CONFERRING_RESISTANCE_TO_MUPIROCIN	588	620	HWI-700370F:168:C7JUKANXX:7:1102:5184:42071	mupirocin	CAA53189|FEATURES|Staphylococcus_mupA_conferring_resistance_to_mupirocin|mupirocin|Staphylococcus_mupA_conferring_resistance_to_mupirocin	0.999999970563	72.7	33	58.5	4.0e-10	1
MACB	128	159	HWI-700370F:168:C7JUKANXX:7:2215:4515:30814	MLS	gi:764951644:ref:WP_044521907.1:|FEATURES|macB|MLS|macB	1.0	68.8	32	47.8	7.1e-07	1
BLT	336	368	HWI-700370F:168:C7JUKANXX:7:2115:2215:27981	multidrug	AAC36944.1|FEATURES|blt|multidrug|blt	0.999998943698	63.6	33	50.8	8.4e-08	1
RPHB	527	560	HWI-700370F:168:C7JUKANXX:7:1209:3587:42500	rifamycin	APB03222.1|FEATURES|rphB|rifamycin|rphB	0.999999845391	76.5	34	55.1	4.4e-09	1
MSBA	490	522	HWI-700370F:168:C7JUKANXX:7:2115:12083:49992	nitroimidazole	NP_415434.1|FEATURES|msbA|nitroimidazole|msbA	0.999724854128	66.7	33	46.6	1.6e-06	1
TETL	371	403	HWI-700370F:168:C7JUKANXX:7:1108:19229:31636	tetracycline	YP_001966009|FEATURES|tetL|tetracycline|tetL	0.999999518352	60.6	33	44.3	7.8e-06	1
YOJI	475	507	HWI-700370F:168:C7JUKANXX:7:1313:4707:21261	peptide	NP_416715.1|FEATURES|YojI|peptide|YojI	0.999999866703	63.6	33	48.9	3.2e-07	1
STAPHYLOCOCCUS_MUPA_CONFERRING_RESISTANCE_TO_MUPIROCIN	546	578	HWI-700370F:168:C7JUKANXX:7:1111:17670:6468	mupirocin	CAA53189|FEATURES|Staphylococcus_mupA_conferring_resistance_to_mupirocin|mupirocin|Staphylococcus_mupA_conferring_resistance_to_mupirocin	0.999999895206	60.6	33	52.0	3.8e-08	1
TRIC	548	580	HWI-700370F:168:C7JUKANXX:7:1309:11646:9655	triclosan	NP_248848.1|FEATURES|TriC|triclosan|TriC	0.999999962221	75.8	33	52.8	2.2e-08	1
LSA	154	186	HWI-700370F:168:C7JUKANXX:7:1215:10737:69260	MLS	gi:655143626:ref:WP_028590425.1:|FEATURES|lsa|MLS|lsa	1.0	75.8	33	58.5	4.0e-10	1
RPHB	580	612	HWI-700370F:168:C7JUKANXX:7:1312:11381:55356	rifamycin	APB03222.1|FEATURES|rphB|rifamycin|rphB	0.999988340448	84.8	33	63.9	9.6e-12	1
RPHB	176	208	HWI-700370F:168:C7JUKANXX:7:1108:10450:75418	rifamycin	APB03222.1|FEATURES|rphB|rifamycin|rphB	0.999979131568	81.8	33	58.5	4.0e-10	1
RPHB	604	635	HWI-700370F:168:C7JUKANXX:7:1107:11348:63771	rifamycin	APB03222.1|FEATURES|rphB|rifamycin|rphB	0.999974183529	84.4	32	56.6	1.5e-09	1
TAEA	100	132	HWI-700370F:168:C7JUKANXX:7:2207:19162:41231	pleuromutilin	APB03219.1|FEATURES|TaeA|pleuromutilin|TaeA	0.999141364429	63.6	33	47.0	1.2e-06	1
VANRI	201	231	HWI-700370F:168:C7JUKANXX:7:2101:11299:84615	glycopeptide	WP_011461303.1|FEATURES|vanRI|glycopeptide|vanRI	0.999999999995	61.3	31	48.5	4.2e-07	1
ANT(4')-IA	78	110	HWI-700370F:168:C7JUKANXX:7:1111:4579:26199	aminoglycoside	EF540343.1.gene1.p01|FEATURES|ant(4')-Ia|aminoglycoside|ant(4')-Ia	1.0	78.8	33	59.3	2.4e-10	1
LSA	433	465	HWI-700370F:168:C7JUKANXX:7:2110:7531:13609	MLS	gi:951389844:ref:WP_057765492.1:|FEATURES|lsa|MLS|lsa	1.0	81.8	33	62.8	2.1e-11	1
RPOB2	448	480	HWI-700370F:168:C7JUKANXX:7:1114:20315:38427	multidrug	BAD59497.1|FEATURES|rpoB2|multidrug|rpoB2	0.999999494009	90.9	33	69.7	1.7e-13	1
MULTIDRUG_ABC_TRANSPORTER	545	577	HWI-700370F:168:C7JUKANXX:7:1109:10213:39142	multidrug	gi:496018010:ref:WP_008742581.1:|FEATURES|multidrug_ABC_transporter|multidrug|multidrug_ABC_transporter	1.0	69.7	33	50.4	1.1e-07	1
BACA	140	172	HWI-700370F:168:C7JUKANXX:7:1216:12220:81310	bacitracin	ZP_04156234|FEATURES|bacA|bacitracin|bacA	1.0	90.9	33	66.2	1.9e-12	1
MULTIDRUG_ABC_TRANSPORTER	459	490	HWI-700370F:168:C7JUKANXX:7:1113:6568:14765	multidrug	gi:686364868:ref:WP_031893738.1:|FEATURES|multidrug_ABC_transporter|multidrug|multidrug_ABC_transporter	1.0	71.9	32	49.7	1.9e-07	1
RPOB2	1084	1115	HWI-700370F:168:C7JUKANXX:7:1104:5267:92616	multidrug	BAD59497.1|FEATURES|rpoB2|multidrug|rpoB2	0.999999374086	81.2	32	59.3	2.4e-10	1
MULTIDRUG_ABC_TRANSPORTER	442	473	HWI-700370F:168:C7JUKANXX:7:1202:13297:7139	multidrug	gi:686364868:ref:WP_031893738.1:|FEATURES|multidrug_ABC_transporter|multidrug|multidrug_ABC_transporter	1.0	65.6	32	50.1	1.4e-07	1
CARA	443	474	HWI-700370F:168:C7JUKANXX:7:1106:6706:76110	MLS	M80346.gene.p01|FEATURES|carA|MLS|carA	0.888222570118	68.8	32	50.4	1.1e-07	1
LLMA_23S_RIBOSOMAL_RNA_METHYLTRANSFERASE	236	268	HWI-700370F:168:C7JUKANXX:7:1205:13941:16872	MLS	APB03216.1|FEATURES|LlmA_23S_ribosomal_RNA_methyltransferase|MLS|LlmA_23S_ribosomal_RNA_methyltransferase	0.999999919978	84.8	33	59.3	2.4e-10	1
LSA	222	254	HWI-700370F:168:C7JUKANXX:7:1308:20971:52137	MLS	gi:445983947:ref:WP_000061802.1:|FEATURES|lsa|MLS|lsa	1.0	69.7	33	49.7	1.9e-07	1
EFRB	199	231	HWI-700370F:168:C7JUKANXX:7:1114:8213:12095	multidrug	CDO61516.1|FEATURES|efrB|multidrug|efrB	0.999998798911	66.7	33	47.8	7.1e-07	1
EFRB	252	282	HWI-700370F:168:C7JUKANXX:7:1204:16376:48459	multidrug	CDO61516.1|FEATURES|efrB|multidrug|efrB	0.999998450683	64.5	31	44.3	7.8e-06	1
MULTIDRUG_ABC_TRANSPORTER	481	513	HWI-700370F:168:C7JUKANXX:7:1304:2868:84498	multidrug	gi:944009777:ref:WP_055601444.1:|FEATURES|multidrug_ABC_transporter|multidrug|multidrug_ABC_transporter	1.0	63.6	33	49.7	1.9e-07	1
MPHI	180	212	HWI-700370F:168:C7JUKANXX:7:1210:2681:27934	MLS	APB03226.1|FEATURES|mphI|MLS|mphI	1.0	66.7	33	62.8	2.1e-11	1
TAEA	208	239	HWI-700370F:168:C7JUKANXX:7:1312:15263:20002	pleuromutilin	APB03219.1|FEATURES|TaeA|pleuromutilin|TaeA	0.999808325763	100.0	32	68.9	3.0e-13	1
MACB	143	174	HWI-700370F:168:C7JUKANXX:7:1302:2710:49413	MLS	AAV85982.1|FEATURES|macB|MLS|macB	0.999999973139	68.8	32	45.8	2.7e-06	1
STAPHYLOCOCCUS_MUPA_CONFERRING_RESISTANCE_TO_MUPIROCIN	114	145	HWI-700370F:168:C7JUKANXX:7:1307:13827:61185	mupirocin	CAA53189|FEATURES|Staphylococcus_mupA_conferring_resistance_to_mupirocin|mupirocin|Staphylococcus_mupA_conferring_resistance_to_mupirocin	0.999999938529	62.5	32	55.1	4.4e-09	1
LMRB	33	65	HWI-700370F:168:C7JUKANXX:7:2101:16168:32468	MLS	gi:1007411670:gb:AMQ72759.1:|FEATURES|lmrB|MLS|lmrB	1.0	78.8	33	53.5	1.3e-08	1
MACB	34	64	HWI-700370F:168:C7JUKANXX:7:2101:8039:78790	MLS	gi:495004199:ref:WP_007730213.1:|FEATURES|macB|MLS|macB	1.0	64.5	31	44.7	6.0e-06	1
MACB	129	160	HWI-700370F:168:C7JUKANXX:7:1101:2754:19018	MLS	AAV85982.1|FEATURES|macB|MLS|macB	0.999999980042	71.9	32	47.8	7.1e-07	1
OMPR	86	117	HWI-700370F:168:C7JUKANXX:7:1110:12335:45238	multidrug	gi:446603231:ref:WP_000680577.1:|FEATURES|ompR|multidrug|ompR	0.999999941761	62.5	32	47.8	7.1e-07	1
ANT(4')-IA	104	136	HWI-700370F:168:C7JUKANXX:7:1107:19507:66838	aminoglycoside	EF540343.1.gene1.p01|FEATURES|ant(4')-Ia|aminoglycoside|ant(4')-Ia	0.999998280733	78.8	33	59.3	2.4e-10	1
LLMA_23S_RIBOSOMAL_RNA_METHYLTRANSFERASE	192	224	HWI-700370F:168:C7JUKANXX:7:1202:7152:39297	MLS	APB03216.1|FEATURES|LlmA_23S_ribosomal_RNA_methyltransferase|MLS|LlmA_23S_ribosomal_RNA_methyltransferase	0.999999979369	90.9	33	71.6	4.6e-14	1
OTRA	72	103	HWI-700370F:168:C7JUKANXX:7:2108:20501:75461	tetracycline	CAA37477|FEATURES|otrA|tetracycline|otrA	0.999999999997	65.6	32	47.4	9.3e-07	1
STAPHYLOCOCCUS_MUPA_CONFERRING_RESISTANCE_TO_MUPIROCIN	119	151	HWI-700370F:168:C7JUKANXX:7:1203:13717:17619	mupirocin	CAA53189|FEATURES|Staphylococcus_mupA_conferring_resistance_to_mupirocin|mupirocin|Staphylococcus_mupA_conferring_resistance_to_mupirocin	0.999999957495	63.6	33	58.5	4.0e-10	1
ACRB	414	445	HWI-700370F:168:C7JUKANXX:7:1209:5599:73568	multidrug	gi:727178815:ref:WP_033642107.1:|FEATURES|acrB|multidrug|acrB	1.0	78.1	32	57.0	1.2e-09	1
MULTIDRUG_ABC_TRANSPORTER	459	490	HWI-700370F:168:C7JUKANXX:7:1210:20910:88531	multidrug	gi:896355182:ref:WP_049310020.1:|FEATURES|multidrug_ABC_transporter|multidrug|multidrug_ABC_transporter	1.0	65.6	32	47.0	1.2e-06	1
VGAB	423	454	HWI-700370F:168:C7JUKANXX:7:2101:14676:91716	MLS	U82085.gene.p01|FEATURES|vgaB|MLS|vgaB	1.0	71.9	32	47.8	7.1e-07	1
AADK	76	108	HWI-700370F:168:C7JUKANXX:7:2114:7656:35532	aminoglycoside	gi:1039476118:ref:WP_064814315.1:|FEATURES|aadK|aminoglycoside|aadK	1.0	97.0	33	70.5	1.0e-13	1
RPOB2	861	893	HWI-700370F:168:C7JUKANXX:7:2104:10169:7435	multidrug	BAD59497.1|FEATURES|rpoB2|multidrug|rpoB2	0.999999407399	78.8	33	61.2	6.2e-11	1
BACA	146	178	HWI-700370F:168:C7JUKANXX:7:1306:9626:5916	bacitracin	ZP_04156234|FEATURES|bacA|bacitracin|bacA	1.0	87.9	33	62.0	3.6e-11	1
TETL	363	395	HWI-700370F:168:C7JUKANXX:7:2102:13128:84658	tetracycline	CAI84881|FEATURES|tetL|tetracycline|tetL	0.999994720011	63.6	33	44.3	7.8e-06	1
BCRA	138	170	HWI-700370F:168:C7JUKANXX:7:1311:14684:48931	bacitracin	gi:542061059:gb:ERI11611.1:|FEATURES|bcrA|bacitracin|bcrA	1.0	63.6	33	46.6	1.6e-06	1
LSA	168	200	HWI-700370F:168:C7JUKANXX:7:2209:9863:33516	MLS	gi:499132967:ref:WP_010860999.1:|FEATURES|lsa|MLS|lsa	1.0	84.8	33	62.8	2.1e-11	1
SAT-4	133	163	HWI-700370F:168:C7JUKANXX:7:2208:7924:64743	nucleoside	AAB53445.1|FEATURES|SAT-4|nucleoside|SAT-4	0.999393784903	61.3	31	47.0	1.2e-06	1
MULTIDRUG_ABC_TRANSPORTER	529	561	HWI-700370F:168:C7JUKANXX:7:1308:6242:43150	multidrug	gi:930426663:ref:WP_054189647.1:|FEATURES|multidrug_ABC_transporter|multidrug|multidrug_ABC_transporter	1.0	60.6	33	46.2	2.1e-06	1
MULTIDRUG_ABC_TRANSPORTER	543	575	HWI-700370F:168:C7JUKANXX:7:2202:12054:11158	multidrug	gi:817122037:ref:WP_046494699.1:|FEATURES|multidrug_ABC_transporter|multidrug|multidrug_ABC_transporter	0.999997932954	63.6	33	44.3	7.8e-06	1
TETA	414	444	HWI-700370F:168:C7JUKANXX:7:2109:21106:60207	tetracycline	gi:171851258:emb:CAQ04234.1:|FEATURES|tetA|tetracycline|tetA	1.0	64.5	31	48.9	3.2e-07	1
BLT	340	372	HWI-700370F:168:C7JUKANXX:7:1301:4625:25872	multidrug	AAC36944.1|FEATURES|blt|multidrug|blt	1.0	63.6	33	52.4	2.9e-08	1
TRUNCATED_PUTATIVE_RESPONSE_REGULATOR_ARLR	86	117	HWI-700370F:168:C7JUKANXX:7:1210:7527:25846	unclassified	gi:446114283:ref:WP_000192138.1:|FEATURES|truncated_putative_response_regulator_ArlR|unclassified|truncated_putative_response_regulator_ArlR	0.999999999992	71.9	32	50.8	8.4e-08	1
MULTIDRUG_ABC_TRANSPORTER	472	504	HWI-700370F:168:C7JUKANXX:7:2201:10838:83000	multidrug	gi:1031799645:ref:WP_064138838.1:|FEATURES|multidrug_ABC_transporter|multidrug|multidrug_ABC_transporter	1.0	72.7	33	49.7	1.9e-07	1
RPHB	304	336	HWI-700370F:168:C7JUKANXX:7:2216:14336:50869	rifamycin	APB03222.1|FEATURES|rphB|rifamycin|rphB	0.999999976826	100.0	33	72.8	2.1e-14	1
LMRB	216	247	HWI-700370F:168:C7JUKANXX:7:2110:1643:45729	MLS	gi:1007411670:gb:AMQ72759.1:|FEATURES|lmrB|MLS|lmrB	1.0	75.0	32	55.5	3.4e-09	1
MULTIDRUG_ABC_TRANSPORTER	503	535	HWI-700370F:168:C7JUKANXX:7:1108:13021:70107	multidrug	gi:686364868:ref:WP_031893738.1:|FEATURES|multidrug_ABC_transporter|multidrug|multidrug_ABC_transporter	1.0	75.8	33	53.1	1.7e-08	1
MEXF	366	398	HWI-700370F:168:C7JUKANXX:7:1201:13887:16308	multidrug	YP_001749316|FEATURES|mexF|multidrug|mexF	1.0	90.9	33	61.6	4.7e-11	1
LSA	406	438	HWI-700370F:168:C7JUKANXX:7:1309:7589:63473	MLS	AJ579365.gene.p01|FEATURES|lsa|MLS|lsa	1.0	81.8	33	59.3	2.4e-10	1
MACB	129	160	HWI-700370F:168:C7JUKANXX:7:1212:16844:86239	MLS	AAV85982.1|FEATURES|macB|MLS|macB	0.999999980042	71.9	32	47.8	7.1e-07	1
BCRA	164	196	HWI-700370F:168:C7JUKANXX:7:1216:15653:45137	bacitracin	gi:445996723:ref:WP_000074578.1:|FEATURES|bcrA|bacitracin|bcrA	1.0	66.7	33	50.8	8.4e-08	1
BACILLUS_SUBTILIS_MPRF	618	649	HWI-700370F:168:C7JUKANXX:7:2201:13086:3082	peptide	CAX52582.1|FEATURES|Bacillus_subtilis_mprF|peptide|Bacillus_subtilis_mprF	0.999999967602	65.6	32	48.1	5.4e-07	1
AADK	29	60	HWI-700370F:168:C7JUKANXX:7:1311:1664:27166	aminoglycoside	gi:752685555:ref:WP_041333494.1:|FEATURES|aadK|aminoglycoside|aadK	1.0	87.5	32	63.5	1.2e-11	1
BCRA	147	177	HWI-700370F:168:C7JUKANXX:7:1111:8766:72020	bacitracin	ZP_04081918|FEATURES|bcrA|bacitracin|bcrA	0.99999996643	64.5	31	46.2	2.1e-06	1
RPOB2	365	395	HWI-700370F:168:C7JUKANXX:7:2202:13807:40913	multidrug	BAD59497.1|FEATURES|rpoB2|multidrug|rpoB2	0.999999232405	77.4	31	52.8	2.2e-08	1
LLMA_23S_RIBOSOMAL_RNA_METHYLTRANSFERASE	198	230	HWI-700370F:168:C7JUKANXX:7:1205:15777:84166	MLS	APB03216.1|FEATURES|LlmA_23S_ribosomal_RNA_methyltransferase|MLS|LlmA_23S_ribosomal_RNA_methyltransferase	0.999999956899	87.9	33	69.3	2.3e-13	1
FOSB	32	64	HWI-700370F:168:C7JUKANXX:7:1311:11019:13433	fosfomycin	gi:1006562788:ref:WP_061804475.1:|FEATURES|fosB|fosfomycin|fosB	1.0	75.8	33	58.2	5.2e-10	1
MACB	26	58	HWI-700370F:168:C7JUKANXX:7:1114:3307:68675	MLS	gi:1035717981:ref:WP_064557480.1:|FEATURES|macB|MLS|macB	1.0	63.6	33	47.4	9.3e-07	1
MEXB	367	399	HWI-700370F:168:C7JUKANXX:7:1315:10099:63295	multidrug	gi:504646765:ref:WP_014833867.1:|FEATURES|mexB|multidrug|mexB	1.0	63.6	33	49.3	2.4e-07	1
TAEA	32	64	HWI-700370F:168:C7JUKANXX:7:1110:12456:43323	pleuromutilin	APB03219.1|FEATURES|TaeA|pleuromutilin|TaeA	0.999711119604	75.8	33	58.5	4.0e-10	1
RPHB	307	339	HWI-700370F:168:C7JUKANXX:7:2101:16575:38436	rifamycin	APB03222.1|FEATURES|rphB|rifamycin|rphB	0.99999997765	100.0	33	72.0	3.5e-14	1
MULTIDRUG_ABC_TRANSPORTER	445	475	HWI-700370F:168:C7JUKANXX:7:2213:11384:53353	multidrug	gi:686364868:ref:WP_031893738.1:|FEATURES|multidrug_ABC_transporter|multidrug|multidrug_ABC_transporter	1.0	64.5	31	48.5	4.2e-07	1
MULTIDRUG_ABC_TRANSPORTER	519	549	HWI-700370F:168:C7JUKANXX:7:2110:9750:32957	multidrug	gi:930426663:ref:WP_054189647.1:|FEATURES|multidrug_ABC_transporter|multidrug|multidrug_ABC_transporter	1.0	71.0	31	50.4	1.1e-07	1
ARLS	384	415	HWI-700370F:168:C7JUKANXX:7:1316:19948:82647	multidrug	YP_499945.1|FEATURES|arlS|multidrug|arlS	0.999997777494	65.6	32	48.5	4.2e-07	1
MULTIDRUG_ABC_TRANSPORTER	509	540	HWI-700370F:168:C7JUKANXX:7:1109:16825:43431	multidrug	gi:896355182:ref:WP_049310020.1:|FEATURES|multidrug_ABC_transporter|multidrug|multidrug_ABC_transporter	1.0	71.9	32	47.8	7.1e-07	1
BCRA	34	66	HWI-700370F:168:C7JUKANXX:7:1306:20204:30596	bacitracin	gi:446110087:ref:WP_000187942.1:|FEATURES|bcrA|bacitracin|bcrA	1.0	75.8	33	55.8	2.6e-09	1
MACB	128	159	HWI-700370F:168:C7JUKANXX:7:1309:14844:45825	MLS	gi:746217802:ref:WP_039267829.1:|FEATURES|macB|MLS|macB	1.0	68.8	32	47.8	7.1e-07	1
MACB	142	174	HWI-700370F:168:C7JUKANXX:7:1311:2430:47432	MLS	gi:1046630742:ref:WP_065696754.1:|FEATURES|macB|MLS|macB	1.0	69.7	33	45.4	3.5e-06	1
RPOB2	363	395	HWI-700370F:168:C7JUKANXX:7:1102:2832:22395	multidrug	BAD59497.1|FEATURES|rpoB2|multidrug|rpoB2	0.999999320484	78.8	33	56.6	1.5e-09	1
SMED	199	231	HWI-700370F:168:C7JUKANXX:7:1213:7416:99435	multidrug	CAG34256|FEATURES|smeD|multidrug|smeD	1.0	69.7	33	50.1	1.4e-07	1
RIFAMPIN_MONOOXYGENASE	257	289	HWI-700370F:168:C7JUKANXX:7:1104:12114:66680	rifamycin	gi:769934495:ref:WP_045068423.1:|FEATURES|rifampin_monooxygenase|rifamycin|rifampin_monooxygenase	1.0	72.7	33	53.9	9.9e-09	1
BCRA	149	181	HWI-700370F:168:C7JUKANXX:7:1206:18001:54171	bacitracin	ABB80128|FEATURES|bcrA|bacitracin|bcrA	1.0	72.7	33	51.2	6.4e-08	1
LSA	234	266	HWI-700370F:168:C7JUKANXX:7:1113:17233:7853	MLS	gi:445983947:ref:WP_000061802.1:|FEATURES|lsa|MLS|lsa	1.0	81.8	33	60.8	8.1e-11	1
MULTIDRUG_ABC_TRANSPORTER	457	489	HWI-700370F:168:C7JUKANXX:7:1311:5245:15606	multidrug	gi:896355182:ref:WP_049310020.1:|FEATURES|multidrug_ABC_transporter|multidrug|multidrug_ABC_transporter	1.0	75.8	33	53.5	1.3e-08	1
MULTIDRUG_ABC_TRANSPORTER	553	584	HWI-700370F:168:C7JUKANXX:7:2112:18078:37344	multidrug	gi:953808775:ref:WP_058042812.1:|FEATURES|multidrug_ABC_transporter|multidrug|multidrug_ABC_transporter	0.999999381123	62.5	32	46.2	2.1e-06	1
MULTIDRUG_ABC_TRANSPORTER	476	508	HWI-700370F:168:C7JUKANXX:7:1212:15910:30907	multidrug	gi:1031799645:ref:WP_064138838.1:|FEATURES|multidrug_ABC_transporter|multidrug|multidrug_ABC_transporter	0.999971427221	66.7	33	44.3	7.8e-06	1
BACA	198	230	HWI-700370F:168:C7JUKANXX:7:1109:6650:35686	bacitracin	B2VGJ3|FEATURES|bacA|bacitracin|bacA	0.999999999263	60.6	33	48.9	3.2e-07	1
MEXF	55	87	HWI-700370F:168:C7JUKANXX:7:2204:8176:27096	multidrug	CP000675.2.gene2298.p01|FEATURES|mexF|multidrug|mexF	0.999999504192	72.7	33	54.3	7.6e-09	1
STAPHYLOCOCCUS_MUPA_CONFERRING_RESISTANCE_TO_MUPIROCIN	67	99	HWI-700370F:168:C7JUKANXX:7:1313:6297:75713	mupirocin	CAA53189|FEATURES|Staphylococcus_mupA_conferring_resistance_to_mupirocin|mupirocin|Staphylococcus_mupA_conferring_resistance_to_mupirocin	0.999999910609	69.7	33	52.8	2.2e-08	1
MULTIDRUG_ABC_TRANSPORTER	463	493	HWI-700370F:168:C7JUKANXX:7:1201:8642:60820	multidrug	gi:1031799645:ref:WP_064138838.1:|FEATURES|multidrug_ABC_transporter|multidrug|multidrug_ABC_transporter	1.0	64.5	31	45.1	4.6e-06	1
RPHB	386	416	HWI-700370F:168:C7JUKANXX:7:1203:12762:31474	rifamycin	APB03222.1|FEATURES|rphB|rifamycin|rphB	0.999902108925	71.0	31	45.8	2.7e-06	1
EFRA	344	376	HWI-700370F:168:C7JUKANXX:7:2209:3087:37099	multidrug	CDO61513.1|FEATURES|efrA|multidrug|efrA	0.999999333316	69.7	33	48.5	4.2e-07	1
EFRA	301	332	HWI-700370F:168:C7JUKANXX:7:2107:20794:93413	multidrug	CDO61513.1|FEATURES|efrA|multidrug|efrA	0.999999462696	68.8	32	52.4	2.9e-08	1
RPHB	23	55	HWI-700370F:168:C7JUKANXX:7:1312:15963:3123	rifamycin	APB03222.1|FEATURES|rphB|rifamycin|rphB	0.999987449902	81.8	33	63.2	1.6e-11	1
LMRD	457	489	HWI-700370F:168:C7JUKANXX:7:1310:5129:97449	MLS	ABF66027.1|FEATURES|lmrD|MLS|lmrD	0.999999987873	63.6	33	48.1	5.4e-07	1
MACB	145	176	HWI-700370F:168:C7JUKANXX:7:2208:4923:91121	MLS	gi:506220920:ref:WP_015740695.1:|FEATURES|macB|MLS|macB	0.999999707943	65.6	32	44.7	6.0e-06	1
RPOB2	356	388	HWI-700370F:168:C7JUKANXX:7:1315:19375:77257	multidrug	BAD59497.1|FEATURES|rpoB2|multidrug|rpoB2	0.999999395519	81.8	33	60.5	1.1e-10	1
CEOB	48	80	HWI-700370F:168:C7JUKANXX:7:2101:4673:4433	multidrug	AAB58161|FEATURES|ceoB|multidrug|ceoB	1.0	78.8	33	58.5	4.0e-10	1
LSA	151	182	HWI-700370F:168:C7JUKANXX:7:1303:2789:56428	MLS	gi:655143626:ref:WP_028590425.1:|FEATURES|lsa|MLS|lsa	1.0	78.1	32	57.4	9.0e-10	1
LMRB	99	131	HWI-700370F:168:C7JUKANXX:7:1205:20102:60049	MLS	gi:498485855:ref:WP_010787543.1:|FEATURES|lmrB|MLS|lmrB	1.0	100.0	33	72.0	3.5e-14	1
AADK	64	95	HWI-700370F:168:C7JUKANXX:7:2113:3970:18670	aminoglycoside	gi:1039476118:ref:WP_064814315.1:|FEATURES|aadK|aminoglycoside|aadK	1.0	87.5	32	65.9	2.5e-12	1
VANR	73	103	HWI-700370F:168:C7JUKANXX:7:1309:18815:40390	glycopeptide	KF478993.1.gene8.p01|FEATURES|vanR|glycopeptide|vanR	1.0	61.3	31	44.3	7.8e-06	1
PATA	270	300	HWI-700370F:168:C7JUKANXX:7:2104:19252:43956	fluoroquinolone	NP_417544.5|FEATURES|patA|fluoroquinolone|patA	0.999995478737	67.7	31	49.7	1.9e-07	1
VANL	98	130	HWI-700370F:168:C7JUKANXX:7:2106:15211:91488	glycopeptide	ABX54687.1|FEATURES|vanL|glycopeptide|vanL	1.0	63.6	33	51.2	6.4e-08	1
AADK	93	125	HWI-700370F:168:C7JUKANXX:7:1213:12364:18999	aminoglycoside	gi:658532949:ref:WP_029727170.1:|FEATURES|aadK|aminoglycoside|aadK	1.0	93.9	33	64.7	5.6e-12	1
VANR	86	118	HWI-700370F:168:C7JUKANXX:7:1213:3680:43187	glycopeptide	AF162694.1.gene5.p01|FEATURES|vanR|glycopeptide|vanR	1.0	81.8	33	61.2	6.2e-11	1
TETL	112	144	HWI-700370F:168:C7JUKANXX:7:2106:11998:13947	tetracycline	AAL92527|FEATURES|tetL|tetracycline|tetL	1.0	60.6	33	49.7	1.9e-07	1
EFRB	192	223	HWI-700370F:168:C7JUKANXX:7:1301:6689:49006	multidrug	CDO61516.1|FEATURES|efrB|multidrug|efrB	0.999999243438	75.0	32	55.1	4.4e-09	1
STAPHYLOCOCCUS_MUPA_CONFERRING_RESISTANCE_TO_MUPIROCIN	38	70	HWI-700370F:168:C7JUKANXX:7:2106:7980:5232	mupirocin	CAA53189|FEATURES|Staphylococcus_mupA_conferring_resistance_to_mupirocin|mupirocin|Staphylococcus_mupA_conferring_resistance_to_mupirocin	0.999999970563	75.8	33	58.5	4.0e-10	1
LMRB	116	148	HWI-700370F:168:C7JUKANXX:7:2110:5956:49795	MLS	gi:1007411670:gb:AMQ72759.1:|FEATURES|lmrB|MLS|lmrB	1.0	84.8	33	57.8	6.9e-10	1
MULTIDRUG_ABC_TRANSPORTER	528	559	HWI-700370F:168:C7JUKANXX:7:2114:13932:83792	multidrug	gi:640499891:ref:WP_024937220.1:|FEATURES|multidrug_ABC_transporter|multidrug|multidrug_ABC_transporter	0.813707529661	62.5	32	45.1	4.6e-06	1
ANT(4')-IA	172	203	HWI-700370F:168:C7JUKANXX:7:2106:15634:66446	aminoglycoside	EF540343.1.gene1.p01|FEATURES|ant(4')-Ia|aminoglycoside|ant(4')-Ia	0.999996456414	81.2	32	58.2	5.2e-10	1
LMRB	303	335	HWI-700370F:168:C7JUKANXX:7:1203:10591:6392	MLS	gi:498485855:ref:WP_010787543.1:|FEATURES|lmrB|MLS|lmrB	1.0	72.7	33	59.7	1.8e-10	1
RPOB2	570	601	HWI-700370F:168:C7JUKANXX:7:1115:10202:82124	multidrug	BAD59497.1|FEATURES|rpoB2|multidrug|rpoB2	0.999999353658	81.2	32	58.2	5.2e-10	1
MACB	40	72	HWI-700370F:168:C7JUKANXX:7:1304:5700:72700	MLS	gi:498115003:ref:WP_010429159.1:|FEATURES|macB|MLS|macB	1.0	63.6	33	48.5	4.2e-07	1
ANT(4')-IA	181	212	HWI-700370F:168:C7JUKANXX:7:1306:1969:69279	aminoglycoside	EF540343.1.gene1.p01|FEATURES|ant(4')-Ia|aminoglycoside|ant(4')-Ia	0.999997739993	75.0	32	56.6	1.5e-09	1
RPHB	751	782	HWI-700370F:168:C7JUKANXX:7:2203:12330:3460	rifamycin	APB03222.1|FEATURES|rphB|rifamycin|rphB	0.999985115718	87.5	32	61.6	4.7e-11	1
MACB	534	566	HWI-700370F:168:C7JUKANXX:7:1306:15886:91510	MLS	gi:655997348:ref:WP_029038923.1:|FEATURES|macB|MLS|macB	1.0	81.8	33	59.3	2.4e-10	1
AADK	175	207	HWI-700370F:168:C7JUKANXX:7:2107:12584:10854	aminoglycoside	gi:764608193:ref:WP_044428795.1:|FEATURES|aadK|aminoglycoside|aadK	1.0	84.8	33	61.6	4.7e-11	1
BMR	220	252	HWI-700370F:168:C7JUKANXX:7:2208:2093:71163	multidrug	AAA22277.1|FEATURES|bmr|multidrug|bmr	0.999999911042	69.7	33	51.6	4.9e-08	1
MDTC	381	412	HWI-700370F:168:C7JUKANXX:7:2202:13562:92613	multidrug	NC_002695.1.916586.p01|FEATURES|mdtC|multidrug|mdtC	0.998995246627	65.6	32	46.2	2.1e-06	1
VANR	89	124	HWI-700370F:168:C7JUKANXX:7:1106:18828:68185	glycopeptide	AAZ98835|FEATURES|vanR|glycopeptide|vanR	0.999998878367	64.9	37	45.4	3.5e-06	1
RPOB2	1066	1098	HWI-700370F:168:C7JUKANXX:7:1301:13765:67027	multidrug	BAD59497.1|FEATURES|rpoB2|multidrug|rpoB2	0.999999259158	81.8	33	61.6	4.7e-11	1
BACA	8	40	HWI-700370F:168:C7JUKANXX:7:1315:11830:61005	bacitracin	ZP_04083542|FEATURES|bacA|bacitracin|bacA	1.0	75.8	33	55.1	4.4e-09	1
OQXB	37	69	HWI-700370F:168:C7JUKANXX:7:1114:17141:65110	multidrug	YP_001693238|FEATURES|oqxB|multidrug|oqxB	1.0	84.8	33	61.6	4.7e-11	1
STAPHYLOCOCCUS_MUPA_CONFERRING_RESISTANCE_TO_MUPIROCIN	376	408	HWI-700370F:168:C7JUKANXX:7:2105:17934:53950	mupirocin	CAA53189|FEATURES|Staphylococcus_mupA_conferring_resistance_to_mupirocin|mupirocin|Staphylococcus_mupA_conferring_resistance_to_mupirocin	0.999999974758	63.6	33	59.3	2.4e-10	1
TETA	414	445	HWI-700370F:168:C7JUKANXX:7:1107:3819:9950	tetracycline	gi:171851258:emb:CAQ04234.1:|FEATURES|tetA|tetracycline|tetA	0.999999457615	62.5	32	47.0	1.2e-06	1
BACA	133	163	HWI-700370F:168:C7JUKANXX:7:2214:18495:63595	bacitracin	ZP_04083542|FEATURES|bacA|bacitracin|bacA	1.0	80.6	31	55.8	2.6e-09	1
MAJOR_FACILITATOR_SUPERFAMILY_TRANSPORTER	178	210	HWI-700370F:168:C7JUKANXX:7:1304:17056:83737	multidrug	NC_002952.2859362.p01|FEATURES|major_facilitator_superfamily_transporter|multidrug|major_facilitator_superfamily_transporter	0.999999685875	63.6	33	47.0	1.2e-06	1
RPOB2	1075	1107	HWI-700370F:168:C7JUKANXX:7:1205:20206:17779	multidrug	BAD59497.1|FEATURES|rpoB2|multidrug|rpoB2	0.999999454351	84.8	33	64.3	7.3e-12	1
BCRA	142	174	HWI-700370F:168:C7JUKANXX:7:1315:2397:34672	bacitracin	gi:445996697:ref:WP_000074552.1:|FEATURES|bcrA|bacitracin|bcrA	1.0	84.8	33	56.6	1.5e-09	1
EFRA	320	352	HWI-700370F:168:C7JUKANXX:7:1207:8547:13132	multidrug	CDO61513.1|FEATURES|efrA|multidrug|efrA	0.999999333316	63.6	33	48.5	4.2e-07	1
RPHB	662	694	HWI-700370F:168:C7JUKANXX:7:2208:17224:57888	rifamycin	APB03222.1|FEATURES|rphB|rifamycin|rphB	0.999999947532	87.9	33	64.3	7.3e-12	1
VATB	134	165	HWI-700370F:168:C7JUKANXX:7:2206:11790:18211	MLS	YP_001779894|FEATURES|vatB|MLS|vatB	0.999999999952	68.8	32	47.0	1.2e-06	1
ARLS	388	419	HWI-700370F:168:C7JUKANXX:7:1204:2566:8429	multidrug	YP_499945.1|FEATURES|arlS|multidrug|arlS	0.999998157828	71.9	32	52.4	2.9e-08	1
RPOB2	1075	1107	HWI-700370F:168:C7JUKANXX:7:1115:12914:16781	multidrug	BAD59497.1|FEATURES|rpoB2|multidrug|rpoB2	0.999999454351	84.8	33	64.3	7.3e-12	1
BACA	222	254	HWI-700370F:168:C7JUKANXX:7:1109:5645:14882	bacitracin	ZP_03225116|FEATURES|bacA|bacitracin|bacA	1.0	72.7	33	50.1	1.4e-07	1
TET(K)	137	169	HWI-700370F:168:C7JUKANXX:7:2203:18127:35576	tetracycline	YP_003283625.1|FEATURES|tet(K)|tetracycline|tet(K)	1.0	75.8	33	57.0	1.2e-09	1
RIFAMPIN_MONOOXYGENASE	280	312	HWI-700370F:168:C7JUKANXX:7:1316:7439:94378	rifamycin	gi:663760960:ref:WP_030535072.1:|FEATURES|rifampin_monooxygenase|rifamycin|rifampin_monooxygenase	1.0	69.7	33	55.8	2.6e-09	1
STAPHYLOCOCCUS_MUPA_CONFERRING_RESISTANCE_TO_MUPIROCIN	163	195	HWI-700370F:168:C7JUKANXX:7:2115:11071:10790	mupirocin	CAA53189|FEATURES|Staphylococcus_mupA_conferring_resistance_to_mupirocin|mupirocin|Staphylococcus_mupA_conferring_resistance_to_mupirocin	0.999999786089	72.7	33	55.1	4.4e-09	1
DFRA1	59	90	HWI-700370F:168:C7JUKANXX:7:2116:17484:30926	diaminopyrimidine	CAL48457|FEATURES|dfrA1|diaminopyrimidine|dfrA1	0.999999729872	63.6	33	46.2	2.1e-06	1
RIFAMPIN_MONOOXYGENASE	290	320	HWI-700370F:168:C7JUKANXX:7:1104:6145:36838	rifamycin	gi:663760960:ref:WP_030535072.1:|FEATURES|rifampin_monooxygenase|rifamycin|rifampin_monooxygenase	1.0	64.5	31	50.1	1.4e-07	1
STAPHYLOCOCCUS_MUPA_CONFERRING_RESISTANCE_TO_MUPIROCIN	197	230	HWI-700370F:168:C7JUKANXX:7:1210:4543:52106	mupirocin	CAA53189|FEATURES|Staphylococcus_mupA_conferring_resistance_to_mupirocin|mupirocin|Staphylococcus_mupA_conferring_resistance_to_mupirocin	0.999999708241	64.7	34	47.0	1.2e-06	1
TETB(46)	403	435	HWI-700370F:168:C7JUKANXX:7:2206:3987:73567	tetracycline	AET10445.1|FEATURES|tetB(46)|tetracycline|tetB(46)	0.999999999807	63.6	33	50.8	8.4e-08	1
LMRB	131	163	HWI-700370F:168:C7JUKANXX:7:2106:13558:67823	MLS	gi:384930133:gb:AFI26811.1:|FEATURES|lmrB|MLS|lmrB	1.0	78.8	33	57.0	1.2e-09	1
RIFAMPIN_MONOOXYGENASE	247	277	HWI-700370F:168:C7JUKANXX:7:1214:12920:13538	rifamycin	gi:769934495:ref:WP_045068423.1:|FEATURES|rifampin_monooxygenase|rifamycin|rifampin_monooxygenase	1.0	71.0	31	51.2	6.4e-08	1
FOSB	107	138	HWI-700370F:168:C7JUKANXX:7:1103:13904:41564	fosfomycin	gi:915548637:ref:WP_050845468.1:|FEATURES|fosB|fosfomycin|fosB	1.0	90.6	32	70.1	1.3e-13	1
AADE	17	49	HWI-700370F:168:C7JUKANXX:7:2116:18933:78767	aminoglycoside	JQ861959.1.gene5.p01|FEATURES|aadE|aminoglycoside|aadE	1.0	87.9	33	64.7	5.6e-12	1
MPHI	181	213	HWI-700370F:168:C7JUKANXX:7:2205:16203:7881	MLS	APB03226.1|FEATURES|mphI|MLS|mphI	0.999999989803	66.7	33	62.8	2.1e-11	1
RPHB	587	619	HWI-700370F:168:C7JUKANXX:7:2108:2796:63958	rifamycin	APB03222.1|FEATURES|rphB|rifamycin|rphB	0.999977450055	78.8	33	57.8	6.9e-10	1
BCRA	161	192	HWI-700370F:168:C7JUKANXX:7:1214:19869:8567	bacitracin	gi:445996722:ref:WP_000074577.1:|FEATURES|bcrA|bacitracin|bcrA	0.999999999918	62.5	32	47.4	9.3e-07	1
MULTIDRUG_ABC_TRANSPORTER	521	553	HWI-700370F:168:C7JUKANXX:7:2201:4484:41568	multidrug	gi:817122037:ref:WP_046494699.1:|FEATURES|multidrug_ABC_transporter|multidrug|multidrug_ABC_transporter	1.0	81.8	33	54.3	7.6e-09	1
SAT-4	124	156	HWI-700370F:168:C7JUKANXX:7:2213:5373:33412	nucleoside	AAB53445.1|FEATURES|SAT-4|nucleoside|SAT-4	0.999510794304	63.6	33	50.8	8.4e-08	1
FOSB	20	52	HWI-700370F:168:C7JUKANXX:7:2203:3775:87963	fosfomycin	gi:1000964927:ref:WP_061184277.1:|FEATURES|fosB|fosfomycin|fosB	1.0	72.7	33	55.5	3.4e-09	1
TETB(60)	105	136	HWI-700370F:168:C7JUKANXX:7:1202:15050:11862	tetracycline	ANZ79241.1|FEATURES|tetB(60)|tetracycline|tetB(60)	0.99999931449	65.6	32	47.8	7.1e-07	1
RPHB	72	103	HWI-700370F:168:C7JUKANXX:7:1215:11148:51489	rifamycin	APB03222.1|FEATURES|rphB|rifamycin|rphB	0.99991216173	68.8	32	46.6	1.6e-06	1
RPOB2	1037	1069	HWI-700370F:168:C7JUKANXX:7:1115:5340:2346	multidrug	BAD59497.1|FEATURES|rpoB2|multidrug|rpoB2	0.999999259158	90.9	33	68.6	3.9e-13	1
MULTIDRUG_ABC_TRANSPORTER	485	517	HWI-700370F:168:C7JUKANXX:7:1207:20691:39103	multidrug	gi:944009777:ref:WP_055601444.1:|FEATURES|multidrug_ABC_transporter|multidrug|multidrug_ABC_transporter	1.0	63.6	33	48.5	4.2e-07	1
MACB	128	159	HWI-700370F:168:C7JUKANXX:7:1207:7605:100985	MLS	gi:502669352:ref:WP_012905216.1:|FEATURES|macB|MLS|macB	1.0	68.8	32	50.4	1.1e-07	1
TETA	413	445	HWI-700370F:168:C7JUKANXX:7:1116:14130:26854	tetracycline	gi:171851258:emb:CAQ04234.1:|FEATURES|tetA|tetracycline|tetA	1.0	63.6	33	48.5	4.2e-07	1
RPOB2	853	885	HWI-700370F:168:C7JUKANXX:7:1309:16501:2698	multidrug	BAD59497.1|FEATURES|rpoB2|multidrug|rpoB2	0.999999381333	75.8	33	59.7	1.8e-10	1
LMRB	30	60	HWI-700370F:168:C7JUKANXX:7:1111:8273:54801	MLS	gi:1007411670:gb:AMQ72759.1:|FEATURES|lmrB|MLS|lmrB	1.0	80.6	31	52.0	3.8e-08	1
BCRA	164	196	HWI-700370F:168:C7JUKANXX:7:1303:7672:52550	bacitracin	gi:445996697:ref:WP_000074552.1:|FEATURES|bcrA|bacitracin|bcrA	1.0	60.6	33	48.1	5.4e-07	1
MULTIDRUG_ABC_TRANSPORTER	478	508	HWI-700370F:168:C7JUKANXX:7:1215:1948:40341	multidrug	gi:1031799645:ref:WP_064138838.1:|FEATURES|multidrug_ABC_transporter|multidrug|multidrug_ABC_transporter	1.0	74.2	31	49.3	2.4e-07	1
TAEA	185	217	HWI-700370F:168:C7JUKANXX:7:1207:20343:96725	pleuromutilin	APB03219.1|FEATURES|TaeA|pleuromutilin|TaeA	0.999910583632	97.0	33	72.4	2.7e-14	1
MACB	139	169	HWI-700370F:168:C7JUKANXX:7:1306:10950:31704	MLS	AAV85982.1|FEATURES|macB|MLS|macB	0.999999983958	77.4	31	49.3	2.4e-07	1
MULTIDRUG_ABC_TRANSPORTER	485	516	HWI-700370F:168:C7JUKANXX:7:1106:8060:55906	multidrug	gi:944009777:ref:WP_055601444.1:|FEATURES|multidrug_ABC_transporter|multidrug|multidrug_ABC_transporter	1.0	68.8	32	52.0	3.8e-08	1
AADK	77	109	HWI-700370F:168:C7JUKANXX:7:1114:1149:42616	aminoglycoside	gi:1039476118:ref:WP_064814315.1:|FEATURES|aadK|aminoglycoside|aadK	1.0	97.0	33	70.1	1.3e-13	1
BCRA	148	180	HWI-700370F:168:C7JUKANXX:7:1114:8655:9313	bacitracin	gi:542061059:gb:ERI11611.1:|FEATURES|bcrA|bacitracin|bcrA	1.0	75.8	33	58.2	5.2e-10	1
LSA	372	402	HWI-700370F:168:C7JUKANXX:7:1316:16974:17387	MLS	gi:445983951:ref:WP_000061806.1:|FEATURES|lsa|MLS|lsa	1.0	64.5	31	48.1	5.4e-07	1
CLOSTRIDIUM_PERFRINGENS_MPRF	395	427	HWI-700370F:168:C7JUKANXX:7:1109:1450:88119	peptide	ABG86067.1|FEATURES|Clostridium_perfringens_mprF|peptide|Clostridium_perfringens_mprF	1.0	69.7	33	53.9	9.9e-09	1
BCRA	46	78	HWI-700370F:168:C7JUKANXX:7:1207:10805:94041	bacitracin	gi:445996719:ref:WP_000074574.1:|FEATURES|bcrA|bacitracin|bcrA	1.0	69.7	33	49.7	1.9e-07	1
TETB(60)	543	573	HWI-700370F:168:C7JUKANXX:7:1301:15014:5183	tetracycline	ANZ79241.1|FEATURES|tetB(60)|tetracycline|tetB(60)	0.999998878384	64.5	31	45.4	3.5e-06	1
TAEA	450	482	HWI-700370F:168:C7JUKANXX:7:2209:18347:34298	pleuromutilin	APB03219.1|FEATURES|TaeA|pleuromutilin|TaeA	0.999819532419	97.0	33	65.1	4.3e-12	1
LSA	173	205	HWI-700370F:168:C7JUKANXX:7:2210:9161:39640	MLS	gi:655143626:ref:WP_028590425.1:|FEATURES|lsa|MLS|lsa	1.0	81.8	33	65.1	4.3e-12	1
VANS	301	332	HWI-700370F:168:C7JUKANXX:7:1209:17972:77585	glycopeptide	AAY67972|FEATURES|vanS|glycopeptide|vanS	1.0	75.0	32	49.3	2.4e-07	1
TETB(46)	373	403	HWI-700370F:168:C7JUKANXX:7:2112:18788:96609	tetracycline	AET10445.1|FEATURES|tetB(46)|tetracycline|tetB(46)	0.999999627206	71.0	31	49.3	2.4e-07	1
CIPA	104	136	HWI-700370F:168:C7JUKANXX:7:1216:20936:74673	multidrug	WP_015735625.1|FEATURES|cipA|multidrug|cipA	0.999562699703	60.6	33	45.4	3.5e-06	1
CATB	147	179	HWI-700370F:168:C7JUKANXX:7:1102:3219:6499	phenicol	AY232670.1.gene3.p01|FEATURES|catB|phenicol|catB	0.999999999568	66.7	33	50.4	1.1e-07	1
VAND	90	121	HWI-700370F:168:C7JUKANXX:7:2205:3012:86993	glycopeptide	AAD42184|FEATURES|vanD|glycopeptide|vanD	1.0	62.5	32	49.3	2.4e-07	1
CATB	148	180	HWI-700370F:168:C7JUKANXX:7:2206:21162:26855	phenicol	AY232670.1.gene3.p01|FEATURES|catB|phenicol|catB	0.999999993524	63.6	33	49.3	2.4e-07	1
MACB	413	444	HWI-700370F:168:C7JUKANXX:7:1316:2559:93079	MLS	gi:693106883:ref:WP_032260279.1:|FEATURES|macB|MLS|macB	1.0	62.5	32	48.5	4.2e-07	1
BCRA	154	186	HWI-700370F:168:C7JUKANXX:7:2112:15447:32462	bacitracin	gi:542061059:gb:ERI11611.1:|FEATURES|bcrA|bacitracin|bcrA	1.0	66.7	33	51.6	4.9e-08	1
MACB	20	52	HWI-700370F:168:C7JUKANXX:7:2111:10650:61063	MLS	YP_001176128|FEATURES|macB|MLS|macB	1.0	66.7	33	46.2	2.1e-06	1
RPOB2	426	458	HWI-700370F:168:C7JUKANXX:7:2113:12263:89358	multidrug	BAD59497.1|FEATURES|rpoB2|multidrug|rpoB2	0.999999395519	84.8	33	60.5	1.1e-10	1
TETA	57	87	HWI-700370F:168:C7JUKANXX:7:1116:18481:53484	tetracycline	gi:636673301:gb:AIA14492.1:|FEATURES|tetA|tetracycline|tetA	0.999999965354	64.5	31	45.8	2.7e-06	1
TRANSCRIPTIONAL_REGULATORY_PROTEIN_CPXR_CPXR	90	121	HWI-700370F:168:C7JUKANXX:7:2210:15406:17214	unclassified	CP001485.1.gene721.p01|FEATURES|transcriptional_regulatory_protein_CpxR_cpxR|unclassified|transcriptional_regulatory_protein_CpxR_cpxR	0.999992678489	62.5	32	44.3	7.8e-06	1
STAPHYLOCOCCUS_MUPA_CONFERRING_RESISTANCE_TO_MUPIROCIN	501	531	HWI-700370F:168:C7JUKANXX:7:2116:15035:55384	mupirocin	CAA53189|FEATURES|Staphylococcus_mupA_conferring_resistance_to_mupirocin|mupirocin|Staphylococcus_mupA_conferring_resistance_to_mupirocin	0.99999997662	77.4	31	59.7	1.8e-10	1
RPHB	92	123	HWI-700370F:168:C7JUKANXX:7:2101:5889:26896	rifamycin	APB03222.1|FEATURES|rphB|rifamycin|rphB	0.999957804751	81.2	32	52.4	2.9e-08	1
RPHA	194	226	HWI-700370F:168:C7JUKANXX:7:1108:6572:62636	rifamycin	AIA08936.1|FEATURES|rphA|rifamycin|rphA	0.999999828652	87.9	33	59.3	2.4e-10	1
MULTIDRUG_ABC_TRANSPORTER	518	550	HWI-700370F:168:C7JUKANXX:7:2108:15892:4053	multidrug	gi:748767925:ref:WP_040019608.1:|FEATURES|multidrug_ABC_transporter|multidrug|multidrug_ABC_transporter	1.0	66.7	33	47.4	9.3e-07	1
BACA	158	189	HWI-700370F:168:C7JUKANXX:7:2105:21236:28985	bacitracin	ZP_04156234|FEATURES|bacA|bacitracin|bacA	1.0	84.4	32	61.2	6.2e-11	1
CMEB	358	390	HWI-700370F:168:C7JUKANXX:7:2310:5782:15141	multidrug	gi:488943615:ref:WP_002854690.1:|FEATURES|cmeB|multidrug|cmeB	1.0	72.7	33	52.0	3.8e-08	1
RPHB	293	325	HWI-700370F:168:C7JUKANXX:7:1203:6851:55920	rifamycin	APB03222.1|FEATURES|rphB|rifamycin|rphB	0.99999995642	97.0	33	72.0	3.5e-14	1
RPOB2	417	449	HWI-700370F:168:C7JUKANXX:7:2111:2017:79778	multidrug	BAD59497.1|FEATURES|rpoB2|multidrug|rpoB2	0.999999420449	87.9	33	62.0	3.6e-11	1
TETA	55	86	HWI-700370F:168:C7JUKANXX:7:2216:10699:47080	tetracycline	gi:636674341:gb:AIA15198.1:|FEATURES|tetA|tetracycline|tetA	0.999999999959	62.5	32	45.1	4.6e-06	1
SAT-4	132	163	HWI-700370F:168:C7JUKANXX:7:1311:10926:15984	nucleoside	AAB53445.1|FEATURES|SAT-4|nucleoside|SAT-4	0.999442875605	68.8	32	48.5	4.2e-07	1
LSA	406	438	HWI-700370F:168:C7JUKANXX:7:1315:9413:39493	MLS	gi:657210059:ref:WP_029324453.1:|FEATURES|lsa|MLS|lsa	1.0	81.8	33	59.3	2.4e-10	1
MULTIDRUG_ABC_TRANSPORTER	472	503	HWI-700370F:168:C7JUKANXX:7:1115:3468:77487	multidrug	gi:1031799645:ref:WP_064138838.1:|FEATURES|multidrug_ABC_transporter|multidrug|multidrug_ABC_transporter	1.0	71.9	32	50.4	1.1e-07	1
RPOB2	387	418	HWI-700370F:168:C7JUKANXX:7:1310:8961:11222	multidrug	BAD59497.1|FEATURES|rpoB2|multidrug|rpoB2	0.999999166755	68.8	32	50.4	1.1e-07	1
LMRB	26	58	HWI-700370F:168:C7JUKANXX:7:1114:3080:72651	MLS	gi:1007411670:gb:AMQ72759.1:|FEATURES|lmrB|MLS|lmrB	1.0	81.8	33	57.0	1.2e-09	1
MPHI	180	212	HWI-700370F:168:C7JUKANXX:7:1114:6737:60388	MLS	APB03226.1|FEATURES|mphI|MLS|mphI	0.999999989803	66.7	33	62.8	2.1e-11	1
MULTIDRUG_ABC_TRANSPORTER	439	469	HWI-700370F:168:C7JUKANXX:7:2114:7622:15393	multidrug	gi:686242239:ref:WP_031833460.1:|FEATURES|multidrug_ABC_transporter|multidrug|multidrug_ABC_transporter	1.0	64.5	31	45.4	3.5e-06	1
ANT(4')-IA	176	208	HWI-700370F:168:C7JUKANXX:7:1205:17969:7668	aminoglycoside	EF540343.1.gene1.p01|FEATURES|ant(4')-Ia|aminoglycoside|ant(4')-Ia	0.999998519444	81.8	33	60.8	8.1e-11	1
LMRD	455	487	HWI-700370F:168:C7JUKANXX:7:1207:3420:28064	MLS	ABF66027.1|FEATURES|lmrD|MLS|lmrD	0.999999983532	60.6	33	46.2	2.1e-06	1
TETB(60)	100	131	HWI-700370F:168:C7JUKANXX:7:1310:13944:44527	tetracycline	ANZ79241.1|FEATURES|tetB(60)|tetracycline|tetB(60)	0.999999560203	62.5	32	50.1	1.4e-07	1
RPOB2	723	754	HWI-700370F:168:C7JUKANXX:7:2105:5111:63173	multidrug	BAD59497.1|FEATURES|rpoB2|multidrug|rpoB2	0.999999117024	68.8	32	48.9	3.2e-07	1
MULTIDRUG_ABC_TRANSPORTER	502	534	HWI-700370F:168:C7JUKANXX:7:2201:12546:42157	multidrug	gi:917172177:ref:WP_051778889.1:|FEATURES|multidrug_ABC_transporter|multidrug|multidrug_ABC_transporter	1.0	63.6	33	47.0	1.2e-06	1
MULTIDRUG_ABC_TRANSPORTER	454	486	HWI-700370F:168:C7JUKANXX:7:1214:12535:37756	multidrug	gi:686364868:ref:WP_031893738.1:|FEATURES|multidrug_ABC_transporter|multidrug|multidrug_ABC_transporter	1.0	66.7	33	48.9	3.2e-07	1
RPOB2	1033	1064	HWI-700370F:168:C7JUKANXX:7:2106:2165:97908	multidrug	BAD59497.1|FEATURES|rpoB2|multidrug|rpoB2	0.999999470342	84.4	32	65.5	3.3e-12	1
MULTIDRUG_ABC_TRANSPORTER	451	482	HWI-700370F:168:C7JUKANXX:7:1103:10704:17950	multidrug	gi:948137056:ref:WP_056795395.1:|FEATURES|multidrug_ABC_transporter|multidrug|multidrug_ABC_transporter	0.999996963141	62.5	32	44.7	6.0e-06	1
MULTIDRUG_ABC_TRANSPORTER	494	526	HWI-700370F:168:C7JUKANXX:7:1307:9129:47328	multidrug	gi:493394434:ref:WP_006350564.1:|FEATURES|multidrug_ABC_transporter|multidrug|multidrug_ABC_transporter	0.999998715948	60.6	33	45.8	2.7e-06	1
TETL	24	56	HWI-700370F:168:C7JUKANXX:7:1204:17999:93353	tetracycline	ZP_03593907|FEATURES|tetL|tetracycline|tetL	1.0	69.7	33	48.5	4.2e-07	1
LMRD	591	622	HWI-700370F:168:C7JUKANXX:7:2210:11594:59867	MLS	ABF66027.1|FEATURES|lmrD|MLS|lmrD	0.999999977631	62.5	32	44.3	7.8e-06	1
VANH	200	232	HWI-700370F:168:C7JUKANXX:7:1113:14202:17567	glycopeptide	AY082011.1.gene6.p01|FEATURES|vanH|glycopeptide|vanH	1.0	63.6	33	45.8	2.7e-06	1
EFRA	301	332	HWI-700370F:168:C7JUKANXX:7:2109:5048:50259	multidrug	CDO61513.1|FEATURES|efrA|multidrug|efrA	0.999999317281	68.8	32	52.4	2.9e-08	1
MULTIDRUG_ABC_TRANSPORTER	122	154	HWI-700370F:168:C7JUKANXX:7:2201:8174:93569	multidrug	gi:686364868:ref:WP_031893738.1:|FEATURES|multidrug_ABC_transporter|multidrug|multidrug_ABC_transporter	1.0	100.0	33	68.6	3.9e-13	1
TAEA	37	69	HWI-700370F:168:C7JUKANXX:7:2111:3662:16745	pleuromutilin	APB03219.1|FEATURES|TaeA|pleuromutilin|TaeA	0.999207107926	69.7	33	53.9	9.9e-09	1
LMRD	197	228	HWI-700370F:168:C7JUKANXX:7:1306:20975:34041	MLS	ABF66027.1|FEATURES|lmrD|MLS|lmrD	0.999498575537	75.0	32	53.1	1.7e-08	1
LMRD	587	619	HWI-700370F:168:C7JUKANXX:7:1208:18988:10275	MLS	ABF66027.1|FEATURES|lmrD|MLS|lmrD	0.999817207007	63.6	33	46.2	2.1e-06	1
PMRF	94	124	HWI-700370F:168:C7JUKANXX:7:1109:11174:89351	peptide	AAC75314.1|FEATURES|PmrF|peptide|PmrF	0.999999792518	64.5	31	45.8	2.7e-06	1
LSA	230	262	HWI-700370F:168:C7JUKANXX:7:1101:6311:77072	MLS	gi:445983947:ref:WP_000061802.1:|FEATURES|lsa|MLS|lsa	1.0	75.8	33	58.5	4.0e-10	1
LSA	264	295	HWI-700370F:168:C7JUKANXX:7:2212:18243:11578	MLS	gi:494215524:ref:WP_007131565.1:|FEATURES|lsa|MLS|lsa	1.0	71.9	32	50.1	1.4e-07	1
BACA	80	110	HWI-700370F:168:C7JUKANXX:7:1312:13790:57278	bacitracin	ZP_04083542|FEATURES|bacA|bacitracin|bacA	1.0	74.2	31	51.2	6.4e-08	1
BCRA	158	191	HWI-700370F:168:C7JUKANXX:7:1316:5626:30184	bacitracin	gi:445996697:ref:WP_000074552.1:|FEATURES|bcrA|bacitracin|bcrA	1.0	61.8	34	45.4	3.5e-06	1
VAND	284	313	HWI-700370F:168:C7JUKANXX:7:2109:18042:81536	glycopeptide	AAZ98839|FEATURES|vanD|glycopeptide|vanD	0.999998333063	67.7	31	44.7	6.0e-06	1
RPHB	834	866	HWI-700370F:168:C7JUKANXX:7:1210:20854:13660	rifamycin	APB03222.1|FEATURES|rphB|rifamycin|rphB	0.999999978745	97.0	33	65.5	3.3e-12	1
YOJI	354	386	HWI-700370F:168:C7JUKANXX:7:1104:14632:69752	peptide	NP_416715.1|FEATURES|YojI|peptide|YojI	0.999999815275	63.6	33	45.4	3.5e-06	1
MULTIDRUG_ABC_TRANSPORTER	458	490	HWI-700370F:168:C7JUKANXX:7:1202:5717:26760	multidrug	gi:537465895:ref:WP_020977391.1:|FEATURES|multidrug_ABC_transporter|multidrug|multidrug_ABC_transporter	1.0	69.7	33	53.1	1.7e-08	1
MULTIDRUG_ABC_TRANSPORTER	477	509	HWI-700370F:168:C7JUKANXX:7:2201:6497:64901	multidrug	gi:686364868:ref:WP_031893738.1:|FEATURES|multidrug_ABC_transporter|multidrug|multidrug_ABC_transporter	1.0	93.9	33	62.8	2.1e-11	1
TAEA	130	161	HWI-700370F:168:C7JUKANXX:7:1212:17327:71472	pleuromutilin	APB03219.1|FEATURES|TaeA|pleuromutilin|TaeA	0.999259883194	65.6	32	48.5	4.2e-07	1
BLT	320	352	HWI-700370F:168:C7JUKANXX:7:1303:6879:17248	multidrug	AAC36944.1|FEATURES|blt|multidrug|blt	0.999999905042	69.7	33	52.0	3.8e-08	1
MEXF	563	593	HWI-700370F:168:C7JUKANXX:7:1213:15847:69304	multidrug	gi:517405910:ref:WP_018578567.1:|FEATURES|mexF|multidrug|mexF	0.99999998723	68.8	32	45.1	4.6e-06	1
VANRI	72	104	HWI-700370F:168:C7JUKANXX:7:2112:9053:3144	glycopeptide	WP_011461303.1|FEATURES|vanRI|glycopeptide|vanRI	1.0	63.6	33	50.1	1.4e-07	1
MULTIDRUG_ABC_TRANSPORTER	430	460	HWI-700370F:168:C7JUKANXX:7:1312:6509:55984	multidrug	gi:686242239:ref:WP_031833460.1:|FEATURES|multidrug_ABC_transporter|multidrug|multidrug_ABC_transporter	1.0	64.5	31	44.7	6.0e-06	1
MSRC	30	62	HWI-700370F:168:C7JUKANXX:7:2105:20142:20959	MLS	gi:488247627:ref:WP_002318835.1:|FEATURES|msrC|MLS|msrC	1.0	60.6	33	46.2	2.1e-06	1
ARLS	384	415	HWI-700370F:168:C7JUKANXX:7:1303:18527:71820	multidrug	YP_499945.1|FEATURES|arlS|multidrug|arlS	0.999997483984	62.5	32	46.2	2.1e-06	1
LSA	29	61	HWI-700370F:168:C7JUKANXX:7:1210:3098:98460	MLS	gi:506326044:ref:WP_015845803.1:|FEATURES|lsa|MLS|lsa	1.0	87.9	33	66.6	1.5e-12	1
TAEA	146	178	HWI-700370F:168:C7JUKANXX:7:1207:20717:57846	pleuromutilin	APB03219.1|FEATURES|TaeA|pleuromutilin|TaeA	0.999230274494	72.7	33	51.6	4.9e-08	1
EFRB	185	217	HWI-700370F:168:C7JUKANXX:7:1114:19207:46833	multidrug	CDO61516.1|FEATURES|efrB|multidrug|efrB	0.999998798911	69.7	33	53.1	1.7e-08	1
LMRD	481	513	HWI-700370F:168:C7JUKANXX:7:1312:14949:61661	MLS	ABF66027.1|FEATURES|lmrD|MLS|lmrD	0.999999985529	69.7	33	47.0	1.2e-06	1
LLMA_23S_RIBOSOMAL_RNA_METHYLTRANSFERASE	175	207	HWI-700370F:168:C7JUKANXX:7:2101:5364:29832	MLS	APB03216.1|FEATURES|LlmA_23S_ribosomal_RNA_methyltransferase|MLS|LlmA_23S_ribosomal_RNA_methyltransferase	0.999999982503	93.9	33	73.2	1.6e-14	1
MULTIDRUG_ABC_TRANSPORTER	498	529	HWI-700370F:168:C7JUKANXX:7:1303:17726:70330	multidrug	gi:913055317:ref:WP_050357634.1:|FEATURES|multidrug_ABC_transporter|multidrug|multidrug_ABC_transporter	1.0	71.9	32	47.8	7.1e-07	1
MULTIDRUG_ABC_TRANSPORTER	468	499	HWI-700370F:168:C7JUKANXX:7:1308:5122:69361	multidrug	gi:1031799645:ref:WP_064138838.1:|FEATURES|multidrug_ABC_transporter|multidrug|multidrug_ABC_transporter	1.0	78.1	32	50.8	8.4e-08	1
BACILLUS_SUBTILIS_MPRF	631	663	HWI-700370F:168:C7JUKANXX:7:2111:9843:89412	peptide	CAX52582.1|FEATURES|Bacillus_subtilis_mprF|peptide|Bacillus_subtilis_mprF	0.999999953953	63.6	33	45.1	4.6e-06	1
BAER	56	87	HWI-700370F:168:C7JUKANXX:7:1207:15627:83900	multidrug	YP_490321.1|FEATURES|baeR|multidrug|baeR	0.99999682189	62.5	32	44.3	7.8e-06	1
MULTIDRUG_ABC_TRANSPORTER	506	538	HWI-700370F:168:C7JUKANXX:7:1210:12720:84554	multidrug	gi:686364868:ref:WP_031893738.1:|FEATURES|multidrug_ABC_transporter|multidrug|multidrug_ABC_transporter	1.0	78.8	33	54.3	7.6e-09	1
LMRC	348	380	HWI-700370F:168:C7JUKANXX:7:1112:5182:61274	MLS	ABF66011.1|FEATURES|lmrC|MLS|lmrC	0.99999989359	60.6	33	45.8	2.7e-06	1
MULTIDRUG_ABC_TRANSPORTER	523	555	HWI-700370F:168:C7JUKANXX:7:1202:13746:46590	multidrug	gi:664579989:ref:WP_031094015.1:|FEATURES|multidrug_ABC_transporter|multidrug|multidrug_ABC_transporter	1.0	63.6	33	48.9	3.2e-07	1
TRANSCRIPTIONAL_REGULATORY_PROTEIN_CPXR_CPXR	71	103	HWI-700370F:168:C7JUKANXX:7:2213:14079:65618	unclassified	CP001918.1.gene5135.p01|FEATURES|transcriptional_regulatory_protein_CpxR_cpxR|unclassified|transcriptional_regulatory_protein_CpxR_cpxR	0.999999999951	60.6	33	48.1	5.4e-07	1
MULTIDRUG_ABC_TRANSPORTER	484	516	HWI-700370F:168:C7JUKANXX:7:1213:20984:86097	multidrug	gi:944009777:ref:WP_055601444.1:|FEATURES|multidrug_ABC_transporter|multidrug|multidrug_ABC_transporter	1.0	66.7	33	49.7	1.9e-07	1
EMRB-QACA_FAMILY_MAJOR_FACILITATOR_TRANSPORTER	114	145	HWI-700370F:168:C7JUKANXX:7:1306:7569:81431	multidrug	gi:409744629:gb:EKN43141.1:|FEATURES|EmrB-QacA_family_major_facilitator_transporter|multidrug|EmrB-QacA_family_major_facilitator_transporter	0.999999918511	65.6	32	48.5	4.2e-07	1
TAEA	607	639	HWI-700370F:168:C7JUKANXX:7:1312:11285:74809	pleuromutilin	APB03219.1|FEATURES|TaeA|pleuromutilin|TaeA	0.999367142319	69.7	33	50.1	1.4e-07	1
RPOB2	708	740	HWI-700370F:168:C7JUKANXX:7:2107:20115:86964	multidrug	BAD59497.1|FEATURES|rpoB2|multidrug|rpoB2	0.999999295593	72.7	33	55.5	3.4e-09	1
YKKC	69	101	HWI-700370F:168:C7JUKANXX:7:1108:6610:85007	multidrug	gi:452079515:emb:CCP21271.1:|FEATURES|ykkC|multidrug|ykkC	0.999999999687	72.7	33	54.7	5.8e-09	1
LSA	423	455	HWI-700370F:168:C7JUKANXX:7:1213:3950:16742	MLS	gi:1031496106:ref:WP_064100483.1:|FEATURES|lsa|MLS|lsa	1.0	81.8	33	65.1	4.3e-12	1
VANS	390	422	HWI-700370F:168:C7JUKANXX:7:1202:7753:85282	glycopeptide	CAB61230|FEATURES|vanS|glycopeptide|vanS	0.999999999999	69.7	33	51.2	6.4e-08	1
AMRB	1	32	HWI-700370F:168:C7JUKANXX:7:2115:14567:66710	multidrug	gi:493455429:ref:WP_006410704.1:|FEATURES|amrB|multidrug|amrB	1.0	78.1	32	57.0	1.2e-09	1
MULTIDRUG_ABC_TRANSPORTER	466	498	HWI-700370F:168:C7JUKANXX:7:2205:12965:63154	multidrug	gi:1031799645:ref:WP_064138838.1:|FEATURES|multidrug_ABC_transporter|multidrug|multidrug_ABC_transporter	1.0	66.7	33	48.1	5.4e-07	1
STAPHYLOCOCCUS_MUPA_CONFERRING_RESISTANCE_TO_MUPIROCIN	418	450	HWI-700370F:168:C7JUKANXX:7:2213:3148:4248	mupirocin	CAA53189|FEATURES|Staphylococcus_mupA_conferring_resistance_to_mupirocin|mupirocin|Staphylococcus_mupA_conferring_resistance_to_mupirocin	0.999999985928	69.7	33	62.4	2.8e-11	1
BCRA	25	57	HWI-700370F:168:C7JUKANXX:7:1106:3810:97822	bacitracin	gi:446110087:ref:WP_000187942.1:|FEATURES|bcrA|bacitracin|bcrA	1.0	63.6	33	47.8	7.1e-07	1
YOJI	496	527	HWI-700370F:168:C7JUKANXX:7:1109:12707:32353	peptide	NP_416715.1|FEATURES|YojI|peptide|YojI	0.999999829005	62.5	32	46.2	2.1e-06	1
TAEA	334	365	HWI-700370F:168:C7JUKANXX:7:1313:2207:19816	pleuromutilin	APB03219.1|FEATURES|TaeA|pleuromutilin|TaeA	0.999692626923	84.4	32	58.2	5.2e-10	1
TETA	444	474	HWI-700370F:168:C7JUKANXX:7:1215:19266:47248	tetracycline	gi:491465657:ref:WP_005323423.1:|FEATURES|tetA|tetracycline|tetA	0.999999994982	71.0	31	51.2	6.4e-08	1
ARLS	402	434	HWI-700370F:168:C7JUKANXX:7:2211:17865:87721	multidrug	YP_499945.1|FEATURES|arlS|multidrug|arlS	0.999997483984	60.6	33	46.2	2.1e-06	1
EFRB	325	355	HWI-700370F:168:C7JUKANXX:7:1302:6456:59130	multidrug	CDO61516.1|FEATURES|efrB|multidrug|efrB	0.999998692936	74.2	31	46.6	1.6e-06	1
ANT(4')-IA	176	208	HWI-700370F:168:C7JUKANXX:7:1302:5415:17715	aminoglycoside	EF540343.1.gene1.p01|FEATURES|ant(4')-Ia|aminoglycoside|ant(4')-Ia	0.999998413178	78.8	33	60.1	1.4e-10	1
RPHB	389	421	HWI-700370F:168:C7JUKANXX:7:2115:6528:24732	rifamycin	APB03222.1|FEATURES|rphB|rifamycin|rphB	0.999879273294	66.7	33	44.3	7.8e-06	1
MULTIDRUG_ABC_TRANSPORTER	514	546	HWI-700370F:168:C7JUKANXX:7:2208:7587:25116	multidrug	gi:505389066:ref:WP_015576168.1:|FEATURES|multidrug_ABC_transporter|multidrug|multidrug_ABC_transporter	1.0	81.8	33	54.3	7.6e-09	1
STAPHYLOCOCCUS_MUPA_CONFERRING_RESISTANCE_TO_MUPIROCIN	42	73	HWI-700370F:168:C7JUKANXX:7:1215:11593:58409	mupirocin	CAA53189|FEATURES|Staphylococcus_mupA_conferring_resistance_to_mupirocin|mupirocin|Staphylococcus_mupA_conferring_resistance_to_mupirocin	0.999999895206	71.9	32	52.0	3.8e-08	1
RPHB	381	411	HWI-700370F:168:C7JUKANXX:7:1316:16614:32834	rifamycin	APB03222.1|FEATURES|rphB|rifamycin|rphB	0.999938006512	74.2	31	49.3	2.4e-07	1
TAEA	502	533	HWI-700370F:168:C7JUKANXX:7:1315:15867:81368	pleuromutilin	APB03219.1|FEATURES|TaeA|pleuromutilin|TaeA	0.999721128269	75.0	32	58.9	3.1e-10	1
VANR	85	117	HWI-700370F:168:C7JUKANXX:7:2204:14534:58145	glycopeptide	AF162694.1.gene5.p01|FEATURES|vanR|glycopeptide|vanR	1.0	66.7	33	54.3	7.6e-09	1
VANS	391	423	HWI-700370F:168:C7JUKANXX:7:1110:5707:26280	glycopeptide	JF802084.2.gene5.p01|FEATURES|vanS|glycopeptide|vanS	1.0	66.7	33	49.3	2.4e-07	1
TAEA	64	96	HWI-700370F:168:C7JUKANXX:7:2206:1725:48246	pleuromutilin	APB03219.1|FEATURES|TaeA|pleuromutilin|TaeA	0.99945294411	63.6	33	51.6	4.9e-08	1
CLOSTRIDIUM_PERFRINGENS_MPRF	392	424	HWI-700370F:168:C7JUKANXX:7:1209:9435:80018	peptide	ABG86067.1|FEATURES|Clostridium_perfringens_mprF|peptide|Clostridium_perfringens_mprF	0.999999999974	63.6	33	51.2	6.4e-08	1
MACB	146	176	HWI-700370F:168:C7JUKANXX:7:1204:10139:75625	MLS	gi:746243059:ref:WP_039291473.1:|FEATURES|macB|MLS|macB	1.0	71.0	31	48.1	5.4e-07	1
LLMA_23S_RIBOSOMAL_RNA_METHYLTRANSFERASE	12	43	HWI-700370F:168:C7JUKANXX:7:1113:2791:80536	MLS	APB03216.1|FEATURES|LlmA_23S_ribosomal_RNA_methyltransferase|MLS|LlmA_23S_ribosomal_RNA_methyltransferase	0.999999952822	78.1	32	63.9	9.6e-12	1
AADK	53	85	HWI-700370F:168:C7JUKANXX:7:2201:20496:32274	aminoglycoside	gi:505197081:ref:WP_015384183.1:|FEATURES|aadK|aminoglycoside|aadK	1.0	81.8	33	63.5	1.2e-11	1
EDEQ	5	37	HWI-700370F:168:C7JUKANXX:7:2215:13194:22050	polyamine:peptide	AHH86051.1|FEATURES|EdeQ|polyamine:peptide|EdeQ	0.981488452048	60.6	33	47.8	7.1e-07	1
MULTIDRUG_ABC_TRANSPORTER	512	544	HWI-700370F:168:C7JUKANXX:7:1201:14629:45535	multidrug	gi:686364868:ref:WP_031893738.1:|FEATURES|multidrug_ABC_transporter|multidrug|multidrug_ABC_transporter	1.0	66.7	33	47.8	7.1e-07	1
AADK	243	275	HWI-700370F:168:C7JUKANXX:7:1101:20389:68298	aminoglycoside	gi:505197081:ref:WP_015384183.1:|FEATURES|aadK|aminoglycoside|aadK	1.0	75.8	33	59.7	1.8e-10	1
RPOB2	470	502	HWI-700370F:168:C7JUKANXX:7:1316:5029:37586	multidrug	BAD59497.1|FEATURES|rpoB2|multidrug|rpoB2	0.999999337364	69.7	33	57.4	9.0e-10	1
MULTIDRUG_ABC_TRANSPORTER	553	584	HWI-700370F:168:C7JUKANXX:7:1114:7510:47406	multidrug	gi:953808775:ref:WP_058042812.1:|FEATURES|multidrug_ABC_transporter|multidrug|multidrug_ABC_transporter	0.999999381123	62.5	32	46.2	2.1e-06	1
MACB	27	57	HWI-700370F:168:C7JUKANXX:7:1310:5388:4252	MLS	AAV85982.1|FEATURES|macB|MLS|macB	1.0	71.0	31	52.0	3.8e-08	1
RPOB2	664	696	HWI-700370F:168:C7JUKANXX:7:2113:6011:36810	multidrug	BAD59497.1|FEATURES|rpoB2|multidrug|rpoB2	0.999999212014	69.7	33	52.0	3.8e-08	1
TAEA	483	515	HWI-700370F:168:C7JUKANXX:7:2102:9461:72495	pleuromutilin	APB03219.1|FEATURES|TaeA|pleuromutilin|TaeA	0.999794596762	81.8	33	62.4	2.8e-11	1
RPOB2	1042	1073	HWI-700370F:168:C7JUKANXX:7:1105:13780:33932	multidrug	BAD59497.1|FEATURES|rpoB2|multidrug|rpoB2	0.999999459838	87.5	32	64.7	5.6e-12	1
YKKD	43	73	HWI-700370F:168:C7JUKANXX:7:2208:6122:57768	multidrug	gi:489421661:ref:WP_003327389.1:|FEATURES|ykkD|multidrug|ykkD	0.999999994227	77.4	31	54.7	5.8e-09	1
EMRB-QACA_FAMILY_MAJOR_FACILITATOR_TRANSPORTER	327	359	HWI-700370F:168:C7JUKANXX:7:1114:2160:88282	multidrug	AE016830.1.gene424.p01|FEATURES|EmrB-QacA_family_major_facilitator_transporter|multidrug|EmrB-QacA_family_major_facilitator_transporter	0.996620251186	63.6	33	48.5	4.2e-07	1
MULTIDRUG_ABC_TRANSPORTER	525	557	HWI-700370F:168:C7JUKANXX:7:2106:7984:28175	multidrug	gi:947982677:ref:WP_056642336.1:|FEATURES|multidrug_ABC_transporter|multidrug|multidrug_ABC_transporter	1.0	81.8	33	55.5	3.4e-09	1
LMRB	243	275	HWI-700370F:168:C7JUKANXX:7:1301:6568:5877	MLS	gi:1036324608:gb:OAZ67878.1:|FEATURES|lmrB|MLS|lmrB	1.0	66.7	33	57.0	1.2e-09	1
RPHB	578	609	HWI-700370F:168:C7JUKANXX:7:1215:14338:38340	rifamycin	APB03222.1|FEATURES|rphB|rifamycin|rphB	0.999999850398	84.4	32	62.8	2.1e-11	1
MEPA	268	299	HWI-700370F:168:C7JUKANXX:7:2213:16406:16614	multidrug	gi:686390606:ref:WP_031905637.1:|FEATURES|mepA|multidrug|mepA	1.0	78.1	32	56.2	2.0e-09	1
EFRA	383	415	HWI-700370F:168:C7JUKANXX:7:1216:13720:52192	multidrug	CDO61513.1|FEATURES|efrA|multidrug|efrA	0.999999235288	60.6	33	46.2	2.1e-06	1
MAJOR_FACILITATOR_SUPERFAMILY_TRANSPORTER	521	551	HWI-700370F:168:C7JUKANXX:7:2203:7290:93370	multidrug	NC_002952.2859362.p01|FEATURES|major_facilitator_superfamily_transporter|multidrug|major_facilitator_superfamily_transporter	0.999999706994	67.7	31	46.2	2.1e-06	1
ROSA	121	152	HWI-700370F:168:C7JUKANXX:7:1202:15600:26701	fosmidomycin	YP_001401993|FEATURES|rosA|fosmidomycin|rosA	1.0	68.8	32	50.1	1.4e-07	1
BCRA	14	45	HWI-700370F:168:C7JUKANXX:7:2207:12796:55696	bacitracin	gi:500194536:ref:WP_011867743.1:|FEATURES|bcrA|bacitracin|bcrA	0.999998256183	62.5	32	47.4	9.3e-07	1
BLT	223	254	HWI-700370F:168:C7JUKANXX:7:1308:17549:35532	multidrug	AAC36944.1|FEATURES|blt|multidrug|blt	0.99999991415	75.0	32	53.9	9.9e-09	1
BCRA	135	167	HWI-700370F:168:C7JUKANXX:7:1207:16286:73876	bacitracin	gi:507044560:ref:WP_016115614.1:|FEATURES|bcrA|bacitracin|bcrA	1.0	78.8	33	57.8	6.9e-10	1
MACB	135	167	HWI-700370F:168:C7JUKANXX:7:1309:11497:29896	MLS	gi:585355296:ref:WP_024236899.1:|FEATURES|macB|MLS|macB	1.0	75.8	33	50.4	1.1e-07	1
LLMA_23S_RIBOSOMAL_RNA_METHYLTRANSFERASE	75	107	HWI-700370F:168:C7JUKANXX:7:2113:6549:24362	MLS	APB03216.1|FEATURES|LlmA_23S_ribosomal_RNA_methyltransferase|MLS|LlmA_23S_ribosomal_RNA_methyltransferase	0.999999966473	84.8	33	67.0	1.1e-12	1
RPOB2	564	596	HWI-700370F:168:C7JUKANXX:7:1103:2860:29908	multidrug	BAD59497.1|FEATURES|rpoB2|multidrug|rpoB2	0.999999395519	81.8	33	60.5	1.1e-10	1
VANS	392	423	HWI-700370F:168:C7JUKANXX:7:1104:1569:25099	glycopeptide	JF802084.2.gene5.p01|FEATURES|vanS|glycopeptide|vanS	1.0	68.8	32	48.5	4.2e-07	1
MECI	19	51	HWI-700370F:168:C7JUKANXX:7:2116:4878:47958	beta-lactam	FR823292.1.gene6.p01|FEATURES|mecI|beta-lactam|mecI	0.999999999965	60.6	33	45.4	3.5e-06	1
TAEA	400	432	HWI-700370F:168:C7JUKANXX:7:1212:13771:8837	pleuromutilin	APB03219.1|FEATURES|TaeA|pleuromutilin|TaeA	0.999730807408	84.8	33	59.3	2.4e-10	1
EMRB-QACA_FAMILY_MAJOR_FACILITATOR_TRANSPORTER	119	151	HWI-700370F:168:C7JUKANXX:7:1208:3803:86641	multidrug	NC_002951.3238155.p01|FEATURES|EmrB-QacA_family_major_facilitator_transporter|multidrug|EmrB-QacA_family_major_facilitator_transporter	0.999998027698	60.6	33	47.4	9.3e-07	1
RPOB2	728	760	HWI-700370F:168:C7JUKANXX:7:2209:20042:48873	multidrug	BAD59497.1|FEATURES|rpoB2|multidrug|rpoB2	0.999999277772	78.8	33	54.7	5.8e-09	1
MULTIDRUG_ABC_TRANSPORTER	481	511	HWI-700370F:168:C7JUKANXX:7:1201:15329:18183	multidrug	gi:917166849:ref:WP_051773561.1:|FEATURES|multidrug_ABC_transporter|multidrug|multidrug_ABC_transporter	1.0	64.5	31	45.1	4.6e-06	1
FOSB	90	122	HWI-700370F:168:C7JUKANXX:7:1209:14336:8741	fosfomycin	gi:653161779:ref:WP_027410707.1:|FEATURES|fosB|fosfomycin|fosB	1.0	90.9	33	70.1	1.3e-13	1
EFRB	200	231	HWI-700370F:168:C7JUKANXX:7:1114:18187:93966	multidrug	CDO61516.1|FEATURES|efrB|multidrug|efrB	0.999998729734	68.8	32	47.0	1.2e-06	1
RPOB2	463	494	HWI-700370F:168:C7JUKANXX:7:1205:5338:58206	multidrug	BAD59497.1|FEATURES|rpoB2|multidrug|rpoB2	0.999999366766	78.1	32	59.7	1.8e-10	1
MPHI	265	297	HWI-700370F:168:C7JUKANXX:7:2104:14333:70721	MLS	APB03226.1|FEATURES|mphI|MLS|mphI	1.0	75.8	33	54.3	7.6e-09	1
MACB	128	159	HWI-700370F:168:C7JUKANXX:7:1310:7922:74031	MLS	gi:746217802:ref:WP_039267829.1:|FEATURES|macB|MLS|macB	1.0	68.8	32	47.8	7.1e-07	1
EFRB	328	360	HWI-700370F:168:C7JUKANXX:7:1309:4830:87363	multidrug	CDO61516.1|FEATURES|efrB|multidrug|efrB	0.999999063664	78.8	33	51.6	4.9e-08	1
BCRA	158	190	HWI-700370F:168:C7JUKANXX:7:1207:16330:79107	bacitracin	gi:445996723:ref:WP_000074578.1:|FEATURES|bcrA|bacitracin|bcrA	1.0	66.7	33	50.1	1.4e-07	1
MAJOR_FACILITATOR_SUPERFAMILY_TRANSPORTER	402	434	HWI-700370F:168:C7JUKANXX:7:2103:9164:25376	multidrug	NC_002952.2859362.p01|FEATURES|major_facilitator_superfamily_transporter|multidrug|major_facilitator_superfamily_transporter	0.999999947889	66.7	33	51.6	4.9e-08	1
RPHB	601	633	HWI-700370F:168:C7JUKANXX:7:2106:9726:42617	rifamycin	APB03222.1|FEATURES|rphB|rifamycin|rphB	0.999966342434	78.8	33	54.3	7.6e-09	1
SAT-4	126	156	HWI-700370F:168:C7JUKANXX:7:2114:15480:22500	nucleoside	AAB53445.1|FEATURES|SAT-4|nucleoside|SAT-4	0.999323511305	61.3	31	45.1	4.6e-06	1
MACB	20	51	HWI-700370F:168:C7JUKANXX:7:2105:9507:13767	MLS	AAV85982.1|FEATURES|macB|MLS|macB	0.99999997754	62.5	32	47.0	1.2e-06	1
FOSB	8	40	HWI-700370F:168:C7JUKANXX:7:2202:10864:55889	fosfomycin	gi:1006530040:ref:WP_061786473.1:|FEATURES|fosB|fosfomycin|fosB	1.0	87.9	33	61.2	6.2e-11	1
TRUNCATED_PUTATIVE_RESPONSE_REGULATOR_ARLR	170	201	HWI-700370F:168:C7JUKANXX:7:2205:13389:75609	unclassified	AE015929.1.gene1106.p01|FEATURES|truncated_putative_response_regulator_ArlR|unclassified|truncated_putative_response_regulator_ArlR	0.999999999953	62.5	32	47.4	9.3e-07	1
LLMA_23S_RIBOSOMAL_RNA_METHYLTRANSFERASE	151	183	HWI-700370F:168:C7JUKANXX:7:1205:19893:70610	MLS	APB03216.1|FEATURES|LlmA_23S_ribosomal_RNA_methyltransferase|MLS|LlmA_23S_ribosomal_RNA_methyltransferase	0.999999958796	87.9	33	65.1	4.3e-12	1
OPTRA	482	512	HWI-700370F:168:C7JUKANXX:7:2115:18435:77587	oxazolidinone	AKA86814|FEATURES|optrA|oxazolidinone|optrA	0.998815429476	64.5	31	45.1	4.6e-06	1
AADK	211	243	HWI-700370F:168:C7JUKANXX:7:2106:19518:22028	aminoglycoside	gi:764608193:ref:WP_044428795.1:|FEATURES|aadK|aminoglycoside|aadK	1.0	66.7	33	56.2	2.0e-09	1
CLASS_A	133	165	HWI-700370F:168:C7JUKANXX:7:2104:15775:89843	beta-lactam	ABB82608|FEATURES|class_A|beta-lactam|class_A	1.0	100.0	33	70.5	1.0e-13	1
RPHB	304	335	HWI-700370F:168:C7JUKANXX:7:2107:18550:13568	rifamycin	APB03222.1|FEATURES|rphB|rifamycin|rphB	0.999999909795	93.8	32	65.1	4.3e-12	1
TETL	286	318	HWI-700370F:168:C7JUKANXX:7:2105:13878:87404	tetracycline	ZP_03593907|FEATURES|tetL|tetracycline|tetL	1.0	63.6	33	50.8	8.4e-08	1
ARLS	388	419	HWI-700370F:168:C7JUKANXX:7:1113:8491:22964	multidrug	YP_499945.1|FEATURES|arlS|multidrug|arlS	0.999997867524	68.8	32	49.3	2.4e-07	1
RPOB2	1065	1096	HWI-700370F:168:C7JUKANXX:7:2208:20067:49789	multidrug	BAD59497.1|FEATURES|rpoB2|multidrug|rpoB2	0.999999359345	81.2	32	58.5	4.0e-10	1
MAJOR_FACILITATOR_SUPERFAMILY_TRANSPORTER	58	89	HWI-700370F:168:C7JUKANXX:7:1207:20807:19462	multidrug	YP_808159|FEATURES|major_facilitator_superfamily_transporter|multidrug|major_facilitator_superfamily_transporter	0.999997198781	65.6	32	45.8	2.7e-06	1
TAEA	209	241	HWI-700370F:168:C7JUKANXX:7:2211:1531:27001	pleuromutilin	APB03219.1|FEATURES|TaeA|pleuromutilin|TaeA	0.999808325763	93.9	33	66.2	1.9e-12	1
EDEQ	62	92	HWI-700370F:168:C7JUKANXX:7:2103:17115:74658	polyamine:peptide	AHH86051.1|FEATURES|EdeQ|polyamine:peptide|EdeQ	0.982244893809	61.3	31	49.3	2.4e-07	1
ANT(4')-IA	40	72	HWI-700370F:168:C7JUKANXX:7:2107:12453:40131	aminoglycoside	EF540343.1.gene1.p01|FEATURES|ant(4')-Ia|aminoglycoside|ant(4')-Ia	1.0	72.7	33	54.7	5.8e-09	1
TETL	291	322	HWI-700370F:168:C7JUKANXX:7:1115:14925:61542	tetracycline	ZP_03593907|FEATURES|tetL|tetracycline|tetL	1.0	62.5	32	49.3	2.4e-07	1
LSA	235	267	HWI-700370F:168:C7JUKANXX:7:1304:4836:53648	MLS	gi:445983947:ref:WP_000061802.1:|FEATURES|lsa|MLS|lsa	1.0	84.8	33	62.4	2.8e-11	1
MULTIDRUG_ABC_TRANSPORTER	467	499	HWI-700370F:168:C7JUKANXX:7:1312:2059:66189	multidrug	gi:1031799645:ref:WP_064138838.1:|FEATURES|multidrug_ABC_transporter|multidrug|multidrug_ABC_transporter	1.0	66.7	33	48.5	4.2e-07	1
LSAE	170	202	HWI-700370F:168:C7JUKANXX:7:2215:18595:18739	MLS	AFU35065.1|FEATURES|lsaE|MLS|lsaE	1.0	84.8	33	68.2	5.1e-13	1
LSA	137	167	HWI-700370F:168:C7JUKANXX:7:1205:9318:81676	MLS	gi:655143626:ref:WP_028590425.1:|FEATURES|lsa|MLS|lsa	1.0	80.6	31	55.8	2.6e-09	1
MULTIDRUG_ABC_TRANSPORTER	437	468	HWI-700370F:168:C7JUKANXX:7:2202:2422:99052	multidrug	gi:686364868:ref:WP_031893738.1:|FEATURES|multidrug_ABC_transporter|multidrug|multidrug_ABC_transporter	1.0	65.6	32	50.4	1.1e-07	1
EFRB	190	220	HWI-700370F:168:C7JUKANXX:7:2215:13104:60870	multidrug	CDO61516.1|FEATURES|efrB|multidrug|efrB	0.999999293396	77.4	31	56.2	2.0e-09	1
STAPHYLOCOCCUS_MUPA_CONFERRING_RESISTANCE_TO_MUPIROCIN	369	401	HWI-700370F:168:C7JUKANXX:7:1114:20741:72514	mupirocin	CAA53189|FEATURES|Staphylococcus_mupA_conferring_resistance_to_mupirocin|mupirocin|Staphylococcus_mupA_conferring_resistance_to_mupirocin	0.999999972743	72.7	33	65.9	2.5e-12	1
ANT(4')-IA	133	165	HWI-700370F:168:C7JUKANXX:7:1208:12450:46029	aminoglycoside	EF540343.1.gene1.p01|FEATURES|ant(4')-Ia|aminoglycoside|ant(4')-Ia	0.999997659896	75.8	33	58.2	5.2e-10	1
MPHB	259	289	HWI-700370F:168:C7JUKANXX:7:2116:15183:85957	MLS	gi:510836536:ref:WP_016208156.1:|FEATURES|mphB|MLS|mphB	1.0	71.0	31	53.5	1.3e-08	1
TETB(60)	486	518	HWI-700370F:168:C7JUKANXX:7:1112:7077:70514	tetracycline	ANZ79241.1|FEATURES|tetB(60)|tetracycline|tetB(60)	0.999942828277	72.7	33	50.8	8.4e-08	1
MULTIDRUG_ABC_TRANSPORTER	484	514	HWI-700370F:168:C7JUKANXX:7:2206:11887:38139	multidrug	gi:917229923:ref:WP_051836635.1:|FEATURES|multidrug_ABC_transporter|multidrug|multidrug_ABC_transporter	0.999999999998	61.3	31	47.0	1.2e-06	1
RPOB2	706	738	HWI-700370F:168:C7JUKANXX:7:2207:15994:83114	multidrug	BAD59497.1|FEATURES|rpoB2|multidrug|rpoB2	0.999999232405	66.7	33	52.8	2.2e-08	1
LLMA_23S_RIBOSOMAL_RNA_METHYLTRANSFERASE	78	110	HWI-700370F:168:C7JUKANXX:7:1309:14548:82578	MLS	APB03216.1|FEATURES|LlmA_23S_ribosomal_RNA_methyltransferase|MLS|LlmA_23S_ribosomal_RNA_methyltransferase	0.999999969228	84.8	33	67.8	6.6e-13	1
MULTIDRUG_ABC_TRANSPORTER	502	534	HWI-700370F:168:C7JUKANXX:7:2209:16654:11331	multidrug	gi:917172177:ref:WP_051778889.1:|FEATURES|multidrug_ABC_transporter|multidrug|multidrug_ABC_transporter	1.0	63.6	33	47.0	1.2e-06	1
AADK	77	109	HWI-700370F:168:C7JUKANXX:7:1111:12848:40110	aminoglycoside	gi:639659608:ref:WP_024714945.1:|FEATURES|aadK|aminoglycoside|aadK	1.0	97.0	33	70.1	1.3e-13	1
LSA	264	295	HWI-700370F:168:C7JUKANXX:7:1112:13060:36102	MLS	gi:445983947:ref:WP_000061802.1:|FEATURES|lsa|MLS|lsa	1.0	71.9	32	50.1	1.4e-07	1
TAEA	76	108	HWI-700370F:168:C7JUKANXX:7:1203:5657:73710	pleuromutilin	APB03219.1|FEATURES|TaeA|pleuromutilin|TaeA	0.999473659234	75.8	33	55.1	4.4e-09	1
RPHB	649	681	HWI-700370F:168:C7JUKANXX:7:1216:3217:39470	rifamycin	APB03222.1|FEATURES|rphB|rifamycin|rphB	0.999971713302	72.7	33	55.8	2.6e-09	1
EFRA	331	361	HWI-700370F:168:C7JUKANXX:7:1309:5475:55049	multidrug	CDO61513.1|FEATURES|efrA|multidrug|efrA	0.999999304999	61.3	31	47.8	7.1e-07	1
EMRB-QACA_FAMILY_MAJOR_FACILITATOR_TRANSPORTER	54	86	HWI-700370F:168:C7JUKANXX:7:1116:16587:88802	multidrug	NC_002951.3238155.p01|FEATURES|EmrB-QacA_family_major_facilitator_transporter|multidrug|EmrB-QacA_family_major_facilitator_transporter	0.999999848097	100.0	33	66.2	1.9e-12	1
TRUNCATED_PUTATIVE_RESPONSE_REGULATOR_ARLR	75	107	HWI-700370F:168:C7JUKANXX:7:2207:19310:49787	unclassified	gi:446114283:ref:WP_000192138.1:|FEATURES|truncated_putative_response_regulator_ArlR|unclassified|truncated_putative_response_regulator_ArlR	0.999999995272	63.6	33	47.4	9.3e-07	1
TAEA	363	394	HWI-700370F:168:C7JUKANXX:7:2111:2203:81073	pleuromutilin	APB03219.1|FEATURES|TaeA|pleuromutilin|TaeA	0.999669718734	78.1	32	57.0	1.2e-09	1
VANRI	51	83	HWI-700370F:168:C7JUKANXX:7:1316:20587:39427	glycopeptide	WP_011461303.1|FEATURES|vanRI|glycopeptide|vanRI	0.999994371398	60.6	33	44.7	6.0e-06	1
TETA	443	474	HWI-700370F:168:C7JUKANXX:7:2215:9792:24244	tetracycline	gi:491465657:ref:WP_005323423.1:|FEATURES|tetA|tetracycline|tetA	0.999999998471	71.9	32	52.8	2.2e-08	1
RPHB	304	335	HWI-700370F:168:C7JUKANXX:7:1115:9881:71176	rifamycin	APB03222.1|FEATURES|rphB|rifamycin|rphB	0.999999952496	96.9	32	68.6	3.9e-13	1
BCRA	158	190	HWI-700370F:168:C7JUKANXX:7:1309:10409:13823	bacitracin	gi:445996723:ref:WP_000074578.1:|FEATURES|bcrA|bacitracin|bcrA	1.0	66.7	33	45.8	2.7e-06	1
RPOB2	859	891	HWI-700370F:168:C7JUKANXX:7:1204:5427:96522	multidrug	BAD59497.1|FEATURES|rpoB2|multidrug|rpoB2	0.999999388487	75.8	33	60.1	1.4e-10	1
MSBA	481	513	HWI-700370F:168:C7JUKANXX:7:1208:12088:17104	nitroimidazole	NP_415434.1|FEATURES|msbA|nitroimidazole|msbA	0.99977029612	66.7	33	48.1	5.4e-07	1
EFRA	390	422	HWI-700370F:168:C7JUKANXX:7:1111:6793:42251	multidrug	CDO61513.1|FEATURES|efrA|multidrug|efrA	0.999999378801	69.7	33	49.7	1.9e-07	1
BACA	225	257	HWI-700370F:168:C7JUKANXX:7:1116:1703:28853	bacitracin	ZP_03225116|FEATURES|bacA|bacitracin|bacA	1.0	78.8	33	51.6	4.9e-08	1
RPHB	151	183	HWI-700370F:168:C7JUKANXX:7:1316:11375:43032	rifamycin	APB03222.1|FEATURES|rphB|rifamycin|rphB	0.999999957627	90.9	33	68.2	5.1e-13	1
MACB	540	572	HWI-700370F:168:C7JUKANXX:7:2209:10878:96721	MLS	gi:655997348:ref:WP_029038923.1:|FEATURES|macB|MLS|macB	1.0	75.8	33	54.3	7.6e-09	1
EMRB-QACA_FAMILY_MAJOR_FACILITATOR_TRANSPORTER	352	384	HWI-700370F:168:C7JUKANXX:7:1109:10763:25054	multidrug	NC_009641.5331418.p01|FEATURES|EmrB-QacA_family_major_facilitator_transporter|multidrug|EmrB-QacA_family_major_facilitator_transporter	0.999999993532	66.7	33	49.7	1.9e-07	1
VGAD	290	321	HWI-700370F:168:C7JUKANXX:7:1214:14233:63460	MLS	GQ205627.2.gene1.p01|FEATURES|vgaD|MLS|vgaD	0.999999946941	65.6	32	44.7	6.0e-06	1
RPOB2	1043	1075	HWI-700370F:168:C7JUKANXX:7:2110:12254:45192	multidrug	BAD59497.1|FEATURES|rpoB2|multidrug|rpoB2	0.999999470342	84.8	33	65.5	3.3e-12	1
ANT(4')-IA	221	253	HWI-700370F:168:C7JUKANXX:7:1106:8056:73943	aminoglycoside	EF540343.1.gene1.p01|FEATURES|ant(4')-Ia|aminoglycoside|ant(4')-Ia	0.998570934972	60.6	33	50.8	8.4e-08	1
LMRB	378	410	HWI-700370F:168:C7JUKANXX:7:1201:20402:92308	MLS	gi:384930133:gb:AFI26811.1:|FEATURES|lmrB|MLS|lmrB	1.0	84.8	33	62.0	3.6e-11	1
BACA	133	163	HWI-700370F:168:C7JUKANXX:7:2202:4894:99831	bacitracin	ZP_04083542|FEATURES|bacA|bacitracin|bacA	1.0	80.6	31	55.8	2.6e-09	1
MACB	125	157	HWI-700370F:168:C7JUKANXX:7:2207:5796:43912	MLS	gi:746217802:ref:WP_039267829.1:|FEATURES|macB|MLS|macB	1.0	63.6	33	47.8	7.1e-07	1
MULTIDRUG_ABC_TRANSPORTER	477	507	HWI-700370F:168:C7JUKANXX:7:1107:5772:53141	multidrug	gi:1031799645:ref:WP_064138838.1:|FEATURES|multidrug_ABC_transporter|multidrug|multidrug_ABC_transporter	0.999973885943	67.7	31	45.1	4.6e-06	1
VANR	76	108	HWI-700370F:168:C7JUKANXX:7:1301:3535:6980	glycopeptide	AF162694.1.gene5.p01|FEATURES|vanR|glycopeptide|vanR	1.0	78.8	33	61.6	4.7e-11	1
MACB	136	167	HWI-700370F:168:C7JUKANXX:7:1103:12971:46527	MLS	gi:938466766:ref:WP_054627825.1:|FEATURES|macB|MLS|macB	1.0	68.8	32	46.2	2.1e-06	1
BCRA	138	170	HWI-700370F:168:C7JUKANXX:7:2114:7927:11024	bacitracin	gi:445996697:ref:WP_000074552.1:|FEATURES|bcrA|bacitracin|bcrA	1.0	78.8	33	54.3	7.6e-09	1
LSA	246	278	HWI-700370F:168:C7JUKANXX:7:2116:8498:75564	MLS	gi:950274036:ref:WP_057309929.1:|FEATURES|lsa|MLS|lsa	1.0	84.8	33	62.8	2.1e-11	1
RPHB	207	239	HWI-700370F:168:C7JUKANXX:7:1206:9686:54642	rifamycin	APB03222.1|FEATURES|rphB|rifamycin|rphB	0.999953487568	75.8	33	51.6	4.9e-08	1
ARLS	37	69	HWI-700370F:168:C7JUKANXX:7:1105:15682:65052	multidrug	YP_499945.1|FEATURES|arlS|multidrug|arlS	0.99999896434	100.0	33	68.6	3.9e-13	1
RPOB2	566	598	HWI-700370F:168:C7JUKANXX:7:2213:1477:20695	multidrug	BAD59497.1|FEATURES|rpoB2|multidrug|rpoB2	0.999999381333	81.8	33	59.7	1.8e-10	1
RPOB2	383	415	HWI-700370F:168:C7JUKANXX:7:1305:4381:37856	multidrug	BAD59497.1|FEATURES|rpoB2|multidrug|rpoB2	0.999999190237	69.7	33	51.2	6.4e-08	1
MULTIDRUG_ABC_TRANSPORTER	478	509	HWI-700370F:168:C7JUKANXX:7:1202:20856:67603	multidrug	gi:1031799645:ref:WP_064138838.1:|FEATURES|multidrug_ABC_transporter|multidrug|multidrug_ABC_transporter	1.0	65.6	32	49.3	2.4e-07	1
RPHB	852	883	HWI-700370F:168:C7JUKANXX:7:1108:19662:69583	rifamycin	APB03222.1|FEATURES|rphB|rifamycin|rphB	0.999999959548	90.6	32	60.8	8.1e-11	1
YOJI	470	501	HWI-700370F:168:C7JUKANXX:7:2113:17154:24094	peptide	NP_416715.1|FEATURES|YojI|peptide|YojI	0.999999829005	62.5	32	47.0	1.2e-06	1
EFRA	323	354	HWI-700370F:168:C7JUKANXX:7:1315:13073:91368	multidrug	CDO61513.1|FEATURES|efrA|multidrug|efrA	0.999999378801	65.6	32	49.7	1.9e-07	1
VANRI	98	128	HWI-700370F:168:C7JUKANXX:7:1116:10195:17744	glycopeptide	WP_011461303.1|FEATURES|vanRI|glycopeptide|vanRI	0.999996846235	64.5	31	48.9	3.2e-07	1
MACB	142	174	HWI-700370F:168:C7JUKANXX:7:2113:19199:74894	MLS	gi:746243059:ref:WP_039291473.1:|FEATURES|macB|MLS|macB	1.0	66.7	33	44.3	7.8e-06	1
VANR	86	117	HWI-700370F:168:C7JUKANXX:7:2210:11898:66516	glycopeptide	AF155139.2.gene2.p01|FEATURES|vanR|glycopeptide|vanR	0.999999999978	75.0	32	52.0	3.8e-08	1
VANR	89	119	HWI-700370F:168:C7JUKANXX:7:1112:2414:59959	glycopeptide	AF162694.1.gene5.p01|FEATURES|vanR|glycopeptide|vanR	1.0	83.9	31	58.2	5.2e-10	1
STAPHYLOCOCCUS_MUPA_CONFERRING_RESISTANCE_TO_MUPIROCIN	156	188	HWI-700370F:168:C7JUKANXX:7:2214:7253:40387	mupirocin	CAA53189|FEATURES|Staphylococcus_mupA_conferring_resistance_to_mupirocin|mupirocin|Staphylococcus_mupA_conferring_resistance_to_mupirocin	0.999999886437	66.7	33	51.6	4.9e-08	1
MULTIDRUG_ABC_TRANSPORTER	547	579	HWI-700370F:168:C7JUKANXX:7:1313:4483:9601	multidrug	gi:664556405:ref:WP_031071225.1:|FEATURES|multidrug_ABC_transporter|multidrug|multidrug_ABC_transporter	1.0	63.6	33	48.9	3.2e-07	1
RPHB	578	609	HWI-700370F:168:C7JUKANXX:7:1214:13511:81088	rifamycin	APB03222.1|FEATURES|rphB|rifamycin|rphB	0.999999875416	84.4	32	62.8	2.1e-11	1
VANR	83	115	HWI-700370F:168:C7JUKANXX:7:1202:4161:86500	glycopeptide	CAB61229|FEATURES|vanR|glycopeptide|vanR	1.0	66.7	33	49.7	1.9e-07	1
MULTIDRUG_ABC_TRANSPORTER	466	498	HWI-700370F:168:C7JUKANXX:7:1308:5417:33582	multidrug	gi:446519896:ref:WP_000597242.1:|FEATURES|multidrug_ABC_transporter|multidrug|multidrug_ABC_transporter	1.0	84.8	33	60.1	1.4e-10	1
MAJOR_FACILITATOR_SUPERFAMILY_TRANSPORTER	180	211	HWI-700370F:168:C7JUKANXX:7:1215:15143:93195	multidrug	NC_002952.2859362.p01|FEATURES|major_facilitator_superfamily_transporter|multidrug|major_facilitator_superfamily_transporter	0.999999999292	68.8	32	52.8	2.2e-08	1
TETL	105	136	HWI-700370F:168:C7JUKANXX:7:1115:14538:83908	tetracycline	AAL92527|FEATURES|tetL|tetracycline|tetL	1.0	62.5	32	48.5	4.2e-07	1
LMRB	258	289	HWI-700370F:168:C7JUKANXX:7:2215:10119:95392	MLS	gi:1007411670:gb:AMQ72759.1:|FEATURES|lmrB|MLS|lmrB	1.0	78.1	32	54.3	7.6e-09	1
BCRA	142	174	HWI-700370F:168:C7JUKANXX:7:2215:2300:81428	bacitracin	gi:507044560:ref:WP_016115614.1:|FEATURES|bcrA|bacitracin|bcrA	1.0	63.6	33	50.8	8.4e-08	1
RPHA	810	842	HWI-700370F:168:C7JUKANXX:7:2203:18039:92620	rifamycin	AIA08936.1|FEATURES|rphA|rifamycin|rphA	0.999999973751	93.9	33	68.9	3.0e-13	1
AADK	1	32	HWI-700370F:168:C7JUKANXX:7:1212:3549:23287	aminoglycoside	gi:749035552:ref:WP_040082373.1:|FEATURES|aadK|aminoglycoside|aadK	1.0	71.9	32	52.0	3.8e-08	1
EMRB-QACA_FAMILY_MAJOR_FACILITATOR_TRANSPORTER	36	68	HWI-700370F:168:C7JUKANXX:7:1114:4102:30356	multidrug	NC_002951.3237419.p01|FEATURES|EmrB-QacA_family_major_facilitator_transporter|multidrug|EmrB-QacA_family_major_facilitator_transporter	0.999999999167	100.0	33	68.9	3.0e-13	1
MACB	22	54	HWI-700370F:168:C7JUKANXX:7:2212:8426:40672	MLS	gi:736472622:ref:WP_034494292.1:|FEATURES|macB|MLS|macB	1.0	72.7	33	51.6	4.9e-08	1
MAJOR_FACILITATOR_SUPERFAMILY_TRANSPORTER	162	194	HWI-700370F:168:C7JUKANXX:7:1315:14919:27355	multidrug	NC_002952.2859362.p01|FEATURES|major_facilitator_superfamily_transporter|multidrug|major_facilitator_superfamily_transporter	0.999999727463	60.6	33	47.8	7.1e-07	1
LMRB	18	50	HWI-700370F:168:C7JUKANXX:7:2116:18043:89643	MLS	gi:1036324608:gb:OAZ67878.1:|FEATURES|lmrB|MLS|lmrB	1.0	78.8	33	53.5	1.3e-08	1
MULTIDRUG_ABC_TRANSPORTER	447	479	HWI-700370F:168:C7JUKANXX:7:2104:17372:18564	multidrug	gi:896355182:ref:WP_049310020.1:|FEATURES|multidrug_ABC_transporter|multidrug|multidrug_ABC_transporter	1.0	66.7	33	46.6	1.6e-06	1
RPOB2	431	463	HWI-700370F:168:C7JUKANXX:7:1306:6907:68419	multidrug	BAD59497.1|FEATURES|rpoB2|multidrug|rpoB2	0.999999432615	87.9	33	62.8	2.1e-11	1
ANT(4')-IA	75	107	HWI-700370F:168:C7JUKANXX:7:2114:7355:19608	aminoglycoside	EF540343.1.gene1.p01|FEATURES|ant(4')-Ia|aminoglycoside|ant(4')-Ia	1.0	78.8	33	62.0	3.6e-11	1
MULTIDRUG_ABC_TRANSPORTER	526	558	HWI-700370F:168:C7JUKANXX:7:1113:17299:58561	multidrug	gi:664100597:ref:WP_030638327.1:|FEATURES|multidrug_ABC_transporter|multidrug|multidrug_ABC_transporter	1.0	63.6	33	47.4	9.3e-07	1
CATB	152	183	HWI-700370F:168:C7JUKANXX:7:2301:6188:72543	phenicol	AY232670.1.gene3.p01|FEATURES|catB|phenicol|catB	0.999995862544	62.5	32	52.0	3.8e-08	1
TAEA	452	484	HWI-700370F:168:C7JUKANXX:7:2106:12521:11635	pleuromutilin	APB03219.1|FEATURES|TaeA|pleuromutilin|TaeA	0.999831452635	97.0	33	64.7	5.6e-12	1
BCRA	136	166	HWI-700370F:168:C7JUKANXX:7:1303:13992:66323	bacitracin	gi:445996697:ref:WP_000074552.1:|FEATURES|bcrA|bacitracin|bcrA	1.0	80.6	31	52.0	3.8e-08	1
TETB(46)	513	544	HWI-700370F:168:C7JUKANXX:7:2210:19610:99208	tetracycline	AET10445.1|FEATURES|tetB(46)|tetracycline|tetB(46)	0.9999991731	75.0	32	45.8	2.7e-06	1
LSA	438	470	HWI-700370F:168:C7JUKANXX:7:1210:7900:98211	MLS	gi:445983920:ref:WP_000061775.1:|FEATURES|lsa|MLS|lsa	1.0	69.7	33	59.3	2.4e-10	1
NORB	50	82	HWI-700370F:168:C7JUKANXX:7:1207:6488:33002	fluoroquinolone	gi:1000360171:ref:WP_061107359.1:|FEATURES|norB|fluoroquinolone|norB	1.0	72.7	33	53.9	9.9e-09	1
BACA	136	166	HWI-700370F:168:C7JUKANXX:7:1116:17446:4914	bacitracin	YP_001644180|FEATURES|bacA|bacitracin|bacA	1.0	87.1	31	60.1	1.4e-10	1
RPHB	115	147	HWI-700370F:168:C7JUKANXX:7:1213:5379:80218	rifamycin	APB03222.1|FEATURES|rphB|rifamycin|rphB	0.999999960793	87.9	33	61.2	6.2e-11	1
STAPHYLOCOCCUS_MUPA_CONFERRING_RESISTANCE_TO_MUPIROCIN	382	413	HWI-700370F:168:C7JUKANXX:7:2204:10687:92449	mupirocin	CAA53189|FEATURES|Staphylococcus_mupA_conferring_resistance_to_mupirocin|mupirocin|Staphylococcus_mupA_conferring_resistance_to_mupirocin	0.999999938529	62.5	32	54.7	5.8e-09	1
RPHB	29	60	HWI-700370F:168:C7JUKANXX:7:1301:10620:23554	rifamycin	APB03222.1|FEATURES|rphB|rifamycin|rphB	0.999970721327	75.0	32	55.5	3.4e-09	1
MAJOR_FACILITATOR_SUPERFAMILY_TRANSPORTER	237	268	HWI-700370F:168:C7JUKANXX:7:2102:19584:76812	multidrug	NC_002952.2859362.p01|FEATURES|major_facilitator_superfamily_transporter|multidrug|major_facilitator_superfamily_transporter	0.999999717558	62.5	32	47.0	1.2e-06	1
RPHB	757	789	HWI-700370F:168:C7JUKANXX:7:1306:4313:9474	rifamycin	APB03222.1|FEATURES|rphB|rifamycin|rphB	0.999986338733	90.9	33	62.4	2.8e-11	1
AADK	235	267	HWI-700370F:168:C7JUKANXX:7:1211:8407:77370	aminoglycoside	gi:749035552:ref:WP_040082373.1:|FEATURES|aadK|aminoglycoside|aadK	1.0	75.8	33	62.0	3.6e-11	1
STAPHYLOCOCCUS_MUPA_CONFERRING_RESISTANCE_TO_MUPIROCIN	611	642	HWI-700370F:168:C7JUKANXX:7:2209:7454:47057	mupirocin	CAA53189|FEATURES|Staphylococcus_mupA_conferring_resistance_to_mupirocin|mupirocin|Staphylococcus_mupA_conferring_resistance_to_mupirocin	0.999999855102	68.8	32	50.4	1.1e-07	1
EMRB-QACA_FAMILY_MAJOR_FACILITATOR_TRANSPORTER	48	79	HWI-700370F:168:C7JUKANXX:7:1204:7098:65365	multidrug	AE016830.1.gene768.p01|FEATURES|EmrB-QacA_family_major_facilitator_transporter|multidrug|EmrB-QacA_family_major_facilitator_transporter	0.999998739388	62.5	32	48.5	4.2e-07	1
TETA	443	474	HWI-700370F:168:C7JUKANXX:7:1115:5491:87715	tetracycline	gi:736993687:ref:WP_034989673.1:|FEATURES|tetA|tetracycline|tetA	0.999999961492	65.6	32	44.7	6.0e-06	1
MULTIDRUG_ABC_TRANSPORTER	615	646	HWI-700370F:168:C7JUKANXX:7:1112:7325:92707	multidrug	gi:446519900:ref:WP_000597246.1:|FEATURES|multidrug_ABC_transporter|multidrug|multidrug_ABC_transporter	1.0	68.8	32	48.9	3.2e-07	1
MULTIDRUG_ABC_TRANSPORTER	453	485	HWI-700370F:168:C7JUKANXX:7:2211:13987:84801	multidrug	gi:686364868:ref:WP_031893738.1:|FEATURES|multidrug_ABC_transporter|multidrug|multidrug_ABC_transporter	1.0	81.8	33	58.2	5.2e-10	1
MULTIDRUG_ABC_TRANSPORTER	456	487	HWI-700370F:168:C7JUKANXX:7:1114:15141:46026	multidrug	gi:686364868:ref:WP_031893738.1:|FEATURES|multidrug_ABC_transporter|multidrug|multidrug_ABC_transporter	1.0	78.1	32	56.6	1.5e-09	1
BCRA	187	219	HWI-700370F:168:C7JUKANXX:7:2205:2143:98287	bacitracin	gi:446110087:ref:WP_000187942.1:|FEATURES|bcrA|bacitracin|bcrA	1.0	66.7	33	51.2	6.4e-08	1
BCRA	165	197	HWI-700370F:168:C7JUKANXX:7:2108:5238:7761	bacitracin	gi:445996723:ref:WP_000074578.1:|FEATURES|bcrA|bacitracin|bcrA	1.0	66.7	33	50.1	1.4e-07	1
MULTIDRUG_ABC_TRANSPORTER	527	558	HWI-700370F:168:C7JUKANXX:7:2105:21186:3421	multidrug	gi:664556405:ref:WP_031071225.1:|FEATURES|multidrug_ABC_transporter|multidrug|multidrug_ABC_transporter	1.0	65.6	32	50.4	1.1e-07	1
TAEA	99	130	HWI-700370F:168:C7JUKANXX:7:2107:17783:35867	pleuromutilin	APB03219.1|FEATURES|TaeA|pleuromutilin|TaeA	0.999141364429	65.6	32	47.0	1.2e-06	1
TAEA	36	68	HWI-700370F:168:C7JUKANXX:7:1115:19612:53904	pleuromutilin	APB03219.1|FEATURES|TaeA|pleuromutilin|TaeA	0.999631544783	72.7	33	55.8	2.6e-09	1
BCRA	146	178	HWI-700370F:168:C7JUKANXX:7:1113:13737:55709	bacitracin	gi:445996697:ref:WP_000074552.1:|FEATURES|bcrA|bacitracin|bcrA	1.0	78.8	33	52.4	2.9e-08	1
ABCA	865	896	HWI-700370F:168:C7JUKANXX:7:1205:8634:18688	multidrug	XP_753111.1|FEATURES|abcA|multidrug|abcA	0.999999422985	62.5	32	45.8	2.7e-06	1
TETB(46)	414	445	HWI-700370F:168:C7JUKANXX:7:1311:14898:80001	tetracycline	AET10445.1|FEATURES|tetB(46)|tetracycline|tetB(46)	0.999999999795	68.8	32	49.7	1.9e-07	1
RPHA	503	535	HWI-700370F:168:C7JUKANXX:7:1115:7379:58203	rifamycin	AIA08936.1|FEATURES|rphA|rifamycin|rphA	0.999999949501	81.8	33	58.2	5.2e-10	1
MULTIDRUG_ABC_TRANSPORTER	526	557	HWI-700370F:168:C7JUKANXX:7:2112:1210:19791	multidrug	gi:496018010:ref:WP_008742581.1:|FEATURES|multidrug_ABC_transporter|multidrug|multidrug_ABC_transporter	0.999999999985	65.6	32	45.8	2.7e-06	1
MULTIDRUG_ABC_TRANSPORTER	449	480	HWI-700370F:168:C7JUKANXX:7:1208:10213:82759	multidrug	gi:896355182:ref:WP_049310020.1:|FEATURES|multidrug_ABC_transporter|multidrug|multidrug_ABC_transporter	1.0	65.6	32	45.8	2.7e-06	1
MACB	128	159	HWI-700370F:168:C7JUKANXX:7:2112:18806:58467	MLS	gi:764951644:ref:WP_044521907.1:|FEATURES|macB|MLS|macB	1.0	68.8	32	47.8	7.1e-07	1
VANRI	98	128	HWI-700370F:168:C7JUKANXX:7:1112:8122:10341	glycopeptide	WP_011461303.1|FEATURES|vanRI|glycopeptide|vanRI	0.999996846235	64.5	31	48.9	3.2e-07	1
MULTIDRUG_ABC_TRANSPORTER	445	475	HWI-700370F:168:C7JUKANXX:7:1106:5456:20545	multidrug	gi:686364868:ref:WP_031893738.1:|FEATURES|multidrug_ABC_transporter|multidrug|multidrug_ABC_transporter	1.0	67.7	31	48.5	4.2e-07	1
BCRA	130	162	HWI-700370F:168:C7JUKANXX:7:1102:4272:69808	bacitracin	gi:507044560:ref:WP_016115614.1:|FEATURES|bcrA|bacitracin|bcrA	1.0	75.8	33	53.1	1.7e-08	1
STAPHYLOCOCCUS_MUPA_CONFERRING_RESISTANCE_TO_MUPIROCIN	607	638	HWI-700370F:168:C7JUKANXX:7:1102:5978:82952	mupirocin	CAA53189|FEATURES|Staphylococcus_mupA_conferring_resistance_to_mupirocin|mupirocin|Staphylococcus_mupA_conferring_resistance_to_mupirocin	0.999999903225	65.6	32	52.4	2.9e-08	1
TET(K)	125	156	HWI-700370F:168:C7JUKANXX:7:1205:10795:86787	tetracycline	YP_003283625.1|FEATURES|tet(K)|tetracycline|tet(K)	0.9999998152	65.6	32	46.2	2.1e-06	1
MULTIDRUG_ABC_TRANSPORTER	525	557	HWI-700370F:168:C7JUKANXX:7:1313:5993:45317	multidrug	AF170880.4.gene1.p01|FEATURES|multidrug_ABC_transporter|multidrug|multidrug_ABC_transporter	1.0	66.7	33	48.5	4.2e-07	1
AADK	148	180	HWI-700370F:168:C7JUKANXX:7:1101:3019:39947	aminoglycoside	gi:1039476118:ref:WP_064814315.1:|FEATURES|aadK|aminoglycoside|aadK	1.0	93.9	33	71.6	4.6e-14	1
MACB	141	171	HWI-700370F:168:C7JUKANXX:7:1210:12361:97333	MLS	gi:960873409:ref:WP_058345546.1:|FEATURES|macB|MLS|macB	1.0	67.7	31	44.3	7.8e-06	1
EFRB	249	281	HWI-700370F:168:C7JUKANXX:7:2208:9365:82173	multidrug	CDO61516.1|FEATURES|efrB|multidrug|efrB	0.999998654668	63.6	33	46.2	2.1e-06	1
EMRB-QACA_FAMILY_MAJOR_FACILITATOR_TRANSPORTER	58	90	HWI-700370F:168:C7JUKANXX:7:1309:9830:58059	multidrug	AE016830.1.gene424.p01|FEATURES|EmrB-QacA_family_major_facilitator_transporter|multidrug|EmrB-QacA_family_major_facilitator_transporter	0.999998687751	60.6	33	50.4	1.1e-07	1
TETB(60)	362	394	HWI-700370F:168:C7JUKANXX:7:1113:3929:97973	tetracycline	ANZ79241.1|FEATURES|tetB(60)|tetracycline|tetB(60)	0.999999999817	84.8	33	63.5	1.2e-11	1
BCRA	144	175	HWI-700370F:168:C7JUKANXX:7:1205:19478:97546	bacitracin	gi:445996697:ref:WP_000074552.1:|FEATURES|bcrA|bacitracin|bcrA	1.0	84.4	32	54.7	5.8e-09	1
RPHA	329	361	HWI-700370F:168:C7JUKANXX:7:1110:9232:78738	rifamycin	AIA08936.1|FEATURES|rphA|rifamycin|rphA	0.999999895235	66.7	33	53.9	9.9e-09	1
BACA	11	43	HWI-700370F:168:C7JUKANXX:7:1215:19493:4015	bacitracin	YP_001187667|FEATURES|bacA|bacitracin|bacA	1.0	72.7	33	55.5	3.4e-09	1
YKKC	3	34	HWI-700370F:168:C7JUKANXX:7:1116:19195:72794	multidrug	gi:452079515:emb:CCP21271.1:|FEATURES|ykkC|multidrug|ykkC	0.999999998804	65.6	32	51.6	4.9e-08	1
VANS	331	361	HWI-700370F:168:C7JUKANXX:7:1201:4371:51043	glycopeptide	ZP_03233797|FEATURES|vanS|glycopeptide|vanS	1.0	64.5	31	44.7	6.0e-06	1
RPOB2	894	924	HWI-700370F:168:C7JUKANXX:7:2114:19649:62260	multidrug	BAD59497.1|FEATURES|rpoB2|multidrug|rpoB2	0.999999259158	74.2	31	53.9	9.9e-09	1
LMRB	13	45	HWI-700370F:168:C7JUKANXX:7:1213:2261:63416	MLS	gi:384930133:gb:AFI26811.1:|FEATURES|lmrB|MLS|lmrB	1.0	81.8	33	54.7	5.8e-09	1
MULTIDRUG_ABC_TRANSPORTER	454	486	HWI-700370F:168:C7JUKANXX:7:1205:4216:34945	multidrug	gi:948137056:ref:WP_056795395.1:|FEATURES|multidrug_ABC_transporter|multidrug|multidrug_ABC_transporter	1.0	66.7	33	48.9	3.2e-07	1
MSRA	383	415	HWI-700370F:168:C7JUKANXX:7:1209:2042:52334	MLS	gi:489823302:ref:WP_003727089.1:|FEATURES|msrA|MLS|msrA	0.999999999757	60.6	33	44.7	6.0e-06	1
TET44	48	78	HWI-700370F:168:C7JUKANXX:7:1105:18866:85696	tetracycline	FN594949.1.gene24.p01|FEATURES|tet44|tetracycline|tet44	0.999999967534	67.7	31	45.8	2.7e-06	1
FOSB	23	54	HWI-700370F:168:C7JUKANXX:7:1312:15302:32682	fosfomycin	gi:1006530040:ref:WP_061786473.1:|FEATURES|fosB|fosfomycin|fosB	1.0	75.0	32	52.4	2.9e-08	1
TRUNCATED_PUTATIVE_RESPONSE_REGULATOR_ARLR	86	116	HWI-700370F:168:C7JUKANXX:7:2108:3042:9222	unclassified	AE015929.1.gene1106.p01|FEATURES|truncated_putative_response_regulator_ArlR|unclassified|truncated_putative_response_regulator_ArlR	0.99999999997	74.2	31	50.1	1.4e-07	1
MPHI	243	275	HWI-700370F:168:C7JUKANXX:7:1113:5412:4232	MLS	APB03226.1|FEATURES|mphI|MLS|mphI	1.0	63.6	33	47.4	9.3e-07	1
TETA	50	81	HWI-700370F:168:C7JUKANXX:7:1304:3631:95351	tetracycline	gi:923015757:ref:WP_053409934.1:|FEATURES|tetA|tetracycline|tetA	1.0	62.5	32	44.3	7.8e-06	1
AADK	203	235	HWI-700370F:168:C7JUKANXX:7:2108:4042:37505	aminoglycoside	gi:764608193:ref:WP_044428795.1:|FEATURES|aadK|aminoglycoside|aadK	1.0	69.7	33	57.8	6.9e-10	1
MULTIDRUG_ABC_TRANSPORTER	499	530	HWI-700370F:168:C7JUKANXX:7:2113:19530:70742	multidrug	gi:913055317:ref:WP_050357634.1:|FEATURES|multidrug_ABC_transporter|multidrug|multidrug_ABC_transporter	1.0	65.6	32	45.1	4.6e-06	1
ANT(4')-IA	178	210	HWI-700370F:168:C7JUKANXX:7:1206:17639:78421	aminoglycoside	EF540343.1.gene1.p01|FEATURES|ant(4')-Ia|aminoglycoside|ant(4')-Ia	0.999996961546	81.8	33	60.5	1.1e-10	1
YOJI	353	385	HWI-700370F:168:C7JUKANXX:7:1314:2263:36156	peptide	NP_416715.1|FEATURES|YojI|peptide|YojI	0.999999852628	60.6	33	47.8	7.1e-07	1
RPHA	832	863	HWI-700370F:168:C7JUKANXX:7:2114:14087:68658	rifamycin	AIA08936.1|FEATURES|rphA|rifamycin|rphA	0.999999943387	100.0	32	65.9	2.5e-12	1
ROSA	130	161	HWI-700370F:168:C7JUKANXX:7:1308:14935:68603	fosmidomycin	YP_001477378|FEATURES|rosA|fosmidomycin|rosA	1.0	71.9	32	49.7	1.9e-07	1
LMRB	367	399	HWI-700370F:168:C7JUKANXX:7:2212:10151:47367	MLS	gi:384930133:gb:AFI26811.1:|FEATURES|lmrB|MLS|lmrB	1.0	87.9	33	65.9	2.5e-12	1
TETL	279	310	HWI-700370F:168:C7JUKANXX:7:2101:11209:8077	tetracycline	ZP_03593907|FEATURES|tetL|tetracycline|tetL	1.0	65.6	32	53.5	1.3e-08	1
OPTRA	463	494	HWI-700370F:168:C7JUKANXX:7:1208:17259:27751	oxazolidinone	AKA86814|FEATURES|optrA|oxazolidinone|optrA	0.991847084681	62.5	32	46.2	2.1e-06	1
LMRD	481	513	HWI-700370F:168:C7JUKANXX:7:1301:11343:3813	MLS	ABF66027.1|FEATURES|lmrD|MLS|lmrD	0.999999985529	69.7	33	47.0	1.2e-06	1
MACB	26	58	HWI-700370F:168:C7JUKANXX:7:2211:15350:20125	MLS	gi:1035706844:ref:WP_064548272.1:|FEATURES|macB|MLS|macB	1.0	69.7	33	50.1	1.4e-07	1
MEXF	455	486	HWI-700370F:168:C7JUKANXX:7:2202:14413:27815	multidrug	gi:504104202:ref:WP_014338188.1:|FEATURES|mexF|multidrug|mexF	1.0	96.9	32	62.0	3.6e-11	1
BCRA	129	160	HWI-700370F:168:C7JUKANXX:7:1111:20609:101003	bacitracin	gi:507055561:ref:WP_016126482.1:|FEATURES|bcrA|bacitracin|bcrA	0.99999496766	68.8	32	45.4	3.5e-06	1
MULTIDRUG_ABC_TRANSPORTER	560	592	HWI-700370F:168:C7JUKANXX:7:1113:14376:92598	multidrug	gi:944009777:ref:WP_055601444.1:|FEATURES|multidrug_ABC_transporter|multidrug|multidrug_ABC_transporter	1.0	75.8	33	52.8	2.2e-08	1
VGAE	446	477	HWI-700370F:168:C7JUKANXX:7:1208:18671:83164	MLS	FR772051.1.gene9.p01|FEATURES|vgaE|MLS|vgaE	1.0	75.0	32	52.8	2.2e-08	1
RPHB	488	518	HWI-700370F:168:C7JUKANXX:7:1105:2970:34477	rifamycin	APB03222.1|FEATURES|rphB|rifamycin|rphB	0.99997533111	80.6	31	57.0	1.2e-09	1
TLCC	184	215	HWI-700370F:168:C7JUKANXX:7:1210:4706:98032	MLS	M57437.gene.p01|FEATURES|tlcC|MLS|tlcC	0.999999573216	65.6	32	49.3	2.4e-07	1
TRIC	108	140	HWI-700370F:168:C7JUKANXX:7:2101:15966:69498	triclosan	NP_248848.1|FEATURES|TriC|triclosan|TriC	0.999999959664	66.7	33	52.4	2.9e-08	1
TETB(46)	373	403	HWI-700370F:168:C7JUKANXX:7:2210:18148:57984	tetracycline	AET10445.1|FEATURES|tetB(46)|tetracycline|tetB(46)	0.999999627206	71.0	31	49.3	2.4e-07	1
MULTIDRUG_ABC_TRANSPORTER	463	495	HWI-700370F:168:C7JUKANXX:7:2207:15978:49420	multidrug	gi:1031799645:ref:WP_064138838.1:|FEATURES|multidrug_ABC_transporter|multidrug|multidrug_ABC_transporter	1.0	72.7	33	53.1	1.7e-08	1
MULTIDRUG_ABC_TRANSPORTER	468	500	HWI-700370F:168:C7JUKANXX:7:2103:8337:73658	multidrug	gi:1031799645:ref:WP_064138838.1:|FEATURES|multidrug_ABC_transporter|multidrug|multidrug_ABC_transporter	1.0	69.7	33	48.9	3.2e-07	1
RPOB2	834	866	HWI-700370F:168:C7JUKANXX:7:2107:1453:35554	multidrug	BAD59497.1|FEATURES|rpoB2|multidrug|rpoB2	0.999999277772	69.7	33	55.1	4.4e-09	1
MULTIDRUG_ABC_TRANSPORTER	481	513	HWI-700370F:168:C7JUKANXX:7:1206:13810:9212	multidrug	gi:896355182:ref:WP_049310020.1:|FEATURES|multidrug_ABC_transporter|multidrug|multidrug_ABC_transporter	1.0	63.6	33	47.8	7.1e-07	1
VANR	180	212	HWI-700370F:168:C7JUKANXX:7:2113:17478:35153	glycopeptide	FJ872411.1.gene44.p01|FEATURES|vanR|glycopeptide|vanR	0.999999353157	63.6	33	52.8	2.2e-08	1
VANH	249	281	HWI-700370F:168:C7JUKANXX:7:2101:4730:49656	glycopeptide	KF478993.1.gene2.p01|FEATURES|vanH|glycopeptide|vanH	0.999999999994	60.6	33	46.2	2.1e-06	1
BCRA	188	220	HWI-700370F:168:C7JUKANXX:7:1302:17081:44871	bacitracin	gi:446110087:ref:WP_000187942.1:|FEATURES|bcrA|bacitracin|bcrA	1.0	66.7	33	51.6	4.9e-08	1
TETB(46)	372	403	HWI-700370F:168:C7JUKANXX:7:1114:20341:81481	tetracycline	AET10445.1|FEATURES|tetB(46)|tetracycline|tetB(46)	0.999999999913	71.9	32	51.6	4.9e-08	1
LSA	170	202	HWI-700370F:168:C7JUKANXX:7:2110:15910:96157	MLS	gi:902795376:ref:WP_049664555.1:|FEATURES|lsa|MLS|lsa	1.0	84.8	33	68.2	5.1e-13	1
RPHB	845	877	HWI-700370F:168:C7JUKANXX:7:1301:9390:97584	rifamycin	APB03222.1|FEATURES|rphB|rifamycin|rphB	0.999999977482	93.9	33	64.3	7.3e-12	1
BACA	146	177	HWI-700370F:168:C7JUKANXX:7:1115:8243:69037	bacitracin	ZP_04156234|FEATURES|bacA|bacitracin|bacA	1.0	87.5	32	60.5	1.1e-10	1
STAPHYLOCOCCUS_MUPA_CONFERRING_RESISTANCE_TO_MUPIROCIN	594	626	HWI-700370F:168:C7JUKANXX:7:1314:12115:64376	mupirocin	CAA53189|FEATURES|Staphylococcus_mupA_conferring_resistance_to_mupirocin|mupirocin|Staphylococcus_mupA_conferring_resistance_to_mupirocin	0.999999947401	66.7	33	55.5	3.4e-09	1
RIFAMPIN_MONOOXYGENASE	284	316	HWI-700370F:168:C7JUKANXX:7:2210:18864:90948	rifamycin	gi:663760960:ref:WP_030535072.1:|FEATURES|rifampin_monooxygenase|rifamycin|rifampin_monooxygenase	1.0	69.7	33	56.2	2.0e-09	1
TAEA	25	56	HWI-700370F:168:C7JUKANXX:7:1207:5212:90766	pleuromutilin	APB03219.1|FEATURES|TaeA|pleuromutilin|TaeA	0.999473659234	81.2	32	62.0	3.6e-11	1
LLMA_23S_RIBOSOMAL_RNA_METHYLTRANSFERASE	93	124	HWI-700370F:168:C7JUKANXX:7:2111:10515:85411	MLS	APB03216.1|FEATURES|LlmA_23S_ribosomal_RNA_methyltransferase|MLS|LlmA_23S_ribosomal_RNA_methyltransferase	0.999999927145	87.5	32	63.9	9.6e-12	1
MPHB	259	289	HWI-700370F:168:C7JUKANXX:7:1105:4774:67392	MLS	gi:510836536:ref:WP_016208156.1:|FEATURES|mphB|MLS|mphB	1.0	67.7	31	52.0	3.8e-08	1
RPOB2	1029	1061	HWI-700370F:168:C7JUKANXX:7:2207:18846:23639	multidrug	BAD59497.1|FEATURES|rpoB2|multidrug|rpoB2	0.999999345543	84.8	33	67.4	8.6e-13	1
TETB(60)	486	518	HWI-700370F:168:C7JUKANXX:7:1216:17302:42662	tetracycline	ANZ79241.1|FEATURES|tetB(60)|tetracycline|tetB(60)	0.999999999836	78.8	33	54.3	7.6e-09	1
MULTIDRUG_ABC_TRANSPORTER	492	522	HWI-700370F:168:C7JUKANXX:7:1113:3382:85839	multidrug	gi:493394434:ref:WP_006350564.1:|FEATURES|multidrug_ABC_transporter|multidrug|multidrug_ABC_transporter	0.999998642371	61.3	31	44.7	6.0e-06	1
TAEA	252	284	HWI-700370F:168:C7JUKANXX:7:1114:18348:86418	pleuromutilin	APB03219.1|FEATURES|TaeA|pleuromutilin|TaeA	0.999779876969	87.9	33	61.6	4.7e-11	1
PBP-1A	63	95	HWI-700370F:168:C7JUKANXX:7:1201:13517:32914	beta-lactam	YP_001290033|FEATURES|PBP-1A|beta-lactam|PBP-1A	0.999999957339	60.6	33	45.8	2.7e-06	1
LLMA_23S_RIBOSOMAL_RNA_METHYLTRANSFERASE	92	124	HWI-700370F:168:C7JUKANXX:7:1110:17879:73988	MLS	APB03216.1|FEATURES|LlmA_23S_ribosomal_RNA_methyltransferase|MLS|LlmA_23S_ribosomal_RNA_methyltransferase	0.999999966473	87.9	33	67.0	1.1e-12	1
LSA	151	183	HWI-700370F:168:C7JUKANXX:7:1204:19764:47040	MLS	gi:655143626:ref:WP_028590425.1:|FEATURES|lsa|MLS|lsa	1.0	78.8	33	58.9	3.1e-10	1
MULTIDRUG_ABC_TRANSPORTER	558	589	HWI-700370F:168:C7JUKANXX:7:2209:16481:80597	multidrug	gi:917166849:ref:WP_051773561.1:|FEATURES|multidrug_ABC_transporter|multidrug|multidrug_ABC_transporter	0.999999971936	62.5	32	46.2	2.1e-06	1
ABCA	373	405	HWI-700370F:168:C7JUKANXX:7:1315:4429:98163	multidrug	XP_753111.1|FEATURES|abcA|multidrug|abcA	0.999999656903	78.8	33	58.5	4.0e-10	1
VGAE	446	477	HWI-700370F:168:C7JUKANXX:7:1104:19261:74349	MLS	FR772051.1.gene9.p01|FEATURES|vgaE|MLS|vgaE	1.0	75.0	32	52.8	2.2e-08	1
VANS	321	352	HWI-700370F:168:C7JUKANXX:7:1203:3291:20960	glycopeptide	gi:486815884:gb:EOH50555.1:|FEATURES|vanS|glycopeptide|vanS	1.0	62.5	32	46.2	2.1e-06	1
MULTIDRUG_ABC_TRANSPORTER	521	551	HWI-700370F:168:C7JUKANXX:7:1115:10097:41336	multidrug	gi:664395661:ref:WP_030922045.1:|FEATURES|multidrug_ABC_transporter|multidrug|multidrug_ABC_transporter	1.0	74.2	31	47.8	7.1e-07	1
LMRB	259	291	HWI-700370F:168:C7JUKANXX:7:1111:14752:73941	MLS	ZP_03589930|FEATURES|lmrB|MLS|lmrB	1.0	75.8	33	60.1	1.4e-10	1
MULTIDRUG_ABC_TRANSPORTER	498	529	HWI-700370F:168:C7JUKANXX:7:1113:5222:34705	multidrug	gi:913055317:ref:WP_050357634.1:|FEATURES|multidrug_ABC_transporter|multidrug|multidrug_ABC_transporter	1.0	81.2	32	54.7	5.8e-09	1
BCRA	30	62	HWI-700370F:168:C7JUKANXX:7:1106:7289:15804	bacitracin	gi:445996710:ref:WP_000074565.1:|FEATURES|bcrA|bacitracin|bcrA	0.999998617398	60.6	33	44.3	7.8e-06	1
RPOB2	807	839	HWI-700370F:168:C7JUKANXX:7:1201:12967:98114	multidrug	BAD59497.1|FEATURES|rpoB2|multidrug|rpoB2	0.999999222285	72.7	33	52.4	2.9e-08	1
VANR	81	113	HWI-700370F:168:C7JUKANXX:7:2207:7241:55025	glycopeptide	gi:447203851:ref:WP_001281107.1:|FEATURES|vanR|glycopeptide|vanR	1.0	63.6	33	47.8	7.1e-07	1
EFRA	394	425	HWI-700370F:168:C7JUKANXX:7:1103:11789:11294	multidrug	CDO61513.1|FEATURES|efrA|multidrug|efrA	0.999999519782	78.1	32	54.7	5.8e-09	1
VANS	325	357	HWI-700370F:168:C7JUKANXX:7:2106:6285:64405	glycopeptide	AAD42181|FEATURES|vanS|glycopeptide|vanS	0.999999999942	60.6	33	48.9	3.2e-07	1
MAJOR_FACILITATOR_SUPERFAMILY_TRANSPORTER	522	554	HWI-700370F:168:C7JUKANXX:7:1207:8891:51507	multidrug	NC_002952.2859362.p01|FEATURES|major_facilitator_superfamily_transporter|multidrug|major_facilitator_superfamily_transporter	0.999999727463	63.6	33	47.8	7.1e-07	1
TAEA	44	76	HWI-700370F:168:C7JUKANXX:7:2103:16757:70590	pleuromutilin	APB03219.1|FEATURES|TaeA|pleuromutilin|TaeA	0.999592456738	69.7	33	54.7	5.8e-09	1
EFRA	287	319	HWI-700370F:168:C7JUKANXX:7:1109:20146:27012	multidrug	CDO61513.1|FEATURES|efrA|multidrug|efrA	1.0	72.7	33	52.4	2.9e-08	1
VANR	41	71	HWI-700370F:168:C7JUKANXX:7:1202:13080:9938	glycopeptide	AF155139.2.gene2.p01|FEATURES|vanR|glycopeptide|vanR	0.999998318841	61.3	31	45.8	2.7e-06	1
TETL	281	313	HWI-700370F:168:C7JUKANXX:7:2103:4706:55943	tetracycline	ZP_03593907|FEATURES|tetL|tetracycline|tetL	1.0	60.6	33	52.4	2.9e-08	1
TETB(46)	398	429	HWI-700370F:168:C7JUKANXX:7:1205:3930:9273	tetracycline	AET10445.1|FEATURES|tetB(46)|tetracycline|tetB(46)	0.999999246871	62.5	32	46.2	2.1e-06	1
MEXF	617	648	HWI-700370F:168:C7JUKANXX:7:1211:19886:30117	multidrug	gi:497896441:ref:WP_010210597.1:|FEATURES|mexF|multidrug|mexF	1.0	90.6	32	60.5	1.1e-10	1
STAPHYLOCOCCUS_MUPA_CONFERRING_RESISTANCE_TO_MUPIROCIN	363	395	HWI-700370F:168:C7JUKANXX:7:2313:1261:81205	mupirocin	CAA53189|FEATURES|Staphylococcus_mupA_conferring_resistance_to_mupirocin|mupirocin|Staphylococcus_mupA_conferring_resistance_to_mupirocin	0.999999978342	69.7	33	60.1	1.4e-10	1
NORB	95	127	HWI-700370F:168:C7JUKANXX:7:2210:19889:101025	fluoroquinolone	gi:494742298:ref:WP_007477706.1:|FEATURES|norB|fluoroquinolone|norB	1.0	66.7	33	44.7	6.0e-06	1
LLMA_23S_RIBOSOMAL_RNA_METHYLTRANSFERASE	161	193	HWI-700370F:168:C7JUKANXX:7:1211:15844:32356	MLS	APB03216.1|FEATURES|LlmA_23S_ribosomal_RNA_methyltransferase|MLS|LlmA_23S_ribosomal_RNA_methyltransferase	0.999999967883	90.9	33	67.4	8.6e-13	1
TETB(60)	358	390	HWI-700370F:168:C7JUKANXX:7:1313:14890:76749	tetracycline	ANZ79241.1|FEATURES|tetB(60)|tetracycline|tetB(60)	0.999999999985	81.8	33	60.8	8.1e-11	1
[truncated: 61,488 more rows]
