# Supplementary material for: Machine learning algorithm to characterize antimicrobial resistance associated with the International Space Station surface microbiome
Source: Microbiome. 2022 Aug 24;10:134. doi: 10.1186/s40168-022-01332-w (PMC9400218; doi:10.1186/s40168-022-01332-w)
Supplement: Supplementary file 6 — Additional file 5: File S1. Raw results of the DeepARG analyses (zip compressed). [file 40168_2022_1332_MOESM5_ESM.zip › Additional file 5- File S1/DeepARG-SS/F1_L4_PMA_GC_.out.mapping.ARG]

#ARG	query-start	query-end	read_id	predicted_ARG-class	best-hit	probability	identity	alignment-length	alignment-bitscore	alignment-evalue	counts
MEXY	233	265	HWI-700370F:172:C7MWMANXX:3:1313:17238:59303	multidrug	YP_001348630|FEATURES|mexY|multidrug|mexY	1.0	100.0	33	67.8	6.6e-13	1
FMTC	272	304	HWI-700370F:172:C7MWMANXX:3:1301:7421:100216	beta-lactam	gi:1031796384:ref:WP_064136479.1:|FEATURES|fmtC|beta-lactam|fmtC	1.0	84.8	33	58.5	4.0e-10	1
KLEBSIELLA_PNEUMONIAE_OMPK37	215	246	HWI-700370F:172:C7MWMANXX:3:2311:3691:90540	beta-lactam	CAA09666.1|FEATURES|Klebsiella_pneumoniae_OmpK37|beta-lactam|Klebsiella_pneumoniae_OmpK37	0.999999998832	71.9	32	52.0	3.8e-08	1
RPOB2	657	688	HWI-700370F:172:C7MWMANXX:3:1305:5712:2424	multidrug	BAD59497.1|FEATURES|rpoB2|multidrug|rpoB2	0.999999535519	68.8	32	47.8	7.1e-07	1
BCRA	147	179	HWI-700370F:172:C7MWMANXX:3:2302:3436:53808	bacitracin	ZP_04081918|FEATURES|bcrA|bacitracin|bcrA	0.999999983597	63.6	33	45.1	4.6e-06	1
TETP	76	107	HWI-700370F:172:C7MWMANXX:3:1313:8363:93497	tetracycline	NP_348076|FEATURES|tetP|tetracycline|tetP	1.0	68.8	32	51.6	4.9e-08	1
VANS	308	339	HWI-700370F:172:C7MWMANXX:3:2215:10753:55637	glycopeptide	JF802084.2.gene5.p01|FEATURES|vanS|glycopeptide|vanS	0.999999675778	62.5	32	45.4	3.5e-06	1
EMRB-QACA_FAMILY_MAJOR_FACILITATOR_TRANSPORTER	45	77	HWI-700370F:172:C7MWMANXX:3:2210:6015:89077	multidrug	AE016830.1.gene424.p01|FEATURES|EmrB-QacA_family_major_facilitator_transporter|multidrug|EmrB-QacA_family_major_facilitator_transporter	0.999999999934	60.6	33	51.2	6.4e-08	1
MEXX	73	104	HWI-700370F:172:C7MWMANXX:3:2308:7571:84010	multidrug	CAW28031|FEATURES|mexX|multidrug|mexX	1.0	100.0	32	65.9	2.5e-12	1
EMRB-QACA_FAMILY_MAJOR_FACILITATOR_TRANSPORTER	45	77	HWI-700370F:172:C7MWMANXX:3:1206:14216:48808	multidrug	AE016830.1.gene424.p01|FEATURES|EmrB-QacA_family_major_facilitator_transporter|multidrug|EmrB-QacA_family_major_facilitator_transporter	0.999999999934	60.6	33	51.2	6.4e-08	1
MACB	145	176	HWI-700370F:172:C7MWMANXX:3:1113:14920:99918	MLS	gi:746243059:ref:WP_039291473.1:|FEATURES|macB|MLS|macB	1.0	93.8	32	62.4	2.8e-11	1
MEXW	382	414	HWI-700370F:172:C7MWMANXX:3:2212:5389:13912	multidrug	YP_001350280|FEATURES|mexW|multidrug|mexW	1.0	100.0	33	64.3	7.3e-12	1
TETR	39	71	HWI-700370F:172:C7MWMANXX:3:1116:2856:61803	tetracycline	gi:730242297:ref:WP_033946265.1:|FEATURES|tetR|tetracycline|tetR	1.0	100.0	33	73.9	9.2e-15	1
TETR	39	71	HWI-700370F:172:C7MWMANXX:3:2105:4141:13243	tetracycline	gi:730242297:ref:WP_033946265.1:|FEATURES|tetR|tetracycline|tetR	1.0	100.0	33	73.9	9.2e-15	1
TAEA	400	431	HWI-700370F:172:C7MWMANXX:3:1206:11470:45091	pleuromutilin	APB03219.1|FEATURES|TaeA|pleuromutilin|TaeA	0.999910583632	75.0	32	53.1	1.7e-08	1
PENA	531	563	HWI-700370F:172:C7MWMANXX:3:2212:4467:76468	beta-lactam	ZP_04656349|FEATURES|penA|beta-lactam|penA	1.0	90.9	33	65.1	4.3e-12	1
VANH	227	259	HWI-700370F:172:C7MWMANXX:3:1309:20882:4790	glycopeptide	AAF72362|FEATURES|vanH|glycopeptide|vanH	1.0	69.7	33	46.6	1.6e-06	1
MEXT	29	59	HWI-700370F:172:C7MWMANXX:3:2310:19355:18377	multidrug	gi:1011730119:ref:WP_062573757.1:|FEATURES|mexT|multidrug|mexT	0.999999977338	67.7	31	45.4	3.5e-06	1
MULTIDRUG_ABC_TRANSPORTER	491	523	HWI-700370F:172:C7MWMANXX:3:2206:18738:94238	multidrug	gi:686364868:ref:WP_031893738.1:|FEATURES|multidrug_ABC_transporter|multidrug|multidrug_ABC_transporter	1.0	75.8	33	50.1	1.4e-07	1
EMRB-QACA_FAMILY_MAJOR_FACILITATOR_TRANSPORTER	75	107	HWI-700370F:172:C7MWMANXX:3:1313:18533:99024	multidrug	AE016830.1.gene424.p01|FEATURES|EmrB-QacA_family_major_facilitator_transporter|multidrug|EmrB-QacA_family_major_facilitator_transporter	0.999998693322	63.6	33	48.9	3.2e-07	1
BCRA	147	179	HWI-700370F:172:C7MWMANXX:3:2105:12623:65604	bacitracin	ZP_04081918|FEATURES|bcrA|bacitracin|bcrA	0.999999983597	63.6	33	45.1	4.6e-06	1
MEXD	322	354	HWI-700370F:172:C7MWMANXX:3:1311:11388:2650	multidrug	U57969.gene.p01|FEATURES|mexD|multidrug|mexD	1.0	100.0	33	67.8	6.6e-13	1
MEXT	193	225	HWI-700370F:172:C7MWMANXX:3:1202:5095:57392	multidrug	gi:3646369:emb:CAA07694.1:|FEATURES|mexT|multidrug|mexT	0.999999999853	100.0	33	67.8	6.6e-13	1
KLEBSIELLA_PNEUMONIAE_OMPK37	215	246	HWI-700370F:172:C7MWMANXX:3:1206:8598:53016	beta-lactam	CAA09666.1|FEATURES|Klebsiella_pneumoniae_OmpK37|beta-lactam|Klebsiella_pneumoniae_OmpK37	0.999999998832	71.9	32	52.0	3.8e-08	1
FMTC	272	304	HWI-700370F:172:C7MWMANXX:3:1102:11599:30335	beta-lactam	gi:1031796384:ref:WP_064136479.1:|FEATURES|fmtC|beta-lactam|fmtC	1.0	84.8	33	58.5	4.0e-10	1
RPOB2	29	60	HWI-700370F:172:C7MWMANXX:3:1212:3571:34917	multidrug	BAD59497.1|FEATURES|rpoB2|multidrug|rpoB2	0.999999541642	62.5	32	48.1	5.4e-07	1
PENA	531	563	HWI-700370F:172:C7MWMANXX:3:2211:10008:85548	beta-lactam	ZP_04656349|FEATURES|penA|beta-lactam|penA	1.0	90.9	33	65.1	4.3e-12	1
MCR-3	255	286	HWI-700370F:172:C7MWMANXX:3:2213:6869:84981	peptide	ASF81896.1|FEATURES|MCR-3|peptide|MCR-3	0.999999999992	65.6	32	48.9	3.2e-07	1
PENA	274	305	HWI-700370F:172:C7MWMANXX:3:2103:11872:6824	beta-lactam	ZP_04656349|FEATURES|penA|beta-lactam|penA	1.0	65.6	32	45.8	2.7e-06	1
TRANSCRIPTIONAL_REGULATORY_PROTEIN_CPXR_CPXR	71	103	HWI-700370F:172:C7MWMANXX:3:2215:19870:3312	unclassified	CP001485.1.gene721.p01|FEATURES|transcriptional_regulatory_protein_CpxR_cpxR|unclassified|transcriptional_regulatory_protein_CpxR_cpxR	0.999998632248	60.6	33	44.7	6.0e-06	1
RPOB2	408	439	HWI-700370F:172:C7MWMANXX:3:2308:13987:12736	multidrug	BAD59497.1|FEATURES|rpoB2|multidrug|rpoB2	0.999999535519	62.5	32	47.8	7.1e-07	1
EMRB	34	66	HWI-700370F:172:C7MWMANXX:3:1214:14978:19506	multidrug	gi:1016518516:ref:WP_063098254.1:|FEATURES|emrB|multidrug|emrB	0.999980885916	78.8	33	57.0	1.2e-09	1
TETR	89	121	HWI-700370F:172:C7MWMANXX:3:1314:1844:18185	tetracycline	gi:730307282:ref:WP_033979566.1:|FEATURES|tetR|tetracycline|tetR	1.0	100.0	33	70.1	1.3e-13	1
PBP-1A	145	176	HWI-700370F:172:C7MWMANXX:3:1311:11611:64637	beta-lactam	YP_001292390|FEATURES|PBP-1A|beta-lactam|PBP-1A	1.0	62.5	32	45.8	2.7e-06	1
BACA	8	40	HWI-700370F:172:C7MWMANXX:3:1314:14069:98047	bacitracin	ZP_03938934|FEATURES|bacA|bacitracin|bacA	0.999999997295	69.7	33	46.2	2.1e-06	1
PENA	531	563	HWI-700370F:172:C7MWMANXX:3:1102:10134:27216	beta-lactam	ZP_04656349|FEATURES|penA|beta-lactam|penA	1.0	90.9	33	65.1	4.3e-12	1
TETV	34	66	HWI-700370F:172:C7MWMANXX:3:2213:8350:42458	tetracycline	gi:602542163:emb:CDO24964.1:|FEATURES|tetV|tetracycline|tetV	1.0	87.9	33	58.2	5.2e-10	1
RPOB2	657	688	HWI-700370F:172:C7MWMANXX:3:1105:5626:48032	multidrug	BAD59497.1|FEATURES|rpoB2|multidrug|rpoB2	0.999999535519	68.8	32	47.8	7.1e-07	1
MEXK	399	431	HWI-700370F:172:C7MWMANXX:3:1105:14411:4152	multidrug	AAG07064.1|FEATURES|MexK|multidrug|MexK	0.999999631802	97.0	33	65.9	2.5e-12	1
MDTK	405	437	HWI-700370F:172:C7MWMANXX:3:1305:8392:15860	multidrug	Q8D9N8|FEATURES|mdtK|multidrug|mdtK	0.999999658528	63.6	33	45.1	4.6e-06	1
TETB(60)	91	123	HWI-700370F:172:C7MWMANXX:3:2310:10115:63192	tetracycline	ANZ79241.1|FEATURES|tetB(60)|tetracycline|tetB(60)	0.999999955267	60.6	33	48.9	3.2e-07	1
OPRM	224	256	HWI-700370F:172:C7MWMANXX:3:2314:16074:95750	multidrug	gi:872412160:emb:CRX31464.1:|FEATURES|oprM|multidrug|oprM	0.999999994865	100.0	33	64.3	7.3e-12	1
TETA	444	474	HWI-700370F:172:C7MWMANXX:3:1116:10364:62789	tetracycline	gi:736993687:ref:WP_034989673.1:|FEATURES|tetA|tetracycline|tetA	0.999999796499	71.0	31	48.1	5.4e-07	1
ARNA	452	484	HWI-700370F:172:C7MWMANXX:3:1111:19902:70083	polymyxin	B7LM76|FEATURES|arnA|polymyxin|arnA	0.966385099586	100.0	33	72.0	3.5e-14	1
TETA	444	474	HWI-700370F:172:C7MWMANXX:3:2309:3270:92160	tetracycline	gi:736993687:ref:WP_034989673.1:|FEATURES|tetA|tetracycline|tetA	0.999999796499	71.0	31	48.1	5.4e-07	1
BLT	51	82	HWI-700370F:172:C7MWMANXX:3:1112:2869:28256	multidrug	AAC36944.1|FEATURES|blt|multidrug|blt	0.999999117684	62.5	32	46.2	2.1e-06	1
MDTE	67	97	HWI-700370F:172:C7MWMANXX:3:1216:3283:85892	multidrug	CP001918.1.gene3442.p01|FEATURES|mdtE|multidrug|mdtE	0.99999978765	67.7	31	45.1	4.6e-06	1
MEXM	72	103	HWI-700370F:172:C7MWMANXX:3:1204:20141:41672	multidrug	BAE06005.1|FEATURES|mexM|multidrug|mexM	0.999998933786	96.9	32	61.2	6.2e-11	1
KASUGAMYCIN_RESISTANCE_PROTEIN_KSGA	114	145	HWI-700370F:172:C7MWMANXX:3:2210:4438:68735	aminoglycoside	YP_001476958|FEATURES|kasugamycin_resistance_protein_ksgA|aminoglycoside|kasugamycin_resistance_protein_ksgA	1.0	78.1	32	56.2	2.0e-09	1
MCR-3	255	286	HWI-700370F:172:C7MWMANXX:3:2211:9782:15909	peptide	ASF81896.1|FEATURES|MCR-3|peptide|MCR-3	0.999999999992	65.6	32	48.9	3.2e-07	1
BACA	171	203	HWI-700370F:172:C7MWMANXX:3:2114:17458:80273	bacitracin	Q9I2E5|FEATURES|bacA|bacitracin|bacA	1.0	90.9	33	63.2	1.6e-11	1
TRANSCRIPTIONAL_REGULATORY_PROTEIN_CPXR_CPXR	102	132	HWI-700370F:172:C7MWMANXX:3:1115:15942:86258	unclassified	CP001918.1.gene5135.p01|FEATURES|transcriptional_regulatory_protein_CpxR_cpxR|unclassified|transcriptional_regulatory_protein_CpxR_cpxR	1.0	71.0	31	51.6	4.9e-08	1
BMR	14	46	HWI-700370F:172:C7MWMANXX:3:1310:14392:39223	multidrug	AAA22277.1|FEATURES|bmr|multidrug|bmr	1.0	75.8	33	57.0	1.2e-09	1
TAEA	166	198	HWI-700370F:172:C7MWMANXX:3:2206:9610:66445	pleuromutilin	APB03219.1|FEATURES|TaeA|pleuromutilin|TaeA	0.942732747878	63.6	33	46.6	1.6e-06	1
PBP-1B	230	261	HWI-700370F:172:C7MWMANXX:3:1214:15899:34167	beta-lactam	AF101781.1.gene1.p01|FEATURES|PBP-1B|beta-lactam|PBP-1B	0.999999999227	65.6	32	45.4	3.5e-06	1
ARNA	452	484	HWI-700370F:172:C7MWMANXX:3:2312:10204:95700	polymyxin	B7LM76|FEATURES|arnA|polymyxin|arnA	0.966385099586	100.0	33	72.0	3.5e-14	1
TETA(48)	152	182	HWI-700370F:172:C7MWMANXX:3:2208:7834:67741	tetracycline	APB03214.1|FEATURES|tetA(48)|tetracycline|tetA(48)	0.999999964879	61.3	31	44.7	6.0e-06	1
MEXE	180	211	HWI-700370F:172:C7MWMANXX:3:1307:12540:69459	multidrug	ZP_02904981|FEATURES|mexE|multidrug|mexE	1.0	71.9	32	50.4	1.1e-07	1
MEXT	193	225	HWI-700370F:172:C7MWMANXX:3:1312:11208:81324	multidrug	gi:3646369:emb:CAA07694.1:|FEATURES|mexT|multidrug|mexT	0.999999999853	100.0	33	67.8	6.6e-13	1
OPMD	34	66	HWI-700370F:172:C7MWMANXX:3:2105:4541:82856	multidrug	NP_252897.1|FEATURES|OpmD|multidrug|OpmD	0.999999940664	100.0	33	77.0	1.1e-15	1
MEXW	382	414	HWI-700370F:172:C7MWMANXX:3:1310:18406:99613	multidrug	YP_001350280|FEATURES|mexW|multidrug|mexW	1.0	100.0	33	64.3	7.3e-12	1
MEXJ	237	269	HWI-700370F:172:C7MWMANXX:3:1312:19792:9594	multidrug	NP_252367.1|FEATURES|MexJ|multidrug|MexJ	0.999998973494	100.0	33	69.3	2.3e-13	1
TRANSCRIPTIONAL_REGULATORY_PROTEIN_CPXR_CPXR	102	132	HWI-700370F:172:C7MWMANXX:3:1116:11788:58557	unclassified	CP001918.1.gene5135.p01|FEATURES|transcriptional_regulatory_protein_CpxR_cpxR|unclassified|transcriptional_regulatory_protein_CpxR_cpxR	1.0	71.0	31	51.6	4.9e-08	1
RPOB2	158	188	HWI-700370F:172:C7MWMANXX:3:2108:4231:76943	multidrug	BAD59497.1|FEATURES|rpoB2|multidrug|rpoB2	0.999999519876	74.2	31	47.0	1.2e-06	1
MEXT	193	225	HWI-700370F:172:C7MWMANXX:3:2110:3774:2797	multidrug	gi:3646369:emb:CAA07694.1:|FEATURES|mexT|multidrug|mexT	0.999999999853	100.0	33	67.8	6.6e-13	1
BCRA	35	67	HWI-700370F:172:C7MWMANXX:3:2113:18575:14087	bacitracin	gi:507044560:ref:WP_016115614.1:|FEATURES|bcrA|bacitracin|bcrA	1.0	69.7	33	53.9	9.9e-09	1
TETB(60)	91	123	HWI-700370F:172:C7MWMANXX:3:2314:9627:67354	tetracycline	ANZ79241.1|FEATURES|tetB(60)|tetracycline|tetB(60)	0.999999955267	60.6	33	48.9	3.2e-07	1
PENA	531	563	HWI-700370F:172:C7MWMANXX:3:1316:19705:59530	beta-lactam	ZP_04656349|FEATURES|penA|beta-lactam|penA	1.0	90.9	33	65.1	4.3e-12	1
TETA(48)	152	182	HWI-700370F:172:C7MWMANXX:3:1216:12004:47486	tetracycline	APB03214.1|FEATURES|tetA(48)|tetracycline|tetA(48)	0.999999964879	61.3	31	44.7	6.0e-06	1
MTRA	52	84	HWI-700370F:172:C7MWMANXX:3:2203:7965:56070	multidrug	CCP46065.1|FEATURES|mtrA|multidrug|mtrA	0.999999838382	60.6	33	46.6	1.6e-06	1
ROSA	124	155	HWI-700370F:172:C7MWMANXX:3:2307:2742:80740	fosmidomycin	YP_001401993|FEATURES|rosA|fosmidomycin|rosA	1.0	84.4	32	57.4	9.0e-10	1
MEXK	399	431	HWI-700370F:172:C7MWMANXX:3:2106:3423:36377	multidrug	AAG07064.1|FEATURES|MexK|multidrug|MexK	0.999999631802	97.0	33	65.9	2.5e-12	1
MTRA	52	84	HWI-700370F:172:C7MWMANXX:3:1115:10189:83928	multidrug	CCP46065.1|FEATURES|mtrA|multidrug|mtrA	0.999999838382	60.6	33	46.6	1.6e-06	1
MEXE	180	211	HWI-700370F:172:C7MWMANXX:3:1102:19969:87071	multidrug	ZP_02904981|FEATURES|mexE|multidrug|mexE	1.0	71.9	32	50.4	1.1e-07	1
TRUNCATED_PUTATIVE_RESPONSE_REGULATOR_ARLR	49	79	HWI-700370F:172:C7MWMANXX:3:1312:17942:3075	unclassified	HE999704.1.gene1528.p01|FEATURES|truncated_putative_response_regulator_ArlR|unclassified|truncated_putative_response_regulator_ArlR	0.999999616885	61.3	31	45.4	3.5e-06	1
TETB(60)	91	123	HWI-700370F:172:C7MWMANXX:3:1114:18492:62245	tetracycline	ANZ79241.1|FEATURES|tetB(60)|tetracycline|tetB(60)	0.999999955267	60.6	33	48.9	3.2e-07	1
EMRB	34	66	HWI-700370F:172:C7MWMANXX:3:2115:19197:20964	multidrug	gi:1016518516:ref:WP_063098254.1:|FEATURES|emrB|multidrug|emrB	0.999980885916	78.8	33	57.0	1.2e-09	1
RPOB2	158	188	HWI-700370F:172:C7MWMANXX:3:1315:6873:43391	multidrug	BAD59497.1|FEATURES|rpoB2|multidrug|rpoB2	0.999999519876	74.2	31	47.0	1.2e-06	1
MEXW	382	414	HWI-700370F:172:C7MWMANXX:3:1112:4941:58307	multidrug	YP_001350280|FEATURES|mexW|multidrug|mexW	1.0	100.0	33	64.3	7.3e-12	1
ROSA	124	155	HWI-700370F:172:C7MWMANXX:3:1304:19722:53016	fosmidomycin	YP_001401993|FEATURES|rosA|fosmidomycin|rosA	1.0	84.4	32	57.4	9.0e-10	1
TAEA	400	431	HWI-700370F:172:C7MWMANXX:3:1102:17140:95847	pleuromutilin	APB03219.1|FEATURES|TaeA|pleuromutilin|TaeA	0.999910583632	75.0	32	53.1	1.7e-08	1
MEXH	25	56	HWI-700370F:172:C7MWMANXX:3:2113:6557:56491	multidrug	gi:959899092:ref:WP_058166316.1:|FEATURES|mexH|multidrug|mexH	1.0	100.0	32	66.2	1.9e-12	1
MULTIDRUG_ABC_TRANSPORTER	491	523	HWI-700370F:172:C7MWMANXX:3:1206:7397:64898	multidrug	gi:686364868:ref:WP_031893738.1:|FEATURES|multidrug_ABC_transporter|multidrug|multidrug_ABC_transporter	1.0	75.8	33	50.1	1.4e-07	1
MDTE	67	97	HWI-700370F:172:C7MWMANXX:3:2209:5723:7496	multidrug	CP001918.1.gene3442.p01|FEATURES|mdtE|multidrug|mdtE	0.99999978765	67.7	31	45.1	4.6e-06	1
MEXK	819	851	HWI-700370F:172:C7MWMANXX:3:1313:4800:99595	multidrug	AAG07064.1|FEATURES|MexK|multidrug|MexK	0.999999587653	97.0	33	64.7	5.6e-12	1
COB(I)ALAMIN_ADENOLSYLTRANSFERASE	36	67	HWI-700370F:172:C7MWMANXX:3:2105:2877:81550	unclassified	gi:485871715:ref:WP_001468640.1:|FEATURES|cob(I)alamin_adenolsyltransferase|unclassified|cob(I)alamin_adenolsyltransferase	1.0	65.6	32	50.8	8.4e-08	1
TETA(48)	152	182	HWI-700370F:172:C7MWMANXX:3:2306:13795:8090	tetracycline	APB03214.1|FEATURES|tetA(48)|tetracycline|tetA(48)	0.999999964879	61.3	31	44.7	6.0e-06	1
MEXW	382	414	HWI-700370F:172:C7MWMANXX:3:2103:7748:84166	multidrug	YP_001350280|FEATURES|mexW|multidrug|mexW	1.0	100.0	33	64.3	7.3e-12	1
MEXJ	237	269	HWI-700370F:172:C7MWMANXX:3:2108:1251:12992	multidrug	NP_252367.1|FEATURES|MexJ|multidrug|MexJ	0.999998973494	100.0	33	69.3	2.3e-13	1
TETP	76	107	HWI-700370F:172:C7MWMANXX:3:2216:16081:13909	tetracycline	NP_348076|FEATURES|tetP|tetracycline|tetP	1.0	68.8	32	51.6	4.9e-08	1
PENA	274	305	HWI-700370F:172:C7MWMANXX:3:1116:19525:66188	beta-lactam	ZP_04656349|FEATURES|penA|beta-lactam|penA	1.0	65.6	32	45.8	2.7e-06	1
MULTIDRUG_ABC_TRANSPORTER	491	523	HWI-700370F:172:C7MWMANXX:3:1211:4296:68006	multidrug	gi:686364868:ref:WP_031893738.1:|FEATURES|multidrug_ABC_transporter|multidrug|multidrug_ABC_transporter	1.0	75.8	33	50.1	1.4e-07	1
TAEA	166	198	HWI-700370F:172:C7MWMANXX:3:2112:9538:15025	pleuromutilin	APB03219.1|FEATURES|TaeA|pleuromutilin|TaeA	0.942732747878	63.6	33	46.6	1.6e-06	1
OPMD	34	66	HWI-700370F:172:C7MWMANXX:3:2211:17253:23498	multidrug	NP_252897.1|FEATURES|OpmD|multidrug|OpmD	0.999999940664	100.0	33	77.0	1.1e-15	1
TETA	63	94	HWI-700370F:172:C7MWMANXX:3:1112:18907:4851	tetracycline	gi:923015757:ref:WP_053409934.1:|FEATURES|tetA|tetracycline|tetA	1.0	65.6	32	45.8	2.7e-06	1
PENA	531	563	HWI-700370F:172:C7MWMANXX:3:1304:6058:46250	beta-lactam	ZP_04656349|FEATURES|penA|beta-lactam|penA	1.0	90.9	33	65.1	4.3e-12	1
MEXT	123	155	HWI-700370F:172:C7MWMANXX:3:1313:5246:62414	multidrug	gi:3646369:emb:CAA07694.1:|FEATURES|mexT|multidrug|mexT	0.999999999639	87.9	33	59.7	1.8e-10	1
MACB	135	167	HWI-700370F:172:C7MWMANXX:3:2314:19201:15629	MLS	gi:974688082:ref:WP_059271287.1:|FEATURES|macB|MLS|macB	1.0	66.7	33	45.1	4.6e-06	1
KASUGAMYCIN_RESISTANCE_PROTEIN_KSGA	114	145	HWI-700370F:172:C7MWMANXX:3:1104:10649:46318	aminoglycoside	YP_001476958|FEATURES|kasugamycin_resistance_protein_ksgA|aminoglycoside|kasugamycin_resistance_protein_ksgA	1.0	78.1	32	56.2	2.0e-09	1
TETB(60)	91	123	HWI-700370F:172:C7MWMANXX:3:1210:4425:72177	tetracycline	ANZ79241.1|FEATURES|tetB(60)|tetracycline|tetB(60)	0.999999955267	60.6	33	48.9	3.2e-07	1
PENA	274	305	HWI-700370F:172:C7MWMANXX:3:1104:9298:74072	beta-lactam	ZP_04656349|FEATURES|penA|beta-lactam|penA	1.0	65.6	32	45.8	2.7e-06	1
RPOB2	657	688	HWI-700370F:172:C7MWMANXX:3:2301:19817:85935	multidrug	BAD59497.1|FEATURES|rpoB2|multidrug|rpoB2	0.999999535519	68.8	32	47.8	7.1e-07	1
MEXH	25	56	HWI-700370F:172:C7MWMANXX:3:1311:9826:94103	multidrug	gi:959899092:ref:WP_058166316.1:|FEATURES|mexH|multidrug|mexH	1.0	100.0	32	66.2	1.9e-12	1
PBP-1A	145	176	HWI-700370F:172:C7MWMANXX:3:2209:16349:83630	beta-lactam	YP_001292390|FEATURES|PBP-1A|beta-lactam|PBP-1A	1.0	62.5	32	45.8	2.7e-06	1
OPMD	34	66	HWI-700370F:172:C7MWMANXX:3:2310:18352:28111	multidrug	NP_252897.1|FEATURES|OpmD|multidrug|OpmD	0.999999940664	100.0	33	77.0	1.1e-15	1
TETR	39	71	HWI-700370F:172:C7MWMANXX:3:1306:15631:12479	tetracycline	gi:730242297:ref:WP_033946265.1:|FEATURES|tetR|tetracycline|tetR	1.0	100.0	33	73.9	9.2e-15	1
MEXB	396	428	HWI-700370F:172:C7MWMANXX:3:1312:10307:11703	multidrug	gi:504646765:ref:WP_014833867.1:|FEATURES|mexB|multidrug|mexB	1.0	100.0	33	65.1	4.3e-12	1
MEXB	79	111	HWI-700370F:172:C7MWMANXX:3:1115:15929:61294	multidrug	gi:552491341:gb:ERX48481.1:|FEATURES|mexB|multidrug|mexB	1.0	100.0	33	67.4	8.6e-13	1
LMRD	595	627	HWI-700370F:172:C7MWMANXX:3:2316:6967:26655	MLS	ABF66027.1|FEATURES|lmrD|MLS|lmrD	0.999999994184	78.8	33	51.2	6.4e-08	1
TETA(48)	152	182	HWI-700370F:172:C7MWMANXX:3:2104:17343:5687	tetracycline	APB03214.1|FEATURES|tetA(48)|tetracycline|tetA(48)	0.999999964879	61.3	31	44.7	6.0e-06	1
DFRA1	52	82	HWI-700370F:172:C7MWMANXX:3:1208:1384:36642	diaminopyrimidine	CAL48457|FEATURES|dfrA1|diaminopyrimidine|dfrA1	0.999999999975	74.2	31	51.2	6.4e-08	1
TETB(60)	91	123	HWI-700370F:172:C7MWMANXX:3:1216:15538:32096	tetracycline	ANZ79241.1|FEATURES|tetB(60)|tetracycline|tetB(60)	0.999999955267	60.6	33	48.9	3.2e-07	1
TETB(60)	91	123	HWI-700370F:172:C7MWMANXX:3:2107:3163:9405	tetracycline	ANZ79241.1|FEATURES|tetB(60)|tetracycline|tetB(60)	0.999999955267	60.6	33	48.9	3.2e-07	1
TETB(60)	91	123	HWI-700370F:172:C7MWMANXX:3:1201:8006:88891	tetracycline	ANZ79241.1|FEATURES|tetB(60)|tetracycline|tetB(60)	0.999999955267	60.6	33	48.9	3.2e-07	1
MEXP	119	151	HWI-700370F:172:C7MWMANXX:3:2113:13609:3911	multidrug	BAE06007.1|FEATURES|mexP|multidrug|mexP	1.0	66.7	33	47.0	1.2e-06	1
TETA(48)	152	182	HWI-700370F:172:C7MWMANXX:3:2308:19472:47036	tetracycline	APB03214.1|FEATURES|tetA(48)|tetracycline|tetA(48)	0.999999964879	61.3	31	44.7	6.0e-06	1
TAEA	166	198	HWI-700370F:172:C7MWMANXX:3:1309:9005:16351	pleuromutilin	APB03219.1|FEATURES|TaeA|pleuromutilin|TaeA	0.942732747878	63.6	33	46.6	1.6e-06	1
MUXA	307	339	HWI-700370F:172:C7MWMANXX:3:2205:20161:77621	multidrug	NP_251218.1|FEATURES|MuxA|multidrug|MuxA	0.999999201161	100.0	33	68.6	3.9e-13	1
TAEA	166	198	HWI-700370F:172:C7MWMANXX:3:1212:6939:35825	pleuromutilin	APB03219.1|FEATURES|TaeA|pleuromutilin|TaeA	0.942732747878	63.6	33	46.6	1.6e-06	1
MEXQ	186	218	HWI-700370F:172:C7MWMANXX:3:1212:12292:66094	multidrug	BAE06008.1|FEATURES|mexQ|multidrug|mexQ	0.999999691488	69.7	33	50.8	8.4e-08	1
TRANSCRIPTIONAL_REGULATORY_PROTEIN_CPXR_CPXR	102	132	HWI-700370F:172:C7MWMANXX:3:1209:4092:27877	unclassified	CP001918.1.gene5135.p01|FEATURES|transcriptional_regulatory_protein_CpxR_cpxR|unclassified|transcriptional_regulatory_protein_CpxR_cpxR	1.0	71.0	31	51.6	4.9e-08	1
MEXG	114	146	HWI-700370F:172:C7MWMANXX:3:1316:5147:44235	multidrug	NP_252894.1|FEATURES|MexG|multidrug|MexG	0.999997460678	100.0	33	64.3	7.3e-12	1
MACB	139	171	HWI-700370F:172:C7MWMANXX:3:1102:12682:62130	MLS	gi:1016069923:ref:WP_062914571.1:|FEATURES|macB|MLS|macB	1.0	66.7	33	45.1	4.6e-06	1
BACA	171	203	HWI-700370F:172:C7MWMANXX:3:2209:17160:3098	bacitracin	Q9I2E5|FEATURES|bacA|bacitracin|bacA	1.0	90.9	33	63.2	1.6e-11	1
VAND	323	354	HWI-700370F:172:C7MWMANXX:3:2101:3659:42778	glycopeptide	BAD60925|FEATURES|vanD|glycopeptide|vanD	1.0	68.8	32	46.6	1.6e-06	1
MULTIDRUG_ABC_TRANSPORTER	59	90	HWI-700370F:172:C7MWMANXX:3:2116:4251:60446	multidrug	NC_010400.5984909.p01|FEATURES|multidrug_ABC_transporter|multidrug|multidrug_ABC_transporter	1.0	78.1	32	53.9	9.9e-09	1
MEXB	79	111	HWI-700370F:172:C7MWMANXX:3:1211:4600:80083	multidrug	gi:552491341:gb:ERX48481.1:|FEATURES|mexB|multidrug|mexB	1.0	100.0	33	67.4	8.6e-13	1
