# Supplementary material for: Machine learning algorithm to characterize antimicrobial resistance associated with the International Space Station surface microbiome
Source: Microbiome. 2022 Aug 24;10:134. doi: 10.1186/s40168-022-01332-w (PMC9400218; doi:10.1186/s40168-022-01332-w)
Supplement: Supplementary file 6 — Additional file 5: File S1. Raw results of the DeepARG analyses (zip compressed). [file 40168_2022_1332_MOESM5_ESM.zip › Additional file 5- File S1/DeepARG-SS/F2_L1_PMA_GC_.out.mapping.ARG]

#ARG	query-start	query-end	read_id	predicted_ARG-class	best-hit	probability	identity	alignment-length	alignment-bitscore	alignment-evalue	counts
FARA	219	251	HWI-700370F:172:C7MWMANXX:3:2201:12624:57867	antibacterial_free_fatty_acids	NP_273367.1|FEATURES|farA|antibacterial_free_fatty_acids|farA	0.999839481077	69.7	33	52.0	3.8e-08	1
OMPR	92	124	HWI-700370F:172:C7MWMANXX:3:2104:10709:22714	multidrug	NC_008702.1.4607594.p01|FEATURES|ompR|multidrug|ompR	0.998462818617	75.8	33	56.2	2.0e-09	1
MEXD	465	497	HWI-700370F:172:C7MWMANXX:3:2113:14255:53395	multidrug	YP_001668663|FEATURES|mexD|multidrug|mexD	1.0	100.0	33	66.2	1.9e-12	1
TRIC	347	379	HWI-700370F:172:C7MWMANXX:3:1214:20372:31581	triclosan	NP_248848.1|FEATURES|TriC|triclosan|TriC	0.999999942791	93.9	33	60.1	1.4e-10	1
OPRJ	126	158	HWI-700370F:172:C7MWMANXX:3:1307:4771:5949	multidrug	gi:496339860:ref:WP_009049038.1:|FEATURES|oprJ|multidrug|oprJ	1.0	75.8	33	54.3	7.6e-09	1
MULTIDRUG_ABC_TRANSPORTER	476	508	HWI-700370F:172:C7MWMANXX:3:2302:18482:46359	multidrug	gi:686364868:ref:WP_031893738.1:|FEATURES|multidrug_ABC_transporter|multidrug|multidrug_ABC_transporter	1.0	84.8	33	59.3	2.4e-10	1
OPTRA	180	210	HWI-700370F:172:C7MWMANXX:3:2311:4022:81508	oxazolidinone	AKA86814|FEATURES|optrA|oxazolidinone|optrA	0.999492216622	74.2	31	50.1	1.4e-07	1
RPHB	280	312	HWI-700370F:172:C7MWMANXX:3:1112:2365:48047	rifamycin	APB03222.1|FEATURES|rphB|rifamycin|rphB	0.99999999266	72.7	33	55.5	3.4e-09	1
BACA	183	215	HWI-700370F:172:C7MWMANXX:3:1110:16476:14853	bacitracin	EEQ96502|FEATURES|bacA|bacitracin|bacA	1.0	78.8	33	55.5	3.4e-09	1
TAEA	158	190	HWI-700370F:172:C7MWMANXX:3:2216:2549:66399	pleuromutilin	APB03219.1|FEATURES|TaeA|pleuromutilin|TaeA	0.999887952975	66.7	33	47.8	7.1e-07	1
CAMP-REGULATORY_PROTEIN	144	176	HWI-700370F:172:C7MWMANXX:3:1310:14544:37592	unclassified	gi:498913343:ref:WP_010848517.1:|FEATURES|cAMP-regulatory_protein|unclassified|cAMP-regulatory_protein	0.946899598369	84.8	33	61.6	4.7e-11	1
MEXE	265	295	HWI-700370F:172:C7MWMANXX:3:2110:9298:72180	multidrug	YP_001974113|FEATURES|mexE|multidrug|mexE	1.0	74.2	31	52.8	2.2e-08	1
MACA	194	226	HWI-700370F:172:C7MWMANXX:3:1301:15247:82761	MLS	gi:447046964:ref:WP_001124220.1:|FEATURES|macA|MLS|macA	1.0	100.0	33	64.7	5.6e-12	1
QACH	70	101	HWI-700370F:172:C7MWMANXX:3:1316:3798:9781	fluoroquinolone	AAZ42322.1|FEATURES|qacH|fluoroquinolone|qacH	0.999985313797	75.0	32	56.6	1.5e-09	1
NPS-1	219	251	HWI-700370F:172:C7MWMANXX:3:1310:11170:11389	beta-lactam	AAK14791|FEATURES|NPS-1|beta-lactam|NPS-1	0.999999999911	72.7	33	47.4	9.3e-07	1
OQXB	900	932	HWI-700370F:172:C7MWMANXX:3:1114:8902:46826	multidrug	YP_001693238|FEATURES|oqxB|multidrug|oqxB	1.0	84.8	33	58.2	5.2e-10	1
MEXD	423	454	HWI-700370F:172:C7MWMANXX:3:2101:10015:23560	multidrug	YP_001668663|FEATURES|mexD|multidrug|mexD	1.0	93.8	32	57.8	6.9e-10	1
MAJOR_FACILITATOR_SUPERFAMILY_TRANSPORTER	280	312	HWI-700370F:172:C7MWMANXX:3:1203:5917:93135	multidrug	NC_010410.6002639.p01|FEATURES|major_facilitator_superfamily_transporter|multidrug|major_facilitator_superfamily_transporter	0.99999852031	63.6	33	47.8	7.1e-07	1
ROSA	141	173	HWI-700370F:172:C7MWMANXX:3:2213:11003:10256	fosmidomycin	ZP_04612558|FEATURES|rosA|fosmidomycin|rosA	1.0	66.7	33	50.8	8.4e-08	1
OPRM	130	163	HWI-700370F:172:C7MWMANXX:3:2111:16727:74179	multidrug	gi:872412160:emb:CRX31464.1:|FEATURES|oprM|multidrug|oprM	0.999999998915	76.5	34	53.1	1.7e-08	1
BCRA	30	62	HWI-700370F:172:C7MWMANXX:3:1101:16868:34381	bacitracin	AAD21213|FEATURES|bcrA|bacitracin|bcrA	0.999999965937	60.6	33	48.5	4.2e-07	1
MULTIDRUG_ABC_TRANSPORTER	463	493	HWI-700370F:172:C7MWMANXX:3:1115:1775:59375	multidrug	gi:896355182:ref:WP_049310020.1:|FEATURES|multidrug_ABC_transporter|multidrug|multidrug_ABC_transporter	1.0	83.9	31	54.3	7.6e-09	1
PENA	36	68	HWI-700370F:172:C7MWMANXX:3:2307:19295:33276	beta-lactam	AAP46597|FEATURES|penA|beta-lactam|penA	1.0	63.6	33	47.8	7.1e-07	1
RPOB2	420	451	HWI-700370F:172:C7MWMANXX:3:2310:5936:12997	multidrug	BAD59497.1|FEATURES|rpoB2|multidrug|rpoB2	0.999999322392	75.0	32	54.3	7.6e-09	1
GOLS	50	81	HWI-700370F:172:C7MWMANXX:3:2208:17512:73768	multidrug	NP_459349.1|FEATURES|golS|multidrug|golS	0.999998275763	65.6	32	45.4	3.5e-06	1
TYPE_A_NFXB	114	146	HWI-700370F:172:C7MWMANXX:3:1311:3915:55020	multidrug	NP_253290.1|FEATURES|Type_A_NfxB|multidrug|Type_A_NfxB	0.999998015187	66.7	33	46.6	1.6e-06	1
QACH	70	101	HWI-700370F:172:C7MWMANXX:3:1302:13434:11676	fluoroquinolone	AAZ42322.1|FEATURES|qacH|fluoroquinolone|qacH	0.999983253346	71.9	32	55.5	3.4e-09	1
MULTIDRUG_ABC_TRANSPORTER	447	479	HWI-700370F:172:C7MWMANXX:3:1105:3241:2468	multidrug	gi:537465895:ref:WP_020977391.1:|FEATURES|multidrug_ABC_transporter|multidrug|multidrug_ABC_transporter	1.0	72.7	33	50.4	1.1e-07	1
MEXB	78	110	HWI-700370F:172:C7MWMANXX:3:1316:3042:17746	multidrug	gi:505288054:ref:WP_015475156.1:|FEATURES|mexB|multidrug|mexB	1.0	90.9	33	61.2	6.2e-11	1
RPOB2	1031	1063	HWI-700370F:172:C7MWMANXX:3:2214:17748:57825	multidrug	BAD59497.1|FEATURES|rpoB2|multidrug|rpoB2	0.999999541642	84.8	33	68.2	5.1e-13	1
MEXP	315	347	HWI-700370F:172:C7MWMANXX:3:2110:15120:11872	multidrug	BAE06007.1|FEATURES|mexP|multidrug|mexP	0.999999732597	66.7	33	48.5	4.2e-07	1
OLEB	218	250	HWI-700370F:172:C7MWMANXX:3:1304:4699:28191	MLS	AAA50325|FEATURES|oleB|MLS|oleB	0.999999994282	60.6	33	50.4	1.1e-07	1
MULTIDRUG_ABC_TRANSPORTER	508	540	HWI-700370F:172:C7MWMANXX:3:2104:6402:85781	multidrug	gi:943938624:ref:WP_055567802.1:|FEATURES|multidrug_ABC_transporter|multidrug|multidrug_ABC_transporter	1.0	72.7	33	49.7	1.9e-07	1
MEXD	969	1001	HWI-700370F:172:C7MWMANXX:3:2204:12247:88428	multidrug	gi:852273548:ref:WP_048328542.1:|FEATURES|mexD|multidrug|mexD	1.0	87.9	33	59.7	1.8e-10	1
RPOB2	434	466	HWI-700370F:172:C7MWMANXX:3:2111:13092:93945	multidrug	BAD59497.1|FEATURES|rpoB2|multidrug|rpoB2	0.999999331237	72.7	33	54.7	5.8e-09	1
TETA	443	473	HWI-700370F:172:C7MWMANXX:3:1113:6965:59647	tetracycline	gi:736993687:ref:WP_034989673.1:|FEATURES|tetA|tetracycline|tetA	0.999999988978	67.7	31	44.3	7.8e-06	1
TRUNCATED_PUTATIVE_RESPONSE_REGULATOR_ARLR	75	107	HWI-700370F:172:C7MWMANXX:3:1101:12281:65116	unclassified	HE999704.1.gene1528.p01|FEATURES|truncated_putative_response_regulator_ArlR|unclassified|truncated_putative_response_regulator_ArlR	0.999999616885	66.7	33	52.0	3.8e-08	1
MEXK	639	670	HWI-700370F:172:C7MWMANXX:3:2104:8646:94460	multidrug	AAG07064.1|FEATURES|MexK|multidrug|MexK	0.999999507186	81.2	32	60.5	1.1e-10	1
TRIC	425	455	HWI-700370F:172:C7MWMANXX:3:1113:5228:31120	triclosan	NP_248848.1|FEATURES|TriC|triclosan|TriC	0.999999956506	96.8	31	62.4	2.8e-11	1
OPMH	159	190	HWI-700370F:172:C7MWMANXX:3:2215:1144:23982	triclosan	NP_253661.1|FEATURES|OpmH|triclosan|OpmH	0.999999969734	87.5	32	56.6	1.5e-09	1
EMRA	320	352	HWI-700370F:172:C7MWMANXX:3:2311:8940:62129	multidrug	gi:654549100:ref:WP_028016802.1:|FEATURES|emrA|multidrug|emrA	1.0	66.7	33	50.1	1.4e-07	1
TETB(60)	194	226	HWI-700370F:172:C7MWMANXX:3:2105:16087:55820	tetracycline	ANZ79241.1|FEATURES|tetB(60)|tetracycline|tetB(60)	0.999996681179	69.7	33	50.4	1.1e-07	1
MULTIDRUG_ABC_TRANSPORTER	508	540	HWI-700370F:172:C7MWMANXX:3:2112:4620:40970	multidrug	gi:943938624:ref:WP_055567802.1:|FEATURES|multidrug_ABC_transporter|multidrug|multidrug_ABC_transporter	1.0	72.7	33	49.7	1.9e-07	1
MEXC	338	369	HWI-700370F:172:C7MWMANXX:3:2211:12771:89114	multidrug	gi:685917389:ref:WP_031654226.1:|FEATURES|mexC|multidrug|mexC	0.99999999724	65.6	32	50.8	8.4e-08	1
LRA	126	158	HWI-700370F:172:C7MWMANXX:3:2305:2281:93626	beta-lactam	EU408352.1.gene27.p01|FEATURES|LRA-13|beta-lactam|LRA	1.0	87.9	33	63.2	1.6e-11	1
MUXA	126	158	HWI-700370F:172:C7MWMANXX:3:2115:19861:2705	multidrug	NP_251218.1|FEATURES|MuxA|multidrug|MuxA	0.999998990895	63.6	33	48.1	5.4e-07	1
TRIC	346	378	HWI-700370F:172:C7MWMANXX:3:2105:13882:19884	triclosan	NP_248848.1|FEATURES|TriC|triclosan|TriC	0.999999987925	81.8	33	52.0	3.8e-08	1
BACA	183	215	HWI-700370F:172:C7MWMANXX:3:1307:17733:51119	bacitracin	EEQ96502|FEATURES|bacA|bacitracin|bacA	1.0	78.8	33	55.5	3.4e-09	1
OPRM	341	372	HWI-700370F:172:C7MWMANXX:3:2301:3217:73587	multidrug	gi:872412160:emb:CRX31464.1:|FEATURES|oprM|multidrug|oprM	0.999999963505	65.6	32	48.1	5.4e-07	1
MEXE	45	76	HWI-700370F:172:C7MWMANXX:3:1101:5637:68169	multidrug	gi:749018243:ref:WP_040076872.1:|FEATURES|mexE|multidrug|mexE	1.0	81.2	32	56.2	2.0e-09	1
TETA	414	444	HWI-700370F:172:C7MWMANXX:3:2216:18173:74187	tetracycline	gi:171851258:emb:CAQ04234.1:|FEATURES|tetA|tetracycline|tetA	0.99999965916	64.5	31	45.4	3.5e-06	1
TRANSCRIPTIONAL_REGULATORY_PROTEIN_CPXR_CPXR	85	117	HWI-700370F:172:C7MWMANXX:3:2112:7400:74557	unclassified	CP001485.1.gene721.p01|FEATURES|transcriptional_regulatory_protein_CpxR_cpxR|unclassified|transcriptional_regulatory_protein_CpxR_cpxR	0.999032484451	66.7	33	44.3	7.8e-06	1
ROSB	247	279	HWI-700370F:172:C7MWMANXX:3:1207:20951:31300	fosmidomycin	gi:544012122:gb:ERK10884.1:|FEATURES|rosB|fosmidomycin|rosB	1.0	69.7	33	51.6	4.9e-08	1
MEXD	999	1031	HWI-700370F:172:C7MWMANXX:3:2113:17634:31765	multidrug	gi:496339859:ref:WP_009049037.1:|FEATURES|mexD|multidrug|mexD	1.0	81.8	33	60.1	1.4e-10	1
OPRN	408	440	HWI-700370F:172:C7MWMANXX:3:2215:7626:61560	multidrug	gi:553795209:ref:WP_023125875.1:|FEATURES|oprN|multidrug|oprN	0.999999999998	84.8	33	55.1	4.4e-09	1
OMPR	101	133	HWI-700370F:172:C7MWMANXX:3:1316:11086:92183	multidrug	gi:909830386:gb:AKU13184.1:|FEATURES|ompR|multidrug|ompR	0.995930030272	81.8	33	55.5	3.4e-09	1
RPOB2	434	466	HWI-700370F:172:C7MWMANXX:3:1114:5300:48165	multidrug	BAD59497.1|FEATURES|rpoB2|multidrug|rpoB2	0.999999331237	72.7	33	54.7	5.8e-09	1
AADA	201	233	HWI-700370F:172:C7MWMANXX:3:2316:3482:34578	aminoglycoside	ABF67771|FEATURES|aadA|aminoglycoside|aadA	1.0	60.6	33	50.1	1.4e-07	1
RPOB2	141	172	HWI-700370F:172:C7MWMANXX:3:1315:4740:43467	multidrug	BAD59497.1|FEATURES|rpoB2|multidrug|rpoB2	0.999999294172	68.8	32	53.1	1.7e-08	1
VANR	87	117	HWI-700370F:172:C7MWMANXX:3:1305:3067:38265	glycopeptide	AAD51056|FEATURES|vanR|glycopeptide|vanR	0.999997744154	64.5	31	44.7	6.0e-06	1
MEXK	455	487	HWI-700370F:172:C7MWMANXX:3:1212:9108:71956	multidrug	AAG07064.1|FEATURES|MexK|multidrug|MexK	0.99999929975	69.7	33	53.1	1.7e-08	1
RPOB2	1031	1063	HWI-700370F:172:C7MWMANXX:3:1114:19139:59878	multidrug	BAD59497.1|FEATURES|rpoB2|multidrug|rpoB2	0.999999541642	84.8	33	68.2	5.1e-13	1
MEXA	97	128	HWI-700370F:172:C7MWMANXX:3:2104:16552:53509	multidrug	gi:686192802:ref:WP_031805254.1:|FEATURES|mexA|multidrug|mexA	1.0	78.1	32	52.4	2.9e-08	1
TETR	110	141	HWI-700370F:172:C7MWMANXX:3:1315:12579:26991	tetracycline	gi:501022077:ref:WP_012074742.1:|FEATURES|tetR|tetracycline|tetR	1.0	68.8	32	53.9	9.9e-09	1
MEXB	153	184	HWI-700370F:172:C7MWMANXX:3:1105:5880:84914	multidrug	gi:504646765:ref:WP_014833867.1:|FEATURES|mexB|multidrug|mexB	0.999999999994	84.4	32	62.4	2.8e-11	1
MEXK	789	820	HWI-700370F:172:C7MWMANXX:3:1114:15006:61137	multidrug	AAG07064.1|FEATURES|MexK|multidrug|MexK	0.999999631802	90.6	32	68.2	5.1e-13	1
MEXA	173	205	HWI-700370F:172:C7MWMANXX:3:1214:2331:34881	multidrug	gi:686192802:ref:WP_031805254.1:|FEATURES|mexA|multidrug|mexA	1.0	72.7	33	51.6	4.9e-08	1
BAER	93	125	HWI-700370F:172:C7MWMANXX:3:2201:3318:26374	multidrug	YP_490321.1|FEATURES|baeR|multidrug|baeR	0.999981023171	63.6	33	46.6	1.6e-06	1
GOLS	50	81	HWI-700370F:172:C7MWMANXX:3:2310:16246:22873	multidrug	NP_459349.1|FEATURES|golS|multidrug|golS	0.999998275763	65.6	32	45.4	3.5e-06	1
UGD	207	239	HWI-700370F:172:C7MWMANXX:3:1108:20345:92731	peptide	AAC75089.1|FEATURES|ugd|peptide|ugd	0.999999900322	72.7	33	51.2	6.4e-08	1
TETB(46)	411	442	HWI-700370F:172:C7MWMANXX:3:2107:15703:64056	tetracycline	AET10445.1|FEATURES|tetB(46)|tetracycline|tetB(46)	0.999999999997	71.9	32	50.8	8.4e-08	1
TETA	414	444	HWI-700370F:172:C7MWMANXX:3:1112:2773:27221	tetracycline	gi:171851258:emb:CAQ04234.1:|FEATURES|tetA|tetracycline|tetA	0.99999965916	64.5	31	45.4	3.5e-06	1
OPRM	395	426	HWI-700370F:172:C7MWMANXX:3:2104:16337:59229	multidrug	gi:872412160:emb:CRX31464.1:|FEATURES|oprM|multidrug|oprM	0.99999996816	62.5	32	49.7	1.9e-07	1
RPHB	280	312	HWI-700370F:172:C7MWMANXX:3:2112:4114:83106	rifamycin	APB03222.1|FEATURES|rphB|rifamycin|rphB	0.99999999266	72.7	33	55.5	3.4e-09	1
MEXW	447	479	HWI-700370F:172:C7MWMANXX:3:1102:6336:13640	multidrug	AAG07763|FEATURES|mexW|multidrug|mexW	1.0	87.9	33	61.2	6.2e-11	1
RPOB2	141	172	HWI-700370F:172:C7MWMANXX:3:2108:15271:81525	multidrug	BAD59497.1|FEATURES|rpoB2|multidrug|rpoB2	0.999999294172	68.8	32	53.1	1.7e-08	1
MEXW	447	479	HWI-700370F:172:C7MWMANXX:3:2103:16816:11937	multidrug	AAG07763|FEATURES|mexW|multidrug|mexW	1.0	87.9	33	61.2	6.2e-11	1
MEXB	153	184	HWI-700370F:172:C7MWMANXX:3:2304:18820:41710	multidrug	gi:504646765:ref:WP_014833867.1:|FEATURES|mexB|multidrug|mexB	0.999999999994	84.4	32	62.4	2.8e-11	1
RPOB2	885	917	HWI-700370F:172:C7MWMANXX:3:1107:9820:99154	multidrug	BAD59497.1|FEATURES|rpoB2|multidrug|rpoB2	0.999999058976	63.6	33	45.4	3.5e-06	1
TRIC	347	379	HWI-700370F:172:C7MWMANXX:3:2109:7272:77504	triclosan	NP_248848.1|FEATURES|TriC|triclosan|TriC	0.999999942791	93.9	33	60.1	1.4e-10	1
OPTRA	180	210	HWI-700370F:172:C7MWMANXX:3:1209:9014:38857	oxazolidinone	AKA86814|FEATURES|optrA|oxazolidinone|optrA	0.999492216622	74.2	31	50.1	1.4e-07	1
TETB(60)	194	226	HWI-700370F:172:C7MWMANXX:3:1115:19539:54863	tetracycline	ANZ79241.1|FEATURES|tetB(60)|tetracycline|tetB(60)	0.999996681179	69.7	33	50.4	1.1e-07	1
BAER	100	130	HWI-700370F:172:C7MWMANXX:3:2301:4516:73794	multidrug	YP_490321.1|FEATURES|baeR|multidrug|baeR	0.999997790447	64.5	31	44.7	6.0e-06	1
BAES	394	426	HWI-700370F:172:C7MWMANXX:3:1107:7585:62275	multidrug	BAA15934.1|FEATURES|baeS|multidrug|baeS	0.999999938169	60.6	33	45.1	4.6e-06	1
TAEA	169	201	HWI-700370F:172:C7MWMANXX:3:1101:9048:42517	pleuromutilin	APB03219.1|FEATURES|TaeA|pleuromutilin|TaeA	0.999910583632	63.6	33	49.7	1.9e-07	1
MEXE	45	76	HWI-700370F:172:C7MWMANXX:3:2304:17309:32074	multidrug	gi:749018243:ref:WP_040076872.1:|FEATURES|mexE|multidrug|mexE	1.0	81.2	32	56.2	2.0e-09	1
MACA	194	226	HWI-700370F:172:C7MWMANXX:3:1312:18433:36837	MLS	gi:447046964:ref:WP_001124220.1:|FEATURES|macA|MLS|macA	1.0	100.0	33	64.7	5.6e-12	1
OPME	122	153	HWI-700370F:172:C7MWMANXX:3:2109:17280:83249	multidrug	BAE06009.1|FEATURES|opmE|multidrug|opmE	0.999999235995	81.2	32	58.2	5.2e-10	1
ADEL	86	117	HWI-700370F:172:C7MWMANXX:3:1208:16294:84147	multidrug	ALH22601.1|FEATURES|adeL|multidrug|adeL	0.999999263107	65.6	32	47.8	7.1e-07	1
MUXA	126	158	HWI-700370F:172:C7MWMANXX:3:2202:4625:52575	multidrug	NP_251218.1|FEATURES|MuxA|multidrug|MuxA	0.999999201161	72.7	33	54.3	7.6e-09	1
TAEA	469	501	HWI-700370F:172:C7MWMANXX:3:1108:15544:97767	pleuromutilin	APB03219.1|FEATURES|TaeA|pleuromutilin|TaeA	0.999896928785	63.6	33	48.5	4.2e-07	1
PBP-1A	555	586	HWI-700370F:172:C7MWMANXX:3:2106:2069:49709	beta-lactam	YP_001292390|FEATURES|PBP-1A|beta-lactam|PBP-1A	1.0	62.5	32	47.4	9.3e-07	1
VANC	289	320	HWI-700370F:172:C7MWMANXX:3:2301:5925:49000	glycopeptide	gi:751652141:ref:WP_041119007.1:|FEATURES|vanC|glycopeptide|vanC	1.0	65.6	32	46.2	2.1e-06	1
MEXF	985	1017	HWI-700370F:172:C7MWMANXX:3:1304:9252:38615	multidrug	gi:940417834:ref:WP_055007142.1:|FEATURES|mexF|multidrug|mexF	1.0	100.0	33	66.6	1.5e-12	1
UGD	207	239	HWI-700370F:172:C7MWMANXX:3:2312:4251:47823	peptide	AAC75089.1|FEATURES|ugd|peptide|ugd	0.999999900322	72.7	33	51.2	6.4e-08	1
VANH	227	259	HWI-700370F:172:C7MWMANXX:3:1311:3498:16082	glycopeptide	AAF72362|FEATURES|vanH|glycopeptide|vanH	1.0	69.7	33	46.6	1.6e-06	1
RPOB2	130	162	HWI-700370F:172:C7MWMANXX:3:2113:15994:85985	multidrug	BAD59497.1|FEATURES|rpoB2|multidrug|rpoB2	0.999999161037	60.6	33	48.1	5.4e-07	1
UGD	272	304	HWI-700370F:172:C7MWMANXX:3:1316:8832:10542	peptide	AAC75089.1|FEATURES|ugd|peptide|ugd	0.999999929424	81.8	33	55.1	4.4e-09	1
MEXF	294	326	HWI-700370F:172:C7MWMANXX:3:2116:6610:41015	multidrug	gi:489294780:ref:WP_003202298.1:|FEATURES|mexF|multidrug|mexF	0.999999999999	63.6	33	48.9	3.2e-07	1
MEXF	985	1017	HWI-700370F:172:C7MWMANXX:3:1110:6368:85538	multidrug	gi:940417834:ref:WP_055007142.1:|FEATURES|mexF|multidrug|mexF	1.0	100.0	33	66.6	1.5e-12	1
MACB	141	172	HWI-700370F:172:C7MWMANXX:3:1212:8168:88430	MLS	gi:446110330:ref:WP_000188185.1:|FEATURES|macB|MLS|macB	1.0	68.8	32	47.0	1.2e-06	1
ADEB	901	932	HWI-700370F:172:C7MWMANXX:3:1301:17047:7255	multidrug	gi:490800509:ref:WP_004662646.1:|FEATURES|adeB|multidrug|adeB	1.0	71.9	32	51.2	6.4e-08	1
UGD	285	317	HWI-700370F:172:C7MWMANXX:3:2311:2683:100962	peptide	AAC75089.1|FEATURES|ugd|peptide|ugd	0.999999933384	78.8	33	55.8	2.6e-09	1
TETB(46)	411	442	HWI-700370F:172:C7MWMANXX:3:2212:11684:37048	tetracycline	AET10445.1|FEATURES|tetB(46)|tetracycline|tetB(46)	0.999999999997	71.9	32	50.8	8.4e-08	1
NPS-1	219	251	HWI-700370F:172:C7MWMANXX:3:2107:13464:12312	beta-lactam	AAK14791|FEATURES|NPS-1|beta-lactam|NPS-1	0.999999999911	72.7	33	47.4	9.3e-07	1
OXA	59	90	HWI-700370F:172:C7MWMANXX:3:1112:10986:65895	beta-lactam	ADT70779.1|FEATURES|OXA-198|beta-lactam|OXA	1.0	75.0	32	53.1	1.7e-08	1
MDSB	748	779	HWI-700370F:172:C7MWMANXX:3:1102:4914:10235	multidrug	NP_459346.1|FEATURES|mdsB|multidrug|mdsB	1.0	75.0	32	52.8	2.2e-08	1
MACA	163	195	HWI-700370F:172:C7MWMANXX:3:1108:20082:52001	MLS	gi:691112668:ref:WP_032033542.1:|FEATURES|macA|MLS|macA	1.0	100.0	33	66.2	1.9e-12	1
OPRN	408	440	HWI-700370F:172:C7MWMANXX:3:1115:6256:28653	multidrug	gi:553795209:ref:WP_023125875.1:|FEATURES|oprN|multidrug|oprN	0.999999999999	90.9	33	58.5	4.0e-10	1
MEXK	455	487	HWI-700370F:172:C7MWMANXX:3:2107:15867:94965	multidrug	AAG07064.1|FEATURES|MexK|multidrug|MexK	0.99999929975	69.7	33	53.1	1.7e-08	1
BCRA	144	175	HWI-700370F:172:C7MWMANXX:3:1210:3172:46776	bacitracin	gi:542061059:gb:ERI11611.1:|FEATURES|bcrA|bacitracin|bcrA	0.99999952289	62.5	32	45.8	2.7e-06	1
RHODOBACTER_SPHAEROIDES_AMPC_BETA-LACTAMASE	201	234	HWI-700370F:172:C7MWMANXX:3:2104:10873:84643	beta-lactam	YP_355256.1|FEATURES|Rhodobacter_sphaeroides_ampC_beta-lactamase|beta-lactam|Rhodobacter_sphaeroides_ampC_beta-lactamase	1.0	70.6	34	49.7	1.9e-07	1
LRA	192	224	HWI-700370F:172:C7MWMANXX:3:2210:8133:32381	beta-lactam	EU408352.1.gene27.p01|FEATURES|LRA-13|beta-lactam|LRA	0.999999999392	75.8	33	63.5	1.2e-11	1
OPTRA	200	231	HWI-700370F:172:C7MWMANXX:3:1307:3050:85541	oxazolidinone	AKA86814|FEATURES|optrA|oxazolidinone|optrA	0.999250301007	65.6	32	45.1	4.6e-06	1
APH(3')-IIA	14	45	HWI-700370F:172:C7MWMANXX:3:1112:3779:60061	aminoglycoside	WP_000572405.1|FEATURES|APH(3')-IIa|aminoglycoside|APH(3')-IIa	0.999997997753	62.5	32	46.6	1.6e-06	1
BACA	183	215	HWI-700370F:172:C7MWMANXX:3:1305:3629:33482	bacitracin	EEQ96502|FEATURES|bacA|bacitracin|bacA	1.0	78.8	33	55.5	3.4e-09	1
MEXF	683	715	HWI-700370F:172:C7MWMANXX:3:1207:10607:80209	multidrug	gi:852275723:ref:WP_048329135.1:|FEATURES|mexF|multidrug|mexF	1.0	100.0	33	68.9	3.0e-13	1
PENA	408	440	HWI-700370F:172:C7MWMANXX:3:1101:11571:5428	beta-lactam	AAP46607|FEATURES|penA|beta-lactam|penA	1.0	69.7	33	53.5	1.3e-08	1
KASUGAMYCIN_RESISTANCE_PROTEIN_KSGA	168	199	HWI-700370F:172:C7MWMANXX:3:1207:13140:20235	aminoglycoside	Q7N8V7|FEATURES|kasugamycin_resistance_protein_ksgA|aminoglycoside|kasugamycin_resistance_protein_ksgA	1.0	81.2	32	58.2	5.2e-10	1
MEXD	465	497	HWI-700370F:172:C7MWMANXX:3:1103:13248:33788	multidrug	YP_001668663|FEATURES|mexD|multidrug|mexD	1.0	100.0	33	66.2	1.9e-12	1
TETA(48)	173	205	HWI-700370F:172:C7MWMANXX:3:1314:3315:41339	tetracycline	APB03214.1|FEATURES|tetA(48)|tetracycline|tetA(48)	0.999999954562	60.6	33	45.1	4.6e-06	1
ROSA	332	362	HWI-700370F:172:C7MWMANXX:3:2302:5151:83670	fosmidomycin	AAC60781|FEATURES|rosA|fosmidomycin|rosA	1.0	67.7	31	48.9	3.2e-07	1
MUXA	289	321	HWI-700370F:172:C7MWMANXX:3:2309:11152:21155	multidrug	NP_251218.1|FEATURES|MuxA|multidrug|MuxA	0.999999899926	66.7	33	47.8	7.1e-07	1
MAJOR_FACILITATOR_SUPERFAMILY_TRANSPORTER	280	312	HWI-700370F:172:C7MWMANXX:3:1108:8764:78681	multidrug	NC_010410.6002639.p01|FEATURES|major_facilitator_superfamily_transporter|multidrug|major_facilitator_superfamily_transporter	0.99999852031	63.6	33	47.8	7.1e-07	1
LRA	192	224	HWI-700370F:172:C7MWMANXX:3:1212:14562:54622	beta-lactam	EU408352.1.gene27.p01|FEATURES|LRA-13|beta-lactam|LRA	0.999999999392	75.8	33	63.5	1.2e-11	1
TRUNCATED_PUTATIVE_RESPONSE_REGULATOR_ARLR	75	107	HWI-700370F:172:C7MWMANXX:3:1109:11249:65352	unclassified	HE999704.1.gene1528.p01|FEATURES|truncated_putative_response_regulator_ArlR|unclassified|truncated_putative_response_regulator_ArlR	0.999999616885	66.7	33	52.0	3.8e-08	1
TETA(48)	32	62	HWI-700370F:172:C7MWMANXX:3:2314:10994:78371	tetracycline	APB03214.1|FEATURES|tetA(48)|tetracycline|tetA(48)	0.999999951112	67.7	31	44.7	6.0e-06	1
EMRB-QACA_FAMILY_MAJOR_FACILITATOR_TRANSPORTER	45	75	HWI-700370F:172:C7MWMANXX:3:1214:7700:48720	multidrug	AE016830.1.gene424.p01|FEATURES|EmrB-QacA_family_major_facilitator_transporter|multidrug|EmrB-QacA_family_major_facilitator_transporter	0.999999999934	64.5	31	49.3	2.4e-07	1
MEXD	615	647	HWI-700370F:172:C7MWMANXX:3:1114:1448:73901	multidrug	gi:852273548:ref:WP_048328542.1:|FEATURES|mexD|multidrug|mexD	1.0	81.8	33	57.8	6.9e-10	1
VANR	87	117	HWI-700370F:172:C7MWMANXX:3:2303:12194:26925	glycopeptide	AAD51056|FEATURES|vanR|glycopeptide|vanR	0.999997744154	64.5	31	44.7	6.0e-06	1
CAMP-REGULATORY_PROTEIN	163	194	HWI-700370F:172:C7MWMANXX:3:2115:14076:74721	unclassified	gi:490367208:ref:WP_004246872.1:|FEATURES|cAMP-regulatory_protein|unclassified|cAMP-regulatory_protein	0.957510723986	78.1	32	51.2	6.4e-08	1
MEXW	661	693	HWI-700370F:172:C7MWMANXX:3:1115:18864:73080	multidrug	YP_350221|FEATURES|mexW|multidrug|mexW	0.999999999999	78.8	33	56.2	2.0e-09	1
BACA	26	58	HWI-700370F:172:C7MWMANXX:3:1302:18471:60181	bacitracin	ABM94007|FEATURES|bacA|bacitracin|bacA	1.0	72.7	33	52.8	2.2e-08	1
MEXA	173	205	HWI-700370F:172:C7MWMANXX:3:1216:4501:39525	multidrug	gi:686192802:ref:WP_031805254.1:|FEATURES|mexA|multidrug|mexA	1.0	72.7	33	51.6	4.9e-08	1
ADEB	973	1005	HWI-700370F:172:C7MWMANXX:3:1107:15250:38010	multidrug	ZP_04661876|FEATURES|adeB|multidrug|adeB	1.0	78.8	33	57.8	6.9e-10	1
AADA	166	196	HWI-700370F:172:C7MWMANXX:3:1306:18266:50632	aminoglycoside	AB114632.1.gene2.p01|FEATURES|aadA|aminoglycoside|aadA	0.999995639962	61.3	31	45.4	3.5e-06	1
RHODOBACTER_SPHAEROIDES_AMPC_BETA-LACTAMASE	201	234	HWI-700370F:172:C7MWMANXX:3:1302:18022:24270	beta-lactam	YP_355256.1|FEATURES|Rhodobacter_sphaeroides_ampC_beta-lactamase|beta-lactam|Rhodobacter_sphaeroides_ampC_beta-lactamase	1.0	70.6	34	49.7	1.9e-07	1
TYPE_A_NFXB	114	146	HWI-700370F:172:C7MWMANXX:3:1303:11543:59082	multidrug	NP_253290.1|FEATURES|Type_A_NfxB|multidrug|Type_A_NfxB	0.999998015187	66.7	33	46.6	1.6e-06	1
MEXB	849	880	HWI-700370F:172:C7MWMANXX:3:2308:7953:87305	multidrug	YP_298289|FEATURES|mexB|multidrug|mexB	1.0	75.0	32	53.5	1.3e-08	1
MUXA	108	140	HWI-700370F:172:C7MWMANXX:3:1106:15077:84495	multidrug	NP_251218.1|FEATURES|MuxA|multidrug|MuxA	0.999999179494	75.8	33	53.5	1.3e-08	1
MEXW	352	384	HWI-700370F:172:C7MWMANXX:3:1306:4814:79274	multidrug	YP_001350280|FEATURES|mexW|multidrug|mexW	1.0	90.9	33	62.0	3.6e-11	1
ROSA	234	266	HWI-700370F:172:C7MWMANXX:3:2309:3677:22891	fosmidomycin	YP_001401993|FEATURES|rosA|fosmidomycin|rosA	1.0	66.7	33	48.5	4.2e-07	1
ACRB	31	62	HWI-700370F:172:C7MWMANXX:3:1101:4499:58853	multidrug	CP002695.1.gene992.p01|FEATURES|acrB|multidrug|acrB	1.0	68.8	32	55.5	3.4e-09	1
TRANSCRIPTIONAL_REGULATORY_PROTEIN_CPXR_CPXR	71	103	HWI-700370F:172:C7MWMANXX:3:2202:1832:28564	unclassified	CP001918.1.gene5135.p01|FEATURES|transcriptional_regulatory_protein_CpxR_cpxR|unclassified|transcriptional_regulatory_protein_CpxR_cpxR	1.0	72.7	33	53.5	1.3e-08	1
VANS	312	343	HWI-700370F:172:C7MWMANXX:3:2201:20562:76789	glycopeptide	JF802084.2.gene5.p01|FEATURES|vanS|glycopeptide|vanS	0.999999999998	62.5	32	47.8	7.1e-07	1
OPRN	408	440	HWI-700370F:172:C7MWMANXX:3:2105:9086:70110	multidrug	gi:553795209:ref:WP_023125875.1:|FEATURES|oprN|multidrug|oprN	0.999999999999	90.9	33	58.5	4.0e-10	1
MEXE	45	76	HWI-700370F:172:C7MWMANXX:3:1309:4498:50110	multidrug	gi:749018243:ref:WP_040076872.1:|FEATURES|mexE|multidrug|mexE	1.0	81.2	32	56.2	2.0e-09	1
MULTIDRUG_ABC_TRANSPORTER	562	594	HWI-700370F:172:C7MWMANXX:3:1115:14614:29908	multidrug	gi:496018010:ref:WP_008742581.1:|FEATURES|multidrug_ABC_transporter|multidrug|multidrug_ABC_transporter	1.0	66.7	33	50.1	1.4e-07	1
OPRJ	126	158	HWI-700370F:172:C7MWMANXX:3:2204:11061:27707	multidrug	gi:496339860:ref:WP_009049038.1:|FEATURES|oprJ|multidrug|oprJ	1.0	75.8	33	54.3	7.6e-09	1
MEXS	41	73	HWI-700370F:172:C7MWMANXX:3:2112:16628:58546	multidrug	ADT64081.1|FEATURES|MexS|multidrug|MexS	0.999999421715	72.7	33	53.5	1.3e-08	1
BCRA	149	181	HWI-700370F:172:C7MWMANXX:3:1203:17597:9356	bacitracin	gi:542061059:gb:ERI11611.1:|FEATURES|bcrA|bacitracin|bcrA	0.999999626303	60.6	33	47.8	7.1e-07	1
MAJOR_FACILITATOR_SUPERFAMILY_TRANSPORTER	280	312	HWI-700370F:172:C7MWMANXX:3:2113:16428:69391	multidrug	NC_010410.6002639.p01|FEATURES|major_facilitator_superfamily_transporter|multidrug|major_facilitator_superfamily_transporter	0.99999852031	63.6	33	47.8	7.1e-07	1
MEXD	465	497	HWI-700370F:172:C7MWMANXX:3:2303:20154:17481	multidrug	YP_001668663|FEATURES|mexD|multidrug|mexD	1.0	100.0	33	66.2	1.9e-12	1
THIN-B	58	90	HWI-700370F:172:C7MWMANXX:3:2212:1659:76131	beta-lactam	AJ250876.1.gene1.p01|FEATURES|THIN-B|beta-lactam|THIN-B	1.0	90.9	33	61.6	4.7e-11	1
ESCHERICHIA_COLI_LAMB	193	223	HWI-700370F:172:C7MWMANXX:3:1316:12444:54088	multidrug	BAB38442|FEATURES|Escherichia_coli_LamB|multidrug|Escherichia_coli_LamB	0.999998171203	67.7	31	50.1	1.4e-07	1
OPME	122	153	HWI-700370F:172:C7MWMANXX:3:1303:11917:70820	multidrug	BAE06009.1|FEATURES|opmE|multidrug|opmE	0.999999235995	81.2	32	58.2	5.2e-10	1
RPOB2	801	832	HWI-700370F:172:C7MWMANXX:3:1314:14511:4981	multidrug	BAD59497.1|FEATURES|rpoB2|multidrug|rpoB2	0.999999258444	75.0	32	51.6	4.9e-08	1
MACB	132	162	HWI-700370F:172:C7MWMANXX:3:1204:18187:84048	MLS	gi:754927849:ref:WP_042284850.1:|FEATURES|macB|MLS|macB	1.0	77.4	31	52.0	3.8e-08	1
QACH	70	101	HWI-700370F:172:C7MWMANXX:3:1205:14050:32685	fluoroquinolone	AAZ42322.1|FEATURES|qacH|fluoroquinolone|qacH	0.999985313797	75.0	32	56.6	1.5e-09	1
UGD	207	239	HWI-700370F:172:C7MWMANXX:3:2213:16058:52716	peptide	AAC75089.1|FEATURES|ugd|peptide|ugd	0.999999884908	69.7	33	49.7	1.9e-07	1
MEXA	63	95	HWI-700370F:172:C7MWMANXX:3:2111:5731:31089	multidrug	gi:896372078:ref:WP_049317199.1:|FEATURES|mexA|multidrug|mexA	1.0	66.7	33	46.2	2.1e-06	1
TRUNCATED_PUTATIVE_RESPONSE_REGULATOR_ARLR	76	108	HWI-700370F:172:C7MWMANXX:3:2101:18922:49869	unclassified	HE999704.1.gene1528.p01|FEATURES|truncated_putative_response_regulator_ArlR|unclassified|truncated_putative_response_regulator_ArlR	1.0	63.6	33	47.4	9.3e-07	1
TETA	413	444	HWI-700370F:172:C7MWMANXX:3:1313:10912:34833	tetracycline	gi:171851258:emb:CAQ04234.1:|FEATURES|tetA|tetracycline|tetA	0.999999999999	65.6	32	46.6	1.6e-06	1
