# Supplementary material for: Machine learning algorithm to characterize antimicrobial resistance associated with the International Space Station surface microbiome
Source: Microbiome. 2022 Aug 24;10:134. doi: 10.1186/s40168-022-01332-w (PMC9400218; doi:10.1186/s40168-022-01332-w)
Supplement: Supplementary file 6 — Additional file 5: File S1. Raw results of the DeepARG analyses (zip compressed). [file 40168_2022_1332_MOESM5_ESM.zip › Additional file 5- File S1/DeepARG-SS/F1_L2_PMA_FLT_.out.mapping.ARG]

#ARG	query-start	query-end	read_id	predicted_ARG-class	best-hit	probability	identity	alignment-length	alignment-bitscore	alignment-evalue	counts
ACRB	238	270	HWI-700370F:168:C7JUKANXX:5:2112:6473:43168	multidrug	gi:493959393:ref:WP_006902972.1:|FEATURES|acrB|multidrug|acrB	1.0	84.8	33	60.1	1.4e-10	1
OQXB	265	297	HWI-700370F:168:C7JUKANXX:5:1108:4025:36304	multidrug	YP_001693238|FEATURES|oqxB|multidrug|oqxB	1.0	100.0	33	66.6	1.5e-12	1
ACRB	472	504	HWI-700370F:168:C7JUKANXX:5:1306:12417:34443	multidrug	CP001918.1.gene1257.p01|FEATURES|acrB|multidrug|acrB	1.0	97.0	33	63.9	9.6e-12	1
OQXB	748	780	HWI-700370F:168:C7JUKANXX:5:2303:19799:27947	multidrug	YP_001693238|FEATURES|oqxB|multidrug|oqxB	1.0	100.0	33	72.8	2.1e-14	1
MACB	141	173	HWI-700370F:168:C7JUKANXX:5:1316:20246:39897	MLS	gi:446110335:ref:WP_000188190.1:|FEATURES|macB|MLS|macB	1.0	69.7	33	51.6	4.9e-08	1
MACB	141	173	HWI-700370F:168:C7JUKANXX:5:2302:9938:55131	MLS	gi:446110330:ref:WP_000188185.1:|FEATURES|macB|MLS|macB	1.0	69.7	33	47.8	7.1e-07	1
MDFA	293	324	HWI-700370F:168:C7JUKANXX:5:2116:13238:28931	multidrug	YP_001176066|FEATURES|mdfA|multidrug|mdfA	1.0	96.9	32	66.2	1.9e-12	1
MEXE	75	106	HWI-700370F:168:C7JUKANXX:5:1310:2340:68860	multidrug	gi:749018243:ref:WP_040076872.1:|FEATURES|mexE|multidrug|mexE	1.0	87.5	32	62.4	2.8e-11	1
ACRB	525	557	HWI-700370F:168:C7JUKANXX:5:1208:11082:34435	multidrug	ABR13271|FEATURES|acrB|multidrug|acrB	1.0	100.0	33	68.2	5.1e-13	1
YOJI	480	512	HWI-700370F:168:C7JUKANXX:5:2202:8163:37016	peptide	NP_416715.1|FEATURES|YojI|peptide|YojI	0.999999652938	97.0	33	73.6	1.2e-14	1
EMRR	18	50	HWI-700370F:168:C7JUKANXX:5:1213:12474:40389	fluoroquinolone	NP_417169.1|FEATURES|emrR|fluoroquinolone|emrR	0.999982833598	97.0	33	70.1	1.3e-13	1
TOLC	373	405	HWI-700370F:168:C7JUKANXX:5:1215:17198:46946	multidrug	gi:565892113:ref:WP_023972176.1:|FEATURES|TolC|multidrug|TolC	1.0	100.0	33	66.2	1.9e-12	1
RPOB2	491	520	HWI-700370F:168:C7JUKANXX:5:2113:2383:65514	multidrug	BAD59497.1|FEATURES|rpoB2|multidrug|rpoB2	0.999999211983	75.0	32	50.1	1.4e-07	1
EMRD	157	188	HWI-700370F:168:C7JUKANXX:5:1112:18874:56714	multidrug	YP_001174764|FEATURES|emrD|multidrug|emrD	1.0	87.5	32	70.9	7.8e-14	1
OMP36	54	85	HWI-700370F:168:C7JUKANXX:5:2210:17816:23727	multidrug	AF336095.1.gene1.p01|FEATURES|omp36|multidrug|omp36	0.997584722571	100.0	32	72.0	3.5e-14	1
PATA	254	285	HWI-700370F:168:C7JUKANXX:5:1203:14445:16222	fluoroquinolone	NP_417544.5|FEATURES|patA|fluoroquinolone|patA	0.999939288078	65.6	32	48.5	4.2e-07	1
PATA	405	437	HWI-700370F:168:C7JUKANXX:5:2307:18582:88979	fluoroquinolone	NP_417544.5|FEATURES|patA|fluoroquinolone|patA	0.999982927367	93.9	33	65.1	4.3e-12	1
OMPF	292	324	HWI-700370F:168:C7JUKANXX:5:2105:2403:64170	multidrug	gi:505383854:ref:WP_015570956.1:|FEATURES|ompF|multidrug|ompF	0.999999995642	78.8	33	60.8	8.1e-11	1
MSBA	438	470	HWI-700370F:168:C7JUKANXX:5:2104:2609:47576	nitroimidazole	NP_415434.1|FEATURES|msbA|nitroimidazole|msbA	0.99986007937	90.9	33	64.7	5.6e-12	1
CPXA	62	94	HWI-700370F:168:C7JUKANXX:5:1214:7898:65809	aminoglycoside:aminocoumarin	NP_312864.1|FEATURES|cpxA|aminoglycoside:aminocoumarin|cpxA	0.999772003211	97.0	33	74.3	7.1e-15	1
TRANSCRIPTIONAL_REGULATORY_PROTEIN_CPXR_CPXR	95	127	HWI-700370F:168:C7JUKANXX:5:1111:6689:93000	unclassified	CP001485.1.gene721.p01|FEATURES|transcriptional_regulatory_protein_CpxR_cpxR|unclassified|transcriptional_regulatory_protein_CpxR_cpxR	0.999999999994	84.8	33	59.3	2.4e-10	1
MAJOR_FACILITATOR_SUPERFAMILY_TRANSPORTER	135	167	HWI-700370F:168:C7JUKANXX:5:1112:9687:32635	multidrug	CP001918.1.gene2931.p01|FEATURES|major_facilitator_superfamily_transporter|multidrug|major_facilitator_superfamily_transporter	0.999999025762	100.0	33	70.9	7.8e-14	1
FOSA	7	39	HWI-700370F:168:C7JUKANXX:5:2209:11313:40904	fosfomycin	gi:515953299:ref:WP_017383882.1:|FEATURES|fosA|fosfomycin|fosA	1.0	100.0	33	73.6	1.2e-14	1
TOLC	252	284	HWI-700370F:168:C7JUKANXX:5:2110:5642:32553	multidrug	gi:695749246:ref:WP_032675510.1:|FEATURES|TolC|multidrug|TolC	1.0	100.0	33	67.4	8.6e-13	1
DNA-BINDING_PROTEIN_H-NS	8	40	HWI-700370F:168:C7JUKANXX:5:2210:6781:100776	unclassified	NC_002695.1.913113.p01|FEATURES|DNA-binding_protein_H-NS|unclassified|DNA-binding_protein_H-NS	0.999999999641	72.7	33	49.3	2.4e-07	1
ESCHERICHIA_COLI_LAMB	367	399	HWI-700370F:168:C7JUKANXX:5:1315:10179:93412	multidrug	BAB38442|FEATURES|Escherichia_coli_LamB|multidrug|Escherichia_coli_LamB	0.999997435155	100.0	33	74.3	7.1e-15	1
PENA	169	201	HWI-700370F:168:C7JUKANXX:5:1314:4159:92009	beta-lactam	ZP_04656349|FEATURES|penA|beta-lactam|penA	1.0	63.6	33	47.8	7.1e-07	1
MAJOR_FACILITATOR_SUPERFAMILY_TRANSPORTER	332	364	HWI-700370F:168:C7JUKANXX:5:2314:3737:35189	multidrug	CP001918.1.gene2931.p01|FEATURES|major_facilitator_superfamily_transporter|multidrug|major_facilitator_superfamily_transporter	0.999999189045	100.0	33	73.2	1.6e-14	1
EMRD	167	199	HWI-700370F:168:C7JUKANXX:5:1101:6667:99308	multidrug	YP_410000|FEATURES|emrD|multidrug|emrD	1.0	90.9	33	63.5	1.2e-11	1
OPRM	371	401	HWI-700370F:168:C7JUKANXX:5:1312:20172:58416	multidrug	NC_008702.1.4606278.p01|FEATURES|oprM|multidrug|oprM	0.999999236205	67.7	31	45.4	3.5e-06	1
KLEBSIELLA_PNEUMONIAE_OMPK37	251	282	HWI-700370F:168:C7JUKANXX:5:1207:10865:42842	beta-lactam	CAA09666.1|FEATURES|Klebsiella_pneumoniae_OmpK37|beta-lactam|Klebsiella_pneumoniae_OmpK37	0.999999991621	78.1	32	59.7	1.8e-10	1
OLEB	55	87	HWI-700370F:168:C7JUKANXX:5:1305:13712:14358	MLS	AAA50325|FEATURES|oleB|MLS|oleB	0.999999999989	63.6	33	47.0	1.2e-06	1
EMRD	338	370	HWI-700370F:168:C7JUKANXX:5:1305:19547:58652	multidrug	YP_001174764|FEATURES|emrD|multidrug|emrD	1.0	100.0	33	67.8	6.6e-13	1
PMRF	292	322	HWI-700370F:168:C7JUKANXX:5:2109:14542:90858	peptide	AAC75314.1|FEATURES|PmrF|peptide|PmrF	0.999998290835	67.7	31	50.4	1.1e-07	1
OQXB	798	830	HWI-700370F:168:C7JUKANXX:5:1101:20568:17139	multidrug	YP_001693238|FEATURES|oqxB|multidrug|oqxB	0.999999999998	100.0	33	73.2	1.6e-14	1
KASUGAMYCIN_RESISTANCE_PROTEIN_KSGA	235	267	HWI-700370F:168:C7JUKANXX:5:2101:5157:28711	aminoglycoside	YP_001175338|FEATURES|kasugamycin_resistance_protein_ksgA|aminoglycoside|kasugamycin_resistance_protein_ksgA	1.0	90.9	33	64.3	7.3e-12	1
MDTG	45	77	HWI-700370F:168:C7JUKANXX:5:2112:11243:36097	multidrug	CP001918.1.gene2608.p01|FEATURES|mdtG|multidrug|mdtG	1.0	97.0	33	71.6	4.6e-14	1
CPXA	35	67	HWI-700370F:168:C7JUKANXX:5:2116:17508:16903	aminoglycoside:aminocoumarin	NP_312864.1|FEATURES|cpxA|aminoglycoside:aminocoumarin|cpxA	0.999675944757	97.0	33	70.5	1.0e-13	1
MDTK	8	40	HWI-700370F:168:C7JUKANXX:5:2202:9026:39603	fluoroquinolone	AML99881.1|FEATURES|MdtK|fluoroquinolone|MdtK	0.999996034807	90.9	33	70.5	1.0e-13	1
EPTA	305	337	HWI-700370F:168:C7JUKANXX:5:1207:9437:73808	peptide	BAE78116.1|FEATURES|eptA|peptide|eptA	0.999999999993	75.8	33	66.2	1.9e-12	1
PENA	530	561	HWI-700370F:168:C7JUKANXX:5:2104:8914:33305	beta-lactam	ZP_04656349|FEATURES|penA|beta-lactam|penA	1.0	62.5	32	44.7	6.0e-06	1
OKP-B	225	257	HWI-700370F:168:C7JUKANXX:5:2106:2646:81331	beta-lactam	AM051159.1.gene1.p01|FEATURES|OKP-B|beta-lactam|OKP-B	1.0	100.0	33	69.3	2.3e-13	1
ROSA	76	108	HWI-700370F:168:C7JUKANXX:5:1314:19952:76469	fosmidomycin	YP_001477378|FEATURES|rosA|fosmidomycin|rosA	1.0	66.7	33	52.4	2.9e-08	1
ESCHERICHIA_COLI_MIPA	134	166	HWI-700370F:168:C7JUKANXX:5:1309:9336:28018	multidrug	NP_310518|FEATURES|Escherichia_coli_mipA|multidrug|Escherichia_coli_mipA	0.999998816536	84.8	33	70.1	1.3e-13	1
MEXD	904	936	HWI-700370F:168:C7JUKANXX:5:1208:16395:32416	multidrug	gi:730701571:ref:WP_034074282.1:|FEATURES|mexD|multidrug|mexD	1.0	81.8	33	55.8	2.6e-09	1
COB(I)ALAMIN_ADENOLSYLTRANSFERASE	65	97	HWI-700370F:168:C7JUKANXX:5:2209:8199:9765	unclassified	gi:447201622:ref:WP_001278878.1:|FEATURES|cob(I)alamin_adenolsyltransferase|unclassified|cob(I)alamin_adenolsyltransferase	1.0	97.0	33	74.7	5.4e-15	1
VGAC	15	47	HWI-700370F:168:C7JUKANXX:5:2109:15314:49797	MLS	AMP35312.1|FEATURES|vgaC|MLS|vgaC	0.999999636514	97.0	33	68.9	3.0e-13	1
VANL	292	324	HWI-700370F:168:C7JUKANXX:5:2105:10043:24416	glycopeptide	ABX54687.1|FEATURES|vanL|glycopeptide|vanL	0.999999666197	63.6	33	50.4	1.1e-07	1
OMP36	92	124	HWI-700370F:168:C7JUKANXX:5:1107:15534:74473	multidrug	AF336095.1.gene1.p01|FEATURES|omp36|multidrug|omp36	0.815294670048	87.9	33	69.3	2.3e-13	1
TET36	47	78	HWI-700370F:168:C7JUKANXX:5:1203:19872:51255	tetracycline	AJ514254.gene.p01|FEATURES|tet36|tetracycline|tet36	1.0	65.6	32	53.1	1.7e-08	1
TRUNCATED_PUTATIVE_RESPONSE_REGULATOR_ARLR	81	113	HWI-700370F:168:C7JUKANXX:5:2314:19803:55775	unclassified	HE999704.1.gene1528.p01|FEATURES|truncated_putative_response_regulator_ArlR|unclassified|truncated_putative_response_regulator_ArlR	0.999999006823	66.7	33	46.6	1.6e-06	1
MAJOR_FACILITATOR_SUPERFAMILY_TRANSPORTER	407	439	HWI-700370F:168:C7JUKANXX:5:2207:14031:83930	multidrug	CP001918.1.gene2931.p01|FEATURES|major_facilitator_superfamily_transporter|multidrug|major_facilitator_superfamily_transporter	0.999998961017	97.0	33	65.5	3.3e-12	1
EMRB-QACA_FAMILY_MAJOR_FACILITATOR_TRANSPORTER	116	147	HWI-700370F:168:C7JUKANXX:5:1305:6274:8794	multidrug	gi:409744629:gb:EKN43141.1:|FEATURES|EmrB-QacA_family_major_facilitator_transporter|multidrug|EmrB-QacA_family_major_facilitator_transporter	0.999999711307	65.6	32	47.0	1.2e-06	1
TET34	30	62	HWI-700370F:168:C7JUKANXX:5:1110:20353:46209	tetracycline	BAB59035|FEATURES|tet34|tetracycline|tet34	1.0	90.9	33	63.2	1.6e-11	1
TRUNCATED_PUTATIVE_RESPONSE_REGULATOR_ARLR	50	80	HWI-700370F:168:C7JUKANXX:5:1213:5114:90665	unclassified	AE015929.1.gene1106.p01|FEATURES|truncated_putative_response_regulator_ArlR|unclassified|truncated_putative_response_regulator_ArlR	0.999999999875	71.9	32	46.6	1.6e-06	1
YOJI	503	535	HWI-700370F:168:C7JUKANXX:5:2214:7860:75576	peptide	NP_416715.1|FEATURES|YojI|peptide|YojI	0.999999823976	90.9	33	66.6	1.5e-12	1
FOSA	70	102	HWI-700370F:168:C7JUKANXX:5:1312:4533:91836	fosfomycin	gi:779803930:ref:WP_045330267.1:|FEATURES|fosA|fosfomycin|fosA	1.0	100.0	33	71.6	4.6e-14	1
OQXB	763	795	HWI-700370F:168:C7JUKANXX:5:1204:15279:72567	multidrug	YP_001693238|FEATURES|oqxB|multidrug|oqxB	0.999999994542	100.0	33	72.4	2.7e-14	1
UGD	64	96	HWI-700370F:168:C7JUKANXX:5:1306:4016:56175	peptide	AAC75089.1|FEATURES|ugd|peptide|ugd	0.999999838614	84.8	33	64.7	5.6e-12	1
EMRB-QACA_FAMILY_MAJOR_FACILITATOR_TRANSPORTER	426	458	HWI-700370F:168:C7JUKANXX:5:2308:8047:78934	multidrug	CP001918.1.gene4071.p01|FEATURES|EmrB-QacA_family_major_facilitator_transporter|multidrug|EmrB-QacA_family_major_facilitator_transporter	0.999979705147	100.0	33	72.8	2.1e-14	1
OQXB	847	879	HWI-700370F:168:C7JUKANXX:5:2313:19307:88961	multidrug	YP_001693238|FEATURES|oqxB|multidrug|oqxB	0.999999269402	87.9	33	63.9	9.6e-12	1
PENA	388	420	HWI-700370F:168:C7JUKANXX:5:2208:15755:14327	beta-lactam	ZP_04656349|FEATURES|penA|beta-lactam|penA	1.0	66.7	33	49.3	2.4e-07	1
ACRB	327	359	HWI-700370F:168:C7JUKANXX:5:1213:14378:24263	multidrug	gi:447055218:ref:WP_001132474.1:|FEATURES|acrB|multidrug|acrB	1.0	100.0	33	66.6	1.5e-12	1
EMRA	282	314	HWI-700370F:168:C7JUKANXX:5:2114:9938:6230	multidrug	gi:695709491:ref:WP_032642979.1:|FEATURES|emrA|multidrug|emrA	0.990170588653	100.0	33	71.2	6.0e-14	1
OMPF	418	450	HWI-700370F:168:C7JUKANXX:5:2103:19352:59358	multidrug	gi:504720116:ref:WP_014907218.1:|FEATURES|ompF|multidrug|ompF	0.999999999307	93.9	33	68.6	3.9e-13	1
TOLC	366	398	HWI-700370F:168:C7JUKANXX:5:1203:19796:7212	multidrug	gi:565892113:ref:WP_023972176.1:|FEATURES|TolC|multidrug|TolC	1.0	100.0	33	65.1	4.3e-12	1
ROSA	348	380	HWI-700370F:168:C7JUKANXX:5:2112:14476:44479	fosmidomycin	AAC60781|FEATURES|rosA|fosmidomycin|rosA	1.0	69.7	33	48.9	3.2e-07	1
OMP36	286	316	HWI-700370F:168:C7JUKANXX:5:2310:3926:92357	multidrug	AF336095.1.gene1.p01|FEATURES|omp36|multidrug|omp36	0.903921526317	93.5	31	66.2	1.9e-12	1
ROSB	315	347	HWI-700370F:168:C7JUKANXX:5:2303:11103:2839	fosmidomycin	gi:896190680:ref:WP_049199932.1:|FEATURES|rosB|fosmidomycin|rosB	1.0	87.9	33	58.9	3.1e-10	1
MSBA	155	187	HWI-700370F:168:C7JUKANXX:5:2203:9722:19521	nitroimidazole	NP_415434.1|FEATURES|msbA|nitroimidazole|msbA	0.999831652334	90.9	33	62.8	2.1e-11	1
ACRB	249	281	HWI-700370F:168:C7JUKANXX:5:2205:18622:88632	multidrug	gi:503341948:ref:WP_013576609.1:|FEATURES|acrB|multidrug|acrB	0.999997837843	97.0	33	65.9	2.5e-12	1
EPTA	298	328	HWI-700370F:168:C7JUKANXX:5:1201:11844:88114	peptide	BAE78116.1|FEATURES|eptA|peptide|eptA	0.99999983378	64.5	31	51.2	6.4e-08	1
ARNA	219	250	HWI-700370F:168:C7JUKANXX:5:2301:18931:40306	polymyxin	ZP_02901868|FEATURES|arnA|polymyxin|arnA	0.997362229238	68.8	32	53.1	1.7e-08	1
CAMP-REGULATORY_PROTEIN	15	47	HWI-700370F:168:C7JUKANXX:5:2111:14580:38734	unclassified	gi:490367208:ref:WP_004246872.1:|FEATURES|cAMP-regulatory_protein|unclassified|cAMP-regulatory_protein	0.934888313494	97.0	33	72.4	2.7e-14	1
EMRD	31	63	HWI-700370F:168:C7JUKANXX:5:1114:16569:7779	multidrug	YP_001451632|FEATURES|emrD|multidrug|emrD	1.0	97.0	33	65.1	4.3e-12	1
COB(I)ALAMIN_ADENOLSYLTRANSFERASE	52	84	HWI-700370F:168:C7JUKANXX:5:1302:10882:4448	unclassified	gi:447201622:ref:WP_001278878.1:|FEATURES|cob(I)alamin_adenolsyltransferase|unclassified|cob(I)alamin_adenolsyltransferase	1.0	97.0	33	74.3	7.1e-15	1
PBP-1A	545	576	HWI-700370F:168:C7JUKANXX:5:2206:16166:83715	beta-lactam	EDJ91555|FEATURES|PBP-1A|beta-lactam|PBP-1A	1.0	71.9	32	53.5	1.3e-08	1
MAJOR_FACILITATOR_SUPERFAMILY_TRANSPORTER	297	328	HWI-700370F:168:C7JUKANXX:5:1106:20381:50796	multidrug	CP001918.1.gene2931.p01|FEATURES|major_facilitator_superfamily_transporter|multidrug|major_facilitator_superfamily_transporter	0.999998975289	100.0	32	66.6	1.5e-12	1
EMRA	62	94	HWI-700370F:168:C7JUKANXX:5:2204:7605:27276	multidrug	gi:493949987:ref:WP_006893879.1:|FEATURES|emrA|multidrug|emrA	0.9858131134	100.0	33	68.9	3.0e-13	1
EMRB	4	36	HWI-700370F:168:C7JUKANXX:5:2206:11106:9285	multidrug	gi:486057056:ref:WP_001507824.1:|FEATURES|emrB|multidrug|emrB	0.999999722596	100.0	33	63.5	1.2e-11	1
UGD	217	248	HWI-700370F:168:C7JUKANXX:5:2108:18973:79606	peptide	AAC75089.1|FEATURES|ugd|peptide|ugd	0.999999800073	96.9	32	70.5	1.0e-13	1
MSBA	293	325	HWI-700370F:168:C7JUKANXX:5:1209:1589:55558	nitroimidazole	NP_415434.1|FEATURES|msbA|nitroimidazole|msbA	0.999875546095	97.0	33	65.9	2.5e-12	1
PORIN_OMPC	211	243	HWI-700370F:168:C7JUKANXX:5:1211:9730:11371	beta-lactam	APB87301|FEATURES|porin_OmpC|beta-lactam|porin_OmpC	0.999999606069	63.6	33	44.7	6.0e-06	1
ACRA	292	323	HWI-700370F:168:C7JUKANXX:5:1310:10335:97797	multidrug	NC_002695.1.912781.p01|FEATURES|acrA|multidrug|acrA	1.0	87.5	32	58.2	5.2e-10	1
UGD	179	211	HWI-700370F:168:C7JUKANXX:5:1113:11255:51579	peptide	AAC75089.1|FEATURES|ugd|peptide|ugd	0.999999800073	87.9	33	62.4	2.8e-11	1
BACTERIAL_REGULATORY_PROTEIN_LUXR	10	42	HWI-700370F:168:C7JUKANXX:5:2211:5276:72392	unclassified	CP000647.1.gene3517.p01|FEATURES|bacterial_regulatory_protein_LuxR|unclassified|bacterial_regulatory_protein_LuxR	0.99999999812	100.0	33	65.5	3.3e-12	1
ACRB	857	889	HWI-700370F:168:C7JUKANXX:5:1315:12006:59574	multidrug	gi:447055218:ref:WP_001132474.1:|FEATURES|acrB|multidrug|acrB	1.0	100.0	33	69.7	1.7e-13	1
MDTL	197	227	HWI-700370F:168:C7JUKANXX:5:1203:13294:97780	multidrug	ZP_02901234|FEATURES|mdtL|multidrug|mdtL	1.0	83.9	31	53.9	9.9e-09	1
RPOB2	270	301	HWI-700370F:168:C7JUKANXX:5:2306:15583:9070	multidrug	BAD59497.1|FEATURES|rpoB2|multidrug|rpoB2	0.999999240911	65.6	32	51.2	6.4e-08	1
EPTA	320	351	HWI-700370F:168:C7JUKANXX:5:2110:18967:75634	peptide	BAE78116.1|FEATURES|eptA|peptide|eptA	0.999999999819	87.5	32	66.2	1.9e-12	1
OMP36	91	123	HWI-700370F:168:C7JUKANXX:5:1107:15164:46690	multidrug	AF336095.1.gene1.p01|FEATURES|omp36|multidrug|omp36	0.817149062724	100.0	33	73.9	9.2e-15	1
OMPF	215	247	HWI-700370F:168:C7JUKANXX:5:2302:9643:5647	multidrug	gi:545268215:ref:WP_021558857.1:|FEATURES|ompF|multidrug|ompF	0.999999999763	72.7	33	53.5	1.3e-08	1
YOJI	207	238	HWI-700370F:168:C7JUKANXX:5:1106:16329:14783	peptide	NP_416715.1|FEATURES|YojI|peptide|YojI	0.999999852005	87.5	32	69.3	2.3e-13	1
MAJOR_FACILITATOR_SUPERFAMILY_TRANSPORTER	446	478	HWI-700370F:168:C7JUKANXX:5:1213:12859:36123	multidrug	CP001918.1.gene2931.p01|FEATURES|major_facilitator_superfamily_transporter|multidrug|major_facilitator_superfamily_transporter	0.999998985693	97.0	33	66.2	1.9e-12	1
MEXX	114	146	HWI-700370F:168:C7JUKANXX:5:1110:5761:83260	multidrug	gi:740423377:ref:WP_038256086.1:|FEATURES|mexX|multidrug|mexX	1.0	87.9	33	63.2	1.6e-11	1
MACB	76	108	HWI-700370F:168:C7JUKANXX:5:2310:13400:23155	MLS	gi:504644166:ref:WP_014831268.1:|FEATURES|macB|MLS|macB	1.0	100.0	33	70.5	1.0e-13	1
TRIC	900	932	HWI-700370F:168:C7JUKANXX:5:2205:4901:83311	triclosan	NP_248848.1|FEATURES|TriC|triclosan|TriC	0.99999998605	66.7	33	52.0	3.8e-08	1
MDTD	65	95	HWI-700370F:168:C7JUKANXX:5:1107:6314:67836	multidrug	gi:727765325:ref:WP_033869793.1:|FEATURES|mdtD|multidrug|mdtD	0.999999999661	71.0	31	48.9	3.2e-07	1
ACRB	464	496	HWI-700370F:168:C7JUKANXX:5:2201:9152:52063	multidrug	YP_001477358|FEATURES|acrB|multidrug|acrB	1.0	97.0	33	62.8	2.1e-11	1
DNA-BINDING_PROTEIN_H-NS	101	133	HWI-700370F:168:C7JUKANXX:5:1105:15889:37948	unclassified	CP001918.1.gene1661.p01|FEATURES|DNA-binding_protein_H-NS|unclassified|DNA-binding_protein_H-NS	1.0	100.0	33	73.2	1.6e-14	1
ESCHERICHIA_COLI_LAMB	196	227	HWI-700370F:168:C7JUKANXX:5:1212:4905:78530	multidrug	BAB38442|FEATURES|Escherichia_coli_LamB|multidrug|Escherichia_coli_LamB	0.999995842402	84.4	32	60.5	1.1e-10	1
ESCHERICHIA_COLI_LAMB	25	57	HWI-700370F:168:C7JUKANXX:5:1113:18746:66905	multidrug	BAB38442|FEATURES|Escherichia_coli_LamB|multidrug|Escherichia_coli_LamB	0.99999732763	90.9	33	67.8	6.6e-13	1
AMRB	807	838	HWI-700370F:168:C7JUKANXX:5:2114:5403:34245	multidrug	YP_001579800|FEATURES|amrB|multidrug|amrB	0.999999999231	68.8	32	46.2	2.1e-06	1
OMPR	244	276	HWI-700370F:168:C7JUKANXX:5:2307:12936:90302	multidrug	CP000034.1.gene3672.p01|FEATURES|ompR|multidrug|ompR	0.999999062522	93.9	33	64.7	5.6e-12	1
ACRD	532	564	HWI-700370F:168:C7JUKANXX:5:2110:5232:37570	aminoglycoside	YP_490697.1|FEATURES|acrD|aminoglycoside|acrD	0.999988465007	81.8	33	61.6	4.7e-11	1
TOLC	435	467	HWI-700370F:168:C7JUKANXX:5:2201:9342:84274	multidrug	gi:765031821:ref:WP_044597633.1:|FEATURES|TolC|multidrug|TolC	1.0	100.0	33	69.7	1.7e-13	1
MEXX	166	198	HWI-700370F:168:C7JUKANXX:5:1303:3785:37555	multidrug	gi:503993030:ref:WP_014227024.1:|FEATURES|mexX|multidrug|mexX	1.0	93.9	33	64.3	7.3e-12	1
PATA	266	296	HWI-700370F:168:C7JUKANXX:5:2209:7819:26000	fluoroquinolone	NP_417544.5|FEATURES|patA|fluoroquinolone|patA	0.999889377593	64.5	31	44.3	7.8e-06	1
ACRB	769	801	HWI-700370F:168:C7JUKANXX:5:2311:9319:56024	multidrug	gi:485731880:ref:WP_001359514.1:|FEATURES|acrB|multidrug|acrB	0.999999989049	81.8	33	62.4	2.8e-11	1
MACB	444	474	HWI-700370F:168:C7JUKANXX:5:2101:5940:16163	MLS	gi:545231548:ref:WP_021531156.1:|FEATURES|macB|MLS|macB	1.0	61.3	31	45.4	3.5e-06	1
ACRB	882	914	HWI-700370F:168:C7JUKANXX:5:2105:14427:2181	multidrug	gi:447055218:ref:WP_001132474.1:|FEATURES|acrB|multidrug|acrB	1.0	100.0	33	67.4	8.6e-13	1
PBP-1A	199	230	HWI-700370F:168:C7JUKANXX:5:1205:9853:59723	beta-lactam	EDJ91555|FEATURES|PBP-1A|beta-lactam|PBP-1A	1.0	87.5	32	56.6	1.5e-09	1
MDTE	417	448	HWI-700370F:168:C7JUKANXX:5:2311:11517:44329	multidrug	CP001918.1.gene3442.p01|FEATURES|mdtE|multidrug|mdtE	0.999999999895	96.9	32	63.2	1.6e-11	1
MULTIDRUG_ABC_TRANSPORTER	468	500	HWI-700370F:168:C7JUKANXX:5:1205:17433:54022	multidrug	gi:1031799645:ref:WP_064138838.1:|FEATURES|multidrug_ABC_transporter|multidrug|multidrug_ABC_transporter	1.0	78.8	33	52.4	2.9e-08	1
TETA(48)	47	78	HWI-700370F:168:C7JUKANXX:5:1216:4130:41173	tetracycline	APB03214.1|FEATURES|tetA(48)|tetracycline|tetA(48)	0.999999975478	65.6	32	48.1	5.4e-07	1
KDPE	194	225	HWI-700370F:168:C7JUKANXX:5:2108:2696:25117	aminoglycoside	NP_415222.1|FEATURES|kdpE|aminoglycoside|kdpE	0.999994273983	87.5	32	62.0	3.6e-11	1
PENA	173	205	HWI-700370F:168:C7JUKANXX:5:1305:12780:38112	beta-lactam	ZP_04656349|FEATURES|penA|beta-lactam|penA	1.0	66.7	33	48.1	5.4e-07	1
OMPF	57	89	HWI-700370F:168:C7JUKANXX:5:1203:14392:31855	multidrug	CP004022.1.gene834.p01|FEATURES|ompF|multidrug|ompF	0.998924807505	63.6	33	53.1	1.7e-08	1
ACRB	151	183	HWI-700370F:168:C7JUKANXX:5:1315:7639:38243	multidrug	gi:495735716:ref:WP_008460295.1:|FEATURES|acrB|multidrug|acrB	1.0	97.0	33	69.3	2.3e-13	1
ADEL	123	153	HWI-700370F:168:C7JUKANXX:5:1108:18898:47821	multidrug	ALH22601.1|FEATURES|adeL|multidrug|adeL	0.999998971913	61.3	31	44.7	6.0e-06	1
OMPR	238	270	HWI-700370F:168:C7JUKANXX:5:1313:14449:53233	multidrug	CP000034.1.gene3672.p01|FEATURES|ompR|multidrug|ompR	0.99999911117	97.0	33	65.9	2.5e-12	1
OMPR	126	158	HWI-700370F:168:C7JUKANXX:5:1314:19490:52344	multidrug	CP000034.1.gene3672.p01|FEATURES|ompR|multidrug|ompR	0.999999215025	100.0	33	75.1	4.1e-15	1
EMRD	16	48	HWI-700370F:168:C7JUKANXX:5:2305:14232:98548	multidrug	CP000647.1.gene4115.p01|FEATURES|emrD|multidrug|emrD	1.0	100.0	33	65.5	3.3e-12	1
ARNA	608	639	HWI-700370F:168:C7JUKANXX:5:2111:3205:78296	polymyxin	gi:391316952:gb:EIQ74337.1:|FEATURES|arnA|polymyxin|arnA	0.967031158033	87.5	32	69.3	2.3e-13	1
MDTH	371	402	HWI-700370F:168:C7JUKANXX:5:1206:8358:99333	multidrug	gi:772582671:ref:WP_045261652.1:|FEATURES|mdtH|multidrug|mdtH	1.0	100.0	32	68.2	5.1e-13	1
MAJOR_FACILITATOR_SUPERFAMILY_TRANSPORTER	322	354	HWI-700370F:168:C7JUKANXX:5:1213:16487:76441	multidrug	CP001918.1.gene2931.p01|FEATURES|major_facilitator_superfamily_transporter|multidrug|major_facilitator_superfamily_transporter	0.999998872496	100.0	33	68.2	5.1e-13	1
PATA	272	304	HWI-700370F:168:C7JUKANXX:5:1312:15807:43177	fluoroquinolone	NP_417544.5|FEATURES|patA|fluoroquinolone|patA	0.999974743601	69.7	33	55.1	4.4e-09	1
ACRB	505	537	HWI-700370F:168:C7JUKANXX:5:2313:1995:14809	multidrug	gi:763385966:ref:WP_044243114.1:|FEATURES|acrB|multidrug|acrB	1.0	100.0	33	76.6	1.4e-15	1
TOLC	392	424	HWI-700370F:168:C7JUKANXX:5:2303:18740:90552	multidrug	gi:565892113:ref:WP_023972176.1:|FEATURES|TolC|multidrug|TolC	1.0	97.0	33	65.9	2.5e-12	1
CPXA	383	415	HWI-700370F:168:C7JUKANXX:5:2301:9079:38531	aminoglycoside:aminocoumarin	NP_312864.1|FEATURES|cpxA|aminoglycoside:aminocoumarin|cpxA	0.997627338896	60.6	33	50.1	1.4e-07	1
MACB	504	536	HWI-700370F:168:C7JUKANXX:5:2105:6049:82243	MLS	gi:779861244:ref:WP_045352062.1:|FEATURES|macB|MLS|macB	1.0	100.0	33	64.3	7.3e-12	1
OQXB	1	31	HWI-700370F:168:C7JUKANXX:5:2202:20895:31739	multidrug	YP_001693238|FEATURES|oqxB|multidrug|oqxB	0.99999922111	100.0	31	62.4	2.8e-11	1
ACRB	757	788	HWI-700370F:168:C7JUKANXX:5:1201:14540:28598	multidrug	gi:447196041:ref:WP_001273297.1:|FEATURES|acrB|multidrug|acrB	1.0	93.8	32	65.5	3.3e-12	1
ARNA	602	634	HWI-700370F:168:C7JUKANXX:5:2316:5676:89378	polymyxin	gi:851899656:ref:WP_048211088.1:|FEATURES|arnA|polymyxin|arnA	0.972049166448	93.9	33	72.0	3.5e-14	1
ACRB	973	1005	HWI-700370F:168:C7JUKANXX:5:1102:16355:34914	multidrug	ABR13271|FEATURES|acrB|multidrug|acrB	1.0	100.0	33	65.9	2.5e-12	1
SDIA	209	240	HWI-700370F:168:C7JUKANXX:5:2201:19449:59162	unclassified	gi:554965933:ref:WP_023209999.1:|FEATURES|sdiA|unclassified|sdiA	1.0	100.0	32	70.1	1.3e-13	1
TOLC	381	413	HWI-700370F:168:C7JUKANXX:5:1106:3107:49908	multidrug	gi:779803590:ref:WP_045330078.1:|FEATURES|TolC|multidrug|TolC	1.0	100.0	33	67.4	8.6e-13	1
MACB	477	509	HWI-700370F:168:C7JUKANXX:5:1113:13321:33515	MLS	gi:976150171:ref:WP_059308384.1:|FEATURES|macB|MLS|macB	1.0	100.0	33	72.0	3.5e-14	1
OMPF	144	175	HWI-700370F:168:C7JUKANXX:5:2111:18689:6411	multidrug	gi:490306302:ref:WP_004201406.1:|FEATURES|ompF|multidrug|ompF	0.838600299021	90.6	32	65.5	3.3e-12	1
ARNA	588	620	HWI-700370F:168:C7JUKANXX:5:1108:10962:82323	polymyxin	gi:851928593:ref:WP_048220996.1:|FEATURES|arnA|polymyxin|arnA	0.95660386053	90.9	33	70.9	7.8e-14	1
MAJOR_FACILITATOR_SUPERFAMILY_TRANSPORTER	13	45	HWI-700370F:168:C7JUKANXX:5:2204:17474:85595	multidrug	CP001918.1.gene2931.p01|FEATURES|major_facilitator_superfamily_transporter|multidrug|major_facilitator_superfamily_transporter	0.999999038499	100.0	33	67.8	6.6e-13	1
TRANSCRIPTIONAL_REGULATORY_PROTEIN_CPXR_CPXR	69	100	HWI-700370F:168:C7JUKANXX:5:1208:17438:9673	unclassified	CP001918.1.gene5135.p01|FEATURES|transcriptional_regulatory_protein_CpxR_cpxR|unclassified|transcriptional_regulatory_protein_CpxR_cpxR	0.999999996617	68.8	32	47.4	9.3e-07	1
ACRA	200	232	HWI-700370F:168:C7JUKANXX:5:1107:7431:35523	multidrug	gi:500615129:gb:EOQ55695.1:|FEATURES|acrA|multidrug|acrA	1.0	100.0	33	65.5	3.3e-12	1
EMRB	159	191	HWI-700370F:168:C7JUKANXX:5:2215:16561:36074	multidrug	gi:493870778:ref:WP_006817302.1:|FEATURES|emrB|multidrug|emrB	0.999990283769	100.0	33	74.3	7.1e-15	1
PENA	257	289	HWI-700370F:168:C7JUKANXX:5:1106:7785:55784	beta-lactam	ZP_04656349|FEATURES|penA|beta-lactam|penA	1.0	75.8	33	53.5	1.3e-08	1
MDFA	315	347	HWI-700370F:168:C7JUKANXX:5:2104:11525:76109	multidrug	gi:388607857:gb:EIM37061.1:|FEATURES|mdfA|multidrug|mdfA	1.0	100.0	33	68.2	5.1e-13	1
AAC(6')-IB8	1	31	HWI-700370F:168:C7JUKANXX:5:1108:8755:77817	aminoglycoside	YP_009062819.1|FEATURES|AAC(6')-Ib8|aminoglycoside|AAC(6')-Ib8	0.999988828784	80.6	31	57.0	1.2e-09	1
MSBA	218	249	HWI-700370F:168:C7JUKANXX:5:1201:11836:59221	nitroimidazole	NP_415434.1|FEATURES|msbA|nitroimidazole|msbA	0.999842712299	96.9	32	63.5	1.2e-11	1
YOJI	240	271	HWI-700370F:168:C7JUKANXX:5:2216:3736:84093	peptide	NP_416715.1|FEATURES|YojI|peptide|YojI	0.999999848178	100.0	32	68.9	3.0e-13	1
MDTG	346	378	HWI-700370F:168:C7JUKANXX:5:1306:7975:39841	multidrug	gi:694094674:ref:WP_032439274.1:|FEATURES|mdtG|multidrug|mdtG	1.0	75.8	33	50.4	1.1e-07	1
OQXB	808	840	HWI-700370F:168:C7JUKANXX:5:1202:10360:98820	multidrug	YP_001693238|FEATURES|oqxB|multidrug|oqxB	0.999999165074	93.9	33	68.9	3.0e-13	1
OMP36	296	328	HWI-700370F:168:C7JUKANXX:5:1309:13302:31836	multidrug	AF336095.1.gene1.p01|FEATURES|omp36|multidrug|omp36	0.999999990028	75.8	33	62.8	2.1e-11	1
RPOB2	586	618	HWI-700370F:168:C7JUKANXX:5:1310:19343:61081	multidrug	BAD59497.1|FEATURES|rpoB2|multidrug|rpoB2	0.999999443161	81.8	33	61.2	6.2e-11	1
KLEBSIELLA_PNEUMONIAE_OMPK37	326	358	HWI-700370F:168:C7JUKANXX:5:2307:16450:3864	beta-lactam	CAA09666.1|FEATURES|Klebsiella_pneumoniae_OmpK37|beta-lactam|Klebsiella_pneumoniae_OmpK37	0.902569078287	72.7	33	55.8	2.6e-09	1
OMP36	322	353	HWI-700370F:168:C7JUKANXX:5:1107:15638:91220	multidrug	AF336095.1.gene1.p01|FEATURES|omp36|multidrug|omp36	0.999908219457	71.9	32	55.5	3.4e-09	1
ARNA	517	549	HWI-700370F:168:C7JUKANXX:5:1303:17084:40318	polymyxin	gi:851899656:ref:WP_048211088.1:|FEATURES|arnA|polymyxin|arnA	0.957580557052	93.9	33	65.5	3.3e-12	1
PATA	282	313	HWI-700370F:168:C7JUKANXX:5:1213:15322:94502	fluoroquinolone	NP_417544.5|FEATURES|patA|fluoroquinolone|patA	0.999939288078	62.5	32	48.5	4.2e-07	1
ACRA	288	320	HWI-700370F:168:C7JUKANXX:5:1212:17534:59833	multidrug	NC_002695.1.912781.p01|FEATURES|acrA|multidrug|acrA	1.0	84.8	33	58.2	5.2e-10	1
PATA	253	285	HWI-700370F:168:C7JUKANXX:5:2303:6930:33126	fluoroquinolone	NP_417544.5|FEATURES|patA|fluoroquinolone|patA	0.999905905884	60.6	33	45.4	3.5e-06	1
ADEB	59	91	HWI-700370F:168:C7JUKANXX:5:2101:21238:16455	multidrug	gi:490792007:ref:WP_004654153.1:|FEATURES|adeB|multidrug|adeB	1.0	63.6	33	47.4	9.3e-07	1
TETT	5	36	HWI-700370F:168:C7JUKANXX:5:2310:15640:24797	tetracycline	L42544.gene.p01|FEATURES|tetT|tetracycline|tetT	0.999999999887	62.5	32	44.3	7.8e-06	1
ROSB	232	264	HWI-700370F:168:C7JUKANXX:5:1308:13172:36588	fosmidomycin	gi:544012122:gb:ERK10884.1:|FEATURES|rosB|fosmidomycin|rosB	1.0	93.9	33	62.4	2.8e-11	1
EMRR	98	130	HWI-700370F:168:C7JUKANXX:5:1315:11238:28329	fluoroquinolone	NP_417169.1|FEATURES|emrR|fluoroquinolone|emrR	0.999982173917	93.9	33	72.0	3.5e-14	1
TOLC	221	253	HWI-700370F:168:C7JUKANXX:5:2310:15471:41380	multidrug	gi:779803590:ref:WP_045330078.1:|FEATURES|TolC|multidrug|TolC	1.0	100.0	33	66.6	1.5e-12	1
TRIC	899	931	HWI-700370F:168:C7JUKANXX:5:2308:10223:61457	triclosan	NP_248848.1|FEATURES|TriC|triclosan|TriC	0.99999998605	63.6	33	52.0	3.8e-08	1
MEXQ	353	385	HWI-700370F:168:C7JUKANXX:5:1212:13330:5413	multidrug	BAE06008.1|FEATURES|mexQ|multidrug|mexQ	1.0	75.8	33	51.6	4.9e-08	1
MEXK	894	926	HWI-700370F:168:C7JUKANXX:5:1103:3789:44505	multidrug	AAG07064.1|FEATURES|MexK|multidrug|MexK	0.99999935792	69.7	33	47.0	1.2e-06	1
MDTG	332	364	HWI-700370F:168:C7JUKANXX:5:2305:17916:45643	multidrug	gi:852292796:ref:WP_048332568.1:|FEATURES|mdtG|multidrug|mdtG	1.0	100.0	33	68.6	3.9e-13	1
MAJOR_FACILITATOR_SUPERFAMILY_TRANSPORTER	17	49	HWI-700370F:168:C7JUKANXX:5:2216:19049:45290	multidrug	CP001918.1.gene2931.p01|FEATURES|major_facilitator_superfamily_transporter|multidrug|major_facilitator_superfamily_transporter	0.999998821862	97.0	33	62.0	3.6e-11	1
MCR-3	453	485	HWI-700370F:168:C7JUKANXX:5:1301:20660:19842	peptide	ASF81896.1|FEATURES|MCR-3|peptide|MCR-3	0.999999996795	60.6	33	52.4	2.9e-08	1
MACB	443	474	HWI-700370F:168:C7JUKANXX:5:2216:5337:97331	MLS	gi:545231548:ref:WP_021531156.1:|FEATURES|macB|MLS|macB	1.0	68.8	32	48.9	3.2e-07	1
PATA	259	291	HWI-700370F:168:C7JUKANXX:5:2104:10683:7489	fluoroquinolone	NP_417544.5|FEATURES|patA|fluoroquinolone|patA	0.999955636454	60.6	33	50.8	8.4e-08	1
MACB	58	90	HWI-700370F:168:C7JUKANXX:5:1208:2964:50957	MLS	gi:798937928:ref:WP_045908399.1:|FEATURES|macB|MLS|macB	1.0	100.0	33	70.9	7.8e-14	1
SMEF	278	309	HWI-700370F:168:C7JUKANXX:5:1211:8139:22090	multidrug	CAG34266|FEATURES|smeF|multidrug|smeF	1.0	75.0	32	49.7	1.9e-07	1
TOLC	115	147	HWI-700370F:168:C7JUKANXX:5:1313:3226:16644	multidrug	gi:779803590:ref:WP_045330078.1:|FEATURES|TolC|multidrug|TolC	1.0	100.0	33	67.0	1.1e-12	1
BICYCLOMYCIN-MULTIDRUG_EFFLUX_PROTEIN_BCR	275	307	HWI-700370F:168:C7JUKANXX:5:1209:17948:62258	multidrug	YP_002237398|FEATURES|bicyclomycin-multidrug_efflux_protein_bcr|multidrug|bicyclomycin-multidrug_efflux_protein_bcr	1.0	100.0	33	73.6	1.2e-14	1
MACB	141	171	HWI-700370F:168:C7JUKANXX:5:2214:15813:77360	MLS	gi:545231548:ref:WP_021531156.1:|FEATURES|macB|MLS|macB	1.0	74.2	31	46.2	2.1e-06	1
CPXA	376	408	HWI-700370F:168:C7JUKANXX:5:1306:14602:92335	aminoglycoside:aminocoumarin	NP_312864.1|FEATURES|cpxA|aminoglycoside:aminocoumarin|cpxA	0.999550022597	90.9	33	68.2	5.1e-13	1
MULTIDRUG_ABC_TRANSPORTER	361	393	HWI-700370F:168:C7JUKANXX:5:2302:6881:40704	multidrug	gi:920549847:ref:WP_052999080.1:|FEATURES|multidrug_ABC_transporter|multidrug|multidrug_ABC_transporter	1.0	97.0	33	63.9	9.6e-12	1
RPOB2	994	1025	HWI-700370F:168:C7JUKANXX:5:1303:6337:83426	multidrug	BAD59497.1|FEATURES|rpoB2|multidrug|rpoB2	0.999999324198	75.0	32	54.7	5.8e-09	1
ACRB	981	1013	HWI-700370F:168:C7JUKANXX:5:2211:9165:67909	multidrug	ZP_03832747|FEATURES|acrB|multidrug|acrB	1.0	100.0	33	66.6	1.5e-12	1
PENA	511	543	HWI-700370F:168:C7JUKANXX:5:1312:20926:81099	beta-lactam	ZP_04656349|FEATURES|penA|beta-lactam|penA	1.0	81.8	33	61.2	6.2e-11	1
ACRB	452	482	HWI-700370F:168:C7JUKANXX:5:2302:12224:71400	multidrug	gi:558560157:ref:WP_023491039.1:|FEATURES|acrB|multidrug|acrB	1.0	96.8	31	61.2	6.2e-11	1
PBP-1B	251	283	HWI-700370F:168:C7JUKANXX:5:2107:11795:49520	beta-lactam	YP_002467958|FEATURES|PBP-1B|beta-lactam|PBP-1B	0.999999999815	78.8	33	63.2	1.6e-11	1
PENA	187	219	HWI-700370F:168:C7JUKANXX:5:1213:9029:74853	beta-lactam	ZP_04656349|FEATURES|penA|beta-lactam|penA	1.0	66.7	33	50.8	8.4e-08	1
BCRA	145	175	HWI-700370F:168:C7JUKANXX:5:1315:17922:9143	bacitracin	gi:542061059:gb:ERI11611.1:|FEATURES|bcrA|bacitracin|bcrA	1.0	61.3	31	48.9	3.2e-07	1
EPTA	199	229	HWI-700370F:168:C7JUKANXX:5:2103:18191:19975	peptide	BAE78116.1|FEATURES|eptA|peptide|eptA	0.99999966995	64.5	31	45.8	2.7e-06	1
ACRA	19	51	HWI-700370F:168:C7JUKANXX:5:1305:8474:3089	multidrug	gi:573042590:emb:CDI16885.1:|FEATURES|acrA|multidrug|acrA	1.0	100.0	33	69.7	1.7e-13	1
ACRF	942	974	HWI-700370F:168:C7JUKANXX:5:2208:13594:90123	multidrug	CP000647.1.gene3710.p01|FEATURES|acrF|multidrug|acrF	1.0	97.0	33	63.9	9.6e-12	1
CLASS_C	207	239	HWI-700370F:168:C7JUKANXX:5:2101:4497:46684	beta-lactam	gi:1028199073:ref:WP_063942993.1:|FEATURES|class_C|beta-lactam|class_C	1.0	100.0	33	76.3	1.9e-15	1
ROSB	136	168	HWI-700370F:168:C7JUKANXX:5:1110:14299:91361	fosmidomycin	YP_001477377|FEATURES|rosB|fosmidomycin|rosB	1.0	97.0	33	63.5	1.2e-11	1
MDTE	86	118	HWI-700370F:168:C7JUKANXX:5:2113:16465:21832	multidrug	CP001918.1.gene3442.p01|FEATURES|mdtE|multidrug|mdtE	0.999999999987	93.9	33	65.5	3.3e-12	1
MEXD	727	759	HWI-700370F:168:C7JUKANXX:5:1211:16081:79878	multidrug	gi:1011729993:ref:WP_062573631.1:|FEATURES|mexD|multidrug|mexD	1.0	63.6	33	47.0	1.2e-06	1
BAES	8	40	HWI-700370F:168:C7JUKANXX:5:1203:11492:29653	multidrug	BAA15934.1|FEATURES|baeS|multidrug|baeS	0.999999109556	93.9	33	66.6	1.5e-12	1
OQXA	325	356	HWI-700370F:168:C7JUKANXX:5:1104:7542:48940	multidrug	YP_001693237.1|FEATURES|oqxA|multidrug|oqxA	0.999998006698	90.6	32	60.8	8.1e-11	1
ESCHERICHIA_COLI_LAMB	137	169	HWI-700370F:168:C7JUKANXX:5:1212:15516:14699	multidrug	BAB38442|FEATURES|Escherichia_coli_LamB|multidrug|Escherichia_coli_LamB	0.999997659052	93.9	33	71.6	4.6e-14	1
KASUGAMYCIN_RESISTANCE_PROTEIN_KSGA	226	258	HWI-700370F:168:C7JUKANXX:5:2312:19198:61361	aminoglycoside	YP_001175338|FEATURES|kasugamycin_resistance_protein_ksgA|aminoglycoside|kasugamycin_resistance_protein_ksgA	1.0	87.9	33	62.4	2.8e-11	1
KASUGAMYCIN_RESISTANCE_PROTEIN_KSGA	166	197	HWI-700370F:168:C7JUKANXX:5:2106:4585:85944	aminoglycoside	YP_001461223|FEATURES|kasugamycin_resistance_protein_ksgA|aminoglycoside|kasugamycin_resistance_protein_ksgA	1.0	100.0	32	71.6	4.6e-14	1
OMPF	35	67	HWI-700370F:168:C7JUKANXX:5:1207:19544:44302	multidrug	gi:505383854:ref:WP_015570956.1:|FEATURES|ompF|multidrug|ompF	0.999912805912	78.8	33	59.7	1.8e-10	1
BACA	206	238	HWI-700370F:168:C7JUKANXX:5:2307:16386:94911	bacitracin	gi:486204699:ref:WP_001551672.1:|FEATURES|bacA|bacitracin|bacA	1.0	93.9	33	63.5	1.2e-11	1
MDTG	150	180	HWI-700370F:168:C7JUKANXX:5:1213:7914:58845	multidrug	gi:852039766:ref:WP_048264469.1:|FEATURES|mdtG|multidrug|mdtG	0.999999999987	64.5	31	45.1	4.6e-06	1
YOJI	358	390	HWI-700370F:168:C7JUKANXX:5:2303:13821:36432	peptide	NP_416715.1|FEATURES|YojI|peptide|YojI	0.999999711194	90.9	33	62.0	3.6e-11	1
OMPF	104	134	HWI-700370F:168:C7JUKANXX:5:1101:3098:5600	multidrug	CP000647.1.gene956.p01|FEATURES|ompF|multidrug|ompF	0.827476364549	64.5	31	50.8	8.4e-08	1
CLASS_C	90	122	HWI-700370F:168:C7JUKANXX:5:2303:16455:26940	beta-lactam	gi:654547531:ref:WP_028015237.1:|FEATURES|class_C|beta-lactam|class_C	1.0	100.0	33	75.1	4.1e-15	1
MDFA	378	410	HWI-700370F:168:C7JUKANXX:5:1116:18728:59405	multidrug	gi:388607857:gb:EIM37061.1:|FEATURES|mdfA|multidrug|mdfA	0.999999999111	100.0	33	69.7	1.7e-13	1
ACRB	972	1004	HWI-700370F:168:C7JUKANXX:5:1105:8863:34384	multidrug	ABR13271|FEATURES|acrB|multidrug|acrB	1.0	100.0	33	65.5	3.3e-12	1
OMP36	278	309	HWI-700370F:168:C7JUKANXX:5:1103:12471:24717	multidrug	AF336095.1.gene1.p01|FEATURES|omp36|multidrug|omp36	0.806832058248	90.6	32	64.3	7.3e-12	1
ACRB	210	241	HWI-700370F:168:C7JUKANXX:5:2310:6517:59577	multidrug	gi:493959393:ref:WP_006902972.1:|FEATURES|acrB|multidrug|acrB	1.0	93.8	32	63.2	1.6e-11	1
EMRA	54	85	HWI-700370F:168:C7JUKANXX:5:1301:7839:33816	multidrug	gi:1033042764:ref:WP_064355128.1:|FEATURES|emrA|multidrug|emrA	0.98760942579	100.0	32	67.8	6.6e-13	1
ACRB	552	584	HWI-700370F:168:C7JUKANXX:5:2108:4539:35447	multidrug	gi:493959393:ref:WP_006902972.1:|FEATURES|acrB|multidrug|acrB	0.999999982804	87.9	33	60.1	1.4e-10	1
POXTA	447	479	HWI-700370F:168:C7JUKANXX:5:1109:8987:18067	multidrug	AVI44920.1|FEATURES|poxtA|multidrug|poxtA	0.999999259241	60.6	33	46.2	2.1e-06	1
SERRATIA_MARCESCENS_OMP1	120	152	HWI-700370F:168:C7JUKANXX:5:2211:18694:93436	multidrug	AIA49384.1|FEATURES|Serratia_marcescens_Omp1|multidrug|Serratia_marcescens_Omp1	0.84009853983	63.6	33	48.5	4.2e-07	1
YOJI	209	241	HWI-700370F:168:C7JUKANXX:5:1102:6769:71740	peptide	NP_416715.1|FEATURES|YojI|peptide|YojI	0.999999874847	90.9	33	72.0	3.5e-14	1
TRIC	902	934	HWI-700370F:168:C7JUKANXX:5:2106:13426:14119	triclosan	NP_248848.1|FEATURES|TriC|triclosan|TriC	0.999999986993	60.6	33	52.4	2.9e-08	1
TRIC	960	990	HWI-700370F:168:C7JUKANXX:5:2305:10414:23476	triclosan	NP_248848.1|FEATURES|TriC|triclosan|TriC	0.999999971718	74.2	31	53.1	1.7e-08	1
OPTRA	203	233	HWI-700370F:168:C7JUKANXX:5:1211:4544:72698	oxazolidinone	AKA86814|FEATURES|optrA|oxazolidinone|optrA	0.999277283752	61.3	31	50.1	1.4e-07	1
ACRS	168	198	HWI-700370F:168:C7JUKANXX:5:2103:10359:73961	multidrug	AAC76296.1|FEATURES|AcrS|multidrug|AcrS	0.999997652052	64.5	31	48.9	3.2e-07	1
ARNA	336	368	HWI-700370F:168:C7JUKANXX:5:1206:19514:21041	polymyxin	gi:851899656:ref:WP_048211088.1:|FEATURES|arnA|polymyxin|arnA	0.990939145449	87.9	33	65.5	3.3e-12	1
ACRS	99	131	HWI-700370F:168:C7JUKANXX:5:2310:18102:6838	multidrug	AAC76296.1|FEATURES|AcrS|multidrug|AcrS	0.999997414209	63.6	33	47.4	9.3e-07	1
OMPR	21	52	HWI-700370F:168:C7JUKANXX:5:2309:1264:29684	multidrug	CP000034.1.gene3672.p01|FEATURES|ompR|multidrug|ompR	0.999998936749	96.9	32	62.0	3.6e-11	1
BICYCLOMYCIN-MULTIDRUG_EFFLUX_PROTEIN_BCR	54	86	HWI-700370F:168:C7JUKANXX:5:1104:5733:29530	multidrug	YP_001437159|FEATURES|bicyclomycin-multidrug_efflux_protein_bcr|multidrug|bicyclomycin-multidrug_efflux_protein_bcr	0.999999999997	100.0	33	68.9	3.0e-13	1
MAJOR_FACILITATOR_SUPERFAMILY_TRANSPORTER	410	442	HWI-700370F:168:C7JUKANXX:5:2110:20438:34007	multidrug	CP001918.1.gene2931.p01|FEATURES|major_facilitator_superfamily_transporter|multidrug|major_facilitator_superfamily_transporter	0.999998961017	97.0	33	65.5	3.3e-12	1
MACB	129	159	HWI-700370F:168:C7JUKANXX:5:2216:19979:49555	MLS	gi:974672242:ref:WP_059256507.1:|FEATURES|macB|MLS|macB	1.0	71.0	31	47.0	1.2e-06	1
MAJOR_FACILITATOR_SUPERFAMILY_TRANSPORTER	338	370	HWI-700370F:168:C7JUKANXX:5:2201:6812:45087	multidrug	CP001918.1.gene2931.p01|FEATURES|major_facilitator_superfamily_transporter|multidrug|major_facilitator_superfamily_transporter	0.999999198724	100.0	33	73.6	1.2e-14	1
ACRB	155	187	HWI-700370F:168:C7JUKANXX:5:2214:1327:31770	multidrug	gi:497324874:ref:WP_009639087.1:|FEATURES|acrB|multidrug|acrB	1.0	87.9	33	65.1	4.3e-12	1
ARNA	496	528	HWI-700370F:168:C7JUKANXX:5:1216:11646:37776	polymyxin	gi:510924105:ref:WP_016244890.1:|FEATURES|arnA|polymyxin|arnA	0.966493153578	100.0	33	65.1	4.3e-12	1
OMPF	558	590	HWI-700370F:168:C7JUKANXX:5:1112:12724:28501	multidrug	gi:742936434:ref:WP_039025717.1:|FEATURES|ompF|multidrug|ompF	0.999999999617	87.9	33	64.7	5.6e-12	1
ACRA	123	154	HWI-700370F:168:C7JUKANXX:5:1204:17230:94965	multidrug	ABG77965|FEATURES|acrA|multidrug|acrA	1.0	100.0	32	66.6	1.5e-12	1
ACRB	382	414	HWI-700370F:168:C7JUKANXX:5:2311:12177:12195	multidrug	ZP_03832747|FEATURES|acrB|multidrug|acrB	1.0	97.0	33	64.7	5.6e-12	1
ACRB	251	283	HWI-700370F:168:C7JUKANXX:5:1208:3982:87003	multidrug	gi:503341948:ref:WP_013576609.1:|FEATURES|acrB|multidrug|acrB	1.0	97.0	33	67.0	1.1e-12	1
EMRR	124	156	HWI-700370F:168:C7JUKANXX:5:1107:7850:94276	fluoroquinolone	NP_417169.1|FEATURES|emrR|fluoroquinolone|emrR	0.999974056062	84.8	33	63.5	1.2e-11	1
OQXA	65	96	HWI-700370F:168:C7JUKANXX:5:1301:20444:49981	multidrug	YP_001693237.1|FEATURES|oqxA|multidrug|oqxA	1.0	93.8	32	64.3	7.3e-12	1
MDTE	411	443	HWI-700370F:168:C7JUKANXX:5:1103:8889:30601	multidrug	CP001918.1.gene3442.p01|FEATURES|mdtE|multidrug|mdtE	0.999998146469	100.0	33	68.9	3.0e-13	1
MACA	274	306	HWI-700370F:168:C7JUKANXX:5:2214:14827:90883	MLS	gi:695652614:ref:WP_032619987.1:|FEATURES|macA|MLS|macA	1.0	100.0	33	70.9	7.8e-14	1
MACB	198	230	HWI-700370F:168:C7JUKANXX:5:1314:8147:74327	MLS	gi:779956086:ref:WP_045403603.1:|FEATURES|macB|MLS|macB	1.0	100.0	33	69.7	1.7e-13	1
FOSA	8	40	HWI-700370F:168:C7JUKANXX:5:2311:7291:59774	fosfomycin	gi:388604941:gb:EIM34166.1:|FEATURES|fosA|fosfomycin|fosA	0.999999998627	97.0	33	70.1	1.3e-13	1
PBP-1B	250	282	HWI-700370F:168:C7JUKANXX:5:1309:15795:81297	beta-lactam	YP_002467958|FEATURES|PBP-1B|beta-lactam|PBP-1B	0.999999999373	78.8	33	63.2	1.6e-11	1
PBP-1A	108	140	HWI-700370F:168:C7JUKANXX:5:1316:8717:64398	beta-lactam	YP_001290033|FEATURES|PBP-1A|beta-lactam|PBP-1A	1.0	75.8	33	53.1	1.7e-08	1
MAJOR_FACILITATOR_SUPERFAMILY_TRANSPORTER	333	364	HWI-700370F:168:C7JUKANXX:5:1102:18001:40049	multidrug	CP001918.1.gene2931.p01|FEATURES|major_facilitator_superfamily_transporter|multidrug|major_facilitator_superfamily_transporter	0.999998946331	100.0	32	71.2	6.0e-14	1
RPOB2	889	920	HWI-700370F:168:C7JUKANXX:5:2105:20916:54658	multidrug	BAD59497.1|FEATURES|rpoB2|multidrug|rpoB2	0.99999922	75.0	32	50.4	1.1e-07	1
MDTH	304	336	HWI-700370F:168:C7JUKANXX:5:2215:1831:16664	multidrug	gi:493862520:ref:WP_006809273.1:|FEATURES|mdtH|multidrug|mdtH	1.0	100.0	33	67.8	6.6e-13	1
ACRD	503	535	HWI-700370F:168:C7JUKANXX:5:2206:13120:54295	aminoglycoside	YP_490697.1|FEATURES|acrD|aminoglycoside|acrD	0.999992900573	78.8	33	67.0	1.1e-12	1
RAMA	8	40	HWI-700370F:168:C7JUKANXX:5:2114:6362:27666	multidrug	AFK13828.1|FEATURES|ramA|multidrug|ramA	0.99999615348	97.0	33	68.2	5.1e-13	1
KASUGAMYCIN_RESISTANCE_PROTEIN_KSGA	239	271	HWI-700370F:168:C7JUKANXX:5:2209:12906:69677	aminoglycoside	YP_001175338|FEATURES|kasugamycin_resistance_protein_ksgA|aminoglycoside|kasugamycin_resistance_protein_ksgA	1.0	93.9	33	67.8	6.6e-13	1
ACRA	289	321	HWI-700370F:168:C7JUKANXX:5:2110:14734:17096	multidrug	NC_002695.1.912781.p01|FEATURES|acrA|multidrug|acrA	1.0	84.8	33	57.8	6.9e-10	1
ACRS	94	125	HWI-700370F:168:C7JUKANXX:5:1112:11167:56472	multidrug	AAC76296.1|FEATURES|AcrS|multidrug|AcrS	0.999997480887	65.6	32	47.8	7.1e-07	1
VANR	76	108	HWI-700370F:168:C7JUKANXX:5:2303:5198:48860	glycopeptide	AF162694.1.gene5.p01|FEATURES|vanR|glycopeptide|vanR	1.0	75.8	33	61.2	6.2e-11	1
UGD	238	270	HWI-700370F:168:C7JUKANXX:5:2106:10088:20735	peptide	AAC75089.1|FEATURES|ugd|peptide|ugd	0.9999997141	97.0	33	76.3	1.9e-15	1
UGD	59	89	HWI-700370F:168:C7JUKANXX:5:1207:13200:36030	peptide	AAC75089.1|FEATURES|ugd|peptide|ugd	0.9999997141	80.6	31	57.8	6.9e-10	1
MACB	171	202	HWI-700370F:168:C7JUKANXX:5:1103:3874:37006	MLS	gi:779861244:ref:WP_045352062.1:|FEATURES|macB|MLS|macB	1.0	100.0	32	68.6	3.9e-13	1
CATA	98	130	HWI-700370F:168:C7JUKANXX:5:2206:19625:8674	phenicol	YP_002150494|FEATURES|catA|phenicol|catA	0.999995372355	63.6	33	52.0	3.8e-08	1
MDTG	37	69	HWI-700370F:168:C7JUKANXX:5:2215:15475:42213	multidrug	gi:491081391:ref:WP_004943005.1:|FEATURES|mdtG|multidrug|mdtG	1.0	75.8	33	53.5	1.3e-08	1
OQXB	150	182	HWI-700370F:168:C7JUKANXX:5:2306:7935:62205	multidrug	YP_001693238|FEATURES|oqxB|multidrug|oqxB	1.0	100.0	33	69.3	2.3e-13	1
OMP36	83	115	HWI-700370F:168:C7JUKANXX:5:1201:17709:100978	multidrug	AF336097.1.gene1.p01|FEATURES|omp36|multidrug|omp36	0.994028762768	63.6	33	45.1	4.6e-06	1
TETP	73	105	HWI-700370F:168:C7JUKANXX:5:2210:14800:58494	tetracycline	YP_002850805|FEATURES|tetP|tetracycline|tetP	1.0	69.7	33	48.9	3.2e-07	1
PENA	443	474	HWI-700370F:168:C7JUKANXX:5:1104:7334:64700	beta-lactam	ZP_04656349|FEATURES|penA|beta-lactam|penA	1.0	75.0	32	52.4	2.9e-08	1
ACRS	164	194	HWI-700370F:168:C7JUKANXX:5:1108:4735:52495	multidrug	AAC76296.1|FEATURES|AcrS|multidrug|AcrS	0.99999712259	61.3	31	45.8	2.7e-06	1
MDTN	53	84	HWI-700370F:168:C7JUKANXX:5:2310:3836:57499	multidrug	YP_002385298|FEATURES|mdtN|multidrug|mdtN	0.999999993844	65.6	32	46.6	1.6e-06	1
MDTE	403	435	HWI-700370F:168:C7JUKANXX:5:1206:17587:80973	multidrug	CP001918.1.gene3442.p01|FEATURES|mdtE|multidrug|mdtE	0.999999999515	100.0	33	69.7	1.7e-13	1
CAMP-REGULATORY_PROTEIN	58	90	HWI-700370F:168:C7JUKANXX:5:1208:19740:23396	unclassified	gi:899812464:emb:CQH53126.1:|FEATURES|cAMP-regulatory_protein|unclassified|cAMP-regulatory_protein	0.944704153789	100.0	33	70.1	1.3e-13	1
ARNA	470	502	HWI-700370F:168:C7JUKANXX:5:2312:10594:48435	polymyxin	gi:851899656:ref:WP_048211088.1:|FEATURES|arnA|polymyxin|arnA	0.944934510329	97.0	33	74.7	5.4e-15	1
PATA	267	297	HWI-700370F:168:C7JUKANXX:5:2109:3523:30504	fluoroquinolone	NP_417544.5|FEATURES|patA|fluoroquinolone|patA	0.999966018178	67.7	31	52.8	2.2e-08	1
MACB	453	485	HWI-700370F:168:C7JUKANXX:5:2301:7282:18986	MLS	gi:1046630742:ref:WP_065696754.1:|FEATURES|macB|MLS|macB	1.0	100.0	33	72.0	3.5e-14	1
ACRB	884	916	HWI-700370F:168:C7JUKANXX:5:2210:1773:14234	multidrug	gi:447055218:ref:WP_001132474.1:|FEATURES|acrB|multidrug|acrB	1.0	97.0	33	65.9	2.5e-12	1
OQXA	181	213	HWI-700370F:168:C7JUKANXX:5:2112:15768:52401	multidrug	YP_001693237.1|FEATURES|oqxA|multidrug|oqxA	0.999997988142	93.9	33	61.6	4.7e-11	1
COB(I)ALAMIN_ADENOLSYLTRANSFERASE	116	147	HWI-700370F:168:C7JUKANXX:5:2305:20130:96679	unclassified	gi:447201638:ref:WP_001278894.1:|FEATURES|cob(I)alamin_adenolsyltransferase|unclassified|cob(I)alamin_adenolsyltransferase	1.0	87.5	32	59.7	1.8e-10	1
EPTA	234	264	HWI-700370F:168:C7JUKANXX:5:2213:20838:24979	peptide	BAE78116.1|FEATURES|eptA|peptide|eptA	0.999999903172	80.6	31	56.2	2.0e-09	1
MSBA	399	430	HWI-700370F:168:C7JUKANXX:5:1215:17560:97235	nitroimidazole	NP_415434.1|FEATURES|msbA|nitroimidazole|msbA	0.999818063223	93.8	32	63.5	1.2e-11	1
TOLC	370	402	HWI-700370F:168:C7JUKANXX:5:2303:19932:90414	multidrug	gi:695749246:ref:WP_032675510.1:|FEATURES|TolC|multidrug|TolC	1.0	100.0	33	65.1	4.3e-12	1
ARNA	205	236	HWI-700370F:168:C7JUKANXX:5:2207:8052:78674	polymyxin	gi:851899656:ref:WP_048211088.1:|FEATURES|arnA|polymyxin|arnA	0.938711407574	71.9	32	59.7	1.8e-10	1
ACRB	921	952	HWI-700370F:168:C7JUKANXX:5:1307:2013:16889	multidrug	gi:446414955:ref:WP_000492810.1:|FEATURES|acrB|multidrug|acrB	0.999999999296	96.9	32	60.8	8.1e-11	1
SERRATIA_MARCESCENS_OMP1	5	37	HWI-700370F:168:C7JUKANXX:5:2309:16508:94817	multidrug	AIA49384.1|FEATURES|Serratia_marcescens_Omp1|multidrug|Serratia_marcescens_Omp1	0.99878639514	72.7	33	54.7	5.8e-09	1
MAJOR_FACILITATOR_SUPERFAMILY_TRANSPORTER	416	448	HWI-700370F:168:C7JUKANXX:5:2215:14538:85448	multidrug	CP001918.1.gene2931.p01|FEATURES|major_facilitator_superfamily_transporter|multidrug|major_facilitator_superfamily_transporter	0.999998946331	93.9	33	65.1	4.3e-12	1
MEXK	894	926	HWI-700370F:168:C7JUKANXX:5:1116:19292:78235	multidrug	AAG07064.1|FEATURES|MexK|multidrug|MexK	0.99999935792	69.7	33	47.0	1.2e-06	1
TRIC	434	466	HWI-700370F:168:C7JUKANXX:5:2308:8509:58740	triclosan	NP_248848.1|FEATURES|TriC|triclosan|TriC	0.999999986014	75.8	33	56.2	2.0e-09	1
VGAC	11	43	HWI-700370F:168:C7JUKANXX:5:2202:12100:66708	MLS	AMP35312.1|FEATURES|vgaC|MLS|vgaC	0.999999557376	97.0	33	66.2	1.9e-12	1
ESCHERICHIA_COLI_LAMB	187	219	HWI-700370F:168:C7JUKANXX:5:1309:17771:91896	multidrug	BAB38442|FEATURES|Escherichia_coli_LamB|multidrug|Escherichia_coli_LamB	0.999997368083	93.9	33	68.2	5.1e-13	1
ACRB	312	344	HWI-700370F:168:C7JUKANXX:5:2103:15565:31677	multidrug	gi:485731880:ref:WP_001359514.1:|FEATURES|acrB|multidrug|acrB	0.999999998969	84.8	33	63.9	9.6e-12	1
ROSA	19	50	HWI-700370F:168:C7JUKANXX:5:2215:10846:71712	fosmidomycin	ZP_04612558|FEATURES|rosA|fosmidomycin|rosA	1.0	90.6	32	59.7	1.8e-10	1
TETD	15	47	HWI-700370F:168:C7JUKANXX:5:1205:15705:85373	tetracycline	gi:135617:sp:P28816.1:TETD_ECOLX|FEATURES|tetD|tetracycline|tetD	0.99999999859	63.6	33	53.5	1.3e-08	1
MAJOR_FACILITATOR_SUPERFAMILY_TRANSPORTER	217	249	HWI-700370F:168:C7JUKANXX:5:2308:9083:38310	multidrug	CP001918.1.gene2931.p01|FEATURES|major_facilitator_superfamily_transporter|multidrug|major_facilitator_superfamily_transporter	0.999998961017	100.0	33	72.4	2.7e-14	1
TRIC	396	428	HWI-700370F:168:C7JUKANXX:5:1110:6640:4195	triclosan	NP_248848.1|FEATURES|TriC|triclosan|TriC	0.999999968136	72.7	33	47.4	9.3e-07	1
OQXB	38	70	HWI-700370F:168:C7JUKANXX:5:1203:18203:42311	multidrug	YP_001693238|FEATURES|oqxB|multidrug|oqxB	1.0	100.0	33	69.3	2.3e-13	1
KLEBSIELLA_PNEUMONIAE_OMPK37	310	341	HWI-700370F:168:C7JUKANXX:5:2110:4630:71009	beta-lactam	CAA09666.1|FEATURES|Klebsiella_pneumoniae_OmpK37|beta-lactam|Klebsiella_pneumoniae_OmpK37	0.999999986484	71.9	32	57.4	9.0e-10	1
MACB	166	198	HWI-700370F:168:C7JUKANXX:5:1308:6238:81123	MLS	gi:654658955:ref:WP_028119847.1:|FEATURES|macB|MLS|macB	1.0	100.0	33	69.3	2.3e-13	1
RPOB2	471	503	HWI-700370F:168:C7JUKANXX:5:1311:13146:7536	multidrug	BAD59497.1|FEATURES|rpoB2|multidrug|rpoB2	0.999999399241	75.8	33	59.7	1.8e-10	1
MEXE	52	84	HWI-700370F:168:C7JUKANXX:5:2312:12141:4372	multidrug	gi:749610452:ref:WP_040232688.1:|FEATURES|mexE|multidrug|mexE	1.0	87.9	33	63.9	9.6e-12	1
BACA	200	232	HWI-700370F:168:C7JUKANXX:5:1112:19760:87343	bacitracin	ZP_03064089|FEATURES|bacA|bacitracin|bacA	1.0	97.0	33	66.2	1.9e-12	1
ACRB	561	593	HWI-700370F:168:C7JUKANXX:5:1301:6053:100642	multidrug	gi:485731880:ref:WP_001359514.1:|FEATURES|acrB|multidrug|acrB	0.999999994455	81.8	33	60.8	8.1e-11	1
EMRR	7	39	HWI-700370F:168:C7JUKANXX:5:1204:10762:62341	fluoroquinolone	NP_417169.1|FEATURES|emrR|fluoroquinolone|emrR	0.999984492813	93.9	33	68.9	3.0e-13	1
KLEBSIELLA_PNEUMONIAE_OMPK37	259	291	HWI-700370F:168:C7JUKANXX:5:1103:15525:61303	beta-lactam	CAA09666.1|FEATURES|Klebsiella_pneumoniae_OmpK37|beta-lactam|Klebsiella_pneumoniae_OmpK37	0.999999994161	81.8	33	62.4	2.8e-11	1
CLASS_C	59	91	HWI-700370F:168:C7JUKANXX:5:1314:4407:78840	beta-lactam	gi:654547531:ref:WP_028015237.1:|FEATURES|class_C|beta-lactam|class_C	1.0	100.0	33	69.7	1.7e-13	1
PATA	74	106	HWI-700370F:168:C7JUKANXX:5:2313:16069:81866	fluoroquinolone	NP_417544.5|FEATURES|patA|fluoroquinolone|patA	0.99999653212	100.0	33	72.4	2.7e-14	1
RPOB2	479	509	HWI-700370F:168:C7JUKANXX:5:1110:16980:80425	multidrug	BAD59497.1|FEATURES|rpoB2|multidrug|rpoB2	0.999999211983	67.7	31	50.1	1.4e-07	1
ROSA	295	327	HWI-700370F:168:C7JUKANXX:5:1104:16449:90643	fosmidomycin	ZP_04612558|FEATURES|rosA|fosmidomycin|rosA	1.0	84.8	33	58.5	4.0e-10	1
EMRD	109	141	HWI-700370F:168:C7JUKANXX:5:2313:4338:54998	multidrug	YP_001451632|FEATURES|emrD|multidrug|emrD	1.0	100.0	33	70.5	1.0e-13	1
PMRF	1	31	HWI-700370F:168:C7JUKANXX:5:1205:19216:95837	peptide	AAC75314.1|FEATURES|PmrF|peptide|PmrF	0.999998725779	87.1	31	55.5	3.4e-09	1
ACRB	604	635	HWI-700370F:168:C7JUKANXX:5:1207:7031:19163	multidrug	gi:485731880:ref:WP_001359514.1:|FEATURES|acrB|multidrug|acrB	1.0	93.8	32	65.1	4.3e-12	1
ESCHERICHIA_COLI_LAMB	239	270	HWI-700370F:168:C7JUKANXX:5:1108:7592:86556	multidrug	BAB38442|FEATURES|Escherichia_coli_LamB|multidrug|Escherichia_coli_LamB	0.99999319899	68.8	32	49.7	1.9e-07	1
OQXB	463	495	HWI-700370F:168:C7JUKANXX:5:1310:10457:44608	multidrug	YP_001693238|FEATURES|oqxB|multidrug|oqxB	1.0	100.0	33	64.3	7.3e-12	1
MDTE	342	373	HWI-700370F:168:C7JUKANXX:5:2211:14357:74088	multidrug	CP001918.1.gene3442.p01|FEATURES|mdtE|multidrug|mdtE	0.999999999946	93.8	32	65.1	4.3e-12	1
PENA	215	247	HWI-700370F:168:C7JUKANXX:5:2203:15308:48964	beta-lactam	ZP_04656349|FEATURES|penA|beta-lactam|penA	1.0	60.6	33	51.2	6.4e-08	1
MDFA	29	61	HWI-700370F:168:C7JUKANXX:5:1201:11730:70421	multidrug	CP001918.1.gene2898.p01|FEATURES|mdfA|multidrug|mdfA	1.0	100.0	33	72.0	3.5e-14	1
EMRB	324	356	HWI-700370F:168:C7JUKANXX:5:1216:6479:33443	multidrug	gi:493870778:ref:WP_006817302.1:|FEATURES|emrB|multidrug|emrB	0.999904350389	100.0	33	74.3	7.1e-15	1
EPTA	250	280	HWI-700370F:168:C7JUKANXX:5:1206:15171:90406	peptide	BAE78116.1|FEATURES|eptA|peptide|eptA	0.999999768618	64.5	31	48.5	4.2e-07	1
PBP-1A	549	581	HWI-700370F:168:C7JUKANXX:5:1212:7706:61640	beta-lactam	EDJ91555|FEATURES|PBP-1A|beta-lactam|PBP-1A	1.0	69.7	33	53.1	1.7e-08	1
ACRA	66	98	HWI-700370F:168:C7JUKANXX:5:2204:4791:60086	multidrug	ABR13270|FEATURES|acrA|multidrug|acrA	1.0	100.0	33	68.9	3.0e-13	1
ARNA	18	48	HWI-700370F:168:C7JUKANXX:5:2102:20350:98615	polymyxin	gi:757781454:ref:WP_043000038.1:|FEATURES|arnA|polymyxin|arnA	0.955672543843	74.2	31	50.8	8.4e-08	1
MDTG	243	275	HWI-700370F:168:C7JUKANXX:5:1112:6240:64449	multidrug	CP001918.1.gene2608.p01|FEATURES|mdtG|multidrug|mdtG	1.0	100.0	33	65.1	4.3e-12	1
OMPF	31	62	HWI-700370F:168:C7JUKANXX:5:2105:21055:28134	multidrug	gi:742936434:ref:WP_039025717.1:|FEATURES|ompF|multidrug|ompF	0.999999999704	87.5	32	65.1	4.3e-12	1
ADEB	278	310	HWI-700370F:168:C7JUKANXX:5:1215:4193:3204	multidrug	ABO12177|FEATURES|adeB|multidrug|adeB	1.0	75.8	33	52.4	2.9e-08	1
ACRB	445	477	HWI-700370F:168:C7JUKANXX:5:1314:17788:49010	multidrug	gi:447055254:ref:WP_001132510.1:|FEATURES|acrB|multidrug|acrB	1.0	97.0	33	64.3	7.3e-12	1
CPXA	194	226	HWI-700370F:168:C7JUKANXX:5:1108:5710:41533	aminoglycoside:aminocoumarin	NP_312864.1|FEATURES|cpxA|aminoglycoside:aminocoumarin|cpxA	0.999550022597	93.9	33	67.0	1.1e-12	1
ACRF	484	514	HWI-700370F:168:C7JUKANXX:5:2312:1962:77903	multidrug	AAC76298.1|FEATURES|AcrF|multidrug|AcrF	1.0	90.3	31	64.3	7.3e-12	1
BAES	79	111	HWI-700370F:168:C7JUKANXX:5:2310:17897:36904	multidrug	BAA15934.1|FEATURES|baeS|multidrug|baeS	0.999998498116	81.8	33	70.1	1.3e-13	1
OMPF	217	249	HWI-700370F:168:C7JUKANXX:5:2205:18435:15713	multidrug	gi:447175109:ref:WP_001252365.1:|FEATURES|ompF|multidrug|ompF	0.999999998049	66.7	33	51.6	4.9e-08	1
ACRB	366	398	HWI-700370F:168:C7JUKANXX:5:2307:17766:15319	multidrug	ZP_03832747|FEATURES|acrB|multidrug|acrB	1.0	90.9	33	64.7	5.6e-12	1
EMRB	312	344	HWI-700370F:168:C7JUKANXX:5:1215:7410:55769	multidrug	gi:493870778:ref:WP_006817302.1:|FEATURES|emrB|multidrug|emrB	0.998662141907	100.0	33	68.9	3.0e-13	1
ROSB	479	510	HWI-700370F:168:C7JUKANXX:5:1210:8416:19555	fosmidomycin	YP_001477377|FEATURES|rosB|fosmidomycin|rosB	1.0	90.6	32	61.6	4.7e-11	1
SERRATIA_MARCESCENS_OMP1	96	128	HWI-700370F:168:C7JUKANXX:5:2307:11728:10312	multidrug	AIA49384.1|FEATURES|Serratia_marcescens_Omp1|multidrug|Serratia_marcescens_Omp1	0.849819947998	84.8	33	67.4	8.6e-13	1
ACRB	477	509	HWI-700370F:168:C7JUKANXX:5:1106:19017:68457	multidrug	gi:558560157:ref:WP_023491039.1:|FEATURES|acrB|multidrug|acrB	1.0	93.9	33	64.7	5.6e-12	1
UGD	63	94	HWI-700370F:168:C7JUKANXX:5:1303:21011:14696	peptide	AAC75089.1|FEATURES|ugd|peptide|ugd	0.999999812613	90.6	32	65.9	2.5e-12	1
YOJI	511	543	HWI-700370F:168:C7JUKANXX:5:2116:6605:17165	peptide	NP_416715.1|FEATURES|YojI|peptide|YojI	0.999999799726	90.9	33	64.7	5.6e-12	1
ACRA	54	86	HWI-700370F:168:C7JUKANXX:5:1204:8501:25518	multidrug	CAC35724|FEATURES|acrA|multidrug|acrA	1.0	90.9	33	64.3	7.3e-12	1
MDTE	297	329	HWI-700370F:168:C7JUKANXX:5:2112:3864:58312	multidrug	CP001918.1.gene3442.p01|FEATURES|mdtE|multidrug|mdtE	0.999999999954	93.9	33	62.4	2.8e-11	1
PMRF	262	294	HWI-700370F:168:C7JUKANXX:5:2210:13494:87679	peptide	AAC75314.1|FEATURES|PmrF|peptide|PmrF	0.999998872332	93.9	33	68.9	3.0e-13	1
KASUGAMYCIN_RESISTANCE_PROTEIN_KSGA	239	271	HWI-700370F:168:C7JUKANXX:5:2211:11273:42400	aminoglycoside	YP_001175338|FEATURES|kasugamycin_resistance_protein_ksgA|aminoglycoside|kasugamycin_resistance_protein_ksgA	1.0	93.9	33	67.8	6.6e-13	1
MDTK	71	103	HWI-700370F:168:C7JUKANXX:5:1111:3440:46136	multidrug	gi:555038129:gb:ESL82444.1:|FEATURES|mdtK|multidrug|mdtK	1.0	100.0	33	70.9	7.8e-14	1
PMRF	67	98	HWI-700370F:168:C7JUKANXX:5:2205:13143:100970	peptide	AAC75314.1|FEATURES|PmrF|peptide|PmrF	0.999999472259	93.8	32	65.5	3.3e-12	1
MDTD	53	85	HWI-700370F:168:C7JUKANXX:5:1210:20198:41135	multidrug	gi:727765325:ref:WP_033869793.1:|FEATURES|mdtD|multidrug|mdtD	0.999999999432	60.6	33	48.1	5.4e-07	1
DNA-BINDING_PROTEIN_H-NS	5	36	HWI-700370F:168:C7JUKANXX:5:1301:4081:68899	unclassified	NC_002695.1.913113.p01|FEATURES|DNA-binding_protein_H-NS|unclassified|DNA-binding_protein_H-NS	0.999999999406	75.0	32	47.4	9.3e-07	1
BCRA	27	57	HWI-700370F:168:C7JUKANXX:5:1102:11104:42753	bacitracin	P42332|FEATURES|bcrA|bacitracin|bcrA	1.0	61.3	31	45.8	2.7e-06	1
BACA	37	69	HWI-700370F:168:C7JUKANXX:5:2216:14545:53917	bacitracin	YP_001436495|FEATURES|bacA|bacitracin|bacA	1.0	100.0	33	68.6	3.9e-13	1
MDTE	314	346	HWI-700370F:168:C7JUKANXX:5:1114:3226:89194	multidrug	CP001918.1.gene3442.p01|FEATURES|mdtE|multidrug|mdtE	0.999999999914	90.9	33	62.4	2.8e-11	1
OQXB	814	846	HWI-700370F:168:C7JUKANXX:5:1305:8284:56184	multidrug	YP_001693238|FEATURES|oqxB|multidrug|oqxB	0.99999908805	97.0	33	70.5	1.0e-13	1
PBP-1B	184	215	HWI-700370F:168:C7JUKANXX:5:1313:14030:40541	beta-lactam	YP_002467958|FEATURES|PBP-1B|beta-lactam|PBP-1B	0.999999997221	75.0	32	48.5	4.2e-07	1
SAT-3	132	162	HWI-700370F:168:C7JUKANXX:5:2114:11333:96378	nucleoside	CAA88265.1|FEATURES|SAT-3|nucleoside|SAT-3	0.999810244241	77.4	31	57.4	9.0e-10	1
TRANSCRIPTIONAL_REGULATORY_PROTEIN_CPXR_CPXR	84	116	HWI-700370F:168:C7JUKANXX:5:1208:10565:95805	unclassified	CP001918.1.gene5135.p01|FEATURES|transcriptional_regulatory_protein_CpxR_cpxR|unclassified|transcriptional_regulatory_protein_CpxR_cpxR	0.999999999948	75.8	33	53.1	1.7e-08	1
MDTE	290	322	HWI-700370F:168:C7JUKANXX:5:1113:8936:47817	multidrug	CP001918.1.gene3442.p01|FEATURES|mdtE|multidrug|mdtE	0.999999999938	97.0	33	65.9	2.5e-12	1
ROSB	37	69	HWI-700370F:168:C7JUKANXX:5:2314:12709:90848	fosmidomycin	ZP_04631861|FEATURES|rosB|fosmidomycin|rosB	1.0	90.9	33	62.0	3.6e-11	1
MEXX	30	62	HWI-700370F:168:C7JUKANXX:5:2309:9790:30255	multidrug	CP000647.1.gene3709.p01|FEATURES|mexX|multidrug|mexX	1.0	81.8	33	59.3	2.4e-10	1
ACRB	657	688	HWI-700370F:168:C7JUKANXX:5:2316:11672:53192	multidrug	gi:502789935:ref:WP_013024911.1:|FEATURES|acrB|multidrug|acrB	1.0	90.6	32	63.9	9.6e-12	1
PBP-1A	529	561	HWI-700370F:168:C7JUKANXX:5:2214:2115:64220	beta-lactam	YP_001292390|FEATURES|PBP-1A|beta-lactam|PBP-1A	1.0	60.6	33	44.3	7.8e-06	1
ADEB	379	411	HWI-700370F:168:C7JUKANXX:5:1307:15909:54214	multidrug	gi:446910347:ref:WP_000987603.1:|FEATURES|adeB|multidrug|adeB	1.0	90.9	33	62.8	2.1e-11	1
EMRA	156	188	HWI-700370F:168:C7JUKANXX:5:2301:4596:39782	multidrug	gi:1033042764:ref:WP_064355128.1:|FEATURES|emrA|multidrug|emrA	0.987103411518	100.0	33	66.2	1.9e-12	1
MEXD	971	1002	HWI-700370F:168:C7JUKANXX:5:1105:13198:69099	multidrug	YP_348488|FEATURES|mexD|multidrug|mexD	0.999999927878	62.5	32	44.3	7.8e-06	1
ACRB	921	953	HWI-700370F:168:C7JUKANXX:5:1315:8163:33185	multidrug	gi:447055218:ref:WP_001132474.1:|FEATURES|acrB|multidrug|acrB	1.0	100.0	33	65.9	2.5e-12	1
KASUGAMYCIN_RESISTANCE_PROTEIN_KSGA	89	121	HWI-700370F:168:C7JUKANXX:5:2309:18311:56889	aminoglycoside	YP_002240485|FEATURES|kasugamycin_resistance_protein_ksgA|aminoglycoside|kasugamycin_resistance_protein_ksgA	1.0	97.0	33	70.5	1.0e-13	1
OMPR	303	335	HWI-700370F:168:C7JUKANXX:5:2308:1204:39910	multidrug	CP000034.1.gene3672.p01|FEATURES|ompR|multidrug|ompR	0.999998393336	75.8	33	53.9	9.9e-09	1
ESCHERICHIA_COLI_LAMB	344	376	HWI-700370F:168:C7JUKANXX:5:1306:12145:58138	multidrug	BAB38442|FEATURES|Escherichia_coli_LamB|multidrug|Escherichia_coli_LamB	0.999996145816	75.8	33	59.3	2.4e-10	1
PBP-1A	111	142	HWI-700370F:168:C7JUKANXX:5:2111:4825:33146	beta-lactam	YP_001290033|FEATURES|PBP-1A|beta-lactam|PBP-1A	1.0	78.1	32	53.1	1.7e-08	1
ADEB	64	96	HWI-700370F:168:C7JUKANXX:5:2204:7187:99177	multidrug	ABO12177|FEATURES|adeB|multidrug|adeB	1.0	60.6	33	47.8	7.1e-07	1
CAMP-REGULATORY_PROTEIN	167	199	HWI-700370F:168:C7JUKANXX:5:1305:16949:10459	unclassified	gi:490367208:ref:WP_004246872.1:|FEATURES|cAMP-regulatory_protein|unclassified|cAMP-regulatory_protein	0.935686888254	97.0	33	63.5	1.2e-11	1
PMRF	278	310	HWI-700370F:168:C7JUKANXX:5:2105:6424:2438	peptide	AAC75314.1|FEATURES|PmrF|peptide|PmrF	0.999999618125	87.9	33	66.2	1.9e-12	1
ACRB	851	882	HWI-700370F:168:C7JUKANXX:5:1306:12156:43669	multidrug	gi:485731880:ref:WP_001359514.1:|FEATURES|acrB|multidrug|acrB	1.0	93.8	32	64.7	5.6e-12	1
PBP-1A	170	202	HWI-700370F:168:C7JUKANXX:5:1209:19016:25506	beta-lactam	YP_001292390|FEATURES|PBP-1A|beta-lactam|PBP-1A	1.0	75.8	33	55.8	2.6e-09	1
BICYCLOMYCIN-MULTIDRUG_EFFLUX_PROTEIN_BCR	287	319	HWI-700370F:168:C7JUKANXX:5:1109:17484:87834	multidrug	YP_002237398|FEATURES|bicyclomycin-multidrug_efflux_protein_bcr|multidrug|bicyclomycin-multidrug_efflux_protein_bcr	1.0	93.9	33	68.9	3.0e-13	1
MDTM	352	383	HWI-700370F:168:C7JUKANXX:5:1105:3303:45642	multidrug	gi:555220864:ref:WP_023213580.1:|FEATURES|mdtM|multidrug|mdtM	0.99999999963	63.6	33	47.4	9.3e-07	1
OQXB	856	888	HWI-700370F:168:C7JUKANXX:5:1304:1971:9363	multidrug	YP_001693238|FEATURES|oqxB|multidrug|oqxB	1.0	100.0	33	69.7	1.7e-13	1
ACRB	733	765	HWI-700370F:168:C7JUKANXX:5:2313:8193:41097	multidrug	gi:447196041:ref:WP_001273297.1:|FEATURES|acrB|multidrug|acrB	1.0	87.9	33	63.9	9.6e-12	1
ACRB	1	32	HWI-700370F:168:C7JUKANXX:5:1111:19668:42486	multidrug	gi:446414955:ref:WP_000492810.1:|FEATURES|acrB|multidrug|acrB	1.0	96.9	32	65.1	4.3e-12	1
MDTG	15	47	HWI-700370F:168:C7JUKANXX:5:2115:20242:61883	multidrug	gi:556496060:ref:WP_023343747.1:|FEATURES|mdtG|multidrug|mdtG	1.0	100.0	33	72.8	2.1e-14	1
YOJI	470	502	HWI-700370F:168:C7JUKANXX:5:1311:4153:52789	peptide	NP_416715.1|FEATURES|YojI|peptide|YojI	0.999999871804	97.0	33	71.6	4.6e-14	1
MDTG	349	381	HWI-700370F:168:C7JUKANXX:5:2216:4805:42613	multidrug	gi:556426192:ref:WP_023311119.1:|FEATURES|mdtG|multidrug|mdtG	1.0	100.0	33	68.9	3.0e-13	1
RPOB2	575	606	HWI-700370F:168:C7JUKANXX:5:2111:17202:12501	multidrug	BAD59497.1|FEATURES|rpoB2|multidrug|rpoB2	0.999999379081	81.2	32	57.4	9.0e-10	1
ACRB	788	820	HWI-700370F:168:C7JUKANXX:5:2205:11338:42354	multidrug	gi:447196041:ref:WP_001273297.1:|FEATURES|acrB|multidrug|acrB	1.0	90.9	33	68.6	3.9e-13	1
ESCHERICHIA_COLI_MIPA	45	77	HWI-700370F:168:C7JUKANXX:5:1203:12394:69037	multidrug	NP_310518|FEATURES|Escherichia_coli_mipA|multidrug|Escherichia_coli_mipA	0.999998907233	90.9	33	74.3	7.1e-15	1
OMP36	331	363	HWI-700370F:168:C7JUKANXX:5:2302:14304:18446	multidrug	AF336095.1.gene1.p01|FEATURES|omp36|multidrug|omp36	0.998327119155	93.9	33	65.1	4.3e-12	1
ESCHERICHIA_COLI_LAMB	124	156	HWI-700370F:168:C7JUKANXX:5:2313:20424:34829	multidrug	BAB38442|FEATURES|Escherichia_coli_LamB|multidrug|Escherichia_coli_LamB	0.99999807843	97.0	33	78.2	4.9e-16	1
CPXA	213	245	HWI-700370F:168:C7JUKANXX:5:2214:4646:83881	aminoglycoside:aminocoumarin	NP_312864.1|FEATURES|cpxA|aminoglycoside:aminocoumarin|cpxA	0.999091401809	84.8	33	59.7	1.8e-10	1
KASUGAMYCIN_RESISTANCE_PROTEIN_KSGA	207	238	HWI-700370F:168:C7JUKANXX:5:2202:14080:24169	aminoglycoside	YP_001175338|FEATURES|kasugamycin_resistance_protein_ksgA|aminoglycoside|kasugamycin_resistance_protein_ksgA	1.0	90.6	32	58.9	3.1e-10	1
TET34	112	143	HWI-700370F:168:C7JUKANXX:5:1107:18685:14643	tetracycline	ZP_02197344|FEATURES|tet34|tetracycline|tet34	1.0	68.8	32	57.8	6.9e-10	1
ACRB	511	543	HWI-700370F:168:C7JUKANXX:5:1208:15985:69620	multidrug	CP001918.1.gene1257.p01|FEATURES|acrB|multidrug|acrB	0.999999999681	97.0	33	73.2	1.6e-14	1
ARNA	297	329	HWI-700370F:168:C7JUKANXX:5:1305:13690:17633	polymyxin	gi:851899656:ref:WP_048211088.1:|FEATURES|arnA|polymyxin|arnA	0.988753385222	78.8	33	52.4	2.9e-08	1
OMPR	195	227	HWI-700370F:168:C7JUKANXX:5:2313:1215:91910	multidrug	NC_008702.1.4607594.p01|FEATURES|ompR|multidrug|ompR	0.999998071816	69.7	33	51.6	4.9e-08	1
OMPR	59	91	HWI-700370F:168:C7JUKANXX:5:1112:16232:88759	multidrug	CP000034.1.gene3672.p01|FEATURES|ompR|multidrug|ompR	0.999999215025	100.0	33	68.9	3.0e-13	1
DNA-BINDING_PROTEIN_H-NS	12	43	HWI-700370F:168:C7JUKANXX:5:2106:3625:37030	unclassified	NC_002695.1.913113.p01|FEATURES|DNA-binding_protein_H-NS|unclassified|DNA-binding_protein_H-NS	0.999999998993	68.8	32	45.4	3.5e-06	1
YOJI	466	498	HWI-700370F:168:C7JUKANXX:5:1310:9212:51271	peptide	NP_416715.1|FEATURES|YojI|peptide|YojI	0.999999788198	97.0	33	71.6	4.6e-14	1
MACB	470	502	HWI-700370F:168:C7JUKANXX:5:2111:8533:90713	MLS	gi:829942568:ref:WP_047368199.1:|FEATURES|macB|MLS|macB	1.0	100.0	33	68.2	5.1e-13	1
OMP36	282	314	HWI-700370F:168:C7JUKANXX:5:1301:6795:95915	multidrug	AF336095.1.gene1.p01|FEATURES|omp36|multidrug|omp36	0.998878616114	97.0	33	70.5	1.0e-13	1
ACRB	442	474	HWI-700370F:168:C7JUKANXX:5:1105:17027:84176	multidrug	gi:447055218:ref:WP_001132474.1:|FEATURES|acrB|multidrug|acrB	1.0	100.0	33	66.6	1.5e-12	1
BACA	91	123	HWI-700370F:168:C7JUKANXX:5:1106:12202:39691	bacitracin	YP_002217186|FEATURES|bacA|bacitracin|bacA	1.0	100.0	33	67.8	6.6e-13	1
MDTH	72	103	HWI-700370F:168:C7JUKANXX:5:1112:7307:18176	multidrug	gi:493862520:ref:WP_006809273.1:|FEATURES|mdtH|multidrug|mdtH	1.0	100.0	32	70.5	1.0e-13	1
ACRF	657	689	HWI-700370F:168:C7JUKANXX:5:1106:16679:41741	multidrug	CP000647.1.gene3710.p01|FEATURES|acrF|multidrug|acrF	1.0	90.9	33	65.5	3.3e-12	1
VANR	95	127	HWI-700370F:168:C7JUKANXX:5:2112:2797:92637	glycopeptide	DQ212986.1.gene4.p01|FEATURES|vanR|glycopeptide|vanR	0.999999999997	78.8	33	58.9	3.1e-10	1
MSBA	390	422	HWI-700370F:168:C7JUKANXX:5:1303:9579:68898	nitroimidazole	NP_415434.1|FEATURES|msbA|nitroimidazole|msbA	0.999854509753	90.9	33	64.3	7.3e-12	1
MDTG	30	62	HWI-700370F:168:C7JUKANXX:5:2311:13883:49502	multidrug	Q5PGY0|FEATURES|mdtG|multidrug|mdtG	1.0	100.0	33	70.9	7.8e-14	1
ACRB	761	793	HWI-700370F:168:C7JUKANXX:5:1307:11088:3342	multidrug	ZP_04620400|FEATURES|acrB|multidrug|acrB	1.0	87.9	33	67.4	8.6e-13	1
EMRB	152	184	HWI-700370F:168:C7JUKANXX:5:1108:15977:92925	multidrug	gi:493870778:ref:WP_006817302.1:|FEATURES|emrB|multidrug|emrB	0.999996042868	100.0	33	77.0	1.1e-15	1
ACRB	76	108	HWI-700370F:168:C7JUKANXX:5:2116:9723:24668	multidrug	CP001918.1.gene1257.p01|FEATURES|acrB|multidrug|acrB	1.0	100.0	33	66.6	1.5e-12	1
MAJOR_FACILITATOR_SUPERFAMILY_TRANSPORTER	160	192	HWI-700370F:168:C7JUKANXX:5:1216:7479:63035	multidrug	CP001918.1.gene2931.p01|FEATURES|major_facilitator_superfamily_transporter|multidrug|major_facilitator_superfamily_transporter	0.999999995108	100.0	33	74.7	5.4e-15	1
BICYCLOMYCIN-MULTIDRUG_EFFLUX_PROTEIN_BCR	295	326	HWI-700370F:168:C7JUKANXX:5:2111:15523:75763	multidrug	YP_002237398|FEATURES|bicyclomycin-multidrug_efflux_protein_bcr|multidrug|bicyclomycin-multidrug_efflux_protein_bcr	1.0	100.0	32	69.3	2.3e-13	1
ACRF	926	958	HWI-700370F:168:C7JUKANXX:5:2103:2876:94971	multidrug	CP000647.1.gene3710.p01|FEATURES|acrF|multidrug|acrF	1.0	100.0	33	66.6	1.5e-12	1
BAES	143	175	HWI-700370F:168:C7JUKANXX:5:1112:14104:18875	multidrug	BAA15934.1|FEATURES|baeS|multidrug|baeS	0.9999988945	90.9	33	63.9	9.6e-12	1
MACB	156	188	HWI-700370F:168:C7JUKANXX:5:2215:20141:52274	MLS	gi:852292746:ref:WP_048332551.1:|FEATURES|macB|MLS|macB	1.0	100.0	33	68.2	5.1e-13	1
OMPF	143	175	HWI-700370F:168:C7JUKANXX:5:1106:11999:42545	multidrug	gi:490306302:ref:WP_004201406.1:|FEATURES|ompF|multidrug|ompF	0.824368014453	90.9	33	67.8	6.6e-13	1
MDTK	388	420	HWI-700370F:168:C7JUKANXX:5:2308:6421:85824	multidrug	gi:555107106:gb:ESM50626.1:|FEATURES|mdtK|multidrug|mdtK	1.0	93.9	33	72.4	2.7e-14	1
PATA	119	151	HWI-700370F:168:C7JUKANXX:5:2204:10040:70450	fluoroquinolone	NP_417544.5|FEATURES|patA|fluoroquinolone|patA	0.999992895903	97.0	33	65.5	3.3e-12	1
OMPR	181	213	HWI-700370F:168:C7JUKANXX:5:1215:4129:46523	multidrug	gi:909830386:gb:AKU13184.1:|FEATURES|ompR|multidrug|ompR	0.999998227387	75.8	33	56.2	2.0e-09	1
EMRB	1	28	HWI-700370F:168:C7JUKANXX:5:1305:8205:63711	multidrug	gi:641640538:emb:CDQ52675.1:|FEATURES|emrB|multidrug|emrB	0.999977731354	87.1	31	48.1	5.4e-07	1
OMPR	267	299	HWI-700370F:168:C7JUKANXX:5:2215:9925:19284	multidrug	CP000034.1.gene3672.p01|FEATURES|ompR|multidrug|ompR	0.999999192512	100.0	33	69.7	1.7e-13	1
MSBA	417	449	HWI-700370F:168:C7JUKANXX:5:1107:7269:48559	nitroimidazole	NP_415434.1|FEATURES|msbA|nitroimidazole|msbA	0.999879135802	93.9	33	66.2	1.9e-12	1
TWO-COMPONENT_SYSTEM_RESPONSE_REGULATOR_EVGA	158	189	HWI-700370F:168:C7JUKANXX:5:2114:7744:68284	unclassified	CP001918.1.gene4502.p01|FEATURES|two-component_system_response_regulator_EvgA|unclassified|two-component_system_response_regulator_EvgA	0.999999034701	68.8	32	45.1	4.6e-06	1
EMRB	253	285	HWI-700370F:168:C7JUKANXX:5:1314:9604:76945	multidrug	gi:486057056:ref:WP_001507824.1:|FEATURES|emrB|multidrug|emrB	0.999985686665	100.0	33	71.6	4.6e-14	1
ACRB	709	741	HWI-700370F:168:C7JUKANXX:5:2316:4617:14635	multidrug	ZP_02684554|FEATURES|acrB|multidrug|acrB	1.0	97.0	33	68.6	3.9e-13	1
PENA	368	400	HWI-700370F:168:C7JUKANXX:5:2304:5043:28656	beta-lactam	ZP_04656349|FEATURES|penA|beta-lactam|penA	1.0	78.8	33	57.0	1.2e-09	1
OMPF	585	617	HWI-700370F:168:C7JUKANXX:5:1305:1465:8271	multidrug	gi:742936434:ref:WP_039025717.1:|FEATURES|ompF|multidrug|ompF	0.999999999536	84.8	33	64.3	7.3e-12	1
MACB	141	172	HWI-700370F:168:C7JUKANXX:5:1215:16195:86470	MLS	gi:446110330:ref:WP_000188185.1:|FEATURES|macB|MLS|macB	1.0	75.0	32	48.1	5.4e-07	1
PATA	326	358	HWI-700370F:168:C7JUKANXX:5:1104:19337:39071	fluoroquinolone	NP_417544.5|FEATURES|patA|fluoroquinolone|patA	0.999995917173	100.0	33	70.5	1.0e-13	1
MSBA	162	194	HWI-700370F:168:C7JUKANXX:5:2314:7008:29725	nitroimidazole	NP_415434.1|FEATURES|msbA|nitroimidazole|msbA	0.999854509753	93.9	33	64.3	7.3e-12	1
ACRB	600	632	HWI-700370F:168:C7JUKANXX:5:1101:14687:66521	multidrug	CP001918.1.gene1257.p01|FEATURES|acrB|multidrug|acrB	1.0	100.0	33	68.2	5.1e-13	1
TRANSCRIPTIONAL_REGULATORY_PROTEIN_CPXR_CPXR	89	119	HWI-700370F:168:C7JUKANXX:5:1202:8057:11207	unclassified	CP001485.1.gene721.p01|FEATURES|transcriptional_regulatory_protein_CpxR_cpxR|unclassified|transcriptional_regulatory_protein_CpxR_cpxR	0.99504747318	71.0	31	47.8	7.1e-07	1
MEXX	148	180	HWI-700370F:168:C7JUKANXX:5:2113:7823:22455	multidrug	gi:740423377:ref:WP_038256086.1:|FEATURES|mexX|multidrug|mexX	1.0	84.8	33	57.0	1.2e-09	1
OMPF	210	242	HWI-700370F:168:C7JUKANXX:5:1104:14530:17137	multidrug	gi:447175109:ref:WP_001252365.1:|FEATURES|ompF|multidrug|ompF	0.999999998421	72.7	33	56.2	2.0e-09	1
MACB	151	183	HWI-700370F:168:C7JUKANXX:5:1301:20922:35025	MLS	gi:746243059:ref:WP_039291473.1:|FEATURES|macB|MLS|macB	1.0	100.0	33	67.0	1.1e-12	1
MDTG	244	276	HWI-700370F:168:C7JUKANXX:5:1316:2548:50422	multidrug	gi:490998761:ref:WP_004860484.1:|FEATURES|mdtG|multidrug|mdtG	1.0	66.7	33	48.5	4.2e-07	1
ADEB	310	342	HWI-700370F:168:C7JUKANXX:5:1208:7664:15938	multidrug	gi:446910349:ref:WP_000987605.1:|FEATURES|adeB|multidrug|adeB	1.0	63.6	33	48.9	3.2e-07	1
TRIC	905	935	HWI-700370F:168:C7JUKANXX:5:2213:9219:87217	triclosan	NP_248848.1|FEATURES|TriC|triclosan|TriC	0.999999941859	64.5	31	49.3	2.4e-07	1
BACA	61	93	HWI-700370F:168:C7JUKANXX:5:1206:5992:95277	bacitracin	ZP_03381912|FEATURES|bacA|bacitracin|bacA	1.0	93.9	33	67.4	8.6e-13	1
OMPF	207	237	HWI-700370F:168:C7JUKANXX:5:2309:4611:49499	multidrug	gi:742936434:ref:WP_039025717.1:|FEATURES|ompF|multidrug|ompF	0.999999998625	74.2	31	53.1	1.7e-08	1
SDIA	44	76	HWI-700370F:168:C7JUKANXX:5:1105:8137:16973	unclassified	gi:1028198333:ref:WP_063942277.1:|FEATURES|sdiA|unclassified|sdiA	1.0	100.0	33	76.6	1.4e-15	1
MDTD	115	147	HWI-700370F:168:C7JUKANXX:5:2216:8602:8341	multidrug	gi:545277213:ref:WP_021564462.1:|FEATURES|mdtD|multidrug|mdtD	0.999999999996	93.9	33	67.8	6.6e-13	1
EMRR	18	49	HWI-700370F:168:C7JUKANXX:5:1113:2800:91370	fluoroquinolone	NP_417169.1|FEATURES|emrR|fluoroquinolone|emrR	0.999982833598	96.9	32	68.6	3.9e-13	1
EMRB	323	355	HWI-700370F:168:C7JUKANXX:5:1101:6024:91734	multidrug	gi:486057056:ref:WP_001507824.1:|FEATURES|emrB|multidrug|emrB	0.999971689593	100.0	33	73.9	9.2e-15	1
OQXB	687	719	HWI-700370F:168:C7JUKANXX:5:2105:10943:87483	multidrug	YP_001693238|FEATURES|oqxB|multidrug|oqxB	0.99999922111	87.9	33	62.4	2.8e-11	1
ACRB	341	373	HWI-700370F:168:C7JUKANXX:5:1208:1642:50194	multidrug	gi:497324874:ref:WP_009639087.1:|FEATURES|acrB|multidrug|acrB	1.0	100.0	33	65.1	4.3e-12	1
MSBA	275	307	HWI-700370F:168:C7JUKANXX:5:1308:16257:44754	nitroimidazole	NP_415434.1|FEATURES|msbA|nitroimidazole|msbA	0.999838057375	97.0	33	63.2	1.6e-11	1
MACB	27	58	HWI-700370F:168:C7JUKANXX:5:2103:5301:44026	MLS	gi:657888313:ref:WP_029592374.1:|FEATURES|macB|MLS|macB	1.0	68.8	32	47.4	9.3e-07	1
ARNA	47	79	HWI-700370F:168:C7JUKANXX:5:1215:19390:30643	polymyxin	gi:486327523:ref:WP_001583708.1:|FEATURES|arnA|polymyxin|arnA	0.950663935918	81.8	33	62.0	3.6e-11	1
ADEB	376	408	HWI-700370F:168:C7JUKANXX:5:2203:17397:90579	multidrug	gi:565649137:ref:WP_023896724.1:|FEATURES|adeB|multidrug|adeB	1.0	87.9	33	61.6	4.7e-11	1
BAES	46	78	HWI-700370F:168:C7JUKANXX:5:1207:4426:69273	multidrug	BAA15934.1|FEATURES|baeS|multidrug|baeS	0.999999126855	90.9	33	67.4	8.6e-13	1
ACRB	138	170	HWI-700370F:168:C7JUKANXX:5:1104:18306:23172	multidrug	CP002695.1.gene992.p01|FEATURES|acrB|multidrug|acrB	1.0	97.0	33	67.0	1.1e-12	1
BACA	228	260	HWI-700370F:168:C7JUKANXX:5:1209:11065:65961	bacitracin	ZP_03064089|FEATURES|bacA|bacitracin|bacA	1.0	97.0	33	64.7	5.6e-12	1
ACRA	242	274	HWI-700370F:168:C7JUKANXX:5:2109:9708:33566	multidrug	NC_002695.1.912781.p01|FEATURES|acrA|multidrug|acrA	1.0	90.9	33	63.2	1.6e-11	1
ACRB	161	192	HWI-700370F:168:C7JUKANXX:5:1115:18271:10724	multidrug	CP001918.1.gene1257.p01|FEATURES|acrB|multidrug|acrB	1.0	100.0	32	69.7	1.7e-13	1
MSBA	449	481	HWI-700370F:168:C7JUKANXX:5:1214:17466:96213	nitroimidazole	NP_415434.1|FEATURES|msbA|nitroimidazole|msbA	0.999875546095	93.9	33	65.9	2.5e-12	1
MACA	251	283	HWI-700370F:168:C7JUKANXX:5:2103:2367:41366	MLS	gi:556301723:ref:WP_023292895.1:|FEATURES|macA|MLS|macA	1.0	100.0	33	72.8	2.1e-14	1
OMPF	238	268	HWI-700370F:168:C7JUKANXX:5:1104:18332:53490	multidrug	CP004022.1.gene834.p01|FEATURES|ompF|multidrug|ompF	0.963126380087	77.4	31	56.2	2.0e-09	1
COB(I)ALAMIN_ADENOLSYLTRANSFERASE	150	181	HWI-700370F:168:C7JUKANXX:5:1103:2694:15888	unclassified	gi:447201638:ref:WP_001278894.1:|FEATURES|cob(I)alamin_adenolsyltransferase|unclassified|cob(I)alamin_adenolsyltransferase	1.0	87.5	32	61.6	4.7e-11	1
TOLC	6	38	HWI-700370F:168:C7JUKANXX:5:2113:15838:52478	multidrug	gi:779803590:ref:WP_045330078.1:|FEATURES|TolC|multidrug|TolC	1.0	100.0	33	67.4	8.6e-13	1
MDTK	365	397	HWI-700370F:168:C7JUKANXX:5:1213:15118:53409	multidrug	gi:555107106:gb:ESM50626.1:|FEATURES|mdtK|multidrug|mdtK	1.0	100.0	33	70.1	1.3e-13	1
ADEB	380	411	HWI-700370F:168:C7JUKANXX:5:1113:18510:76861	multidrug	gi:446910347:ref:WP_000987603.1:|FEATURES|adeB|multidrug|adeB	1.0	90.6	32	60.5	1.1e-10	1
MDTF	734	766	HWI-700370F:168:C7JUKANXX:5:1102:8973:54821	multidrug	YP_002384138|FEATURES|mdtF|multidrug|mdtF	0.999999222328	60.6	33	47.8	7.1e-07	1
ACRB	558	590	HWI-700370F:168:C7JUKANXX:5:2308:6621:2670	multidrug	ZP_04612532|FEATURES|acrB|multidrug|acrB	1.0	90.9	33	63.5	1.2e-11	1
MDTK	355	386	HWI-700370F:168:C7JUKANXX:5:2316:2291:20836	multidrug	gi:555107106:gb:ESM50626.1:|FEATURES|mdtK|multidrug|mdtK	1.0	93.8	32	60.8	8.1e-11	1
TRANSCRIPTIONAL_REGULATORY_PROTEIN_CPXR_CPXR	21	53	HWI-700370F:168:C7JUKANXX:5:2104:3995:81646	unclassified	CP001918.1.gene5135.p01|FEATURES|transcriptional_regulatory_protein_CpxR_cpxR|unclassified|transcriptional_regulatory_protein_CpxR_cpxR	1.0	100.0	33	68.6	3.9e-13	1
PATA	11	43	HWI-700370F:168:C7JUKANXX:5:1211:2170:81467	fluoroquinolone	NP_417544.5|FEATURES|patA|fluoroquinolone|patA	0.99999256085	93.9	33	65.1	4.3e-12	1
MDFA	72	104	HWI-700370F:168:C7JUKANXX:5:1311:11233:55101	multidrug	CP001918.1.gene2898.p01|FEATURES|mdfA|multidrug|mdfA	1.0	100.0	33	70.1	1.3e-13	1
MACB	325	357	HWI-700370F:168:C7JUKANXX:5:1309:17043:76131	MLS	gi:779861244:ref:WP_045352062.1:|FEATURES|macB|MLS|macB	1.0	100.0	33	69.7	1.7e-13	1
MACB	128	160	HWI-700370F:168:C7JUKANXX:5:1211:3203:2534	MLS	gi:585355296:ref:WP_024236899.1:|FEATURES|macB|MLS|macB	1.0	69.7	33	45.8	2.7e-06	1
ESCHERICHIA_COLI_LAMB	127	158	HWI-700370F:168:C7JUKANXX:5:2303:6302:34151	multidrug	BAB38442|FEATURES|Escherichia_coli_LamB|multidrug|Escherichia_coli_LamB	0.999997798477	96.9	32	74.3	7.1e-15	1
TRANSCRIPTIONAL_REGULATORY_PROTEIN_CPXR_CPXR	23	55	HWI-700370F:168:C7JUKANXX:5:1203:10739:6449	unclassified	CP001918.1.gene5135.p01|FEATURES|transcriptional_regulatory_protein_CpxR_cpxR|unclassified|transcriptional_regulatory_protein_CpxR_cpxR	1.0	100.0	33	68.2	5.1e-13	1
RPOB2	579	609	HWI-700370F:168:C7JUKANXX:5:1305:15285:56420	multidrug	BAD59497.1|FEATURES|rpoB2|multidrug|rpoB2	0.999999379081	80.6	31	57.4	9.0e-10	1
MACB	142	174	HWI-700370F:168:C7JUKANXX:5:1103:21212:60107	MLS	gi:895865878:ref:WP_048974758.1:|FEATURES|macB|MLS|macB	1.0	72.7	33	50.4	1.1e-07	1
MDFA	322	354	HWI-700370F:168:C7JUKANXX:5:1205:20810:77208	multidrug	gi:1044109257:emb:SBZ85298.1:|FEATURES|mdfA|multidrug|mdfA	1.0	100.0	33	66.2	1.9e-12	1
EMRA	206	238	HWI-700370F:168:C7JUKANXX:5:2111:7483:73208	multidrug	gi:895872851:ref:WP_048980086.1:|FEATURES|emrA|multidrug|emrA	0.987114958119	100.0	33	68.2	5.1e-13	1
EMRD	240	271	HWI-700370F:168:C7JUKANXX:5:2113:16636:78145	multidrug	ZP_03215830|FEATURES|emrD|multidrug|emrD	1.0	96.9	32	64.7	5.6e-12	1
MGRB	12	44	HWI-700370F:168:C7JUKANXX:5:1102:15273:63900	multidrug	NP_416340.1|FEATURES|mgrB|multidrug|mgrB	0.999995572228	69.7	33	60.1	1.4e-10	1
BAES	257	289	HWI-700370F:168:C7JUKANXX:5:2109:2227:77258	multidrug	BAA15934.1|FEATURES|baeS|multidrug|baeS	0.999999003693	93.9	33	62.4	2.8e-11	1
OMPR	267	299	HWI-700370F:168:C7JUKANXX:5:1312:5443:30120	multidrug	CP000034.1.gene3672.p01|FEATURES|ompR|multidrug|ompR	0.99999911117	97.0	33	68.6	3.9e-13	1
ADEJ	435	467	HWI-700370F:168:C7JUKANXX:5:2314:7918:43040	multidrug	NC_011586.7045444.p01|FEATURES|adeJ|multidrug|adeJ	1.0	97.0	33	67.0	1.1e-12	1
ESCHERICHIA_COLI_LAMB	292	323	HWI-700370F:168:C7JUKANXX:5:2204:10990:15363	multidrug	BAB38442|FEATURES|Escherichia_coli_LamB|multidrug|Escherichia_coli_LamB	0.999996544177	78.1	32	61.6	4.7e-11	1
MDTK	313	345	HWI-700370F:168:C7JUKANXX:5:1214:16085:67632	fluoroquinolone	AML99881.1|FEATURES|MdtK|fluoroquinolone|MdtK	0.9999929587	93.9	33	65.5	3.3e-12	1
OQXB	133	165	HWI-700370F:168:C7JUKANXX:5:1109:18806:65010	multidrug	YP_001693238|FEATURES|oqxB|multidrug|oqxB	1.0	97.0	33	68.2	5.1e-13	1
OPRM	292	324	HWI-700370F:168:C7JUKANXX:5:1309:9200:34368	multidrug	YP_002083353|FEATURES|oprM|multidrug|oprM	1.0	75.8	33	52.0	3.8e-08	1
ACRB	36	68	HWI-700370F:168:C7JUKANXX:5:2314:13895:75826	multidrug	gi:763385966:ref:WP_044243114.1:|FEATURES|acrB|multidrug|acrB	1.0	100.0	33	68.6	3.9e-13	1
BICYCLOMYCIN-MULTIDRUG_EFFLUX_PROTEIN_BCR	174	205	HWI-700370F:168:C7JUKANXX:5:1104:7231:52997	multidrug	YP_001177494|FEATURES|bicyclomycin-multidrug_efflux_protein_bcr|multidrug|bicyclomycin-multidrug_efflux_protein_bcr	1.0	100.0	32	66.2	1.9e-12	1
SDIA	163	195	HWI-700370F:168:C7JUKANXX:5:2202:6564:77320	unclassified	gi:754492494:ref:WP_041909389.1:|FEATURES|sdiA|unclassified|sdiA	1.0	100.0	33	70.5	1.0e-13	1
MDTG	181	213	HWI-700370F:168:C7JUKANXX:5:2305:2997:57005	multidrug	CP001918.1.gene2608.p01|FEATURES|mdtG|multidrug|mdtG	1.0	100.0	33	69.3	2.3e-13	1
MARA	16	48	HWI-700370F:168:C7JUKANXX:5:2301:16995:38719	multidrug	YP_489794.1|FEATURES|marA|multidrug|marA	0.999998952676	69.7	33	56.2	2.0e-09	1
BAER	54	86	HWI-700370F:168:C7JUKANXX:5:2114:5532:18314	multidrug	YP_490321.1|FEATURES|baeR|multidrug|baeR	0.99999968543	90.9	33	67.0	1.1e-12	1
ACRB	661	691	HWI-700370F:168:C7JUKANXX:5:2107:16170:13830	multidrug	gi:447196041:ref:WP_001273297.1:|FEATURES|acrB|multidrug|acrB	1.0	93.5	31	65.1	4.3e-12	1
ACRB	292	324	HWI-700370F:168:C7JUKANXX:5:2104:2164:16586	multidrug	gi:485731880:ref:WP_001359514.1:|FEATURES|acrB|multidrug|acrB	1.0	81.8	33	60.8	8.1e-11	1
CPXA	218	250	HWI-700370F:168:C7JUKANXX:5:1103:11147:77128	aminoglycoside:aminocoumarin	NP_312864.1|FEATURES|cpxA|aminoglycoside:aminocoumarin|cpxA	0.999481750103	100.0	33	65.5	3.3e-12	1
EPTA	307	338	HWI-700370F:168:C7JUKANXX:5:1307:14021:79369	peptide	BAE78116.1|FEATURES|eptA|peptide|eptA	0.999999998726	75.0	32	64.3	7.3e-12	1
MACB	221	253	HWI-700370F:168:C7JUKANXX:5:2107:17767:21739	MLS	gi:983405167:ref:WP_060572706.1:|FEATURES|macB|MLS|macB	1.0	100.0	33	70.9	7.8e-14	1
MEXB	969	1001	HWI-700370F:168:C7JUKANXX:5:2311:19880:49175	multidrug	gi:759528585:ref:WP_043248665.1:|FEATURES|mexB|multidrug|mexB	1.0	97.0	33	65.9	2.5e-12	1
ACRB	979	1011	HWI-700370F:168:C7JUKANXX:5:1108:13607:37228	multidrug	ABR13271|FEATURES|acrB|multidrug|acrB	1.0	100.0	33	66.2	1.9e-12	1
OQXB	50	82	HWI-700370F:168:C7JUKANXX:5:1102:17467:29550	multidrug	YP_001693238|FEATURES|oqxB|multidrug|oqxB	1.0	100.0	33	69.7	1.7e-13	1
ROSB	230	262	HWI-700370F:168:C7JUKANXX:5:1302:15111:47057	fosmidomycin	AAS61092|FEATURES|rosB|fosmidomycin|rosB	1.0	90.9	33	60.8	8.1e-11	1
MDTL	136	167	HWI-700370F:168:C7JUKANXX:5:1109:1583:85739	multidrug	gi:446008120:ref:WP_000085975.1:|FEATURES|mdtL|multidrug|mdtL	1.0	90.6	32	67.4	8.6e-13	1
SMEE	229	261	HWI-700370F:168:C7JUKANXX:5:1211:13015:66439	multidrug	YP_002706077|FEATURES|smeE|multidrug|smeE	0.999999740563	90.9	33	62.4	2.8e-11	1
MACB	344	376	HWI-700370F:168:C7JUKANXX:5:1114:7910:32572	MLS	gi:829942568:ref:WP_047368199.1:|FEATURES|macB|MLS|macB	1.0	100.0	33	68.9	3.0e-13	1
MAJOR_FACILITATOR_SUPERFAMILY_TRANSPORTER	140	171	HWI-700370F:168:C7JUKANXX:5:2114:9136:40207	multidrug	CP001918.1.gene2931.p01|FEATURES|major_facilitator_superfamily_transporter|multidrug|major_facilitator_superfamily_transporter	0.999999840514	100.0	32	70.5	1.0e-13	1
MARA	74	106	HWI-700370F:168:C7JUKANXX:5:2214:8051:65338	multidrug	YP_489794.1|FEATURES|marA|multidrug|marA	0.999997298118	100.0	33	73.9	9.2e-15	1
RPOB2	1031	1063	HWI-700370F:168:C7JUKANXX:5:2312:6748:70075	multidrug	BAD59497.1|FEATURES|rpoB2|multidrug|rpoB2	0.99999922	81.8	33	65.1	4.3e-12	1
EMRA	282	314	HWI-700370F:168:C7JUKANXX:5:2216:4185:90809	multidrug	gi:817604913:ref:WP_046598123.1:|FEATURES|emrA|multidrug|emrA	0.991401490503	100.0	33	71.2	6.0e-14	1
MACA	40	72	HWI-700370F:168:C7JUKANXX:5:2304:16821:6212	MLS	gi:1028199673:ref:WP_063943593.1:|FEATURES|macA|MLS|macA	1.0	100.0	33	65.9	2.5e-12	1
ARNA	594	624	HWI-700370F:168:C7JUKANXX:5:2115:14163:93437	polymyxin	gi:851899656:ref:WP_048211088.1:|FEATURES|arnA|polymyxin|arnA	0.997557037524	96.8	31	68.6	3.9e-13	1
ADEB	609	639	HWI-700370F:168:C7JUKANXX:5:2315:13632:95413	multidrug	gi:490846690:ref:WP_004708753.1:|FEATURES|adeB|multidrug|adeB	0.999999985873	64.5	31	46.6	1.6e-06	1
ARNA	86	118	HWI-700370F:168:C7JUKANXX:5:2213:10759:89602	polymyxin	gi:486161502:ref:WP_001525103.1:|FEATURES|arnA|polymyxin|arnA	0.936514402801	84.8	33	60.8	8.1e-11	1
PENA	442	474	HWI-700370F:168:C7JUKANXX:5:1116:10942:28780	beta-lactam	ZP_04656349|FEATURES|penA|beta-lactam|penA	1.0	75.8	33	54.7	5.8e-09	1
TRANSCRIPTIONAL_REGULATORY_PROTEIN_CPXR_CPXR	202	232	HWI-700370F:168:C7JUKANXX:5:1316:10572:2326	unclassified	CP001918.1.gene5135.p01|FEATURES|transcriptional_regulatory_protein_CpxR_cpxR|unclassified|transcriptional_regulatory_protein_CpxR_cpxR	0.999999999979	100.0	31	68.9	3.0e-13	1
OMPR	196	227	HWI-700370F:168:C7JUKANXX:5:1107:14953:71067	multidrug	NC_008702.1.4607594.p01|FEATURES|ompR|multidrug|ompR	0.99999801491	68.8	32	50.1	1.4e-07	1
ACRF	562	593	HWI-700370F:168:C7JUKANXX:5:1108:11997:2439	multidrug	AAC76298.1|FEATURES|AcrF|multidrug|AcrF	1.0	87.5	32	61.2	6.2e-11	1
ROSA	33	65	HWI-700370F:168:C7JUKANXX:5:1207:2587:27043	fosmidomycin	YP_001477378|FEATURES|rosA|fosmidomycin|rosA	1.0	87.9	33	60.1	1.4e-10	1
TOLC	152	184	HWI-700370F:168:C7JUKANXX:5:1111:9250:66934	multidrug	gi:779803590:ref:WP_045330078.1:|FEATURES|TolC|multidrug|TolC	1.0	100.0	33	68.2	5.1e-13	1
ACRB	164	196	HWI-700370F:168:C7JUKANXX:5:2102:17226:91751	multidrug	gi:493959393:ref:WP_006902972.1:|FEATURES|acrB|multidrug|acrB	1.0	81.8	33	61.2	6.2e-11	1
ESCHERICHIA_COLI_LAMB	299	331	HWI-700370F:168:C7JUKANXX:5:1115:14042:84574	multidrug	BAB38442|FEATURES|Escherichia_coli_LamB|multidrug|Escherichia_coli_LamB	0.999997920346	84.8	33	75.5	3.2e-15	1
OQXA	352	384	HWI-700370F:168:C7JUKANXX:5:1216:7871:73693	multidrug	YP_001693237.1|FEATURES|oqxA|multidrug|oqxA	0.999998178463	90.9	33	63.9	9.6e-12	1
PENA	294	326	HWI-700370F:168:C7JUKANXX:5:2101:15196:71023	beta-lactam	ZP_04656349|FEATURES|penA|beta-lactam|penA	1.0	72.7	33	50.4	1.1e-07	1
RPOB2	683	715	HWI-700370F:168:C7JUKANXX:5:1110:20863:25550	multidrug	BAD59497.1|FEATURES|rpoB2|multidrug|rpoB2	0.99999922	66.7	33	50.4	1.1e-07	1
EPTA	252	284	HWI-700370F:168:C7JUKANXX:5:2107:18513:73470	peptide	BAE78116.1|FEATURES|eptA|peptide|eptA	0.999999995762	66.7	33	49.7	1.9e-07	1
MDTE	213	245	HWI-700370F:168:C7JUKANXX:5:2313:6073:14721	multidrug	CP001918.1.gene3442.p01|FEATURES|mdtE|multidrug|mdtE	0.999997445015	78.8	33	61.6	4.7e-11	1
ACRB	493	525	HWI-700370F:168:C7JUKANXX:5:2305:12567:6558	multidrug	CP001918.1.gene1257.p01|FEATURES|acrB|multidrug|acrB	1.0	100.0	33	77.8	6.4e-16	1
MSBA	166	198	HWI-700370F:168:C7JUKANXX:5:2114:13576:46148	nitroimidazole	NP_415434.1|FEATURES|msbA|nitroimidazole|msbA	0.999810905505	93.9	33	61.6	4.7e-11	1
MEXE	230	262	HWI-700370F:168:C7JUKANXX:5:1316:9386:53546	multidrug	gi:503835165:ref:WP_014069159.1:|FEATURES|mexE|multidrug|mexE	1.0	97.0	33	68.9	3.0e-13	1
MAJOR_FACILITATOR_SUPERFAMILY_TRANSPORTER	343	375	HWI-700370F:168:C7JUKANXX:5:1213:1951:36803	multidrug	CP001918.1.gene2931.p01|FEATURES|major_facilitator_superfamily_transporter|multidrug|major_facilitator_superfamily_transporter	0.999999038499	100.0	33	70.9	7.8e-14	1
OQXB	315	346	HWI-700370F:168:C7JUKANXX:5:1115:4407:73649	multidrug	YP_001693238|FEATURES|oqxB|multidrug|oqxB	0.999999921797	93.8	32	66.6	1.5e-12	1
OMPR	50	82	HWI-700370F:168:C7JUKANXX:5:1313:16651:64441	multidrug	CP000034.1.gene3672.p01|FEATURES|ompR|multidrug|ompR	0.999999179347	100.0	33	68.6	3.9e-13	1
MACB	294	326	HWI-700370F:168:C7JUKANXX:5:2113:20049:14200	MLS	gi:779861244:ref:WP_045352062.1:|FEATURES|macB|MLS|macB	1.0	100.0	33	71.2	6.0e-14	1
VANR	79	109	HWI-700370F:168:C7JUKANXX:5:2301:8402:20138	glycopeptide	gi:343429998:dbj:BAK61685.1:|FEATURES|vanR|glycopeptide|vanR	1.0	80.6	31	54.3	7.6e-09	1
SMER	50	82	HWI-700370F:168:C7JUKANXX:5:1212:2433:5483	multidrug	AAD51348.1|FEATURES|smeR|multidrug|smeR	0.999994083602	63.6	33	47.0	1.2e-06	1
OMP36	299	331	HWI-700370F:168:C7JUKANXX:5:2214:17944:32721	multidrug	AF336095.1.gene1.p01|FEATURES|omp36|multidrug|omp36	0.999997856138	93.9	33	71.6	4.6e-14	1
TOLC	57	89	HWI-700370F:168:C7JUKANXX:5:2301:14528:18446	multidrug	gi:641638394:emb:CDQ55087.1:|FEATURES|TolC|multidrug|TolC	0.999996533619	69.7	33	52.0	3.8e-08	1
MDTG	329	361	HWI-700370F:168:C7JUKANXX:5:1107:20684:6826	multidrug	gi:553491134:gb:ESC15052.1:|FEATURES|mdtG|multidrug|mdtG	1.0	100.0	33	68.6	3.9e-13	1
BAER	104	135	HWI-700370F:168:C7JUKANXX:5:1303:10407:9349	multidrug	YP_490321.1|FEATURES|baeR|multidrug|baeR	0.999999999826	93.8	32	67.4	8.6e-13	1
CLASS_C	160	192	HWI-700370F:168:C7JUKANXX:5:1312:3148:49905	beta-lactam	gi:654547531:ref:WP_028015237.1:|FEATURES|class_C|beta-lactam|class_C	1.0	100.0	33	70.9	7.8e-14	1
ROSA	289	321	HWI-700370F:168:C7JUKANXX:5:1213:14317:19125	fosmidomycin	YP_001401993|FEATURES|rosA|fosmidomycin|rosA	1.0	93.9	33	67.4	8.6e-13	1
PMRF	1	31	HWI-700370F:168:C7JUKANXX:5:1206:9777:21083	peptide	AAC75314.1|FEATURES|PmrF|peptide|PmrF	0.999999048536	87.1	31	55.5	3.4e-09	1
EMRA	352	384	HWI-700370F:168:C7JUKANXX:5:2201:11794:19787	multidrug	gi:495778000:ref:WP_008502579.1:|FEATURES|emrA|multidrug|emrA	0.986088545344	100.0	33	66.2	1.9e-12	1
KASUGAMYCIN_RESISTANCE_PROTEIN_KSGA	168	200	HWI-700370F:168:C7JUKANXX:5:2115:20667:37084	aminoglycoside	BAH61691|FEATURES|kasugamycin_resistance_protein_ksgA|aminoglycoside|kasugamycin_resistance_protein_ksgA	1.0	100.0	33	71.2	6.0e-14	1
MDTK	283	315	HWI-700370F:168:C7JUKANXX:5:2105:9290:26365	fluoroquinolone	AML99881.1|FEATURES|MdtK|fluoroquinolone|MdtK	0.999991517273	90.9	33	63.9	9.6e-12	1
ACRB	306	338	HWI-700370F:168:C7JUKANXX:5:2201:19652:54163	multidrug	CP001918.1.gene1257.p01|FEATURES|acrB|multidrug|acrB	1.0	100.0	33	71.6	4.6e-14	1
BCRA	19	50	HWI-700370F:168:C7JUKANXX:5:2105:8740:36001	bacitracin	gi:500448961:gb:EOP61695.1:|FEATURES|bcrA|bacitracin|bcrA	0.99999999783	62.5	32	47.0	1.2e-06	1
MACB	68	100	HWI-700370F:168:C7JUKANXX:5:1304:17871:73610	MLS	gi:798937928:ref:WP_045908399.1:|FEATURES|macB|MLS|macB	1.0	100.0	33	71.2	6.0e-14	1
MDTK	216	248	HWI-700370F:168:C7JUKANXX:5:1108:4283:2296	multidrug	gi:554682163:ref:WP_023182103.1:|FEATURES|mdtK|multidrug|mdtK	1.0	100.0	33	70.1	1.3e-13	1
ACRB	443	475	HWI-700370F:168:C7JUKANXX:5:2210:17384:36071	multidrug	gi:447055218:ref:WP_001132474.1:|FEATURES|acrB|multidrug|acrB	1.0	97.0	33	65.5	3.3e-12	1
ROSA	45	77	HWI-700370F:168:C7JUKANXX:5:2209:12038:43514	fosmidomycin	YP_001477378|FEATURES|rosA|fosmidomycin|rosA	1.0	75.8	33	55.8	2.6e-09	1
BICYCLOMYCIN-MULTIDRUG_EFFLUX_PROTEIN_BCR	108	140	HWI-700370F:168:C7JUKANXX:5:2309:11013:45460	multidrug	YP_689681|FEATURES|bicyclomycin-multidrug_efflux_protein_bcr|multidrug|bicyclomycin-multidrug_efflux_protein_bcr	1.0	84.8	33	57.0	1.2e-09	1
OMPR	39	71	HWI-700370F:168:C7JUKANXX:5:1315:4976:33367	multidrug	gi:909830386:gb:AKU13184.1:|FEATURES|ompR|multidrug|ompR	0.999993137476	60.6	33	52.8	2.2e-08	1
TET34	40	71	HWI-700370F:168:C7JUKANXX:5:2303:20099:55445	tetracycline	BAB59035|FEATURES|tet34|tetracycline|tet34	1.0	84.4	32	63.5	1.2e-11	1
MDTL	33	64	HWI-700370F:168:C7JUKANXX:5:2211:10398:39807	multidrug	gi:446008125:ref:WP_000085980.1:|FEATURES|mdtL|multidrug|mdtL	1.0	78.1	32	54.7	5.8e-09	1
EMRA	31	63	HWI-700370F:168:C7JUKANXX:5:1204:4491:50588	multidrug	gi:851936789:ref:WP_048225242.1:|FEATURES|emrA|multidrug|emrA	0.986445425697	100.0	33	70.9	7.8e-14	1
RAMA	44	76	HWI-700370F:168:C7JUKANXX:5:2112:10627:69395	multidrug	AFK13828.1|FEATURES|ramA|multidrug|ramA	0.999996484541	100.0	33	71.2	6.0e-14	1
MULTIDRUG_ABC_TRANSPORTER	479	509	HWI-700370F:168:C7JUKANXX:5:1306:8473:78748	multidrug	gi:1031799645:ref:WP_064138838.1:|FEATURES|multidrug_ABC_transporter|multidrug|multidrug_ABC_transporter	1.0	71.0	31	47.8	7.1e-07	1
BICYCLOMYCIN-MULTIDRUG_EFFLUX_PROTEIN_BCR	228	260	HWI-700370F:168:C7JUKANXX:5:1216:5472:31922	multidrug	YP_001437159|FEATURES|bicyclomycin-multidrug_efflux_protein_bcr|multidrug|bicyclomycin-multidrug_efflux_protein_bcr	1.0	100.0	33	73.2	1.6e-14	1
ESCHERICHIA_COLI_MIPA	125	157	HWI-700370F:168:C7JUKANXX:5:2207:13737:44384	multidrug	NP_310518|FEATURES|Escherichia_coli_mipA|multidrug|Escherichia_coli_mipA	0.999998767416	84.8	33	68.2	5.1e-13	1
SDEY	356	387	HWI-700370F:168:C7JUKANXX:5:1102:9349:57862	multidrug	BAC77251|FEATURES|sdeY|multidrug|sdeY	1.0	100.0	32	64.7	5.6e-12	1
MACA	67	99	HWI-700370F:168:C7JUKANXX:5:2102:7730:99225	MLS	gi:556301723:ref:WP_023292895.1:|FEATURES|macA|MLS|macA	1.0	100.0	33	66.6	1.5e-12	1
OMPF	58	88	HWI-700370F:168:C7JUKANXX:5:2314:17198:83773	multidrug	gi:505383854:ref:WP_015570956.1:|FEATURES|ompF|multidrug|ompF	0.996223303194	77.4	31	58.5	4.0e-10	1
ACRB	343	375	HWI-700370F:168:C7JUKANXX:5:1301:18913:7984	multidrug	gi:493954677:ref:WP_006898419.1:|FEATURES|acrB|multidrug|acrB	1.0	93.9	33	63.5	1.2e-11	1
BAER	161	191	HWI-700370F:168:C7JUKANXX:5:2214:3618:5262	multidrug	YP_490321.1|FEATURES|baeR|multidrug|baeR	0.999997435702	96.8	31	63.5	1.2e-11	1
MACA	235	267	HWI-700370F:168:C7JUKANXX:5:2314:17983:17825	MLS	gi:970309907:ref:WP_058679282.1:|FEATURES|macA|MLS|macA	1.0	100.0	33	74.7	5.4e-15	1
OMPF	136	168	HWI-700370F:168:C7JUKANXX:5:2308:4865:62036	multidrug	gi:742936434:ref:WP_039025717.1:|FEATURES|ompF|multidrug|ompF	0.999999998931	78.8	33	55.5	3.4e-09	1
ROSB	120	152	HWI-700370F:168:C7JUKANXX:5:1110:10252:10972	fosmidomycin	ZP_04631861|FEATURES|rosB|fosmidomycin|rosB	1.0	100.0	33	65.1	4.3e-12	1
MDTG	353	385	HWI-700370F:168:C7JUKANXX:5:2306:12614:31770	multidrug	gi:727184277:ref:WP_033646458.1:|FEATURES|mdtG|multidrug|mdtG	0.999999984726	66.7	33	44.7	6.0e-06	1
PATA	266	297	HWI-700370F:168:C7JUKANXX:5:1214:17800:19461	fluoroquinolone	NP_417544.5|FEATURES|patA|fluoroquinolone|patA	0.999991452981	93.8	32	68.2	5.1e-13	1
ACRB	18	50	HWI-700370F:168:C7JUKANXX:5:1114:11801:81239	multidrug	ZP_03832747|FEATURES|acrB|multidrug|acrB	0.999574643122	93.9	33	66.6	1.5e-12	1
MDTC	193	224	HWI-700370F:168:C7JUKANXX:5:2202:10777:63173	multidrug	gi:487613367:ref:WP_001735415.1:|FEATURES|mdtC|multidrug|mdtC	0.999891235547	90.6	32	58.5	4.0e-10	1
OMPF	152	182	HWI-700370F:168:C7JUKANXX:5:1211:8372:20064	multidrug	gi:823296122:ref:WP_047051707.1:|FEATURES|ompF|multidrug|ompF	0.999999963589	77.4	31	54.7	5.8e-09	1
MDTL	129	161	HWI-700370F:168:C7JUKANXX:5:2214:15295:86909	multidrug	gi:446008120:ref:WP_000085975.1:|FEATURES|mdtL|multidrug|mdtL	1.0	90.9	33	69.7	1.7e-13	1
MDTE	2	34	HWI-700370F:168:C7JUKANXX:5:1107:16341:82143	multidrug	CP001918.1.gene3442.p01|FEATURES|mdtE|multidrug|mdtE	0.999999999996	100.0	33	69.7	1.7e-13	1
OQXB	796	828	HWI-700370F:168:C7JUKANXX:5:2103:21138:69393	multidrug	YP_001693238|FEATURES|oqxB|multidrug|oqxB	0.999999999606	90.9	33	68.2	5.1e-13	1
MDTK	233	265	HWI-700370F:168:C7JUKANXX:5:2315:3467:61627	fluoroquinolone	AML99881.1|FEATURES|MdtK|fluoroquinolone|MdtK	0.999907598587	69.7	33	53.1	1.7e-08	1
ACRB	733	764	HWI-700370F:168:C7JUKANXX:5:1314:7204:75855	multidrug	gi:485731880:ref:WP_001359514.1:|FEATURES|acrB|multidrug|acrB	0.999999997671	93.8	32	64.7	5.6e-12	1
KASUGAMYCIN_RESISTANCE_PROTEIN_KSGA	164	196	HWI-700370F:168:C7JUKANXX:5:2113:18287:44764	aminoglycoside	YP_001461223|FEATURES|kasugamycin_resistance_protein_ksgA|aminoglycoside|kasugamycin_resistance_protein_ksgA	1.0	100.0	33	72.0	3.5e-14	1
CPXA	58	90	HWI-700370F:168:C7JUKANXX:5:2314:9155:97956	aminoglycoside:aminocoumarin	NP_312864.1|FEATURES|cpxA|aminoglycoside:aminocoumarin|cpxA	0.999461635632	97.0	33	75.5	3.2e-15	1
MDTC	350	382	HWI-700370F:168:C7JUKANXX:5:1306:2916:98194	multidrug	CP001918.1.gene3441.p01|FEATURES|mdtC|multidrug|mdtC	1.0	100.0	33	68.2	5.1e-13	1
EMRB-QACA_FAMILY_MAJOR_FACILITATOR_TRANSPORTER	135	167	HWI-700370F:168:C7JUKANXX:5:1306:10840:14651	multidrug	CP001918.1.gene4071.p01|FEATURES|EmrB-QacA_family_major_facilitator_transporter|multidrug|EmrB-QacA_family_major_facilitator_transporter	0.999944994956	100.0	33	71.2	6.0e-14	1
MDTG	42	72	HWI-700370F:168:C7JUKANXX:5:2310:3757:31830	multidrug	gi:491081391:ref:WP_004943005.1:|FEATURES|mdtG|multidrug|mdtG	1.0	77.4	31	55.1	4.4e-09	1
MSBA	6	38	HWI-700370F:168:C7JUKANXX:5:2211:20275:86845	nitroimidazole	NP_415434.1|FEATURES|msbA|nitroimidazole|msbA	0.999900632402	97.0	33	68.2	5.1e-13	1
RPHA	104	136	HWI-700370F:168:C7JUKANXX:5:2302:4878:27847	rifamycin	AIA08936.1|FEATURES|rphA|rifamycin|rphA	0.999999968892	63.6	33	44.7	6.0e-06	1
RPOB2	732	763	HWI-700370F:168:C7JUKANXX:5:2111:17277:23817	multidrug	BAD59497.1|FEATURES|rpoB2|multidrug|rpoB2	0.999999371533	84.4	32	57.0	1.2e-09	1
ROSB	131	163	HWI-700370F:168:C7JUKANXX:5:1111:13900:20331	fosmidomycin	ZP_04631861|FEATURES|rosB|fosmidomycin|rosB	1.0	97.0	33	63.5	1.2e-11	1
BAES	141	173	HWI-700370F:168:C7JUKANXX:5:1202:6703:79243	multidrug	BAA15934.1|FEATURES|baeS|multidrug|baeS	0.999999014404	90.9	33	62.8	2.1e-11	1
ARNA	614	646	HWI-700370F:168:C7JUKANXX:5:2303:18668:80250	polymyxin	gi:391316952:gb:EIQ74337.1:|FEATURES|arnA|polymyxin|arnA	0.965781151145	78.8	33	64.7	5.6e-12	1
ESCHERICHIA_COLI_LAMB	185	217	HWI-700370F:168:C7JUKANXX:5:2113:8799:32087	multidrug	BAB38442|FEATURES|Escherichia_coli_LamB|multidrug|Escherichia_coli_LamB	0.999996291324	90.9	33	63.9	9.6e-12	1
PBP-1B	169	201	HWI-700370F:168:C7JUKANXX:5:1106:9484:70885	beta-lactam	YP_002467958|FEATURES|PBP-1B|beta-lactam|PBP-1B	0.999999998639	75.8	33	52.4	2.9e-08	1
ACRB	179	211	HWI-700370F:168:C7JUKANXX:5:1113:2875:23049	multidrug	gi:485731880:ref:WP_001359514.1:|FEATURES|acrB|multidrug|acrB	1.0	100.0	33	68.9	3.0e-13	1
MDTG	42	73	HWI-700370F:168:C7JUKANXX:5:1210:14053:80579	multidrug	gi:491081391:ref:WP_004943005.1:|FEATURES|mdtG|multidrug|mdtG	1.0	78.1	32	57.4	9.0e-10	1
ACRB	192	224	HWI-700370F:168:C7JUKANXX:5:1202:13861:92891	multidrug	gi:495735716:ref:WP_008460295.1:|FEATURES|acrB|multidrug|acrB	0.999958505614	87.9	33	60.8	8.1e-11	1
ADEB	274	306	HWI-700370F:168:C7JUKANXX:5:2313:9069:83674	multidrug	ABO12177|FEATURES|adeB|multidrug|adeB	1.0	72.7	33	50.8	8.4e-08	1
ACRA	330	361	HWI-700370F:168:C7JUKANXX:5:1311:10903:55026	multidrug	ABR13270|FEATURES|acrA|multidrug|acrA	1.0	96.9	32	67.0	1.1e-12	1
TETW	49	81	HWI-700370F:168:C7JUKANXX:5:1316:8103:8634	tetracycline	YP_594556|FEATURES|tetW|tetracycline|tetW	0.999999999983	60.6	33	49.7	1.9e-07	1
RPOB2	586	618	HWI-700370F:168:C7JUKANXX:5:2106:12557:76050	multidrug	BAD59497.1|FEATURES|rpoB2|multidrug|rpoB2	0.999999443161	81.8	33	61.2	6.2e-11	1
MDTH	285	317	HWI-700370F:168:C7JUKANXX:5:2310:1446:10732	multidrug	gi:556301284:ref:WP_023292794.1:|FEATURES|mdtH|multidrug|mdtH	1.0	100.0	33	68.2	5.1e-13	1
MEXD	885	917	HWI-700370F:168:C7JUKANXX:5:2206:2093:45514	multidrug	gi:553776040:ref:WP_023107863.1:|FEATURES|mexD|multidrug|mexD	1.0	78.8	33	56.2	2.0e-09	1
ROSB	456	488	HWI-700370F:168:C7JUKANXX:5:2207:9800:41161	fosmidomycin	gi:1001786599:ref:WP_061324791.1:|FEATURES|rosB|fosmidomycin|rosB	1.0	84.8	33	59.3	2.4e-10	1
TAEA	158	189	HWI-700370F:168:C7JUKANXX:5:2115:17675:19758	pleuromutilin	APB03219.1|FEATURES|TaeA|pleuromutilin|TaeA	0.989641293446	65.6	32	45.4	3.5e-06	1
FOSA	7	39	HWI-700370F:168:C7JUKANXX:5:2208:4460:87111	fosfomycin	gi:388604941:gb:EIM34166.1:|FEATURES|fosA|fosfomycin|fosA	0.99999999893	97.0	33	70.5	1.0e-13	1
MDTL	298	330	HWI-700370F:168:C7JUKANXX:5:1306:13001:31751	multidrug	YP_001451669|FEATURES|mdtL|multidrug|mdtL	1.0	90.9	33	61.6	4.7e-11	1
PBP-1B	662	694	HWI-700370F:168:C7JUKANXX:5:1314:3593:101133	beta-lactam	YP_002467958|FEATURES|PBP-1B|beta-lactam|PBP-1B	0.999999998178	66.7	33	50.8	8.4e-08	1
MDTG	122	153	HWI-700370F:168:C7JUKANXX:5:1308:15201:97140	multidrug	gi:313635905:gb:EFS01863.1:|FEATURES|mdtG|multidrug|mdtG	1.0	71.9	32	50.1	1.4e-07	1
ACRA	121	153	HWI-700370F:168:C7JUKANXX:5:1104:16560:78025	multidrug	NC_002695.1.912781.p01|FEATURES|acrA|multidrug|acrA	0.999998663075	75.8	33	55.1	4.4e-09	1
MACA	298	330	HWI-700370F:168:C7JUKANXX:5:2116:15365:50220	MLS	gi:749650644:ref:WP_040251204.1:|FEATURES|macA|MLS|macA	1.0	100.0	33	67.0	1.1e-12	1
EMRB	141	173	HWI-700370F:168:C7JUKANXX:5:1314:18306:55131	multidrug	gi:496192662:ref:WP_008914998.1:|FEATURES|emrB|multidrug|emrB	0.99968895196	100.0	33	78.6	3.8e-16	1
SMER	50	82	HWI-700370F:168:C7JUKANXX:5:2210:1713:3248	multidrug	AAD51348.1|FEATURES|smeR|multidrug|smeR	0.999994083602	63.6	33	47.0	1.2e-06	1
MDTE	1	33	HWI-700370F:168:C7JUKANXX:5:2113:10020:7049	multidrug	CP001918.1.gene3442.p01|FEATURES|mdtE|multidrug|mdtE	0.999999999995	97.0	33	67.0	1.1e-12	1
ROSA	267	299	HWI-700370F:168:C7JUKANXX:5:2312:7288:18744	fosmidomycin	ZP_04612558|FEATURES|rosA|fosmidomycin|rosA	1.0	90.9	33	68.6	3.9e-13	1
ARNA	211	243	HWI-700370F:168:C7JUKANXX:5:2204:5800:9472	polymyxin	gi:851899656:ref:WP_048211088.1:|FEATURES|arnA|polymyxin|arnA	0.996684881417	69.7	33	60.5	1.1e-10	1
BCRA	144	174	HWI-700370F:168:C7JUKANXX:5:1102:4313:69610	bacitracin	gi:542061059:gb:ERI11611.1:|FEATURES|bcrA|bacitracin|bcrA	0.999999279504	71.0	31	47.4	9.3e-07	1
MDTH	217	249	HWI-700370F:168:C7JUKANXX:5:1213:1428:98052	multidrug	gi:983405266:ref:WP_060572805.1:|FEATURES|mdtH|multidrug|mdtH	1.0	100.0	33	70.5	1.0e-13	1
ACRB	639	671	HWI-700370F:168:C7JUKANXX:5:1208:2477:57453	multidrug	gi:493959393:ref:WP_006902972.1:|FEATURES|acrB|multidrug|acrB	0.999999569144	75.8	33	58.9	3.1e-10	1
MAJOR_FACILITATOR_SUPERFAMILY_TRANSPORTER	220	252	HWI-700370F:168:C7JUKANXX:5:1214:13490:47122	multidrug	CP001918.1.gene2931.p01|FEATURES|major_facilitator_superfamily_transporter|multidrug|major_facilitator_superfamily_transporter	0.999999169258	100.0	33	72.4	2.7e-14	1
PBP-1B	664	696	HWI-700370F:168:C7JUKANXX:5:1105:20452:67021	beta-lactam	YP_002467958|FEATURES|PBP-1B|beta-lactam|PBP-1B	0.99999999684	66.7	33	47.8	7.1e-07	1
MDTP	275	307	HWI-700370F:168:C7JUKANXX:5:2109:3687:48933	multidrug	gi:554036077:gb:ESE82040.1:|FEATURES|mdtP|multidrug|mdtP	1.0	69.7	33	52.0	3.8e-08	1
ACRB	891	923	HWI-700370F:168:C7JUKANXX:5:1105:20910:80936	multidrug	ZP_04635098|FEATURES|acrB|multidrug|acrB	1.0	93.9	33	66.2	1.9e-12	1
OMPR	261	293	HWI-700370F:168:C7JUKANXX:5:2115:17690:85344	multidrug	CP000034.1.gene3672.p01|FEATURES|ompR|multidrug|ompR	0.999999227747	97.0	33	69.3	2.3e-13	1
MDTE	153	185	HWI-700370F:168:C7JUKANXX:5:2305:6683:82711	multidrug	CP001918.1.gene3442.p01|FEATURES|mdtE|multidrug|mdtE	0.999999999952	84.8	33	59.7	1.8e-10	1
BACA	163	195	HWI-700370F:168:C7JUKANXX:5:2207:20047:72377	bacitracin	A8A4L2|FEATURES|bacA|bacitracin|bacA	1.0	100.0	33	70.5	1.0e-13	1
ACRB	320	352	HWI-700370F:168:C7JUKANXX:5:1113:10591:30648	multidrug	gi:446414955:ref:WP_000492810.1:|FEATURES|acrB|multidrug|acrB	1.0	93.9	33	65.5	3.3e-12	1
ADEB	976	1008	HWI-700370F:168:C7JUKANXX:5:2307:15877:50919	multidrug	ZP_04661876|FEATURES|adeB|multidrug|adeB	1.0	75.8	33	55.5	3.4e-09	1
OMPF	287	318	HWI-700370F:168:C7JUKANXX:5:2111:7881:18704	multidrug	gi:490306302:ref:WP_004201406.1:|FEATURES|ompF|multidrug|ompF	0.896689888145	78.1	32	56.2	2.0e-09	1
ADEB	49	79	HWI-700370F:168:C7JUKANXX:5:2304:2369:83820	multidrug	gi:972299077:ref:WP_058971575.1:|FEATURES|adeB|multidrug|adeB	1.0	64.5	31	45.8	2.7e-06	1
MDFA	36	68	HWI-700370F:168:C7JUKANXX:5:2314:13762:51702	multidrug	CP001918.1.gene2898.p01|FEATURES|mdfA|multidrug|mdfA	1.0	100.0	33	70.5	1.0e-13	1
MDTG	26	57	HWI-700370F:168:C7JUKANXX:5:1316:8436:17556	multidrug	Q5PGY0|FEATURES|mdtG|multidrug|mdtG	1.0	100.0	32	68.2	5.1e-13	1
MDFA	320	352	HWI-700370F:168:C7JUKANXX:5:2216:18144:83752	multidrug	CP001918.1.gene2898.p01|FEATURES|mdfA|multidrug|mdfA	1.0	100.0	33	64.3	7.3e-12	1
OQXB	498	530	HWI-700370F:168:C7JUKANXX:5:1114:8263:87904	multidrug	YP_001693238|FEATURES|oqxB|multidrug|oqxB	1.0	90.9	33	67.8	6.6e-13	1
ACRB	962	993	HWI-700370F:168:C7JUKANXX:5:2211:11079:18601	multidrug	gi:446414955:ref:WP_000492810.1:|FEATURES|acrB|multidrug|acrB	1.0	93.8	32	60.5	1.1e-10	1
ACRB	560	592	HWI-700370F:168:C7JUKANXX:5:2113:15015:94681	multidrug	gi:493959393:ref:WP_006902972.1:|FEATURES|acrB|multidrug|acrB	1.0	93.9	33	64.7	5.6e-12	1
EMRA	219	251	HWI-700370F:168:C7JUKANXX:5:2309:5840:97302	multidrug	gi:695709491:ref:WP_032642979.1:|FEATURES|emrA|multidrug|emrA	0.987093011334	100.0	33	68.9	3.0e-13	1
OMPF	5	37	HWI-700370F:168:C7JUKANXX:5:2309:9789:45756	multidrug	CP000647.1.gene956.p01|FEATURES|ompF|multidrug|ompF	0.999222430533	66.7	33	45.1	4.6e-06	1
MAJOR_FACILITATOR_SUPERFAMILY_TRANSPORTER	157	189	HWI-700370F:168:C7JUKANXX:5:2211:7102:77856	multidrug	CP001918.1.gene2931.p01|FEATURES|major_facilitator_superfamily_transporter|multidrug|major_facilitator_superfamily_transporter	0.999999966541	100.0	33	76.6	1.4e-15	1
EMRA	143	175	HWI-700370F:168:C7JUKANXX:5:2302:9649:76244	multidrug	gi:695709491:ref:WP_032642979.1:|FEATURES|emrA|multidrug|emrA	0.987003730884	100.0	33	66.6	1.5e-12	1
PENA	346	378	HWI-700370F:168:C7JUKANXX:5:1308:5920:50099	beta-lactam	ZP_04656349|FEATURES|penA|beta-lactam|penA	1.0	90.9	33	71.2	6.0e-14	1
EMRD	332	364	HWI-700370F:168:C7JUKANXX:5:1108:15709:16686	multidrug	YP_001174764|FEATURES|emrD|multidrug|emrD	1.0	100.0	33	68.2	5.1e-13	1
MDTL	197	227	HWI-700370F:168:C7JUKANXX:5:2208:12319:25293	multidrug	ZP_02901234|FEATURES|mdtL|multidrug|mdtL	1.0	83.9	31	53.9	9.9e-09	1
MDTL	221	253	HWI-700370F:168:C7JUKANXX:5:2108:17807:55607	multidrug	YP_001451669|FEATURES|mdtL|multidrug|mdtL	1.0	69.7	33	49.3	2.4e-07	1
ACRB	439	471	HWI-700370F:168:C7JUKANXX:5:2305:13553:92296	multidrug	gi:447055218:ref:WP_001132474.1:|FEATURES|acrB|multidrug|acrB	1.0	100.0	33	67.0	1.1e-12	1
MACB	141	172	HWI-700370F:168:C7JUKANXX:5:1209:8049:90873	MLS	gi:446110335:ref:WP_000188190.1:|FEATURES|macB|MLS|macB	1.0	75.0	32	48.1	5.4e-07	1
ADER	204	236	HWI-700370F:168:C7JUKANXX:5:1302:13394:78830	multidrug	ADM92605.1|FEATURES|adeR|multidrug|adeR	0.999996060185	60.6	33	45.4	3.5e-06	1
PBP-1B	419	451	HWI-700370F:168:C7JUKANXX:5:1103:6587:50449	beta-lactam	YP_002467958|FEATURES|PBP-1B|beta-lactam|PBP-1B	0.999999997417	60.6	33	48.9	3.2e-07	1
EMRD	179	211	HWI-700370F:168:C7JUKANXX:5:2206:5555:50965	multidrug	ZP_02901431|FEATURES|emrD|multidrug|emrD	1.0	90.9	33	68.2	5.1e-13	1
TETR	105	135	HWI-700370F:168:C7JUKANXX:5:1112:12847:73002	tetracycline	gi:730242297:ref:WP_033946265.1:|FEATURES|tetR|tetracycline|tetR	1.0	74.2	31	53.9	9.9e-09	1
ADEB	2	34	HWI-700370F:168:C7JUKANXX:5:1201:16055:35748	multidrug	gi:835267813:ref:WP_047428207.1:|FEATURES|adeB|multidrug|adeB	1.0	69.7	33	55.8	2.6e-09	1
MDFA	59	91	HWI-700370F:168:C7JUKANXX:5:1112:20704:55399	multidrug	gi:1044109257:emb:SBZ85298.1:|FEATURES|mdfA|multidrug|mdfA	1.0	100.0	33	72.8	2.1e-14	1
ACRB	50	82	HWI-700370F:168:C7JUKANXX:5:1306:6101:96225	multidrug	gi:485731880:ref:WP_001359514.1:|FEATURES|acrB|multidrug|acrB	1.0	93.9	33	64.3	7.3e-12	1
OQXB	840	872	HWI-700370F:168:C7JUKANXX:5:2205:1859:16921	multidrug	YP_001693238|FEATURES|oqxB|multidrug|oqxB	0.999999153802	84.8	33	60.5	1.1e-10	1
EMRA	55	87	HWI-700370F:168:C7JUKANXX:5:1103:14038:62041	multidrug	gi:640459499:ref:WP_024907689.1:|FEATURES|emrA|multidrug|emrA	0.985083225172	100.0	33	69.7	1.7e-13	1
TET34	46	78	HWI-700370F:168:C7JUKANXX:5:1207:17181:11128	tetracycline	BAB59035|FEATURES|tet34|tetracycline|tet34	1.0	78.8	33	58.9	3.1e-10	1
MDTL	221	253	HWI-700370F:168:C7JUKANXX:5:1110:1787:91248	multidrug	YP_001451669|FEATURES|mdtL|multidrug|mdtL	1.0	78.8	33	55.5	3.4e-09	1
MDTE	207	239	HWI-700370F:168:C7JUKANXX:5:2112:15635:35486	multidrug	CP001918.1.gene3442.p01|FEATURES|mdtE|multidrug|mdtE	0.99999749281	78.8	33	62.0	3.6e-11	1
SMEE	296	328	HWI-700370F:168:C7JUKANXX:5:1302:8810:22907	multidrug	YP_002706077|FEATURES|smeE|multidrug|smeE	0.999999479585	90.9	33	65.5	3.3e-12	1
EVGS	966	997	HWI-700370F:168:C7JUKANXX:5:1305:10529:47129	multidrug	AAC75429.1|FEATURES|evgS|multidrug|evgS	0.999999615316	75.0	32	52.8	2.2e-08	1
PORIN_OMPC	217	248	HWI-700370F:168:C7JUKANXX:5:2211:17869:77609	beta-lactam	APB87301|FEATURES|porin_OmpC|beta-lactam|porin_OmpC	0.99999999373	68.8	32	48.5	4.2e-07	1
TRANSCRIPTIONAL_REGULATORY_PROTEIN_CPXR_CPXR	73	105	HWI-700370F:168:C7JUKANXX:5:2109:20737:43784	unclassified	CP001138.1.gene4273.p01|FEATURES|transcriptional_regulatory_protein_CpxR_cpxR|unclassified|transcriptional_regulatory_protein_CpxR_cpxR	0.999999999987	69.7	33	51.2	6.4e-08	1
ACRB	626	658	HWI-700370F:168:C7JUKANXX:5:2301:20901:11832	multidrug	gi:447196041:ref:WP_001273297.1:|FEATURES|acrB|multidrug|acrB	1.0	78.8	33	59.7	1.8e-10	1
MACB	141	171	HWI-700370F:168:C7JUKANXX:5:2203:15306:93613	MLS	gi:545231548:ref:WP_021531156.1:|FEATURES|macB|MLS|macB	1.0	74.2	31	46.2	2.1e-06	1
OMPF	144	175	HWI-700370F:168:C7JUKANXX:5:1216:9932:26729	multidrug	gi:490306302:ref:WP_004201406.1:|FEATURES|ompF|multidrug|ompF	0.838600299021	90.6	32	65.5	3.3e-12	1
MSBA	176	208	HWI-700370F:168:C7JUKANXX:5:2105:7447:45776	nitroimidazole	NP_415434.1|FEATURES|msbA|nitroimidazole|msbA	0.999865438018	97.0	33	65.1	4.3e-12	1
ACRA	203	235	HWI-700370F:168:C7JUKANXX:5:2201:10398:37254	multidrug	gi:500615129:gb:EOQ55695.1:|FEATURES|acrA|multidrug|acrA	1.0	100.0	33	66.6	1.5e-12	1
MDTD	46	77	HWI-700370F:168:C7JUKANXX:5:2109:5971:34137	multidrug	NC_002695.1.916587.p01|FEATURES|mdtD|multidrug|mdtD	0.999999999977	93.8	32	63.9	9.6e-12	1
ACRB	553	585	HWI-700370F:168:C7JUKANXX:5:1105:7066:38929	multidrug	ZP_02684554|FEATURES|acrB|multidrug|acrB	0.999999990442	87.9	33	60.5	1.1e-10	1
SERRATIA_MARCESCENS_OMP1	32	64	HWI-700370F:168:C7JUKANXX:5:1304:11532:87047	multidrug	AIA49384.1|FEATURES|Serratia_marcescens_Omp1|multidrug|Serratia_marcescens_Omp1	0.821969297223	90.9	33	68.6	3.9e-13	1
ESCHERICHIA_COLI_LAMB	286	318	HWI-700370F:168:C7JUKANXX:5:2305:10143:62691	multidrug	BAB38442|FEATURES|Escherichia_coli_LamB|multidrug|Escherichia_coli_LamB	0.999997075465	81.8	33	65.5	3.3e-12	1
CLASS_C	29	61	HWI-700370F:168:C7JUKANXX:5:2215:6147:69617	beta-lactam	gi:654547531:ref:WP_028015237.1:|FEATURES|class_C|beta-lactam|class_C	1.0	97.0	33	68.2	5.1e-13	1
ESCHERICHIA_COLI_LAMB	235	266	HWI-700370F:168:C7JUKANXX:5:1207:6108:4007	multidrug	BAB38442|FEATURES|Escherichia_coli_LamB|multidrug|Escherichia_coli_LamB	0.999996068963	78.1	32	58.9	3.1e-10	1
MDFA	293	325	HWI-700370F:168:C7JUKANXX:5:2316:2885:32293	multidrug	YP_001176066|FEATURES|mdfA|multidrug|mdfA	1.0	97.0	33	67.8	6.6e-13	1
OQXB	246	278	HWI-700370F:168:C7JUKANXX:5:1201:7009:36215	multidrug	YP_001693238|FEATURES|oqxB|multidrug|oqxB	1.0	87.9	33	63.2	1.6e-11	1
MACA	229	261	HWI-700370F:168:C7JUKANXX:5:2207:13272:25070	MLS	gi:1028177781:ref:WP_063925205.1:|FEATURES|macA|MLS|macA	1.0	100.0	33	72.8	2.1e-14	1
BACA	33	65	HWI-700370F:168:C7JUKANXX:5:1308:9497:5101	bacitracin	ZP_03381912|FEATURES|bacA|bacitracin|bacA	1.0	100.0	33	65.9	2.5e-12	1
BACA	51	83	HWI-700370F:168:C7JUKANXX:5:1212:9000:60821	bacitracin	YP_002236533|FEATURES|bacA|bacitracin|bacA	1.0	100.0	33	71.6	4.6e-14	1
ROSA	240	272	HWI-700370F:168:C7JUKANXX:5:2316:7126:31072	fosmidomycin	YP_001477378|FEATURES|rosA|fosmidomycin|rosA	1.0	90.9	33	66.2	1.9e-12	1
ACRB	741	772	HWI-700370F:168:C7JUKANXX:5:1304:19136:71965	multidrug	CP001918.1.gene1257.p01|FEATURES|acrB|multidrug|acrB	1.0	100.0	32	68.9	3.0e-13	1
ACRA	49	81	HWI-700370F:168:C7JUKANXX:5:2108:11471:67737	multidrug	ABG77965|FEATURES|acrA|multidrug|acrA	1.0	100.0	33	68.6	3.9e-13	1
ADEB	363	395	HWI-700370F:168:C7JUKANXX:5:2210:9673:43863	multidrug	gi:565649137:ref:WP_023896724.1:|FEATURES|adeB|multidrug|adeB	1.0	81.8	33	58.2	5.2e-10	1
MACB	329	360	HWI-700370F:168:C7JUKANXX:5:1315:5002:41655	MLS	gi:829942568:ref:WP_047368199.1:|FEATURES|macB|MLS|macB	1.0	96.9	32	66.6	1.5e-12	1
MACB	141	171	HWI-700370F:168:C7JUKANXX:5:1313:1802:59787	MLS	gi:895865878:ref:WP_048974758.1:|FEATURES|macB|MLS|macB	1.0	71.0	31	47.4	9.3e-07	1
BCRA	11	43	HWI-700370F:168:C7JUKANXX:5:1302:3719:48708	bacitracin	gi:500194536:ref:WP_011867743.1:|FEATURES|bcrA|bacitracin|bcrA	0.999999002354	63.6	33	45.8	2.7e-06	1
MSBA	448	480	HWI-700370F:168:C7JUKANXX:5:2109:9316:2457	nitroimidazole	NP_415434.1|FEATURES|msbA|nitroimidazole|msbA	0.999879135802	93.9	33	66.2	1.9e-12	1
PBP-1B	264	295	HWI-700370F:168:C7JUKANXX:5:2102:11854:31440	beta-lactam	YP_002467958|FEATURES|PBP-1B|beta-lactam|PBP-1B	0.999999999418	78.1	32	57.0	1.2e-09	1
ACRB	311	343	HWI-700370F:168:C7JUKANXX:5:1113:13166:4352	multidrug	gi:485731880:ref:WP_001359514.1:|FEATURES|acrB|multidrug|acrB	0.999999995621	84.8	33	63.5	1.2e-11	1
ADEL	108	138	HWI-700370F:168:C7JUKANXX:5:2101:4994:94648	multidrug	ALH22601.1|FEATURES|adeL|multidrug|adeL	0.999999125721	61.3	31	47.4	9.3e-07	1
ACRB	803	835	HWI-700370F:168:C7JUKANXX:5:2307:12515:30337	multidrug	gi:447196041:ref:WP_001273297.1:|FEATURES|acrB|multidrug|acrB	1.0	84.8	33	66.6	1.5e-12	1
MEXX	75	106	HWI-700370F:168:C7JUKANXX:5:2111:10331:62273	multidrug	gi:740423377:ref:WP_038256086.1:|FEATURES|mexX|multidrug|mexX	1.0	87.5	32	62.4	2.8e-11	1
MDTK	57	88	HWI-700370F:168:C7JUKANXX:5:1111:10412:15013	fluoroquinolone	AML99881.1|FEATURES|MdtK|fluoroquinolone|MdtK	0.9999929587	96.9	32	65.5	3.3e-12	1
CPXA	71	103	HWI-700370F:168:C7JUKANXX:5:2212:5278:2638	aminoglycoside:aminocoumarin	NP_312864.1|FEATURES|cpxA|aminoglycoside:aminocoumarin|cpxA	0.999418792569	93.9	33	66.6	1.5e-12	1
YOJI	500	532	HWI-700370F:168:C7JUKANXX:5:2301:18921:75532	peptide	NP_416715.1|FEATURES|YojI|peptide|YojI	0.99999984128	93.9	33	68.2	5.1e-13	1
MDTG	262	294	HWI-700370F:168:C7JUKANXX:5:1210:5056:27742	multidrug	CP001918.1.gene2608.p01|FEATURES|mdtG|multidrug|mdtG	1.0	100.0	33	66.6	1.5e-12	1
OQXB	998	1030	HWI-700370F:168:C7JUKANXX:5:2302:20687:84848	multidrug	YP_001693238|FEATURES|oqxB|multidrug|oqxB	1.0	100.0	33	69.3	2.3e-13	1
EMRB-QACA_FAMILY_MAJOR_FACILITATOR_TRANSPORTER	418	450	HWI-700370F:168:C7JUKANXX:5:2113:11730:10645	multidrug	CP001918.1.gene4071.p01|FEATURES|EmrB-QacA_family_major_facilitator_transporter|multidrug|EmrB-QacA_family_major_facilitator_transporter	0.99999237163	100.0	33	73.9	9.2e-15	1
ACRB	856	888	HWI-700370F:168:C7JUKANXX:5:2106:13983:92630	multidrug	gi:447055218:ref:WP_001132474.1:|FEATURES|acrB|multidrug|acrB	1.0	100.0	33	70.9	7.8e-14	1
OQXB	364	396	HWI-700370F:168:C7JUKANXX:5:2214:3850:7479	multidrug	YP_001693238|FEATURES|oqxB|multidrug|oqxB	1.0	66.7	33	49.3	2.4e-07	1
SERRATIA_MARCESCENS_OMP1	30	62	HWI-700370F:168:C7JUKANXX:5:1210:10278:84777	multidrug	AIA49384.1|FEATURES|Serratia_marcescens_Omp1|multidrug|Serratia_marcescens_Omp1	0.834487962545	69.7	33	55.1	4.4e-09	1
PMRF	202	233	HWI-700370F:168:C7JUKANXX:5:2313:7250:38587	peptide	AAC75314.1|FEATURES|PmrF|peptide|PmrF	0.99999952089	93.8	32	63.2	1.6e-11	1
MDTL	207	238	HWI-700370F:168:C7JUKANXX:5:2302:13081:71352	multidrug	YP_001451669|FEATURES|mdtL|multidrug|mdtL	1.0	75.0	32	51.6	4.9e-08	1
MEXX	322	354	HWI-700370F:168:C7JUKANXX:5:2307:11872:67560	multidrug	gi:446082485:ref:WP_000160340.1:|FEATURES|mexX|multidrug|mexX	1.0	75.8	33	55.8	2.6e-09	1
OMPF	139	171	HWI-700370F:168:C7JUKANXX:5:2106:8763:94793	multidrug	gi:490306302:ref:WP_004201406.1:|FEATURES|ompF|multidrug|ompF	0.81903755415	87.9	33	65.9	2.5e-12	1
MARA	15	47	HWI-700370F:168:C7JUKANXX:5:2110:2062:53528	multidrug	YP_489794.1|FEATURES|marA|multidrug|marA	0.999998963346	72.7	33	57.4	9.0e-10	1
TOLC	212	244	HWI-700370F:168:C7JUKANXX:5:2214:14850:72979	multidrug	gi:779803590:ref:WP_045330078.1:|FEATURES|TolC|multidrug|TolC	1.0	100.0	33	68.2	5.1e-13	1
MDTG	120	150	HWI-700370F:168:C7JUKANXX:5:2204:8087:80047	multidrug	gi:727188926:ref:WP_033650732.1:|FEATURES|mdtG|multidrug|mdtG	1.0	71.0	31	50.1	1.4e-07	1
PBP-1A	404	435	HWI-700370F:168:C7JUKANXX:5:2104:10388:35441	beta-lactam	ZP_04464540|FEATURES|PBP-1A|beta-lactam|PBP-1A	1.0	62.5	32	46.2	2.1e-06	1
PENA	447	478	HWI-700370F:168:C7JUKANXX:5:1106:16647:59738	beta-lactam	ZP_04656349|FEATURES|penA|beta-lactam|penA	1.0	71.9	32	51.2	6.4e-08	1
ACRF	244	276	HWI-700370F:168:C7JUKANXX:5:2109:7620:50307	multidrug	CP000647.1.gene3710.p01|FEATURES|acrF|multidrug|acrF	1.0	100.0	33	69.3	2.3e-13	1
MSBA	174	205	HWI-700370F:168:C7JUKANXX:5:1114:3608:79115	nitroimidazole	NP_415434.1|FEATURES|msbA|nitroimidazole|msbA	0.999315880801	93.8	32	61.2	6.2e-11	1
TAEA	158	189	HWI-700370F:168:C7JUKANXX:5:2210:1427:43850	pleuromutilin	APB03219.1|FEATURES|TaeA|pleuromutilin|TaeA	0.989641293446	65.6	32	45.4	3.5e-06	1
UGD	310	342	HWI-700370F:168:C7JUKANXX:5:1109:6513:39805	peptide	AAC75089.1|FEATURES|ugd|peptide|ugd	0.999999800073	90.9	33	62.0	3.6e-11	1
COB(I)ALAMIN_ADENOLSYLTRANSFERASE	75	107	HWI-700370F:168:C7JUKANXX:5:1314:13308:51834	unclassified	gi:447201635:ref:WP_001278891.1:|FEATURES|cob(I)alamin_adenolsyltransferase|unclassified|cob(I)alamin_adenolsyltransferase	1.0	87.9	33	65.9	2.5e-12	1
TRIC	594	626	HWI-700370F:168:C7JUKANXX:5:1201:16356:35163	triclosan	NP_248848.1|FEATURES|TriC|triclosan|TriC	0.999999951051	60.6	33	45.1	4.6e-06	1
MDTD	147	177	HWI-700370F:168:C7JUKANXX:5:2305:16089:97724	multidrug	NC_002695.1.916587.p01|FEATURES|mdtD|multidrug|mdtD	0.999999999984	74.2	31	59.3	2.4e-10	1
CLASS_C	141	173	HWI-700370F:168:C7JUKANXX:5:1301:15215:70463	beta-lactam	gi:654547531:ref:WP_028015237.1:|FEATURES|class_C|beta-lactam|class_C	1.0	100.0	33	75.9	2.4e-15	1
EMRD	141	172	HWI-700370F:168:C7JUKANXX:5:1211:13211:70919	multidrug	ZP_03215830|FEATURES|emrD|multidrug|emrD	1.0	93.8	32	68.6	3.9e-13	1
EMRD	58	90	HWI-700370F:168:C7JUKANXX:5:2109:19504:57618	multidrug	YP_001451632|FEATURES|emrD|multidrug|emrD	1.0	97.0	33	65.1	4.3e-12	1
MACA	36	68	HWI-700370F:168:C7JUKANXX:5:2301:3820:9466	MLS	gi:1028177781:ref:WP_063925205.1:|FEATURES|macA|MLS|macA	1.0	100.0	33	66.6	1.5e-12	1
EMRD	136	168	HWI-700370F:168:C7JUKANXX:5:2110:7302:32163	multidrug	ZP_03215830|FEATURES|emrD|multidrug|emrD	1.0	93.9	33	70.1	1.3e-13	1
ACRB	803	835	HWI-700370F:168:C7JUKANXX:5:2102:8245:23246	multidrug	gi:493959393:ref:WP_006902972.1:|FEATURES|acrB|multidrug|acrB	1.0	84.8	33	66.6	1.5e-12	1
OQXB	855	887	HWI-700370F:168:C7JUKANXX:5:2212:16534:38091	multidrug	YP_001693238|FEATURES|oqxB|multidrug|oqxB	1.0	100.0	33	70.1	1.3e-13	1
MDTK	76	108	HWI-700370F:168:C7JUKANXX:5:2112:6394:97318	multidrug	gi:852156983:ref:WP_048297648.1:|FEATURES|mdtK|multidrug|mdtK	1.0	97.0	33	70.1	1.3e-13	1
PBP-1B	670	702	HWI-700370F:168:C7JUKANXX:5:1214:14904:83025	beta-lactam	YP_002467958|FEATURES|PBP-1B|beta-lactam|PBP-1B	0.99999999433	63.6	33	44.7	6.0e-06	1
PBP-1B	244	275	HWI-700370F:168:C7JUKANXX:5:2108:8140:10003	beta-lactam	YP_002467958|FEATURES|PBP-1B|beta-lactam|PBP-1B	0.999999997771	84.4	32	62.0	3.6e-11	1
ACRB	72	104	HWI-700370F:168:C7JUKANXX:5:2106:2064:2772	multidrug	gi:447196041:ref:WP_001273297.1:|FEATURES|acrB|multidrug|acrB	1.0	93.9	33	65.1	4.3e-12	1
TRANSCRIPTIONAL_REGULATORY_PROTEIN_CPXR_CPXR	76	108	HWI-700370F:168:C7JUKANXX:5:2109:3294:77946	unclassified	CP001918.1.gene5135.p01|FEATURES|transcriptional_regulatory_protein_CpxR_cpxR|unclassified|transcriptional_regulatory_protein_CpxR_cpxR	0.999999999873	60.6	33	47.8	7.1e-07	1
OMP36	73	105	HWI-700370F:168:C7JUKANXX:5:2115:9232:58500	multidrug	AF336097.1.gene1.p01|FEATURES|omp36|multidrug|omp36	0.82668591734	60.6	33	50.4	1.1e-07	1
ROSB	47	79	HWI-700370F:168:C7JUKANXX:5:2316:3167:8187	fosmidomycin	ZP_04631861|FEATURES|rosB|fosmidomycin|rosB	1.0	93.9	33	65.5	3.3e-12	1
TRANSCRIPTIONAL_REGULATORY_PROTEIN_CPXR_CPXR	90	121	HWI-700370F:168:C7JUKANXX:5:2112:4855:15383	unclassified	CP001918.1.gene5135.p01|FEATURES|transcriptional_regulatory_protein_CpxR_cpxR|unclassified|transcriptional_regulatory_protein_CpxR_cpxR	1.0	100.0	32	69.3	2.3e-13	1
ADEB	59	91	HWI-700370F:168:C7JUKANXX:5:1201:3261:89956	multidrug	gi:446910358:ref:WP_000987614.1:|FEATURES|adeB|multidrug|adeB	1.0	63.6	33	47.4	9.3e-07	1
MSBA	197	229	HWI-700370F:168:C7JUKANXX:5:1308:14357:33574	nitroimidazole	NP_415434.1|FEATURES|msbA|nitroimidazole|msbA	0.999904474799	100.0	33	68.6	3.9e-13	1
OQXB	138	170	HWI-700370F:168:C7JUKANXX:5:1314:4125:23963	multidrug	YP_001693238|FEATURES|oqxB|multidrug|oqxB	1.0	97.0	33	67.4	8.6e-13	1
SERRATIA_MARCESCENS_OMP1	36	68	HWI-700370F:168:C7JUKANXX:5:1312:1076:49553	multidrug	AIA49384.1|FEATURES|Serratia_marcescens_Omp1|multidrug|Serratia_marcescens_Omp1	0.832022292164	72.7	33	55.5	3.4e-09	1
RPOB2	897	928	HWI-700370F:168:C7JUKANXX:5:2207:17947:31818	multidrug	BAD59497.1|FEATURES|rpoB2|multidrug|rpoB2	0.999999296221	78.1	32	53.5	1.3e-08	1
ACRB	105	137	HWI-700370F:168:C7JUKANXX:5:2115:2277:32603	multidrug	NP_706355|FEATURES|acrB|multidrug|acrB	1.0	100.0	33	67.4	8.6e-13	1
MEXX	241	271	HWI-700370F:168:C7JUKANXX:5:2214:2418:76313	multidrug	gi:740423377:ref:WP_038256086.1:|FEATURES|mexX|multidrug|mexX	1.0	90.3	31	59.7	1.8e-10	1
ACRB	455	487	HWI-700370F:168:C7JUKANXX:5:2205:16991:58809	multidrug	CP001918.1.gene1257.p01|FEATURES|acrB|multidrug|acrB	1.0	97.0	33	63.9	9.6e-12	1
VGAC	29	61	HWI-700370F:168:C7JUKANXX:5:2204:3314:39475	MLS	AMP35312.1|FEATURES|vgaC|MLS|vgaC	0.999999690944	100.0	33	71.2	6.0e-14	1
ACRB	632	664	HWI-700370F:168:C7JUKANXX:5:1304:14806:65276	multidrug	gi:493959393:ref:WP_006902972.1:|FEATURES|acrB|multidrug|acrB	0.999999950815	78.8	33	62.0	3.6e-11	1
EFRA	367	399	HWI-700370F:168:C7JUKANXX:5:2312:16507:69751	multidrug	CDO61513.1|FEATURES|efrA|multidrug|efrA	1.0	97.0	33	65.5	3.3e-12	1
ACRB	50	82	HWI-700370F:168:C7JUKANXX:5:2315:20726:57535	multidrug	NP_706355|FEATURES|acrB|multidrug|acrB	1.0	100.0	33	67.4	8.6e-13	1
ACRB	166	198	HWI-700370F:168:C7JUKANXX:5:2105:7608:86813	multidrug	CP001918.1.gene1257.p01|FEATURES|acrB|multidrug|acrB	1.0	100.0	33	71.6	4.6e-14	1
ARNA	568	600	HWI-700370F:168:C7JUKANXX:5:1106:15220:16163	polymyxin	gi:851899656:ref:WP_048211088.1:|FEATURES|arnA|polymyxin|arnA	0.965021479909	90.9	33	67.4	8.6e-13	1
ARNA	87	119	HWI-700370F:168:C7JUKANXX:5:1211:20938:2461	polymyxin	gi:486161502:ref:WP_001525103.1:|FEATURES|arnA|polymyxin|arnA	0.951058981487	87.9	33	64.7	5.6e-12	1
CPXA	205	237	HWI-700370F:168:C7JUKANXX:5:1303:13038:20169	aminoglycoside:aminocoumarin	NP_312864.1|FEATURES|cpxA|aminoglycoside:aminocoumarin|cpxA	0.999302042827	87.9	33	63.2	1.6e-11	1
SERRATIA_MARCESCENS_OMP1	116	148	HWI-700370F:168:C7JUKANXX:5:2103:3032:24470	multidrug	AIA49384.1|FEATURES|Serratia_marcescens_Omp1|multidrug|Serratia_marcescens_Omp1	0.99526237745	81.8	33	66.2	1.9e-12	1
RPOB2	585	617	HWI-700370F:168:C7JUKANXX:5:2105:4032:18231	multidrug	BAD59497.1|FEATURES|rpoB2|multidrug|rpoB2	0.999999443161	81.8	33	61.2	6.2e-11	1
MACB	148	180	HWI-700370F:168:C7JUKANXX:5:1304:16001:24200	MLS	gi:1028176459:ref:WP_063924113.1:|FEATURES|macB|MLS|macB	1.0	60.6	33	45.1	4.6e-06	1
YOJI	231	263	HWI-700370F:168:C7JUKANXX:5:1214:7365:25236	peptide	NP_416715.1|FEATURES|YojI|peptide|YojI	0.999999600746	100.0	33	74.3	7.1e-15	1
AAC(6')-IB8	1	31	HWI-700370F:168:C7JUKANXX:5:1216:1983:93251	aminoglycoside	YP_009062819.1|FEATURES|AAC(6')-Ib8|aminoglycoside|AAC(6')-Ib8	0.999988828784	80.6	31	57.0	1.2e-09	1
MEXX	42	74	HWI-700370F:168:C7JUKANXX:5:2304:19791:77194	multidrug	gi:694090431:ref:WP_032435131.1:|FEATURES|mexX|multidrug|mexX	1.0	87.9	33	60.1	1.4e-10	1
PENA	536	568	HWI-700370F:168:C7JUKANXX:5:1208:9177:82668	beta-lactam	ZP_04656349|FEATURES|penA|beta-lactam|penA	1.0	69.7	33	49.3	2.4e-07	1
EMRB	51	83	HWI-700370F:168:C7JUKANXX:5:2208:16185:28638	multidrug	gi:493870778:ref:WP_006817302.1:|FEATURES|emrB|multidrug|emrB	0.999951548015	100.0	33	70.1	1.3e-13	1
EMRA	19	51	HWI-700370F:168:C7JUKANXX:5:2301:6538:73702	multidrug	gi:895872851:ref:WP_048980086.1:|FEATURES|emrA|multidrug|emrA	0.984997039109	78.8	33	55.1	4.4e-09	1
MDTL	219	251	HWI-700370F:168:C7JUKANXX:5:1314:6862:94866	multidrug	gi:754616285:ref:WP_042005109.1:|FEATURES|mdtL|multidrug|mdtL	1.0	81.8	33	56.6	1.5e-09	1
ACRA	163	195	HWI-700370F:168:C7JUKANXX:5:1212:14022:43849	multidrug	NC_002695.1.912781.p01|FEATURES|acrA|multidrug|acrA	0.999999998759	90.9	33	62.8	2.1e-11	1
MDTK	270	302	HWI-700370F:168:C7JUKANXX:5:2310:19707:11415	multidrug	gi:555107106:gb:ESM50626.1:|FEATURES|mdtK|multidrug|mdtK	1.0	100.0	33	66.2	1.9e-12	1
MACA	157	189	HWI-700370F:168:C7JUKANXX:5:2201:7759:60689	MLS	gi:556301723:ref:WP_023292895.1:|FEATURES|macA|MLS|macA	1.0	100.0	33	67.0	1.1e-12	1
BACA	174	206	HWI-700370F:168:C7JUKANXX:5:2305:10627:65520	bacitracin	ZP_03381912|FEATURES|bacA|bacitracin|bacA	1.0	100.0	33	66.2	1.9e-12	1
MDTH	33	65	HWI-700370F:168:C7JUKANXX:5:1315:10905:17989	multidrug	BAH62779|FEATURES|mdtH|multidrug|mdtH	1.0	100.0	33	68.2	5.1e-13	1
ADEL	27	59	HWI-700370F:168:C7JUKANXX:5:1316:18842:25179	multidrug	ALH22601.1|FEATURES|adeL|multidrug|adeL	0.999999038026	63.6	33	45.8	2.7e-06	1
TETA(48)	43	74	HWI-700370F:168:C7JUKANXX:5:2108:5061:73932	tetracycline	APB03214.1|FEATURES|tetA(48)|tetracycline|tetA(48)	0.99999997001	65.6	32	47.0	1.2e-06	1
ACRB	748	780	HWI-700370F:168:C7JUKANXX:5:1115:13343:80886	multidrug	gi:491078681:ref:WP_004940301.1:|FEATURES|acrB|multidrug|acrB	1.0	97.0	33	69.7	1.7e-13	1
MIR	276	308	HWI-700370F:168:C7JUKANXX:5:1206:9052:69915	beta-lactam	M37839.2.gene1.p01|FEATURES|MIR-1|beta-lactam|MIR	1.0	100.0	33	77.0	1.1e-15	1
TOLC	260	292	HWI-700370F:168:C7JUKANXX:5:1305:16769:47006	multidrug	gi:695749246:ref:WP_032675510.1:|FEATURES|TolC|multidrug|TolC	1.0	100.0	33	67.8	6.6e-13	1
OMP36	282	314	HWI-700370F:168:C7JUKANXX:5:1311:6094:48239	multidrug	AF336095.1.gene1.p01|FEATURES|omp36|multidrug|omp36	0.810802883168	97.0	33	69.7	1.7e-13	1
BACA	26	58	HWI-700370F:168:C7JUKANXX:5:1103:8262:9016	bacitracin	ZP_03381912|FEATURES|bacA|bacitracin|bacA	1.0	100.0	33	67.8	6.6e-13	1
ROSA	290	322	HWI-700370F:168:C7JUKANXX:5:1203:17966:100822	fosmidomycin	AAC60781|FEATURES|rosA|fosmidomycin|rosA	1.0	84.8	33	59.3	2.4e-10	1
EMRB	305	337	HWI-700370F:168:C7JUKANXX:5:2109:10679:7347	multidrug	gi:493870778:ref:WP_006817302.1:|FEATURES|emrB|multidrug|emrB	0.998536653416	100.0	33	68.9	3.0e-13	1
MACB	129	160	HWI-700370F:168:C7JUKANXX:5:2115:3151:7767	MLS	gi:585355296:ref:WP_024236899.1:|FEATURES|macB|MLS|macB	0.967193553279	68.8	32	44.7	6.0e-06	1
FOSA	30	62	HWI-700370F:168:C7JUKANXX:5:1214:18846:52227	fosfomycin	gi:515953299:ref:WP_017383882.1:|FEATURES|fosA|fosfomycin|fosA	1.0	100.0	33	79.0	2.9e-16	1
BAES	254	286	HWI-700370F:168:C7JUKANXX:5:2314:13665:86320	multidrug	BAA15934.1|FEATURES|baeS|multidrug|baeS	0.999999025011	93.9	33	63.2	1.6e-11	1
MAJOR_FACILITATOR_SUPERFAMILY_TRANSPORTER	436	468	HWI-700370F:168:C7JUKANXX:5:2309:13596:69487	multidrug	CP001918.1.gene2931.p01|FEATURES|major_facilitator_superfamily_transporter|multidrug|major_facilitator_superfamily_transporter	0.999999038499	97.0	33	67.8	6.6e-13	1
ACRB	251	283	HWI-700370F:168:C7JUKANXX:5:2215:17160:89576	multidrug	gi:447196041:ref:WP_001273297.1:|FEATURES|acrB|multidrug|acrB	1.0	81.8	33	60.1	1.4e-10	1
BACA	162	194	HWI-700370F:168:C7JUKANXX:5:2316:10691:22928	bacitracin	Q6D159|FEATURES|bacA|bacitracin|bacA	1.0	100.0	33	71.2	6.0e-14	1
SDEY	365	397	HWI-700370F:168:C7JUKANXX:5:2305:10251:93597	multidrug	BAC77251|FEATURES|sdeY|multidrug|sdeY	1.0	100.0	33	66.2	1.9e-12	1
CPXA	392	424	HWI-700370F:168:C7JUKANXX:5:1307:6419:62330	aminoglycoside:aminocoumarin	NP_312864.1|FEATURES|cpxA|aminoglycoside:aminocoumarin|cpxA	0.99672963041	63.6	33	47.0	1.2e-06	1
PENA	178	210	HWI-700370F:168:C7JUKANXX:5:1216:3934:100974	beta-lactam	ZP_04656349|FEATURES|penA|beta-lactam|penA	1.0	69.7	33	51.6	4.9e-08	1
OMP36	292	324	HWI-700370F:168:C7JUKANXX:5:1207:16459:9665	multidrug	AF336095.1.gene1.p01|FEATURES|omp36|multidrug|omp36	0.999999987599	75.8	33	61.2	6.2e-11	1
KDPE	176	208	HWI-700370F:168:C7JUKANXX:5:2103:18162:49501	aminoglycoside	NP_415222.1|FEATURES|kdpE|aminoglycoside|kdpE	0.9999973362	97.0	33	72.4	2.7e-14	1
BAER	26	58	HWI-700370F:168:C7JUKANXX:5:2309:19243:52209	multidrug	YP_490321.1|FEATURES|baeR|multidrug|baeR	0.999997850475	97.0	33	68.9	3.0e-13	1
ACRB	716	748	HWI-700370F:168:C7JUKANXX:5:2303:2062:46476	multidrug	ZP_04620400|FEATURES|acrB|multidrug|acrB	1.0	93.9	33	67.8	6.6e-13	1
EMRD	244	276	HWI-700370F:168:C7JUKANXX:5:1104:15339:15294	multidrug	YP_001174764|FEATURES|emrD|multidrug|emrD	1.0	93.9	33	64.7	5.6e-12	1
OMPF	402	432	HWI-700370F:168:C7JUKANXX:5:2216:8066:35206	multidrug	gi:742936434:ref:WP_039025717.1:|FEATURES|ompF|multidrug|ompF	0.999999998914	83.9	31	58.2	5.2e-10	1
ESCHERICHIA_COLI_LAMB	45	75	HWI-700370F:168:C7JUKANXX:5:1313:13525:90557	multidrug	BAB38442|FEATURES|Escherichia_coli_LamB|multidrug|Escherichia_coli_LamB	0.999997158116	96.8	31	66.2	1.9e-12	1
ESCHERICHIA_COLI_MIPA	130	162	HWI-700370F:168:C7JUKANXX:5:2304:19775:17502	multidrug	NP_310518|FEATURES|Escherichia_coli_mipA|multidrug|Escherichia_coli_mipA	0.999998851128	87.9	33	71.6	4.6e-14	1
MDTK	405	437	HWI-700370F:168:C7JUKANXX:5:2207:11592:95851	fluoroquinolone	AML99881.1|FEATURES|MdtK|fluoroquinolone|MdtK	0.999995237738	90.9	33	68.9	3.0e-13	1
EMRA	127	159	HWI-700370F:168:C7JUKANXX:5:1115:5076:17841	multidrug	gi:695709491:ref:WP_032642979.1:|FEATURES|emrA|multidrug|emrA	0.985636991075	100.0	33	66.2	1.9e-12	1
ACRB	59	91	HWI-700370F:168:C7JUKANXX:5:1112:12584:61148	multidrug	ZP_02684554|FEATURES|acrB|multidrug|acrB	1.0	97.0	33	65.9	2.5e-12	1
ACRB	857	888	HWI-700370F:168:C7JUKANXX:5:2107:5898:96896	multidrug	gi:446414955:ref:WP_000492810.1:|FEATURES|acrB|multidrug|acrB	1.0	93.8	32	59.7	1.8e-10	1
BCRA	22	53	HWI-700370F:168:C7JUKANXX:5:2213:5191:98110	bacitracin	gi:500448961:gb:EOP61695.1:|FEATURES|bcrA|bacitracin|bcrA	0.999999999958	62.5	32	46.2	2.1e-06	1
EMRD	248	279	HWI-700370F:168:C7JUKANXX:5:1301:21119:23197	multidrug	YP_001174764|FEATURES|emrD|multidrug|emrD	1.0	93.8	32	67.0	1.1e-12	1
CPXA	384	416	HWI-700370F:168:C7JUKANXX:5:1301:3719:3316	aminoglycoside:aminocoumarin	NP_312864.1|FEATURES|cpxA|aminoglycoside:aminocoumarin|cpxA	0.999756998612	100.0	33	73.6	1.2e-14	1
ACRB	430	462	HWI-700370F:168:C7JUKANXX:5:1313:18482:39766	multidrug	gi:493959393:ref:WP_006902972.1:|FEATURES|acrB|multidrug|acrB	1.0	97.0	33	63.9	9.6e-12	1
SDIA	171	201	HWI-700370F:168:C7JUKANXX:5:2202:12846:56760	unclassified	gi:779792189:ref:WP_045326853.1:|FEATURES|sdiA|unclassified|sdiA	1.0	100.0	31	65.5	3.3e-12	1
BAES	337	369	HWI-700370F:168:C7JUKANXX:5:2101:11760:45998	multidrug	BAA15934.1|FEATURES|baeS|multidrug|baeS	0.9999988945	81.8	33	58.9	3.1e-10	1
ACRA	210	240	HWI-700370F:168:C7JUKANXX:5:2101:19637:65403	multidrug	gi:500615129:gb:EOQ55695.1:|FEATURES|acrA|multidrug|acrA	1.0	100.0	31	62.8	2.1e-11	1
ACRD	505	537	HWI-700370F:168:C7JUKANXX:5:2116:14478:29037	aminoglycoside	YP_490697.1|FEATURES|acrD|aminoglycoside|acrD	0.999992590408	78.8	33	66.2	1.9e-12	1
VAND	100	132	HWI-700370F:168:C7JUKANXX:5:2315:17395:82820	glycopeptide	AF277571.gene.p01|FEATURES|vanD|glycopeptide|vanD	0.999999981073	60.6	33	46.6	1.6e-06	1
MACB	599	631	HWI-700370F:168:C7JUKANXX:5:2102:10946:35994	MLS	gi:829942568:ref:WP_047368199.1:|FEATURES|macB|MLS|macB	1.0	100.0	33	75.1	4.1e-15	1
KLEBSIELLA_PNEUMONIAE_OMPK37	203	233	HWI-700370F:168:C7JUKANXX:5:2204:17258:16842	beta-lactam	CAA09666.1|FEATURES|Klebsiella_pneumoniae_OmpK37|beta-lactam|Klebsiella_pneumoniae_OmpK37	0.999999969176	67.7	31	50.8	8.4e-08	1
PBP-1A	288	319	HWI-700370F:168:C7JUKANXX:5:2106:9313:7156	beta-lactam	YP_001290033|FEATURES|PBP-1A|beta-lactam|PBP-1A	1.0	71.9	32	51.2	6.4e-08	1
EMRR	19	51	HWI-700370F:168:C7JUKANXX:5:1107:20917:66649	fluoroquinolone	NP_417169.1|FEATURES|emrR|fluoroquinolone|emrR	0.999982173917	97.0	33	70.1	1.3e-13	1
KASUGAMYCIN_RESISTANCE_PROTEIN_KSGA	166	197	HWI-700370F:168:C7JUKANXX:5:1114:12501:55652	aminoglycoside	YP_001461223|FEATURES|kasugamycin_resistance_protein_ksgA|aminoglycoside|kasugamycin_resistance_protein_ksgA	1.0	100.0	32	71.6	4.6e-14	1
EMRR	131	163	HWI-700370F:168:C7JUKANXX:5:2203:9053:98661	fluoroquinolone	NP_417169.1|FEATURES|emrR|fluoroquinolone|emrR	0.999927488168	84.8	33	64.3	7.3e-12	1
MSRC	406	438	HWI-700370F:168:C7JUKANXX:5:1307:14871:60263	MLS	AY004350.gene.p01|FEATURES|msrC|MLS|msrC	1.0	66.7	33	48.9	3.2e-07	1
OMPR	380	411	HWI-700370F:168:C7JUKANXX:5:1216:20168:6774	multidrug	CP000034.1.gene3672.p01|FEATURES|ompR|multidrug|ompR	0.999999027217	93.8	32	63.9	9.6e-12	1
MDTC	361	393	HWI-700370F:168:C7JUKANXX:5:2211:1737:82810	multidrug	gi:447132822:ref:WP_001210078.1:|FEATURES|mdtC|multidrug|mdtC	1.0	100.0	33	67.0	1.1e-12	1
MDTG	240	271	HWI-700370F:168:C7JUKANXX:5:1113:15535:57679	multidrug	gi:852292796:ref:WP_048332568.1:|FEATURES|mdtG|multidrug|mdtG	1.0	100.0	32	63.2	1.6e-11	1
MACA	315	347	HWI-700370F:168:C7JUKANXX:5:2314:18393:8784	MLS	gi:1031874524:ref:WP_064189330.1:|FEATURES|macA|MLS|macA	1.0	100.0	33	70.1	1.3e-13	1
VANR	93	125	HWI-700370F:168:C7JUKANXX:5:2213:8699:66545	glycopeptide	DQ212986.1.gene4.p01|FEATURES|vanR|glycopeptide|vanR	1.0	84.8	33	58.9	3.1e-10	1
MDTL	116	148	HWI-700370F:168:C7JUKANXX:5:2208:19934:69235	multidrug	gi:446742357:ref:WP_000819613.1:|FEATURES|mdtL|multidrug|mdtL	1.0	81.8	33	58.9	3.1e-10	1
EMRB-QACA_FAMILY_MAJOR_FACILITATOR_TRANSPORTER	138	169	HWI-700370F:168:C7JUKANXX:5:1204:14137:99607	multidrug	CP001918.1.gene4071.p01|FEATURES|EmrB-QacA_family_major_facilitator_transporter|multidrug|EmrB-QacA_family_major_facilitator_transporter	0.999923540765	100.0	32	70.1	1.3e-13	1
UGD	59	91	HWI-700370F:168:C7JUKANXX:5:1303:5716:25266	peptide	AAC75089.1|FEATURES|ugd|peptide|ugd	0.999999812613	81.8	33	62.8	2.1e-11	1
PBP-1A	95	127	HWI-700370F:168:C7JUKANXX:5:2302:7281:86342	beta-lactam	YP_001292390|FEATURES|PBP-1A|beta-lactam|PBP-1A	1.0	69.7	33	47.8	7.1e-07	1
RPOB2	461	492	HWI-700370F:168:C7JUKANXX:5:2212:11561:27758	multidrug	BAD59497.1|FEATURES|rpoB2|multidrug|rpoB2	0.999999127495	78.1	32	58.9	3.1e-10	1
ROSB	94	126	HWI-700370F:168:C7JUKANXX:5:1213:10510:41566	fosmidomycin	ZP_04623897|FEATURES|rosB|fosmidomycin|rosB	1.0	97.0	33	63.2	1.6e-11	1
OKP-B	195	227	HWI-700370F:168:C7JUKANXX:5:1115:5879:31589	beta-lactam	AM051159.1.gene1.p01|FEATURES|OKP-B|beta-lactam|OKP-B	1.0	100.0	33	70.1	1.3e-13	1
MDFA	10	42	HWI-700370F:168:C7JUKANXX:5:1204:20191:63574	multidrug	NP_752857|FEATURES|mdfA|multidrug|mdfA	0.999998873134	66.7	33	45.8	2.7e-06	1
MAJOR_FACILITATOR_SUPERFAMILY_TRANSPORTER	53	85	HWI-700370F:168:C7JUKANXX:5:1111:13407:40486	multidrug	NC_010410.6002639.p01|FEATURES|major_facilitator_superfamily_transporter|multidrug|major_facilitator_superfamily_transporter	0.999999999425	60.6	33	48.1	5.4e-07	1
EMRB	144	176	HWI-700370F:168:C7JUKANXX:5:2209:6665:25080	multidrug	gi:486057056:ref:WP_001507824.1:|FEATURES|emrB|multidrug|emrB	0.999981064497	100.0	33	77.8	6.4e-16	1
CATA	136	166	HWI-700370F:168:C7JUKANXX:5:2208:16334:82475	phenicol	YP_002150494|FEATURES|catA|phenicol|catA	0.999992626128	64.5	31	47.4	9.3e-07	1
RPOB2	1031	1063	HWI-700370F:168:C7JUKANXX:5:2304:15056:77721	multidrug	BAD59497.1|FEATURES|rpoB2|multidrug|rpoB2	0.999999495992	81.8	33	65.1	4.3e-12	1
ROSB	34	66	HWI-700370F:168:C7JUKANXX:5:2206:18155:12539	fosmidomycin	YP_001477377|FEATURES|rosB|fosmidomycin|rosB	1.0	90.9	33	63.5	1.2e-11	1
ACRA	60	92	HWI-700370F:168:C7JUKANXX:5:1308:3779:9053	multidrug	NC_002695.1.912781.p01|FEATURES|acrA|multidrug|acrA	1.0	84.8	33	57.8	6.9e-10	1
EMRB-QACA_FAMILY_MAJOR_FACILITATOR_TRANSPORTER	406	438	HWI-700370F:168:C7JUKANXX:5:1308:17871:84230	multidrug	CP001918.1.gene4071.p01|FEATURES|EmrB-QacA_family_major_facilitator_transporter|multidrug|EmrB-QacA_family_major_facilitator_transporter	0.999982889922	100.0	33	70.5	1.0e-13	1
MDTK	126	158	HWI-700370F:168:C7JUKANXX:5:2214:10651:49331	fluoroquinolone	AML99881.1|FEATURES|MdtK|fluoroquinolone|MdtK	0.999975327915	81.8	33	55.1	4.4e-09	1
ACRA	21	53	HWI-700370F:168:C7JUKANXX:5:2305:3687:55093	multidrug	CAC35724|FEATURES|acrA|multidrug|acrA	1.0	100.0	33	69.3	2.3e-13	1
YOJI	515	547	HWI-700370F:168:C7JUKANXX:5:2213:13144:64309	peptide	NP_416715.1|FEATURES|YojI|peptide|YojI	0.999999756775	90.9	33	62.0	3.6e-11	1
TETA(46)	447	479	HWI-700370F:168:C7JUKANXX:5:1207:5308:3597	tetracycline	AET10444.1|FEATURES|tetA(46)|tetracycline|tetA(46)	0.999992671406	93.9	33	66.6	1.5e-12	1
ACRF	321	352	HWI-700370F:168:C7JUKANXX:5:1313:1201:57533	multidrug	CP000647.1.gene3710.p01|FEATURES|acrF|multidrug|acrF	1.0	93.8	32	65.1	4.3e-12	1
BACA	61	93	HWI-700370F:168:C7JUKANXX:5:1209:4127:61038	bacitracin	ZP_03381912|FEATURES|bacA|bacitracin|bacA	1.0	93.9	33	67.4	8.6e-13	1
RPOB2	353	384	HWI-700370F:168:C7JUKANXX:5:2201:15671:23190	multidrug	BAD59497.1|FEATURES|rpoB2|multidrug|rpoB2	0.999999296221	71.9	32	53.5	1.3e-08	1
OMPF	146	178	HWI-700370F:168:C7JUKANXX:5:2114:6548:47545	multidrug	gi:490306302:ref:WP_004201406.1:|FEATURES|ompF|multidrug|ompF	0.975212039028	75.8	33	57.4	9.0e-10	1
OQXB	962	994	HWI-700370F:168:C7JUKANXX:5:2212:13561:16360	multidrug	YP_001693238|FEATURES|oqxB|multidrug|oqxB	1.0	100.0	33	66.6	1.5e-12	1
SDEY	327	359	HWI-700370F:168:C7JUKANXX:5:1316:7833:48085	multidrug	BAC77251|FEATURES|sdeY|multidrug|sdeY	1.0	100.0	33	66.6	1.5e-12	1
ARNA	517	549	HWI-700370F:168:C7JUKANXX:5:1212:6102:6382	polymyxin	gi:851912779:ref:WP_048215868.1:|FEATURES|arnA|polymyxin|arnA	0.952797106955	93.9	33	65.5	3.3e-12	1
OQXB	498	530	HWI-700370F:168:C7JUKANXX:5:2113:2773:60658	multidrug	YP_001693238|FEATURES|oqxB|multidrug|oqxB	1.0	90.9	33	67.8	6.6e-13	1
PATA	158	190	HWI-700370F:168:C7JUKANXX:5:2103:16267:46635	fluoroquinolone	NP_417544.5|FEATURES|patA|fluoroquinolone|patA	0.999994010279	97.0	33	67.0	1.1e-12	1
OMPR	271	303	HWI-700370F:168:C7JUKANXX:5:2206:18901:97015	multidrug	CP000034.1.gene3672.p01|FEATURES|ompR|multidrug|ompR	0.999998322516	100.0	33	70.9	7.8e-14	1
OMPF	297	329	HWI-700370F:168:C7JUKANXX:5:2207:16290:44451	multidrug	gi:505383854:ref:WP_015570956.1:|FEATURES|ompF|multidrug|ompF	0.999999997452	78.8	33	62.8	2.1e-11	1
MDTE	396	427	HWI-700370F:168:C7JUKANXX:5:2102:11828:52792	multidrug	CP001918.1.gene3442.p01|FEATURES|mdtE|multidrug|mdtE	0.999997994987	100.0	32	69.3	2.3e-13	1
TRUNCATED_PUTATIVE_RESPONSE_REGULATOR_ARLR	78	110	HWI-700370F:168:C7JUKANXX:5:1115:15188:75533	unclassified	HE999704.1.gene1528.p01|FEATURES|truncated_putative_response_regulator_ArlR|unclassified|truncated_putative_response_regulator_ArlR	0.978100948797	63.6	33	47.0	1.2e-06	1
MDTL	312	344	HWI-700370F:168:C7JUKANXX:5:2216:16543:20259	multidrug	YP_001451669|FEATURES|mdtL|multidrug|mdtL	1.0	100.0	33	69.3	2.3e-13	1
TET36	54	86	HWI-700370F:168:C7JUKANXX:5:1107:19772:43883	tetracycline	AJ514254.gene.p01|FEATURES|tet36|tetracycline|tet36	0.999999999998	63.6	33	50.1	1.4e-07	1
MEXX	76	108	HWI-700370F:168:C7JUKANXX:5:2116:12537:65097	multidrug	gi:740423377:ref:WP_038256086.1:|FEATURES|mexX|multidrug|mexX	1.0	87.9	33	63.9	9.6e-12	1
ACRB	150	182	HWI-700370F:168:C7JUKANXX:5:2206:4442:20517	multidrug	CP001918.1.gene1257.p01|FEATURES|acrB|multidrug|acrB	1.0	87.9	33	63.2	1.6e-11	1
ACRB	427	459	HWI-700370F:168:C7JUKANXX:5:1106:18542:7931	multidrug	gi:447055254:ref:WP_001132510.1:|FEATURES|acrB|multidrug|acrB	1.0	100.0	33	66.2	1.9e-12	1
ADEJ	165	197	HWI-700370F:168:C7JUKANXX:5:2315:2486:79242	multidrug	gi:60207557:gb:AAX14802.1:|FEATURES|adeJ|multidrug|adeJ	1.0	100.0	33	70.1	1.3e-13	1
MACA	244	275	HWI-700370F:168:C7JUKANXX:5:2206:11082:36830	MLS	gi:556301723:ref:WP_023292895.1:|FEATURES|macA|MLS|macA	1.0	100.0	32	72.0	3.5e-14	1
PBP-1B	417	449	HWI-700370F:168:C7JUKANXX:5:1303:2378:9812	beta-lactam	YP_002467958|FEATURES|PBP-1B|beta-lactam|PBP-1B	0.999999998639	63.6	33	52.4	2.9e-08	1
ARNA	56	87	HWI-700370F:168:C7JUKANXX:5:1302:1720:29706	polymyxin	gi:486161502:ref:WP_001525103.1:|FEATURES|arnA|polymyxin|arnA	0.945188566878	87.5	32	66.2	1.9e-12	1
OMPF	150	182	HWI-700370F:168:C7JUKANXX:5:1216:12903:53816	multidrug	gi:742936434:ref:WP_039025717.1:|FEATURES|ompF|multidrug|ompF	0.999999999305	84.8	33	59.7	1.8e-10	1
PBP-1B	640	672	HWI-700370F:168:C7JUKANXX:5:1214:18653:34733	beta-lactam	YP_002467958|FEATURES|PBP-1B|beta-lactam|PBP-1B	0.999999999498	69.7	33	57.8	6.9e-10	1
ADEB	956	987	HWI-700370F:168:C7JUKANXX:5:2109:14327:71832	multidrug	ZP_03823622|FEATURES|adeB|multidrug|adeB	1.0	75.0	32	50.4	1.1e-07	1
CPXA	240	272	HWI-700370F:168:C7JUKANXX:5:2302:15675:3848	aminoglycoside:aminocoumarin	NP_312864.1|FEATURES|cpxA|aminoglycoside:aminocoumarin|cpxA	0.999440627492	100.0	33	65.9	2.5e-12	1
TOLC	431	463	HWI-700370F:168:C7JUKANXX:5:1105:2668:47832	multidrug	gi:695749246:ref:WP_032675510.1:|FEATURES|TolC|multidrug|TolC	1.0	100.0	33	68.2	5.1e-13	1
CLASS_C	126	158	HWI-700370F:168:C7JUKANXX:5:2309:8512:62864	beta-lactam	gi:654547531:ref:WP_028015237.1:|FEATURES|class_C|beta-lactam|class_C	1.0	100.0	33	72.0	3.5e-14	1
EMRA	221	253	HWI-700370F:168:C7JUKANXX:5:1312:16879:54067	multidrug	gi:695709491:ref:WP_032642979.1:|FEATURES|emrA|multidrug|emrA	0.986015936716	100.0	33	71.6	4.6e-14	1
RPOB2	479	509	HWI-700370F:168:C7JUKANXX:5:1316:4164:26497	multidrug	BAD59497.1|FEATURES|rpoB2|multidrug|rpoB2	0.999999211983	67.7	31	50.1	1.4e-07	1
QACB	157	188	HWI-700370F:168:C7JUKANXX:5:2213:14173:42143	multidrug	gi:488380213:ref:WP_002449598.1:|FEATURES|qacB|multidrug|qacB	0.917995230533	68.8	32	48.9	3.2e-07	1
MDTD	84	116	HWI-700370F:168:C7JUKANXX:5:1201:16335:76259	multidrug	gi:446052970:ref:WP_000130825.1:|FEATURES|mdtD|multidrug|mdtD	0.999999999894	69.7	33	49.7	1.9e-07	1
BICYCLOMYCIN-MULTIDRUG_EFFLUX_PROTEIN_BCR	126	157	HWI-700370F:168:C7JUKANXX:5:1307:4260:46221	multidrug	YP_001437159|FEATURES|bicyclomycin-multidrug_efflux_protein_bcr|multidrug|bicyclomycin-multidrug_efflux_protein_bcr	1.0	96.9	32	64.3	7.3e-12	1
MSBA	288	320	HWI-700370F:168:C7JUKANXX:5:1201:5478:40514	nitroimidazole	NP_415434.1|FEATURES|msbA|nitroimidazole|msbA	0.999870591267	97.0	33	66.2	1.9e-12	1
ACRD	650	682	HWI-700370F:168:C7JUKANXX:5:1116:15752:55566	aminoglycoside	YP_490697.1|FEATURES|acrD|aminoglycoside|acrD	0.999991638518	97.0	33	64.3	7.3e-12	1
MDTH	94	126	HWI-700370F:168:C7JUKANXX:5:1113:20637:30040	multidrug	gi:493862520:ref:WP_006809273.1:|FEATURES|mdtH|multidrug|mdtH	1.0	100.0	33	75.1	4.1e-15	1
ACRB	484	516	HWI-700370F:168:C7JUKANXX:5:2213:4011:37564	multidrug	gi:763385966:ref:WP_044243114.1:|FEATURES|acrB|multidrug|acrB	1.0	100.0	33	73.2	1.6e-14	1
KDPE	97	127	HWI-700370F:168:C7JUKANXX:5:2110:17124:34661	aminoglycoside	NP_415222.1|FEATURES|kdpE|aminoglycoside|kdpE	0.999991545024	90.3	31	58.5	4.0e-10	1
MAJOR_FACILITATOR_SUPERFAMILY_TRANSPORTER	247	279	HWI-700370F:168:C7JUKANXX:5:2211:10863:43786	multidrug	CP001918.1.gene2931.p01|FEATURES|major_facilitator_superfamily_transporter|multidrug|major_facilitator_superfamily_transporter	0.999999129918	97.0	33	70.9	7.8e-14	1
MSBA	77	109	HWI-700370F:168:C7JUKANXX:5:2210:1572:39925	nitroimidazole	NP_415434.1|FEATURES|msbA|nitroimidazole|msbA	0.999900632402	93.9	33	68.6	3.9e-13	1
CPXA	320	351	HWI-700370F:168:C7JUKANXX:5:1103:20684:96500	aminoglycoside:aminocoumarin	NP_312864.1|FEATURES|cpxA|aminoglycoside:aminocoumarin|cpxA	0.999328538026	96.9	32	71.6	4.6e-14	1
CPXA	136	168	HWI-700370F:168:C7JUKANXX:5:2111:12008:2267	aminoglycoside:aminocoumarin	NP_312864.1|FEATURES|cpxA|aminoglycoside:aminocoumarin|cpxA	0.999566585891	100.0	33	68.9	3.0e-13	1
MDTD	65	95	HWI-700370F:168:C7JUKANXX:5:1309:12373:76287	multidrug	gi:446052970:ref:WP_000130825.1:|FEATURES|mdtD|multidrug|mdtD	0.999999999668	71.0	31	48.9	3.2e-07	1
PBP-1A	85	117	HWI-700370F:168:C7JUKANXX:5:2112:18487:49750	beta-lactam	YP_001290033|FEATURES|PBP-1A|beta-lactam|PBP-1A	1.0	69.7	33	53.1	1.7e-08	1
MDTM	35	67	HWI-700370F:168:C7JUKANXX:5:1315:12948:62712	multidrug	gi:555231380:ref:WP_023218596.1:|FEATURES|mdtM|multidrug|mdtM	1.0	78.8	33	57.8	6.9e-10	1
MDTC	359	391	HWI-700370F:168:C7JUKANXX:5:2111:4288:70199	multidrug	CP001918.1.gene3441.p01|FEATURES|mdtC|multidrug|mdtC	1.0	100.0	33	67.0	1.1e-12	1
TRIC	964	996	HWI-700370F:168:C7JUKANXX:5:2309:5378:90114	triclosan	NP_248848.1|FEATURES|TriC|triclosan|TriC	0.999999971718	69.7	33	53.1	1.7e-08	1
OMP36	282	314	HWI-700370F:168:C7JUKANXX:5:2211:3763:12663	multidrug	AF336095.1.gene1.p01|FEATURES|omp36|multidrug|omp36	0.807452144253	100.0	33	70.1	1.3e-13	1
TETA(48)	50	80	HWI-700370F:168:C7JUKANXX:5:1112:10216:72204	tetracycline	APB03214.1|FEATURES|tetA(48)|tetracycline|tetA(48)	0.999999965268	67.7	31	46.2	2.1e-06	1
MDTL	335	367	HWI-700370F:168:C7JUKANXX:5:2207:11009:4675	multidrug	YP_001451669|FEATURES|mdtL|multidrug|mdtL	1.0	93.9	33	67.4	8.6e-13	1
ACRA	312	344	HWI-700370F:168:C7JUKANXX:5:2202:19102:51089	multidrug	NC_002695.1.912781.p01|FEATURES|acrA|multidrug|acrA	0.999999973995	78.8	33	57.4	9.0e-10	1
EMRD	127	159	HWI-700370F:168:C7JUKANXX:5:1208:14529:7883	multidrug	YP_001451632|FEATURES|emrD|multidrug|emrD	1.0	97.0	33	68.6	3.9e-13	1
PORIN_OMPC	224	256	HWI-700370F:168:C7JUKANXX:5:1208:8830:73083	beta-lactam	APB87301|FEATURES|porin_OmpC|beta-lactam|porin_OmpC	0.999999996786	72.7	33	54.7	5.8e-09	1
BAER	159	191	HWI-700370F:168:C7JUKANXX:5:2105:11147:4932	multidrug	YP_490321.1|FEATURES|baeR|multidrug|baeR	0.999997956003	100.0	33	70.5	1.0e-13	1
RPOB2	463	494	HWI-700370F:168:C7JUKANXX:5:1206:9068:53286	multidrug	BAD59497.1|FEATURES|rpoB2|multidrug|rpoB2	0.999999363912	75.0	32	57.4	9.0e-10	1
BACA	221	252	HWI-700370F:168:C7JUKANXX:5:1110:7456:98177	bacitracin	ZP_03064089|FEATURES|bacA|bacitracin|bacA	1.0	96.9	32	62.0	3.6e-11	1
PBP-1A	305	336	HWI-700370F:168:C7JUKANXX:5:1210:10268:41748	beta-lactam	YP_001292390|FEATURES|PBP-1A|beta-lactam|PBP-1A	1.0	60.6	33	47.8	7.1e-07	1
OQXB	354	386	HWI-700370F:168:C7JUKANXX:5:1104:10904:42772	multidrug	YP_001693238|FEATURES|oqxB|multidrug|oqxB	1.0	100.0	33	64.3	7.3e-12	1
ACRB	355	387	HWI-700370F:168:C7JUKANXX:5:1303:5764:74804	multidrug	gi:493954677:ref:WP_006898419.1:|FEATURES|acrB|multidrug|acrB	1.0	97.0	33	65.1	4.3e-12	1
KDPE	194	224	HWI-700370F:168:C7JUKANXX:5:2116:1702:94601	aminoglycoside	NP_415222.1|FEATURES|kdpE|aminoglycoside|kdpE	0.99999507521	90.3	31	63.9	9.6e-12	1
MSBA	388	420	HWI-700370F:168:C7JUKANXX:5:1201:5507:6328	nitroimidazole	NP_415434.1|FEATURES|msbA|nitroimidazole|msbA	0.999854509753	90.9	33	64.3	7.3e-12	1
BAER	196	227	HWI-700370F:168:C7JUKANXX:5:1303:5846:45243	multidrug	YP_490321.1|FEATURES|baeR|multidrug|baeR	0.999997504937	96.9	32	64.3	7.3e-12	1
MAJOR_FACILITATOR_SUPERFAMILY_TRANSPORTER	470	502	HWI-700370F:168:C7JUKANXX:5:2204:11197:77843	multidrug	CP001918.1.gene2931.p01|FEATURES|major_facilitator_superfamily_transporter|multidrug|major_facilitator_superfamily_transporter	0.999998916149	97.0	33	64.3	7.3e-12	1
MAJOR_FACILITATOR_SUPERFAMILY_TRANSPORTER	225	257	HWI-700370F:168:C7JUKANXX:5:1209:18975:18905	multidrug	CP001918.1.gene2931.p01|FEATURES|major_facilitator_superfamily_transporter|multidrug|major_facilitator_superfamily_transporter	0.999998961017	100.0	33	73.9	9.2e-15	1
EVGS	959	991	HWI-700370F:168:C7JUKANXX:5:2104:3599:95350	multidrug	AAC75429.1|FEATURES|evgS|multidrug|evgS	0.999999450403	69.7	33	47.8	7.1e-07	1
MDTK	364	395	HWI-700370F:168:C7JUKANXX:5:1209:15294:69224	fluoroquinolone	AML99881.1|FEATURES|MdtK|fluoroquinolone|MdtK	0.999987275697	81.2	32	63.2	1.6e-11	1
MDTA	366	398	HWI-700370F:168:C7JUKANXX:5:1216:1184:49006	multidrug	CP001918.1.gene3439.p01|FEATURES|mdtA|multidrug|mdtA	0.981489343758	100.0	33	66.6	1.5e-12	1
MDTH	26	58	HWI-700370F:168:C7JUKANXX:5:1107:6476:71599	multidrug	gi:493862520:ref:WP_006809273.1:|FEATURES|mdtH|multidrug|mdtH	1.0	100.0	33	68.6	3.9e-13	1
OMPF	31	62	HWI-700370F:168:C7JUKANXX:5:2101:10022:61793	multidrug	gi:742936434:ref:WP_039025717.1:|FEATURES|ompF|multidrug|ompF	0.999999999704	87.5	32	65.1	4.3e-12	1
MDTL	140	172	HWI-700370F:168:C7JUKANXX:5:1212:8449:51370	multidrug	gi:446008125:ref:WP_000085980.1:|FEATURES|mdtL|multidrug|mdtL	1.0	81.8	33	61.6	4.7e-11	1
MDFA	59	91	HWI-700370F:168:C7JUKANXX:5:1211:18363:32844	multidrug	CP001918.1.gene2898.p01|FEATURES|mdfA|multidrug|mdfA	1.0	100.0	33	72.8	2.1e-14	1
OMPR	267	299	HWI-700370F:168:C7JUKANXX:5:1307:4138:91327	multidrug	CP000034.1.gene3672.p01|FEATURES|ompR|multidrug|ompR	0.99999835856	100.0	33	69.7	1.7e-13	1
YOJI	510	542	HWI-700370F:168:C7JUKANXX:5:1304:11277:48039	peptide	NP_416715.1|FEATURES|YojI|peptide|YojI	0.999999810385	90.9	33	65.5	3.3e-12	1
MACA	83	115	HWI-700370F:168:C7JUKANXX:5:1310:10487:70164	MLS	gi:556301723:ref:WP_023292895.1:|FEATURES|macA|MLS|macA	1.0	100.0	33	65.9	2.5e-12	1
SDIA	76	108	HWI-700370F:168:C7JUKANXX:5:2207:6437:39109	unclassified	gi:754962390:ref:WP_042318313.1:|FEATURES|sdiA|unclassified|sdiA	1.0	100.0	33	76.6	1.4e-15	1
ACRB	313	345	HWI-700370F:168:C7JUKANXX:5:2107:1383:3929	multidrug	CP001918.1.gene1257.p01|FEATURES|acrB|multidrug|acrB	1.0	100.0	33	71.2	6.0e-14	1
RPOB2	880	912	HWI-700370F:168:C7JUKANXX:5:1315:4555:93191	multidrug	BAD59497.1|FEATURES|rpoB2|multidrug|rpoB2	0.999999047358	66.7	33	45.4	3.5e-06	1
SDIA	55	87	HWI-700370F:168:C7JUKANXX:5:1304:7053:79737	unclassified	gi:754492494:ref:WP_041909389.1:|FEATURES|sdiA|unclassified|sdiA	1.0	100.0	33	74.7	5.4e-15	1
MACB	222	254	HWI-700370F:168:C7JUKANXX:5:1305:13504:50193	MLS	gi:829942568:ref:WP_047368199.1:|FEATURES|macB|MLS|macB	1.0	100.0	33	71.2	6.0e-14	1
ACRB	941	973	HWI-700370F:168:C7JUKANXX:5:1202:7211:49883	multidrug	gi:497324874:ref:WP_009639087.1:|FEATURES|acrB|multidrug|acrB	1.0	100.0	33	65.1	4.3e-12	1
MCR-4	439	469	HWI-700370F:168:C7JUKANXX:5:2101:16975:22317	peptide	ASR73329.1|FEATURES|MCR-4|peptide|MCR-4	0.999999997179	67.7	31	51.6	4.9e-08	1
ACRA	195	227	HWI-700370F:168:C7JUKANXX:5:1116:13625:21457	multidrug	gi:500615129:gb:EOQ55695.1:|FEATURES|acrA|multidrug|acrA	1.0	100.0	33	65.1	4.3e-12	1
ACRB	505	537	HWI-700370F:168:C7JUKANXX:5:2306:7090:56958	multidrug	ABR13271|FEATURES|acrB|multidrug|acrB	1.0	97.0	33	76.3	1.9e-15	1
CAMP-REGULATORY_PROTEIN	161	193	HWI-700370F:168:C7JUKANXX:5:2114:9398:46701	unclassified	gi:490367208:ref:WP_004246872.1:|FEATURES|cAMP-regulatory_protein|unclassified|cAMP-regulatory_protein	0.945710916631	100.0	33	68.9	3.0e-13	1
TETW	69	101	HWI-700370F:168:C7JUKANXX:5:2101:4686:58443	tetracycline	AAO42740|FEATURES|tetW|tetracycline|tetW	1.0	60.6	33	45.1	4.6e-06	1
RPOB2	436	468	HWI-700370F:168:C7JUKANXX:5:1307:11674:99465	multidrug	BAD59497.1|FEATURES|rpoB2|multidrug|rpoB2	0.99999922	78.8	33	59.7	1.8e-10	1
BACA	155	187	HWI-700370F:168:C7JUKANXX:5:1105:1877:13093	bacitracin	gi:486204699:ref:WP_001551672.1:|FEATURES|bacA|bacitracin|bacA	1.0	97.0	33	72.4	2.7e-14	1
ACRA	173	205	HWI-700370F:168:C7JUKANXX:5:1313:1869:61260	multidrug	NC_002695.1.912781.p01|FEATURES|acrA|multidrug|acrA	0.999999998109	87.9	33	60.1	1.4e-10	1
ACRB	898	930	HWI-700370F:168:C7JUKANXX:5:1313:11978:44189	multidrug	ZP_03832747|FEATURES|acrB|multidrug|acrB	1.0	97.0	33	67.0	1.1e-12	1
ACRA	79	111	HWI-700370F:168:C7JUKANXX:5:1304:11458:50751	multidrug	ABR13270|FEATURES|acrA|multidrug|acrA	1.0	100.0	33	70.9	7.8e-14	1
TOLC	275	307	HWI-700370F:168:C7JUKANXX:5:2309:19845:97406	multidrug	gi:565892113:ref:WP_023972176.1:|FEATURES|TolC|multidrug|TolC	1.0	100.0	33	67.8	6.6e-13	1
TRANSCRIPTIONAL_REGULATORY_PROTEIN_CPXR_CPXR	76	108	HWI-700370F:168:C7JUKANXX:5:2206:3686:95380	unclassified	CP001138.1.gene4273.p01|FEATURES|transcriptional_regulatory_protein_CpxR_cpxR|unclassified|transcriptional_regulatory_protein_CpxR_cpxR	0.999999999997	66.7	33	47.0	1.2e-06	1
ARNA	373	405	HWI-700370F:168:C7JUKANXX:5:1312:7309:80547	polymyxin	gi:735685540:ref:WP_034173220.1:|FEATURES|arnA|polymyxin|arnA	0.96317846618	100.0	33	72.4	2.7e-14	1
MEXX	217	248	HWI-700370F:168:C7JUKANXX:5:1315:3856:53364	multidrug	gi:490311564:ref:WP_004206259.1:|FEATURES|mexX|multidrug|mexX	1.0	100.0	32	66.2	1.9e-12	1
UGD	301	333	HWI-700370F:168:C7JUKANXX:5:1303:19877:28226	peptide	AAC75089.1|FEATURES|ugd|peptide|ugd	0.99999979345	97.0	33	65.1	4.3e-12	1
RAMA	30	62	HWI-700370F:168:C7JUKANXX:5:2309:12466:20108	multidrug	AFK13828.1|FEATURES|ramA|multidrug|ramA	0.999995747286	100.0	33	73.2	1.6e-14	1
COB(I)ALAMIN_ADENOLSYLTRANSFERASE	70	102	HWI-700370F:168:C7JUKANXX:5:2206:6834:95611	unclassified	gi:447201638:ref:WP_001278894.1:|FEATURES|cob(I)alamin_adenolsyltransferase|unclassified|cob(I)alamin_adenolsyltransferase	1.0	97.0	33	73.6	1.2e-14	1
ESCHERICHIA_COLI_LAMB	339	371	HWI-700370F:168:C7JUKANXX:5:2311:6553:46516	multidrug	BAB38442|FEATURES|Escherichia_coli_LamB|multidrug|Escherichia_coli_LamB	0.999995753565	81.8	33	62.8	2.1e-11	1
BACTERIAL_REGULATORY_PROTEIN_LUXR	11	43	HWI-700370F:168:C7JUKANXX:5:1310:13935:4151	unclassified	CP000647.1.gene3517.p01|FEATURES|bacterial_regulatory_protein_LuxR|unclassified|bacterial_regulatory_protein_LuxR	0.999998950914	97.0	33	63.2	1.6e-11	1
EPTA	394	426	HWI-700370F:168:C7JUKANXX:5:2313:19301:93732	peptide	BAE78116.1|FEATURES|eptA|peptide|eptA	0.999999906933	69.7	33	56.6	1.5e-09	1
PBP-1A	426	458	HWI-700370F:168:C7JUKANXX:5:1213:3091:5019	beta-lactam	YP_001292390|FEATURES|PBP-1A|beta-lactam|PBP-1A	1.0	72.7	33	51.6	4.9e-08	1
BICYCLOMYCIN-MULTIDRUG_EFFLUX_PROTEIN_BCR	349	381	HWI-700370F:168:C7JUKANXX:5:1313:3269:83311	multidrug	YP_001177494|FEATURES|bicyclomycin-multidrug_efflux_protein_bcr|multidrug|bicyclomycin-multidrug_efflux_protein_bcr	1.0	87.9	33	67.0	1.1e-12	1
OQXA	324	356	HWI-700370F:168:C7JUKANXX:5:2308:13024:32367	multidrug	YP_001693237.1|FEATURES|oqxA|multidrug|oqxA	0.99999828743	93.9	33	66.2	1.9e-12	1
ESCHERICHIA_COLI_MIPA	214	246	HWI-700370F:168:C7JUKANXX:5:2208:4736:23610	multidrug	NP_310518|FEATURES|Escherichia_coli_mipA|multidrug|Escherichia_coli_mipA	0.99999800821	87.9	33	65.9	2.5e-12	1
MEXF	167	197	HWI-700370F:168:C7JUKANXX:5:2305:5738:8308	multidrug	gi:654933144:ref:WP_028383500.1:|FEATURES|mexF|multidrug|mexF	0.999999999102	67.7	31	46.6	1.6e-06	1
MDTE	3	35	HWI-700370F:168:C7JUKANXX:5:1202:15250:54875	multidrug	CP001918.1.gene3442.p01|FEATURES|mdtE|multidrug|mdtE	0.999999999996	100.0	33	70.1	1.3e-13	1
MDTD	174	204	HWI-700370F:168:C7JUKANXX:5:2103:17730:59795	multidrug	NC_002695.1.916587.p01|FEATURES|mdtD|multidrug|mdtD	0.999999999885	83.9	31	54.3	7.6e-09	1
ADEB	306	338	HWI-700370F:168:C7JUKANXX:5:1314:2620:69251	multidrug	gi:446910349:ref:WP_000987605.1:|FEATURES|adeB|multidrug|adeB	1.0	69.7	33	52.4	2.9e-08	1
TAEA	166	198	HWI-700370F:168:C7JUKANXX:5:2311:15362:17191	pleuromutilin	APB03219.1|FEATURES|TaeA|pleuromutilin|TaeA	0.98372962563	66.7	33	47.0	1.2e-06	1
RPOB2	491	523	HWI-700370F:168:C7JUKANXX:5:1116:4354:67043	multidrug	BAD59497.1|FEATURES|rpoB2|multidrug|rpoB2	0.9999991774	63.6	33	48.9	3.2e-07	1
MSBA	160	192	HWI-700370F:168:C7JUKANXX:5:1215:4954:31337	nitroimidazole	NP_415434.1|FEATURES|msbA|nitroimidazole|msbA	0.999365958547	93.9	33	65.1	4.3e-12	1
PMRF	147	179	HWI-700370F:168:C7JUKANXX:5:2116:6268:86803	peptide	AAC75314.1|FEATURES|PmrF|peptide|PmrF	0.99999977759	100.0	33	74.7	5.4e-15	1
OPTRA	203	233	HWI-700370F:168:C7JUKANXX:5:2211:15853:12961	oxazolidinone	AKA86814|FEATURES|optrA|oxazolidinone|optrA	0.999277283752	61.3	31	50.1	1.4e-07	1
OQXB	728	760	HWI-700370F:168:C7JUKANXX:5:2203:11898:80557	multidrug	YP_001693238|FEATURES|oqxB|multidrug|oqxB	1.0	100.0	33	67.8	6.6e-13	1
OQXB	900	932	HWI-700370F:168:C7JUKANXX:5:1115:19889:3646	multidrug	YP_001693238|FEATURES|oqxB|multidrug|oqxB	1.0	100.0	33	71.2	6.0e-14	1
MSBA	174	206	HWI-700370F:168:C7JUKANXX:5:1305:3572:68551	nitroimidazole	NP_415434.1|FEATURES|msbA|nitroimidazole|msbA	0.999854509753	97.0	33	64.7	5.6e-12	1
TAEA	469	501	HWI-700370F:168:C7JUKANXX:5:2114:4674:71303	pleuromutilin	APB03219.1|FEATURES|TaeA|pleuromutilin|TaeA	0.999888304882	66.7	33	48.5	4.2e-07	1
ACRB	299	331	HWI-700370F:168:C7JUKANXX:5:2108:2164:98449	multidrug	gi:447055218:ref:WP_001132474.1:|FEATURES|acrB|multidrug|acrB	1.0	100.0	33	70.5	1.0e-13	1
ACRB	122	154	HWI-700370F:168:C7JUKANXX:5:2116:2796:28323	multidrug	gi:485731880:ref:WP_001359514.1:|FEATURES|acrB|multidrug|acrB	0.999999991152	81.8	33	55.5	3.4e-09	1
BAER	187	219	HWI-700370F:168:C7JUKANXX:5:1110:7452:96793	multidrug	YP_490321.1|FEATURES|baeR|multidrug|baeR	0.999997876956	97.0	33	69.3	2.3e-13	1
ACRB	128	160	HWI-700370F:168:C7JUKANXX:5:2214:1703:14310	multidrug	gi:485731880:ref:WP_001359514.1:|FEATURES|acrB|multidrug|acrB	0.999999993032	84.8	33	58.2	5.2e-10	1
ESCHERICHIA_COLI_LAMB	330	361	HWI-700370F:168:C7JUKANXX:5:1314:14839:51246	multidrug	BAB38442|FEATURES|Escherichia_coli_LamB|multidrug|Escherichia_coli_LamB	0.999997435155	81.2	32	68.9	3.0e-13	1
OLEB	515	547	HWI-700370F:168:C7JUKANXX:5:1116:5422:84023	MLS	AAA50325|FEATURES|oleB|MLS|oleB	0.999999999979	66.7	33	44.7	6.0e-06	1
MDFA	150	182	HWI-700370F:168:C7JUKANXX:5:2208:8814:51620	multidrug	YP_002239509|FEATURES|mdfA|multidrug|mdfA	1.0	100.0	33	70.1	1.3e-13	1
MDFA	8	40	HWI-700370F:168:C7JUKANXX:5:2314:18584:5892	multidrug	CP001918.1.gene2898.p01|FEATURES|mdfA|multidrug|mdfA	1.0	97.0	33	70.1	1.3e-13	1
ACRS	15	47	HWI-700370F:168:C7JUKANXX:5:1304:7387:35738	multidrug	AAC76296.1|FEATURES|AcrS|multidrug|AcrS	0.999997591017	72.7	33	48.5	4.2e-07	1
ROSB	267	298	HWI-700370F:168:C7JUKANXX:5:2116:18452:99922	fosmidomycin	gi:544012122:gb:ERK10884.1:|FEATURES|rosB|fosmidomycin|rosB	1.0	81.2	32	55.5	3.4e-09	1
EPTA	239	270	HWI-700370F:168:C7JUKANXX:5:1202:15562:11699	peptide	BAE78116.1|FEATURES|eptA|peptide|eptA	0.999999995821	62.5	32	48.5	4.2e-07	1
ESCHERICHIA_COLI_LAMB	301	333	HWI-700370F:168:C7JUKANXX:5:2209:10476:4155	multidrug	BAB38442|FEATURES|Escherichia_coli_LamB|multidrug|Escherichia_coli_LamB	0.99999636166	84.8	33	73.6	1.2e-14	1
BCRA	23	54	HWI-700370F:168:C7JUKANXX:5:2211:2824:68135	bacitracin	gi:500194536:ref:WP_011867743.1:|FEATURES|bcrA|bacitracin|bcrA	0.999999999984	62.5	32	46.2	2.1e-06	1
AMRB	798	830	HWI-700370F:168:C7JUKANXX:5:1303:19232:23657	multidrug	YP_001808247|FEATURES|amrB|multidrug|amrB	0.999999999686	63.6	33	47.8	7.1e-07	1
MDTK	7	38	HWI-700370F:168:C7JUKANXX:5:2313:6858:41237	fluoroquinolone	AML99881.1|FEATURES|MdtK|fluoroquinolone|MdtK	0.999994345044	90.6	32	68.2	5.1e-13	1
MULTIDRUG_ABC_TRANSPORTER	442	474	HWI-700370F:168:C7JUKANXX:5:1103:11902:95265	multidrug	gi:1031799645:ref:WP_064138838.1:|FEATURES|multidrug_ABC_transporter|multidrug|multidrug_ABC_transporter	1.0	66.7	33	49.3	2.4e-07	1
ESCHERICHIA_COLI_LAMB	180	212	HWI-700370F:168:C7JUKANXX:5:2303:19660:44359	multidrug	BAB38442|FEATURES|Escherichia_coli_LamB|multidrug|Escherichia_coli_LamB	0.999996068963	90.9	33	64.3	7.3e-12	1
ACRB	200	232	HWI-700370F:168:C7JUKANXX:5:1210:7362:94620	multidrug	gi:447196041:ref:WP_001273297.1:|FEATURES|acrB|multidrug|acrB	1.0	84.8	33	63.5	1.2e-11	1
ARNA	520	552	HWI-700370F:168:C7JUKANXX:5:1206:14262:91783	polymyxin	gi:851928593:ref:WP_048220996.1:|FEATURES|arnA|polymyxin|arnA	0.956704914888	93.9	33	65.1	4.3e-12	1
KDPE	133	164	HWI-700370F:168:C7JUKANXX:5:1314:16883:58677	aminoglycoside	NP_415222.1|FEATURES|kdpE|aminoglycoside|kdpE	0.999989063205	84.4	32	54.7	5.8e-09	1
MEXB	861	893	HWI-700370F:168:C7JUKANXX:5:2113:1594:74511	multidrug	gi:504646765:ref:WP_014833867.1:|FEATURES|mexB|multidrug|mexB	1.0	97.0	33	67.4	8.6e-13	1
MEXB	159	190	HWI-700370F:168:C7JUKANXX:5:1109:9349:16262	multidrug	gi:504646765:ref:WP_014833867.1:|FEATURES|mexB|multidrug|mexB	1.0	96.9	32	69.7	1.7e-13	1
TRANSCRIPTIONAL_REGULATORY_PROTEIN_CPXR_CPXR	98	130	HWI-700370F:168:C7JUKANXX:5:1110:3000:52016	unclassified	CP001918.1.gene5135.p01|FEATURES|transcriptional_regulatory_protein_CpxR_cpxR|unclassified|transcriptional_regulatory_protein_CpxR_cpxR	1.0	100.0	33	71.2	6.0e-14	1
MDFA	334	366	HWI-700370F:168:C7JUKANXX:5:2311:19677:39991	multidrug	YP_001176066|FEATURES|mdfA|multidrug|mdfA	1.0	100.0	33	63.9	9.6e-12	1
ACRB	926	958	HWI-700370F:168:C7JUKANXX:5:2209:9473:96816	multidrug	CP001918.1.gene1257.p01|FEATURES|acrB|multidrug|acrB	1.0	100.0	33	65.9	2.5e-12	1
MEXF	989	1020	HWI-700370F:168:C7JUKANXX:5:2106:8958:59679	multidrug	CP000675.2.gene2298.p01|FEATURES|mexF|multidrug|mexF	1.0	62.5	32	47.4	9.3e-07	1
CATA	14	46	HWI-700370F:168:C7JUKANXX:5:2316:18635:97620	phenicol	M11587.1.gene1.p1|FEATURES|catA|phenicol|catA	0.999999999532	72.7	33	54.3	7.6e-09	1
OMP36	274	306	HWI-700370F:168:C7JUKANXX:5:1203:8980:33004	multidrug	AF336095.1.gene1.p01|FEATURES|omp36|multidrug|omp36	0.997942009289	69.7	33	56.2	2.0e-09	1
RPOB2	594	626	HWI-700370F:168:C7JUKANXX:5:1113:11125:31093	multidrug	BAD59497.1|FEATURES|rpoB2|multidrug|rpoB2	0.999999250975	69.7	33	51.6	4.9e-08	1
MACB	201	233	HWI-700370F:168:C7JUKANXX:5:1316:21141:34755	MLS	gi:498115003:ref:WP_010429159.1:|FEATURES|macB|MLS|macB	1.0	97.0	33	67.8	6.6e-13	1
MEXQ	353	385	HWI-700370F:168:C7JUKANXX:5:1204:5899:74057	multidrug	BAE06008.1|FEATURES|mexQ|multidrug|mexQ	1.0	75.8	33	51.6	4.9e-08	1
YOJI	369	401	HWI-700370F:168:C7JUKANXX:5:2303:1653:18023	peptide	NP_416715.1|FEATURES|YojI|peptide|YojI	0.999999756775	87.9	33	62.4	2.8e-11	1
EMRD	190	221	HWI-700370F:168:C7JUKANXX:5:2212:10104:80774	multidrug	ZP_02901431|FEATURES|emrD|multidrug|emrD	1.0	87.5	32	63.2	1.6e-11	1
ACRB	515	547	HWI-700370F:168:C7JUKANXX:5:2105:19805:26793	multidrug	CP001918.1.gene1257.p01|FEATURES|acrB|multidrug|acrB	0.999999999734	97.0	33	69.3	2.3e-13	1
ACRA	67	99	HWI-700370F:168:C7JUKANXX:5:1115:20763:82963	multidrug	gi:500615129:gb:EOQ55695.1:|FEATURES|acrA|multidrug|acrA	1.0	100.0	33	66.2	1.9e-12	1
MAJOR_FACILITATOR_SUPERFAMILY_TRANSPORTER	438	470	HWI-700370F:168:C7JUKANXX:5:2214:18164:66056	multidrug	CP001918.1.gene2931.p01|FEATURES|major_facilitator_superfamily_transporter|multidrug|major_facilitator_superfamily_transporter	0.999999038499	97.0	33	67.8	6.6e-13	1
KASUGAMYCIN_RESISTANCE_PROTEIN_KSGA	18	50	HWI-700370F:168:C7JUKANXX:5:1105:8665:14017	aminoglycoside	YP_002240485|FEATURES|kasugamycin_resistance_protein_ksgA|aminoglycoside|kasugamycin_resistance_protein_ksgA	1.0	100.0	33	67.8	6.6e-13	1
OQXB	860	892	HWI-700370F:168:C7JUKANXX:5:2113:4388:23932	multidrug	YP_001693238|FEATURES|oqxB|multidrug|oqxB	1.0	100.0	33	68.6	3.9e-13	1
ACRF	772	804	HWI-700370F:168:C7JUKANXX:5:1105:20228:48512	multidrug	AAC76298.1|FEATURES|AcrF|multidrug|AcrF	1.0	93.9	33	66.6	1.5e-12	1
OMPF	32	64	HWI-700370F:168:C7JUKANXX:5:2203:5501:33688	multidrug	gi:823296122:ref:WP_047051707.1:|FEATURES|ompF|multidrug|ompF	0.99983647022	84.8	33	65.9	2.5e-12	1
ACRB	661	693	HWI-700370F:168:C7JUKANXX:5:2306:18758:84512	multidrug	gi:485731880:ref:WP_001359514.1:|FEATURES|acrB|multidrug|acrB	0.999999995344	84.8	33	62.8	2.1e-11	1
EMRB	358	390	HWI-700370F:168:C7JUKANXX:5:1305:15590:59002	multidrug	gi:486057056:ref:WP_001507824.1:|FEATURES|emrB|multidrug|emrB	0.999983248688	100.0	33	72.8	2.1e-14	1
ACRB	745	777	HWI-700370F:168:C7JUKANXX:5:1202:11165:74285	multidrug	gi:447055218:ref:WP_001132474.1:|FEATURES|acrB|multidrug|acrB	1.0	97.0	33	69.3	2.3e-13	1
AMRB	870	902	HWI-700370F:168:C7JUKANXX:5:1111:18348:88231	multidrug	gi:493455429:ref:WP_006410704.1:|FEATURES|amrB|multidrug|amrB	1.0	84.8	33	58.9	3.1e-10	1
COB(I)ALAMIN_ADENOLSYLTRANSFERASE	123	155	HWI-700370F:168:C7JUKANXX:5:1113:4845:93986	unclassified	gi:487032971:ref:WP_001625114.1:|FEATURES|cob(I)alamin_adenolsyltransferase|unclassified|cob(I)alamin_adenolsyltransferase	1.0	78.8	33	55.5	3.4e-09	1
OQXB	719	751	HWI-700370F:168:C7JUKANXX:5:2215:11591:82846	multidrug	YP_001693238|FEATURES|oqxB|multidrug|oqxB	0.999999954241	100.0	33	68.6	3.9e-13	1
MDTE	396	428	HWI-700370F:168:C7JUKANXX:5:2211:4289:60923	multidrug	CP001918.1.gene3442.p01|FEATURES|mdtE|multidrug|mdtE	0.999998289942	100.0	33	70.9	7.8e-14	1
ACRB	24	55	HWI-700370F:168:C7JUKANXX:5:2113:5027:85456	multidrug	gi:447055254:ref:WP_001132510.1:|FEATURES|acrB|multidrug|acrB	1.0	100.0	32	66.6	1.5e-12	1
TOLC	82	114	HWI-700370F:168:C7JUKANXX:5:1208:19088:89191	multidrug	gi:516511311:ref:WP_017899749.1:|FEATURES|TolC|multidrug|TolC	1.0	100.0	33	67.4	8.6e-13	1
BICYCLOMYCIN-MULTIDRUG_EFFLUX_PROTEIN_BCR	361	393	HWI-700370F:168:C7JUKANXX:5:2314:19491:66475	multidrug	YP_689681|FEATURES|bicyclomycin-multidrug_efflux_protein_bcr|multidrug|bicyclomycin-multidrug_efflux_protein_bcr	1.0	78.8	33	65.1	4.3e-12	1
MACB	135	167	HWI-700370F:168:C7JUKANXX:5:2316:14792:42790	MLS	gi:754927849:ref:WP_042284850.1:|FEATURES|macB|MLS|macB	1.0	72.7	33	49.3	2.4e-07	1
ACRB	793	824	HWI-700370F:168:C7JUKANXX:5:1315:2327:4682	multidrug	gi:447196041:ref:WP_001273297.1:|FEATURES|acrB|multidrug|acrB	1.0	90.6	32	67.4	8.6e-13	1
TRANSCRIPTIONAL_REGULATORY_PROTEIN_CPXR_CPXR	92	124	HWI-700370F:168:C7JUKANXX:5:2211:1986:5831	unclassified	CP001918.1.gene5135.p01|FEATURES|transcriptional_regulatory_protein_CpxR_cpxR|unclassified|transcriptional_regulatory_protein_CpxR_cpxR	0.999999999999	100.0	33	70.9	7.8e-14	1
OMPF	378	410	HWI-700370F:168:C7JUKANXX:5:2313:12844:52065	multidrug	gi:504720116:ref:WP_014907218.1:|FEATURES|ompF|multidrug|ompF	0.999999997602	69.7	33	49.3	2.4e-07	1
MACB	419	451	HWI-700370F:168:C7JUKANXX:5:1315:16884:72428	MLS	gi:779956086:ref:WP_045403603.1:|FEATURES|macB|MLS|macB	1.0	100.0	33	67.8	6.6e-13	1
ACRB	850	882	HWI-700370F:168:C7JUKANXX:5:1209:14257:72514	multidrug	CP001918.1.gene1257.p01|FEATURES|acrB|multidrug|acrB	1.0	100.0	33	70.9	7.8e-14	1
ADEB	452	483	HWI-700370F:168:C7JUKANXX:5:1109:12144:65831	multidrug	ZP_04661876|FEATURES|adeB|multidrug|adeB	1.0	71.9	32	50.1	1.4e-07	1
MDTK	221	253	HWI-700370F:168:C7JUKANXX:5:1308:8758:41178	multidrug	gi:555139174:gb:ESM81938.1:|FEATURES|mdtK|multidrug|mdtK	1.0	100.0	33	68.9	3.0e-13	1
ACRB	632	664	HWI-700370F:168:C7JUKANXX:5:1301:16824:45511	multidrug	CP001918.1.gene1257.p01|FEATURES|acrB|multidrug|acrB	0.999999994181	90.9	33	67.0	1.1e-12	1
YOJI	346	378	HWI-700370F:168:C7JUKANXX:5:1314:3061:41874	peptide	NP_416715.1|FEATURES|YojI|peptide|YojI	0.999999777235	90.9	33	63.2	1.6e-11	1
YOJI	489	521	HWI-700370F:168:C7JUKANXX:5:2203:9196:70416	peptide	NP_416715.1|FEATURES|YojI|peptide|YojI	0.999999848178	93.9	33	68.9	3.0e-13	1
MACB	198	230	HWI-700370F:168:C7JUKANXX:5:2213:12319:43678	MLS	gi:498115003:ref:WP_010429159.1:|FEATURES|macB|MLS|macB	1.0	100.0	33	69.7	1.7e-13	1
TOLC	108	140	HWI-700370F:168:C7JUKANXX:5:1313:1393:90627	multidrug	gi:908715920:ref:WP_049847444.1:|FEATURES|TolC|multidrug|TolC	1.0	100.0	33	67.0	1.1e-12	1
ACRA	318	349	HWI-700370F:168:C7JUKANXX:5:2304:6202:100244	multidrug	NC_002695.1.912781.p01|FEATURES|acrA|multidrug|acrA	0.999999998209	84.4	32	59.7	1.8e-10	1
TRANSCRIPTIONAL_REGULATORY_PROTEIN_CPXR_CPXR	89	121	HWI-700370F:168:C7JUKANXX:5:2202:8119:55722	unclassified	CP001485.1.gene721.p01|FEATURES|transcriptional_regulatory_protein_CpxR_cpxR|unclassified|transcriptional_regulatory_protein_CpxR_cpxR	0.999999996878	81.8	33	56.2	2.0e-09	1
VGAC	4	36	HWI-700370F:168:C7JUKANXX:5:1306:3278:58080	MLS	AMP35312.1|FEATURES|vgaC|MLS|vgaC	0.999999594707	97.0	33	67.4	8.6e-13	1
TRANSCRIPTIONAL_REGULATORY_PROTEIN_CPXR_CPXR	23	54	HWI-700370F:168:C7JUKANXX:5:2112:19222:32527	unclassified	CP001918.1.gene5135.p01|FEATURES|transcriptional_regulatory_protein_CpxR_cpxR|unclassified|transcriptional_regulatory_protein_CpxR_cpxR	1.0	100.0	32	66.6	1.5e-12	1
MARA	29	61	HWI-700370F:168:C7JUKANXX:5:2305:5021:44242	multidrug	YP_489794.1|FEATURES|marA|multidrug|marA	0.999995365384	66.7	33	51.6	4.9e-08	1
ACRB	475	507	HWI-700370F:168:C7JUKANXX:5:2103:11689:12410	multidrug	gi:446414955:ref:WP_000492810.1:|FEATURES|acrB|multidrug|acrB	0.999999992279	84.8	33	59.3	2.4e-10	1
BAER	3	35	HWI-700370F:168:C7JUKANXX:5:1215:17230:20841	multidrug	YP_490321.1|FEATURES|baeR|multidrug|baeR	0.999997830453	100.0	33	68.6	3.9e-13	1
OQXA	48	80	HWI-700370F:168:C7JUKANXX:5:2208:17190:71303	multidrug	YP_001693237.1|FEATURES|oqxA|multidrug|oqxA	1.0	97.0	33	67.4	8.6e-13	1
ACRA	192	224	HWI-700370F:168:C7JUKANXX:5:2113:10067:3931	multidrug	gi:500615129:gb:EOQ55695.1:|FEATURES|acrA|multidrug|acrA	1.0	100.0	33	65.9	2.5e-12	1
MDTD	54	86	HWI-700370F:168:C7JUKANXX:5:2102:15503:41449	multidrug	NC_002695.1.916587.p01|FEATURES|mdtD|multidrug|mdtD	0.999999999995	97.0	33	67.0	1.1e-12	1
ROSB	226	258	HWI-700370F:168:C7JUKANXX:5:1309:5206:17230	fosmidomycin	gi:896190680:ref:WP_049199932.1:|FEATURES|rosB|fosmidomycin|rosB	1.0	90.9	33	60.8	8.1e-11	1
MDTH	318	350	HWI-700370F:168:C7JUKANXX:5:1106:12117:34122	multidrug	gi:507089900:ref:WP_016160613.1:|FEATURES|mdtH|multidrug|mdtH	1.0	100.0	33	68.2	5.1e-13	1
TRANSCRIPTIONAL_REGULATORY_PROTEIN_CPXR_CPXR	52	84	HWI-700370F:168:C7JUKANXX:5:1114:8952:96693	unclassified	CP001918.1.gene5135.p01|FEATURES|transcriptional_regulatory_protein_CpxR_cpxR|unclassified|transcriptional_regulatory_protein_CpxR_cpxR	1.0	100.0	33	68.6	3.9e-13	1
MDTG	274	306	HWI-700370F:168:C7JUKANXX:5:2306:2042:89359	multidrug	gi:754493637:ref:WP_041910532.1:|FEATURES|mdtG|multidrug|mdtG	1.0	100.0	33	66.6	1.5e-12	1
PBP-1B	443	475	HWI-700370F:168:C7JUKANXX:5:2207:11089:34482	beta-lactam	YP_002467958|FEATURES|PBP-1B|beta-lactam|PBP-1B	0.999999999174	72.7	33	55.1	4.4e-09	1
MDTK	57	89	HWI-700370F:168:C7JUKANXX:5:2316:11041:25099	fluoroquinolone	AML99881.1|FEATURES|MdtK|fluoroquinolone|MdtK	0.999950568384	93.9	33	67.0	1.1e-12	1
PMRF	262	294	HWI-700370F:168:C7JUKANXX:5:1303:2925:65340	peptide	AAC75314.1|FEATURES|PmrF|peptide|PmrF	0.99999968122	93.9	33	68.9	3.0e-13	1
FOSA	20	52	HWI-700370F:168:C7JUKANXX:5:1108:19952:87077	fosfomycin	gi:695758841:ref:WP_032682056.1:|FEATURES|fosA|fosfomycin|fosA	1.0	100.0	33	80.5	9.9e-17	1
ACRA	217	249	HWI-700370F:168:C7JUKANXX:5:2201:19315:82860	multidrug	gi:500615129:gb:EOQ55695.1:|FEATURES|acrA|multidrug|acrA	1.0	100.0	33	67.8	6.6e-13	1
ESCHERICHIA_COLI_LAMB	123	155	HWI-700370F:168:C7JUKANXX:5:1207:16987:85784	multidrug	BAB38442|FEATURES|Escherichia_coli_LamB|multidrug|Escherichia_coli_LamB	0.999998033296	97.0	33	77.4	8.4e-16	1
PBP-1A	712	744	HWI-700370F:168:C7JUKANXX:5:2304:17174:62407	beta-lactam	YP_001292390|FEATURES|PBP-1A|beta-lactam|PBP-1A	1.0	63.6	33	53.1	1.7e-08	1
OQXB	914	946	HWI-700370F:168:C7JUKANXX:5:2308:11869:87307	multidrug	YP_001693238|FEATURES|oqxB|multidrug|oqxB	1.0	100.0	33	70.1	1.3e-13	1
MDTK	226	258	HWI-700370F:168:C7JUKANXX:5:2309:7292:53168	fluoroquinolone	AML99881.1|FEATURES|MdtK|fluoroquinolone|MdtK	0.999907598587	63.6	33	45.1	4.6e-06	1
SERRATIA_MARCESCENS_OMP1	103	135	HWI-700370F:168:C7JUKANXX:5:1310:4558:64718	multidrug	AIA49384.1|FEATURES|Serratia_marcescens_Omp1|multidrug|Serratia_marcescens_Omp1	0.996536666115	81.8	33	66.6	1.5e-12	1
ROSB	444	476	HWI-700370F:168:C7JUKANXX:5:2212:3344:62727	fosmidomycin	gi:544012122:gb:ERK10884.1:|FEATURES|rosB|fosmidomycin|rosB	1.0	93.9	33	67.0	1.1e-12	1
KLEBSIELLA_PNEUMONIAE_OMPK37	187	222	HWI-700370F:168:C7JUKANXX:5:1210:9134:17481	beta-lactam	CAA09666.1|FEATURES|Klebsiella_pneumoniae_OmpK37|beta-lactam|Klebsiella_pneumoniae_OmpK37	0.984690027875	66.7	36	52.4	2.9e-08	1
ACRB	1006	1036	HWI-700370F:168:C7JUKANXX:5:1308:5973:43138	multidrug	gi:493959393:ref:WP_006902972.1:|FEATURES|acrB|multidrug|acrB	0.999998745554	67.7	31	46.6	1.6e-06	1
KASUGAMYCIN_RESISTANCE_PROTEIN_KSGA	154	186	HWI-700370F:168:C7JUKANXX:5:1114:4636:55720	aminoglycoside	BAH61691|FEATURES|kasugamycin_resistance_protein_ksgA|aminoglycoside|kasugamycin_resistance_protein_ksgA	1.0	100.0	33	72.4	2.7e-14	1
ESCHERICHIA_COLI_MIPA	205	236	HWI-700370F:168:C7JUKANXX:5:1115:6511:81541	multidrug	NP_310518|FEATURES|Escherichia_coli_mipA|multidrug|Escherichia_coli_mipA	0.9999986501	84.4	32	64.3	7.3e-12	1
OMPF	551	583	HWI-700370F:168:C7JUKANXX:5:2215:7854:46236	multidrug	gi:742936434:ref:WP_039025717.1:|FEATURES|ompF|multidrug|ompF	0.999999999459	87.9	33	63.5	1.2e-11	1
MDTD	147	177	HWI-700370F:168:C7JUKANXX:5:1208:9627:80119	multidrug	NC_002695.1.916587.p01|FEATURES|mdtD|multidrug|mdtD	0.999999999984	74.2	31	59.3	2.4e-10	1
MACB	612	644	HWI-700370F:168:C7JUKANXX:5:1310:2135:4156	MLS	gi:829942568:ref:WP_047368199.1:|FEATURES|macB|MLS|macB	1.0	100.0	33	70.5	1.0e-13	1
RPOB2	1011	1043	HWI-700370F:168:C7JUKANXX:5:1207:17216:17329	multidrug	BAD59497.1|FEATURES|rpoB2|multidrug|rpoB2	0.999999419851	81.8	33	63.5	1.2e-11	1
ROSA	300	332	HWI-700370F:168:C7JUKANXX:5:1309:1052:7105	fosmidomycin	AAC60781|FEATURES|rosA|fosmidomycin|rosA	1.0	87.9	33	61.6	4.7e-11	1
ACRB	397	429	HWI-700370F:168:C7JUKANXX:5:1206:5940:56058	multidrug	gi:446414955:ref:WP_000492810.1:|FEATURES|acrB|multidrug|acrB	1.0	97.0	33	63.2	1.6e-11	1
PBP-1A	288	319	HWI-700370F:168:C7JUKANXX:5:1207:20590:35891	beta-lactam	YP_001290033|FEATURES|PBP-1A|beta-lactam|PBP-1A	1.0	71.9	32	51.2	6.4e-08	1
CAMP-REGULATORY_PROTEIN	58	90	HWI-700370F:168:C7JUKANXX:5:1109:18128:35184	unclassified	gi:491301754:ref:WP_005159757.1:|FEATURES|cAMP-regulatory_protein|unclassified|cAMP-regulatory_protein	0.947359438305	100.0	33	70.1	1.3e-13	1
PBP-1A	186	217	HWI-700370F:168:C7JUKANXX:5:2304:1230:18481	beta-lactam	YP_001292390|FEATURES|PBP-1A|beta-lactam|PBP-1A	1.0	78.1	32	52.0	3.8e-08	1
YOJI	348	380	HWI-700370F:168:C7JUKANXX:5:1111:5920:2254	peptide	NP_416715.1|FEATURES|YojI|peptide|YojI	0.999999799726	100.0	33	68.2	5.1e-13	1
ROSA	297	329	HWI-700370F:168:C7JUKANXX:5:2316:6376:37923	fosmidomycin	ZP_04621517|FEATURES|rosA|fosmidomycin|rosA	1.0	87.9	33	61.6	4.7e-11	1
ACRB	35	67	HWI-700370F:168:C7JUKANXX:5:1314:13619:61127	multidrug	gi:446414955:ref:WP_000492810.1:|FEATURES|acrB|multidrug|acrB	1.0	100.0	33	70.1	1.3e-13	1
MACA	254	286	HWI-700370F:168:C7JUKANXX:5:1107:12069:51517	MLS	gi:1044060903:emb:SBZ86158.1:|FEATURES|macA|MLS|macA	1.0	100.0	33	73.6	1.2e-14	1
BACA	94	126	HWI-700370F:168:C7JUKANXX:5:2315:19891:87410	bacitracin	ZP_03381912|FEATURES|bacA|bacitracin|bacA	1.0	100.0	33	68.9	3.0e-13	1
OQXA	266	297	HWI-700370F:168:C7JUKANXX:5:1115:18336:96334	multidrug	YP_001693237.1|FEATURES|oqxA|multidrug|oqxA	1.0	93.8	32	63.5	1.2e-11	1
MDTK	388	420	HWI-700370F:168:C7JUKANXX:5:2312:8600:41734	multidrug	gi:838647861:gb:KLW31786.1:|FEATURES|mdtK|multidrug|mdtK	1.0	90.9	33	70.9	7.8e-14	1
PATA	404	436	HWI-700370F:168:C7JUKANXX:5:2208:5179:67715	fluoroquinolone	NP_417544.5|FEATURES|patA|fluoroquinolone|patA	0.999991840227	93.9	33	64.3	7.3e-12	1
OMPR	277	309	HWI-700370F:168:C7JUKANXX:5:2307:15874:89294	multidrug	CP000034.1.gene3672.p01|FEATURES|ompR|multidrug|ompR	0.999999215025	97.0	33	68.9	3.0e-13	1
TOLC	418	450	HWI-700370F:168:C7JUKANXX:5:1314:16646:83915	multidrug	gi:695749246:ref:WP_032675510.1:|FEATURES|TolC|multidrug|TolC	1.0	100.0	33	66.6	1.5e-12	1
ACRB	323	355	HWI-700370F:168:C7JUKANXX:5:1215:19912:2283	multidrug	gi:485731880:ref:WP_001359514.1:|FEATURES|acrB|multidrug|acrB	0.999999997811	93.9	33	62.4	2.8e-11	1
ESCHERICHIA_COLI_MIPA	34	66	HWI-700370F:168:C7JUKANXX:5:2105:12995:46775	multidrug	NP_310518|FEATURES|Escherichia_coli_mipA|multidrug|Escherichia_coli_mipA	0.99999784613	81.8	33	66.2	1.9e-12	1
ACRB	106	137	HWI-700370F:168:C7JUKANXX:5:1211:13242:61838	multidrug	NP_706355|FEATURES|acrB|multidrug|acrB	1.0	100.0	32	65.5	3.3e-12	1
ESCHERICHIA_COLI_LAMB	368	400	HWI-700370F:168:C7JUKANXX:5:2107:6394:31300	multidrug	BAB38442|FEATURES|Escherichia_coli_LamB|multidrug|Escherichia_coli_LamB	0.999996544177	100.0	33	74.3	7.1e-15	1
EMRB-QACA_FAMILY_MAJOR_FACILITATOR_TRANSPORTER	426	458	HWI-700370F:168:C7JUKANXX:5:2203:1659:79981	multidrug	CP001918.1.gene4071.p01|FEATURES|EmrB-QacA_family_major_facilitator_transporter|multidrug|EmrB-QacA_family_major_facilitator_transporter	0.999979705147	100.0	33	72.8	2.1e-14	1
ADEB	958	990	HWI-700370F:168:C7JUKANXX:5:1301:4260:16223	multidrug	ABO12177|FEATURES|adeB|multidrug|adeB	1.0	75.8	33	49.7	1.9e-07	1
TETT	65	96	HWI-700370F:168:C7JUKANXX:5:2201:4409:66966	tetracycline	AAV80410|FEATURES|tetT|tetracycline|tetT	1.0	65.6	32	50.1	1.4e-07	1
PBP-1A	191	223	HWI-700370F:168:C7JUKANXX:5:2306:9788:98057	beta-lactam	EDJ91555|FEATURES|PBP-1A|beta-lactam|PBP-1A	1.0	84.8	33	56.6	1.5e-09	1
ACRB	28	60	HWI-700370F:168:C7JUKANXX:5:2305:13533:40927	multidrug	gi:447055218:ref:WP_001132474.1:|FEATURES|acrB|multidrug|acrB	1.0	100.0	33	69.3	2.3e-13	1
MDTE	124	156	HWI-700370F:168:C7JUKANXX:5:2116:6608:55139	multidrug	CP001918.1.gene3442.p01|FEATURES|mdtE|multidrug|mdtE	0.999999999821	97.0	33	68.9	3.0e-13	1
MEXE	241	273	HWI-700370F:168:C7JUKANXX:5:2103:11121:86545	multidrug	gi:749610452:ref:WP_040232688.1:|FEATURES|mexE|multidrug|mexE	1.0	97.0	33	68.2	5.1e-13	1
PBP-1A	423	454	HWI-700370F:168:C7JUKANXX:5:2215:2055:89491	beta-lactam	YP_001292390|FEATURES|PBP-1A|beta-lactam|PBP-1A	1.0	71.9	32	50.1	1.4e-07	1
TRANSCRIPTIONAL_REGULATORY_PROTEIN_CPXR_CPXR	90	120	HWI-700370F:168:C7JUKANXX:5:1103:5693:89145	unclassified	CP000675.2.gene1535.p01|FEATURES|transcriptional_regulatory_protein_CpxR_cpxR|unclassified|transcriptional_regulatory_protein_CpxR_cpxR	1.0	67.7	31	46.2	2.1e-06	1
SMEF	290	321	HWI-700370F:168:C7JUKANXX:5:1303:19638:82076	multidrug	CAG34266|FEATURES|smeF|multidrug|smeF	1.0	78.1	32	51.2	6.4e-08	1
OMPR	21	52	HWI-700370F:168:C7JUKANXX:5:1114:3859:81528	multidrug	CP000034.1.gene3672.p01|FEATURES|ompR|multidrug|ompR	0.999998936749	96.9	32	62.0	3.6e-11	1
PENA	255	287	HWI-700370F:168:C7JUKANXX:5:2109:19748:95809	beta-lactam	ZP_04656349|FEATURES|penA|beta-lactam|penA	1.0	72.7	33	51.2	6.4e-08	1
ACRB	359	391	HWI-700370F:168:C7JUKANXX:5:2103:14075:80222	multidrug	ZP_03832747|FEATURES|acrB|multidrug|acrB	1.0	90.9	33	65.1	4.3e-12	1
ACRD	15	46	HWI-700370F:168:C7JUKANXX:5:1302:18441:4314	aminoglycoside	YP_490697.1|FEATURES|acrD|aminoglycoside|acrD	0.999990783591	93.8	32	62.0	3.6e-11	1
VGAD	406	438	HWI-700370F:168:C7JUKANXX:5:2105:3493:77368	MLS	GQ205627.2.gene1.p01|FEATURES|vgaD|MLS|vgaD	0.999999970134	63.6	33	47.4	9.3e-07	1
OQXB	503	535	HWI-700370F:168:C7JUKANXX:5:2306:12161:39197	multidrug	YP_001693238|FEATURES|oqxB|multidrug|oqxB	1.0	90.9	33	67.4	8.6e-13	1
ESCHERICHIA_COLI_LAMB	194	226	HWI-700370F:168:C7JUKANXX:5:2103:9649:72143	multidrug	BAB38442|FEATURES|Escherichia_coli_LamB|multidrug|Escherichia_coli_LamB	0.999995753565	84.8	33	62.4	2.8e-11	1
PMRF	101	133	HWI-700370F:168:C7JUKANXX:5:1211:13458:35283	peptide	AAC75314.1|FEATURES|PmrF|peptide|PmrF	0.999999712806	100.0	33	70.5	1.0e-13	1
ACRB	175	207	HWI-700370F:168:C7JUKANXX:5:1315:10848:59175	multidrug	gi:447196041:ref:WP_001273297.1:|FEATURES|acrB|multidrug|acrB	1.0	84.8	33	64.7	5.6e-12	1
CAMP-REGULATORY_PROTEIN	135	167	HWI-700370F:168:C7JUKANXX:5:2316:11863:56160	unclassified	gi:490367208:ref:WP_004246872.1:|FEATURES|cAMP-regulatory_protein|unclassified|cAMP-regulatory_protein	0.945710916631	100.0	33	68.9	3.0e-13	1
KDPE	70	101	HWI-700370F:168:C7JUKANXX:5:2213:12294:11576	aminoglycoside	NP_415222.1|FEATURES|kdpE|aminoglycoside|kdpE	0.999990184926	78.1	32	55.8	2.6e-09	1
TAEA	187	219	HWI-700370F:168:C7JUKANXX:5:2207:16497:63080	pleuromutilin	APB03219.1|FEATURES|TaeA|pleuromutilin|TaeA	0.99734923109	63.6	33	50.4	1.1e-07	1
LMRB	91	123	HWI-700370F:168:C7JUKANXX:5:1203:12259:88297	MLS	gi:1007411670:gb:AMQ72759.1:|FEATURES|lmrB|MLS|lmrB	1.0	90.9	33	68.6	3.9e-13	1
NMCR	7	39	HWI-700370F:168:C7JUKANXX:5:2104:12569:89001	beta-lactam	CAA79966.1|FEATURES|NmcR|beta-lactam|NmcR	0.999999992763	66.7	33	44.7	6.0e-06	1
PMRF	65	97	HWI-700370F:168:C7JUKANXX:5:2302:14475:40542	peptide	AAC75314.1|FEATURES|PmrF|peptide|PmrF	0.999998872332	90.9	33	65.5	3.3e-12	1
BICYCLOMYCIN-MULTIDRUG_EFFLUX_PROTEIN_BCR	232	264	HWI-700370F:168:C7JUKANXX:5:1210:10683:11995	multidrug	YP_001452184|FEATURES|bicyclomycin-multidrug_efflux_protein_bcr|multidrug|bicyclomycin-multidrug_efflux_protein_bcr	1.0	100.0	33	72.8	2.1e-14	1
OMPR	372	404	HWI-700370F:168:C7JUKANXX:5:2113:8124:5068	multidrug	CP000034.1.gene3672.p01|FEATURES|ompR|multidrug|ompR	0.99999887391	90.9	33	66.6	1.5e-12	1
SDIA	71	103	HWI-700370F:168:C7JUKANXX:5:1112:4164:100197	unclassified	gi:1028198333:ref:WP_063942277.1:|FEATURES|sdiA|unclassified|sdiA	1.0	100.0	33	75.5	3.2e-15	1
MACA	159	191	HWI-700370F:168:C7JUKANXX:5:2315:7147:36580	MLS	gi:556301723:ref:WP_023292895.1:|FEATURES|macA|MLS|macA	1.0	100.0	33	67.0	1.1e-12	1
MACB	339	371	HWI-700370F:168:C7JUKANXX:5:1306:19624:14613	MLS	gi:829942568:ref:WP_047368199.1:|FEATURES|macB|MLS|macB	1.0	100.0	33	69.3	2.3e-13	1
MACB	146	176	HWI-700370F:168:C7JUKANXX:5:1313:18315:84928	MLS	gi:693106883:ref:WP_032260279.1:|FEATURES|macB|MLS|macB	0.886082008531	64.5	31	44.7	6.0e-06	1
EMRB	245	276	HWI-700370F:168:C7JUKANXX:5:1302:20648:94361	multidrug	gi:493870778:ref:WP_006817302.1:|FEATURES|emrB|multidrug|emrB	0.999913698922	100.0	32	70.5	1.0e-13	1
ACRB	338	370	HWI-700370F:168:C7JUKANXX:5:1214:13367:12816	multidrug	gi:485731880:ref:WP_001359514.1:|FEATURES|acrB|multidrug|acrB	1.0	93.9	33	61.2	6.2e-11	1
EPTA	99	131	HWI-700370F:168:C7JUKANXX:5:2310:17873:16383	peptide	BAE78116.1|FEATURES|eptA|peptide|eptA	0.999999703619	69.7	33	49.7	1.9e-07	1
BICYCLOMYCIN-MULTIDRUG_EFFLUX_PROTEIN_BCR	128	160	HWI-700370F:168:C7JUKANXX:5:2104:6659:90128	multidrug	YP_001177494|FEATURES|bicyclomycin-multidrug_efflux_protein_bcr|multidrug|bicyclomycin-multidrug_efflux_protein_bcr	0.999999999999	97.0	33	67.4	8.6e-13	1
TET34	110	141	HWI-700370F:168:C7JUKANXX:5:2211:9917:59138	tetracycline	Q8DF90|FEATURES|tet34|tetracycline|tet34	1.0	68.8	32	57.8	6.9e-10	1
MACB	30	61	HWI-700370F:168:C7JUKANXX:5:1307:8291:13779	MLS	gi:695840638:ref:WP_032753940.1:|FEATURES|macB|MLS|macB	1.0	68.8	32	48.1	5.4e-07	1
MDTL	139	170	HWI-700370F:168:C7JUKANXX:5:2202:4851:33944	multidrug	gi:446008120:ref:WP_000085975.1:|FEATURES|mdtL|multidrug|mdtL	1.0	84.4	32	61.2	6.2e-11	1
ADEB	278	310	HWI-700370F:168:C7JUKANXX:5:1303:15687:50756	multidrug	ABO12177|FEATURES|adeB|multidrug|adeB	1.0	75.8	33	52.4	2.9e-08	1
TETW	66	98	HWI-700370F:168:C7JUKANXX:5:2108:20249:31707	tetracycline	ABG81258|FEATURES|tetW|tetracycline|tetW	1.0	66.7	33	48.5	4.2e-07	1
EPTA	459	491	HWI-700370F:168:C7JUKANXX:5:1316:9939:14556	peptide	BAE78116.1|FEATURES|eptA|peptide|eptA	0.999999841369	60.6	33	51.6	4.9e-08	1
ACRF	17	49	HWI-700370F:168:C7JUKANXX:5:2115:1151:60358	multidrug	CP000647.1.gene3710.p01|FEATURES|acrF|multidrug|acrF	1.0	100.0	33	66.2	1.9e-12	1
MACB	315	347	HWI-700370F:168:C7JUKANXX:5:2108:13418:98240	MLS	gi:1046630742:ref:WP_065696754.1:|FEATURES|macB|MLS|macB	1.0	100.0	33	73.6	1.2e-14	1
ESCHERICHIA_COLI_MIPA	46	78	HWI-700370F:168:C7JUKANXX:5:1314:13987:16240	multidrug	NP_310518|FEATURES|Escherichia_coli_mipA|multidrug|Escherichia_coli_mipA	0.999998893957	90.9	33	73.6	1.2e-14	1
MSBA	401	433	HWI-700370F:168:C7JUKANXX:5:2112:4729:40493	nitroimidazole	NP_415434.1|FEATURES|msbA|nitroimidazole|msbA	0.99986007937	93.9	33	65.9	2.5e-12	1
PENA	171	203	HWI-700370F:168:C7JUKANXX:5:1308:2364:79632	beta-lactam	ZP_04656349|FEATURES|penA|beta-lactam|penA	1.0	66.7	33	48.9	3.2e-07	1
MDTN	53	84	HWI-700370F:168:C7JUKANXX:5:1203:1078:21279	multidrug	YP_002385298|FEATURES|mdtN|multidrug|mdtN	0.999999993844	65.6	32	46.6	1.6e-06	1
ADEB	417	449	HWI-700370F:168:C7JUKANXX:5:2112:10257:32241	multidrug	gi:446910358:ref:WP_000987614.1:|FEATURES|adeB|multidrug|adeB	1.0	69.7	33	45.8	2.7e-06	1
BAES	4	36	HWI-700370F:168:C7JUKANXX:5:1116:4395:101239	multidrug	BAA15934.1|FEATURES|baeS|multidrug|baeS	0.999999999969	93.9	33	69.7	1.7e-13	1
VGAA	410	441	HWI-700370F:168:C7JUKANXX:5:1101:3703:50016	MLS	AAG08983|FEATURES|vgaA|MLS|vgaA	1.0	65.6	32	47.8	7.1e-07	1
OQXB	791	822	HWI-700370F:168:C7JUKANXX:5:2106:15826:93269	multidrug	YP_001693238|FEATURES|oqxB|multidrug|oqxB	0.999999165074	100.0	32	68.6	3.9e-13	1
OQXA	336	368	HWI-700370F:168:C7JUKANXX:5:1110:13362:41606	multidrug	YP_001693237.1|FEATURES|oqxA|multidrug|oqxA	0.999998142658	90.9	33	63.5	1.2e-11	1
ADEB	319	351	HWI-700370F:168:C7JUKANXX:5:2108:20388:25427	multidrug	gi:446910365:ref:WP_000987621.1:|FEATURES|adeB|multidrug|adeB	1.0	69.7	33	54.3	7.6e-09	1
ACRD	603	635	HWI-700370F:168:C7JUKANXX:5:1103:12379:47402	aminoglycoside	YP_490697.1|FEATURES|acrD|aminoglycoside|acrD	0.999991977062	81.8	33	64.7	5.6e-12	1
ACRB	462	494	HWI-700370F:168:C7JUKANXX:5:2306:7134:31605	multidrug	CP001918.1.gene1257.p01|FEATURES|acrB|multidrug|acrB	1.0	100.0	33	63.5	1.2e-11	1
ACRB	112	144	HWI-700370F:168:C7JUKANXX:5:1215:15988:78506	multidrug	CP001918.1.gene1257.p01|FEATURES|acrB|multidrug|acrB	1.0	100.0	33	64.7	5.6e-12	1
KASUGAMYCIN_RESISTANCE_PROTEIN_KSGA	8	40	HWI-700370F:168:C7JUKANXX:5:1108:18156:30886	aminoglycoside	YP_002240485|FEATURES|kasugamycin_resistance_protein_ksgA|aminoglycoside|kasugamycin_resistance_protein_ksgA	1.0	100.0	33	69.7	1.7e-13	1
MACA	322	354	HWI-700370F:168:C7JUKANXX:5:2303:3270:29715	MLS	gi:749650644:ref:WP_040251204.1:|FEATURES|macA|MLS|macA	1.0	100.0	33	67.4	8.6e-13	1
TETP	73	105	HWI-700370F:168:C7JUKANXX:5:2306:7512:2517	tetracycline	YP_002850805|FEATURES|tetP|tetracycline|tetP	1.0	69.7	33	48.9	3.2e-07	1
MEXX	243	275	HWI-700370F:168:C7JUKANXX:5:1215:13668:66135	multidrug	gi:485872555:ref:WP_001469398.1:|FEATURES|mexX|multidrug|mexX	1.0	93.9	33	64.3	7.3e-12	1
TOLC	126	158	HWI-700370F:168:C7JUKANXX:5:1106:20434:80635	multidrug	gi:779803590:ref:WP_045330078.1:|FEATURES|TolC|multidrug|TolC	1.0	100.0	33	65.9	2.5e-12	1
ACRB	57	89	HWI-700370F:168:C7JUKANXX:5:1209:21105:47509	multidrug	AAS61063|FEATURES|acrB|multidrug|acrB	1.0	97.0	33	65.9	2.5e-12	1
OMPR	170	200	HWI-700370F:168:C7JUKANXX:5:1105:17039:87058	multidrug	gi:909830386:gb:AKU13184.1:|FEATURES|ompR|multidrug|ompR	0.999997984394	83.9	31	55.1	4.4e-09	1
MAJOR_FACILITATOR_SUPERFAMILY_TRANSPORTER	352	382	HWI-700370F:168:C7JUKANXX:5:1115:7906:78530	multidrug	CP001918.1.gene2931.p01|FEATURES|major_facilitator_superfamily_transporter|multidrug|major_facilitator_superfamily_transporter	0.999998975289	100.0	31	65.9	2.5e-12	1
ACRB	132	164	HWI-700370F:168:C7JUKANXX:5:1112:3914:66613	multidrug	gi:493959393:ref:WP_006902972.1:|FEATURES|acrB|multidrug|acrB	1.0	87.9	33	61.2	6.2e-11	1
MDTK	272	303	HWI-700370F:168:C7JUKANXX:5:2213:5090:67077	fluoroquinolone	AML99881.1|FEATURES|MdtK|fluoroquinolone|MdtK	0.999953132231	87.5	32	58.5	4.0e-10	1
OMPF	286	318	HWI-700370F:168:C7JUKANXX:5:2114:3067:54486	multidrug	gi:15131544:emb:CAC48383.1:|FEATURES|ompF|multidrug|ompF	0.989505642242	81.8	33	63.5	1.2e-11	1
PENA	413	445	HWI-700370F:168:C7JUKANXX:5:2106:17815:17761	beta-lactam	ZP_04656349|FEATURES|penA|beta-lactam|penA	1.0	87.9	33	68.2	5.1e-13	1
PENA	444	474	HWI-700370F:168:C7JUKANXX:5:2307:14653:55269	beta-lactam	ZP_04656349|FEATURES|penA|beta-lactam|penA	1.0	74.2	31	50.1	1.4e-07	1
ACRB	431	463	HWI-700370F:168:C7JUKANXX:5:2315:4629:13149	multidrug	gi:447055254:ref:WP_001132510.1:|FEATURES|acrB|multidrug|acrB	1.0	93.9	33	65.1	4.3e-12	1
POXTA	159	191	HWI-700370F:168:C7JUKANXX:5:2308:3972:44908	multidrug	AVI44920.1|FEATURES|poxtA|multidrug|poxtA	0.999999364378	60.6	33	49.7	1.9e-07	1
ACRB	548	579	HWI-700370F:168:C7JUKANXX:5:2311:15605:39898	multidrug	gi:485731880:ref:WP_001359514.1:|FEATURES|acrB|multidrug|acrB	0.999999993677	87.5	32	59.3	2.4e-10	1
ARNA	454	486	HWI-700370F:168:C7JUKANXX:5:1102:17244:8087	polymyxin	gi:507079934:ref:WP_016150692.1:|FEATURES|arnA|polymyxin|arnA	0.961399708015	93.9	33	70.5	1.0e-13	1
TOLC	40	72	HWI-700370F:168:C7JUKANXX:5:1109:4348:3232	multidrug	gi:779803590:ref:WP_045330078.1:|FEATURES|TolC|multidrug|TolC	1.0	100.0	33	68.9	3.0e-13	1
ACRS	21	52	HWI-700370F:168:C7JUKANXX:5:2209:20060:14331	multidrug	AAC76296.1|FEATURES|AcrS|multidrug|AcrS	0.999998345894	78.1	32	55.1	4.4e-09	1
CLASS_C	268	300	HWI-700370F:168:C7JUKANXX:5:2213:14248:28581	beta-lactam	gi:1028199073:ref:WP_063942993.1:|FEATURES|class_C|beta-lactam|class_C	1.0	100.0	33	75.9	2.4e-15	1
PENA	440	472	HWI-700370F:168:C7JUKANXX:5:1112:10025:82825	beta-lactam	ZP_04656349|FEATURES|penA|beta-lactam|penA	1.0	78.8	33	58.5	4.0e-10	1
MCR-4	439	469	HWI-700370F:168:C7JUKANXX:5:1106:4579:91328	peptide	ASR73329.1|FEATURES|MCR-4|peptide|MCR-4	0.999999995303	67.7	31	51.6	4.9e-08	1
MDFA	281	313	HWI-700370F:168:C7JUKANXX:5:1203:16154:97347	multidrug	YP_001176066|FEATURES|mdfA|multidrug|mdfA	1.0	97.0	33	65.9	2.5e-12	1
VANR	93	125	HWI-700370F:168:C7JUKANXX:5:2308:5998:3324	glycopeptide	FJ872411.1.gene44.p01|FEATURES|vanR|glycopeptide|vanR	0.999999996537	75.8	33	58.2	5.2e-10	1
CPXA	285	317	HWI-700370F:168:C7JUKANXX:5:1214:2710:76326	aminoglycoside:aminocoumarin	NP_312864.1|FEATURES|cpxA|aminoglycoside:aminocoumarin|cpxA	0.999328538026	90.9	33	62.8	2.1e-11	1
ACRB	752	784	HWI-700370F:168:C7JUKANXX:5:1316:7010:23229	multidrug	gi:485731880:ref:WP_001359514.1:|FEATURES|acrB|multidrug|acrB	0.999999999975	84.8	33	65.5	3.3e-12	1
MEXD	17	49	HWI-700370F:168:C7JUKANXX:5:2316:12030:39296	multidrug	gi:852273548:ref:WP_048328542.1:|FEATURES|mexD|multidrug|mexD	1.0	69.7	33	50.4	1.1e-07	1
DNA-BINDING_PROTEIN_H-NS	92	123	HWI-700370F:168:C7JUKANXX:5:1310:2493:13809	unclassified	CP001138.1.gene1383.p01|FEATURES|DNA-binding_protein_H-NS|unclassified|DNA-binding_protein_H-NS	1.0	100.0	32	70.5	1.0e-13	1
YOJI	200	232	HWI-700370F:168:C7JUKANXX:5:2208:6011:77275	peptide	NP_416715.1|FEATURES|YojI|peptide|YojI	0.999999756775	87.9	33	69.7	1.7e-13	1
RPOB2	893	924	HWI-700370F:168:C7JUKANXX:5:1314:12417:86723	multidrug	BAD59497.1|FEATURES|rpoB2|multidrug|rpoB2	0.999999371533	81.2	32	57.0	1.2e-09	1
SERRATIA_MARCESCENS_OMP1	120	151	HWI-700370F:168:C7JUKANXX:5:2303:9201:69702	multidrug	AIA49384.1|FEATURES|Serratia_marcescens_Omp1|multidrug|Serratia_marcescens_Omp1	0.999998006065	65.6	32	48.1	5.4e-07	1
EMRA	72	104	HWI-700370F:168:C7JUKANXX:5:2108:12976:25759	multidrug	gi:695709491:ref:WP_032642979.1:|FEATURES|emrA|multidrug|emrA	0.987551975543	100.0	33	70.5	1.0e-13	1
MDTG	258	290	HWI-700370F:168:C7JUKANXX:5:2214:4374:77182	multidrug	CP001918.1.gene2608.p01|FEATURES|mdtG|multidrug|mdtG	1.0	100.0	33	65.5	3.3e-12	1
MSBA	196	228	HWI-700370F:168:C7JUKANXX:5:1308:2026:2823	nitroimidazole	NP_415434.1|FEATURES|msbA|nitroimidazole|msbA	0.999904474799	100.0	33	68.6	3.9e-13	1
SAT-3	146	177	HWI-700370F:168:C7JUKANXX:5:1311:18771:36357	nucleoside	CAA88265.1|FEATURES|SAT-3|nucleoside|SAT-3	0.999737841832	75.0	32	52.4	2.9e-08	1
TRANSCRIPTIONAL_REGULATORY_PROTEIN_CPXR_CPXR	90	122	HWI-700370F:168:C7JUKANXX:5:1203:14150:86618	unclassified	CP001485.1.gene721.p01|FEATURES|transcriptional_regulatory_protein_CpxR_cpxR|unclassified|transcriptional_regulatory_protein_CpxR_cpxR	0.891295329612	78.8	33	55.5	3.4e-09	1
ACRB	336	368	HWI-700370F:168:C7JUKANXX:5:1205:4925:100024	multidrug	gi:485731880:ref:WP_001359514.1:|FEATURES|acrB|multidrug|acrB	1.0	93.9	33	60.1	1.4e-10	1
TRANSCRIPTIONAL_REGULATORY_PROTEIN_CPXR_CPXR	185	216	HWI-700370F:168:C7JUKANXX:5:2113:18931:22635	unclassified	CP001918.1.gene5135.p01|FEATURES|transcriptional_regulatory_protein_CpxR_cpxR|unclassified|transcriptional_regulatory_protein_CpxR_cpxR	1.0	100.0	32	70.1	1.3e-13	1
OMP36	285	317	HWI-700370F:168:C7JUKANXX:5:2105:8183:23548	multidrug	AF336095.1.gene1.p01|FEATURES|omp36|multidrug|omp36	0.856490554289	93.9	33	69.7	1.7e-13	1
ARNA	611	643	HWI-700370F:168:C7JUKANXX:5:1205:16519:49704	polymyxin	gi:391316952:gb:EIQ74337.1:|FEATURES|arnA|polymyxin|arnA	0.967491694647	78.8	33	66.2	1.9e-12	1
ARNA	492	524	HWI-700370F:168:C7JUKANXX:5:1106:4083:79346	polymyxin	gi:510924105:ref:WP_016244890.1:|FEATURES|arnA|polymyxin|arnA	0.969517273814	100.0	33	69.3	2.3e-13	1
ACRB	46	78	HWI-700370F:168:C7JUKANXX:5:2306:1954:33879	multidrug	gi:447196041:ref:WP_001273297.1:|FEATURES|acrB|multidrug|acrB	1.0	100.0	33	69.7	1.7e-13	1
MULTIDRUG_ABC_TRANSPORTER	550	581	HWI-700370F:168:C7JUKANXX:5:2313:13542:97331	multidrug	gi:648667297:ref:WP_026359044.1:|FEATURES|multidrug_ABC_transporter|multidrug|multidrug_ABC_transporter	1.0	68.8	32	47.8	7.1e-07	1
TRANSCRIPTIONAL_REGULATORY_PROTEIN_CPXR_CPXR	63	95	HWI-700370F:168:C7JUKANXX:5:2303:7608:90588	unclassified	CP001918.1.gene5135.p01|FEATURES|transcriptional_regulatory_protein_CpxR_cpxR|unclassified|transcriptional_regulatory_protein_CpxR_cpxR	1.0	100.0	33	67.0	1.1e-12	1
MDTK	133	165	HWI-700370F:168:C7JUKANXX:5:2212:4543:85368	multidrug	gi:754952496:ref:WP_042308660.1:|FEATURES|mdtK|multidrug|mdtK	1.0	100.0	33	72.0	3.5e-14	1
MDTK	380	412	HWI-700370F:168:C7JUKANXX:5:2312:12548:92058	multidrug	gi:558088995:ref:WP_023481339.1:|FEATURES|mdtK|multidrug|mdtK	1.0	97.0	33	70.9	7.8e-14	1
UGD	310	342	HWI-700370F:168:C7JUKANXX:5:2213:8567:40400	peptide	AAC75089.1|FEATURES|ugd|peptide|ugd	0.999999828285	93.9	33	63.9	9.6e-12	1
OQXB	36	68	HWI-700370F:168:C7JUKANXX:5:1208:11623:42115	multidrug	YP_001693238|FEATURES|oqxB|multidrug|oqxB	1.0	100.0	33	70.5	1.0e-13	1
BAER	158	190	HWI-700370F:168:C7JUKANXX:5:2202:3122:63142	multidrug	YP_490321.1|FEATURES|baeR|multidrug|baeR	0.999997850475	97.0	33	68.9	3.0e-13	1
ACRA	346	378	HWI-700370F:168:C7JUKANXX:5:1109:10066:22141	multidrug	ABG77965|FEATURES|acrA|multidrug|acrA	1.0	100.0	33	68.9	3.0e-13	1
VGAC	39	71	HWI-700370F:168:C7JUKANXX:5:2107:4586:86918	MLS	AMP35312.1|FEATURES|vgaC|MLS|vgaC	0.999999594707	100.0	33	71.6	4.6e-14	1
ACRB	452	484	HWI-700370F:168:C7JUKANXX:5:2216:1163:92253	multidrug	ZP_02684554|FEATURES|acrB|multidrug|acrB	1.0	100.0	33	65.5	3.3e-12	1
EMRB	2	34	HWI-700370F:168:C7JUKANXX:5:2311:4475:21509	multidrug	gi:839761818:gb:KMI34767.1:|FEATURES|emrB|multidrug|emrB	0.999999913571	100.0	33	63.9	9.6e-12	1
BAER	195	227	HWI-700370F:168:C7JUKANXX:5:1116:8273:53087	multidrug	YP_490321.1|FEATURES|baeR|multidrug|baeR	0.999997636855	97.0	33	65.9	2.5e-12	1
FARA	293	325	HWI-700370F:168:C7JUKANXX:5:1316:5968:50089	antibacterial_free_fatty_acids	NP_273367.1|FEATURES|farA|antibacterial_free_fatty_acids|farA	0.998942228396	60.6	33	50.1	1.4e-07	1
RPOB2	141	173	HWI-700370F:168:C7JUKANXX:5:1105:13515:67487	multidrug	BAD59497.1|FEATURES|rpoB2|multidrug|rpoB2	0.999999341552	72.7	33	55.5	3.4e-09	1
MDTD	61	93	HWI-700370F:168:C7JUKANXX:5:1210:9827:99981	multidrug	gi:727765325:ref:WP_033869793.1:|FEATURES|mdtD|multidrug|mdtD	0.999999999699	63.6	33	50.1	1.4e-07	1
CATA	25	57	HWI-700370F:168:C7JUKANXX:5:2110:3037:72287	phenicol	YP_002150494|FEATURES|catA|phenicol|catA	0.999999584447	66.7	33	48.9	3.2e-07	1
RPOB2	779	811	HWI-700370F:168:C7JUKANXX:5:2201:8594:44523	multidrug	BAD59497.1|FEATURES|rpoB2|multidrug|rpoB2	0.999999426347	87.9	33	60.1	1.4e-10	1
BACA	41	73	HWI-700370F:168:C7JUKANXX:5:1205:3306:99172	bacitracin	ZP_03381912|FEATURES|bacA|bacitracin|bacA	1.0	100.0	33	67.8	6.6e-13	1
MSBA	434	465	HWI-700370F:168:C7JUKANXX:5:2116:8186:30343	nitroimidazole	NP_415434.1|FEATURES|msbA|nitroimidazole|msbA	0.999818063223	90.6	32	62.0	3.6e-11	1
ACRB	809	840	HWI-700370F:168:C7JUKANXX:5:2216:2355:40991	multidrug	gi:447055254:ref:WP_001132510.1:|FEATURES|acrB|multidrug|acrB	1.0	87.5	32	65.1	4.3e-12	1
MAJOR_FACILITATOR_SUPERFAMILY_TRANSPORTER	1	33	HWI-700370F:168:C7JUKANXX:5:2112:18582:80225	multidrug	CP001918.1.gene2931.p01|FEATURES|major_facilitator_superfamily_transporter|multidrug|major_facilitator_superfamily_transporter	0.999999012757	100.0	33	73.6	1.2e-14	1
MDTK	257	289	HWI-700370F:168:C7JUKANXX:5:2301:19149:99873	multidrug	gi:555107106:gb:ESM50626.1:|FEATURES|mdtK|multidrug|mdtK	1.0	100.0	33	65.1	4.3e-12	1
KDPE	97	127	HWI-700370F:168:C7JUKANXX:5:2104:11040:23508	aminoglycoside	NP_415222.1|FEATURES|kdpE|aminoglycoside|kdpE	0.999988140353	90.3	31	58.5	4.0e-10	1
ACRB	490	521	HWI-700370F:168:C7JUKANXX:5:1302:12261:60417	multidrug	gi:503341948:ref:WP_013576609.1:|FEATURES|acrB|multidrug|acrB	1.0	90.6	32	69.3	2.3e-13	1
MDTK	376	407	HWI-700370F:168:C7JUKANXX:5:1315:14465:65443	multidrug	gi:490245669:ref:WP_004143852.1:|FEATURES|mdtK|multidrug|mdtK	1.0	90.6	32	67.0	1.1e-12	1
CATQ	167	198	HWI-700370F:168:C7JUKANXX:5:1309:5858:37769	phenicol	M55620.gene.p01|FEATURES|catQ|phenicol|catQ	1.0	75.0	32	59.3	2.4e-10	1
MDTG	345	377	HWI-700370F:168:C7JUKANXX:5:1304:14609:81094	multidrug	gi:852292796:ref:WP_048332568.1:|FEATURES|mdtG|multidrug|mdtG	1.0	75.8	33	50.1	1.4e-07	1
MDTG	40	72	HWI-700370F:168:C7JUKANXX:5:1211:5143:98571	multidrug	Q5PGY0|FEATURES|mdtG|multidrug|mdtG	1.0	100.0	33	71.6	4.6e-14	1
EMRR	12	44	HWI-700370F:168:C7JUKANXX:5:2306:19577:90326	fluoroquinolone	NP_417169.1|FEATURES|emrR|fluoroquinolone|emrR	0.99998559669	97.0	33	69.7	1.7e-13	1
PENA	436	468	HWI-700370F:168:C7JUKANXX:5:1307:1549:55213	beta-lactam	ZP_04656349|FEATURES|penA|beta-lactam|penA	1.0	78.8	33	59.7	1.8e-10	1
TRANSCRIPTIONAL_REGULATORY_PROTEIN_CPXR_CPXR	80	111	HWI-700370F:168:C7JUKANXX:5:2202:6501:74016	unclassified	CP001138.1.gene4273.p01|FEATURES|transcriptional_regulatory_protein_CpxR_cpxR|unclassified|transcriptional_regulatory_protein_CpxR_cpxR	0.999999981182	100.0	32	67.4	8.6e-13	1
PBP-1A	185	217	HWI-700370F:168:C7JUKANXX:5:1316:2163:93712	beta-lactam	YP_001292390|FEATURES|PBP-1A|beta-lactam|PBP-1A	1.0	78.8	33	54.3	7.6e-09	1
SERRATIA_MARCESCENS_OMP1	24	56	HWI-700370F:168:C7JUKANXX:5:2207:2831:82886	multidrug	AIA49384.1|FEATURES|Serratia_marcescens_Omp1|multidrug|Serratia_marcescens_Omp1	0.989752455184	93.9	33	72.8	2.1e-14	1
UGD	100	131	HWI-700370F:168:C7JUKANXX:5:1116:6754:86010	peptide	AAC75089.1|FEATURES|ugd|peptide|ugd	0.9999991901	65.6	32	48.1	5.4e-07	1
MDTG	57	89	HWI-700370F:168:C7JUKANXX:5:2201:20113:10395	multidrug	Q5PGY0|FEATURES|mdtG|multidrug|mdtG	1.0	100.0	33	68.2	5.1e-13	1
MACA	174	206	HWI-700370F:168:C7JUKANXX:5:2216:9206:28293	MLS	gi:556301723:ref:WP_023292895.1:|FEATURES|macA|MLS|macA	1.0	100.0	33	67.0	1.1e-12	1
OMPF	141	173	HWI-700370F:168:C7JUKANXX:5:1212:19106:24299	multidrug	gi:490306302:ref:WP_004201406.1:|FEATURES|ompF|multidrug|ompF	0.846724801839	90.9	33	67.8	6.6e-13	1
MDTG	42	73	HWI-700370F:168:C7JUKANXX:5:2101:20748:66676	multidrug	gi:491081391:ref:WP_004943005.1:|FEATURES|mdtG|multidrug|mdtG	1.0	78.1	32	57.4	9.0e-10	1
TOLC	412	444	HWI-700370F:168:C7JUKANXX:5:2116:1309:80825	multidrug	gi:779803590:ref:WP_045330078.1:|FEATURES|TolC|multidrug|TolC	1.0	100.0	33	67.0	1.1e-12	1
SMEE	170	202	HWI-700370F:168:C7JUKANXX:5:1111:20446:64749	multidrug	YP_002706077|FEATURES|smeE|multidrug|smeE	1.0	69.7	33	52.0	3.8e-08	1
MDTG	37	68	HWI-700370F:168:C7JUKANXX:5:2201:16097:5810	multidrug	gi:365748854:gb:AEW73081.1:|FEATURES|mdtG|multidrug|mdtG	0.999999440762	93.8	32	68.2	5.1e-13	1
PBP-1A	295	325	HWI-700370F:168:C7JUKANXX:5:2204:4161:31583	beta-lactam	YP_001290033|FEATURES|PBP-1A|beta-lactam|PBP-1A	0.99999988799	65.6	32	44.3	7.8e-06	1
MDTK	207	237	HWI-700370F:168:C7JUKANXX:5:2201:2940:26852	fluoroquinolone	AML99881.1|FEATURES|MdtK|fluoroquinolone|MdtK	0.999974051744	83.9	31	54.7	5.8e-09	1
EMRD	157	188	HWI-700370F:168:C7JUKANXX:5:1310:13165:47891	multidrug	YP_001174764|FEATURES|emrD|multidrug|emrD	1.0	87.5	32	70.9	7.8e-14	1
ROSB	267	299	HWI-700370F:168:C7JUKANXX:5:2203:8791:65621	fosmidomycin	gi:896190680:ref:WP_049199932.1:|FEATURES|rosB|fosmidomycin|rosB	1.0	97.0	33	68.2	5.1e-13	1
ACRS	163	194	HWI-700370F:168:C7JUKANXX:5:2307:3067:89205	multidrug	AAC76296.1|FEATURES|AcrS|multidrug|AcrS	0.999997480887	62.5	32	47.8	7.1e-07	1
CLASS_C	207	239	HWI-700370F:168:C7JUKANXX:5:2214:10033:12087	beta-lactam	gi:1028199073:ref:WP_063942993.1:|FEATURES|class_C|beta-lactam|class_C	1.0	100.0	33	76.3	1.9e-15	1
PBP-1B	449	481	HWI-700370F:168:C7JUKANXX:5:1211:5037:57760	beta-lactam	YP_002467958|FEATURES|PBP-1B|beta-lactam|PBP-1B	0.999999998736	69.7	33	52.8	2.2e-08	1
TRANSCRIPTIONAL_REGULATORY_PROTEIN_CPXR_CPXR	2	34	HWI-700370F:168:C7JUKANXX:5:2208:10077:25315	unclassified	CP000647.1.gene4257.p01|FEATURES|transcriptional_regulatory_protein_CpxR_cpxR|unclassified|transcriptional_regulatory_protein_CpxR_cpxR	0.999999999933	100.0	33	67.8	6.6e-13	1
KLEBSIELLA_PNEUMONIAE_OMPK37	257	288	HWI-700370F:168:C7JUKANXX:5:1305:13959:55699	beta-lactam	CAA09666.1|FEATURES|Klebsiella_pneumoniae_OmpK37|beta-lactam|Klebsiella_pneumoniae_OmpK37	0.999999940254	71.9	32	45.4	3.5e-06	1
MACA	276	308	HWI-700370F:168:C7JUKANXX:5:1207:2652:22201	MLS	gi:1028199673:ref:WP_063943593.1:|FEATURES|macA|MLS|macA	1.0	100.0	33	69.3	2.3e-13	1
TETP	71	103	HWI-700370F:168:C7JUKANXX:5:2215:8925:40492	tetracycline	YP_002850805|FEATURES|tetP|tetracycline|tetP	1.0	69.7	33	51.2	6.4e-08	1
ACRF	558	590	HWI-700370F:168:C7JUKANXX:5:2213:4166:44183	multidrug	CP000647.1.gene3710.p01|FEATURES|acrF|multidrug|acrF	1.0	100.0	33	69.3	2.3e-13	1
ACRB	777	809	HWI-700370F:168:C7JUKANXX:5:2207:17851:22505	multidrug	CP001918.1.gene1257.p01|FEATURES|acrB|multidrug|acrB	1.0	90.9	33	72.0	3.5e-14	1
ACRB	808	840	HWI-700370F:168:C7JUKANXX:5:2207:5852:29334	multidrug	gi:495735716:ref:WP_008460295.1:|FEATURES|acrB|multidrug|acrB	0.999999993209	93.9	33	65.1	4.3e-12	1
TETR	22	52	HWI-700370F:168:C7JUKANXX:5:1316:18665:64722	tetracycline	gi:730242297:ref:WP_033946265.1:|FEATURES|tetR|tetracycline|tetR	1.0	71.0	31	50.4	1.1e-07	1
BAER	181	213	HWI-700370F:168:C7JUKANXX:5:1208:8074:22578	multidrug	YP_490321.1|FEATURES|baeR|multidrug|baeR	0.999999904624	100.0	33	70.1	1.3e-13	1
MEXX	261	293	HWI-700370F:168:C7JUKANXX:5:1114:20412:93218	multidrug	gi:740423377:ref:WP_038256086.1:|FEATURES|mexX|multidrug|mexX	1.0	97.0	33	68.6	3.9e-13	1
ROSB	131	163	HWI-700370F:168:C7JUKANXX:5:1113:9774:22529	fosmidomycin	ZP_04631861|FEATURES|rosB|fosmidomycin|rosB	1.0	97.0	33	63.5	1.2e-11	1
KASUGAMYCIN_RESISTANCE_PROTEIN_KSGA	218	250	HWI-700370F:168:C7JUKANXX:5:1304:16912:79846	aminoglycoside	YP_001175338|FEATURES|kasugamycin_resistance_protein_ksgA|aminoglycoside|kasugamycin_resistance_protein_ksgA	1.0	87.9	33	61.2	6.2e-11	1
MDTK	127	159	HWI-700370F:168:C7JUKANXX:5:1111:18586:42386	fluoroquinolone	AML99881.1|FEATURES|MdtK|fluoroquinolone|MdtK	0.999959421186	81.8	33	55.1	4.4e-09	1
MDTG	25	57	HWI-700370F:168:C7JUKANXX:5:2115:20673:80102	multidrug	Q5PGY0|FEATURES|mdtG|multidrug|mdtG	1.0	100.0	33	70.5	1.0e-13	1
FOSA	26	58	HWI-700370F:168:C7JUKANXX:5:2203:9444:94867	fosfomycin	gi:515953299:ref:WP_017383882.1:|FEATURES|fosA|fosfomycin|fosA	1.0	100.0	33	77.0	1.1e-15	1
ADEB	5	36	HWI-700370F:168:C7JUKANXX:5:2210:4764:11575	multidrug	gi:820799228:ref:WP_046760544.1:|FEATURES|adeB|multidrug|adeB	1.0	68.8	32	55.8	2.6e-09	1
UGD	84	116	HWI-700370F:168:C7JUKANXX:5:2115:3829:21224	peptide	AAC75089.1|FEATURES|ugd|peptide|ugd	0.999999415734	81.8	33	60.5	1.1e-10	1
COB(I)ALAMIN_ADENOLSYLTRANSFERASE	15	47	HWI-700370F:168:C7JUKANXX:5:2114:9701:77006	unclassified	gi:771454993:ref:WP_045149547.1:|FEATURES|cob(I)alamin_adenolsyltransferase|unclassified|cob(I)alamin_adenolsyltransferase	1.0	90.9	33	63.5	1.2e-11	1
ROSB	523	554	HWI-700370F:168:C7JUKANXX:5:2110:19858:86816	fosmidomycin	gi:896190680:ref:WP_049199932.1:|FEATURES|rosB|fosmidomycin|rosB	0.99999998873	68.8	32	46.6	1.6e-06	1
TRANSCRIPTIONAL_REGULATORY_PROTEIN_CPXR_CPXR	72	103	HWI-700370F:168:C7JUKANXX:5:2301:15132:32896	unclassified	CP001138.1.gene4273.p01|FEATURES|transcriptional_regulatory_protein_CpxR_cpxR|unclassified|transcriptional_regulatory_protein_CpxR_cpxR	0.999999999899	100.0	32	67.8	6.6e-13	1
ACRB	930	962	HWI-700370F:168:C7JUKANXX:5:2106:8847:94881	multidrug	gi:447055218:ref:WP_001132474.1:|FEATURES|acrB|multidrug|acrB	1.0	97.0	33	64.7	5.6e-12	1
TRIC	446	478	HWI-700370F:168:C7JUKANXX:5:1110:10935:59919	triclosan	NP_248848.1|FEATURES|TriC|triclosan|TriC	0.999999987869	66.7	33	52.8	2.2e-08	1
ACRB	58	90	HWI-700370F:168:C7JUKANXX:5:2316:7510:67482	multidrug	AAS61063|FEATURES|acrB|multidrug|acrB	1.0	97.0	33	65.9	2.5e-12	1
MACB	27	59	HWI-700370F:168:C7JUKANXX:5:2211:5727:87383	MLS	gi:829942568:ref:WP_047368199.1:|FEATURES|macB|MLS|macB	1.0	100.0	33	65.5	3.3e-12	1
EMRA	333	365	HWI-700370F:168:C7JUKANXX:5:2310:14895:44688	multidrug	gi:495778000:ref:WP_008502579.1:|FEATURES|emrA|multidrug|emrA	0.986045777005	100.0	33	67.4	8.6e-13	1
MDTH	286	318	HWI-700370F:168:C7JUKANXX:5:2309:3170:99881	multidrug	gi:507089900:ref:WP_016160613.1:|FEATURES|mdtH|multidrug|mdtH	1.0	100.0	33	67.0	1.1e-12	1
OQXB	751	783	HWI-700370F:168:C7JUKANXX:5:2304:17778:88621	multidrug	YP_001693238|FEATURES|oqxB|multidrug|oqxB	1.0	93.9	33	70.1	1.3e-13	1
ESCHERICHIA_COLI_LAMB	46	77	HWI-700370F:168:C7JUKANXX:5:1101:8243:66924	multidrug	BAB38442|FEATURES|Escherichia_coli_LamB|multidrug|Escherichia_coli_LamB	0.99999301018	96.9	32	70.5	1.0e-13	1
RPOB2	776	808	HWI-700370F:168:C7JUKANXX:5:1301:19619:66753	multidrug	BAD59497.1|FEATURES|rpoB2|multidrug|rpoB2	0.999999379081	84.8	33	57.4	9.0e-10	1
PBP-1A	544	576	HWI-700370F:168:C7JUKANXX:5:1106:17845:97808	beta-lactam	EDJ91555|FEATURES|PBP-1A|beta-lactam|PBP-1A	1.0	69.7	33	53.9	9.9e-09	1
PATA	67	99	HWI-700370F:168:C7JUKANXX:5:1313:6249:96951	fluoroquinolone	NP_417544.5|FEATURES|patA|fluoroquinolone|patA	0.999995348478	100.0	33	74.7	5.4e-15	1
VANL	292	324	HWI-700370F:168:C7JUKANXX:5:1315:11552:26090	glycopeptide	ABX54687.1|FEATURES|vanL|glycopeptide|vanL	0.999999666197	63.6	33	50.4	1.1e-07	1
ROSB	437	469	HWI-700370F:168:C7JUKANXX:5:1211:13891:18251	fosmidomycin	gi:544012122:gb:ERK10884.1:|FEATURES|rosB|fosmidomycin|rosB	1.0	87.9	33	62.4	2.8e-11	1
OQXB	808	840	HWI-700370F:168:C7JUKANXX:5:2201:8793:45868	multidrug	YP_001693238|FEATURES|oqxB|multidrug|oqxB	0.999999165074	93.9	33	68.9	3.0e-13	1
RPHA	104	136	HWI-700370F:168:C7JUKANXX:5:1311:14182:42026	rifamycin	AIA08936.1|FEATURES|rphA|rifamycin|rphA	0.999999968892	63.6	33	44.7	6.0e-06	1
PMRF	16	48	HWI-700370F:168:C7JUKANXX:5:2212:3198:44822	peptide	AAC75314.1|FEATURES|PmrF|peptide|PmrF	0.999998872332	84.8	33	62.0	3.6e-11	1
TRANSCRIPTIONAL_REGULATORY_PROTEIN_CPXR_CPXR	176	208	HWI-700370F:168:C7JUKANXX:5:2316:10819:72547	unclassified	CP004022.1.gene3215.p01|FEATURES|transcriptional_regulatory_protein_CpxR_cpxR|unclassified|transcriptional_regulatory_protein_CpxR_cpxR	1.0	100.0	33	68.2	5.1e-13	1
EMRR	22	54	HWI-700370F:168:C7JUKANXX:5:2106:6665:38028	fluoroquinolone	NP_417169.1|FEATURES|emrR|fluoroquinolone|emrR	0.999984492813	97.0	33	68.9	3.0e-13	1
TRIC	882	914	HWI-700370F:168:C7JUKANXX:5:2109:4885:85580	triclosan	NP_248848.1|FEATURES|TriC|triclosan|TriC	0.999999947171	60.6	33	44.7	6.0e-06	1
CAMP-REGULATORY_PROTEIN	65	97	HWI-700370F:168:C7JUKANXX:5:2211:14127:49733	unclassified	gi:491301754:ref:WP_005159757.1:|FEATURES|cAMP-regulatory_protein|unclassified|cAMP-regulatory_protein	0.942846086779	100.0	33	70.9	7.8e-14	1
CPXA	125	156	HWI-700370F:168:C7JUKANXX:5:2101:11814:11988	aminoglycoside:aminocoumarin	NP_312864.1|FEATURES|cpxA|aminoglycoside:aminocoumarin|cpxA	0.999532813518	96.9	32	66.6	1.5e-12	1
SMEE	256	288	HWI-700370F:168:C7JUKANXX:5:1203:15133:63899	multidrug	CAC14595|FEATURES|smeE|multidrug|smeE	1.0	93.9	33	65.9	2.5e-12	1
TOLC	71	103	HWI-700370F:168:C7JUKANXX:5:2313:1407:15853	multidrug	gi:779803590:ref:WP_045330078.1:|FEATURES|TolC|multidrug|TolC	1.0	100.0	33	70.5	1.0e-13	1
ACRB	743	775	HWI-700370F:168:C7JUKANXX:5:2108:4045:88381	multidrug	gi:485731880:ref:WP_001359514.1:|FEATURES|acrB|multidrug|acrB	0.999999999906	90.9	33	68.2	5.1e-13	1
MEXB	388	420	HWI-700370F:168:C7JUKANXX:5:2203:8383:19192	multidrug	gi:504646765:ref:WP_014833867.1:|FEATURES|mexB|multidrug|mexB	1.0	100.0	33	64.7	5.6e-12	1
ROSB	411	443	HWI-700370F:168:C7JUKANXX:5:1105:5513:5004	fosmidomycin	ZP_04631861|FEATURES|rosB|fosmidomycin|rosB	1.0	84.8	33	61.6	4.7e-11	1
EPTA	276	308	HWI-700370F:168:C7JUKANXX:5:1108:14323:42439	peptide	BAE78116.1|FEATURES|eptA|peptide|eptA	0.999999999658	69.7	33	51.6	4.9e-08	1
OQXB	735	767	HWI-700370F:168:C7JUKANXX:5:1307:17451:97227	multidrug	YP_001693238|FEATURES|oqxB|multidrug|oqxB	1.0	100.0	33	69.3	2.3e-13	1
YOJI	59	91	HWI-700370F:168:C7JUKANXX:5:1308:10276:88138	peptide	NP_416715.1|FEATURES|YojI|peptide|YojI	0.999999777235	93.9	33	63.2	1.6e-11	1
OQXB	897	929	HWI-700370F:168:C7JUKANXX:5:2115:3814:40674	multidrug	YP_001693238|FEATURES|oqxB|multidrug|oqxB	1.0	100.0	33	71.2	6.0e-14	1
ACRB	108	138	HWI-700370F:168:C7JUKANXX:5:1315:5291:55185	multidrug	gi:485731880:ref:WP_001359514.1:|FEATURES|acrB|multidrug|acrB	0.99999999307	87.1	31	58.5	4.0e-10	1
ACRA	171	202	HWI-700370F:168:C7JUKANXX:5:1109:6484:4697	multidrug	NC_002695.1.912781.p01|FEATURES|acrA|multidrug|acrA	0.99999999994	87.5	32	57.8	6.9e-10	1
MACB	140	172	HWI-700370F:168:C7JUKANXX:5:1206:17392:33957	MLS	gi:446110330:ref:WP_000188185.1:|FEATURES|macB|MLS|macB	1.0	69.7	33	50.4	1.1e-07	1
MULTIDRUG_ABC_TRANSPORTER	468	500	HWI-700370F:168:C7JUKANXX:5:1115:7780:33273	multidrug	gi:1031799645:ref:WP_064138838.1:|FEATURES|multidrug_ABC_transporter|multidrug|multidrug_ABC_transporter	1.0	78.8	33	52.4	2.9e-08	1
ACRB	198	230	HWI-700370F:168:C7JUKANXX:5:1210:13477:9311	multidrug	gi:497324874:ref:WP_009639087.1:|FEATURES|acrB|multidrug|acrB	1.0	81.8	33	62.0	3.6e-11	1
MACB	295	327	HWI-700370F:168:C7JUKANXX:5:1104:1333:23406	MLS	gi:779861244:ref:WP_045352062.1:|FEATURES|macB|MLS|macB	1.0	100.0	33	71.6	4.6e-14	1
COB(I)ALAMIN_ADENOLSYLTRANSFERASE	150	180	HWI-700370F:168:C7JUKANXX:5:2303:5463:57168	unclassified	gi:693209755:ref:WP_032328790.1:|FEATURES|cob(I)alamin_adenolsyltransferase|unclassified|cob(I)alamin_adenolsyltransferase	1.0	87.1	31	59.7	1.8e-10	1
SDEY	327	359	HWI-700370F:168:C7JUKANXX:5:2109:13998:23507	multidrug	BAC77251|FEATURES|sdeY|multidrug|sdeY	1.0	100.0	33	66.6	1.5e-12	1
ARNA	476	507	HWI-700370F:168:C7JUKANXX:5:2303:9405:7829	polymyxin	gi:510924105:ref:WP_016244890.1:|FEATURES|arnA|polymyxin|arnA	0.971859056016	96.9	32	70.5	1.0e-13	1
MDTD	13	44	HWI-700370F:168:C7JUKANXX:5:2211:3561:63559	multidrug	NC_002695.1.916587.p01|FEATURES|mdtD|multidrug|mdtD	0.999999999633	65.6	32	48.1	5.4e-07	1
RPOB2	466	498	HWI-700370F:168:C7JUKANXX:5:1208:14584:35019	multidrug	BAD59497.1|FEATURES|rpoB2|multidrug|rpoB2	0.999999432513	75.8	33	60.5	1.1e-10	1
EMRD	125	157	HWI-700370F:168:C7JUKANXX:5:2305:17587:23537	multidrug	YP_001451632|FEATURES|emrD|multidrug|emrD	1.0	97.0	33	67.0	1.1e-12	1
ROSB	230	262	HWI-700370F:168:C7JUKANXX:5:2101:3974:80047	fosmidomycin	AAS61092|FEATURES|rosB|fosmidomycin|rosB	1.0	90.9	33	60.8	8.1e-11	1
OQXB	309	341	HWI-700370F:168:C7JUKANXX:5:2316:19421:81178	multidrug	YP_001693238|FEATURES|oqxB|multidrug|oqxB	1.0	90.9	33	66.2	1.9e-12	1
PBP-1A	415	447	HWI-700370F:168:C7JUKANXX:5:2103:17293:90945	beta-lactam	YP_001292390|FEATURES|PBP-1A|beta-lactam|PBP-1A	1.0	69.7	33	50.8	8.4e-08	1
OQXB	740	772	HWI-700370F:168:C7JUKANXX:5:2304:6225:24074	multidrug	YP_001693238|FEATURES|oqxB|multidrug|oqxB	1.0	100.0	33	69.7	1.7e-13	1
ACRB	837	869	HWI-700370F:168:C7JUKANXX:5:2111:17075:92450	multidrug	ZP_02684554|FEATURES|acrB|multidrug|acrB	1.0	90.9	33	65.9	2.5e-12	1
MACB	129	161	HWI-700370F:168:C7JUKANXX:5:1306:9864:51567	MLS	gi:446048013:ref:WP_000125868.1:|FEATURES|macB|MLS|macB	1.0	66.7	33	44.7	6.0e-06	1
ACRB	845	876	HWI-700370F:168:C7JUKANXX:5:1314:16601:18968	multidrug	CP001918.1.gene1257.p01|FEATURES|acrB|multidrug|acrB	1.0	100.0	32	70.1	1.3e-13	1
PENA	210	242	HWI-700370F:168:C7JUKANXX:5:1106:15816:21936	beta-lactam	ZP_04656349|FEATURES|penA|beta-lactam|penA	1.0	66.7	33	52.4	2.9e-08	1
OQXB	615	647	HWI-700370F:168:C7JUKANXX:5:2308:9111:92003	multidrug	YP_001693238|FEATURES|oqxB|multidrug|oqxB	1.0	100.0	33	73.2	1.6e-14	1
PBP-1A	200	232	HWI-700370F:168:C7JUKANXX:5:2305:15078:12771	beta-lactam	EDJ91555|FEATURES|PBP-1A|beta-lactam|PBP-1A	1.0	84.8	33	57.0	1.2e-09	1
ADEB	430	462	HWI-700370F:168:C7JUKANXX:5:2103:11105:51036	multidrug	gi:446910360:ref:WP_000987616.1:|FEATURES|adeB|multidrug|adeB	1.0	75.8	33	50.8	8.4e-08	1
TRIC	957	989	HWI-700370F:168:C7JUKANXX:5:1211:14381:49827	triclosan	NP_248848.1|FEATURES|TriC|triclosan|TriC	0.999999985476	75.8	33	56.6	1.5e-09	1
ESCHERICHIA_COLI_LAMB	112	143	HWI-700370F:168:C7JUKANXX:5:1313:16184:58613	multidrug	BAB38442|FEATURES|Escherichia_coli_LamB|multidrug|Escherichia_coli_LamB	0.999997771842	100.0	32	75.5	3.2e-15	1
MACA	274	306	HWI-700370F:168:C7JUKANXX:5:2203:10406:63851	MLS	gi:1028199673:ref:WP_063943593.1:|FEATURES|macA|MLS|macA	1.0	100.0	33	70.9	7.8e-14	1
ACRA	286	318	HWI-700370F:168:C7JUKANXX:5:1211:6009:51708	multidrug	NC_002695.1.912781.p01|FEATURES|acrA|multidrug|acrA	1.0	84.8	33	61.2	6.2e-11	1
MSBA	162	194	HWI-700370F:168:C7JUKANXX:5:2105:14691:78852	nitroimidazole	NP_415434.1|FEATURES|msbA|nitroimidazole|msbA	0.999854509753	93.9	33	64.3	7.3e-12	1
ROSB	124	156	HWI-700370F:168:C7JUKANXX:5:1306:19982:97821	fosmidomycin	ZP_04623897|FEATURES|rosB|fosmidomycin|rosB	1.0	100.0	33	64.3	7.3e-12	1
OQXB	78	110	HWI-700370F:168:C7JUKANXX:5:2203:15392:56159	multidrug	YP_001693238|FEATURES|oqxB|multidrug|oqxB	1.0	100.0	33	68.9	3.0e-13	1
ACRB	490	521	HWI-700370F:168:C7JUKANXX:5:2112:16899:55011	multidrug	gi:503341948:ref:WP_013576609.1:|FEATURES|acrB|multidrug|acrB	1.0	90.6	32	69.3	2.3e-13	1
OMPF	378	410	HWI-700370F:168:C7JUKANXX:5:1307:15667:84459	multidrug	gi:504720116:ref:WP_014907218.1:|FEATURES|ompF|multidrug|ompF	0.999999997602	69.7	33	49.3	2.4e-07	1
ACRB	893	925	HWI-700370F:168:C7JUKANXX:5:2315:5683:20990	multidrug	gi:447055218:ref:WP_001132474.1:|FEATURES|acrB|multidrug|acrB	1.0	100.0	33	67.8	6.6e-13	1
MULTIDRUG_ABC_TRANSPORTER	492	524	HWI-700370F:168:C7JUKANXX:5:2304:10817:92830	multidrug	gi:985844137:ref:WP_060895163.1:|FEATURES|multidrug_ABC_transporter|multidrug|multidrug_ABC_transporter	1.0	60.6	33	44.7	6.0e-06	1
BAER	3	35	HWI-700370F:168:C7JUKANXX:5:2207:1474:47825	multidrug	YP_490321.1|FEATURES|baeR|multidrug|baeR	0.999999833369	100.0	33	68.6	3.9e-13	1
OMPF	66	98	HWI-700370F:168:C7JUKANXX:5:2315:4871:42225	multidrug	gi:490306302:ref:WP_004201406.1:|FEATURES|ompF|multidrug|ompF	0.999999999585	100.0	33	73.2	1.6e-14	1
RPOB2	270	301	HWI-700370F:168:C7JUKANXX:5:1303:19426:5225	multidrug	BAD59497.1|FEATURES|rpoB2|multidrug|rpoB2	0.999999240911	65.6	32	51.2	6.4e-08	1
ACRA	22	54	HWI-700370F:168:C7JUKANXX:5:2305:17649:37520	multidrug	ABG77965|FEATURES|acrA|multidrug|acrA	1.0	100.0	33	69.7	1.7e-13	1
SDIA	85	117	HWI-700370F:168:C7JUKANXX:5:1301:2513:9759	unclassified	gi:1046630904:ref:WP_065696916.1:|FEATURES|sdiA|unclassified|sdiA	1.0	100.0	33	78.2	4.9e-16	1
ACRF	36	66	HWI-700370F:168:C7JUKANXX:5:1108:1809:88554	multidrug	CP000647.1.gene3710.p01|FEATURES|acrF|multidrug|acrF	1.0	100.0	31	63.9	9.6e-12	1
BACA	23	55	HWI-700370F:168:C7JUKANXX:5:2203:5249:25385	bacitracin	YP_001178170|FEATURES|bacA|bacitracin|bacA	1.0	100.0	33	68.9	3.0e-13	1
OMPF	450	483	HWI-700370F:168:C7JUKANXX:5:1306:17232:62160	multidrug	CP000034.1.gene2198.p01|FEATURES|ompF|multidrug|ompF	0.99999999778	67.6	34	50.8	8.4e-08	1
ACRB	601	633	HWI-700370F:168:C7JUKANXX:5:1106:12210:34409	multidrug	CP001918.1.gene1257.p01|FEATURES|acrB|multidrug|acrB	1.0	100.0	33	68.6	3.9e-13	1
ESCHERICHIA_COLI_MIPA	64	94	HWI-700370F:168:C7JUKANXX:5:1209:2690:81403	multidrug	NP_310518|FEATURES|Escherichia_coli_mipA|multidrug|Escherichia_coli_mipA	0.999997969414	71.0	31	52.4	2.9e-08	1
TAEA	188	219	HWI-700370F:168:C7JUKANXX:5:2206:17112:74369	pleuromutilin	APB03219.1|FEATURES|TaeA|pleuromutilin|TaeA	0.999882917891	62.5	32	48.1	5.4e-07	1
OMPF	76	108	HWI-700370F:168:C7JUKANXX:5:2203:20495:22886	multidrug	gi:742936434:ref:WP_039025717.1:|FEATURES|ompF|multidrug|ompF	0.99999999929	81.8	33	57.4	9.0e-10	1
MEXX	163	194	HWI-700370F:168:C7JUKANXX:5:2205:1755:14057	multidrug	gi:556290474:ref:WP_023291163.1:|FEATURES|mexX|multidrug|mexX	1.0	93.8	32	61.2	6.2e-11	1
CPXA	34	66	HWI-700370F:168:C7JUKANXX:5:1307:18509:93103	aminoglycoside:aminocoumarin	NP_312864.1|FEATURES|cpxA|aminoglycoside:aminocoumarin|cpxA	0.999597920572	97.0	33	68.2	5.1e-13	1
ROSB	236	268	HWI-700370F:168:C7JUKANXX:5:2110:11104:19249	fosmidomycin	YP_001605795|FEATURES|rosB|fosmidomycin|rosB	1.0	97.0	33	65.9	2.5e-12	1
ADEB	446	478	HWI-700370F:168:C7JUKANXX:5:2315:4438:44954	multidrug	ZP_04661876|FEATURES|adeB|multidrug|adeB	1.0	72.7	33	52.0	3.8e-08	1
MAJOR_FACILITATOR_SUPERFAMILY_TRANSPORTER	438	470	HWI-700370F:168:C7JUKANXX:5:2206:14293:71681	multidrug	CP001918.1.gene2931.p01|FEATURES|major_facilitator_superfamily_transporter|multidrug|major_facilitator_superfamily_transporter	0.999999038499	97.0	33	67.8	6.6e-13	1
ACRB	271	303	HWI-700370F:168:C7JUKANXX:5:2112:12546:65876	multidrug	CP001918.1.gene1257.p01|FEATURES|acrB|multidrug|acrB	1.0	100.0	33	69.3	2.3e-13	1
TET36	56	87	HWI-700370F:168:C7JUKANXX:5:1205:9771:58164	tetracycline	AJ514254.gene.p01|FEATURES|tet36|tetracycline|tet36	0.999999999996	62.5	32	48.5	4.2e-07	1
ADEB	432	464	HWI-700370F:168:C7JUKANXX:5:1314:1128:41217	multidrug	gi:820799228:ref:WP_046760544.1:|FEATURES|adeB|multidrug|adeB	1.0	75.8	33	50.1	1.4e-07	1
OMPR	42	74	HWI-700370F:168:C7JUKANXX:5:1314:10134:18778	multidrug	gi:909830386:gb:AKU13184.1:|FEATURES|ompR|multidrug|ompR	0.999998100885	63.6	33	52.8	2.2e-08	1
KLEBSIELLA_PNEUMONIAE_OMPK37	329	361	HWI-700370F:168:C7JUKANXX:5:1210:3881:70141	beta-lactam	CAA09666.1|FEATURES|Klebsiella_pneumoniae_OmpK37|beta-lactam|Klebsiella_pneumoniae_OmpK37	0.842704660142	81.8	33	62.4	2.8e-11	1
BAES	347	377	HWI-700370F:168:C7JUKANXX:5:2105:7519:101007	multidrug	BAA15934.1|FEATURES|baeS|multidrug|baeS	0.999998908092	90.3	31	60.5	1.1e-10	1
PBP-1B	163	194	HWI-700370F:168:C7JUKANXX:5:1108:4788:23126	beta-lactam	YP_002467958|FEATURES|PBP-1B|beta-lactam|PBP-1B	0.999999997929	71.9	32	50.1	1.4e-07	1
ESCHERICHIA_COLI_LAMB	286	318	HWI-700370F:168:C7JUKANXX:5:2208:14804:21201	multidrug	BAB38442|FEATURES|Escherichia_coli_LamB|multidrug|Escherichia_coli_LamB	0.999997075465	81.8	33	65.5	3.3e-12	1
CLASS_C	127	159	HWI-700370F:168:C7JUKANXX:5:1301:11229:92457	beta-lactam	gi:697051848:ref:WP_033144454.1:|FEATURES|class_C|beta-lactam|class_C	1.0	100.0	33	73.2	1.6e-14	1
EMRB	64	96	HWI-700370F:168:C7JUKANXX:5:2211:1569:27221	multidrug	gi:493870778:ref:WP_006817302.1:|FEATURES|emrB|multidrug|emrB	0.999956917637	100.0	33	72.0	3.5e-14	1
EMRB	152	184	HWI-700370F:168:C7JUKANXX:5:1302:7690:31002	multidrug	gi:493870778:ref:WP_006817302.1:|FEATURES|emrB|multidrug|emrB	0.999996042868	100.0	33	77.0	1.1e-15	1
PATA	265	296	HWI-700370F:168:C7JUKANXX:5:1114:1827:30704	fluoroquinolone	NP_417544.5|FEATURES|patA|fluoroquinolone|patA	0.999957952072	65.6	32	51.2	6.4e-08	1
MEXK	894	926	HWI-700370F:168:C7JUKANXX:5:1207:15088:5306	multidrug	AAG07064.1|FEATURES|MexK|multidrug|MexK	0.99999935792	69.7	33	47.0	1.2e-06	1
SMEE	183	214	HWI-700370F:168:C7JUKANXX:5:2310:14286:22351	multidrug	YP_002706077|FEATURES|smeE|multidrug|smeE	0.999999856146	68.8	32	47.8	7.1e-07	1
OMPR	119	151	HWI-700370F:168:C7JUKANXX:5:2216:10378:78044	multidrug	CP000034.1.gene3672.p01|FEATURES|ompR|multidrug|ompR	0.999999205397	97.0	33	73.2	1.6e-14	1
OQXB	358	390	HWI-700370F:168:C7JUKANXX:5:1201:5596:15894	multidrug	YP_001693238|FEATURES|oqxB|multidrug|oqxB	1.0	100.0	33	66.2	1.9e-12	1
ACRF	573	604	HWI-700370F:168:C7JUKANXX:5:2211:7832:91856	multidrug	CP000647.1.gene3710.p01|FEATURES|acrF|multidrug|acrF	1.0	100.0	32	67.8	6.6e-13	1
EMRB	348	380	HWI-700370F:168:C7JUKANXX:5:2110:6099:23446	multidrug	gi:924625749:ref:WP_053529696.1:|FEATURES|emrB|multidrug|emrB	0.999980965617	100.0	33	80.1	1.3e-16	1
MDTG	42	73	HWI-700370F:168:C7JUKANXX:5:1207:5692:58332	multidrug	gi:491081391:ref:WP_004943005.1:|FEATURES|mdtG|multidrug|mdtG	1.0	78.1	32	57.4	9.0e-10	1
ACRB	701	732	HWI-700370F:168:C7JUKANXX:5:2313:6387:16673	multidrug	gi:485731880:ref:WP_001359514.1:|FEATURES|acrB|multidrug|acrB	0.999999989801	81.2	32	56.6	1.5e-09	1
TOLC	353	385	HWI-700370F:168:C7JUKANXX:5:1107:7949:60267	multidrug	gi:516511311:ref:WP_017899749.1:|FEATURES|TolC|multidrug|TolC	1.0	100.0	33	63.9	9.6e-12	1
OQXB	984	1016	HWI-700370F:168:C7JUKANXX:5:1304:5543:29880	multidrug	YP_001693238|FEATURES|oqxB|multidrug|oqxB	1.0	100.0	33	67.4	8.6e-13	1
SRMB	28	60	HWI-700370F:168:C7JUKANXX:5:2306:14755:96289	MLS	X63451.gene.p01|FEATURES|srmB|MLS|srmB	0.999999993885	63.6	33	46.2	2.1e-06	1
EVGS	889	920	HWI-700370F:168:C7JUKANXX:5:2113:13775:50569	multidrug	AAC75429.1|FEATURES|evgS|multidrug|evgS	0.999999285815	62.5	32	44.3	7.8e-06	1
MDTG	255	287	HWI-700370F:168:C7JUKANXX:5:1105:7823:98324	multidrug	CAL11685|FEATURES|mdtG|multidrug|mdtG	1.0	81.8	33	56.6	1.5e-09	1
BACTERIAL_REGULATORY_PROTEIN_LUXR	17	49	HWI-700370F:168:C7JUKANXX:5:1210:12467:8653	unclassified	CP000647.1.gene3517.p01|FEATURES|bacterial_regulatory_protein_LuxR|unclassified|bacterial_regulatory_protein_LuxR	0.999999188545	97.0	33	65.5	3.3e-12	1
ROSB	323	355	HWI-700370F:168:C7JUKANXX:5:2207:14957:52808	fosmidomycin	gi:896190680:ref:WP_049199932.1:|FEATURES|rosB|fosmidomycin|rosB	1.0	93.9	33	62.0	3.6e-11	1
EMRR	70	102	HWI-700370F:168:C7JUKANXX:5:1111:1354:94178	fluoroquinolone	NP_417169.1|FEATURES|emrR|fluoroquinolone|emrR	0.999980768378	100.0	33	70.1	1.3e-13	1
PMRF	94	126	HWI-700370F:168:C7JUKANXX:5:1207:18862:47971	peptide	AAC75314.1|FEATURES|PmrF|peptide|PmrF	0.9999996895	100.0	33	69.3	2.3e-13	1
SMEE	201	233	HWI-700370F:168:C7JUKANXX:5:1101:18376:96714	multidrug	CAC14595|FEATURES|smeE|multidrug|smeE	1.0	97.0	33	64.7	5.6e-12	1
MDTH	89	120	HWI-700370F:168:C7JUKANXX:5:1108:7261:40937	multidrug	gi:493862520:ref:WP_006809273.1:|FEATURES|mdtH|multidrug|mdtH	1.0	100.0	32	75.1	4.1e-15	1
COB(I)ALAMIN_ADENOLSYLTRANSFERASE	62	94	HWI-700370F:168:C7JUKANXX:5:2208:1496:36588	unclassified	gi:447201622:ref:WP_001278878.1:|FEATURES|cob(I)alamin_adenolsyltransferase|unclassified|cob(I)alamin_adenolsyltransferase	1.0	93.9	33	73.9	9.2e-15	1
EMRD	21	53	HWI-700370F:168:C7JUKANXX:5:2212:9896:15543	multidrug	CP000647.1.gene4115.p01|FEATURES|emrD|multidrug|emrD	1.0	100.0	33	66.2	1.9e-12	1
UGD	335	367	HWI-700370F:168:C7JUKANXX:5:2216:11633:18711	peptide	AAC75089.1|FEATURES|ugd|peptide|ugd	0.999999669621	78.8	33	56.2	2.0e-09	1
FOSA	24	56	HWI-700370F:168:C7JUKANXX:5:2208:20134:25108	fosfomycin	gi:515953299:ref:WP_017383882.1:|FEATURES|fosA|fosfomycin|fosA	1.0	100.0	33	76.3	1.9e-15	1
MDTK	117	149	HWI-700370F:168:C7JUKANXX:5:1113:15726:28327	multidrug	gi:555038129:gb:ESL82444.1:|FEATURES|mdtK|multidrug|mdtK	1.0	100.0	33	72.8	2.1e-14	1
OPTRA	203	235	HWI-700370F:168:C7JUKANXX:5:1302:15710:73649	oxazolidinone	AKA86814|FEATURES|optrA|oxazolidinone|optrA	0.999161862346	66.7	33	48.1	5.4e-07	1
ADEB	962	992	HWI-700370F:168:C7JUKANXX:5:1115:21151:10416	multidrug	gi:446910365:ref:WP_000987621.1:|FEATURES|adeB|multidrug|adeB	1.0	77.4	31	50.4	1.1e-07	1
OMPF	136	168	HWI-700370F:168:C7JUKANXX:5:2206:3083:58247	multidrug	gi:490306302:ref:WP_004201406.1:|FEATURES|ompF|multidrug|ompF	0.805357330315	87.9	33	67.0	1.1e-12	1
OQXB	25	57	HWI-700370F:168:C7JUKANXX:5:2301:10118:10932	multidrug	YP_001693238|FEATURES|oqxB|multidrug|oqxB	1.0	100.0	33	70.9	7.8e-14	1
EMRR	20	52	HWI-700370F:168:C7JUKANXX:5:1115:5846:26454	fluoroquinolone	NP_417169.1|FEATURES|emrR|fluoroquinolone|emrR	0.999984058559	93.9	33	68.6	3.9e-13	1
MEXD	456	488	HWI-700370F:168:C7JUKANXX:5:1102:11826:24040	multidrug	gi:1011729993:ref:WP_062573631.1:|FEATURES|mexD|multidrug|mexD	1.0	66.7	33	48.9	3.2e-07	1
MACB	141	171	HWI-700370F:168:C7JUKANXX:5:1204:5305:27591	MLS	YP_002382193|FEATURES|macB|MLS|macB	0.999999997615	71.0	31	45.4	3.5e-06	1
PMRF	278	310	HWI-700370F:168:C7JUKANXX:5:1111:7745:81329	peptide	AAC75314.1|FEATURES|PmrF|peptide|PmrF	0.999999618125	87.9	33	66.2	1.9e-12	1
FOSB	23	54	HWI-700370F:168:C7JUKANXX:5:2103:13244:55681	fosfomycin	gi:1006530040:ref:WP_061786473.1:|FEATURES|fosB|fosfomycin|fosB	1.0	75.0	32	52.4	2.9e-08	1
ROSB	473	505	HWI-700370F:168:C7JUKANXX:5:1205:18074:44482	fosmidomycin	gi:544012122:gb:ERK10884.1:|FEATURES|rosB|fosmidomycin|rosB	1.0	93.9	33	65.5	3.3e-12	1
TRANSCRIPTIONAL_REGULATORY_PROTEIN_CPXR_CPXR	72	104	HWI-700370F:168:C7JUKANXX:5:1316:7451:15153	unclassified	CP001918.1.gene5135.p01|FEATURES|transcriptional_regulatory_protein_CpxR_cpxR|unclassified|transcriptional_regulatory_protein_CpxR_cpxR	1.0	100.0	33	72.0	3.5e-14	1
KDPE	95	127	HWI-700370F:168:C7JUKANXX:5:1307:18226:44372	aminoglycoside	NP_415222.1|FEATURES|kdpE|aminoglycoside|kdpE	0.999994455975	90.9	33	62.4	2.8e-11	1
MEXD	903	935	HWI-700370F:168:C7JUKANXX:5:2213:8811:62052	multidrug	gi:730701571:ref:WP_034074282.1:|FEATURES|mexD|multidrug|mexD	1.0	78.8	33	54.7	5.8e-09	1
MDFA	313	345	HWI-700370F:168:C7JUKANXX:5:1307:8090:17315	multidrug	CP001918.1.gene2898.p01|FEATURES|mdfA|multidrug|mdfA	1.0	100.0	33	68.2	5.1e-13	1
OMPF	180	212	HWI-700370F:168:C7JUKANXX:5:2116:6729:97116	multidrug	gi:504720116:ref:WP_014907218.1:|FEATURES|ompF|multidrug|ompF	0.999999998996	97.0	33	69.3	2.3e-13	1
EPTA	390	422	HWI-700370F:168:C7JUKANXX:5:1209:15401:15112	peptide	BAE78116.1|FEATURES|eptA|peptide|eptA	0.999999922141	72.7	33	58.5	4.0e-10	1
MDTE	143	174	HWI-700370F:168:C7JUKANXX:5:1101:16935:20048	multidrug	CP001918.1.gene3442.p01|FEATURES|mdtE|multidrug|mdtE	0.999999999996	96.9	32	68.9	3.0e-13	1
RPOB2	804	835	HWI-700370F:168:C7JUKANXX:5:2201:18247:99209	multidrug	BAD59497.1|FEATURES|rpoB2|multidrug|rpoB2	0.999999189353	71.9	32	49.3	2.4e-07	1
PBP-1B	169	200	HWI-700370F:168:C7JUKANXX:5:2315:2530:63122	beta-lactam	YP_002467958|FEATURES|PBP-1B|beta-lactam|PBP-1B	0.999999998039	75.0	32	50.4	1.1e-07	1
OQXB	976	1008	HWI-700370F:168:C7JUKANXX:5:1106:16157:36391	multidrug	YP_001693238|FEATURES|oqxB|multidrug|oqxB	0.999999356628	100.0	33	67.0	1.1e-12	1
CPXA	21	53	HWI-700370F:168:C7JUKANXX:5:2103:4596:86742	aminoglycoside:aminocoumarin	NP_312864.1|FEATURES|cpxA|aminoglycoside:aminocoumarin|cpxA	0.999396011943	93.9	33	63.9	9.6e-12	1
OMP36	299	331	HWI-700370F:168:C7JUKANXX:5:2205:3747:68237	multidrug	AF336095.1.gene1.p01|FEATURES|omp36|multidrug|omp36	0.999999972411	81.8	33	65.5	3.3e-12	1
PBP-1A	191	222	HWI-700370F:168:C7JUKANXX:5:2306:2166:85498	beta-lactam	YP_001292390|FEATURES|PBP-1A|beta-lactam|PBP-1A	1.0	84.4	32	54.3	7.6e-09	1
MDTL	25	57	HWI-700370F:168:C7JUKANXX:5:1313:13984:76600	multidrug	gi:555285275:ref:WP_023260141.1:|FEATURES|mdtL|multidrug|mdtL	1.0	78.8	33	54.7	5.8e-09	1
ACRF	785	817	HWI-700370F:168:C7JUKANXX:5:2312:2743:4286	multidrug	CP000647.1.gene3710.p01|FEATURES|acrF|multidrug|acrF	1.0	100.0	33	72.8	2.1e-14	1
KLEBSIELLA_PNEUMONIAE_OMPK37	251	283	HWI-700370F:168:C7JUKANXX:5:2207:11737:99584	beta-lactam	CAA09666.1|FEATURES|Klebsiella_pneumoniae_OmpK37|beta-lactam|Klebsiella_pneumoniae_OmpK37	0.999999993691	78.8	33	62.0	3.6e-11	1
ADEB	970	1002	HWI-700370F:168:C7JUKANXX:5:1308:13989:53416	multidrug	ZP_04661876|FEATURES|adeB|multidrug|adeB	1.0	78.8	33	56.6	1.5e-09	1
ACRB	818	850	HWI-700370F:168:C7JUKANXX:5:2107:14590:6415	multidrug	gi:447055254:ref:WP_001132510.1:|FEATURES|acrB|multidrug|acrB	1.0	100.0	33	67.8	6.6e-13	1
MDTH	182	214	HWI-700370F:168:C7JUKANXX:5:2115:16891:42365	multidrug	gi:556301284:ref:WP_023292794.1:|FEATURES|mdtH|multidrug|mdtH	1.0	100.0	33	70.5	1.0e-13	1
EMRD	240	272	HWI-700370F:168:C7JUKANXX:5:1110:15724:95662	multidrug	YP_001174764|FEATURES|emrD|multidrug|emrD	1.0	97.0	33	66.6	1.5e-12	1
MDTG	43	75	HWI-700370F:168:C7JUKANXX:5:1306:10283:93859	multidrug	Q5PGY0|FEATURES|mdtG|multidrug|mdtG	1.0	100.0	33	72.4	2.7e-14	1
EMRD	155	187	HWI-700370F:168:C7JUKANXX:5:2309:14719:40077	multidrug	YP_001174764|FEATURES|emrD|multidrug|emrD	1.0	87.9	33	72.0	3.5e-14	1
TETD	26	58	HWI-700370F:168:C7JUKANXX:5:2307:4688:65597	tetracycline	gi:135617:sp:P28816.1:TETD_ECOLX|FEATURES|tetD|tetracycline|tetD	0.99999999606	66.7	33	53.1	1.7e-08	1
OQXA	181	213	HWI-700370F:168:C7JUKANXX:5:1304:14653:58977	multidrug	YP_001693237.1|FEATURES|oqxA|multidrug|oqxA	0.999998054505	93.9	33	61.6	4.7e-11	1
MEXX	329	361	HWI-700370F:168:C7JUKANXX:5:1204:6901:95721	multidrug	gi:740423377:ref:WP_038256086.1:|FEATURES|mexX|multidrug|mexX	1.0	78.8	33	58.9	3.1e-10	1
MAJOR_FACILITATOR_SUPERFAMILY_TRANSPORTER	98	130	HWI-700370F:168:C7JUKANXX:5:2112:15428:77676	multidrug	NC_010410.6002639.p01|FEATURES|major_facilitator_superfamily_transporter|multidrug|major_facilitator_superfamily_transporter	0.999999999499	63.6	33	48.5	4.2e-07	1
OMPF	579	611	HWI-700370F:168:C7JUKANXX:5:1113:2622:18198	multidrug	gi:742936434:ref:WP_039025717.1:|FEATURES|ompF|multidrug|ompF	0.999999999609	87.9	33	66.2	1.9e-12	1
EMRB	426	458	HWI-700370F:168:C7JUKANXX:5:2102:2320:21010	multidrug	gi:852126944:ref:WP_048291088.1:|FEATURES|emrB|multidrug|emrB	0.999958703461	100.0	33	71.6	4.6e-14	1
KASUGAMYCIN_RESISTANCE_PROTEIN_KSGA	88	120	HWI-700370F:168:C7JUKANXX:5:1204:5382:87265	aminoglycoside	YP_002240485|FEATURES|kasugamycin_resistance_protein_ksgA|aminoglycoside|kasugamycin_resistance_protein_ksgA	1.0	97.0	33	70.5	1.0e-13	1
MACB	128	159	HWI-700370F:168:C7JUKANXX:5:1312:18609:22504	MLS	gi:1022688710:ref:WP_063443532.1:|FEATURES|macB|MLS|macB	1.0	68.8	32	48.5	4.2e-07	1
RPOB2	1025	1056	HWI-700370F:168:C7JUKANXX:5:1111:11839:23342	multidrug	BAD59497.1|FEATURES|rpoB2|multidrug|rpoB2	0.999999486063	87.5	32	64.3	7.3e-12	1
MCR-3	508	538	HWI-700370F:168:C7JUKANXX:5:1212:16639:87352	peptide	ASF81896.1|FEATURES|MCR-3|peptide|MCR-3	0.999999987117	61.3	31	44.3	7.8e-06	1
MACB	456	488	HWI-700370F:168:C7JUKANXX:5:2313:4515:33741	MLS	gi:829942568:ref:WP_047368199.1:|FEATURES|macB|MLS|macB	1.0	100.0	33	67.8	6.6e-13	1
MEXE	83	115	HWI-700370F:168:C7JUKANXX:5:2212:7829:47231	multidrug	gi:749018243:ref:WP_040076872.1:|FEATURES|mexE|multidrug|mexE	1.0	87.9	33	63.2	1.6e-11	1
MEXK	896	928	HWI-700370F:168:C7JUKANXX:5:1111:14454:36799	multidrug	AAG07064.1|FEATURES|MexK|multidrug|MexK	0.999999310453	66.7	33	45.8	2.7e-06	1
RPOB2	579	611	HWI-700370F:168:C7JUKANXX:5:1204:1312:54577	multidrug	BAD59497.1|FEATURES|rpoB2|multidrug|rpoB2	0.999999419851	78.8	33	59.7	1.8e-10	1
MDTN	43	75	HWI-700370F:168:C7JUKANXX:5:1209:20203:13195	multidrug	NP_290715|FEATURES|mdtN|multidrug|mdtN	1.0	78.8	33	55.1	4.4e-09	1
MAJOR_FACILITATOR_SUPERFAMILY_TRANSPORTER	212	244	HWI-700370F:168:C7JUKANXX:5:1205:13646:45025	multidrug	CP001918.1.gene2931.p01|FEATURES|major_facilitator_superfamily_transporter|multidrug|major_facilitator_superfamily_transporter	0.999999063297	100.0	33	72.8	2.1e-14	1
SERRATIA_MARCESCENS_OMP1	29	61	HWI-700370F:168:C7JUKANXX:5:2114:5080:81117	multidrug	AIA49384.1|FEATURES|Serratia_marcescens_Omp1|multidrug|Serratia_marcescens_Omp1	0.998067364096	69.7	33	55.5	3.4e-09	1
ROSB	312	344	HWI-700370F:168:C7JUKANXX:5:2114:6444:74807	fosmidomycin	gi:896190680:ref:WP_049199932.1:|FEATURES|rosB|fosmidomycin|rosB	1.0	84.8	33	57.4	9.0e-10	1
OMPR	106	138	HWI-700370F:168:C7JUKANXX:5:1311:13069:83465	multidrug	CP000034.1.gene3672.p01|FEATURES|ompR|multidrug|ompR	0.999999227747	97.0	33	69.3	2.3e-13	1
MDTE	198	228	HWI-700370F:168:C7JUKANXX:5:2107:15682:12058	multidrug	CP001918.1.gene3442.p01|FEATURES|mdtE|multidrug|mdtE	0.999995769186	77.4	31	52.4	2.9e-08	1
MDTG	124	156	HWI-700370F:168:C7JUKANXX:5:2204:16803:96198	multidrug	CP001918.1.gene2608.p01|FEATURES|mdtG|multidrug|mdtG	1.0	100.0	33	69.3	2.3e-13	1
BACA	90	122	HWI-700370F:168:C7JUKANXX:5:2112:19914:58469	bacitracin	ZP_03381912|FEATURES|bacA|bacitracin|bacA	1.0	97.0	33	65.9	2.5e-12	1
CAMP-REGULATORY_PROTEIN	145	177	HWI-700370F:168:C7JUKANXX:5:1315:10773:89762	unclassified	gi:490367208:ref:WP_004246872.1:|FEATURES|cAMP-regulatory_protein|unclassified|cAMP-regulatory_protein	0.94522153101	100.0	33	68.6	3.9e-13	1
OQXB	734	766	HWI-700370F:168:C7JUKANXX:5:2216:3454:94383	multidrug	YP_001693238|FEATURES|oqxB|multidrug|oqxB	1.0	100.0	33	68.9	3.0e-13	1
ACRB	129	161	HWI-700370F:168:C7JUKANXX:5:1310:15284:66975	multidrug	gi:485731880:ref:WP_001359514.1:|FEATURES|acrB|multidrug|acrB	0.999999993215	87.9	33	58.5	4.0e-10	1
ACRB	772	804	HWI-700370F:168:C7JUKANXX:5:2214:13726:25300	multidrug	gi:493959393:ref:WP_006902972.1:|FEATURES|acrB|multidrug|acrB	0.999999999943	93.9	33	66.6	1.5e-12	1
CPXA	28	60	HWI-700370F:168:C7JUKANXX:5:1107:20025:90269	aminoglycoside:aminocoumarin	NP_312864.1|FEATURES|cpxA|aminoglycoside:aminocoumarin|cpxA	0.999532813518	97.0	33	66.6	1.5e-12	1
MSBA	46	78	HWI-700370F:168:C7JUKANXX:5:2109:10631:28743	nitroimidazole	NP_415434.1|FEATURES|msbA|nitroimidazole|msbA	0.999865438018	97.0	33	67.4	8.6e-13	1
ACRB	480	512	HWI-700370F:168:C7JUKANXX:5:1313:17126:53065	multidrug	CP001918.1.gene1257.p01|FEATURES|acrB|multidrug|acrB	1.0	97.0	33	70.1	1.3e-13	1
ACRB	708	738	HWI-700370F:168:C7JUKANXX:5:1211:4199:71608	multidrug	gi:485731880:ref:WP_001359514.1:|FEATURES|acrB|multidrug|acrB	0.999999991152	93.5	31	60.8	8.1e-11	1
ROSB	53	85	HWI-700370F:168:C7JUKANXX:5:2112:6957:93084	fosmidomycin	YP_001477377|FEATURES|rosB|fosmidomycin|rosB	1.0	90.9	33	62.8	2.1e-11	1
ACRB	37	69	HWI-700370F:168:C7JUKANXX:5:2113:3953:46526	multidrug	CP001918.1.gene1257.p01|FEATURES|acrB|multidrug|acrB	1.0	100.0	33	67.8	6.6e-13	1
CAMP-REGULATORY_PROTEIN	62	94	HWI-700370F:168:C7JUKANXX:5:1105:7408:26593	unclassified	gi:491301754:ref:WP_005159757.1:|FEATURES|cAMP-regulatory_protein|unclassified|cAMP-regulatory_protein	0.949659442531	100.0	33	71.6	4.6e-14	1
RPOB2	1075	1107	HWI-700370F:168:C7JUKANXX:5:1313:9165:35442	multidrug	BAD59497.1|FEATURES|rpoB2|multidrug|rpoB2	0.999998997097	60.6	33	44.3	7.8e-06	1
MDTH	241	273	HWI-700370F:168:C7JUKANXX:5:1109:18994:85259	multidrug	gi:493862520:ref:WP_006809273.1:|FEATURES|mdtH|multidrug|mdtH	1.0	100.0	33	72.0	3.5e-14	1
MDTL	222	254	HWI-700370F:168:C7JUKANXX:5:2109:1613:44422	multidrug	YP_001451669|FEATURES|mdtL|multidrug|mdtL	1.0	81.8	33	55.8	2.6e-09	1
MULTIDRUG_ABC_TRANSPORTER	445	476	HWI-700370F:168:C7JUKANXX:5:2202:4834:46139	multidrug	gi:686117736:ref:WP_031766634.1:|FEATURES|multidrug_ABC_transporter|multidrug|multidrug_ABC_transporter	1.0	65.6	32	49.3	2.4e-07	1
MDTG	121	152	HWI-700370F:168:C7JUKANXX:5:1312:13498:93011	multidrug	YP_001478113|FEATURES|mdtG|multidrug|mdtG	1.0	71.9	32	51.6	4.9e-08	1
BAER	11	43	HWI-700370F:168:C7JUKANXX:5:1315:10174:41405	multidrug	YP_490321.1|FEATURES|baeR|multidrug|baeR	0.99999769032	97.0	33	67.0	1.1e-12	1
ARNA	385	417	HWI-700370F:168:C7JUKANXX:5:1313:3376:90370	polymyxin	gi:851899656:ref:WP_048211088.1:|FEATURES|arnA|polymyxin|arnA	0.946520858106	100.0	33	67.4	8.6e-13	1
MACB	357	389	HWI-700370F:168:C7JUKANXX:5:2112:20428:18624	MLS	gi:829942568:ref:WP_047368199.1:|FEATURES|macB|MLS|macB	1.0	100.0	33	71.6	4.6e-14	1
OMPR	52	83	HWI-700370F:168:C7JUKANXX:5:2313:20095:41153	multidrug	CP000034.1.gene3672.p01|FEATURES|ompR|multidrug|ompR	0.999999165896	100.0	32	67.4	8.6e-13	1
MDTG	46	77	HWI-700370F:168:C7JUKANXX:5:1207:19481:99220	multidrug	CP004022.1.gene1785.p01|FEATURES|mdtG|multidrug|mdtG	1.0	71.9	32	50.8	8.4e-08	1
EMRB	277	309	HWI-700370F:168:C7JUKANXX:5:2214:8640:65035	multidrug	gi:493870778:ref:WP_006817302.1:|FEATURES|emrB|multidrug|emrB	0.999975518968	100.0	33	69.3	2.3e-13	1
OMPR	170	202	HWI-700370F:168:C7JUKANXX:5:1113:1908:50467	multidrug	gi:909830386:gb:AKU13184.1:|FEATURES|ompR|multidrug|ompR	0.999998265895	81.8	33	57.8	6.9e-10	1
OMPR	356	388	HWI-700370F:168:C7JUKANXX:5:2303:15290:100432	multidrug	CP000034.1.gene3672.p01|FEATURES|ompR|multidrug|ompR	0.999999045198	90.9	33	66.2	1.9e-12	1
BICYCLOMYCIN-MULTIDRUG_EFFLUX_PROTEIN_BCR	124	156	HWI-700370F:168:C7JUKANXX:5:2303:6868:82722	multidrug	YP_001437159|FEATURES|bicyclomycin-multidrug_efflux_protein_bcr|multidrug|bicyclomycin-multidrug_efflux_protein_bcr	1.0	97.0	33	67.0	1.1e-12	1
ACRB	301	333	HWI-700370F:168:C7JUKANXX:5:2314:1186:89964	multidrug	gi:493959393:ref:WP_006902972.1:|FEATURES|acrB|multidrug|acrB	0.99999990894	84.8	33	62.8	2.1e-11	1
ARNA	56	88	HWI-700370F:168:C7JUKANXX:5:1101:15946:84203	polymyxin	gi:757781454:ref:WP_043000038.1:|FEATURES|arnA|polymyxin|arnA	0.917220659289	84.8	33	67.0	1.1e-12	1
PATA	253	285	HWI-700370F:168:C7JUKANXX:5:2102:8338:91206	fluoroquinolone	NP_417544.5|FEATURES|patA|fluoroquinolone|patA	0.999948510672	63.6	33	49.7	1.9e-07	1
BAES	238	270	HWI-700370F:168:C7JUKANXX:5:2308:5996:96833	multidrug	BAA15934.1|FEATURES|baeS|multidrug|baeS	0.999999921856	100.0	33	67.8	6.6e-13	1
MDTK	365	397	HWI-700370F:168:C7JUKANXX:5:1107:17135:97653	fluoroquinolone	AML99881.1|FEATURES|MdtK|fluoroquinolone|MdtK	0.999992272424	81.8	33	64.7	5.6e-12	1
KASUGAMYCIN_RESISTANCE_PROTEIN_KSGA	98	130	HWI-700370F:168:C7JUKANXX:5:2310:15583:42535	aminoglycoside	YP_002240485|FEATURES|kasugamycin_resistance_protein_ksgA|aminoglycoside|kasugamycin_resistance_protein_ksgA	1.0	97.0	33	71.2	6.0e-14	1
ADEL	45	76	HWI-700370F:168:C7JUKANXX:5:1104:14583:19041	multidrug	ALH22601.1|FEATURES|adeL|multidrug|adeL	0.999999160635	62.5	32	48.1	5.4e-07	1
OMPR	411	442	HWI-700370F:168:C7JUKANXX:5:2312:18108:89624	multidrug	CP000034.1.gene3672.p01|FEATURES|ompR|multidrug|ompR	0.999999137703	93.8	32	67.4	8.6e-13	1
MDTG	113	145	HWI-700370F:168:C7JUKANXX:5:2212:12383:58692	multidrug	gi:727188926:ref:WP_033650732.1:|FEATURES|mdtG|multidrug|mdtG	1.0	72.7	33	53.5	1.3e-08	1
RPOB2	456	488	HWI-700370F:168:C7JUKANXX:5:2207:14045:100376	multidrug	BAD59497.1|FEATURES|rpoB2|multidrug|rpoB2	0.999999356136	78.8	33	60.5	1.1e-10	1
CLASS_C	130	162	HWI-700370F:168:C7JUKANXX:5:2203:14937:33072	beta-lactam	gi:654547531:ref:WP_028015237.1:|FEATURES|class_C|beta-lactam|class_C	1.0	100.0	33	75.9	2.4e-15	1
MULTIDRUG_ABC_TRANSPORTER	474	505	HWI-700370F:168:C7JUKANXX:5:1105:4429:94242	multidrug	gi:1031799645:ref:WP_064138838.1:|FEATURES|multidrug_ABC_transporter|multidrug|multidrug_ABC_transporter	0.999971844076	84.4	32	52.4	2.9e-08	1
OMPR	356	388	HWI-700370F:168:C7JUKANXX:5:1208:2514:83914	multidrug	CP000034.1.gene3672.p01|FEATURES|ompR|multidrug|ompR	0.999999122694	90.9	33	66.2	1.9e-12	1
OQXB	694	724	HWI-700370F:168:C7JUKANXX:5:1106:3111:97411	multidrug	YP_001693238|FEATURES|oqxB|multidrug|oqxB	0.999999165074	90.3	31	60.8	8.1e-11	1
ARNA	624	656	HWI-700370F:168:C7JUKANXX:5:2215:8711:88002	polymyxin	gi:489931383:ref:WP_003834702.1:|FEATURES|arnA|polymyxin|arnA	0.999855422387	72.7	33	58.5	4.0e-10	1
OQXB	79	111	HWI-700370F:168:C7JUKANXX:5:2206:11754:77867	multidrug	YP_001693238|FEATURES|oqxB|multidrug|oqxB	0.999999999999	100.0	33	69.3	2.3e-13	1
ROSA	19	49	HWI-700370F:168:C7JUKANXX:5:1201:16669:15504	fosmidomycin	ZP_04612558|FEATURES|rosA|fosmidomycin|rosA	1.0	90.3	31	57.8	6.9e-10	1
ESCHERICHIA_COLI_LAMB	323	355	HWI-700370F:168:C7JUKANXX:5:1207:15710:58034	multidrug	BAB38442|FEATURES|Escherichia_coli_LamB|multidrug|Escherichia_coli_LamB	0.999997844358	84.8	33	74.3	7.1e-15	1
ACRB	197	229	HWI-700370F:168:C7JUKANXX:5:2115:15543:46658	multidrug	gi:446414955:ref:WP_000492810.1:|FEATURES|acrB|multidrug|acrB	0.999999999949	90.9	33	60.8	8.1e-11	1
MACB	64	95	HWI-700370F:168:C7JUKANXX:5:1104:18959:44496	MLS	gi:798937928:ref:WP_045908399.1:|FEATURES|macB|MLS|macB	1.0	100.0	32	68.6	3.9e-13	1
MDTH	24	56	HWI-700370F:168:C7JUKANXX:5:1105:17027:83223	multidrug	gi:507089900:ref:WP_016160613.1:|FEATURES|mdtH|multidrug|mdtH	1.0	100.0	33	68.6	3.9e-13	1
BACA	225	257	HWI-700370F:168:C7JUKANXX:5:2106:10232:30423	bacitracin	ZP_03064089|FEATURES|bacA|bacitracin|bacA	1.0	97.0	33	64.3	7.3e-12	1
ADES	156	188	HWI-700370F:168:C7JUKANXX:5:2209:12648:28800	multidrug	ADM92606.1|FEATURES|adeS|multidrug|adeS	0.999999056612	66.7	33	51.2	6.4e-08	1
BACA	152	184	HWI-700370F:168:C7JUKANXX:5:2316:10002:56660	bacitracin	BAH65231|FEATURES|bacA|bacitracin|bacA	1.0	97.0	33	73.2	1.6e-14	1
ADEB	446	478	HWI-700370F:168:C7JUKANXX:5:2306:18113:13255	multidrug	ZP_04661876|FEATURES|adeB|multidrug|adeB	1.0	72.7	33	52.0	3.8e-08	1
PENA	516	548	HWI-700370F:168:C7JUKANXX:5:1112:21150:6108	beta-lactam	ZP_04656349|FEATURES|penA|beta-lactam|penA	1.0	66.7	33	52.0	3.8e-08	1
TET34	35	67	HWI-700370F:168:C7JUKANXX:5:2314:16434:60951	tetracycline	BAB59035|FEATURES|tet34|tetracycline|tet34	1.0	90.9	33	67.8	6.6e-13	1
RPOB2	264	296	HWI-700370F:168:C7JUKANXX:5:1106:12095:11502	multidrug	BAD59497.1|FEATURES|rpoB2|multidrug|rpoB2	0.999999260828	63.6	33	52.0	3.8e-08	1
MDTL	119	151	HWI-700370F:168:C7JUKANXX:5:1112:6789:42030	multidrug	gi:446008125:ref:WP_000085980.1:|FEATURES|mdtL|multidrug|mdtL	1.0	97.0	33	65.9	2.5e-12	1
YOJI	498	530	HWI-700370F:168:C7JUKANXX:5:2212:12136:75148	peptide	NP_416715.1|FEATURES|YojI|peptide|YojI	0.999999837165	93.9	33	67.8	6.6e-13	1
TLCC	34	66	HWI-700370F:168:C7JUKANXX:5:1310:2031:26323	MLS	M57437.gene.p01|FEATURES|tlcC|MLS|tlcC	1.0	63.6	33	48.1	5.4e-07	1
OMP36	128	160	HWI-700370F:168:C7JUKANXX:5:1103:1321:57576	multidrug	AF336095.1.gene1.p01|FEATURES|omp36|multidrug|omp36	0.997979882027	97.0	33	71.2	6.0e-14	1
MACB	87	119	HWI-700370F:168:C7JUKANXX:5:2115:13577:72735	MLS	gi:493862656:ref:WP_006809409.1:|FEATURES|macB|MLS|macB	1.0	100.0	33	70.9	7.8e-14	1
TRUNCATED_PUTATIVE_RESPONSE_REGULATOR_ARLR	86	117	HWI-700370F:168:C7JUKANXX:5:2204:8452:83955	unclassified	HE999704.1.gene1528.p01|FEATURES|truncated_putative_response_regulator_ArlR|unclassified|truncated_putative_response_regulator_ArlR	1.0	68.8	32	51.2	6.4e-08	1
MDTK	180	212	HWI-700370F:168:C7JUKANXX:5:2312:14160:8749	multidrug	gi:490989759:ref:WP_004851492.1:|FEATURES|mdtK|multidrug|mdtK	0.999999984201	60.6	33	45.4	3.5e-06	1
SMER	50	82	HWI-700370F:168:C7JUKANXX:5:2315:14322:91280	multidrug	AAD51348.1|FEATURES|smeR|multidrug|smeR	0.999994083602	63.6	33	47.0	1.2e-06	1
YOJI	292	324	HWI-700370F:168:C7JUKANXX:5:2315:18108:94438	peptide	NP_416715.1|FEATURES|YojI|peptide|YojI	0.99999984128	93.9	33	68.2	5.1e-13	1
OMPF	25	57	HWI-700370F:168:C7JUKANXX:5:1105:13934:72749	multidrug	gi:742936434:ref:WP_039025717.1:|FEATURES|ompF|multidrug|ompF	0.999999999729	87.9	33	65.9	2.5e-12	1
MDTD	282	314	HWI-700370F:168:C7JUKANXX:5:1211:13600:89472	multidrug	NC_002695.1.916587.p01|FEATURES|mdtD|multidrug|mdtD	0.999999999997	100.0	33	70.9	7.8e-14	1
MDTK	196	227	HWI-700370F:168:C7JUKANXX:5:2216:13740:48914	fluoroquinolone	AML99881.1|FEATURES|MdtK|fluoroquinolone|MdtK	0.999961461926	90.6	32	63.2	1.6e-11	1
BICYCLOMYCIN-MULTIDRUG_EFFLUX_PROTEIN_BCR	94	126	HWI-700370F:168:C7JUKANXX:5:2312:11738:65747	multidrug	YP_001437159|FEATURES|bicyclomycin-multidrug_efflux_protein_bcr|multidrug|bicyclomycin-multidrug_efflux_protein_bcr	0.999999999998	81.8	33	51.6	4.9e-08	1
ACRB	937	969	HWI-700370F:168:C7JUKANXX:5:1316:2134:66856	multidrug	CP001918.1.gene1257.p01|FEATURES|acrB|multidrug|acrB	1.0	100.0	33	64.3	7.3e-12	1
OMPF	424	455	HWI-700370F:168:C7JUKANXX:5:2208:5064:96922	multidrug	gi:742936434:ref:WP_039025717.1:|FEATURES|ompF|multidrug|ompF	0.999999998688	68.8	32	53.1	1.7e-08	1
CAMP-REGULATORY_PROTEIN	34	66	HWI-700370F:168:C7JUKANXX:5:2105:1817:34194	unclassified	gi:490367208:ref:WP_004246872.1:|FEATURES|cAMP-regulatory_protein|unclassified|cAMP-regulatory_protein	0.937217874947	100.0	33	67.0	1.1e-12	1
TOLC	8	38	HWI-700370F:168:C7JUKANXX:5:1315:2494:17381	multidrug	gi:641638394:emb:CDQ55087.1:|FEATURES|TolC|multidrug|TolC	0.999994621101	77.4	31	45.8	2.7e-06	1
BAER	169	201	HWI-700370F:168:C7JUKANXX:5:2102:17847:62760	multidrug	YP_490321.1|FEATURES|baeR|multidrug|baeR	0.999997372811	100.0	33	70.9	7.8e-14	1
VANR	77	108	HWI-700370F:168:C7JUKANXX:5:2209:6569:49105	glycopeptide	AF162694.1.gene5.p01|FEATURES|vanR|glycopeptide|vanR	1.0	75.0	32	58.9	3.1e-10	1
ACRB	79	111	HWI-700370F:168:C7JUKANXX:5:2115:18752:42171	multidrug	CP001918.1.gene1257.p01|FEATURES|acrB|multidrug|acrB	1.0	100.0	33	65.9	2.5e-12	1
OPTRA	203	235	HWI-700370F:168:C7JUKANXX:5:2213:4921:5330	oxazolidinone	AKA86814|FEATURES|optrA|oxazolidinone|optrA	0.999061737781	66.7	33	55.5	3.4e-09	1
MARA	18	50	HWI-700370F:168:C7JUKANXX:5:1115:4794:16360	multidrug	YP_489794.1|FEATURES|marA|multidrug|marA	0.999995365384	66.7	33	51.6	4.9e-08	1
MACA	18	50	HWI-700370F:168:C7JUKANXX:5:1104:21178:25211	MLS	gi:754493746:ref:WP_041910641.1:|FEATURES|macA|MLS|macA	1.0	100.0	33	73.2	1.6e-14	1
ACRB	270	302	HWI-700370F:168:C7JUKANXX:5:2114:1950:83505	multidrug	gi:485731880:ref:WP_001359514.1:|FEATURES|acrB|multidrug|acrB	1.0	87.9	33	63.2	1.6e-11	1
OMPF	549	581	HWI-700370F:168:C7JUKANXX:5:1310:6011:24244	multidrug	gi:742936434:ref:WP_039025717.1:|FEATURES|ompF|multidrug|ompF	0.999999999525	87.9	33	63.5	1.2e-11	1
MACB	146	178	HWI-700370F:168:C7JUKANXX:5:2307:5335:40500	MLS	gi:764278838:ref:WP_044327089.1:|FEATURES|macB|MLS|macB	1.0	66.7	33	49.3	2.4e-07	1
MEXK	885	916	HWI-700370F:168:C7JUKANXX:5:1205:16067:70632	multidrug	AAG07064.1|FEATURES|MexK|multidrug|MexK	0.999999423019	75.0	32	48.9	3.2e-07	1
OMP36	303	334	HWI-700370F:168:C7JUKANXX:5:1102:7813:47712	multidrug	AF336095.1.gene1.p01|FEATURES|omp36|multidrug|omp36	0.803327196465	81.8	33	58.5	4.0e-10	1
MACA	237	269	HWI-700370F:168:C7JUKANXX:5:2105:5809:31111	MLS	gi:556301723:ref:WP_023292895.1:|FEATURES|macA|MLS|macA	1.0	100.0	33	73.6	1.2e-14	1
ADEB	318	350	HWI-700370F:168:C7JUKANXX:5:1111:12269:49481	multidrug	gi:446910365:ref:WP_000987621.1:|FEATURES|adeB|multidrug|adeB	1.0	69.7	33	54.3	7.6e-09	1
OMPR	75	107	HWI-700370F:168:C7JUKANXX:5:2105:12062:38529	multidrug	CP000034.1.gene3672.p01|FEATURES|ompR|multidrug|ompR	0.999999192512	97.0	33	70.1	1.3e-13	1
TOLC	79	111	HWI-700370F:168:C7JUKANXX:5:1208:9230:97022	multidrug	gi:1028197792:ref:WP_063941830.1:|FEATURES|TolC|multidrug|TolC	1.0	100.0	33	67.4	8.6e-13	1
ACRB	398	430	HWI-700370F:168:C7JUKANXX:5:2216:8552:69029	multidrug	gi:446414955:ref:WP_000492810.1:|FEATURES|acrB|multidrug|acrB	1.0	97.0	33	62.8	2.1e-11	1
EPTA	240	270	HWI-700370F:168:C7JUKANXX:5:1208:16757:21181	peptide	BAE78116.1|FEATURES|eptA|peptide|eptA	0.999999995129	64.5	31	47.4	9.3e-07	1
PBP-1B	248	280	HWI-700370F:168:C7JUKANXX:5:1111:11093:54095	beta-lactam	YP_002467958|FEATURES|PBP-1B|beta-lactam|PBP-1B	0.999999998969	81.8	33	64.7	5.6e-12	1
PMRF	147	179	HWI-700370F:168:C7JUKANXX:5:1115:3409:72457	peptide	AAC75314.1|FEATURES|PmrF|peptide|PmrF	0.99999977759	100.0	33	74.7	5.4e-15	1
OMPR	277	309	HWI-700370F:168:C7JUKANXX:5:2312:4602:94386	multidrug	CP000034.1.gene3672.p01|FEATURES|ompR|multidrug|ompR	0.999998322516	97.0	33	68.9	3.0e-13	1
MDFA	345	377	HWI-700370F:168:C7JUKANXX:5:1210:18357:10947	multidrug	CP001918.1.gene2898.p01|FEATURES|mdfA|multidrug|mdfA	1.0	100.0	33	67.0	1.1e-12	1
MDTK	35	67	HWI-700370F:168:C7JUKANXX:5:2214:8639:28610	multidrug	gi:555107106:gb:ESM50626.1:|FEATURES|mdtK|multidrug|mdtK	1.0	100.0	33	68.9	3.0e-13	1
ACRB	432	464	HWI-700370F:168:C7JUKANXX:5:2101:18629:88919	multidrug	gi:447055218:ref:WP_001132474.1:|FEATURES|acrB|multidrug|acrB	1.0	100.0	33	66.6	1.5e-12	1
CAT_CHLORAMPHENICOL_ACETYLTRANSFERASE	112	144	HWI-700370F:168:C7JUKANXX:5:1103:4082:20373	phenicol	M58472.1.gene1.p01|FEATURES|cat_chloramphenicol_acetyltransferase|phenicol|cat_chloramphenicol_acetyltransferase	0.999999999996	60.6	33	47.8	7.1e-07	1
ACRA	270	302	HWI-700370F:168:C7JUKANXX:5:1216:9613:44656	multidrug	ABG77965|FEATURES|acrA|multidrug|acrA	1.0	100.0	33	70.1	1.3e-13	1
MACB	502	534	HWI-700370F:168:C7JUKANXX:5:2212:8545:40454	MLS	YP_403947|FEATURES|macB|MLS|macB	1.0	100.0	33	66.6	1.5e-12	1
ESCHERICHIA_COLI_MIPA	23	55	HWI-700370F:168:C7JUKANXX:5:1310:2691:25407	multidrug	NP_310518|FEATURES|Escherichia_coli_mipA|multidrug|Escherichia_coli_mipA	0.999998689052	81.8	33	65.5	3.3e-12	1
PENA	271	302	HWI-700370F:168:C7JUKANXX:5:1212:4388:51017	beta-lactam	ZP_04656349|FEATURES|penA|beta-lactam|penA	1.0	81.2	32	57.4	9.0e-10	1
ACRB	463	495	HWI-700370F:168:C7JUKANXX:5:2207:6606:39168	multidrug	gi:446414955:ref:WP_000492810.1:|FEATURES|acrB|multidrug|acrB	1.0	93.9	33	62.8	2.1e-11	1
TET44	68	98	HWI-700370F:168:C7JUKANXX:5:1103:2291:23851	tetracycline	FN594949.1.gene24.p01|FEATURES|tet44|tetracycline|tet44	1.0	61.3	31	47.8	7.1e-07	1
RPOB2	487	517	HWI-700370F:168:C7JUKANXX:5:1109:13582:25734	multidrug	BAD59497.1|FEATURES|rpoB2|multidrug|rpoB2	0.999999211983	67.7	31	50.1	1.4e-07	1
ACRB	552	582	HWI-700370F:168:C7JUKANXX:5:2113:11934:88982	multidrug	gi:485731880:ref:WP_001359514.1:|FEATURES|acrB|multidrug|acrB	0.999999999368	90.3	31	59.7	1.8e-10	1
ARNA	5	37	HWI-700370F:168:C7JUKANXX:5:1114:19283:46368	polymyxin	gi:489931383:ref:WP_003834702.1:|FEATURES|arnA|polymyxin|arnA	0.895538267348	78.8	33	57.8	6.9e-10	1
MEXX	245	277	HWI-700370F:168:C7JUKANXX:5:2201:15478:80756	multidrug	gi:694090431:ref:WP_032435131.1:|FEATURES|mexX|multidrug|mexX	1.0	100.0	33	69.3	2.3e-13	1
MDTK	211	243	HWI-700370F:168:C7JUKANXX:5:2315:3580:9113	fluoroquinolone	AML99881.1|FEATURES|MdtK|fluoroquinolone|MdtK	0.99996821084	78.8	33	53.1	1.7e-08	1
MARA	46	78	HWI-700370F:168:C7JUKANXX:5:1305:9177:79209	multidrug	YP_489794.1|FEATURES|marA|multidrug|marA	0.999996954879	97.0	33	67.4	8.6e-13	1
PENA	363	393	HWI-700370F:168:C7JUKANXX:5:1307:6717:71308	beta-lactam	ZP_04656349|FEATURES|penA|beta-lactam|penA	1.0	83.9	31	60.5	1.1e-10	1
PMRF	263	294	HWI-700370F:168:C7JUKANXX:5:2314:12546:94217	peptide	AAC75314.1|FEATURES|PmrF|peptide|PmrF	0.999998821777	93.8	32	66.6	1.5e-12	1
ADEL	31	63	HWI-700370F:168:C7JUKANXX:5:1112:4519:12787	multidrug	ALH22601.1|FEATURES|adeL|multidrug|adeL	0.999998946693	60.6	33	44.3	7.8e-06	1
TET44	68	98	HWI-700370F:168:C7JUKANXX:5:2306:12065:68972	tetracycline	FN594949.1.gene24.p01|FEATURES|tet44|tetracycline|tet44	1.0	64.5	31	47.8	7.1e-07	1
BICYCLOMYCIN-MULTIDRUG_EFFLUX_PROTEIN_BCR	263	295	HWI-700370F:168:C7JUKANXX:5:1309:12493:36647	multidrug	YP_001177494|FEATURES|bicyclomycin-multidrug_efflux_protein_bcr|multidrug|bicyclomycin-multidrug_efflux_protein_bcr	1.0	93.9	33	67.8	6.6e-13	1
PENA	224	256	HWI-700370F:168:C7JUKANXX:5:1302:11430:12161	beta-lactam	ZP_04656349|FEATURES|penA|beta-lactam|penA	1.0	60.6	33	47.0	1.2e-06	1
MGRB	7	39	HWI-700370F:168:C7JUKANXX:5:2216:4535:21613	multidrug	NP_416340.1|FEATURES|mgrB|multidrug|mgrB	0.999995555134	69.7	33	58.9	3.1e-10	1
ACRB	514	546	HWI-700370F:168:C7JUKANXX:5:2307:8086:22946	multidrug	CP001918.1.gene1257.p01|FEATURES|acrB|multidrug|acrB	0.99999648977	97.0	33	72.0	3.5e-14	1
MSRC	406	437	HWI-700370F:168:C7JUKANXX:5:1214:3807:37345	MLS	AY004350.gene.p01|FEATURES|msrC|MLS|msrC	1.0	65.6	32	46.6	1.6e-06	1
ADEB	855	886	HWI-700370F:168:C7JUKANXX:5:1213:3870:56635	multidrug	ZP_03823622|FEATURES|adeB|multidrug|adeB	1.0	75.0	32	47.8	7.1e-07	1
KDPE	163	195	HWI-700370F:168:C7JUKANXX:5:1116:2044:74313	aminoglycoside	NP_415222.1|FEATURES|kdpE|aminoglycoside|kdpE	0.99996966458	93.9	33	68.2	5.1e-13	1
MCR-4	439	469	HWI-700370F:168:C7JUKANXX:5:2201:5098:3267	peptide	ASR73329.1|FEATURES|MCR-4|peptide|MCR-4	0.999999997179	67.7	31	51.6	4.9e-08	1
OQXA	320	352	HWI-700370F:168:C7JUKANXX:5:1308:7550:58592	multidrug	YP_001693237.1|FEATURES|oqxA|multidrug|oqxA	0.999998393535	97.0	33	68.6	3.9e-13	1
ROSA	134	166	HWI-700370F:168:C7JUKANXX:5:2202:14103:57844	fosmidomycin	YP_001477378|FEATURES|rosA|fosmidomycin|rosA	1.0	100.0	33	68.2	5.1e-13	1
ADEB	261	293	HWI-700370F:168:C7JUKANXX:5:2304:7934:35542	multidrug	gi:835267813:ref:WP_047428207.1:|FEATURES|adeB|multidrug|adeB	1.0	66.7	33	47.0	1.2e-06	1
OQXB	728	760	HWI-700370F:168:C7JUKANXX:5:2101:9050:7361	multidrug	YP_001693238|FEATURES|oqxB|multidrug|oqxB	1.0	100.0	33	67.8	6.6e-13	1
ACRB	41	73	HWI-700370F:168:C7JUKANXX:5:2115:7829:100397	multidrug	gi:763385966:ref:WP_044243114.1:|FEATURES|acrB|multidrug|acrB	1.0	100.0	33	68.6	3.9e-13	1
PBP-1B	428	460	HWI-700370F:168:C7JUKANXX:5:1314:15464:32167	beta-lactam	YP_002467958|FEATURES|PBP-1B|beta-lactam|PBP-1B	0.999999998039	60.6	33	50.4	1.1e-07	1
MSRC	406	437	HWI-700370F:168:C7JUKANXX:5:2201:17277:53484	MLS	AY004350.gene.p01|FEATURES|msrC|MLS|msrC	1.0	65.6	32	46.6	1.6e-06	1
EMRR	70	102	HWI-700370F:168:C7JUKANXX:5:2311:12812:25692	fluoroquinolone	NP_417169.1|FEATURES|emrR|fluoroquinolone|emrR	0.9999861211	100.0	33	70.1	1.3e-13	1
KLEBSIELLA_PNEUMONIAE_OMPK37	199	231	HWI-700370F:168:C7JUKANXX:5:2106:2864:35426	beta-lactam	CAA09666.1|FEATURES|Klebsiella_pneumoniae_OmpK37|beta-lactam|Klebsiella_pneumoniae_OmpK37	0.999707477757	69.7	33	55.5	3.4e-09	1
ACRF	693	724	HWI-700370F:168:C7JUKANXX:5:1112:13623:70236	multidrug	CP000647.1.gene3710.p01|FEATURES|acrF|multidrug|acrF	1.0	93.8	32	64.7	5.6e-12	1
EMRA	33	65	HWI-700370F:168:C7JUKANXX:5:2316:16105:78466	multidrug	gi:695709491:ref:WP_032642979.1:|FEATURES|emrA|multidrug|emrA	0.988702528849	100.0	33	70.5	1.0e-13	1
OMPF	285	317	HWI-700370F:168:C7JUKANXX:5:2102:10215:61583	multidrug	gi:505383854:ref:WP_015570956.1:|FEATURES|ompF|multidrug|ompF	0.930403649291	81.8	33	62.4	2.8e-11	1
MEXE	66	98	HWI-700370F:168:C7JUKANXX:5:1214:17402:33207	multidrug	gi:749018243:ref:WP_040076872.1:|FEATURES|mexE|multidrug|mexE	1.0	90.9	33	64.7	5.6e-12	1
EMRB	247	278	HWI-700370F:168:C7JUKANXX:5:1114:19500:74201	multidrug	gi:486057056:ref:WP_001507824.1:|FEATURES|emrB|multidrug|emrB	0.999978938992	100.0	32	70.5	1.0e-13	1
SERRATIA_MARCESCENS_OMP1	320	352	HWI-700370F:168:C7JUKANXX:5:2310:1414:87837	multidrug	AIA49384.1|FEATURES|Serratia_marcescens_Omp1|multidrug|Serratia_marcescens_Omp1	0.808624557428	93.9	33	70.1	1.3e-13	1
PBP-1B	654	685	HWI-700370F:168:C7JUKANXX:5:1204:16690:39235	beta-lactam	YP_002467958|FEATURES|PBP-1B|beta-lactam|PBP-1B	0.99999999889	65.6	32	53.5	1.3e-08	1
TETP	72	103	HWI-700370F:168:C7JUKANXX:5:1216:18031:26800	tetracycline	YP_002850805|FEATURES|tetP|tetracycline|tetP	1.0	71.9	32	49.7	1.9e-07	1
MDTD	25	57	HWI-700370F:168:C7JUKANXX:5:1206:13508:76637	multidrug	NC_002695.1.916587.p01|FEATURES|mdtD|multidrug|mdtD	0.999999998147	63.6	33	45.1	4.6e-06	1
OQXB	759	791	HWI-700370F:168:C7JUKANXX:5:2215:19235:46118	multidrug	YP_001693238|FEATURES|oqxB|multidrug|oqxB	0.999999994729	90.9	33	67.0	1.1e-12	1
BAES	213	245	HWI-700370F:168:C7JUKANXX:5:2303:19371:68139	multidrug	BAA15934.1|FEATURES|baeS|multidrug|baeS	0.999998809538	81.8	33	56.6	1.5e-09	1
OMPR	212	243	HWI-700370F:168:C7JUKANXX:5:2307:9619:56711	multidrug	NC_008702.1.4607594.p01|FEATURES|ompR|multidrug|ompR	0.999994335603	65.6	32	44.3	7.8e-06	1
BCRA	138	169	HWI-700370F:168:C7JUKANXX:5:1215:19116:57863	bacitracin	gi:445996697:ref:WP_000074552.1:|FEATURES|bcrA|bacitracin|bcrA	1.0	62.5	32	49.3	2.4e-07	1
ACRB	942	974	HWI-700370F:168:C7JUKANXX:5:2302:14169:39643	multidrug	CP001918.1.gene1257.p01|FEATURES|acrB|multidrug|acrB	1.0	100.0	33	65.1	4.3e-12	1
ACRB	405	437	HWI-700370F:168:C7JUKANXX:5:1102:12596:86204	multidrug	CP002695.1.gene992.p01|FEATURES|acrB|multidrug|acrB	1.0	93.9	33	63.9	9.6e-12	1
ESCHERICHIA_COLI_MIPA	57	89	HWI-700370F:168:C7JUKANXX:5:2301:14777:61083	multidrug	NP_310518|FEATURES|Escherichia_coli_mipA|multidrug|Escherichia_coli_mipA	0.999998899693	87.9	33	73.9	9.2e-15	1
ACRF	325	357	HWI-700370F:168:C7JUKANXX:5:2211:20964:36722	multidrug	CP000647.1.gene3710.p01|FEATURES|acrF|multidrug|acrF	1.0	97.0	33	68.6	3.9e-13	1
BICYCLOMYCIN-MULTIDRUG_EFFLUX_PROTEIN_BCR	133	165	HWI-700370F:168:C7JUKANXX:5:1311:15038:46436	multidrug	YP_002237398|FEATURES|bicyclomycin-multidrug_efflux_protein_bcr|multidrug|bicyclomycin-multidrug_efflux_protein_bcr	1.0	97.0	33	68.9	3.0e-13	1
ESCHERICHIA_COLI_LAMB	322	354	HWI-700370F:168:C7JUKANXX:5:1203:18083:13183	multidrug	BAB38442|FEATURES|Escherichia_coli_LamB|multidrug|Escherichia_coli_LamB	0.999997969383	84.8	33	76.3	1.9e-15	1
MEXX	253	284	HWI-700370F:168:C7JUKANXX:5:1201:13851:72237	multidrug	gi:485872555:ref:WP_001469398.1:|FEATURES|mexX|multidrug|mexX	1.0	93.8	32	63.5	1.2e-11	1
COB(I)ALAMIN_ADENOLSYLTRANSFERASE	90	122	HWI-700370F:168:C7JUKANXX:5:1215:11719:4331	unclassified	gi:447201638:ref:WP_001278894.1:|FEATURES|cob(I)alamin_adenolsyltransferase|unclassified|cob(I)alamin_adenolsyltransferase	1.0	81.8	33	64.3	7.3e-12	1
MSBA	174	206	HWI-700370F:168:C7JUKANXX:5:1101:9668:39392	nitroimidazole	NP_415434.1|FEATURES|msbA|nitroimidazole|msbA	0.999824980198	97.0	33	64.7	5.6e-12	1
EMRR	71	103	HWI-700370F:168:C7JUKANXX:5:1313:13483:19321	fluoroquinolone	NP_417169.1|FEATURES|emrR|fluoroquinolone|emrR	0.999984492813	100.0	33	68.9	3.0e-13	1
MACB	140	172	HWI-700370F:168:C7JUKANXX:5:2115:5542:32601	MLS	gi:446110330:ref:WP_000188185.1:|FEATURES|macB|MLS|macB	1.0	69.7	33	50.4	1.1e-07	1
MDTK	11	42	HWI-700370F:168:C7JUKANXX:5:1204:13300:5199	fluoroquinolone	AML99881.1|FEATURES|MdtK|fluoroquinolone|MdtK	0.999995451279	90.6	32	69.3	2.3e-13	1
ACRA	19	51	HWI-700370F:168:C7JUKANXX:5:1205:20168:50796	multidrug	ABG77965|FEATURES|acrA|multidrug|acrA	1.0	100.0	33	69.7	1.7e-13	1
MDTG	3	35	HWI-700370F:168:C7JUKANXX:5:2109:4042:92334	multidrug	CP001918.1.gene2608.p01|FEATURES|mdtG|multidrug|mdtG	1.0	100.0	33	74.3	7.1e-15	1
MEXF	168	200	HWI-700370F:168:C7JUKANXX:5:2115:20557:80725	multidrug	gi:654933144:ref:WP_028383500.1:|FEATURES|mexF|multidrug|mexF	0.999998265004	60.6	33	45.8	2.7e-06	1
EMRD	167	199	HWI-700370F:168:C7JUKANXX:5:1215:12659:82948	multidrug	YP_410000|FEATURES|emrD|multidrug|emrD	1.0	90.9	33	63.5	1.2e-11	1
TOLC	299	331	HWI-700370F:168:C7JUKANXX:5:1206:1783:60013	multidrug	gi:779803590:ref:WP_045330078.1:|FEATURES|TolC|multidrug|TolC	1.0	100.0	33	69.7	1.7e-13	1
BICYCLOMYCIN-MULTIDRUG_EFFLUX_PROTEIN_BCR	362	394	HWI-700370F:168:C7JUKANXX:5:2214:15387:96081	multidrug	YP_689681|FEATURES|bicyclomycin-multidrug_efflux_protein_bcr|multidrug|bicyclomycin-multidrug_efflux_protein_bcr	1.0	75.8	33	64.3	7.3e-12	1
MACB	139	170	HWI-700370F:168:C7JUKANXX:5:1303:3139:50330	MLS	gi:974641719:ref:WP_059227752.1:|FEATURES|macB|MLS|macB	1.0	65.6	32	44.7	6.0e-06	1
MDTC	353	385	HWI-700370F:168:C7JUKANXX:5:2215:5789:21341	multidrug	gi:446590225:ref:WP_000667571.1:|FEATURES|mdtC|multidrug|mdtC	1.0	100.0	33	67.4	8.6e-13	1
ROSB	292	324	HWI-700370F:168:C7JUKANXX:5:1101:13270:19668	fosmidomycin	gi:1001786599:ref:WP_061324791.1:|FEATURES|rosB|fosmidomycin|rosB	1.0	78.8	33	55.1	4.4e-09	1
KASUGAMYCIN_RESISTANCE_PROTEIN_KSGA	166	197	HWI-700370F:168:C7JUKANXX:5:1105:14045:9936	aminoglycoside	CAR58198|FEATURES|kasugamycin_resistance_protein_ksgA|aminoglycoside|kasugamycin_resistance_protein_ksgA	1.0	100.0	32	71.6	4.6e-14	1
BICYCLOMYCIN-MULTIDRUG_EFFLUX_PROTEIN_BCR	348	380	HWI-700370F:168:C7JUKANXX:5:1103:3478:88200	multidrug	YP_001177494|FEATURES|bicyclomycin-multidrug_efflux_protein_bcr|multidrug|bicyclomycin-multidrug_efflux_protein_bcr	1.0	84.8	33	65.5	3.3e-12	1
EMRB	47	79	HWI-700370F:168:C7JUKANXX:5:2309:16546:78193	multidrug	gi:493870778:ref:WP_006817302.1:|FEATURES|emrB|multidrug|emrB	0.999961054017	100.0	33	69.3	2.3e-13	1
MDTG	126	158	HWI-700370F:168:C7JUKANXX:5:1215:2703:6627	multidrug	CP001918.1.gene2608.p01|FEATURES|mdtG|multidrug|mdtG	1.0	100.0	33	69.7	1.7e-13	1
VGAA	406	437	HWI-700370F:168:C7JUKANXX:5:1106:4386:51311	MLS	AAG08983|FEATURES|vgaA|MLS|vgaA	0.999999981482	62.5	32	45.1	4.6e-06	1
AMRB	803	834	HWI-700370F:168:C7JUKANXX:5:1314:18195:26096	multidrug	YP_001808247|FEATURES|amrB|multidrug|amrB	0.999999997776	62.5	32	45.8	2.7e-06	1
ACRA	170	202	HWI-700370F:168:C7JUKANXX:5:1106:7470:99754	multidrug	ZP_03163985|FEATURES|acrA|multidrug|acrA	1.0	90.9	33	61.6	4.7e-11	1
TOLC	183	215	HWI-700370F:168:C7JUKANXX:5:1112:15186:29837	multidrug	gi:779803590:ref:WP_045330078.1:|FEATURES|TolC|multidrug|TolC	1.0	100.0	33	69.7	1.7e-13	1
PBP-1B	280	312	HWI-700370F:168:C7JUKANXX:5:1210:11386:2586	beta-lactam	YP_002467958|FEATURES|PBP-1B|beta-lactam|PBP-1B	0.999999998804	69.7	33	53.1	1.7e-08	1
ACRB	90	122	HWI-700370F:168:C7JUKANXX:5:1207:7391:82506	multidrug	YP_454364|FEATURES|acrB|multidrug|acrB	1.0	97.0	33	65.5	3.3e-12	1
ARNA	563	595	HWI-700370F:168:C7JUKANXX:5:2304:14279:73289	polymyxin	gi:851928593:ref:WP_048220996.1:|FEATURES|arnA|polymyxin|arnA	0.948191200789	84.8	33	60.8	8.1e-11	1
OMP36	129	161	HWI-700370F:168:C7JUKANXX:5:2316:18284:35581	multidrug	AF336096.1.gene1.p01|FEATURES|omp36|multidrug|omp36	0.953801536406	93.9	33	70.1	1.3e-13	1
CHLORAMPHENICOL_EXPORTER	50	82	HWI-700370F:168:C7JUKANXX:5:2111:12536:51930	phenicol	U09991.1.gene2.p01|FEATURES|chloramphenicol_exporter|phenicol|chloramphenicol_exporter	0.999996558703	63.6	33	45.8	2.7e-06	1
OQXB	163	195	HWI-700370F:168:C7JUKANXX:5:1207:13108:96621	multidrug	YP_001693238|FEATURES|oqxB|multidrug|oqxB	1.0	97.0	33	71.2	6.0e-14	1
MDTG	52	84	HWI-700370F:168:C7JUKANXX:5:1115:1122:34233	multidrug	Q5PGY0|FEATURES|mdtG|multidrug|mdtG	1.0	100.0	33	71.6	4.6e-14	1
ACRB	960	990	HWI-700370F:168:C7JUKANXX:5:1311:17811:24944	multidrug	gi:502789935:ref:WP_013024911.1:|FEATURES|acrB|multidrug|acrB	1.0	100.0	31	64.3	7.3e-12	1
MAJOR_FACILITATOR_SUPERFAMILY_TRANSPORTER	220	252	HWI-700370F:168:C7JUKANXX:5:2103:8348:76373	multidrug	CP001918.1.gene2931.p01|FEATURES|major_facilitator_superfamily_transporter|multidrug|major_facilitator_superfamily_transporter	0.999999169258	100.0	33	72.4	2.7e-14	1
TOLC	106	136	HWI-700370F:168:C7JUKANXX:5:2208:6979:63286	multidrug	gi:641638394:emb:CDQ55087.1:|FEATURES|TolC|multidrug|TolC	0.999999808863	93.5	31	56.2	2.0e-09	1
TETR	22	52	HWI-700370F:168:C7JUKANXX:5:1206:17535:40204	tetracycline	gi:730242297:ref:WP_033946265.1:|FEATURES|tetR|tetracycline|tetR	1.0	74.2	31	52.4	2.9e-08	1
ROSA	344	376	HWI-700370F:168:C7JUKANXX:5:1108:16237:7431	fosmidomycin	AAC60781|FEATURES|rosA|fosmidomycin|rosA	1.0	75.8	33	53.5	1.3e-08	1
EMRA	36	67	HWI-700370F:168:C7JUKANXX:5:2304:20456:42556	multidrug	gi:1033061324:ref:WP_064372453.1:|FEATURES|emrA|multidrug|emrA	0.988465657601	100.0	32	70.5	1.0e-13	1
TOLC	303	334	HWI-700370F:168:C7JUKANXX:5:1206:4159:40100	multidrug	gi:695749246:ref:WP_032675510.1:|FEATURES|TolC|multidrug|TolC	1.0	100.0	32	66.6	1.5e-12	1
ESCHERICHIA_COLI_LAMB	240	272	HWI-700370F:168:C7JUKANXX:5:1201:9931:58029	multidrug	BAB38442|FEATURES|Escherichia_coli_LamB|multidrug|Escherichia_coli_LamB	0.999997202915	93.9	33	66.6	1.5e-12	1
ADEB	855	885	HWI-700370F:168:C7JUKANXX:5:2110:6508:96400	multidrug	gi:490777345:ref:WP_004639531.1:|FEATURES|adeB|multidrug|adeB	0.999999998465	74.2	31	46.2	2.1e-06	1
ACRB	297	328	HWI-700370F:168:C7JUKANXX:5:1215:1427:17020	multidrug	gi:493959393:ref:WP_006902972.1:|FEATURES|acrB|multidrug|acrB	0.999999727873	84.4	32	59.3	2.4e-10	1
ROSA	30	61	HWI-700370F:168:C7JUKANXX:5:2213:7796:16862	fosmidomycin	ZP_04612558|FEATURES|rosA|fosmidomycin|rosA	1.0	87.5	32	58.5	4.0e-10	1
EMRB	282	314	HWI-700370F:168:C7JUKANXX:5:1109:20456:50203	multidrug	gi:493870778:ref:WP_006817302.1:|FEATURES|emrB|multidrug|emrB	0.9999721482	100.0	33	70.1	1.3e-13	1
MDTL	136	167	HWI-700370F:168:C7JUKANXX:5:1313:20747:97768	multidrug	gi:446008120:ref:WP_000085975.1:|FEATURES|mdtL|multidrug|mdtL	1.0	90.6	32	67.4	8.6e-13	1
TRANSCRIPTIONAL_REGULATORY_PROTEIN_CPXR_CPXR	188	220	HWI-700370F:168:C7JUKANXX:5:1304:2781:72983	unclassified	CP001918.1.gene5135.p01|FEATURES|transcriptional_regulatory_protein_CpxR_cpxR|unclassified|transcriptional_regulatory_protein_CpxR_cpxR	1.0	100.0	33	75.1	4.1e-15	1
EMRR	14	46	HWI-700370F:168:C7JUKANXX:5:1106:18982:31403	fluoroquinolone	NP_417169.1|FEATURES|emrR|fluoroquinolone|emrR	0.999986622146	97.0	33	70.5	1.0e-13	1
OMPR	283	315	HWI-700370F:168:C7JUKANXX:5:2206:19478:16803	multidrug	CP000034.1.gene3672.p01|FEATURES|ompR|multidrug|ompR	0.99999911117	93.9	33	65.9	2.5e-12	1
OMPF	157	188	HWI-700370F:168:C7JUKANXX:5:1311:17754:26524	multidrug	gi:504720116:ref:WP_014907218.1:|FEATURES|ompF|multidrug|ompF	0.999999998906	75.0	32	54.3	7.6e-09	1
MDTL	38	70	HWI-700370F:168:C7JUKANXX:5:2313:7694:36996	multidrug	ZP_03000297|FEATURES|mdtL|multidrug|mdtL	1.0	90.9	33	63.9	9.6e-12	1
OMPF	51	82	HWI-700370F:168:C7JUKANXX:5:2314:19232:72705	multidrug	gi:505383854:ref:WP_015570956.1:|FEATURES|ompF|multidrug|ompF	0.999999999999	81.2	32	62.8	2.1e-11	1
OMPF	170	202	HWI-700370F:168:C7JUKANXX:5:1209:1443:99626	multidrug	gi:15131544:emb:CAC48383.1:|FEATURES|ompF|multidrug|ompF	0.999999999975	60.6	33	45.4	3.5e-06	1
BICYCLOMYCIN-MULTIDRUG_EFFLUX_PROTEIN_BCR	117	149	HWI-700370F:168:C7JUKANXX:5:1108:10415:38180	multidrug	YP_001569731|FEATURES|bicyclomycin-multidrug_efflux_protein_bcr|multidrug|bicyclomycin-multidrug_efflux_protein_bcr	0.999999999999	97.0	33	65.1	4.3e-12	1
CPXA	131	162	HWI-700370F:168:C7JUKANXX:5:1301:3566:68985	aminoglycoside:aminocoumarin	NP_312864.1|FEATURES|cpxA|aminoglycoside:aminocoumarin|cpxA	0.999500996385	100.0	32	68.2	5.1e-13	1
BAES	14	46	HWI-700370F:168:C7JUKANXX:5:2310:10037:32709	multidrug	BAA15934.1|FEATURES|baeS|multidrug|baeS	0.999999126855	93.9	33	68.9	3.0e-13	1
PENA	556	588	HWI-700370F:168:C7JUKANXX:5:2203:13942:70154	beta-lactam	ZP_04656349|FEATURES|penA|beta-lactam|penA	1.0	66.7	33	47.8	7.1e-07	1
ACRB	590	622	HWI-700370F:168:C7JUKANXX:5:1210:4079:79658	multidrug	gi:493959393:ref:WP_006902972.1:|FEATURES|acrB|multidrug|acrB	1.0	87.9	33	61.2	6.2e-11	1
PBP-1A	724	756	HWI-700370F:168:C7JUKANXX:5:1211:7979:51184	beta-lactam	YP_001292390|FEATURES|PBP-1A|beta-lactam|PBP-1A	1.0	66.7	33	55.1	4.4e-09	1
ACRS	16	47	HWI-700370F:168:C7JUKANXX:5:1104:20114:57192	multidrug	AAC76296.1|FEATURES|AcrS|multidrug|AcrS	0.999997480887	75.0	32	47.8	7.1e-07	1
YOJI	336	368	HWI-700370F:168:C7JUKANXX:5:2208:3477:27282	peptide	NP_416715.1|FEATURES|YojI|peptide|YojI	0.999999763846	93.9	33	64.3	7.3e-12	1
MDTP	128	159	HWI-700370F:168:C7JUKANXX:5:2310:15680:80796	multidrug	gi:446533212:ref:WP_000610558.1:|FEATURES|mdtP|multidrug|mdtP	0.99997570478	62.5	32	45.8	2.7e-06	1
PBP-1A	712	744	HWI-700370F:168:C7JUKANXX:5:2304:17294:17979	beta-lactam	YP_001292390|FEATURES|PBP-1A|beta-lactam|PBP-1A	1.0	63.6	33	53.1	1.7e-08	1
EMRD	118	150	HWI-700370F:168:C7JUKANXX:5:2207:16856:94659	multidrug	YP_001174764|FEATURES|emrD|multidrug|emrD	1.0	100.0	33	68.9	3.0e-13	1
VGAC	4	36	HWI-700370F:168:C7JUKANXX:5:2310:5711:8073	MLS	AMP35312.1|FEATURES|vgaC|MLS|vgaC	0.999999594707	97.0	33	67.4	8.6e-13	1
ACRB	856	888	HWI-700370F:168:C7JUKANXX:5:2116:16434:23100	multidrug	gi:446414955:ref:WP_000492810.1:|FEATURES|acrB|multidrug|acrB	1.0	93.9	33	62.0	3.6e-11	1
ESCHERICHIA_COLI_LAMB	316	347	HWI-700370F:168:C7JUKANXX:5:2308:20465:6044	multidrug	BAB38442|FEATURES|Escherichia_coli_LamB|multidrug|Escherichia_coli_LamB	0.999996291324	71.9	32	60.1	1.4e-10	1
YOJI	179	211	HWI-700370F:168:C7JUKANXX:5:1314:6489:18666	peptide	NP_416715.1|FEATURES|YojI|peptide|YojI	0.999999794086	87.9	33	64.3	7.3e-12	1
ROSB	122	154	HWI-700370F:168:C7JUKANXX:5:2307:15686:94780	fosmidomycin	ZP_04631861|FEATURES|rosB|fosmidomycin|rosB	1.0	100.0	33	66.2	1.9e-12	1
OXA	229	259	HWI-700370F:168:C7JUKANXX:5:1206:3632:57430	beta-lactam	gi:583596984:gb:EWE59955.1:|FEATURES|OXA-9|beta-lactam|OXA	0.999999930994	80.6	31	52.8	2.2e-08	1
PBP-1A	261	292	HWI-700370F:168:C7JUKANXX:5:1201:14317:4021	beta-lactam	YP_001292390|FEATURES|PBP-1A|beta-lactam|PBP-1A	1.0	65.6	32	44.7	6.0e-06	1
RPOB2	1024	1056	HWI-700370F:168:C7JUKANXX:5:2109:18713:31317	multidrug	BAD59497.1|FEATURES|rpoB2|multidrug|rpoB2	0.99999950962	87.9	33	66.2	1.9e-12	1
MEXB	380	412	HWI-700370F:168:C7JUKANXX:5:2210:9514:97499	multidrug	gi:446871990:ref:WP_000949246.1:|FEATURES|mexB|multidrug|mexB	1.0	69.7	33	51.2	6.4e-08	1
MACB	323	355	HWI-700370F:168:C7JUKANXX:5:1111:18734:96342	MLS	gi:779861244:ref:WP_045352062.1:|FEATURES|macB|MLS|macB	1.0	100.0	33	70.9	7.8e-14	1
ACRA	263	295	HWI-700370F:168:C7JUKANXX:5:2211:9477:62031	multidrug	ABG77965|FEATURES|acrA|multidrug|acrA	1.0	100.0	33	69.3	2.3e-13	1
ACRB	770	802	HWI-700370F:168:C7JUKANXX:5:2116:11321:36311	multidrug	CP001918.1.gene1257.p01|FEATURES|acrB|multidrug|acrB	1.0	97.0	33	72.0	3.5e-14	1
ROSA	27	57	HWI-700370F:168:C7JUKANXX:5:1314:5300:90331	fosmidomycin	ZP_04612558|FEATURES|rosA|fosmidomycin|rosA	1.0	90.3	31	57.4	9.0e-10	1
YOJI	406	437	HWI-700370F:168:C7JUKANXX:5:1116:3360:42184	peptide	NP_416715.1|FEATURES|YojI|peptide|YojI	0.999999335568	65.6	32	50.8	8.4e-08	1
ADEB	600	630	HWI-700370F:168:C7JUKANXX:5:1304:4666:19995	multidrug	gi:446910359:ref:WP_000987615.1:|FEATURES|adeB|multidrug|adeB	1.0	67.7	31	48.1	5.4e-07	1
UGD	14	46	HWI-700370F:168:C7JUKANXX:5:2103:7040:71456	peptide	AAC75089.1|FEATURES|ugd|peptide|ugd	0.999998950847	75.8	33	52.8	2.2e-08	1
OQXB	5	37	HWI-700370F:168:C7JUKANXX:5:1111:12061:76210	multidrug	YP_001693238|FEATURES|oqxB|multidrug|oqxB	1.0	100.0	33	66.2	1.9e-12	1
CATA	8	40	HWI-700370F:168:C7JUKANXX:5:2305:1470:81771	phenicol	YP_002150494|FEATURES|catA|phenicol|catA	0.999999999548	72.7	33	54.7	5.8e-09	1
UGD	305	337	HWI-700370F:168:C7JUKANXX:5:1316:19584:66648	peptide	AAC75089.1|FEATURES|ugd|peptide|ugd	0.99999986019	100.0	33	66.6	1.5e-12	1
MDTG	2	33	HWI-700370F:168:C7JUKANXX:5:2104:11971:85155	multidrug	CP001918.1.gene2608.p01|FEATURES|mdtG|multidrug|mdtG	1.0	96.9	32	70.9	7.8e-14	1
MACB	441	473	HWI-700370F:168:C7JUKANXX:5:1301:19005:78319	MLS	gi:1046630742:ref:WP_065696754.1:|FEATURES|macB|MLS|macB	1.0	100.0	33	71.2	6.0e-14	1
MACB	82	114	HWI-700370F:168:C7JUKANXX:5:1103:16509:49712	MLS	gi:1046630742:ref:WP_065696754.1:|FEATURES|macB|MLS|macB	1.0	100.0	33	70.5	1.0e-13	1
PBP-1B	170	202	HWI-700370F:168:C7JUKANXX:5:2201:15942:33085	beta-lactam	YP_002467958|FEATURES|PBP-1B|beta-lactam|PBP-1B	0.99999999701	75.8	33	52.4	2.9e-08	1
OMPF	159	191	HWI-700370F:168:C7JUKANXX:5:1204:20239:83093	multidrug	gi:742936434:ref:WP_039025717.1:|FEATURES|ompF|multidrug|ompF	0.99999999894	75.8	33	56.2	2.0e-09	1
TRIC	446	478	HWI-700370F:168:C7JUKANXX:5:1108:5677:15221	triclosan	NP_248848.1|FEATURES|TriC|triclosan|TriC	0.999999987869	66.7	33	52.8	2.2e-08	1
PMRF	278	310	HWI-700370F:168:C7JUKANXX:5:1215:16953:78590	peptide	AAC75314.1|FEATURES|PmrF|peptide|PmrF	0.999999628409	90.9	33	66.6	1.5e-12	1
RPOB2	781	813	HWI-700370F:168:C7JUKANXX:5:1113:17975:70877	multidrug	BAD59497.1|FEATURES|rpoB2|multidrug|rpoB2	0.999999437088	87.9	33	60.8	8.1e-11	1
OMPF	51	82	HWI-700370F:168:C7JUKANXX:5:2309:3175:20396	multidrug	gi:505383854:ref:WP_015570956.1:|FEATURES|ompF|multidrug|ompF	0.999999999999	81.2	32	62.8	2.1e-11	1
ARNA	1	31	HWI-700370F:168:C7JUKANXX:5:2305:20064:63164	polymyxin	gi:851899656:ref:WP_048211088.1:|FEATURES|arnA|polymyxin|arnA	0.993476186063	87.1	31	58.5	4.0e-10	1
TRIC	893	925	HWI-700370F:168:C7JUKANXX:5:2105:18743:59048	triclosan	NP_248848.1|FEATURES|TriC|triclosan|TriC	0.999999981496	63.6	33	50.4	1.1e-07	1
ACRB	204	236	HWI-700370F:168:C7JUKANXX:5:2105:5202:48484	multidrug	gi:447196041:ref:WP_001273297.1:|FEATURES|acrB|multidrug|acrB	1.0	90.9	33	63.2	1.6e-11	1
PENA	445	477	HWI-700370F:168:C7JUKANXX:5:2215:15193:49259	beta-lactam	ZP_04656349|FEATURES|penA|beta-lactam|penA	1.0	69.7	33	49.7	1.9e-07	1
OQXA	129	161	HWI-700370F:168:C7JUKANXX:5:2204:7277:61394	multidrug	YP_001693237.1|FEATURES|oqxA|multidrug|oqxA	1.0	90.9	33	64.7	5.6e-12	1
PMRF	6	36	HWI-700370F:168:C7JUKANXX:5:1114:19969:60636	peptide	AAC75314.1|FEATURES|PmrF|peptide|PmrF	0.999999287716	87.1	31	58.5	4.0e-10	1
ACRA	162	194	HWI-700370F:168:C7JUKANXX:5:2206:10011:95866	multidrug	NC_002695.1.912781.p01|FEATURES|acrA|multidrug|acrA	0.999999998892	90.9	33	63.5	1.2e-11	1
CPXA	323	355	HWI-700370F:168:C7JUKANXX:5:2215:3030:67877	aminoglycoside:aminocoumarin	NP_312864.1|FEATURES|cpxA|aminoglycoside:aminocoumarin|cpxA	0.999418792569	90.9	33	69.3	2.3e-13	1
SERRATIA_MARCESCENS_OMP1	71	103	HWI-700370F:168:C7JUKANXX:5:1312:17922:10332	multidrug	AIA49384.1|FEATURES|Serratia_marcescens_Omp1|multidrug|Serratia_marcescens_Omp1	0.98876770036	75.8	33	62.4	2.8e-11	1
EMRA	132	164	HWI-700370F:168:C7JUKANXX:5:2205:13656:71461	multidrug	gi:695709491:ref:WP_032642979.1:|FEATURES|emrA|multidrug|emrA	0.986280756476	100.0	33	67.0	1.1e-12	1
MDTE	248	280	HWI-700370F:168:C7JUKANXX:5:2312:20073:14902	multidrug	CP001918.1.gene3442.p01|FEATURES|mdtE|multidrug|mdtE	0.999999999978	97.0	33	70.9	7.8e-14	1
ROSB	493	524	HWI-700370F:168:C7JUKANXX:5:2202:8316:80957	fosmidomycin	YP_001477377|FEATURES|rosB|fosmidomycin|rosB	1.0	90.6	32	59.7	1.8e-10	1
TOLC	261	293	HWI-700370F:168:C7JUKANXX:5:2207:7455:50559	multidrug	gi:695749246:ref:WP_032675510.1:|FEATURES|TolC|multidrug|TolC	1.0	100.0	33	68.6	3.9e-13	1
EPTA	192	223	HWI-700370F:168:C7JUKANXX:5:2210:20520:63496	peptide	BAE78116.1|FEATURES|eptA|peptide|eptA	0.999999871776	78.1	32	53.5	1.3e-08	1
MACA	273	304	HWI-700370F:168:C7JUKANXX:5:1215:3459:34318	MLS	gi:970309907:ref:WP_058679282.1:|FEATURES|macA|MLS|macA	1.0	100.0	32	68.6	3.9e-13	1
CPXA	247	279	HWI-700370F:168:C7JUKANXX:5:1103:13344:71351	aminoglycoside:aminocoumarin	NP_312864.1|FEATURES|cpxA|aminoglycoside:aminocoumarin|cpxA	0.999328538026	100.0	33	66.2	1.9e-12	1
ACRB	722	754	HWI-700370F:168:C7JUKANXX:5:2304:20371:45834	multidrug	gi:485731880:ref:WP_001359514.1:|FEATURES|acrB|multidrug|acrB	0.999999999981	90.9	33	63.2	1.6e-11	1
PMRF	57	89	HWI-700370F:168:C7JUKANXX:5:1314:14084:83107	peptide	AAC75314.1|FEATURES|PmrF|peptide|PmrF	0.999998872332	84.8	33	60.5	1.1e-10	1
PATA	48	80	HWI-700370F:168:C7JUKANXX:5:2302:6070:43679	fluoroquinolone	NP_417544.5|FEATURES|patA|fluoroquinolone|patA	0.999994754564	100.0	33	72.0	3.5e-14	1
EMRA	221	253	HWI-700370F:168:C7JUKANXX:5:2215:3868:31872	multidrug	gi:1033061324:ref:WP_064372453.1:|FEATURES|emrA|multidrug|emrA	0.986750264304	100.0	33	70.5	1.0e-13	1
MARA	54	86	HWI-700370F:168:C7JUKANXX:5:1306:13416:95743	multidrug	YP_489794.1|FEATURES|marA|multidrug|marA	0.999997036578	97.0	33	67.4	8.6e-13	1
MACA	260	292	HWI-700370F:168:C7JUKANXX:5:1204:2331:92291	MLS	gi:797192321:ref:WP_045854631.1:|FEATURES|macA|MLS|macA	1.0	100.0	33	72.0	3.5e-14	1
MACA	326	358	HWI-700370F:168:C7JUKANXX:5:1308:1461:57480	MLS	gi:1031874524:ref:WP_064189330.1:|FEATURES|macA|MLS|macA	1.0	100.0	33	66.6	1.5e-12	1
ACRB	968	1000	HWI-700370F:168:C7JUKANXX:5:1306:1697:35122	multidrug	gi:446414948:ref:WP_000492803.1:|FEATURES|acrB|multidrug|acrB	1.0	90.9	33	62.4	2.8e-11	1
MSBA	77	109	HWI-700370F:168:C7JUKANXX:5:2209:10111:14822	nitroimidazole	NP_415434.1|FEATURES|msbA|nitroimidazole|msbA	0.999892504726	90.9	33	67.4	8.6e-13	1
UGD	211	243	HWI-700370F:168:C7JUKANXX:5:2211:12405:52204	peptide	AAC75089.1|FEATURES|ugd|peptide|ugd	0.999999773807	97.0	33	71.2	6.0e-14	1
UGD	198	230	HWI-700370F:168:C7JUKANXX:5:2311:7166:13459	peptide	AAC75089.1|FEATURES|ugd|peptide|ugd	0.999999855941	97.0	33	66.2	1.9e-12	1
ACRB	660	691	HWI-700370F:168:C7JUKANXX:5:2209:10045:32253	multidrug	gi:485731880:ref:WP_001359514.1:|FEATURES|acrB|multidrug|acrB	0.999999995504	87.5	32	63.2	1.6e-11	1
OMP36	287	319	HWI-700370F:168:C7JUKANXX:5:2113:2808:77263	multidrug	AF336095.1.gene1.p01|FEATURES|omp36|multidrug|omp36	0.84002667802	78.8	33	64.7	5.6e-12	1
VANR	79	111	HWI-700370F:168:C7JUKANXX:5:1306:9406:100215	glycopeptide	AF162694.1.gene5.p01|FEATURES|vanR|glycopeptide|vanR	0.999999999994	78.8	33	62.0	3.6e-11	1
EMRA	293	325	HWI-700370F:168:C7JUKANXX:5:2208:12409:68647	multidrug	gi:695709491:ref:WP_032642979.1:|FEATURES|emrA|multidrug|emrA	0.991734122648	100.0	33	69.3	2.3e-13	1
RPOB2	437	469	HWI-700370F:168:C7JUKANXX:5:1112:2732:74636	multidrug	BAD59497.1|FEATURES|rpoB2|multidrug|rpoB2	0.999999211983	78.8	33	58.5	4.0e-10	1
CATA	82	113	HWI-700370F:168:C7JUKANXX:5:2201:19617:12974	phenicol	YP_002150494|FEATURES|catA|phenicol|catA	0.998474942696	62.5	32	51.6	4.9e-08	1
ACRB	598	629	HWI-700370F:168:C7JUKANXX:5:1111:19494:64801	multidrug	gi:485731880:ref:WP_001359514.1:|FEATURES|acrB|multidrug|acrB	1.0	87.5	32	61.2	6.2e-11	1
MACA	77	109	HWI-700370F:168:C7JUKANXX:5:2106:2986:52763	MLS	gi:556301723:ref:WP_023292895.1:|FEATURES|macA|MLS|macA	1.0	100.0	33	66.6	1.5e-12	1
ACRB	378	410	HWI-700370F:168:C7JUKANXX:5:2109:6136:56805	multidrug	gi:555221605:ref:WP_023214248.1:|FEATURES|acrB|multidrug|acrB	1.0	93.9	33	65.1	4.3e-12	1
FOSA	66	98	HWI-700370F:168:C7JUKANXX:5:2311:19466:20994	fosfomycin	gi:1027725723:ref:WP_063659327.1:|FEATURES|fosA|fosfomycin|fosA	1.0	100.0	33	72.4	2.7e-14	1
OQXA	51	83	HWI-700370F:168:C7JUKANXX:5:2316:19867:96019	multidrug	YP_001693237.1|FEATURES|oqxA|multidrug|oqxA	1.0	100.0	33	70.1	1.3e-13	1
OQXB	500	532	HWI-700370F:168:C7JUKANXX:5:1106:14232:73483	multidrug	YP_001693238|FEATURES|oqxB|multidrug|oqxB	0.999999999678	90.9	33	67.8	6.6e-13	1
TETM	69	99	HWI-700370F:168:C7JUKANXX:5:2216:14118:31122	tetracycline	AAR29970|FEATURES|tetM|tetracycline|tetM	1.0	67.7	31	46.2	2.1e-06	1
MDTM	52	84	HWI-700370F:168:C7JUKANXX:5:1313:20932:67588	multidrug	gi:555231380:ref:WP_023218596.1:|FEATURES|mdtM|multidrug|mdtM	1.0	97.0	33	67.8	6.6e-13	1
MULTIDRUG_ABC_TRANSPORTER	557	588	HWI-700370F:168:C7JUKANXX:5:1206:10994:96032	multidrug	gi:517787730:ref:WP_018957938.1:|FEATURES|multidrug_ABC_transporter|multidrug|multidrug_ABC_transporter	1.0	71.9	32	48.9	3.2e-07	1
ACRA	61	92	HWI-700370F:168:C7JUKANXX:5:2310:6302:69559	multidrug	ABG77965|FEATURES|acrA|multidrug|acrA	1.0	93.8	32	61.6	4.7e-11	1
ACRB	985	1017	HWI-700370F:168:C7JUKANXX:5:1206:3532:19895	multidrug	ABW72062|FEATURES|acrB|multidrug|acrB	1.0	84.8	33	61.6	4.7e-11	1
OMP36	97	128	HWI-700370F:168:C7JUKANXX:5:1109:12018:15817	multidrug	AF336095.1.gene1.p01|FEATURES|omp36|multidrug|omp36	0.998456080847	81.2	32	58.9	3.1e-10	1
ACRB	755	787	HWI-700370F:168:C7JUKANXX:5:2215:8147:83736	multidrug	gi:485731880:ref:WP_001359514.1:|FEATURES|acrB|multidrug|acrB	0.999999999583	81.8	33	63.9	9.6e-12	1
KLEBSIELLA_PNEUMONIAE_OMPK37	251	282	HWI-700370F:168:C7JUKANXX:5:1309:20014:100679	beta-lactam	CAA09666.1|FEATURES|Klebsiella_pneumoniae_OmpK37|beta-lactam|Klebsiella_pneumoniae_OmpK37	0.999999991621	78.1	32	59.7	1.8e-10	1
ACRB	188	220	HWI-700370F:168:C7JUKANXX:5:2206:10960:41572	multidrug	CP001918.1.gene1257.p01|FEATURES|acrB|multidrug|acrB	1.0	100.0	33	68.6	3.9e-13	1
ACRS	99	131	HWI-700370F:168:C7JUKANXX:5:2101:8015:95544	multidrug	AAC76296.1|FEATURES|AcrS|multidrug|AcrS	0.999997414209	63.6	33	47.4	9.3e-07	1
SMEF	316	348	HWI-700370F:168:C7JUKANXX:5:2306:7233:38659	multidrug	CAG34266|FEATURES|smeF|multidrug|smeF	0.999999998982	66.7	33	48.1	5.4e-07	1
ACRB	84	116	HWI-700370F:168:C7JUKANXX:5:2207:7627:64719	multidrug	YP_002932544|FEATURES|acrB|multidrug|acrB	1.0	90.9	33	63.2	1.6e-11	1
TRANSCRIPTIONAL_REGULATORY_PROTEIN_CPXR_CPXR	85	117	HWI-700370F:168:C7JUKANXX:5:1110:10256:54580	unclassified	CP000675.2.gene1535.p01|FEATURES|transcriptional_regulatory_protein_CpxR_cpxR|unclassified|transcriptional_regulatory_protein_CpxR_cpxR	0.999999999877	78.8	33	60.8	8.1e-11	1
ACRB	331	362	HWI-700370F:168:C7JUKANXX:5:1304:14825:77200	multidrug	gi:446414955:ref:WP_000492810.1:|FEATURES|acrB|multidrug|acrB	1.0	96.9	32	60.5	1.1e-10	1
OQXB	995	1027	HWI-700370F:168:C7JUKANXX:5:2314:8359:48712	multidrug	YP_001693238|FEATURES|oqxB|multidrug|oqxB	1.0	100.0	33	68.2	5.1e-13	1
MAJOR_FACILITATOR_SUPERFAMILY_TRANSPORTER	386	418	HWI-700370F:168:C7JUKANXX:5:2209:10333:47212	multidrug	CP001918.1.gene2931.p01|FEATURES|major_facilitator_superfamily_transporter|multidrug|major_facilitator_superfamily_transporter	0.999998961017	100.0	33	66.6	1.5e-12	1
BAER	26	58	HWI-700370F:168:C7JUKANXX:5:1216:21139:45595	multidrug	YP_490321.1|FEATURES|baeR|multidrug|baeR	0.999997850475	97.0	33	68.9	3.0e-13	1
EPTA	316	346	HWI-700370F:168:C7JUKANXX:5:2305:7014:30474	peptide	BAE78116.1|FEATURES|eptA|peptide|eptA	0.999999906933	71.0	31	56.6	1.5e-09	1
OMPF	536	568	HWI-700370F:168:C7JUKANXX:5:1113:11666:71237	multidrug	gi:504720116:ref:WP_014907218.1:|FEATURES|ompF|multidrug|ompF	0.999999999452	97.0	33	70.5	1.0e-13	1
OMPR	94	126	HWI-700370F:168:C7JUKANXX:5:2104:3652:57007	multidrug	CP000034.1.gene3672.p01|FEATURES|ompR|multidrug|ompR	0.999999165896	93.9	33	67.4	8.6e-13	1
ESCHERICHIA_COLI_MIPA	115	147	HWI-700370F:168:C7JUKANXX:5:1211:6020:97376	multidrug	NP_310518|FEATURES|Escherichia_coli_mipA|multidrug|Escherichia_coli_mipA	0.999998676771	78.8	33	65.1	4.3e-12	1
TRANSCRIPTIONAL_REGULATORY_PROTEIN_CPXR_CPXR	84	116	HWI-700370F:168:C7JUKANXX:5:1116:16662:84119	unclassified	CP001138.1.gene4273.p01|FEATURES|transcriptional_regulatory_protein_CpxR_cpxR|unclassified|transcriptional_regulatory_protein_CpxR_cpxR	1.0	100.0	33	68.2	5.1e-13	1
MDTK	78	110	HWI-700370F:168:C7JUKANXX:5:1201:13969:55926	fluoroquinolone	AML99881.1|FEATURES|MdtK|fluoroquinolone|MdtK	0.999932635347	84.8	33	55.5	3.4e-09	1
CATA	81	113	HWI-700370F:168:C7JUKANXX:5:2306:20625:14615	phenicol	YP_002150494|FEATURES|catA|phenicol|catA	0.999996270395	63.6	33	53.5	1.3e-08	1
ARNA	346	378	HWI-700370F:168:C7JUKANXX:5:2211:13029:54063	polymyxin	gi:507079934:ref:WP_016150692.1:|FEATURES|arnA|polymyxin|arnA	0.954338810351	97.0	33	71.2	6.0e-14	1
MDTG	47	79	HWI-700370F:168:C7JUKANXX:5:2312:20727:17307	multidrug	Q5PGY0|FEATURES|mdtG|multidrug|mdtG	1.0	100.0	33	72.0	3.5e-14	1
OMPF	93	125	HWI-700370F:168:C7JUKANXX:5:2303:19098:2659	multidrug	gi:514076957:ref:WP_016529535.1:|FEATURES|ompF|multidrug|ompF	0.999659464474	72.7	33	55.5	3.4e-09	1
OMPR	181	213	HWI-700370F:168:C7JUKANXX:5:2214:4092:15341	multidrug	NC_008702.1.4607594.p01|FEATURES|ompR|multidrug|ompR	0.999998051256	75.8	33	56.2	2.0e-09	1
OMP36	304	336	HWI-700370F:168:C7JUKANXX:5:2103:12404:3852	multidrug	AF336095.1.gene1.p01|FEATURES|omp36|multidrug|omp36	0.99999933959	93.9	33	72.0	3.5e-14	1
ACRF	582	614	HWI-700370F:168:C7JUKANXX:5:1215:8444:53442	multidrug	AAC76298.1|FEATURES|AcrF|multidrug|AcrF	1.0	81.8	33	58.5	4.0e-10	1
MDTD	123	155	HWI-700370F:168:C7JUKANXX:5:2302:17186:98954	multidrug	NC_002695.1.916587.p01|FEATURES|mdtD|multidrug|mdtD	0.999999999991	100.0	33	69.7	1.7e-13	1
ESCHERICHIA_COLI_LAMB	31	63	HWI-700370F:168:C7JUKANXX:5:2113:8286:53109	multidrug	BAB38442|FEATURES|Escherichia_coli_LamB|multidrug|Escherichia_coli_LamB	0.999997202915	90.9	33	66.6	1.5e-12	1
MDTL	17	49	HWI-700370F:168:C7JUKANXX:5:1103:3676:61481	multidrug	ZP_03044893|FEATURES|mdtL|multidrug|mdtL	1.0	90.9	33	61.6	4.7e-11	1
TOLC	388	420	HWI-700370F:168:C7JUKANXX:5:2203:3888:77103	multidrug	gi:779803590:ref:WP_045330078.1:|FEATURES|TolC|multidrug|TolC	1.0	100.0	33	66.6	1.5e-12	1
EMRB-QACA_FAMILY_MAJOR_FACILITATOR_TRANSPORTER	277	309	HWI-700370F:168:C7JUKANXX:5:2205:18312:6657	multidrug	CP001918.1.gene4071.p01|FEATURES|EmrB-QacA_family_major_facilitator_transporter|multidrug|EmrB-QacA_family_major_facilitator_transporter	0.999961591771	100.0	33	69.3	2.3e-13	1
ACRB	924	956	HWI-700370F:168:C7JUKANXX:5:1315:16117:79409	multidrug	ABR13271|FEATURES|acrB|multidrug|acrB	1.0	100.0	33	65.9	2.5e-12	1
MACB	141	171	HWI-700370F:168:C7JUKANXX:5:1204:8830:74829	MLS	gi:545231548:ref:WP_021531156.1:|FEATURES|macB|MLS|macB	1.0	74.2	31	46.2	2.1e-06	1
MEXK	411	443	HWI-700370F:168:C7JUKANXX:5:1305:15809:8650	multidrug	AAG07064.1|FEATURES|MexK|multidrug|MexK	0.999999544328	66.7	33	53.5	1.3e-08	1
SERRATIA_MARCESCENS_OMP1	227	257	HWI-700370F:168:C7JUKANXX:5:1204:10725:4844	multidrug	AIA49384.1|FEATURES|Serratia_marcescens_Omp1|multidrug|Serratia_marcescens_Omp1	0.91926413077	87.1	31	60.5	1.1e-10	1
EPTA	316	346	HWI-700370F:168:C7JUKANXX:5:1310:4851:87696	peptide	BAE78116.1|FEATURES|eptA|peptide|eptA	0.999999906933	71.0	31	56.6	1.5e-09	1
OLEB	193	224	HWI-700370F:168:C7JUKANXX:5:2315:5976:17765	MLS	AAA50325|FEATURES|oleB|MLS|oleB	0.999999991871	65.6	32	45.4	3.5e-06	1
ACRA	177	209	HWI-700370F:168:C7JUKANXX:5:1208:14956:43249	multidrug	NC_002695.1.912781.p01|FEATURES|acrA|multidrug|acrA	0.999999996042	90.9	33	61.2	6.2e-11	1
PENA	536	568	HWI-700370F:168:C7JUKANXX:5:2316:14730:95241	beta-lactam	ZP_04656349|FEATURES|penA|beta-lactam|penA	1.0	69.7	33	49.3	2.4e-07	1
MDTG	114	146	HWI-700370F:168:C7JUKANXX:5:1306:6909:40653	multidrug	CP001918.1.gene2608.p01|FEATURES|mdtG|multidrug|mdtG	1.0	100.0	33	70.1	1.3e-13	1
ESCHERICHIA_COLI_LAMB	45	77	HWI-700370F:168:C7JUKANXX:5:1201:13094:3807	multidrug	BAB38442|FEATURES|Escherichia_coli_LamB|multidrug|Escherichia_coli_LamB	0.999997505996	90.9	33	69.7	1.7e-13	1
ARNA	83	115	HWI-700370F:168:C7JUKANXX:5:2307:7215:93385	polymyxin	gi:507079934:ref:WP_016150692.1:|FEATURES|arnA|polymyxin|arnA	0.927574460418	84.8	33	61.6	4.7e-11	1
OMPF	321	351	HWI-700370F:168:C7JUKANXX:5:1112:13058:51604	multidrug	gi:742936434:ref:WP_039025717.1:|FEATURES|ompF|multidrug|ompF	0.999999971705	64.5	31	44.3	7.8e-06	1
MACA	29	61	HWI-700370F:168:C7JUKANXX:5:1309:14195:34920	MLS	gi:556301723:ref:WP_023292895.1:|FEATURES|macA|MLS|macA	1.0	100.0	33	68.2	5.1e-13	1
MACA	235	267	HWI-700370F:168:C7JUKANXX:5:2206:5545:25514	MLS	gi:749533846:ref:WP_040169856.1:|FEATURES|macA|MLS|macA	1.0	100.0	33	74.3	7.1e-15	1
TET34	34	66	HWI-700370F:168:C7JUKANXX:5:2109:13552:92340	tetracycline	BAB59035|FEATURES|tet34|tetracycline|tet34	1.0	93.9	33	68.9	3.0e-13	1
ACRB	107	139	HWI-700370F:168:C7JUKANXX:5:1111:11286:67545	multidrug	YP_002932544|FEATURES|acrB|multidrug|acrB	1.0	100.0	33	67.0	1.1e-12	1
MDFA	348	380	HWI-700370F:168:C7JUKANXX:5:1108:4046:55068	multidrug	CP001918.1.gene2898.p01|FEATURES|mdfA|multidrug|mdfA	1.0	100.0	33	67.4	8.6e-13	1
MULTIDRUG_ABC_TRANSPORTER	451	483	HWI-700370F:168:C7JUKANXX:5:2115:20517:67418	multidrug	gi:896355182:ref:WP_049310020.1:|FEATURES|multidrug_ABC_transporter|multidrug|multidrug_ABC_transporter	1.0	75.8	33	56.2	2.0e-09	1
ACRB	68	100	HWI-700370F:168:C7JUKANXX:5:2114:3958:91032	multidrug	CP001918.1.gene1257.p01|FEATURES|acrB|multidrug|acrB	1.0	100.0	33	68.9	3.0e-13	1
MEXD	14	45	HWI-700370F:168:C7JUKANXX:5:1110:9562:20413	multidrug	gi:852273548:ref:WP_048328542.1:|FEATURES|mexD|multidrug|mexD	1.0	75.0	32	50.1	1.4e-07	1
MDTL	222	254	HWI-700370F:168:C7JUKANXX:5:2303:7479:60225	multidrug	gi:446742357:ref:WP_000819613.1:|FEATURES|mdtL|multidrug|mdtL	1.0	81.8	33	55.8	2.6e-09	1
RPOB2	1047	1078	HWI-700370F:168:C7JUKANXX:5:2314:4973:78085	multidrug	BAD59497.1|FEATURES|rpoB2|multidrug|rpoB2	0.999999475605	84.4	32	63.5	1.2e-11	1
ROSA	294	326	HWI-700370F:168:C7JUKANXX:5:2104:7502:19171	fosmidomycin	ZP_04612558|FEATURES|rosA|fosmidomycin|rosA	1.0	84.8	33	59.3	2.4e-10	1
KDPE	150	181	HWI-700370F:168:C7JUKANXX:5:2206:2240:74710	aminoglycoside	NP_415222.1|FEATURES|kdpE|aminoglycoside|kdpE	0.999994273983	90.6	32	62.0	3.6e-11	1
MDTK	381	413	HWI-700370F:168:C7JUKANXX:5:1313:8768:49865	multidrug	gi:555107106:gb:ESM50626.1:|FEATURES|mdtK|multidrug|mdtK	1.0	97.0	33	70.1	1.3e-13	1
KASUGAMYCIN_RESISTANCE_PROTEIN_KSGA	165	197	HWI-700370F:168:C7JUKANXX:5:2108:9435:69623	aminoglycoside	CAR58198|FEATURES|kasugamycin_resistance_protein_ksgA|aminoglycoside|kasugamycin_resistance_protein_ksgA	1.0	100.0	33	73.6	1.2e-14	1
EMRB	373	405	HWI-700370F:168:C7JUKANXX:5:1202:6014:57547	multidrug	gi:486057056:ref:WP_001507824.1:|FEATURES|emrB|multidrug|emrB	0.999965050266	100.0	33	68.2	5.1e-13	1
ACRF	924	956	HWI-700370F:168:C7JUKANXX:5:2109:3284:49759	multidrug	CP000647.1.gene3710.p01|FEATURES|acrF|multidrug|acrF	1.0	100.0	33	65.9	2.5e-12	1
ACRB	856	888	HWI-700370F:168:C7JUKANXX:5:1315:2021:98217	multidrug	gi:446414955:ref:WP_000492810.1:|FEATURES|acrB|multidrug|acrB	1.0	93.9	33	62.0	3.6e-11	1
YOJI	221	252	HWI-700370F:168:C7JUKANXX:5:2216:19596:3260	peptide	NP_416715.1|FEATURES|YojI|peptide|YojI	0.99999987775	100.0	32	72.4	2.7e-14	1
OQXA	261	293	HWI-700370F:168:C7JUKANXX:5:2103:5057:75534	multidrug	YP_001693237.1|FEATURES|oqxA|multidrug|oqxA	1.0	100.0	33	69.3	2.3e-13	1
ESCHERICHIA_COLI_LAMB	18	49	HWI-700370F:168:C7JUKANXX:5:1112:1884:60000	multidrug	BAB38442|FEATURES|Escherichia_coli_LamB|multidrug|Escherichia_coli_LamB	0.999996479404	84.4	32	61.2	6.2e-11	1
ARNA	198	230	HWI-700370F:168:C7JUKANXX:5:2116:16012:11307	polymyxin	gi:851899656:ref:WP_048211088.1:|FEATURES|arnA|polymyxin|arnA	0.94529251998	78.8	33	63.5	1.2e-11	1
UGD	70	102	HWI-700370F:168:C7JUKANXX:5:2316:16404:49980	peptide	AAC75089.1|FEATURES|ugd|peptide|ugd	0.999999879177	93.9	33	68.6	3.9e-13	1
ACRB	885	917	HWI-700370F:168:C7JUKANXX:5:2211:6642:92719	multidrug	gi:447055218:ref:WP_001132474.1:|FEATURES|acrB|multidrug|acrB	1.0	100.0	33	67.8	6.6e-13	1
MACB	145	176	HWI-700370F:168:C7JUKANXX:5:2108:4039:68347	MLS	gi:959866458:ref:WP_058145168.1:|FEATURES|macB|MLS|macB	1.0	71.9	32	46.6	1.6e-06	1
PBP-1A	190	221	HWI-700370F:168:C7JUKANXX:5:1102:20391:40770	beta-lactam	EDJ91555|FEATURES|PBP-1A|beta-lactam|PBP-1A	1.0	81.2	32	53.1	1.7e-08	1
MDTK	133	165	HWI-700370F:168:C7JUKANXX:5:1105:17789:43449	fluoroquinolone	AML99881.1|FEATURES|MdtK|fluoroquinolone|MdtK	0.999972709454	84.8	33	54.3	7.6e-09	1
MDTH	256	288	HWI-700370F:168:C7JUKANXX:5:1211:10898:11721	multidrug	gi:493862520:ref:WP_006809273.1:|FEATURES|mdtH|multidrug|mdtH	1.0	100.0	33	68.9	3.0e-13	1
OQXA	84	114	HWI-700370F:168:C7JUKANXX:5:1109:20410:36355	multidrug	YP_001693237.1|FEATURES|oqxA|multidrug|oqxA	0.999997988142	93.5	31	60.5	1.1e-10	1
PENA	519	551	HWI-700370F:168:C7JUKANXX:5:1208:2556:35328	beta-lactam	ZP_04656349|FEATURES|penA|beta-lactam|penA	1.0	90.9	33	64.3	7.3e-12	1
ACRB	4	36	HWI-700370F:168:C7JUKANXX:5:1312:7934:13062	multidrug	CAG74079|FEATURES|acrB|multidrug|acrB	1.0	93.9	33	66.2	1.9e-12	1
OQXB	989	1020	HWI-700370F:168:C7JUKANXX:5:1216:14600:11691	multidrug	YP_001693238|FEATURES|oqxB|multidrug|oqxB	1.0	100.0	32	66.2	1.9e-12	1
MDTH	347	379	HWI-700370F:168:C7JUKANXX:5:1204:17175:35923	multidrug	gi:749060206:ref:WP_040092385.1:|FEATURES|mdtH|multidrug|mdtH	1.0	100.0	33	74.3	7.1e-15	1
PBP-1B	264	296	HWI-700370F:168:C7JUKANXX:5:2315:7026:42294	beta-lactam	YP_002467958|FEATURES|PBP-1B|beta-lactam|PBP-1B	0.99999999701	78.8	33	58.5	4.0e-10	1
MSBA	399	430	HWI-700370F:168:C7JUKANXX:5:2107:2397:49617	nitroimidazole	NP_415434.1|FEATURES|msbA|nitroimidazole|msbA	0.999795789048	93.8	32	63.5	1.2e-11	1
TETP	74	106	HWI-700370F:168:C7JUKANXX:5:1111:15394:66118	tetracycline	YP_002850805|FEATURES|tetP|tetracycline|tetP	1.0	66.7	33	48.5	4.2e-07	1
MSBA	413	445	HWI-700370F:168:C7JUKANXX:5:1214:15131:90786	nitroimidazole	NP_415434.1|FEATURES|msbA|nitroimidazole|msbA	0.999772873297	90.9	33	63.5	1.2e-11	1
MACB	26	58	HWI-700370F:168:C7JUKANXX:5:1113:3143:2494	MLS	gi:851928815:ref:WP_048221086.1:|FEATURES|macB|MLS|macB	1.0	72.7	33	49.3	2.4e-07	1
MSBA	12	44	HWI-700370F:168:C7JUKANXX:5:2106:19466:54886	nitroimidazole	NP_415434.1|FEATURES|msbA|nitroimidazole|msbA	0.999879135802	97.0	33	66.2	1.9e-12	1
MACB	299	331	HWI-700370F:168:C7JUKANXX:5:2208:7509:88380	MLS	gi:779861244:ref:WP_045352062.1:|FEATURES|macB|MLS|macB	1.0	100.0	33	72.4	2.7e-14	1
OMPF	34	64	HWI-700370F:168:C7JUKANXX:5:2204:16566:50771	multidrug	gi:742936434:ref:WP_039025717.1:|FEATURES|ompF|multidrug|ompF	0.99999999921	90.3	31	64.7	5.6e-12	1
ACRB	49	81	HWI-700370F:168:C7JUKANXX:5:1302:1242:22037	multidrug	gi:485731880:ref:WP_001359514.1:|FEATURES|acrB|multidrug|acrB	1.0	93.9	33	64.3	7.3e-12	1
EPTA	255	287	HWI-700370F:168:C7JUKANXX:5:1311:17857:31565	peptide	BAE78116.1|FEATURES|eptA|peptide|eptA	0.999999999689	66.7	33	50.1	1.4e-07	1
SDEY	349	381	HWI-700370F:168:C7JUKANXX:5:1201:9473:41618	multidrug	BAC77251|FEATURES|sdeY|multidrug|sdeY	1.0	100.0	33	65.9	2.5e-12	1
MDTE	47	79	HWI-700370F:168:C7JUKANXX:5:1115:8715:14236	multidrug	CP001918.1.gene3442.p01|FEATURES|mdtE|multidrug|mdtE	0.99999999996	97.0	33	67.8	6.6e-13	1
ROSB	493	525	HWI-700370F:168:C7JUKANXX:5:2316:19114:92622	fosmidomycin	gi:896190680:ref:WP_049199932.1:|FEATURES|rosB|fosmidomycin|rosB	1.0	87.9	33	58.5	4.0e-10	1
RPOB2	1047	1079	HWI-700370F:168:C7JUKANXX:5:1206:10809:83110	multidrug	BAD59497.1|FEATURES|rpoB2|multidrug|rpoB2	0.999999505895	84.8	33	65.9	2.5e-12	1
ARNA	326	358	HWI-700370F:168:C7JUKANXX:5:2206:8281:71218	polymyxin	ZP_02901868|FEATURES|arnA|polymyxin|arnA	0.99369664452	87.9	33	65.9	2.5e-12	1
MEXE	225	257	HWI-700370F:168:C7JUKANXX:5:2204:20243:57268	multidrug	gi:503835165:ref:WP_014069159.1:|FEATURES|mexE|multidrug|mexE	1.0	97.0	33	68.2	5.1e-13	1
MACB	421	453	HWI-700370F:168:C7JUKANXX:5:2201:10209:51259	MLS	gi:779861244:ref:WP_045352062.1:|FEATURES|macB|MLS|macB	1.0	100.0	33	67.8	6.6e-13	1
BAES	73	105	HWI-700370F:168:C7JUKANXX:5:2312:5592:74288	multidrug	BAA15934.1|FEATURES|baeS|multidrug|baeS	0.999999158206	81.8	33	68.9	3.0e-13	1
ACRB	743	775	HWI-700370F:168:C7JUKANXX:5:2110:11201:77654	multidrug	gi:446414955:ref:WP_000492810.1:|FEATURES|acrB|multidrug|acrB	1.0	90.9	33	68.2	5.1e-13	1
KDPE	164	196	HWI-700370F:168:C7JUKANXX:5:2305:15139:90966	aminoglycoside	NP_415222.1|FEATURES|kdpE|aminoglycoside|kdpE	0.99999704251	97.0	33	70.9	7.8e-14	1
OQXB	386	418	HWI-700370F:168:C7JUKANXX:5:2215:16860:95274	multidrug	YP_001693238|FEATURES|oqxB|multidrug|oqxB	1.0	75.8	33	52.8	2.2e-08	1
MACB	144	176	HWI-700370F:168:C7JUKANXX:5:2212:9411:14506	MLS	gi:545231548:ref:WP_021531156.1:|FEATURES|macB|MLS|macB	1.0	63.6	33	44.3	7.8e-06	1
TOLC	152	184	HWI-700370F:168:C7JUKANXX:5:2308:14354:39555	multidrug	gi:779803590:ref:WP_045330078.1:|FEATURES|TolC|multidrug|TolC	1.0	100.0	33	68.2	5.1e-13	1
UGD	60	92	HWI-700370F:168:C7JUKANXX:5:2214:14806:16374	peptide	AAC75089.1|FEATURES|ugd|peptide|ugd	0.999999112945	81.8	33	62.0	3.6e-11	1
ACRB	561	593	HWI-700370F:168:C7JUKANXX:5:1108:20267:67661	multidrug	gi:485731880:ref:WP_001359514.1:|FEATURES|acrB|multidrug|acrB	0.999999994455	81.8	33	60.8	8.1e-11	1
ADEB	376	408	HWI-700370F:168:C7JUKANXX:5:2201:2811:93701	multidrug	gi:490800509:ref:WP_004662646.1:|FEATURES|adeB|multidrug|adeB	1.0	90.9	33	62.0	3.6e-11	1
ESCHERICHIA_COLI_LAMB	99	131	HWI-700370F:168:C7JUKANXX:5:2315:20564:14480	multidrug	BAB38442|FEATURES|Escherichia_coli_LamB|multidrug|Escherichia_coli_LamB	0.999997895093	100.0	33	75.9	2.4e-15	1
ACRB	158	189	HWI-700370F:168:C7JUKANXX:5:1204:9027:74356	multidrug	CP001918.1.gene1257.p01|FEATURES|acrB|multidrug|acrB	1.0	100.0	32	68.2	5.1e-13	1
BACA	146	178	HWI-700370F:168:C7JUKANXX:5:2207:4634:29385	bacitracin	ZP_03381912|FEATURES|bacA|bacitracin|bacA	1.0	93.9	33	71.6	4.6e-14	1
ESCHERICHIA_COLI_MIPA	42	73	HWI-700370F:168:C7JUKANXX:5:2204:11559:55392	multidrug	NP_310518|FEATURES|Escherichia_coli_mipA|multidrug|Escherichia_coli_mipA	0.999998914636	93.8	32	74.7	5.4e-15	1
PBP-1B	244	275	HWI-700370F:168:C7JUKANXX:5:2201:13644:52474	beta-lactam	YP_002467958|FEATURES|PBP-1B|beta-lactam|PBP-1B	0.999999998804	84.4	32	62.0	3.6e-11	1
ACRA	234	266	HWI-700370F:168:C7JUKANXX:5:2201:19365:63084	multidrug	ABG77965|FEATURES|acrA|multidrug|acrA	1.0	97.0	33	68.6	3.9e-13	1
ESCHERICHIA_COLI_LAMB	84	116	HWI-700370F:168:C7JUKANXX:5:2312:4056:51368	multidrug	BAB38442|FEATURES|Escherichia_coli_LamB|multidrug|Escherichia_coli_LamB	0.999997659052	100.0	33	72.8	2.1e-14	1
BAES	234	266	HWI-700370F:168:C7JUKANXX:5:1111:17537:53859	multidrug	BAA15934.1|FEATURES|baeS|multidrug|baeS	0.999999916813	100.0	33	67.4	8.6e-13	1
ADEB	967	999	HWI-700370F:168:C7JUKANXX:5:2107:5841:7712	multidrug	gi:446910365:ref:WP_000987621.1:|FEATURES|adeB|multidrug|adeB	1.0	78.8	33	55.5	3.4e-09	1
MACB	368	400	HWI-700370F:168:C7JUKANXX:5:1106:6029:91776	MLS	gi:779861244:ref:WP_045352062.1:|FEATURES|macB|MLS|macB	1.0	100.0	33	70.1	1.3e-13	1
ESCHERICHIA_COLI_LAMB	295	327	HWI-700370F:168:C7JUKANXX:5:2102:3886:5699	multidrug	BAB38442|FEATURES|Escherichia_coli_LamB|multidrug|Escherichia_coli_LamB	0.999996726297	84.8	33	69.7	1.7e-13	1
ACRB	870	902	HWI-700370F:168:C7JUKANXX:5:2310:17185:23048	multidrug	gi:555221605:ref:WP_023214248.1:|FEATURES|acrB|multidrug|acrB	1.0	100.0	33	68.2	5.1e-13	1
ARNA	105	137	HWI-700370F:168:C7JUKANXX:5:1214:5935:54844	polymyxin	gi:486158791:ref:WP_001522461.1:|FEATURES|arnA|polymyxin|arnA	0.956370759392	93.9	33	68.9	3.0e-13	1
PBP-1A	285	316	HWI-700370F:168:C7JUKANXX:5:1211:14551:77811	beta-lactam	YP_001290033|FEATURES|PBP-1A|beta-lactam|PBP-1A	1.0	68.8	32	50.1	1.4e-07	1
OQXB	272	304	HWI-700370F:168:C7JUKANXX:5:1108:9618:76613	multidrug	YP_001693238|FEATURES|oqxB|multidrug|oqxB	1.0	100.0	33	68.6	3.9e-13	1
MDTG	357	389	HWI-700370F:168:C7JUKANXX:5:1106:5791:93926	multidrug	gi:556426192:ref:WP_023311119.1:|FEATURES|mdtG|multidrug|mdtG	1.0	100.0	33	67.0	1.1e-12	1
ESCHERICHIA_COLI_LAMB	142	174	HWI-700370F:168:C7JUKANXX:5:1203:8685:9205	multidrug	BAB38442|FEATURES|Escherichia_coli_LamB|multidrug|Escherichia_coli_LamB	0.999997202915	87.9	33	66.6	1.5e-12	1
AMRB	721	752	HWI-700370F:168:C7JUKANXX:5:2116:16298:100471	multidrug	YP_001808247|FEATURES|amrB|multidrug|amrB	0.999999999999	68.8	32	44.3	7.8e-06	1
TRANSCRIPTIONAL_REGULATORY_PROTEIN_CPXR_CPXR	97	129	HWI-700370F:168:C7JUKANXX:5:1206:6019:84166	unclassified	CP001485.1.gene721.p01|FEATURES|transcriptional_regulatory_protein_CpxR_cpxR|unclassified|transcriptional_regulatory_protein_CpxR_cpxR	1.0	81.8	33	56.2	2.0e-09	1
OMP36	281	311	HWI-700370F:168:C7JUKANXX:5:2316:2467:2263	multidrug	AF336095.1.gene1.p01|FEATURES|omp36|multidrug|omp36	0.999343003118	93.5	31	63.2	1.6e-11	1
YOJI	406	437	HWI-700370F:168:C7JUKANXX:5:2116:19655:26128	peptide	NP_416715.1|FEATURES|YojI|peptide|YojI	0.999999335568	65.6	32	50.8	8.4e-08	1
MDTG	341	373	HWI-700370F:168:C7JUKANXX:5:1316:9266:55871	multidrug	Q5PGY0|FEATURES|mdtG|multidrug|mdtG	1.0	100.0	33	68.9	3.0e-13	1
ESCHERICHIA_COLI_LAMB	309	340	HWI-700370F:168:C7JUKANXX:5:1203:8804:54931	multidrug	BAB38442|FEATURES|Escherichia_coli_LamB|multidrug|Escherichia_coli_LamB	0.999997920346	87.5	32	75.5	3.2e-15	1
YOJI	87	119	HWI-700370F:168:C7JUKANXX:5:2114:4611:86370	peptide	NP_416715.1|FEATURES|YojI|peptide|YojI	0.999999640835	75.8	33	57.0	1.2e-09	1
TETW	66	98	HWI-700370F:168:C7JUKANXX:5:1309:16531:37293	tetracycline	ABG81258|FEATURES|tetW|tetracycline|tetW	1.0	63.6	33	48.1	5.4e-07	1
MACB	19	49	HWI-700370F:168:C7JUKANXX:5:1114:6273:17119	MLS	YP_001176128|FEATURES|macB|MLS|macB	1.0	61.3	31	46.2	2.1e-06	1
EMRB	353	385	HWI-700370F:168:C7JUKANXX:5:1211:1387:70613	multidrug	gi:486057056:ref:WP_001507824.1:|FEATURES|emrB|multidrug|emrB	0.99998746381	100.0	33	75.5	3.2e-15	1
MDTH	60	92	HWI-700370F:168:C7JUKANXX:5:2108:2766:11442	multidrug	gi:503132047:ref:WP_013366708.1:|FEATURES|mdtH|multidrug|mdtH	1.0	100.0	33	68.9	3.0e-13	1
CATA	53	85	HWI-700370F:168:C7JUKANXX:5:1205:5104:50284	phenicol	YP_001966224|FEATURES|catA|phenicol|catA	0.999999999932	66.7	33	55.1	4.4e-09	1
PENA	439	470	HWI-700370F:168:C7JUKANXX:5:1201:2468:68948	beta-lactam	ZP_04656349|FEATURES|penA|beta-lactam|penA	1.0	78.1	32	58.2	5.2e-10	1
MDTK	39	71	HWI-700370F:168:C7JUKANXX:5:1208:20197:38041	multidrug	gi:555038129:gb:ESL82444.1:|FEATURES|mdtK|multidrug|mdtK	1.0	100.0	33	68.6	3.9e-13	1
MDTC	361	393	HWI-700370F:168:C7JUKANXX:5:1109:8200:34782	multidrug	CP001918.1.gene3441.p01|FEATURES|mdtC|multidrug|mdtC	1.0	100.0	33	67.0	1.1e-12	1
BAES	68	100	HWI-700370F:168:C7JUKANXX:5:2313:18073:90636	multidrug	BAA15934.1|FEATURES|baeS|multidrug|baeS	0.999999118303	81.8	33	67.4	8.6e-13	1
EMRA	55	87	HWI-700370F:168:C7JUKANXX:5:2208:13558:49363	multidrug	gi:695709491:ref:WP_032642979.1:|FEATURES|emrA|multidrug|emrA	0.988232358175	100.0	33	69.7	1.7e-13	1
ROSB	120	152	HWI-700370F:168:C7JUKANXX:5:1213:20110:13017	fosmidomycin	ZP_04631861|FEATURES|rosB|fosmidomycin|rosB	1.0	100.0	33	65.1	4.3e-12	1
OQXB	720	752	HWI-700370F:168:C7JUKANXX:5:2109:1295:28846	multidrug	YP_001693238|FEATURES|oqxB|multidrug|oqxB	1.0	100.0	33	68.6	3.9e-13	1
EMRA	57	89	HWI-700370F:168:C7JUKANXX:5:1113:14755:12545	multidrug	gi:695720550:ref:WP_032648001.1:|FEATURES|emrA|multidrug|emrA	0.985721376566	100.0	33	68.6	3.9e-13	1
MACA	298	330	HWI-700370F:168:C7JUKANXX:5:1105:14722:76036	MLS	gi:695652614:ref:WP_032619987.1:|FEATURES|macA|MLS|macA	1.0	100.0	33	66.6	1.5e-12	1
CPXA	311	342	HWI-700370F:168:C7JUKANXX:5:1216:10085:72014	aminoglycoside:aminocoumarin	NP_312864.1|FEATURES|cpxA|aminoglycoside:aminocoumarin|cpxA	0.999353915725	90.6	32	67.8	6.6e-13	1
MDTH	277	308	HWI-700370F:168:C7JUKANXX:5:2206:10018:52075	multidrug	gi:556301284:ref:WP_023292794.1:|FEATURES|mdtH|multidrug|mdtH	1.0	100.0	32	66.6	1.5e-12	1
ACRA	49	81	HWI-700370F:168:C7JUKANXX:5:1107:4978:9634	multidrug	ABG77965|FEATURES|acrA|multidrug|acrA	1.0	100.0	33	68.6	3.9e-13	1
ARNA	217	247	HWI-700370F:168:C7JUKANXX:5:1213:11746:8631	polymyxin	gi:545297533:ref:WP_021577738.1:|FEATURES|arnA|polymyxin|arnA	0.932367728234	80.6	31	60.1	1.4e-10	1
TOLC	129	161	HWI-700370F:168:C7JUKANXX:5:1203:6767:43305	multidrug	gi:779803590:ref:WP_045330078.1:|FEATURES|TolC|multidrug|TolC	1.0	100.0	33	66.6	1.5e-12	1
PENA	35	67	HWI-700370F:168:C7JUKANXX:5:1205:1225:86363	beta-lactam	ZP_04656349|FEATURES|penA|beta-lactam|penA	1.0	69.7	33	57.0	1.2e-09	1
ARNA	397	429	HWI-700370F:168:C7JUKANXX:5:2309:1318:92106	polymyxin	gi:757799830:ref:WP_043017032.1:|FEATURES|arnA|polymyxin|arnA	0.949028920472	93.9	33	65.5	3.3e-12	1
MDTL	22	54	HWI-700370F:168:C7JUKANXX:5:1208:20843:55155	multidrug	ZP_03044893|FEATURES|mdtL|multidrug|mdtL	1.0	90.9	33	60.8	8.1e-11	1
MDTE	137	168	HWI-700370F:168:C7JUKANXX:5:1313:2648:10462	multidrug	CP001918.1.gene3442.p01|FEATURES|mdtE|multidrug|mdtE	0.999999999996	96.9	32	68.6	3.9e-13	1
VANR	93	125	HWI-700370F:168:C7JUKANXX:5:1111:16710:58080	glycopeptide	AF162694.1.gene5.p01|FEATURES|vanR|glycopeptide|vanR	1.0	100.0	33	69.3	2.3e-13	1
EMRD	103	134	HWI-700370F:168:C7JUKANXX:5:2214:8521:59099	multidrug	YP_001451632|FEATURES|emrD|multidrug|emrD	1.0	96.9	32	67.0	1.1e-12	1
OMPR	191	221	HWI-700370F:168:C7JUKANXX:5:1313:8590:56783	multidrug	NC_008702.1.4607594.p01|FEATURES|ompR|multidrug|ompR	0.999998095152	77.4	31	52.4	2.9e-08	1
CATA	14	46	HWI-700370F:168:C7JUKANXX:5:1115:19109:13901	phenicol	M11587.1.gene1.p1|FEATURES|catA|phenicol|catA	0.999999999532	72.7	33	54.3	7.6e-09	1
PENA	194	225	HWI-700370F:168:C7JUKANXX:5:1115:4257:70045	beta-lactam	ZP_04656349|FEATURES|penA|beta-lactam|penA	1.0	78.1	32	57.0	1.2e-09	1
ROSA	143	174	HWI-700370F:168:C7JUKANXX:5:2102:10914:55400	fosmidomycin	YP_001477378|FEATURES|rosA|fosmidomycin|rosA	1.0	96.9	32	65.9	2.5e-12	1
RPOB2	771	802	HWI-700370F:168:C7JUKANXX:5:2206:14813:98162	multidrug	BAD59497.1|FEATURES|rpoB2|multidrug|rpoB2	0.999999324198	84.4	32	54.7	5.8e-09	1
MSBA	355	387	HWI-700370F:168:C7JUKANXX:5:1305:13724:75092	nitroimidazole	NP_415434.1|FEATURES|msbA|nitroimidazole|msbA	0.999781530009	90.9	33	60.5	1.1e-10	1
ACRD	128	160	HWI-700370F:168:C7JUKANXX:5:2210:1277:34568	aminoglycoside	YP_490697.1|FEATURES|acrD|aminoglycoside|acrD	0.941484980399	100.0	33	67.4	8.6e-13	1
ACRB	443	475	HWI-700370F:168:C7JUKANXX:5:1308:18639:67658	multidrug	gi:447055218:ref:WP_001132474.1:|FEATURES|acrB|multidrug|acrB	1.0	97.0	33	65.5	3.3e-12	1
UGD	243	275	HWI-700370F:168:C7JUKANXX:5:2216:20595:85436	peptide	AAC75089.1|FEATURES|ugd|peptide|ugd	0.999999779396	97.0	33	72.8	2.1e-14	1
MDTH	244	276	HWI-700370F:168:C7JUKANXX:5:1205:16035:42558	multidrug	gi:493862520:ref:WP_006809273.1:|FEATURES|mdtH|multidrug|mdtH	1.0	100.0	33	72.8	2.1e-14	1
OMPF	176	206	HWI-700370F:168:C7JUKANXX:5:2308:20272:88673	multidrug	gi:504720116:ref:WP_014907218.1:|FEATURES|ompF|multidrug|ompF	0.999999491519	61.3	31	47.8	7.1e-07	1
UGD	242	273	HWI-700370F:168:C7JUKANXX:5:2211:18340:35669	peptide	AAC75089.1|FEATURES|ugd|peptide|ugd	0.99999990683	96.9	32	72.4	2.7e-14	1
MDTD	2	34	HWI-700370F:168:C7JUKANXX:5:2316:13619:84136	multidrug	NC_002695.1.916587.p01|FEATURES|mdtD|multidrug|mdtD	0.999999999947	93.9	33	67.8	6.6e-13	1
ACRB	975	1007	HWI-700370F:168:C7JUKANXX:5:2111:14534:60576	multidrug	ABR13271|FEATURES|acrB|multidrug|acrB	1.0	100.0	33	65.1	4.3e-12	1
ACRB	916	948	HWI-700370F:168:C7JUKANXX:5:1111:4889:65998	multidrug	gi:485731880:ref:WP_001359514.1:|FEATURES|acrB|multidrug|acrB	0.999999996726	93.9	33	60.5	1.1e-10	1
MACB	309	341	HWI-700370F:168:C7JUKANXX:5:1209:13786:19214	MLS	gi:1046630742:ref:WP_065696754.1:|FEATURES|macB|MLS|macB	1.0	100.0	33	73.2	1.6e-14	1
MDTK	31	63	HWI-700370F:168:C7JUKANXX:5:2304:15277:30762	fluoroquinolone	AML99881.1|FEATURES|MdtK|fluoroquinolone|MdtK	0.999991903879	97.0	33	68.6	3.9e-13	1
TRANSCRIPTIONAL_REGULATORY_PROTEIN_CPXR_CPXR	73	103	HWI-700370F:168:C7JUKANXX:5:2308:8803:73420	unclassified	CP001918.1.gene5135.p01|FEATURES|transcriptional_regulatory_protein_CpxR_cpxR|unclassified|transcriptional_regulatory_protein_CpxR_cpxR	0.999999999995	71.0	31	49.7	1.9e-07	1
OMPR	126	158	HWI-700370F:168:C7JUKANXX:5:2216:13612:23531	multidrug	CP000034.1.gene3672.p01|FEATURES|ompR|multidrug|ompR	0.999999383693	100.0	33	75.1	4.1e-15	1
MACA	9	41	HWI-700370F:168:C7JUKANXX:5:2306:12140:7194	MLS	gi:895839864:ref:WP_048957125.1:|FEATURES|macA|MLS|macA	1.0	100.0	33	70.1	1.3e-13	1
ACRB	919	951	HWI-700370F:168:C7JUKANXX:5:1114:19585:11559	multidrug	gi:447055218:ref:WP_001132474.1:|FEATURES|acrB|multidrug|acrB	1.0	100.0	33	66.6	1.5e-12	1
MEXK	885	916	HWI-700370F:168:C7JUKANXX:5:2316:7915:27319	multidrug	AAG07064.1|FEATURES|MexK|multidrug|MexK	0.999999423019	75.0	32	48.9	3.2e-07	1
MDTK	284	316	HWI-700370F:168:C7JUKANXX:5:2311:12428:35815	multidrug	gi:554682163:ref:WP_023182103.1:|FEATURES|mdtK|multidrug|mdtK	1.0	100.0	33	65.9	2.5e-12	1
MACA	70	102	HWI-700370F:168:C7JUKANXX:5:1111:4020:13848	MLS	gi:749650644:ref:WP_040251204.1:|FEATURES|macA|MLS|macA	1.0	100.0	33	68.9	3.0e-13	1
PORIN_OMPC	216	248	HWI-700370F:168:C7JUKANXX:5:1112:12654:22897	beta-lactam	APB87301|FEATURES|porin_OmpC|beta-lactam|porin_OmpC	0.999999994555	69.7	33	50.1	1.4e-07	1
MDTK	199	231	HWI-700370F:168:C7JUKANXX:5:1107:15642:51823	multidrug	gi:555139174:gb:ESM81938.1:|FEATURES|mdtK|multidrug|mdtK	1.0	90.9	33	66.6	1.5e-12	1
ADEB	370	402	HWI-700370F:168:C7JUKANXX:5:2210:20147:53440	multidrug	gi:565649137:ref:WP_023896724.1:|FEATURES|adeB|multidrug|adeB	1.0	87.9	33	61.2	6.2e-11	1
RPOB2	1013	1045	HWI-700370F:168:C7JUKANXX:5:2112:15347:77611	multidrug	BAD59497.1|FEATURES|rpoB2|multidrug|rpoB2	0.999999432513	81.8	33	62.4	2.8e-11	1
OMPF	202	233	HWI-700370F:168:C7JUKANXX:5:1112:15428:71589	multidrug	gi:742936434:ref:WP_039025717.1:|FEATURES|ompF|multidrug|ompF	0.999999998658	71.9	32	53.1	1.7e-08	1
MACB	41	73	HWI-700370F:168:C7JUKANXX:5:2105:12461:4171	MLS	gi:556487375:ref:WP_023335108.1:|FEATURES|macB|MLS|macB	1.0	100.0	33	69.7	1.7e-13	1
SERRATIA_MARCESCENS_OMP1	227	258	HWI-700370F:168:C7JUKANXX:5:2202:19978:94606	multidrug	AIA49384.1|FEATURES|Serratia_marcescens_Omp1|multidrug|Serratia_marcescens_Omp1	0.913062153402	87.5	32	65.9	2.5e-12	1
MDTK	392	424	HWI-700370F:168:C7JUKANXX:5:2111:19541:80870	fluoroquinolone	AML99881.1|FEATURES|MdtK|fluoroquinolone|MdtK	0.999995070887	87.9	33	68.6	3.9e-13	1
MDTD	160	192	HWI-700370F:168:C7JUKANXX:5:2203:14988:31063	multidrug	NC_002695.1.916587.p01|FEATURES|mdtD|multidrug|mdtD	0.999999999989	90.9	33	68.2	5.1e-13	1
BACA	144	176	HWI-700370F:168:C7JUKANXX:5:2208:11043:13854	bacitracin	ZP_04626871|FEATURES|bacA|bacitracin|bacA	1.0	93.9	33	72.4	2.7e-14	1
OMP36	111	143	HWI-700370F:168:C7JUKANXX:5:1203:19461:52621	multidrug	AF336095.1.gene1.p01|FEATURES|omp36|multidrug|omp36	0.998592127681	93.9	33	75.1	4.1e-15	1
MDTH	262	293	HWI-700370F:168:C7JUKANXX:5:2313:14614:4801	multidrug	gi:493862520:ref:WP_006809273.1:|FEATURES|mdtH|multidrug|mdtH	1.0	100.0	32	68.2	5.1e-13	1
PENA	271	302	HWI-700370F:168:C7JUKANXX:5:2314:11376:5956	beta-lactam	ZP_04656349|FEATURES|penA|beta-lactam|penA	1.0	71.9	32	50.4	1.1e-07	1
SMEE	168	199	HWI-700370F:168:C7JUKANXX:5:1204:15276:45619	multidrug	CAC14595|FEATURES|smeE|multidrug|smeE	1.0	78.1	32	58.2	5.2e-10	1
ACRB	803	835	HWI-700370F:168:C7JUKANXX:5:2201:7564:76537	multidrug	CAC35725|FEATURES|acrB|multidrug|acrB	1.0	100.0	33	73.6	1.2e-14	1
ACRB	195	227	HWI-700370F:168:C7JUKANXX:5:1101:6466:35641	multidrug	gi:495735716:ref:WP_008460295.1:|FEATURES|acrB|multidrug|acrB	0.999895023948	87.9	33	60.8	8.1e-11	1
MDFA	107	139	HWI-700370F:168:C7JUKANXX:5:2215:3491:32074	multidrug	CP001918.1.gene2898.p01|FEATURES|mdfA|multidrug|mdfA	1.0	100.0	33	68.9	3.0e-13	1
PBP-1A	129	161	HWI-700370F:168:C7JUKANXX:5:2102:3330:22478	beta-lactam	YP_001290033|FEATURES|PBP-1A|beta-lactam|PBP-1A	1.0	63.6	33	45.8	2.7e-06	1
TRANSCRIPTIONAL_REGULATORY_PROTEIN_CPXR_CPXR	77	109	HWI-700370F:168:C7JUKANXX:5:1106:10005:71735	unclassified	CP001138.1.gene4273.p01|FEATURES|transcriptional_regulatory_protein_CpxR_cpxR|unclassified|transcriptional_regulatory_protein_CpxR_cpxR	0.999999999997	66.7	33	46.6	1.6e-06	1
OLEB	515	547	HWI-700370F:168:C7JUKANXX:5:2309:16230:51233	MLS	AAA50325|FEATURES|oleB|MLS|oleB	0.999999999979	66.7	33	44.7	6.0e-06	1
CPXA	35	67	HWI-700370F:168:C7JUKANXX:5:1215:3703:26320	aminoglycoside:aminocoumarin	NP_312864.1|FEATURES|cpxA|aminoglycoside:aminocoumarin|cpxA	0.999500996385	97.0	33	70.5	1.0e-13	1
TOLC	239	271	HWI-700370F:168:C7JUKANXX:5:1203:13134:74520	multidrug	gi:779803590:ref:WP_045330078.1:|FEATURES|TolC|multidrug|TolC	1.0	100.0	33	67.0	1.1e-12	1
CAMP-REGULATORY_PROTEIN	96	128	HWI-700370F:168:C7JUKANXX:5:2203:2059:11613	unclassified	gi:446164891:ref:WP_000242746.1:|FEATURES|cAMP-regulatory_protein|unclassified|cAMP-regulatory_protein	0.935411559392	100.0	33	65.5	3.3e-12	1
ESCHERICHIA_COLI_MIPA	134	166	HWI-700370F:168:C7JUKANXX:5:1316:10082:88153	multidrug	NP_310518|FEATURES|Escherichia_coli_mipA|multidrug|Escherichia_coli_mipA	0.999997677671	84.8	33	69.3	2.3e-13	1
ADEB	602	633	HWI-700370F:168:C7JUKANXX:5:1312:20134:10029	multidrug	gi:972299077:ref:WP_058971575.1:|FEATURES|adeB|multidrug|adeB	1.0	68.8	32	48.5	4.2e-07	1
PMRF	2	34	HWI-700370F:168:C7JUKANXX:5:2208:13102:92567	peptide	AAC75314.1|FEATURES|PmrF|peptide|PmrF	0.99999892038	84.8	33	58.5	4.0e-10	1
PENA	50	82	HWI-700370F:168:C7JUKANXX:5:2206:14553:57917	beta-lactam	ZP_04656349|FEATURES|penA|beta-lactam|penA	1.0	69.7	33	51.6	4.9e-08	1
MSBA	84	116	HWI-700370F:168:C7JUKANXX:5:2313:10503:17421	nitroimidazole	NP_415434.1|FEATURES|msbA|nitroimidazole|msbA	0.999914282596	93.9	33	69.7	1.7e-13	1
SAT-3	141	173	HWI-700370F:168:C7JUKANXX:5:1205:12991:71268	nucleoside	CAA88265.1|FEATURES|SAT-3|nucleoside|SAT-3	0.99960656356	66.7	33	46.6	1.6e-06	1
UGD	68	100	HWI-700370F:168:C7JUKANXX:5:1205:20073:53440	peptide	AAC75089.1|FEATURES|ugd|peptide|ugd	0.999999852668	87.9	33	65.9	2.5e-12	1
MDTP	365	397	HWI-700370F:168:C7JUKANXX:5:2313:16275:24697	multidrug	gi:554022400:gb:ESE68782.1:|FEATURES|mdtP|multidrug|mdtP	1.0	78.8	33	52.4	2.9e-08	1
OMPF	144	176	HWI-700370F:168:C7JUKANXX:5:1204:14929:28064	multidrug	gi:490306302:ref:WP_004201406.1:|FEATURES|ompF|multidrug|ompF	0.834965603489	72.7	33	55.8	2.6e-09	1
CAMP-REGULATORY_PROTEIN	175	206	HWI-700370F:168:C7JUKANXX:5:2101:8800:10087	unclassified	gi:490367208:ref:WP_004246872.1:|FEATURES|cAMP-regulatory_protein|unclassified|cAMP-regulatory_protein	0.939717609543	100.0	32	65.5	3.3e-12	1
MDTL	237	269	HWI-700370F:168:C7JUKANXX:5:1308:3452:19010	multidrug	YP_001451669|FEATURES|mdtL|multidrug|mdtL	1.0	81.8	33	55.5	3.4e-09	1
OMP36	106	137	HWI-700370F:168:C7JUKANXX:5:1112:16395:2591	multidrug	AF336096.1.gene1.p01|FEATURES|omp36|multidrug|omp36	0.999792730477	93.8	32	72.4	2.7e-14	1
OQXB	438	470	HWI-700370F:168:C7JUKANXX:5:1302:18311:44495	multidrug	YP_001693238|FEATURES|oqxB|multidrug|oqxB	1.0	100.0	33	67.8	6.6e-13	1
CATA	25	57	HWI-700370F:168:C7JUKANXX:5:2316:11798:13611	phenicol	YP_002150494|FEATURES|catA|phenicol|catA	0.999994357214	66.7	33	48.9	3.2e-07	1
MACA	161	193	HWI-700370F:168:C7JUKANXX:5:2104:18998:47922	MLS	gi:556301723:ref:WP_023292895.1:|FEATURES|macA|MLS|macA	1.0	100.0	33	67.8	6.6e-13	1
OMPF	215	247	HWI-700370F:168:C7JUKANXX:5:1203:17165:19372	multidrug	gi:545268215:ref:WP_021558857.1:|FEATURES|ompF|multidrug|ompF	0.999999999513	72.7	33	53.5	1.3e-08	1
ACRB	189	221	HWI-700370F:168:C7JUKANXX:5:2311:18972:84359	multidrug	gi:446414955:ref:WP_000492810.1:|FEATURES|acrB|multidrug|acrB	0.999999999999	97.0	33	64.3	7.3e-12	1
MDTL	21	53	HWI-700370F:168:C7JUKANXX:5:1312:7671:62609	multidrug	gi:446008125:ref:WP_000085980.1:|FEATURES|mdtL|multidrug|mdtL	1.0	84.8	33	57.4	9.0e-10	1
MCR-5	450	481	HWI-700370F:168:C7JUKANXX:5:2310:19260:33402	peptide	ATU90148.1|FEATURES|MCR-5|peptide|MCR-5	0.999999999992	68.8	32	57.0	1.2e-09	1
ACRB	301	332	HWI-700370F:168:C7JUKANXX:5:1206:8605:86717	multidrug	gi:485731880:ref:WP_001359514.1:|FEATURES|acrB|multidrug|acrB	1.0	81.2	32	60.5	1.1e-10	1
MDTK	380	412	HWI-700370F:168:C7JUKANXX:5:2103:6508:23705	fluoroquinolone	AML99881.1|FEATURES|MdtK|fluoroquinolone|MdtK	0.999995237738	84.8	33	68.9	3.0e-13	1
BACA	157	189	HWI-700370F:168:C7JUKANXX:5:2315:16631:54493	bacitracin	BAH65231|FEATURES|bacA|bacitracin|bacA	1.0	97.0	33	72.0	3.5e-14	1
TOLC	116	148	HWI-700370F:168:C7JUKANXX:5:1304:10400:53479	multidrug	gi:908715920:ref:WP_049847444.1:|FEATURES|TolC|multidrug|TolC	1.0	100.0	33	67.4	8.6e-13	1
SDIA	121	153	HWI-700370F:168:C7JUKANXX:5:1105:12177:60761	unclassified	gi:654545969:ref:WP_028013675.1:|FEATURES|sdiA|unclassified|sdiA	1.0	100.0	33	70.1	1.3e-13	1
TOLC	155	187	HWI-700370F:168:C7JUKANXX:5:1216:8527:95487	multidrug	gi:779803590:ref:WP_045330078.1:|FEATURES|TolC|multidrug|TolC	1.0	100.0	33	67.8	6.6e-13	1
MACB	146	176	HWI-700370F:168:C7JUKANXX:5:2204:15410:59800	MLS	gi:545231548:ref:WP_021531156.1:|FEATURES|macB|MLS|macB	1.0	74.2	31	47.4	9.3e-07	1
SDIA	49	81	HWI-700370F:168:C7JUKANXX:5:1109:9623:24425	unclassified	gi:1028198333:ref:WP_063942277.1:|FEATURES|sdiA|unclassified|sdiA	1.0	100.0	33	75.9	2.4e-15	1
UGD	87	119	HWI-700370F:168:C7JUKANXX:5:2110:14934:24058	peptide	AAC75089.1|FEATURES|ugd|peptide|ugd	0.999999387949	78.8	33	57.8	6.9e-10	1
PBP-1B	436	468	HWI-700370F:168:C7JUKANXX:5:1203:8188:21383	beta-lactam	YP_002467958|FEATURES|PBP-1B|beta-lactam|PBP-1B	0.999999998804	72.7	33	53.1	1.7e-08	1
PATA	94	126	HWI-700370F:168:C7JUKANXX:5:2202:19817:34328	fluoroquinolone	NP_417544.5|FEATURES|patA|fluoroquinolone|patA	0.999995546443	100.0	33	69.7	1.7e-13	1
ADEB	939	971	HWI-700370F:168:C7JUKANXX:5:2105:3482:66840	multidrug	gi:490777345:ref:WP_004639531.1:|FEATURES|adeB|multidrug|adeB	0.999999802497	66.7	33	45.1	4.6e-06	1
MARA	32	64	HWI-700370F:168:C7JUKANXX:5:1107:13844:73440	multidrug	YP_489794.1|FEATURES|marA|multidrug|marA	0.999999045794	97.0	33	71.6	4.6e-14	1
ESCHERICHIA_COLI_MIPA	208	239	HWI-700370F:168:C7JUKANXX:5:1303:5169:68373	multidrug	NP_310518|FEATURES|Escherichia_coli_mipA|multidrug|Escherichia_coli_mipA	0.999998477715	78.1	32	60.1	1.4e-10	1
MDTG	28	59	HWI-700370F:168:C7JUKANXX:5:2108:18311:45223	multidrug	CP001918.1.gene2608.p01|FEATURES|mdtG|multidrug|mdtG	1.0	100.0	32	68.9	3.0e-13	1
MDTK	207	237	HWI-700370F:168:C7JUKANXX:5:1311:4929:89729	fluoroquinolone	AML99881.1|FEATURES|MdtK|fluoroquinolone|MdtK	0.999974051744	83.9	31	54.7	5.8e-09	1
TETD	76	108	HWI-700370F:168:C7JUKANXX:5:1207:14917:81733	tetracycline	gi:135617:sp:P28816.1:TETD_ECOLX|FEATURES|tetD|tetracycline|tetD	0.999999999714	72.7	33	50.1	1.4e-07	1
ROSA	126	158	HWI-700370F:168:C7JUKANXX:5:2312:9770:35477	fosmidomycin	ZP_04612558|FEATURES|rosA|fosmidomycin|rosA	1.0	100.0	33	70.1	1.3e-13	1
UGD	192	224	HWI-700370F:168:C7JUKANXX:5:2203:16880:33638	peptide	AAC75089.1|FEATURES|ugd|peptide|ugd	0.999999822793	100.0	33	67.4	8.6e-13	1
BICYCLOMYCIN-MULTIDRUG_EFFLUX_PROTEIN_BCR	127	159	HWI-700370F:168:C7JUKANXX:5:2209:6904:86235	multidrug	YP_001437159|FEATURES|bicyclomycin-multidrug_efflux_protein_bcr|multidrug|bicyclomycin-multidrug_efflux_protein_bcr	1.0	97.0	33	65.9	2.5e-12	1
TET34	110	141	HWI-700370F:168:C7JUKANXX:5:2113:14947:61270	tetracycline	Q8DF90|FEATURES|tet34|tetracycline|tet34	1.0	68.8	32	57.8	6.9e-10	1
BAER	192	224	HWI-700370F:168:C7JUKANXX:5:1105:13711:90369	multidrug	YP_490321.1|FEATURES|baeR|multidrug|baeR	0.999997660184	97.0	33	66.2	1.9e-12	1
ACRB	29	61	HWI-700370F:168:C7JUKANXX:5:2102:18633:49299	multidrug	ZP_02902384|FEATURES|acrB|multidrug|acrB	1.0	100.0	33	69.3	2.3e-13	1
PBP-1A	160	192	HWI-700370F:168:C7JUKANXX:5:1307:17418:21559	beta-lactam	YP_001292390|FEATURES|PBP-1A|beta-lactam|PBP-1A	1.0	75.8	33	57.0	1.2e-09	1
ACRB	13	45	HWI-700370F:168:C7JUKANXX:5:2315:10438:64482	multidrug	gi:485731880:ref:WP_001359514.1:|FEATURES|acrB|multidrug|acrB	1.0	93.9	33	65.9	2.5e-12	1
ACRB	441	473	HWI-700370F:168:C7JUKANXX:5:2216:8324:22702	multidrug	CP002695.1.gene992.p01|FEATURES|acrB|multidrug|acrB	1.0	97.0	33	66.2	1.9e-12	1
ACRB	761	792	HWI-700370F:168:C7JUKANXX:5:2209:2178:76729	multidrug	CP001918.1.gene1257.p01|FEATURES|acrB|multidrug|acrB	1.0	100.0	32	71.2	6.0e-14	1
SERRATIA_MARCESCENS_OMP1	133	165	HWI-700370F:168:C7JUKANXX:5:2104:4154:96830	multidrug	AIA49384.1|FEATURES|Serratia_marcescens_Omp1|multidrug|Serratia_marcescens_Omp1	0.80487402657	84.8	33	67.0	1.1e-12	1
ACRD	121	153	HWI-700370F:168:C7JUKANXX:5:1311:9121:15577	aminoglycoside	YP_490697.1|FEATURES|acrD|aminoglycoside|acrD	0.933924273089	100.0	33	67.8	6.6e-13	1
CAMP-REGULATORY_PROTEIN	22	54	HWI-700370F:168:C7JUKANXX:5:2207:11569:73607	unclassified	gi:490367208:ref:WP_004246872.1:|FEATURES|cAMP-regulatory_protein|unclassified|cAMP-regulatory_protein	0.941205520405	100.0	33	69.3	2.3e-13	1
MDTL	109	141	HWI-700370F:168:C7JUKANXX:5:2205:8314:55437	multidrug	CP004022.1.gene1280.p01|FEATURES|mdtL|multidrug|mdtL	1.0	87.9	33	59.3	2.4e-10	1
BAER	55	85	HWI-700370F:168:C7JUKANXX:5:1307:2365:21664	multidrug	YP_490321.1|FEATURES|baeR|multidrug|baeR	0.999999507814	67.7	31	48.1	5.4e-07	1
ESCHERICHIA_COLI_LAMB	95	127	HWI-700370F:168:C7JUKANXX:5:2308:14533:14320	multidrug	BAB38442|FEATURES|Escherichia_coli_LamB|multidrug|Escherichia_coli_LamB	0.999997818258	100.0	33	75.9	2.4e-15	1
MDFA	288	320	HWI-700370F:168:C7JUKANXX:5:1210:3400:5305	multidrug	YP_001176066|FEATURES|mdfA|multidrug|mdfA	1.0	93.9	33	66.6	1.5e-12	1
ACRB	904	936	HWI-700370F:168:C7JUKANXX:5:2311:8728:18379	multidrug	ABR13271|FEATURES|acrB|multidrug|acrB	1.0	100.0	33	67.0	1.1e-12	1
MDTL	293	325	HWI-700370F:168:C7JUKANXX:5:2207:13346:29238	multidrug	gi:446008131:ref:WP_000085986.1:|FEATURES|mdtL|multidrug|mdtL	1.0	90.9	33	62.0	3.6e-11	1
DNA-BINDING_PROTEIN_H-NS	5	36	HWI-700370F:168:C7JUKANXX:5:2202:11024:52475	unclassified	NC_002695.1.913113.p01|FEATURES|DNA-binding_protein_H-NS|unclassified|DNA-binding_protein_H-NS	0.999999999406	75.0	32	47.4	9.3e-07	1
BACA	6	38	HWI-700370F:168:C7JUKANXX:5:1213:12282:22604	bacitracin	BAH65231|FEATURES|bacA|bacitracin|bacA	1.0	100.0	33	65.5	3.3e-12	1
ACRB	595	627	HWI-700370F:168:C7JUKANXX:5:2313:21070:74716	multidrug	CP001918.1.gene1257.p01|FEATURES|acrB|multidrug|acrB	1.0	100.0	33	70.5	1.0e-13	1
ACRB	324	356	HWI-700370F:168:C7JUKANXX:5:1313:9334:16971	multidrug	gi:447055218:ref:WP_001132474.1:|FEATURES|acrB|multidrug|acrB	1.0	100.0	33	68.2	5.1e-13	1
YOJI	145	176	HWI-700370F:168:C7JUKANXX:5:1106:19897:96585	peptide	NP_416715.1|FEATURES|YojI|peptide|YojI	0.999999416843	81.2	32	58.9	3.1e-10	1
MACB	24	55	HWI-700370F:168:C7JUKANXX:5:2215:12126:15231	MLS	gi:851928815:ref:WP_048221086.1:|FEATURES|macB|MLS|macB	1.0	68.8	32	47.0	1.2e-06	1
ROSB	512	544	HWI-700370F:168:C7JUKANXX:5:1213:2076:78374	fosmidomycin	gi:896190680:ref:WP_049199932.1:|FEATURES|rosB|fosmidomycin|rosB	1.0	90.9	33	63.9	9.6e-12	1
ACRB	803	835	HWI-700370F:168:C7JUKANXX:5:1104:20677:3177	multidrug	gi:447055254:ref:WP_001132510.1:|FEATURES|acrB|multidrug|acrB	1.0	84.8	33	66.6	1.5e-12	1
TRIC	429	461	HWI-700370F:168:C7JUKANXX:5:2315:9190:63668	triclosan	NP_248848.1|FEATURES|TriC|triclosan|TriC	0.999999988485	69.7	33	53.1	1.7e-08	1
ADEB	59	91	HWI-700370F:168:C7JUKANXX:5:1104:6764:28299	multidrug	gi:490792007:ref:WP_004654153.1:|FEATURES|adeB|multidrug|adeB	1.0	63.6	33	47.4	9.3e-07	1
MEXK	395	427	HWI-700370F:168:C7JUKANXX:5:2205:13360:14034	multidrug	AAG07064.1|FEATURES|MexK|multidrug|MexK	0.999999627209	81.8	33	58.2	5.2e-10	1
TET34	55	87	HWI-700370F:168:C7JUKANXX:5:1105:6203:59228	tetracycline	ZP_02197344|FEATURES|tet34|tetracycline|tet34	1.0	69.7	33	57.4	9.0e-10	1
KASUGAMYCIN_RESISTANCE_PROTEIN_KSGA	163	195	HWI-700370F:168:C7JUKANXX:5:2206:12184:17198	aminoglycoside	YP_001461223|FEATURES|kasugamycin_resistance_protein_ksgA|aminoglycoside|kasugamycin_resistance_protein_ksgA	1.0	100.0	33	71.2	6.0e-14	1
ADEB	970	1002	HWI-700370F:168:C7JUKANXX:5:1108:9864:29297	multidrug	ZP_04661876|FEATURES|adeB|multidrug|adeB	1.0	78.8	33	56.6	1.5e-09	1
OMP36	117	149	HWI-700370F:168:C7JUKANXX:5:2110:11118:7865	multidrug	AF336095.1.gene1.p01|FEATURES|omp36|multidrug|omp36	0.913313980565	78.8	33	64.7	5.6e-12	1
ACRS	16	48	HWI-700370F:168:C7JUKANXX:5:2313:17023:45947	multidrug	AAC76296.1|FEATURES|AcrS|multidrug|AcrS	0.999997711163	75.8	33	49.3	2.4e-07	1
EMRA	44	76	HWI-700370F:168:C7JUKANXX:5:2206:12126:77621	multidrug	gi:640459499:ref:WP_024907689.1:|FEATURES|emrA|multidrug|emrA	0.985709715311	100.0	33	68.6	3.9e-13	1
MDTH	228	260	HWI-700370F:168:C7JUKANXX:5:1214:1080:73956	multidrug	gi:556301284:ref:WP_023292794.1:|FEATURES|mdtH|multidrug|mdtH	1.0	100.0	33	68.9	3.0e-13	1
MDTL	341	373	HWI-700370F:168:C7JUKANXX:5:2215:11543:81614	multidrug	YP_001451669|FEATURES|mdtL|multidrug|mdtL	1.0	90.9	33	64.7	5.6e-12	1
ACRB	744	776	HWI-700370F:168:C7JUKANXX:5:1109:11606:53086	multidrug	gi:485731880:ref:WP_001359514.1:|FEATURES|acrB|multidrug|acrB	0.999999999733	90.9	33	68.2	5.1e-13	1
OMPF	155	187	HWI-700370F:168:C7JUKANXX:5:1203:3100:54345	multidrug	gi:742936434:ref:WP_039025717.1:|FEATURES|ompF|multidrug|ompF	0.999999998771	75.8	33	53.5	1.3e-08	1
ACRB	494	526	HWI-700370F:168:C7JUKANXX:5:1316:3524:52123	multidrug	CP001918.1.gene1257.p01|FEATURES|acrB|multidrug|acrB	1.0	100.0	33	77.0	1.1e-15	1
OMPR	176	208	HWI-700370F:168:C7JUKANXX:5:1307:10986:30163	multidrug	gi:909830386:gb:AKU13184.1:|FEATURES|ompR|multidrug|ompR	0.999998144274	72.7	33	53.9	9.9e-09	1
RPOB2	264	296	HWI-700370F:168:C7JUKANXX:5:2103:8619:5238	multidrug	BAD59497.1|FEATURES|rpoB2|multidrug|rpoB2	0.999999260828	63.6	33	52.0	3.8e-08	1
TETA(48)	50	80	HWI-700370F:168:C7JUKANXX:5:1210:1600:13106	tetracycline	APB03214.1|FEATURES|tetA(48)|tetracycline|tetA(48)	0.999999965268	67.7	31	46.2	2.1e-06	1
MDTG	55	87	HWI-700370F:168:C7JUKANXX:5:1202:19952:6127	multidrug	gi:313635905:gb:EFS01863.1:|FEATURES|mdtG|multidrug|mdtG	1.0	81.8	33	58.5	4.0e-10	1
KLEBSIELLA_PNEUMONIAE_OMPK37	324	355	HWI-700370F:168:C7JUKANXX:5:1304:15071:17920	beta-lactam	CAA09666.1|FEATURES|Klebsiella_pneumoniae_OmpK37|beta-lactam|Klebsiella_pneumoniae_OmpK37	0.999999979868	71.9	32	54.3	7.6e-09	1
OQXB	920	952	HWI-700370F:168:C7JUKANXX:5:1310:16485:35721	multidrug	YP_001693238|FEATURES|oqxB|multidrug|oqxB	1.0	100.0	33	70.1	1.3e-13	1
ACRB	316	348	HWI-700370F:168:C7JUKANXX:5:2301:2141:25640	multidrug	ZP_04612532|FEATURES|acrB|multidrug|acrB	1.0	97.0	33	66.2	1.9e-12	1
MACA	273	305	HWI-700370F:168:C7JUKANXX:5:1314:13878:4180	MLS	gi:695652614:ref:WP_032619987.1:|FEATURES|macA|MLS|macA	1.0	100.0	33	70.9	7.8e-14	1
ACRB	560	590	HWI-700370F:168:C7JUKANXX:5:1109:15384:70944	multidrug	gi:485731880:ref:WP_001359514.1:|FEATURES|acrB|multidrug|acrB	0.999999993215	87.1	31	58.5	4.0e-10	1
ACRB	130	161	HWI-700370F:168:C7JUKANXX:5:2215:7344:67647	multidrug	ABW72062|FEATURES|acrB|multidrug|acrB	0.982124331701	100.0	32	66.2	1.9e-12	1
MDTC	369	401	HWI-700370F:168:C7JUKANXX:5:2316:5147:19156	multidrug	gi:446590225:ref:WP_000667571.1:|FEATURES|mdtC|multidrug|mdtC	1.0	100.0	33	67.4	8.6e-13	1
ACRB	842	874	HWI-700370F:168:C7JUKANXX:5:2310:19797:36032	multidrug	gi:485731880:ref:WP_001359514.1:|FEATURES|acrB|multidrug|acrB	0.999999995772	87.9	33	63.9	9.6e-12	1
MDTA	75	106	HWI-700370F:168:C7JUKANXX:5:1201:5256:90185	multidrug	gi:1015060557:emb:CZU22199.1:|FEATURES|mdtA|multidrug|mdtA	0.99999999777	90.6	32	64.7	5.6e-12	1
MEXB	355	387	HWI-700370F:168:C7JUKANXX:5:1101:2359:53957	multidrug	gi:446871990:ref:WP_000949246.1:|FEATURES|mexB|multidrug|mexB	1.0	66.7	33	48.9	3.2e-07	1
OMPF	117	149	HWI-700370F:168:C7JUKANXX:5:2211:13235:67551	multidrug	gi:496081365:ref:WP_008805872.1:|FEATURES|ompF|multidrug|ompF	0.952067629903	100.0	33	77.4	8.4e-16	1
EMRD	169	201	HWI-700370F:168:C7JUKANXX:5:2304:6527:3353	multidrug	YP_410000|FEATURES|emrD|multidrug|emrD	1.0	90.9	33	64.3	7.3e-12	1
MDFA	35	67	HWI-700370F:168:C7JUKANXX:5:2311:20114:54237	multidrug	CP001918.1.gene2898.p01|FEATURES|mdfA|multidrug|mdfA	1.0	100.0	33	70.9	7.8e-14	1
OMPR	136	168	HWI-700370F:168:C7JUKANXX:5:2212:20999:83474	multidrug	CP000034.1.gene3672.p01|FEATURES|ompR|multidrug|ompR	0.99999936557	100.0	33	74.3	7.1e-15	1
ACRA	202	233	HWI-700370F:168:C7JUKANXX:5:2204:11820:5672	multidrug	gi:500615129:gb:EOQ55695.1:|FEATURES|acrA|multidrug|acrA	1.0	100.0	32	65.1	4.3e-12	1
ACRB	744	776	HWI-700370F:168:C7JUKANXX:5:2302:13081:9507	multidrug	gi:485731880:ref:WP_001359514.1:|FEATURES|acrB|multidrug|acrB	0.99999999987	90.9	33	68.2	5.1e-13	1
OMPF	39	70	HWI-700370F:168:C7JUKANXX:5:1101:4789:54301	multidrug	gi:742936434:ref:WP_039025717.1:|FEATURES|ompF|multidrug|ompF	0.999999999738	93.8	32	66.6	1.5e-12	1
DNA-BINDING_PROTEIN_H-NS	46	77	HWI-700370F:168:C7JUKANXX:5:1106:6332:88567	unclassified	CP001918.1.gene1661.p01|FEATURES|DNA-binding_protein_H-NS|unclassified|DNA-binding_protein_H-NS	0.999999998951	96.9	32	63.2	1.6e-11	1
MDTD	312	344	HWI-700370F:168:C7JUKANXX:5:1114:15275:60759	multidrug	NC_002695.1.916587.p01|FEATURES|mdtD|multidrug|mdtD	0.999999999946	87.9	33	58.9	3.1e-10	1
CPXA	310	342	HWI-700370F:168:C7JUKANXX:5:2316:6053:99890	aminoglycoside:aminocoumarin	NP_312864.1|FEATURES|cpxA|aminoglycoside:aminocoumarin|cpxA	0.999184299359	90.9	33	69.3	2.3e-13	1
TRIC	431	462	HWI-700370F:168:C7JUKANXX:5:1203:12101:40729	triclosan	NP_248848.1|FEATURES|TriC|triclosan|TriC	0.999999968136	71.9	32	53.5	1.3e-08	1
TOLC	321	353	HWI-700370F:168:C7JUKANXX:5:2309:4710:19545	multidrug	gi:695749246:ref:WP_032675510.1:|FEATURES|TolC|multidrug|TolC	1.0	100.0	33	67.4	8.6e-13	1
MDFA	106	138	HWI-700370F:168:C7JUKANXX:5:2111:19544:20446	multidrug	CP001918.1.gene2898.p01|FEATURES|mdfA|multidrug|mdfA	1.0	100.0	33	67.4	8.6e-13	1
ACRF	36	68	HWI-700370F:168:C7JUKANXX:5:1102:17886:78813	multidrug	CP000647.1.gene3710.p01|FEATURES|acrF|multidrug|acrF	1.0	100.0	33	68.2	5.1e-13	1
ACRB	975	1007	HWI-700370F:168:C7JUKANXX:5:1102:7957:8525	multidrug	ABR13271|FEATURES|acrB|multidrug|acrB	1.0	100.0	33	65.1	4.3e-12	1
MULTIDRUG_ABC_TRANSPORTER	374	406	HWI-700370F:168:C7JUKANXX:5:2308:3405:49835	multidrug	gi:686197643:ref:WP_031807899.1:|FEATURES|multidrug_ABC_transporter|multidrug|multidrug_ABC_transporter	1.0	93.9	33	65.9	2.5e-12	1
OMPF	152	182	HWI-700370F:168:C7JUKANXX:5:1204:19188:31738	multidrug	gi:823296122:ref:WP_047051707.1:|FEATURES|ompF|multidrug|ompF	0.999999963589	77.4	31	54.7	5.8e-09	1
ACRB	857	888	HWI-700370F:168:C7JUKANXX:5:1112:18093:100601	multidrug	gi:446414955:ref:WP_000492810.1:|FEATURES|acrB|multidrug|acrB	1.0	93.8	32	59.7	1.8e-10	1
ADEB	955	987	HWI-700370F:168:C7JUKANXX:5:2215:6027:66836	multidrug	ZP_03823622|FEATURES|adeB|multidrug|adeB	1.0	75.8	33	52.4	2.9e-08	1
ACRB	333	365	HWI-700370F:168:C7JUKANXX:5:1207:16912:63929	multidrug	gi:497324874:ref:WP_009639087.1:|FEATURES|acrB|multidrug|acrB	1.0	100.0	33	63.9	9.6e-12	1
UGD	246	278	HWI-700370F:168:C7JUKANXX:5:2112:13025:39874	peptide	AAC75089.1|FEATURES|ugd|peptide|ugd	0.999999896992	97.0	33	70.9	7.8e-14	1
EPTA	168	199	HWI-700370F:168:C7JUKANXX:5:1306:1975:99262	peptide	BAE78116.1|FEATURES|eptA|peptide|eptA	0.999999825809	65.6	32	50.8	8.4e-08	1
ACRA	188	220	HWI-700370F:168:C7JUKANXX:5:2106:7983:46821	multidrug	gi:500615129:gb:EOQ55695.1:|FEATURES|acrA|multidrug|acrA	1.0	100.0	33	66.6	1.5e-12	1
RPOB2	1060	1091	HWI-700370F:168:C7JUKANXX:5:1102:2726:31630	multidrug	BAD59497.1|FEATURES|rpoB2|multidrug|rpoB2	0.999999250975	71.9	32	51.6	4.9e-08	1
ESCHERICHIA_COLI_LAMB	233	264	HWI-700370F:168:C7JUKANXX:5:1206:7497:18280	multidrug	BAB38442|FEATURES|Escherichia_coli_LamB|multidrug|Escherichia_coli_LamB	0.99999728677	93.8	32	67.4	8.6e-13	1
EMRR	70	102	HWI-700370F:168:C7JUKANXX:5:1111:16554:94805	fluoroquinolone	NP_417169.1|FEATURES|emrR|fluoroquinolone|emrR	0.9999861211	100.0	33	70.1	1.3e-13	1
OQXB	172	204	HWI-700370F:168:C7JUKANXX:5:2309:1154:30623	multidrug	YP_001693238|FEATURES|oqxB|multidrug|oqxB	1.0	97.0	33	70.5	1.0e-13	1
PBP-1B	621	653	HWI-700370F:168:C7JUKANXX:5:2208:19138:86092	beta-lactam	YP_002467958|FEATURES|PBP-1B|beta-lactam|PBP-1B	0.999999994745	60.6	33	45.1	4.6e-06	1
MACA	285	317	HWI-700370F:168:C7JUKANXX:5:2204:10105:91829	MLS	gi:1028199673:ref:WP_063943593.1:|FEATURES|macA|MLS|macA	1.0	100.0	33	65.9	2.5e-12	1
BAES	205	236	HWI-700370F:168:C7JUKANXX:5:1104:6977:4607	multidrug	BAA15934.1|FEATURES|baeS|multidrug|baeS	0.999998840373	87.5	32	57.4	9.0e-10	1
ACRB	259	291	HWI-700370F:168:C7JUKANXX:5:1207:5257:41196	multidrug	CP001918.1.gene1257.p01|FEATURES|acrB|multidrug|acrB	1.0	97.0	33	67.4	8.6e-13	1
RPOB2	1053	1085	HWI-700370F:168:C7JUKANXX:5:1112:2878:86072	multidrug	BAD59497.1|FEATURES|rpoB2|multidrug|rpoB2	0.999999413137	78.8	33	59.3	2.4e-10	1
SERRATIA_MARCESCENS_OMP1	156	190	HWI-700370F:168:C7JUKANXX:5:1112:2423:68121	multidrug	AIA49384.1|FEATURES|Serratia_marcescens_Omp1|multidrug|Serratia_marcescens_Omp1	0.815448462398	68.6	35	53.1	1.7e-08	1
MDFA	319	351	HWI-700370F:168:C7JUKANXX:5:1212:5424:52565	multidrug	CP001918.1.gene2898.p01|FEATURES|mdfA|multidrug|mdfA	1.0	100.0	33	65.1	4.3e-12	1
MDTG	123	154	HWI-700370F:168:C7JUKANXX:5:1202:15706:27699	multidrug	YP_001478113|FEATURES|mdtG|multidrug|mdtG	1.0	68.8	32	49.7	1.9e-07	1
EMRR	25	57	HWI-700370F:168:C7JUKANXX:5:1207:3363:70433	fluoroquinolone	NP_417169.1|FEATURES|emrR|fluoroquinolone|emrR	0.999980768378	97.0	33	66.6	1.5e-12	1
RAMA	57	89	HWI-700370F:168:C7JUKANXX:5:2210:7559:39484	multidrug	AFK13828.1|FEATURES|ramA|multidrug|ramA	0.999995635046	93.9	33	65.5	3.3e-12	1
MDTG	243	275	HWI-700370F:168:C7JUKANXX:5:1102:4234:14664	multidrug	gi:365748854:gb:AEW73081.1:|FEATURES|mdtG|multidrug|mdtG	1.0	100.0	33	65.1	4.3e-12	1
MEXX	166	198	HWI-700370F:168:C7JUKANXX:5:1213:16961:5683	multidrug	gi:503993030:ref:WP_014227024.1:|FEATURES|mexX|multidrug|mexX	1.0	93.9	33	64.3	7.3e-12	1
TRIC	902	934	HWI-700370F:168:C7JUKANXX:5:2314:19176:25277	triclosan	NP_248848.1|FEATURES|TriC|triclosan|TriC	0.999999986993	60.6	33	52.4	2.9e-08	1
MDTK	257	289	HWI-700370F:168:C7JUKANXX:5:1116:15271:77174	fluoroquinolone	AML99881.1|FEATURES|MdtK|fluoroquinolone|MdtK	0.999993506229	97.0	33	66.2	1.9e-12	1
ACRA	22	53	HWI-700370F:168:C7JUKANXX:5:1102:7330:88437	multidrug	ABG77965|FEATURES|acrA|multidrug|acrA	1.0	100.0	32	67.8	6.6e-13	1
ARNA	537	569	HWI-700370F:168:C7JUKANXX:5:2108:17305:48312	polymyxin	gi:510924105:ref:WP_016244890.1:|FEATURES|arnA|polymyxin|arnA	0.952418918503	84.8	33	61.6	4.7e-11	1
MACA	25	57	HWI-700370F:168:C7JUKANXX:5:2115:16477:9391	MLS	gi:556301723:ref:WP_023292895.1:|FEATURES|macA|MLS|macA	1.0	100.0	33	70.5	1.0e-13	1
OQXA	126	158	HWI-700370F:168:C7JUKANXX:5:2311:5261:28503	multidrug	YP_001693237.1|FEATURES|oqxA|multidrug|oqxA	1.0	90.9	33	64.7	5.6e-12	1
PENA	556	588	HWI-700370F:168:C7JUKANXX:5:1113:18781:73806	beta-lactam	ZP_04656349|FEATURES|penA|beta-lactam|penA	1.0	66.7	33	47.4	9.3e-07	1
OMPR	131	163	HWI-700370F:168:C7JUKANXX:5:2206:17008:32195	multidrug	CP000034.1.gene3672.p01|FEATURES|ompR|multidrug|ompR	0.999999179347	100.0	33	77.4	8.4e-16	1
ESCHERICHIA_COLI_LAMB	71	103	HWI-700370F:168:C7JUKANXX:5:1203:15767:64498	multidrug	BAB38442|FEATURES|Escherichia_coli_LamB|multidrug|Escherichia_coli_LamB	0.999997869909	100.0	33	74.7	5.4e-15	1
UGD	237	269	HWI-700370F:168:C7JUKANXX:5:1106:7485:26171	peptide	AAC75089.1|FEATURES|ugd|peptide|ugd	0.999999868193	97.0	33	75.9	2.4e-15	1
MDFA	35	67	HWI-700370F:168:C7JUKANXX:5:1314:3220:60794	multidrug	gi:1044109257:emb:SBZ85298.1:|FEATURES|mdfA|multidrug|mdfA	1.0	100.0	33	71.2	6.0e-14	1
PBP-1A	162	193	HWI-700370F:168:C7JUKANXX:5:2301:13580:54666	beta-lactam	YP_001292390|FEATURES|PBP-1A|beta-lactam|PBP-1A	1.0	75.0	32	54.3	7.6e-09	1
TWO-COMPONENT_SYSTEM_RESPONSE_REGULATOR_EVGA	155	187	HWI-700370F:168:C7JUKANXX:5:1201:8709:15516	unclassified	CP001918.1.gene4502.p01|FEATURES|two-component_system_response_regulator_EvgA|unclassified|two-component_system_response_regulator_EvgA	0.999999332736	69.7	33	47.4	9.3e-07	1
ACRA	76	108	HWI-700370F:168:C7JUKANXX:5:1105:11552:26337	multidrug	ABR13270|FEATURES|acrA|multidrug|acrA	1.0	100.0	33	69.3	2.3e-13	1
OMP36	110	142	HWI-700370F:168:C7JUKANXX:5:1210:1583:28542	multidrug	AF336095.1.gene1.p01|FEATURES|omp36|multidrug|omp36	0.92204185028	97.0	33	76.6	1.4e-15	1
OMP36	115	147	HWI-700370F:168:C7JUKANXX:5:2104:5650:90442	multidrug	AF336096.1.gene1.p01|FEATURES|omp36|multidrug|omp36	0.935730364542	97.0	33	73.9	9.2e-15	1
ACRB	229	261	HWI-700370F:168:C7JUKANXX:5:2103:6883:78372	multidrug	gi:447196041:ref:WP_001273297.1:|FEATURES|acrB|multidrug|acrB	1.0	84.8	33	59.7	1.8e-10	1
TETB	560	591	HWI-700370F:168:C7JUKANXX:5:2108:20990:41134	tetracycline	gi:499592337:ref:WP_011273071.1:|FEATURES|tetB|tetracycline|tetB	0.999999859251	65.6	32	45.1	4.6e-06	1
[truncated: 215,478 more rows]
