# Supplementary material for: Machine learning algorithm to characterize antimicrobial resistance associated with the International Space Station surface microbiome
Source: Microbiome. 2022 Aug 24;10:134. doi: 10.1186/s40168-022-01332-w (PMC9400218; doi:10.1186/s40168-022-01332-w)
Supplement: Supplementary file 6 — Additional file 5: File S1. Raw results of the DeepARG analyses (zip compressed). [file 40168_2022_1332_MOESM5_ESM.zip › Additional file 5- File S1/DeepARG-SS/F3_L5_PMA_FLT_.out.mapping.ARG]

#ARG	query-start	query-end	read_id	predicted_ARG-class	best-hit	probability	identity	alignment-length	alignment-bitscore	alignment-evalue	counts
CAMP-REGULATORY_PROTEIN	1	32	SRX3808507.20804561	unclassified	gi:490367208:ref:WP_004246872.1:|FEATURES|cAMP-regulatory_protein|unclassified|cAMP-regulatory_protein	0.949555230398	100.0	32	75.1	4.1e-15	1
RPOB2	1052	1083	SRX3808507.13187279	multidrug	BAD59497.1|FEATURES|rpoB2|multidrug|rpoB2	0.999999436521	81.2	32	59.7	1.8e-10	1
EPTA	388	420	SRX3808507.5676183	peptide	BAE78116.1|FEATURES|eptA|peptide|eptA	0.999999911971	75.8	33	62.8	2.1e-11	1
ARNA	452	483	SRX3808507.19339817	polymyxin	B7LM76|FEATURES|arnA|polymyxin|arnA	0.997944979452	93.8	32	67.4	8.6e-13	1
ACRB	131	162	SRX3808507.12487826	multidrug	AAS61063|FEATURES|acrB|multidrug|acrB	1.0	84.4	32	57.8	6.6e-10	1
ESCHERICHIA_COLI_LAMB	107	138	SRX3808507.12667494	multidrug	BAB38442|FEATURES|Escherichia_coli_LamB|multidrug|Escherichia_coli_LamB	0.999996463677	81.2	32	60.8	7.9e-11	1
ESCHERICHIA_COLI_LAMB	323	354	SRX3808507.12481348	multidrug	BAB38442|FEATURES|Escherichia_coli_LamB|multidrug|Escherichia_coli_LamB	0.999997017721	75.0	32	64.7	5.6e-12	1
ACRB	597	629	SRX3808507.15689358	multidrug	ABR13271|FEATURES|acrB|multidrug|acrB	1.0	84.8	33	61.6	4.7e-11	1
ADEJ	48	78	SRX3808507.18374892	multidrug	NC_011586.7045444.p01|FEATURES|adeJ|multidrug|adeJ	1.0	80.6	31	55.8	2.6e-09	1
MDTE	263	295	SRX3808507.9590212	multidrug	CP001918.1.gene3442.p01|FEATURES|mdtE|multidrug|mdtE	0.999999999991	87.9	33	67.8	6.6e-13	1
YOJI	233	265	SRX3808507.3828640	peptide	NP_416715.1|FEATURES|YojI|peptide|YojI	0.999999857385	84.8	33	60.1	1.4e-10	1
OMPF	308	338	SRX3808507.9588550	multidrug	gi:505383854:ref:WP_015570956.1:|FEATURES|ompF|multidrug|ompF	0.999999999998	87.1	31	62.4	2.7e-11	1
TET44	68	98	SRX3808507.2594962	tetracycline	FN594949.1.gene24.p01|FEATURES|tet44|tetracycline|tet44	1.0	64.5	31	48.1	5.4e-07	1
TET34	61	92	SRX3808507.8414562	tetracycline	ZP_02197344|FEATURES|tet34|tetracycline|tet34	1.0	71.9	32	54.3	7.3e-09	1
ACRB	163	195	SRX3808507.9988913	multidrug	gi:502789935:ref:WP_013024911.1:|FEATURES|acrB|multidrug|acrB	1.0	87.9	33	66.6	1.5e-12	1
TET44	68	98	SRX3808507.15903134	tetracycline	FN594949.1.gene24.p01|FEATURES|tet44|tetracycline|tet44	1.0	64.5	31	48.1	5.4e-07	1
MDTK	153	184	SRX3808507.387544	multidrug	gi:447097675:ref:WP_001174931.1:|FEATURES|mdtK|multidrug|mdtK	1.0	81.2	32	57.8	6.6e-10	1
PENA	51	82	SRX3808507.18925065	beta-lactam	ZP_04656349|FEATURES|penA|beta-lactam|penA	1.0	68.8	32	47.4	9.3e-07	1
MAJOR_FACILITATOR_SUPERFAMILY_TRANSPORTER	53	84	SRX3808507.3858439	multidrug	CP001918.1.gene2931.p01|FEATURES|major_facilitator_superfamily_transporter|multidrug|major_facilitator_superfamily_transporter	0.999998933919	93.8	32	63.5	1.2e-11	1
TRANSCRIPTIONAL_REGULATORY_PROTEIN_CPXR_CPXR	63	94	SRX3808507.5903337	unclassified	CP001918.1.gene5135.p01|FEATURES|transcriptional_regulatory_protein_CpxR_cpxR|unclassified|transcriptional_regulatory_protein_CpxR_cpxR	1.0	96.9	32	62.4	2.7e-11	1
EPTA	174	205	SRX3808507.12521020	peptide	BAE78116.1|FEATURES|eptA|peptide|eptA	0.99999976393	81.2	32	53.1	1.7e-08	1
MSBA	72	104	SRX3808507.13440755	nitroimidazole	NP_415434.1|FEATURES|msbA|nitroimidazole|msbA	0.99988017279	81.8	33	62.4	2.8e-11	1
ESCHERICHIA_COLI_LAMB	237	269	SRX3808507.8964723	multidrug	BAB38442|FEATURES|Escherichia_coli_LamB|multidrug|Escherichia_coli_LamB	0.999997066617	81.8	33	65.1	4.3e-12	1
ESCHERICHIA_COLI_LAMB	9	40	SRX3808507.17284173	multidrug	BAB38442|FEATURES|Escherichia_coli_LamB|multidrug|Escherichia_coli_LamB	0.999995632011	78.1	32	56.6	1.5e-09	1
ACRB	188	220	SRX3808507.17284172	multidrug	gi:495735716:ref:WP_008460295.1:|FEATURES|acrB|multidrug|acrB	1.0	97.0	33	65.9	2.5e-12	1
OMPF	113	145	SRX3808507.3542654	multidrug	gi:312286407:gb:EFR14320.1:|FEATURES|ompF|multidrug|ompF	0.999999690035	78.8	33	61.2	6.2e-11	1
KLEBSIELLA_PNEUMONIAE_OMPK37	257	289	SRX3808507.6671285	beta-lactam	CAA09666.1|FEATURES|Klebsiella_pneumoniae_OmpK37|beta-lactam|Klebsiella_pneumoniae_OmpK37	0.999999958159	69.7	33	44.7	5.8e-06	1
MSBA	349	381	SRX3808507.3542652	nitroimidazole	NP_415434.1|FEATURES|msbA|nitroimidazole|msbA	0.999834808474	81.8	33	59.3	2.4e-10	1
MAJOR_FACILITATOR_SUPERFAMILY_TRANSPORTER	106	138	SRX3808507.11493467	multidrug	CP001918.1.gene2931.p01|FEATURES|major_facilitator_superfamily_transporter|multidrug|major_facilitator_superfamily_transporter	0.999998933919	90.9	33	67.0	1.1e-12	1
ACRB	933	965	SRX3808507.1410913	multidrug	gi:502789935:ref:WP_013024911.1:|FEATURES|acrB|multidrug|acrB	1.0	100.0	33	64.7	5.6e-12	1
SDIA	180	211	SRX3808507.21429256	unclassified	gi:749556408:ref:WP_040188680.1:|FEATURES|sdiA|unclassified|sdiA	1.0	78.1	32	55.5	3.4e-09	1
ACRA	314	345	SRX3808507.8156830	multidrug	ZP_02902278|FEATURES|acrA|multidrug|acrA	1.0	75.0	32	53.5	1.3e-08	1
ACRB	182	213	SRX3808507.11416015	multidrug	YP_001908403|FEATURES|acrB|multidrug|acrB	1.0	96.9	32	67.0	1.1e-12	1
CAMP-REGULATORY_PROTEIN	144	176	SRX3808507.857937	unclassified	gi:490367208:ref:WP_004246872.1:|FEATURES|cAMP-regulatory_protein|unclassified|cAMP-regulatory_protein	0.944729996422	100.0	33	68.6	3.9e-13	1
EMRR	26	58	SRX3808507.5272072	fluoroquinolone	NP_417169.1|FEATURES|emrR|fluoroquinolone|emrR	0.999974201047	84.8	33	61.2	6.2e-11	1
CAMP-REGULATORY_PROTEIN	10	42	SRX3808507.10753467	unclassified	gi:490367208:ref:WP_004246872.1:|FEATURES|cAMP-regulatory_protein|unclassified|cAMP-regulatory_protein	0.956302689916	100.0	33	77.4	8.4e-16	1
OMPF	28	60	SRX3808507.21408427	multidrug	gi:742936434:ref:WP_039025717.1:|FEATURES|ompF|multidrug|ompF	0.999999999776	69.7	33	57.4	9.0e-10	1
MDTK	266	297	SRX3808507.14358024	multidrug	gi:556469366:ref:WP_023321121.1:|FEATURES|mdtK|multidrug|mdtK	1.0	90.6	32	57.8	6.6e-10	1
MACB	131	161	SRX3808507.12485088	MLS	gi:823291602:ref:WP_047047573.1:|FEATURES|macB|MLS|macB	0.956816875495	64.5	31	43.9	9.9e-06	1
EMRA	262	294	SRX3808507.12062585	multidrug	gi:763071034:ref:WP_043952516.1:|FEATURES|emrA|multidrug|emrA	0.982848271941	75.8	33	54.7	5.8e-09	1
EPTA	205	237	SRX3808507.11451840	peptide	BAE78116.1|FEATURES|eptA|peptide|eptA	0.99999939786	60.6	33	45.8	2.7e-06	1
CAMP-REGULATORY_PROTEIN	41	73	SRX3808507.4693543	unclassified	gi:446164891:ref:WP_000242746.1:|FEATURES|cAMP-regulatory_protein|unclassified|cAMP-regulatory_protein	0.934010353448	100.0	33	68.6	3.9e-13	1
BICYCLOMYCIN-MULTIDRUG_EFFLUX_PROTEIN_BCR	250	282	SRX3808507.4693546	multidrug	YP_689681|FEATURES|bicyclomycin-multidrug_efflux_protein_bcr|multidrug|bicyclomycin-multidrug_efflux_protein_bcr	1.0	78.8	33	56.6	1.5e-09	1
EMRB	354	386	SRX3808507.7513953	multidrug	gi:486057056:ref:WP_001507824.1:|FEATURES|emrB|multidrug|emrB	0.999944441384	97.0	33	72.4	2.7e-14	1
OPRM	54	84	SRX3808507.2934916	multidrug	gi:573999612:gb:ETU76469.1:|FEATURES|oprM|multidrug|oprM	0.99999995802	67.7	31	46.2	2.1e-06	1
SDIA	181	213	SRX3808507.14099782	unclassified	gi:749556408:ref:WP_040188680.1:|FEATURES|sdiA|unclassified|sdiA	1.0	78.8	33	57.8	6.9e-10	1
EPTA	422	452	SRX3808507.398496	peptide	BAE78116.1|FEATURES|eptA|peptide|eptA	0.999999605531	87.1	31	58.9	2.9e-10	1
EMRB	6	37	SRX3808507.398494	multidrug	gi:486057056:ref:WP_001507824.1:|FEATURES|emrB|multidrug|emrB	0.999999880933	84.4	32	53.1	1.6e-08	1
SMER	98	128	SRX3808507.11665500	multidrug	AAD51348.1|FEATURES|smeR|multidrug|smeR	0.999999998967	67.7	31	50.1	1.4e-07	1
MSBA	364	395	SRX3808507.4521456	nitroimidazole	NP_415434.1|FEATURES|msbA|nitroimidazole|msbA	0.999593115856	84.4	32	57.4	9.0e-10	1
ACRB	611	643	SRX3808507.14579355	multidrug	gi:643662068:ref:WP_025246873.1:|FEATURES|acrB|multidrug|acrB	0.999999991204	66.7	33	50.1	1.4e-07	1
TOLC	63	95	SRX3808507.3968256	multidrug	gi:745784678:ref:WP_039078098.1:|FEATURES|TolC|multidrug|TolC	1.0	87.9	33	63.5	1.2e-11	1
EPTA	386	418	SRX3808507.6655724	peptide	BAE78116.1|FEATURES|eptA|peptide|eptA	0.999999946209	81.8	33	68.9	3.0e-13	1
PMRF	97	128	SRX3808507.1696426	peptide	AAC75314.1|FEATURES|PmrF|peptide|PmrF	0.999999512412	84.4	32	58.5	3.9e-10	1
PENA	256	288	SRX3808507.16539610	beta-lactam	ZP_04656349|FEATURES|penA|beta-lactam|penA	1.0	90.9	33	61.2	6.2e-11	1
OQXB	930	962	SRX3808507.13642222	multidrug	YP_001693238|FEATURES|oqxB|multidrug|oqxB	1.0	97.0	33	64.7	5.6e-12	1
EVGS	962	994	SRX3808507.6297303	multidrug	AAC75429.1|FEATURES|evgS|multidrug|evgS	0.999999695445	63.6	33	45.1	4.6e-06	1
ADEJ	220	252	SRX3808507.12437039	multidrug	NC_011586.7045444.p01|FEATURES|adeJ|multidrug|adeJ	0.999946550456	84.8	33	59.7	1.8e-10	1
EMRD	337	368	SRX3808507.13353318	multidrug	CP004022.1.gene3225.p01|FEATURES|emrD|multidrug|emrD	1.0	71.9	32	53.9	9.6e-09	1
ACRB	339	370	SRX3808507.5717923	multidrug	gi:497324874:ref:WP_009639087.1:|FEATURES|acrB|multidrug|acrB	1.0	81.2	32	50.8	8.1e-08	1
MAJOR_FACILITATOR_SUPERFAMILY_TRANSPORTER	492	523	SRX3808507.12017346	multidrug	CP001918.1.gene2931.p01|FEATURES|major_facilitator_superfamily_transporter|multidrug|major_facilitator_superfamily_transporter	0.999998674628	81.2	32	57.8	6.9e-10	1
MAJOR_FACILITATOR_SUPERFAMILY_TRANSPORTER	23	55	SRX3808507.15420653	multidrug	CP001918.1.gene2931.p01|FEATURES|major_facilitator_superfamily_transporter|multidrug|major_facilitator_superfamily_transporter	0.999999006384	97.0	33	65.5	3.3e-12	1
EMRB-QACA_FAMILY_MAJOR_FACILITATOR_TRANSPORTER	150	180	SRX3808507.2280769	multidrug	CP001918.1.gene4071.p01|FEATURES|EmrB-QacA_family_major_facilitator_transporter|multidrug|EmrB-QacA_family_major_facilitator_transporter	0.999999993457	96.8	31	72.8	1.9e-14	1
SDIA	207	239	SRX3808507.4603221	unclassified	gi:554965933:ref:WP_023209999.1:|FEATURES|sdiA|unclassified|sdiA	1.0	81.8	33	60.8	8.1e-11	1
MAJOR_FACILITATOR_SUPERFAMILY_TRANSPORTER	72	104	SRX3808507.13038329	multidrug	CP001918.1.gene2931.p01|FEATURES|major_facilitator_superfamily_transporter|multidrug|major_facilitator_superfamily_transporter	0.999998399723	87.9	33	66.2	1.9e-12	1
TET44	65	97	SRX3808507.15045186	tetracycline	FN594949.1.gene24.p01|FEATURES|tet44|tetracycline|tet44	1.0	63.6	33	50.1	1.4e-07	1
KDPE	187	219	SRX3808507.13969530	aminoglycoside	NP_415222.1|FEATURES|kdpE|aminoglycoside|kdpE	0.999995993417	78.8	33	62.4	2.8e-11	1
MDTK	368	399	SRX3808507.6689896	multidrug	gi:555107106:gb:ESM50626.1:|FEATURES|mdtK|multidrug|mdtK	1.0	93.8	32	68.2	4.9e-13	1
TOLC	392	423	SRX3808507.21389744	multidrug	gi:763321415:ref:WP_044179865.1:|FEATURES|TolC|multidrug|TolC	1.0	93.8	32	62.4	2.7e-11	1
TET36	45	77	SRX3808507.9549449	tetracycline	AJ514254.gene.p01|FEATURES|tet36|tetracycline|tet36	0.999999990011	60.6	33	48.1	5.4e-07	1
MEXB	187	219	SRX3808507.4696073	multidrug	gi:759528585:ref:WP_043248665.1:|FEATURES|mexB|multidrug|mexB	1.0	69.7	33	52.0	3.8e-08	1
EPTA	310	342	SRX3808507.8987504	peptide	BAE78116.1|FEATURES|eptA|peptide|eptA	0.999999996993	69.7	33	59.3	2.4e-10	1
ESCHERICHIA_COLI_MIPA	56	86	SRX3808507.3697555	multidrug	NP_310518|FEATURES|Escherichia_coli_mipA|multidrug|Escherichia_coli_mipA	0.999998651367	61.3	31	47.8	7.1e-07	1
MEXA	48	79	SRX3808507.4728651	multidrug	gi:896372078:ref:WP_049317199.1:|FEATURES|mexA|multidrug|mexA	1.0	68.8	32	46.6	1.6e-06	1
EMRD	30	61	SRX3808507.11837654	multidrug	ZP_03215830|FEATURES|emrD|multidrug|emrD	0.999999999761	71.9	32	47.8	7.1e-07	1
OQXB	801	833	SRX3808507.3268554	multidrug	YP_001693238|FEATURES|oqxB|multidrug|oqxB	0.999999919494	75.8	33	56.2	2.0e-09	1
TETD	15	47	SRX3808507.14359377	tetracycline	gi:135617:sp:P28816.1:TETD_ECOLX|FEATURES|tetD|tetracycline|tetD	0.999999997399	63.6	33	52.0	3.8e-08	1
OMPF	58	90	SRX3808507.8048543	multidrug	gi:823296122:ref:WP_047051707.1:|FEATURES|ompF|multidrug|ompF	0.919144644029	87.9	33	66.2	1.9e-12	1
VANR	82	113	SRX3808507.9989965	glycopeptide	gi:948051271:ref:WP_056710274.1:|FEATURES|vanR|glycopeptide|vanR	1.0	65.6	32	46.2	2.1e-06	1
MSBA	157	187	SRX3808507.16714677	nitroimidazole	NP_415434.1|FEATURES|msbA|nitroimidazole|msbA	0.999814990242	90.3	31	58.2	4.9e-10	1
OMPR	17	47	SRX3808507.2269909	multidrug	CP000034.1.gene3672.p01|FEATURES|ompR|multidrug|ompR	0.999998783653	96.8	31	58.9	2.9e-10	1
ESCHERICHIA_COLI_LAMB	45	77	SRX3808507.13992483	multidrug	BAB38442|FEATURES|Escherichia_coli_LamB|multidrug|Escherichia_coli_LamB	0.999997195484	90.9	33	66.2	1.9e-12	1
OMPF	58	90	SRX3808507.7564286	multidrug	gi:823296122:ref:WP_047051707.1:|FEATURES|ompF|multidrug|ompF	0.958428412178	87.9	33	66.2	1.9e-12	1
FARA	290	321	SRX3808507.10418989	antibacterial_free_fatty_acids	NP_273367.1|FEATURES|farA|antibacterial_free_fatty_acids|farA	0.999457104222	68.8	32	50.8	8.4e-08	1
ADEJ	388	420	SRX3808507.14971506	multidrug	NC_011586.7045444.p01|FEATURES|adeJ|multidrug|adeJ	1.0	97.0	33	63.5	1.2e-11	1
PENA	506	536	SRX3808507.5834455	beta-lactam	ZP_04656349|FEATURES|penA|beta-lactam|penA	1.0	83.9	31	65.9	2.5e-12	1
OQXB	970	1000	SRX3808507.3216263	multidrug	YP_001693238|FEATURES|oqxB|multidrug|oqxB	1.0	93.5	31	60.5	9.9e-11	1
BCRA	144	176	SRX3808507.6304643	bacitracin	gi:542061059:gb:ERI11611.1:|FEATURES|bcrA|bacitracin|bcrA	0.999999626303	66.7	33	45.4	3.5e-06	1
EPTA	467	499	SRX3808507.18180723	peptide	BAE78116.1|FEATURES|eptA|peptide|eptA	0.99999983308	72.7	33	57.4	9.0e-10	1
TRANSCRIPTIONAL_REGULATORY_PROTEIN_CPXR_CPXR	81	112	SRX3808507.10148970	unclassified	CP001918.1.gene5135.p01|FEATURES|transcriptional_regulatory_protein_CpxR_cpxR|unclassified|transcriptional_regulatory_protein_CpxR_cpxR	0.999999994908	62.5	32	44.7	6.0e-06	1
EMRA	55	86	SRX3808507.6827580	multidrug	gi:896053843:ref:WP_049103497.1:|FEATURES|emrA|multidrug|emrA	0.984994020752	84.4	32	59.7	1.7e-10	1
EPTA	67	99	SRX3808507.16004391	peptide	BAE78116.1|FEATURES|eptA|peptide|eptA	0.999999462879	66.7	33	46.6	1.6e-06	1
OMPR	59	89	SRX3808507.13454511	multidrug	CP000034.1.gene3672.p01|FEATURES|ompR|multidrug|ompR	0.999998418193	83.9	31	53.9	9.6e-09	1
KDPE	148	179	SRX3808507.691849	aminoglycoside	NP_415222.1|FEATURES|kdpE|aminoglycoside|kdpE	0.999993935156	81.2	32	57.4	8.7e-10	1
KASUGAMYCIN_RESISTANCE_PROTEIN_KSGA	209	241	SRX3808507.16043596	aminoglycoside	ZP_02902942|FEATURES|kasugamycin_resistance_protein_ksgA|aminoglycoside|kasugamycin_resistance_protein_ksgA	0.99999999998	72.7	33	48.5	4.2e-07	1
OMPR	159	190	SRX3808507.11830388	multidrug	CP000034.1.gene3672.p01|FEATURES|ompR|multidrug|ompR	0.999999093345	100.0	32	67.4	8.4e-13	1
EPTA	371	403	SRX3808507.8657637	peptide	BAE78116.1|FEATURES|eptA|peptide|eptA	0.99999988286	84.8	33	65.1	4.3e-12	1
EPTA	87	118	SRX3808507.1015486	peptide	BAE78116.1|FEATURES|eptA|peptide|eptA	0.999999784675	68.8	32	53.9	9.9e-09	1
ACRB	715	747	SRX3808507.3749045	multidrug	NP_752514|FEATURES|acrB|multidrug|acrB	0.999999598426	87.9	33	63.5	1.2e-11	1
EMRB	450	481	SRX3808507.2574605	multidrug	gi:924625749:ref:WP_053529696.1:|FEATURES|emrB|multidrug|emrB	0.999996985655	87.5	32	59.3	2.3e-10	1
MULTIDRUG_ABC_TRANSPORTER	539	570	SRX3808507.8446839	multidrug	gi:664579989:ref:WP_031094015.1:|FEATURES|multidrug_ABC_transporter|multidrug|multidrug_ABC_transporter	1.0	81.2	32	50.1	1.4e-07	1
PATA	264	296	SRX3808507.16222929	fluoroquinolone	NP_417544.5|FEATURES|patA|fluoroquinolone|patA	0.999995264949	63.6	33	50.8	8.4e-08	1
TRANSCRIPTIONAL_REGULATORY_PROTEIN_CPXR_CPXR	173	203	SRX3808507.16977872	unclassified	CP001918.1.gene5135.p01|FEATURES|transcriptional_regulatory_protein_CpxR_cpxR|unclassified|transcriptional_regulatory_protein_CpxR_cpxR	1.0	100.0	31	65.1	4.0e-12	1
MACB	128	159	SRX3808507.1551562	MLS	gi:823326845:ref:WP_047080664.1:|FEATURES|macB|MLS|macB	1.0	71.9	32	47.4	9.3e-07	1
EMRB	464	495	SRX3808507.3255170	multidrug	gi:502671416:ref:WP_012907239.1:|FEATURES|emrB|multidrug|emrB	0.999847736324	87.5	32	54.7	5.6e-09	1
MDTB	445	477	SRX3808507.19849391	multidrug	gi:447120620:ref:WP_001197876.1:|FEATURES|mdtB|multidrug|mdtB	0.850847617559	93.9	33	63.5	1.2e-11	1
BACA	151	183	SRX3808507.20225326	bacitracin	B2VGJ3|FEATURES|bacA|bacitracin|bacA	1.0	97.0	33	72.4	2.7e-14	1
ROSB	49	81	SRX3808507.12596851	fosmidomycin	gi:544012122:gb:ERK10884.1:|FEATURES|rosB|fosmidomycin|rosB	1.0	87.9	33	60.5	1.1e-10	1
ARNA	367	399	SRX3808507.9863543	polymyxin	B7LM76|FEATURES|arnA|polymyxin|arnA	0.966252923764	97.0	33	70.5	1.0e-13	1
RPOB2	573	604	SRX3808507.9900832	multidrug	BAD59497.1|FEATURES|rpoB2|multidrug|rpoB2	0.999999423968	84.4	32	58.9	3.1e-10	1
ACRA	72	102	SRX3808507.11211926	multidrug	ABR13270|FEATURES|acrA|multidrug|acrA	1.0	71.0	31	47.0	1.1e-06	1
RPOB2	1031	1063	SRX3808507.9900834	multidrug	BAD59497.1|FEATURES|rpoB2|multidrug|rpoB2	0.999999510355	81.8	33	65.1	4.3e-12	1
KASUGAMYCIN_RESISTANCE_PROTEIN_KSGA	57	89	SRX3808507.18146872	aminoglycoside	YP_002240485|FEATURES|kasugamycin_resistance_protein_ksgA|aminoglycoside|kasugamycin_resistance_protein_ksgA	1.0	90.9	33	63.9	9.6e-12	1
OMPF	11	43	SRX3808507.7576274	multidrug	gi:742936434:ref:WP_039025717.1:|FEATURES|ompF|multidrug|ompF	0.999999999695	81.8	33	55.5	3.4e-09	1
OMPF	44	76	SRX3808507.11139106	multidrug	gi:742936434:ref:WP_039025717.1:|FEATURES|ompF|multidrug|ompF	0.999999999704	72.7	33	55.8	2.6e-09	1
SDIA	167	199	SRX3808507.14947765	unclassified	gi:554961393:ref:WP_023206010.1:|FEATURES|sdiA|unclassified|sdiA	1.0	63.6	33	45.1	4.6e-06	1
MSBA	198	229	SRX3808507.13755267	nitroimidazole	NP_415434.1|FEATURES|msbA|nitroimidazole|msbA	0.9998931016	93.8	32	63.5	1.2e-11	1
MSBA	63	93	SRX3808507.14210701	nitroimidazole	NP_415434.1|FEATURES|msbA|nitroimidazole|msbA	0.999723726067	67.7	31	54.3	7.1e-09	1
ARNA	337	369	SRX3808507.15471353	polymyxin	gi:507079934:ref:WP_016150692.1:|FEATURES|arnA|polymyxin|arnA	0.994391104279	81.8	33	60.1	1.4e-10	1
ADEJ	754	786	SRX3808507.18302677	multidrug	NC_011586.7045444.p01|FEATURES|adeJ|multidrug|adeJ	0.999999978196	60.6	33	47.0	1.2e-06	1
EPTA	92	124	SRX3808507.13672490	peptide	BAE78116.1|FEATURES|eptA|peptide|eptA	0.999999543927	72.7	33	48.9	3.2e-07	1
YOJI	339	370	SRX3808507.5659887	peptide	NP_416715.1|FEATURES|YojI|peptide|YojI	0.999999875514	90.6	32	62.0	3.6e-11	1
BACA	154	185	SRX3808507.13845775	bacitracin	Q6D159|FEATURES|bacA|bacitracin|bacA	1.0	93.8	32	67.4	8.4e-13	1
PENA	226	258	SRX3808507.3099296	beta-lactam	ZP_04656349|FEATURES|penA|beta-lactam|penA	1.0	81.8	33	62.8	2.1e-11	1
PENA	51	82	SRX3808507.17526746	beta-lactam	ZP_04656349|FEATURES|penA|beta-lactam|penA	1.0	68.8	32	47.8	6.9e-07	1
MSBA	51	82	SRX3808507.12339707	nitroimidazole	NP_415434.1|FEATURES|msbA|nitroimidazole|msbA	0.999841486692	78.1	32	59.7	1.8e-10	1
EPTA	390	421	SRX3808507.10577186	peptide	BAE78116.1|FEATURES|eptA|peptide|eptA	1.0	81.2	32	66.2	1.9e-12	1
BICYCLOMYCIN-MULTIDRUG_EFFLUX_PROTEIN_BCR	199	231	SRX3808507.12339703	multidrug	YP_002237398|FEATURES|bicyclomycin-multidrug_efflux_protein_bcr|multidrug|bicyclomycin-multidrug_efflux_protein_bcr	1.0	81.8	33	59.3	2.4e-10	1
PENA	323	355	SRX3808507.6305517	beta-lactam	YP_002146111|FEATURES|penA|beta-lactam|penA	1.0	93.9	33	70.5	1.0e-13	1
YOJI	201	233	SRX3808507.10181287	peptide	NP_416715.1|FEATURES|YojI|peptide|YojI	0.999999696716	60.6	33	50.8	8.4e-08	1
OQXB	595	627	SRX3808507.16124665	multidrug	YP_001693238|FEATURES|oqxB|multidrug|oqxB	0.999999258286	87.9	33	61.2	6.2e-11	1
OQXB	715	746	SRX3808507.17977201	multidrug	YP_001693238|FEATURES|oqxB|multidrug|oqxB	0.999999234972	93.8	32	66.2	1.9e-12	1
MDTD	27	59	SRX3808507.21038918	multidrug	gi:134034159:sp:Q0T353.2:MDTD_SHIF8|FEATURES|mdtD|multidrug|mdtD	0.999999999969	81.8	33	54.7	5.8e-09	1
ACRB	871	901	SRX3808507.9042821	multidrug	gi:447055254:ref:WP_001132510.1:|FEATURES|acrB|multidrug|acrB	1.0	100.0	31	64.3	7.1e-12	1
EMRB	470	500	SRX3808507.5299691	multidrug	gi:822037175:ref:WP_046893653.1:|FEATURES|emrB|multidrug|emrB	0.999995636113	87.1	31	62.0	3.5e-11	1
TET34	116	149	SRX3808507.9027474	tetracycline	YP_002666586|FEATURES|tet34|tetracycline|tet34	0.999998497252	67.6	34	52.4	2.9e-08	1
TOLC	385	417	SRX3808507.8008625	multidrug	gi:516511311:ref:WP_017899749.1:|FEATURES|TolC|multidrug|TolC	1.0	93.9	33	64.3	7.3e-12	1
EMRB	298	330	SRX3808507.8199029	multidrug	gi:486057056:ref:WP_001507824.1:|FEATURES|emrB|multidrug|emrB	0.999948315986	100.0	33	70.9	7.8e-14	1
OQXB	951	981	SRX3808507.16805698	multidrug	YP_001693238|FEATURES|oqxB|multidrug|oqxB	1.0	93.5	31	59.7	1.7e-10	1
OMPR	58	90	SRX3808507.9722455	multidrug	CP000034.1.gene3672.p01|FEATURES|ompR|multidrug|ompR	0.999998631574	81.8	33	56.6	1.5e-09	1
TOLC	371	403	SRX3808507.18735968	multidrug	gi:908715920:ref:WP_049847444.1:|FEATURES|TolC|multidrug|TolC	1.0	97.0	33	64.3	7.3e-12	1
PENA	525	556	SRX3808507.4980208	beta-lactam	ZP_04656349|FEATURES|penA|beta-lactam|penA	1.0	84.4	32	60.5	1.0e-10	1
MULTIDRUG_ABC_TRANSPORTER	457	488	SRX3808507.12781221	multidrug	gi:896355182:ref:WP_049310020.1:|FEATURES|multidrug_ABC_transporter|multidrug|multidrug_ABC_transporter	1.0	81.2	32	57.4	9.0e-10	1
MEXB	28	60	SRX3808507.7346485	multidrug	gi:504646765:ref:WP_014833867.1:|FEATURES|mexB|multidrug|mexB	0.997281445635	72.7	33	53.5	1.3e-08	1
OQXB	711	742	SRX3808507.15538206	multidrug	YP_001693238|FEATURES|oqxB|multidrug|oqxB	0.999999391317	90.6	32	65.9	2.4e-12	1
ACRB	131	163	SRX3808507.3098525	multidrug	NP_706355|FEATURES|acrB|multidrug|acrB	1.0	84.8	33	58.5	4.0e-10	1
EMRR	37	68	SRX3808507.15467507	fluoroquinolone	NP_417169.1|FEATURES|emrR|fluoroquinolone|emrR	0.999969896058	90.6	32	59.7	1.8e-10	1
ACRB	161	193	SRX3808507.8919289	multidrug	gi:812045371:emb:CRH28493.1:|FEATURES|acrB|multidrug|acrB	1.0	90.9	33	68.2	5.1e-13	1
MEXE	22	51	SRX3808507.1341992	multidrug	CP001918.1.gene1258.p01|FEATURES|mexE|multidrug|mexE	1.0	77.4	31	48.1	5.4e-07	1
EMRR	26	58	SRX3808507.11034664	fluoroquinolone	NP_417169.1|FEATURES|emrR|fluoroquinolone|emrR	0.999977157117	87.9	33	62.4	2.8e-11	1
MDTK	44	76	SRX3808507.12623414	fluoroquinolone	AML99881.1|FEATURES|MdtK|fluoroquinolone|MdtK	0.999997632444	90.9	33	65.9	2.5e-12	1
RPOB2	1044	1076	SRX3808507.13443476	multidrug	BAD59497.1|FEATURES|rpoB2|multidrug|rpoB2	0.999999510355	84.8	33	65.1	4.3e-12	1
CPXA	105	137	SRX3808507.9399570	aminoglycoside:aminocoumarin	NP_312864.1|FEATURES|cpxA|aminoglycoside:aminocoumarin|cpxA	0.999810965393	87.9	33	68.9	3.0e-13	1
SDIA	187	217	SRX3808507.20570204	unclassified	gi:487391038:ref:WP_001662382.1:|FEATURES|sdiA|unclassified|sdiA	0.999990718062	74.2	31	52.8	2.1e-08	1
EPTA	40	71	SRX3808507.13618964	peptide	BAE78116.1|FEATURES|eptA|peptide|eptA	0.999999743759	75.0	32	52.4	2.9e-08	1
EPTA	83	114	SRX3808507.7610102	peptide	BAE78116.1|FEATURES|eptA|peptide|eptA	0.99999976393	71.9	32	53.1	1.6e-08	1
MEXB	919	950	SRX3808507.12890575	multidrug	gi:504646765:ref:WP_014833867.1:|FEATURES|mexB|multidrug|mexB	0.999999999114	78.1	32	47.8	6.9e-07	1
EMRB	422	454	SRX3808507.2815477	multidrug	gi:585330820:ref:WP_024212479.1:|FEATURES|emrB|multidrug|emrB	0.999997170765	72.7	33	58.9	3.1e-10	1
MDTK	172	202	SRX3808507.7360232	multidrug	gi:695797326:ref:WP_032711517.1:|FEATURES|mdtK|multidrug|mdtK	1.0	83.9	31	60.5	9.9e-11	1
MDTK	44	74	SRX3808507.15034204	fluoroquinolone	AML99881.1|FEATURES|MdtK|fluoroquinolone|MdtK	0.999997089215	96.8	31	64.3	7.1e-12	1
ACRB	82	114	SRX3808507.13527393	multidrug	gi:502789935:ref:WP_013024911.1:|FEATURES|acrB|multidrug|acrB	1.0	90.9	33	62.0	3.6e-11	1
EPTA	269	300	SRX3808507.3843154	peptide	BAE78116.1|FEATURES|eptA|peptide|eptA	0.999999689302	65.6	32	50.8	8.1e-08	1
OMPF	304	334	SRX3808507.15960277	multidrug	gi:312286407:gb:EFR14320.1:|FEATURES|ompF|multidrug|ompF	0.999992188338	71.9	32	53.1	1.6e-08	1
RPOB2	152	183	SRX3808507.10534143	multidrug	BAD59497.1|FEATURES|rpoB2|multidrug|rpoB2	0.999999169667	71.9	32	47.8	7.1e-07	1
MDTD	20	51	SRX3808507.18541652	multidrug	gi:134034159:sp:Q0T353.2:MDTD_SHIF8|FEATURES|mdtD|multidrug|mdtD	0.999999999979	84.4	32	56.6	1.5e-09	1
MEXB	600	632	SRX3808507.18860917	multidrug	gi:503722573:ref:WP_013956649.1:|FEATURES|mexB|multidrug|mexB	0.999997589772	63.6	33	47.4	9.3e-07	1
EMRK	285	316	SRX3808507.4546322	multidrug	gi:693092086:ref:WP_032250388.1:|FEATURES|emrK|multidrug|emrK	0.988576191477	65.6	32	50.1	1.4e-07	1
EPTA	371	403	SRX3808507.4434375	peptide	BAE78116.1|FEATURES|eptA|peptide|eptA	0.999999999815	75.8	33	62.4	2.8e-11	1
MSBA	56	87	SRX3808507.889064	nitroimidazole	NP_415434.1|FEATURES|msbA|nitroimidazole|msbA	0.999834808474	75.0	32	59.3	2.3e-10	1
MEXB	168	199	SRX3808507.10110017	multidrug	gi:759528585:ref:WP_043248665.1:|FEATURES|mexB|multidrug|mexB	1.0	71.9	32	52.4	2.8e-08	1
ROSB	99	130	SRX3808507.7938086	fosmidomycin	YP_001605795|FEATURES|rosB|fosmidomycin|rosB	1.0	87.5	32	58.9	3.0e-10	1
EPTA	425	455	SRX3808507.9999802	peptide	BAE78116.1|FEATURES|eptA|peptide|eptA	0.999999858943	87.1	31	57.8	6.9e-10	1
MSBA	250	282	SRX3808507.15699520	nitroimidazole	NP_415434.1|FEATURES|msbA|nitroimidazole|msbA	0.999651139572	90.9	33	60.8	8.1e-11	1
MAJOR_FACILITATOR_SUPERFAMILY_TRANSPORTER	493	523	SRX3808507.9999801	multidrug	CP001918.1.gene2931.p01|FEATURES|major_facilitator_superfamily_transporter|multidrug|major_facilitator_superfamily_transporter	0.999998525055	80.6	31	55.5	3.3e-09	1
MEXB	277	308	SRX3808507.7282053	multidrug	gi:759528585:ref:WP_043248665.1:|FEATURES|mexB|multidrug|mexB	0.999999975112	68.8	32	48.9	3.1e-07	1
MDTG	318	349	SRX3808507.3518489	multidrug	gi:489865065:ref:WP_003768662.1:|FEATURES|mdtG|multidrug|mdtG	0.999997267455	62.5	32	47.0	1.2e-06	1
MSBA	162	194	SRX3808507.2807038	nitroimidazole	NP_415434.1|FEATURES|msbA|nitroimidazole|msbA	0.9997558318	87.9	33	59.7	1.8e-10	1
PBP-1A	703	735	SRX3808507.15299867	beta-lactam	YP_001292390|FEATURES|PBP-1A|beta-lactam|PBP-1A	1.0	66.7	33	49.3	2.3e-07	1
MEXB	408	439	SRX3808507.8440880	multidrug	gi:504646765:ref:WP_014833867.1:|FEATURES|mexB|multidrug|mexB	1.0	93.8	32	60.1	1.3e-10	1
ACRB	34	66	SRX3808507.10228692	multidrug	CP002695.1.gene992.p01|FEATURES|acrB|multidrug|acrB	1.0	75.8	33	58.2	5.2e-10	1
MSBA	185	216	SRX3808507.19419025	nitroimidazole	NP_415434.1|FEATURES|msbA|nitroimidazole|msbA	0.99988017279	93.8	32	62.4	2.7e-11	1
YOJI	114	146	SRX3808507.12818979	peptide	NP_416715.1|FEATURES|YojI|peptide|YojI	0.999999727408	75.8	33	52.0	3.8e-08	1
OQXB	15	47	SRX3808507.10143065	multidrug	YP_001693238|FEATURES|oqxB|multidrug|oqxB	0.999999999878	90.9	33	63.2	1.6e-11	1
MDTK	272	304	SRX3808507.8206222	multidrug	B7LQA4|FEATURES|mdtK|multidrug|mdtK	1.0	90.9	33	61.2	6.2e-11	1
MARA	28	58	SRX3808507.6566632	multidrug	YP_489794.1|FEATURES|marA|multidrug|marA	0.999997180346	74.2	31	55.1	4.2e-09	1
BACA	64	95	SRX3808507.13120388	bacitracin	B2VGJ3|FEATURES|bacA|bacitracin|bacA	1.0	87.5	32	63.2	1.6e-11	1
DNA-BINDING_PROTEIN_H-NS	93	123	SRX3808507.8193898	unclassified	CP001918.1.gene1661.p01|FEATURES|DNA-binding_protein_H-NS|unclassified|DNA-binding_protein_H-NS	1.0	83.9	31	61.2	6.0e-11	1
MDTM	63	94	SRX3808507.2656750	multidrug	YP_002640141|FEATURES|mdtM|multidrug|mdtM	1.0	62.5	32	46.2	2.1e-06	1
PENA	310	342	SRX3808507.1769208	beta-lactam	YP_002146111|FEATURES|penA|beta-lactam|penA	1.0	93.9	33	66.6	1.5e-12	1
TRANSCRIPTIONAL_REGULATORY_PROTEIN_CPXR_CPXR	184	216	SRX3808507.20233718	unclassified	CP001918.1.gene5135.p01|FEATURES|transcriptional_regulatory_protein_CpxR_cpxR|unclassified|transcriptional_regulatory_protein_CpxR_cpxR	1.0	93.9	33	67.0	1.1e-12	1
OMPF	295	326	SRX3808507.20724626	multidrug	gi:312286407:gb:EFR14320.1:|FEATURES|ompF|multidrug|ompF	0.994354076834	71.9	32	58.5	3.9e-10	1
PENA	279	311	SRX3808507.16922354	beta-lactam	ZP_04656349|FEATURES|penA|beta-lactam|penA	1.0	84.8	33	59.3	2.4e-10	1
ACRB	944	975	SRX3808507.8994018	multidrug	gi:812045371:emb:CRH28493.1:|FEATURES|acrB|multidrug|acrB	1.0	100.0	32	65.5	3.3e-12	1
ESCHERICHIA_COLI_LAMB	237	269	SRX3808507.17935343	multidrug	BAB38442|FEATURES|Escherichia_coli_LamB|multidrug|Escherichia_coli_LamB	0.999997066617	81.8	33	65.1	4.3e-12	1
EPTA	417	449	SRX3808507.9079590	peptide	BAE78116.1|FEATURES|eptA|peptide|eptA	0.999999914922	87.9	33	63.2	1.6e-11	1
TOLC	197	229	SRX3808507.19580923	multidrug	gi:696408901:ref:WP_032980019.1:|FEATURES|TolC|multidrug|TolC	1.0	72.7	33	53.5	1.3e-08	1
KLEBSIELLA_PNEUMONIAE_OMPK36	266	296	SRX3808507.9365689	beta-lactam	YP_005228001.1|FEATURES|Klebsiella_pneumoniae_OmpK36|beta-lactam|Klebsiella_pneumoniae_OmpK36	0.999999816196	67.7	31	46.6	1.5e-06	1
TET34	55	87	SRX3808507.7057071	tetracycline	YP_002418004|FEATURES|tet34|tetracycline|tet34	1.0	75.8	33	61.2	6.2e-11	1
PENA	375	407	SRX3808507.8029984	beta-lactam	ZP_04656349|FEATURES|penA|beta-lactam|penA	1.0	90.9	33	62.8	2.1e-11	1
ACRA	305	337	SRX3808507.10355992	multidrug	ZP_02902278|FEATURES|acrA|multidrug|acrA	1.0	78.8	33	56.2	2.0e-09	1
PENA	269	300	SRX3808507.8902670	beta-lactam	ZP_04656349|FEATURES|penA|beta-lactam|penA	1.0	96.9	32	67.4	8.6e-13	1
ADEJ	147	179	SRX3808507.8902671	multidrug	NC_011586.7045444.p01|FEATURES|adeJ|multidrug|adeJ	1.0	87.9	33	65.1	4.3e-12	1
MSBA	344	376	SRX3808507.20452237	nitroimidazole	NP_415434.1|FEATURES|msbA|nitroimidazole|msbA	0.999885043313	84.8	33	62.8	2.1e-11	1
COB(I)ALAMIN_ADENOLSYLTRANSFERASE	80	110	SRX3808507.4266158	unclassified	gi:447201635:ref:WP_001278891.1:|FEATURES|cob(I)alamin_adenolsyltransferase|unclassified|cob(I)alamin_adenolsyltransferase	1.0	83.9	31	60.8	8.1e-11	1
KDPE	180	212	SRX3808507.7301310	aminoglycoside	NP_415222.1|FEATURES|kdpE|aminoglycoside|kdpE	0.999996929976	81.8	33	65.9	2.5e-12	1
TETA(48)	149	180	SRX3808507.16893829	tetracycline	APB03214.1|FEATURES|tetA(48)|tetracycline|tetA(48)	0.999999975478	62.5	32	48.5	4.0e-07	1
SMEB	382	414	SRX3808507.10911059	multidrug	gi:924026131:emb:CRX68731.1:|FEATURES|smeB|multidrug|smeB	1.0	97.0	33	61.6	4.7e-11	1
COB(I)ALAMIN_ADENOLSYLTRANSFERASE	70	102	SRX3808507.17433368	unclassified	gi:447201622:ref:WP_001278878.1:|FEATURES|cob(I)alamin_adenolsyltransferase|unclassified|cob(I)alamin_adenolsyltransferase	1.0	84.8	33	65.9	2.5e-12	1
MSBA	90	122	SRX3808507.18031593	nitroimidazole	NP_415434.1|FEATURES|msbA|nitroimidazole|msbA	0.999901673992	87.9	33	64.3	7.3e-12	1
MUXC	169	201	SRX3808507.18715581	multidrug	NP_251216.1|FEATURES|MuxC|multidrug|MuxC	0.999998957382	60.6	33	47.0	1.2e-06	1
OMPF	22	54	SRX3808507.16620671	multidrug	gi:823296122:ref:WP_047051707.1:|FEATURES|ompF|multidrug|ompF	0.962314592983	90.9	33	68.9	3.0e-13	1
YOJI	182	213	SRX3808507.15253334	peptide	NP_416715.1|FEATURES|YojI|peptide|YojI	0.999999488556	62.5	32	45.8	2.7e-06	1
PENA	556	587	SRX3808507.6708255	beta-lactam	ZP_02346204|FEATURES|penA|beta-lactam|penA	0.998813383015	62.5	32	44.3	7.6e-06	1
CAMP-REGULATORY_PROTEIN	82	113	SRX3808507.3349394	unclassified	gi:490367208:ref:WP_004246872.1:|FEATURES|cAMP-regulatory_protein|unclassified|cAMP-regulatory_protein	0.943283183826	100.0	32	67.8	6.4e-13	1
EPTA	426	458	SRX3808507.21353893	peptide	BAE78116.1|FEATURES|eptA|peptide|eptA	0.999999917034	87.9	33	63.5	1.2e-11	1
OQXA	315	347	SRX3808507.9914421	multidrug	YP_001693237.1|FEATURES|oqxA|multidrug|oqxA	0.999997509978	84.8	33	62.4	2.8e-11	1
TETD	15	47	SRX3808507.19425584	tetracycline	gi:135617:sp:P28816.1:TETD_ECOLX|FEATURES|tetD|tetracycline|tetD	0.999999997399	63.6	33	52.0	3.8e-08	1
EMRB	433	463	SRX3808507.20416514	multidrug	gi:585330820:ref:WP_024212479.1:|FEATURES|emrB|multidrug|emrB	0.999999094948	74.2	31	54.3	7.3e-09	1
ADEJ	48	78	SRX3808507.18328752	multidrug	NC_011586.7045444.p01|FEATURES|adeJ|multidrug|adeJ	1.0	83.9	31	58.9	3.1e-10	1
MSBA	193	224	SRX3808507.9092681	nitroimidazole	NP_415434.1|FEATURES|msbA|nitroimidazole|msbA	0.999905706421	96.9	32	64.7	5.4e-12	1
ACRB	609	640	SRX3808507.2847443	multidrug	gi:502789935:ref:WP_013024911.1:|FEATURES|acrB|multidrug|acrB	0.999999999491	87.5	32	62.4	2.7e-11	1
ADEJ	43	74	SRX3808507.20388353	multidrug	NC_011586.7045444.p01|FEATURES|adeJ|multidrug|adeJ	1.0	71.9	32	54.7	5.8e-09	1
OMPR	158	189	SRX3808507.18091480	multidrug	CP000034.1.gene3672.p01|FEATURES|ompR|multidrug|ompR	0.999999093345	100.0	32	67.0	1.1e-12	1
ACRB	747	778	SRX3808507.8697740	multidrug	CAC35725|FEATURES|acrB|multidrug|acrB	0.999999999923	93.8	32	66.6	1.5e-12	1
MSBA	460	491	SRX3808507.13212616	nitroimidazole	NP_415434.1|FEATURES|msbA|nitroimidazole|msbA	0.919573712031	96.9	32	64.3	7.1e-12	1
EPTA	267	298	SRX3808507.15254641	peptide	BAE78116.1|FEATURES|eptA|peptide|eptA	0.999999743759	68.8	32	53.5	1.3e-08	1
MEXE	22	51	SRX3808507.11318176	multidrug	YP_001175678|FEATURES|mexE|multidrug|mexE	0.999999999999	74.2	31	47.4	8.7e-07	1
BAES	414	446	SRX3808507.15974496	multidrug	BAA15934.1|FEATURES|baeS|multidrug|baeS	0.999999139568	81.8	33	57.4	9.0e-10	1
PENA	569	600	SRX3808507.14271866	beta-lactam	ZP_04656349|FEATURES|penA|beta-lactam|penA	1.0	75.0	32	58.2	5.2e-10	1
PENA	227	258	SRX3808507.1080676	beta-lactam	ZP_04656349|FEATURES|penA|beta-lactam|penA	1.0	81.2	32	60.5	1.0e-10	1
ACRB	349	381	SRX3808507.8201793	multidrug	gi:497324874:ref:WP_009639087.1:|FEATURES|acrB|multidrug|acrB	1.0	90.9	33	59.3	2.4e-10	1
MDTE	217	249	SRX3808507.3253914	multidrug	CP001918.1.gene3442.p01|FEATURES|mdtE|multidrug|mdtE	0.999993786188	60.6	33	45.4	3.5e-06	1
ACRF	649	681	SRX3808507.10356871	multidrug	CP000647.1.gene3710.p01|FEATURES|acrF|multidrug|acrF	1.0	81.8	33	55.5	3.4e-09	1
RPOB2	1031	1063	SRX3808507.18465632	multidrug	BAD59497.1|FEATURES|rpoB2|multidrug|rpoB2	0.999999510355	81.8	33	65.1	4.3e-12	1
MDTE	276	308	SRX3808507.19731401	multidrug	CP001918.1.gene3442.p01|FEATURES|mdtE|multidrug|mdtE	0.999999999943	69.7	33	56.2	2.0e-09	1
VGAC	8	40	SRX3808507.17460577	MLS	AMP35312.1|FEATURES|vgaC|MLS|vgaC	0.99999964039	84.8	33	63.9	9.6e-12	1
TOLC	162	194	SRX3808507.5854718	multidrug	gi:696408901:ref:WP_032980019.1:|FEATURES|TolC|multidrug|TolC	1.0	93.9	33	65.9	2.5e-12	1
EPTA	422	454	SRX3808507.13331034	peptide	BAE78116.1|FEATURES|eptA|peptide|eptA	0.999999905489	87.9	33	62.0	3.6e-11	1
MEXE	9	41	SRX3808507.15089286	multidrug	YP_002848373|FEATURES|mexE|multidrug|mexE	0.999999987254	81.8	33	53.9	9.9e-09	1
ARNA	356	388	SRX3808507.7392578	polymyxin	gi:757781454:ref:WP_043000038.1:|FEATURES|arnA|polymyxin|arnA	0.969055491981	90.9	33	72.0	3.5e-14	1
ACRB	182	213	SRX3808507.13048982	multidrug	YP_001908403|FEATURES|acrB|multidrug|acrB	1.0	96.9	32	67.0	1.1e-12	1
TETM	65	96	SRX3808507.122140	tetracycline	AAR29970|FEATURES|tetM|tetracycline|tetM	1.0	65.6	32	46.6	1.5e-06	1
TOLC	117	149	SRX3808507.10765071	multidrug	gi:554963038:ref:WP_023207427.1:|FEATURES|TolC|multidrug|TolC	1.0	84.8	33	56.6	1.5e-09	1
OQXA	311	342	SRX3808507.9310190	multidrug	YP_001693237.1|FEATURES|oqxA|multidrug|oqxA	0.999998544558	93.8	32	65.1	4.3e-12	1
PENA	515	546	SRX3808507.20883778	beta-lactam	ZP_04656349|FEATURES|penA|beta-lactam|penA	1.0	93.8	32	68.6	3.8e-13	1
MEXB	872	904	SRX3808507.6171435	multidrug	gi:759528585:ref:WP_043248665.1:|FEATURES|mexB|multidrug|mexB	1.0	78.8	33	58.2	5.2e-10	1
MSBA	414	446	SRX3808507.12549887	nitroimidazole	NP_415434.1|FEATURES|msbA|nitroimidazole|msbA	0.896079600162	93.9	33	65.9	2.5e-12	1
EMRB	418	449	SRX3808507.9747619	multidrug	gi:585330820:ref:WP_024212479.1:|FEATURES|emrB|multidrug|emrB	0.999990548364	75.0	32	60.1	1.3e-10	1
MARA	11	42	SRX3808507.16492504	multidrug	YP_489794.1|FEATURES|marA|multidrug|marA	0.999996587029	62.5	32	47.4	9.3e-07	1
TETP	71	103	SRX3808507.7950060	tetracycline	NP_348076|FEATURES|tetP|tetracycline|tetP	1.0	72.7	33	51.2	6.4e-08	1
EMRB	256	287	SRX3808507.17367008	multidrug	gi:661298237:ref:WP_029991091.1:|FEATURES|emrB|multidrug|emrB	0.999957088567	87.5	32	62.8	2.1e-11	1
OQXA	271	303	SRX3808507.21221413	multidrug	YP_001693237.1|FEATURES|oqxA|multidrug|oqxA	0.999997951583	81.8	33	56.6	1.5e-09	1
EPTA	93	124	SRX3808507.548366	peptide	BAE78116.1|FEATURES|eptA|peptide|eptA	0.999999605531	75.0	32	48.9	3.1e-07	1
PATA	264	296	SRX3808507.18009661	fluoroquinolone	NP_417544.5|FEATURES|patA|fluoroquinolone|patA	0.999995264949	63.6	33	50.8	8.4e-08	1
EMRB	439	471	SRX3808507.903219	multidrug	gi:585330820:ref:WP_024212479.1:|FEATURES|emrB|multidrug|emrB	0.999973382758	81.8	33	60.8	8.1e-11	1
ACRB	609	639	SRX3808507.20602603	multidrug	CAC35725|FEATURES|acrB|multidrug|acrB	0.999999730033	67.7	31	48.5	4.0e-07	1
OMPR	263	294	SRX3808507.9242183	multidrug	CP000034.1.gene3672.p01|FEATURES|ompR|multidrug|ompR	0.99999916449	96.9	32	67.0	1.1e-12	1
VANR	82	112	SRX3808507.19527443	glycopeptide	gi:943641831:ref:WP_055470667.1:|FEATURES|vanR|glycopeptide|vanR	0.999999968595	64.5	31	44.3	7.8e-06	1
PBP-1A	90	120	SRX3808507.17762406	beta-lactam	YP_001290033|FEATURES|PBP-1A|beta-lactam|PBP-1A	1.0	64.5	31	45.8	2.5e-06	1
ACRF	382	413	SRX3808507.9864097	multidrug	AAC76298.1|FEATURES|AcrF|multidrug|AcrF	1.0	96.9	32	59.7	1.8e-10	1
OMPF	77	108	SRX3808507.8901164	multidrug	gi:823296122:ref:WP_047051707.1:|FEATURES|ompF|multidrug|ompF	0.999647752303	84.8	33	60.1	1.4e-10	1
OQXB	940	972	SRX3808507.14829344	multidrug	YP_001693238|FEATURES|oqxB|multidrug|oqxB	0.999999960579	81.8	33	53.1	1.7e-08	1
COB(I)ALAMIN_ADENOLSYLTRANSFERASE	162	193	SRX3808507.6090484	unclassified	gi:447201641:ref:WP_001278897.1:|FEATURES|cob(I)alamin_adenolsyltransferase|unclassified|cob(I)alamin_adenolsyltransferase	1.0	71.9	32	57.0	1.1e-09	1
ACRB	813	845	SRX3808507.18601109	multidrug	gi:495735716:ref:WP_008460295.1:|FEATURES|acrB|multidrug|acrB	0.999726442021	78.8	33	57.0	1.2e-09	1
EPTA	431	462	SRX3808507.15095417	peptide	BAE78116.1|FEATURES|eptA|peptide|eptA	0.999999673671	90.6	32	61.2	6.2e-11	1
KDPE	72	104	SRX3808507.9706552	aminoglycoside	NP_415222.1|FEATURES|kdpE|aminoglycoside|kdpE	0.999993256991	81.8	33	56.2	2.0e-09	1
ACRB	68	100	SRX3808507.18610689	multidrug	ZP_03832747|FEATURES|acrB|multidrug|acrB	1.0	78.8	33	59.3	2.4e-10	1
RPOB2	1073	1105	SRX3808507.3731409	multidrug	BAD59497.1|FEATURES|rpoB2|multidrug|rpoB2	0.999999113606	63.6	33	46.2	2.1e-06	1
OMPR	273	304	SRX3808507.8053287	multidrug	CP000034.1.gene3672.p01|FEATURES|ompR|multidrug|ompR	0.999998687694	84.4	32	57.4	9.0e-10	1
EPTA	92	124	SRX3808507.3327320	peptide	BAE78116.1|FEATURES|eptA|peptide|eptA	0.999999491697	72.7	33	47.0	1.2e-06	1
MDTM	69	102	SRX3808507.13739551	multidrug	gi:555231380:ref:WP_023218596.1:|FEATURES|mdtM|multidrug|mdtM	0.999993055817	61.8	34	45.1	4.6e-06	1
EMRB	204	236	SRX3808507.13515848	multidrug	gi:661298237:ref:WP_029991091.1:|FEATURES|emrB|multidrug|emrB	0.999888730636	84.8	33	65.5	3.3e-12	1
RPOB2	1040	1070	SRX3808507.8316678	multidrug	BAD59497.1|FEATURES|rpoB2|multidrug|rpoB2	0.999999505309	90.3	31	64.7	5.3e-12	1
ARNA	101	131	SRX3808507.8679857	polymyxin	gi:510924105:ref:WP_016244890.1:|FEATURES|arnA|polymyxin|arnA	0.957080348045	93.5	31	65.5	3.2e-12	1
EMRR	26	58	SRX3808507.7484963	fluoroquinolone	NP_417169.1|FEATURES|emrR|fluoroquinolone|emrR	0.999984276968	93.9	33	66.2	1.9e-12	1
EPTA	91	121	SRX3808507.20389004	peptide	BAE78116.1|FEATURES|eptA|peptide|eptA	0.999999584496	80.6	31	52.8	2.1e-08	1
TETD	76	108	SRX3808507.13515843	tetracycline	gi:135617:sp:P28816.1:TETD_ECOLX|FEATURES|tetD|tetracycline|tetD	0.999999999714	75.8	33	51.6	4.9e-08	1
ACRB	173	203	SRX3808507.17046779	multidrug	gi:502789935:ref:WP_013024911.1:|FEATURES|acrB|multidrug|acrB	1.0	93.5	31	67.8	6.4e-13	1
MSBA	414	446	SRX3808507.8099853	nitroimidazole	NP_415434.1|FEATURES|msbA|nitroimidazole|msbA	0.999734853718	93.9	33	65.9	2.5e-12	1
EPTA	378	410	SRX3808507.12835189	peptide	BAE78116.1|FEATURES|eptA|peptide|eptA	0.99999999985	93.9	33	75.9	2.4e-15	1
PBP-1B	438	468	SRX3808507.15561819	beta-lactam	YP_002467958|FEATURES|PBP-1B|beta-lactam|PBP-1B	0.999999999377	80.6	31	53.9	9.9e-09	1
TOLC	49	81	SRX3808507.2728938	multidrug	gi:696408901:ref:WP_032980019.1:|FEATURES|TolC|multidrug|TolC	1.0	97.0	33	64.7	5.6e-12	1
MDTD	160	190	SRX3808507.2681348	multidrug	NC_002695.1.916587.p01|FEATURES|mdtD|multidrug|mdtD	0.999999999927	61.3	31	48.9	3.2e-07	1
OMPF	114	145	SRX3808507.8683474	multidrug	gi:312286407:gb:EFR14320.1:|FEATURES|ompF|multidrug|ompF	0.999999999998	81.2	32	60.8	8.1e-11	1
PENA	440	472	SRX3808507.15924150	beta-lactam	ZP_04656349|FEATURES|penA|beta-lactam|penA	1.0	75.8	33	57.4	9.0e-10	1
TETD	82	113	SRX3808507.7173501	tetracycline	gi:135617:sp:P28816.1:TETD_ECOLX|FEATURES|tetD|tetracycline|tetD	0.999999999342	71.9	32	48.5	4.2e-07	1
PENA	377	408	SRX3808507.11540098	beta-lactam	ZP_04656349|FEATURES|penA|beta-lactam|penA	1.0	90.6	32	61.2	6.0e-11	1
PBP-1A	71	101	SRX3808507.16345715	beta-lactam	YP_001290033|FEATURES|PBP-1A|beta-lactam|PBP-1A	1.0	71.0	31	52.8	2.2e-08	1
TRANSCRIPTIONAL_REGULATORY_PROTEIN_CPXR_CPXR	77	108	SRX3808507.8106881	unclassified	CP001918.1.gene5135.p01|FEATURES|transcriptional_regulatory_protein_CpxR_cpxR|unclassified|transcriptional_regulatory_protein_CpxR_cpxR	0.999999995689	62.5	32	45.4	3.5e-06	1
MULTIDRUG_ABC_TRANSPORTER	509	541	SRX3808507.20848392	multidrug	gi:943909899:ref:WP_055545300.1:|FEATURES|multidrug_ABC_transporter|multidrug|multidrug_ABC_transporter	1.0	93.9	33	61.2	6.2e-11	1
TET34	119	149	SRX3808507.17302619	tetracycline	ZP_02197344|FEATURES|tet34|tetracycline|tet34	0.999971459811	64.5	31	52.0	3.8e-08	1
BICYCLOMYCIN-MULTIDRUG_EFFLUX_PROTEIN_BCR	106	138	SRX3808507.2652506	multidrug	YP_001437159|FEATURES|bicyclomycin-multidrug_efflux_protein_bcr|multidrug|bicyclomycin-multidrug_efflux_protein_bcr	1.0	90.9	33	60.5	1.1e-10	1
MEXA	180	211	SRX3808507.7179173	multidrug	gi:686192802:ref:WP_031805254.1:|FEATURES|mexA|multidrug|mexA	1.0	68.8	32	46.6	1.6e-06	1
EMRA	240	272	SRX3808507.7187397	multidrug	gi:763071034:ref:WP_043952516.1:|FEATURES|emrA|multidrug|emrA	0.988370334261	84.8	33	59.7	1.8e-10	1
TOLC	324	355	SRX3808507.11327572	multidrug	gi:890454542:ref:WP_048887938.1:|FEATURES|TolC|multidrug|TolC	1.0	87.5	32	58.5	3.9e-10	1
OMPF	111	143	SRX3808507.12892157	multidrug	gi:505383854:ref:WP_015570956.1:|FEATURES|ompF|multidrug|ompF	0.993313205471	72.7	33	60.1	1.4e-10	1
MDTE	65	97	SRX3808507.10217599	multidrug	CP001918.1.gene3442.p01|FEATURES|mdtE|multidrug|mdtE	0.999999999608	72.7	33	52.8	2.2e-08	1
YOJI	118	150	SRX3808507.5724482	peptide	NP_416715.1|FEATURES|YojI|peptide|YojI	0.999999727408	78.8	33	52.0	3.8e-08	1
ACRB	341	373	SRX3808507.9155811	multidrug	ZP_03832747|FEATURES|acrB|multidrug|acrB	1.0	97.0	33	63.9	9.6e-12	1
MEXB	374	406	SRX3808507.17615870	multidrug	gi:565648659:ref:WP_023896298.1:|FEATURES|mexB|multidrug|mexB	1.0	87.9	33	59.3	2.4e-10	1
ACRB	973	1005	SRX3808507.6918333	multidrug	gi:502789935:ref:WP_013024911.1:|FEATURES|acrB|multidrug|acrB	1.0	100.0	33	65.9	2.5e-12	1
TOLC	50	81	SRX3808507.18115160	multidrug	gi:696408901:ref:WP_032980019.1:|FEATURES|TolC|multidrug|TolC	1.0	96.9	32	63.2	1.6e-11	1
MSBA	379	411	SRX3808507.9114332	nitroimidazole	NP_415434.1|FEATURES|msbA|nitroimidazole|msbA	0.999691365656	84.8	33	63.9	9.6e-12	1
MSBA	144	176	SRX3808507.9812943	nitroimidazole	NP_415434.1|FEATURES|msbA|nitroimidazole|msbA	0.999858551521	93.9	33	65.9	2.5e-12	1
MEXB	558	590	SRX3808507.11442112	multidrug	gi:503722573:ref:WP_013956649.1:|FEATURES|mexB|multidrug|mexB	0.999999849889	60.6	33	47.4	9.3e-07	1
TOLC	162	194	SRX3808507.9812944	multidrug	gi:696408901:ref:WP_032980019.1:|FEATURES|TolC|multidrug|TolC	1.0	93.9	33	65.9	2.5e-12	1
PENA	186	218	SRX3808507.2867206	beta-lactam	ZP_02659083|FEATURES|penA|beta-lactam|penA	1.0	66.7	33	47.4	9.3e-07	1
MSBA	155	187	SRX3808507.1718825	nitroimidazole	NP_415434.1|FEATURES|msbA|nitroimidazole|msbA	0.999875102121	90.9	33	62.0	3.6e-11	1
MUXC	179	209	SRX3808507.13149368	multidrug	NP_251216.1|FEATURES|MuxC|multidrug|MuxC	0.999998993071	67.7	31	47.8	7.1e-07	1
MDTG	216	248	SRX3808507.19743095	multidrug	gi:313635905:gb:EFS01863.1:|FEATURES|mdtG|multidrug|mdtG	1.0	66.7	33	48.5	4.2e-07	1
EMRB	469	501	SRX3808507.15587772	multidrug	gi:585330820:ref:WP_024212479.1:|FEATURES|emrB|multidrug|emrB	0.99999510259	87.9	33	64.7	5.6e-12	1
MSBA	449	480	SRX3808507.10688384	nitroimidazole	NP_415434.1|FEATURES|msbA|nitroimidazole|msbA	0.999841486692	87.5	32	59.7	1.8e-10	1
RPOB2	1025	1055	SRX3808507.8025324	multidrug	BAD59497.1|FEATURES|rpoB2|multidrug|rpoB2	0.999999033539	87.1	31	62.4	2.8e-11	1
OMPF	58	90	SRX3808507.10817407	multidrug	gi:823296122:ref:WP_047051707.1:|FEATURES|ompF|multidrug|ompF	0.990963845411	87.9	33	66.2	1.9e-12	1
MEXE	283	313	SRX3808507.11094707	multidrug	CP001918.1.gene1258.p01|FEATURES|mexE|multidrug|mexE	1.0	83.9	31	55.5	3.2e-09	1
COB(I)ALAMIN_ADENOLSYLTRANSFERASE	88	118	SRX3808507.12540561	unclassified	gi:447201635:ref:WP_001278891.1:|FEATURES|cob(I)alamin_adenolsyltransferase|unclassified|cob(I)alamin_adenolsyltransferase	1.0	80.6	31	61.6	4.6e-11	1
ARNA	481	513	SRX3808507.9160864	polymyxin	gi:510924105:ref:WP_016244890.1:|FEATURES|arnA|polymyxin|arnA	0.958936471064	93.9	33	67.4	8.6e-13	1
EPTA	422	454	SRX3808507.7579915	peptide	BAE78116.1|FEATURES|eptA|peptide|eptA	0.999999905489	87.9	33	62.0	3.6e-11	1
MSBA	456	487	SRX3808507.4662244	nitroimidazole	NP_415434.1|FEATURES|msbA|nitroimidazole|msbA	0.999734853718	93.8	32	63.5	1.2e-11	1
BICYCLOMYCIN-MULTIDRUG_EFFLUX_PROTEIN_BCR	210	242	SRX3808507.8278505	multidrug	YP_001452184|FEATURES|bicyclomycin-multidrug_efflux_protein_bcr|multidrug|bicyclomycin-multidrug_efflux_protein_bcr	1.0	81.8	33	66.2	1.9e-12	1
MULTIDRUG_ABC_TRANSPORTER	510	542	SRX3808507.18995276	multidrug	gi:686364868:ref:WP_031893738.1:|FEATURES|multidrug_ABC_transporter|multidrug|multidrug_ABC_transporter	1.0	93.9	33	60.5	1.1e-10	1
KASUGAMYCIN_RESISTANCE_PROTEIN_KSGA	15	47	SRX3808507.7304445	aminoglycoside	YP_002240485|FEATURES|kasugamycin_resistance_protein_ksgA|aminoglycoside|kasugamycin_resistance_protein_ksgA	1.0	75.8	33	58.2	5.2e-10	1
MCR-4	442	474	SRX3808507.16166340	peptide	ASR73329.1|FEATURES|MCR-4|peptide|MCR-4	1.0	90.9	33	69.3	2.3e-13	1
SDIA	52	83	SRX3808507.2694071	unclassified	gi:506439788:ref:WP_015959505.1:|FEATURES|sdiA|unclassified|sdiA	1.0	65.6	32	54.7	5.8e-09	1
RPOB2	889	920	SRX3808507.18241274	multidrug	BAD59497.1|FEATURES|rpoB2|multidrug|rpoB2	0.999999283013	75.0	32	52.0	3.8e-08	1
RPOB2	989	1019	SRX3808507.6347213	multidrug	BAD59497.1|FEATURES|rpoB2|multidrug|rpoB2	0.9999991565	64.5	31	47.4	9.0e-07	1
EMRB	432	464	SRX3808507.17846900	multidrug	gi:585330820:ref:WP_024212479.1:|FEATURES|emrB|multidrug|emrB	0.999999710745	72.7	33	56.2	2.0e-09	1
ACRB	853	884	SRX3808507.8974404	multidrug	gi:495735716:ref:WP_008460295.1:|FEATURES|acrB|multidrug|acrB	1.0	84.4	32	60.8	8.1e-11	1
EPTA	335	366	SRX3808507.6336623	peptide	BAE78116.1|FEATURES|eptA|peptide|eptA	0.999999361098	62.5	32	45.4	3.4e-06	1
TET44	66	97	SRX3808507.19018545	tetracycline	FN594949.1.gene24.p01|FEATURES|tet44|tetracycline|tet44	0.999999939614	62.5	32	45.8	2.7e-06	1
EMRA	158	190	SRX3808507.7497804	multidrug	gi:554684615:ref:WP_023184522.1:|FEATURES|emrA|multidrug|emrA	0.984188745466	87.9	33	61.6	4.7e-11	1
MDTG	137	168	SRX3808507.15194446	multidrug	gi:727184277:ref:WP_033646458.1:|FEATURES|mdtG|multidrug|mdtG	1.0	62.5	32	49.3	2.4e-07	1
MEXE	284	316	SRX3808507.7701264	multidrug	gi:749610452:ref:WP_040232688.1:|FEATURES|mexE|multidrug|mexE	1.0	84.8	33	60.8	8.1e-11	1
CPXA	141	172	SRX3808507.15194443	aminoglycoside:aminocoumarin	NP_312864.1|FEATURES|cpxA|aminoglycoside:aminocoumarin|cpxA	0.999584397066	93.8	32	61.2	6.0e-11	1
OMPF	52	82	SRX3808507.20320555	multidrug	gi:522181156:ref:WP_020689704.1:|FEATURES|ompF|multidrug|ompF	0.999999941303	61.3	31	51.6	4.6e-08	1
ACRB	465	497	SRX3808507.11945108	multidrug	gi:812045371:emb:CRH28493.1:|FEATURES|acrB|multidrug|acrB	1.0	97.0	33	62.0	3.6e-11	1
EMRK	285	316	SRX3808507.17319904	multidrug	gi:693092086:ref:WP_032250388.1:|FEATURES|emrK|multidrug|emrK	0.988576191477	65.6	32	50.1	1.4e-07	1
TRANSCRIPTIONAL_REGULATORY_PROTEIN_CPXR_CPXR	79	110	SRX3808507.3706795	unclassified	CP000675.2.gene1535.p01|FEATURES|transcriptional_regulatory_protein_CpxR_cpxR|unclassified|transcriptional_regulatory_protein_CpxR_cpxR	0.999976260696	78.1	32	61.2	6.0e-11	1
ACRB	452	484	SRX3808507.8145154	multidrug	CAG74079|FEATURES|acrB|multidrug|acrB	1.0	100.0	33	65.5	3.3e-12	1
EPTA	61	92	SRX3808507.12953324	peptide	BAE78116.1|FEATURES|eptA|peptide|eptA	0.999999784675	78.1	32	53.9	9.6e-09	1
BACA	52	83	SRX3808507.10671769	bacitracin	B2VGJ3|FEATURES|bacA|bacitracin|bacA	1.0	96.9	32	66.2	1.9e-12	1
PENA	380	411	SRX3808507.17782605	beta-lactam	ZP_04656349|FEATURES|penA|beta-lactam|penA	1.0	90.6	32	62.8	2.1e-11	1
MSBA	68	100	SRX3808507.7346813	nitroimidazole	NP_415434.1|FEATURES|msbA|nitroimidazole|msbA	0.999858551521	78.8	33	60.8	8.1e-11	1
MSBA	227	259	SRX3808507.13144069	nitroimidazole	NP_415434.1|FEATURES|msbA|nitroimidazole|msbA	0.999712171678	78.8	33	53.9	9.9e-09	1
VANR	82	113	SRX3808507.796975	glycopeptide	gi:948051271:ref:WP_056710274.1:|FEATURES|vanR|glycopeptide|vanR	1.0	65.6	32	46.2	2.1e-06	1
TRANSCRIPTIONAL_REGULATORY_PROTEIN_CPXR_CPXR	68	98	SRX3808507.18332276	unclassified	CP004022.1.gene3215.p01|FEATURES|transcriptional_regulatory_protein_CpxR_cpxR|unclassified|transcriptional_regulatory_protein_CpxR_cpxR	0.999999999936	67.7	31	49.7	1.9e-07	1
BACA	161	193	SRX3808507.15108978	bacitracin	Q6D159|FEATURES|bacA|bacitracin|bacA	1.0	97.0	33	70.1	1.3e-13	1
MSBA	233	264	SRX3808507.796970	nitroimidazole	NP_415434.1|FEATURES|msbA|nitroimidazole|msbA	0.999782101524	90.6	32	56.6	1.5e-09	1
ACRB	614	644	SRX3808507.20911141	multidrug	gi:502789935:ref:WP_013024911.1:|FEATURES|acrB|multidrug|acrB	0.999999999993	83.9	31	60.5	1.0e-10	1
OMPF	282	314	SRX3808507.19305526	multidrug	gi:545251748:ref:WP_021549194.1:|FEATURES|ompF|multidrug|ompF	0.862313686189	78.8	33	60.8	8.1e-11	1
ESCHERICHIA_COLI_MIPA	173	205	SRX3808507.4703063	multidrug	NP_310518|FEATURES|Escherichia_coli_mipA|multidrug|Escherichia_coli_mipA	0.999998757215	63.6	33	50.4	1.1e-07	1
PENA	187	219	SRX3808507.6179151	beta-lactam	ZP_02659083|FEATURES|penA|beta-lactam|penA	1.0	66.7	33	48.1	5.4e-07	1
MEXA	200	232	SRX3808507.5787931	multidrug	gi:686192802:ref:WP_031805254.1:|FEATURES|mexA|multidrug|mexA	1.0	75.8	33	57.4	9.0e-10	1
CPXA	148	180	SRX3808507.6735024	aminoglycoside:aminocoumarin	NP_312864.1|FEATURES|cpxA|aminoglycoside:aminocoumarin|cpxA	0.999134724269	87.9	33	59.3	2.4e-10	1
EMRA	320	350	SRX3808507.12956667	multidrug	gi:1035701600:ref:WP_064543230.1:|FEATURES|emrA|multidrug|emrA	0.981759342168	77.4	31	53.1	1.6e-08	1
MDTK	142	172	SRX3808507.3523136	multidrug	gi:447097675:ref:WP_001174931.1:|FEATURES|mdtK|multidrug|mdtK	1.0	87.1	31	60.8	7.6e-11	1
MDTM	65	95	SRX3808507.6746832	multidrug	YP_002640141|FEATURES|mdtM|multidrug|mdtM	1.0	64.5	31	48.5	4.2e-07	1
KASUGAMYCIN_RESISTANCE_PROTEIN_KSGA	181	211	SRX3808507.13938816	aminoglycoside	YP_001439344|FEATURES|kasugamycin_resistance_protein_ksgA|aminoglycoside|kasugamycin_resistance_protein_ksgA	1.0	77.4	31	52.8	2.1e-08	1
BACA	34	65	SRX3808507.13938818	bacitracin	B2VGJ3|FEATURES|bacA|bacitracin|bacA	1.0	93.8	32	61.2	6.0e-11	1
OMPF	306	338	SRX3808507.3203565	multidrug	gi:377849761:gb:EHU14730.1:|FEATURES|ompF|multidrug|ompF	0.999999924616	69.7	33	55.1	4.4e-09	1
ACRB	41	73	SRX3808507.10222037	multidrug	YP_001908403|FEATURES|acrB|multidrug|acrB	1.0	90.9	33	64.3	7.3e-12	1
ACRB	703	735	SRX3808507.3523138	multidrug	AAQ21216|FEATURES|acrB|multidrug|acrB	0.999999999998	90.9	33	66.2	1.9e-12	1
BAER	13	44	SRX3808507.8251920	multidrug	YP_490321.1|FEATURES|baeR|multidrug|baeR	0.999993211551	62.5	32	44.7	6.0e-06	1
BACA	157	188	SRX3808507.710712	bacitracin	ZP_03381912|FEATURES|bacA|bacitracin|bacA	1.0	100.0	32	71.2	5.8e-14	1
EPTA	251	283	SRX3808507.8511164	peptide	BAE78116.1|FEATURES|eptA|peptide|eptA	0.999999661295	63.6	33	50.1	1.4e-07	1
CPXA	258	289	SRX3808507.12603124	aminoglycoside:aminocoumarin	NP_312864.1|FEATURES|cpxA|aminoglycoside:aminocoumarin|cpxA	0.999096195081	84.4	32	53.9	9.9e-09	1
MDTK	85	117	SRX3808507.7264760	fluoroquinolone	AML99881.1|FEATURES|MdtK|fluoroquinolone|MdtK	0.999982455776	75.8	33	50.8	8.4e-08	1
MEXB	12	44	SRX3808507.3606842	multidrug	gi:504646765:ref:WP_014833867.1:|FEATURES|mexB|multidrug|mexB	0.99999999918	66.7	33	52.4	2.9e-08	1
ACRB	599	631	SRX3808507.11772971	multidrug	gi:503341948:ref:WP_013576609.1:|FEATURES|acrB|multidrug|acrB	1.0	87.9	33	61.6	4.7e-11	1
MEXB	234	265	SRX3808507.4245330	multidrug	AAA74437.1|FEATURES|MexB|multidrug|mexB	0.99999991392	68.8	32	50.1	1.4e-07	1
TOLC	141	173	SRX3808507.3869622	multidrug	gi:516511311:ref:WP_017899749.1:|FEATURES|TolC|multidrug|TolC	1.0	93.9	33	64.3	7.3e-12	1
MEXC	60	92	SRX3808507.19326949	multidrug	gi:655471138:ref:WP_028854053.1:|FEATURES|mexC|multidrug|mexC	1.0	63.6	33	50.8	8.4e-08	1
MEXB	275	307	SRX3808507.8979113	multidrug	gi:759528585:ref:WP_043248665.1:|FEATURES|mexB|multidrug|mexB	1.0	66.7	33	50.4	1.1e-07	1
KASUGAMYCIN_RESISTANCE_PROTEIN_KSGA	11	42	SRX3808507.11665501	aminoglycoside	YP_002240485|FEATURES|kasugamycin_resistance_protein_ksgA|aminoglycoside|kasugamycin_resistance_protein_ksgA	1.0	78.1	32	57.0	1.2e-09	1
RPOB2	144	175	SRX3808507.786798	multidrug	BAD59497.1|FEATURES|rpoB2|multidrug|rpoB2	0.999999263563	68.8	32	51.2	6.2e-08	1
EMRB	29	59	SRX3808507.11875926	multidrug	CP004022.1.gene546.p01|FEATURES|emrB|multidrug|emrB	0.999961097009	100.0	31	65.1	4.0e-12	1
MDTK	238	270	SRX3808507.2701959	multidrug	gi:1004039946:ref:WP_061495278.1:|FEATURES|mdtK|multidrug|mdtK	1.0	84.8	33	56.2	2.0e-09	1
EPTA	369	401	SRX3808507.16302028	peptide	BAE78116.1|FEATURES|eptA|peptide|eptA	0.99999986838	69.7	33	58.5	4.0e-10	1
TOLC	152	184	SRX3808507.13607925	multidrug	gi:520902668:ref:WP_020324790.1:|FEATURES|TolC|multidrug|TolC	1.0	90.9	33	63.9	9.6e-12	1
OMPF	42	74	SRX3808507.2701955	multidrug	gi:823296122:ref:WP_047051707.1:|FEATURES|ompF|multidrug|ompF	0.999827329757	63.6	33	51.6	4.9e-08	1
OPRM	54	85	SRX3808507.13266196	multidrug	gi:573999612:gb:ETU76469.1:|FEATURES|oprM|multidrug|oprM	0.99999996395	68.8	32	47.8	6.9e-07	1
MEXB	1000	1032	SRX3808507.1762596	multidrug	gi:759528585:ref:WP_043248665.1:|FEATURES|mexB|multidrug|mexB	0.999952976833	72.7	33	53.9	9.9e-09	1
ARNA	66	98	SRX3808507.4781347	polymyxin	ZP_02901868|FEATURES|arnA|polymyxin|arnA	0.999999809605	66.7	33	48.1	5.4e-07	1
RPHB	108	138	SRX3808507.9850893	rifamycin	APB03222.1|FEATURES|rphB|rifamycin|rphB	0.999984239198	64.5	31	44.3	7.8e-06	1
EPTA	360	391	SRX3808507.17084163	peptide	BAE78116.1|FEATURES|eptA|peptide|eptA	0.999999902004	84.4	32	61.6	4.6e-11	1
KASUGAMYCIN_RESISTANCE_PROTEIN_KSGA	198	230	SRX3808507.3877644	aminoglycoside	Q83MG8|FEATURES|kasugamycin_resistance_protein_ksgA|aminoglycoside|kasugamycin_resistance_protein_ksgA	0.999999999999	81.8	33	56.2	2.0e-09	1
SMEB	381	411	SRX3808507.11445467	multidrug	YP_001974112|FEATURES|smeB|multidrug|smeB	1.0	93.5	31	58.5	3.8e-10	1
RPOB2	890	921	SRX3808507.19845891	multidrug	BAD59497.1|FEATURES|rpoB2|multidrug|rpoB2	0.999999283013	75.0	32	52.0	3.6e-08	1
EMRA	30	62	SRX3808507.15999548	multidrug	gi:896053843:ref:WP_049103497.1:|FEATURES|emrA|multidrug|emrA	0.985411315166	75.8	33	63.2	1.6e-11	1
OMP36	306	336	SRX3808507.18164060	multidrug	AF336095.1.gene1.p01|FEATURES|omp36|multidrug|omp36	0.999999875425	74.2	31	54.3	7.1e-09	1
QACH	41	71	SRX3808507.12025147	fluoroquinolone	AAZ42322.1|FEATURES|qacH|fluoroquinolone|qacH	0.999973306662	64.5	31	52.0	3.5e-08	1
TET44	68	98	SRX3808507.17996294	tetracycline	FN594949.1.gene24.p01|FEATURES|tet44|tetracycline|tet44	1.0	64.5	31	48.1	5.4e-07	1
EMRD	50	82	SRX3808507.8609145	multidrug	YP_002846930|FEATURES|emrD|multidrug|emrD	1.0	84.8	33	59.7	1.8e-10	1
MSBA	347	379	SRX3808507.19384736	nitroimidazole	NP_415434.1|FEATURES|msbA|nitroimidazole|msbA	0.999875102121	84.8	33	62.0	3.6e-11	1
MDTD	395	427	SRX3808507.17276445	multidrug	NC_002695.1.916587.p01|FEATURES|mdtD|multidrug|mdtD	0.999999997047	69.7	33	45.8	2.7e-06	1
CAMP-REGULATORY_PROTEIN	10	41	SRX3808507.6804662	unclassified	gi:490367208:ref:WP_004246872.1:|FEATURES|cAMP-regulatory_protein|unclassified|cAMP-regulatory_protein	0.948987051855	100.0	32	74.7	5.4e-15	1
DFRA3	94	125	SRX3808507.15763499	diaminopyrimidine	AAA25550.1|FEATURES|dfrA3|diaminopyrimidine|dfrA3	0.999842070798	65.6	32	50.4	1.1e-07	1
SDIA	188	220	SRX3808507.10553591	unclassified	gi:928849666:ref:WP_053898967.1:|FEATURES|sdiA|unclassified|sdiA	1.0	84.8	33	60.8	8.1e-11	1
MDTD	52	83	SRX3808507.8550433	multidrug	NC_002695.1.916587.p01|FEATURES|mdtD|multidrug|mdtD	0.999999999978	81.2	32	55.5	3.3e-09	1
MSBA	48	80	SRX3808507.6203156	nitroimidazole	NP_415434.1|FEATURES|msbA|nitroimidazole|msbA	0.999854083905	75.8	33	60.5	1.1e-10	1
MDTK	83	114	SRX3808507.18973700	multidrug	gi:555107106:gb:ESM50626.1:|FEATURES|mdtK|multidrug|mdtK	1.0	75.0	32	58.5	4.0e-10	1
ACRA	315	347	SRX3808507.17330369	multidrug	ABG77965|FEATURES|acrA|multidrug|acrA	1.0	75.8	33	55.1	4.4e-09	1
ACRD	193	225	SRX3808507.3522269	aminoglycoside	YP_490697.1|FEATURES|acrD|aminoglycoside|acrD	0.999887380625	60.6	33	44.7	6.0e-06	1
EPTA	366	397	SRX3808507.3044227	peptide	BAE78116.1|FEATURES|eptA|peptide|eptA	0.99999986838	75.0	32	58.5	3.9e-10	1
EMRA	37	69	SRX3808507.16018126	multidrug	gi:896053843:ref:WP_049103497.1:|FEATURES|emrA|multidrug|emrA	0.988146370496	87.9	33	67.8	6.6e-13	1
YOJI	230	261	SRX3808507.12030279	peptide	NP_416715.1|FEATURES|YojI|peptide|YojI	0.999999875514	84.4	32	62.0	3.5e-11	1
MAJOR_FACILITATOR_SUPERFAMILY_TRANSPORTER	26	58	SRX3808507.18023389	multidrug	NC_010410.6002639.p01|FEATURES|major_facilitator_superfamily_transporter|multidrug|major_facilitator_superfamily_transporter	0.9999999997	63.6	33	47.0	1.2e-06	1
ACRB	715	746	SRX3808507.5916326	multidrug	NP_752514|FEATURES|acrB|multidrug|acrB	0.999999531696	78.1	32	53.5	1.3e-08	1
KASUGAMYCIN_RESISTANCE_PROTEIN_KSGA	233	264	SRX3808507.13077919	aminoglycoside	YP_001454848|FEATURES|kasugamycin_resistance_protein_ksgA|aminoglycoside|kasugamycin_resistance_protein_ksgA	0.999999995778	62.5	32	47.0	1.2e-06	1
TETA	7	35	SRX3808507.13438959	tetracycline	gi:852042875:ref:WP_048267274.1:|FEATURES|tetA|tetracycline|tetA	0.999990035475	87.1	31	51.6	4.8e-08	1
MEXB	165	196	SRX3808507.9689304	multidrug	gi:504646765:ref:WP_014833867.1:|FEATURES|mexB|multidrug|mexB	1.0	68.8	32	52.0	3.8e-08	1
TETD	26	58	SRX3808507.12591338	tetracycline	gi:135617:sp:P28816.1:TETD_ECOLX|FEATURES|tetD|tetracycline|tetD	0.999999988771	66.7	33	52.8	2.2e-08	1
MSBA	391	423	SRX3808507.2777496	nitroimidazole	NP_415434.1|FEATURES|msbA|nitroimidazole|msbA	0.99988017279	87.9	33	62.4	2.8e-11	1
OMPF	306	336	SRX3808507.15262082	multidrug	gi:505383854:ref:WP_015570956.1:|FEATURES|ompF|multidrug|ompF	0.999999999952	67.7	31	51.2	6.4e-08	1
BACA	191	223	SRX3808507.18953465	bacitracin	ZP_03064089|FEATURES|bacA|bacitracin|bacA	1.0	84.8	33	61.6	4.7e-11	1
EPTA	213	244	SRX3808507.7477834	peptide	BAE78116.1|FEATURES|eptA|peptide|eptA	0.999999625274	81.2	32	50.4	1.1e-07	1
PENA	515	546	SRX3808507.7448011	beta-lactam	ZP_04656349|FEATURES|penA|beta-lactam|penA	1.0	93.8	32	68.6	3.9e-13	1
TOLC	33	64	SRX3808507.15917644	multidrug	gi:696408901:ref:WP_032980019.1:|FEATURES|TolC|multidrug|TolC	1.0	93.8	32	60.5	1.0e-10	1
KASUGAMYCIN_RESISTANCE_PROTEIN_KSGA	151	183	SRX3808507.13111813	aminoglycoside	YP_002039320|FEATURES|kasugamycin_resistance_protein_ksgA|aminoglycoside|kasugamycin_resistance_protein_ksgA	1.0	84.8	33	62.4	2.8e-11	1
OMPR	33	65	SRX3808507.21005362	multidrug	CP000034.1.gene3672.p01|FEATURES|ompR|multidrug|ompR	0.9999990771	97.0	33	64.7	5.6e-12	1
MDTD	19	50	SRX3808507.12562461	multidrug	gi:134034159:sp:Q0T353.2:MDTD_SHIF8|FEATURES|mdtD|multidrug|mdtD	0.999999999982	84.4	32	57.4	8.7e-10	1
MSBA	259	291	SRX3808507.12987586	nitroimidazole	NP_415434.1|FEATURES|msbA|nitroimidazole|msbA	0.999841486692	93.9	33	60.8	8.1e-11	1
MSBA	101	133	SRX3808507.19754949	nitroimidazole	NP_415434.1|FEATURES|msbA|nitroimidazole|msbA	0.999922703207	93.9	33	66.6	1.5e-12	1
OMPR	184	216	SRX3808507.12210260	multidrug	CP000034.1.gene3672.p01|FEATURES|ompR|multidrug|ompR	0.999999226771	100.0	33	68.9	3.0e-13	1
EPTA	377	409	SRX3808507.3593923	peptide	BAE78116.1|FEATURES|eptA|peptide|eptA	0.999999999936	78.8	33	65.9	2.5e-12	1
OPRZ	320	350	SRX3808507.1415812	multidrug	EGP45230|FEATURES|OprZ|multidrug|OprZ	0.999995136076	61.3	31	48.5	4.2e-07	1
BACA	37	69	SRX3808507.15414550	bacitracin	B2VGJ3|FEATURES|bacA|bacitracin|bacA	1.0	93.9	33	66.6	1.5e-12	1
ROSB	44	74	SRX3808507.454069	fosmidomycin	ZP_04631861|FEATURES|rosB|fosmidomycin|rosB	1.0	87.1	31	57.8	6.9e-10	1
PENA	187	219	SRX3808507.15965700	beta-lactam	ZP_02659083|FEATURES|penA|beta-lactam|penA	1.0	66.7	33	48.1	5.4e-07	1
CPXA	193	225	SRX3808507.7293881	aminoglycoside:aminocoumarin	NP_312864.1|FEATURES|cpxA|aminoglycoside:aminocoumarin|cpxA	0.999601294031	87.9	33	61.6	4.7e-11	1
PBP-1B	275	307	SRX3808507.18662082	beta-lactam	YP_002467958|FEATURES|PBP-1B|beta-lactam|PBP-1B	0.999999999848	78.8	33	61.2	6.2e-11	1
PBP-1A	71	101	SRX3808507.3927704	beta-lactam	YP_001290033|FEATURES|PBP-1A|beta-lactam|PBP-1A	1.0	71.0	31	52.8	2.2e-08	1
OQXB	932	964	SRX3808507.3502703	multidrug	YP_001693238|FEATURES|oqxB|multidrug|oqxB	1.0	97.0	33	65.1	4.3e-12	1
ACRB	10	42	SRX3808507.21449089	multidrug	AAQ21216|FEATURES|acrB|multidrug|acrB	1.0	78.8	33	58.9	3.1e-10	1
MDTE	249	280	SRX3808507.15722839	multidrug	CP001918.1.gene3442.p01|FEATURES|mdtE|multidrug|mdtE	0.999999999936	71.9	32	55.8	2.6e-09	1
OQXB	990	1022	SRX3808507.1447256	multidrug	YP_001693238|FEATURES|oqxB|multidrug|oqxB	0.999998832356	75.8	33	52.0	3.8e-08	1
EPTA	442	473	SRX3808507.6234499	peptide	BAE78116.1|FEATURES|eptA|peptide|eptA	1.0	90.6	32	67.8	6.6e-13	1
TET34	67	98	SRX3808507.4439438	tetracycline	ZP_02197344|FEATURES|tet34|tetracycline|tet34	1.0	65.6	32	50.4	1.1e-07	1
BAES	423	455	SRX3808507.5950629	multidrug	BAA15934.1|FEATURES|baeS|multidrug|baeS	0.999998824543	66.7	33	48.1	5.4e-07	1
EPTA	74	105	SRX3808507.8451716	peptide	BAE78116.1|FEATURES|eptA|peptide|eptA	0.999999244325	68.8	32	44.3	7.8e-06	1
EPTA	50	81	SRX3808507.15305488	peptide	BAE78116.1|FEATURES|eptA|peptide|eptA	0.999999718096	75.0	32	51.6	4.8e-08	1
OQXB	278	308	SRX3808507.5198702	multidrug	YP_001693238|FEATURES|oqxB|multidrug|oqxB	0.999999989835	96.8	31	62.8	2.1e-11	1
MSBA	183	215	SRX3808507.12526453	nitroimidazole	NP_415434.1|FEATURES|msbA|nitroimidazole|msbA	0.99986981296	90.9	33	61.6	4.7e-11	1
CPXA	311	341	SRX3808507.1036314	aminoglycoside:aminocoumarin	NP_312864.1|FEATURES|cpxA|aminoglycoside:aminocoumarin|cpxA	0.998935157545	67.7	31	52.4	2.7e-08	1
EPTA	229	259	SRX3808507.9246749	peptide	BAE78116.1|FEATURES|eptA|peptide|eptA	0.999999361098	77.4	31	45.4	3.2e-06	1
TET44	50	81	SRX3808507.14278568	tetracycline	FN594949.1.gene24.p01|FEATURES|tet44|tetracycline|tet44	1.0	68.8	32	53.1	1.7e-08	1
TET44	50	81	SRX3808507.14278569	tetracycline	FN594949.1.gene24.p01|FEATURES|tet44|tetracycline|tet44	1.0	68.8	32	53.1	1.7e-08	1
MAJOR_FACILITATOR_SUPERFAMILY_TRANSPORTER	51	82	SRX3808507.18346483	multidrug	CP001918.1.gene2931.p01|FEATURES|major_facilitator_superfamily_transporter|multidrug|major_facilitator_superfamily_transporter	0.999998822491	90.6	32	60.8	7.9e-11	1
MAJOR_FACILITATOR_SUPERFAMILY_TRANSPORTER	382	414	SRX3808507.4524009	multidrug	CP001918.1.gene2931.p01|FEATURES|major_facilitator_superfamily_transporter|multidrug|major_facilitator_superfamily_transporter	0.999998712854	84.8	33	58.5	4.0e-10	1
PBP-1A	64	96	SRX3808507.21382028	beta-lactam	YP_001290033|FEATURES|PBP-1A|beta-lactam|PBP-1A	1.0	66.7	33	51.2	6.4e-08	1
YOJI	6	36	SRX3808507.18655204	peptide	NP_416715.1|FEATURES|YojI|peptide|YojI	0.999999385282	61.3	31	44.3	7.6e-06	1
OQXA	268	299	SRX3808507.11697023	multidrug	YP_001693237.1|FEATURES|oqxA|multidrug|oqxA	0.999998080871	84.4	32	55.8	2.6e-09	1
ARNA	481	513	SRX3808507.18346488	polymyxin	gi:510924105:ref:WP_016244890.1:|FEATURES|arnA|polymyxin|arnA	0.958936471064	93.9	33	67.4	8.6e-13	1
RPOB2	863	893	SRX3808507.19904949	multidrug	BAD59497.1|FEATURES|rpoB2|multidrug|rpoB2	0.999999345215	77.4	31	54.7	5.5e-09	1
BACA	150	180	SRX3808507.3274876	bacitracin	ZP_04431003|FEATURES|bacA|bacitracin|bacA	1.0	96.8	31	68.2	4.8e-13	1
EPTA	46	76	SRX3808507.12808020	peptide	BAE78116.1|FEATURES|eptA|peptide|eptA	0.999999784675	80.6	31	53.9	9.9e-09	1
ARNA	462	494	SRX3808507.19287638	polymyxin	gi:510924105:ref:WP_016244890.1:|FEATURES|arnA|polymyxin|arnA	0.970679232885	97.0	33	71.6	4.6e-14	1
ACRF	326	358	SRX3808507.13123856	multidrug	CP000647.1.gene3710.p01|FEATURES|acrF|multidrug|acrF	1.0	93.9	33	64.7	5.6e-12	1
MSBA	224	255	SRX3808507.20325077	nitroimidazole	NP_415434.1|FEATURES|msbA|nitroimidazole|msbA	0.999678156302	78.1	32	52.8	2.1e-08	1
MAJOR_FACILITATOR_SUPERFAMILY_TRANSPORTER	95	126	SRX3808507.1205436	multidrug	CP001918.1.gene2931.p01|FEATURES|major_facilitator_superfamily_transporter|multidrug|major_facilitator_superfamily_transporter	0.99999911262	93.8	32	68.9	2.9e-13	1
EPTA	440	470	SRX3808507.227431	peptide	BAE78116.1|FEATURES|eptA|peptide|eptA	0.999999858943	80.6	31	57.8	6.6e-10	1
ACRB	69	100	SRX3808507.9540376	multidrug	ZP_04639026|FEATURES|acrB|multidrug|acrB	1.0	78.1	32	55.8	2.6e-09	1
MDTK	366	398	SRX3808507.293935	fluoroquinolone	AML99881.1|FEATURES|MdtK|fluoroquinolone|MdtK	0.999990792986	69.7	33	55.5	3.4e-09	1
EPTA	190	222	SRX3808507.16908303	peptide	BAE78116.1|FEATURES|eptA|peptide|eptA	0.999999605531	69.7	33	48.9	3.2e-07	1
EPTA	300	330	SRX3808507.5475746	peptide	BAE78116.1|FEATURES|eptA|peptide|eptA	0.99999984003	74.2	31	56.6	1.5e-09	1
OMPR	234	266	SRX3808507.6426289	multidrug	CP000034.1.gene3672.p01|FEATURES|ompR|multidrug|ompR	0.99999901068	90.9	33	63.2	1.6e-11	1
ESCHERICHIA_COLI_LAMB	309	340	SRX3808507.8875829	multidrug	BAB38442|FEATURES|Escherichia_coli_LamB|multidrug|Escherichia_coli_LamB	0.999996047929	65.6	32	58.5	4.0e-10	1
ACRA	72	102	SRX3808507.293938	multidrug	ABR13270|FEATURES|acrA|multidrug|acrA	1.0	74.2	31	50.4	1.0e-07	1
EPTA	174	206	SRX3808507.10383013	peptide	BAE78116.1|FEATURES|eptA|peptide|eptA	0.999999858943	81.8	33	57.8	6.9e-10	1
ESCHERICHIA_COLI_LAMB	323	354	SRX3808507.15031000	multidrug	BAB38442|FEATURES|Escherichia_coli_LamB|multidrug|Escherichia_coli_LamB	0.999997017721	75.0	32	64.7	5.6e-12	1
PENA	302	333	SRX3808507.6326859	beta-lactam	ZP_04656349|FEATURES|penA|beta-lactam|penA	1.0	81.2	32	56.6	1.5e-09	1
RPOB2	142	174	SRX3808507.19792667	multidrug	BAD59497.1|FEATURES|rpoB2|multidrug|rpoB2	0.999999361759	72.7	33	55.5	3.4e-09	1
ARNA	213	243	SRX3808507.5893682	polymyxin	gi:851928593:ref:WP_048220996.1:|FEATURES|arnA|polymyxin|arnA	0.999258449473	64.5	31	52.4	2.9e-08	1
MSBA	241	273	SRX3808507.6035718	nitroimidazole	NP_415434.1|FEATURES|msbA|nitroimidazole|msbA	0.999807266917	93.9	33	62.0	3.6e-11	1
OMPR	178	210	SRX3808507.9925826	multidrug	CP000034.1.gene3672.p01|FEATURES|ompR|multidrug|ompR	0.999999191313	97.0	33	67.8	6.6e-13	1
OQXA	346	377	SRX3808507.19621038	multidrug	YP_001693237.1|FEATURES|oqxA|multidrug|oqxA	0.999997771468	81.2	32	55.5	3.4e-09	1
ESCHERICHIA_COLI_LAMB	237	269	SRX3808507.3176289	multidrug	BAB38442|FEATURES|Escherichia_coli_LamB|multidrug|Escherichia_coli_LamB	0.999997066617	81.8	33	65.1	4.3e-12	1
ACRB	515	547	SRX3808507.18881725	multidrug	AAQ21216|FEATURES|acrB|multidrug|acrB	1.0	90.9	33	65.1	4.3e-12	1
EMRA	328	360	SRX3808507.2779960	multidrug	gi:1035701600:ref:WP_064543230.1:|FEATURES|emrA|multidrug|emrA	1.0	72.7	33	54.7	5.8e-09	1
MDTE	340	371	SRX3808507.7684718	multidrug	CP001918.1.gene3442.p01|FEATURES|mdtE|multidrug|mdtE	0.999999999909	75.0	32	53.9	9.9e-09	1
KASUGAMYCIN_RESISTANCE_PROTEIN_KSGA	32	63	SRX3808507.8380110	aminoglycoside	YP_002240485|FEATURES|kasugamycin_resistance_protein_ksgA|aminoglycoside|kasugamycin_resistance_protein_ksgA	1.0	78.1	32	54.7	5.6e-09	1
OMPR	146	178	SRX3808507.18069010	multidrug	CP000034.1.gene3672.p01|FEATURES|ompR|multidrug|ompR	0.999998933207	100.0	33	71.2	6.0e-14	1
MAJOR_FACILITATOR_SUPERFAMILY_TRANSPORTER	392	423	SRX3808507.13905843	multidrug	CP001918.1.gene2931.p01|FEATURES|major_facilitator_superfamily_transporter|multidrug|major_facilitator_superfamily_transporter	0.999998546547	84.4	32	55.8	2.5e-09	1
OMPR	49	81	SRX3808507.6106048	multidrug	CP000034.1.gene3672.p01|FEATURES|ompR|multidrug|ompR	0.9999990771	93.9	33	64.7	5.6e-12	1
TRANSCRIPTIONAL_REGULATORY_PROTEIN_CPXR_CPXR	67	98	SRX3808507.3175390	unclassified	CP001138.1.gene4273.p01|FEATURES|transcriptional_regulatory_protein_CpxR_cpxR|unclassified|transcriptional_regulatory_protein_CpxR_cpxR	1.0	96.9	32	64.3	7.1e-12	1
EMRB	336	367	SRX3808507.8932055	multidrug	gi:486057056:ref:WP_001507824.1:|FEATURES|emrB|multidrug|emrB	0.999998172962	93.8	32	72.0	3.5e-14	1
OQXB	703	734	SRX3808507.12389641	multidrug	YP_001693238|FEATURES|oqxB|multidrug|oqxB	0.999999328616	84.4	32	63.5	1.2e-11	1
PENA	392	424	SRX3808507.20181145	beta-lactam	ZP_04656349|FEATURES|penA|beta-lactam|penA	1.0	78.8	33	57.4	9.0e-10	1
MUXB	647	678	SRX3808507.14692173	multidrug	NP_251217.1|FEATURES|MuxB|multidrug|MuxB	0.999998759525	62.5	32	45.4	3.5e-06	1
MDFA	30	60	SRX3808507.1023407	multidrug	gi:1044109257:emb:SBZ85298.1:|FEATURES|mdfA|multidrug|mdfA	0.999999993927	71.0	31	49.3	2.3e-07	1
COB(I)ALAMIN_ADENOLSYLTRANSFERASE	91	123	SRX3808507.16821247	unclassified	gi:447201622:ref:WP_001278878.1:|FEATURES|cob(I)alamin_adenolsyltransferase|unclassified|cob(I)alamin_adenolsyltransferase	1.0	72.7	33	59.7	1.8e-10	1
MDTK	260	290	SRX3808507.11015580	fluoroquinolone	AML99881.1|FEATURES|MdtK|fluoroquinolone|MdtK	0.999990279101	83.9	31	55.1	4.2e-09	1
ACRB	606	636	SRX3808507.12032659	multidrug	gi:497324874:ref:WP_009639087.1:|FEATURES|acrB|multidrug|acrB	0.999999999968	71.0	31	51.6	4.9e-08	1
OMPF	307	339	SRX3808507.9762707	multidrug	gi:505383854:ref:WP_015570956.1:|FEATURES|ompF|multidrug|ompF	0.999999999999	87.9	33	66.2	1.9e-12	1
BAES	289	321	SRX3808507.4033027	multidrug	BAA15934.1|FEATURES|baeS|multidrug|baeS	0.999999017251	75.8	33	53.1	1.7e-08	1
ACRB	917	949	SRX3808507.18955448	multidrug	gi:502789935:ref:WP_013024911.1:|FEATURES|acrB|multidrug|acrB	1.0	100.0	33	65.1	4.3e-12	1
EMRA	304	336	SRX3808507.13237695	multidrug	gi:1035701600:ref:WP_064543230.1:|FEATURES|emrA|multidrug|emrA	0.989757023914	84.8	33	62.8	2.1e-11	1
MEXF	469	500	SRX3808507.18849987	multidrug	gi:655279967:ref:WP_028689378.1:|FEATURES|mexF|multidrug|mexF	1.0	96.9	32	57.8	6.9e-10	1
MDTK	250	281	SRX3808507.18955446	multidrug	gi:554682163:ref:WP_023182103.1:|FEATURES|mdtK|multidrug|mdtK	1.0	96.9	32	63.2	1.6e-11	1
ACRD	125	157	SRX3808507.15317711	aminoglycoside	YP_490697.1|FEATURES|acrD|aminoglycoside|acrD	0.999991551828	87.9	33	62.0	3.6e-11	1
COB(I)ALAMIN_ADENOLSYLTRANSFERASE	1	31	SRX3808507.18317568	unclassified	gi:771454993:ref:WP_045149547.1:|FEATURES|cob(I)alamin_adenolsyltransferase|unclassified|cob(I)alamin_adenolsyltransferase	1.0	67.7	31	45.8	2.6e-06	1
EPTA	267	298	SRX3808507.4033029	peptide	BAE78116.1|FEATURES|eptA|peptide|eptA	0.999999911971	84.4	32	62.8	2.1e-11	1
OMPR	31	63	SRX3808507.16023596	multidrug	CP000034.1.gene3672.p01|FEATURES|ompR|multidrug|ompR	0.999999109235	97.0	33	65.5	3.3e-12	1
MDTG	297	329	SRX3808507.8035531	multidrug	gi:694094674:ref:WP_032439274.1:|FEATURES|mdtG|multidrug|mdtG	1.0	69.7	33	48.1	5.4e-07	1
BICYCLOMYCIN-MULTIDRUG_EFFLUX_PROTEIN_BCR	222	252	SRX3808507.12291094	multidrug	YP_001452184|FEATURES|bicyclomycin-multidrug_efflux_protein_bcr|multidrug|bicyclomycin-multidrug_efflux_protein_bcr	1.0	87.1	31	62.8	2.0e-11	1
MDTK	258	290	SRX3808507.11722943	multidrug	gi:556469366:ref:WP_023321121.1:|FEATURES|mdtK|multidrug|mdtK	1.0	97.0	33	63.9	9.6e-12	1
TOLC	183	215	SRX3808507.7783973	multidrug	gi:554967123:ref:WP_023210986.1:|FEATURES|TolC|multidrug|TolC	1.0	78.8	33	57.4	9.0e-10	1
MAJOR_FACILITATOR_SUPERFAMILY_TRANSPORTER	407	437	SRX3808507.7783972	multidrug	CP001918.1.gene2931.p01|FEATURES|major_facilitator_superfamily_transporter|multidrug|major_facilitator_superfamily_transporter	0.999998525055	87.1	31	55.5	3.3e-09	1
EPTA	439	470	SRX3808507.11242263	peptide	BAE78116.1|FEATURES|eptA|peptide|eptA	0.999999999751	87.5	32	63.9	9.3e-12	1
EPTA	178	209	SRX3808507.4685899	peptide	BAE78116.1|FEATURES|eptA|peptide|eptA	0.999999661295	75.0	32	50.1	1.4e-07	1
ACRD	239	271	SRX3808507.12149943	aminoglycoside	YP_490697.1|FEATURES|acrD|aminoglycoside|acrD	0.99997836466	69.7	33	46.6	1.6e-06	1
SMEE	131	163	SRX3808507.18524126	multidrug	YP_002706077|FEATURES|smeE|multidrug|smeE	0.999975496737	90.9	33	63.2	1.6e-11	1
OQXB	447	477	SRX3808507.11443046	multidrug	YP_001693238|FEATURES|oqxB|multidrug|oqxB	1.0	100.0	31	63.5	1.2e-11	1
MARA	14	44	SRX3808507.5920115	multidrug	YP_489794.1|FEATURES|marA|multidrug|marA	0.999996661137	64.5	31	48.1	5.1e-07	1
BACA	24	55	SRX3808507.9356087	bacitracin	YP_001455939|FEATURES|bacA|bacitracin|bacA	1.0	96.9	32	65.1	4.2e-12	1
BAER	201	233	SRX3808507.18869284	multidrug	YP_490321.1|FEATURES|baeR|multidrug|baeR	0.999997532638	87.9	33	63.9	9.6e-12	1
EMRR	22	54	SRX3808507.4476511	fluoroquinolone	NP_417169.1|FEATURES|emrR|fluoroquinolone|emrR	0.999978915761	87.9	33	63.2	1.6e-11	1
BICYCLOMYCIN-MULTIDRUG_EFFLUX_PROTEIN_BCR	325	356	SRX3808507.21358781	multidrug	YP_689681|FEATURES|bicyclomycin-multidrug_efflux_protein_bcr|multidrug|bicyclomycin-multidrug_efflux_protein_bcr	1.0	87.5	32	60.1	1.4e-10	1
ESCHERICHIA_COLI_LAMB	213	245	SRX3808507.16787776	multidrug	BAB38442|FEATURES|Escherichia_coli_LamB|multidrug|Escherichia_coli_LamB	0.999996529259	78.8	33	61.2	6.2e-11	1
OQXB	970	1002	SRX3808507.9528207	multidrug	YP_001693238|FEATURES|oqxB|multidrug|oqxB	1.0	93.9	33	64.3	7.3e-12	1
MEXB	864	896	SRX3808507.3337158	multidrug	gi:504646765:ref:WP_014833867.1:|FEATURES|mexB|multidrug|mexB	1.0	81.8	33	56.2	2.0e-09	1
ACRD	305	337	SRX3808507.3705462	aminoglycoside	YP_490697.1|FEATURES|acrD|aminoglycoside|acrD	0.999983404439	69.7	33	50.4	1.1e-07	1
YOJI	488	519	SRX3808507.436920	peptide	NP_416715.1|FEATURES|YojI|peptide|YojI	0.9999997974	78.1	32	55.5	3.4e-09	1
ACRD	225	256	SRX3808507.15872067	aminoglycoside	YP_490697.1|FEATURES|acrD|aminoglycoside|acrD	0.999987956549	81.2	32	55.5	3.3e-09	1
ACRB	606	636	SRX3808507.2743837	multidrug	gi:503341948:ref:WP_013576609.1:|FEATURES|acrB|multidrug|acrB	0.999999999998	71.0	31	51.6	4.9e-08	1
OMPF	289	321	SRX3808507.1280104	multidrug	gi:312286407:gb:EFR14320.1:|FEATURES|ompF|multidrug|ompF	0.991169796454	72.7	33	60.1	1.4e-10	1
MSBA	65	96	SRX3808507.21375549	nitroimidazole	NP_415434.1|FEATURES|msbA|nitroimidazole|msbA	0.999885043313	78.1	32	62.8	2.1e-11	1
MDTK	258	290	SRX3808507.16876377	multidrug	gi:556469366:ref:WP_023321121.1:|FEATURES|mdtK|multidrug|mdtK	1.0	97.0	33	63.9	9.6e-12	1
MDTK	44	76	SRX3808507.16005838	fluoroquinolone	AML99881.1|FEATURES|MdtK|fluoroquinolone|MdtK	0.999997632444	90.9	33	65.9	2.5e-12	1
RTG-4	158	189	SRX3808507.11370802	beta-lactam	P30897|FEATURES|RTG-4|beta-lactam|RTG-4	1.0	71.9	32	55.5	3.4e-09	1
OQXA	307	339	SRX3808507.16136180	multidrug	YP_001693237.1|FEATURES|oqxA|multidrug|oqxA	0.999998544558	90.9	33	65.1	4.3e-12	1
EPTA	345	377	SRX3808507.13115668	peptide	BAE78116.1|FEATURES|eptA|peptide|eptA	0.999999995884	72.7	33	59.3	2.4e-10	1
MEXB	849	881	SRX3808507.6593119	multidrug	CAW25151|FEATURES|mexB|multidrug|mexB	0.999999853378	60.6	33	44.3	7.8e-06	1
EPTA	51	83	SRX3808507.12133384	peptide	BAE78116.1|FEATURES|eptA|peptide|eptA	0.999999584496	69.7	33	48.5	4.2e-07	1
DNA-BINDING_PROTEIN_H-NS	56	87	SRX3808507.18661283	unclassified	CP001138.1.gene1383.p01|FEATURES|DNA-binding_protein_H-NS|unclassified|DNA-binding_protein_H-NS	0.999999999739	65.6	32	47.4	9.0e-07	1
ROSB	291	323	SRX3808507.16317372	fosmidomycin	gi:896190680:ref:WP_049199932.1:|FEATURES|rosB|fosmidomycin|rosB	1.0	75.8	33	51.2	6.4e-08	1
ROSB	251	283	SRX3808507.11148053	fosmidomycin	gi:896190680:ref:WP_049199932.1:|FEATURES|rosB|fosmidomycin|rosB	1.0	97.0	33	65.5	3.3e-12	1
ACRB	811	841	SRX3808507.2823398	multidrug	gi:491078681:ref:WP_004940301.1:|FEATURES|acrB|multidrug|acrB	0.999999986109	90.3	31	60.8	7.6e-11	1
MUXC	119	150	SRX3808507.7324332	multidrug	NP_251216.1|FEATURES|MuxC|multidrug|MuxC	0.99999992183	65.6	32	47.0	1.2e-06	1
MEXB	309	341	SRX3808507.20478537	multidrug	CAW25151|FEATURES|mexB|multidrug|mexB	0.999999845886	63.6	33	45.1	4.6e-06	1
OMPR	354	385	SRX3808507.13241656	multidrug	CP000034.1.gene3672.p01|FEATURES|ompR|multidrug|ompR	0.999998807553	81.2	32	59.3	2.3e-10	1
EMRR	37	68	SRX3808507.18205495	fluoroquinolone	NP_417169.1|FEATURES|emrR|fluoroquinolone|emrR	0.999969896058	90.6	32	59.7	1.7e-10	1
ACRA	255	285	SRX3808507.12689414	multidrug	gi:500615129:gb:EOQ55695.1:|FEATURES|acrA|multidrug|acrA	1.0	90.3	31	62.0	3.6e-11	1
OQXB	980	1012	SRX3808507.6927373	multidrug	YP_001693238|FEATURES|oqxB|multidrug|oqxB	0.999999999999	93.9	33	62.8	2.1e-11	1
TOLC	183	215	SRX3808507.19678521	multidrug	gi:554967123:ref:WP_023210986.1:|FEATURES|TolC|multidrug|TolC	1.0	78.8	33	57.4	9.0e-10	1
MAJOR_FACILITATOR_SUPERFAMILY_TRANSPORTER	100	132	SRX3808507.17287136	multidrug	CP001918.1.gene2931.p01|FEATURES|major_facilitator_superfamily_transporter|multidrug|major_facilitator_superfamily_transporter	0.999999029676	93.9	33	67.0	1.1e-12	1
KDPE	153	185	SRX3808507.17287137	aminoglycoside	NP_415222.1|FEATURES|kdpE|aminoglycoside|kdpE	0.999996322577	87.9	33	63.5	1.2e-11	1
EPTA	486	518	SRX3808507.223394	peptide	BAE78116.1|FEATURES|eptA|peptide|eptA	0.999999643894	60.6	33	49.7	1.9e-07	1
PBP-1A	92	124	SRX3808507.17287132	beta-lactam	YP_001290033|FEATURES|PBP-1A|beta-lactam|PBP-1A	1.0	69.7	33	51.2	6.4e-08	1
EMRB	443	474	SRX3808507.916842	multidrug	gi:585330820:ref:WP_024212479.1:|FEATURES|emrB|multidrug|emrB	0.999996096327	81.2	32	56.2	2.0e-09	1
MSBA	224	256	SRX3808507.17512723	nitroimidazole	NP_415434.1|FEATURES|msbA|nitroimidazole|msbA	0.999734853718	78.8	33	54.7	5.8e-09	1
RPOB2	415	447	SRX3808507.17900512	multidrug	BAD59497.1|FEATURES|rpoB2|multidrug|rpoB2	0.999999423968	78.8	33	58.9	3.1e-10	1
MDTK	155	186	SRX3808507.1866613	multidrug	gi:447097675:ref:WP_001174931.1:|FEATURES|mdtK|multidrug|mdtK	1.0	87.5	32	63.5	1.2e-11	1
MAJOR_FACILITATOR_SUPERFAMILY_TRANSPORTER	57	88	SRX3808507.1604731	multidrug	CP001918.1.gene2931.p01|FEATURES|major_facilitator_superfamily_transporter|multidrug|major_facilitator_superfamily_transporter	0.99999890663	93.8	32	62.8	2.1e-11	1
MSBA	198	230	SRX3808507.5374958	nitroimidazole	NP_415434.1|FEATURES|msbA|nitroimidazole|msbA	0.999841486692	93.9	33	65.9	2.5e-12	1
PENA	256	288	SRX3808507.7368904	beta-lactam	ZP_04656349|FEATURES|penA|beta-lactam|penA	1.0	69.7	33	50.1	1.4e-07	1
OMPF	282	314	SRX3808507.5911897	multidrug	gi:486211916:ref:WP_001555471.1:|FEATURES|ompF|multidrug|ompF	0.958920872395	78.8	33	60.8	8.1e-11	1
MULTIDRUG_ABC_TRANSPORTER	460	490	SRX3808507.2030893	multidrug	gi:896355182:ref:WP_049310020.1:|FEATURES|multidrug_ABC_transporter|multidrug|multidrug_ABC_transporter	1.0	87.1	31	58.2	5.1e-10	1
CAMP-REGULATORY_PROTEIN	10	42	SRX3808507.15986050	unclassified	gi:490367208:ref:WP_004246872.1:|FEATURES|cAMP-regulatory_protein|unclassified|cAMP-regulatory_protein	0.952822753717	100.0	33	77.4	8.4e-16	1
PBP-1A	81	112	SRX3808507.17571264	beta-lactam	YP_001290033|FEATURES|PBP-1A|beta-lactam|PBP-1A	1.0	68.8	32	52.8	2.2e-08	1
EMRA	327	357	SRX3808507.16198890	multidrug	gi:506486765:ref:WP_015963310.1:|FEATURES|emrA|multidrug|emrA	0.999999985155	64.5	31	47.0	1.2e-06	1
EMRA	261	293	SRX3808507.7078051	multidrug	gi:763071034:ref:WP_043952516.1:|FEATURES|emrA|multidrug|emrA	0.984387323401	78.8	33	57.4	9.0e-10	1
PENA	524	556	SRX3808507.12063233	beta-lactam	ZP_04656349|FEATURES|penA|beta-lactam|penA	1.0	93.9	33	70.1	1.3e-13	1
RPOB2	141	172	SRX3808507.13447907	multidrug	BAD59497.1|FEATURES|rpoB2|multidrug|rpoB2	0.999999309174	71.9	32	53.1	1.7e-08	1
PATA	273	305	SRX3808507.10610064	fluoroquinolone	NP_417544.5|FEATURES|patA|fluoroquinolone|patA	0.999993295362	63.6	33	48.5	4.2e-07	1
ARNA	341	371	SRX3808507.15728206	polymyxin	ZP_02901868|FEATURES|arnA|polymyxin|arnA	0.963116163443	90.3	31	61.6	4.6e-11	1
MARA	28	59	SRX3808507.20877180	multidrug	YP_489794.1|FEATURES|marA|multidrug|marA	0.99999726326	75.0	32	57.0	1.2e-09	1
ACRD	304	334	SRX3808507.7228053	aminoglycoside	YP_490697.1|FEATURES|acrD|aminoglycoside|acrD	0.999977730155	67.7	31	47.4	9.0e-07	1
OMPF	276	312	SRX3808507.14123592	multidrug	gi:514076957:ref:WP_016529535.1:|FEATURES|ompF|multidrug|ompF	0.808777967135	70.3	37	54.7	5.8e-09	1
MEXA	48	79	SRX3808507.17328999	multidrug	gi:896372078:ref:WP_049317199.1:|FEATURES|mexA|multidrug|mexA	1.0	68.8	32	46.6	1.6e-06	1
PENA	207	238	SRX3808507.981157	beta-lactam	ZP_04656349|FEATURES|penA|beta-lactam|penA	1.0	81.2	32	57.4	8.7e-10	1
EMRB	301	333	SRX3808507.19668352	multidrug	gi:486057056:ref:WP_001507824.1:|FEATURES|emrB|multidrug|emrB	0.999959413655	100.0	33	70.1	1.3e-13	1
OMPR	287	319	SRX3808507.16161818	multidrug	CP000034.1.gene3672.p01|FEATURES|ompR|multidrug|ompR	0.999998631574	81.8	33	56.6	1.5e-09	1
RPOB2	142	173	SRX3808507.12271905	multidrug	BAD59497.1|FEATURES|rpoB2|multidrug|rpoB2	0.999999327714	71.9	32	53.9	9.9e-09	1
ACRB	865	896	SRX3808507.19716150	multidrug	CP001918.1.gene1257.p01|FEATURES|acrB|multidrug|acrB	1.0	90.6	32	57.8	6.6e-10	1
PENA	74	106	SRX3808507.8763796	beta-lactam	ZP_04656349|FEATURES|penA|beta-lactam|penA	1.0	78.8	33	57.4	9.0e-10	1
ACRA	278	310	SRX3808507.20261446	multidrug	CAC41008|FEATURES|acrA|multidrug|acrA	1.0	90.9	33	63.9	9.6e-12	1
MDTE	241	273	SRX3808507.9586659	multidrug	CP001918.1.gene3442.p01|FEATURES|mdtE|multidrug|mdtE	0.99999999991	66.7	33	54.3	7.6e-09	1
BAES	163	194	SRX3808507.7197763	multidrug	BAA15934.1|FEATURES|baeS|multidrug|baeS	0.999999007762	78.1	32	52.8	2.1e-08	1
BICYCLOMYCIN-MULTIDRUG_EFFLUX_PROTEIN_BCR	221	253	SRX3808507.19458189	multidrug	YP_002850162|FEATURES|bicyclomycin-multidrug_efflux_protein_bcr|multidrug|bicyclomycin-multidrug_efflux_protein_bcr	1.0	97.0	33	70.1	1.3e-13	1
VANR	74	104	SRX3808507.11691721	glycopeptide	gi:943641831:ref:WP_055470667.1:|FEATURES|vanR|glycopeptide|vanR	1.0	67.7	31	47.8	6.9e-07	1
MACB	144	176	SRX3808507.5361309	MLS	gi:545231548:ref:WP_021531156.1:|FEATURES|macB|MLS|macB	1.0	66.7	33	45.1	4.6e-06	1
ACRB	744	774	SRX3808507.20056428	multidrug	gi:447055254:ref:WP_001132510.1:|FEATURES|acrB|multidrug|acrB	0.99999999754	93.5	31	62.4	2.6e-11	1
PENA	228	260	SRX3808507.10397689	beta-lactam	ZP_04656349|FEATURES|penA|beta-lactam|penA	1.0	81.8	33	61.6	4.7e-11	1
CPXA	100	132	SRX3808507.5741953	aminoglycoside:aminocoumarin	NP_312864.1|FEATURES|cpxA|aminoglycoside:aminocoumarin|cpxA	0.999672778881	75.8	33	63.5	1.2e-11	1
EMRD	61	91	SRX3808507.9381258	multidrug	YP_002846930|FEATURES|emrD|multidrug|emrD	1.0	71.0	31	51.2	6.0e-08	1
MCR-4	433	464	SRX3808507.19842981	peptide	ASR73329.1|FEATURES|MCR-4|peptide|MCR-4	0.999999999182	68.8	32	51.6	4.9e-08	1
PBP-1A	146	176	SRX3808507.9209628	beta-lactam	YP_001292390|FEATURES|PBP-1A|beta-lactam|PBP-1A	1.0	77.4	31	52.8	2.2e-08	1
VANR	79	109	SRX3808507.6653467	glycopeptide	gi:343429998:dbj:BAK61685.1:|FEATURES|vanR|glycopeptide|vanR	1.0	80.6	31	54.3	7.6e-09	1
EMRD	59	91	SRX3808507.19256728	multidrug	YP_002846930|FEATURES|emrD|multidrug|emrD	1.0	69.7	33	52.4	2.9e-08	1
MCR-4	450	482	SRX3808507.11709164	peptide	ASR73329.1|FEATURES|MCR-4|peptide|MCR-4	1.0	75.8	33	58.2	5.2e-10	1
OQXB	822	853	SRX3808507.21401560	multidrug	YP_001693238|FEATURES|oqxB|multidrug|oqxB	0.999999063435	87.5	32	60.1	1.4e-10	1
ARNA	344	376	SRX3808507.992528	polymyxin	ZP_02901868|FEATURES|arnA|polymyxin|arnA	0.967669609521	90.9	33	64.3	7.3e-12	1
KASUGAMYCIN_RESISTANCE_PROTEIN_KSGA	96	128	SRX3808507.16142257	aminoglycoside	YP_001439344|FEATURES|kasugamycin_resistance_protein_ksgA|aminoglycoside|kasugamycin_resistance_protein_ksgA	1.0	84.8	33	62.8	2.1e-11	1
MDTD	26	57	SRX3808507.19390849	multidrug	gi:134034159:sp:Q0T353.2:MDTD_SHIF8|FEATURES|mdtD|multidrug|mdtD	0.999999999962	81.2	32	53.5	1.3e-08	1
PENA	436	467	SRX3808507.7792041	beta-lactam	ZP_04656349|FEATURES|penA|beta-lactam|penA	1.0	93.8	32	68.6	3.8e-13	1
MULTIDRUG_ABC_TRANSPORTER	445	476	SRX3808507.20364597	multidrug	gi:896355182:ref:WP_049310020.1:|FEATURES|multidrug_ABC_transporter|multidrug|multidrug_ABC_transporter	1.0	65.6	32	47.4	9.3e-07	1
QACH	27	58	SRX3808507.16297835	fluoroquinolone	AAZ42322.1|FEATURES|qacH|fluoroquinolone|qacH	0.999961054065	65.6	32	48.9	3.2e-07	1
TOLC	165	196	SRX3808507.15900123	multidrug	gi:446657936:ref:WP_000735282.1:|FEATURES|TolC|multidrug|TolC	1.0	100.0	32	65.1	4.3e-12	1
EMRB	352	383	SRX3808507.20768808	multidrug	gi:486057056:ref:WP_001507824.1:|FEATURES|emrB|multidrug|emrB	0.999997973982	96.9	32	71.2	5.8e-14	1
MDTG	21	53	SRX3808507.16561883	multidrug	gi:555264509:ref:WP_023246046.1:|FEATURES|mdtG|multidrug|mdtG	1.0	60.6	33	52.4	2.9e-08	1
MACB	129	159	SRX3808507.6692971	MLS	gi:823326845:ref:WP_047080664.1:|FEATURES|macB|MLS|macB	1.0	71.0	31	45.8	2.5e-06	1
BAES	266	298	SRX3808507.4561270	multidrug	BAA15934.1|FEATURES|baeS|multidrug|baeS	0.999998952761	69.7	33	51.2	6.4e-08	1
MDTK	439	471	SRX3808507.20098839	fluoroquinolone	AML99881.1|FEATURES|MdtK|fluoroquinolone|MdtK	0.999991616633	69.7	33	56.2	2.0e-09	1
MEXB	737	768	SRX3808507.18927777	multidrug	gi:505288054:ref:WP_015475156.1:|FEATURES|mexB|multidrug|mexB	0.999999979566	62.5	32	50.1	1.4e-07	1
MEXB	783	813	SRX3808507.7930897	multidrug	gi:759528585:ref:WP_043248665.1:|FEATURES|mexB|multidrug|mexB	0.999999785176	77.4	31	56.2	1.9e-09	1
OMPR	83	113	SRX3808507.7930893	multidrug	gi:507097545:ref:WP_016168184.1:|FEATURES|ompR|multidrug|ompR	0.999896621273	74.2	31	50.8	7.9e-08	1
TET36	54	86	SRX3808507.18360599	tetracycline	AJ514254.gene.p01|FEATURES|tet36|tetracycline|tet36	0.999999999997	63.6	33	50.1	1.4e-07	1
ACRB	381	412	SRX3808507.13150720	multidrug	gi:493954677:ref:WP_006898419.1:|FEATURES|acrB|multidrug|acrB	1.0	100.0	32	62.8	2.1e-11	1
OMPF	227	259	SRX3808507.15955878	multidrug	gi:545251748:ref:WP_021549194.1:|FEATURES|ompF|multidrug|ompF	0.98749171678	72.7	33	54.3	7.6e-09	1
OMPF	241	272	SRX3808507.3308959	multidrug	gi:377849761:gb:EHU14730.1:|FEATURES|ompF|multidrug|ompF	0.99999968086	78.1	32	56.2	2.0e-09	1
RPOB2	426	458	SRX3808507.3811272	multidrug	BAD59497.1|FEATURES|rpoB2|multidrug|rpoB2	0.99999939786	75.8	33	57.4	9.0e-10	1
TET36	45	77	SRX3808507.18360596	tetracycline	AJ514254.gene.p01|FEATURES|tet36|tetracycline|tet36	0.999999994358	63.6	33	50.8	8.4e-08	1
ACRB	487	519	SRX3808507.17978253	multidrug	AAQ21216|FEATURES|acrB|multidrug|acrB	1.0	84.8	33	68.6	3.9e-13	1
POXTA	450	480	SRX3808507.18505392	multidrug	AVI44920.1|FEATURES|poxtA|multidrug|poxtA	0.999999293909	61.3	31	44.3	7.8e-06	1
MSBA	72	104	SRX3808507.6346872	nitroimidazole	NP_415434.1|FEATURES|msbA|nitroimidazole|msbA	0.99988017279	81.8	33	62.4	2.8e-11	1
PENA	534	564	SRX3808507.16598162	beta-lactam	ZP_04656349|FEATURES|penA|beta-lactam|penA	1.0	74.2	31	47.4	9.3e-07	1
ACRB	870	902	SRX3808507.16598160	multidrug	gi:491078681:ref:WP_004940301.1:|FEATURES|acrB|multidrug|acrB	1.0	100.0	33	68.2	5.1e-13	1
ACRB	88	120	SRX3808507.7625097	multidrug	gi:495735716:ref:WP_008460295.1:|FEATURES|acrB|multidrug|acrB	1.0	90.9	33	62.8	2.1e-11	1
OMP36	306	338	SRX3808507.18883577	multidrug	AF336095.1.gene1.p01|FEATURES|omp36|multidrug|omp36	0.979046592478	72.7	33	58.2	5.2e-10	1
ESCHERICHIA_COLI_LAMB	369	401	SRX3808507.4173756	multidrug	BAB38442|FEATURES|Escherichia_coli_LamB|multidrug|Escherichia_coli_LamB	0.999996047929	93.9	33	73.9	9.2e-15	1
VANA	282	312	SRX3808507.14394859	glycopeptide	gi:726976857:ref:WP_033582037.1:|FEATURES|vanA|glycopeptide|vanA	1.0	71.0	31	50.1	1.4e-07	1
MAJOR_FACILITATOR_SUPERFAMILY_TRANSPORTER	83	114	SRX3808507.14852420	multidrug	CP001918.1.gene2931.p01|FEATURES|major_facilitator_superfamily_transporter|multidrug|major_facilitator_superfamily_transporter	0.999999103917	93.8	32	68.6	3.9e-13	1
PENA	436	466	SRX3808507.10254666	beta-lactam	ZP_04656349|FEATURES|penA|beta-lactam|penA	1.0	77.4	31	57.4	9.0e-10	1
SDIA	180	212	SRX3808507.988282	unclassified	gi:749556408:ref:WP_040188680.1:|FEATURES|sdiA|unclassified|sdiA	1.0	78.8	33	57.8	6.9e-10	1
OQXB	906	938	SRX3808507.11245541	multidrug	YP_001693238|FEATURES|oqxB|multidrug|oqxB	1.0	90.9	33	60.8	8.1e-11	1
OMPF	294	326	SRX3808507.10101489	multidrug	gi:312286407:gb:EFR14320.1:|FEATURES|ompF|multidrug|ompF	0.990229437155	72.7	33	60.5	1.1e-10	1
PENA	546	577	SRX3808507.13029042	beta-lactam	ZP_04656349|FEATURES|penA|beta-lactam|penA	1.0	71.9	32	48.9	3.2e-07	1
MEXB	839	871	SRX3808507.20427698	multidrug	CAW25151|FEATURES|mexB|multidrug|mexB	0.999999870792	63.6	33	45.1	4.6e-06	1
MAJOR_FACILITATOR_SUPERFAMILY_TRANSPORTER	316	347	SRX3808507.16024026	multidrug	CP001918.1.gene2931.p01|FEATURES|major_facilitator_superfamily_transporter|multidrug|major_facilitator_superfamily_transporter	0.999998257809	84.4	32	56.2	2.0e-09	1
EMRB	42	74	SRX3808507.10423165	multidrug	CP004022.1.gene546.p01|FEATURES|emrB|multidrug|emrB	0.999871660535	100.0	33	68.2	5.1e-13	1
MSBA	4	35	SRX3808507.5335104	nitroimidazole	NP_415434.1|FEATURES|msbA|nitroimidazole|msbA	0.999847913708	87.5	32	60.1	1.3e-10	1
EPTA	87	118	SRX3808507.19208753	peptide	BAE78116.1|FEATURES|eptA|peptide|eptA	0.99999976393	81.2	32	53.1	1.7e-08	1
ACRB	898	930	SRX3808507.11520146	multidrug	YP_001908403|FEATURES|acrB|multidrug|acrB	1.0	100.0	33	66.2	1.9e-12	1
MEXB	730	761	SRX3808507.12366633	multidrug	gi:505288054:ref:WP_015475156.1:|FEATURES|mexB|multidrug|mexB	0.999986875799	62.5	32	52.0	3.6e-08	1
ROSB	356	387	SRX3808507.3296639	fosmidomycin	YP_001401994|FEATURES|rosB|fosmidomycin|rosB	1.0	81.2	32	51.6	4.8e-08	1
OQXB	696	728	SRX3808507.4552820	multidrug	YP_001693238|FEATURES|oqxB|multidrug|oqxB	0.999999927676	78.8	33	62.8	2.1e-11	1
ACRB	139	171	SRX3808507.3129954	multidrug	gi:503341948:ref:WP_013576609.1:|FEATURES|acrB|multidrug|acrB	1.0	81.8	33	59.7	1.8e-10	1
MDTK	235	267	SRX3808507.15725323	multidrug	gi:556469366:ref:WP_023321121.1:|FEATURES|mdtK|multidrug|mdtK	1.0	87.9	33	59.7	1.8e-10	1
OQXB	674	705	SRX3808507.19945366	multidrug	YP_001693238|FEATURES|oqxB|multidrug|oqxB	0.999999258286	81.2	32	61.2	6.2e-11	1
OMPF	58	90	SRX3808507.2166385	multidrug	gi:823296122:ref:WP_047051707.1:|FEATURES|ompF|multidrug|ompF	0.919144644029	87.9	33	66.2	1.9e-12	1
EPTA	337	368	SRX3808507.11405644	peptide	BAE78116.1|FEATURES|eptA|peptide|eptA	0.99999999948	71.9	32	58.9	3.0e-10	1
ARNA	596	628	SRX3808507.19543424	polymyxin	gi:851899656:ref:WP_048211088.1:|FEATURES|arnA|polymyxin|arnA	0.961525871739	87.9	33	67.0	1.1e-12	1
EMRD	15	45	SRX3808507.20194176	multidrug	CAR61679|FEATURES|emrD|multidrug|emrD	0.999999998874	67.7	31	45.4	3.3e-06	1
VANR	97	129	SRX3808507.7949927	glycopeptide	EU250284.1.gene5.p01|FEATURES|vanR|glycopeptide|vanR	1.0	90.9	33	64.3	7.3e-12	1
EPTA	57	89	SRX3808507.4020522	peptide	BAE78116.1|FEATURES|eptA|peptide|eptA	0.999999462879	69.7	33	46.6	1.6e-06	1
PMRF	11	42	SRX3808507.11089198	peptide	AAC75314.1|FEATURES|PmrF|peptide|PmrF	0.999998764861	68.8	32	49.3	2.4e-07	1
ACRB	167	199	SRX3808507.8667583	multidrug	gi:502789935:ref:WP_013024911.1:|FEATURES|acrB|multidrug|acrB	1.0	90.9	33	68.6	3.9e-13	1
MDTK	42	74	SRX3808507.16707294	fluoroquinolone	AML99881.1|FEATURES|MdtK|fluoroquinolone|MdtK	0.999992050053	84.8	33	56.6	1.5e-09	1
MDTB	925	955	SRX3808507.764693	multidrug	CP001918.1.gene3440.p01|FEATURES|mdtB|multidrug|mdtB	0.99994149253	90.3	31	55.5	3.2e-09	1
BACA	165	197	SRX3808507.14323934	bacitracin	Q6D159|FEATURES|bacA|bacitracin|bacA	1.0	100.0	33	68.9	3.0e-13	1
ARNA	456	488	SRX3808507.19352390	polymyxin	gi:489931383:ref:WP_003834702.1:|FEATURES|arnA|polymyxin|arnA	0.957633287167	87.9	33	67.4	8.6e-13	1
MULTIDRUG_ABC_TRANSPORTER	550	582	SRX3808507.8185837	multidrug	gi:664556405:ref:WP_031071225.1:|FEATURES|multidrug_ABC_transporter|multidrug|multidrug_ABC_transporter	1.0	66.7	33	48.5	4.2e-07	1
POXTA	447	479	SRX3808507.17182846	multidrug	AVI44920.1|FEATURES|poxtA|multidrug|poxtA	0.99999935321	60.6	33	46.2	2.1e-06	1
TETD	73	103	SRX3808507.18175781	tetracycline	gi:135617:sp:P28816.1:TETD_ECOLX|FEATURES|tetD|tetracycline|tetD	0.999999997892	67.7	31	44.3	7.8e-06	1
PENA	215	246	SRX3808507.13395650	beta-lactam	ZP_04656349|FEATURES|penA|beta-lactam|penA	1.0	81.2	32	60.1	1.4e-10	1
OMPR	184	214	SRX3808507.12096814	multidrug	gi:909830386:gb:AKU13184.1:|FEATURES|ompR|multidrug|ompR	0.999990463228	61.3	31	45.1	4.6e-06	1
BACA	1	32	SRX3808507.17066174	bacitracin	B2VGJ3|FEATURES|bacA|bacitracin|bacA	1.0	90.6	32	64.3	7.1e-12	1
CAMP-REGULATORY_PROTEIN	145	177	SRX3808507.2843774	unclassified	gi:490367208:ref:WP_004246872.1:|FEATURES|cAMP-regulatory_protein|unclassified|cAMP-regulatory_protein	0.944729996422	100.0	33	68.6	3.9e-13	1
RPOB2	1024	1056	SRX3808507.5849420	multidrug	BAD59497.1|FEATURES|rpoB2|multidrug|rpoB2	0.999999524003	87.9	33	66.2	1.9e-12	1
MDTK	70	102	SRX3808507.10680074	multidrug	gi:447097676:ref:WP_001174932.1:|FEATURES|mdtK|multidrug|mdtK	1.0	78.8	33	56.2	2.0e-09	1
MDTK	250	282	SRX3808507.15307735	multidrug	gi:554682163:ref:WP_023182103.1:|FEATURES|mdtK|multidrug|mdtK	1.0	97.0	33	64.7	5.6e-12	1
ACRB	46	78	SRX3808507.15741044	multidrug	gi:497324874:ref:WP_009639087.1:|FEATURES|acrB|multidrug|acrB	1.0	93.9	33	67.4	8.6e-13	1
ACRB	473	504	SRX3808507.18134900	multidrug	gi:493365861:ref:WP_006322279.1:|FEATURES|acrB|multidrug|acrB	0.999997672407	93.8	32	60.5	1.0e-10	1
SDIA	182	214	SRX3808507.4598125	unclassified	gi:749556408:ref:WP_040188680.1:|FEATURES|sdiA|unclassified|sdiA	1.0	78.8	33	59.3	2.4e-10	1
ESCHERICHIA_COLI_LAMB	138	169	SRX3808507.16922625	multidrug	BAB38442|FEATURES|Escherichia_coli_LamB|multidrug|Escherichia_coli_LamB	0.999997238225	87.5	32	66.6	1.4e-12	1
MAJOR_FACILITATOR_SUPERFAMILY_TRANSPORTER	380	412	SRX3808507.19951935	multidrug	CP001918.1.gene2931.p01|FEATURES|major_facilitator_superfamily_transporter|multidrug|major_facilitator_superfamily_transporter	0.999998874056	87.9	33	62.0	3.6e-11	1
EMRB	354	386	SRX3808507.16922627	multidrug	gi:486057056:ref:WP_001507824.1:|FEATURES|emrB|multidrug|emrB	0.999927769322	93.9	33	69.7	1.7e-13	1
MDTG	152	182	SRX3808507.4007101	multidrug	gi:491081391:ref:WP_004943005.1:|FEATURES|mdtG|multidrug|mdtG	0.999996905625	61.3	31	44.3	7.8e-06	1
MDTE	277	308	SRX3808507.15741049	multidrug	CP001918.1.gene3442.p01|FEATURES|mdtE|multidrug|mdtE	0.999999999967	78.1	32	60.1	1.4e-10	1
PENA	366	398	SRX3808507.7583902	beta-lactam	ZP_04656349|FEATURES|penA|beta-lactam|penA	1.0	90.9	33	67.4	8.6e-13	1
ROSB	84	116	SRX3808507.9934938	fosmidomycin	ZP_04638974|FEATURES|rosB|fosmidomycin|rosB	1.0	87.9	33	57.4	9.0e-10	1
SDIA	202	234	SRX3808507.19500903	unclassified	gi:554965933:ref:WP_023209999.1:|FEATURES|sdiA|unclassified|sdiA	1.0	78.8	33	60.1	1.4e-10	1
PENA	439	469	SRX3808507.3101415	beta-lactam	ZP_04656349|FEATURES|penA|beta-lactam|penA	1.0	74.2	31	53.1	1.6e-08	1
MUXB	988	1019	SRX3808507.10728529	multidrug	NP_251217.1|FEATURES|MuxB|multidrug|MuxB	0.999999988975	68.8	32	51.2	6.4e-08	1
BACA	187	219	SRX3808507.13788347	bacitracin	YP_001436495|FEATURES|bacA|bacitracin|bacA	1.0	90.9	33	63.2	1.6e-11	1
EMRB	102	133	SRX3808507.5123697	multidrug	gi:739012928:ref:WP_036894398.1:|FEATURES|emrB|multidrug|emrB	0.999953730042	87.5	32	60.5	1.1e-10	1
OMPF	546	578	SRX3808507.1293444	multidrug	gi:504720116:ref:WP_014907218.1:|FEATURES|ompF|multidrug|ompF	0.999999718074	60.6	33	48.5	4.2e-07	1
SMES	413	445	SRX3808507.6765803	multidrug	AAD51347.1|FEATURES|smeS|multidrug|smeS	0.999999434151	60.6	33	45.1	4.6e-06	1
PBP-1A	437	468	SRX3808507.5870904	beta-lactam	YP_001292390|FEATURES|PBP-1A|beta-lactam|PBP-1A	1.0	62.5	32	44.7	6.0e-06	1
ESCHERICHIA_COLI_LAMB	369	401	SRX3808507.2853786	multidrug	BAB38442|FEATURES|Escherichia_coli_LamB|multidrug|Escherichia_coli_LamB	0.999997842466	93.9	33	73.9	9.2e-15	1
ARNA	543	575	SRX3808507.19352531	polymyxin	gi:391316952:gb:EIQ74337.1:|FEATURES|arnA|polymyxin|arnA	0.923816913636	78.8	33	61.2	6.2e-11	1
MEXB	227	259	SRX3808507.20958609	multidrug	AAA74437.1|FEATURES|MexB|multidrug|mexB	0.999999887078	63.6	33	47.0	1.2e-06	1
OPRM	361	393	SRX3808507.9822555	multidrug	gi:872412160:emb:CRX31464.1:|FEATURES|oprM|multidrug|oprM	0.999999962294	66.7	33	44.3	7.8e-06	1
EPTA	165	197	SRX3808507.15426785	peptide	BAE78116.1|FEATURES|eptA|peptide|eptA	0.99999988726	87.9	33	60.1	1.4e-10	1
KASUGAMYCIN_RESISTANCE_PROTEIN_KSGA	85	117	SRX3808507.20121267	aminoglycoside	YP_001461223|FEATURES|kasugamycin_resistance_protein_ksgA|aminoglycoside|kasugamycin_resistance_protein_ksgA	1.0	75.8	33	55.5	3.4e-09	1
PBP-1A	38	69	SRX3808507.18446367	beta-lactam	YP_001292390|FEATURES|PBP-1A|beta-lactam|PBP-1A	1.0	65.6	32	48.1	5.4e-07	1
EPTA	494	524	SRX3808507.5472571	peptide	BAE78116.1|FEATURES|eptA|peptide|eptA	0.99999939786	61.3	31	45.8	2.5e-06	1
ARNA	517	549	SRX3808507.4615961	polymyxin	ZP_02901868|FEATURES|arnA|polymyxin|arnA	0.965059957263	97.0	33	67.8	6.6e-13	1
ADEL	124	155	SRX3808507.8929928	multidrug	ALH22601.1|FEATURES|adeL|multidrug|adeL	0.999999161514	68.8	32	48.5	4.2e-07	1
TRANSCRIPTIONAL_REGULATORY_PROTEIN_CPXR_CPXR	76	107	SRX3808507.6306546	unclassified	CP001138.1.gene4273.p01|FEATURES|transcriptional_regulatory_protein_CpxR_cpxR|unclassified|transcriptional_regulatory_protein_CpxR_cpxR	0.999999999993	100.0	32	67.8	6.4e-13	1
MDTE	15	45	SRX3808507.15700999	multidrug	CP001918.1.gene3442.p01|FEATURES|mdtE|multidrug|mdtE	0.999999999934	96.8	31	62.8	2.0e-11	1
EPTA	407	439	SRX3808507.7803535	peptide	BAE78116.1|FEATURES|eptA|peptide|eptA	0.999999774563	69.7	33	53.5	1.3e-08	1
PBP-1B	203	234	SRX3808507.6000870	beta-lactam	P57296|FEATURES|PBP-1B|beta-lactam|PBP-1B	1.0	75.0	32	52.4	2.9e-08	1
VANN	289	319	SRX3808507.916074	glycopeptide	JF802084.2.gene1.p01|FEATURES|vanN|glycopeptide|vanN	1.0	67.7	31	52.0	3.6e-08	1
ESCHERICHIA_COLI_LAMB	238	269	SRX3808507.3507833	multidrug	BAB38442|FEATURES|Escherichia_coli_LamB|multidrug|Escherichia_coli_LamB	0.999996770701	81.2	32	62.8	2.1e-11	1
PMRF	175	207	SRX3808507.20549248	peptide	AAC75314.1|FEATURES|PmrF|peptide|PmrF	0.999999621215	84.8	33	61.6	4.7e-11	1
EPTA	62	93	SRX3808507.16858212	peptide	BAE78116.1|FEATURES|eptA|peptide|eptA	0.999999361098	65.6	32	45.4	3.4e-06	1
KLEBSIELLA_PNEUMONIAE_OMPK37	14	45	SRX3808507.10372304	beta-lactam	CAA09666.1|FEATURES|Klebsiella_pneumoniae_OmpK37|beta-lactam|Klebsiella_pneumoniae_OmpK37	0.993989442288	65.6	32	45.1	4.5e-06	1
SERRATIA_MARCESCENS_OMP1	61	91	SRX3808507.15035065	multidrug	AIA49384.1|FEATURES|Serratia_marcescens_Omp1|multidrug|Serratia_marcescens_Omp1	0.989242757206	67.7	31	51.2	6.4e-08	1
MSBA	68	100	SRX3808507.2018301	nitroimidazole	NP_415434.1|FEATURES|msbA|nitroimidazole|msbA	0.999847913708	78.8	33	60.1	1.4e-10	1
YOJI	513	543	SRX3808507.916079	peptide	NP_416715.1|FEATURES|YojI|peptide|YojI	0.99999968545	77.4	31	50.4	1.1e-07	1
ACRB	547	578	SRX3808507.10561141	multidrug	gi:812045371:emb:CRH28493.1:|FEATURES|acrB|multidrug|acrB	1.0	90.6	32	61.2	6.2e-11	1
TETA(48)	31	63	SRX3808507.18284629	tetracycline	APB03214.1|FEATURES|tetA(48)|tetracycline|tetA(48)	0.999999947349	60.6	33	44.3	7.8e-06	1
EMRB	331	362	SRX3808507.18240462	multidrug	gi:486057056:ref:WP_001507824.1:|FEATURES|emrB|multidrug|emrB	0.999982582824	93.8	32	70.1	1.3e-13	1
TETA	445	477	SRX3808507.5988405	tetracycline	gi:736993687:ref:WP_034989673.1:|FEATURES|tetA|tetracycline|tetA	1.0	69.7	33	49.7	1.9e-07	1
MDTC	265	295	SRX3808507.8174498	multidrug	CP001918.1.gene3441.p01|FEATURES|mdtC|multidrug|mdtC	0.999992453793	64.5	31	47.0	1.2e-06	1
TETA	444	474	SRX3808507.15429639	tetracycline	gi:736993687:ref:WP_034989673.1:|FEATURES|tetA|tetracycline|tetA	0.999999996729	61.3	31	48.1	5.4e-07	1
TET36	64	95	SRX3808507.14516414	tetracycline	AJ514254.gene.p01|FEATURES|tet36|tetracycline|tet36	1.0	65.6	32	47.8	7.1e-07	1
MDTD	36	67	SRX3808507.12150145	multidrug	NC_002695.1.916587.p01|FEATURES|mdtD|multidrug|mdtD	0.999999999913	78.1	32	53.5	1.3e-08	1
EPTA	337	368	SRX3808507.1662899	peptide	BAE78116.1|FEATURES|eptA|peptide|eptA	0.999999994879	75.0	32	60.1	1.3e-10	1
OQXB	891	923	SRX3808507.11428253	multidrug	YP_001693238|FEATURES|oqxB|multidrug|oqxB	1.0	93.9	33	64.3	7.3e-12	1
YOJI	224	256	SRX3808507.11428251	peptide	NP_416715.1|FEATURES|YojI|peptide|YojI	0.99999988737	84.8	33	63.5	1.2e-11	1
BICYCLOMYCIN-MULTIDRUG_EFFLUX_PROTEIN_BCR	138	168	SRX3808507.18651888	multidrug	YP_002850162|FEATURES|bicyclomycin-multidrug_efflux_protein_bcr|multidrug|bicyclomycin-multidrug_efflux_protein_bcr	1.0	74.2	31	56.2	1.9e-09	1
MAJOR_FACILITATOR_SUPERFAMILY_TRANSPORTER	356	386	SRX3808507.18071805	multidrug	CP001918.1.gene2931.p01|FEATURES|major_facilitator_superfamily_transporter|multidrug|major_facilitator_superfamily_transporter	0.999998399723	80.6	31	53.9	9.6e-09	1
MAJOR_FACILITATOR_SUPERFAMILY_TRANSPORTER	181	211	SRX3808507.3470535	multidrug	CP001918.1.gene2931.p01|FEATURES|major_facilitator_superfamily_transporter|multidrug|major_facilitator_superfamily_transporter	0.999997127097	68.8	32	45.4	3.4e-06	1
OMPF	546	577	SRX3808507.3148279	multidrug	gi:504720116:ref:WP_014907218.1:|FEATURES|ompF|multidrug|ompF	0.999999704127	62.5	32	47.8	6.9e-07	1
EMRA	30	60	SRX3808507.700038	multidrug	gi:896053843:ref:WP_049103497.1:|FEATURES|emrA|multidrug|emrA	0.985685287414	74.2	31	59.7	1.7e-10	1
EPTA	500	532	SRX3808507.930955	peptide	BAE78116.1|FEATURES|eptA|peptide|eptA	0.999999361098	60.6	33	45.4	3.5e-06	1
MAJOR_FACILITATOR_SUPERFAMILY_TRANSPORTER	53	85	SRX3808507.13811917	multidrug	NC_010410.6002639.p01|FEATURES|major_facilitator_superfamily_transporter|multidrug|major_facilitator_superfamily_transporter	0.999999999981	72.7	33	57.0	1.2e-09	1
PBP-1A	163	195	SRX3808507.15809111	beta-lactam	YP_001292390|FEATURES|PBP-1A|beta-lactam|PBP-1A	1.0	72.7	33	55.1	4.4e-09	1
ACRB	75	107	SRX3808507.10520076	multidrug	gi:502789935:ref:WP_013024911.1:|FEATURES|acrB|multidrug|acrB	1.0	81.8	33	57.8	6.9e-10	1
EPTA	439	471	SRX3808507.10743533	peptide	BAE78116.1|FEATURES|eptA|peptide|eptA	1.0	87.9	33	66.6	1.5e-12	1
KASUGAMYCIN_RESISTANCE_PROTEIN_KSGA	32	63	SRX3808507.16538044	aminoglycoside	YP_002240485|FEATURES|kasugamycin_resistance_protein_ksgA|aminoglycoside|kasugamycin_resistance_protein_ksgA	1.0	75.0	32	51.2	6.2e-08	1
MARA	21	53	SRX3808507.11981686	multidrug	YP_489794.1|FEATURES|marA|multidrug|marA	0.999996587029	60.6	33	47.4	9.3e-07	1
MEXB	242	273	SRX3808507.14968293	multidrug	CAW25151|FEATURES|mexB|multidrug|mexB	0.999996800836	75.0	32	51.2	6.4e-08	1
OMP36	110	142	SRX3808507.4766770	multidrug	AF336096.1.gene1.p01|FEATURES|omp36|multidrug|omp36	0.908694704997	84.8	33	70.1	1.3e-13	1
MDTD	54	86	SRX3808507.4690519	multidrug	gi:727765325:ref:WP_033869793.1:|FEATURES|mdtD|multidrug|mdtD	0.999998541911	60.6	33	47.8	7.1e-07	1
ACRB	262	293	SRX3808507.10727873	multidrug	gi:503341948:ref:WP_013576609.1:|FEATURES|acrB|multidrug|acrB	1.0	81.2	32	58.5	4.0e-10	1
ARNA	514	546	SRX3808507.6733504	polymyxin	gi:510924105:ref:WP_016244890.1:|FEATURES|arnA|polymyxin|arnA	0.956833636255	90.9	33	62.0	3.6e-11	1
CPXA	313	345	SRX3808507.1238357	aminoglycoside:aminocoumarin	NP_312864.1|FEATURES|cpxA|aminoglycoside:aminocoumarin|cpxA	0.999514155724	72.7	33	59.7	1.8e-10	1
ACRB	137	169	SRX3808507.4497885	multidrug	CP002695.1.gene992.p01|FEATURES|acrB|multidrug|acrB	1.0	90.9	33	63.2	1.6e-11	1
YOJI	356	387	SRX3808507.3253425	peptide	NP_416715.1|FEATURES|YojI|peptide|YojI	0.999999443382	62.5	32	45.1	4.5e-06	1
SMES	413	445	SRX3808507.19397180	multidrug	AAD51347.1|FEATURES|smeS|multidrug|smeS	0.999999434151	60.6	33	45.1	4.6e-06	1
EMRB	442	474	SRX3808507.17256303	multidrug	gi:585330820:ref:WP_024212479.1:|FEATURES|emrB|multidrug|emrB	0.99999347176	81.8	33	58.5	4.0e-10	1
ACRB	129	161	SRX3808507.17256302	multidrug	AAS61063|FEATURES|acrB|multidrug|acrB	1.0	81.8	33	58.2	5.2e-10	1
ESCHERICHIA_COLI_LAMB	237	268	SRX3808507.17292502	multidrug	BAB38442|FEATURES|Escherichia_coli_LamB|multidrug|Escherichia_coli_LamB	0.999996825927	81.2	32	63.2	1.6e-11	1
TOLC	388	420	SRX3808507.16539793	multidrug	gi:763321415:ref:WP_044179865.1:|FEATURES|TolC|multidrug|TolC	1.0	93.9	33	63.9	9.6e-12	1
OQXB	931	963	SRX3808507.1639213	multidrug	YP_001693238|FEATURES|oqxB|multidrug|oqxB	1.0	93.9	33	60.1	1.4e-10	1
PENA	286	318	SRX3808507.20108086	beta-lactam	ZP_04656349|FEATURES|penA|beta-lactam|penA	1.0	87.9	33	63.5	1.2e-11	1
TRANSCRIPTIONAL_REGULATORY_PROTEIN_CPXR_CPXR	62	94	SRX3808507.3331117	unclassified	CP001918.1.gene5135.p01|FEATURES|transcriptional_regulatory_protein_CpxR_cpxR|unclassified|transcriptional_regulatory_protein_CpxR_cpxR	1.0	97.0	33	64.3	7.3e-12	1
RPHB	110	141	SRX3808507.2575054	rifamycin	APB03222.1|FEATURES|rphB|rifamycin|rphB	0.999993436264	71.9	32	50.4	1.1e-07	1
PBP-1A	433	464	SRX3808507.16395963	beta-lactam	YP_001292390|FEATURES|PBP-1A|beta-lactam|PBP-1A	1.0	62.5	32	46.2	2.0e-06	1
ADEJ	756	788	SRX3808507.16486310	multidrug	NC_011586.7045444.p01|FEATURES|adeJ|multidrug|adeJ	0.999999973331	60.6	33	45.1	4.6e-06	1
PENA	380	410	SRX3808507.17787751	beta-lactam	ZP_04656349|FEATURES|penA|beta-lactam|penA	1.0	71.0	31	51.6	4.6e-08	1
TRANSCRIPTIONAL_REGULATORY_PROTEIN_CPXR_CPXR	90	120	SRX3808507.18660470	unclassified	CP000675.2.gene1535.p01|FEATURES|transcriptional_regulatory_protein_CpxR_cpxR|unclassified|transcriptional_regulatory_protein_CpxR_cpxR	1.0	67.7	31	46.2	2.1e-06	1
TOLC	162	194	SRX3808507.7332900	multidrug	gi:520902668:ref:WP_020324790.1:|FEATURES|TolC|multidrug|TolC	1.0	93.9	33	65.9	2.5e-12	1
PENA	168	199	SRX3808507.2908558	beta-lactam	ZP_04656349|FEATURES|penA|beta-lactam|penA	1.0	65.6	32	46.2	2.0e-06	1
PBP-1A	65	97	SRX3808507.13963246	beta-lactam	YP_001290033|FEATURES|PBP-1A|beta-lactam|PBP-1A	1.0	66.7	33	50.1	1.4e-07	1
EPTA	492	524	SRX3808507.20118654	peptide	BAE78116.1|FEATURES|eptA|peptide|eptA	0.999999673671	63.6	33	50.4	1.1e-07	1
EVGS	965	996	SRX3808507.7711443	multidrug	AAC75429.1|FEATURES|evgS|multidrug|evgS	0.999999729933	65.6	32	46.6	1.6e-06	1
CPXA	90	122	SRX3808507.4380265	aminoglycoside:aminocoumarin	NP_312864.1|FEATURES|cpxA|aminoglycoside:aminocoumarin|cpxA	0.999380342755	75.8	33	57.4	9.0e-10	1
SERRATIA_MARCESCENS_OMP1	140	170	SRX3808507.13878446	multidrug	AIA49384.1|FEATURES|Serratia_marcescens_Omp1|multidrug|Serratia_marcescens_Omp1	0.999329329287	71.0	31	52.8	2.1e-08	1
KASUGAMYCIN_RESISTANCE_PROTEIN_KSGA	110	142	SRX3808507.5278719	aminoglycoside	A7FMC1|FEATURES|kasugamycin_resistance_protein_ksgA|aminoglycoside|kasugamycin_resistance_protein_ksgA	1.0	90.9	33	68.2	5.1e-13	1
ACRB	78	110	SRX3808507.3841209	multidrug	ZP_04615616|FEATURES|acrB|multidrug|acrB	0.999999999994	66.7	33	48.5	4.2e-07	1
BICYCLOMYCIN-MULTIDRUG_EFFLUX_PROTEIN_BCR	219	251	SRX3808507.7407528	multidrug	YP_001452184|FEATURES|bicyclomycin-multidrug_efflux_protein_bcr|multidrug|bicyclomycin-multidrug_efflux_protein_bcr	1.0	84.8	33	65.5	3.3e-12	1
CAMP-REGULATORY_PROTEIN	160	192	SRX3808507.9981530	unclassified	gi:490367208:ref:WP_004246872.1:|FEATURES|cAMP-regulatory_protein|unclassified|cAMP-regulatory_protein	0.944729996422	97.0	33	68.6	3.9e-13	1
MSBA	515	547	SRX3808507.8900963	nitroimidazole	NP_415434.1|FEATURES|msbA|nitroimidazole|msbA	0.997897576128	97.0	33	63.2	1.6e-11	1
KASUGAMYCIN_RESISTANCE_PROTEIN_KSGA	56	88	SRX3808507.16003748	aminoglycoside	YP_002240485|FEATURES|kasugamycin_resistance_protein_ksgA|aminoglycoside|kasugamycin_resistance_protein_ksgA	1.0	72.7	33	50.1	1.4e-07	1
MEXF	1018	1048	SRX3808507.13052473	multidrug	gi:940417834:ref:WP_055007142.1:|FEATURES|mexF|multidrug|mexF	1.0	67.7	31	46.2	1.9e-06	1
ACRB	355	386	SRX3808507.6806295	multidrug	AAQ21216|FEATURES|acrB|multidrug|acrB	1.0	100.0	32	64.3	7.1e-12	1
PENA	164	196	SRX3808507.6025692	beta-lactam	ZP_04656349|FEATURES|penA|beta-lactam|penA	1.0	63.6	33	46.2	2.1e-06	1
ARNA	603	635	SRX3808507.19756228	polymyxin	gi:851899656:ref:WP_048211088.1:|FEATURES|arnA|polymyxin|arnA	0.957895594682	87.9	33	67.0	1.1e-12	1
EPTA	63	93	SRX3808507.18442120	peptide	BAE78116.1|FEATURES|eptA|peptide|eptA	0.999999331686	67.7	31	45.1	4.6e-06	1
PENA	290	322	SRX3808507.14130604	beta-lactam	ZP_04656349|FEATURES|penA|beta-lactam|penA	1.0	87.9	33	62.8	2.1e-11	1
ROSB	43	75	SRX3808507.20215662	fosmidomycin	ZP_04631861|FEATURES|rosB|fosmidomycin|rosB	1.0	93.9	33	67.4	8.6e-13	1
ACRB	889	920	SRX3808507.16299961	multidrug	YP_001908403|FEATURES|acrB|multidrug|acrB	1.0	100.0	32	65.9	2.5e-12	1
MEXX	66	97	SRX3808507.16299965	multidrug	gi:694090431:ref:WP_032435131.1:|FEATURES|mexX|multidrug|mexX	1.0	84.4	32	57.4	8.7e-10	1
DFRA3	95	125	SRX3808507.18442128	diaminopyrimidine	AAA25550.1|FEATURES|dfrA3|diaminopyrimidine|dfrA3	1.0	64.5	31	48.5	3.9e-07	1
CAMP-REGULATORY_PROTEIN	9	41	SRX3808507.16299967	unclassified	gi:490367208:ref:WP_004246872.1:|FEATURES|cAMP-regulatory_protein|unclassified|cAMP-regulatory_protein	0.952272523299	100.0	33	77.0	1.1e-15	1
TET36	45	77	SRX3808507.19729756	tetracycline	AJ514254.gene.p01|FEATURES|tet36|tetracycline|tet36	0.999999994358	63.6	33	50.8	8.4e-08	1
MULTIDRUG_ABC_TRANSPORTER	543	573	SRX3808507.5120273	multidrug	gi:686464416:ref:WP_031941805.1:|FEATURES|multidrug_ABC_transporter|multidrug|multidrug_ABC_transporter	0.999963596931	61.3	31	46.2	1.9e-06	1
TOLC	195	225	SRX3808507.3607231	multidrug	gi:736439011:ref:WP_034461021.1:|FEATURES|TolC|multidrug|TolC	1.0	74.2	31	51.2	6.0e-08	1
PENA	195	227	SRX3808507.13445192	beta-lactam	ZP_04656349|FEATURES|penA|beta-lactam|penA	1.0	87.9	33	63.9	9.6e-12	1
ACRB	891	922	SRX3808507.2251878	multidrug	YP_001908403|FEATURES|acrB|multidrug|acrB	1.0	96.9	32	63.9	9.6e-12	1
ACRB	853	885	SRX3808507.18901627	multidrug	gi:447055254:ref:WP_001132510.1:|FEATURES|acrB|multidrug|acrB	1.0	100.0	33	70.5	1.0e-13	1
ACRB	809	841	SRX3808507.10336250	multidrug	gi:491078681:ref:WP_004940301.1:|FEATURES|acrB|multidrug|acrB	1.0	90.9	33	67.0	1.1e-12	1
VANR	72	103	SRX3808507.221722	glycopeptide	gi:944468330:ref:WP_055698749.1:|FEATURES|vanR|glycopeptide|vanR	0.999998334817	62.5	32	47.0	1.2e-06	1
MAJOR_FACILITATOR_SUPERFAMILY_TRANSPORTER	391	423	SRX3808507.20915643	multidrug	CP001918.1.gene2931.p01|FEATURES|major_facilitator_superfamily_transporter|multidrug|major_facilitator_superfamily_transporter	0.999998772245	87.9	33	59.7	1.8e-10	1
ACRB	465	497	SRX3808507.20860586	multidrug	gi:812045371:emb:CRH28493.1:|FEATURES|acrB|multidrug|acrB	1.0	93.9	33	58.9	3.1e-10	1
RPOB2	1047	1079	SRX3808507.541167	multidrug	BAD59497.1|FEATURES|rpoB2|multidrug|rpoB2	0.999999520377	84.8	33	65.9	2.5e-12	1
MAJOR_FACILITATOR_SUPERFAMILY_TRANSPORTER	29	61	SRX3808507.16576814	multidrug	CP001918.1.gene2931.p01|FEATURES|major_facilitator_superfamily_transporter|multidrug|major_facilitator_superfamily_transporter	0.999999817608	97.0	33	68.2	5.1e-13	1
ACRB	274	306	SRX3808507.15470729	multidrug	CP002695.1.gene992.p01|FEATURES|acrB|multidrug|acrB	0.999999324967	60.6	33	46.6	1.6e-06	1
PENA	215	246	SRX3808507.9570771	beta-lactam	ZP_04656349|FEATURES|penA|beta-lactam|penA	1.0	87.5	32	64.7	5.6e-12	1
MAJOR_FACILITATOR_SUPERFAMILY_TRANSPORTER	61	92	SRX3808507.4592985	multidrug	CP001918.1.gene2931.p01|FEATURES|major_facilitator_superfamily_transporter|multidrug|major_facilitator_superfamily_transporter	0.99999890663	90.6	32	62.8	2.1e-11	1
ACRB	752	784	SRX3808507.8740744	multidrug	YP_001908403|FEATURES|acrB|multidrug|acrB	1.0	84.8	33	64.3	7.3e-12	1
EMRD	244	278	SRX3808507.17640031	multidrug	CP004022.1.gene3225.p01|FEATURES|emrD|multidrug|emrD	0.99999999986	68.6	35	53.5	1.3e-08	1
ROSB	85	116	SRX3808507.13947793	fosmidomycin	YP_001605795|FEATURES|rosB|fosmidomycin|rosB	1.0	75.0	32	47.4	9.0e-07	1
TOLC	324	356	SRX3808507.3216849	multidrug	gi:890454542:ref:WP_048887938.1:|FEATURES|TolC|multidrug|TolC	1.0	81.8	33	55.5	3.4e-09	1
MDTG	115	147	SRX3808507.12647052	multidrug	gi:490851190:ref:WP_004713249.1:|FEATURES|mdtG|multidrug|mdtG	1.0	66.7	33	50.1	1.4e-07	1
COB(I)ALAMIN_ADENOLSYLTRANSFERASE	60	92	SRX3808507.3749363	unclassified	gi:447201622:ref:WP_001278878.1:|FEATURES|cob(I)alamin_adenolsyltransferase|unclassified|cob(I)alamin_adenolsyltransferase	1.0	84.8	33	65.1	4.3e-12	1
COB(I)ALAMIN_ADENOLSYLTRANSFERASE	33	65	SRX3808507.16264721	unclassified	gi:749002628:ref:WP_040062280.1:|FEATURES|cob(I)alamin_adenolsyltransferase|unclassified|cob(I)alamin_adenolsyltransferase	1.0	87.9	33	64.3	7.3e-12	1
OQXA	349	380	SRX3808507.7094966	multidrug	YP_001693237.1|FEATURES|oqxA|multidrug|oqxA	0.999997867528	78.1	32	52.8	2.2e-08	1
EPTA	471	502	SRX3808507.16839254	peptide	BAE78116.1|FEATURES|eptA|peptide|eptA	0.999999852978	75.0	32	57.4	8.7e-10	1
BICYCLOMYCIN-MULTIDRUG_EFFLUX_PROTEIN_BCR	121	153	SRX3808507.18908746	multidrug	BAH64410|FEATURES|bicyclomycin-multidrug_efflux_protein_bcr|multidrug|bicyclomycin-multidrug_efflux_protein_bcr	0.999999999999	84.8	33	59.3	2.4e-10	1
ACRF	345	376	SRX3808507.18908747	multidrug	CP000647.1.gene3710.p01|FEATURES|acrF|multidrug|acrF	1.0	90.6	32	55.5	3.3e-09	1
MEXB	997	1029	SRX3808507.3953286	multidrug	gi:759528585:ref:WP_043248665.1:|FEATURES|mexB|multidrug|mexB	1.0	78.8	33	57.8	6.9e-10	1
MDTK	367	399	SRX3808507.6716926	fluoroquinolone	AML99881.1|FEATURES|MdtK|fluoroquinolone|MdtK	0.999987910895	66.7	33	53.5	1.3e-08	1
OPTRA	203	235	SRX3808507.17012796	oxazolidinone	AKA86814|FEATURES|optrA|oxazolidinone|optrA	0.999333891217	60.6	33	51.6	4.9e-08	1
OMPF	231	262	SRX3808507.1728624	multidrug	gi:545251748:ref:WP_021549194.1:|FEATURES|ompF|multidrug|ompF	0.830050647379	75.0	32	54.3	7.6e-09	1
ACRA	305	335	SRX3808507.1728625	multidrug	ZP_03163985|FEATURES|acrA|multidrug|acrA	1.0	80.6	31	52.0	3.5e-08	1
ACRB	611	642	SRX3808507.14874572	multidrug	gi:502789935:ref:WP_013024911.1:|FEATURES|acrB|multidrug|acrB	1.0	81.2	32	59.3	2.3e-10	1
OMPR	73	105	SRX3808507.19642357	multidrug	CP000034.1.gene3672.p01|FEATURES|ompR|multidrug|ompR	0.999998972827	90.9	33	67.8	6.6e-13	1
OMPF	223	254	SRX3808507.16053690	multidrug	gi:446900658:ref:WP_000977914.1:|FEATURES|ompF|multidrug|ompF	0.999999995339	68.8	32	52.4	2.9e-08	1
ACRB	132	163	SRX3808507.13405028	multidrug	gi:502789935:ref:WP_013024911.1:|FEATURES|acrB|multidrug|acrB	1.0	84.4	32	57.8	6.6e-10	1
RPOB2	436	468	SRX3808507.15478118	multidrug	BAD59497.1|FEATURES|rpoB2|multidrug|rpoB2	0.999999436521	78.8	33	59.7	1.8e-10	1
OMPF	79	110	SRX3808507.13863322	multidrug	gi:823296122:ref:WP_047051707.1:|FEATURES|ompF|multidrug|ompF	0.999999968212	81.8	33	55.5	3.4e-09	1
OPRN	286	318	SRX3808507.13222296	multidrug	gi:504415764:ref:WP_014602866.1:|FEATURES|oprN|multidrug|oprN	0.999999999982	60.6	33	47.4	9.3e-07	1
TOLC	349	380	SRX3808507.18734914	multidrug	gi:516511311:ref:WP_017899749.1:|FEATURES|TolC|multidrug|TolC	1.0	90.6	32	58.9	3.0e-10	1
VGAC	4	35	SRX3808507.3352703	MLS	AMP35312.1|FEATURES|vgaC|MLS|vgaC	0.999999661874	90.6	32	64.7	5.4e-12	1
EMRB	14	46	SRX3808507.17941414	multidrug	gi:916813154:ref:WP_051420210.1:|FEATURES|emrB|multidrug|emrB	0.999883705752	100.0	33	63.9	9.6e-12	1
EMRA	152	183	SRX3808507.15399159	multidrug	gi:817604913:ref:WP_046598123.1:|FEATURES|emrA|multidrug|emrA	0.985930436176	84.4	32	58.5	3.9e-10	1
TOLC	250	281	SRX3808507.1526464	multidrug	gi:491006056:ref:WP_004867776.1:|FEATURES|TolC|multidrug|TolC	1.0	81.2	32	57.4	8.7e-10	1
EPTA	447	479	SRX3808507.9462850	peptide	BAE78116.1|FEATURES|eptA|peptide|eptA	1.0	87.9	33	65.1	4.3e-12	1
TETD	31	62	SRX3808507.16325159	tetracycline	gi:135617:sp:P28816.1:TETD_ECOLX|FEATURES|tetD|tetracycline|tetD	0.999999994715	65.6	32	52.4	2.8e-08	1
MEXE	279	311	SRX3808507.18272980	multidrug	gi:749610452:ref:WP_040232688.1:|FEATURES|mexE|multidrug|mexE	1.0	90.9	33	63.9	9.6e-12	1
MDTK	179	211	SRX3808507.15460158	fluoroquinolone	AML99881.1|FEATURES|MdtK|fluoroquinolone|MdtK	0.999997506946	84.8	33	65.5	3.3e-12	1
ESCHERICHIA_COLI_MIPA	173	205	SRX3808507.8016705	multidrug	NP_310518|FEATURES|Escherichia_coli_mipA|multidrug|Escherichia_coli_mipA	0.999998757215	63.6	33	50.4	1.1e-07	1
PMRF	153	184	SRX3808507.2541945	peptide	AAC75314.1|FEATURES|PmrF|peptide|PmrF	0.999999760142	93.8	32	68.2	4.9e-13	1
EPTA	193	225	SRX3808507.1493970	peptide	BAE78116.1|FEATURES|eptA|peptide|eptA	0.99999939786	66.7	33	45.8	2.7e-06	1
CPXA	313	344	SRX3808507.17881607	aminoglycoside:aminocoumarin	NP_312864.1|FEATURES|cpxA|aminoglycoside:aminocoumarin|cpxA	0.999380342755	71.9	32	57.4	8.7e-10	1
MEXB	970	1002	SRX3808507.18924162	multidrug	gi:759528585:ref:WP_043248665.1:|FEATURES|mexB|multidrug|mexB	1.0	72.7	33	55.5	3.4e-09	1
MDTK	70	102	SRX3808507.7375255	multidrug	gi:555222058:ref:WP_023214681.1:|FEATURES|mdtK|multidrug|mdtK	1.0	78.8	33	56.2	2.0e-09	1
RPOB2	136	167	SRX3808507.2606207	multidrug	BAD59497.1|FEATURES|rpoB2|multidrug|rpoB2	0.9999992734	68.8	32	51.6	4.8e-08	1
OMPF	318	349	SRX3808507.3151554	multidrug	CP001918.1.gene2749.p01|FEATURES|ompF|multidrug|ompF	0.999999999996	84.4	32	60.1	1.3e-10	1
CLASS_A	166	198	SRX3808507.12337003	beta-lactam	gi:517282370:ref:WP_018471188.1:|FEATURES|class_A|beta-lactam|class_A	1.0	69.7	33	47.4	9.3e-07	1
MSBA	265	297	SRX3808507.8193513	nitroimidazole	NP_415434.1|FEATURES|msbA|nitroimidazole|msbA	0.999745534702	93.9	33	62.8	2.1e-11	1
PENA	270	302	SRX3808507.12813637	beta-lactam	ZP_04656349|FEATURES|penA|beta-lactam|penA	1.0	66.7	33	48.5	4.2e-07	1
YOJI	482	512	SRX3808507.6991649	peptide	NP_416715.1|FEATURES|YojI|peptide|YojI	0.99999973673	71.0	31	52.4	2.8e-08	1
ACRB	13	44	SRX3808507.6605372	multidrug	YP_001908403|FEATURES|acrB|multidrug|acrB	1.0	90.6	32	63.9	9.6e-12	1
TRANSCRIPTIONAL_REGULATORY_PROTEIN_CPXR_CPXR	92	123	SRX3808507.4726036	unclassified	CP000675.2.gene1535.p01|FEATURES|transcriptional_regulatory_protein_CpxR_cpxR|unclassified|transcriptional_regulatory_protein_CpxR_cpxR	0.999990717688	62.5	32	44.3	7.8e-06	1
PENA	70	102	SRX3808507.161157	beta-lactam	ZP_04656349|FEATURES|penA|beta-lactam|penA	1.0	75.8	33	56.2	2.0e-09	1
ARNA	347	379	SRX3808507.18757932	polymyxin	gi:489931383:ref:WP_003834702.1:|FEATURES|arnA|polymyxin|arnA	0.953738125971	93.9	33	70.5	1.0e-13	1
RPOB2	434	466	SRX3808507.6248587	multidrug	BAD59497.1|FEATURES|rpoB2|multidrug|rpoB2	0.999999353783	72.7	33	55.1	4.4e-09	1
MSBA	172	202	SRX3808507.20408341	nitroimidazole	NP_415434.1|FEATURES|msbA|nitroimidazole|msbA	0.99946932354	77.4	31	47.8	6.7e-07	1
ACRB	723	755	SRX3808507.12750933	multidrug	gi:447055218:ref:WP_001132474.1:|FEATURES|acrB|multidrug|acrB	0.999998239779	81.8	33	59.3	2.4e-10	1
LMRC	479	511	SRX3808507.9929737	MLS	ABF66011.1|FEATURES|lmrC|MLS|lmrC	0.999960906437	60.6	33	44.7	6.0e-06	1
MDTD	22	54	SRX3808507.6229190	multidrug	gi:134034159:sp:Q0T353.2:MDTD_SHIF8|FEATURES|mdtD|multidrug|mdtD	0.999999999972	81.8	33	55.1	4.4e-09	1
MSBA	297	327	SRX3808507.6487249	nitroimidazole	NP_415434.1|FEATURES|msbA|nitroimidazole|msbA	0.999889719329	96.8	31	63.2	1.5e-11	1
ARNA	441	471	SRX3808507.15945610	polymyxin	gi:510924105:ref:WP_016244890.1:|FEATURES|arnA|polymyxin|arnA	0.950942848058	83.9	31	62.0	3.4e-11	1
MEXB	553	584	SRX3808507.7597771	multidrug	YP_298289|FEATURES|mexB|multidrug|mexB	0.999997587675	65.6	32	47.4	9.3e-07	1
TOLC	296	326	SRX3808507.7155353	multidrug	gi:694071914:ref:WP_032417856.1:|FEATURES|TolC|multidrug|TolC	1.0	80.6	31	53.5	1.3e-08	1
TETM	65	96	SRX3808507.3313143	tetracycline	AAR29970|FEATURES|tetM|tetracycline|tetM	1.0	65.6	32	46.6	1.5e-06	1
DFRA3	21	52	SRX3808507.5900700	diaminopyrimidine	AAA25550.1|FEATURES|dfrA3|diaminopyrimidine|dfrA3	0.999837511716	68.8	32	50.1	1.4e-07	1
BAER	189	221	SRX3808507.10195192	multidrug	YP_490321.1|FEATURES|baeR|multidrug|baeR	0.999997694162	93.9	33	65.9	2.5e-12	1
EPTA	37	68	SRX3808507.8434476	peptide	BAE78116.1|FEATURES|eptA|peptide|eptA	0.999999605531	71.9	32	48.9	3.2e-07	1
DFRA3	25	57	SRX3808507.12096316	diaminopyrimidine	AAA25550.1|FEATURES|dfrA3|diaminopyrimidine|dfrA3	0.999894207068	78.8	33	54.7	5.8e-09	1
EMRB	341	372	SRX3808507.10279753	multidrug	gi:486057056:ref:WP_001507824.1:|FEATURES|emrB|multidrug|emrB	0.999904796277	90.6	32	70.5	9.9e-14	1
POXTA	159	189	SRX3808507.17774730	multidrug	AVI44920.1|FEATURES|poxtA|multidrug|poxtA	0.99999934154	61.3	31	47.4	9.3e-07	1
OQXB	619	651	SRX3808507.18613432	multidrug	YP_001693238|FEATURES|oqxB|multidrug|oqxB	0.999999452169	90.9	33	68.6	3.9e-13	1
MEXE	171	202	SRX3808507.9227104	multidrug	gi:503835165:ref:WP_014069159.1:|FEATURES|mexE|multidrug|mexE	1.0	93.8	32	60.1	1.3e-10	1
BAES	20	51	SRX3808507.15435049	multidrug	BAA15934.1|FEATURES|baeS|multidrug|baeS	0.999999098323	68.8	32	55.8	2.6e-09	1
COB(I)ALAMIN_ADENOLSYLTRANSFERASE	94	125	SRX3808507.13690834	unclassified	gi:447201635:ref:WP_001278891.1:|FEATURES|cob(I)alamin_adenolsyltransferase|unclassified|cob(I)alamin_adenolsyltransferase	1.0	68.8	32	50.4	1.1e-07	1
EMRB	438	470	SRX3808507.11390744	multidrug	gi:585330820:ref:WP_024212479.1:|FEATURES|emrB|multidrug|emrB	0.999993658895	81.8	33	61.6	4.7e-11	1
EMRB	354	386	SRX3808507.20994479	multidrug	gi:486057056:ref:WP_001507824.1:|FEATURES|emrB|multidrug|emrB	0.999985421985	97.0	33	72.4	2.7e-14	1
EMRD	37	68	SRX3808507.9393886	multidrug	ZP_03215830|FEATURES|emrD|multidrug|emrD	1.0	75.0	32	51.2	6.4e-08	1
MEXB	309	341	SRX3808507.20180384	multidrug	CAW25151|FEATURES|mexB|multidrug|mexB	0.999999845886	63.6	33	45.1	4.6e-06	1
KASUGAMYCIN_RESISTANCE_PROTEIN_KSGA	210	242	SRX3808507.2804244	aminoglycoside	ZP_02902942|FEATURES|kasugamycin_resistance_protein_ksgA|aminoglycoside|kasugamycin_resistance_protein_ksgA	1.0	72.7	33	49.3	2.4e-07	1
RPHB	112	144	SRX3808507.16754452	rifamycin	APB03222.1|FEATURES|rphB|rifamycin|rphB	0.999995469602	72.7	33	53.1	1.7e-08	1
MEXB	883	914	SRX3808507.3914143	multidrug	gi:504646765:ref:WP_014833867.1:|FEATURES|mexB|multidrug|mexB	1.0	87.5	32	62.4	2.8e-11	1
YOJI	209	241	SRX3808507.11858280	peptide	NP_416715.1|FEATURES|YojI|peptide|YojI	0.999999760473	63.6	33	53.5	1.3e-08	1
EMRB	31	61	SRX3808507.12161044	multidrug	CP004022.1.gene546.p01|FEATURES|emrB|multidrug|emrB	0.999939682529	100.0	31	63.9	9.3e-12	1
RPOB2	427	459	SRX3808507.9218616	multidrug	BAD59497.1|FEATURES|rpoB2|multidrug|rpoB2	0.999999382976	75.8	33	56.6	1.5e-09	1
EMRB	289	321	SRX3808507.11452239	multidrug	gi:585367444:ref:WP_024249024.1:|FEATURES|emrB|multidrug|emrB	0.999848752694	97.0	33	67.8	6.6e-13	1
TOLC	53	85	SRX3808507.19055775	multidrug	gi:491006056:ref:WP_004867776.1:|FEATURES|TolC|multidrug|TolC	1.0	90.9	33	67.0	1.1e-12	1
COB(I)ALAMIN_ADENOLSYLTRANSFERASE	92	124	SRX3808507.19374644	unclassified	CP000034.1.gene1340.p01|FEATURES|cob(I)alamin_adenolsyltransferase|unclassified|cob(I)alamin_adenolsyltransferase	1.0	75.8	33	60.5	1.1e-10	1
EPTA	495	526	SRX3808507.18628880	peptide	BAE78116.1|FEATURES|eptA|peptide|eptA	0.999999643894	65.6	32	49.7	1.8e-07	1
MULTIDRUG_ABC_TRANSPORTER	524	556	SRX3808507.1186662	multidrug	gi:686364868:ref:WP_031893738.1:|FEATURES|multidrug_ABC_transporter|multidrug|multidrug_ABC_transporter	1.0	97.0	33	62.4	2.8e-11	1
ACRB	387	418	SRX3808507.464618	multidrug	ABR13271|FEATURES|acrB|multidrug|acrB	1.0	100.0	32	63.9	9.3e-12	1
EMRB	259	290	SRX3808507.11138853	multidrug	gi:661298237:ref:WP_029991091.1:|FEATURES|emrB|multidrug|emrB	0.999956566705	90.6	32	63.2	1.6e-11	1
TOLC	385	417	SRX3808507.4513162	multidrug	gi:516511311:ref:WP_017899749.1:|FEATURES|TolC|multidrug|TolC	1.0	93.9	33	64.3	7.3e-12	1
ACRB	777	808	SRX3808507.9741943	multidrug	gi:497324874:ref:WP_009639087.1:|FEATURES|acrB|multidrug|acrB	1.0	87.5	32	65.9	2.5e-12	1
MULTIDRUG_ABC_TRANSPORTER	457	488	SRX3808507.7143505	multidrug	gi:896355182:ref:WP_049310020.1:|FEATURES|multidrug_ABC_transporter|multidrug|multidrug_ABC_transporter	1.0	81.2	32	57.4	9.0e-10	1
MAJOR_FACILITATOR_SUPERFAMILY_TRANSPORTER	54	86	SRX3808507.9320646	multidrug	CP001918.1.gene2931.p01|FEATURES|major_facilitator_superfamily_transporter|multidrug|major_facilitator_superfamily_transporter	0.999999006384	93.9	33	65.5	3.3e-12	1
EPTA	512	543	SRX3808507.1055620	peptide	BAE78116.1|FEATURES|eptA|peptide|eptA	0.999999731304	68.8	32	52.0	3.8e-08	1
BAER	76	108	SRX3808507.1314907	multidrug	YP_490321.1|FEATURES|baeR|multidrug|baeR	0.999999991667	84.8	33	60.8	8.1e-11	1
EPTA	268	298	SRX3808507.8061881	peptide	BAE78116.1|FEATURES|eptA|peptide|eptA	0.999999673671	64.5	31	51.2	6.4e-08	1
PENA	547	579	SRX3808507.9319935	beta-lactam	ZP_02346204|FEATURES|penA|beta-lactam|penA	1.0	66.7	33	47.4	9.3e-07	1
EPTA	405	436	SRX3808507.227189	peptide	BAE78116.1|FEATURES|eptA|peptide|eptA	0.999999819982	71.9	32	55.5	3.4e-09	1
EPTA	81	111	SRX3808507.12806372	peptide	BAE78116.1|FEATURES|eptA|peptide|eptA	0.999999704092	80.6	31	51.2	6.4e-08	1
EPTA	392	423	SRX3808507.19277965	peptide	BAE78116.1|FEATURES|eptA|peptide|eptA	0.999999784675	65.6	32	53.9	9.9e-09	1
SMER	76	108	SRX3808507.16444474	multidrug	AAD51348.1|FEATURES|smeR|multidrug|smeR	0.999999987453	84.8	33	60.8	8.1e-11	1
ACRA	70	102	SRX3808507.16141222	multidrug	ABR13270|FEATURES|acrA|multidrug|acrA	1.0	75.8	33	55.1	4.4e-09	1
EMRR	113	144	SRX3808507.14772394	fluoroquinolone	NP_417169.1|FEATURES|emrR|fluoroquinolone|emrR	0.999928174385	68.8	32	51.6	4.9e-08	1
ABES	40	72	SRX3808507.6718194	multidrug	NC_010410.6003348.p01|FEATURES|abeS|multidrug|abeS	0.999997925644	63.6	33	54.3	7.6e-09	1
SDIA	187	219	SRX3808507.12729675	unclassified	gi:928849666:ref:WP_053898967.1:|FEATURES|sdiA|unclassified|sdiA	1.0	84.8	33	62.0	3.6e-11	1
BICYCLOMYCIN-MULTIDRUG_EFFLUX_PROTEIN_BCR	110	142	SRX3808507.9431732	multidrug	YP_001437159|FEATURES|bicyclomycin-multidrug_efflux_protein_bcr|multidrug|bicyclomycin-multidrug_efflux_protein_bcr	1.0	87.9	33	57.4	9.0e-10	1
BICYCLOMYCIN-MULTIDRUG_EFFLUX_PROTEIN_BCR	88	119	SRX3808507.17949184	multidrug	YP_001437159|FEATURES|bicyclomycin-multidrug_efflux_protein_bcr|multidrug|bicyclomycin-multidrug_efflux_protein_bcr	0.999999999998	84.4	32	51.6	4.8e-08	1
ESCHERICHIA_COLI_LAMB	372	403	SRX3808507.18226714	multidrug	BAB38442|FEATURES|Escherichia_coli_LamB|multidrug|Escherichia_coli_LamB	0.999996047929	93.8	32	73.6	1.2e-14	1
EPTA	432	464	SRX3808507.7486224	peptide	BAE78116.1|FEATURES|eptA|peptide|eptA	0.999999905489	87.9	33	62.0	3.6e-11	1
CPXA	298	330	SRX3808507.17451004	aminoglycoside:aminocoumarin	NP_312864.1|FEATURES|cpxA|aminoglycoside:aminocoumarin|cpxA	0.999430939043	81.8	33	58.2	5.2e-10	1
OQXB	806	837	SRX3808507.8831693	multidrug	YP_001693238|FEATURES|oqxB|multidrug|oqxB	0.999999443688	93.8	32	68.2	5.1e-13	1
MACB	23	54	SRX3808507.16318917	MLS	gi:922960663:ref:WP_053388845.1:|FEATURES|macB|MLS|macB	1.0	65.6	32	43.9	9.9e-06	1
SDEY	814	846	SRX3808507.7350313	multidrug	BAC77251|FEATURES|sdeY|multidrug|sdeY	1.0	93.9	33	65.9	2.5e-12	1
YOJI	221	252	SRX3808507.14948555	peptide	NP_416715.1|FEATURES|YojI|peptide|YojI	0.999999727408	84.4	32	63.9	9.6e-12	1
MCR-5	499	531	SRX3808507.4753223	peptide	ATU90148.1|FEATURES|MCR-5|peptide|MCR-5	0.999999826093	63.6	33	47.4	9.3e-07	1
OMPF	232	263	SRX3808507.1414610	multidrug	gi:377849761:gb:EHU14730.1:|FEATURES|ompF|multidrug|ompF	0.999999949636	75.0	32	55.5	3.4e-09	1
ESCHERICHIA_COLI_LAMB	108	139	SRX3808507.2755378	multidrug	BAB38442|FEATURES|Escherichia_coli_LamB|multidrug|Escherichia_coli_LamB	0.999996463677	87.5	32	60.8	7.9e-11	1
MULTIDRUG_ABC_TRANSPORTER	460	490	SRX3808507.17681351	multidrug	AF170880.4.gene1.p01|FEATURES|multidrug_ABC_transporter|multidrug|multidrug_ABC_transporter	0.999992480566	61.3	31	44.7	6.0e-06	1
TETB(46)	531	562	SRX3808507.11422074	tetracycline	AET10445.1|FEATURES|tetB(46)|tetracycline|tetB(46)	0.999999941643	65.6	32	45.1	4.6e-06	1
RPOB2	434	466	SRX3808507.10685903	multidrug	BAD59497.1|FEATURES|rpoB2|multidrug|rpoB2	0.999999353783	72.7	33	55.1	4.4e-09	1
SMER	98	128	SRX3808507.5345935	multidrug	AAD51348.1|FEATURES|smeR|multidrug|smeR	0.999999998967	67.7	31	50.1	1.4e-07	1
MDTK	124	156	SRX3808507.17886950	multidrug	gi:490245669:ref:WP_004143852.1:|FEATURES|mdtK|multidrug|mdtK	1.0	84.8	33	61.6	4.7e-11	1
OMP36	302	334	SRX3808507.7303672	multidrug	AF336095.1.gene1.p01|FEATURES|omp36|multidrug|omp36	0.994041791842	69.7	33	55.5	3.4e-09	1
RPOB2	866	898	SRX3808507.16470299	multidrug	BAD59497.1|FEATURES|rpoB2|multidrug|rpoB2	0.999999309174	72.7	33	53.1	1.7e-08	1
OQXA	68	100	SRX3808507.5391011	multidrug	YP_001693237.1|FEATURES|oqxA|multidrug|oqxA	1.0	87.9	33	62.0	3.6e-11	1
ACRB	256	287	SRX3808507.6486117	multidrug	gi:780021998:ref:WP_045440626.1:|FEATURES|acrB|multidrug|acrB	1.0	84.4	32	60.5	1.1e-10	1
MDTE	88	119	SRX3808507.18329368	multidrug	CP001918.1.gene3442.p01|FEATURES|mdtE|multidrug|mdtE	0.99999999999	93.8	32	63.9	9.3e-12	1
ACRB	145	176	SRX3808507.14235872	multidrug	gi:502789935:ref:WP_013024911.1:|FEATURES|acrB|multidrug|acrB	1.0	84.4	32	59.3	2.4e-10	1
KASUGAMYCIN_RESISTANCE_PROTEIN_KSGA	124	155	SRX3808507.6179883	aminoglycoside	Q7N8V7|FEATURES|kasugamycin_resistance_protein_ksgA|aminoglycoside|kasugamycin_resistance_protein_ksgA	1.0	90.6	32	62.8	2.1e-11	1
TETD	57	87	SRX3808507.7686353	tetracycline	gi:135617:sp:P28816.1:TETD_ECOLX|FEATURES|tetD|tetracycline|tetD	0.999999998763	64.5	31	46.2	2.0e-06	1
EPTA	92	124	SRX3808507.13460867	peptide	BAE78116.1|FEATURES|eptA|peptide|eptA	0.999999704092	75.8	33	51.2	6.4e-08	1
BACA	196	226	SRX3808507.20383551	bacitracin	B2VGJ3|FEATURES|bacA|bacitracin|bacA	1.0	80.6	31	56.6	1.4e-09	1
MDTA	349	379	SRX3808507.18831825	multidrug	gi:1018319469:emb:SAH60719.1:|FEATURES|mdtA|multidrug|mdtA	0.999999989625	64.5	31	46.2	2.1e-06	1
ACRB	202	232	SRX3808507.8940805	multidrug	YP_002848372|FEATURES|acrB|multidrug|acrB	0.999999981217	80.6	31	53.5	1.3e-08	1
ACRA	74	105	SRX3808507.13477971	multidrug	ABR13270|FEATURES|acrA|multidrug|acrA	1.0	90.6	32	63.5	1.2e-11	1
OQXB	716	746	SRX3808507.18050743	multidrug	YP_001693238|FEATURES|oqxB|multidrug|oqxB	0.999999283898	90.3	31	62.0	3.4e-11	1
MEXB	163	193	SRX3808507.11967378	multidrug	gi:504646765:ref:WP_014833867.1:|FEATURES|mexB|multidrug|mexB	1.0	77.4	31	58.5	4.0e-10	1
KASUGAMYCIN_RESISTANCE_PROTEIN_KSGA	88	119	SRX3808507.18400787	aminoglycoside	YP_001461223|FEATURES|kasugamycin_resistance_protein_ksgA|aminoglycoside|kasugamycin_resistance_protein_ksgA	1.0	75.0	32	55.5	3.3e-09	1
ESCHERICHIA_COLI_MIPA	155	185	SRX3808507.21297251	multidrug	NP_310518|FEATURES|Escherichia_coli_mipA|multidrug|Escherichia_coli_mipA	0.999998714576	64.5	31	49.3	2.4e-07	1
EPTA	72	104	SRX3808507.12401096	peptide	BAE78116.1|FEATURES|eptA|peptide|eptA	0.999999431751	66.7	33	46.2	2.1e-06	1
TETD	96	128	SRX3808507.18465774	tetracycline	gi:135617:sp:P28816.1:TETD_ECOLX|FEATURES|tetD|tetracycline|tetD	0.999999996078	66.7	33	48.9	3.2e-07	1
RPOB2	787	819	SRX3808507.283798	multidrug	BAD59497.1|FEATURES|rpoB2|multidrug|rpoB2	0.999999423968	81.8	33	58.9	3.1e-10	1
OMPR	220	252	SRX3808507.18181304	multidrug	CP000034.1.gene3672.p01|FEATURES|ompR|multidrug|ompR	0.999999124712	97.0	33	65.9	2.5e-12	1
MAJOR_FACILITATOR_SUPERFAMILY_TRANSPORTER	189	219	SRX3808507.7525612	multidrug	CP001918.1.gene2931.p01|FEATURES|major_facilitator_superfamily_transporter|multidrug|major_facilitator_superfamily_transporter	0.999997923153	78.1	32	49.7	1.8e-07	1
DFRA3	28	60	SRX3808507.19481610	diaminopyrimidine	AAA25550.1|FEATURES|dfrA3|diaminopyrimidine|dfrA3	0.999869032662	75.8	33	52.4	2.9e-08	1
OMPR	49	81	SRX3808507.5917795	multidrug	CP000034.1.gene3672.p01|FEATURES|ompR|multidrug|ompR	0.9999990771	93.9	33	64.7	5.6e-12	1
MDTK	180	211	SRX3808507.21060370	fluoroquinolone	AML99881.1|FEATURES|MdtK|fluoroquinolone|MdtK	0.999996772901	84.4	32	63.5	1.2e-11	1
ESCHERICHIA_COLI_LAMB	238	269	SRX3808507.746665	multidrug	BAB38442|FEATURES|Escherichia_coli_LamB|multidrug|Escherichia_coli_LamB	0.999996770701	81.2	32	62.8	2.1e-11	1
ESCHERICHIA_COLI_LAMB	221	252	SRX3808507.8317061	multidrug	BAB38442|FEATURES|Escherichia_coli_LamB|multidrug|Escherichia_coli_LamB	0.999996047929	75.0	32	58.5	4.0e-10	1
OQXB	546	576	SRX3808507.9918718	multidrug	YP_001693238|FEATURES|oqxB|multidrug|oqxB	0.999998538747	71.0	31	48.1	5.1e-07	1
BAER	56	86	SRX3808507.15150193	multidrug	YP_490321.1|FEATURES|baeR|multidrug|baeR	0.99999995403	83.9	31	59.7	1.7e-10	1
MSBA	162	194	SRX3808507.3361925	nitroimidazole	NP_415434.1|FEATURES|msbA|nitroimidazole|msbA	0.999712171678	81.8	33	57.8	6.9e-10	1
ADEL	123	155	SRX3808507.18680550	multidrug	ALH22601.1|FEATURES|adeL|multidrug|adeL	0.999999263107	69.7	33	50.8	8.4e-08	1
CPXA	347	379	SRX3808507.7840299	aminoglycoside:aminocoumarin	NP_312864.1|FEATURES|cpxA|aminoglycoside:aminocoumarin|cpxA	0.998363119076	72.7	33	48.5	4.2e-07	1
MAJOR_FACILITATOR_SUPERFAMILY_TRANSPORTER	175	205	SRX3808507.3446413	multidrug	CP001918.1.gene2931.p01|FEATURES|major_facilitator_superfamily_transporter|multidrug|major_facilitator_superfamily_transporter	0.999998432732	84.4	32	55.1	4.4e-09	1
EPTA	40	72	SRX3808507.7895366	peptide	BAE78116.1|FEATURES|eptA|peptide|eptA	0.999999784675	75.8	33	53.9	9.9e-09	1
COB(I)ALAMIN_ADENOLSYLTRANSFERASE	38	70	SRX3808507.17662354	unclassified	gi:749002628:ref:WP_040062280.1:|FEATURES|cob(I)alamin_adenolsyltransferase|unclassified|cob(I)alamin_adenolsyltransferase	1.0	81.8	33	62.0	3.6e-11	1
OQXA	315	347	SRX3808507.17796300	multidrug	YP_001693237.1|FEATURES|oqxA|multidrug|oqxA	0.999998426791	84.8	33	62.4	2.8e-11	1
MSBA	169	201	SRX3808507.16065032	nitroimidazole	NP_415434.1|FEATURES|msbA|nitroimidazole|msbA	0.999712171678	84.8	33	55.1	4.4e-09	1
RPOB2	588	618	SRX3808507.20139973	multidrug	BAD59497.1|FEATURES|rpoB2|multidrug|rpoB2	0.999999367609	80.6	31	55.8	2.5e-09	1
EMRB	438	469	SRX3808507.3739371	multidrug	gi:585330820:ref:WP_024212479.1:|FEATURES|emrB|multidrug|emrB	0.999991622867	81.2	32	59.3	2.4e-10	1
RPOB2	1023	1055	SRX3808507.19779013	multidrug	BAD59497.1|FEATURES|rpoB2|multidrug|rpoB2	0.999999051557	87.9	33	66.6	1.5e-12	1
EPTA	355	387	SRX3808507.16552329	peptide	BAE78116.1|FEATURES|eptA|peptide|eptA	0.999999996901	81.8	33	65.5	3.3e-12	1
MAJOR_FACILITATOR_SUPERFAMILY_TRANSPORTER	29	61	SRX3808507.1405512	multidrug	CP001918.1.gene2931.p01|FEATURES|major_facilitator_superfamily_transporter|multidrug|major_facilitator_superfamily_transporter	0.999999817608	97.0	33	68.2	5.1e-13	1
EMRB-QACA_FAMILY_MAJOR_FACILITATOR_TRANSPORTER	26	57	SRX3808507.936918	multidrug	AE016830.1.gene768.p01|FEATURES|EmrB-QacA_family_major_facilitator_transporter|multidrug|EmrB-QacA_family_major_facilitator_transporter	0.999998822573	62.5	32	44.7	6.0e-06	1
PBP-1B	237	269	SRX3808507.17465530	beta-lactam	YP_002467958|FEATURES|PBP-1B|beta-lactam|PBP-1B	0.999999999685	78.8	33	57.4	9.0e-10	1
EPTA	459	489	SRX3808507.9459936	peptide	BAE78116.1|FEATURES|eptA|peptide|eptA	0.99999999998	83.9	31	60.8	7.9e-11	1
EPTA	241	271	SRX3808507.11396379	peptide	BAE78116.1|FEATURES|eptA|peptide|eptA	0.999999643894	71.0	31	49.7	1.8e-07	1
VGAC	4	35	SRX3808507.16424169	MLS	AMP35312.1|FEATURES|vgaC|MLS|vgaC	0.999999661874	90.6	32	64.7	5.4e-12	1
ACRB	180	211	SRX3808507.17133524	multidrug	gi:485731880:ref:WP_001359514.1:|FEATURES|acrB|multidrug|acrB	1.0	78.1	32	53.9	9.9e-09	1
OMPF	295	326	SRX3808507.18765244	multidrug	gi:514076957:ref:WP_016529535.1:|FEATURES|ompF|multidrug|ompF	0.940043806399	66.7	33	51.6	4.9e-08	1
OMP36	234	264	SRX3808507.18819462	multidrug	AF336096.1.gene1.p01|FEATURES|omp36|multidrug|omp36	0.999918456596	67.7	31	49.3	2.4e-07	1
ACRB	228	260	SRX3808507.6815399	multidrug	gi:447055250:ref:WP_001132506.1:|FEATURES|acrB|multidrug|acrB	1.0	97.0	33	63.2	1.6e-11	1
KASUGAMYCIN_RESISTANCE_PROTEIN_KSGA	57	89	SRX3808507.6570172	aminoglycoside	YP_002240485|FEATURES|kasugamycin_resistance_protein_ksgA|aminoglycoside|kasugamycin_resistance_protein_ksgA	1.0	93.9	33	66.2	1.9e-12	1
YOJI	488	520	SRX3808507.18136678	peptide	NP_416715.1|FEATURES|YojI|peptide|YojI	0.999999853102	78.8	33	59.7	1.8e-10	1
MULTIDRUG_ABC_TRANSPORTER	457	488	SRX3808507.4809110	multidrug	gi:896355182:ref:WP_049310020.1:|FEATURES|multidrug_ABC_transporter|multidrug|multidrug_ABC_transporter	1.0	78.1	32	54.7	5.8e-09	1
RPOB2	808	840	SRX3808507.12647805	multidrug	BAD59497.1|FEATURES|rpoB2|multidrug|rpoB2	0.999999179118	66.7	33	48.1	5.4e-07	1
EPTA	392	424	SRX3808507.7721994	peptide	BAE78116.1|FEATURES|eptA|peptide|eptA	0.999999878263	69.7	33	59.3	2.4e-10	1
SERRATIA_MARCESCENS_OMP1	38	70	SRX3808507.7277023	multidrug	AIA49384.1|FEATURES|Serratia_marcescens_Omp1|multidrug|Serratia_marcescens_Omp1	0.979225027506	87.9	33	66.2	1.9e-12	1
BICYCLOMYCIN-MULTIDRUG_EFFLUX_PROTEIN_BCR	129	159	SRX3808507.19871754	multidrug	YP_002850162|FEATURES|bicyclomycin-multidrug_efflux_protein_bcr|multidrug|bicyclomycin-multidrug_efflux_protein_bcr	1.0	83.9	31	59.7	1.8e-10	1
EPTA	370	402	SRX3808507.16940415	peptide	BAE78116.1|FEATURES|eptA|peptide|eptA	0.999999898331	81.8	33	63.2	1.6e-11	1
BAES	265	297	SRX3808507.21307550	multidrug	BAA15934.1|FEATURES|baeS|multidrug|baeS	0.999998952761	69.7	33	51.2	6.4e-08	1
YOJI	121	153	SRX3808507.6413230	peptide	NP_416715.1|FEATURES|YojI|peptide|YojI	0.999999621331	72.7	33	49.7	1.9e-07	1
SERRATIA_MARCESCENS_OMP1	97	129	SRX3808507.8958523	multidrug	AIA49384.1|FEATURES|Serratia_marcescens_Omp1|multidrug|Serratia_marcescens_Omp1	0.939523626377	81.8	33	64.3	7.3e-12	1
EMRR	107	139	SRX3808507.6703832	fluoroquinolone	NP_417169.1|FEATURES|emrR|fluoroquinolone|emrR	0.999964801932	75.8	33	58.2	5.2e-10	1
EMRR	77	109	SRX3808507.9924649	fluoroquinolone	NP_417169.1|FEATURES|emrR|fluoroquinolone|emrR	0.999984866941	97.0	33	66.6	1.5e-12	1
EMRB	248	280	SRX3808507.3907759	multidrug	gi:661298237:ref:WP_029991091.1:|FEATURES|emrB|multidrug|emrB	0.999959642477	90.9	33	69.3	2.3e-13	1
OQXA	296	328	SRX3808507.5172730	multidrug	YP_001693237.1|FEATURES|oqxA|multidrug|oqxA	0.999998389608	84.8	33	61.6	4.7e-11	1
CPXA	82	113	SRX3808507.14195530	aminoglycoside:aminocoumarin	NP_312864.1|FEATURES|cpxA|aminoglycoside:aminocoumarin|cpxA	0.998837276769	71.9	32	51.6	4.8e-08	1
MEXB	376	407	SRX3808507.20993125	multidrug	gi:565648659:ref:WP_023896298.1:|FEATURES|mexB|multidrug|mexB	1.0	87.5	32	58.5	3.9e-10	1
CAMP-REGULATORY_PROTEIN	9	41	SRX3808507.11967990	unclassified	gi:490367208:ref:WP_004246872.1:|FEATURES|cAMP-regulatory_protein|unclassified|cAMP-regulatory_protein	0.956065177824	100.0	33	77.0	1.1e-15	1
MDTB	644	676	SRX3808507.15054215	multidrug	CP001918.1.gene3440.p01|FEATURES|mdtB|multidrug|mdtB	0.999991419941	60.6	33	45.1	4.6e-06	1
OMPF	118	150	SRX3808507.463934	multidrug	gi:15131544:emb:CAC48383.1:|FEATURES|ompF|multidrug|ompF	0.99980152529	78.8	33	60.5	1.1e-10	1
MDTE	251	283	SRX3808507.12081779	multidrug	CP001918.1.gene3442.p01|FEATURES|mdtE|multidrug|mdtE	0.999999999979	75.8	33	62.8	2.1e-11	1
RPOB2	1061	1093	SRX3808507.11758140	multidrug	BAD59497.1|FEATURES|rpoB2|multidrug|rpoB2	0.999999263563	69.7	33	51.2	6.4e-08	1
PENA	203	235	SRX3808507.6123357	beta-lactam	ZP_02659083|FEATURES|penA|beta-lactam|penA	1.0	66.7	33	50.8	8.4e-08	1
MEXB	61	93	SRX3808507.17415029	multidrug	gi:759528585:ref:WP_043248665.1:|FEATURES|mexB|multidrug|mexB	0.999999923261	69.7	33	47.0	1.2e-06	1
TOLC	388	420	SRX3808507.8916861	multidrug	gi:763321415:ref:WP_044179865.1:|FEATURES|TolC|multidrug|TolC	1.0	93.9	33	63.9	9.6e-12	1
ROSB	95	127	SRX3808507.4515787	fosmidomycin	ZP_04623897|FEATURES|rosB|fosmidomycin|rosB	1.0	97.0	33	63.9	9.6e-12	1
TOLC	359	391	SRX3808507.884856	multidrug	gi:661553905:emb:CDS68257.1:|FEATURES|TolC|multidrug|TolC	1.0	90.9	33	60.1	1.4e-10	1
OQXA	262	294	SRX3808507.18398020	multidrug	YP_001693237.1|FEATURES|oqxA|multidrug|oqxA	0.999999690839	78.8	33	53.9	9.9e-09	1
CAMP-REGULATORY_PROTEIN	90	121	SRX3808507.13474401	unclassified	gi:490367208:ref:WP_004246872.1:|FEATURES|cAMP-regulatory_protein|unclassified|cAMP-regulatory_protein	0.938368386917	100.0	32	65.5	3.2e-12	1
EPTA	92	124	SRX3808507.1687626	peptide	BAE78116.1|FEATURES|eptA|peptide|eptA	0.999999704092	75.8	33	51.2	6.4e-08	1
DFRA3	29	61	SRX3808507.10431616	diaminopyrimidine	AAA25550.1|FEATURES|dfrA3|diaminopyrimidine|dfrA3	0.999853450176	72.7	33	51.2	6.4e-08	1
TAEA	185	217	SRX3808507.8293394	pleuromutilin	APB03219.1|FEATURES|TaeA|pleuromutilin|TaeA	0.996239466236	63.6	33	52.0	3.8e-08	1
EMRB	12	42	SRX3808507.13835792	multidrug	gi:852042452:ref:WP_048266923.1:|FEATURES|emrB|multidrug|emrB	0.999999897437	90.3	31	53.9	9.6e-09	1
BICYCLOMYCIN-MULTIDRUG_EFFLUX_PROTEIN_BCR	114	146	SRX3808507.20626690	multidrug	YP_689681|FEATURES|bicyclomycin-multidrug_efflux_protein_bcr|multidrug|bicyclomycin-multidrug_efflux_protein_bcr	1.0	87.9	33	58.2	5.2e-10	1
EMRB	30	62	SRX3808507.4183267	multidrug	CP004022.1.gene546.p01|FEATURES|emrB|multidrug|emrB	0.999958704266	97.0	33	66.2	1.9e-12	1
ACRB	712	744	SRX3808507.15237506	multidrug	NP_752514|FEATURES|acrB|multidrug|acrB	0.999846284553	84.8	33	60.8	8.1e-11	1
SMER	98	128	SRX3808507.10935415	multidrug	AAD51348.1|FEATURES|smeR|multidrug|smeR	0.999999587761	67.7	31	50.1	1.4e-07	1
PATA	264	296	SRX3808507.9232366	fluoroquinolone	NP_417544.5|FEATURES|patA|fluoroquinolone|patA	0.999994745335	63.6	33	50.1	1.4e-07	1
MSBA	348	380	SRX3808507.13322693	nitroimidazole	NP_415434.1|FEATURES|msbA|nitroimidazole|msbA	0.999799227028	84.8	33	61.6	4.7e-11	1
ACRA	317	349	SRX3808507.9844576	multidrug	ABG77965|FEATURES|acrA|multidrug|acrA	1.0	72.7	33	55.1	4.4e-09	1
ARNA	74	105	SRX3808507.14493816	polymyxin	ZP_02901868|FEATURES|arnA|polymyxin|arnA	0.97986485148	75.0	32	52.8	2.1e-08	1
RPOB2	459	491	SRX3808507.19027841	multidrug	BAD59497.1|FEATURES|rpoB2|multidrug|rpoB2	0.999999470285	81.8	33	62.0	3.6e-11	1
ACRB	742	772	SRX3808507.2817707	multidrug	NP_752514|FEATURES|acrB|multidrug|acrB	1.0	93.5	31	64.3	6.9e-12	1
PENA	353	384	SRX3808507.12283087	beta-lactam	ZP_04656349|FEATURES|penA|beta-lactam|penA	1.0	90.6	32	67.4	8.4e-13	1
OQXB	435	467	SRX3808507.8079672	multidrug	YP_001693238|FEATURES|oqxB|multidrug|oqxB	1.0	100.0	33	66.2	1.9e-12	1
PENA	46	78	SRX3808507.873914	beta-lactam	ZP_04656349|FEATURES|penA|beta-lactam|penA	1.0	72.7	33	53.5	1.3e-08	1
ACRB	511	542	SRX3808507.2429281	multidrug	ZP_04627600|FEATURES|acrB|multidrug|acrB	0.999999985741	65.6	32	46.2	2.0e-06	1
OMPF	227	259	SRX3808507.17784139	multidrug	gi:545251748:ref:WP_021549194.1:|FEATURES|ompF|multidrug|ompF	0.9999384155	72.7	33	54.3	7.6e-09	1
TRANSCRIPTIONAL_REGULATORY_PROTEIN_CPXR_CPXR	4	34	SRX3808507.1024470	unclassified	CP001918.1.gene5135.p01|FEATURES|transcriptional_regulatory_protein_CpxR_cpxR|unclassified|transcriptional_regulatory_protein_CpxR_cpxR	0.999999999973	83.9	31	52.8	2.1e-08	1
MEXB	155	187	SRX3808507.7385705	multidrug	CAW25151|FEATURES|mexB|multidrug|mexB	0.999999999997	60.6	33	52.0	3.8e-08	1
MEXB	787	819	SRX3808507.7484880	multidrug	gi:759528585:ref:WP_043248665.1:|FEATURES|mexB|multidrug|mexB	0.99999994543	69.7	33	55.5	3.4e-09	1
EPTA	320	351	SRX3808507.7338520	peptide	BAE78116.1|FEATURES|eptA|peptide|eptA	0.999999922412	81.2	32	64.3	7.3e-12	1
BACA	189	221	SRX3808507.6372916	bacitracin	NP_289632|FEATURES|bacA|bacitracin|bacA	1.0	87.9	33	62.0	3.6e-11	1
YOJI	461	493	SRX3808507.13757191	peptide	NP_416715.1|FEATURES|YojI|peptide|YojI	0.999999861484	81.8	33	60.5	1.1e-10	1
MEXE	285	317	SRX3808507.17428211	multidrug	gi:749610452:ref:WP_040232688.1:|FEATURES|mexE|multidrug|mexE	1.0	90.9	33	63.9	9.6e-12	1
KASUGAMYCIN_RESISTANCE_PROTEIN_KSGA	130	162	SRX3808507.21029514	aminoglycoside	Q83MG8|FEATURES|kasugamycin_resistance_protein_ksgA|aminoglycoside|kasugamycin_resistance_protein_ksgA	1.0	87.9	33	60.1	1.4e-10	1
ACRB	823	855	SRX3808507.3202922	multidrug	gi:491078681:ref:WP_004940301.1:|FEATURES|acrB|multidrug|acrB	1.0	87.9	33	61.6	4.7e-11	1
ARNA	613	643	SRX3808507.5734743	polymyxin	gi:391316952:gb:EIQ74337.1:|FEATURES|arnA|polymyxin|arnA	0.993411823189	74.2	31	55.1	4.3e-09	1
TOLC	375	406	SRX3808507.15698504	multidrug	gi:890454542:ref:WP_048887938.1:|FEATURES|TolC|multidrug|TolC	1.0	90.6	32	60.1	1.3e-10	1
EMRB	27	59	SRX3808507.16230110	multidrug	CP004022.1.gene546.p01|FEATURES|emrB|multidrug|emrB	0.999930690846	97.0	33	67.0	1.1e-12	1
RPOB2	782	814	SRX3808507.17269060	multidrug	BAD59497.1|FEATURES|rpoB2|multidrug|rpoB2	0.999999459172	87.9	33	61.2	6.2e-11	1
ESCHERICHIA_COLI_MIPA	137	169	SRX3808507.15055164	multidrug	NP_310518|FEATURES|Escherichia_coli_mipA|multidrug|Escherichia_coli_mipA	0.999998839132	60.6	33	52.8	2.2e-08	1
ESCHERICHIA_COLI_LAMB	241	273	SRX3808507.21352663	multidrug	BAB38442|FEATURES|Escherichia_coli_LamB|multidrug|Escherichia_coli_LamB	0.999996273429	78.8	33	59.7	1.8e-10	1
MEXB	234	266	SRX3808507.18265023	multidrug	AAA74437.1|FEATURES|MexB|multidrug|mexB	0.999999935174	72.7	33	53.1	1.7e-08	1
PENA	367	399	SRX3808507.18582388	beta-lactam	ZP_04656349|FEATURES|penA|beta-lactam|penA	1.0	81.8	33	58.5	4.0e-10	1
CAMP-REGULATORY_PROTEIN	54	86	SRX3808507.5356133	unclassified	gi:446164891:ref:WP_000242746.1:|FEATURES|cAMP-regulatory_protein|unclassified|cAMP-regulatory_protein	0.931518514077	100.0	33	71.6	4.6e-14	1
TOLC	60	92	SRX3808507.7435707	multidrug	gi:797195853:ref:WP_045856850.1:|FEATURES|TolC|multidrug|TolC	1.0	87.9	33	63.9	9.6e-12	1
TOLC	162	194	SRX3808507.7574950	multidrug	gi:696408901:ref:WP_032980019.1:|FEATURES|TolC|multidrug|TolC	1.0	93.9	33	65.9	2.5e-12	1
MSBA	183	215	SRX3808507.5879557	nitroimidazole	NP_415434.1|FEATURES|msbA|nitroimidazole|msbA	0.99986981296	90.9	33	61.6	4.7e-11	1
MEXA	217	248	SRX3808507.15108835	multidrug	gi:686192802:ref:WP_031805254.1:|FEATURES|mexA|multidrug|mexA	1.0	65.6	32	49.7	1.8e-07	1
BICYCLOMYCIN-MULTIDRUG_EFFLUX_PROTEIN_BCR	110	141	SRX3808507.2661312	multidrug	YP_001437159|FEATURES|bicyclomycin-multidrug_efflux_protein_bcr|multidrug|bicyclomycin-multidrug_efflux_protein_bcr	1.0	90.6	32	56.2	1.9e-09	1
PMRF	207	239	SRX3808507.10310726	peptide	AAC75314.1|FEATURES|PmrF|peptide|PmrF	0.999999678994	84.8	33	63.9	9.6e-12	1
PENA	290	321	SRX3808507.16513471	beta-lactam	ZP_04656349|FEATURES|penA|beta-lactam|penA	1.0	81.2	32	58.2	5.1e-10	1
VGAC	30	61	SRX3808507.17800909	MLS	AMP35312.1|FEATURES|vgaC|MLS|vgaC	0.99999906846	62.5	32	52.8	2.1e-08	1
CPXA	376	408	SRX3808507.17131581	aminoglycoside:aminocoumarin	NP_312864.1|FEATURES|cpxA|aminoglycoside:aminocoumarin|cpxA	0.999698825834	84.8	33	64.3	7.3e-12	1
ACRA	117	147	SRX3808507.2750424	multidrug	ZP_02902278|FEATURES|acrA|multidrug|acrA	0.999999999992	74.2	31	47.0	1.2e-06	1
ACRB	919	950	SRX3808507.17794307	multidrug	CP002695.1.gene992.p01|FEATURES|acrB|multidrug|acrB	1.0	90.6	32	60.5	1.0e-10	1
MDTE	87	118	SRX3808507.3978750	multidrug	CP001918.1.gene3442.p01|FEATURES|mdtE|multidrug|mdtE	0.999999999973	93.8	32	63.5	1.2e-11	1
TRANSCRIPTIONAL_REGULATORY_PROTEIN_CPXR_CPXR	174	204	SRX3808507.10354151	unclassified	CP000675.2.gene1535.p01|FEATURES|transcriptional_regulatory_protein_CpxR_cpxR|unclassified|transcriptional_regulatory_protein_CpxR_cpxR	0.999993061619	67.7	31	46.2	2.1e-06	1
PBP-1A	62	92	SRX3808507.14686526	beta-lactam	YP_001290033|FEATURES|PBP-1A|beta-lactam|PBP-1A	1.0	67.7	31	46.6	1.5e-06	1
OMPR	113	144	SRX3808507.2385344	multidrug	CP000034.1.gene3672.p01|FEATURES|ompR|multidrug|ompR	0.99999787304	65.6	32	48.9	3.2e-07	1
ACRA	67	98	SRX3808507.17922955	multidrug	ABR13270|FEATURES|acrA|multidrug|acrA	1.0	78.1	32	53.9	9.6e-09	1
EMRB	353	383	SRX3808507.6025868	multidrug	gi:486057056:ref:WP_001507824.1:|FEATURES|emrB|multidrug|emrB	0.999997106635	96.8	31	69.7	1.7e-13	1
MDTD	277	308	SRX3808507.8761227	multidrug	gi:545277213:ref:WP_021564462.1:|FEATURES|mdtD|multidrug|mdtD	0.999999999752	75.0	32	57.8	6.9e-10	1
TET34	100	131	SRX3808507.17010026	tetracycline	Q8DF90|FEATURES|tet34|tetracycline|tet34	0.999999999934	62.5	32	48.1	5.4e-07	1
MEXB	881	913	SRX3808507.16217295	multidrug	gi:504646765:ref:WP_014833867.1:|FEATURES|mexB|multidrug|mexB	1.0	90.9	33	65.5	3.3e-12	1
MCR-4	439	471	SRX3808507.14554230	peptide	ASR73329.1|FEATURES|MCR-4|peptide|MCR-4	1.0	87.9	33	66.6	1.5e-12	1
MEXC	60	92	SRX3808507.10716939	multidrug	gi:655471138:ref:WP_028854053.1:|FEATURES|mexC|multidrug|mexC	1.0	63.6	33	50.8	8.4e-08	1
ESCHERICHIA_COLI_LAMB	64	96	SRX3808507.10395117	multidrug	BAB38442|FEATURES|Escherichia_coli_LamB|multidrug|Escherichia_coli_LamB	0.999997601176	97.0	33	70.5	1.0e-13	1
SERRATIA_MARCESCENS_OMP1	17	49	SRX3808507.9809731	multidrug	AIA49384.1|FEATURES|Serratia_marcescens_Omp1|multidrug|Serratia_marcescens_Omp1	0.985234513389	84.8	33	64.3	7.3e-12	1
PBP-1A	286	318	SRX3808507.9372469	beta-lactam	YP_001292390|FEATURES|PBP-1A|beta-lactam|PBP-1A	1.0	63.6	33	48.1	5.4e-07	1
OPRZ	339	371	SRX3808507.10733628	multidrug	EGP45230|FEATURES|OprZ|multidrug|OprZ	0.99999464308	63.6	33	44.7	6.0e-06	1
RPOB2	1000	1031	SRX3808507.16348986	multidrug	BAD59497.1|FEATURES|rpoB2|multidrug|rpoB2	0.999999375334	78.1	32	56.2	1.9e-09	1
ROSB	104	135	SRX3808507.15734394	fosmidomycin	YP_001605795|FEATURES|rosB|fosmidomycin|rosB	1.0	87.5	32	58.2	5.1e-10	1
BACA	17	49	SRX3808507.7670275	bacitracin	YP_001455939|FEATURES|bacA|bacitracin|bacA	1.0	97.0	33	68.2	5.1e-13	1
RPOB2	443	475	SRX3808507.10778459	multidrug	BAD59497.1|FEATURES|rpoB2|multidrug|rpoB2	0.999999495227	84.8	33	63.9	9.6e-12	1
EMRA	328	360	SRX3808507.1392011	multidrug	gi:1035701600:ref:WP_064543230.1:|FEATURES|emrA|multidrug|emrA	0.999999999999	72.7	33	53.1	1.7e-08	1
SERRATIA_MARCESCENS_OMP1	22	54	SRX3808507.3591427	multidrug	AIA49384.1|FEATURES|Serratia_marcescens_Omp1|multidrug|Serratia_marcescens_Omp1	0.928663221233	87.9	33	68.2	5.1e-13	1
EPTA	422	454	SRX3808507.16019194	peptide	BAE78116.1|FEATURES|eptA|peptide|eptA	0.999999905489	87.9	33	62.0	3.6e-11	1
MEXB	446	478	SRX3808507.16895546	multidrug	gi:505288054:ref:WP_015475156.1:|FEATURES|mexB|multidrug|mexB	1.0	90.9	33	58.5	4.0e-10	1
PBP-1A	550	582	SRX3808507.12148179	beta-lactam	EDJ91555|FEATURES|PBP-1A|beta-lactam|PBP-1A	0.999999913586	60.6	33	49.7	1.9e-07	1
OMPF	80	111	SRX3808507.18022737	multidrug	gi:823296122:ref:WP_047051707.1:|FEATURES|ompF|multidrug|ompF	0.999999943144	68.8	32	49.3	2.4e-07	1
BACA	154	184	SRX3808507.13555534	bacitracin	Q6D159|FEATURES|bacA|bacitracin|bacA	1.0	96.8	31	68.2	4.8e-13	1
ARNA	22	53	SRX3808507.3627960	polymyxin	ZP_02901868|FEATURES|arnA|polymyxin|arnA	0.990306712053	71.9	32	45.4	3.5e-06	1
CLASS_A	51	83	SRX3808507.19752212	beta-lactam	CAI46978|FEATURES|class_A|beta-lactam|class_A	0.999999999186	63.6	33	48.1	5.4e-07	1
ACRB	717	749	SRX3808507.10210537	multidrug	AAQ21216|FEATURES|acrB|multidrug|acrB	1.0	100.0	33	68.6	3.9e-13	1
VGAA	410	441	SRX3808507.10210532	MLS	AAG08983|FEATURES|vgaA|MLS|vgaA	1.0	68.8	32	48.9	3.2e-07	1
KASUGAMYCIN_RESISTANCE_PROTEIN_KSGA	160	192	SRX3808507.3509586	aminoglycoside	YP_002240485|FEATURES|kasugamycin_resistance_protein_ksgA|aminoglycoside|kasugamycin_resistance_protein_ksgA	1.0	93.9	33	67.4	8.6e-13	1
EPTA	336	367	SRX3808507.4255088	peptide	BAE78116.1|FEATURES|eptA|peptide|eptA	0.999999852978	71.9	32	57.4	8.7e-10	1
ACRB	317	348	SRX3808507.895056	multidrug	gi:780021998:ref:WP_045440626.1:|FEATURES|acrB|multidrug|acrB	1.0	93.8	32	64.3	7.1e-12	1
OPTRA	190	220	SRX3808507.14850313	oxazolidinone	AKA86814|FEATURES|optrA|oxazolidinone|optrA	0.99897658353	61.3	31	45.8	2.6e-06	1
EMRA	152	183	SRX3808507.18630702	multidrug	gi:817604913:ref:WP_046598123.1:|FEATURES|emrA|multidrug|emrA	0.985930436176	84.4	32	58.5	3.9e-10	1
EPTA	417	448	SRX3808507.164809	peptide	BAE78116.1|FEATURES|eptA|peptide|eptA	0.999999878263	81.2	32	59.3	2.3e-10	1
MDTK	42	74	SRX3808507.14286098	fluoroquinolone	AML99881.1|FEATURES|MdtK|fluoroquinolone|MdtK	0.999995873225	90.9	33	61.6	4.7e-11	1
PMRF	286	316	SRX3808507.4066248	peptide	AAC75314.1|FEATURES|PmrF|peptide|PmrF	0.99999946344	80.6	31	57.4	9.0e-10	1
EMRB	353	385	SRX3808507.11430803	multidrug	gi:502671416:ref:WP_012907239.1:|FEATURES|emrB|multidrug|emrB	0.999916142916	97.0	33	73.2	1.6e-14	1
RPOB2	593	625	SRX3808507.1809648	multidrug	BAD59497.1|FEATURES|rpoB2|multidrug|rpoB2	0.999999191202	66.7	33	48.5	4.2e-07	1
PBP-1A	82	112	SRX3808507.2824190	beta-lactam	YP_001290033|FEATURES|PBP-1A|beta-lactam|PBP-1A	1.0	64.5	31	48.5	4.2e-07	1
EMRB	248	279	SRX3808507.18820931	multidrug	gi:661298237:ref:WP_029991091.1:|FEATURES|emrB|multidrug|emrB	0.999904251652	81.2	32	56.6	1.5e-09	1
RPOB2	1000	1031	SRX3808507.19755975	multidrug	BAD59497.1|FEATURES|rpoB2|multidrug|rpoB2	0.999999375334	78.1	32	56.2	2.0e-09	1
OMPF	308	340	SRX3808507.18299078	multidrug	gi:505383854:ref:WP_015570956.1:|FEATURES|ompF|multidrug|ompF	0.999999511538	75.8	33	57.4	9.0e-10	1
MDTE	267	299	SRX3808507.5563965	multidrug	CP001918.1.gene3442.p01|FEATURES|mdtE|multidrug|mdtE	0.999999999995	81.8	33	66.2	1.9e-12	1
VGAC	4	36	SRX3808507.17793653	MLS	AMP35312.1|FEATURES|vgaC|MLS|vgaC	0.999999716161	90.9	33	67.0	1.1e-12	1
RPOB2	141	172	SRX3808507.7092586	multidrug	BAD59497.1|FEATURES|rpoB2|multidrug|rpoB2	0.999999309174	71.9	32	53.1	1.7e-08	1
PBP-1A	289	319	SRX3808507.8805089	beta-lactam	YP_001290033|FEATURES|PBP-1A|beta-lactam|PBP-1A	1.0	64.5	31	46.2	2.1e-06	1
DNA-BINDING_PROTEIN_H-NS	86	117	SRX3808507.16962739	unclassified	NC_002695.1.913113.p01|FEATURES|DNA-binding_protein_H-NS|unclassified|DNA-binding_protein_H-NS	0.999999999989	81.2	32	58.9	3.1e-10	1
ACRB	144	175	SRX3808507.16694496	multidrug	gi:502789935:ref:WP_013024911.1:|FEATURES|acrB|multidrug|acrB	0.999999905359	81.2	32	57.0	1.1e-09	1
BAER	189	221	SRX3808507.7325501	multidrug	YP_490321.1|FEATURES|baeR|multidrug|baeR	0.99999708619	87.9	33	59.3	2.4e-10	1
MDTK	190	222	SRX3808507.4474469	multidrug	gi:485860241:ref:WP_001459790.1:|FEATURES|mdtK|multidrug|mdtK	1.0	75.8	33	59.3	2.4e-10	1
EPTA	166	198	SRX3808507.12073047	peptide	BAE78116.1|FEATURES|eptA|peptide|eptA	0.999999689302	87.9	33	59.7	1.8e-10	1
ROSB	35	67	SRX3808507.15715990	fosmidomycin	gi:544012122:gb:ERK10884.1:|FEATURES|rosB|fosmidomycin|rosB	1.0	93.9	33	63.9	9.6e-12	1
MSBA	403	435	SRX3808507.7993893	nitroimidazole	NP_415434.1|FEATURES|msbA|nitroimidazole|msbA	0.999763314273	93.9	33	67.0	1.1e-12	1
EPTA	57	88	SRX3808507.17162638	peptide	BAE78116.1|FEATURES|eptA|peptide|eptA	0.999999643894	75.0	32	49.7	1.8e-07	1
RPOB2	1044	1074	SRX3808507.18010742	multidrug	BAD59497.1|FEATURES|rpoB2|multidrug|rpoB2	0.999999470285	87.1	31	62.0	3.4e-11	1
VGAC	1	32	SRX3808507.16593784	MLS	AMP35312.1|FEATURES|vgaC|MLS|vgaC	0.999999582604	87.5	32	62.0	3.6e-11	1
MUXB	645	676	SRX3808507.15233505	multidrug	NP_251217.1|FEATURES|MuxB|multidrug|MuxB	0.999998869641	62.5	32	47.0	1.2e-06	1
ESCHERICHIA_COLI_LAMB	120	152	SRX3808507.20792387	multidrug	BAB38442|FEATURES|Escherichia_coli_LamB|multidrug|Escherichia_coli_LamB	0.999996825927	84.8	33	63.2	1.6e-11	1
RPOB2	274	306	SRX3808507.16154956	multidrug	BAD59497.1|FEATURES|rpoB2|multidrug|rpoB2	0.999999214074	63.6	33	49.3	2.4e-07	1
OMPR	187	218	SRX3808507.10833617	multidrug	CP000034.1.gene3672.p01|FEATURES|ompR|multidrug|ompR	0.999998972827	100.0	32	66.6	1.5e-12	1
OMPF	555	587	SRX3808507.5910893	multidrug	gi:504720116:ref:WP_014907218.1:|FEATURES|ompF|multidrug|ompF	0.999999773732	60.6	33	51.6	4.9e-08	1
MEXB	869	901	SRX3808507.3458558	multidrug	gi:504646765:ref:WP_014833867.1:|FEATURES|mexB|multidrug|mexB	1.0	97.0	33	67.4	8.6e-13	1
MSBA	216	248	SRX3808507.8136868	nitroimidazole	NP_415434.1|FEATURES|msbA|nitroimidazole|msbA	0.999543828364	81.8	33	55.8	2.6e-09	1
OMPR	150	182	SRX3808507.7071667	multidrug	CP000034.1.gene3672.p01|FEATURES|ompR|multidrug|ompR	0.999999275641	100.0	33	70.5	1.0e-13	1
EMRR	68	100	SRX3808507.21125860	fluoroquinolone	NP_417169.1|FEATURES|emrR|fluoroquinolone|emrR	0.99998108783	93.9	33	64.3	7.3e-12	1
EPTA	320	351	SRX3808507.21125861	peptide	BAE78116.1|FEATURES|eptA|peptide|eptA	0.999999994969	78.1	32	62.4	2.8e-11	1
RPOB2	1075	1107	SRX3808507.12277830	multidrug	BAD59497.1|FEATURES|rpoB2|multidrug|rpoB2	0.999999033539	60.6	33	44.3	7.8e-06	1
TOLC	43	75	SRX3808507.7674220	multidrug	gi:696408901:ref:WP_032980019.1:|FEATURES|TolC|multidrug|TolC	1.0	97.0	33	64.7	5.6e-12	1
OMPF	58	90	SRX3808507.7797073	multidrug	gi:823296122:ref:WP_047051707.1:|FEATURES|ompF|multidrug|ompF	0.919144644029	87.9	33	66.2	1.9e-12	1
BICYCLOMYCIN-MULTIDRUG_EFFLUX_PROTEIN_BCR	131	160	SRX3808507.8302515	multidrug	YP_002850162|FEATURES|bicyclomycin-multidrug_efflux_protein_bcr|multidrug|bicyclomycin-multidrug_efflux_protein_bcr	1.0	83.9	31	56.6	1.4e-09	1
RPOB2	858	890	SRX3808507.10415424	multidrug	BAD59497.1|FEATURES|rpoB2|multidrug|rpoB2	0.999999336564	75.8	33	54.3	7.6e-09	1
OMPF	58	90	SRX3808507.1822647	multidrug	gi:823296122:ref:WP_047051707.1:|FEATURES|ompF|multidrug|ompF	0.919144644029	87.9	33	66.2	1.9e-12	1
TET34	94	126	SRX3808507.20604851	tetracycline	YP_002666586|FEATURES|tet34|tetracycline|tet34	0.999996050733	60.6	33	45.8	2.7e-06	1
CAMP-REGULATORY_PROTEIN	13	44	SRX3808507.8386674	unclassified	gi:491301754:ref:WP_005159757.1:|FEATURES|cAMP-regulatory_protein|unclassified|cAMP-regulatory_protein	0.945486808229	100.0	32	74.3	7.1e-15	1
ARNA	22	53	SRX3808507.4784767	polymyxin	ZP_02901868|FEATURES|arnA|polymyxin|arnA	0.990306712053	71.9	32	45.4	3.5e-06	1
EMRA	241	273	SRX3808507.17019541	multidrug	gi:817604913:ref:WP_046598123.1:|FEATURES|emrA|multidrug|emrA	0.9999999287	60.6	33	45.8	2.7e-06	1
VANA	313	343	SRX3808507.21439036	glycopeptide	gi:749574464:ref:WP_040203371.1:|FEATURES|vanA|glycopeptide|vanA	1.0	61.3	31	45.8	2.7e-06	1
COB(I)ALAMIN_ADENOLSYLTRANSFERASE	29	61	SRX3808507.9899273	unclassified	gi:749002628:ref:WP_040062280.1:|FEATURES|cob(I)alamin_adenolsyltransferase|unclassified|cob(I)alamin_adenolsyltransferase	1.0	84.8	33	62.4	2.8e-11	1
MULTIDRUG_ABC_TRANSPORTER	483	513	SRX3808507.18138228	multidrug	gi:913055317:ref:WP_050357634.1:|FEATURES|multidrug_ABC_transporter|multidrug|multidrug_ABC_transporter	1.0	77.4	31	52.0	3.8e-08	1
MEXB	898	930	SRX3808507.4434370	multidrug	YP_298289|FEATURES|mexB|multidrug|mexB	1.0	72.7	33	52.8	2.2e-08	1
MDTK	382	413	SRX3808507.19178363	multidrug	YP_001438116|FEATURES|mdtK|multidrug|mdtK	1.0	87.5	32	65.5	3.3e-12	1
BICYCLOMYCIN-MULTIDRUG_EFFLUX_PROTEIN_BCR	211	243	SRX3808507.20459256	multidrug	YP_001452184|FEATURES|bicyclomycin-multidrug_efflux_protein_bcr|multidrug|bicyclomycin-multidrug_efflux_protein_bcr	1.0	84.8	33	67.0	1.1e-12	1
VGAC	2	34	SRX3808507.12187739	MLS	AMP35312.1|FEATURES|vgaC|MLS|vgaC	0.999999698105	90.9	33	66.2	1.9e-12	1
MULTIDRUG_ABC_TRANSPORTER	489	520	SRX3808507.16561350	multidrug	gi:517381192:ref:WP_018555350.1:|FEATURES|multidrug_ABC_transporter|multidrug|multidrug_ABC_transporter	1.0	75.0	32	48.1	5.4e-07	1
MEXE	287	317	SRX3808507.6331471	multidrug	CP001918.1.gene1258.p01|FEATURES|mexE|multidrug|mexE	1.0	90.3	31	59.3	2.4e-10	1
MDTK	391	422	SRX3808507.4361834	multidrug	gi:695822139:ref:WP_032735794.1:|FEATURES|mdtK|multidrug|mdtK	1.0	78.1	32	60.1	1.3e-10	1
ACRB	76	108	SRX3808507.14342494	multidrug	ZP_04639026|FEATURES|acrB|multidrug|acrB	1.0	81.8	33	58.2	5.2e-10	1
PATA	273	305	SRX3808507.10493321	fluoroquinolone	NP_417544.5|FEATURES|patA|fluoroquinolone|patA	0.999989017307	60.6	33	45.4	3.5e-06	1
KASUGAMYCIN_RESISTANCE_PROTEIN_KSGA	192	224	SRX3808507.5360984	aminoglycoside	Q83MG8|FEATURES|kasugamycin_resistance_protein_ksgA|aminoglycoside|kasugamycin_resistance_protein_ksgA	1.0	81.8	33	56.6	1.5e-09	1
MSBA	236	268	SRX3808507.13488629	nitroimidazole	NP_415434.1|FEATURES|msbA|nitroimidazole|msbA	0.999834808474	90.9	33	59.3	2.4e-10	1
ACRB	785	816	SRX3808507.5110810	multidrug	gi:491078681:ref:WP_004940301.1:|FEATURES|acrB|multidrug|acrB	1.0	84.4	32	63.2	1.6e-11	1
TOLC	146	178	SRX3808507.4286837	multidrug	gi:516511311:ref:WP_017899749.1:|FEATURES|TolC|multidrug|TolC	1.0	93.9	33	65.5	3.3e-12	1
EPTA	370	402	SRX3808507.14503082	peptide	BAE78116.1|FEATURES|eptA|peptide|eptA	0.999999914922	90.9	33	71.2	6.0e-14	1
MAJOR_FACILITATOR_SUPERFAMILY_TRANSPORTER	90	121	SRX3808507.6470928	multidrug	CP001918.1.gene2931.p01|FEATURES|major_facilitator_superfamily_transporter|multidrug|major_facilitator_superfamily_transporter	0.999999135168	93.8	32	69.7	1.7e-13	1
COB(I)ALAMIN_ADENOLSYLTRANSFERASE	60	92	SRX3808507.15110038	unclassified	gi:447201622:ref:WP_001278878.1:|FEATURES|cob(I)alamin_adenolsyltransferase|unclassified|cob(I)alamin_adenolsyltransferase	1.0	81.8	33	62.0	3.6e-11	1
MSBA	185	217	SRX3808507.4277557	nitroimidazole	NP_415434.1|FEATURES|msbA|nitroimidazole|msbA	0.999897469342	93.9	33	63.9	9.6e-12	1
EPTA	82	114	SRX3808507.15591377	peptide	BAE78116.1|FEATURES|eptA|peptide|eptA	0.999999244325	63.6	33	44.3	7.8e-06	1
EPTA	175	206	SRX3808507.15466498	peptide	BAE78116.1|FEATURES|eptA|peptide|eptA	0.99999983308	81.2	32	56.2	2.0e-09	1
PENA	375	406	SRX3808507.4071648	beta-lactam	ZP_04656349|FEATURES|penA|beta-lactam|penA	1.0	65.6	32	48.1	5.3e-07	1
EPTA	350	380	SRX3808507.21365438	peptide	BAE78116.1|FEATURES|eptA|peptide|eptA	0.999999755541	77.4	31	57.0	1.2e-09	1
MDTD	17	47	SRX3808507.15331375	multidrug	gi:134034159:sp:Q0T353.2:MDTD_SHIF8|FEATURES|mdtD|multidrug|mdtD	0.999999999851	80.6	31	51.2	6.2e-08	1
ARNA	462	494	SRX3808507.18128578	polymyxin	gi:507079934:ref:WP_016150692.1:|FEATURES|arnA|polymyxin|arnA	0.960034572335	93.9	33	67.0	1.1e-12	1
EMRR	32	64	SRX3808507.13744435	fluoroquinolone	NP_417169.1|FEATURES|emrR|fluoroquinolone|emrR	0.999984866941	97.0	33	66.6	1.5e-12	1
MSBA	325	357	SRX3808507.16455008	nitroimidazole	NP_415434.1|FEATURES|msbA|nitroimidazole|msbA	0.999734853718	72.7	33	54.7	5.8e-09	1
MDTK	120	152	SRX3808507.7132498	multidrug	gi:554682163:ref:WP_023182103.1:|FEATURES|mdtK|multidrug|mdtK	1.0	84.8	33	60.5	1.1e-10	1
MDTB	377	409	SRX3808507.18887453	multidrug	CP004022.1.gene1673.p01|FEATURES|mdtB|multidrug|mdtB	1.0	100.0	33	67.4	8.6e-13	1
TOLC	385	415	SRX3808507.12538598	multidrug	gi:516511311:ref:WP_017899749.1:|FEATURES|TolC|multidrug|TolC	1.0	90.3	31	58.2	4.9e-10	1
ACRB	68	100	SRX3808507.18598549	multidrug	ZP_04639026|FEATURES|acrB|multidrug|acrB	1.0	78.8	33	57.4	9.0e-10	1
TAEA	461	491	SRX3808507.20619272	pleuromutilin	APB03219.1|FEATURES|TaeA|pleuromutilin|TaeA	0.999791667925	64.5	31	44.7	5.6e-06	1
TETD	26	58	SRX3808507.15695817	tetracycline	gi:135617:sp:P28816.1:TETD_ECOLX|FEATURES|tetD|tetracycline|tetD	0.999999988771	66.7	33	52.8	2.2e-08	1
EPTA	41	71	SRX3808507.15893414	peptide	BAE78116.1|FEATURES|eptA|peptide|eptA	0.999999755541	80.6	31	52.8	2.1e-08	1
TETD	53	83	SRX3808507.4663478	tetracycline	gi:135617:sp:P28816.1:TETD_ECOLX|FEATURES|tetD|tetracycline|tetD	0.999999998893	61.3	31	46.6	1.6e-06	1
TOLC	251	283	SRX3808507.11816041	multidrug	gi:764394645:ref:WP_044347915.1:|FEATURES|TolC|multidrug|TolC	1.0	78.8	33	58.5	4.0e-10	1
MAJOR_FACILITATOR_SUPERFAMILY_TRANSPORTER	115	145	SRX3808507.6700764	multidrug	CP001918.1.gene2931.p01|FEATURES|major_facilitator_superfamily_transporter|multidrug|major_facilitator_superfamily_transporter	0.99999846487	83.9	31	54.7	5.5e-09	1
ADEJ	877	909	SRX3808507.18962588	multidrug	NC_011586.7045444.p01|FEATURES|adeJ|multidrug|adeJ	1.0	100.0	33	67.8	6.6e-13	1
PBP-1B	271	302	SRX3808507.16119499	beta-lactam	YP_002467958|FEATURES|PBP-1B|beta-lactam|PBP-1B	0.999999999544	75.0	32	55.5	3.3e-09	1
PENA	195	227	SRX3808507.10857030	beta-lactam	ZP_04656349|FEATURES|penA|beta-lactam|penA	1.0	87.9	33	63.9	9.6e-12	1
PENA	448	480	SRX3808507.9527094	beta-lactam	ZP_04656349|FEATURES|penA|beta-lactam|penA	1.0	100.0	33	70.5	1.0e-13	1
ARNA	340	372	SRX3808507.13263438	polymyxin	gi:507079934:ref:WP_016150692.1:|FEATURES|arnA|polymyxin|arnA	0.962242063997	84.8	33	63.9	9.6e-12	1
MEXA	200	231	SRX3808507.4097504	multidrug	gi:686192802:ref:WP_031805254.1:|FEATURES|mexA|multidrug|mexA	1.0	75.0	32	54.3	7.3e-09	1
EMRR	117	148	SRX3808507.17192709	fluoroquinolone	NP_417169.1|FEATURES|emrR|fluoroquinolone|emrR	0.999917669748	68.8	32	50.4	1.1e-07	1
EPTA	179	209	SRX3808507.19748005	peptide	BAE78116.1|FEATURES|eptA|peptide|eptA	0.999999543927	74.2	31	47.8	7.1e-07	1
TOLC	73	105	SRX3808507.20788527	multidrug	gi:745784678:ref:WP_039078098.1:|FEATURES|TolC|multidrug|TolC	1.0	84.8	33	63.2	1.6e-11	1
SMER	98	128	SRX3808507.21357936	multidrug	AAD51348.1|FEATURES|smeR|multidrug|smeR	0.999999998967	67.7	31	50.1	1.4e-07	1
MSBA	68	98	SRX3808507.11304012	nitroimidazole	NP_415434.1|FEATURES|msbA|nitroimidazole|msbA	0.999827856322	80.6	31	58.9	3.0e-10	1
OMPF	49	79	SRX3808507.1821174	multidrug	gi:823296122:ref:WP_047051707.1:|FEATURES|ompF|multidrug|ompF	0.999784891316	71.0	31	56.2	1.9e-09	1
MDTK	372	403	SRX3808507.4625393	multidrug	gi:555107106:gb:ESM50626.1:|FEATURES|mdtK|multidrug|mdtK	1.0	90.6	32	66.6	1.4e-12	1
ACRB	582	613	SRX3808507.1489197	multidrug	gi:503341948:ref:WP_013576609.1:|FEATURES|acrB|multidrug|acrB	1.0	84.4	32	58.2	5.2e-10	1
MAJOR_FACILITATOR_SUPERFAMILY_TRANSPORTER	365	397	SRX3808507.13628280	multidrug	CP001918.1.gene2931.p01|FEATURES|major_facilitator_superfamily_transporter|multidrug|major_facilitator_superfamily_transporter	0.999998525055	87.9	33	60.1	1.4e-10	1
ARNA	444	475	SRX3808507.4480844	polymyxin	B7LM76|FEATURES|arnA|polymyxin|arnA	0.958580662028	93.8	32	68.6	3.9e-13	1
MEXB	602	634	SRX3808507.19510642	multidrug	gi:503722573:ref:WP_013956649.1:|FEATURES|mexB|multidrug|mexB	0.999994607815	60.6	33	46.6	1.6e-06	1
PENA	525	556	SRX3808507.5285316	beta-lactam	ZP_04656349|FEATURES|penA|beta-lactam|penA	1.0	71.9	32	49.7	1.9e-07	1
ROSB	230	260	SRX3808507.19510644	fosmidomycin	gi:896190680:ref:WP_049199932.1:|FEATURES|rosB|fosmidomycin|rosB	1.0	93.5	31	58.2	4.9e-10	1
ARNA	341	373	SRX3808507.17215302	polymyxin	ZP_02901868|FEATURES|arnA|polymyxin|arnA	0.96873996767	90.9	33	66.2	1.9e-12	1
ACRB	779	811	SRX3808507.12076560	multidrug	gi:491078681:ref:WP_004940301.1:|FEATURES|acrB|multidrug|acrB	1.0	84.8	33	65.9	2.5e-12	1
CPXA	114	146	SRX3808507.21364745	aminoglycoside:aminocoumarin	NP_312864.1|FEATURES|cpxA|aminoglycoside:aminocoumarin|cpxA	0.999844799503	90.9	33	70.9	7.8e-14	1
MEXB	730	762	SRX3808507.642943	multidrug	gi:347302801:gb:AEO72915.1:|FEATURES|mexB|multidrug|mexB	0.855589421486	60.6	33	48.1	5.4e-07	1
MDTK	193	225	SRX3808507.16600927	fluoroquinolone	AML99881.1|FEATURES|MdtK|fluoroquinolone|MdtK	0.99999737487	87.9	33	65.1	4.3e-12	1
OMPF	56	88	SRX3808507.20789692	multidrug	gi:505383854:ref:WP_015570956.1:|FEATURES|ompF|multidrug|ompF	0.978298092573	69.7	33	57.8	6.9e-10	1
PENA	366	398	SRX3808507.5282837	beta-lactam	ZP_04656349|FEATURES|penA|beta-lactam|penA	1.0	81.8	33	60.8	8.1e-11	1
EMRA	277	309	SRX3808507.7491673	multidrug	gi:506486765:ref:WP_015963310.1:|FEATURES|emrA|multidrug|emrA	0.991282026097	97.0	33	68.9	3.0e-13	1
MEXB	160	190	SRX3808507.1120699	multidrug	gi:504646765:ref:WP_014833867.1:|FEATURES|mexB|multidrug|mexB	1.0	71.0	31	55.5	3.3e-09	1
EMRA	152	183	SRX3808507.7976231	multidrug	gi:817604913:ref:WP_046598123.1:|FEATURES|emrA|multidrug|emrA	0.985930436176	84.4	32	58.5	3.9e-10	1
VGAC	7	39	SRX3808507.12929007	MLS	AMP35312.1|FEATURES|vgaC|MLS|vgaC	0.999999661874	84.8	33	64.7	5.6e-12	1
BACA	212	244	SRX3808507.6886612	bacitracin	B2VGJ3|FEATURES|bacA|bacitracin|bacA	1.0	87.9	33	62.0	3.6e-11	1
ACRB	938	970	SRX3808507.13402459	multidrug	gi:502789935:ref:WP_013024911.1:|FEATURES|acrB|multidrug|acrB	1.0	100.0	33	66.6	1.5e-12	1
MDTD	31	63	SRX3808507.6042705	multidrug	gi:134034159:sp:Q0T353.2:MDTD_SHIF8|FEATURES|mdtD|multidrug|mdtD	0.999999999971	81.8	33	55.1	4.4e-09	1
VGAC	1	33	SRX3808507.6042706	MLS	AMP35312.1|FEATURES|vgaC|MLS|vgaC	0.999999698105	90.9	33	66.2	1.9e-12	1
TAEA	185	216	SRX3808507.11481648	pleuromutilin	APB03219.1|FEATURES|TaeA|pleuromutilin|TaeA	0.99988389063	62.5	32	49.7	1.8e-07	1
PATA	276	307	SRX3808507.7678856	fluoroquinolone	NP_417544.5|FEATURES|patA|fluoroquinolone|patA	0.999997182917	71.9	32	54.3	7.6e-09	1
MEXD	915	945	SRX3808507.14698892	multidrug	gi:510946471:ref:WP_016264177.1:|FEATURES|mexD|multidrug|mexD	1.0	90.3	31	58.5	4.0e-10	1
MAJOR_FACILITATOR_SUPERFAMILY_TRANSPORTER	302	334	SRX3808507.12860369	multidrug	CP001918.1.gene2931.p01|FEATURES|major_facilitator_superfamily_transporter|multidrug|major_facilitator_superfamily_transporter	0.999998857317	90.9	33	64.3	7.3e-12	1
OQXB	772	804	SRX3808507.11152836	multidrug	YP_001693238|FEATURES|oqxB|multidrug|oqxB	0.999999009487	78.8	33	55.1	4.4e-09	1
OQXB	726	758	SRX3808507.13800763	multidrug	YP_001693238|FEATURES|oqxB|multidrug|oqxB	1.0	97.0	33	65.5	3.3e-12	1
OQXB	962	994	SRX3808507.13357715	multidrug	YP_001693238|FEATURES|oqxB|multidrug|oqxB	1.0	93.9	33	64.7	5.6e-12	1
BACA	5	36	SRX3808507.12758630	bacitracin	B2VGJ3|FEATURES|bacA|bacitracin|bacA	1.0	90.6	32	66.2	1.9e-12	1
TOLC	34	64	SRX3808507.14900773	multidrug	gi:696408901:ref:WP_032980019.1:|FEATURES|TolC|multidrug|TolC	1.0	93.5	31	58.5	3.8e-10	1
MDTG	33	64	SRX3808507.19118282	multidrug	Q5PGY0|FEATURES|mdtG|multidrug|mdtG	1.0	71.9	32	56.2	1.9e-09	1
OMP36	231	261	SRX3808507.12341497	multidrug	AF336096.1.gene1.p01|FEATURES|omp36|multidrug|omp36	0.999917673426	61.3	31	43.9	9.6e-06	1
ACRB	973	1005	SRX3808507.7429514	multidrug	gi:502789935:ref:WP_013024911.1:|FEATURES|acrB|multidrug|acrB	1.0	100.0	33	65.9	2.5e-12	1
MAJOR_FACILITATOR_SUPERFAMILY_TRANSPORTER	228	259	SRX3808507.11278246	multidrug	CP001918.1.gene2931.p01|FEATURES|major_facilitator_superfamily_transporter|multidrug|major_facilitator_superfamily_transporter	0.999997923153	65.6	32	49.7	1.8e-07	1
EMRB	248	279	SRX3808507.20382933	multidrug	gi:661298237:ref:WP_029991091.1:|FEATURES|emrB|multidrug|emrB	0.999991621908	84.4	32	60.5	1.0e-10	1
MDTC	418	449	SRX3808507.19217733	multidrug	gi:516438580:ref:WP_017827492.1:|FEATURES|mdtC|multidrug|mdtC	0.999998774506	65.6	32	44.7	5.8e-06	1
MSBA	170	202	SRX3808507.13401908	nitroimidazole	NP_415434.1|FEATURES|msbA|nitroimidazole|msbA	0.999734853718	84.8	33	54.7	5.8e-09	1
EPTA	267	298	SRX3808507.11278241	peptide	BAE78116.1|FEATURES|eptA|peptide|eptA	0.999999289652	81.2	32	60.8	8.1e-11	1
MDTK	390	422	SRX3808507.7514086	multidrug	gi:695822139:ref:WP_032735794.1:|FEATURES|mdtK|multidrug|mdtK	1.0	81.8	33	65.5	3.3e-12	1
SDIA	191	223	SRX3808507.13109063	unclassified	gi:757781720:ref:WP_043000304.1:|FEATURES|sdiA|unclassified|sdiA	1.0	81.8	33	60.1	1.4e-10	1
CLASS_A	130	162	SRX3808507.12772958	beta-lactam	gi:910885777:ref:WP_050131597.1:|FEATURES|class_A|beta-lactam|class_A	1.0	63.6	33	45.1	4.6e-06	1
MDTG	12	44	SRX3808507.6828278	multidrug	ZP_04004395|FEATURES|mdtG|multidrug|mdtG	1.0	69.7	33	55.8	2.6e-09	1
CAMP-REGULATORY_PROTEIN	80	112	SRX3808507.12928355	unclassified	gi:899812464:emb:CQH53126.1:|FEATURES|cAMP-regulatory_protein|unclassified|cAMP-regulatory_protein	0.943726543265	100.0	33	70.5	1.0e-13	1
RPOB2	848	878	SRX3808507.14889909	multidrug	BAD59497.1|FEATURES|rpoB2|multidrug|rpoB2	0.999999179118	67.7	31	48.1	5.1e-07	1
RPOB2	399	431	SRX3808507.3660081	multidrug	BAD59497.1|FEATURES|rpoB2|multidrug|rpoB2	0.999999243407	63.6	33	50.4	1.1e-07	1
PBP-1B	284	316	SRX3808507.16412949	beta-lactam	YP_002467958|FEATURES|PBP-1B|beta-lactam|PBP-1B	0.999999999602	75.8	33	56.2	2.0e-09	1
BACA	4	35	SRX3808507.7209505	bacitracin	B2VGJ3|FEATURES|bacA|bacitracin|bacA	1.0	90.6	32	64.7	5.4e-12	1
PENA	310	342	SRX3808507.9456931	beta-lactam	YP_002146111|FEATURES|penA|beta-lactam|penA	1.0	93.9	33	66.6	1.5e-12	1
MARA	73	104	SRX3808507.18987684	multidrug	YP_489794.1|FEATURES|marA|multidrug|marA	0.999996445759	65.6	32	46.2	2.1e-06	1
KDPE	22	54	SRX3808507.16483100	aminoglycoside	NP_415222.1|FEATURES|kdpE|aminoglycoside|kdpE	0.999992556466	72.7	33	55.1	4.4e-09	1
ACRB	390	422	SRX3808507.10611276	multidrug	gi:754968546:ref:WP_042324453.1:|FEATURES|acrB|multidrug|acrB	1.0	97.0	33	63.2	1.6e-11	1
OMPF	58	90	SRX3808507.10611275	multidrug	gi:823296122:ref:WP_047051707.1:|FEATURES|ompF|multidrug|ompF	0.919144644029	87.9	33	66.2	1.9e-12	1
MDTG	137	168	SRX3808507.9882383	multidrug	gi:727184277:ref:WP_033646458.1:|FEATURES|mdtG|multidrug|mdtG	1.0	62.5	32	49.3	2.4e-07	1
CPXA	139	171	SRX3808507.19846225	aminoglycoside:aminocoumarin	NP_312864.1|FEATURES|cpxA|aminoglycoside:aminocoumarin|cpxA	0.999353318577	93.9	33	63.9	9.6e-12	1
SERRATIA_MARCESCENS_OMP1	147	178	SRX3808507.14869604	multidrug	AIA49384.1|FEATURES|Serratia_marcescens_Omp1|multidrug|Serratia_marcescens_Omp1	0.999833977554	75.0	32	56.2	2.0e-09	1
ADEJ	220	252	SRX3808507.19257993	multidrug	NC_011586.7045444.p01|FEATURES|adeJ|multidrug|adeJ	0.999946550456	84.8	33	59.7	1.8e-10	1
ACRB	81	113	SRX3808507.15073166	multidrug	ZP_04639026|FEATURES|acrB|multidrug|acrB	1.0	87.9	33	60.8	8.1e-11	1
TOLC	141	171	SRX3808507.15073167	multidrug	gi:745784678:ref:WP_039078098.1:|FEATURES|TolC|multidrug|TolC	1.0	93.5	31	61.2	6.0e-11	1
MAJOR_FACILITATOR_SUPERFAMILY_TRANSPORTER	90	122	SRX3808507.9720641	multidrug	CP001918.1.gene2931.p01|FEATURES|major_facilitator_superfamily_transporter|multidrug|major_facilitator_superfamily_transporter	0.999999174804	93.9	33	71.2	6.0e-14	1
MDTB	712	743	SRX3808507.6798478	multidrug	CP001918.1.gene3440.p01|FEATURES|mdtB|multidrug|mdtB	0.999881652238	65.6	32	45.8	2.7e-06	1
DNA-BINDING_PROTEIN_H-NS	43	73	SRX3808507.1663699	unclassified	CP001918.1.gene1661.p01|FEATURES|DNA-binding_protein_H-NS|unclassified|DNA-binding_protein_H-NS	0.999999999896	74.2	31	50.8	7.9e-08	1
MSBA	71	102	SRX3808507.9543309	nitroimidazole	NP_415434.1|FEATURES|msbA|nitroimidazole|msbA	0.999854083905	81.2	32	60.5	1.1e-10	1
EPTA	249	280	SRX3808507.21156922	peptide	BAE78116.1|FEATURES|eptA|peptide|eptA	0.999999704092	65.6	32	51.2	6.4e-08	1
EPTA	57	89	SRX3808507.8502756	peptide	BAE78116.1|FEATURES|eptA|peptide|eptA	0.999999361098	66.7	33	45.4	3.5e-06	1
MDTG	294	324	SRX3808507.5565937	multidrug	gi:695797197:ref:WP_032711388.1:|FEATURES|mdtG|multidrug|mdtG	1.0	71.0	31	45.1	4.3e-06	1
SDIA	170	200	SRX3808507.13895900	unclassified	gi:493734856:ref:WP_006684076.1:|FEATURES|sdiA|unclassified|sdiA	1.0	71.0	31	45.8	2.6e-06	1
OMPF	36	67	SRX3808507.11459647	multidrug	gi:823296122:ref:WP_047051707.1:|FEATURES|ompF|multidrug|ompF	0.999973826355	62.5	32	50.4	1.1e-07	1
RPOB2	141	173	SRX3808507.9463376	multidrug	BAD59497.1|FEATURES|rpoB2|multidrug|rpoB2	0.999999361759	72.7	33	55.5	3.4e-09	1
ACRD	596	628	SRX3808507.18888733	aminoglycoside	YP_490697.1|FEATURES|acrD|aminoglycoside|acrD	0.999991188246	72.7	33	61.2	6.2e-11	1
SDIA	185	217	SRX3808507.2978510	unclassified	gi:749556408:ref:WP_040188680.1:|FEATURES|sdiA|unclassified|sdiA	1.0	78.8	33	57.8	6.9e-10	1
ARNA	71	102	SRX3808507.13194765	polymyxin	ZP_02901868|FEATURES|arnA|polymyxin|arnA	0.996880895124	65.6	32	44.7	5.8e-06	1
VANR	70	102	SRX3808507.6648202	glycopeptide	gi:944468330:ref:WP_055698749.1:|FEATURES|vanR|glycopeptide|vanR	0.999998334817	60.6	33	47.0	1.2e-06	1
MSBA	16	48	SRX3808507.20753958	nitroimidazole	NP_415434.1|FEATURES|msbA|nitroimidazole|msbA	0.999700221553	81.8	33	53.5	1.3e-08	1
MSBA	162	194	SRX3808507.988711	nitroimidazole	NP_415434.1|FEATURES|msbA|nitroimidazole|msbA	0.999678156302	78.8	33	54.3	7.6e-09	1
EMRA	225	257	SRX3808507.12636700	multidrug	gi:822016107:ref:WP_046877644.1:|FEATURES|emrA|multidrug|emrA	0.984584506606	81.8	33	55.5	3.4e-09	1
CAMP-REGULATORY_PROTEIN	66	96	SRX3808507.18934505	unclassified	gi:446164891:ref:WP_000242746.1:|FEATURES|cAMP-regulatory_protein|unclassified|cAMP-regulatory_protein	0.933157808095	100.0	31	67.4	8.1e-13	1
EPTA	33	65	SRX3808507.21113556	peptide	BAE78116.1|FEATURES|eptA|peptide|eptA	0.999999543927	72.7	33	47.8	7.1e-07	1
TET34	30	62	SRX3808507.11322467	tetracycline	Q8DF90|FEATURES|tet34|tetracycline|tet34	1.0	84.8	33	59.3	2.4e-10	1
TET44	54	85	SRX3808507.18666840	tetracycline	FN594949.1.gene24.p01|FEATURES|tet44|tetracycline|tet44	0.999999999996	68.8	32	48.5	4.0e-07	1
ACRB	713	744	SRX3808507.16809239	multidrug	NP_752514|FEATURES|acrB|multidrug|acrB	0.999849063844	87.5	32	60.5	1.0e-10	1
ACRB	375	407	SRX3808507.4226463	multidrug	CP002695.1.gene992.p01|FEATURES|acrB|multidrug|acrB	1.0	93.9	33	62.8	2.1e-11	1
RPOB2	462	494	SRX3808507.17293129	multidrug	BAD59497.1|FEATURES|rpoB2|multidrug|rpoB2	0.999999235523	75.8	33	58.9	3.1e-10	1
EPTA	409	440	SRX3808507.16396900	peptide	BAE78116.1|FEATURES|eptA|peptide|eptA	0.99999983308	78.1	32	56.2	2.0e-09	1
EMRK	285	315	SRX3808507.18872750	multidrug	gi:742917254:ref:WP_039022713.1:|FEATURES|emrK|multidrug|emrK	0.999999998981	64.5	31	45.8	2.5e-06	1
MDFA	111	142	SRX3808507.9323344	multidrug	AAC44147|FEATURES|mdfA|multidrug|mdfA	1.0	71.9	32	54.3	7.6e-09	1
RPOB2	412	444	SRX3808507.7115825	multidrug	BAD59497.1|FEATURES|rpoB2|multidrug|rpoB2	0.999999367609	75.8	33	55.8	2.6e-09	1
RPOB2	757	789	SRX3808507.9590881	multidrug	BAD59497.1|FEATURES|rpoB2|multidrug|rpoB2	0.999999033539	66.7	33	44.3	7.8e-06	1
VAND	91	121	SRX3808507.18872970	glycopeptide	gi:1002798395:gb:AMN85478.1:|FEATURES|vanD|glycopeptide|vanD	0.999999999524	64.5	31	52.0	3.8e-08	1
PMRF	87	119	SRX3808507.20136490	peptide	AAC75314.1|FEATURES|PmrF|peptide|PmrF	0.999999402925	78.8	33	56.2	2.0e-09	1
BICYCLOMYCIN-MULTIDRUG_EFFLUX_PROTEIN_BCR	210	242	SRX3808507.13061915	multidrug	YP_001452184|FEATURES|bicyclomycin-multidrug_efflux_protein_bcr|multidrug|bicyclomycin-multidrug_efflux_protein_bcr	1.0	81.8	33	66.2	1.9e-12	1
PBP-1A	442	472	SRX3808507.9590886	beta-lactam	YP_001292390|FEATURES|PBP-1A|beta-lactam|PBP-1A	1.0	67.7	31	48.1	5.3e-07	1
PENA	24	56	SRX3808507.19890989	beta-lactam	ZP_04656349|FEATURES|penA|beta-lactam|penA	1.0	69.7	33	53.1	1.7e-08	1
MEXE	8	38	SRX3808507.7359869	multidrug	CP001918.1.gene1258.p01|FEATURES|mexE|multidrug|mexE	1.0	71.0	31	48.1	5.4e-07	1
BAES	153	185	SRX3808507.7502850	multidrug	BAA15934.1|FEATURES|baeS|multidrug|baeS	0.999999042234	75.8	33	53.9	9.9e-09	1
MEXB	868	899	SRX3808507.10233831	multidrug	gi:504646765:ref:WP_014833867.1:|FEATURES|mexB|multidrug|mexB	1.0	96.9	32	65.5	3.2e-12	1
OMPF	256	287	SRX3808507.5063319	multidrug	CP004022.1.gene834.p01|FEATURES|ompF|multidrug|ompF	0.999998118877	68.8	32	46.6	1.5e-06	1
CAMP-REGULATORY_PROTEIN	125	157	SRX3808507.695081	unclassified	gi:499731375:ref:WP_011412109.1:|FEATURES|cAMP-regulatory_protein|unclassified|cAMP-regulatory_protein	0.934618594407	97.0	33	63.5	1.2e-11	1
MDTK	39	69	SRX3808507.19135832	fluoroquinolone	AML99881.1|FEATURES|MdtK|fluoroquinolone|MdtK	0.999995652449	90.3	31	61.2	5.8e-11	1
ADEJ	45	77	SRX3808507.19347899	multidrug	NC_011586.7045444.p01|FEATURES|adeJ|multidrug|adeJ	1.0	72.7	33	55.8	2.6e-09	1
RPOB2	889	920	SRX3808507.16246086	multidrug	BAD59497.1|FEATURES|rpoB2|multidrug|rpoB2	0.999999283013	75.0	32	52.0	3.8e-08	1
COB(I)ALAMIN_ADENOLSYLTRANSFERASE	26	58	SRX3808507.17337945	unclassified	gi:749002628:ref:WP_040062280.1:|FEATURES|cob(I)alamin_adenolsyltransferase|unclassified|cob(I)alamin_adenolsyltransferase	1.0	78.8	33	59.3	2.4e-10	1
MULTIDRUG_ABC_TRANSPORTER	460	490	SRX3808507.6179191	multidrug	AF170880.4.gene1.p01|FEATURES|multidrug_ABC_transporter|multidrug|multidrug_ABC_transporter	0.999992480566	61.3	31	44.7	6.0e-06	1
ARNA	374	406	SRX3808507.13805849	polymyxin	gi:507079934:ref:WP_016150692.1:|FEATURES|arnA|polymyxin|arnA	0.951670523616	100.0	33	73.2	1.6e-14	1
OMPF	130	162	SRX3808507.21335002	multidrug	gi:823296122:ref:WP_047051707.1:|FEATURES|ompF|multidrug|ompF	0.999870205103	75.8	33	58.5	4.0e-10	1
EPTA	174	204	SRX3808507.14995412	peptide	BAE78116.1|FEATURES|eptA|peptide|eptA	0.999999289652	71.0	31	44.7	5.8e-06	1
CAMP-REGULATORY_PROTEIN	16	48	SRX3808507.12340727	unclassified	gi:490367208:ref:WP_004246872.1:|FEATURES|cAMP-regulatory_protein|unclassified|cAMP-regulatory_protein	0.946906205793	100.0	33	73.2	1.6e-14	1
MDTK	44	76	SRX3808507.7755611	multidrug	gi:555222058:ref:WP_023214681.1:|FEATURES|mdtK|multidrug|mdtK	1.0	93.9	33	65.5	3.3e-12	1
OQXB	619	651	SRX3808507.12736351	multidrug	YP_001693238|FEATURES|oqxB|multidrug|oqxB	0.999999452169	90.9	33	68.6	3.9e-13	1
PENA	30	60	SRX3808507.11904846	beta-lactam	ZP_04656349|FEATURES|penA|beta-lactam|penA	1.0	71.0	31	50.8	8.1e-08	1
ACRB	661	693	SRX3808507.11991122	multidrug	CP002695.1.gene992.p01|FEATURES|acrB|multidrug|acrB	0.999999979747	66.7	33	49.3	2.4e-07	1
PATA	272	304	SRX3808507.14800356	fluoroquinolone	NP_417544.5|FEATURES|patA|fluoroquinolone|patA	0.999988463559	60.6	33	45.1	4.6e-06	1
ACRA	96	126	SRX3808507.3352093	multidrug	gi:500615129:gb:EOQ55695.1:|FEATURES|acrA|multidrug|acrA	1.0	90.3	31	58.5	3.8e-10	1
ACRB	532	564	SRX3808507.11364741	multidrug	AAQ21216|FEATURES|acrB|multidrug|acrB	1.0	90.9	33	63.9	9.6e-12	1
MUXB	644	676	SRX3808507.12358172	multidrug	NP_251217.1|FEATURES|MuxB|multidrug|MuxB	0.999998934908	63.6	33	48.1	5.4e-07	1
OMPF	160	191	SRX3808507.14788660	multidrug	gi:446900669:ref:WP_000977925.1:|FEATURES|ompF|multidrug|ompF	0.999999999977	75.0	32	53.5	1.3e-08	1
MSBA	63	94	SRX3808507.12704597	nitroimidazole	NP_415434.1|FEATURES|msbA|nitroimidazole|msbA	0.9998931016	78.1	32	63.5	1.2e-11	1
VANR	81	113	SRX3808507.5554459	glycopeptide	gi:948051271:ref:WP_056710274.1:|FEATURES|vanR|glycopeptide|vanR	1.0	60.6	33	48.1	5.4e-07	1
EMRA	156	187	SRX3808507.404093	multidrug	gi:817604913:ref:WP_046598123.1:|FEATURES|emrA|multidrug|emrA	0.986346950856	87.5	32	60.5	1.0e-10	1
RPOB2	884	914	SRX3808507.10625214	multidrug	BAD59497.1|FEATURES|rpoB2|multidrug|rpoB2	0.99999909819	67.7	31	45.8	2.5e-06	1
FOSB	72	104	SRX3808507.17191428	fosfomycin	gi:881070913:ref:WP_048787524.1:|FEATURES|fosB|fosfomycin|fosB	1.0	97.0	33	73.9	9.2e-15	1
KLEBSIELLA_PNEUMONIAE_OMPK37	143	173	SRX3808507.5622680	beta-lactam	CAA09666.1|FEATURES|Klebsiella_pneumoniae_OmpK37|beta-lactam|Klebsiella_pneumoniae_OmpK37	0.999999958159	61.3	31	44.7	5.8e-06	1
PENA	283	313	SRX3808507.6325299	beta-lactam	ZP_04656349|FEATURES|penA|beta-lactam|penA	1.0	67.7	31	44.3	7.8e-06	1
BAES	151	183	SRX3808507.5334172	multidrug	BAA15934.1|FEATURES|baeS|multidrug|baeS	0.999999078197	78.8	33	55.1	4.4e-09	1
OMPF	226	257	SRX3808507.683626	multidrug	gi:486211916:ref:WP_001555471.1:|FEATURES|ompF|multidrug|ompF	0.958932677925	81.2	32	59.7	1.7e-10	1
PENA	367	399	SRX3808507.14595116	beta-lactam	ZP_04656349|FEATURES|penA|beta-lactam|penA	1.0	93.9	33	67.4	8.6e-13	1
ACRB	606	636	SRX3808507.2493176	multidrug	gi:497324874:ref:WP_009639087.1:|FEATURES|acrB|multidrug|acrB	0.999999999989	71.0	31	51.6	4.9e-08	1
OMPR	261	293	SRX3808507.19420449	multidrug	CP000034.1.gene3672.p01|FEATURES|ompR|multidrug|ompR	0.999999239324	97.0	33	69.3	2.3e-13	1
BACA	180	211	SRX3808507.3655849	bacitracin	ZP_03064089|FEATURES|bacA|bacitracin|bacA	1.0	93.8	32	62.4	2.7e-11	1
ACRA	94	126	SRX3808507.3846473	multidrug	gi:500615129:gb:EOQ55695.1:|FEATURES|acrA|multidrug|acrA	1.0	90.9	33	62.4	2.8e-11	1
ARNA	501	531	SRX3808507.10909063	polymyxin	gi:510924105:ref:WP_016244890.1:|FEATURES|arnA|polymyxin|arnA	0.955262862637	100.0	31	61.2	6.0e-11	1
SMED	48	79	SRX3808507.16777810	multidrug	YP_002706076|FEATURES|smeD|multidrug|smeD	1.0	65.6	32	47.0	1.2e-06	1
ACRB	601	633	SRX3808507.17926756	multidrug	YP_001908403|FEATURES|acrB|multidrug|acrB	1.0	87.9	33	64.3	7.3e-12	1
ACRB	923	955	SRX3808507.16474707	multidrug	gi:502789935:ref:WP_013024911.1:|FEATURES|acrB|multidrug|acrB	1.0	100.0	33	65.5	3.3e-12	1
EPTA	402	434	SRX3808507.5961120	peptide	BAE78116.1|FEATURES|eptA|peptide|eptA	0.999999891465	81.8	33	65.1	4.3e-12	1
COB(I)ALAMIN_ADENOLSYLTRANSFERASE	1	33	SRX3808507.17433135	unclassified	gi:771454993:ref:WP_045149547.1:|FEATURES|cob(I)alamin_adenolsyltransferase|unclassified|cob(I)alamin_adenolsyltransferase	1.0	66.7	33	49.7	1.9e-07	1
OQXA	307	339	SRX3808507.8879740	multidrug	YP_001693237.1|FEATURES|oqxA|multidrug|oqxA	0.999998370523	84.8	33	61.2	6.2e-11	1
ACRB	37	67	SRX3808507.18871406	multidrug	CP002695.1.gene992.p01|FEATURES|acrB|multidrug|acrB	0.99998689783	74.2	31	52.8	2.1e-08	1
PENA	219	250	SRX3808507.810788	beta-lactam	ZP_04656349|FEATURES|penA|beta-lactam|penA	1.0	84.4	32	61.2	6.0e-11	1
VGAC	4	36	SRX3808507.20680685	MLS	AMP35312.1|FEATURES|vgaC|MLS|vgaC	0.999999716161	90.9	33	67.0	1.1e-12	1
ACRB	183	215	SRX3808507.19070189	multidrug	gi:447055250:ref:WP_001132506.1:|FEATURES|acrB|multidrug|acrB	1.0	97.0	33	67.4	8.6e-13	1
MSBA	169	201	SRX3808507.2253909	nitroimidazole	NP_415434.1|FEATURES|msbA|nitroimidazole|msbA	0.999734853718	81.8	33	54.7	5.8e-09	1
MSBA	56	88	SRX3808507.11569941	nitroimidazole	NP_415434.1|FEATURES|msbA|nitroimidazole|msbA	0.99937665578	75.8	33	62.0	3.6e-11	1
BAES	136	168	SRX3808507.16129933	multidrug	BAA15934.1|FEATURES|baeS|multidrug|baeS	0.999998893782	69.7	33	49.7	1.9e-07	1
EPTA	392	422	SRX3808507.17670132	peptide	BAE78116.1|FEATURES|eptA|peptide|eptA	0.999999995653	77.4	31	60.1	1.4e-10	1
TOLC	422	454	SRX3808507.1503788	multidrug	gi:779803590:ref:WP_045330078.1:|FEATURES|TolC|multidrug|TolC	1.0	87.9	33	60.8	8.1e-11	1
EPTA	40	71	SRX3808507.5967989	peptide	BAE78116.1|FEATURES|eptA|peptide|eptA	0.999999743759	75.0	32	52.4	2.9e-08	1
OQXB	711	743	SRX3808507.9547978	multidrug	YP_001693238|FEATURES|oqxB|multidrug|oqxB	0.999999434993	90.9	33	67.8	6.6e-13	1
ACRB	592	624	SRX3808507.2113150	multidrug	AAQ21216|FEATURES|acrB|multidrug|acrB	1.0	81.8	33	59.7	1.8e-10	1
EPTA	398	430	SRX3808507.6249972	peptide	BAE78116.1|FEATURES|eptA|peptide|eptA	0.9999999966	72.7	33	61.2	6.2e-11	1
PENA	449	480	SRX3808507.13292317	beta-lactam	ZP_04656349|FEATURES|penA|beta-lactam|penA	1.0	100.0	32	68.2	4.9e-13	1
SMEE	206	236	SRX3808507.16241716	multidrug	CAC14595|FEATURES|smeE|multidrug|smeE	0.999949879054	83.9	31	53.9	9.9e-09	1
CPXA	225	256	SRX3808507.15971586	aminoglycoside:aminocoumarin	NP_312864.1|FEATURES|cpxA|aminoglycoside:aminocoumarin|cpxA	0.99920661318	96.9	32	63.5	1.2e-11	1
ACRB	650	682	SRX3808507.10072720	multidrug	gi:502789935:ref:WP_013024911.1:|FEATURES|acrB|multidrug|acrB	1.0	90.9	33	62.4	2.8e-11	1
OQXB	921	952	SRX3808507.14824500	multidrug	YP_001693238|FEATURES|oqxB|multidrug|oqxB	1.0	100.0	32	67.8	6.6e-13	1
MAJOR_FACILITATOR_SUPERFAMILY_TRANSPORTER	83	115	SRX3808507.10621447	multidrug	CP001918.1.gene2931.p01|FEATURES|major_facilitator_superfamily_transporter|multidrug|major_facilitator_superfamily_transporter	0.999999156786	93.9	33	70.5	1.0e-13	1
OQXB	130	161	SRX3808507.11452336	multidrug	YP_001693238|FEATURES|oqxB|multidrug|oqxB	1.0	87.5	32	62.4	2.7e-11	1
OMPF	312	343	SRX3808507.20217350	multidrug	gi:505383854:ref:WP_015570956.1:|FEATURES|ompF|multidrug|ompF	0.999999998965	68.8	32	52.8	2.2e-08	1
MARA	31	63	SRX3808507.8891724	multidrug	YP_489794.1|FEATURES|marA|multidrug|marA	0.999997309027	72.7	33	58.2	5.2e-10	1
KASUGAMYCIN_RESISTANCE_PROTEIN_KSGA	198	230	SRX3808507.7496509	aminoglycoside	Q83MG8|FEATURES|kasugamycin_resistance_protein_ksgA|aminoglycoside|kasugamycin_resistance_protein_ksgA	0.999999999999	81.8	33	57.0	1.2e-09	1
PENA	568	599	SRX3808507.20779044	beta-lactam	ZP_04656349|FEATURES|penA|beta-lactam|penA	1.0	75.0	32	57.4	8.7e-10	1
CAMP-REGULATORY_PROTEIN	161	193	SRX3808507.7496505	unclassified	gi:490367208:ref:WP_004246872.1:|FEATURES|cAMP-regulatory_protein|unclassified|cAMP-regulatory_protein	0.945221606931	100.0	33	68.9	3.0e-13	1
OQXB	295	326	SRX3808507.8191754	multidrug	YP_001693238|FEATURES|oqxB|multidrug|oqxB	0.999999922155	87.5	32	62.0	3.5e-11	1
ACRB	887	919	SRX3808507.14551018	multidrug	YP_001908403|FEATURES|acrB|multidrug|acrB	1.0	100.0	33	67.4	8.6e-13	1
CAMP-REGULATORY_PROTEIN	140	170	SRX3808507.1756754	unclassified	gi:490367208:ref:WP_004246872.1:|FEATURES|cAMP-regulatory_protein|unclassified|cAMP-regulatory_protein	0.938368386917	100.0	31	65.1	4.0e-12	1
MDFA	16	46	SRX3808507.13776236	multidrug	gi:1044109257:emb:SBZ85298.1:|FEATURES|mdfA|multidrug|mdfA	1.0	74.2	31	50.1	1.4e-07	1
KASUGAMYCIN_RESISTANCE_PROTEIN_KSGA	168	198	SRX3808507.13617849	aminoglycoside	CAR58198|FEATURES|kasugamycin_resistance_protein_ksgA|aminoglycoside|kasugamycin_resistance_protein_ksgA	1.0	90.3	31	62.0	3.5e-11	1
FARA	285	317	SRX3808507.14964112	antibacterial_free_fatty_acids	NP_273367.1|FEATURES|farA|antibacterial_free_fatty_acids|farA	0.99910169919	63.6	33	46.2	2.1e-06	1
ESCHERICHIA_COLI_LAMB	221	252	SRX3808507.19640000	multidrug	BAB38442|FEATURES|Escherichia_coli_LamB|multidrug|Escherichia_coli_LamB	0.99999479396	75.0	32	58.5	3.9e-10	1
PENA	189	221	SRX3808507.17923877	beta-lactam	ZP_02659083|FEATURES|penA|beta-lactam|penA	1.0	63.6	33	46.2	2.1e-06	1
MDTK	54	86	SRX3808507.13487766	fluoroquinolone	AML99881.1|FEATURES|MdtK|fluoroquinolone|MdtK	0.999993813659	81.8	33	58.5	4.0e-10	1
ARNA	513	545	SRX3808507.14498465	polymyxin	gi:510924105:ref:WP_016244890.1:|FEATURES|arnA|polymyxin|arnA	0.964375674044	97.0	33	67.4	8.6e-13	1
MEXE	45	76	SRX3808507.6558355	multidrug	gi:503835165:ref:WP_014069159.1:|FEATURES|mexE|multidrug|mexE	1.0	93.8	32	62.4	2.7e-11	1
EPTA	310	342	SRX3808507.10908337	peptide	BAE78116.1|FEATURES|eptA|peptide|eptA	0.999999996993	69.7	33	59.3	2.4e-10	1
OQXB	78	110	SRX3808507.9447878	multidrug	YP_001693238|FEATURES|oqxB|multidrug|oqxB	1.0	97.0	33	66.6	1.5e-12	1
MDTK	296	327	SRX3808507.10908333	fluoroquinolone	AML99881.1|FEATURES|MdtK|fluoroquinolone|MdtK	0.999994429472	87.5	32	59.3	2.4e-10	1
TRANSCRIPTIONAL_REGULATORY_PROTEIN_CPXR_CPXR	51	81	SRX3808507.1995812	unclassified	CP001918.1.gene5135.p01|FEATURES|transcriptional_regulatory_protein_CpxR_cpxR|unclassified|transcriptional_regulatory_protein_CpxR_cpxR	1.0	93.5	31	60.8	7.9e-11	1
EMRR	26	58	SRX3808507.12737333	fluoroquinolone	NP_417169.1|FEATURES|emrR|fluoroquinolone|emrR	0.99998318499	93.9	33	65.5	3.3e-12	1
ESCHERICHIA_COLI_MIPA	168	200	SRX3808507.12144506	multidrug	NP_310518|FEATURES|Escherichia_coli_mipA|multidrug|Escherichia_coli_mipA	0.999998826775	63.6	33	52.4	2.9e-08	1
KASUGAMYCIN_RESISTANCE_PROTEIN_KSGA	198	230	SRX3808507.20530679	aminoglycoside	Q83MG8|FEATURES|kasugamycin_resistance_protein_ksgA|aminoglycoside|kasugamycin_resistance_protein_ksgA	0.999999999999	81.8	33	57.0	1.2e-09	1
OPMB	193	224	SRX3808507.18559318	multidrug	NP_251215.1|FEATURES|OpmB|multidrug|OpmB	0.999998449182	62.5	32	44.3	7.8e-06	1
MEXE	72	104	SRX3808507.19098596	multidrug	YP_001175678|FEATURES|mexE|multidrug|mexE	1.0	66.7	33	47.8	7.1e-07	1
CLASS_A	50	81	SRX3808507.16314399	beta-lactam	CAI46978|FEATURES|class_A|beta-lactam|class_A	0.999999999997	65.6	32	48.1	5.3e-07	1
ACRA	189	221	SRX3808507.10100890	multidrug	CAC41008|FEATURES|acrA|multidrug|acrA	1.0	84.8	33	58.2	5.2e-10	1
MEXE	44	76	SRX3808507.17984548	multidrug	gi:503835165:ref:WP_014069159.1:|FEATURES|mexE|multidrug|mexE	1.0	97.0	33	65.1	4.3e-12	1
KDPE	145	176	SRX3808507.8957616	aminoglycoside	NP_415222.1|FEATURES|kdpE|aminoglycoside|kdpE	0.99999227421	78.1	32	54.7	5.8e-09	1
OMPF	79	112	SRX3808507.2769022	multidrug	gi:823296122:ref:WP_047051707.1:|FEATURES|ompF|multidrug|ompF	0.999999999963	70.6	34	49.3	2.4e-07	1
PATA	264	296	SRX3808507.17146919	fluoroquinolone	NP_417544.5|FEATURES|patA|fluoroquinolone|patA	0.999994073976	60.6	33	49.3	2.4e-07	1
ESCHERICHIA_COLI_MIPA	173	205	SRX3808507.18520840	multidrug	NP_310518|FEATURES|Escherichia_coli_mipA|multidrug|Escherichia_coli_mipA	0.999998757215	63.6	33	50.4	1.1e-07	1
MUXB	738	769	SRX3808507.19543581	multidrug	NP_251217.1|FEATURES|MuxB|multidrug|MuxB	0.999998979304	71.9	32	48.9	3.2e-07	1
ACRB	13	45	SRX3808507.902134	multidrug	gi:643662068:ref:WP_025246873.1:|FEATURES|acrB|multidrug|acrB	0.999999221053	78.8	33	58.2	5.2e-10	1
EPTA	391	423	SRX3808507.8921858	peptide	BAE78116.1|FEATURES|eptA|peptide|eptA	0.999999943261	81.8	33	68.2	5.1e-13	1
BICYCLOMYCIN-MULTIDRUG_EFFLUX_PROTEIN_BCR	224	256	SRX3808507.10130390	multidrug	BAH64410|FEATURES|bicyclomycin-multidrug_efflux_protein_bcr|multidrug|bicyclomycin-multidrug_efflux_protein_bcr	1.0	78.8	33	57.8	6.9e-10	1
ACRB	753	785	SRX3808507.16794556	multidrug	ZP_04620400|FEATURES|acrB|multidrug|acrB	1.0	84.8	33	62.4	2.8e-11	1
MUXB	988	1019	SRX3808507.11596068	multidrug	NP_251217.1|FEATURES|MuxB|multidrug|MuxB	0.999999988975	68.8	32	51.2	6.4e-08	1
ESCHERICHIA_COLI_LAMB	323	354	SRX3808507.16738550	multidrug	BAB38442|FEATURES|Escherichia_coli_LamB|multidrug|Escherichia_coli_LamB	0.999997017721	75.0	32	64.7	5.6e-12	1
PENA	72	104	SRX3808507.19820345	beta-lactam	ZP_04656349|FEATURES|penA|beta-lactam|penA	1.0	78.8	33	57.4	9.0e-10	1
MDTG	116	148	SRX3808507.2513720	multidrug	gi:490851190:ref:WP_004713249.1:|FEATURES|mdtG|multidrug|mdtG	1.0	69.7	33	51.6	4.9e-08	1
EMRR	5	37	SRX3808507.3257372	fluoroquinolone	NP_417169.1|FEATURES|emrR|fluoroquinolone|emrR	0.999964801932	72.7	33	58.2	5.2e-10	1
MEXE	76	106	SRX3808507.1868126	multidrug	YP_001175678|FEATURES|mexE|multidrug|mexE	1.0	77.4	31	53.1	1.6e-08	1
MSBA	238	270	SRX3808507.11971088	nitroimidazole	NP_415434.1|FEATURES|msbA|nitroimidazole|msbA	0.999820600728	90.9	33	58.5	4.0e-10	1
RPOB2	1015	1047	SRX3808507.1118323	multidrug	BAD59497.1|FEATURES|rpoB2|multidrug|rpoB2	0.99999949018	84.8	33	63.5	1.2e-11	1
COB(I)ALAMIN_ADENOLSYLTRANSFERASE	57	88	SRX3808507.21162590	unclassified	gi:447201622:ref:WP_001278878.1:|FEATURES|cob(I)alamin_adenolsyltransferase|unclassified|cob(I)alamin_adenolsyltransferase	1.0	81.2	32	60.8	7.9e-11	1
MEXB	245	276	SRX3808507.10762568	multidrug	CAW25151|FEATURES|mexB|multidrug|mexB	0.999998892822	75.0	32	52.4	2.9e-08	1
RPOB2	426	458	SRX3808507.10328371	multidrug	BAD59497.1|FEATURES|rpoB2|multidrug|rpoB2	0.999999253557	75.8	33	57.4	9.0e-10	1
PENA	151	183	SRX3808507.2963137	beta-lactam	ZP_04656349|FEATURES|penA|beta-lactam|penA	1.0	63.6	33	49.7	1.9e-07	1
EPTA	388	420	SRX3808507.21267587	peptide	BAE78116.1|FEATURES|eptA|peptide|eptA	1.0	81.8	33	68.2	5.1e-13	1
OQXB	247	279	SRX3808507.8120810	multidrug	YP_001693238|FEATURES|oqxB|multidrug|oqxB	0.999999920595	87.9	33	61.2	6.2e-11	1
OMPR	249	281	SRX3808507.10919227	multidrug	CP000034.1.gene3672.p01|FEATURES|ompR|multidrug|ompR	0.999999024486	90.9	33	63.5	1.2e-11	1
MEXB	275	306	SRX3808507.8042738	multidrug	gi:759528585:ref:WP_043248665.1:|FEATURES|mexB|multidrug|mexB	0.999999999818	65.6	32	48.5	4.2e-07	1
EMRB	79	110	SRX3808507.21033090	multidrug	gi:754956999:ref:WP_042313106.1:|FEATURES|emrB|multidrug|emrB	0.999995862675	78.1	32	57.8	6.6e-10	1
BACA	7	37	SRX3808507.10694715	bacitracin	B2VGJ3|FEATURES|bacA|bacitracin|bacA	1.0	90.3	31	62.8	2.0e-11	1
PENA	206	236	SRX3808507.1099328	beta-lactam	ZP_04656349|FEATURES|penA|beta-lactam|penA	1.0	77.4	31	50.8	7.9e-08	1
EPTA	76	107	SRX3808507.11478339	peptide	BAE78116.1|FEATURES|eptA|peptide|eptA	0.999999704092	71.9	32	51.2	6.2e-08	1
MAJOR_FACILITATOR_SUPERFAMILY_TRANSPORTER	65	97	SRX3808507.18769951	multidrug	CP001918.1.gene2931.p01|FEATURES|major_facilitator_superfamily_transporter|multidrug|major_facilitator_superfamily_transporter	0.999999042606	90.9	33	66.6	1.5e-12	1
EMRA	297	327	SRX3808507.2876856	multidrug	gi:695837578:ref:WP_032750955.1:|FEATURES|emrA|multidrug|emrA	0.982014709052	93.5	31	61.2	6.2e-11	1
RPOB2	797	829	SRX3808507.12160250	multidrug	BAD59497.1|FEATURES|rpoB2|multidrug|rpoB2	0.999999253557	66.7	33	50.8	8.4e-08	1
MDTK	263	294	SRX3808507.20443575	multidrug	gi:556469366:ref:WP_023321121.1:|FEATURES|mdtK|multidrug|mdtK	1.0	90.6	32	58.9	3.1e-10	1
PENA	531	563	SRX3808507.8994424	beta-lactam	ZP_04656349|FEATURES|penA|beta-lactam|penA	1.0	93.9	33	68.6	3.9e-13	1
TLCC	31	62	SRX3808507.18940170	MLS	M57437.gene.p01|FEATURES|tlcC|MLS|tlcC	0.999999963678	62.5	32	44.3	7.6e-06	1
OMPR	352	382	SRX3808507.7824882	multidrug	CP000034.1.gene3672.p01|FEATURES|ompR|multidrug|ompR	0.999998953319	87.1	31	62.0	3.6e-11	1
OMPF	229	261	SRX3808507.3149060	multidrug	gi:486211916:ref:WP_001555471.1:|FEATURES|ompF|multidrug|ompF	0.820997548895	75.8	33	55.8	2.6e-09	1
TETA	442	474	SRX3808507.3841903	tetracycline	gi:736993687:ref:WP_034989673.1:|FEATURES|tetA|tetracycline|tetA	0.999999999998	60.6	33	47.4	9.3e-07	1
EMRA	41	72	SRX3808507.15941021	multidrug	gi:896053843:ref:WP_049103497.1:|FEATURES|emrA|multidrug|emrA	0.988310126076	93.8	32	67.4	8.6e-13	1
SERRATIA_MARCESCENS_OMP1	32	64	SRX3808507.6218386	multidrug	AIA49384.1|FEATURES|Serratia_marcescens_Omp1|multidrug|Serratia_marcescens_Omp1	0.999540193046	90.9	33	68.9	3.0e-13	1
RPOB2	410	442	SRX3808507.19043846	multidrug	BAD59497.1|FEATURES|rpoB2|multidrug|rpoB2	0.999999309174	69.7	33	53.1	1.7e-08	1
MSBA	518	550	SRX3808507.21316636	nitroimidazole	NP_415434.1|FEATURES|msbA|nitroimidazole|msbA	0.999799227028	90.9	33	57.4	9.0e-10	1
TOLC	17	49	SRX3808507.15071157	multidrug	gi:696408901:ref:WP_032980019.1:|FEATURES|TolC|multidrug|TolC	1.0	84.8	33	56.6	1.5e-09	1
ACRB	358	389	SRX3808507.10851829	multidrug	gi:447055218:ref:WP_001132474.1:|FEATURES|acrB|multidrug|acrB	1.0	84.4	32	57.4	8.7e-10	1
RPOB2	1034	1065	SRX3808507.10967240	multidrug	BAD59497.1|FEATURES|rpoB2|multidrug|rpoB2	0.999999500299	84.4	32	64.3	7.3e-12	1
RPOB2	405	437	SRX3808507.3720111	multidrug	BAD59497.1|FEATURES|rpoB2|multidrug|rpoB2	0.999999283013	66.7	33	52.0	3.8e-08	1
MAJOR_FACILITATOR_SUPERFAMILY_TRANSPORTER	356	387	SRX3808507.10286479	multidrug	CP001918.1.gene2931.p01|FEATURES|major_facilitator_superfamily_transporter|multidrug|major_facilitator_superfamily_transporter	0.999997394971	84.4	32	57.8	6.9e-10	1
ACRB	97	127	SRX3808507.12161662	multidrug	ZP_04639026|FEATURES|acrB|multidrug|acrB	1.0	96.8	31	63.9	9.3e-12	1
EPTA	335	367	SRX3808507.11397590	peptide	BAE78116.1|FEATURES|eptA|peptide|eptA	0.999999361098	72.7	33	59.3	2.4e-10	1
ESCHERICHIA_COLI_LAMB	87	118	SRX3808507.3117988	multidrug	BAB38442|FEATURES|Escherichia_coli_LamB|multidrug|Escherichia_coli_LamB	0.999996770701	87.5	32	62.8	2.1e-11	1
MEXB	242	273	SRX3808507.6818197	multidrug	CAW25151|FEATURES|mexB|multidrug|mexB	0.999996800836	75.0	32	51.2	6.4e-08	1
OMPF	307	338	SRX3808507.16369829	multidrug	gi:515954236:ref:WP_017384819.1:|FEATURES|ompF|multidrug|ompF	0.999999941248	65.6	32	51.6	4.9e-08	1
MULTIDRUG_ABC_TRANSPORTER	454	486	SRX3808507.4465427	multidrug	gi:896355182:ref:WP_049310020.1:|FEATURES|multidrug_ABC_transporter|multidrug|multidrug_ABC_transporter	1.0	75.8	33	54.7	5.8e-09	1
BACA	19	49	SRX3808507.20598401	bacitracin	YP_001455939|FEATURES|bacA|bacitracin|bacA	1.0	90.3	31	58.9	3.0e-10	1
TOLC	162	194	SRX3808507.9130035	multidrug	gi:446657936:ref:WP_000735282.1:|FEATURES|TolC|multidrug|TolC	1.0	93.9	33	65.9	2.5e-12	1
PBP-1A	547	578	SRX3808507.2505373	beta-lactam	EDJ91555|FEATURES|PBP-1A|beta-lactam|PBP-1A	0.999999908864	62.5	32	49.3	2.4e-07	1
OMPR	134	166	SRX3808507.6345022	multidrug	CP000034.1.gene3672.p01|FEATURES|ompR|multidrug|ompR	0.999999383693	97.0	33	74.7	5.4e-15	1
EPTA	262	293	SRX3808507.7906634	peptide	BAE78116.1|FEATURES|eptA|peptide|eptA	0.999999673671	62.5	32	50.4	1.1e-07	1
ACRB	919	951	SRX3808507.21198546	multidrug	gi:502789935:ref:WP_013024911.1:|FEATURES|acrB|multidrug|acrB	1.0	100.0	33	65.5	3.3e-12	1
SHV	202	234	SRX3808507.14960128	beta-lactam	EF373972.1.gene1.p01|FEATURES|SHV-95|beta-lactam|SHV	1.0	72.7	33	53.1	1.7e-08	1
YOJI	506	536	SRX3808507.4568233	peptide	NP_416715.1|FEATURES|YojI|peptide|YojI	0.999999864474	87.1	31	60.8	7.9e-11	1
MDTB	471	501	SRX3808507.7188227	multidrug	gi:857586086:emb:CRL63207.1:|FEATURES|mdtB|multidrug|mdtB	0.999999995228	87.1	31	52.8	2.2e-08	1
TOLC	297	328	SRX3808507.2847836	multidrug	gi:259040358:gb:EEW41464.1:|FEATURES|TolC|multidrug|TolC	0.999999999996	81.2	32	53.5	1.3e-08	1
DFRA3	21	52	SRX3808507.7948438	diaminopyrimidine	AAA25550.1|FEATURES|dfrA3|diaminopyrimidine|dfrA3	0.999853450176	71.9	32	51.2	6.4e-08	1
EPTA	60	92	SRX3808507.9776902	peptide	BAE78116.1|FEATURES|eptA|peptide|eptA	0.999999561894	69.7	33	48.1	5.4e-07	1
KASUGAMYCIN_RESISTANCE_PROTEIN_KSGA	133	164	SRX3808507.12057834	aminoglycoside	YP_002240485|FEATURES|kasugamycin_resistance_protein_ksgA|aminoglycoside|kasugamycin_resistance_protein_ksgA	1.0	84.4	32	54.7	5.8e-09	1
ARNA	332	363	SRX3808507.17344744	polymyxin	gi:507079934:ref:WP_016150692.1:|FEATURES|arnA|polymyxin|arnA	0.994545103764	84.4	32	58.9	3.0e-10	1
VGAC	6	38	SRX3808507.3739609	MLS	AMP35312.1|FEATURES|vgaC|MLS|vgaC	0.99999967206	84.8	33	65.1	4.3e-12	1
OMPF	229	259	SRX3808507.15427594	multidrug	gi:377849761:gb:EHU14730.1:|FEATURES|ompF|multidrug|ompF	0.99999999926	77.4	31	53.1	1.6e-08	1
ACRB	539	570	SRX3808507.9225402	multidrug	YP_454364|FEATURES|acrB|multidrug|acrB	1.0	87.5	32	63.2	1.6e-11	1
MDTD	54	86	SRX3808507.7618957	multidrug	gi:727765325:ref:WP_033869793.1:|FEATURES|mdtD|multidrug|mdtD	0.999998541911	60.6	33	47.8	7.1e-07	1
TETP	73	105	SRX3808507.8276446	tetracycline	YP_002850805|FEATURES|tetP|tetracycline|tetP	1.0	60.6	33	47.4	9.3e-07	1
PATA	257	287	SRX3808507.4558589	fluoroquinolone	NP_417544.5|FEATURES|patA|fluoroquinolone|patA	0.999992035633	61.3	31	47.4	9.3e-07	1
EPTA	416	447	SRX3808507.3993010	peptide	BAE78116.1|FEATURES|eptA|peptide|eptA	0.999999878263	81.2	32	59.3	2.3e-10	1
VGAA	412	443	SRX3808507.19260345	MLS	AAG08983|FEATURES|vgaA|MLS|vgaA	0.99999998572	65.6	32	46.6	1.6e-06	1
MEXE	104	136	SRX3808507.16858397	multidrug	CP001918.1.gene1258.p01|FEATURES|mexE|multidrug|mexE	1.0	75.8	33	53.1	1.7e-08	1
EMRB	298	330	SRX3808507.9125772	multidrug	gi:919783402:ref:WP_052896219.1:|FEATURES|emrB|multidrug|emrB	0.999941846129	100.0	33	70.9	7.8e-14	1
DFRA3	32	64	SRX3808507.8178342	diaminopyrimidine	AAA25550.1|FEATURES|dfrA3|diaminopyrimidine|dfrA3	0.999847856562	78.8	33	55.5	3.4e-09	1
TETD	30	62	SRX3808507.8179263	tetracycline	gi:135617:sp:P28816.1:TETD_ECOLX|FEATURES|tetD|tetracycline|tetD	0.999999999342	60.6	33	48.5	4.2e-07	1
PENA	459	489	SRX3808507.6095130	beta-lactam	ZP_04656349|FEATURES|penA|beta-lactam|penA	1.0	83.9	31	52.4	2.9e-08	1
MEXE	272	303	SRX3808507.18110441	multidrug	gi:749610452:ref:WP_040232688.1:|FEATURES|mexE|multidrug|mexE	1.0	93.8	32	64.7	5.4e-12	1
MDTG	41	73	SRX3808507.17886281	multidrug	gi:695797197:ref:WP_032711388.1:|FEATURES|mdtG|multidrug|mdtG	1.0	60.6	33	49.7	1.9e-07	1
MDTK	186	218	SRX3808507.19890512	fluoroquinolone	AML99881.1|FEATURES|MdtK|fluoroquinolone|MdtK	0.999997837049	87.9	33	66.6	1.5e-12	1
OMPF	118	149	SRX3808507.908704	multidrug	gi:545251748:ref:WP_021549194.1:|FEATURES|ompF|multidrug|ompF	0.99857905561	84.4	32	65.9	2.5e-12	1
EPTA	323	354	SRX3808507.19814334	peptide	BAE78116.1|FEATURES|eptA|peptide|eptA	0.999999898331	78.1	32	61.2	6.0e-11	1
MDTG	61	91	SRX3808507.11428357	multidrug	CP004022.1.gene1785.p01|FEATURES|mdtG|multidrug|mdtG	1.0	64.5	31	46.2	1.9e-06	1
BACA	37	69	SRX3808507.11428356	bacitracin	Q7N0B9|FEATURES|bacA|bacitracin|bacA	1.0	97.0	33	65.9	2.5e-12	1
OQXB	818	850	SRX3808507.5544831	multidrug	YP_001693238|FEATURES|oqxB|multidrug|oqxB	0.999999221168	84.8	33	60.1	1.4e-10	1
CPXA	345	376	SRX3808507.14944284	aminoglycoside:aminocoumarin	NP_312864.1|FEATURES|cpxA|aminoglycoside:aminocoumarin|cpxA	0.99920661318	81.2	32	55.1	4.4e-09	1
OQXB	949	981	SRX3808507.15390983	multidrug	YP_001693238|FEATURES|oqxB|multidrug|oqxB	1.0	93.9	33	62.8	2.1e-11	1
OMPR	159	190	SRX3808507.12418083	multidrug	CP000034.1.gene3672.p01|FEATURES|ompR|multidrug|ompR	0.999999093345	100.0	32	67.4	8.4e-13	1
MACB	20	52	SRX3808507.11438963	MLS	gi:495004199:ref:WP_007730213.1:|FEATURES|macB|MLS|macB	0.999999905385	60.6	33	44.3	7.8e-06	1
ACRD	695	726	SRX3808507.8896843	aminoglycoside	YP_490697.1|FEATURES|acrD|aminoglycoside|acrD	0.999983404439	71.9	32	50.4	1.1e-07	1
MDTK	43	74	SRX3808507.5169531	multidrug	gi:490245669:ref:WP_004143852.1:|FEATURES|mdtK|multidrug|mdtK	1.0	93.8	32	63.9	9.3e-12	1
EMRB	243	274	SRX3808507.4268573	multidrug	gi:661298237:ref:WP_029991091.1:|FEATURES|emrB|multidrug|emrB	0.999940515561	87.5	32	64.3	7.1e-12	1
DNA-BINDING_PROTEIN_H-NS	1	31	SRX3808507.18828638	unclassified	NC_002695.1.913113.p01|FEATURES|DNA-binding_protein_H-NS|unclassified|DNA-binding_protein_H-NS	0.999999999472	71.0	31	44.7	6.0e-06	1
KDPE	159	191	SRX3808507.19157359	aminoglycoside	NP_415222.1|FEATURES|kdpE|aminoglycoside|kdpE	0.999996929976	87.9	33	65.9	2.5e-12	1
OMPR	262	294	SRX3808507.10347925	multidrug	CP000034.1.gene3672.p01|FEATURES|ompR|multidrug|ompR	0.9999990771	93.9	33	67.8	6.6e-13	1
PENA	367	398	SRX3808507.1920401	beta-lactam	ZP_04656349|FEATURES|penA|beta-lactam|penA	1.0	68.8	32	48.5	4.2e-07	1
EPTA	262	293	SRX3808507.19073964	peptide	BAE78116.1|FEATURES|eptA|peptide|eptA	0.999999731304	68.8	32	52.0	3.6e-08	1
EPTA	52	84	SRX3808507.21069101	peptide	BAE78116.1|FEATURES|eptA|peptide|eptA	0.99999976393	75.8	33	53.1	1.7e-08	1
KASUGAMYCIN_RESISTANCE_PROTEIN_KSGA	198	229	SRX3808507.6847294	aminoglycoside	Q83MG8|FEATURES|kasugamycin_resistance_protein_ksgA|aminoglycoside|kasugamycin_resistance_protein_ksgA	0.999999999998	81.2	32	54.7	5.6e-09	1
ARNA	517	549	SRX3808507.4506711	polymyxin	ZP_02901868|FEATURES|arnA|polymyxin|arnA	0.954945768983	90.9	33	62.8	2.1e-11	1
EMRA	257	288	SRX3808507.18240780	multidrug	gi:763071034:ref:WP_043952516.1:|FEATURES|emrA|multidrug|emrA	0.984976488899	78.1	32	56.6	1.5e-09	1
PBP-1A	81	112	SRX3808507.17316493	beta-lactam	YP_001290033|FEATURES|PBP-1A|beta-lactam|PBP-1A	1.0	65.6	32	47.4	9.3e-07	1
TET34	8	40	SRX3808507.4542726	tetracycline	BAC58936|FEATURES|tet34|tetracycline|tet34	1.0	63.6	33	50.8	8.4e-08	1
KDPE	169	201	SRX3808507.4593975	aminoglycoside	NP_415222.1|FEATURES|kdpE|aminoglycoside|kdpE	0.9999973362	90.9	33	67.8	6.6e-13	1
BACA	11	43	SRX3808507.6811817	bacitracin	ZP_03381912|FEATURES|bacA|bacitracin|bacA	1.0	100.0	33	68.9	3.0e-13	1
MSBA	108	139	SRX3808507.5977975	nitroimidazole	NP_415434.1|FEATURES|msbA|nitroimidazole|msbA	0.999734853718	93.8	32	61.2	6.2e-11	1
ACRB	658	688	SRX3808507.540157	multidrug	gi:503341948:ref:WP_013576609.1:|FEATURES|acrB|multidrug|acrB	0.999999999961	74.2	31	50.8	7.9e-08	1
SDEY	891	923	SRX3808507.5977978	multidrug	BAC77251|FEATURES|sdeY|multidrug|sdeY	1.0	100.0	33	68.9	3.0e-13	1
OQXA	307	339	SRX3808507.4749270	multidrug	YP_001693237.1|FEATURES|oqxA|multidrug|oqxA	0.999998544558	90.9	33	65.1	4.3e-12	1
TRANSCRIPTIONAL_REGULATORY_PROTEIN_CPXR_CPXR	180	212	SRX3808507.5352856	unclassified	CP001918.1.gene5135.p01|FEATURES|transcriptional_regulatory_protein_CpxR_cpxR|unclassified|transcriptional_regulatory_protein_CpxR_cpxR	1.0	97.0	33	68.6	3.9e-13	1
PENA	58	90	SRX3808507.7447131	beta-lactam	ZP_04656349|FEATURES|penA|beta-lactam|penA	1.0	84.8	33	67.4	8.6e-13	1
ACRB	163	195	SRX3808507.9160431	multidrug	gi:502789935:ref:WP_013024911.1:|FEATURES|acrB|multidrug|acrB	1.0	90.9	33	68.9	3.0e-13	1
PENA	439	470	SRX3808507.5352859	beta-lactam	ZP_04656349|FEATURES|penA|beta-lactam|penA	1.0	93.8	32	68.6	3.8e-13	1
EMRD	107	138	SRX3808507.8852386	multidrug	CP004022.1.gene3225.p01|FEATURES|emrD|multidrug|emrD	1.0	81.2	32	55.8	2.5e-09	1
EMRB	359	389	SRX3808507.3499634	multidrug	gi:486057056:ref:WP_001507824.1:|FEATURES|emrB|multidrug|emrB	0.99997918305	100.0	31	68.9	2.9e-13	1
MDTB	387	419	SRX3808507.4335389	multidrug	gi:553863833:ref:WP_023138386.1:|FEATURES|mdtB|multidrug|mdtB	0.999999991574	90.9	33	61.6	4.7e-11	1
OMPF	115	147	SRX3808507.15996639	multidrug	gi:486211916:ref:WP_001555471.1:|FEATURES|ompF|multidrug|ompF	0.99999482159	78.8	33	62.0	3.6e-11	1
MSBA	203	234	SRX3808507.20286655	nitroimidazole	NP_415434.1|FEATURES|msbA|nitroimidazole|msbA	0.999763314273	84.4	32	55.8	2.5e-09	1
OMPR	59	89	SRX3808507.725385	multidrug	gi:446603231:ref:WP_000680577.1:|FEATURES|ompR|multidrug|ompR	0.999999990545	62.5	32	44.7	5.8e-06	1
ESCHERICHIA_COLI_LAMB	138	169	SRX3808507.6761717	multidrug	BAB38442|FEATURES|Escherichia_coli_LamB|multidrug|Escherichia_coli_LamB	0.999996968123	84.4	32	64.3	7.1e-12	1
MEXB	979	1011	SRX3808507.5382471	multidrug	gi:347302801:gb:AEO72915.1:|FEATURES|mexB|multidrug|mexB	1.0	75.8	33	59.3	2.4e-10	1
EMRB	354	386	SRX3808507.5905984	multidrug	gi:486057056:ref:WP_001507824.1:|FEATURES|emrB|multidrug|emrB	0.999981275021	97.0	33	72.4	2.7e-14	1
COB(I)ALAMIN_ADENOLSYLTRANSFERASE	38	69	SRX3808507.12349396	unclassified	gi:749002628:ref:WP_040062280.1:|FEATURES|cob(I)alamin_adenolsyltransferase|unclassified|cob(I)alamin_adenolsyltransferase	1.0	84.4	32	62.0	3.6e-11	1
TOLC	310	341	SRX3808507.17931744	multidrug	gi:890454542:ref:WP_048887938.1:|FEATURES|TolC|multidrug|TolC	1.0	87.5	32	60.1	1.3e-10	1
MULTIDRUG_ABC_TRANSPORTER	468	498	SRX3808507.5855666	multidrug	gi:1031799645:ref:WP_064138838.1:|FEATURES|multidrug_ABC_transporter|multidrug|multidrug_ABC_transporter	1.0	71.0	31	48.5	4.2e-07	1
EPTA	438	470	SRX3808507.279438	peptide	BAE78116.1|FEATURES|eptA|peptide|eptA	0.999999999997	84.8	33	62.4	2.8e-11	1
EPTA	310	342	SRX3808507.12438987	peptide	BAE78116.1|FEATURES|eptA|peptide|eptA	0.999999997329	78.8	33	64.7	5.6e-12	1
RTG-4	163	195	SRX3808507.8853034	beta-lactam	P30897|FEATURES|RTG-4|beta-lactam|RTG-4	1.0	72.7	33	55.1	4.4e-09	1
ESCHERICHIA_COLI_MIPA	51	81	SRX3808507.61078	multidrug	NP_310518|FEATURES|Escherichia_coli_mipA|multidrug|Escherichia_coli_mipA	0.999998826775	64.5	31	52.4	2.9e-08	1
ACRB	601	633	SRX3808507.20402470	multidrug	gi:502789935:ref:WP_013024911.1:|FEATURES|acrB|multidrug|acrB	1.0	90.9	33	65.9	2.5e-12	1
VANA	102	133	SRX3808507.10402116	glycopeptide	KF478993.1.gene3.p01|FEATURES|vanA|glycopeptide|vanA	0.999999747871	62.5	32	46.6	1.5e-06	1
RPOB2	426	456	SRX3808507.16335062	multidrug	BAD59497.1|FEATURES|rpoB2|multidrug|rpoB2	0.999999361759	77.4	31	55.5	3.2e-09	1
EPTA	52	83	SRX3808507.13888362	peptide	BAE78116.1|FEATURES|eptA|peptide|eptA	0.999999605531	71.9	32	48.9	3.1e-07	1
OMPF	87	118	SRX3808507.6335945	multidrug	gi:823296122:ref:WP_047051707.1:|FEATURES|ompF|multidrug|ompF	0.999999998598	81.2	32	57.8	6.6e-10	1
OMPF	28	60	SRX3808507.19189436	multidrug	gi:742936434:ref:WP_039025717.1:|FEATURES|ompF|multidrug|ompF	0.999999999776	69.7	33	57.4	9.0e-10	1
EMRA	149	181	SRX3808507.4334472	multidrug	gi:554684615:ref:WP_023184522.1:|FEATURES|emrA|multidrug|emrA	0.98485351393	81.8	33	58.5	4.0e-10	1
MAJOR_FACILITATOR_SUPERFAMILY_TRANSPORTER	150	181	SRX3808507.18207762	multidrug	CP001918.1.gene2931.p01|FEATURES|major_facilitator_superfamily_transporter|multidrug|major_facilitator_superfamily_transporter	0.999999999963	93.8	32	72.4	2.6e-14	1
MULTIDRUG_ABC_TRANSPORTER	509	541	SRX3808507.19674235	multidrug	gi:943909899:ref:WP_055545300.1:|FEATURES|multidrug_ABC_transporter|multidrug|multidrug_ABC_transporter	1.0	97.0	33	62.8	2.1e-11	1
PMRF	156	187	SRX3808507.1525697	peptide	AAC75314.1|FEATURES|PmrF|peptide|PmrF	0.999999792518	96.9	32	70.5	9.9e-14	1
KASUGAMYCIN_RESISTANCE_PROTEIN_KSGA	192	223	SRX3808507.10027345	aminoglycoside	Q83MG8|FEATURES|kasugamycin_resistance_protein_ksgA|aminoglycoside|kasugamycin_resistance_protein_ksgA	1.0	81.2	32	54.7	5.8e-09	1
EPTA	92	124	SRX3808507.10476185	peptide	BAE78116.1|FEATURES|eptA|peptide|eptA	0.999999704092	75.8	33	51.2	6.4e-08	1
ESCHERICHIA_COLI_LAMB	143	173	SRX3808507.8655203	multidrug	BAB38442|FEATURES|Escherichia_coli_LamB|multidrug|Escherichia_coli_LamB	0.999996713809	87.1	31	62.4	2.6e-11	1
BAER	32	63	SRX3808507.9554804	multidrug	YP_490321.1|FEATURES|baeR|multidrug|baeR	0.999993787941	62.5	32	45.8	2.7e-06	1
VGAC	14	46	SRX3808507.8165455	MLS	AMP35312.1|FEATURES|vgaC|MLS|vgaC	0.999999540616	78.8	33	60.8	8.1e-11	1
TOLC	412	443	SRX3808507.3549391	multidrug	gi:1028097694:ref:WP_063854391.1:|FEATURES|TolC|multidrug|TolC	1.0	84.4	32	53.9	9.6e-09	1
MSBA	337	367	SRX3808507.20192057	nitroimidazole	NP_415434.1|FEATURES|msbA|nitroimidazole|msbA	0.999763314273	80.6	31	55.8	2.5e-09	1
OMPF	76	106	SRX3808507.20136827	multidrug	gi:742936434:ref:WP_039025717.1:|FEATURES|ompF|multidrug|ompF	0.999999993867	83.9	31	51.2	6.4e-08	1
RPHB	112	144	SRX3808507.10854545	rifamycin	APB03222.1|FEATURES|rphB|rifamycin|rphB	0.999994124081	69.7	33	51.2	6.4e-08	1
ARNA	53	85	SRX3808507.5760245	polymyxin	gi:485946442:ref:WP_001494321.1:|FEATURES|arnA|polymyxin|arnA	0.871096721248	66.7	33	56.6	1.5e-09	1
BACA	154	184	SRX3808507.17411667	bacitracin	ZP_03064089|FEATURES|bacA|bacitracin|bacA	1.0	100.0	31	69.3	2.1e-13	1
ARNA	120	152	SRX3808507.17899544	polymyxin	gi:851935911:ref:WP_048224705.1:|FEATURES|arnA|polymyxin|arnA	0.935594580145	90.9	33	62.0	3.6e-11	1
MUXB	546	577	SRX3808507.12078499	multidrug	NP_251217.1|FEATURES|MuxB|multidrug|MuxB	0.999998869641	62.5	32	47.0	1.2e-06	1
OMPR	356	387	SRX3808507.122146	multidrug	CP000034.1.gene3672.p01|FEATURES|ompR|multidrug|ompR	0.999998348228	78.1	32	53.1	1.6e-08	1
PBP-1B	206	238	SRX3808507.11145668	beta-lactam	YP_002467958|FEATURES|PBP-1B|beta-lactam|PBP-1B	0.999999998948	72.7	33	51.2	6.4e-08	1
OMPF	80	112	SRX3808507.16340669	multidrug	gi:522181156:ref:WP_020689704.1:|FEATURES|ompF|multidrug|ompF	0.99995661515	66.7	33	51.2	6.4e-08	1
ACRD	753	785	SRX3808507.9245437	aminoglycoside	YP_490697.1|FEATURES|acrD|aminoglycoside|acrD	0.999977085921	69.7	33	45.8	2.7e-06	1
OMP36	240	270	SRX3808507.10119736	multidrug	AF336097.1.gene1.p01|FEATURES|omp36|multidrug|omp36	0.999637995987	74.2	31	54.3	7.6e-09	1
EMRA	37	69	SRX3808507.7497474	multidrug	gi:763071034:ref:WP_043952516.1:|FEATURES|emrA|multidrug|emrA	0.984431728869	87.9	33	67.8	6.6e-13	1
OQXB	935	967	SRX3808507.18682424	multidrug	YP_001693238|FEATURES|oqxB|multidrug|oqxB	0.999999999996	93.9	33	63.2	1.6e-11	1
MACB	142	174	SRX3808507.13525338	MLS	gi:647265102:ref:WP_025712979.1:|FEATURES|macB|MLS|macB	1.0	72.7	33	48.1	5.4e-07	1
TOLC	381	413	SRX3808507.12464863	multidrug	gi:890454542:ref:WP_048887938.1:|FEATURES|TolC|multidrug|TolC	1.0	90.9	33	62.8	2.1e-11	1
ACRB	342	373	SRX3808507.4712384	multidrug	gi:493365861:ref:WP_006322279.1:|FEATURES|acrB|multidrug|acrB	1.0	84.4	32	53.5	1.3e-08	1
OMPF	307	338	SRX3808507.17274466	multidrug	gi:505383854:ref:WP_015570956.1:|FEATURES|ompF|multidrug|ompF	0.999998170081	71.9	32	55.8	2.6e-09	1
CAMP-REGULATORY_PROTEIN	46	78	SRX3808507.15788930	unclassified	gi:490367208:ref:WP_004246872.1:|FEATURES|cAMP-regulatory_protein|unclassified|cAMP-regulatory_protein	0.939662958191	100.0	33	67.8	6.6e-13	1
EMRA	263	294	SRX3808507.10931519	multidrug	gi:838616135:gb:KLW00339.1:|FEATURES|emrA|multidrug|emrA	0.984245671892	65.6	32	48.1	5.4e-07	1
EPTA	395	427	SRX3808507.18577197	peptide	BAE78116.1|FEATURES|eptA|peptide|eptA	0.99999984003	66.7	33	56.6	1.5e-09	1
OMPF	112	144	SRX3808507.7443142	multidrug	gi:15131544:emb:CAC48383.1:|FEATURES|ompF|multidrug|ompF	0.996997162585	69.7	33	56.6	1.5e-09	1
MAJOR_FACILITATOR_SUPERFAMILY_TRANSPORTER	278	309	SRX3808507.6993336	multidrug	CP001918.1.gene2931.p01|FEATURES|major_facilitator_superfamily_transporter|multidrug|major_facilitator_superfamily_transporter	0.999998626393	87.5	32	57.0	1.2e-09	1
EPTA	321	351	SRX3808507.6791821	peptide	BAE78116.1|FEATURES|eptA|peptide|eptA	0.999999911971	80.6	31	62.8	2.1e-11	1
KASUGAMYCIN_RESISTANCE_PROTEIN_KSGA	190	222	SRX3808507.8087195	aminoglycoside	Q83MG8|FEATURES|kasugamycin_resistance_protein_ksgA|aminoglycoside|kasugamycin_resistance_protein_ksgA	1.0	81.8	33	55.8	2.6e-09	1
MSBA	82	114	SRX3808507.17442286	nitroimidazole	NP_415434.1|FEATURES|msbA|nitroimidazole|msbA	0.9999132763	87.9	33	65.5	3.3e-12	1
PENA	209	239	SRX3808507.1416138	beta-lactam	ZP_04656349|FEATURES|penA|beta-lactam|penA	1.0	83.9	31	58.9	3.0e-10	1
MULTIDRUG_ABC_TRANSPORTER	457	487	SRX3808507.13304205	multidrug	gi:896355182:ref:WP_049310020.1:|FEATURES|multidrug_ABC_transporter|multidrug|multidrug_ABC_transporter	1.0	80.6	31	55.8	2.6e-09	1
ACRB	78	110	SRX3808507.13779750	multidrug	ZP_04615616|FEATURES|acrB|multidrug|acrB	0.999999999994	66.7	33	48.5	4.2e-07	1
OMPR	31	63	SRX3808507.6024687	multidrug	CP000034.1.gene3672.p01|FEATURES|ompR|multidrug|ompR	0.9999990771	97.0	33	65.5	3.3e-12	1
EMRR	30	62	SRX3808507.358294	fluoroquinolone	NP_417169.1|FEATURES|emrR|fluoroquinolone|emrR	0.999971118418	87.9	33	60.1	1.4e-10	1
EPTA	266	297	SRX3808507.8017357	peptide	BAE78116.1|FEATURES|eptA|peptide|eptA	0.999999755541	65.6	32	52.8	2.2e-08	1
YOJI	323	355	SRX3808507.19837267	peptide	NP_416715.1|FEATURES|YojI|peptide|YojI	0.999999664098	69.7	33	49.7	1.9e-07	1
BACA	30	62	SRX3808507.13283796	bacitracin	Q7N0B9|FEATURES|bacA|bacitracin|bacA	1.0	97.0	33	64.3	7.3e-12	1
EMRB	335	367	SRX3808507.4220634	multidrug	gi:486057056:ref:WP_001507824.1:|FEATURES|emrB|multidrug|emrB	0.999997471179	84.8	33	67.0	1.1e-12	1
ACRF	380	412	SRX3808507.16350442	multidrug	AAC76298.1|FEATURES|AcrF|multidrug|AcrF	1.0	93.9	33	62.4	2.8e-11	1
ESCHERICHIA_COLI_LAMB	323	354	SRX3808507.6766877	multidrug	BAB38442|FEATURES|Escherichia_coli_LamB|multidrug|Escherichia_coli_LamB	0.999996917572	75.0	32	63.9	9.6e-12	1
OMPF	57	89	SRX3808507.8598420	multidrug	gi:505383854:ref:WP_015570956.1:|FEATURES|ompF|multidrug|ompF	0.992727917471	87.9	33	68.2	5.1e-13	1
MEXE	278	310	SRX3808507.20742565	multidrug	gi:749610452:ref:WP_040232688.1:|FEATURES|mexE|multidrug|mexE	1.0	90.9	33	63.2	1.6e-11	1
BACA	73	105	SRX3808507.8903981	bacitracin	B2VGJ3|FEATURES|bacA|bacitracin|bacA	1.0	81.8	33	61.2	6.2e-11	1
KASUGAMYCIN_RESISTANCE_PROTEIN_KSGA	97	127	SRX3808507.13010957	aminoglycoside	YP_001476958|FEATURES|kasugamycin_resistance_protein_ksgA|aminoglycoside|kasugamycin_resistance_protein_ksgA	1.0	83.9	31	60.1	1.3e-10	1
DNA-BINDING_PROTEIN_H-NS	61	93	SRX3808507.18945207	unclassified	CP001138.1.gene1383.p01|FEATURES|DNA-binding_protein_H-NS|unclassified|DNA-binding_protein_H-NS	0.999999999692	66.7	33	48.1	5.4e-07	1
EMRB	361	392	SRX3808507.16263729	multidrug	gi:493870778:ref:WP_006817302.1:|FEATURES|emrB|multidrug|emrB	0.999985496066	100.0	32	70.5	9.9e-14	1
ARNA	364	396	SRX3808507.5775950	polymyxin	gi:735685540:ref:WP_034173220.1:|FEATURES|arnA|polymyxin|arnA	0.965799845619	100.0	33	72.0	3.5e-14	1
EPTA	199	231	SRX3808507.4515860	peptide	BAE78116.1|FEATURES|eptA|peptide|eptA	0.999999543927	66.7	33	47.8	7.1e-07	1
PENA	442	474	SRX3808507.14061519	beta-lactam	ZP_04656349|FEATURES|penA|beta-lactam|penA	1.0	66.7	33	48.1	5.4e-07	1
EMRK	280	312	SRX3808507.12139783	multidrug	gi:742917254:ref:WP_039022713.1:|FEATURES|emrK|multidrug|emrK	0.999999999243	63.6	33	47.8	7.1e-07	1
MUXB	647	678	SRX3808507.10024864	multidrug	NP_251217.1|FEATURES|MuxB|multidrug|MuxB	0.99999884459	62.5	32	46.6	1.5e-06	1
MAJOR_FACILITATOR_SUPERFAMILY_TRANSPORTER	377	408	SRX3808507.11294488	multidrug	CP001918.1.gene2931.p01|FEATURES|major_facilitator_superfamily_transporter|multidrug|major_facilitator_superfamily_transporter	0.999998674628	84.4	32	57.8	6.6e-10	1
MAJOR_FACILITATOR_SUPERFAMILY_TRANSPORTER	113	145	SRX3808507.12676757	multidrug	CP001918.1.gene2931.p01|FEATURES|major_facilitator_superfamily_transporter|multidrug|major_facilitator_superfamily_transporter	0.999998840148	84.8	33	61.2	6.2e-11	1
OPTRA	202	233	SRX3808507.2679782	oxazolidinone	AKA86814|FEATURES|optrA|oxazolidinone|optrA	0.999333891217	62.5	32	51.6	4.8e-08	1
OMPR	151	183	SRX3808507.13730037	multidrug	CP000034.1.gene3672.p01|FEATURES|ompR|multidrug|ompR	0.999999287179	100.0	33	70.9	7.8e-14	1
MAJOR_FACILITATOR_SUPERFAMILY_TRANSPORTER	399	431	SRX3808507.17412313	multidrug	CP001918.1.gene2931.p01|FEATURES|major_facilitator_superfamily_transporter|multidrug|major_facilitator_superfamily_transporter	0.999998674628	87.9	33	57.8	6.9e-10	1
KASUGAMYCIN_RESISTANCE_PROTEIN_KSGA	103	135	SRX3808507.9485743	aminoglycoside	A7FMC1|FEATURES|kasugamycin_resistance_protein_ksgA|aminoglycoside|kasugamycin_resistance_protein_ksgA	1.0	84.8	33	64.3	7.3e-12	1
ARNA	617	649	SRX3808507.6487165	polymyxin	gi:391316952:gb:EIQ74337.1:|FEATURES|arnA|polymyxin|arnA	0.9367939885	72.7	33	57.4	9.0e-10	1
MEXA	48	79	SRX3808507.18612283	multidrug	gi:896372078:ref:WP_049317199.1:|FEATURES|mexA|multidrug|mexA	1.0	68.8	32	46.6	1.6e-06	1
OQXB	446	478	SRX3808507.8609598	multidrug	YP_001693238|FEATURES|oqxB|multidrug|oqxB	1.0	93.9	33	65.1	4.3e-12	1
OMPF	297	329	SRX3808507.4698009	multidrug	gi:312286407:gb:EFR14320.1:|FEATURES|ompF|multidrug|ompF	0.99999999174	72.7	33	60.8	8.1e-11	1
OPRM	397	429	SRX3808507.4775801	multidrug	gi:714488086:gb:KGV26455.1:|FEATURES|oprM|multidrug|oprM	1.0	69.7	33	47.0	1.2e-06	1
MDTC	400	432	SRX3808507.17504331	multidrug	gi:554682018:ref:WP_023181958.1:|FEATURES|mdtC|multidrug|mdtC	1.0	90.9	33	61.2	6.2e-11	1
CAMP-REGULATORY_PROTEIN	46	78	SRX3808507.4161804	unclassified	gi:490367208:ref:WP_004246872.1:|FEATURES|cAMP-regulatory_protein|unclassified|cAMP-regulatory_protein	0.939662958191	100.0	33	67.8	6.6e-13	1
COB(I)ALAMIN_ADENOLSYLTRANSFERASE	56	87	SRX3808507.13710529	unclassified	gi:749002628:ref:WP_040062280.1:|FEATURES|cob(I)alamin_adenolsyltransferase|unclassified|cob(I)alamin_adenolsyltransferase	1.0	81.2	32	61.2	6.0e-11	1
MACB	21	51	SRX3808507.10812351	MLS	gi:494938585:ref:WP_007664615.1:|FEATURES|macB|MLS|macB	1.0	71.0	31	49.3	2.4e-07	1
OQXB	25	57	SRX3808507.10380935	multidrug	YP_001693238|FEATURES|oqxB|multidrug|oqxB	1.0	97.0	33	70.5	1.0e-13	1
ACRB	35	67	SRX3808507.8823018	multidrug	gi:485731880:ref:WP_001359514.1:|FEATURES|acrB|multidrug|acrB	1.0	87.9	33	64.3	7.3e-12	1
MSBA	194	225	SRX3808507.3708995	nitroimidazole	NP_415434.1|FEATURES|msbA|nitroimidazole|msbA	0.999905706421	96.9	32	64.7	5.4e-12	1
MEXB	900	932	SRX3808507.12374163	multidrug	YP_298289|FEATURES|mexB|multidrug|mexB	1.0	69.7	33	49.3	2.4e-07	1
ACRB	739	771	SRX3808507.6389933	multidrug	gi:447055218:ref:WP_001132474.1:|FEATURES|acrB|multidrug|acrB	1.0	78.8	33	58.5	4.0e-10	1
MAJOR_FACILITATOR_SUPERFAMILY_TRANSPORTER	290	322	SRX3808507.13243228	multidrug	CP001918.1.gene2931.p01|FEATURES|major_facilitator_superfamily_transporter|multidrug|major_facilitator_superfamily_transporter	0.999998120237	93.9	33	67.4	8.6e-13	1
MACB	130	160	SRX3808507.13931733	MLS	gi:495004199:ref:WP_007730213.1:|FEATURES|macB|MLS|macB	1.0	74.2	31	47.4	8.7e-07	1
MDTD	53	85	SRX3808507.9738017	multidrug	NC_002695.1.916587.p01|FEATURES|mdtD|multidrug|mdtD	0.999999999976	78.8	33	55.1	4.4e-09	1
PORIN_OMPC	309	340	SRX3808507.698522	beta-lactam	APB87301|FEATURES|porin_OmpC|beta-lactam|porin_OmpC	0.999999852464	75.0	32	55.8	2.5e-09	1
MEXB	999	1029	SRX3808507.6534104	multidrug	gi:759528585:ref:WP_043248665.1:|FEATURES|mexB|multidrug|mexB	0.999999987556	77.4	31	53.9	9.9e-09	1
ACRB	73	105	SRX3808507.12501293	multidrug	ZP_04615616|FEATURES|acrB|multidrug|acrB	0.999999992463	66.7	33	48.5	4.2e-07	1
COB(I)ALAMIN_ADENOLSYLTRANSFERASE	108	139	SRX3808507.1403872	unclassified	gi:447201622:ref:WP_001278878.1:|FEATURES|cob(I)alamin_adenolsyltransferase|unclassified|cob(I)alamin_adenolsyltransferase	1.0	71.9	32	54.3	7.3e-09	1
TOLC	162	194	SRX3808507.15258629	multidrug	gi:559234117:ref:WP_023582764.1:|FEATURES|TolC|multidrug|TolC	1.0	93.9	33	65.9	2.5e-12	1
MEXE	38	70	SRX3808507.15405383	multidrug	gi:503835165:ref:WP_014069159.1:|FEATURES|mexE|multidrug|mexE	1.0	97.0	33	66.2	1.9e-12	1
MSBA	210	242	SRX3808507.1403878	nitroimidazole	NP_415434.1|FEATURES|msbA|nitroimidazole|msbA	0.999814990242	84.8	33	59.7	1.8e-10	1
PENA	555	587	SRX3808507.10099617	beta-lactam	ZP_04656349|FEATURES|penA|beta-lactam|penA	1.0	84.8	33	66.2	1.9e-12	1
MEXB	661	693	SRX3808507.7265863	multidrug	AAA74437.1|FEATURES|MexB|multidrug|mexB	0.999999982894	66.7	33	50.8	8.4e-08	1
ACRB	28	60	SRX3808507.5644690	multidrug	YP_001908403|FEATURES|acrB|multidrug|acrB	1.0	90.9	33	65.9	2.5e-12	1
SMER	98	128	SRX3808507.8688542	multidrug	AAD51348.1|FEATURES|smeR|multidrug|smeR	0.999999998967	67.7	31	50.1	1.4e-07	1
ACRB	808	840	SRX3808507.3403941	multidrug	gi:485731880:ref:WP_001359514.1:|FEATURES|acrB|multidrug|acrB	1.0	87.9	33	63.2	1.6e-11	1
MUXC	409	441	SRX3808507.10163957	multidrug	NP_251216.1|FEATURES|MuxC|multidrug|MuxC	0.99999988282	63.6	33	46.2	2.1e-06	1
PENA	195	227	SRX3808507.18788969	beta-lactam	ZP_04656349|FEATURES|penA|beta-lactam|penA	1.0	87.9	33	63.9	9.6e-12	1
TLCC	31	63	SRX3808507.10687208	MLS	M57437.gene.p01|FEATURES|tlcC|MLS|tlcC	0.999999974657	63.6	33	46.6	1.6e-06	1
ACRD	311	343	SRX3808507.15329987	aminoglycoside	YP_490697.1|FEATURES|acrD|aminoglycoside|acrD	0.999987684697	78.8	33	55.1	4.4e-09	1
TRANSCRIPTIONAL_REGULATORY_PROTEIN_CPXR_CPXR	66	98	SRX3808507.10354880	unclassified	CP004022.1.gene3215.p01|FEATURES|transcriptional_regulatory_protein_CpxR_cpxR|unclassified|transcriptional_regulatory_protein_CpxR_cpxR	0.999999998736	66.7	33	52.4	2.9e-08	1
TRANSCRIPTIONAL_REGULATORY_PROTEIN_CPXR_CPXR	86	118	SRX3808507.16748594	unclassified	CP000675.2.gene1535.p01|FEATURES|transcriptional_regulatory_protein_CpxR_cpxR|unclassified|transcriptional_regulatory_protein_CpxR_cpxR	0.999999998634	78.8	33	60.8	8.1e-11	1
MULTIDRUG_ABC_TRANSPORTER	532	564	SRX3808507.9544152	multidrug	gi:686464416:ref:WP_031941805.1:|FEATURES|multidrug_ABC_transporter|multidrug|multidrug_ABC_transporter	0.999964546754	60.6	33	44.3	7.8e-06	1
OQXB	78	110	SRX3808507.7492153	multidrug	YP_001693238|FEATURES|oqxB|multidrug|oqxB	0.999998464619	100.0	33	68.9	3.0e-13	1
SERRATIA_MARCESCENS_OMP1	61	91	SRX3808507.17453918	multidrug	AIA49384.1|FEATURES|Serratia_marcescens_Omp1|multidrug|Serratia_marcescens_Omp1	0.989242757206	67.7	31	51.2	6.4e-08	1
PMRF	196	227	SRX3808507.12978337	peptide	AAC75314.1|FEATURES|PmrF|peptide|PmrF	0.999999662605	87.5	32	63.2	1.6e-11	1
ACRB	660	692	SRX3808507.13751863	multidrug	AAQ21216|FEATURES|acrB|multidrug|acrB	1.0	84.8	33	63.2	1.6e-11	1
EMRB	354	386	SRX3808507.14392418	multidrug	gi:486057056:ref:WP_001507824.1:|FEATURES|emrB|multidrug|emrB	0.999957103764	97.0	33	72.4	2.7e-14	1
YOJI	4	36	SRX3808507.16729185	peptide	NP_416715.1|FEATURES|YojI|peptide|YojI	0.999999443382	60.6	33	45.1	4.6e-06	1
EMRB	254	286	SRX3808507.19554181	multidrug	gi:491055941:ref:WP_004917586.1:|FEATURES|emrB|multidrug|emrB	0.999954796146	90.9	33	64.7	5.6e-12	1
MDTK	273	305	SRX3808507.8118875	fluoroquinolone	AML99881.1|FEATURES|MdtK|fluoroquinolone|MdtK	0.999993564846	81.8	33	58.2	5.2e-10	1
MEXB	434	466	SRX3808507.5516276	multidrug	YP_002089536|FEATURES|mexB|multidrug|mexB	1.0	81.8	33	58.5	4.0e-10	1
YOJI	462	493	SRX3808507.8102070	peptide	NP_416715.1|FEATURES|YojI|peptide|YojI	0.99999984414	81.2	32	58.9	3.0e-10	1
TOLC	128	160	SRX3808507.1440354	multidrug	gi:695774696:ref:WP_032697552.1:|FEATURES|TolC|multidrug|TolC	1.0	90.9	33	62.8	2.1e-11	1
SDIA	186	217	SRX3808507.2562679	unclassified	gi:928849666:ref:WP_053898967.1:|FEATURES|sdiA|unclassified|sdiA	1.0	84.4	32	60.1	1.4e-10	1
OQXA	78	110	SRX3808507.15797350	multidrug	YP_001693237.1|FEATURES|oqxA|multidrug|oqxA	0.999998351015	87.9	33	60.8	8.1e-11	1
EPTA	451	483	SRX3808507.7474910	peptide	BAE78116.1|FEATURES|eptA|peptide|eptA	1.0	84.8	33	64.3	7.3e-12	1
ROSB	435	466	SRX3808507.16157008	fosmidomycin	YP_001477377|FEATURES|rosB|fosmidomycin|rosB	0.999999999989	71.9	32	47.0	1.2e-06	1
MEXB	96	127	SRX3808507.7383005	multidrug	gi:552491341:gb:ERX48481.1:|FEATURES|mexB|multidrug|mexB	1.0	96.9	32	65.5	3.3e-12	1
MSBA	72	104	SRX3808507.16089624	nitroimidazole	NP_415434.1|FEATURES|msbA|nitroimidazole|msbA	0.99988017279	81.8	33	62.4	2.8e-11	1
PENA	288	320	SRX3808507.8089822	beta-lactam	ZP_04656349|FEATURES|penA|beta-lactam|penA	1.0	87.9	33	63.5	1.2e-11	1
ACRB	18	48	SRX3808507.10817801	multidrug	YP_001908403|FEATURES|acrB|multidrug|acrB	0.999999664519	87.1	31	57.8	6.4e-10	1
ARNA	428	458	SRX3808507.18573999	polymyxin	B7LM76|FEATURES|arnA|polymyxin|arnA	0.947321152994	80.6	31	56.6	1.4e-09	1
ACRF	474	504	SRX3808507.16473662	multidrug	CP000647.1.gene3710.p01|FEATURES|acrF|multidrug|acrF	0.999999976488	83.9	31	52.8	2.2e-08	1
PENA	503	534	SRX3808507.13341749	beta-lactam	ZP_04656349|FEATURES|penA|beta-lactam|penA	1.0	81.2	32	63.2	1.6e-11	1
OQXB	956	988	SRX3808507.6512891	multidrug	YP_001693238|FEATURES|oqxB|multidrug|oqxB	1.0	93.9	33	63.2	1.6e-11	1
ACRB	890	922	SRX3808507.18154486	multidrug	YP_001908403|FEATURES|acrB|multidrug|acrB	1.0	100.0	33	68.2	5.1e-13	1
EMRB	102	133	SRX3808507.10873568	multidrug	CP004022.1.gene546.p01|FEATURES|emrB|multidrug|emrB	0.99995441241	84.4	32	59.3	2.4e-10	1
RPOB2	357	389	SRX3808507.18154484	multidrug	BAD59497.1|FEATURES|rpoB2|multidrug|rpoB2	0.999999191202	63.6	33	48.5	4.2e-07	1
ACRA	314	345	SRX3808507.11580613	multidrug	ABR13270|FEATURES|acrA|multidrug|acrA	1.0	78.1	32	55.5	3.4e-09	1
TRANSCRIPTIONAL_REGULATORY_PROTEIN_CPXR_CPXR	94	124	SRX3808507.17667191	unclassified	CP004022.1.gene3215.p01|FEATURES|transcriptional_regulatory_protein_CpxR_cpxR|unclassified|transcriptional_regulatory_protein_CpxR_cpxR	0.999999999998	90.3	31	59.3	2.2e-10	1
BACA	241	272	SRX3808507.12800216	bacitracin	YP_001436495|FEATURES|bacA|bacitracin|bacA	1.0	78.1	32	50.8	8.1e-08	1
OMPR	251	281	SRX3808507.2563109	multidrug	CP000034.1.gene3672.p01|FEATURES|ompR|multidrug|ompR	0.999998912569	93.5	31	61.2	5.8e-11	1
BAER	189	219	SRX3808507.20789904	multidrug	YP_490321.1|FEATURES|baeR|multidrug|baeR	0.999997131485	90.3	31	59.7	1.7e-10	1
EMRB	338	370	SRX3808507.17502590	multidrug	gi:817601485:ref:WP_046595174.1:|FEATURES|emrB|multidrug|emrB	0.999997058415	93.9	33	72.4	2.7e-14	1
MEXB	661	693	SRX3808507.17502591	multidrug	AAA74437.1|FEATURES|MexB|multidrug|mexB	0.999999983462	66.7	33	50.8	8.4e-08	1
MDTD	56	88	SRX3808507.12854346	multidrug	gi:727765325:ref:WP_033869793.1:|FEATURES|mdtD|multidrug|mdtD	0.999999999738	63.6	33	48.9	3.2e-07	1
OPRM	140	171	SRX3808507.18217481	multidrug	gi:872412160:emb:CRX31464.1:|FEATURES|oprM|multidrug|oprM	0.999999998915	65.6	32	49.3	2.4e-07	1
ACRB	340	372	SRX3808507.1711745	multidrug	gi:497324874:ref:WP_009639087.1:|FEATURES|acrB|multidrug|acrB	1.0	78.8	33	50.4	1.1e-07	1
EPTA	87	119	SRX3808507.13938610	peptide	BAE78116.1|FEATURES|eptA|peptide|eptA	0.999999803262	81.8	33	54.7	5.8e-09	1
VANM	191	222	SRX3808507.19402592	glycopeptide	FJ349556.1.gene6.p01|FEATURES|vanM|glycopeptide|vanM	0.999999246174	62.5	32	45.4	3.5e-06	1
ROSB	90	121	SRX3808507.12897186	fosmidomycin	YP_001605795|FEATURES|rosB|fosmidomycin|rosB	1.0	81.2	32	55.8	2.6e-09	1
PENA	289	320	SRX3808507.9719868	beta-lactam	ZP_04656349|FEATURES|penA|beta-lactam|penA	1.0	84.4	32	58.9	3.0e-10	1
ACRB	66	98	SRX3808507.11965802	multidrug	NP_706355|FEATURES|acrB|multidrug|acrB	1.0	81.8	33	58.2	5.2e-10	1
ACRB	452	484	SRX3808507.7195576	multidrug	gi:502789935:ref:WP_013024911.1:|FEATURES|acrB|multidrug|acrB	1.0	100.0	33	65.5	3.3e-12	1
ACRB	467	498	SRX3808507.17612359	multidrug	gi:447196041:ref:WP_001273297.1:|FEATURES|acrB|multidrug|acrB	1.0	87.5	32	54.3	7.3e-09	1
EMRB	121	152	SRX3808507.17995541	multidrug	gi:493870778:ref:WP_006817302.1:|FEATURES|emrB|multidrug|emrB	0.999754144128	84.4	32	56.6	1.5e-09	1
DFRA3	98	128	SRX3808507.2558153	diaminopyrimidine	AAA25550.1|FEATURES|dfrA3|diaminopyrimidine|dfrA3	0.999777691414	64.5	31	47.0	1.1e-06	1
MULTIDRUG_ABC_TRANSPORTER	483	513	SRX3808507.7506350	multidrug	gi:913055317:ref:WP_050357634.1:|FEATURES|multidrug_ABC_transporter|multidrug|multidrug_ABC_transporter	1.0	77.4	31	52.0	3.8e-08	1
ESCHERICHIA_COLI_LAMB	240	271	SRX3808507.11615894	multidrug	BAB38442|FEATURES|Escherichia_coli_LamB|multidrug|Escherichia_coli_LamB	0.999995727115	78.1	32	57.0	1.2e-09	1
EPTA	40	71	SRX3808507.2884292	peptide	BAE78116.1|FEATURES|eptA|peptide|eptA	0.999999643894	71.9	32	49.7	1.9e-07	1
ESCHERICHIA_COLI_LAMB	237	269	SRX3808507.15624115	multidrug	BAB38442|FEATURES|Escherichia_coli_LamB|multidrug|Escherichia_coli_LamB	0.999997066617	81.8	33	65.1	4.3e-12	1
PBP-1A	104	136	SRX3808507.11407680	beta-lactam	YP_001290033|FEATURES|PBP-1A|beta-lactam|PBP-1A	1.0	72.7	33	50.4	1.1e-07	1
EPTA	440	472	SRX3808507.6712601	peptide	BAE78116.1|FEATURES|eptA|peptide|eptA	0.99999999999	87.9	33	67.8	6.6e-13	1
MSBA	90	122	SRX3808507.9811094	nitroimidazole	NP_415434.1|FEATURES|msbA|nitroimidazole|msbA	0.999875102121	87.9	33	64.3	7.3e-12	1
OQXB	50	82	SRX3808507.19217280	multidrug	YP_001693238|FEATURES|oqxB|multidrug|oqxB	1.0	93.9	33	67.0	1.1e-12	1
MDFA	105	135	SRX3808507.20747043	multidrug	BAG76424|FEATURES|mdfA|multidrug|mdfA	1.0	71.0	31	48.5	4.2e-07	1
OMPF	282	314	SRX3808507.14636777	multidrug	gi:486211916:ref:WP_001555471.1:|FEATURES|ompF|multidrug|ompF	0.997814208992	75.8	33	59.7	1.8e-10	1
MDTD	16	47	SRX3808507.7483153	multidrug	gi:134034159:sp:Q0T353.2:MDTD_SHIF8|FEATURES|mdtD|multidrug|mdtD	0.999999999903	81.2	32	53.5	1.3e-08	1
EMRA	325	356	SRX3808507.7838165	multidrug	gi:1035701600:ref:WP_064543230.1:|FEATURES|emrA|multidrug|emrA	0.974457390236	75.0	32	53.1	1.7e-08	1
MACB	443	474	SRX3808507.6469539	MLS	gi:1046630742:ref:WP_065696754.1:|FEATURES|macB|MLS|macB	1.0	68.8	32	49.7	1.8e-07	1
ROSB	2	34	SRX3808507.7308451	fosmidomycin	gi:544012122:gb:ERK10884.1:|FEATURES|rosB|fosmidomycin|rosB	1.0	93.9	33	64.3	7.3e-12	1
EPTA	495	527	SRX3808507.15526814	peptide	BAE78116.1|FEATURES|eptA|peptide|eptA	0.999999704092	66.7	33	51.2	6.4e-08	1
PENA	284	315	SRX3808507.4182474	beta-lactam	ZP_04656349|FEATURES|penA|beta-lactam|penA	1.0	65.6	32	45.1	4.5e-06	1
MSBA	428	459	SRX3808507.7602356	nitroimidazole	NP_415434.1|FEATURES|msbA|nitroimidazole|msbA	0.999734853718	78.1	32	54.7	5.6e-09	1
PBP-1B	237	269	SRX3808507.5995802	beta-lactam	YP_002467958|FEATURES|PBP-1B|beta-lactam|PBP-1B	0.999999999685	78.8	33	57.4	9.0e-10	1
PENA	442	472	SRX3808507.106034	beta-lactam	ZP_04656349|FEATURES|penA|beta-lactam|penA	1.0	74.2	31	52.4	2.8e-08	1
ESCHERICHIA_COLI_LAMB	237	269	SRX3808507.8297608	multidrug	BAB38442|FEATURES|Escherichia_coli_LamB|multidrug|Escherichia_coli_LamB	0.999997066617	81.8	33	65.1	4.3e-12	1
SMEE	396	427	SRX3808507.3365204	multidrug	YP_002706077|FEATURES|smeE|multidrug|smeE	1.0	100.0	32	62.4	2.7e-11	1
RPOB2	1021	1053	SRX3808507.106031	multidrug	BAD59497.1|FEATURES|rpoB2|multidrug|rpoB2	0.999999475755	81.8	33	62.4	2.8e-11	1
TETD	38	70	SRX3808507.6867971	tetracycline	gi:135617:sp:P28816.1:TETD_ECOLX|FEATURES|tetD|tetracycline|tetD	0.999999994743	60.6	33	48.5	4.2e-07	1
MEXB	245	275	SRX3808507.9237182	multidrug	gi:505288054:ref:WP_015475156.1:|FEATURES|mexB|multidrug|mexB	0.999994892636	77.4	31	49.3	2.3e-07	1
MDTK	256	288	SRX3808507.14416749	multidrug	gi:554682163:ref:WP_023182103.1:|FEATURES|mdtK|multidrug|mdtK	1.0	93.9	33	63.9	9.6e-12	1
OMPR	47	78	SRX3808507.10811071	multidrug	gi:489751171:ref:WP_003655179.1:|FEATURES|ompR|multidrug|ompR	0.999999632769	66.7	33	44.7	6.0e-06	1
MAJOR_FACILITATOR_SUPERFAMILY_TRANSPORTER	473	505	SRX3808507.6169395	multidrug	CP001918.1.gene2931.p01|FEATURES|major_facilitator_superfamily_transporter|multidrug|major_facilitator_superfamily_transporter	0.999997549367	63.6	33	47.4	9.3e-07	1
EPTA	175	206	SRX3808507.504316	peptide	BAE78116.1|FEATURES|eptA|peptide|eptA	0.99999983308	81.2	32	56.2	1.9e-09	1
ARNA	82	114	SRX3808507.16250234	polymyxin	B7LM76|FEATURES|arnA|polymyxin|arnA	0.942115130557	81.8	33	57.0	1.2e-09	1
MDTK	366	398	SRX3808507.5159679	fluoroquinolone	AML99881.1|FEATURES|MdtK|fluoroquinolone|MdtK	0.999990792986	69.7	33	55.5	3.4e-09	1
EMRD	32	63	SRX3808507.15496978	multidrug	ZP_03215830|FEATURES|emrD|multidrug|emrD	0.999999999778	71.9	32	48.1	5.3e-07	1
OQXB	576	608	SRX3808507.6797895	multidrug	YP_001693238|FEATURES|oqxB|multidrug|oqxB	1.0	90.9	33	62.4	2.8e-11	1
PENA	46	78	SRX3808507.6380089	beta-lactam	ZP_04656349|FEATURES|penA|beta-lactam|penA	1.0	72.7	33	53.5	1.3e-08	1
SMES	413	445	SRX3808507.8769347	multidrug	AAD51347.1|FEATURES|smeS|multidrug|smeS	0.999999421699	60.6	33	44.7	6.0e-06	1
ACRB	393	423	SRX3808507.3577883	multidrug	gi:447055254:ref:WP_001132510.1:|FEATURES|acrB|multidrug|acrB	1.0	80.6	31	49.3	2.3e-07	1
OMPF	285	317	SRX3808507.18994787	multidrug	gi:377849761:gb:EHU14730.1:|FEATURES|ompF|multidrug|ompF	0.999946470461	66.7	33	47.8	7.1e-07	1
MEXB	885	916	SRX3808507.6334266	multidrug	gi:503722573:ref:WP_013956649.1:|FEATURES|mexB|multidrug|mexB	1.0	81.2	32	57.4	8.7e-10	1
KASUGAMYCIN_RESISTANCE_PROTEIN_KSGA	195	226	SRX3808507.7789183	aminoglycoside	Q83MG8|FEATURES|kasugamycin_resistance_protein_ksgA|aminoglycoside|kasugamycin_resistance_protein_ksgA	1.0	78.1	32	54.3	7.3e-09	1
EMRR	87	119	SRX3808507.9852432	fluoroquinolone	NP_417169.1|FEATURES|emrR|fluoroquinolone|emrR	0.999989133588	97.0	33	70.1	1.3e-13	1
EMRB	234	266	SRX3808507.13883048	multidrug	gi:924625749:ref:WP_053529696.1:|FEATURES|emrB|multidrug|emrB	0.999918349091	81.8	33	58.2	5.2e-10	1
BICYCLOMYCIN-MULTIDRUG_EFFLUX_PROTEIN_BCR	23	55	SRX3808507.17921501	multidrug	YP_001437159|FEATURES|bicyclomycin-multidrug_efflux_protein_bcr|multidrug|bicyclomycin-multidrug_efflux_protein_bcr	0.999999999999	75.8	33	52.8	2.2e-08	1
EPTA	401	433	SRX3808507.4661916	peptide	BAE78116.1|FEATURES|eptA|peptide|eptA	0.999999996503	72.7	33	60.5	1.1e-10	1
YOJI	227	258	SRX3808507.8602477	peptide	NP_416715.1|FEATURES|YojI|peptide|YojI	0.999999872004	87.5	32	61.6	4.6e-11	1
OQXB	573	603	SRX3808507.20925006	multidrug	YP_001693238|FEATURES|oqxB|multidrug|oqxB	0.999999914257	90.3	31	58.9	2.9e-10	1
MDTK	251	282	SRX3808507.2384771	multidrug	gi:554682163:ref:WP_023182103.1:|FEATURES|mdtK|multidrug|mdtK	1.0	93.8	32	61.6	4.6e-11	1
EPTA	40	71	SRX3808507.8843551	peptide	BAE78116.1|FEATURES|eptA|peptide|eptA	0.999999704092	75.0	32	51.6	4.8e-08	1
SMER	98	128	SRX3808507.11406553	multidrug	AAD51348.1|FEATURES|smeR|multidrug|smeR	0.999999998967	67.7	31	50.1	1.4e-07	1
KLEBSIELLA_PNEUMONIAE_OMPK37	226	257	SRX3808507.8385047	beta-lactam	CAA09666.1|FEATURES|Klebsiella_pneumoniae_OmpK37|beta-lactam|Klebsiella_pneumoniae_OmpK37	0.98749533117	68.8	32	49.3	2.4e-07	1
MAJOR_FACILITATOR_SUPERFAMILY_TRANSPORTER	11	42	SRX3808507.9886669	multidrug	CP001918.1.gene2931.p01|FEATURES|major_facilitator_superfamily_transporter|multidrug|major_facilitator_superfamily_transporter	0.999998857317	87.5	32	61.6	4.6e-11	1
CAMP-REGULATORY_PROTEIN	112	143	SRX3808507.15472011	unclassified	gi:446164891:ref:WP_000242746.1:|FEATURES|cAMP-regulatory_protein|unclassified|cAMP-regulatory_protein	0.923920334465	96.9	32	60.5	1.0e-10	1
EMRB	340	372	SRX3808507.14861770	multidrug	gi:491055941:ref:WP_004917586.1:|FEATURES|emrB|multidrug|emrB	0.999927529578	97.0	33	75.9	2.4e-15	1
EPTA	298	330	SRX3808507.5520216	peptide	BAE78116.1|FEATURES|eptA|peptide|eptA	0.99999984003	69.7	33	56.6	1.5e-09	1
MSBA	399	430	SRX3808507.8832430	nitroimidazole	NP_415434.1|FEATURES|msbA|nitroimidazole|msbA	0.999875102121	93.8	32	63.5	1.2e-11	1
EPTA	59	91	SRX3808507.10702849	peptide	BAE78116.1|FEATURES|eptA|peptide|eptA	0.999999491697	66.7	33	47.0	1.2e-06	1
OQXB	227	259	SRX3808507.10702848	multidrug	YP_001693238|FEATURES|oqxB|multidrug|oqxB	0.999998538747	63.6	33	48.1	5.4e-07	1
OMPR	356	386	SRX3808507.14679569	multidrug	CP000034.1.gene3672.p01|FEATURES|ompR|multidrug|ompR	0.999998452271	80.6	31	54.3	7.6e-09	1
TRANSCRIPTIONAL_REGULATORY_PROTEIN_CPXR_CPXR	137	169	SRX3808507.5777945	unclassified	CP001138.1.gene4273.p01|FEATURES|transcriptional_regulatory_protein_CpxR_cpxR|unclassified|transcriptional_regulatory_protein_CpxR_cpxR	0.999999999998	87.9	33	60.8	8.1e-11	1
EPTA	175	206	SRX3808507.13757016	peptide	BAE78116.1|FEATURES|eptA|peptide|eptA	0.99999983308	81.2	32	56.2	2.0e-09	1
EPTA	470	502	SRX3808507.10122449	peptide	BAE78116.1|FEATURES|eptA|peptide|eptA	0.999999902004	78.8	33	61.6	4.7e-11	1
ACRB	47	77	SRX3808507.15451189	multidrug	YP_001908403|FEATURES|acrB|multidrug|acrB	1.0	100.0	31	65.5	3.3e-12	1
OMPR	253	285	SRX3808507.9428912	multidrug	CP000034.1.gene3672.p01|FEATURES|ompR|multidrug|ompR	0.9999990771	93.9	33	65.5	3.3e-12	1
EMRA	335	367	SRX3808507.10935591	multidrug	gi:930176935:ref:WP_054177683.1:|FEATURES|emrA|multidrug|emrA	0.999999997705	66.7	33	47.0	1.2e-06	1
PMRF	210	241	SRX3808507.6030867	peptide	AAC75314.1|FEATURES|PmrF|peptide|PmrF	0.999999642683	87.5	32	62.4	2.7e-11	1
ESCHERICHIA_COLI_LAMB	231	262	SRX3808507.18176450	multidrug	BAB38442|FEATURES|Escherichia_coli_LamB|multidrug|Escherichia_coli_LamB	0.999991524654	84.4	32	65.1	4.3e-12	1
ROSB	44	74	SRX3808507.20478909	fosmidomycin	ZP_04631861|FEATURES|rosB|fosmidomycin|rosB	1.0	93.5	31	62.8	2.1e-11	1
ACRB	1006	1037	SRX3808507.6977085	multidrug	CP001918.1.gene1257.p01|FEATURES|acrB|multidrug|acrB	0.999999996521	75.0	32	50.1	1.4e-07	1
MDTK	53	85	SRX3808507.12802431	multidrug	gi:555107106:gb:ESM50626.1:|FEATURES|mdtK|multidrug|mdtK	1.0	97.0	33	67.4	8.6e-13	1
EMRA	293	325	SRX3808507.7682085	multidrug	gi:695709491:ref:WP_032642979.1:|FEATURES|emrA|multidrug|emrA	0.992192524509	100.0	33	69.3	2.3e-13	1
MDTK	426	457	SRX3808507.9794347	multidrug	gi:565651564:ref:WP_023898859.1:|FEATURES|mdtK|multidrug|mdtK	0.999999999994	75.0	32	52.0	3.8e-08	1
ACRB	662	693	SRX3808507.8393476	multidrug	gi:491078681:ref:WP_004940301.1:|FEATURES|acrB|multidrug|acrB	1.0	90.6	32	63.2	1.6e-11	1
ACRB	459	491	SRX3808507.12494817	multidrug	gi:495735716:ref:WP_008460295.1:|FEATURES|acrB|multidrug|acrB	1.0	93.9	33	61.6	4.7e-11	1
ACRA	74	106	SRX3808507.21432030	multidrug	YP_002240036|FEATURES|acrA|multidrug|acrA	1.0	97.0	33	67.4	8.6e-13	1
KASUGAMYCIN_RESISTANCE_PROTEIN_KSGA	117	149	SRX3808507.15962020	aminoglycoside	CAR58198|FEATURES|kasugamycin_resistance_protein_ksgA|aminoglycoside|kasugamycin_resistance_protein_ksgA	1.0	90.9	33	65.1	4.3e-12	1
OMPF	316	346	SRX3808507.11437481	multidrug	gi:505383854:ref:WP_015570956.1:|FEATURES|ompF|multidrug|ompF	0.999989505327	80.6	31	59.7	1.7e-10	1
MDTB	371	401	SRX3808507.12140424	multidrug	CP004022.1.gene1673.p01|FEATURES|mdtB|multidrug|mdtB	0.988333748379	83.9	31	57.4	8.4e-10	1
TOLC	377	409	SRX3808507.7461008	multidrug	gi:516511311:ref:WP_017899749.1:|FEATURES|TolC|multidrug|TolC	1.0	93.9	33	63.9	9.6e-12	1
PMRF	183	214	SRX3808507.10097280	peptide	AAC75314.1|FEATURES|PmrF|peptide|PmrF	0.999999528865	84.4	32	58.9	3.0e-10	1
MAJOR_FACILITATOR_SUPERFAMILY_TRANSPORTER	410	440	SRX3808507.7393440	multidrug	CP001918.1.gene2931.p01|FEATURES|major_facilitator_superfamily_transporter|multidrug|major_facilitator_superfamily_transporter	0.999998020238	77.4	31	50.4	1.1e-07	1
OQXA	204	235	SRX3808507.7393441	multidrug	YP_001693237.1|FEATURES|oqxA|multidrug|oqxA	0.999999686016	75.0	32	53.1	1.6e-08	1
VANR	78	109	SRX3808507.3797056	glycopeptide	gi:943641831:ref:WP_055470667.1:|FEATURES|vanR|glycopeptide|vanR	1.0	68.8	32	47.0	1.2e-06	1
ACRB	362	394	SRX3808507.2569970	multidrug	AAQ21216|FEATURES|acrB|multidrug|acrB	1.0	97.0	33	63.5	1.2e-11	1
EPTA	451	481	SRX3808507.2569976	peptide	BAE78116.1|FEATURES|eptA|peptide|eptA	0.999999784675	77.4	31	53.9	9.3e-09	1
MSBA	73	105	SRX3808507.6513712	nitroimidazole	NP_415434.1|FEATURES|msbA|nitroimidazole|msbA	0.999889719329	81.8	33	63.2	1.6e-11	1
RPOB2	476	508	SRX3808507.17425629	multidrug	BAD59497.1|FEATURES|rpoB2|multidrug|rpoB2	0.999999390501	72.7	33	57.0	1.2e-09	1
BICYCLOMYCIN-MULTIDRUG_EFFLUX_PROTEIN_BCR	102	133	SRX3808507.13118704	multidrug	YP_001177494|FEATURES|bicyclomycin-multidrug_efflux_protein_bcr|multidrug|bicyclomycin-multidrug_efflux_protein_bcr	1.0	87.5	32	55.8	2.5e-09	1
YOJI	396	428	SRX3808507.17779732	peptide	NP_416715.1|FEATURES|YojI|peptide|YojI	0.999999727408	72.7	33	52.8	2.2e-08	1
ARNA	270	300	SRX3808507.15229431	polymyxin	gi:507083067:ref:WP_016153816.1:|FEATURES|arnA|polymyxin|arnA	0.99635328426	64.5	31	46.6	1.5e-06	1
OMPF	311	343	SRX3808507.13234147	multidrug	gi:15131544:emb:CAC48383.1:|FEATURES|ompF|multidrug|ompF	0.999999999956	84.8	33	65.1	4.3e-12	1
MDFA	29	61	SRX3808507.7315229	multidrug	gi:1044109257:emb:SBZ85298.1:|FEATURES|mdfA|multidrug|mdfA	1.0	75.8	33	55.1	4.4e-09	1
PBP-1A	79	109	SRX3808507.15734456	beta-lactam	YP_001290033|FEATURES|PBP-1A|beta-lactam|PBP-1A	1.0	71.0	31	52.0	3.8e-08	1
MULTIDRUG_ABC_TRANSPORTER	414	445	SRX3808507.864696	multidrug	gi:920549847:ref:WP_052999080.1:|FEATURES|multidrug_ABC_transporter|multidrug|multidrug_ABC_transporter	1.0	93.8	32	64.3	7.3e-12	1
ACRB	182	213	SRX3808507.17576108	multidrug	YP_001908403|FEATURES|acrB|multidrug|acrB	1.0	93.8	32	65.9	2.5e-12	1
ACRB	167	199	SRX3808507.10282394	multidrug	gi:812045371:emb:CRH28493.1:|FEATURES|acrB|multidrug|acrB	1.0	81.8	33	64.3	7.3e-12	1
EMRR	57	89	SRX3808507.7315227	fluoroquinolone	NP_417169.1|FEATURES|emrR|fluoroquinolone|emrR	0.999954557211	84.8	33	55.8	2.6e-09	1
ACRB	726	758	SRX3808507.7315225	multidrug	AAQ21216|FEATURES|acrB|multidrug|acrB	1.0	90.9	33	63.2	1.6e-11	1
PBP-1B	165	197	SRX3808507.259366	beta-lactam	YP_002467958|FEATURES|PBP-1B|beta-lactam|PBP-1B	0.999999998593	69.7	33	49.7	1.9e-07	1
PENA	24	56	SRX3808507.20755863	beta-lactam	ZP_04656349|FEATURES|penA|beta-lactam|penA	1.0	66.7	33	48.5	4.2e-07	1
ROSB	250	281	SRX3808507.15253652	fosmidomycin	gi:544012122:gb:ERK10884.1:|FEATURES|rosB|fosmidomycin|rosB	1.0	81.2	32	53.9	9.9e-09	1
YOJI	276	307	SRX3808507.15054392	peptide	NP_416715.1|FEATURES|YojI|peptide|YojI	0.999999790698	84.4	32	55.1	4.4e-09	1
EPTA	461	493	SRX3808507.19238209	peptide	BAE78116.1|FEATURES|eptA|peptide|eptA	0.999999996065	78.8	33	60.8	8.1e-11	1
OMPR	243	275	SRX3808507.15979543	multidrug	CP000034.1.gene3672.p01|FEATURES|ompR|multidrug|ompR	0.999999124712	93.9	33	65.9	2.5e-12	1
ACRA	78	108	SRX3808507.10552489	multidrug	gi:500615129:gb:EOQ55695.1:|FEATURES|acrA|multidrug|acrA	1.0	90.3	31	58.9	2.9e-10	1
EMRD	234	265	SRX3808507.11401028	multidrug	CP004022.1.gene3225.p01|FEATURES|emrD|multidrug|emrD	1.0	81.2	32	58.9	3.1e-10	1
OMPR	73	105	SRX3808507.11238708	multidrug	CP000034.1.gene3672.p01|FEATURES|ompR|multidrug|ompR	0.999998891447	87.9	33	64.3	7.3e-12	1
KLEBSIELLA_PNEUMONIAE_OMPK37	323	353	SRX3808507.18344026	beta-lactam	CAA09666.1|FEATURES|Klebsiella_pneumoniae_OmpK37|beta-lactam|Klebsiella_pneumoniae_OmpK37	0.999999979433	71.0	31	50.1	1.4e-07	1
OQXB	940	972	SRX3808507.7291890	multidrug	YP_001693238|FEATURES|oqxB|multidrug|oqxB	0.999999999999	93.9	33	62.8	2.1e-11	1
ROSB	47	79	SRX3808507.21426663	fosmidomycin	gi:544012122:gb:ERK10884.1:|FEATURES|rosB|fosmidomycin|rosB	1.0	90.9	33	63.2	1.6e-11	1
EPTA	366	398	SRX3808507.2903474	peptide	BAE78116.1|FEATURES|eptA|peptide|eptA	0.999999946209	87.9	33	68.9	3.0e-13	1
MSBA	542	572	SRX3808507.1483668	nitroimidazole	NP_415434.1|FEATURES|msbA|nitroimidazole|msbA	0.999303512235	74.2	31	45.1	4.3e-06	1
ACRF	887	919	SRX3808507.7500966	multidrug	CP000647.1.gene3710.p01|FEATURES|acrF|multidrug|acrF	1.0	78.8	33	56.2	2.0e-09	1
OMPR	177	209	SRX3808507.2743687	multidrug	CP000034.1.gene3672.p01|FEATURES|ompR|multidrug|ompR	0.999999217157	97.0	33	68.6	3.9e-13	1
MACB	123	154	SRX3808507.6619469	MLS	ZP_02903696|FEATURES|macB|MLS|macB	1.0	68.8	32	50.8	8.1e-08	1
MDTF	592	624	SRX3808507.20550524	multidrug	gi:803469184:ref:WP_046072900.1:|FEATURES|mdtF|multidrug|mdtF	1.0	78.8	33	60.1	1.4e-10	1
EMRA	297	327	SRX3808507.621423	multidrug	gi:695837578:ref:WP_032750955.1:|FEATURES|emrA|multidrug|emrA	0.981375133136	87.1	31	59.3	2.4e-10	1
ACRB	152	184	SRX3808507.736365	multidrug	gi:502789935:ref:WP_013024911.1:|FEATURES|acrB|multidrug|acrB	1.0	87.9	33	64.3	7.3e-12	1
MDTD	21	53	SRX3808507.13448852	multidrug	gi:134034159:sp:Q0T353.2:MDTD_SHIF8|FEATURES|mdtD|multidrug|mdtD	0.999999999978	81.8	33	56.2	2.0e-09	1
ROSB	104	135	SRX3808507.10646048	fosmidomycin	YP_001605795|FEATURES|rosB|fosmidomycin|rosB	1.0	87.5	32	58.2	5.1e-10	1
VANR	70	102	SRX3808507.11471694	glycopeptide	gi:944468330:ref:WP_055698749.1:|FEATURES|vanR|glycopeptide|vanR	0.999998334817	60.6	33	47.0	1.2e-06	1
ROSB	54	85	SRX3808507.20201412	fosmidomycin	ZP_04631861|FEATURES|rosB|fosmidomycin|rosB	1.0	84.4	32	56.6	1.5e-09	1
MDTK	234	265	SRX3808507.8411194	multidrug	gi:556469366:ref:WP_023321121.1:|FEATURES|mdtK|multidrug|mdtK	1.0	87.5	32	57.4	9.0e-10	1
MDTK	400	431	SRX3808507.19234058	fluoroquinolone	AML99881.1|FEATURES|MdtK|fluoroquinolone|MdtK	0.999984297327	68.8	32	51.6	4.8e-08	1
PBP-1B	289	321	SRX3808507.15383866	beta-lactam	YP_002467958|FEATURES|PBP-1B|beta-lactam|PBP-1B	0.99999999957	81.8	33	57.0	1.2e-09	1
EPTA	306	338	SRX3808507.19234051	peptide	BAE78116.1|FEATURES|eptA|peptide|eptA	0.999999998382	81.8	33	65.9	2.5e-12	1
PENA	246	277	SRX3808507.14809043	beta-lactam	ZP_04656349|FEATURES|penA|beta-lactam|penA	1.0	90.6	32	61.6	4.6e-11	1
CAMP-REGULATORY_PROTEIN	46	78	SRX3808507.7003441	unclassified	gi:490367208:ref:WP_004246872.1:|FEATURES|cAMP-regulatory_protein|unclassified|cAMP-regulatory_protein	0.939662958191	100.0	33	67.8	6.6e-13	1
MAJOR_FACILITATOR_SUPERFAMILY_TRANSPORTER	11	42	SRX3808507.14809046	multidrug	CP001918.1.gene2931.p01|FEATURES|major_facilitator_superfamily_transporter|multidrug|major_facilitator_superfamily_transporter	0.999998857317	87.5	32	61.6	4.6e-11	1
EPTA	300	331	SRX3808507.8524434	peptide	BAE78116.1|FEATURES|eptA|peptide|eptA	0.999999794223	71.9	32	54.3	7.3e-09	1
MSBA	48	80	SRX3808507.7628998	nitroimidazole	NP_415434.1|FEATURES|msbA|nitroimidazole|msbA	0.999424912077	75.8	33	61.6	4.7e-11	1
TRANSCRIPTIONAL_REGULATORY_PROTEIN_CPXR_CPXR	74	105	SRX3808507.2535995	unclassified	CP001918.1.gene5135.p01|FEATURES|transcriptional_regulatory_protein_CpxR_cpxR|unclassified|transcriptional_regulatory_protein_CpxR_cpxR	0.999999999533	68.8	32	49.3	2.4e-07	1
ACRA	57	87	SRX3808507.18266409	multidrug	NC_002695.1.912781.p01|FEATURES|acrA|multidrug|acrA	1.0	77.4	31	50.4	1.1e-07	1
MSBA	107	138	SRX3808507.11534716	nitroimidazole	NP_415434.1|FEATURES|msbA|nitroimidazole|msbA	0.999854083905	96.9	32	65.1	4.3e-12	1
EPTA	266	298	SRX3808507.21068238	peptide	BAE78116.1|FEATURES|eptA|peptide|eptA	0.999999819982	66.7	33	55.5	3.4e-09	1
MSBA	392	424	SRX3808507.7958698	nitroimidazole	NP_415434.1|FEATURES|msbA|nitroimidazole|msbA	0.99988017279	87.9	33	62.4	2.8e-11	1
ROSB	36	68	SRX3808507.15792641	fosmidomycin	gi:544012122:gb:ERK10884.1:|FEATURES|rosB|fosmidomycin|rosB	1.0	93.9	33	65.1	4.3e-12	1
ACRB	325	357	SRX3808507.20819770	multidrug	gi:497324874:ref:WP_009639087.1:|FEATURES|acrB|multidrug|acrB	1.0	87.9	33	53.9	9.9e-09	1
BAER	159	190	SRX3808507.10100303	multidrug	YP_490321.1|FEATURES|baeR|multidrug|baeR	0.999997286235	90.6	32	61.2	6.2e-11	1
EPTA	185	216	SRX3808507.3914570	peptide	BAE78116.1|FEATURES|eptA|peptide|eptA	0.999999704092	75.0	32	51.2	6.2e-08	1
OMPF	124	155	SRX3808507.21362430	multidrug	gi:15131544:emb:CAC48383.1:|FEATURES|ompF|multidrug|ompF	0.999999998113	71.9	32	50.4	1.1e-07	1
OQXB	79	110	SRX3808507.18751143	multidrug	YP_001693238|FEATURES|oqxB|multidrug|oqxB	0.999998946867	100.0	32	67.0	1.1e-12	1
ACRB	753	785	SRX3808507.14102131	multidrug	ZP_04620400|FEATURES|acrB|multidrug|acrB	1.0	84.8	33	61.6	4.7e-11	1
EPTA	471	503	SRX3808507.17312307	peptide	BAE78116.1|FEATURES|eptA|peptide|eptA	0.999999819982	69.7	33	55.5	3.4e-09	1
SDIA	174	206	SRX3808507.21362436	unclassified	gi:332101265:gb:EGJ04611.1:|FEATURES|sdiA|unclassified|sdiA	1.0	69.7	33	48.1	5.4e-07	1
MEXB	452	483	SRX3808507.17294779	multidrug	gi:504646765:ref:WP_014833867.1:|FEATURES|mexB|multidrug|mexB	1.0	93.8	32	61.2	6.2e-11	1
MAJOR_FACILITATOR_SUPERFAMILY_TRANSPORTER	290	320	SRX3808507.11504095	multidrug	CP001918.1.gene2931.p01|FEATURES|major_facilitator_superfamily_transporter|multidrug|major_facilitator_superfamily_transporter	0.999998978491	96.8	31	64.7	5.3e-12	1
MEXE	174	206	SRX3808507.3153112	multidrug	gi:503835165:ref:WP_014069159.1:|FEATURES|mexE|multidrug|mexE	1.0	90.9	33	58.5	4.0e-10	1
EPTA	232	263	SRX3808507.15463491	peptide	BAE78116.1|FEATURES|eptA|peptide|eptA	0.999999992985	62.5	32	48.1	5.4e-07	1
PATA	267	298	SRX3808507.19500555	fluoroquinolone	NP_417544.5|FEATURES|patA|fluoroquinolone|patA	0.999996825876	68.8	32	53.5	1.3e-08	1
RPOB2	781	812	SRX3808507.12390105	multidrug	BAD59497.1|FEATURES|rpoB2|multidrug|rpoB2	0.999999375334	84.4	32	56.2	1.9e-09	1
EPTA	439	471	SRX3808507.12459120	peptide	BAE78116.1|FEATURES|eptA|peptide|eptA	0.999999999986	84.8	33	63.9	9.6e-12	1
MULTIDRUG_ABC_TRANSPORTER	477	507	SRX3808507.4326289	multidrug	gi:1031799645:ref:WP_064138838.1:|FEATURES|multidrug_ABC_transporter|multidrug|multidrug_ABC_transporter	1.0	74.2	31	47.8	6.9e-07	1
ACRB	771	803	SRX3808507.18702647	multidrug	gi:502789935:ref:WP_013024911.1:|FEATURES|acrB|multidrug|acrB	0.999999997848	66.7	33	54.7	5.8e-09	1
EPTA	267	298	SRX3808507.11079049	peptide	BAE78116.1|FEATURES|eptA|peptide|eptA	0.999999846677	78.1	32	57.0	1.2e-09	1
ACRB	75	107	SRX3808507.1820141	multidrug	ZP_04639026|FEATURES|acrB|multidrug|acrB	1.0	75.8	33	53.5	1.3e-08	1
MEXC	60	92	SRX3808507.8620351	multidrug	gi:655471138:ref:WP_028854053.1:|FEATURES|mexC|multidrug|mexC	1.0	63.6	33	50.4	1.1e-07	1
MDTK	372	402	SRX3808507.12560884	fluoroquinolone	AML99881.1|FEATURES|MdtK|fluoroquinolone|MdtK	0.999985939603	71.0	31	52.4	2.8e-08	1
MSBA	198	230	SRX3808507.18603586	nitroimidazole	NP_415434.1|FEATURES|msbA|nitroimidazole|msbA	0.999847913708	87.9	33	60.1	1.4e-10	1
OQXA	65	97	SRX3808507.6050708	multidrug	YP_001693237.1|FEATURES|oqxA|multidrug|oqxA	1.0	84.8	33	59.7	1.8e-10	1
BACA	64	94	SRX3808507.6156570	bacitracin	B2VGJ3|FEATURES|bacA|bacitracin|bacA	1.0	87.1	31	61.6	4.5e-11	1
MDTA	186	216	SRX3808507.19037574	multidrug	gi:857778811:emb:CRL60244.1:|FEATURES|mdtA|multidrug|mdtA	0.999999944531	74.2	31	53.1	1.7e-08	1
PENA	531	562	SRX3808507.17684513	beta-lactam	ZP_04656349|FEATURES|penA|beta-lactam|penA	1.0	96.9	32	67.4	8.6e-13	1
MEXE	275	307	SRX3808507.11871124	multidrug	CP001918.1.gene1258.p01|FEATURES|mexE|multidrug|mexE	1.0	90.9	33	63.9	9.6e-12	1
EMRB	35	67	SRX3808507.11433676	multidrug	gi:916813154:ref:WP_051420210.1:|FEATURES|emrB|multidrug|emrB	0.999934028825	100.0	33	68.2	5.1e-13	1
EMRB	439	471	SRX3808507.12732492	multidrug	gi:585330820:ref:WP_024212479.1:|FEATURES|emrB|multidrug|emrB	0.999973382758	81.8	33	60.8	8.1e-11	1
OMPF	295	326	SRX3808507.12791553	multidrug	gi:514076957:ref:WP_016529535.1:|FEATURES|ompF|multidrug|ompF	0.859826725247	66.7	33	51.6	4.9e-08	1
OMPF	274	310	SRX3808507.6028135	multidrug	gi:514076957:ref:WP_016529535.1:|FEATURES|ompF|multidrug|ompF	0.939892793418	70.3	37	54.3	7.6e-09	1
OQXB	306	338	SRX3808507.13502945	multidrug	YP_001693238|FEATURES|oqxB|multidrug|oqxB	1.0	90.9	33	66.6	1.5e-12	1
YOJI	482	513	SRX3808507.14213522	peptide	NP_416715.1|FEATURES|YojI|peptide|YojI	0.999999825619	75.0	32	57.4	8.7e-10	1
VGAC	5	37	SRX3808507.7700752	MLS	AMP35312.1|FEATURES|vgaC|MLS|vgaC	0.999999620289	84.8	33	63.2	1.6e-11	1
ACRA	61	92	SRX3808507.2919642	multidrug	ABR13270|FEATURES|acrA|multidrug|acrA	1.0	84.4	32	57.8	6.6e-10	1
MEXE	18	49	SRX3808507.1544591	multidrug	CP001918.1.gene1258.p01|FEATURES|mexE|multidrug|mexE	1.0	75.8	33	50.1	1.4e-07	1
ARNA	377	409	SRX3808507.9541808	polymyxin	gi:585349942:ref:WP_024231556.1:|FEATURES|arnA|polymyxin|arnA	0.955093561591	100.0	33	71.2	6.0e-14	1
ROSB	333	365	SRX3808507.5968967	fosmidomycin	YP_001401994|FEATURES|rosB|fosmidomycin|rosB	1.0	81.8	33	52.4	2.9e-08	1
BICYCLOMYCIN-MULTIDRUG_EFFLUX_PROTEIN_BCR	122	154	SRX3808507.19172620	multidrug	YP_002850162|FEATURES|bicyclomycin-multidrug_efflux_protein_bcr|multidrug|bicyclomycin-multidrug_efflux_protein_bcr	1.0	84.8	33	60.1	1.4e-10	1
OMPF	112	144	SRX3808507.5331500	multidrug	gi:505383854:ref:WP_015570956.1:|FEATURES|ompF|multidrug|ompF	0.996303861572	72.7	33	59.7	1.8e-10	1
BAES	424	456	SRX3808507.12254215	multidrug	BAA15934.1|FEATURES|baeS|multidrug|baeS	0.999998791585	63.6	33	47.4	9.3e-07	1
PENA	203	235	SRX3808507.4476913	beta-lactam	ZP_04656349|FEATURES|penA|beta-lactam|penA	1.0	84.8	33	60.8	8.1e-11	1
EMRA	311	342	SRX3808507.5785154	multidrug	gi:1035701600:ref:WP_064543230.1:|FEATURES|emrA|multidrug|emrA	0.985222787787	84.4	32	58.9	3.1e-10	1
MDTK	366	398	SRX3808507.3906363	fluoroquinolone	AML99881.1|FEATURES|MdtK|fluoroquinolone|MdtK	0.999990792986	69.7	33	55.5	3.4e-09	1
EMRA	46	78	SRX3808507.5785151	multidrug	gi:896053843:ref:WP_049103497.1:|FEATURES|emrA|multidrug|emrA	0.986627948165	84.8	33	61.2	6.2e-11	1
MDTC	229	260	SRX3808507.16600222	multidrug	CP001918.1.gene3441.p01|FEATURES|mdtC|multidrug|mdtC	0.999999970684	62.5	32	51.2	6.2e-08	1
ESCHERICHIA_COLI_LAMB	221	252	SRX3808507.18648243	multidrug	BAB38442|FEATURES|Escherichia_coli_LamB|multidrug|Escherichia_coli_LamB	0.999992065596	75.0	32	58.5	4.0e-10	1
CAMP-REGULATORY_PROTEIN	31	63	SRX3808507.14257555	unclassified	gi:490367208:ref:WP_004246872.1:|FEATURES|cAMP-regulatory_protein|unclassified|cAMP-regulatory_protein	0.932157557662	97.0	33	64.7	5.6e-12	1
ACRB	438	469	SRX3808507.13013292	multidrug	YP_454364|FEATURES|acrB|multidrug|acrB	1.0	84.4	32	55.5	3.4e-09	1
ACRB	251	282	SRX3808507.17282666	multidrug	CP002695.1.gene992.p01|FEATURES|acrB|multidrug|acrB	0.999999930355	71.9	32	49.3	2.4e-07	1
PBP-1A	151	183	SRX3808507.17461279	beta-lactam	YP_001292390|FEATURES|PBP-1A|beta-lactam|PBP-1A	1.0	75.8	33	53.9	9.9e-09	1
EMRD	53	84	SRX3808507.9455763	multidrug	CP004022.1.gene3225.p01|FEATURES|emrD|multidrug|emrD	1.0	87.5	32	59.7	1.7e-10	1
TET34	34	64	SRX3808507.6465186	tetracycline	Q8DF90|FEATURES|tet34|tetracycline|tet34	1.0	87.1	31	59.7	1.7e-10	1
PMRF	8	38	SRX3808507.20544548	peptide	AAC75314.1|FEATURES|PmrF|peptide|PmrF	0.999998703082	71.0	31	48.9	3.2e-07	1
MSBA	203	235	SRX3808507.3863211	nitroimidazole	NP_415434.1|FEATURES|msbA|nitroimidazole|msbA	0.999834808474	87.9	33	60.8	8.1e-11	1
TET36	56	87	SRX3808507.17295428	tetracycline	AJ514254.gene.p01|FEATURES|tet36|tetracycline|tet36	0.999999999995	62.5	32	48.5	4.2e-07	1
RPOB2	1049	1080	SRX3808507.3670116	multidrug	BAD59497.1|FEATURES|rpoB2|multidrug|rpoB2	0.999999481191	84.4	32	62.8	2.1e-11	1
OMPF	75	107	SRX3808507.12551442	multidrug	gi:823296122:ref:WP_047051707.1:|FEATURES|ompF|multidrug|ompF	0.999999999998	78.8	33	60.8	8.1e-11	1
ESCHERICHIA_COLI_LAMB	143	173	SRX3808507.7057801	multidrug	BAB38442|FEATURES|Escherichia_coli_LamB|multidrug|Escherichia_coli_LamB	0.999996713809	87.1	31	62.4	2.6e-11	1
MAJOR_FACILITATOR_SUPERFAMILY_TRANSPORTER	97	129	SRX3808507.9913260	multidrug	CP001918.1.gene2931.p01|FEATURES|major_facilitator_superfamily_transporter|multidrug|major_facilitator_superfamily_transporter	0.999999019834	87.9	33	65.9	2.5e-12	1
EPTA	40	71	SRX3808507.3100391	peptide	BAE78116.1|FEATURES|eptA|peptide|eptA	0.999999743759	75.0	32	52.4	2.9e-08	1
KDPE	148	179	SRX3808507.13561382	aminoglycoside	NP_415222.1|FEATURES|kdpE|aminoglycoside|kdpE	0.999992556466	78.1	32	55.1	4.4e-09	1
OQXB	807	839	SRX3808507.7057804	multidrug	YP_001693238|FEATURES|oqxB|multidrug|oqxB	0.999999466293	93.9	33	69.3	2.3e-13	1
PMRF	20	52	SRX3808507.9187472	peptide	AAC75314.1|FEATURES|PmrF|peptide|PmrF	0.999998703082	63.6	33	48.9	3.2e-07	1
TOLC	394	425	SRX3808507.14998213	multidrug	gi:565892113:ref:WP_023972176.1:|FEATURES|TolC|multidrug|TolC	1.0	87.5	32	60.1	1.3e-10	1
MSBA	260	291	SRX3808507.1796707	nitroimidazole	NP_415434.1|FEATURES|msbA|nitroimidazole|msbA	0.999807266917	93.8	32	59.3	2.3e-10	1
MULTIDRUG_ABC_TRANSPORTER	547	579	SRX3808507.11524547	multidrug	gi:953808775:ref:WP_058042812.1:|FEATURES|multidrug_ABC_transporter|multidrug|multidrug_ABC_transporter	0.999998890844	60.6	33	45.1	4.6e-06	1
ARNA	337	368	SRX3808507.6877982	polymyxin	gi:507079934:ref:WP_016150692.1:|FEATURES|arnA|polymyxin|arnA	0.994577096805	84.4	32	60.5	1.1e-10	1
MDTK	406	437	SRX3808507.8154508	fluoroquinolone	AML99881.1|FEATURES|MdtK|fluoroquinolone|MdtK	0.999984297327	68.8	32	51.6	4.9e-08	1
ACRB	477	509	SRX3808507.11963093	multidrug	CP001918.1.gene1257.p01|FEATURES|acrB|multidrug|acrB	0.999999787424	81.8	33	51.6	4.9e-08	1
RPOB2	878	909	SRX3808507.3531961	multidrug	BAD59497.1|FEATURES|rpoB2|multidrug|rpoB2	0.999999142839	68.8	32	47.0	1.2e-06	1
CAMP-REGULATORY_PROTEIN	41	73	SRX3808507.15115830	unclassified	gi:490367208:ref:WP_004246872.1:|FEATURES|cAMP-regulatory_protein|unclassified|cAMP-regulatory_protein	0.944136825329	100.0	33	68.6	3.9e-13	1
KASUGAMYCIN_RESISTANCE_PROTEIN_KSGA	135	167	SRX3808507.2690463	aminoglycoside	YP_002240485|FEATURES|kasugamycin_resistance_protein_ksgA|aminoglycoside|kasugamycin_resistance_protein_ksgA	1.0	97.0	33	67.8	6.6e-13	1
TAEA	461	493	SRX3808507.13248944	pleuromutilin	APB03219.1|FEATURES|TaeA|pleuromutilin|TaeA	0.999834036502	63.6	33	46.6	1.6e-06	1
EPTA	422	454	SRX3808507.2865280	peptide	BAE78116.1|FEATURES|eptA|peptide|eptA	0.99999988286	81.8	33	59.7	1.8e-10	1
EMRB	166	197	SRX3808507.13630141	multidrug	gi:489922618:ref:WP_003825966.1:|FEATURES|emrB|multidrug|emrB	0.999999998076	90.6	32	67.8	6.6e-13	1
RPOB2	264	296	SRX3808507.10080843	multidrug	BAD59497.1|FEATURES|rpoB2|multidrug|rpoB2	0.999999243407	63.6	33	50.4	1.1e-07	1
COB(I)ALAMIN_ADENOLSYLTRANSFERASE	39	71	SRX3808507.8420618	unclassified	gi:749002628:ref:WP_040062280.1:|FEATURES|cob(I)alamin_adenolsyltransferase|unclassified|cob(I)alamin_adenolsyltransferase	1.0	81.8	33	62.4	2.8e-11	1
OMPF	295	326	SRX3808507.8724494	multidrug	gi:514076957:ref:WP_016529535.1:|FEATURES|ompF|multidrug|ompF	0.859826725247	66.7	33	51.6	4.9e-08	1
MSBA	451	482	SRX3808507.15950103	nitroimidazole	NP_415434.1|FEATURES|msbA|nitroimidazole|msbA	0.999834808474	87.5	32	59.3	2.3e-10	1
KASUGAMYCIN_RESISTANCE_PROTEIN_KSGA	188	218	SRX3808507.14057914	aminoglycoside	Q83MG8|FEATURES|kasugamycin_resistance_protein_ksgA|aminoglycoside|kasugamycin_resistance_protein_ksgA	1.0	83.9	31	52.8	2.1e-08	1
EPTA	174	204	SRX3808507.4443486	peptide	BAE78116.1|FEATURES|eptA|peptide|eptA	0.999999743759	83.9	31	52.4	2.9e-08	1
EMRB	332	364	SRX3808507.3660767	multidrug	gi:486057056:ref:WP_001507824.1:|FEATURES|emrB|multidrug|emrB	0.999998099044	93.9	33	71.6	4.6e-14	1
OMPF	34	66	SRX3808507.6812653	multidrug	gi:15131544:emb:CAC48383.1:|FEATURES|ompF|multidrug|ompF	0.999999037159	60.6	33	51.2	6.4e-08	1
YOJI	107	139	SRX3808507.14471105	peptide	NP_416715.1|FEATURES|YojI|peptide|YojI	0.999999839458	84.8	33	58.5	4.0e-10	1
MDTE	85	117	SRX3808507.11408927	multidrug	CP001918.1.gene3442.p01|FEATURES|mdtE|multidrug|mdtE	0.999999999987	93.9	33	65.1	4.3e-12	1
ROSB	509	541	SRX3808507.18035607	fosmidomycin	YP_001477377|FEATURES|rosB|fosmidomycin|rosB	1.0	72.7	33	50.4	1.1e-07	1
RPOB2	141	172	SRX3808507.7678953	multidrug	BAD59497.1|FEATURES|rpoB2|multidrug|rpoB2	0.999999309174	71.9	32	53.1	1.6e-08	1
MAJOR_FACILITATOR_SUPERFAMILY_TRANSPORTER	405	436	SRX3808507.11027674	multidrug	CP001918.1.gene2931.p01|FEATURES|major_facilitator_superfamily_transporter|multidrug|major_facilitator_superfamily_transporter	0.999998674628	90.6	32	57.8	6.6e-10	1
TET34	23	54	SRX3808507.19265430	tetracycline	ZP_02197344|FEATURES|tet34|tetracycline|tet34	1.0	78.1	32	56.2	1.9e-09	1
EPTA	65	97	SRX3808507.9454413	peptide	BAE78116.1|FEATURES|eptA|peptide|eptA	0.99999976393	72.7	33	53.1	1.7e-08	1
PENA	354	385	SRX3808507.4600845	beta-lactam	ZP_04656349|FEATURES|penA|beta-lactam|penA	1.0	65.6	32	53.1	1.7e-08	1
MULTIDRUG_ABC_TRANSPORTER	486	518	SRX3808507.17470730	multidrug	gi:517381192:ref:WP_018555350.1:|FEATURES|multidrug_ABC_transporter|multidrug|multidrug_ABC_transporter	1.0	75.8	33	51.6	4.9e-08	1
BICYCLOMYCIN-MULTIDRUG_EFFLUX_PROTEIN_BCR	336	367	SRX3808507.10788139	multidrug	YP_689681|FEATURES|bicyclomycin-multidrug_efflux_protein_bcr|multidrug|bicyclomycin-multidrug_efflux_protein_bcr	1.0	84.4	32	58.5	3.9e-10	1
ACRA	208	240	SRX3808507.10483488	multidrug	gi:1000938487:ref:WP_061182054.1:|FEATURES|acrA|multidrug|acrA	1.0	63.6	33	47.0	1.2e-06	1
BACA	10	41	SRX3808507.11757810	bacitracin	ZP_03381912|FEATURES|bacA|bacitracin|bacA	1.0	100.0	32	65.9	2.4e-12	1
COB(I)ALAMIN_ADENOLSYLTRANSFERASE	56	87	SRX3808507.19504701	unclassified	gi:749002628:ref:WP_040062280.1:|FEATURES|cob(I)alamin_adenolsyltransferase|unclassified|cob(I)alamin_adenolsyltransferase	1.0	78.1	32	58.5	3.9e-10	1
MSBA	173	205	SRX3808507.7545893	nitroimidazole	NP_415434.1|FEATURES|msbA|nitroimidazole|msbA	0.999807266917	87.9	33	57.8	6.9e-10	1
ACRA	277	309	SRX3808507.7683737	multidrug	ZP_03163985|FEATURES|acrA|multidrug|acrA	1.0	90.9	33	63.5	1.2e-11	1
TRANSCRIPTIONAL_REGULATORY_PROTEIN_CPXR_CPXR	153	183	SRX3808507.18597375	unclassified	CP000647.1.gene4257.p01|FEATURES|transcriptional_regulatory_protein_CpxR_cpxR|unclassified|transcriptional_regulatory_protein_CpxR_cpxR	0.999999999999	96.8	31	62.4	2.6e-11	1
TRANSCRIPTIONAL_REGULATORY_PROTEIN_CPXR_CPXR	71	102	SRX3808507.20048144	unclassified	CP001918.1.gene5135.p01|FEATURES|transcriptional_regulatory_protein_CpxR_cpxR|unclassified|transcriptional_regulatory_protein_CpxR_cpxR	1.0	100.0	32	67.4	8.4e-13	1
ROSB	70	101	SRX3808507.3810364	fosmidomycin	YP_001477377|FEATURES|rosB|fosmidomycin|rosB	1.0	87.5	32	57.0	1.1e-09	1
ROSB	80	112	SRX3808507.6352225	fosmidomycin	YP_001605795|FEATURES|rosB|fosmidomycin|rosB	1.0	84.8	33	58.9	3.1e-10	1
OMPR	354	386	SRX3808507.5731333	multidrug	CP000034.1.gene3672.p01|FEATURES|ompR|multidrug|ompR	0.999998783653	78.8	33	58.9	3.1e-10	1
MSBA	72	104	SRX3808507.10523170	nitroimidazole	NP_415434.1|FEATURES|msbA|nitroimidazole|msbA	0.999875102121	81.8	33	62.0	3.6e-11	1
ACRB	66	98	SRX3808507.8340842	multidrug	YP_001908403|FEATURES|acrB|multidrug|acrB	1.0	87.9	33	60.5	1.1e-10	1
MDTG	300	331	SRX3808507.3854121	multidrug	gi:694094674:ref:WP_032439274.1:|FEATURES|mdtG|multidrug|mdtG	1.0	71.9	32	48.1	5.4e-07	1
MEXB	974	1004	SRX3808507.8144281	multidrug	gi:759528585:ref:WP_043248665.1:|FEATURES|mexB|multidrug|mexB	1.0	77.4	31	54.3	7.3e-09	1
OMPR	181	212	SRX3808507.3563819	multidrug	CP000034.1.gene3672.p01|FEATURES|ompR|multidrug|ompR	0.999999204285	100.0	32	68.2	4.9e-13	1
OQXB	694	724	SRX3808507.7664802	multidrug	YP_001693238|FEATURES|oqxB|multidrug|oqxB	0.999999192811	77.4	31	59.3	2.3e-10	1
ACRB	753	785	SRX3808507.4587794	multidrug	ZP_04620400|FEATURES|acrB|multidrug|acrB	1.0	69.7	33	51.6	4.9e-08	1
EPTA	420	452	SRX3808507.2280499	peptide	BAE78116.1|FEATURES|eptA|peptide|eptA	0.999999858943	75.8	33	57.8	6.9e-10	1
OXA	175	205	SRX3808507.874072	beta-lactam	gi:583596984:gb:EWE59955.1:|FEATURES|OXA-9|beta-lactam|OXA	0.999999885072	61.3	31	47.4	9.3e-07	1
MEXB	661	693	SRX3808507.10499792	multidrug	gi:505288054:ref:WP_015475156.1:|FEATURES|mexB|multidrug|mexB	0.99999999999	66.7	33	50.8	8.4e-08	1
EPTA	438	469	SRX3808507.10188405	peptide	BAE78116.1|FEATURES|eptA|peptide|eptA	1.0	87.5	32	63.9	9.6e-12	1
ESCHERICHIA_COLI_LAMB	340	371	SRX3808507.16516204	multidrug	BAB38442|FEATURES|Escherichia_coli_LamB|multidrug|Escherichia_coli_LamB	0.999993799193	65.6	32	50.8	8.1e-08	1
PENA	186	218	SRX3808507.429795	beta-lactam	ZP_02659083|FEATURES|penA|beta-lactam|penA	1.0	66.7	33	47.4	9.3e-07	1
EPTA	356	386	SRX3808507.5634734	peptide	BAE78116.1|FEATURES|eptA|peptide|eptA	0.999999852978	77.4	31	57.4	8.4e-10	1
OQXB	966	996	SRX3808507.5591148	multidrug	YP_001693238|FEATURES|oqxB|multidrug|oqxB	1.0	93.5	31	59.7	1.7e-10	1
PENA	152	182	SRX3808507.15986036	beta-lactam	ZP_03164918|FEATURES|penA|beta-lactam|penA	1.0	80.6	31	58.9	3.1e-10	1
MDTK	41	72	SRX3808507.1785603	fluoroquinolone	AML99881.1|FEATURES|MdtK|fluoroquinolone|MdtK	0.999996772901	93.8	32	63.5	1.2e-11	1
ACRD	305	337	SRX3808507.2645740	aminoglycoside	YP_490697.1|FEATURES|acrD|aminoglycoside|acrD	0.999977085921	66.7	33	45.8	2.7e-06	1
RPOB2	1010	1042	SRX3808507.6531194	multidrug	BAD59497.1|FEATURES|rpoB2|multidrug|rpoB2	0.999999353783	81.8	33	63.5	1.2e-11	1
MDTG	20	51	SRX3808507.11735331	multidrug	gi:555264509:ref:WP_023246046.1:|FEATURES|mdtG|multidrug|mdtG	1.0	62.5	32	49.7	1.9e-07	1
ACRB	830	862	SRX3808507.13052167	multidrug	YP_454364|FEATURES|acrB|multidrug|acrB	1.0	87.9	33	65.9	2.5e-12	1
ACRB	1004	1035	SRX3808507.9427472	multidrug	YP_002932544|FEATURES|acrB|multidrug|acrB	0.999075064431	81.2	32	55.5	3.3e-09	1
OQXB	949	981	SRX3808507.9427475	multidrug	YP_001693238|FEATURES|oqxB|multidrug|oqxB	0.999999999953	93.9	33	62.8	2.1e-11	1
EPTA	303	335	SRX3808507.20082265	peptide	BAE78116.1|FEATURES|eptA|peptide|eptA	0.999999997927	81.8	33	65.9	2.5e-12	1
OQXB	26	57	SRX3808507.18956731	multidrug	YP_001693238|FEATURES|oqxB|multidrug|oqxB	1.0	93.8	32	65.5	3.3e-12	1
MUXB	324	354	SRX3808507.2787597	multidrug	NP_251217.1|FEATURES|MuxB|multidrug|MuxB	0.999998788624	74.2	31	45.8	2.5e-06	1
ACRA	164	194	SRX3808507.17605182	multidrug	ZP_03163985|FEATURES|acrA|multidrug|acrA	1.0	100.0	31	61.6	4.5e-11	1
MEXB	309	341	SRX3808507.17823093	multidrug	AAA74437.1|FEATURES|MexB|multidrug|mexB	0.999999925827	66.7	33	47.4	9.3e-07	1
BAES	424	454	SRX3808507.17823097	multidrug	BAA15934.1|FEATURES|baeS|multidrug|baeS	0.999998731621	67.7	31	46.2	1.9e-06	1
PMRF	280	310	SRX3808507.15240302	peptide	AAC75314.1|FEATURES|PmrF|peptide|PmrF	0.99999925653	77.4	31	53.9	9.9e-09	1
MDTG	29	61	SRX3808507.13573782	multidrug	gi:555264509:ref:WP_023246046.1:|FEATURES|mdtG|multidrug|mdtG	1.0	66.7	33	53.9	9.9e-09	1
PENA	63	94	SRX3808507.19212134	beta-lactam	ZP_04656349|FEATURES|penA|beta-lactam|penA	1.0	84.4	32	63.2	1.6e-11	1
TET34	73	105	SRX3808507.8331582	tetracycline	ZP_02197344|FEATURES|tet34|tetracycline|tet34	1.0	63.6	33	50.1	1.4e-07	1
EPTA	168	199	SRX3808507.4403519	peptide	BAE78116.1|FEATURES|eptA|peptide|eptA	0.99999939786	65.6	32	47.0	1.2e-06	1
TOLC	142	174	SRX3808507.7880787	multidrug	gi:516511311:ref:WP_017899749.1:|FEATURES|TolC|multidrug|TolC	1.0	93.9	33	64.7	5.6e-12	1
YOJI	479	511	SRX3808507.3347644	peptide	NP_416715.1|FEATURES|YojI|peptide|YojI	0.999999555107	63.6	33	47.0	1.2e-06	1
OMP36	153	184	SRX3808507.7510785	multidrug	AF336097.1.gene1.p01|FEATURES|omp36|multidrug|omp36	0.886412201711	65.6	32	49.3	2.4e-07	1
ACRB	321	352	SRX3808507.20582736	multidrug	gi:447196041:ref:WP_001273297.1:|FEATURES|acrB|multidrug|acrB	1.0	90.6	32	61.6	4.6e-11	1
OMPR	146	178	SRX3808507.17907245	multidrug	CP000034.1.gene3672.p01|FEATURES|ompR|multidrug|ompR	0.999999024486	100.0	33	71.2	6.0e-14	1
ACRB	975	1007	SRX3808507.18975321	multidrug	gi:502789935:ref:WP_013024911.1:|FEATURES|acrB|multidrug|acrB	1.0	100.0	33	65.1	4.3e-12	1
SMER	98	128	SRX3808507.4454190	multidrug	AAD51348.1|FEATURES|smeR|multidrug|smeR	0.999999998967	67.7	31	50.1	1.4e-07	1
EMRR	113	144	SRX3808507.11637703	fluoroquinolone	NP_417169.1|FEATURES|emrR|fluoroquinolone|emrR	0.999906537812	68.8	32	49.3	2.4e-07	1
ACRB	318	350	SRX3808507.5937874	multidrug	CP002695.1.gene992.p01|FEATURES|acrB|multidrug|acrB	0.999999790547	75.8	33	53.1	1.7e-08	1
MSBA	158	190	SRX3808507.8116519	nitroimidazole	NP_415434.1|FEATURES|msbA|nitroimidazole|msbA	0.999858551521	90.9	33	62.0	3.6e-11	1
RPOB2	808	839	SRX3808507.18712777	multidrug	BAD59497.1|FEATURES|rpoB2|multidrug|rpoB2	0.99999909819	65.6	32	45.8	2.7e-06	1
TOLC	54	84	SRX3808507.18857215	multidrug	gi:749612358:ref:WP_040233965.1:|FEATURES|TolC|multidrug|TolC	1.0	90.3	31	63.2	1.5e-11	1
ARNA	517	549	SRX3808507.10625396	polymyxin	ZP_02901868|FEATURES|arnA|polymyxin|arnA	0.965059957263	97.0	33	67.8	6.6e-13	1
EPTA	449	480	SRX3808507.16632998	peptide	BAE78116.1|FEATURES|eptA|peptide|eptA	1.0	90.6	32	64.7	5.4e-12	1
BACA	151	183	SRX3808507.12448483	bacitracin	ZP_04431003|FEATURES|bacA|bacitracin|bacA	1.0	100.0	33	73.6	1.2e-14	1
RPOB2	443	474	SRX3808507.3348198	multidrug	BAD59497.1|FEATURES|rpoB2|multidrug|rpoB2	0.999999470285	84.4	32	62.0	3.5e-11	1
EMRA	297	327	SRX3808507.17851002	multidrug	gi:695837578:ref:WP_032750955.1:|FEATURES|emrA|multidrug|emrA	0.982841987244	96.8	31	63.9	9.6e-12	1
MULTIDRUG_ABC_TRANSPORTER	522	554	SRX3808507.15987342	multidrug	gi:686364868:ref:WP_031893738.1:|FEATURES|multidrug_ABC_transporter|multidrug|multidrug_ABC_transporter	1.0	100.0	33	65.1	4.3e-12	1
CAMP-REGULATORY_PROTEIN	114	146	SRX3808507.15490519	unclassified	gi:446164891:ref:WP_000242746.1:|FEATURES|cAMP-regulatory_protein|unclassified|cAMP-regulatory_protein	0.921555284325	90.9	33	58.9	3.1e-10	1
OMPR	271	302	SRX3808507.15987346	multidrug	CP000034.1.gene3672.p01|FEATURES|ompR|multidrug|ompR	0.999998853168	87.5	32	60.1	1.4e-10	1
RPOB2	423	455	SRX3808507.7722672	multidrug	BAD59497.1|FEATURES|rpoB2|multidrug|rpoB2	0.999999412059	78.8	33	58.2	5.2e-10	1
EPTA	380	412	SRX3808507.4129729	peptide	BAE78116.1|FEATURES|eptA|peptide|eptA	0.999999999843	75.8	33	66.2	1.9e-12	1
VANR	70	102	SRX3808507.1101430	glycopeptide	gi:944468330:ref:WP_055698749.1:|FEATURES|vanR|glycopeptide|vanR	1.0	60.6	33	45.1	4.6e-06	1
PENA	570	600	SRX3808507.8443607	beta-lactam	ZP_04656349|FEATURES|penA|beta-lactam|penA	1.0	80.6	31	59.3	2.2e-10	1
MDTG	186	217	SRX3808507.7722678	multidrug	CP004022.1.gene1785.p01|FEATURES|mdtG|multidrug|mdtG	1.0	62.5	32	46.6	1.6e-06	1
SERRATIA_MARCESCENS_OMP1	55	86	SRX3808507.13233537	multidrug	AIA49384.1|FEATURES|Serratia_marcescens_Omp1|multidrug|Serratia_marcescens_Omp1	0.999993237821	71.9	32	56.6	1.5e-09	1
OMPF	31	63	SRX3808507.1719659	multidrug	gi:742936434:ref:WP_039025717.1:|FEATURES|ompF|multidrug|ompF	0.999999999619	66.7	33	53.5	1.3e-08	1
EPTA	391	423	SRX3808507.19805442	peptide	BAE78116.1|FEATURES|eptA|peptide|eptA	0.999999943261	81.8	33	68.2	5.1e-13	1
ESCHERICHIA_COLI_LAMB	309	340	SRX3808507.20665324	multidrug	BAB38442|FEATURES|Escherichia_coli_LamB|multidrug|Escherichia_coli_LamB	0.999995727115	62.5	32	57.0	1.2e-09	1
ACRB	615	645	SRX3808507.10500472	multidrug	gi:502789935:ref:WP_013024911.1:|FEATURES|acrB|multidrug|acrB	1.0	87.1	31	62.0	3.4e-11	1
ACRB	182	213	SRX3808507.18333881	multidrug	YP_001908403|FEATURES|acrB|multidrug|acrB	1.0	93.8	32	63.9	9.3e-12	1
EPTA	69	101	SRX3808507.18377674	peptide	BAE78116.1|FEATURES|eptA|peptide|eptA	0.999999431751	63.6	33	46.2	2.1e-06	1
EPTA	370	401	SRX3808507.9227532	peptide	BAE78116.1|FEATURES|eptA|peptide|eptA	0.999999891465	81.2	32	60.5	1.0e-10	1
MAJOR_FACILITATOR_SUPERFAMILY_TRANSPORTER	379	411	SRX3808507.8093726	multidrug	CP001918.1.gene2931.p01|FEATURES|major_facilitator_superfamily_transporter|multidrug|major_facilitator_superfamily_transporter	0.999998790889	84.8	33	60.1	1.4e-10	1
PENA	315	346	SRX3808507.7144420	beta-lactam	YP_002146111|FEATURES|penA|beta-lactam|penA	0.999663664302	62.5	32	44.3	7.8e-06	1
OMPR	166	198	SRX3808507.6315153	multidrug	CP000034.1.gene3672.p01|FEATURES|ompR|multidrug|ompR	0.999999093345	93.9	33	65.1	4.3e-12	1
EPTA	251	282	SRX3808507.12590063	peptide	BAE78116.1|FEATURES|eptA|peptide|eptA	0.99999984003	78.1	32	56.6	1.5e-09	1
OMPF	551	581	SRX3808507.10898993	multidrug	gi:504720116:ref:WP_014907218.1:|FEATURES|ompF|multidrug|ompF	0.999999718074	64.5	31	48.5	4.0e-07	1
MAJOR_FACILITATOR_SUPERFAMILY_TRANSPORTER	410	440	SRX3808507.5787160	multidrug	CP001918.1.gene2931.p01|FEATURES|major_facilitator_superfamily_transporter|multidrug|major_facilitator_superfamily_transporter	0.999997672577	77.4	31	50.4	1.1e-07	1
PENA	449	480	SRX3808507.12992265	beta-lactam	ZP_04656349|FEATURES|penA|beta-lactam|penA	1.0	65.6	32	49.3	2.4e-07	1
ESCHERICHIA_COLI_LAMB	63	95	SRX3808507.8166167	multidrug	BAB38442|FEATURES|Escherichia_coli_LamB|multidrug|Escherichia_coli_LamB	0.999997714275	97.0	33	72.0	3.5e-14	1
EMRA	246	277	SRX3808507.20008743	multidrug	gi:817604913:ref:WP_046598123.1:|FEATURES|emrA|multidrug|emrA	0.999999879532	62.5	32	45.1	4.6e-06	1
PORIN_OMPC	113	144	SRX3808507.7740752	beta-lactam	APB87301|FEATURES|porin_OmpC|beta-lactam|porin_OmpC	0.999995698592	78.1	32	61.6	4.6e-11	1
POXTA	447	479	SRX3808507.18733752	multidrug	AVI44920.1|FEATURES|poxtA|multidrug|poxtA	0.99999935321	60.6	33	46.2	2.1e-06	1
ACRB	366	397	SRX3808507.7660771	multidrug	CP002695.1.gene992.p01|FEATURES|acrB|multidrug|acrB	1.0	81.2	32	54.3	7.3e-09	1
ACRA	165	196	SRX3808507.4505179	multidrug	ZP_03163985|FEATURES|acrA|multidrug|acrA	1.0	100.0	32	63.5	1.2e-11	1
TET44	54	85	SRX3808507.13704547	tetracycline	FN594949.1.gene24.p01|FEATURES|tet44|tetracycline|tet44	0.99999995763	68.8	32	47.8	6.9e-07	1
SDIA	210	240	SRX3808507.13029283	unclassified	gi:554965933:ref:WP_023209999.1:|FEATURES|sdiA|unclassified|sdiA	1.0	87.1	31	59.7	1.8e-10	1
ACRB	310	342	SRX3808507.16445955	multidrug	gi:780021998:ref:WP_045440626.1:|FEATURES|acrB|multidrug|acrB	1.0	90.9	33	64.3	7.3e-12	1
OQXB	795	826	SRX3808507.20811968	multidrug	YP_001693238|FEATURES|oqxB|multidrug|oqxB	0.999999999672	84.4	32	64.3	7.1e-12	1
MAJOR_FACILITATOR_SUPERFAMILY_TRANSPORTER	60	92	SRX3808507.11415033	multidrug	CP001918.1.gene2931.p01|FEATURES|major_facilitator_superfamily_transporter|multidrug|major_facilitator_superfamily_transporter	0.999998992611	93.9	33	65.1	4.3e-12	1
TRANSCRIPTIONAL_REGULATORY_PROTEIN_CPXR_CPXR	70	100	SRX3808507.6893414	unclassified	CP001918.1.gene5135.p01|FEATURES|transcriptional_regulatory_protein_CpxR_cpxR|unclassified|transcriptional_regulatory_protein_CpxR_cpxR	0.999999068773	100.0	31	65.5	3.2e-12	1
OPRZ	339	371	SRX3808507.12284747	multidrug	EGP45230|FEATURES|OprZ|multidrug|OprZ	0.99999464308	63.6	33	44.7	6.0e-06	1
OMPF	59	90	SRX3808507.11415038	multidrug	gi:823296122:ref:WP_047051707.1:|FEATURES|ompF|multidrug|ompF	0.997475459055	71.9	32	57.4	9.0e-10	1
MDTD	26	57	SRX3808507.11703937	multidrug	gi:134034159:sp:Q0T353.2:MDTD_SHIF8|FEATURES|mdtD|multidrug|mdtD	0.999999999976	84.4	32	55.8	2.5e-09	1
OQXB	274	304	SRX3808507.20811967	multidrug	YP_001693238|FEATURES|oqxB|multidrug|oqxB	1.0	96.8	31	63.5	1.2e-11	1
TRANSCRIPTIONAL_REGULATORY_PROTEIN_CPXR_CPXR	198	228	SRX3808507.15502553	unclassified	CP001918.1.gene5135.p01|FEATURES|transcriptional_regulatory_protein_CpxR_cpxR|unclassified|transcriptional_regulatory_protein_CpxR_cpxR	1.0	96.8	31	70.5	9.6e-14	1
ACRB	44	76	SRX3808507.15502556	multidrug	gi:497324874:ref:WP_009639087.1:|FEATURES|acrB|multidrug|acrB	1.0	90.9	33	65.9	2.5e-12	1
MULTIDRUG_ABC_TRANSPORTER	468	499	SRX3808507.10332658	multidrug	gi:1031799645:ref:WP_064138838.1:|FEATURES|multidrug_ABC_transporter|multidrug|multidrug_ABC_transporter	1.0	75.0	32	52.8	2.2e-08	1
OMP36	277	308	SRX3808507.16777993	multidrug	gi:505808389:ref:WP_015706141.1:|FEATURES|omp36|multidrug|omp36	0.999999979908	75.0	32	55.5	3.4e-09	1
MDTK	3	34	SRX3808507.7154318	multidrug	gi:754964131:ref:WP_042320052.1:|FEATURES|mdtK|multidrug|mdtK	1.0	87.5	32	59.3	2.3e-10	1
ARNA	317	347	SRX3808507.18794145	polymyxin	gi:507079934:ref:WP_016150692.1:|FEATURES|arnA|polymyxin|arnA	0.953225886684	93.5	31	63.9	9.0e-12	1
ACRB	745	777	SRX3808507.19625425	multidrug	NP_752514|FEATURES|acrB|multidrug|acrB	0.999999999985	93.9	33	68.6	3.9e-13	1
OQXA	152	184	SRX3808507.6362496	multidrug	YP_001693237.1|FEATURES|oqxA|multidrug|oqxA	0.999997591874	69.7	33	49.7	1.9e-07	1
VGAC	43	75	SRX3808507.4731697	MLS	AMP35312.1|FEATURES|vgaC|MLS|vgaC	0.999999274335	69.7	33	55.5	3.4e-09	1
ACRB	171	202	SRX3808507.11477125	multidrug	YP_001908403|FEATURES|acrB|multidrug|acrB	1.0	90.6	32	66.6	1.4e-12	1
ESCHERICHIA_COLI_LAMB	215	246	SRX3808507.6358459	multidrug	BAB38442|FEATURES|Escherichia_coli_LamB|multidrug|Escherichia_coli_LamB	0.999996770701	81.2	32	62.8	2.1e-11	1
PENA	524	556	SRX3808507.19186234	beta-lactam	ZP_04656349|FEATURES|penA|beta-lactam|penA	1.0	93.9	33	70.1	1.3e-13	1
RPOB2	436	467	SRX3808507.21298029	multidrug	BAD59497.1|FEATURES|rpoB2|multidrug|rpoB2	0.99999939786	78.1	32	57.4	9.0e-10	1
EMRB	438	468	SRX3808507.3816977	multidrug	gi:585330820:ref:WP_024212479.1:|FEATURES|emrB|multidrug|emrB	0.999999947808	77.4	31	55.1	4.2e-09	1
OMPF	118	149	SRX3808507.13453166	multidrug	gi:486211916:ref:WP_001555471.1:|FEATURES|ompF|multidrug|ompF	0.999971010586	78.1	32	59.7	1.8e-10	1
EMRA	300	330	SRX3808507.15633464	multidrug	gi:695837578:ref:WP_032750955.1:|FEATURES|emrA|multidrug|emrA	0.98359045855	80.6	31	53.5	1.2e-08	1
EPTA	46	76	SRX3808507.18447853	peptide	BAE78116.1|FEATURES|eptA|peptide|eptA	0.999999825804	80.6	31	55.8	2.6e-09	1
TET34	24	56	SRX3808507.4456138	tetracycline	ZP_02197344|FEATURES|tet34|tetracycline|tet34	1.0	81.8	33	59.7	1.8e-10	1
TET34	56	87	SRX3808507.15984860	tetracycline	ZP_02197344|FEATURES|tet34|tetracycline|tet34	1.0	68.8	32	56.2	2.0e-09	1
BACA	230	261	SRX3808507.20190166	bacitracin	YP_001455939|FEATURES|bacA|bacitracin|bacA	1.0	87.5	32	57.0	1.2e-09	1
OMPF	95	127	SRX3808507.7673817	multidrug	gi:490306302:ref:WP_004201406.1:|FEATURES|ompF|multidrug|ompF	0.987017819583	84.8	33	64.7	5.6e-12	1
RPOB2	141	171	SRX3808507.3336894	multidrug	BAD59497.1|FEATURES|rpoB2|multidrug|rpoB2	0.999999214074	67.7	31	49.3	2.4e-07	1
BACA	1	32	SRX3808507.8064797	bacitracin	B2VGJ3|FEATURES|bacA|bacitracin|bacA	1.0	90.6	32	64.3	7.3e-12	1
EPTA	356	388	SRX3808507.18638064	peptide	BAE78116.1|FEATURES|eptA|peptide|eptA	0.999999996705	81.8	33	63.9	9.6e-12	1
OMPF	36	67	SRX3808507.10822418	multidrug	gi:823296122:ref:WP_047051707.1:|FEATURES|ompF|multidrug|ompF	0.999973826355	62.5	32	50.4	1.1e-07	1
EMRR	68	100	SRX3808507.7907821	fluoroquinolone	NP_417169.1|FEATURES|emrR|fluoroquinolone|emrR	0.999883325597	93.9	33	64.3	7.3e-12	1
EPTA	442	473	SRX3808507.8429348	peptide	BAE78116.1|FEATURES|eptA|peptide|eptA	0.999999811852	71.9	32	55.1	4.3e-09	1
VGAC	4	34	SRX3808507.832870	MLS	AMP35312.1|FEATURES|vgaC|MLS|vgaC	0.999999442465	83.9	31	58.5	3.8e-10	1
MEXB	986	1017	SRX3808507.20894472	multidrug	YP_298289|FEATURES|mexB|multidrug|mexB	1.0	78.1	32	54.3	7.3e-09	1
OQXB	823	855	SRX3808507.8650625	multidrug	YP_001693238|FEATURES|oqxB|multidrug|oqxB	0.99999877897	72.7	33	51.2	6.4e-08	1
EMRB	359	389	SRX3808507.17326512	multidrug	gi:493870778:ref:WP_006817302.1:|FEATURES|emrB|multidrug|emrB	0.999844611823	100.0	31	68.9	2.9e-13	1
MDTG	258	288	SRX3808507.4384498	multidrug	gi:313635905:gb:EFS01863.1:|FEATURES|mdtG|multidrug|mdtG	0.999999999997	67.7	31	48.9	3.2e-07	1
EPTA	298	330	SRX3808507.16748869	peptide	BAE78116.1|FEATURES|eptA|peptide|eptA	0.999999731304	72.7	33	58.5	4.0e-10	1
EPTA	330	361	SRX3808507.10214771	peptide	BAE78116.1|FEATURES|eptA|peptide|eptA	0.9999999963	78.1	32	61.2	6.0e-11	1
TETP	72	103	SRX3808507.6022980	tetracycline	YP_002850805|FEATURES|tetP|tetracycline|tetP	1.0	71.9	32	49.7	1.9e-07	1
EPTA	367	399	SRX3808507.21417321	peptide	BAE78116.1|FEATURES|eptA|peptide|eptA	0.999999994868	66.7	33	56.6	1.5e-09	1
TETT	5	36	SRX3808507.10575611	tetracycline	L42544.gene.p01|FEATURES|tetT|tetracycline|tetT	0.999999999887	62.5	32	44.3	7.8e-06	1
RPOB2	431	461	SRX3808507.12197022	multidrug	BAD59497.1|FEATURES|rpoB2|multidrug|rpoB2	0.999999253557	77.4	31	54.7	5.6e-09	1
ACRA	275	307	SRX3808507.9771382	multidrug	ZP_03163985|FEATURES|acrA|multidrug|acrA	1.0	87.9	33	61.2	6.2e-11	1
MSBA	63	94	SRX3808507.2407962	nitroimidazole	NP_415434.1|FEATURES|msbA|nitroimidazole|msbA	0.999875102121	78.1	32	62.0	3.6e-11	1
MDTE	142	174	SRX3808507.13591054	multidrug	CP001918.1.gene3442.p01|FEATURES|mdtE|multidrug|mdtE	0.999999999997	84.8	33	68.2	5.1e-13	1
MUXB	645	676	SRX3808507.16014855	multidrug	NP_251217.1|FEATURES|MuxB|multidrug|MuxB	0.999998869641	62.5	32	47.0	1.2e-06	1
OMPR	96	128	SRX3808507.14969768	multidrug	CP000034.1.gene3672.p01|FEATURES|ompR|multidrug|ompR	0.999998759063	84.8	33	62.4	2.8e-11	1
EPTA	40	71	SRX3808507.16014853	peptide	BAE78116.1|FEATURES|eptA|peptide|eptA	0.999999743759	75.0	32	52.4	2.9e-08	1
[truncated: 216,639 more rows]
