# Supplementary material for: Machine learning algorithm to characterize antimicrobial resistance associated with the International Space Station surface microbiome
Source: Microbiome. 2022 Aug 24;10:134. doi: 10.1186/s40168-022-01332-w (PMC9400218; doi:10.1186/s40168-022-01332-w)
Supplement: Supplementary file 6 — Additional file 5: File S1. Raw results of the DeepARG analyses (zip compressed). [file 40168_2022_1332_MOESM5_ESM.zip › Additional file 5- File S1/DeepARG-SS/F3_L1_PMA_FLT_.out.mapping.ARG]

#ARG	query-start	query-end	read_id	predicted_ARG-class	best-hit	probability	identity	alignment-length	alignment-bitscore	alignment-evalue	counts
MSBA	386	418	SRX3808505.2673111	nitroimidazole	NP_415434.1|FEATURES|msbA|nitroimidazole|msbA	0.999806135217	78.8	33	57.4	9.0e-10	1
OQXB	276	307	SRX3808505.1546559	multidrug	YP_001693238|FEATURES|oqxB|multidrug|oqxB	0.999999287168	96.9	32	65.1	4.3e-12	1
OMPF	229	260	SRX3808505.4266598	multidrug	gi:486211916:ref:WP_001555471.1:|FEATURES|ompF|multidrug|ompF	0.982870563018	84.4	32	61.6	4.7e-11	1
OQXB	999	1031	SRX3808505.340970	multidrug	YP_001693238|FEATURES|oqxB|multidrug|oqxB	1.0	97.0	33	67.8	6.6e-13	1
TOLC	253	285	SRX3808505.1808163	multidrug	gi:751932569:ref:WP_041147277.1:|FEATURES|TolC|multidrug|TolC	1.0	78.8	33	57.4	9.0e-10	1
EPTA	255	287	SRX3808505.1408033	peptide	BAE78116.1|FEATURES|eptA|peptide|eptA	0.999999784675	69.7	33	53.9	9.9e-09	1
OLEI	307	337	SRX3808505.5620241	MLS	ABA42118.2|FEATURES|oleI|MLS|oleI	0.999999988158	64.5	31	45.4	3.5e-06	1
OMPF	274	310	SRX3808505.4121067	multidrug	gi:514076957:ref:WP_016529535.1:|FEATURES|ompF|multidrug|ompF	0.841012106991	73.0	37	57.0	1.2e-09	1
ACRB	327	359	SRX3808505.1829170	multidrug	gi:502789935:ref:WP_013024911.1:|FEATURES|acrB|multidrug|acrB	1.0	93.9	33	63.5	1.2e-11	1
YOJI	409	439	SRX3808505.2485321	peptide	NP_416715.1|FEATURES|YojI|peptide|YojI	0.999999164753	61.3	31	44.3	7.4e-06	1
RPOB2	142	174	SRX3808505.4571845	multidrug	BAD59497.1|FEATURES|rpoB2|multidrug|rpoB2	0.999999348421	72.7	33	55.5	3.4e-09	1
TETT	5	36	SRX3808505.431219	tetracycline	L42544.gene.p01|FEATURES|tetT|tetracycline|tetT	0.999999999859	62.5	32	44.3	7.8e-06	1
MEXA	200	231	SRX3808505.6447883	multidrug	gi:686192802:ref:WP_031805254.1:|FEATURES|mexA|multidrug|mexA	1.0	75.0	32	54.3	7.6e-09	1
EMRB	142	172	SRX3808505.1317496	multidrug	gi:486057056:ref:WP_001507824.1:|FEATURES|emrB|multidrug|emrB	0.999997819205	90.3	31	71.6	4.3e-14	1
CAMP-REGULATORY_PROTEIN	59	91	SRX3808505.4571848	unclassified	gi:491301754:ref:WP_005159757.1:|FEATURES|cAMP-regulatory_protein|unclassified|cAMP-regulatory_protein	0.946771127203	100.0	33	70.1	1.3e-13	1
MACB	23	55	SRX3808505.4367220	MLS	gi:851928815:ref:WP_048221086.1:|FEATURES|macB|MLS|macB	1.0	69.7	33	50.8	8.4e-08	1
RPOB2	989	1021	SRX3808505.2867136	multidrug	BAD59497.1|FEATURES|rpoB2|multidrug|rpoB2	0.99999923827	66.7	33	50.8	8.4e-08	1
MDFA	349	381	SRX3808505.6317642	multidrug	gi:1044109257:emb:SBZ85298.1:|FEATURES|mdfA|multidrug|mdfA	1.0	97.0	33	66.2	1.9e-12	1
PBP-1B	214	246	SRX3808505.4805388	beta-lactam	YP_002467958|FEATURES|PBP-1B|beta-lactam|PBP-1B	0.999999995596	63.6	33	46.6	1.6e-06	1
SMES	413	445	SRX3808505.2596393	multidrug	AAD51347.1|FEATURES|smeS|multidrug|smeS	0.999999293265	60.6	33	45.1	4.6e-06	1
KASUGAMYCIN_RESISTANCE_PROTEIN_KSGA	122	153	SRX3808505.3326272	aminoglycoside	Q7N8V7|FEATURES|kasugamycin_resistance_protein_ksgA|aminoglycoside|kasugamycin_resistance_protein_ksgA	1.0	87.5	32	60.8	8.1e-11	1
MSBA	65	97	SRX3808505.5842797	nitroimidazole	NP_415434.1|FEATURES|msbA|nitroimidazole|msbA	0.999393776944	75.8	33	62.0	3.6e-11	1
EPTA	417	447	SRX3808505.604582	peptide	BAE78116.1|FEATURES|eptA|peptide|eptA	0.999999852978	80.6	31	57.4	8.4e-10	1
OQXB	962	993	SRX3808505.5842794	multidrug	YP_001693238|FEATURES|oqxB|multidrug|oqxB	1.0	93.8	32	63.2	1.6e-11	1
MUXB	733	765	SRX3808505.2356744	multidrug	NP_251217.1|FEATURES|MuxB|multidrug|MuxB	0.999999112594	72.7	33	51.6	4.9e-08	1
MEXE	94	125	SRX3808505.917152	multidrug	CP001918.1.gene1258.p01|FEATURES|mexE|multidrug|mexE	1.0	84.4	32	57.4	8.7e-10	1
OQXB	271	303	SRX3808505.3519002	multidrug	YP_001693238|FEATURES|oqxB|multidrug|oqxB	1.0	97.0	33	66.6	1.5e-12	1
EPTA	309	341	SRX3808505.1471421	peptide	BAE78116.1|FEATURES|eptA|peptide|eptA	0.99999990882	75.8	33	62.4	2.8e-11	1
TETD	96	128	SRX3808505.3527470	tetracycline	gi:135617:sp:P28816.1:TETD_ECOLX|FEATURES|tetD|tetracycline|tetD	0.99999999725	66.7	33	48.9	3.2e-07	1
PBP-1B	238	269	SRX3808505.3594396	beta-lactam	YP_002467958|FEATURES|PBP-1B|beta-lactam|PBP-1B	0.999999999176	78.1	32	55.8	2.5e-09	1
CPXA	112	144	SRX3808505.6865210	aminoglycoside:aminocoumarin	NP_312864.1|FEATURES|cpxA|aminoglycoside:aminocoumarin|cpxA	0.99979151569	87.9	33	70.5	1.0e-13	1
YOJI	323	355	SRX3808505.6360011	peptide	NP_416715.1|FEATURES|YojI|peptide|YojI	0.99999956107	69.7	33	49.7	1.9e-07	1
RPOB2	871	903	SRX3808505.79785	multidrug	BAD59497.1|FEATURES|rpoB2|multidrug|rpoB2	0.999999331237	72.7	33	54.7	5.8e-09	1
MEXA	211	242	SRX3808505.79786	multidrug	gi:686192802:ref:WP_031805254.1:|FEATURES|mexA|multidrug|mexA	1.0	65.6	32	50.4	1.1e-07	1
KASUGAMYCIN_RESISTANCE_PROTEIN_KSGA	142	174	SRX3808505.1823267	aminoglycoside	YP_002240485|FEATURES|kasugamycin_resistance_protein_ksgA|aminoglycoside|kasugamycin_resistance_protein_ksgA	1.0	84.8	33	55.5	3.4e-09	1
ACRB	162	194	SRX3808505.4507209	multidrug	gi:812045371:emb:CRH28493.1:|FEATURES|acrB|multidrug|acrB	1.0	90.9	33	68.2	5.1e-13	1
EMRB	355	387	SRX3808505.2410476	multidrug	gi:486057056:ref:WP_001507824.1:|FEATURES|emrB|multidrug|emrB	0.999962275502	97.0	33	72.0	3.5e-14	1
TRANSCRIPTIONAL_REGULATORY_PROTEIN_CPXR_CPXR	182	214	SRX3808505.6263666	unclassified	CP001918.1.gene5135.p01|FEATURES|transcriptional_regulatory_protein_CpxR_cpxR|unclassified|transcriptional_regulatory_protein_CpxR_cpxR	1.0	97.0	33	68.6	3.9e-13	1
EMRA	263	293	SRX3808505.3659672	multidrug	gi:506486765:ref:WP_015963310.1:|FEATURES|emrA|multidrug|emrA	0.983917566579	77.4	31	53.5	1.2e-08	1
ACRB	950	982	SRX3808505.3957598	multidrug	CP001918.1.gene1257.p01|FEATURES|acrB|multidrug|acrB	1.0	100.0	33	67.0	1.1e-12	1
MUXB	1	32	SRX3808505.2937175	multidrug	NP_251217.1|FEATURES|MuxB|multidrug|MuxB	0.999999055971	71.9	32	50.4	1.1e-07	1
BACA	178	210	SRX3808505.3293443	bacitracin	A8A4L2|FEATURES|bacA|bacitracin|bacA	1.0	93.9	33	63.5	1.2e-11	1
EMRA	158	190	SRX3808505.1696602	multidrug	gi:817604913:ref:WP_046598123.1:|FEATURES|emrA|multidrug|emrA	0.986099628712	87.9	33	61.6	4.7e-11	1
MSBA	149	181	SRX3808505.314317	nitroimidazole	NP_415434.1|FEATURES|msbA|nitroimidazole|msbA	0.999905547303	93.9	33	64.7	5.6e-12	1
OMPR	356	386	SRX3808505.5181764	multidrug	CP000034.1.gene3672.p01|FEATURES|ompR|multidrug|ompR	0.999998566274	80.6	31	54.3	7.3e-09	1
EMRA	228	259	SRX3808505.452993	multidrug	gi:498120214:ref:WP_010434370.1:|FEATURES|emrA|multidrug|emrA	0.983660169175	84.4	32	57.0	1.1e-09	1
ACRB	310	341	SRX3808505.1750277	multidrug	gi:812045371:emb:CRH28493.1:|FEATURES|acrB|multidrug|acrB	1.0	90.6	32	62.4	2.8e-11	1
EPTA	376	408	SRX3808505.3389133	peptide	BAE78116.1|FEATURES|eptA|peptide|eptA	0.999999999935	75.8	33	65.5	3.3e-12	1
EPTA	28	60	SRX3808505.1750275	peptide	BAE78116.1|FEATURES|eptA|peptide|eptA	0.999999561894	63.6	33	48.1	5.4e-07	1
EMRA	305	337	SRX3808505.1735866	multidrug	gi:1035701600:ref:WP_064543230.1:|FEATURES|emrA|multidrug|emrA	0.989238885713	84.8	33	61.6	4.7e-11	1
TETD	37	67	SRX3808505.4643114	tetracycline	gi:135617:sp:P28816.1:TETD_ECOLX|FEATURES|tetD|tetracycline|tetD	0.999999997251	64.5	31	50.8	8.4e-08	1
EMRB	252	284	SRX3808505.3487351	multidrug	gi:661298237:ref:WP_029991091.1:|FEATURES|emrB|multidrug|emrB	0.999977666173	90.9	33	68.9	3.0e-13	1
ARNA	83	115	SRX3808505.2391013	polymyxin	gi:851928593:ref:WP_048220996.1:|FEATURES|arnA|polymyxin|arnA	0.942523779437	84.8	33	58.5	4.0e-10	1
ACRB	601	633	SRX3808505.2648346	multidrug	gi:502789935:ref:WP_013024911.1:|FEATURES|acrB|multidrug|acrB	1.0	90.9	33	65.9	2.5e-12	1
MSBA	98	128	SRX3808505.5732838	nitroimidazole	NP_415434.1|FEATURES|msbA|nitroimidazole|msbA	0.999853459854	90.3	31	60.1	1.3e-10	1
MDTK	163	195	SRX3808505.3056459	multidrug	gi:447097675:ref:WP_001174931.1:|FEATURES|mdtK|multidrug|mdtK	1.0	84.8	33	64.3	7.3e-12	1
EPTA	92	124	SRX3808505.861273	peptide	BAE78116.1|FEATURES|eptA|peptide|eptA	0.999999704092	75.8	33	51.2	6.4e-08	1
MEXB	245	275	SRX3808505.2456817	multidrug	CAW25151|FEATURES|mexB|multidrug|mexB	0.999992277369	77.4	31	52.0	3.8e-08	1
OQXB	980	1012	SRX3808505.401097	multidrug	YP_001693238|FEATURES|oqxB|multidrug|oqxB	0.999999098262	90.9	33	59.7	1.8e-10	1
ACRB	173	205	SRX3808505.3885481	multidrug	gi:502789935:ref:WP_013024911.1:|FEATURES|acrB|multidrug|acrB	1.0	90.9	33	69.7	1.7e-13	1
OMPF	294	326	SRX3808505.4289360	multidrug	gi:312286407:gb:EFR14320.1:|FEATURES|ompF|multidrug|ompF	0.998828274237	72.7	33	60.5	1.1e-10	1
OMPR	26	57	SRX3808505.426543	multidrug	CP000034.1.gene3672.p01|FEATURES|ompR|multidrug|ompR	0.999999095639	100.0	32	63.5	1.2e-11	1
EPTA	329	361	SRX3808505.6456997	peptide	BAE78116.1|FEATURES|eptA|peptide|eptA	0.999999999749	78.8	33	64.7	5.6e-12	1
PENA	74	106	SRX3808505.3346536	beta-lactam	ZP_04656349|FEATURES|penA|beta-lactam|penA	1.0	78.8	33	57.4	9.0e-10	1
MDTK	42	74	SRX3808505.3346531	fluoroquinolone	AML99881.1|FEATURES|MdtK|fluoroquinolone|MdtK	0.999997722628	93.9	33	66.2	1.9e-12	1
PENA	388	420	SRX3808505.6456990	beta-lactam	ZP_04656349|FEATURES|penA|beta-lactam|penA	1.0	63.6	33	47.8	7.1e-07	1
PENA	521	553	SRX3808505.2762843	beta-lactam	ZP_04656349|FEATURES|penA|beta-lactam|penA	1.0	90.9	33	68.2	5.1e-13	1
MEXB	234	266	SRX3808505.6714043	multidrug	AAA74437.1|FEATURES|MexB|multidrug|mexB	0.999999905631	69.7	33	51.2	6.4e-08	1
TET34	41	71	SRX3808505.5551360	tetracycline	Q8DF90|FEATURES|tet34|tetracycline|tet34	1.0	83.9	31	62.0	3.5e-11	1
CAMP-REGULATORY_PROTEIN	171	203	SRX3808505.5551363	unclassified	gi:490367208:ref:WP_004246872.1:|FEATURES|cAMP-regulatory_protein|unclassified|cAMP-regulatory_protein	0.94469695375	100.0	33	68.6	3.9e-13	1
CPXA	393	425	SRX3808505.5797186	aminoglycoside:aminocoumarin	NP_312864.1|FEATURES|cpxA|aminoglycoside:aminocoumarin|cpxA	0.999799366199	100.0	33	70.9	7.8e-14	1
TOLC	176	208	SRX3808505.3573759	multidrug	gi:751932569:ref:WP_041147277.1:|FEATURES|TolC|multidrug|TolC	1.0	87.9	33	62.0	3.6e-11	1
EPTA	93	124	SRX3808505.1708971	peptide	BAE78116.1|FEATURES|eptA|peptide|eptA	0.999999605531	75.0	32	48.9	3.1e-07	1
TAEA	185	215	SRX3808505.750650	pleuromutilin	APB03219.1|FEATURES|TaeA|pleuromutilin|TaeA	0.990374429152	61.3	31	47.0	1.1e-06	1
ACRB	42	74	SRX3808505.1681566	multidrug	ZP_04639026|FEATURES|acrB|multidrug|acrB	1.0	84.8	33	62.8	2.1e-11	1
ESCHERICHIA_COLI_MIPA	146	177	SRX3808505.1557031	multidrug	NP_310518|FEATURES|Escherichia_coli_mipA|multidrug|Escherichia_coli_mipA	0.999998601757	65.6	32	51.6	4.9e-08	1
MEXA	48	79	SRX3808505.1833206	multidrug	gi:896372078:ref:WP_049317199.1:|FEATURES|mexA|multidrug|mexA	1.0	68.8	32	46.6	1.6e-06	1
KASUGAMYCIN_RESISTANCE_PROTEIN_KSGA	160	191	SRX3808505.1601189	aminoglycoside	YP_002240485|FEATURES|kasugamycin_resistance_protein_ksgA|aminoglycoside|kasugamycin_resistance_protein_ksgA	1.0	90.6	32	63.5	1.2e-11	1
ESCHERICHIA_COLI_LAMB	215	246	SRX3808505.3292711	multidrug	BAB38442|FEATURES|Escherichia_coli_LamB|multidrug|Escherichia_coli_LamB	0.999997013545	81.2	32	62.8	2.1e-11	1
TET44	68	98	SRX3808505.722054	tetracycline	FN594949.1.gene24.p01|FEATURES|tet44|tetracycline|tet44	1.0	64.5	31	48.1	5.4e-07	1
OMPF	31	63	SRX3808505.6293071	multidrug	gi:504720116:ref:WP_014907218.1:|FEATURES|ompF|multidrug|ompF	0.999999999841	100.0	33	73.2	1.6e-14	1
EMRD	239	276	SRX3808505.5437934	multidrug	CP004022.1.gene3225.p01|FEATURES|emrD|multidrug|emrD	0.999997972668	65.8	38	56.2	2.0e-09	1
CAMP-REGULATORY_PROTEIN	58	90	SRX3808505.4090023	unclassified	gi:491301754:ref:WP_005159757.1:|FEATURES|cAMP-regulatory_protein|unclassified|cAMP-regulatory_protein	0.946833383279	100.0	33	70.1	1.3e-13	1
MAJOR_FACILITATOR_SUPERFAMILY_TRANSPORTER	271	301	SRX3808505.4634170	multidrug	CP001918.1.gene2931.p01|FEATURES|major_facilitator_superfamily_transporter|multidrug|major_facilitator_superfamily_transporter	0.999998666506	87.1	31	56.2	2.0e-09	1
PMRF	196	227	SRX3808505.2596398	peptide	AAC75314.1|FEATURES|PmrF|peptide|PmrF	0.999999619575	87.5	32	63.2	1.6e-11	1
ESCHERICHIA_COLI_MIPA	164	194	SRX3808505.1745980	multidrug	NP_310518|FEATURES|Escherichia_coli_mipA|multidrug|Escherichia_coli_mipA	0.999998310233	61.3	31	46.6	1.6e-06	1
EMRR	117	148	SRX3808505.3910479	fluoroquinolone	NP_417169.1|FEATURES|emrR|fluoroquinolone|emrR	0.999917669748	68.8	32	50.4	1.1e-07	1
YOJI	342	374	SRX3808505.1219048	peptide	NP_416715.1|FEATURES|YojI|peptide|YojI	0.99999978541	81.8	33	57.8	6.9e-10	1
EMRB	443	475	SRX3808505.2884188	multidrug	gi:585330820:ref:WP_024212479.1:|FEATURES|emrB|multidrug|emrB	0.999997227916	81.8	33	57.8	6.9e-10	1
OMPF	274	310	SRX3808505.5857750	multidrug	gi:514076957:ref:WP_016529535.1:|FEATURES|ompF|multidrug|ompF	0.841012106991	73.0	37	57.0	1.2e-09	1
MEXD	393	425	SRX3808505.4228781	multidrug	YP_348488|FEATURES|mexD|multidrug|mexD	1.0	100.0	33	63.5	1.2e-11	1
EPTA	383	415	SRX3808505.6714597	peptide	BAE78116.1|FEATURES|eptA|peptide|eptA	0.999999997976	78.8	33	68.6	3.9e-13	1
ACRB	944	976	SRX3808505.4699008	multidrug	gi:502789935:ref:WP_013024911.1:|FEATURES|acrB|multidrug|acrB	1.0	100.0	33	67.4	8.6e-13	1
OMPF	222	252	SRX3808505.6262136	multidrug	gi:377849761:gb:EHU14730.1:|FEATURES|ompF|multidrug|ompF	0.999999693201	71.0	31	50.8	8.4e-08	1
TOLC	309	341	SRX3808505.519743	multidrug	gi:890454542:ref:WP_048887938.1:|FEATURES|TolC|multidrug|TolC	1.0	87.9	33	62.4	2.8e-11	1
MSBA	213	243	SRX3808505.1079903	nitroimidazole	NP_415434.1|FEATURES|msbA|nitroimidazole|msbA	0.999688296222	77.4	31	52.8	2.1e-08	1
BAER	159	190	SRX3808505.3787548	multidrug	YP_490321.1|FEATURES|baeR|multidrug|baeR	0.999996264221	81.2	32	54.3	7.3e-09	1
MULTIDRUG_ABC_TRANSPORTER	547	579	SRX3808505.3962788	multidrug	gi:953808775:ref:WP_058042812.1:|FEATURES|multidrug_ABC_transporter|multidrug|multidrug_ABC_transporter	0.999998878477	60.6	33	45.1	4.6e-06	1
EPTA	374	406	SRX3808505.3927136	peptide	BAE78116.1|FEATURES|eptA|peptide|eptA	0.99999984003	84.8	33	67.0	1.1e-12	1
PBP-1A	164	196	SRX3808505.1315233	beta-lactam	YP_001292390|FEATURES|PBP-1A|beta-lactam|PBP-1A	1.0	72.7	33	54.3	7.6e-09	1
TET34	61	92	SRX3808505.2651654	tetracycline	ZP_02197344|FEATURES|tet34|tetracycline|tet34	1.0	75.0	32	57.8	6.6e-10	1
PENA	367	398	SRX3808505.1501005	beta-lactam	ZP_04656349|FEATURES|penA|beta-lactam|penA	1.0	81.2	32	56.6	1.5e-09	1
MDTG	13	45	SRX3808505.848260	multidrug	ZP_04004395|FEATURES|mdtG|multidrug|mdtG	1.0	69.7	33	53.9	9.9e-09	1
VGAC	12	43	SRX3808505.617245	MLS	AMP35312.1|FEATURES|vgaC|MLS|vgaC	0.999999555141	84.4	32	61.2	6.0e-11	1
MDTL	205	237	SRX3808505.4292834	multidrug	YP_001451669|FEATURES|mdtL|multidrug|mdtL	1.0	78.8	33	52.4	2.9e-08	1
ROSB	438	468	SRX3808505.3486081	fosmidomycin	gi:1001786599:ref:WP_061324791.1:|FEATURES|rosB|fosmidomycin|rosB	0.999999999994	77.4	31	48.9	3.2e-07	1
BICYCLOMYCIN-MULTIDRUG_EFFLUX_PROTEIN_BCR	129	159	SRX3808505.4276505	multidrug	YP_002850162|FEATURES|bicyclomycin-multidrug_efflux_protein_bcr|multidrug|bicyclomycin-multidrug_efflux_protein_bcr	1.0	83.9	31	59.7	1.8e-10	1
MDTB	256	286	SRX3808505.174890	multidrug	CP004022.1.gene1673.p01|FEATURES|mdtB|multidrug|mdtB	0.999999997167	64.5	31	45.8	2.6e-06	1
EMRB	250	282	SRX3808505.3646370	multidrug	gi:661298237:ref:WP_029991091.1:|FEATURES|emrB|multidrug|emrB	0.999930497828	84.8	33	62.4	2.8e-11	1
EMRA	337	368	SRX3808505.638432	multidrug	gi:506486765:ref:WP_015963310.1:|FEATURES|emrA|multidrug|emrA	0.999999530251	65.6	32	45.4	3.4e-06	1
ACRB	240	272	SRX3808505.1141984	multidrug	gi:447055250:ref:WP_001132506.1:|FEATURES|acrB|multidrug|acrB	1.0	93.9	33	62.0	3.6e-11	1
MULTIDRUG_ABC_TRANSPORTER	471	503	SRX3808505.605973	multidrug	gi:1031799645:ref:WP_064138838.1:|FEATURES|multidrug_ABC_transporter|multidrug|multidrug_ABC_transporter	1.0	78.8	33	57.0	1.2e-09	1
BAES	337	368	SRX3808505.6048842	multidrug	BAA15934.1|FEATURES|baeS|multidrug|baeS	0.999998466233	65.6	32	44.3	7.6e-06	1
MEXA	202	233	SRX3808505.6238655	multidrug	gi:686192802:ref:WP_031805254.1:|FEATURES|mexA|multidrug|mexA	1.0	75.0	32	55.1	4.3e-09	1
ACRB	57	89	SRX3808505.3607405	multidrug	YP_001908403|FEATURES|acrB|multidrug|acrB	1.0	90.9	33	60.8	8.1e-11	1
EMRB	268	300	SRX3808505.1584144	multidrug	gi:486434036:ref:WP_001617235.1:|FEATURES|emrB|multidrug|emrB	0.999939688834	93.9	33	66.6	1.5e-12	1
MAJOR_FACILITATOR_SUPERFAMILY_TRANSPORTER	116	147	SRX3808505.1631011	multidrug	CP001918.1.gene2931.p01|FEATURES|major_facilitator_superfamily_transporter|multidrug|major_facilitator_superfamily_transporter	0.999999035497	93.8	32	64.7	5.4e-12	1
RPOB2	768	799	SRX3808505.6336655	multidrug	BAD59497.1|FEATURES|rpoB2|multidrug|rpoB2	0.99999926826	81.2	32	52.0	3.8e-08	1
VANR	84	116	SRX3808505.5716035	glycopeptide	gi:947806628:ref:WP_056468082.1:|FEATURES|vanR|glycopeptide|vanR	0.99998666687	75.8	33	52.8	2.2e-08	1
RPOB2	807	839	SRX3808505.6230877	multidrug	BAD59497.1|FEATURES|rpoB2|multidrug|rpoB2	0.99999913736	66.7	33	47.4	9.3e-07	1
MEXE	332	364	SRX3808505.4314731	multidrug	gi:503835165:ref:WP_014069159.1:|FEATURES|mexE|multidrug|mexE	1.0	72.7	33	54.3	7.6e-09	1
COB(I)ALAMIN_ADENOLSYLTRANSFERASE	26	57	SRX3808505.4314736	unclassified	gi:749002628:ref:WP_040062280.1:|FEATURES|cob(I)alamin_adenolsyltransferase|unclassified|cob(I)alamin_adenolsyltransferase	1.0	81.2	32	58.5	3.9e-10	1
ACRB	935	967	SRX3808505.5345706	multidrug	gi:502789935:ref:WP_013024911.1:|FEATURES|acrB|multidrug|acrB	1.0	100.0	33	66.2	1.9e-12	1
MDTG	195	227	SRX3808505.6315086	multidrug	ZP_04633037|FEATURES|mdtG|multidrug|mdtG	0.999999999779	63.6	33	46.2	2.1e-06	1
BICYCLOMYCIN-MULTIDRUG_EFFLUX_PROTEIN_BCR	214	246	SRX3808505.2307588	multidrug	YP_001452184|FEATURES|bicyclomycin-multidrug_efflux_protein_bcr|multidrug|bicyclomycin-multidrug_efflux_protein_bcr	1.0	87.9	33	67.8	6.6e-13	1
OMPF	2	33	SRX3808505.2341250	multidrug	gi:504720116:ref:WP_014907218.1:|FEATURES|ompF|multidrug|ompF	0.999999595902	75.0	32	49.7	1.9e-07	1
ACRB	44	76	SRX3808505.6309029	multidrug	gi:497324874:ref:WP_009639087.1:|FEATURES|acrB|multidrug|acrB	1.0	90.9	33	65.9	2.5e-12	1
ARNA	505	537	SRX3808505.4378480	polymyxin	gi:510924105:ref:WP_016244890.1:|FEATURES|arnA|polymyxin|arnA	0.95645527784	97.0	33	65.5	3.3e-12	1
PENA	367	398	SRX3808505.2307587	beta-lactam	ZP_04656349|FEATURES|penA|beta-lactam|penA	1.0	93.8	32	65.5	3.2e-12	1
EPTA	367	399	SRX3808505.5263225	peptide	BAE78116.1|FEATURES|eptA|peptide|eptA	0.99999984003	66.7	33	56.6	1.5e-09	1
MEXE	275	307	SRX3808505.4067136	multidrug	CP001918.1.gene1258.p01|FEATURES|mexE|multidrug|mexE	1.0	90.9	33	63.9	9.6e-12	1
BICYCLOMYCIN-MULTIDRUG_EFFLUX_PROTEIN_BCR	215	247	SRX3808505.6232432	multidrug	YP_001452184|FEATURES|bicyclomycin-multidrug_efflux_protein_bcr|multidrug|bicyclomycin-multidrug_efflux_protein_bcr	1.0	87.9	33	68.2	5.1e-13	1
YOJI	137	168	SRX3808505.1311429	peptide	NP_416715.1|FEATURES|YojI|peptide|YojI	0.999999808709	84.4	32	59.3	2.4e-10	1
PATA	257	287	SRX3808505.3961250	fluoroquinolone	NP_417544.5|FEATURES|patA|fluoroquinolone|patA	0.999946412271	64.5	31	46.6	1.6e-06	1
MSBA	420	452	SRX3808505.912680	nitroimidazole	NP_415434.1|FEATURES|msbA|nitroimidazole|msbA	0.999869344474	84.8	33	61.2	6.2e-11	1
MDTC	398	429	SRX3808505.3961252	multidrug	NC_002695.1.916586.p01|FEATURES|mdtC|multidrug|mdtC	0.996254947845	68.8	32	49.3	2.4e-07	1
EPTA	255	286	SRX3808505.4700907	peptide	BAE78116.1|FEATURES|eptA|peptide|eptA	0.999999704092	68.8	32	51.2	6.4e-08	1
MDTA	373	403	SRX3808505.6467523	multidrug	gi:446601624:ref:WP_000678970.1:|FEATURES|mdtA|multidrug|mdtA	0.999856540855	67.7	31	43.9	9.9e-06	1
RPOB2	443	473	SRX3808505.6314682	multidrug	BAD59497.1|FEATURES|rpoB2|multidrug|rpoB2	0.99999937785	80.6	31	57.0	1.1e-09	1
OMPF	286	318	SRX3808505.4117369	multidrug	gi:486211916:ref:WP_001555471.1:|FEATURES|ompF|multidrug|ompF	0.953821044886	75.8	33	61.6	4.7e-11	1
MAJOR_FACILITATOR_SUPERFAMILY_TRANSPORTER	281	313	SRX3808505.2134608	multidrug	CP001918.1.gene2931.p01|FEATURES|major_facilitator_superfamily_transporter|multidrug|major_facilitator_superfamily_transporter	0.999998938118	87.9	33	62.0	3.6e-11	1
ACRB	136	167	SRX3808505.2914179	multidrug	CP002695.1.gene992.p01|FEATURES|acrB|multidrug|acrB	1.0	93.8	32	62.4	2.7e-11	1
SMEB	383	414	SRX3808505.6568510	multidrug	YP_002705656|FEATURES|smeB|multidrug|smeB	1.0	93.8	32	58.9	3.0e-10	1
RPOB2	416	448	SRX3808505.6615383	multidrug	BAD59497.1|FEATURES|rpoB2|multidrug|rpoB2	0.999999399968	78.8	33	59.3	2.4e-10	1
ESCHERICHIA_COLI_LAMB	66	97	SRX3808505.1421458	multidrug	BAB38442|FEATURES|Escherichia_coli_LamB|multidrug|Escherichia_coli_LamB	0.999997636219	96.9	32	68.9	2.9e-13	1
MDTN	246	277	SRX3808505.4606588	multidrug	gi:545300138:ref:WP_021579975.1:|FEATURES|mdtN|multidrug|mdtN	0.999999480151	62.5	32	45.1	4.6e-06	1
MEXX	171	202	SRX3808505.3344397	multidrug	gi:490992989:ref:WP_004854721.1:|FEATURES|mexX|multidrug|mexX	0.9999415161	65.6	32	44.3	7.8e-06	1
ESCHERICHIA_COLI_LAMB	25	57	SRX3808505.622645	multidrug	BAB38442|FEATURES|Escherichia_coli_LamB|multidrug|Escherichia_coli_LamB	0.999997545665	90.9	33	67.8	6.6e-13	1
ESCHERICHIA_COLI_LAMB	142	172	SRX3808505.3934235	multidrug	BAB38442|FEATURES|Escherichia_coli_LamB|multidrug|Escherichia_coli_LamB	0.999995919033	87.1	31	62.8	2.0e-11	1
OMPF	29	61	SRX3808505.3934237	multidrug	gi:823296122:ref:WP_047051707.1:|FEATURES|ompF|multidrug|ompF	0.999944436259	90.9	33	69.3	2.3e-13	1
MAJOR_FACILITATOR_SUPERFAMILY_TRANSPORTER	79	111	SRX3808505.3844098	multidrug	CP001918.1.gene2931.p01|FEATURES|major_facilitator_superfamily_transporter|multidrug|major_facilitator_superfamily_transporter	0.999999202929	93.9	33	70.5	1.0e-13	1
OPRA	340	372	SRX3808505.4542700	multidrug	BAM10414.1|FEATURES|OprA|multidrug|OprA	0.99999999979	60.6	33	45.4	3.5e-06	1
OMPF	282	314	SRX3808505.6445047	multidrug	gi:486211916:ref:WP_001555471.1:|FEATURES|ompF|multidrug|ompF	0.998622216718	72.7	33	54.7	5.8e-09	1
KDPE	148	180	SRX3808505.410823	aminoglycoside	NP_415222.1|FEATURES|kdpE|aminoglycoside|kdpE	0.999994053552	81.8	33	58.9	3.1e-10	1
PENA	506	537	SRX3808505.2599635	beta-lactam	ZP_04656349|FEATURES|penA|beta-lactam|penA	1.0	87.5	32	69.3	2.3e-13	1
BACA	61	93	SRX3808505.5218755	bacitracin	B2VGJ3|FEATURES|bacA|bacitracin|bacA	1.0	84.8	33	62.4	2.8e-11	1
TOLC	408	439	SRX3808505.3422001	multidrug	gi:974587728:ref:WP_059178023.1:|FEATURES|TolC|multidrug|TolC	1.0	87.5	32	57.4	9.0e-10	1
OMPF	36	67	SRX3808505.3127259	multidrug	gi:823296122:ref:WP_047051707.1:|FEATURES|ompF|multidrug|ompF	0.999973995011	62.5	32	50.4	1.1e-07	1
MEXE	74	104	SRX3808505.3127256	multidrug	gi:491562557:ref:WP_005420143.1:|FEATURES|mexE|multidrug|mexE	1.0	71.0	31	47.4	8.7e-07	1
ARNA	486	518	SRX3808505.2555735	polymyxin	B7LM76|FEATURES|arnA|polymyxin|arnA	0.960712058648	100.0	33	70.5	1.0e-13	1
EPTA	99	130	SRX3808505.1148491	peptide	BAE78116.1|FEATURES|eptA|peptide|eptA	0.999999431751	71.9	32	46.2	2.0e-06	1
RPOB2	1021	1052	SRX3808505.1605984	multidrug	BAD59497.1|FEATURES|rpoB2|multidrug|rpoB2	0.999999392773	81.2	32	57.8	6.6e-10	1
ACRA	31	63	SRX3808505.824235	multidrug	gi:573042590:emb:CDI16885.1:|FEATURES|acrA|multidrug|acrA	1.0	100.0	33	68.9	3.0e-13	1
RPOB2	144	176	SRX3808505.1160903	multidrug	BAD59497.1|FEATURES|rpoB2|multidrug|rpoB2	0.999999354701	72.7	33	55.8	2.6e-09	1
EMRB	27	59	SRX3808505.1411662	multidrug	CP004022.1.gene546.p01|FEATURES|emrB|multidrug|emrB	0.99990718417	100.0	33	68.2	5.1e-13	1
ARNA	520	551	SRX3808505.2791892	polymyxin	ZP_02901868|FEATURES|arnA|polymyxin|arnA	0.958916276421	96.9	32	65.5	3.3e-12	1
SERRATIA_MARCESCENS_OMP1	144	176	SRX3808505.6580488	multidrug	AIA49384.1|FEATURES|Serratia_marcescens_Omp1|multidrug|Serratia_marcescens_Omp1	0.841410271507	75.8	33	57.4	9.0e-10	1
MEXB	806	838	SRX3808505.6233741	multidrug	YP_298289|FEATURES|mexB|multidrug|mexB	1.0	87.9	33	65.1	4.3e-12	1
TRANSCRIPTIONAL_REGULATORY_PROTEIN_CPXR_CPXR	83	115	SRX3808505.6233742	unclassified	CP000675.2.gene1535.p01|FEATURES|transcriptional_regulatory_protein_CpxR_cpxR|unclassified|transcriptional_regulatory_protein_CpxR_cpxR	0.99980030319	81.8	33	63.9	9.6e-12	1
EPTA	49	81	SRX3808505.4237386	peptide	BAE78116.1|FEATURES|eptA|peptide|eptA	0.999999584496	69.7	33	48.5	4.2e-07	1
BICYCLOMYCIN-MULTIDRUG_EFFLUX_PROTEIN_BCR	218	250	SRX3808505.6081578	multidrug	YP_001177494|FEATURES|bicyclomycin-multidrug_efflux_protein_bcr|multidrug|bicyclomycin-multidrug_efflux_protein_bcr	1.0	87.9	33	68.6	3.9e-13	1
EMRR	8	39	SRX3808505.2691593	fluoroquinolone	NP_417169.1|FEATURES|emrR|fluoroquinolone|emrR	0.999951005893	75.0	32	55.1	4.3e-09	1
TRANSCRIPTIONAL_REGULATORY_PROTEIN_CPXR_CPXR	5	36	SRX3808505.2572507	unclassified	CP004022.1.gene3215.p01|FEATURES|transcriptional_regulatory_protein_CpxR_cpxR|unclassified|transcriptional_regulatory_protein_CpxR_cpxR	0.999999999998	90.6	32	59.3	2.4e-10	1
PENA	442	472	SRX3808505.4592278	beta-lactam	ZP_04656349|FEATURES|penA|beta-lactam|penA	1.0	74.2	31	52.8	2.1e-08	1
BAES	417	449	SRX3808505.4592277	multidrug	BAA15934.1|FEATURES|baeS|multidrug|baeS	0.999998940189	75.8	33	53.5	1.3e-08	1
OXA	229	261	SRX3808505.2474868	beta-lactam	gi:583596984:gb:EWE59955.1:|FEATURES|OXA-9|beta-lactam|OXA	0.999999916319	63.6	33	50.1	1.4e-07	1
MSBA	180	212	SRX3808505.6843564	nitroimidazole	NP_415434.1|FEATURES|msbA|nitroimidazole|msbA	0.999833983829	87.9	33	58.9	3.1e-10	1
OQXA	206	237	SRX3808505.5394957	multidrug	YP_001693237.1|FEATURES|oqxA|multidrug|oqxA	0.999999660964	71.9	32	53.1	1.7e-08	1
OQXB	496	528	SRX3808505.1041601	multidrug	YP_001693238|FEATURES|oqxB|multidrug|oqxB	1.0	100.0	33	73.9	9.2e-15	1
ACRB	870	902	SRX3808505.5083986	multidrug	gi:555221605:ref:WP_023214248.1:|FEATURES|acrB|multidrug|acrB	1.0	100.0	33	68.2	5.1e-13	1
ACRB	726	757	SRX3808505.4096683	multidrug	AAQ21216|FEATURES|acrB|multidrug|acrB	0.999996181694	96.9	32	65.1	4.2e-12	1
KASUGAMYCIN_RESISTANCE_PROTEIN_KSGA	62	93	SRX3808505.4729848	aminoglycoside	YP_002240485|FEATURES|kasugamycin_resistance_protein_ksgA|aminoglycoside|kasugamycin_resistance_protein_ksgA	1.0	96.9	32	66.6	1.5e-12	1
OQXB	664	696	SRX3808505.1954547	multidrug	YP_001693238|FEATURES|oqxB|multidrug|oqxB	0.999998867965	75.8	33	55.1	4.4e-09	1
OQXB	233	265	SRX3808505.1417508	multidrug	YP_001693238|FEATURES|oqxB|multidrug|oqxB	0.999998662946	72.7	33	52.0	3.8e-08	1
OQXB	716	746	SRX3808505.5273718	multidrug	YP_001693238|FEATURES|oqxB|multidrug|oqxB	0.999999201062	90.3	31	62.4	2.6e-11	1
TRANSCRIPTIONAL_REGULATORY_PROTEIN_CPXR_CPXR	167	199	SRX3808505.6370499	unclassified	CP001918.1.gene5135.p01|FEATURES|transcriptional_regulatory_protein_CpxR_cpxR|unclassified|transcriptional_regulatory_protein_CpxR_cpxR	1.0	100.0	33	67.8	6.6e-13	1
ACRB	5	37	SRX3808505.5485800	multidrug	YP_001908403|FEATURES|acrB|multidrug|acrB	1.0	97.0	33	68.2	5.1e-13	1
PENA	162	194	SRX3808505.5665823	beta-lactam	ZP_04656349|FEATURES|penA|beta-lactam|penA	1.0	75.8	33	57.4	9.0e-10	1
CPXA	229	261	SRX3808505.4187059	aminoglycoside:aminocoumarin	NP_312864.1|FEATURES|cpxA|aminoglycoside:aminocoumarin|cpxA	0.999515448242	93.9	33	62.0	3.6e-11	1
ACRB	38	69	SRX3808505.609474	multidrug	YP_001908403|FEATURES|acrB|multidrug|acrB	1.0	90.6	32	61.6	4.6e-11	1
ACRB	34	65	SRX3808505.4993196	multidrug	gi:485731880:ref:WP_001359514.1:|FEATURES|acrB|multidrug|acrB	1.0	93.8	32	66.6	1.4e-12	1
ACRB	413	443	SRX3808505.1312304	multidrug	CAG74079|FEATURES|acrB|multidrug|acrB	1.0	93.5	31	60.1	1.3e-10	1
ACRB	831	863	SRX3808505.1312306	multidrug	gi:495735716:ref:WP_008460295.1:|FEATURES|acrB|multidrug|acrB	0.999999930637	66.7	33	50.8	8.4e-08	1
KASUGAMYCIN_RESISTANCE_PROTEIN_KSGA	190	222	SRX3808505.3920818	aminoglycoside	Q83MG8|FEATURES|kasugamycin_resistance_protein_ksgA|aminoglycoside|kasugamycin_resistance_protein_ksgA	1.0	78.8	33	54.7	5.8e-09	1
MDTK	179	211	SRX3808505.2442322	multidrug	YP_001438116|FEATURES|mdtK|multidrug|mdtK	1.0	84.8	33	66.2	1.9e-12	1
EPTA	442	472	SRX3808505.546451	peptide	BAE78116.1|FEATURES|eptA|peptide|eptA	0.999999999903	90.3	31	66.2	1.9e-12	1
MDTK	387	419	SRX3808505.154912	fluoroquinolone	AML99881.1|FEATURES|MdtK|fluoroquinolone|MdtK	0.999995236515	72.7	33	60.5	1.1e-10	1
MDTG	106	137	SRX3808505.3593602	multidrug	gi:490851190:ref:WP_004713249.1:|FEATURES|mdtG|multidrug|mdtG	1.0	68.8	32	50.1	1.4e-07	1
OMPF	106	137	SRX3808505.5238879	multidrug	gi:312286407:gb:EFR14320.1:|FEATURES|ompF|multidrug|ompF	0.999998390239	81.2	32	60.8	8.1e-11	1
EPTA	336	368	SRX3808505.4255100	peptide	BAE78116.1|FEATURES|eptA|peptide|eptA	0.999999994452	75.8	33	61.6	4.7e-11	1
COB(I)ALAMIN_ADENOLSYLTRANSFERASE	58	90	SRX3808505.5835850	unclassified	gi:447201622:ref:WP_001278878.1:|FEATURES|cob(I)alamin_adenolsyltransferase|unclassified|cob(I)alamin_adenolsyltransferase	1.0	81.8	33	63.2	1.6e-11	1
PENA	260	292	SRX3808505.6485423	beta-lactam	ZP_04656349|FEATURES|penA|beta-lactam|penA	1.0	93.9	33	64.7	5.6e-12	1
EPTA	442	473	SRX3808505.2537434	peptide	BAE78116.1|FEATURES|eptA|peptide|eptA	1.0	90.6	32	67.8	6.6e-13	1
OQXB	162	193	SRX3808505.1937432	multidrug	YP_001693238|FEATURES|oqxB|multidrug|oqxB	1.0	84.4	32	57.8	6.6e-10	1
TOLC	30	61	SRX3808505.3176144	multidrug	gi:696408901:ref:WP_032980019.1:|FEATURES|TolC|multidrug|TolC	1.0	93.8	32	59.7	1.8e-10	1
ACRB	761	793	SRX3808505.2160842	multidrug	gi:502789935:ref:WP_013024911.1:|FEATURES|acrB|multidrug|acrB	1.0	84.8	33	62.4	2.8e-11	1
TOLC	383	415	SRX3808505.5106217	multidrug	gi:516511311:ref:WP_017899749.1:|FEATURES|TolC|multidrug|TolC	1.0	90.9	33	63.2	1.6e-11	1
VANR	70	102	SRX3808505.5173212	glycopeptide	gi:944468330:ref:WP_055698749.1:|FEATURES|vanR|glycopeptide|vanR	0.999998334817	60.6	33	47.0	1.2e-06	1
MEXB	548	579	SRX3808505.4419709	multidrug	gi:503722573:ref:WP_013956649.1:|FEATURES|mexB|multidrug|mexB	0.999997570108	65.6	32	46.2	2.1e-06	1
OQXA	72	102	SRX3808505.707352	multidrug	YP_001693237.1|FEATURES|oqxA|multidrug|oqxA	0.999998218891	87.1	31	58.9	2.9e-10	1
MAJOR_FACILITATOR_SUPERFAMILY_TRANSPORTER	69	99	SRX3808505.348186	multidrug	CP001918.1.gene2931.p01|FEATURES|major_facilitator_superfamily_transporter|multidrug|major_facilitator_superfamily_transporter	0.999999008377	90.3	31	63.9	9.0e-12	1
MSBA	104	136	SRX3808505.439426	nitroimidazole	NP_415434.1|FEATURES|msbA|nitroimidazole|msbA	0.999853459854	93.9	33	65.9	2.5e-12	1
MDTC	514	545	SRX3808505.6748288	multidrug	CP001918.1.gene3441.p01|FEATURES|mdtC|multidrug|mdtC	0.999992638657	65.6	32	47.4	9.3e-07	1
MARA	21	53	SRX3808505.5505424	multidrug	YP_489794.1|FEATURES|marA|multidrug|marA	0.999996286342	60.6	33	47.4	9.3e-07	1
BICYCLOMYCIN-MULTIDRUG_EFFLUX_PROTEIN_BCR	216	247	SRX3808505.3534925	multidrug	YP_001452184|FEATURES|bicyclomycin-multidrug_efflux_protein_bcr|multidrug|bicyclomycin-multidrug_efflux_protein_bcr	1.0	90.6	32	67.8	6.4e-13	1
SERRATIA_MARCESCENS_OMP1	140	170	SRX3808505.5212018	multidrug	AIA49384.1|FEATURES|Serratia_marcescens_Omp1|multidrug|Serratia_marcescens_Omp1	0.999955380012	71.0	31	52.8	2.2e-08	1
BAES	418	449	SRX3808505.3104198	multidrug	BAA15934.1|FEATURES|baeS|multidrug|baeS	0.999998850711	75.0	32	51.2	6.2e-08	1
ACRA	312	343	SRX3808505.4624857	multidrug	ZP_02902278|FEATURES|acrA|multidrug|acrA	1.0	75.0	32	53.9	9.6e-09	1
RPOB2	878	910	SRX3808505.2446139	multidrug	BAD59497.1|FEATURES|rpoB2|multidrug|rpoB2	0.999999108001	66.7	33	46.6	1.6e-06	1
PENA	170	202	SRX3808505.5432388	beta-lactam	ZP_04656349|FEATURES|penA|beta-lactam|penA	1.0	66.7	33	48.9	3.2e-07	1
BICYCLOMYCIN-MULTIDRUG_EFFLUX_PROTEIN_BCR	29	61	SRX3808505.6706831	multidrug	YP_001437159|FEATURES|bicyclomycin-multidrug_efflux_protein_bcr|multidrug|bicyclomycin-multidrug_efflux_protein_bcr	0.999999999999	75.8	33	52.8	2.2e-08	1
EMRA	282	314	SRX3808505.2505724	multidrug	gi:506486765:ref:WP_015963310.1:|FEATURES|emrA|multidrug|emrA	0.991730487148	97.0	33	70.1	1.3e-13	1
ACRA	325	357	SRX3808505.727817	multidrug	ABG77965|FEATURES|acrA|multidrug|acrA	1.0	75.8	33	57.0	1.2e-09	1
BICYCLOMYCIN-MULTIDRUG_EFFLUX_PROTEIN_BCR	245	277	SRX3808505.5654891	multidrug	YP_001452184|FEATURES|bicyclomycin-multidrug_efflux_protein_bcr|multidrug|bicyclomycin-multidrug_efflux_protein_bcr	1.0	84.8	33	62.4	2.8e-11	1
CPXA	313	345	SRX3808505.6165398	aminoglycoside:aminocoumarin	NP_312864.1|FEATURES|cpxA|aminoglycoside:aminocoumarin|cpxA	0.99938756783	72.7	33	59.7	1.8e-10	1
KASUGAMYCIN_RESISTANCE_PROTEIN_KSGA	166	198	SRX3808505.1888303	aminoglycoside	CAR58198|FEATURES|kasugamycin_resistance_protein_ksgA|aminoglycoside|kasugamycin_resistance_protein_ksgA	1.0	90.9	33	67.4	8.6e-13	1
BACA	195	227	SRX3808505.75197	bacitracin	B2VGJ3|FEATURES|bacA|bacitracin|bacA	1.0	84.8	33	62.8	2.1e-11	1
MDTK	249	280	SRX3808505.4145844	multidrug	Q0T4A9|FEATURES|mdtK|multidrug|mdtK	1.0	90.6	32	58.5	3.9e-10	1
RPOB2	443	474	SRX3808505.2540206	multidrug	BAD59497.1|FEATURES|rpoB2|multidrug|rpoB2	0.999999460204	84.4	32	62.0	3.6e-11	1
RPOB2	852	884	SRX3808505.2418156	multidrug	BAD59497.1|FEATURES|rpoB2|multidrug|rpoB2	0.999999248503	69.7	33	51.2	6.4e-08	1
CAMP-REGULATORY_PROTEIN	40	72	SRX3808505.1128547	unclassified	gi:491301754:ref:WP_005159757.1:|FEATURES|cAMP-regulatory_protein|unclassified|cAMP-regulatory_protein	0.940133545725	100.0	33	68.2	5.1e-13	1
CPXA	1	31	SRX3808505.2163579	aminoglycoside:aminocoumarin	NP_312864.1|FEATURES|cpxA|aminoglycoside:aminocoumarin|cpxA	0.998440313806	80.6	31	50.8	8.4e-08	1
OQXB	664	695	SRX3808505.4472364	multidrug	YP_001693238|FEATURES|oqxB|multidrug|oqxB	0.999999999588	87.5	32	63.5	1.2e-11	1
OQXB	606	638	SRX3808505.177708	multidrug	YP_001693238|FEATURES|oqxB|multidrug|oqxB	0.99999938007	93.9	33	68.6	3.9e-13	1
OMPR	52	83	SRX3808505.6323992	multidrug	CP000034.1.gene3672.p01|FEATURES|ompR|multidrug|ompR	0.999999011035	90.6	32	61.6	4.6e-11	1
EMRR	58	90	SRX3808505.5761079	fluoroquinolone	NP_417169.1|FEATURES|emrR|fluoroquinolone|emrR	0.999961710377	87.9	33	58.5	4.0e-10	1
KLEBSIELLA_PNEUMONIAE_OMPK37	114	146	SRX3808505.3425347	beta-lactam	CAA09666.1|FEATURES|Klebsiella_pneumoniae_OmpK37|beta-lactam|Klebsiella_pneumoniae_OmpK37	0.999999984225	63.6	33	48.1	5.4e-07	1
EMRA	39	71	SRX3808505.364021	multidrug	gi:896053843:ref:WP_049103497.1:|FEATURES|emrA|multidrug|emrA	0.987237711432	90.9	33	69.3	2.3e-13	1
EPTA	377	409	SRX3808505.4409663	peptide	BAE78116.1|FEATURES|eptA|peptide|eptA	0.999999999936	78.8	33	65.9	2.5e-12	1
EPTA	464	496	SRX3808505.6362948	peptide	BAE78116.1|FEATURES|eptA|peptide|eptA	0.999999996403	81.8	33	65.1	4.3e-12	1
EPTA	63	93	SRX3808505.6153975	peptide	BAE78116.1|FEATURES|eptA|peptide|eptA	0.999999743759	77.4	31	52.4	2.9e-08	1
CAMP-REGULATORY_PROTEIN	55	86	SRX3808505.6751689	unclassified	gi:491301754:ref:WP_005159757.1:|FEATURES|cAMP-regulatory_protein|unclassified|cAMP-regulatory_protein	0.945453989773	100.0	32	69.3	2.2e-13	1
ESCHERICHIA_COLI_LAMB	68	99	SRX3808505.870387	multidrug	BAB38442|FEATURES|Escherichia_coli_LamB|multidrug|Escherichia_coli_LamB	0.999997013545	90.6	32	62.8	2.1e-11	1
EMRR	10	42	SRX3808505.4629752	fluoroquinolone	NP_417169.1|FEATURES|emrR|fluoroquinolone|emrR	0.999986513226	93.9	33	67.8	6.6e-13	1
OQXB	722	753	SRX3808505.6567474	multidrug	YP_001693238|FEATURES|oqxB|multidrug|oqxB	0.999999938272	87.5	32	58.5	3.9e-10	1
OQXA	298	330	SRX3808505.3459425	multidrug	YP_001693237.1|FEATURES|oqxA|multidrug|oqxA	0.999997161378	87.9	33	62.8	2.1e-11	1
ACRB	603	635	SRX3808505.3459424	multidrug	gi:502789935:ref:WP_013024911.1:|FEATURES|acrB|multidrug|acrB	1.0	90.9	33	66.2	1.9e-12	1
ADEJ	49	81	SRX3808505.5510026	multidrug	gi:60207557:gb:AAX14802.1:|FEATURES|adeJ|multidrug|adeJ	1.0	78.8	33	58.9	3.1e-10	1
ROSB	333	365	SRX3808505.3973442	fosmidomycin	YP_001401994|FEATURES|rosB|fosmidomycin|rosB	1.0	90.9	33	57.4	9.0e-10	1
SRMB	379	409	SRX3808505.2199163	MLS	X63451.gene.p01|FEATURES|srmB|MLS|srmB	0.999999999998	67.7	31	45.4	3.5e-06	1
PBP-1A	111	142	SRX3808505.3824506	beta-lactam	YP_001290033|FEATURES|PBP-1A|beta-lactam|PBP-1A	1.0	75.0	32	52.8	2.1e-08	1
EPTA	358	389	SRX3808505.1492026	peptide	BAE78116.1|FEATURES|eptA|peptide|eptA	0.999999996136	78.1	32	60.5	1.1e-10	1
RPOB2	768	800	SRX3808505.2435907	multidrug	BAD59497.1|FEATURES|rpoB2|multidrug|rpoB2	0.999999248503	75.8	33	51.2	6.4e-08	1
ARNA	103	135	SRX3808505.3496704	polymyxin	gi:486327523:ref:WP_001583708.1:|FEATURES|arnA|polymyxin|arnA	0.931256348768	100.0	33	73.2	1.6e-14	1
EMRA	259	291	SRX3808505.2132593	multidrug	gi:695709491:ref:WP_032642979.1:|FEATURES|emrA|multidrug|emrA	0.982777855827	72.7	33	53.5	1.3e-08	1
ARNA	432	463	SRX3808505.4089613	polymyxin	B7LM76|FEATURES|arnA|polymyxin|arnA	0.959064771486	87.5	32	66.6	1.4e-12	1
MDTK	358	389	SRX3808505.6241921	multidrug	gi:558088995:ref:WP_023481339.1:|FEATURES|mdtK|multidrug|mdtK	1.0	93.8	32	61.6	4.6e-11	1
ACRA	94	126	SRX3808505.2629156	multidrug	gi:500615129:gb:EOQ55695.1:|FEATURES|acrA|multidrug|acrA	1.0	93.9	33	65.1	4.3e-12	1
BICYCLOMYCIN-MULTIDRUG_EFFLUX_PROTEIN_BCR	212	242	SRX3808505.5644628	multidrug	YP_001452184|FEATURES|bicyclomycin-multidrug_efflux_protein_bcr|multidrug|bicyclomycin-multidrug_efflux_protein_bcr	1.0	83.9	31	63.2	1.5e-11	1
ACRB	961	993	SRX3808505.4616512	multidrug	gi:502789935:ref:WP_013024911.1:|FEATURES|acrB|multidrug|acrB	1.0	100.0	33	65.9	2.5e-12	1
MDTK	42	74	SRX3808505.4560865	fluoroquinolone	AML99881.1|FEATURES|MdtK|fluoroquinolone|MdtK	0.999996082514	90.9	33	62.0	3.6e-11	1
EPTA	213	244	SRX3808505.2806975	peptide	BAE78116.1|FEATURES|eptA|peptide|eptA	0.999999518608	68.8	32	47.4	9.0e-07	1
ROSB	347	378	SRX3808505.5727490	fosmidomycin	YP_001401994|FEATURES|rosB|fosmidomycin|rosB	1.0	87.5	32	53.9	9.6e-09	1
YOJI	324	354	SRX3808505.2108552	peptide	NP_416715.1|FEATURES|YojI|peptide|YojI	0.999999164753	64.5	31	44.3	7.4e-06	1
SMES	413	445	SRX3808505.1626997	multidrug	AAD51347.1|FEATURES|smeS|multidrug|smeS	0.999999293265	60.6	33	45.1	4.6e-06	1
BACA	12	43	SRX3808505.4718066	bacitracin	YP_001455939|FEATURES|bacA|bacitracin|bacA	1.0	100.0	32	67.4	8.6e-13	1
ACRD	246	278	SRX3808505.4570165	aminoglycoside	YP_490697.1|FEATURES|acrD|aminoglycoside|acrD	0.999980143578	66.7	33	47.8	7.1e-07	1
OMPF	49	81	SRX3808505.76426	multidrug	gi:823296122:ref:WP_047051707.1:|FEATURES|ompF|multidrug|ompF	0.974158401622	90.9	33	70.9	7.8e-14	1
PBP-1B	237	267	SRX3808505.4114129	beta-lactam	YP_002467958|FEATURES|PBP-1B|beta-lactam|PBP-1B	0.99999999847	77.4	31	52.4	2.8e-08	1
CAMP-REGULATORY_PROTEIN	10	42	SRX3808505.4912463	unclassified	gi:490367208:ref:WP_004246872.1:|FEATURES|cAMP-regulatory_protein|unclassified|cAMP-regulatory_protein	0.952822753717	100.0	33	77.4	8.4e-16	1
PENA	364	396	SRX3808505.2628827	beta-lactam	YP_002146111|FEATURES|penA|beta-lactam|penA	1.0	93.9	33	70.1	1.3e-13	1
BICYCLOMYCIN-MULTIDRUG_EFFLUX_PROTEIN_BCR	54	86	SRX3808505.2975832	multidrug	YP_689681|FEATURES|bicyclomycin-multidrug_efflux_protein_bcr|multidrug|bicyclomycin-multidrug_efflux_protein_bcr	1.0	75.8	33	60.5	1.1e-10	1
SMER	98	128	SRX3808505.2008607	multidrug	AAD51348.1|FEATURES|smeR|multidrug|smeR	0.999999517855	67.7	31	48.9	3.2e-07	1
VGAC	43	75	SRX3808505.77777	MLS	AMP35312.1|FEATURES|vgaC|MLS|vgaC	0.999999274335	69.7	33	55.5	3.4e-09	1
MEXB	375	406	SRX3808505.1247204	multidrug	gi:565648659:ref:WP_023896298.1:|FEATURES|mexB|multidrug|mexB	1.0	84.4	32	56.2	1.9e-09	1
ACRA	34	65	SRX3808505.4754666	multidrug	gi:573042590:emb:CDI16885.1:|FEATURES|acrA|multidrug|acrA	1.0	72.7	33	48.5	4.2e-07	1
ESCHERICHIA_COLI_MIPA	173	205	SRX3808505.313377	multidrug	NP_310518|FEATURES|Escherichia_coli_mipA|multidrug|Escherichia_coli_mipA	0.999998541332	63.6	33	50.4	1.1e-07	1
OMPF	294	326	SRX3808505.3077698	multidrug	gi:312286407:gb:EFR14320.1:|FEATURES|ompF|multidrug|ompF	0.998828274237	72.7	33	60.5	1.1e-10	1
EPTA	160	191	SRX3808505.1125672	peptide	BAE78116.1|FEATURES|eptA|peptide|eptA	0.999999704092	75.0	32	51.2	6.4e-08	1
MULTIDRUG_ABC_TRANSPORTER	519	551	SRX3808505.6894725	multidrug	gi:686364868:ref:WP_031893738.1:|FEATURES|multidrug_ABC_transporter|multidrug|multidrug_ABC_transporter	1.0	97.0	33	62.4	2.8e-11	1
PENA	152	182	SRX3808505.1789599	beta-lactam	ZP_04656349|FEATURES|penA|beta-lactam|penA	1.0	74.2	31	53.1	1.7e-08	1
MEXB	165	196	SRX3808505.5333158	multidrug	gi:504646765:ref:WP_014833867.1:|FEATURES|mexB|multidrug|mexB	1.0	75.0	32	57.4	9.0e-10	1
MSBA	442	474	SRX3808505.618763	nitroimidazole	NP_415434.1|FEATURES|msbA|nitroimidazole|msbA	0.99981394746	81.8	33	57.8	6.9e-10	1
EMRB	31	62	SRX3808505.1698380	multidrug	CP004022.1.gene546.p01|FEATURES|emrB|multidrug|emrB	0.999891746729	100.0	32	65.9	2.4e-12	1
ESCHERICHIA_COLI_LAMB	237	269	SRX3808505.4179934	multidrug	BAB38442|FEATURES|Escherichia_coli_LamB|multidrug|Escherichia_coli_LamB	0.999997283783	81.8	33	65.1	4.3e-12	1
TET36	56	87	SRX3808505.1354991	tetracycline	AJ514254.gene.p01|FEATURES|tet36|tetracycline|tet36	0.999999999993	62.5	32	48.5	4.2e-07	1
EMRB	429	461	SRX3808505.3312992	multidrug	gi:585330820:ref:WP_024212479.1:|FEATURES|emrB|multidrug|emrB	0.999999785006	72.7	33	56.6	1.5e-09	1
ACRB	41	73	SRX3808505.3076349	multidrug	YP_001908403|FEATURES|acrB|multidrug|acrB	1.0	90.9	33	64.3	7.3e-12	1
MAJOR_FACILITATOR_SUPERFAMILY_TRANSPORTER	54	86	SRX3808505.88377	multidrug	CP001918.1.gene2931.p01|FEATURES|major_facilitator_superfamily_transporter|multidrug|major_facilitator_superfamily_transporter	0.999999061542	93.9	33	65.5	3.3e-12	1
EMRB	441	473	SRX3808505.4715573	multidrug	gi:896109343:ref:WP_049139088.1:|FEATURES|emrB|multidrug|emrB	0.999999656323	75.8	33	52.0	3.8e-08	1
MDTK	40	70	SRX3808505.4727463	multidrug	gi:554682163:ref:WP_023182103.1:|FEATURES|mdtK|multidrug|mdtK	1.0	93.5	31	61.6	4.7e-11	1
MDTK	42	73	SRX3808505.1033978	multidrug	gi:507090493:ref:WP_016161206.1:|FEATURES|mdtK|multidrug|mdtK	1.0	93.8	32	63.9	9.3e-12	1
ARNA	377	409	SRX3808505.88378	polymyxin	gi:735685540:ref:WP_034173220.1:|FEATURES|arnA|polymyxin|arnA	0.961261579294	100.0	33	71.2	6.0e-14	1
MAJOR_FACILITATOR_SUPERFAMILY_TRANSPORTER	381	413	SRX3808505.2371724	multidrug	CP001918.1.gene2931.p01|FEATURES|major_facilitator_superfamily_transporter|multidrug|major_facilitator_superfamily_transporter	0.999998876974	84.8	33	60.5	1.1e-10	1
MSBA	63	94	SRX3808505.1998874	nitroimidazole	NP_415434.1|FEATURES|msbA|nitroimidazole|msbA	0.999905547303	81.2	32	64.3	7.3e-12	1
ESCHERICHIA_COLI_MIPA	146	177	SRX3808505.6100429	multidrug	NP_310518|FEATURES|Escherichia_coli_mipA|multidrug|Escherichia_coli_mipA	0.999998601757	65.6	32	51.6	4.8e-08	1
MAJOR_FACILITATOR_SUPERFAMILY_TRANSPORTER	271	301	SRX3808505.3112501	multidrug	CP001918.1.gene2931.p01|FEATURES|major_facilitator_superfamily_transporter|multidrug|major_facilitator_superfamily_transporter	0.999998271865	87.1	31	56.2	1.9e-09	1
YOJI	323	355	SRX3808505.6288598	peptide	NP_416715.1|FEATURES|YojI|peptide|YojI	0.999999404996	66.7	33	47.0	1.2e-06	1
EPTA	205	237	SRX3808505.2562044	peptide	BAE78116.1|FEATURES|eptA|peptide|eptA	0.999999431751	60.6	33	46.2	2.1e-06	1
EPTA	451	483	SRX3808505.290966	peptide	BAE78116.1|FEATURES|eptA|peptide|eptA	1.0	84.8	33	64.3	7.3e-12	1
ACRB	893	925	SRX3808505.290968	multidrug	YP_001908403|FEATURES|acrB|multidrug|acrB	1.0	100.0	33	68.6	3.9e-13	1
PMRF	210	241	SRX3808505.3665764	peptide	AAC75314.1|FEATURES|PmrF|peptide|PmrF	0.999999596451	87.5	32	62.4	2.7e-11	1
PENA	542	572	SRX3808505.561418	beta-lactam	ZP_04656349|FEATURES|penA|beta-lactam|penA	1.0	67.7	31	44.3	7.4e-06	1
ACRB	19	51	SRX3808505.1758710	multidrug	CP002695.1.gene992.p01|FEATURES|acrB|multidrug|acrB	0.99999999997	63.6	33	52.4	2.9e-08	1
BICYCLOMYCIN-MULTIDRUG_EFFLUX_PROTEIN_BCR	309	340	SRX3808505.6495811	multidrug	YP_002237398|FEATURES|bicyclomycin-multidrug_efflux_protein_bcr|multidrug|bicyclomycin-multidrug_efflux_protein_bcr	1.0	87.5	32	61.6	4.7e-11	1
TET34	56	88	SRX3808505.4725904	tetracycline	ZP_02197344|FEATURES|tet34|tetracycline|tet34	1.0	72.7	33	60.5	1.1e-10	1
ROSB	235	267	SRX3808505.6053123	fosmidomycin	gi:896190680:ref:WP_049199932.1:|FEATURES|rosB|fosmidomycin|rosB	1.0	93.9	33	62.8	2.1e-11	1
RPOB2	857	889	SRX3808505.2113352	multidrug	BAD59497.1|FEATURES|rpoB2|multidrug|rpoB2	0.999999287268	72.7	33	52.8	2.2e-08	1
PENA	239	271	SRX3808505.3408335	beta-lactam	ZP_04656349|FEATURES|penA|beta-lactam|penA	1.0	87.9	33	61.6	4.7e-11	1
MDTE	162	194	SRX3808505.4269848	multidrug	CP001918.1.gene3442.p01|FEATURES|mdtE|multidrug|mdtE	0.999999999927	72.7	33	55.1	4.4e-09	1
KASUGAMYCIN_RESISTANCE_PROTEIN_KSGA	185	217	SRX3808505.2573660	aminoglycoside	Q83MG8|FEATURES|kasugamycin_resistance_protein_ksgA|aminoglycoside|kasugamycin_resistance_protein_ksgA	1.0	87.9	33	59.3	2.4e-10	1
CPXA	109	140	SRX3808505.1753891	aminoglycoside:aminocoumarin	NP_312864.1|FEATURES|cpxA|aminoglycoside:aminocoumarin|cpxA	0.999717703203	87.5	32	67.4	8.4e-13	1
YOJI	233	265	SRX3808505.106449	peptide	NP_416715.1|FEATURES|YojI|peptide|YojI	0.99999981986	84.8	33	60.1	1.4e-10	1
ACRA	164	195	SRX3808505.5963207	multidrug	ZP_03163985|FEATURES|acrA|multidrug|acrA	1.0	100.0	32	63.2	1.6e-11	1
SERRATIA_MARCESCENS_OMP1	226	257	SRX3808505.5008527	multidrug	AIA49384.1|FEATURES|Serratia_marcescens_Omp1|multidrug|Serratia_marcescens_Omp1	0.999999964424	71.9	32	55.8	2.6e-09	1
RPOB2	1001	1033	SRX3808505.1358393	multidrug	BAD59497.1|FEATURES|rpoB2|multidrug|rpoB2	0.999999362559	75.8	33	56.2	2.0e-09	1
TOLC	399	431	SRX3808505.3530710	multidrug	gi:565892113:ref:WP_023972176.1:|FEATURES|TolC|multidrug|TolC	1.0	87.9	33	62.8	2.1e-11	1
YOJI	512	542	SRX3808505.322023	peptide	NP_416715.1|FEATURES|YojI|peptide|YojI	0.999999637163	77.4	31	51.6	4.9e-08	1
PBP-1A	78	108	SRX3808505.5500743	beta-lactam	YP_001290033|FEATURES|PBP-1A|beta-lactam|PBP-1A	1.0	74.2	31	53.1	1.7e-08	1
OQXB	684	716	SRX3808505.6432075	multidrug	YP_001693238|FEATURES|oqxB|multidrug|oqxB	0.999999201062	78.8	33	62.4	2.8e-11	1
ESCHERICHIA_COLI_LAMB	194	225	SRX3808505.5893401	multidrug	BAB38442|FEATURES|Escherichia_coli_LamB|multidrug|Escherichia_coli_LamB	0.999996086256	81.2	32	57.0	1.1e-09	1
ADEJ	48	78	SRX3808505.4268717	multidrug	NC_011586.7045444.p01|FEATURES|adeJ|multidrug|adeJ	1.0	83.9	31	58.9	3.1e-10	1
EPTA	244	274	SRX3808505.6023514	peptide	BAE78116.1|FEATURES|eptA|peptide|eptA	0.999999462879	71.0	31	50.1	1.4e-07	1
ACRB	928	960	SRX3808505.4268719	multidrug	gi:502789935:ref:WP_013024911.1:|FEATURES|acrB|multidrug|acrB	1.0	100.0	33	64.7	5.6e-12	1
TETD	96	128	SRX3808505.2605967	tetracycline	gi:135617:sp:P28816.1:TETD_ECOLX|FEATURES|tetD|tetracycline|tetD	0.99999999725	66.7	33	48.9	3.2e-07	1
ACRB	118	150	SRX3808505.2918257	multidrug	NP_706355|FEATURES|acrB|multidrug|acrB	1.0	84.8	33	59.3	2.4e-10	1
ACRB	177	207	SRX3808505.2585180	multidrug	gi:497324874:ref:WP_009639087.1:|FEATURES|acrB|multidrug|acrB	1.0	93.5	31	63.9	9.0e-12	1
MDTC	346	378	SRX3808505.2398736	multidrug	gi:447132822:ref:WP_001210078.1:|FEATURES|mdtC|multidrug|mdtC	1.0	87.9	33	60.1	1.4e-10	1
OMP36	18	48	SRX3808505.5239917	multidrug	AF336097.1.gene1.p01|FEATURES|omp36|multidrug|omp36	0.999994211378	87.1	31	63.9	9.0e-12	1
ACRB	387	419	SRX3808505.42880	multidrug	gi:502789935:ref:WP_013024911.1:|FEATURES|acrB|multidrug|acrB	1.0	100.0	33	65.5	3.3e-12	1
ESCHERICHIA_COLI_LAMB	212	243	SRX3808505.3957627	multidrug	BAB38442|FEATURES|Escherichia_coli_LamB|multidrug|Escherichia_coli_LamB	0.999996743602	81.2	32	60.8	8.1e-11	1
ACRB	730	760	SRX3808505.1125589	multidrug	gi:447055218:ref:WP_001132474.1:|FEATURES|acrB|multidrug|acrB	0.999999653379	80.6	31	55.5	3.4e-09	1
OMPF	57	89	SRX3808505.3678639	multidrug	gi:505383854:ref:WP_015570956.1:|FEATURES|ompF|multidrug|ompF	0.996537606622	87.9	33	68.2	5.1e-13	1
PENA	205	237	SRX3808505.4554420	beta-lactam	ZP_04656349|FEATURES|penA|beta-lactam|penA	1.0	69.7	33	55.5	3.4e-09	1
ACRB	761	793	SRX3808505.3291738	multidrug	gi:491078681:ref:WP_004940301.1:|FEATURES|acrB|multidrug|acrB	1.0	84.8	33	62.4	2.8e-11	1
YOJI	475	507	SRX3808505.3879918	peptide	NP_416715.1|FEATURES|YojI|peptide|YojI	0.999999778464	75.8	33	57.4	9.0e-10	1
EPTA	174	206	SRX3808505.2954229	peptide	BAE78116.1|FEATURES|eptA|peptide|eptA	0.999999825804	81.8	33	55.8	2.6e-09	1
PBP-1B	206	238	SRX3808505.2037086	beta-lactam	YP_002467958|FEATURES|PBP-1B|beta-lactam|PBP-1B	0.9999999981	72.7	33	51.2	6.4e-08	1
ROSB	338	369	SRX3808505.5350603	fosmidomycin	YP_001401994|FEATURES|rosB|fosmidomycin|rosB	1.0	90.6	32	56.2	1.9e-09	1
MDTD	15	46	SRX3808505.5253607	multidrug	gi:134034159:sp:Q0T353.2:MDTD_SHIF8|FEATURES|mdtD|multidrug|mdtD	0.999999999981	84.4	32	57.4	8.7e-10	1
PMRF	154	184	SRX3808505.5175287	peptide	AAC75314.1|FEATURES|PmrF|peptide|PmrF	0.999999699853	93.5	31	66.6	1.4e-12	1
VANA	102	133	SRX3808505.2532844	glycopeptide	KF478993.1.gene3.p01|FEATURES|vanA|glycopeptide|vanA	0.999999747871	62.5	32	46.6	1.5e-06	1
RPOB2	1013	1044	SRX3808505.2635164	multidrug	BAD59497.1|FEATURES|rpoB2|multidrug|rpoB2	0.999999442502	81.2	32	60.8	7.9e-11	1
PENA	301	333	SRX3808505.3906374	beta-lactam	ZP_04656349|FEATURES|penA|beta-lactam|penA	1.0	66.7	33	48.9	3.2e-07	1
EMRA	321	353	SRX3808505.1875357	multidrug	gi:1035701600:ref:WP_064543230.1:|FEATURES|emrA|multidrug|emrA	0.983125380482	78.8	33	57.0	1.2e-09	1
PENA	290	322	SRX3808505.1875350	beta-lactam	ZP_04656349|FEATURES|penA|beta-lactam|penA	1.0	84.8	33	61.2	6.2e-11	1
PMRF	73	105	SRX3808505.1625640	peptide	AAC75314.1|FEATURES|PmrF|peptide|PmrF	0.999998470097	97.0	33	68.2	5.1e-13	1
EPTA	309	341	SRX3808505.6212051	peptide	BAE78116.1|FEATURES|eptA|peptide|eptA	0.999999996406	75.8	33	62.4	2.8e-11	1
OMP36	129	160	SRX3808505.1413296	multidrug	AF336096.1.gene1.p01|FEATURES|omp36|multidrug|omp36	0.978404407413	81.2	32	61.6	4.7e-11	1
ACRB	325	357	SRX3808505.3981992	multidrug	CAG74079|FEATURES|acrB|multidrug|acrB	1.0	93.9	33	65.1	4.3e-12	1
MDTE	89	121	SRX3808505.3207354	multidrug	CP001918.1.gene3442.p01|FEATURES|mdtE|multidrug|mdtE	0.999999999993	90.9	33	64.3	7.3e-12	1
ACRA	315	347	SRX3808505.5420588	multidrug	ZP_02902278|FEATURES|acrA|multidrug|acrA	1.0	75.8	33	55.1	4.4e-09	1
EPTA	361	393	SRX3808505.5216927	peptide	BAE78116.1|FEATURES|eptA|peptide|eptA	0.999999914922	87.9	33	68.6	3.9e-13	1
ESCHERICHIA_COLI_LAMB	112	143	SRX3808505.3606792	multidrug	BAB38442|FEATURES|Escherichia_coli_LamB|multidrug|Escherichia_coli_LamB	0.999996743602	81.2	32	60.8	7.9e-11	1
MDTL	41	73	SRX3808505.6432343	multidrug	gi:446742357:ref:WP_000819613.1:|FEATURES|mdtL|multidrug|mdtL	1.0	90.9	33	62.4	2.8e-11	1
EMRB	288	319	SRX3808505.4134226	multidrug	gi:486386396:ref:WP_001600385.1:|FEATURES|emrB|multidrug|emrB	0.999932042095	100.0	32	66.6	1.4e-12	1
ESCHERICHIA_COLI_LAMB	228	260	SRX3808505.6310689	multidrug	BAB38442|FEATURES|Escherichia_coli_LamB|multidrug|Escherichia_coli_LamB	0.999992430765	78.8	33	62.8	2.1e-11	1
PATA	266	296	SRX3808505.2839655	fluoroquinolone	NP_417544.5|FEATURES|patA|fluoroquinolone|patA	0.999936150824	61.3	31	45.4	3.5e-06	1
RPOB2	139	171	SRX3808505.3154600	multidrug	BAD59497.1|FEATURES|rpoB2|multidrug|rpoB2	0.99999926826	69.7	33	52.0	3.8e-08	1
MSBA	105	137	SRX3808505.2609867	nitroimidazole	NP_415434.1|FEATURES|msbA|nitroimidazole|msbA	0.999920185752	93.9	33	65.9	2.5e-12	1
PMRF	69	101	SRX3808505.6077871	peptide	AAC75314.1|FEATURES|PmrF|peptide|PmrF	0.999999596451	84.8	33	62.4	2.8e-11	1
MDTF	591	623	SRX3808505.3154609	multidrug	gi:803469184:ref:WP_046072900.1:|FEATURES|mdtF|multidrug|mdtF	1.0	84.8	33	63.2	1.6e-11	1
ARNA	451	482	SRX3808505.3442596	polymyxin	B7LM76|FEATURES|arnA|polymyxin|arnA	0.996016675082	84.4	32	58.9	3.0e-10	1
EPTA	367	398	SRX3808505.1754159	peptide	BAE78116.1|FEATURES|eptA|peptide|eptA	0.99999983308	68.8	32	56.2	2.0e-09	1
MARA	26	58	SRX3808505.4899184	multidrug	YP_489794.1|FEATURES|marA|multidrug|marA	0.999996950206	63.6	33	51.2	6.4e-08	1
KASUGAMYCIN_RESISTANCE_PROTEIN_KSGA	83	114	SRX3808505.4752090	aminoglycoside	YP_001461223|FEATURES|kasugamycin_resistance_protein_ksgA|aminoglycoside|kasugamycin_resistance_protein_ksgA	1.0	75.0	32	53.1	1.6e-08	1
OMPR	17	49	SRX3808505.6356329	multidrug	CP000034.1.gene3672.p01|FEATURES|ompR|multidrug|ompR	0.999999048361	97.0	33	62.4	2.8e-11	1
MEXB	781	812	SRX3808505.6821339	multidrug	gi:759528585:ref:WP_043248665.1:|FEATURES|mexB|multidrug|mexB	0.999999938476	75.0	32	56.6	1.5e-09	1
EMRB	354	386	SRX3808505.3399979	multidrug	gi:486057056:ref:WP_001507824.1:|FEATURES|emrB|multidrug|emrB	0.999980633102	97.0	33	72.4	2.7e-14	1
CAMP-REGULATORY_PROTEIN	69	101	SRX3808505.1693658	unclassified	gi:899812464:emb:CQH53126.1:|FEATURES|cAMP-regulatory_protein|unclassified|cAMP-regulatory_protein	0.938763706194	100.0	33	70.5	1.0e-13	1
RPOB2	892	924	SRX3808505.2062207	multidrug	BAD59497.1|FEATURES|rpoB2|multidrug|rpoB2	0.999999331237	75.8	33	54.7	5.8e-09	1
YOJI	482	514	SRX3808505.6577316	peptide	NP_416715.1|FEATURES|YojI|peptide|YojI	0.999999802864	75.8	33	58.9	3.1e-10	1
PENA	290	322	SRX3808505.1857453	beta-lactam	ZP_04656349|FEATURES|penA|beta-lactam|penA	1.0	87.9	33	62.8	2.1e-11	1
ACRA	324	354	SRX3808505.5340256	multidrug	ABG77965|FEATURES|acrA|multidrug|acrA	1.0	80.6	31	56.2	1.9e-09	1
YOJI	103	135	SRX3808505.4443019	peptide	NP_416715.1|FEATURES|YojI|peptide|YojI	0.999999763748	81.8	33	56.6	1.5e-09	1
MDTK	56	88	SRX3808505.4596299	multidrug	gi:554682163:ref:WP_023182103.1:|FEATURES|mdtK|multidrug|mdtK	1.0	84.8	33	60.8	8.1e-11	1
MDTD	241	273	SRX3808505.5997242	multidrug	gi:545277213:ref:WP_021564462.1:|FEATURES|mdtD|multidrug|mdtD	0.999999999672	69.7	33	55.1	4.4e-09	1
EPTA	388	419	SRX3808505.1577234	peptide	BAE78116.1|FEATURES|eptA|peptide|eptA	0.999999993215	68.8	32	54.7	5.8e-09	1
OQXB	981	1011	SRX3808505.4380655	multidrug	YP_001693238|FEATURES|oqxB|multidrug|oqxB	1.0	83.9	31	53.5	1.2e-08	1
PBP-1A	116	147	SRX3808505.3301046	beta-lactam	YP_001290033|FEATURES|PBP-1A|beta-lactam|PBP-1A	1.0	78.1	32	52.4	2.9e-08	1
MDTK	34	66	SRX3808505.2801400	multidrug	gi:506221330:ref:WP_015741105.1:|FEATURES|mdtK|multidrug|mdtK	1.0	90.9	33	63.2	1.6e-11	1
ADEJ	46	77	SRX3808505.1894941	multidrug	gi:60207557:gb:AAX14802.1:|FEATURES|adeJ|multidrug|adeJ	1.0	78.1	32	57.8	6.6e-10	1
TOLC	49	81	SRX3808505.1988512	multidrug	gi:696408901:ref:WP_032980019.1:|FEATURES|TolC|multidrug|TolC	1.0	97.0	33	64.7	5.6e-12	1
CPXA	128	160	SRX3808505.124495	aminoglycoside:aminocoumarin	NP_312864.1|FEATURES|cpxA|aminoglycoside:aminocoumarin|cpxA	0.999474698982	87.9	33	63.5	1.2e-11	1
MEXB	155	187	SRX3808505.2918876	multidrug	CAW25151|FEATURES|mexB|multidrug|mexB	0.999999999997	60.6	33	52.0	3.8e-08	1
ROSB	46	78	SRX3808505.3907681	fosmidomycin	gi:544012122:gb:ERK10884.1:|FEATURES|rosB|fosmidomycin|rosB	1.0	93.9	33	64.3	7.3e-12	1
RPOB2	768	799	SRX3808505.3740030	multidrug	BAD59497.1|FEATURES|rpoB2|multidrug|rpoB2	0.99999926826	81.2	32	52.0	3.8e-08	1
TOLC	369	400	SRX3808505.4098537	multidrug	gi:565892113:ref:WP_023972176.1:|FEATURES|TolC|multidrug|TolC	1.0	96.9	32	60.8	7.9e-11	1
YOJI	221	252	SRX3808505.2956680	peptide	NP_416715.1|FEATURES|YojI|peptide|YojI	0.999999862306	84.4	32	63.9	9.6e-12	1
EMRB	433	463	SRX3808505.5011412	multidrug	gi:515712913:ref:WP_017145513.1:|FEATURES|emrB|multidrug|emrB	0.999999153978	71.0	31	52.8	2.1e-08	1
RPOB2	470	501	SRX3808505.6119776	multidrug	BAD59497.1|FEATURES|rpoB2|multidrug|rpoB2	0.999999331237	71.9	32	54.7	5.6e-09	1
PENA	509	541	SRX3808505.3901689	beta-lactam	ZP_04656349|FEATURES|penA|beta-lactam|penA	1.0	87.9	33	68.9	3.0e-13	1
TET34	58	89	SRX3808505.4547702	tetracycline	ZP_02197344|FEATURES|tet34|tetracycline|tet34	1.0	71.9	32	58.5	3.9e-10	1
ACRB	828	860	SRX3808505.3535676	multidrug	gi:491078681:ref:WP_004940301.1:|FEATURES|acrB|multidrug|acrB	1.0	87.9	33	66.6	1.5e-12	1
EPTA	431	462	SRX3808505.2278201	peptide	BAE78116.1|FEATURES|eptA|peptide|eptA	0.999999898331	90.6	32	61.2	6.2e-11	1
ARNA	369	400	SRX3808505.302351	polymyxin	gi:510924105:ref:WP_016244890.1:|FEATURES|arnA|polymyxin|arnA	0.965169761004	100.0	32	70.1	1.3e-13	1
MEXB	782	812	SRX3808505.6175829	multidrug	gi:759528585:ref:WP_043248665.1:|FEATURES|mexB|multidrug|mexB	0.999999999997	77.4	31	55.5	3.2e-09	1
RPOB2	850	881	SRX3808505.6181646	multidrug	BAD59497.1|FEATURES|rpoB2|multidrug|rpoB2	0.999999287268	71.9	32	52.8	2.2e-08	1
ACRD	936	966	SRX3808505.4748016	aminoglycoside	YP_490697.1|FEATURES|acrD|aminoglycoside|acrD	0.999978980907	77.4	31	47.0	1.1e-06	1
MEXB	868	899	SRX3808505.1620961	multidrug	gi:504646765:ref:WP_014833867.1:|FEATURES|mexB|multidrug|mexB	1.0	93.8	32	62.8	2.1e-11	1
MUXC	169	201	SRX3808505.2373816	multidrug	NP_251216.1|FEATURES|MuxC|multidrug|MuxC	0.999999018483	60.6	33	47.0	1.2e-06	1
MDTG	31	62	SRX3808505.6707319	multidrug	gi:555240725:ref:WP_023225426.1:|FEATURES|mdtG|multidrug|mdtG	1.0	71.9	32	55.1	4.3e-09	1
OMP36	93	125	SRX3808505.1334381	multidrug	AF336095.1.gene1.p01|FEATURES|omp36|multidrug|omp36	0.809394828957	72.7	33	61.6	4.7e-11	1
EMRD	109	140	SRX3808505.1942301	multidrug	YP_002846930|FEATURES|emrD|multidrug|emrD	1.0	81.2	32	54.7	5.6e-09	1
PENA	439	470	SRX3808505.2022732	beta-lactam	ZP_04656349|FEATURES|penA|beta-lactam|penA	1.0	96.9	32	70.1	1.3e-13	1
ARNA	546	578	SRX3808505.5822472	polymyxin	gi:391316952:gb:EIQ74337.1:|FEATURES|arnA|polymyxin|arnA	0.907132422733	75.8	33	58.2	5.2e-10	1
EPTA	370	401	SRX3808505.569078	peptide	BAE78116.1|FEATURES|eptA|peptide|eptA	0.999999905489	90.6	32	68.6	3.8e-13	1
MAJOR_FACILITATOR_SUPERFAMILY_TRANSPORTER	472	504	SRX3808505.88784	multidrug	CP001918.1.gene2931.p01|FEATURES|major_facilitator_superfamily_transporter|multidrug|major_facilitator_superfamily_transporter	0.999997622846	60.6	33	46.6	1.6e-06	1
BICYCLOMYCIN-MULTIDRUG_EFFLUX_PROTEIN_BCR	335	366	SRX3808505.5853993	multidrug	YP_689681|FEATURES|bicyclomycin-multidrug_efflux_protein_bcr|multidrug|bicyclomycin-multidrug_efflux_protein_bcr	1.0	84.4	32	58.5	4.0e-10	1
MDTF	383	415	SRX3808505.3988469	multidrug	gi:507086511:ref:WP_016157252.1:|FEATURES|mdtF|multidrug|mdtF	1.0	93.9	33	58.5	4.0e-10	1
ACRB	180	212	SRX3808505.662074	multidrug	gi:485731880:ref:WP_001359514.1:|FEATURES|acrB|multidrug|acrB	1.0	78.8	33	56.2	2.0e-09	1
PENA	219	250	SRX3808505.6731927	beta-lactam	ZP_04656349|FEATURES|penA|beta-lactam|penA	1.0	81.2	32	59.3	2.4e-10	1
MDTK	127	159	SRX3808505.3862670	multidrug	gi:554682163:ref:WP_023182103.1:|FEATURES|mdtK|multidrug|mdtK	1.0	90.9	33	67.8	6.6e-13	1
EPTA	92	124	SRX3808505.4984334	peptide	BAE78116.1|FEATURES|eptA|peptide|eptA	0.999999331686	69.7	33	45.1	4.6e-06	1
RPOB2	137	168	SRX3808505.13441	multidrug	BAD59497.1|FEATURES|rpoB2|multidrug|rpoB2	0.999999258444	68.8	32	51.6	4.9e-08	1
MEXB	321	352	SRX3808505.2766120	multidrug	YP_298289|FEATURES|mexB|multidrug|mexB	0.99999925743	78.1	32	51.2	6.2e-08	1
MEXF	449	481	SRX3808505.2038361	multidrug	YP_348389|FEATURES|mexF|multidrug|mexF	1.0	100.0	33	67.0	1.1e-12	1
OMPF	302	332	SRX3808505.5193746	multidrug	gi:312286407:gb:EFR14320.1:|FEATURES|ompF|multidrug|ompF	0.961808486127	75.0	32	54.3	7.6e-09	1
EMRR	107	139	SRX3808505.3896084	fluoroquinolone	NP_417169.1|FEATURES|emrR|fluoroquinolone|emrR	0.999964801932	75.8	33	58.2	5.2e-10	1
EPTA	371	403	SRX3808505.2929269	peptide	BAE78116.1|FEATURES|eptA|peptide|eptA	0.999999960495	93.9	33	73.2	1.6e-14	1
SDEY	350	382	SRX3808505.1992384	multidrug	BAC77251|FEATURES|sdeY|multidrug|sdeY	1.0	100.0	33	65.9	2.5e-12	1
OMPF	26	58	SRX3808505.4408951	multidrug	gi:742936434:ref:WP_039025717.1:|FEATURES|ompF|multidrug|ompF	0.999999999407	72.7	33	58.2	5.2e-10	1
MDTH	124	155	SRX3808505.2020466	multidrug	gi:503132047:ref:WP_013366708.1:|FEATURES|mdtH|multidrug|mdtH	1.0	100.0	32	65.1	4.2e-12	1
ESCHERICHIA_COLI_LAMB	56	87	SRX3808505.1814720	multidrug	BAB38442|FEATURES|Escherichia_coli_LamB|multidrug|Escherichia_coli_LamB	0.99999624043	100.0	32	73.2	1.5e-14	1
VANR	86	118	SRX3808505.2379853	glycopeptide	AF162694.1.gene5.p01|FEATURES|vanR|glycopeptide|vanR	1.0	69.7	33	53.1	1.7e-08	1
TOLC	20	50	SRX3808505.2238565	multidrug	gi:696408901:ref:WP_032980019.1:|FEATURES|TolC|multidrug|TolC	1.0	87.1	31	54.7	5.5e-09	1
MSBA	157	189	SRX3808505.3282207	nitroimidazole	NP_415434.1|FEATURES|msbA|nitroimidazole|msbA	0.999847225934	90.9	33	62.4	2.8e-11	1
EPTA	160	190	SRX3808505.2347451	peptide	BAE78116.1|FEATURES|eptA|peptide|eptA	0.999999625274	74.2	31	49.3	2.4e-07	1
PENA	21	53	SRX3808505.6161370	beta-lactam	ZP_04656349|FEATURES|penA|beta-lactam|penA	1.0	60.6	33	46.6	1.6e-06	1
TRANSCRIPTIONAL_REGULATORY_PROTEIN_CPXR_CPXR	73	103	SRX3808505.5212973	unclassified	CP001485.1.gene721.p01|FEATURES|transcriptional_regulatory_protein_CpxR_cpxR|unclassified|transcriptional_regulatory_protein_CpxR_cpxR	0.999443340788	74.2	31	50.8	8.1e-08	1
VGAC	43	75	SRX3808505.2347455	MLS	AMP35312.1|FEATURES|vgaC|MLS|vgaC	0.999999274335	69.7	33	55.5	3.4e-09	1
RPOB2	470	502	SRX3808505.5086821	multidrug	BAD59497.1|FEATURES|rpoB2|multidrug|rpoB2	0.999999385366	72.7	33	57.4	9.0e-10	1
ACRB	599	631	SRX3808505.2510315	multidrug	YP_454364|FEATURES|acrB|multidrug|acrB	1.0	87.9	33	61.6	4.7e-11	1
OQXA	75	106	SRX3808505.4663722	multidrug	YP_001693237.1|FEATURES|oqxA|multidrug|oqxA	0.99999829943	87.5	32	60.5	1.0e-10	1
TETA	444	474	SRX3808505.4622096	tetracycline	gi:736993687:ref:WP_034989673.1:|FEATURES|tetA|tetracycline|tetA	0.999978779899	61.3	31	45.4	3.4e-06	1
EPTA	378	410	SRX3808505.4977789	peptide	BAE78116.1|FEATURES|eptA|peptide|eptA	0.99999999985	93.9	33	75.9	2.4e-15	1
EFRA	412	444	SRX3808505.2396286	multidrug	CDO61513.1|FEATURES|efrA|multidrug|efrA	1.0	90.9	33	62.8	2.1e-11	1
PENA	437	469	SRX3808505.3956998	beta-lactam	ZP_04656349|FEATURES|penA|beta-lactam|penA	1.0	90.9	33	67.4	8.6e-13	1
ACRB	177	209	SRX3808505.3619703	multidrug	gi:447055250:ref:WP_001132506.1:|FEATURES|acrB|multidrug|acrB	1.0	93.9	33	68.2	5.1e-13	1
OPTRA	197	228	SRX3808505.5748166	oxazolidinone	AKA86814|FEATURES|optrA|oxazolidinone|optrA	0.999388275768	65.6	32	52.8	2.2e-08	1
ACRA	254	285	SRX3808505.1561294	multidrug	YP_309461|FEATURES|acrA|multidrug|acrA	1.0	65.6	32	46.2	2.1e-06	1
PBP-1A	103	134	SRX3808505.6292658	beta-lactam	YP_001290033|FEATURES|PBP-1A|beta-lactam|PBP-1A	1.0	75.0	32	49.7	1.9e-07	1
PENA	227	258	SRX3808505.6663477	beta-lactam	ZP_04656349|FEATURES|penA|beta-lactam|penA	1.0	81.2	32	60.5	1.0e-10	1
MTRE	323	354	SRX3808505.6402543	multidrug	gi:488168760:ref:WP_002239968.1:|FEATURES|mtrE|multidrug|mtrE	0.999999999971	62.5	32	45.1	4.5e-06	1
EMRB-QACA_FAMILY_MAJOR_FACILITATOR_TRANSPORTER	26	57	SRX3808505.584659	multidrug	AE016830.1.gene768.p01|FEATURES|EmrB-QacA_family_major_facilitator_transporter|multidrug|EmrB-QacA_family_major_facilitator_transporter	0.999998866033	62.5	32	44.7	6.0e-06	1
EPTA	387	419	SRX3808505.1834426	peptide	BAE78116.1|FEATURES|eptA|peptide|eptA	0.999999996093	72.7	33	60.1	1.4e-10	1
TET34	73	105	SRX3808505.6313564	tetracycline	YP_002666586|FEATURES|tet34|tetracycline|tet34	1.0	63.6	33	50.8	8.4e-08	1
MUXB	993	1025	SRX3808505.4310247	multidrug	NP_251217.1|FEATURES|MuxB|multidrug|MuxB	0.999999094318	69.7	33	51.2	6.4e-08	1
ACRA	315	347	SRX3808505.4803021	multidrug	ZP_02902278|FEATURES|acrA|multidrug|acrA	1.0	75.8	33	55.1	4.4e-09	1
ACRB	717	748	SRX3808505.6576448	multidrug	AAQ21216|FEATURES|acrB|multidrug|acrB	1.0	100.0	32	67.0	1.1e-12	1
OMPF	232	264	SRX3808505.3430771	multidrug	gi:312286407:gb:EFR14320.1:|FEATURES|ompF|multidrug|ompF	0.999999998915	75.8	33	57.0	1.2e-09	1
TOLC	201	231	SRX3808505.314660	multidrug	gi:896027606:ref:WP_049087445.1:|FEATURES|TolC|multidrug|TolC	1.0	67.7	31	46.2	2.0e-06	1
DFRA12	39	71	SRX3808505.137328	diaminopyrimidine	AAW21254|FEATURES|dfrA12|diaminopyrimidine|dfrA12	1.0	63.6	33	44.3	7.8e-06	1
ACRD	246	278	SRX3808505.1030381	aminoglycoside	YP_490697.1|FEATURES|acrD|aminoglycoside|acrD	0.999981624982	69.7	33	48.9	3.2e-07	1
RPOB2	1047	1079	SRX3808505.1791071	multidrug	BAD59497.1|FEATURES|rpoB2|multidrug|rpoB2	0.999999485743	81.8	33	63.9	9.6e-12	1
MSBA	211	243	SRX3808505.6138526	nitroimidazole	NP_415434.1|FEATURES|msbA|nitroimidazole|msbA	0.999826952444	84.8	33	59.7	1.8e-10	1
PBP-1B	285	317	SRX3808505.384524	beta-lactam	YP_002467958|FEATURES|PBP-1B|beta-lactam|PBP-1B	0.999999999384	78.8	33	57.4	9.0e-10	1
YOJI	217	248	SRX3808505.4730049	peptide	NP_416715.1|FEATURES|YojI|peptide|YojI	0.999999851332	84.4	32	62.8	2.1e-11	1
BACA	25	57	SRX3808505.5247099	bacitracin	YP_001455939|FEATURES|bacA|bacitracin|bacA	1.0	97.0	33	65.5	3.3e-12	1
EMRB	354	386	SRX3808505.1109793	multidrug	gi:486057056:ref:WP_001507824.1:|FEATURES|emrB|multidrug|emrB	0.999949837555	93.9	33	70.1	1.3e-13	1
RPOB2	860	892	SRX3808505.196275	multidrug	BAD59497.1|FEATURES|rpoB2|multidrug|rpoB2	0.999999331237	75.8	33	54.7	5.8e-09	1
EMRB	298	330	SRX3808505.3210733	multidrug	gi:486057056:ref:WP_001507824.1:|FEATURES|emrB|multidrug|emrB	0.999947619824	100.0	33	70.9	7.8e-14	1
ACRD	698	730	SRX3808505.4457680	aminoglycoside	YP_490697.1|FEATURES|acrD|aminoglycoside|acrD	0.999987397296	72.7	33	54.7	5.8e-09	1
CAMP-REGULATORY_PROTEIN	41	73	SRX3808505.3138418	unclassified	gi:490367208:ref:WP_004246872.1:|FEATURES|cAMP-regulatory_protein|unclassified|cAMP-regulatory_protein	0.942465206752	97.0	33	67.8	6.6e-13	1
MDTK	156	188	SRX3808505.4974493	multidrug	gi:447097675:ref:WP_001174931.1:|FEATURES|mdtK|multidrug|mdtK	1.0	84.8	33	62.0	3.6e-11	1
ROSB	125	155	SRX3808505.1032897	fosmidomycin	ZP_04638974|FEATURES|rosB|fosmidomycin|rosB	1.0	87.1	31	56.6	1.5e-09	1
MAJOR_FACILITATOR_SUPERFAMILY_TRANSPORTER	352	383	SRX3808505.695532	multidrug	CP001918.1.gene2931.p01|FEATURES|major_facilitator_superfamily_transporter|multidrug|major_facilitator_superfamily_transporter	0.999998271865	75.0	32	51.2	6.4e-08	1
AXYY	390	422	SRX3808505.6762400	multidrug	EGP45231.1|FEATURES|AxyY|multidrug|AxyY	1.0	97.0	33	62.8	2.1e-11	1
OMPR	51	83	SRX3808505.4279092	multidrug	CP000034.1.gene3672.p01|FEATURES|ompR|multidrug|ompR	0.999997893883	72.7	33	47.8	7.1e-07	1
MSBA	301	333	SRX3808505.3500575	nitroimidazole	NP_415434.1|FEATURES|msbA|nitroimidazole|msbA	0.999869344474	87.9	33	61.2	6.2e-11	1
PENA	172	202	SRX3808505.3500576	beta-lactam	ZP_04656349|FEATURES|penA|beta-lactam|penA	1.0	64.5	31	44.3	7.4e-06	1
OMPF	118	149	SRX3808505.3691228	multidrug	gi:15131544:emb:CAC48383.1:|FEATURES|ompF|multidrug|ompF	0.999918231382	81.2	32	60.1	1.3e-10	1
ACRB	891	922	SRX3808505.5578294	multidrug	YP_001908403|FEATURES|acrB|multidrug|acrB	1.0	93.8	32	61.2	6.0e-11	1
MEXB	155	187	SRX3808505.2025176	multidrug	CAW25151|FEATURES|mexB|multidrug|mexB	0.999999999997	60.6	33	52.0	3.8e-08	1
ADEL	124	155	SRX3808505.653459	multidrug	ALH22601.1|FEATURES|adeL|multidrug|adeL	0.999999245814	68.8	32	48.5	4.2e-07	1
TOLC	411	442	SRX3808505.1729311	multidrug	gi:565892113:ref:WP_023972176.1:|FEATURES|TolC|multidrug|TolC	1.0	87.5	32	58.9	3.1e-10	1
MACB	145	176	SRX3808505.844730	MLS	gi:693106883:ref:WP_032260279.1:|FEATURES|macB|MLS|macB	1.0	75.0	32	45.8	2.6e-06	1
EMRA	36	66	SRX3808505.1959410	multidrug	gi:896053843:ref:WP_049103497.1:|FEATURES|emrA|multidrug|emrA	0.986206406196	80.6	31	60.1	1.4e-10	1
CPXA	218	249	SRX3808505.926325	aminoglycoside:aminocoumarin	NP_312864.1|FEATURES|cpxA|aminoglycoside:aminocoumarin|cpxA	0.99919003625	87.5	32	57.0	1.1e-09	1
MAJOR_FACILITATOR_SUPERFAMILY_TRANSPORTER	393	424	SRX3808505.1795517	multidrug	CP001918.1.gene2931.p01|FEATURES|major_facilitator_superfamily_transporter|multidrug|major_facilitator_superfamily_transporter	0.999998689856	84.4	32	56.6	1.5e-09	1
MDTB	575	606	SRX3808505.1899765	multidrug	gi:553863833:ref:WP_023138386.1:|FEATURES|mdtB|multidrug|mdtB	0.999999999068	65.6	32	45.4	3.5e-06	1
OPRM	395	427	SRX3808505.6294884	multidrug	gi:568797412:gb:AHE27856.1:|FEATURES|oprM|multidrug|oprM	0.999999999244	66.7	33	46.6	1.6e-06	1
MDTK	172	202	SRX3808505.5177619	multidrug	gi:490245669:ref:WP_004143852.1:|FEATURES|mdtK|multidrug|mdtK	1.0	83.9	31	62.0	3.4e-11	1
EPTA	472	503	SRX3808505.846772	peptide	BAE78116.1|FEATURES|eptA|peptide|eptA	0.999999873444	78.1	32	58.9	3.1e-10	1
EMRD	39	71	SRX3808505.2849671	multidrug	YP_002846930|FEATURES|emrD|multidrug|emrD	1.0	72.7	33	52.4	2.9e-08	1
OMPF	117	147	SRX3808505.4501504	multidrug	gi:15131544:emb:CAC48383.1:|FEATURES|ompF|multidrug|ompF	0.983312539512	80.6	31	57.8	6.4e-10	1
EMRD	52	84	SRX3808505.2981707	multidrug	YP_002846930|FEATURES|emrD|multidrug|emrD	1.0	84.8	33	60.8	8.1e-11	1
KLEBSIELLA_PNEUMONIAE_OMPK37	50	81	SRX3808505.2772849	beta-lactam	CAA09666.1|FEATURES|Klebsiella_pneumoniae_OmpK37|beta-lactam|Klebsiella_pneumoniae_OmpK37	0.998789899782	71.9	32	60.5	1.0e-10	1
TET34	8	40	SRX3808505.4771207	tetracycline	BAC58936|FEATURES|tet34|tetracycline|tet34	1.0	63.6	33	50.8	8.4e-08	1
PBP-1A	178	210	SRX3808505.4032055	beta-lactam	YP_001292390|FEATURES|PBP-1A|beta-lactam|PBP-1A	1.0	75.8	33	53.9	9.9e-09	1
EPTA	92	124	SRX3808505.6538310	peptide	BAE78116.1|FEATURES|eptA|peptide|eptA	0.999999704092	75.8	33	51.2	6.4e-08	1
CAMP-REGULATORY_PROTEIN	161	193	SRX3808505.1335147	unclassified	gi:490367208:ref:WP_004246872.1:|FEATURES|cAMP-regulatory_protein|unclassified|cAMP-regulatory_protein	0.945188719063	100.0	33	68.9	3.0e-13	1
ACRD	258	289	SRX3808505.4665184	aminoglycoside	YP_490697.1|FEATURES|acrD|aminoglycoside|acrD	0.998995995295	78.1	32	51.6	4.8e-08	1
TET34	55	85	SRX3808505.2312137	tetracycline	Q8DF90|FEATURES|tet34|tetracycline|tet34	1.0	71.0	31	54.7	5.5e-09	1
CPXA	177	209	SRX3808505.1688767	aminoglycoside:aminocoumarin	NP_312864.1|FEATURES|cpxA|aminoglycoside:aminocoumarin|cpxA	0.999583119009	90.9	33	65.9	2.5e-12	1
SERRATIA_MARCESCENS_OMP1	110	142	SRX3808505.5229769	multidrug	AIA49384.1|FEATURES|Serratia_marcescens_Omp1|multidrug|Serratia_marcescens_Omp1	0.999991306203	72.7	33	60.1	1.4e-10	1
RPOB2	563	594	SRX3808505.3798555	multidrug	BAD59497.1|FEATURES|rpoB2|multidrug|rpoB2	0.999999339917	78.1	32	55.1	4.4e-09	1
ACRB	54	86	SRX3808505.5353729	multidrug	YP_001908403|FEATURES|acrB|multidrug|acrB	1.0	93.9	33	63.5	1.2e-11	1
TOLC	63	95	SRX3808505.648912	multidrug	gi:745784678:ref:WP_039078098.1:|FEATURES|TolC|multidrug|TolC	1.0	84.8	33	61.2	6.2e-11	1
ACRF	472	503	SRX3808505.4095413	multidrug	CP000647.1.gene3710.p01|FEATURES|acrF|multidrug|acrF	0.999999988054	84.4	32	53.1	1.6e-08	1
EMRD	274	305	SRX3808505.5792356	multidrug	YP_002400178|FEATURES|emrD|multidrug|emrD	1.0	78.1	32	60.1	1.3e-10	1
RPOB2	357	389	SRX3808505.290573	multidrug	BAD59497.1|FEATURES|rpoB2|multidrug|rpoB2	0.999999258444	66.7	33	51.6	4.9e-08	1
TETA(46)	471	501	SRX3808505.5672304	tetracycline	AET10444.1|FEATURES|tetA(46)|tetracycline|tetA(46)	0.986218594626	71.0	31	47.0	1.2e-06	1
TRANSCRIPTIONAL_REGULATORY_PROTEIN_CPXR_CPXR	90	120	SRX3808505.346800	unclassified	CP000675.2.gene1535.p01|FEATURES|transcriptional_regulatory_protein_CpxR_cpxR|unclassified|transcriptional_regulatory_protein_CpxR_cpxR	1.0	67.7	31	46.2	2.1e-06	1
ESCHERICHIA_COLI_LAMB	116	147	SRX3808505.2290390	multidrug	BAB38442|FEATURES|Escherichia_coli_LamB|multidrug|Escherichia_coli_LamB	0.999997783263	93.8	32	71.2	5.8e-14	1
BICYCLOMYCIN-MULTIDRUG_EFFLUX_PROTEIN_BCR	123	154	SRX3808505.3868025	multidrug	YP_002850162|FEATURES|bicyclomycin-multidrug_efflux_protein_bcr|multidrug|bicyclomycin-multidrug_efflux_protein_bcr	1.0	84.4	32	58.5	3.9e-10	1
MEXB	186	216	SRX3808505.4968487	multidrug	gi:759528585:ref:WP_043248665.1:|FEATURES|mexB|multidrug|mexB	0.999999999793	71.0	31	49.7	1.8e-07	1
ROSB	436	466	SRX3808505.1940416	fosmidomycin	YP_001477377|FEATURES|rosB|fosmidomycin|rosB	0.999999999993	74.2	31	48.5	4.0e-07	1
MDTA	277	307	SRX3808505.3392835	multidrug	gi:508406385:gb:EOV76981.1:|FEATURES|mdtA|multidrug|mdtA	0.940646775531	67.7	31	52.4	2.9e-08	1
MSBA	65	97	SRX3808505.5203839	nitroimidazole	NP_415434.1|FEATURES|msbA|nitroimidazole|msbA	0.999905547303	78.8	33	64.3	7.3e-12	1
MCR-4	434	466	SRX3808505.5203835	peptide	ASR73329.1|FEATURES|MCR-4|peptide|MCR-4	0.999999999953	72.7	33	55.8	2.6e-09	1
OQXA	319	350	SRX3808505.6262039	multidrug	YP_001693237.1|FEATURES|oqxA|multidrug|oqxA	0.999998353592	84.4	32	61.6	4.6e-11	1
OQXB	376	408	SRX3808505.1238683	multidrug	YP_001693238|FEATURES|oqxB|multidrug|oqxB	1.0	97.0	33	64.3	7.3e-12	1
CPXA	126	158	SRX3808505.1817406	aminoglycoside:aminocoumarin	NP_312864.1|FEATURES|cpxA|aminoglycoside:aminocoumarin|cpxA	0.999583119009	84.8	33	63.5	1.2e-11	1
EPTA	375	407	SRX3808505.6408538	peptide	BAE78116.1|FEATURES|eptA|peptide|eptA	0.999999965456	93.9	33	75.1	4.1e-15	1
OQXB	800	832	SRX3808505.612309	multidrug	YP_001693238|FEATURES|oqxB|multidrug|oqxB	0.999999995086	90.9	33	68.6	3.9e-13	1
PBP-1B	285	317	SRX3808505.2137081	beta-lactam	YP_002467958|FEATURES|PBP-1B|beta-lactam|PBP-1B	0.999999999338	78.8	33	57.0	1.2e-09	1
YOJI	183	214	SRX3808505.271176	peptide	NP_416715.1|FEATURES|YojI|peptide|YojI	0.999999458005	65.6	32	47.8	7.1e-07	1
MDTK	24	56	SRX3808505.417878	fluoroquinolone	AML99881.1|FEATURES|MdtK|fluoroquinolone|MdtK	0.999996280885	81.8	33	62.4	2.8e-11	1
PBP-1A	286	318	SRX3808505.2424102	beta-lactam	YP_001290033|FEATURES|PBP-1A|beta-lactam|PBP-1A	1.0	66.7	33	50.1	1.4e-07	1
VANR	86	117	SRX3808505.270593	glycopeptide	gi:948051271:ref:WP_056710274.1:|FEATURES|vanR|glycopeptide|vanR	1.0	65.6	32	50.8	8.4e-08	1
MSBA	211	243	SRX3808505.5649913	nitroimidazole	NP_415434.1|FEATURES|msbA|nitroimidazole|msbA	0.999821474273	84.8	33	59.7	1.8e-10	1
PENA	80	112	SRX3808505.1225566	beta-lactam	ZP_04656349|FEATURES|penA|beta-lactam|penA	1.0	75.8	33	56.6	1.5e-09	1
OQXB	124	155	SRX3808505.6672112	multidrug	YP_001693238|FEATURES|oqxB|multidrug|oqxB	0.999999999999	90.6	32	62.0	3.5e-11	1
EMRR	48	78	SRX3808505.5083543	fluoroquinolone	NP_417169.1|FEATURES|emrR|fluoroquinolone|emrR	0.999960046599	90.3	31	57.0	1.1e-09	1
MSBA	284	315	SRX3808505.5463819	nitroimidazole	NP_415434.1|FEATURES|msbA|nitroimidazole|msbA	0.999893958043	100.0	32	64.7	5.4e-12	1
ACRA	314	345	SRX3808505.2217542	multidrug	ZP_02902278|FEATURES|acrA|multidrug|acrA	1.0	78.1	32	55.5	3.4e-09	1
SDIA	184	216	SRX3808505.5450480	unclassified	gi:749556408:ref:WP_040188680.1:|FEATURES|sdiA|unclassified|sdiA	1.0	81.8	33	60.8	8.1e-11	1
PENA	168	199	SRX3808505.1828762	beta-lactam	ZP_04656349|FEATURES|penA|beta-lactam|penA	1.0	65.6	32	46.2	2.1e-06	1
CPXA	298	330	SRX3808505.4774183	aminoglycoside:aminocoumarin	NP_312864.1|FEATURES|cpxA|aminoglycoside:aminocoumarin|cpxA	0.999052152526	78.8	33	56.2	2.0e-09	1
PENA	449	480	SRX3808505.1331849	beta-lactam	ZP_04656349|FEATURES|penA|beta-lactam|penA	1.0	65.6	32	49.3	2.4e-07	1
CPXA	180	212	SRX3808505.201038	aminoglycoside:aminocoumarin	NP_312864.1|FEATURES|cpxA|aminoglycoside:aminocoumarin|cpxA	0.99965875836	90.9	33	65.5	3.3e-12	1
OMPR	53	85	SRX3808505.948842	multidrug	CP000034.1.gene3672.p01|FEATURES|ompR|multidrug|ompR	0.999998534583	78.8	33	53.9	9.9e-09	1
MSBA	12	44	SRX3808505.4395887	nitroimidazole	NP_415434.1|FEATURES|msbA|nitroimidazole|msbA	0.999732780245	78.8	33	54.3	7.6e-09	1
MAJOR_FACILITATOR_SUPERFAMILY_TRANSPORTER	489	521	SRX3808505.2181285	multidrug	CP001918.1.gene2931.p01|FEATURES|major_facilitator_superfamily_transporter|multidrug|major_facilitator_superfamily_transporter	0.999998666506	78.8	33	56.2	2.0e-09	1
DNA-BINDING_PROTEIN_H-NS	107	137	SRX3808505.2323949	unclassified	CP001485.1.gene2287.p01|FEATURES|DNA-binding_protein_H-NS|unclassified|DNA-binding_protein_H-NS	0.999999861486	67.7	31	47.0	1.2e-06	1
VANR	82	113	SRX3808505.526288	glycopeptide	gi:948051271:ref:WP_056710274.1:|FEATURES|vanR|glycopeptide|vanR	1.0	65.6	32	46.2	2.0e-06	1
PENA	205	237	SRX3808505.1475729	beta-lactam	ZP_04656349|FEATURES|penA|beta-lactam|penA	1.0	81.8	33	59.7	1.8e-10	1
PENA	205	236	SRX3808505.1638046	beta-lactam	ZP_04656349|FEATURES|penA|beta-lactam|penA	1.0	84.4	32	58.9	3.0e-10	1
EMRD	107	138	SRX3808505.3538084	multidrug	CP004022.1.gene3225.p01|FEATURES|emrD|multidrug|emrD	1.0	81.2	32	55.8	2.5e-09	1
OMPF	222	252	SRX3808505.2948030	multidrug	gi:377849761:gb:EHU14730.1:|FEATURES|ompF|multidrug|ompF	0.999999999739	71.0	31	50.8	8.4e-08	1
MAJOR_FACILITATOR_SUPERFAMILY_TRANSPORTER	272	303	SRX3808505.5234944	multidrug	CP001918.1.gene2931.p01|FEATURES|major_facilitator_superfamily_transporter|multidrug|major_facilitator_superfamily_transporter	0.999998479751	81.2	32	53.5	1.3e-08	1
YOJI	121	153	SRX3808505.2948036	peptide	NP_416715.1|FEATURES|YojI|peptide|YojI	0.999999476304	72.7	33	49.7	1.9e-07	1
EPTA	424	456	SRX3808505.1440833	peptide	BAE78116.1|FEATURES|eptA|peptide|eptA	0.999999911971	87.9	33	62.8	2.1e-11	1
YOJI	358	388	SRX3808505.184807	peptide	NP_416715.1|FEATURES|YojI|peptide|YojI	0.99999924823	64.5	31	45.1	4.6e-06	1
PATA	257	288	SRX3808505.5135407	fluoroquinolone	NP_417544.5|FEATURES|patA|fluoroquinolone|patA	0.999965545087	65.6	32	49.7	1.9e-07	1
TAEA	461	493	SRX3808505.2063752	pleuromutilin	APB03219.1|FEATURES|TaeA|pleuromutilin|TaeA	0.999847522575	63.6	33	46.6	1.6e-06	1
COB(I)ALAMIN_ADENOLSYLTRANSFERASE	40	72	SRX3808505.1619967	unclassified	gi:749002628:ref:WP_040062280.1:|FEATURES|cob(I)alamin_adenolsyltransferase|unclassified|cob(I)alamin_adenolsyltransferase	1.0	84.8	33	65.1	4.3e-12	1
TRANSCRIPTIONAL_REGULATORY_PROTEIN_CPXR_CPXR	71	102	SRX3808505.3574344	unclassified	CP001918.1.gene5135.p01|FEATURES|transcriptional_regulatory_protein_CpxR_cpxR|unclassified|transcriptional_regulatory_protein_CpxR_cpxR	1.0	100.0	32	67.4	8.4e-13	1
ADEJ	438	470	SRX3808505.6803940	multidrug	NC_011586.7045444.p01|FEATURES|adeJ|multidrug|adeJ	1.0	93.9	33	64.3	7.3e-12	1
RPOB2	1024	1056	SRX3808505.4882608	multidrug	BAD59497.1|FEATURES|rpoB2|multidrug|rpoB2	0.99999951444	87.9	33	66.2	1.9e-12	1
MAJOR_FACILITATOR_SUPERFAMILY_TRANSPORTER	84	116	SRX3808505.3386795	multidrug	CP001918.1.gene2931.p01|FEATURES|major_facilitator_superfamily_transporter|multidrug|major_facilitator_superfamily_transporter	0.999964856611	93.9	33	70.9	7.8e-14	1
ACRB	27	59	SRX3808505.1436841	multidrug	ZP_04639026|FEATURES|acrB|multidrug|acrB	1.0	90.9	33	65.9	2.5e-12	1
ROSB	90	120	SRX3808505.121520	fosmidomycin	YP_001605795|FEATURES|rosB|fosmidomycin|rosB	1.0	74.2	31	48.1	5.1e-07	1
ACRD	696	728	SRX3808505.6884409	aminoglycoside	YP_490697.1|FEATURES|acrD|aminoglycoside|acrD	0.99998548772	72.7	33	52.4	2.9e-08	1
EPTA	512	543	SRX3808505.948152	peptide	BAE78116.1|FEATURES|eptA|peptide|eptA	0.999999704092	65.6	32	51.2	6.4e-08	1
PATA	258	288	SRX3808505.1208509	fluoroquinolone	NP_417544.5|FEATURES|patA|fluoroquinolone|patA	0.999965545087	61.3	31	49.7	1.9e-07	1
OQXA	331	363	SRX3808505.2917134	multidrug	YP_001693237.1|FEATURES|oqxA|multidrug|oqxA	0.999997445425	69.7	33	48.9	3.2e-07	1
RPOB2	148	179	SRX3808505.5064197	multidrug	BAD59497.1|FEATURES|rpoB2|multidrug|rpoB2	0.999999303717	75.0	32	53.5	1.3e-08	1
EMRA	294	326	SRX3808505.249412	multidrug	gi:695837578:ref:WP_032750955.1:|FEATURES|emrA|multidrug|emrA	0.991019033727	97.0	33	66.6	1.5e-12	1
BAER	198	230	SRX3808505.1208502	multidrug	YP_490321.1|FEATURES|baeR|multidrug|baeR	0.99999965741	90.9	33	64.3	7.3e-12	1
EMRB	438	468	SRX3808505.3568687	multidrug	gi:585330820:ref:WP_024212479.1:|FEATURES|emrB|multidrug|emrB	0.999999930915	74.2	31	53.1	1.6e-08	1
PMRF	278	310	SRX3808505.1857840	peptide	AAC75314.1|FEATURES|PmrF|peptide|PmrF	0.999999175576	72.7	33	54.3	7.6e-09	1
ACRB	443	475	SRX3808505.1222030	multidrug	YP_454364|FEATURES|acrB|multidrug|acrB	1.0	93.9	33	63.5	1.2e-11	1
MDTD	159	191	SRX3808505.117689	multidrug	NC_002695.1.916587.p01|FEATURES|mdtD|multidrug|mdtD	0.999999999991	84.8	33	67.0	1.1e-12	1
MDTE	226	257	SRX3808505.5173618	multidrug	CP001918.1.gene3442.p01|FEATURES|mdtE|multidrug|mdtE	0.999999999654	65.6	32	47.8	7.1e-07	1
OMPF	52	83	SRX3808505.3715258	multidrug	gi:15131544:emb:CAC48383.1:|FEATURES|ompF|multidrug|ompF	0.997644608057	71.9	32	60.5	1.1e-10	1
COB(I)ALAMIN_ADENOLSYLTRANSFERASE	57	87	SRX3808505.5564908	unclassified	gi:447201622:ref:WP_001278878.1:|FEATURES|cob(I)alamin_adenolsyltransferase|unclassified|cob(I)alamin_adenolsyltransferase	1.0	83.9	31	60.5	9.9e-11	1
TETA	7	36	SRX3808505.2405511	tetracycline	gi:852042875:ref:WP_048267274.1:|FEATURES|tetA|tetracycline|tetA	0.999990718778	81.2	32	52.0	3.8e-08	1
ESCHERICHIA_COLI_LAMB	345	377	SRX3808505.5428938	multidrug	BAB38442|FEATURES|Escherichia_coli_LamB|multidrug|Escherichia_coli_LamB	0.999993607906	60.6	33	48.9	3.2e-07	1
ACRB	544	576	SRX3808505.5623438	multidrug	gi:502789935:ref:WP_013024911.1:|FEATURES|acrB|multidrug|acrB	1.0	90.9	33	62.8	2.1e-11	1
EPTA	472	503	SRX3808505.2151850	peptide	BAE78116.1|FEATURES|eptA|peptide|eptA	0.999999873444	78.1	32	58.9	3.1e-10	1
ABCA	190	222	SRX3808505.453799	multidrug	XP_753111.1|FEATURES|abcA|multidrug|abcA	0.999999663842	75.8	33	54.3	7.6e-09	1
OQXA	161	192	SRX3808505.3840711	multidrug	YP_001693237.1|FEATURES|oqxA|multidrug|oqxA	1.0	84.4	32	56.6	1.5e-09	1
TRANSCRIPTIONAL_REGULATORY_PROTEIN_CPXR_CPXR	78	110	SRX3808505.1336497	unclassified	CP000675.2.gene1535.p01|FEATURES|transcriptional_regulatory_protein_CpxR_cpxR|unclassified|transcriptional_regulatory_protein_CpxR_cpxR	0.999946936549	78.8	33	63.2	1.6e-11	1
MSBA	53	85	SRX3808505.6559895	nitroimidazole	NP_415434.1|FEATURES|msbA|nitroimidazole|msbA	0.999440886583	75.8	33	62.0	3.6e-11	1
ACRB	515	547	SRX3808505.303470	multidrug	AAQ21216|FEATURES|acrB|multidrug|acrB	1.0	90.9	33	65.1	4.3e-12	1
MSBA	170	202	SRX3808505.2418046	nitroimidazole	NP_415434.1|FEATURES|msbA|nitroimidazole|msbA	0.999797999604	87.9	33	57.0	1.2e-09	1
MDTK	57	88	SRX3808505.6130532	multidrug	gi:554682163:ref:WP_023182103.1:|FEATURES|mdtK|multidrug|mdtK	1.0	84.4	32	58.5	3.9e-10	1
CPXA	321	351	SRX3808505.5756892	aminoglycoside:aminocoumarin	NP_312864.1|FEATURES|cpxA|aminoglycoside:aminocoumarin|cpxA	0.997845559592	80.6	31	58.9	2.9e-10	1
EPTA	277	307	SRX3808505.1754838	peptide	BAE78116.1|FEATURES|eptA|peptide|eptA	0.999999999212	74.2	31	53.5	1.3e-08	1
PENA	290	322	SRX3808505.6800200	beta-lactam	ZP_04656349|FEATURES|penA|beta-lactam|penA	1.0	87.9	33	62.8	2.1e-11	1
KASUGAMYCIN_RESISTANCE_PROTEIN_KSGA	52	83	SRX3808505.6164938	aminoglycoside	YP_002240485|FEATURES|kasugamycin_resistance_protein_ksgA|aminoglycoside|kasugamycin_resistance_protein_ksgA	1.0	90.6	32	62.4	2.8e-11	1
EMRB	44	76	SRX3808505.1465970	multidrug	gi:739012928:ref:WP_036894398.1:|FEATURES|emrB|multidrug|emrB	0.999893020168	93.9	33	67.8	6.6e-13	1
MEXB	747	779	SRX3808505.5877761	multidrug	YP_298289|FEATURES|mexB|multidrug|mexB	1.0	81.8	33	58.5	4.0e-10	1
MEXF	514	544	SRX3808505.1928159	multidrug	gi:553798320:ref:WP_023128834.1:|FEATURES|mexF|multidrug|mexF	1.0	64.5	31	45.4	3.2e-06	1
ARNA	355	386	SRX3808505.5593741	polymyxin	gi:757781454:ref:WP_043000038.1:|FEATURES|arnA|polymyxin|arnA	0.993390166149	78.1	32	54.3	7.3e-09	1
ARNA	365	397	SRX3808505.1814987	polymyxin	gi:735685540:ref:WP_034173220.1:|FEATURES|arnA|polymyxin|arnA	0.96477813934	100.0	33	71.6	4.6e-14	1
OMPR	31	63	SRX3808505.6314807	multidrug	CP000034.1.gene3672.p01|FEATURES|ompR|multidrug|ompR	0.99999917164	97.0	33	65.5	3.3e-12	1
MULTIDRUG_ABC_TRANSPORTER	473	505	SRX3808505.6314805	multidrug	gi:1031799645:ref:WP_064138838.1:|FEATURES|multidrug_ABC_transporter|multidrug|multidrug_ABC_transporter	1.0	78.8	33	56.6	1.5e-09	1
OQXA	318	349	SRX3808505.2304753	multidrug	YP_001693237.1|FEATURES|oqxA|multidrug|oqxA	0.999999903	84.4	32	61.2	6.2e-11	1
EMRA	89	121	SRX3808505.587322	multidrug	gi:554684615:ref:WP_023184522.1:|FEATURES|emrA|multidrug|emrA	0.984613615714	81.8	33	56.6	1.5e-09	1
VGAC	4	36	SRX3808505.4643633	MLS	AMP35312.1|FEATURES|vgaC|MLS|vgaC	0.999999716161	90.9	33	67.0	1.1e-12	1
EPTA	63	93	SRX3808505.5023692	peptide	BAE78116.1|FEATURES|eptA|peptide|eptA	0.999999331686	67.7	31	45.1	4.6e-06	1
EPTA	208	240	SRX3808505.582795	peptide	BAE78116.1|FEATURES|eptA|peptide|eptA	0.999999561894	66.7	33	48.1	5.4e-07	1
ACRB	830	862	SRX3808505.2971588	multidrug	gi:491078681:ref:WP_004940301.1:|FEATURES|acrB|multidrug|acrB	1.0	87.9	33	65.9	2.5e-12	1
MDTD	17	48	SRX3808505.6615966	multidrug	gi:134034159:sp:Q0T353.2:MDTD_SHIF8|FEATURES|mdtD|multidrug|mdtD	0.999999999986	84.4	32	58.5	4.0e-10	1
CPXA	50	82	SRX3808505.3539027	aminoglycoside:aminocoumarin	NP_312864.1|FEATURES|cpxA|aminoglycoside:aminocoumarin|cpxA	0.999812332689	90.9	33	71.6	4.6e-14	1
OMPF	82	112	SRX3808505.3953007	multidrug	gi:742936434:ref:WP_039025717.1:|FEATURES|ompF|multidrug|ompF	0.999999994386	74.2	31	46.2	2.0e-06	1
EPTA	367	399	SRX3808505.3174237	peptide	BAE78116.1|FEATURES|eptA|peptide|eptA	0.99999984003	66.7	33	56.6	1.5e-09	1
MEXB	980	1010	SRX3808505.4946812	multidrug	gi:759528585:ref:WP_043248665.1:|FEATURES|mexB|multidrug|mexB	1.0	90.3	31	58.9	2.9e-10	1
EMRD	59	91	SRX3808505.4000011	multidrug	YP_002846930|FEATURES|emrD|multidrug|emrD	1.0	69.7	33	52.4	2.9e-08	1
PENA	531	562	SRX3808505.78374	beta-lactam	ZP_04656349|FEATURES|penA|beta-lactam|penA	1.0	96.9	32	67.4	8.6e-13	1
BAER	16	48	SRX3808505.6615963	multidrug	YP_490321.1|FEATURES|baeR|multidrug|baeR	0.999994289597	63.6	33	47.4	9.3e-07	1
MSBA	185	215	SRX3808505.4901338	nitroimidazole	NP_415434.1|FEATURES|msbA|nitroimidazole|msbA	0.99981394746	90.3	31	57.8	6.6e-10	1
OQXB	684	716	SRX3808505.2534463	multidrug	YP_001693238|FEATURES|oqxB|multidrug|oqxB	0.999999201062	78.8	33	62.4	2.8e-11	1
SERRATIA_MARCESCENS_OMP1	95	127	SRX3808505.1098710	multidrug	AIA49384.1|FEATURES|Serratia_marcescens_Omp1|multidrug|Serratia_marcescens_Omp1	0.999947570389	63.6	33	47.0	1.2e-06	1
MUXC	181	211	SRX3808505.4157112	multidrug	NP_251216.1|FEATURES|MuxC|multidrug|MuxC	0.99999891052	61.3	31	44.7	5.8e-06	1
TRANSCRIPTIONAL_REGULATORY_PROTEIN_CPXR_CPXR	184	216	SRX3808505.2899640	unclassified	CP001138.1.gene4273.p01|FEATURES|transcriptional_regulatory_protein_CpxR_cpxR|unclassified|transcriptional_regulatory_protein_CpxR_cpxR	1.0	93.9	33	68.2	5.1e-13	1
MEXE	278	310	SRX3808505.152560	multidrug	gi:749610452:ref:WP_040232688.1:|FEATURES|mexE|multidrug|mexE	1.0	90.9	33	63.9	9.6e-12	1
NMCR	8	40	SRX3808505.4044338	beta-lactam	CAA79966.1|FEATURES|NmcR|beta-lactam|NmcR	0.999999993752	66.7	33	45.1	4.6e-06	1
OQXB	932	963	SRX3808505.2426618	multidrug	YP_001693238|FEATURES|oqxB|multidrug|oqxB	1.0	93.8	32	60.8	7.9e-11	1
MSBA	225	257	SRX3808505.3967377	nitroimidazole	NP_415434.1|FEATURES|msbA|nitroimidazole|msbA	0.999732780245	78.8	33	54.3	7.6e-09	1
TAEA	192	222	SRX3808505.3511538	pleuromutilin	APB03219.1|FEATURES|TaeA|pleuromutilin|TaeA	0.999847522575	64.5	31	46.6	1.6e-06	1
TOLC	19	51	SRX3808505.1659367	multidrug	gi:696408901:ref:WP_032980019.1:|FEATURES|TolC|multidrug|TolC	1.0	87.9	33	57.8	6.9e-10	1
PENA	547	579	SRX3808505.1954155	beta-lactam	ZP_02346204|FEATURES|penA|beta-lactam|penA	1.0	69.7	33	48.5	4.2e-07	1
MEXB	355	385	SRX3808505.5285632	multidrug	gi:504646765:ref:WP_014833867.1:|FEATURES|mexB|multidrug|mexB	1.0	93.5	31	61.6	4.6e-11	1
MSBA	45	76	SRX3808505.5020768	nitroimidazole	NP_415434.1|FEATURES|msbA|nitroimidazole|msbA	0.999863775504	84.4	32	60.8	7.9e-11	1
EMRD	48	79	SRX3808505.5285635	multidrug	YP_002846930|FEATURES|emrD|multidrug|emrD	1.0	87.5	32	59.3	2.3e-10	1
MEXB	414	446	SRX3808505.3967014	multidrug	gi:504646765:ref:WP_014833867.1:|FEATURES|mexB|multidrug|mexB	1.0	90.9	33	60.8	8.1e-11	1
OQXA	280	312	SRX3808505.3233115	multidrug	YP_001693237.1|FEATURES|oqxA|multidrug|oqxA	0.999997931858	78.8	33	54.3	7.6e-09	1
ACRB	335	366	SRX3808505.4120897	multidrug	gi:497324874:ref:WP_009639087.1:|FEATURES|acrB|multidrug|acrB	1.0	81.2	32	50.1	1.4e-07	1
MDTK	366	397	SRX3808505.4433105	fluoroquinolone	AML99881.1|FEATURES|MdtK|fluoroquinolone|MdtK	0.999986692052	68.8	32	52.8	2.1e-08	1
EPTA	40	71	SRX3808505.3893957	peptide	BAE78116.1|FEATURES|eptA|peptide|eptA	0.999999743759	75.0	32	52.4	2.9e-08	1
MEXT	6	38	SRX3808505.1049191	multidrug	gi:1011730119:ref:WP_062573757.1:|FEATURES|mexT|multidrug|mexT	0.99999999384	69.7	33	44.7	6.0e-06	1
ARNA	516	548	SRX3808505.3340817	polymyxin	ZP_02901868|FEATURES|arnA|polymyxin|arnA	0.963670920623	97.0	33	67.4	8.6e-13	1
OLEI	303	335	SRX3808505.6173651	MLS	ABA42118.2|FEATURES|oleI|MLS|oleI	0.999999987575	60.6	33	45.1	4.6e-06	1
SDIA	164	196	SRX3808505.6173657	unclassified	gi:554965933:ref:WP_023209999.1:|FEATURES|sdiA|unclassified|sdiA	1.0	63.6	33	44.7	6.0e-06	1
EMRB	16	48	SRX3808505.3787543	multidrug	gi:916813154:ref:WP_051420210.1:|FEATURES|emrB|multidrug|emrB	0.999764253104	100.0	33	63.9	9.6e-12	1
ROSB	516	548	SRX3808505.1696101	fosmidomycin	AAC60780|FEATURES|rosB|fosmidomycin|rosB	1.0	72.7	33	50.8	8.4e-08	1
MEXE	174	206	SRX3808505.1466404	multidrug	gi:503835165:ref:WP_014069159.1:|FEATURES|mexE|multidrug|mexE	1.0	90.9	33	59.3	2.4e-10	1
BICYCLOMYCIN-MULTIDRUG_EFFLUX_PROTEIN_BCR	211	242	SRX3808505.152692	multidrug	YP_001437159|FEATURES|bicyclomycin-multidrug_efflux_protein_bcr|multidrug|bicyclomycin-multidrug_efflux_protein_bcr	0.999999999999	84.4	32	65.5	3.2e-12	1
TETP	74	106	SRX3808505.449715	tetracycline	YP_002850805|FEATURES|tetP|tetracycline|tetP	1.0	66.7	33	48.5	4.2e-07	1
EPTA	91	123	SRX3808505.1053165	peptide	BAE78116.1|FEATURES|eptA|peptide|eptA	0.999999864423	72.7	33	58.2	5.2e-10	1
PENA	317	348	SRX3808505.862448	beta-lactam	YP_002146111|FEATURES|penA|beta-lactam|penA	1.0	93.8	32	65.5	3.3e-12	1
EPTA	442	473	SRX3808505.5835300	peptide	BAE78116.1|FEATURES|eptA|peptide|eptA	1.0	90.6	32	67.8	6.6e-13	1
ACRF	823	855	SRX3808505.2591986	multidrug	CP000647.1.gene3710.p01|FEATURES|acrF|multidrug|acrF	1.0	100.0	33	67.0	1.1e-12	1
PBP-1A	78	108	SRX3808505.5835304	beta-lactam	YP_001290033|FEATURES|PBP-1A|beta-lactam|PBP-1A	1.0	74.2	31	52.8	2.1e-08	1
EPTA	239	270	SRX3808505.851617	peptide	BAE78116.1|FEATURES|eptA|peptide|eptA	0.999999689302	68.8	32	50.8	8.4e-08	1
TLCC	24	56	SRX3808505.1313363	MLS	M57437.gene.p01|FEATURES|tlcC|MLS|tlcC	0.999999969509	60.6	33	45.4	3.5e-06	1
OMPF	25	56	SRX3808505.5392864	multidrug	gi:823296122:ref:WP_047051707.1:|FEATURES|ompF|multidrug|ompF	0.99983119628	62.5	32	44.7	5.8e-06	1
ACRA	253	285	SRX3808505.815624	multidrug	CAC35724|FEATURES|acrA|multidrug|acrA	1.0	81.8	33	58.2	5.2e-10	1
MAJOR_FACILITATOR_SUPERFAMILY_TRANSPORTER	362	394	SRX3808505.3875229	multidrug	CP001918.1.gene2931.p01|FEATURES|major_facilitator_superfamily_transporter|multidrug|major_facilitator_superfamily_transporter	0.999998922314	87.9	33	61.6	4.7e-11	1
MDTK	117	149	SRX3808505.4892953	multidrug	gi:695797326:ref:WP_032711517.1:|FEATURES|mdtK|multidrug|mdtK	1.0	81.8	33	58.2	5.2e-10	1
EPTA	199	229	SRX3808505.3909503	peptide	BAE78116.1|FEATURES|eptA|peptide|eptA	0.999999431751	67.7	31	46.2	2.1e-06	1
BCRA	146	176	SRX3808505.5708396	bacitracin	gi:542061059:gb:ERI11611.1:|FEATURES|bcrA|bacitracin|bcrA	0.999999626303	67.7	31	44.3	7.6e-06	1
MDTB	278	310	SRX3808505.1143287	multidrug	gi:553863833:ref:WP_023138386.1:|FEATURES|mdtB|multidrug|mdtB	0.999999999442	60.6	33	47.8	7.1e-07	1
RTG-4	158	189	SRX3808505.5834659	beta-lactam	P30897|FEATURES|RTG-4|beta-lactam|RTG-4	1.0	68.8	32	53.1	1.7e-08	1
ACRB	20	52	SRX3808505.376379	multidrug	CP002695.1.gene992.p01|FEATURES|acrB|multidrug|acrB	1.0	66.7	33	53.5	1.3e-08	1
TOLC	33	64	SRX3808505.1192150	multidrug	gi:696408901:ref:WP_032980019.1:|FEATURES|TolC|multidrug|TolC	1.0	93.8	32	60.5	1.0e-10	1
EMRA	174	205	SRX3808505.5938501	multidrug	gi:1028866969:ref:WP_064034812.1:|FEATURES|emrA|multidrug|emrA	0.984562998987	87.5	32	58.9	3.0e-10	1
OQXB	582	614	SRX3808505.3572369	multidrug	YP_001693238|FEATURES|oqxB|multidrug|oqxB	0.99999913157	87.9	33	60.5	1.1e-10	1
OPRZ	320	350	SRX3808505.2740388	multidrug	EGP45230|FEATURES|OprZ|multidrug|OprZ	0.999994968003	61.3	31	48.5	4.2e-07	1
PENA	310	341	SRX3808505.6047671	beta-lactam	YP_002146111|FEATURES|penA|beta-lactam|penA	1.0	93.8	32	65.1	4.2e-12	1
CPXA	214	245	SRX3808505.408575	aminoglycoside:aminocoumarin	NP_312864.1|FEATURES|cpxA|aminoglycoside:aminocoumarin|cpxA	0.999361864745	90.6	32	59.3	2.3e-10	1
PENA	143	175	SRX3808505.2696126	beta-lactam	YP_216904|FEATURES|penA|beta-lactam|penA	1.0	69.7	33	56.2	2.0e-09	1
SERRATIA_MARCESCENS_OMP1	48	79	SRX3808505.6345875	multidrug	AIA49384.1|FEATURES|Serratia_marcescens_Omp1|multidrug|Serratia_marcescens_Omp1	0.999999999952	81.2	32	64.7	5.6e-12	1
RPOB2	412	444	SRX3808505.1766385	multidrug	BAD59497.1|FEATURES|rpoB2|multidrug|rpoB2	0.999999354701	75.8	33	55.8	2.6e-09	1
PBP-1A	446	477	SRX3808505.4393835	beta-lactam	YP_001292390|FEATURES|PBP-1A|beta-lactam|PBP-1A	1.0	62.5	32	46.6	1.5e-06	1
MCR-4	453	485	SRX3808505.4526460	peptide	ASR73329.1|FEATURES|MCR-4|peptide|MCR-4	1.0	84.8	33	63.5	1.2e-11	1
OMPF	49	80	SRX3808505.3107198	multidrug	gi:823296122:ref:WP_047051707.1:|FEATURES|ompF|multidrug|ompF	0.999259139775	75.0	32	59.3	2.4e-10	1
EPTA	31	63	SRX3808505.2331051	peptide	BAE78116.1|FEATURES|eptA|peptide|eptA	0.999999561894	63.6	33	48.1	5.4e-07	1
MEXB	541	572	SRX3808505.77577	multidrug	gi:503722573:ref:WP_013956649.1:|FEATURES|mexB|multidrug|mexB	0.999999991324	65.6	32	52.0	3.8e-08	1
OTRA	77	108	SRX3808505.6614957	tetracycline	CAA37477|FEATURES|otrA|tetracycline|otrA	0.999999999689	68.8	32	45.4	3.4e-06	1
MDTB	386	417	SRX3808505.4559537	multidrug	CP004022.1.gene1673.p01|FEATURES|mdtB|multidrug|mdtB	0.962464759918	90.6	32	60.5	1.1e-10	1
RPOB2	143	175	SRX3808505.1683865	multidrug	BAD59497.1|FEATURES|rpoB2|multidrug|rpoB2	0.999999348421	72.7	33	55.5	3.4e-09	1
MDTE	87	119	SRX3808505.5662275	multidrug	CP001918.1.gene3442.p01|FEATURES|mdtE|multidrug|mdtE	0.999999999975	90.9	33	63.2	1.6e-11	1
MSBA	41	73	SRX3808505.6886067	nitroimidazole	NP_415434.1|FEATURES|msbA|nitroimidazole|msbA	0.999859446114	81.8	33	60.5	1.1e-10	1
MDTD	34	66	SRX3808505.6836504	multidrug	NC_002695.1.916587.p01|FEATURES|mdtD|multidrug|mdtD	0.999999999914	78.8	33	53.5	1.3e-08	1
MEXB	990	1021	SRX3808505.6886065	multidrug	gi:504646765:ref:WP_014833867.1:|FEATURES|mexB|multidrug|mexB	1.0	90.6	32	62.8	2.1e-11	1
MDTE	265	297	SRX3808505.6557008	multidrug	CP001918.1.gene3442.p01|FEATURES|mdtE|multidrug|mdtE	0.999999999996	84.8	33	67.0	1.1e-12	1
OQXB	141	172	SRX3808505.4843636	multidrug	YP_001693238|FEATURES|oqxB|multidrug|oqxB	1.0	90.6	32	63.9	9.3e-12	1
BICYCLOMYCIN-MULTIDRUG_EFFLUX_PROTEIN_BCR	212	242	SRX3808505.2493346	multidrug	YP_689681|FEATURES|bicyclomycin-multidrug_efflux_protein_bcr|multidrug|bicyclomycin-multidrug_efflux_protein_bcr	0.999999999999	83.9	31	58.9	2.9e-10	1
SERRATIA_MARCESCENS_OMP1	144	174	SRX3808505.918769	multidrug	AIA49384.1|FEATURES|Serratia_marcescens_Omp1|multidrug|Serratia_marcescens_Omp1	0.825563182785	80.6	31	56.6	1.4e-09	1
OMPF	550	581	SRX3808505.5235489	multidrug	gi:504720116:ref:WP_014907218.1:|FEATURES|ompF|multidrug|ompF	0.999999630748	68.8	32	51.2	6.4e-08	1
MULTIDRUG_ABC_TRANSPORTER	551	582	SRX3808505.2925819	multidrug	gi:664579989:ref:WP_031094015.1:|FEATURES|multidrug_ABC_transporter|multidrug|multidrug_ABC_transporter	0.999999999995	65.6	32	46.2	2.1e-06	1
MEXB	920	952	SRX3808505.3808302	multidrug	gi:504646765:ref:WP_014833867.1:|FEATURES|mexB|multidrug|mexB	1.0	90.9	33	62.8	2.1e-11	1
SMED	202	232	SRX3808505.6714650	multidrug	CAG34256|FEATURES|smeD|multidrug|smeD	0.999999986451	61.3	31	44.3	7.4e-06	1
MEXB	788	818	SRX3808505.1327319	multidrug	gi:759528585:ref:WP_043248665.1:|FEATURES|mexB|multidrug|mexB	0.999999956968	67.7	31	50.4	1.1e-07	1
VANA	313	343	SRX3808505.1354500	glycopeptide	gi:749574464:ref:WP_040203371.1:|FEATURES|vanA|glycopeptide|vanA	1.0	61.3	31	45.8	2.7e-06	1
PENA	442	474	SRX3808505.2909585	beta-lactam	ZP_04656349|FEATURES|penA|beta-lactam|penA	1.0	66.7	33	51.6	4.9e-08	1
TOLC	393	425	SRX3808505.4417850	multidrug	gi:565892113:ref:WP_023972176.1:|FEATURES|TolC|multidrug|TolC	1.0	87.9	33	62.4	2.8e-11	1
MAJOR_FACILITATOR_SUPERFAMILY_TRANSPORTER	97	129	SRX3808505.480209	multidrug	CP001918.1.gene2931.p01|FEATURES|major_facilitator_superfamily_transporter|multidrug|major_facilitator_superfamily_transporter	0.999999161688	93.9	33	68.9	3.0e-13	1
ACRB	727	759	SRX3808505.1636661	multidrug	gi:447055218:ref:WP_001132474.1:|FEATURES|acrB|multidrug|acrB	0.9999902081	81.8	33	60.1	1.4e-10	1
YOJI	122	154	SRX3808505.454267	peptide	NP_416715.1|FEATURES|YojI|peptide|YojI	0.999999499417	69.7	33	48.5	4.2e-07	1
OLEI	15	45	SRX3808505.294641	MLS	ABA42118.2|FEATURES|oleI|MLS|oleI	0.999999991989	64.5	31	47.8	7.1e-07	1
ACRB	158	188	SRX3808505.3176896	multidrug	gi:502789935:ref:WP_013024911.1:|FEATURES|acrB|multidrug|acrB	1.0	90.3	31	61.6	4.5e-11	1
MAJOR_FACILITATOR_SUPERFAMILY_TRANSPORTER	154	184	SRX3808505.3106245	multidrug	NC_010410.6002639.p01|FEATURES|major_facilitator_superfamily_transporter|multidrug|major_facilitator_superfamily_transporter	0.99999825455	67.7	31	48.9	3.1e-07	1
MUXB	995	1027	SRX3808505.213555	multidrug	NP_251217.1|FEATURES|MuxB|multidrug|MuxB	0.999998979304	66.7	33	48.9	3.2e-07	1
ACRD	699	730	SRX3808505.5760228	aminoglycoside	YP_490697.1|FEATURES|acrD|aminoglycoside|acrD	0.999983404439	68.8	32	50.4	1.1e-07	1
ADEJ	212	244	SRX3808505.5435028	multidrug	NC_011586.7045444.p01|FEATURES|adeJ|multidrug|adeJ	0.999970822077	87.9	33	62.0	3.6e-11	1
VGAC	13	45	SRX3808505.1766969	MLS	AMP35312.1|FEATURES|vgaC|MLS|vgaC	0.999999595575	81.8	33	62.4	2.8e-11	1
TRANSCRIPTIONAL_REGULATORY_PROTEIN_CPXR_CPXR	90	120	SRX3808505.1646180	unclassified	CP000675.2.gene1535.p01|FEATURES|transcriptional_regulatory_protein_CpxR_cpxR|unclassified|transcriptional_regulatory_protein_CpxR_cpxR	1.0	67.7	31	46.2	2.1e-06	1
MDFA	107	138	SRX3808505.179892	multidrug	BAG76424|FEATURES|mdfA|multidrug|mdfA	1.0	65.6	32	45.4	3.5e-06	1
ACRD	701	733	SRX3808505.179890	aminoglycoside	YP_490697.1|FEATURES|acrD|aminoglycoside|acrD	0.999989426222	78.8	33	57.8	6.9e-10	1
PENA	71	103	SRX3808505.5454759	beta-lactam	ZP_04656349|FEATURES|penA|beta-lactam|penA	1.0	78.8	33	58.2	5.2e-10	1
MDTM	293	324	SRX3808505.140464	multidrug	gi:851982891:ref:WP_048241697.1:|FEATURES|mdtM|multidrug|mdtM	1.0	75.0	32	60.8	7.9e-11	1
MDTG	13	45	SRX3808505.906571	multidrug	ZP_04004395|FEATURES|mdtG|multidrug|mdtG	1.0	69.7	33	53.9	9.9e-09	1
ACRB	270	302	SRX3808505.2420123	multidrug	gi:495735716:ref:WP_008460295.1:|FEATURES|acrB|multidrug|acrB	0.999996217464	84.8	33	62.0	3.6e-11	1
ARNA	135	165	SRX3808505.6845225	polymyxin	gi:851935911:ref:WP_048224705.1:|FEATURES|arnA|polymyxin|arnA	0.999999110432	77.4	31	47.0	1.2e-06	1
EPTA	46	76	SRX3808505.6845224	peptide	BAE78116.1|FEATURES|eptA|peptide|eptA	0.999999825804	80.6	31	55.8	2.6e-09	1
PBP-1A	287	319	SRX3808505.864236	beta-lactam	YP_001290033|FEATURES|PBP-1A|beta-lactam|PBP-1A	1.0	66.7	33	48.9	3.2e-07	1
ACRB	606	636	SRX3808505.3890609	multidrug	gi:503341948:ref:WP_013576609.1:|FEATURES|acrB|multidrug|acrB	0.999999999997	71.0	31	51.6	4.9e-08	1
PENA	556	587	SRX3808505.2272127	beta-lactam	ZP_02346204|FEATURES|penA|beta-lactam|penA	0.998813383015	62.5	32	44.3	7.6e-06	1
EMRA	286	317	SRX3808505.2710934	multidrug	gi:506486765:ref:WP_015963310.1:|FEATURES|emrA|multidrug|emrA	0.991836242482	100.0	32	68.9	2.9e-13	1
EPTA	386	417	SRX3808505.3596057	peptide	BAE78116.1|FEATURES|eptA|peptide|eptA	1.0	81.2	32	67.4	8.4e-13	1
PBP-1A	79	109	SRX3808505.6799573	beta-lactam	YP_001290033|FEATURES|PBP-1A|beta-lactam|PBP-1A	1.0	71.0	31	52.0	3.8e-08	1
EPTA	193	224	SRX3808505.2001377	peptide	BAE78116.1|FEATURES|eptA|peptide|eptA	0.999999689302	75.0	32	50.8	8.1e-08	1
EPTA	415	447	SRX3808505.5608059	peptide	BAE78116.1|FEATURES|eptA|peptide|eptA	0.99999988726	81.8	33	61.2	6.2e-11	1
OMPR	80	112	SRX3808505.6767335	multidrug	CP000034.1.gene3672.p01|FEATURES|ompR|multidrug|ompR	0.999999111898	87.9	33	63.9	9.6e-12	1
MDTA	226	257	SRX3808505.5169796	multidrug	gi:554917940:ref:WP_023194008.1:|FEATURES|mdtA|multidrug|mdtA	0.999999729062	62.5	32	45.1	4.6e-06	1
KASUGAMYCIN_RESISTANCE_PROTEIN_KSGA	55	87	SRX3808505.5169792	aminoglycoside	YP_002240485|FEATURES|kasugamycin_resistance_protein_ksgA|aminoglycoside|kasugamycin_resistance_protein_ksgA	1.0	93.9	33	65.5	3.3e-12	1
MDTK	358	390	SRX3808505.3969744	multidrug	gi:970292942:ref:WP_058669058.1:|FEATURES|mdtK|multidrug|mdtK	1.0	93.9	33	63.5	1.2e-11	1
KASUGAMYCIN_RESISTANCE_PROTEIN_KSGA	196	228	SRX3808505.2941158	aminoglycoside	Q83MG8|FEATURES|kasugamycin_resistance_protein_ksgA|aminoglycoside|kasugamycin_resistance_protein_ksgA	1.0	78.8	33	56.6	1.5e-09	1
OLEI	303	335	SRX3808505.2330017	MLS	ABA42118.2|FEATURES|oleI|MLS|oleI	0.999999987575	60.6	33	45.1	4.6e-06	1
KDPE	17	49	SRX3808505.2423475	aminoglycoside	NP_415222.1|FEATURES|kdpE|aminoglycoside|kdpE	0.99998324241	63.6	33	48.5	4.2e-07	1
EPTA	395	427	SRX3808505.3725759	peptide	BAE78116.1|FEATURES|eptA|peptide|eptA	0.999999927397	78.8	33	65.1	4.3e-12	1
MDTE	76	108	SRX3808505.6446270	multidrug	CP001918.1.gene3442.p01|FEATURES|mdtE|multidrug|mdtE	0.99999999983	78.8	33	54.7	5.8e-09	1
PBP-1A	65	97	SRX3808505.1493942	beta-lactam	YP_001290033|FEATURES|PBP-1A|beta-lactam|PBP-1A	1.0	69.7	33	53.1	1.7e-08	1
BAER	16	48	SRX3808505.6852996	multidrug	YP_490321.1|FEATURES|baeR|multidrug|baeR	0.999999657146	63.6	33	46.6	1.6e-06	1
ACRD	674	705	SRX3808505.199310	aminoglycoside	YP_490697.1|FEATURES|acrD|aminoglycoside|acrD	0.999978980907	65.6	32	47.0	1.2e-06	1
EMRA	189	221	SRX3808505.2160563	multidrug	gi:1028866969:ref:WP_064034812.1:|FEATURES|emrA|multidrug|emrA	0.983231150489	75.8	33	53.1	1.7e-08	1
ESCHERICHIA_COLI_MIPA	158	189	SRX3808505.3644654	multidrug	NP_310518|FEATURES|Escherichia_coli_mipA|multidrug|Escherichia_coli_mipA	0.999998601757	65.6	32	51.6	4.9e-08	1
PENA	568	599	SRX3808505.249889	beta-lactam	ZP_04656349|FEATURES|penA|beta-lactam|penA	1.0	78.1	32	60.8	7.9e-11	1
EPTA	89	121	SRX3808505.5198414	peptide	BAE78116.1|FEATURES|eptA|peptide|eptA	0.99999983308	81.8	33	56.2	2.0e-09	1
OMPF	95	125	SRX3808505.5417662	multidrug	gi:496081365:ref:WP_008805872.1:|FEATURES|ompF|multidrug|ompF	0.900902674038	83.9	31	60.1	1.3e-10	1
MDTD	293	324	SRX3808505.5837530	multidrug	NC_002695.1.916587.p01|FEATURES|mdtD|multidrug|mdtD	0.999999999921	71.9	32	53.9	9.6e-09	1
OTRA	76	108	SRX3808505.4953844	tetracycline	CAA37477|FEATURES|otrA|tetracycline|otrA	0.999999989173	66.7	33	45.4	3.5e-06	1
OQXB	79	110	SRX3808505.4067070	multidrug	YP_001693238|FEATURES|oqxB|multidrug|oqxB	0.999998769091	100.0	32	67.0	1.1e-12	1
MACB	146	176	SRX3808505.1629957	MLS	gi:693106883:ref:WP_032260279.1:|FEATURES|macB|MLS|macB	1.0	74.2	31	47.0	1.2e-06	1
TET34	73	104	SRX3808505.1850378	tetracycline	YP_002666586|FEATURES|tet34|tetracycline|tet34	0.999999999997	62.5	32	48.9	3.2e-07	1
ACRB	349	381	SRX3808505.4048839	multidrug	ZP_03832747|FEATURES|acrB|multidrug|acrB	1.0	100.0	33	65.9	2.5e-12	1
CAMP-REGULATORY_PROTEIN	1	32	SRX3808505.426886	unclassified	gi:490367208:ref:WP_004246872.1:|FEATURES|cAMP-regulatory_protein|unclassified|cAMP-regulatory_protein	0.949555230398	100.0	32	75.1	4.1e-15	1
MDTK	43	75	SRX3808505.3283509	multidrug	gi:490245669:ref:WP_004143852.1:|FEATURES|mdtK|multidrug|mdtK	1.0	93.9	33	65.5	3.3e-12	1
EMRB	442	473	SRX3808505.1081703	multidrug	gi:585330820:ref:WP_024212479.1:|FEATURES|emrB|multidrug|emrB	0.99999725523	81.2	32	57.0	1.2e-09	1
PENA	522	553	SRX3808505.1514893	beta-lactam	ZP_04656349|FEATURES|penA|beta-lactam|penA	1.0	93.8	32	67.8	6.4e-13	1
ARNA	227	259	SRX3808505.3767591	polymyxin	gi:446782978:ref:WP_000860234.1:|FEATURES|arnA|polymyxin|arnA	0.99994683074	60.6	33	52.8	2.2e-08	1
DFRA3	29	60	SRX3808505.4813523	diaminopyrimidine	AAA25550.1|FEATURES|dfrA3|diaminopyrimidine|dfrA3	0.999808479521	75.0	32	50.1	1.4e-07	1
ACRB	382	414	SRX3808505.6844175	multidrug	gi:503341948:ref:WP_013576609.1:|FEATURES|acrB|multidrug|acrB	1.0	97.0	33	61.6	4.7e-11	1
OQXB	450	481	SRX3808505.1590807	multidrug	YP_001693238|FEATURES|oqxB|multidrug|oqxB	1.0	100.0	32	65.5	3.2e-12	1
MARA	30	62	SRX3808505.5666983	multidrug	YP_489794.1|FEATURES|marA|multidrug|marA	0.999996622685	60.6	33	47.4	9.3e-07	1
EMRB	438	470	SRX3808505.5751987	multidrug	gi:585330820:ref:WP_024212479.1:|FEATURES|emrB|multidrug|emrB	0.999975004296	81.8	33	61.6	4.7e-11	1
BICYCLOMYCIN-MULTIDRUG_EFFLUX_PROTEIN_BCR	122	153	SRX3808505.2273298	multidrug	YP_002850162|FEATURES|bicyclomycin-multidrug_efflux_protein_bcr|multidrug|bicyclomycin-multidrug_efflux_protein_bcr	1.0	84.4	32	57.8	6.6e-10	1
EPTA	22	54	SRX3808505.1049972	peptide	BAE78116.1|FEATURES|eptA|peptide|eptA	0.999999561894	66.7	33	48.1	5.4e-07	1
OQXB	49	81	SRX3808505.5479542	multidrug	YP_001693238|FEATURES|oqxB|multidrug|oqxB	1.0	90.9	33	63.5	1.2e-11	1
ARNA	400	432	SRX3808505.361233	polymyxin	gi:489931383:ref:WP_003834702.1:|FEATURES|arnA|polymyxin|arnA	0.954473801546	93.9	33	66.2	1.9e-12	1
MDTB	360	392	SRX3808505.73471	multidrug	CP001918.1.gene3440.p01|FEATURES|mdtB|multidrug|mdtB	0.999999998498	87.9	33	58.9	3.1e-10	1
EMRB	283	313	SRX3808505.204343	multidrug	gi:486057056:ref:WP_001507824.1:|FEATURES|emrB|multidrug|emrB	0.999984877786	90.3	31	60.1	1.3e-10	1
MDTK	122	152	SRX3808505.6124920	multidrug	gi:695797326:ref:WP_032711517.1:|FEATURES|mdtK|multidrug|mdtK	0.999999988536	87.1	31	59.3	2.3e-10	1
TOLC	248	279	SRX3808505.103340	multidrug	gi:491006056:ref:WP_004867776.1:|FEATURES|TolC|multidrug|TolC	1.0	84.4	32	58.2	5.2e-10	1
ACRA	308	340	SRX3808505.1343315	multidrug	ZP_02902278|FEATURES|acrA|multidrug|acrA	1.0	78.8	33	56.6	1.5e-09	1
MDTK	272	302	SRX3808505.1199012	multidrug	B7LQA4|FEATURES|mdtK|multidrug|mdtK	1.0	80.6	31	50.1	1.4e-07	1
EPTA	28	59	SRX3808505.1084282	peptide	BAE78116.1|FEATURES|eptA|peptide|eptA	0.999999462879	62.5	32	46.6	1.6e-06	1
EMRR	121	152	SRX3808505.1888403	fluoroquinolone	NP_417169.1|FEATURES|emrR|fluoroquinolone|emrR	0.999897465192	65.6	32	48.5	4.2e-07	1
YOJI	239	271	SRX3808505.4569686	peptide	NP_416715.1|FEATURES|YojI|peptide|YojI	0.999999771247	81.8	33	57.0	1.2e-09	1
PENA	535	567	SRX3808505.5528337	beta-lactam	ZP_04656349|FEATURES|penA|beta-lactam|penA	1.0	93.9	33	67.4	8.6e-13	1
ARNA	431	463	SRX3808505.730770	polymyxin	gi:510924105:ref:WP_016244890.1:|FEATURES|arnA|polymyxin|arnA	0.943839961314	69.7	33	58.2	5.2e-10	1
MDTK	306	338	SRX3808505.2843731	fluoroquinolone	AML99881.1|FEATURES|MdtK|fluoroquinolone|MdtK	0.999990279101	81.8	33	55.1	4.4e-09	1
CAMP-REGULATORY_PROTEIN	18	50	SRX3808505.1488374	unclassified	gi:490367208:ref:WP_004246872.1:|FEATURES|cAMP-regulatory_protein|unclassified|cAMP-regulatory_protein	0.946906205793	100.0	33	73.2	1.6e-14	1
SDIA	183	214	SRX3808505.6039118	unclassified	gi:749556408:ref:WP_040188680.1:|FEATURES|sdiA|unclassified|sdiA	1.0	75.0	32	55.5	3.3e-09	1
CLASS_A	49	79	SRX3808505.2378378	beta-lactam	CAI46978|FEATURES|class_A|beta-lactam|class_A	0.999999999068	64.5	31	47.8	6.9e-07	1
TOLC	49	81	SRX3808505.1463599	multidrug	gi:696408901:ref:WP_032980019.1:|FEATURES|TolC|multidrug|TolC	1.0	97.0	33	64.7	5.6e-12	1
EPTA	164	194	SRX3808505.4592339	peptide	BAE78116.1|FEATURES|eptA|peptide|eptA	0.999999491697	74.2	31	47.0	1.1e-06	1
CAMP-REGULATORY_PROTEIN	4	36	SRX3808505.902077	unclassified	gi:490367208:ref:WP_004246872.1:|FEATURES|cAMP-regulatory_protein|unclassified|cAMP-regulatory_protein	0.953888529561	100.0	33	78.2	4.9e-16	1
MSBA	364	395	SRX3808505.2636189	nitroimidazole	NP_415434.1|FEATURES|msbA|nitroimidazole|msbA	0.999478087404	84.4	32	57.4	9.0e-10	1
MEXE	281	313	SRX3808505.2548366	multidrug	CP001918.1.gene1258.p01|FEATURES|mexE|multidrug|mexE	1.0	90.9	33	65.5	3.3e-12	1
RPOB2	892	923	SRX3808505.4592331	multidrug	BAD59497.1|FEATURES|rpoB2|multidrug|rpoB2	0.999999277885	75.0	32	52.4	2.8e-08	1
PBP-1B	225	257	SRX3808505.2592477	beta-lactam	YP_002467958|FEATURES|PBP-1B|beta-lactam|PBP-1B	0.999999996208	69.7	33	49.7	1.9e-07	1
MSBA	160	191	SRX3808505.1752899	nitroimidazole	NP_415434.1|FEATURES|msbA|nitroimidazole|msbA	0.999833983829	87.5	32	58.9	3.0e-10	1
PATA	264	295	SRX3808505.6050139	fluoroquinolone	NP_417544.5|FEATURES|patA|fluoroquinolone|patA	0.99996355118	62.5	32	49.3	2.4e-07	1
PENA	257	288	SRX3808505.3105128	beta-lactam	ZP_04656349|FEATURES|penA|beta-lactam|penA	1.0	90.6	32	58.9	3.0e-10	1
OMPR	21	52	SRX3808505.2125868	multidrug	CP000034.1.gene3672.p01|FEATURES|ompR|multidrug|ompR	0.999999029888	96.9	32	62.0	3.5e-11	1
PENA	565	596	SRX3808505.6126563	beta-lactam	ZP_04656349|FEATURES|penA|beta-lactam|penA	1.0	78.1	32	61.6	4.7e-11	1
SERRATIA_MARCESCENS_OMP1	144	176	SRX3808505.3007798	multidrug	AIA49384.1|FEATURES|Serratia_marcescens_Omp1|multidrug|Serratia_marcescens_Omp1	0.824655658865	72.7	33	55.1	4.4e-09	1
MUXB	534	564	SRX3808505.4853634	multidrug	NP_251217.1|FEATURES|MuxB|multidrug|MuxB	0.999998979304	71.0	31	48.9	3.2e-07	1
MEXX	270	302	SRX3808505.4827265	multidrug	gi:515712732:ref:WP_017145332.1:|FEATURES|mexX|multidrug|mexX	1.0	90.9	33	64.7	5.6e-12	1
BICYCLOMYCIN-MULTIDRUG_EFFLUX_PROTEIN_BCR	214	246	SRX3808505.6712722	multidrug	YP_001452184|FEATURES|bicyclomycin-multidrug_efflux_protein_bcr|multidrug|bicyclomycin-multidrug_efflux_protein_bcr	1.0	87.9	33	67.8	6.6e-13	1
BAES	136	166	SRX3808505.2546487	multidrug	BAA15934.1|FEATURES|baeS|multidrug|baeS	0.999998544192	67.7	31	45.4	3.5e-06	1
PENA	252	284	SRX3808505.4340855	beta-lactam	ZP_04656349|FEATURES|penA|beta-lactam|penA	1.0	69.7	33	48.1	5.4e-07	1
OQXA	76	108	SRX3808505.5661298	multidrug	YP_001693237.1|FEATURES|oqxA|multidrug|oqxA	0.999996809812	60.6	33	44.3	7.8e-06	1
MSBA	72	104	SRX3808505.244156	nitroimidazole	NP_415434.1|FEATURES|msbA|nitroimidazole|msbA	0.999884715348	81.8	33	62.4	2.8e-11	1
KASUGAMYCIN_RESISTANCE_PROTEIN_KSGA	31	63	SRX3808505.6283168	aminoglycoside	YP_002240485|FEATURES|kasugamycin_resistance_protein_ksgA|aminoglycoside|kasugamycin_resistance_protein_ksgA	1.0	78.8	33	56.2	2.0e-09	1
CPXA	71	103	SRX3808505.5790492	aminoglycoside:aminocoumarin	NP_312864.1|FEATURES|cpxA|aminoglycoside:aminocoumarin|cpxA	0.999435782692	84.8	33	60.5	1.1e-10	1
EPTA	69	100	SRX3808505.4304570	peptide	BAE78116.1|FEATURES|eptA|peptide|eptA	0.999999431751	65.6	32	46.2	2.1e-06	1
EMRD	57	88	SRX3808505.5401813	multidrug	YP_002846930|FEATURES|emrD|multidrug|emrD	1.0	71.9	32	48.5	4.2e-07	1
TETD	34	65	SRX3808505.2446814	tetracycline	gi:135617:sp:P28816.1:TETD_ECOLX|FEATURES|tetD|tetracycline|tetD	0.999999997838	62.5	32	53.1	1.6e-08	1
TOLC	193	224	SRX3808505.1683002	multidrug	gi:502863768:ref:WP_013098744.1:|FEATURES|TolC|multidrug|TolC	1.0	71.9	32	50.4	1.1e-07	1
EMRA	39	71	SRX3808505.5790494	multidrug	gi:896053843:ref:WP_049103497.1:|FEATURES|emrA|multidrug|emrA	0.988754880287	90.9	33	69.3	2.3e-13	1
MDTB	712	743	SRX3808505.5447624	multidrug	CP001918.1.gene3440.p01|FEATURES|mdtB|multidrug|mdtB	0.999881393805	65.6	32	45.8	2.7e-06	1
MEXE	16	46	SRX3808505.1389598	multidrug	gi:749018243:ref:WP_040076872.1:|FEATURES|mexE|multidrug|mexE	0.999999999999	75.0	32	46.2	2.0e-06	1
RPOB2	570	601	SRX3808505.2172071	multidrug	BAD59497.1|FEATURES|rpoB2|multidrug|rpoB2	0.999999092428	65.6	32	46.2	2.1e-06	1
OQXB	705	736	SRX3808505.1949155	multidrug	YP_001693238|FEATURES|oqxB|multidrug|oqxB	0.999999227862	84.4	32	63.2	1.6e-11	1
MSBA	185	217	SRX3808505.4207308	nitroimidazole	NP_415434.1|FEATURES|msbA|nitroimidazole|msbA	0.999901483118	93.9	33	63.9	9.6e-12	1
ADEI	249	279	SRX3808505.311815	multidrug	YP_002320475.1|FEATURES|adeI|multidrug|adeI	1.0	67.7	31	50.1	1.4e-07	1
ESCHERICHIA_COLI_LAMB	231	263	SRX3808505.4612487	multidrug	BAB38442|FEATURES|Escherichia_coli_LamB|multidrug|Escherichia_coli_LamB	0.999997326087	81.8	33	65.5	3.3e-12	1
MAJOR_FACILITATOR_SUPERFAMILY_TRANSPORTER	11	42	SRX3808505.3972697	multidrug	CP001918.1.gene2931.p01|FEATURES|major_facilitator_superfamily_transporter|multidrug|major_facilitator_superfamily_transporter	0.999998922314	87.5	32	61.6	4.6e-11	1
MDTD	107	138	SRX3808505.5665675	multidrug	NC_002695.1.916587.p01|FEATURES|mdtD|multidrug|mdtD	0.999999999985	90.6	32	63.5	1.2e-11	1
EMRA	171	203	SRX3808505.1623949	multidrug	gi:817604913:ref:WP_046598123.1:|FEATURES|emrA|multidrug|emrA	0.984910824645	84.8	33	59.7	1.8e-10	1
MDTF	57	87	SRX3808505.1557951	multidrug	gi:803469184:ref:WP_046072900.1:|FEATURES|mdtF|multidrug|mdtF	1.0	77.4	31	54.7	5.5e-09	1
ROSB	104	135	SRX3808505.6152584	fosmidomycin	YP_001605795|FEATURES|rosB|fosmidomycin|rosB	1.0	87.5	32	58.2	5.1e-10	1
TET34	63	94	SRX3808505.6056990	tetracycline	ZP_02197344|FEATURES|tet34|tetracycline|tet34	1.0	71.9	32	57.4	9.0e-10	1
MSBA	546	577	SRX3808505.6475200	nitroimidazole	NP_415434.1|FEATURES|msbA|nitroimidazole|msbA	0.999618634384	78.1	32	50.8	8.1e-08	1
COB(I)ALAMIN_ADENOLSYLTRANSFERASE	26	57	SRX3808505.6015474	unclassified	gi:749002628:ref:WP_040062280.1:|FEATURES|cob(I)alamin_adenolsyltransferase|unclassified|cob(I)alamin_adenolsyltransferase	1.0	81.2	32	58.5	3.9e-10	1
VGAC	27	59	SRX3808505.39668	MLS	AMP35312.1|FEATURES|vgaC|MLS|vgaC	0.999999031953	60.6	33	52.4	2.9e-08	1
YOJI	242	274	SRX3808505.4874644	peptide	NP_416715.1|FEATURES|YojI|peptide|YojI	0.999999771247	81.8	33	57.0	1.2e-09	1
MEXB	869	901	SRX3808505.5577400	multidrug	gi:504646765:ref:WP_014833867.1:|FEATURES|mexB|multidrug|mexB	1.0	93.9	33	65.9	2.5e-12	1
ROSB	187	219	SRX3808505.4071056	fosmidomycin	gi:896190680:ref:WP_049199932.1:|FEATURES|rosB|fosmidomycin|rosB	1.0	87.9	33	60.8	8.1e-11	1
OQXA	78	110	SRX3808505.2057087	multidrug	YP_001693237.1|FEATURES|oqxA|multidrug|oqxA	0.999998314387	87.9	33	60.8	8.1e-11	1
EMRA	263	293	SRX3808505.176357	multidrug	gi:763071034:ref:WP_043952516.1:|FEATURES|emrA|multidrug|emrA	0.984452286721	77.4	31	53.5	1.2e-08	1
PBP-1B	197	228	SRX3808505.5227644	beta-lactam	YP_002467958|FEATURES|PBP-1B|beta-lactam|PBP-1B	0.999999998232	71.9	32	51.6	4.8e-08	1
ARNA	430	461	SRX3808505.2830894	polymyxin	B7LM76|FEATURES|arnA|polymyxin|arnA	0.959064771486	87.5	32	66.6	1.4e-12	1
SERRATIA_MARCESCENS_OMP1	46	77	SRX3808505.1399689	multidrug	AIA49384.1|FEATURES|Serratia_marcescens_Omp1|multidrug|Serratia_marcescens_Omp1	0.819239716693	78.1	32	62.8	2.1e-11	1
ROSB	122	153	SRX3808505.5039226	fosmidomycin	ZP_04631861|FEATURES|rosB|fosmidomycin|rosB	1.0	96.9	32	63.9	9.3e-12	1
EPTA	366	398	SRX3808505.2476518	peptide	BAE78116.1|FEATURES|eptA|peptide|eptA	0.999999946209	87.9	33	68.9	3.0e-13	1
ACRB	382	414	SRX3808505.6451705	multidrug	gi:503341948:ref:WP_013576609.1:|FEATURES|acrB|multidrug|acrB	1.0	97.0	33	61.6	4.7e-11	1
EPTA	373	405	SRX3808505.5402433	peptide	BAE78116.1|FEATURES|eptA|peptide|eptA	0.999999966409	93.9	33	75.5	3.2e-15	1
YOJI	323	355	SRX3808505.907508	peptide	NP_416715.1|FEATURES|YojI|peptide|YojI	0.999999458005	69.7	33	47.8	7.1e-07	1
BICYCLOMYCIN-MULTIDRUG_EFFLUX_PROTEIN_BCR	199	230	SRX3808505.4610648	multidrug	YP_001569731|FEATURES|bicyclomycin-multidrug_efflux_protein_bcr|multidrug|bicyclomycin-multidrug_efflux_protein_bcr	1.0	75.0	32	55.8	2.6e-09	1
ARNA	435	467	SRX3808505.5686770	polymyxin	gi:851899656:ref:WP_048211088.1:|FEATURES|arnA|polymyxin|arnA	0.950099759322	87.9	33	68.6	3.9e-13	1
ACRB	741	773	SRX3808505.382273	multidrug	gi:446414955:ref:WP_000492810.1:|FEATURES|acrB|multidrug|acrB	1.0	84.8	33	62.4	2.8e-11	1
MUXB	539	571	SRX3808505.4610641	multidrug	NP_251217.1|FEATURES|MuxB|multidrug|MuxB	0.999999851024	72.7	33	53.5	1.3e-08	1
MDTK	84	115	SRX3808505.5999774	fluoroquinolone	AML99881.1|FEATURES|MdtK|fluoroquinolone|MdtK	0.999980667534	78.1	32	50.1	1.4e-07	1
BICYCLOMYCIN-MULTIDRUG_EFFLUX_PROTEIN_BCR	218	250	SRX3808505.3228028	multidrug	BAH64410|FEATURES|bicyclomycin-multidrug_efflux_protein_bcr|multidrug|bicyclomycin-multidrug_efflux_protein_bcr	1.0	87.9	33	68.6	3.9e-13	1
MDTC	229	260	SRX3808505.4006147	multidrug	CP001918.1.gene3441.p01|FEATURES|mdtC|multidrug|mdtC	0.999991040584	62.5	32	44.3	7.6e-06	1
MCR-4	434	465	SRX3808505.4878099	peptide	ASR73329.1|FEATURES|MCR-4|peptide|MCR-4	0.999999991767	71.9	32	53.5	1.3e-08	1
TET34	53	84	SRX3808505.3398768	tetracycline	Q8DF90|FEATURES|tet34|tetracycline|tet34	1.0	75.0	32	57.4	9.0e-10	1
EPTA	174	204	SRX3808505.4907085	peptide	BAE78116.1|FEATURES|eptA|peptide|eptA	0.999999718096	80.6	31	51.6	4.8e-08	1
ACRB	499	529	SRX3808505.53267	multidrug	YP_001175677|FEATURES|acrB|multidrug|acrB	0.999999925735	74.2	31	55.8	2.4e-09	1
ACRB	468	499	SRX3808505.4377620	multidrug	gi:754968546:ref:WP_042324453.1:|FEATURES|acrB|multidrug|acrB	0.999999998065	87.5	32	54.7	5.6e-09	1
ACRD	131	162	SRX3808505.2564043	aminoglycoside	YP_490697.1|FEATURES|acrD|aminoglycoside|acrD	0.999991188246	90.6	32	61.2	6.2e-11	1
TOLC	389	421	SRX3808505.6864781	multidrug	gi:763321415:ref:WP_044179865.1:|FEATURES|TolC|multidrug|TolC	1.0	93.9	33	64.3	7.3e-12	1
PBP-1A	178	210	SRX3808505.2629589	beta-lactam	YP_001292390|FEATURES|PBP-1A|beta-lactam|PBP-1A	1.0	75.8	33	53.9	9.9e-09	1
EPTA	31	63	SRX3808505.4454249	peptide	BAE78116.1|FEATURES|eptA|peptide|eptA	0.999999561894	63.6	33	48.1	5.4e-07	1
EPTA	390	421	SRX3808505.89749	peptide	BAE78116.1|FEATURES|eptA|peptide|eptA	0.999999846677	68.8	32	57.0	1.2e-09	1
ESCHERICHIA_COLI_LAMB	15	46	SRX3808505.1128734	multidrug	BAB38442|FEATURES|Escherichia_coli_LamB|multidrug|Escherichia_coli_LamB	0.99999643855	84.4	32	58.9	3.1e-10	1
VGAA	407	439	SRX3808505.2103338	MLS	AAG08983|FEATURES|vgaA|MLS|vgaA	0.999999990288	63.6	33	48.9	3.2e-07	1
TET44	50	81	SRX3808505.6823642	tetracycline	FN594949.1.gene24.p01|FEATURES|tet44|tetracycline|tet44	1.0	65.6	32	49.7	1.9e-07	1
MAJOR_FACILITATOR_SUPERFAMILY_TRANSPORTER	36	68	SRX3808505.4726670	multidrug	CP001918.1.gene2931.p01|FEATURES|major_facilitator_superfamily_transporter|multidrug|major_facilitator_superfamily_transporter	0.999998906172	97.0	33	67.8	6.6e-13	1
ADEL	122	152	SRX3808505.2931802	multidrug	ALH22601.1|FEATURES|adeL|multidrug|adeL	0.999999263107	71.0	31	48.9	3.2e-07	1
PENA	21	53	SRX3808505.707672	beta-lactam	ZP_04656349|FEATURES|penA|beta-lactam|penA	1.0	60.6	33	45.4	3.5e-06	1
KASUGAMYCIN_RESISTANCE_PROTEIN_KSGA	88	120	SRX3808505.2335490	aminoglycoside	YP_001461223|FEATURES|kasugamycin_resistance_protein_ksgA|aminoglycoside|kasugamycin_resistance_protein_ksgA	1.0	78.8	33	58.5	4.0e-10	1
ACRB	66	97	SRX3808505.637365	multidrug	NP_706355|FEATURES|acrB|multidrug|acrB	1.0	78.1	32	55.1	4.3e-09	1
MDTK	33	64	SRX3808505.5816851	multidrug	gi:506221330:ref:WP_015741105.1:|FEATURES|mdtK|multidrug|mdtK	1.0	90.6	32	62.0	3.5e-11	1
MSBA	299	331	SRX3808505.5420634	nitroimidazole	NP_415434.1|FEATURES|msbA|nitroimidazole|msbA	0.999826952444	90.9	33	63.2	1.6e-11	1
ACRB	43	73	SRX3808505.926048	multidrug	YP_001908403|FEATURES|acrB|multidrug|acrB	1.0	90.3	31	60.1	1.3e-10	1
MEXB	990	1020	SRX3808505.6187373	multidrug	YP_298289|FEATURES|mexB|multidrug|mexB	1.0	80.6	31	53.9	9.3e-09	1
EPTA	377	409	SRX3808505.3955153	peptide	BAE78116.1|FEATURES|eptA|peptide|eptA	0.999999999989	78.8	33	65.9	2.5e-12	1
ESCHERICHIA_COLI_MIPA	117	148	SRX3808505.778629	multidrug	NP_310518|FEATURES|Escherichia_coli_mipA|multidrug|Escherichia_coli_mipA	0.999998481191	62.5	32	49.3	2.4e-07	1
MEXX	62	93	SRX3808505.202588	multidrug	gi:694090431:ref:WP_032435131.1:|FEATURES|mexX|multidrug|mexX	1.0	90.6	32	61.6	4.6e-11	1
MEXB	919	951	SRX3808505.3632685	multidrug	YP_298289|FEATURES|mexB|multidrug|mexB	1.0	97.0	33	65.9	2.5e-12	1
MDTK	126	157	SRX3808505.6365407	multidrug	YP_001438116|FEATURES|mdtK|multidrug|mdtK	1.0	90.6	32	67.0	1.1e-12	1
RPOB2	263	295	SRX3808505.2237555	multidrug	BAD59497.1|FEATURES|rpoB2|multidrug|rpoB2	0.999999294172	66.7	33	53.1	1.7e-08	1
MEXX	13	44	SRX3808505.4324207	multidrug	gi:694090431:ref:WP_032435131.1:|FEATURES|mexX|multidrug|mexX	1.0	100.0	32	68.2	4.9e-13	1
OMPR	281	311	SRX3808505.733458	multidrug	CP000034.1.gene3672.p01|FEATURES|ompR|multidrug|ompR	0.999998140367	80.6	31	49.7	1.8e-07	1
MSBA	290	322	SRX3808505.5725378	nitroimidazole	NP_415434.1|FEATURES|msbA|nitroimidazole|msbA	0.999797999604	97.0	33	65.5	3.3e-12	1
KASUGAMYCIN_RESISTANCE_PROTEIN_KSGA	232	263	SRX3808505.5431591	aminoglycoside	YP_001454848|FEATURES|kasugamycin_resistance_protein_ksgA|aminoglycoside|kasugamycin_resistance_protein_ksgA	1.0	65.6	32	48.5	4.0e-07	1
MUXC	182	214	SRX3808505.3401500	multidrug	NP_251216.1|FEATURES|MuxC|multidrug|MuxC	0.999999018483	60.6	33	47.0	1.2e-06	1
TRUNCATED_PUTATIVE_RESPONSE_REGULATOR_ARLR	87	118	SRX3808505.4031663	unclassified	HE999704.1.gene1528.p01|FEATURES|truncated_putative_response_regulator_ArlR|unclassified|truncated_putative_response_regulator_ArlR	1.0	71.9	32	48.9	3.2e-07	1
EMRB	44	76	SRX3808505.2483104	multidrug	gi:739012928:ref:WP_036894398.1:|FEATURES|emrB|multidrug|emrB	0.99990304544	100.0	33	69.3	2.3e-13	1
MSBA	170	202	SRX3808505.6435647	nitroimidazole	NP_415434.1|FEATURES|msbA|nitroimidazole|msbA	0.999797999604	87.9	33	57.0	1.2e-09	1
EMRA	78	110	SRX3808505.4001497	multidrug	gi:506486765:ref:WP_015963310.1:|FEATURES|emrA|multidrug|emrA	0.984434720799	78.8	33	57.0	1.2e-09	1
MEXT	32	63	SRX3808505.1660427	multidrug	gi:490841007:ref:WP_004703082.1:|FEATURES|mexT|multidrug|mexT	0.999999454721	65.6	32	45.1	4.5e-06	1
ACRB	869	901	SRX3808505.2179472	multidrug	gi:447055254:ref:WP_001132510.1:|FEATURES|acrB|multidrug|acrB	1.0	100.0	33	68.9	3.0e-13	1
EPTA	280	312	SRX3808505.3392583	peptide	BAE78116.1|FEATURES|eptA|peptide|eptA	0.999999994969	75.8	33	56.2	2.0e-09	1
ROSB	293	325	SRX3808505.3136690	fosmidomycin	ZP_04612557|FEATURES|rosB|fosmidomycin|rosB	1.0	78.8	33	52.4	2.9e-08	1
OMPR	233	265	SRX3808505.5096351	multidrug	CP000034.1.gene3672.p01|FEATURES|ompR|multidrug|ompR	0.999999185374	93.9	33	65.9	2.5e-12	1
EMRR	95	127	SRX3808505.4783901	fluoroquinolone	NP_417169.1|FEATURES|emrR|fluoroquinolone|emrR	0.999987015854	90.9	33	68.2	5.1e-13	1
MDTK	421	453	SRX3808505.5078585	multidrug	gi:565651564:ref:WP_023898859.1:|FEATURES|mdtK|multidrug|mdtK	1.0	72.7	33	55.5	3.4e-09	1
EPTA	320	351	SRX3808505.3989013	peptide	BAE78116.1|FEATURES|eptA|peptide|eptA	0.999999922412	81.2	32	64.3	7.3e-12	1
MSBA	72	104	SRX3808505.3683635	nitroimidazole	NP_415434.1|FEATURES|msbA|nitroimidazole|msbA	0.999884715348	81.8	33	62.4	2.8e-11	1
MDTK	32	63	SRX3808505.6896227	fluoroquinolone	AML99881.1|FEATURES|MdtK|fluoroquinolone|MdtK	0.999996645634	87.5	32	63.2	1.6e-11	1
YOJI	213	245	SRX3808505.6432910	peptide	NP_416715.1|FEATURES|YojI|peptide|YojI	0.999999802864	75.8	33	58.9	3.1e-10	1
OMPR	271	302	SRX3808505.972727	multidrug	CP000034.1.gene3672.p01|FEATURES|ompR|multidrug|ompR	0.999998936687	87.5	32	60.1	1.3e-10	1
ACRB	1006	1037	SRX3808505.4148614	multidrug	CP001918.1.gene1257.p01|FEATURES|acrB|multidrug|acrB	0.999999984309	71.9	32	47.0	1.2e-06	1
MEXB	900	932	SRX3808505.3779384	multidrug	YP_298289|FEATURES|mexB|multidrug|mexB	1.0	72.7	33	52.4	2.9e-08	1
ADEJ	214	244	SRX3808505.5838161	multidrug	NC_011586.7045444.p01|FEATURES|adeJ|multidrug|adeJ	0.999963329643	83.9	31	55.8	2.4e-09	1
MCR-4	443	475	SRX3808505.1474036	peptide	ASR73329.1|FEATURES|MCR-4|peptide|MCR-4	0.999999999479	93.9	33	68.9	3.0e-13	1
EPTA	322	354	SRX3808505.5954646	peptide	BAE78116.1|FEATURES|eptA|peptide|eptA	0.999999929752	78.8	33	65.5	3.3e-12	1
TETD	80	112	SRX3808505.2091531	tetracycline	gi:135617:sp:P28816.1:TETD_ECOLX|FEATURES|tetD|tetracycline|tetD	0.999999999714	72.7	33	50.4	1.1e-07	1
PMRF	153	184	SRX3808505.5649852	peptide	AAC75314.1|FEATURES|PmrF|peptide|PmrF	0.99999951337	96.9	32	70.5	9.9e-14	1
MDTD	350	382	SRX3808505.3878142	multidrug	gi:545277213:ref:WP_021564462.1:|FEATURES|mdtD|multidrug|mdtD	0.999999999912	87.9	33	62.0	3.6e-11	1
EPTA	363	394	SRX3808505.6025649	peptide	BAE78116.1|FEATURES|eptA|peptide|eptA	0.999999846677	78.1	32	58.5	3.9e-10	1
ARNA	338	370	SRX3808505.5277055	polymyxin	gi:507079934:ref:WP_016150692.1:|FEATURES|arnA|polymyxin|arnA	0.966902684563	87.9	33	65.1	4.3e-12	1
ACRA	285	317	SRX3808505.161591	multidrug	ZP_02902278|FEATURES|acrA|multidrug|acrA	1.0	90.9	33	63.9	9.6e-12	1
EMRB	440	472	SRX3808505.237105	multidrug	gi:585330820:ref:WP_024212479.1:|FEATURES|emrB|multidrug|emrB	0.99999297715	81.8	33	60.5	1.1e-10	1
OMPF	57	89	SRX3808505.3918651	multidrug	gi:505383854:ref:WP_015570956.1:|FEATURES|ompF|multidrug|ompF	0.996537606622	87.9	33	68.2	5.1e-13	1
ACRB	37	69	SRX3808505.896538	multidrug	YP_001908403|FEATURES|acrB|multidrug|acrB	1.0	90.9	33	63.9	9.6e-12	1
EMRR	57	89	SRX3808505.1973158	fluoroquinolone	NP_417169.1|FEATURES|emrR|fluoroquinolone|emrR	0.999964801932	87.9	33	58.2	5.2e-10	1
RPOB2	412	444	SRX3808505.3067758	multidrug	BAD59497.1|FEATURES|rpoB2|multidrug|rpoB2	0.999999354701	75.8	33	55.8	2.6e-09	1
ACRB	467	499	SRX3808505.2371579	multidrug	ZP_02684554|FEATURES|acrB|multidrug|acrB	1.0	100.0	33	64.3	7.3e-12	1
ACRB	354	386	SRX3808505.5642756	multidrug	AAQ21216|FEATURES|acrB|multidrug|acrB	1.0	90.9	33	57.8	6.9e-10	1
ACRB	589	621	SRX3808505.6777517	multidrug	NP_752514|FEATURES|acrB|multidrug|acrB	1.0	84.8	33	62.0	3.6e-11	1
EMRD	48	79	SRX3808505.3662742	multidrug	YP_002846930|FEATURES|emrD|multidrug|emrD	1.0	87.5	32	59.3	2.4e-10	1
EPTA	35	65	SRX3808505.698900	peptide	BAE78116.1|FEATURES|eptA|peptide|eptA	0.999999462879	71.0	31	46.6	1.5e-06	1
PENA	354	386	SRX3808505.554408	beta-lactam	ZP_04656349|FEATURES|penA|beta-lactam|penA	1.0	66.7	33	55.8	2.6e-09	1
RPOB2	1012	1043	SRX3808505.927798	multidrug	BAD59497.1|FEATURES|rpoB2|multidrug|rpoB2	0.99999913736	81.2	32	60.8	7.9e-11	1
ACRD	657	687	SRX3808505.6106716	aminoglycoside	YP_490697.1|FEATURES|acrD|aminoglycoside|acrD	0.999987684697	83.9	31	55.1	4.2e-09	1
VGAC	40	71	SRX3808505.2845807	MLS	AMP35312.1|FEATURES|vgaC|MLS|vgaC	0.999999094717	68.8	32	53.1	1.6e-08	1
MEXE	41	73	SRX3808505.6203791	multidrug	gi:503835165:ref:WP_014069159.1:|FEATURES|mexE|multidrug|mexE	1.0	97.0	33	65.1	4.3e-12	1
EMRB	354	386	SRX3808505.5775136	multidrug	gi:486057056:ref:WP_001507824.1:|FEATURES|emrB|multidrug|emrB	0.999944585498	97.0	33	72.4	2.7e-14	1
CAMP-REGULATORY_PROTEIN	154	186	SRX3808505.774623	unclassified	gi:490367208:ref:WP_004246872.1:|FEATURES|cAMP-regulatory_protein|unclassified|cAMP-regulatory_protein	0.94948285671	100.0	33	71.6	4.6e-14	1
OMPR	75	107	SRX3808505.1033884	multidrug	CP000034.1.gene3672.p01|FEATURES|ompR|multidrug|ompR	0.999999048361	90.9	33	66.6	1.5e-12	1
ESCHERICHIA_COLI_LAMB	215	247	SRX3808505.774628	multidrug	BAB38442|FEATURES|Escherichia_coli_LamB|multidrug|Escherichia_coli_LamB	0.999997013545	78.8	33	62.8	2.1e-11	1
OMPR	273	304	SRX3808505.883368	multidrug	CP000034.1.gene3672.p01|FEATURES|ompR|multidrug|ompR	0.999998783536	84.4	32	57.4	9.0e-10	1
CPXA	208	240	SRX3808505.121053	aminoglycoside:aminocoumarin	NP_312864.1|FEATURES|cpxA|aminoglycoside:aminocoumarin|cpxA	0.999011511529	90.9	33	64.7	5.6e-12	1
RPOB2	847	879	SRX3808505.459718	multidrug	BAD59497.1|FEATURES|rpoB2|multidrug|rpoB2	0.999999219837	66.7	33	50.1	1.4e-07	1
EMRB	30	61	SRX3808505.4692468	multidrug	CP004022.1.gene546.p01|FEATURES|emrB|multidrug|emrB	0.999927871602	100.0	32	66.2	1.9e-12	1
VANA	313	343	SRX3808505.1000605	glycopeptide	gi:749574464:ref:WP_040203371.1:|FEATURES|vanA|glycopeptide|vanA	1.0	61.3	31	45.8	2.7e-06	1
MDTC	358	389	SRX3808505.3764568	multidrug	gi:447132822:ref:WP_001210078.1:|FEATURES|mdtC|multidrug|mdtC	1.0	93.8	32	61.6	4.6e-11	1
BACA	3	34	SRX3808505.1140012	bacitracin	B2VGJ3|FEATURES|bacA|bacitracin|bacA	1.0	90.6	32	64.7	5.6e-12	1
KDPE	27	58	SRX3808505.1489843	aminoglycoside	NP_415222.1|FEATURES|kdpE|aminoglycoside|kdpE	0.999992195453	78.1	32	55.8	2.6e-09	1
ACRB	606	636	SRX3808505.1531183	multidrug	gi:503341948:ref:WP_013576609.1:|FEATURES|acrB|multidrug|acrB	0.999999999986	71.0	31	51.6	4.9e-08	1
RPOB2	881	912	SRX3808505.5959644	multidrug	BAD59497.1|FEATURES|rpoB2|multidrug|rpoB2	0.999999027876	65.6	32	44.7	5.8e-06	1
MDTG	214	246	SRX3808505.6023495	multidrug	gi:489865065:ref:WP_003768662.1:|FEATURES|mdtG|multidrug|mdtG	0.999999527108	60.6	33	45.1	4.6e-06	1
BACA	142	172	SRX3808505.12079	bacitracin	YP_002236533|FEATURES|bacA|bacitracin|bacA	1.0	87.1	31	62.8	2.1e-11	1
OMPR	286	317	SRX3808505.3739311	multidrug	CP000034.1.gene3672.p01|FEATURES|ompR|multidrug|ompR	0.999998184254	78.1	32	50.1	1.4e-07	1
DNA-BINDING_PROTEIN_H-NS	95	127	SRX3808505.4324837	unclassified	CP001918.1.gene1661.p01|FEATURES|DNA-binding_protein_H-NS|unclassified|DNA-binding_protein_H-NS	0.999999999997	66.7	33	52.0	3.8e-08	1
BICYCLOMYCIN-MULTIDRUG_EFFLUX_PROTEIN_BCR	23	55	SRX3808505.4372902	multidrug	YP_001437159|FEATURES|bicyclomycin-multidrug_efflux_protein_bcr|multidrug|bicyclomycin-multidrug_efflux_protein_bcr	0.999999999999	75.8	33	52.8	2.2e-08	1
ARNA	83	115	SRX3808505.5965872	polymyxin	gi:851928593:ref:WP_048220996.1:|FEATURES|arnA|polymyxin|arnA	0.93966221743	81.8	33	57.4	9.0e-10	1
KASUGAMYCIN_RESISTANCE_PROTEIN_KSGA	14	46	SRX3808505.6024117	aminoglycoside	YP_002240485|FEATURES|kasugamycin_resistance_protein_ksgA|aminoglycoside|kasugamycin_resistance_protein_ksgA	1.0	78.8	33	59.3	2.4e-10	1
ROSB	445	475	SRX3808505.2696734	fosmidomycin	gi:1001786599:ref:WP_061324791.1:|FEATURES|rosB|fosmidomycin|rosB	0.99999015053	67.7	31	44.3	7.4e-06	1
CAMP-REGULATORY_PROTEIN	127	159	SRX3808505.1795377	unclassified	gi:490367208:ref:WP_004246872.1:|FEATURES|cAMP-regulatory_protein|unclassified|cAMP-regulatory_protein	0.937532019484	100.0	33	66.2	1.9e-12	1
TET34	55	87	SRX3808505.1795373	tetracycline	Q8DF90|FEATURES|tet34|tetracycline|tet34	1.0	75.8	33	60.8	8.1e-11	1
EPTA	40	70	SRX3808505.3200375	peptide	BAE78116.1|FEATURES|eptA|peptide|eptA	0.999999704092	77.4	31	51.2	6.4e-08	1
ACRD	124	156	SRX3808505.1475812	aminoglycoside	YP_490697.1|FEATURES|acrD|aminoglycoside|acrD	0.99999046455	84.8	33	59.7	1.8e-10	1
PENA	439	470	SRX3808505.5456698	beta-lactam	ZP_04656349|FEATURES|penA|beta-lactam|penA	1.0	78.1	32	58.9	3.0e-10	1
PENA	380	411	SRX3808505.3639508	beta-lactam	ZP_04656349|FEATURES|penA|beta-lactam|penA	1.0	90.6	32	62.8	2.1e-11	1
EMRA	261	293	SRX3808505.1943770	multidrug	gi:763071034:ref:WP_043952516.1:|FEATURES|emrA|multidrug|emrA	1.0	66.7	33	48.1	5.4e-07	1
EPTA	174	206	SRX3808505.3694490	peptide	BAE78116.1|FEATURES|eptA|peptide|eptA	0.999999858943	81.8	33	57.8	6.9e-10	1
BICYCLOMYCIN-MULTIDRUG_EFFLUX_PROTEIN_BCR	110	142	SRX3808505.2839757	multidrug	YP_001437159|FEATURES|bicyclomycin-multidrug_efflux_protein_bcr|multidrug|bicyclomycin-multidrug_efflux_protein_bcr	1.0	87.9	33	56.2	2.0e-09	1
OMP36	130	160	SRX3808505.1903027	multidrug	AF336096.1.gene1.p01|FEATURES|omp36|multidrug|omp36	0.975774564026	80.6	31	58.9	3.0e-10	1
ACRA	306	338	SRX3808505.6140437	multidrug	gi:500615129:gb:EOQ55695.1:|FEATURES|acrA|multidrug|acrA	1.0	78.8	33	56.2	2.0e-09	1
ROSB	231	262	SRX3808505.5298879	fosmidomycin	gi:896190680:ref:WP_049199932.1:|FEATURES|rosB|fosmidomycin|rosB	1.0	93.8	32	60.5	1.0e-10	1
OMPF	300	331	SRX3808505.3411908	multidrug	gi:312286407:gb:EFR14320.1:|FEATURES|ompF|multidrug|ompF	0.889717554699	69.7	33	53.5	1.3e-08	1
MDTG	318	349	SRX3808505.3900454	multidrug	gi:489865065:ref:WP_003768662.1:|FEATURES|mdtG|multidrug|mdtG	0.999996968784	62.5	32	47.0	1.2e-06	1
MAJOR_FACILITATOR_SUPERFAMILY_TRANSPORTER	407	439	SRX3808505.3632493	multidrug	CP001918.1.gene2931.p01|FEATURES|major_facilitator_superfamily_transporter|multidrug|major_facilitator_superfamily_transporter	0.999998315046	75.8	33	51.6	4.9e-08	1
KASUGAMYCIN_RESISTANCE_PROTEIN_KSGA	195	226	SRX3808505.2163292	aminoglycoside	Q83MG8|FEATURES|kasugamycin_resistance_protein_ksgA|aminoglycoside|kasugamycin_resistance_protein_ksgA	1.0	75.0	32	52.4	2.8e-08	1
TET44	68	98	SRX3808505.255078	tetracycline	FN594949.1.gene24.p01|FEATURES|tet44|tetracycline|tet44	1.0	64.5	31	48.1	5.4e-07	1
ACRB	847	878	SRX3808505.1713661	multidrug	CP001918.1.gene1257.p01|FEATURES|acrB|multidrug|acrB	0.999999815547	75.0	32	53.1	1.7e-08	1
CAMP-REGULATORY_PROTEIN	140	170	SRX3808505.1713667	unclassified	gi:490367208:ref:WP_004246872.1:|FEATURES|cAMP-regulatory_protein|unclassified|cAMP-regulatory_protein	0.930163892218	93.5	31	61.2	5.8e-11	1
PENA	73	105	SRX3808505.6090186	beta-lactam	ZP_04656349|FEATURES|penA|beta-lactam|penA	1.0	75.8	33	54.3	7.6e-09	1
TOLC	69	101	SRX3808505.4409967	multidrug	gi:896284460:ref:WP_049268309.1:|FEATURES|TolC|multidrug|TolC	1.0	84.8	33	63.2	1.6e-11	1
ACRB	358	390	SRX3808505.475607	multidrug	CP002695.1.gene992.p01|FEATURES|acrB|multidrug|acrB	1.0	81.8	33	56.2	2.0e-09	1
ACRB	29	61	SRX3808505.1940230	multidrug	YP_001908403|FEATURES|acrB|multidrug|acrB	1.0	87.9	33	63.5	1.2e-11	1
OMPF	282	314	SRX3808505.2021277	multidrug	gi:545251748:ref:WP_021549194.1:|FEATURES|ompF|multidrug|ompF	0.99715373688	78.8	33	60.8	8.1e-11	1
EPTA	351	383	SRX3808505.1570148	peptide	BAE78116.1|FEATURES|eptA|peptide|eptA	0.99999988726	81.8	33	62.8	2.1e-11	1
KASUGAMYCIN_RESISTANCE_PROTEIN_KSGA	215	247	SRX3808505.5306546	aminoglycoside	YP_001454848|FEATURES|kasugamycin_resistance_protein_ksgA|aminoglycoside|kasugamycin_resistance_protein_ksgA	0.999805279129	66.7	33	45.1	4.6e-06	1
EPTA	394	425	SRX3808505.3338787	peptide	BAE78116.1|FEATURES|eptA|peptide|eptA	0.99999983308	68.8	32	56.2	1.9e-09	1
MDTK	124	156	SRX3808505.3820828	multidrug	A8A0L0|FEATURES|mdtK|multidrug|mdtK	1.0	81.8	33	58.5	4.0e-10	1
OMPF	301	332	SRX3808505.1052367	multidrug	gi:312286407:gb:EFR14320.1:|FEATURES|ompF|multidrug|ompF	0.999999971774	81.2	32	59.3	2.3e-10	1
MARA	31	63	SRX3808505.4527368	multidrug	YP_489794.1|FEATURES|marA|multidrug|marA	0.999997083198	72.7	33	53.1	1.7e-08	1
ARNA	481	513	SRX3808505.4216932	polymyxin	gi:510924105:ref:WP_016244890.1:|FEATURES|arnA|polymyxin|arnA	0.963314736444	97.0	33	68.9	3.0e-13	1
MACB	31	61	SRX3808505.4930521	MLS	gi:757799695:ref:WP_043016897.1:|FEATURES|macB|MLS|macB	1.0	71.0	31	49.7	1.9e-07	1
OMPF	37	69	SRX3808505.1891606	multidrug	gi:823296122:ref:WP_047051707.1:|FEATURES|ompF|multidrug|ompF	0.999974615149	63.6	33	51.6	4.9e-08	1
YOJI	214	246	SRX3808505.4623245	peptide	NP_416715.1|FEATURES|YojI|peptide|YojI	0.99999981986	78.8	33	60.1	1.4e-10	1
EMRB	139	170	SRX3808505.1693199	multidrug	gi:920021424:ref:WP_052936095.1:|FEATURES|emrB|multidrug|emrB	0.999916436884	84.4	32	66.2	1.9e-12	1
MSBA	101	133	SRX3808505.2093398	nitroimidazole	NP_415434.1|FEATURES|msbA|nitroimidazole|msbA	0.999925861314	93.9	33	66.6	1.5e-12	1
MEXB	321	352	SRX3808505.856861	multidrug	YP_298289|FEATURES|mexB|multidrug|mexB	1.0	81.2	32	55.1	4.4e-09	1
SDIA	39	71	SRX3808505.2360980	unclassified	gi:757781720:ref:WP_043000304.1:|FEATURES|sdiA|unclassified|sdiA	1.0	66.7	33	57.4	9.0e-10	1
TOLC	169	201	SRX3808505.2844864	multidrug	gi:554963038:ref:WP_023207427.1:|FEATURES|TolC|multidrug|TolC	1.0	90.9	33	61.6	4.7e-11	1
MEXB	863	893	SRX3808505.4048153	multidrug	gi:504646765:ref:WP_014833867.1:|FEATURES|mexB|multidrug|mexB	1.0	80.6	31	51.6	4.6e-08	1
ACRB	160	192	SRX3808505.5517594	multidrug	gi:502789935:ref:WP_013024911.1:|FEATURES|acrB|multidrug|acrB	1.0	90.9	33	68.2	5.1e-13	1
MDTK	14	46	SRX3808505.25326	multidrug	YP_001176513|FEATURES|mdtK|multidrug|mdtK	1.0	93.9	33	60.1	1.4e-10	1
MSBA	185	217	SRX3808505.5773476	nitroimidazole	NP_415434.1|FEATURES|msbA|nitroimidazole|msbA	0.999797999604	93.9	33	63.9	9.6e-12	1
EMRA	336	367	SRX3808505.6392503	multidrug	gi:930176935:ref:WP_054177683.1:|FEATURES|emrA|multidrug|emrA	0.999999769021	65.6	32	45.1	4.5e-06	1
EPTA	255	286	SRX3808505.1270647	peptide	BAE78116.1|FEATURES|eptA|peptide|eptA	0.999999584496	65.6	32	48.5	4.2e-07	1
EPTA	97	128	SRX3808505.1812255	peptide	BAE78116.1|FEATURES|eptA|peptide|eptA	0.999999803262	68.8	32	54.7	5.6e-09	1
YOJI	475	507	SRX3808505.2091881	peptide	NP_416715.1|FEATURES|YojI|peptide|YojI	0.999999778464	75.8	33	57.4	9.0e-10	1
BAES	162	192	SRX3808505.2770741	multidrug	BAA15934.1|FEATURES|baeS|multidrug|baeS	0.999998727504	74.2	31	48.5	4.2e-07	1
VGAC	33	65	SRX3808505.1632493	MLS	AMP35312.1|FEATURES|vgaC|MLS|vgaC	0.999999160559	63.6	33	53.9	9.9e-09	1
OMPF	145	176	SRX3808505.1329991	multidrug	gi:504720116:ref:WP_014907218.1:|FEATURES|ompF|multidrug|ompF	0.999999999392	100.0	32	68.2	5.1e-13	1
ROSB	355	387	SRX3808505.5868471	fosmidomycin	ZP_04612557|FEATURES|rosB|fosmidomycin|rosB	1.0	78.8	33	51.6	4.9e-08	1
ACRA	70	102	SRX3808505.405237	multidrug	ABR13270|FEATURES|acrA|multidrug|acrA	1.0	72.7	33	52.4	2.9e-08	1
CAMP-REGULATORY_PROTEIN	37	69	SRX3808505.492412	unclassified	gi:490367208:ref:WP_004246872.1:|FEATURES|cAMP-regulatory_protein|unclassified|cAMP-regulatory_protein	0.937371477386	100.0	33	67.4	8.6e-13	1
MSBA	98	130	SRX3808505.1329999	nitroimidazole	NP_415434.1|FEATURES|msbA|nitroimidazole|msbA	0.999879801894	90.9	33	64.7	5.6e-12	1
CAMP-REGULATORY_PROTEIN	78	110	SRX3808505.2557732	unclassified	gi:899812464:emb:CQH53126.1:|FEATURES|cAMP-regulatory_protein|unclassified|cAMP-regulatory_protein	0.943578943314	100.0	33	69.3	2.3e-13	1
BICYCLOMYCIN-MULTIDRUG_EFFLUX_PROTEIN_BCR	99	131	SRX3808505.3125292	multidrug	YP_001437159|FEATURES|bicyclomycin-multidrug_efflux_protein_bcr|multidrug|bicyclomycin-multidrug_efflux_protein_bcr	1.0	84.8	33	55.5	3.4e-09	1
SMED	50	81	SRX3808505.5740436	multidrug	CAG34249|FEATURES|smeD|multidrug|smeD	0.999999999999	68.8	32	50.4	1.1e-07	1
RPOB2	412	442	SRX3808505.2374527	multidrug	BAD59497.1|FEATURES|rpoB2|multidrug|rpoB2	0.999999287268	74.2	31	52.8	2.1e-08	1
OMPR	363	395	SRX3808505.1226575	multidrug	CP000034.1.gene3672.p01|FEATURES|ompR|multidrug|ompR	0.999998972191	81.8	33	60.8	8.1e-11	1
ACRB	892	924	SRX3808505.1988302	multidrug	AAS61063|FEATURES|acrB|multidrug|acrB	1.0	75.8	33	55.5	3.4e-09	1
CAMP-REGULATORY_PROTEIN	158	189	SRX3808505.2093020	unclassified	gi:490367208:ref:WP_004246872.1:|FEATURES|cAMP-regulatory_protein|unclassified|cAMP-regulatory_protein	0.944034957489	100.0	32	68.2	4.9e-13	1
EPTA	257	288	SRX3808505.4475005	peptide	BAE78116.1|FEATURES|eptA|peptide|eptA	0.999999731304	68.8	32	52.0	3.8e-08	1
OMPF	232	264	SRX3808505.3870526	multidrug	gi:312286407:gb:EFR14320.1:|FEATURES|ompF|multidrug|ompF	0.999999998915	75.8	33	57.0	1.2e-09	1
ARNA	456	488	SRX3808505.3503294	polymyxin	gi:489931383:ref:WP_003834702.1:|FEATURES|arnA|polymyxin|arnA	0.955089149211	93.9	33	69.3	2.3e-13	1
POXTA	160	190	SRX3808505.5771935	multidrug	AVI44920.1|FEATURES|poxtA|multidrug|poxtA	0.999999296316	61.3	31	48.1	5.4e-07	1
ACRB	820	851	SRX3808505.1877544	multidrug	gi:502789935:ref:WP_013024911.1:|FEATURES|acrB|multidrug|acrB	1.0	90.6	32	61.6	4.7e-11	1
ROSB	258	290	SRX3808505.4662375	fosmidomycin	gi:896190680:ref:WP_049199932.1:|FEATURES|rosB|fosmidomycin|rosB	1.0	100.0	33	68.2	5.1e-13	1
OMPF	304	336	SRX3808505.2641074	multidrug	gi:312286407:gb:EFR14320.1:|FEATURES|ompF|multidrug|ompF	0.999997954822	81.8	33	63.9	9.6e-12	1
KASUGAMYCIN_RESISTANCE_PROTEIN_KSGA	105	137	SRX3808505.5978312	aminoglycoside	YP_002240485|FEATURES|kasugamycin_resistance_protein_ksgA|aminoglycoside|kasugamycin_resistance_protein_ksgA	1.0	90.9	33	68.9	3.0e-13	1
ACRB	123	155	SRX3808505.6074023	multidrug	AAS61063|FEATURES|acrB|multidrug|acrB	1.0	84.8	33	59.3	2.4e-10	1
YOJI	209	241	SRX3808505.1023912	peptide	NP_416715.1|FEATURES|YojI|peptide|YojI	0.999999704835	60.6	33	53.9	9.9e-09	1
OPTRA	200	232	SRX3808505.2675946	oxazolidinone	AKA86814|FEATURES|optrA|oxazolidinone|optrA	0.999007673373	60.6	33	46.2	2.1e-06	1
ACRB	381	412	SRX3808505.1863317	multidrug	CP002695.1.gene992.p01|FEATURES|acrB|multidrug|acrB	1.0	93.8	32	60.1	1.3e-10	1
ARNA	308	338	SRX3808505.2867894	polymyxin	gi:851899656:ref:WP_048211088.1:|FEATURES|arnA|polymyxin|arnA	0.99478067758	87.1	31	57.4	8.4e-10	1
PBP-1B	196	228	SRX3808505.1687920	beta-lactam	YP_002467958|FEATURES|PBP-1B|beta-lactam|PBP-1B	0.999999998834	72.7	33	53.9	9.9e-09	1
PBP-1A	92	124	SRX3808505.5561522	beta-lactam	YP_001290033|FEATURES|PBP-1A|beta-lactam|PBP-1A	1.0	69.7	33	51.2	6.4e-08	1
MUXB	540	572	SRX3808505.5561523	multidrug	NP_251217.1|FEATURES|MuxB|multidrug|MuxB	0.999999988502	72.7	33	53.5	1.3e-08	1
MEXF	469	500	SRX3808505.3666715	multidrug	gi:655279967:ref:WP_028689378.1:|FEATURES|mexF|multidrug|mexF	1.0	96.9	32	57.8	6.9e-10	1
BAES	14	46	SRX3808505.336948	multidrug	BAA15934.1|FEATURES|baeS|multidrug|baeS	0.999999074245	69.7	33	57.8	6.9e-10	1
BACA	158	188	SRX3808505.5510068	bacitracin	ZP_03064089|FEATURES|bacA|bacitracin|bacA	1.0	100.0	31	68.9	2.8e-13	1
MDTB	353	384	SRX3808505.4755469	multidrug	gi:447120620:ref:WP_001197876.1:|FEATURES|mdtB|multidrug|mdtB	0.999999999996	96.9	32	62.4	2.8e-11	1
OMPF	222	253	SRX3808505.3215762	multidrug	gi:377849761:gb:EHU14730.1:|FEATURES|ompF|multidrug|ompF	0.99999999914	71.9	32	53.1	1.7e-08	1
MAJOR_FACILITATOR_SUPERFAMILY_TRANSPORTER	84	116	SRX3808505.1658520	multidrug	CP001918.1.gene2931.p01|FEATURES|major_facilitator_superfamily_transporter|multidrug|major_facilitator_superfamily_transporter	0.999999131266	93.9	33	70.9	7.8e-14	1
ACRA	251	283	SRX3808505.3736250	multidrug	gi:500615129:gb:EOQ55695.1:|FEATURES|acrA|multidrug|acrA	1.0	81.8	33	57.8	6.9e-10	1
EMRB	458	489	SRX3808505.2383689	multidrug	gi:502671416:ref:WP_012907239.1:|FEATURES|emrB|multidrug|emrB	0.999991845438	90.6	32	59.7	1.7e-10	1
EPTA	390	421	SRX3808505.5622895	peptide	BAE78116.1|FEATURES|eptA|peptide|eptA	0.999999933632	81.2	32	66.2	1.9e-12	1
MDTB	358	389	SRX3808505.1751359	multidrug	CP001918.1.gene3440.p01|FEATURES|mdtB|multidrug|mdtB	0.999790822059	90.6	32	59.7	1.7e-10	1
RPOB2	274	306	SRX3808505.3532054	multidrug	BAD59497.1|FEATURES|rpoB2|multidrug|rpoB2	0.999999197726	63.6	33	49.3	2.4e-07	1
PENA	239	271	SRX3808505.6840873	beta-lactam	ZP_04656349|FEATURES|penA|beta-lactam|penA	1.0	87.9	33	61.6	4.7e-11	1
EMRA	52	84	SRX3808505.1266547	multidrug	gi:780037355:ref:WP_045446596.1:|FEATURES|emrA|multidrug|emrA	0.987111425575	87.9	33	63.5	1.2e-11	1
OMPF	284	316	SRX3808505.5498301	multidrug	gi:486211916:ref:WP_001555471.1:|FEATURES|ompF|multidrug|ompF	0.978020596979	75.8	33	60.1	1.4e-10	1
MSBA	62	94	SRX3808505.2726312	nitroimidazole	NP_415434.1|FEATURES|msbA|nitroimidazole|msbA	0.999920185752	81.8	33	65.9	2.5e-12	1
MULTIDRUG_ABC_TRANSPORTER	460	490	SRX3808505.673207	multidrug	AF170880.4.gene1.p01|FEATURES|multidrug_ABC_transporter|multidrug|multidrug_ABC_transporter	0.999992296277	61.3	31	44.7	6.0e-06	1
CPXA	287	319	SRX3808505.1537744	aminoglycoside:aminocoumarin	NP_312864.1|FEATURES|cpxA|aminoglycoside:aminocoumarin|cpxA	0.99908157765	78.8	33	55.8	2.6e-09	1
OQXA	64	95	SRX3808505.164966	multidrug	YP_001693237.1|FEATURES|oqxA|multidrug|oqxA	0.999999982292	84.4	32	57.0	1.2e-09	1
ACRB	380	412	SRX3808505.520388	multidrug	CP002695.1.gene992.p01|FEATURES|acrB|multidrug|acrB	1.0	93.9	33	62.4	2.8e-11	1
ACRB	601	633	SRX3808505.381969	multidrug	gi:502789935:ref:WP_013024911.1:|FEATURES|acrB|multidrug|acrB	1.0	90.9	33	65.9	2.5e-12	1
MDTB	387	418	SRX3808505.4705236	multidrug	CP004022.1.gene1673.p01|FEATURES|mdtB|multidrug|mdtB	0.999997487827	93.8	32	62.4	2.7e-11	1
DFRA3	42	74	SRX3808505.3708544	diaminopyrimidine	AAA25550.1|FEATURES|dfrA3|diaminopyrimidine|dfrA3	0.999792732101	75.8	33	49.3	2.4e-07	1
MDTD	354	384	SRX3808505.3275075	multidrug	gi:727765325:ref:WP_033869793.1:|FEATURES|mdtD|multidrug|mdtD	0.999999999907	77.4	31	53.5	1.3e-08	1
TOLC	49	81	SRX3808505.3275076	multidrug	gi:696408901:ref:WP_032980019.1:|FEATURES|TolC|multidrug|TolC	1.0	97.0	33	64.7	5.6e-12	1
MEXB	399	431	SRX3808505.196336	multidrug	gi:446871990:ref:WP_000949246.1:|FEATURES|mexB|multidrug|mexB	1.0	84.8	33	55.1	4.4e-09	1
CPXA	334	364	SRX3808505.5678692	aminoglycoside:aminocoumarin	NP_312864.1|FEATURES|cpxA|aminoglycoside:aminocoumarin|cpxA	0.999534526044	87.1	31	62.4	2.6e-11	1
CAMP-REGULATORY_PROTEIN	6	38	SRX3808505.1086137	unclassified	gi:490367208:ref:WP_004246872.1:|FEATURES|cAMP-regulatory_protein|unclassified|cAMP-regulatory_protein	0.952629296555	100.0	33	77.4	8.4e-16	1
MEXB	245	275	SRX3808505.1569500	multidrug	AAA74437.1|FEATURES|MexB|multidrug|mexB	0.999999867638	71.0	31	47.0	1.2e-06	1
MACB	22	54	SRX3808505.5744431	MLS	gi:494938585:ref:WP_007664615.1:|FEATURES|macB|MLS|macB	1.0	63.6	33	48.9	3.2e-07	1
EPTA	326	357	SRX3808505.4279115	peptide	BAE78116.1|FEATURES|eptA|peptide|eptA	0.999999999315	78.1	32	62.4	2.8e-11	1
EPTA	267	298	SRX3808505.3951133	peptide	BAE78116.1|FEATURES|eptA|peptide|eptA	0.999999673671	65.6	32	50.4	1.1e-07	1
MSBA	67	98	SRX3808505.4550347	nitroimidazole	NP_415434.1|FEATURES|msbA|nitroimidazole|msbA	0.999863775504	81.2	32	60.8	8.1e-11	1
CAMP-REGULATORY_PROTEIN	144	176	SRX3808505.3951131	unclassified	gi:490367208:ref:WP_004246872.1:|FEATURES|cAMP-regulatory_protein|unclassified|cAMP-regulatory_protein	0.94469695375	100.0	33	68.6	3.9e-13	1
TOLC	39	71	SRX3808505.4422928	multidrug	gi:696408901:ref:WP_032980019.1:|FEATURES|TolC|multidrug|TolC	1.0	97.0	33	64.3	7.3e-12	1
MEXB	264	295	SRX3808505.4832799	multidrug	gi:505288054:ref:WP_015475156.1:|FEATURES|mexB|multidrug|mexB	0.999990722555	62.5	32	44.3	7.6e-06	1
ARNA	345	377	SRX3808505.2656572	polymyxin	gi:487601151:ref:WP_001731206.1:|FEATURES|arnA|polymyxin|arnA	0.961613647616	87.9	33	63.9	9.6e-12	1
VANM	191	222	SRX3808505.4942933	glycopeptide	FJ349556.1.gene6.p01|FEATURES|vanM|glycopeptide|vanM	0.999999322043	62.5	32	45.4	3.5e-06	1
EPTA	382	414	SRX3808505.910480	peptide	BAE78116.1|FEATURES|eptA|peptide|eptA	0.999999999707	72.7	33	61.6	4.7e-11	1
ACRB	178	208	SRX3808505.2940779	multidrug	gi:485731880:ref:WP_001359514.1:|FEATURES|acrB|multidrug|acrB	1.0	80.6	31	54.3	7.6e-09	1
EPTA	442	474	SRX3808505.6074687	peptide	BAE78116.1|FEATURES|eptA|peptide|eptA	1.0	93.9	33	70.5	1.0e-13	1
ESCHERICHIA_COLI_LAMB	42	74	SRX3808505.2039197	multidrug	BAB38442|FEATURES|Escherichia_coli_LamB|multidrug|Escherichia_coli_LamB	0.99999780405	97.0	33	71.2	6.0e-14	1
COB(I)ALAMIN_ADENOLSYLTRANSFERASE	84	115	SRX3808505.1568451	unclassified	gi:447201635:ref:WP_001278891.1:|FEATURES|cob(I)alamin_adenolsyltransferase|unclassified|cob(I)alamin_adenolsyltransferase	1.0	75.0	32	55.5	3.3e-09	1
ARNA	349	381	SRX3808505.2474861	polymyxin	ZP_02901868|FEATURES|arnA|polymyxin|arnA	0.97035062473	90.9	33	69.7	1.7e-13	1
MSBA	486	518	SRX3808505.3799504	nitroimidazole	NP_415434.1|FEATURES|msbA|nitroimidazole|msbA	0.999574381128	72.7	33	49.7	1.9e-07	1
TOLC	399	431	SRX3808505.6848406	multidrug	gi:565892113:ref:WP_023972176.1:|FEATURES|TolC|multidrug|TolC	1.0	87.9	33	62.8	2.1e-11	1
MDTE	87	119	SRX3808505.2558072	multidrug	CP001918.1.gene3442.p01|FEATURES|mdtE|multidrug|mdtE	0.999999999974	93.9	33	63.5	1.2e-11	1
MDFA	309	340	SRX3808505.415891	multidrug	ACB17400|FEATURES|mdfA|multidrug|mdfA	1.0	71.9	32	52.8	2.2e-08	1
BAES	178	208	SRX3808505.1753852	multidrug	BAA15934.1|FEATURES|baeS|multidrug|baeS	0.999998803216	77.4	31	50.1	1.4e-07	1
KASUGAMYCIN_RESISTANCE_PROTEIN_KSGA	1	32	SRX3808505.3797113	aminoglycoside	A7FMC1|FEATURES|kasugamycin_resistance_protein_ksgA|aminoglycoside|kasugamycin_resistance_protein_ksgA	1.0	90.6	32	66.6	1.5e-12	1
EPTA	273	305	SRX3808505.473066	peptide	BAE78116.1|FEATURES|eptA|peptide|eptA	0.99999986838	78.8	33	58.5	4.0e-10	1
PENA	374	406	SRX3808505.2699521	beta-lactam	ZP_04656349|FEATURES|penA|beta-lactam|penA	1.0	90.9	33	62.0	3.6e-11	1
ACRA	306	337	SRX3808505.5874652	multidrug	ABG77965|FEATURES|acrA|multidrug|acrA	1.0	75.0	32	51.6	4.9e-08	1
PENA	204	236	SRX3808505.2386845	beta-lactam	ZP_04656349|FEATURES|penA|beta-lactam|penA	1.0	81.8	33	60.1	1.4e-10	1
PENA	439	470	SRX3808505.5623381	beta-lactam	ZP_04656349|FEATURES|penA|beta-lactam|penA	1.0	96.9	32	70.1	1.3e-13	1
PENA	229	260	SRX3808505.3052854	beta-lactam	ZP_04656349|FEATURES|penA|beta-lactam|penA	1.0	78.1	32	57.4	9.0e-10	1
RPHB	153	185	SRX3808505.5235973	rifamycin	APB03222.1|FEATURES|rphB|rifamycin|rphB	0.999987078163	60.6	33	44.7	6.0e-06	1
MDFA	114	146	SRX3808505.3807142	multidrug	AAC44147|FEATURES|mdfA|multidrug|mdfA	1.0	69.7	33	52.4	2.9e-08	1
ESCHERICHIA_COLI_LAMB	237	269	SRX3808505.2760039	multidrug	BAB38442|FEATURES|Escherichia_coli_LamB|multidrug|Escherichia_coli_LamB	0.999997283783	81.8	33	65.1	4.3e-12	1
MDTK	179	211	SRX3808505.4888330	fluoroquinolone	AML99881.1|FEATURES|MdtK|fluoroquinolone|MdtK	0.999997506946	84.8	33	65.5	3.3e-12	1
PENA	86	117	SRX3808505.1100395	beta-lactam	YP_002114946|FEATURES|penA|beta-lactam|penA	0.999999943565	68.8	32	47.4	9.0e-07	1
EPTA	206	237	SRX3808505.2760035	peptide	BAE78116.1|FEATURES|eptA|peptide|eptA	0.999999361098	62.5	32	45.4	3.4e-06	1
MAJOR_FACILITATOR_SUPERFAMILY_TRANSPORTER	106	138	SRX3808505.3911193	multidrug	CP001918.1.gene2931.p01|FEATURES|major_facilitator_superfamily_transporter|multidrug|major_facilitator_superfamily_transporter	0.99999902211	90.9	33	67.0	1.1e-12	1
EPTA	333	365	SRX3808505.4290823	peptide	BAE78116.1|FEATURES|eptA|peptide|eptA	0.999999898331	75.8	33	61.2	6.2e-11	1
MARA	29	59	SRX3808505.4808637	multidrug	YP_489794.1|FEATURES|marA|multidrug|marA	0.999997216603	74.2	31	55.5	3.4e-09	1
DNA-BINDING_PROTEIN_H-NS	83	115	SRX3808505.1340198	unclassified	CP001138.1.gene1383.p01|FEATURES|DNA-binding_protein_H-NS|unclassified|DNA-binding_protein_H-NS	0.999999999998	93.9	33	69.7	1.7e-13	1
OQXB	720	751	SRX3808505.624681	multidrug	YP_001693238|FEATURES|oqxB|multidrug|oqxB	0.999999944497	93.8	32	62.8	2.1e-11	1
MEXX	202	232	SRX3808505.6176204	multidrug	gi:485872555:ref:WP_001469398.1:|FEATURES|mexX|multidrug|mexX	1.0	74.2	31	51.2	6.2e-08	1
KDPE	23	54	SRX3808505.2674398	aminoglycoside	NP_415222.1|FEATURES|kdpE|aminoglycoside|kdpE	0.999984007746	65.6	32	48.9	3.1e-07	1
CAMP-REGULATORY_PROTEIN	10	41	SRX3808505.959130	unclassified	gi:490367208:ref:WP_004246872.1:|FEATURES|cAMP-regulatory_protein|unclassified|cAMP-regulatory_protein	0.948987051855	100.0	32	74.7	5.4e-15	1
MAJOR_FACILITATOR_SUPERFAMILY_TRANSPORTER	488	519	SRX3808505.5749933	multidrug	CP001918.1.gene2931.p01|FEATURES|major_facilitator_superfamily_transporter|multidrug|major_facilitator_superfamily_transporter	0.999998689856	81.2	32	56.6	1.5e-09	1
EPTA	351	383	SRX3808505.2608745	peptide	BAE78116.1|FEATURES|eptA|peptide|eptA	0.999999996503	78.8	33	61.6	4.7e-11	1
MAJOR_FACILITATOR_SUPERFAMILY_TRANSPORTER	396	428	SRX3808505.3333873	multidrug	CP001918.1.gene2931.p01|FEATURES|major_facilitator_superfamily_transporter|multidrug|major_facilitator_superfamily_transporter	0.999998889646	90.9	33	60.8	8.1e-11	1
KASUGAMYCIN_RESISTANCE_PROTEIN_KSGA	62	93	SRX3808505.6843758	aminoglycoside	YP_002240485|FEATURES|kasugamycin_resistance_protein_ksgA|aminoglycoside|kasugamycin_resistance_protein_ksgA	1.0	96.9	32	66.6	1.5e-12	1
MARA	23	54	SRX3808505.5280023	multidrug	YP_489794.1|FEATURES|marA|multidrug|marA	0.99999683745	65.6	32	49.7	1.8e-07	1
PENA	450	480	SRX3808505.4047893	beta-lactam	ZP_04656349|FEATURES|penA|beta-lactam|penA	1.0	64.5	31	47.8	6.9e-07	1
MDTD	162	194	SRX3808505.3190186	multidrug	NC_002695.1.916587.p01|FEATURES|mdtD|multidrug|mdtD	0.999999999991	84.8	33	66.6	1.5e-12	1
MDTG	32	62	SRX3808505.2594339	multidrug	gi:554684950:ref:WP_023184847.1:|FEATURES|mdtG|multidrug|mdtG	1.0	61.3	31	45.8	2.6e-06	1
ACRB	767	798	SRX3808505.1954770	multidrug	gi:502789935:ref:WP_013024911.1:|FEATURES|acrB|multidrug|acrB	1.0	78.1	32	56.2	1.9e-09	1
ARNA	520	551	SRX3808505.1166930	polymyxin	ZP_02901868|FEATURES|arnA|polymyxin|arnA	0.958916276421	96.9	32	65.5	3.2e-12	1
EMRB	435	467	SRX3808505.2291166	multidrug	gi:852126944:ref:WP_048291088.1:|FEATURES|emrB|multidrug|emrB	0.999999966335	100.0	33	72.0	3.5e-14	1
EPTA	395	427	SRX3808505.1197567	peptide	BAE78116.1|FEATURES|eptA|peptide|eptA	0.99999984003	66.7	33	56.6	1.5e-09	1
EMRA	179	210	SRX3808505.2454215	multidrug	gi:493949987:ref:WP_006893879.1:|FEATURES|emrA|multidrug|emrA	0.985089208616	84.4	32	59.3	2.3e-10	1
MAJOR_FACILITATOR_SUPERFAMILY_TRANSPORTER	97	129	SRX3808505.6223680	multidrug	CP001918.1.gene2931.p01|FEATURES|major_facilitator_superfamily_transporter|multidrug|major_facilitator_superfamily_transporter	0.999999161688	93.9	33	68.9	3.0e-13	1
MDTC	369	401	SRX3808505.2618429	multidrug	gi:446590225:ref:WP_000667571.1:|FEATURES|mdtC|multidrug|mdtC	1.0	100.0	33	67.4	8.6e-13	1
OMPF	53	85	SRX3808505.4944571	multidrug	gi:15131544:emb:CAC48383.1:|FEATURES|ompF|multidrug|ompF	0.982848442433	66.7	33	57.8	6.9e-10	1
DFRA3	92	124	SRX3808505.2984125	diaminopyrimidine	AAA25550.1|FEATURES|dfrA3|diaminopyrimidine|dfrA3	0.999999363432	63.6	33	50.1	1.4e-07	1
MDTG	69	100	SRX3808505.1968264	multidrug	gi:727188926:ref:WP_033650732.1:|FEATURES|mdtG|multidrug|mdtG	1.0	75.0	32	52.8	2.2e-08	1
EPTA	168	200	SRX3808505.2049050	peptide	BAE78116.1|FEATURES|eptA|peptide|eptA	0.999999825804	81.8	33	55.8	2.6e-09	1
TETD	15	47	SRX3808505.3476467	tetracycline	gi:135617:sp:P28816.1:TETD_ECOLX|FEATURES|tetD|tetracycline|tetD	0.999999998128	63.6	33	52.0	3.8e-08	1
OQXB	1001	1032	SRX3808505.2684871	multidrug	YP_001693238|FEATURES|oqxB|multidrug|oqxB	1.0	90.6	32	61.2	6.2e-11	1
OQXB	50	81	SRX3808505.1499380	multidrug	YP_001693238|FEATURES|oqxB|multidrug|oqxB	1.0	87.5	32	62.0	3.5e-11	1
ESCHERICHIA_COLI_LAMB	337	367	SRX3808505.4631600	multidrug	BAB38442|FEATURES|Escherichia_coli_LamB|multidrug|Escherichia_coli_LamB	0.999994935421	64.5	31	52.4	2.8e-08	1
MEXB	349	381	SRX3808505.6403514	multidrug	gi:503722573:ref:WP_013956649.1:|FEATURES|mexB|multidrug|mexB	1.0	78.8	33	53.5	1.3e-08	1
EMRB	310	342	SRX3808505.5937155	multidrug	gi:486057056:ref:WP_001507824.1:|FEATURES|emrB|multidrug|emrB	0.998678769441	97.0	33	66.2	1.9e-12	1
MSBA	257	289	SRX3808505.6459612	nitroimidazole	NP_415434.1|FEATURES|msbA|nitroimidazole|msbA	0.999771343521	93.9	33	60.5	1.1e-10	1
CPXA	329	361	SRX3808505.1818078	aminoglycoside:aminocoumarin	NP_312864.1|FEATURES|cpxA|aminoglycoside:aminocoumarin|cpxA	0.999599462262	84.8	33	63.9	9.6e-12	1
MULTIDRUG_ABC_TRANSPORTER	521	553	SRX3808505.6370756	multidrug	gi:686364868:ref:WP_031893738.1:|FEATURES|multidrug_ABC_transporter|multidrug|multidrug_ABC_transporter	1.0	97.0	33	63.2	1.6e-11	1
ARNA	576	608	SRX3808505.5970509	polymyxin	gi:851928593:ref:WP_048220996.1:|FEATURES|arnA|polymyxin|arnA	0.947950131095	81.8	33	59.3	2.4e-10	1
EPTA	69	101	SRX3808505.3087120	peptide	BAE78116.1|FEATURES|eptA|peptide|eptA	0.999999431751	63.6	33	46.2	2.1e-06	1
KASUGAMYCIN_RESISTANCE_PROTEIN_KSGA	12	43	SRX3808505.863075	aminoglycoside	YP_002240485|FEATURES|kasugamycin_resistance_protein_ksgA|aminoglycoside|kasugamycin_resistance_protein_ksgA	1.0	71.9	32	52.8	2.1e-08	1
ACRB	324	356	SRX3808505.5564009	multidrug	YP_454364|FEATURES|acrB|multidrug|acrB	1.0	90.9	33	61.6	4.7e-11	1
RPOB2	473	505	SRX3808505.1580747	multidrug	BAD59497.1|FEATURES|rpoB2|multidrug|rpoB2	0.999999370237	75.8	33	57.4	9.0e-10	1
MDTG	25	56	SRX3808505.1474370	multidrug	gi:555264509:ref:WP_023246046.1:|FEATURES|mdtG|multidrug|mdtG	1.0	62.5	32	50.1	1.4e-07	1
MDTE	79	111	SRX3808505.4329052	multidrug	CP001918.1.gene3442.p01|FEATURES|mdtE|multidrug|mdtE	0.999999999832	78.8	33	55.1	4.4e-09	1
TET34	44	75	SRX3808505.6844406	tetracycline	Q8DF90|FEATURES|tet34|tetracycline|tet34	1.0	84.4	32	62.4	2.7e-11	1
ACRF	358	388	SRX3808505.2276356	multidrug	AAC76298.1|FEATURES|AcrF|multidrug|AcrF	1.0	80.6	31	50.8	7.9e-08	1
PENA	246	277	SRX3808505.1464906	beta-lactam	ZP_04656349|FEATURES|penA|beta-lactam|penA	1.0	90.6	32	61.6	4.6e-11	1
VGAC	1	31	SRX3808505.1764054	MLS	AMP35312.1|FEATURES|vgaC|MLS|vgaC	0.999999274335	93.5	31	63.2	1.6e-11	1
ARNA	481	513	SRX3808505.3418509	polymyxin	gi:510924105:ref:WP_016244890.1:|FEATURES|arnA|polymyxin|arnA	0.962462985665	97.0	33	70.1	1.3e-13	1
EMRA	205	235	SRX3808505.6034185	multidrug	gi:490366423:ref:WP_004246087.1:|FEATURES|emrA|multidrug|emrA	0.999999999849	71.0	31	45.8	2.6e-06	1
MDTK	25	57	SRX3808505.4698086	multidrug	gi:555222058:ref:WP_023214681.1:|FEATURES|mdtK|multidrug|mdtK	1.0	90.9	33	63.2	1.6e-11	1
YOJI	223	255	SRX3808505.28497	peptide	NP_416715.1|FEATURES|YojI|peptide|YojI	0.99999987307	84.8	33	65.1	4.3e-12	1
MEXX	214	246	SRX3808505.499368	multidrug	gi:497338739:ref:WP_009652952.1:|FEATURES|mexX|multidrug|mexX	1.0	81.8	33	57.4	9.0e-10	1
PBP-1B	237	269	SRX3808505.6590972	beta-lactam	YP_002467958|FEATURES|PBP-1B|beta-lactam|PBP-1B	0.999999999384	78.8	33	57.4	9.0e-10	1
ESCHERICHIA_COLI_MIPA	142	174	SRX3808505.1961130	multidrug	NP_310518|FEATURES|Escherichia_coli_mipA|multidrug|Escherichia_coli_mipA	0.999998601757	60.6	33	51.6	4.9e-08	1
MSBA	72	104	SRX3808505.3738373	nitroimidazole	NP_415434.1|FEATURES|msbA|nitroimidazole|msbA	0.999342378267	81.8	33	62.4	2.8e-11	1
OMPF	312	343	SRX3808505.1950855	multidrug	gi:505383854:ref:WP_015570956.1:|FEATURES|ompF|multidrug|ompF	0.999999999018	65.6	32	51.2	6.2e-08	1
TRANSCRIPTIONAL_REGULATORY_PROTEIN_CPXR_CPXR	18	48	SRX3808505.1679467	unclassified	CP000034.1.gene3834.p01|FEATURES|transcriptional_regulatory_protein_CpxR_cpxR|unclassified|transcriptional_regulatory_protein_CpxR_cpxR	0.999999999515	83.9	31	53.1	1.6e-08	1
MEXB	381	411	SRX3808505.3469687	multidrug	gi:505264501:ref:WP_015451603.1:|FEATURES|mexB|multidrug|mexB	1.0	90.3	31	56.6	1.4e-09	1
TRANSCRIPTIONAL_REGULATORY_PROTEIN_CPXR_CPXR	153	184	SRX3808505.3469682	unclassified	CP000647.1.gene4257.p01|FEATURES|transcriptional_regulatory_protein_CpxR_cpxR|unclassified|transcriptional_regulatory_protein_CpxR_cpxR	0.999999999996	96.9	32	64.3	7.1e-12	1
TET34	12	42	SRX3808505.6526839	tetracycline	YP_002418004|FEATURES|tet34|tetracycline|tet34	1.0	64.5	31	47.0	1.2e-06	1
ACRB	975	1007	SRX3808505.1055438	multidrug	gi:502789935:ref:WP_013024911.1:|FEATURES|acrB|multidrug|acrB	1.0	100.0	33	65.1	4.3e-12	1
EPTA	395	427	SRX3808505.2105318	peptide	BAE78116.1|FEATURES|eptA|peptide|eptA	0.999999774563	63.6	33	53.5	1.3e-08	1
EMRA	173	205	SRX3808505.2030457	multidrug	gi:1028866969:ref:WP_064034812.1:|FEATURES|emrA|multidrug|emrA	0.985329627661	87.9	33	60.8	8.1e-11	1
OQXB	909	941	SRX3808505.2387827	multidrug	YP_001693238|FEATURES|oqxB|multidrug|oqxB	1.0	100.0	33	68.6	3.9e-13	1
RPOB2	1012	1044	SRX3808505.6080051	multidrug	BAD59497.1|FEATURES|rpoB2|multidrug|rpoB2	0.999999471135	81.8	33	62.8	2.1e-11	1
EMRA	330	360	SRX3808505.614913	multidrug	gi:1035701600:ref:WP_064543230.1:|FEATURES|emrA|multidrug|emrA	1.0	74.2	31	52.4	2.8e-08	1
OMPF	312	343	SRX3808505.2274269	multidrug	gi:505383854:ref:WP_015570956.1:|FEATURES|ompF|multidrug|ompF	0.999999999101	68.8	32	52.8	2.2e-08	1
BAER	175	206	SRX3808505.1635419	multidrug	YP_490321.1|FEATURES|baeR|multidrug|baeR	0.999997903426	100.0	32	69.7	1.7e-13	1
BICYCLOMYCIN-MULTIDRUG_EFFLUX_PROTEIN_BCR	112	144	SRX3808505.6126762	multidrug	YP_689681|FEATURES|bicyclomycin-multidrug_efflux_protein_bcr|multidrug|bicyclomycin-multidrug_efflux_protein_bcr	1.0	87.9	33	58.2	5.2e-10	1
TRANSCRIPTIONAL_REGULATORY_PROTEIN_CPXR_CPXR	12	44	SRX3808505.2040863	unclassified	CP000034.1.gene3834.p01|FEATURES|transcriptional_regulatory_protein_CpxR_cpxR|unclassified|transcriptional_regulatory_protein_CpxR_cpxR	0.999999999784	84.8	33	56.2	2.0e-09	1
ACRB	464	495	SRX3808505.1054525	multidrug	CP002695.1.gene992.p01|FEATURES|acrB|multidrug|acrB	1.0	100.0	32	62.4	2.8e-11	1
PBP-1A	119	151	SRX3808505.6223532	beta-lactam	YP_001290033|FEATURES|PBP-1A|beta-lactam|PBP-1A	1.0	72.7	33	52.8	2.2e-08	1
ARNA	135	165	SRX3808505.260595	polymyxin	gi:851935911:ref:WP_048224705.1:|FEATURES|arnA|polymyxin|arnA	0.999999805687	77.4	31	47.0	1.1e-06	1
UGD	299	330	SRX3808505.4422994	peptide	AAC75089.1|FEATURES|ugd|peptide|ugd	0.999999851285	81.2	32	55.5	3.4e-09	1
MULTIDRUG_ABC_TRANSPORTER	469	500	SRX3808505.5171302	multidrug	gi:1031799645:ref:WP_064138838.1:|FEATURES|multidrug_ABC_transporter|multidrug|multidrug_ABC_transporter	1.0	78.1	32	48.1	5.3e-07	1
BACA	5	36	SRX3808505.4013834	bacitracin	B2VGJ3|FEATURES|bacA|bacitracin|bacA	1.0	90.6	32	66.2	1.9e-12	1
ACRB	149	181	SRX3808505.3661599	multidrug	gi:497324874:ref:WP_009639087.1:|FEATURES|acrB|multidrug|acrB	1.0	87.9	33	63.5	1.2e-11	1
PBP-1A	545	576	SRX3808505.4739513	beta-lactam	EDJ91555|FEATURES|PBP-1A|beta-lactam|PBP-1A	1.0	68.8	32	52.4	2.8e-08	1
EPTA	45	75	SRX3808505.5918906	peptide	BAE78116.1|FEATURES|eptA|peptide|eptA	0.999999794223	77.4	31	54.3	7.3e-09	1
TOLC	323	353	SRX3808505.3162160	multidrug	gi:657886980:ref:WP_029591088.1:|FEATURES|TolC|multidrug|TolC	1.0	90.3	31	58.2	5.2e-10	1
TOLC	36	68	SRX3808505.3504894	multidrug	gi:696408901:ref:WP_032980019.1:|FEATURES|TolC|multidrug|TolC	1.0	97.0	33	63.5	1.2e-11	1
OMPF	167	197	SRX3808505.2356054	multidrug	gi:522181156:ref:WP_020689704.1:|FEATURES|ompF|multidrug|ompF	0.999999974518	64.5	31	47.0	1.2e-06	1
OQXB	444	475	SRX3808505.2876375	multidrug	YP_001693238|FEATURES|oqxB|multidrug|oqxB	1.0	100.0	32	65.1	4.2e-12	1
OMPF	286	318	SRX3808505.6004043	multidrug	gi:486211916:ref:WP_001555471.1:|FEATURES|ompF|multidrug|ompF	0.953821044886	75.8	33	61.6	4.7e-11	1
MDTG	13	45	SRX3808505.3712481	multidrug	ZP_04004395|FEATURES|mdtG|multidrug|mdtG	1.0	69.7	33	53.9	9.9e-09	1
MDTB	675	707	SRX3808505.2751791	multidrug	gi:857586086:emb:CRL63207.1:|FEATURES|mdtB|multidrug|mdtB	0.999999906708	66.7	33	47.0	1.2e-06	1
ARNA	320	352	SRX3808505.564444	polymyxin	gi:507079934:ref:WP_016150692.1:|FEATURES|arnA|polymyxin|arnA	0.958081884593	90.9	33	65.9	2.5e-12	1
MDTE	79	111	SRX3808505.6019545	multidrug	CP001918.1.gene3442.p01|FEATURES|mdtE|multidrug|mdtE	0.999999999921	84.8	33	59.3	2.4e-10	1
MDTD	48	80	SRX3808505.5490511	multidrug	NC_002695.1.916587.p01|FEATURES|mdtD|multidrug|mdtD	0.99999999998	78.8	33	55.5	3.4e-09	1
PBP-1A	285	316	SRX3808505.5208062	beta-lactam	YP_001290033|FEATURES|PBP-1A|beta-lactam|PBP-1A	1.0	65.6	32	47.8	7.1e-07	1
ACRB	897	929	SRX3808505.5766566	multidrug	CP001918.1.gene1257.p01|FEATURES|acrB|multidrug|acrB	1.0	97.0	33	64.7	5.6e-12	1
TOLC	359	391	SRX3808505.423503	multidrug	gi:565892113:ref:WP_023972176.1:|FEATURES|TolC|multidrug|TolC	1.0	90.9	33	60.1	1.4e-10	1
CAMP-REGULATORY_PROTEIN	171	203	SRX3808505.5867156	unclassified	gi:490367208:ref:WP_004246872.1:|FEATURES|cAMP-regulatory_protein|unclassified|cAMP-regulatory_protein	0.94469695375	100.0	33	68.6	3.9e-13	1
EMRR	99	131	SRX3808505.6689012	fluoroquinolone	NP_417169.1|FEATURES|emrR|fluoroquinolone|emrR	0.999972284821	78.8	33	60.5	1.1e-10	1
ACRB	121	153	SRX3808505.1297759	multidrug	ZP_04639026|FEATURES|acrB|multidrug|acrB	1.0	87.9	33	60.8	8.1e-11	1
VGAC	25	57	SRX3808505.2490318	MLS	AMP35312.1|FEATURES|vgaC|MLS|vgaC	0.999998911442	60.6	33	51.2	6.4e-08	1
RPOB2	455	487	SRX3808505.3922828	multidrug	BAD59497.1|FEATURES|rpoB2|multidrug|rpoB2	0.999999437925	78.8	33	60.5	1.1e-10	1
MEXC	60	92	SRX3808505.4636371	multidrug	gi:655471138:ref:WP_028854053.1:|FEATURES|mexC|multidrug|mexC	1.0	63.6	33	50.8	8.4e-08	1
PENA	67	99	SRX3808505.3922825	beta-lactam	ZP_04656349|FEATURES|penA|beta-lactam|penA	1.0	81.8	33	60.8	8.1e-11	1
RPOB2	859	890	SRX3808505.1963191	multidrug	BAD59497.1|FEATURES|rpoB2|multidrug|rpoB2	0.999999248503	71.9	32	51.2	6.2e-08	1
KASUGAMYCIN_RESISTANCE_PROTEIN_KSGA	57	88	SRX3808505.4840464	aminoglycoside	YP_002240485|FEATURES|kasugamycin_resistance_protein_ksgA|aminoglycoside|kasugamycin_resistance_protein_ksgA	1.0	93.8	32	64.3	7.3e-12	1
COB(I)ALAMIN_ADENOLSYLTRANSFERASE	1	31	SRX3808505.4261886	unclassified	gi:771454993:ref:WP_045149547.1:|FEATURES|cob(I)alamin_adenolsyltransferase|unclassified|cob(I)alamin_adenolsyltransferase	1.0	67.7	31	47.8	7.1e-07	1
MSBA	348	380	SRX3808505.456125	nitroimidazole	NP_415434.1|FEATURES|msbA|nitroimidazole|msbA	0.999879801894	84.8	33	62.0	3.6e-11	1
EMRB	439	471	SRX3808505.449699	multidrug	gi:585330820:ref:WP_024212479.1:|FEATURES|emrB|multidrug|emrB	0.999974771302	81.8	33	60.8	8.1e-11	1
VGAC	44	75	SRX3808505.2095733	MLS	AMP35312.1|FEATURES|vgaC|MLS|vgaC	0.999999160559	68.8	32	53.9	9.6e-09	1
ACRA	72	104	SRX3808505.3260891	multidrug	gi:857776950:emb:CRL62373.1:|FEATURES|acrA|multidrug|acrA	1.0	97.0	33	67.0	1.1e-12	1
BAES	166	197	SRX3808505.234209	multidrug	BAA15934.1|FEATURES|baeS|multidrug|baeS	0.999998940189	81.2	32	53.5	1.3e-08	1
MUXB	1	32	SRX3808505.383951	multidrug	NP_251217.1|FEATURES|MuxB|multidrug|MuxB	0.999999055971	71.9	32	50.4	1.1e-07	1
OMPF	103	135	SRX3808505.1366800	multidrug	gi:312286407:gb:EFR14320.1:|FEATURES|ompF|multidrug|ompF	0.999998197472	78.8	33	60.1	1.4e-10	1
ACRB	611	643	SRX3808505.5378284	multidrug	gi:643662068:ref:WP_025246873.1:|FEATURES|acrB|multidrug|acrB	0.999999982954	63.6	33	47.4	9.3e-07	1
MDTK	275	307	SRX3808505.4932358	fluoroquinolone	AML99881.1|FEATURES|MdtK|fluoroquinolone|MdtK	0.999993564846	81.8	33	58.2	5.2e-10	1
VGAA	407	438	SRX3808505.3820281	MLS	AAG08983|FEATURES|vgaA|MLS|vgaA	0.999999983612	62.5	32	45.8	2.6e-06	1
EMRA	295	327	SRX3808505.1462990	multidrug	gi:654549100:ref:WP_028016802.1:|FEATURES|emrA|multidrug|emrA	0.991332088446	97.0	33	68.2	5.1e-13	1
TET34	119	149	SRX3808505.3732037	tetracycline	Q8DF90|FEATURES|tet34|tetracycline|tet34	0.999971459811	64.5	31	52.0	3.8e-08	1
SMEE	448	480	SRX3808505.3386239	multidrug	YP_002706077|FEATURES|smeE|multidrug|smeE	1.0	93.9	33	62.8	2.1e-11	1
ACRB	833	865	SRX3808505.99772	multidrug	gi:491078681:ref:WP_004940301.1:|FEATURES|acrB|multidrug|acrB	1.0	87.9	33	66.2	1.9e-12	1
OQXB	149	181	SRX3808505.5523168	multidrug	YP_001693238|FEATURES|oqxB|multidrug|oqxB	1.0	97.0	33	67.4	8.6e-13	1
EMRB	164	196	SRX3808505.5974330	multidrug	gi:489922618:ref:WP_003825966.1:|FEATURES|emrB|multidrug|emrB	0.999999920645	90.9	33	70.9	7.8e-14	1
OQXB	765	797	SRX3808505.245971	multidrug	YP_001693238|FEATURES|oqxB|multidrug|oqxB	0.999999993879	87.9	33	65.5	3.3e-12	1
RPOB2	428	460	SRX3808505.5305544	multidrug	BAD59497.1|FEATURES|rpoB2|multidrug|rpoB2	0.999999370237	75.8	33	56.6	1.5e-09	1
MEXB	455	486	SRX3808505.2977828	multidrug	gi:505288054:ref:WP_015475156.1:|FEATURES|mexB|multidrug|mexB	1.0	100.0	32	63.2	1.6e-11	1
RPOB2	443	474	SRX3808505.6607187	multidrug	BAD59497.1|FEATURES|rpoB2|multidrug|rpoB2	0.999999294172	75.0	32	53.1	1.7e-08	1
CAMP-REGULATORY_PROTEIN	18	50	SRX3808505.3603257	unclassified	gi:490367208:ref:WP_004246872.1:|FEATURES|cAMP-regulatory_protein|unclassified|cAMP-regulatory_protein	0.946906205793	100.0	33	73.2	1.6e-14	1
EMRA	292	324	SRX3808505.75547	multidrug	gi:695709491:ref:WP_032642979.1:|FEATURES|emrA|multidrug|emrA	0.993321460555	100.0	33	69.3	2.3e-13	1
PENA	227	257	SRX3808505.1807309	beta-lactam	ZP_04656349|FEATURES|penA|beta-lactam|penA	1.0	80.6	31	58.9	3.0e-10	1
ACRD	111	143	SRX3808505.183041	aminoglycoside	YP_490697.1|FEATURES|acrD|aminoglycoside|acrD	0.999988687837	81.8	33	56.6	1.5e-09	1
EPTA	266	298	SRX3808505.155560	peptide	BAE78116.1|FEATURES|eptA|peptide|eptA	0.999999819982	66.7	33	55.5	3.4e-09	1
EPTA	195	225	SRX3808505.2132491	peptide	BAE78116.1|FEATURES|eptA|peptide|eptA	0.999999561894	71.0	31	48.1	5.1e-07	1
MACB	29	60	SRX3808505.25044	MLS	gi:490522515:ref:WP_004387938.1:|FEATURES|macB|MLS|macB	1.0	65.6	32	44.7	6.0e-06	1
CPXA	108	140	SRX3808505.2426425	aminoglycoside:aminocoumarin	NP_312864.1|FEATURES|cpxA|aminoglycoside:aminocoumarin|cpxA	0.999728686507	84.8	33	67.8	6.6e-13	1
MULTIDRUG_ABC_TRANSPORTER	466	498	SRX3808505.1807306	multidrug	gi:1031799645:ref:WP_064138838.1:|FEATURES|multidrug_ABC_transporter|multidrug|multidrug_ABC_transporter	1.0	60.6	33	48.9	3.2e-07	1
OMPR	371	402	SRX3808505.5433238	multidrug	CP000034.1.gene3672.p01|FEATURES|ompR|multidrug|ompR	0.999998758291	81.2	32	57.0	1.1e-09	1
PMRF	188	219	SRX3808505.516464	peptide	AAC75314.1|FEATURES|PmrF|peptide|PmrF	0.999999266947	75.0	32	55.5	3.3e-09	1
MDTG	237	269	SRX3808505.4719147	multidrug	gi:489865065:ref:WP_003768662.1:|FEATURES|mdtG|multidrug|mdtG	1.0	66.7	33	50.1	1.4e-07	1
SMED	48	78	SRX3808505.5039759	multidrug	YP_002706076|FEATURES|smeD|multidrug|smeD	1.0	64.5	31	45.1	4.5e-06	1
MULTIDRUG_ABC_TRANSPORTER	471	503	SRX3808505.5287326	multidrug	gi:1031799645:ref:WP_064138838.1:|FEATURES|multidrug_ABC_transporter|multidrug|multidrug_ABC_transporter	1.0	78.8	33	57.0	1.2e-09	1
EPTA	287	318	SRX3808505.3134328	peptide	BAE78116.1|FEATURES|eptA|peptide|eptA	0.999999819982	75.0	32	55.5	3.4e-09	1
TETP	72	103	SRX3808505.610344	tetracycline	YP_002850805|FEATURES|tetP|tetracycline|tetP	1.0	71.9	32	49.7	1.9e-07	1
OQXA	68	100	SRX3808505.47317	multidrug	YP_001693237.1|FEATURES|oqxA|multidrug|oqxA	1.0	87.9	33	62.0	3.6e-11	1
EMRK	285	316	SRX3808505.6461972	multidrug	gi:742917254:ref:WP_039022713.1:|FEATURES|emrK|multidrug|emrK	0.999999999027	62.5	32	47.0	1.2e-06	1
ACRA	274	306	SRX3808505.1164217	multidrug	ZP_03163985|FEATURES|acrA|multidrug|acrA	1.0	84.8	33	60.8	8.1e-11	1
OMPF	59	90	SRX3808505.1903781	multidrug	gi:823296122:ref:WP_047051707.1:|FEATURES|ompF|multidrug|ompF	0.999867975902	87.5	32	65.9	2.4e-12	1
CAMP-REGULATORY_PROTEIN	46	78	SRX3808505.5696081	unclassified	gi:490367208:ref:WP_004246872.1:|FEATURES|cAMP-regulatory_protein|unclassified|cAMP-regulatory_protein	0.939648679936	100.0	33	67.8	6.6e-13	1
OMPF	296	328	SRX3808505.2907660	multidrug	gi:312286407:gb:EFR14320.1:|FEATURES|ompF|multidrug|ompF	0.999999998807	81.8	33	66.2	1.9e-12	1
PENA	366	398	SRX3808505.2718809	beta-lactam	ZP_04656349|FEATURES|penA|beta-lactam|penA	1.0	81.8	33	60.8	8.1e-11	1
EMRB	126	157	SRX3808505.415130	multidrug	gi:493870778:ref:WP_006817302.1:|FEATURES|emrB|multidrug|emrB	0.999813952216	93.8	32	65.1	4.2e-12	1
ACRB	251	283	SRX3808505.1801220	multidrug	gi:495735716:ref:WP_008460295.1:|FEATURES|acrB|multidrug|acrB	0.999989492691	72.7	33	52.4	2.9e-08	1
CPXA	68	100	SRX3808505.2460882	aminoglycoside:aminocoumarin	NP_312864.1|FEATURES|cpxA|aminoglycoside:aminocoumarin|cpxA	0.999552812571	84.8	33	62.8	2.1e-11	1
BACA	48	80	SRX3808505.2028949	bacitracin	BAH65231|FEATURES|bacA|bacitracin|bacA	1.0	100.0	33	70.5	1.0e-13	1
ACRB	655	685	SRX3808505.1986153	multidrug	gi:504419324:ref:WP_014606426.1:|FEATURES|acrB|multidrug|acrB	0.999999872821	87.1	31	57.4	8.4e-10	1
TET34	73	105	SRX3808505.620841	tetracycline	ZP_02197344|FEATURES|tet34|tetracycline|tet34	1.0	66.7	33	52.8	2.2e-08	1
KASUGAMYCIN_RESISTANCE_PROTEIN_KSGA	130	162	SRX3808505.6373513	aminoglycoside	YP_002240485|FEATURES|kasugamycin_resistance_protein_ksgA|aminoglycoside|kasugamycin_resistance_protein_ksgA	1.0	87.9	33	60.1	1.4e-10	1
MDTD	157	189	SRX3808505.1616200	multidrug	NC_002695.1.916587.p01|FEATURES|mdtD|multidrug|mdtD	0.999999999997	87.9	33	67.8	6.6e-13	1
MDTD	170	202	SRX3808505.457452	multidrug	NC_002695.1.916587.p01|FEATURES|mdtD|multidrug|mdtD	0.999999999962	78.8	33	58.2	5.2e-10	1
MARA	15	47	SRX3808505.1128245	multidrug	YP_489794.1|FEATURES|marA|multidrug|marA	0.999997294949	69.7	33	57.4	9.0e-10	1
BACA	49	81	SRX3808505.374887	bacitracin	Q7N0B9|FEATURES|bacA|bacitracin|bacA	1.0	97.0	33	67.0	1.1e-12	1
EMRD	30	62	SRX3808505.4896169	multidrug	YP_002846930|FEATURES|emrD|multidrug|emrD	0.999999986706	66.7	33	44.7	6.0e-06	1
EMRA	298	328	SRX3808505.6383560	multidrug	gi:1036665295:ref:WP_064719275.1:|FEATURES|emrA|multidrug|emrA	0.999976258827	64.5	31	44.3	7.6e-06	1
DNA-BINDING_PROTEIN_H-NS	95	127	SRX3808505.427998	unclassified	CP001138.1.gene1383.p01|FEATURES|DNA-binding_protein_H-NS|unclassified|DNA-binding_protein_H-NS	0.999999999997	84.8	33	64.7	5.6e-12	1
EPTA	76	107	SRX3808505.4897416	peptide	BAE78116.1|FEATURES|eptA|peptide|eptA	0.999999704092	71.9	32	51.2	6.2e-08	1
YOJI	482	513	SRX3808505.2622743	peptide	NP_416715.1|FEATURES|YojI|peptide|YojI	0.999999778464	75.0	32	57.4	8.7e-10	1
KASUGAMYCIN_RESISTANCE_PROTEIN_KSGA	62	93	SRX3808505.6451856	aminoglycoside	A7FMC1|FEATURES|kasugamycin_resistance_protein_ksgA|aminoglycoside|kasugamycin_resistance_protein_ksgA	1.0	96.9	32	66.6	1.5e-12	1
ROSB	429	461	SRX3808505.6457266	fosmidomycin	gi:1001786599:ref:WP_061324791.1:|FEATURES|rosB|fosmidomycin|rosB	0.999999999999	78.8	33	53.1	1.7e-08	1
TETD	26	58	SRX3808505.2035172	tetracycline	gi:135617:sp:P28816.1:TETD_ECOLX|FEATURES|tetD|tetracycline|tetD	0.999999993394	63.6	33	51.6	4.9e-08	1
YOJI	232	262	SRX3808505.3891450	peptide	NP_416715.1|FEATURES|YojI|peptide|YojI	0.999999808709	83.9	31	59.3	2.4e-10	1
ESCHERICHIA_COLI_LAMB	309	340	SRX3808505.360282	multidrug	BAB38442|FEATURES|Escherichia_coli_LamB|multidrug|Escherichia_coli_LamB	0.999996368745	65.6	32	58.5	4.0e-10	1
ACRB	890	921	SRX3808505.611430	multidrug	YP_001908403|FEATURES|acrB|multidrug|acrB	1.0	96.9	32	63.2	1.6e-11	1
MEXE	279	310	SRX3808505.5038406	multidrug	gi:749610452:ref:WP_040232688.1:|FEATURES|mexE|multidrug|mexE	1.0	90.6	32	62.0	3.5e-11	1
OQXB	149	181	SRX3808505.6231944	multidrug	YP_001693238|FEATURES|oqxB|multidrug|oqxB	0.999999986423	87.9	33	59.7	1.8e-10	1
OMPR	186	218	SRX3808505.5950577	multidrug	CP000034.1.gene3672.p01|FEATURES|ompR|multidrug|ompR	0.999999260341	100.0	33	68.2	5.1e-13	1
OQXB	77	108	SRX3808505.4691041	multidrug	YP_001693238|FEATURES|oqxB|multidrug|oqxB	0.999999318831	96.9	32	66.2	1.9e-12	1
PATA	266	296	SRX3808505.5410089	fluoroquinolone	NP_417544.5|FEATURES|patA|fluoroquinolone|patA	0.999936150824	61.3	31	45.4	3.5e-06	1
EPTA	250	281	SRX3808505.3107016	peptide	BAE78116.1|FEATURES|eptA|peptide|eptA	0.999999689302	65.6	32	50.8	8.4e-08	1
EPTA	364	395	SRX3808505.4659733	peptide	BAE78116.1|FEATURES|eptA|peptide|eptA	0.999999933632	87.5	32	66.2	1.9e-12	1
PATA	265	295	SRX3808505.4060275	fluoroquinolone	NP_417544.5|FEATURES|patA|fluoroquinolone|patA	0.999959182549	64.5	31	48.5	4.0e-07	1
MSBA	107	139	SRX3808505.1929903	nitroimidazole	NP_415434.1|FEATURES|msbA|nitroimidazole|msbA	0.999925861314	97.0	33	66.6	1.5e-12	1
ACRB	36	68	SRX3808505.4387731	multidrug	gi:446414955:ref:WP_000492810.1:|FEATURES|acrB|multidrug|acrB	1.0	93.9	33	68.2	5.1e-13	1
VANM	191	222	SRX3808505.6010803	glycopeptide	FJ349556.1.gene6.p01|FEATURES|vanM|glycopeptide|vanM	0.999999322043	62.5	32	45.4	3.5e-06	1
EMRB	14	45	SRX3808505.2630449	multidrug	gi:916813154:ref:WP_051420210.1:|FEATURES|emrB|multidrug|emrB	0.999815699629	100.0	32	62.4	2.7e-11	1
MDFA	308	338	SRX3808505.1047694	multidrug	ACB17400|FEATURES|mdfA|multidrug|mdfA	1.0	67.7	31	47.4	9.0e-07	1
TOLC	162	194	SRX3808505.5485401	multidrug	gi:696408901:ref:WP_032980019.1:|FEATURES|TolC|multidrug|TolC	1.0	93.9	33	65.9	2.5e-12	1
OQXB	980	1012	SRX3808505.3528583	multidrug	YP_001693238|FEATURES|oqxB|multidrug|oqxB	0.999999999999	93.9	33	62.8	2.1e-11	1
EMRB	32	63	SRX3808505.2388965	multidrug	CP004022.1.gene546.p01|FEATURES|emrB|multidrug|emrB	0.999889949299	100.0	32	65.5	3.3e-12	1
CLASS_A	159	191	SRX3808505.3644992	beta-lactam	gi:517282370:ref:WP_018471188.1:|FEATURES|class_A|beta-lactam|class_A	1.0	66.7	33	47.0	1.2e-06	1
MUXB	537	567	SRX3808505.2743722	multidrug	NP_251217.1|FEATURES|MuxB|multidrug|MuxB	0.999999165217	77.4	31	52.8	2.1e-08	1
EMRB	216	248	SRX3808505.1350043	multidrug	gi:917770481:ref:WP_052284485.1:|FEATURES|emrB|multidrug|emrB	0.999678312005	84.8	33	59.7	1.8e-10	1
CAMP-REGULATORY_PROTEIN	24	56	SRX3808505.1447139	unclassified	gi:490367208:ref:WP_004246872.1:|FEATURES|cAMP-regulatory_protein|unclassified|cAMP-regulatory_protein	0.938632795066	100.0	33	68.2	5.1e-13	1
EPTA	66	97	SRX3808505.5830127	peptide	BAE78116.1|FEATURES|eptA|peptide|eptA	0.999999718096	71.9	32	51.6	4.8e-08	1
MDTK	84	115	SRX3808505.2180110	multidrug	gi:555107106:gb:ESM50626.1:|FEATURES|mdtK|multidrug|mdtK	1.0	75.0	32	58.2	5.1e-10	1
OQXB	101	133	SRX3808505.1310289	multidrug	YP_001693238|FEATURES|oqxB|multidrug|oqxB	1.0	97.0	33	64.7	5.6e-12	1
MULTIDRUG_ABC_TRANSPORTER	404	436	SRX3808505.4630356	multidrug	gi:920549847:ref:WP_052999080.1:|FEATURES|multidrug_ABC_transporter|multidrug|multidrug_ABC_transporter	1.0	93.9	33	67.0	1.1e-12	1
ACRB	3	35	SRX3808505.3720950	multidrug	YP_001908403|FEATURES|acrB|multidrug|acrB	1.0	93.9	33	65.1	4.3e-12	1
MSBA	183	215	SRX3808505.6493747	nitroimidazole	NP_415434.1|FEATURES|msbA|nitroimidazole|msbA	0.999874684	90.9	33	61.6	4.7e-11	1
TOLC	124	156	SRX3808505.3720955	multidrug	gi:695774696:ref:WP_032697552.1:|FEATURES|TolC|multidrug|TolC	1.0	87.9	33	58.2	5.2e-10	1
MUXB	988	1018	SRX3808505.1980217	multidrug	NP_251217.1|FEATURES|MuxB|multidrug|MuxB	0.999999130456	74.2	31	52.0	3.8e-08	1
MDTK	152	184	SRX3808505.1392600	multidrug	gi:447097675:ref:WP_001174931.1:|FEATURES|mdtK|multidrug|mdtK	1.0	87.9	33	64.7	5.6e-12	1
PENA	67	99	SRX3808505.6336091	beta-lactam	ZP_04656349|FEATURES|penA|beta-lactam|penA	1.0	81.8	33	60.8	8.1e-11	1
OMPF	27	58	SRX3808505.4372089	multidrug	gi:742936434:ref:WP_039025717.1:|FEATURES|ompF|multidrug|ompF	0.999999999285	71.9	32	56.6	1.5e-09	1
TOLC	81	112	SRX3808505.5738940	multidrug	gi:890454542:ref:WP_048887938.1:|FEATURES|TolC|multidrug|TolC	1.0	87.5	32	60.8	8.1e-11	1
ACRA	63	94	SRX3808505.5918125	multidrug	ABR13270|FEATURES|acrA|multidrug|acrA	1.0	87.5	32	61.6	4.6e-11	1
OQXB	979	1011	SRX3808505.3290613	multidrug	YP_001693238|FEATURES|oqxB|multidrug|oqxB	1.0	93.9	33	63.9	9.6e-12	1
MDTK	258	290	SRX3808505.3220006	multidrug	gi:556469366:ref:WP_023321121.1:|FEATURES|mdtK|multidrug|mdtK	1.0	97.0	33	63.9	9.6e-12	1
MDTG	11	41	SRX3808505.954674	multidrug	ZP_04004395|FEATURES|mdtG|multidrug|mdtG	1.0	64.5	31	50.8	8.4e-08	1
TOLC	133	165	SRX3808505.5234721	multidrug	gi:745784678:ref:WP_039078098.1:|FEATURES|TolC|multidrug|TolC	1.0	90.9	33	63.5	1.2e-11	1
ESCHERICHIA_COLI_LAMB	139	171	SRX3808505.291484	multidrug	BAB38442|FEATURES|Escherichia_coli_LamB|multidrug|Escherichia_coli_LamB	0.999997474166	87.9	33	67.0	1.1e-12	1
PATA	267	299	SRX3808505.6288146	fluoroquinolone	NP_417544.5|FEATURES|patA|fluoroquinolone|patA	0.999959182549	60.6	33	48.5	4.2e-07	1
OMPF	226	258	SRX3808505.650255	multidrug	CP000034.1.gene2328.p01|FEATURES|ompF|multidrug|ompF	0.994660466187	78.8	33	60.1	1.4e-10	1
MSBA	171	203	SRX3808505.4934597	nitroimidazole	NP_415434.1|FEATURES|msbA|nitroimidazole|msbA	0.999797999604	87.9	33	57.0	1.2e-09	1
RPOB2	1024	1056	SRX3808505.6659341	multidrug	BAD59497.1|FEATURES|rpoB2|multidrug|rpoB2	0.99999951444	87.9	33	66.2	1.9e-12	1
PENA	516	548	SRX3808505.4494888	beta-lactam	ZP_04656349|FEATURES|penA|beta-lactam|penA	1.0	93.9	33	70.9	7.8e-14	1
OMPF	294	326	SRX3808505.871668	multidrug	gi:312286407:gb:EFR14320.1:|FEATURES|ompF|multidrug|ompF	0.998828274237	72.7	33	60.5	1.1e-10	1
EPTA	273	303	SRX3808505.3767412	peptide	BAE78116.1|FEATURES|eptA|peptide|eptA	0.999999462879	64.5	31	46.6	1.5e-06	1
EMRR	15	46	SRX3808505.4494880	fluoroquinolone	NP_417169.1|FEATURES|emrR|fluoroquinolone|emrR	0.999969896058	81.2	32	59.7	1.8e-10	1
MDTE	234	264	SRX3808505.6795828	multidrug	CP001918.1.gene3442.p01|FEATURES|mdtE|multidrug|mdtE	0.999999999656	67.7	31	48.1	5.3e-07	1
SRMB	379	411	SRX3808505.731305	MLS	X63451.gene.p01|FEATURES|srmB|MLS|srmB	0.999999992473	63.6	33	44.3	7.8e-06	1
OQXB	819	850	SRX3808505.2552156	multidrug	YP_001693238|FEATURES|oqxB|multidrug|oqxB	0.999998602141	75.0	32	51.2	6.4e-08	1
EMRB	355	387	SRX3808505.6099141	multidrug	gi:490206365:ref:WP_004104788.1:|FEATURES|emrB|multidrug|emrB	0.999899659889	97.0	33	72.0	3.5e-14	1
EMRA	93	124	SRX3808505.6454985	multidrug	gi:554684615:ref:WP_023184522.1:|FEATURES|emrA|multidrug|emrA	0.984849121216	84.4	32	57.4	9.0e-10	1
ACRD	678	709	SRX3808505.5324103	aminoglycoside	YP_490697.1|FEATURES|acrD|aminoglycoside|acrD	0.999977085921	65.6	32	45.8	2.7e-06	1
MULTIDRUG_ABC_TRANSPORTER	474	504	SRX3808505.4013153	multidrug	gi:1031799645:ref:WP_064138838.1:|FEATURES|multidrug_ABC_transporter|multidrug|multidrug_ABC_transporter	1.0	74.2	31	48.1	5.3e-07	1
YOJI	119	151	SRX3808505.404538	peptide	NP_416715.1|FEATURES|YojI|peptide|YojI	0.999999607872	75.8	33	50.8	8.4e-08	1
MUXC	179	209	SRX3808505.388811	multidrug	NP_251216.1|FEATURES|MuxC|multidrug|MuxC	0.999999052662	67.7	31	47.8	6.9e-07	1
MACB	34	64	SRX3808505.4610988	MLS	gi:446110351:ref:WP_000188206.1:|FEATURES|macB|MLS|macB	0.999999999159	64.5	31	44.7	5.8e-06	1
MDTK	177	209	SRX3808505.6337947	multidrug	YP_001438116|FEATURES|mdtK|multidrug|mdtK	1.0	84.8	33	64.3	7.3e-12	1
ESCHERICHIA_COLI_LAMB	243	275	SRX3808505.2807730	multidrug	BAB38442|FEATURES|Escherichia_coli_LamB|multidrug|Escherichia_coli_LamB	0.999996368745	75.8	33	58.9	3.1e-10	1
CAMP-REGULATORY_PROTEIN	58	90	SRX3808505.6400099	unclassified	gi:491301754:ref:WP_005159757.1:|FEATURES|cAMP-regulatory_protein|unclassified|cAMP-regulatory_protein	0.946833383279	100.0	33	70.1	1.3e-13	1
OMP36	234	265	SRX3808505.4055737	multidrug	AF336095.1.gene1.p01|FEATURES|omp36|multidrug|omp36	0.979648001394	75.0	32	56.2	2.0e-09	1
EMRB	438	468	SRX3808505.4164550	multidrug	gi:585330820:ref:WP_024212479.1:|FEATURES|emrB|multidrug|emrB	0.999958272106	80.6	31	57.4	8.7e-10	1
BACA	197	229	SRX3808505.5955051	bacitracin	B2VGJ3|FEATURES|bacA|bacitracin|bacA	1.0	84.8	33	62.8	2.1e-11	1
MSBA	162	194	SRX3808505.1099992	nitroimidazole	NP_415434.1|FEATURES|msbA|nitroimidazole|msbA	0.999847225934	87.9	33	59.7	1.8e-10	1
MAJOR_FACILITATOR_SUPERFAMILY_TRANSPORTER	57	89	SRX3808505.5641332	multidrug	CP001918.1.gene2931.p01|FEATURES|major_facilitator_superfamily_transporter|multidrug|major_facilitator_superfamily_transporter	0.99999902211	93.9	33	64.3	7.3e-12	1
PATA	257	287	SRX3808505.3534515	fluoroquinolone	NP_417544.5|FEATURES|patA|fluoroquinolone|patA	0.999946412271	64.5	31	46.6	1.6e-06	1
OMPF	52	84	SRX3808505.6236422	multidrug	gi:15131544:emb:CAC48383.1:|FEATURES|ompF|multidrug|ompF	0.998122368764	66.7	33	57.8	6.9e-10	1
OMPF	80	111	SRX3808505.6674783	multidrug	gi:823296122:ref:WP_047051707.1:|FEATURES|ompF|multidrug|ompF	0.999993423756	71.9	32	51.6	4.8e-08	1
TAEA	470	502	SRX3808505.6719593	pleuromutilin	APB03219.1|FEATURES|TaeA|pleuromutilin|TaeA	0.999867502747	63.6	33	47.8	7.1e-07	1
ACRF	988	1019	SRX3808505.6719590	multidrug	CP000647.1.gene3710.p01|FEATURES|acrF|multidrug|acrF	1.0	100.0	32	65.5	3.3e-12	1
EMRB	439	471	SRX3808505.1459031	multidrug	gi:585330820:ref:WP_024212479.1:|FEATURES|emrB|multidrug|emrB	0.999974771302	81.8	33	60.8	8.1e-11	1
EMRB	94	124	SRX3808505.498698	multidrug	gi:757800118:ref:WP_043017320.1:|FEATURES|emrB|multidrug|emrB	0.999988597145	83.9	31	60.1	1.3e-10	1
ROSB	105	137	SRX3808505.4904834	fosmidomycin	YP_001605795|FEATURES|rosB|fosmidomycin|rosB	1.0	84.8	33	55.5	3.4e-09	1
OMPF	224	256	SRX3808505.1783134	multidrug	gi:377849761:gb:EHU14730.1:|FEATURES|ompF|multidrug|ompF	0.99999999967	78.8	33	58.5	4.0e-10	1
ACRA	246	277	SRX3808505.3039659	multidrug	gi:573042590:emb:CDI16885.1:|FEATURES|acrA|multidrug|acrA	1.0	100.0	32	66.6	1.4e-12	1
TOLC	430	462	SRX3808505.5262991	multidrug	gi:779803590:ref:WP_045330078.1:|FEATURES|TolC|multidrug|TolC	1.0	81.8	33	57.0	1.2e-09	1
ARNA	426	458	SRX3808505.899698	polymyxin	B7LM76|FEATURES|arnA|polymyxin|arnA	0.966009604203	90.9	33	68.2	5.1e-13	1
EPTA	262	294	SRX3808505.2655894	peptide	BAE78116.1|FEATURES|eptA|peptide|eptA	0.99999976393	63.6	33	53.1	1.7e-08	1
YOJI	214	246	SRX3808505.6467904	peptide	NP_416715.1|FEATURES|YojI|peptide|YojI	0.99999981986	78.8	33	60.1	1.4e-10	1
PBP-1A	90	121	SRX3808505.4235378	beta-lactam	YP_001290033|FEATURES|PBP-1A|beta-lactam|PBP-1A	1.0	68.8	32	50.4	1.1e-07	1
TETP	72	103	SRX3808505.139595	tetracycline	YP_002850805|FEATURES|tetP|tetracycline|tetP	1.0	71.9	32	49.7	1.9e-07	1
ACRB	914	946	SRX3808505.3316931	multidrug	AAS61063|FEATURES|acrB|multidrug|acrB	1.0	93.9	33	67.0	1.1e-12	1
OQXB	981	1011	SRX3808505.4015414	multidrug	YP_001693238|FEATURES|oqxB|multidrug|oqxB	1.0	90.3	31	57.8	6.6e-10	1
EPTA	93	125	SRX3808505.6278531	peptide	BAE78116.1|FEATURES|eptA|peptide|eptA	0.999999625274	72.7	33	49.3	2.4e-07	1
EMRB	433	463	SRX3808505.4402265	multidrug	gi:515712913:ref:WP_017145513.1:|FEATURES|emrB|multidrug|emrB	0.999998537554	74.2	31	54.3	7.3e-09	1
OLEI	307	337	SRX3808505.6350589	MLS	ABA42118.2|FEATURES|oleI|MLS|oleI	0.999999988158	64.5	31	45.4	3.5e-06	1
MEXA	31	61	SRX3808505.3182672	multidrug	gi:686192802:ref:WP_031805254.1:|FEATURES|mexA|multidrug|mexA	1.0	71.0	31	47.0	1.2e-06	1
PATA	257	287	SRX3808505.3993493	fluoroquinolone	NP_417544.5|FEATURES|patA|fluoroquinolone|patA	0.999946412271	64.5	31	46.6	1.6e-06	1
SMEE	151	183	SRX3808505.182585	multidrug	CAC14595|FEATURES|smeE|multidrug|smeE	1.0	78.8	33	59.3	2.4e-10	1
EPTA	46	76	SRX3808505.6473354	peptide	BAE78116.1|FEATURES|eptA|peptide|eptA	0.999999825804	80.6	31	55.8	2.6e-09	1
SMES	413	445	SRX3808505.3976173	multidrug	AAD51347.1|FEATURES|smeS|multidrug|smeS	0.999999293265	60.6	33	45.1	4.6e-06	1
OMPR	338	370	SRX3808505.6809873	multidrug	CP000034.1.gene3672.p01|FEATURES|ompR|multidrug|ompR	0.999998627138	75.8	33	55.1	4.4e-09	1
MDTK	315	347	SRX3808505.1209497	fluoroquinolone	AML99881.1|FEATURES|MdtK|fluoroquinolone|MdtK	0.999987230384	69.7	33	53.1	1.7e-08	1
MARA	70	102	SRX3808505.2717940	multidrug	YP_489794.1|FEATURES|marA|multidrug|marA	0.999996286342	63.6	33	44.7	6.0e-06	1
EPTA	392	423	SRX3808505.3155988	peptide	BAE78116.1|FEATURES|eptA|peptide|eptA	0.999999819982	68.8	32	55.5	3.3e-09	1
ACRB	367	399	SRX3808505.185609	multidrug	AAQ21216|FEATURES|acrB|multidrug|acrB	1.0	100.0	33	66.6	1.5e-12	1
EPTA	60	92	SRX3808505.1984443	peptide	BAE78116.1|FEATURES|eptA|peptide|eptA	0.999999561894	69.7	33	48.1	5.4e-07	1
BICYCLOMYCIN-MULTIDRUG_EFFLUX_PROTEIN_BCR	187	219	SRX3808505.5777880	multidrug	BAH64410|FEATURES|bicyclomycin-multidrug_efflux_protein_bcr|multidrug|bicyclomycin-multidrug_efflux_protein_bcr	0.999999999999	72.7	33	51.6	4.9e-08	1
ESCHERICHIA_COLI_LAMB	330	360	SRX3808505.4344540	multidrug	BAB38442|FEATURES|Escherichia_coli_LamB|multidrug|Escherichia_coli_LamB	0.999997063946	77.4	31	63.2	1.6e-11	1
PBP-1A	66	96	SRX3808505.2337163	beta-lactam	YP_001290033|FEATURES|PBP-1A|beta-lactam|PBP-1A	1.0	67.7	31	48.9	3.0e-07	1
ACRB	729	761	SRX3808505.4564844	multidrug	gi:447055218:ref:WP_001132474.1:|FEATURES|acrB|multidrug|acrB	0.999997909729	78.8	33	59.3	2.4e-10	1
PMRF	73	105	SRX3808505.75978	peptide	AAC75314.1|FEATURES|PmrF|peptide|PmrF	0.999998296585	97.0	33	68.2	5.1e-13	1
MSBA	205	237	SRX3808505.4777022	nitroimidazole	NP_415434.1|FEATURES|msbA|nitroimidazole|msbA	0.999869344474	87.9	33	61.2	6.2e-11	1
EPTA	380	412	SRX3808505.1210753	peptide	BAE78116.1|FEATURES|eptA|peptide|eptA	0.99999999685	75.8	33	66.2	1.9e-12	1
MULTIDRUG_ABC_TRANSPORTER	481	513	SRX3808505.6785251	multidrug	gi:1031799645:ref:WP_064138838.1:|FEATURES|multidrug_ABC_transporter|multidrug|multidrug_ABC_transporter	1.0	81.8	33	55.8	2.6e-09	1
MDTB	383	415	SRX3808505.1210755	multidrug	CP004022.1.gene1673.p01|FEATURES|mdtB|multidrug|mdtB	0.999996005213	90.9	33	62.4	2.8e-11	1
MDTG	137	168	SRX3808505.2700227	multidrug	gi:727184277:ref:WP_033646458.1:|FEATURES|mdtG|multidrug|mdtG	1.0	62.5	32	49.3	2.4e-07	1
ACRA	35	65	SRX3808505.627458	multidrug	gi:573042590:emb:CDI16885.1:|FEATURES|acrA|multidrug|acrA	0.999999999999	71.9	32	46.6	1.5e-06	1
ESCHERICHIA_COLI_LAMB	100	131	SRX3808505.2827517	multidrug	BAB38442|FEATURES|Escherichia_coli_LamB|multidrug|Escherichia_coli_LamB	0.999996743602	87.5	32	60.8	7.9e-11	1
MDTK	275	305	SRX3808505.3428483	fluoroquinolone	AML99881.1|FEATURES|MdtK|fluoroquinolone|MdtK	0.999990279101	80.6	31	55.1	4.2e-09	1
MDTD	14	45	SRX3808505.2803726	multidrug	NC_002695.1.916587.p01|FEATURES|mdtD|multidrug|mdtD	0.999999998968	68.8	32	46.6	1.6e-06	1
MEXB	877	909	SRX3808505.4562446	multidrug	YP_298289|FEATURES|mexB|multidrug|mexB	1.0	100.0	33	67.8	6.6e-13	1
OPRZ	339	371	SRX3808505.2242838	multidrug	EGP45230|FEATURES|OprZ|multidrug|OprZ	0.999994398982	63.6	33	44.7	6.0e-06	1
EMRD	255	287	SRX3808505.1664726	multidrug	YP_001174764|FEATURES|emrD|multidrug|emrD	1.0	63.6	33	47.8	7.1e-07	1
OQXB	711	743	SRX3808505.4238074	multidrug	YP_001693238|FEATURES|oqxB|multidrug|oqxB	0.999999329619	90.9	33	67.8	6.6e-13	1
MULTIDRUG_ABC_TRANSPORTER	555	586	SRX3808505.4556229	multidrug	gi:663350985:ref:WP_030349761.1:|FEATURES|multidrug_ABC_transporter|multidrug|multidrug_ABC_transporter	0.999999821582	65.6	32	45.4	3.5e-06	1
MDTC	659	690	SRX3808505.5399447	multidrug	CP001918.1.gene3441.p01|FEATURES|mdtC|multidrug|mdtC	0.999992638657	65.6	32	47.4	9.3e-07	1
TOLC	349	381	SRX3808505.1455004	multidrug	gi:516511311:ref:WP_017899749.1:|FEATURES|TolC|multidrug|TolC	1.0	90.9	33	61.6	4.7e-11	1
OQXB	801	833	SRX3808505.4616917	multidrug	YP_001693238|FEATURES|oqxB|multidrug|oqxB	1.0	90.9	33	68.6	3.9e-13	1
ARNA	104	136	SRX3808505.5925201	polymyxin	gi:510924105:ref:WP_016244890.1:|FEATURES|arnA|polymyxin|arnA	0.963589306879	97.0	33	70.9	7.8e-14	1
ACRB	882	914	SRX3808505.5369685	multidrug	YP_001908403|FEATURES|acrB|multidrug|acrB	1.0	100.0	33	68.2	5.1e-13	1
COB(I)ALAMIN_ADENOLSYLTRANSFERASE	52	84	SRX3808505.5897604	unclassified	gi:749002628:ref:WP_040062280.1:|FEATURES|cob(I)alamin_adenolsyltransferase|unclassified|cob(I)alamin_adenolsyltransferase	1.0	78.8	33	62.8	2.1e-11	1
VANR	72	104	SRX3808505.5638783	glycopeptide	gi:983429529:ref:WP_060593182.1:|FEATURES|vanR|glycopeptide|vanR	0.999999999184	60.6	33	47.8	7.1e-07	1
YOJI	210	242	SRX3808505.5727893	peptide	NP_416715.1|FEATURES|YojI|peptide|YojI	0.999999675331	69.7	33	56.6	1.5e-09	1
EPTA	501	532	SRX3808505.5630178	peptide	BAE78116.1|FEATURES|eptA|peptide|eptA	0.999999561894	62.5	32	48.1	5.4e-07	1
SERRATIA_MARCESCENS_OMP1	90	122	SRX3808505.6711330	multidrug	AIA49384.1|FEATURES|Serratia_marcescens_Omp1|multidrug|Serratia_marcescens_Omp1	0.999987164778	72.7	33	55.8	2.6e-09	1
OQXB	598	630	SRX3808505.5051865	multidrug	YP_001693238|FEATURES|oqxB|multidrug|oqxB	0.999999262899	90.9	33	64.3	7.3e-12	1
OMPR	68	98	SRX3808505.6191914	multidrug	gi:446603231:ref:WP_000680577.1:|FEATURES|ompR|multidrug|ompR	0.999999991672	65.6	32	45.4	3.4e-06	1
QACG	4	34	SRX3808505.2057783	multidrug	gi:686408520:ref:WP_031913065.1:|FEATURES|qacG|multidrug|qacG	0.999584200338	67.7	31	45.1	4.6e-06	1
MAJOR_FACILITATOR_SUPERFAMILY_TRANSPORTER	81	112	SRX3808505.5869854	multidrug	CP001918.1.gene2931.p01|FEATURES|major_facilitator_superfamily_transporter|multidrug|major_facilitator_superfamily_transporter	0.999999095951	96.9	32	70.1	1.3e-13	1
PBP-1A	160	192	SRX3808505.4452572	beta-lactam	EDJ91555|FEATURES|PBP-1A|beta-lactam|PBP-1A	1.0	72.7	33	55.1	4.4e-09	1
TOLC	84	116	SRX3808505.6162454	multidrug	gi:779909859:ref:WP_045377735.1:|FEATURES|TolC|multidrug|TolC	1.0	93.9	33	64.7	5.6e-12	1
SERRATIA_MARCESCENS_OMP1	185	217	SRX3808505.1276330	multidrug	AIA49384.1|FEATURES|Serratia_marcescens_Omp1|multidrug|Serratia_marcescens_Omp1	0.963867071787	100.0	33	72.4	2.7e-14	1
OXA	169	199	SRX3808505.6014914	beta-lactam	gi:583596984:gb:EWE59955.1:|FEATURES|OXA-9|beta-lactam|OXA	0.999999906859	61.3	31	49.3	2.4e-07	1
MDTE	241	273	SRX3808505.833915	multidrug	CP001918.1.gene3442.p01|FEATURES|mdtE|multidrug|mdtE	0.999999999757	66.7	33	49.3	2.4e-07	1
PENA	542	574	SRX3808505.2097812	beta-lactam	ZP_04656349|FEATURES|penA|beta-lactam|penA	1.0	69.7	33	48.1	5.4e-07	1
EPTA	102	134	SRX3808505.5283859	peptide	BAE78116.1|FEATURES|eptA|peptide|eptA	0.999999289652	66.7	33	44.7	6.0e-06	1
RPOB2	989	1021	SRX3808505.1949058	multidrug	BAD59497.1|FEATURES|rpoB2|multidrug|rpoB2	0.999999227765	66.7	33	50.4	1.1e-07	1
OMPF	100	132	SRX3808505.4289433	multidrug	gi:15131544:emb:CAC48383.1:|FEATURES|ompF|multidrug|ompF	0.999996420404	75.8	33	58.9	3.1e-10	1
EPTA	471	501	SRX3808505.700081	peptide	BAE78116.1|FEATURES|eptA|peptide|eptA	0.999999755541	71.0	31	52.8	2.1e-08	1
ARNA	385	417	SRX3808505.52475	polymyxin	gi:507079934:ref:WP_016150692.1:|FEATURES|arnA|polymyxin|arnA	0.954363735264	100.0	33	67.4	8.6e-13	1
TETB(60)	526	556	SRX3808505.5966562	tetracycline	ANZ79241.1|FEATURES|tetB(60)|tetracycline|tetB(60)	0.999999947725	67.7	31	44.7	6.0e-06	1
OQXB	953	985	SRX3808505.52472	multidrug	YP_001693238|FEATURES|oqxB|multidrug|oqxB	0.999999999999	93.9	33	63.5	1.2e-11	1
TET34	53	85	SRX3808505.52473	tetracycline	Q8DF90|FEATURES|tet34|tetracycline|tet34	1.0	78.8	33	63.2	1.6e-11	1
MDTB	471	501	SRX3808505.876949	multidrug	gi:857586086:emb:CRL63207.1:|FEATURES|mdtB|multidrug|mdtB	0.999999894254	77.4	31	44.3	7.4e-06	1
PENA	189	221	SRX3808505.6789880	beta-lactam	ZP_02659083|FEATURES|penA|beta-lactam|penA	1.0	63.6	33	47.4	9.3e-07	1
ROSB	215	246	SRX3808505.3222319	fosmidomycin	gi:896190680:ref:WP_049199932.1:|FEATURES|rosB|fosmidomycin|rosB	1.0	87.5	32	55.8	2.5e-09	1
EMRA	174	205	SRX3808505.5533403	multidrug	gi:1028866969:ref:WP_064034812.1:|FEATURES|emrA|multidrug|emrA	0.984562998987	87.5	32	58.9	3.0e-10	1
OQXB	590	622	SRX3808505.784840	multidrug	YP_001693238|FEATURES|oqxB|multidrug|oqxB	0.99999903057	84.8	33	58.2	5.2e-10	1
MEXB	661	693	SRX3808505.706869	multidrug	YP_002089536|FEATURES|mexB|multidrug|mexB	0.999999980589	66.7	33	50.8	8.4e-08	1
MACB	22	54	SRX3808505.5401667	MLS	gi:851928815:ref:WP_048221086.1:|FEATURES|macB|MLS|macB	1.0	66.7	33	49.3	2.4e-07	1
MCR-4	436	467	SRX3808505.3222313	peptide	ASR73329.1|FEATURES|MCR-4|peptide|MCR-4	0.999999999926	75.0	32	55.1	4.3e-09	1
ACRB	903	934	SRX3808505.4776777	multidrug	AAS61063|FEATURES|acrB|multidrug|acrB	1.0	87.5	32	64.3	7.3e-12	1
EPTA	72	104	SRX3808505.1246977	peptide	BAE78116.1|FEATURES|eptA|peptide|eptA	0.999999331686	63.6	33	45.1	4.6e-06	1
EPTA	375	407	SRX3808505.1948908	peptide	BAE78116.1|FEATURES|eptA|peptide|eptA	0.999999999	97.0	33	77.0	1.1e-15	1
EPTA	320	351	SRX3808505.5213431	peptide	BAE78116.1|FEATURES|eptA|peptide|eptA	0.999999922412	81.2	32	64.3	7.3e-12	1
YOJI	210	242	SRX3808505.6146919	peptide	NP_416715.1|FEATURES|YojI|peptide|YojI	0.999999763748	69.7	33	56.6	1.5e-09	1
MACB	140	170	SRX3808505.326673	MLS	gi:803568669:ref:WP_046077412.1:|FEATURES|macB|MLS|macB	1.0	61.3	31	44.7	5.8e-06	1
EPTA	433	464	SRX3808505.3340761	peptide	BAE78116.1|FEATURES|eptA|peptide|eptA	0.999999911971	90.6	32	62.8	2.1e-11	1
ACRB	717	749	SRX3808505.4232686	multidrug	AAQ21216|FEATURES|acrB|multidrug|acrB	1.0	100.0	33	68.6	3.9e-13	1
EMRB	464	496	SRX3808505.2332268	multidrug	gi:585330820:ref:WP_024212479.1:|FEATURES|emrB|multidrug|emrB	0.999989996305	90.9	33	62.4	2.8e-11	1
ADEJ	45	77	SRX3808505.432802	multidrug	gi:60207557:gb:AAX14802.1:|FEATURES|adeJ|multidrug|adeJ	1.0	75.8	33	58.9	3.1e-10	1
MAJOR_FACILITATOR_SUPERFAMILY_TRANSPORTER	410	440	SRX3808505.3532116	multidrug	CP001918.1.gene2931.p01|FEATURES|major_facilitator_superfamily_transporter|multidrug|major_facilitator_superfamily_transporter	0.999997931653	77.4	31	50.4	1.1e-07	1
EPTA	367	399	SRX3808505.5250427	peptide	BAE78116.1|FEATURES|eptA|peptide|eptA	0.99999999617	78.8	33	60.5	1.1e-10	1
ADEJ	758	789	SRX3808505.3356148	multidrug	NC_011586.7045444.p01|FEATURES|adeJ|multidrug|adeJ	0.99999997376	62.5	32	44.7	6.0e-06	1
OQXB	736	768	SRX3808505.2980022	multidrug	YP_001693238|FEATURES|oqxB|multidrug|oqxB	1.0	93.9	33	65.9	2.5e-12	1
ESCHERICHIA_COLI_LAMB	347	377	SRX3808505.2980027	multidrug	BAB38442|FEATURES|Escherichia_coli_LamB|multidrug|Escherichia_coli_LamB	0.999993235069	63.6	33	48.1	5.4e-07	1
RPOB2	431	461	SRX3808505.3193341	multidrug	BAD59497.1|FEATURES|rpoB2|multidrug|rpoB2	0.999999186039	77.4	31	54.7	5.6e-09	1
TOLC	399	431	SRX3808505.5687320	multidrug	gi:565892113:ref:WP_023972176.1:|FEATURES|TolC|multidrug|TolC	1.0	87.9	33	62.8	2.1e-11	1
MSBA	378	410	SRX3808505.2583604	nitroimidazole	NP_415434.1|FEATURES|msbA|nitroimidazole|msbA	0.999368631336	60.6	33	45.8	2.7e-06	1
EMRB	441	473	SRX3808505.5767369	multidrug	gi:585330820:ref:WP_024212479.1:|FEATURES|emrB|multidrug|emrB	0.999997894103	78.8	33	58.9	3.1e-10	1
MEXE	46	78	SRX3808505.6833805	multidrug	gi:503835165:ref:WP_014069159.1:|FEATURES|mexE|multidrug|mexE	1.0	90.9	33	62.4	2.8e-11	1
BICYCLOMYCIN-MULTIDRUG_EFFLUX_PROTEIN_BCR	98	130	SRX3808505.1502692	multidrug	YP_001437159|FEATURES|bicyclomycin-multidrug_efflux_protein_bcr|multidrug|bicyclomycin-multidrug_efflux_protein_bcr	1.0	90.9	33	58.5	4.0e-10	1
YOJI	339	370	SRX3808505.1109368	peptide	NP_416715.1|FEATURES|YojI|peptide|YojI	0.999999637163	75.0	32	51.6	4.9e-08	1
PBP-1B	203	235	SRX3808505.4038248	beta-lactam	P57296|FEATURES|PBP-1B|beta-lactam|PBP-1B	1.0	75.8	33	53.9	9.9e-09	1
RPOB2	1025	1056	SRX3808505.5600382	multidrug	BAD59497.1|FEATURES|rpoB2|multidrug|rpoB2	0.999999490761	87.5	32	64.3	7.3e-12	1
EPTA	471	502	SRX3808505.566173	peptide	BAE78116.1|FEATURES|eptA|peptide|eptA	0.99999988726	78.1	32	60.1	1.3e-10	1
EPTA	164	194	SRX3808505.1653356	peptide	BAE78116.1|FEATURES|eptA|peptide|eptA	0.999999491697	74.2	31	47.0	1.2e-06	1
PENA	178	210	SRX3808505.2993230	beta-lactam	ZP_04656349|FEATURES|penA|beta-lactam|penA	1.0	78.8	33	58.2	5.2e-10	1
ACRB	144	175	SRX3808505.1597041	multidrug	YP_002932544|FEATURES|acrB|multidrug|acrB	1.0	87.5	32	62.0	3.5e-11	1
MDTA	166	197	SRX3808505.5690846	multidrug	gi:1018319469:emb:SAH60719.1:|FEATURES|mdtA|multidrug|mdtA	0.999934677414	75.0	32	52.0	3.8e-08	1
OMPF	311	343	SRX3808505.4038240	multidrug	gi:15131544:emb:CAC48383.1:|FEATURES|ompF|multidrug|ompF	0.999999999963	84.8	33	65.1	4.3e-12	1
SERRATIA_MARCESCENS_OMP1	90	122	SRX3808505.1662762	multidrug	AIA49384.1|FEATURES|Serratia_marcescens_Omp1|multidrug|Serratia_marcescens_Omp1	0.847412764502	84.8	33	63.2	1.6e-11	1
PENA	519	551	SRX3808505.1662761	beta-lactam	ZP_04656349|FEATURES|penA|beta-lactam|penA	1.0	66.7	33	45.8	2.7e-06	1
VGAC	5	35	SRX3808505.5352403	MLS	AMP35312.1|FEATURES|vgaC|MLS|vgaC	0.999999620289	90.3	31	63.2	1.5e-11	1
EPTA	362	393	SRX3808505.1037985	peptide	BAE78116.1|FEATURES|eptA|peptide|eptA	0.999999819982	78.1	32	58.9	3.0e-10	1
OMPR	103	132	SRX3808505.1037982	multidrug	gi:909830386:gb:AKU13184.1:|FEATURES|ompR|multidrug|ompR	0.999999292874	83.9	31	50.8	8.4e-08	1
PENA	570	602	SRX3808505.508901	beta-lactam	ZP_04656349|FEATURES|penA|beta-lactam|penA	1.0	78.8	33	62.4	2.8e-11	1
OQXB	914	946	SRX3808505.3973682	multidrug	YP_001693238|FEATURES|oqxB|multidrug|oqxB	1.0	93.9	33	64.7	5.6e-12	1
MDTD	47	79	SRX3808505.3142944	multidrug	NC_002695.1.916587.p01|FEATURES|mdtD|multidrug|mdtD	0.999999999988	81.8	33	58.2	5.2e-10	1
MDTK	52	84	SRX3808505.5216523	multidrug	gi:490245669:ref:WP_004143852.1:|FEATURES|mdtK|multidrug|mdtK	1.0	97.0	33	67.4	8.6e-13	1
MDTK	186	218	SRX3808505.1592725	fluoroquinolone	AML99881.1|FEATURES|MdtK|fluoroquinolone|MdtK	0.999997837049	87.9	33	66.6	1.5e-12	1
MEXE	279	310	SRX3808505.1592720	multidrug	gi:749610452:ref:WP_040232688.1:|FEATURES|mexE|multidrug|mexE	1.0	90.6	32	62.0	3.5e-11	1
MDTE	58	88	SRX3808505.1188554	multidrug	CP001918.1.gene3442.p01|FEATURES|mdtE|multidrug|mdtE	0.999999999804	77.4	31	51.2	6.0e-08	1
TOLC	127	157	SRX3808505.2247927	multidrug	gi:896284460:ref:WP_049268309.1:|FEATURES|TolC|multidrug|TolC	1.0	80.6	31	50.4	1.1e-07	1
EMRR	30	62	SRX3808505.2956822	fluoroquinolone	NP_417169.1|FEATURES|emrR|fluoroquinolone|emrR	0.999983819258	93.9	33	65.9	2.5e-12	1
PMRF	10	42	SRX3808505.3736909	peptide	AAC75314.1|FEATURES|PmrF|peptide|PmrF	0.999998789417	69.7	33	50.8	8.4e-08	1
ARNA	463	495	SRX3808505.3671508	polymyxin	gi:507079934:ref:WP_016150692.1:|FEATURES|arnA|polymyxin|arnA	0.968832534776	100.0	33	74.3	7.1e-15	1
PENA	319	350	SRX3808505.2213580	beta-lactam	YP_002146111|FEATURES|penA|beta-lactam|penA	1.0	87.5	32	62.8	2.1e-11	1
OMPF	1	32	SRX3808505.6207514	multidrug	gi:504720116:ref:WP_014907218.1:|FEATURES|ompF|multidrug|ompF	0.999999990999	71.9	32	48.5	4.2e-07	1
ARNA	218	250	SRX3808505.5725232	polymyxin	gi:486356316:ref:WP_001592400.1:|FEATURES|arnA|polymyxin|arnA	0.999670499363	66.7	33	55.8	2.6e-09	1
VANR	77	108	SRX3808505.131926	glycopeptide	NP_878013|FEATURES|vanR|glycopeptide|vanR	1.0	75.0	32	53.1	1.6e-08	1
OQXA	215	249	SRX3808505.1668584	multidrug	YP_001693237.1|FEATURES|oqxA|multidrug|oqxA	0.999996809812	60.0	35	44.3	7.8e-06	1
BICYCLOMYCIN-MULTIDRUG_EFFLUX_PROTEIN_BCR	57	89	SRX3808505.1327607	multidrug	YP_001177494|FEATURES|bicyclomycin-multidrug_efflux_protein_bcr|multidrug|bicyclomycin-multidrug_efflux_protein_bcr	1.0	72.7	33	57.8	6.9e-10	1
KLEBSIELLA_PNEUMONIAE_OMPK37	14	46	SRX3808505.2905936	beta-lactam	CAA09666.1|FEATURES|Klebsiella_pneumoniae_OmpK37|beta-lactam|Klebsiella_pneumoniae_OmpK37	0.996505532654	66.7	33	46.6	1.6e-06	1
ACRB	720	752	SRX3808505.2714631	multidrug	gi:502789935:ref:WP_013024911.1:|FEATURES|acrB|multidrug|acrB	0.999999998112	60.6	33	48.5	4.2e-07	1
MAJOR_FACILITATOR_SUPERFAMILY_TRANSPORTER	166	197	SRX3808505.6023913	multidrug	CP001918.1.gene2931.p01|FEATURES|major_facilitator_superfamily_transporter|multidrug|major_facilitator_superfamily_transporter	0.999999265084	93.8	32	73.2	1.5e-14	1
OPTRA	203	235	SRX3808505.3415479	oxazolidinone	AKA86814|FEATURES|optrA|oxazolidinone|optrA	0.999388275768	63.6	33	52.8	2.2e-08	1
PATA	242	274	SRX3808505.5310154	fluoroquinolone	NP_417544.5|FEATURES|patA|fluoroquinolone|patA	0.999994978609	90.9	33	64.7	5.6e-12	1
OPRN	282	313	SRX3808505.3699542	multidrug	gi:504415764:ref:WP_014602866.1:|FEATURES|oprN|multidrug|oprN	0.999999999985	65.6	32	48.1	5.4e-07	1
PENA	449	479	SRX3808505.4989049	beta-lactam	ZP_04656349|FEATURES|penA|beta-lactam|penA	1.0	100.0	31	66.6	1.4e-12	1
ESCHERICHIA_COLI_LAMB	73	105	SRX3808505.2442709	multidrug	BAB38442|FEATURES|Escherichia_coli_LamB|multidrug|Escherichia_coli_LamB	0.999997831148	93.9	33	71.6	4.6e-14	1
ARNA	467	498	SRX3808505.6252918	polymyxin	gi:757799830:ref:WP_043017032.1:|FEATURES|arnA|polymyxin|arnA	0.949424443066	100.0	32	73.2	1.6e-14	1
MULTIDRUG_ABC_TRANSPORTER	454	486	SRX3808505.437381	multidrug	gi:896355182:ref:WP_049310020.1:|FEATURES|multidrug_ABC_transporter|multidrug|multidrug_ABC_transporter	1.0	75.8	33	54.7	5.8e-09	1
PBP-1B	237	268	SRX3808505.4284244	beta-lactam	YP_002467958|FEATURES|PBP-1B|beta-lactam|PBP-1B	0.999999998993	78.1	32	54.7	5.6e-09	1
MEXE	41	71	SRX3808505.6609801	multidrug	gi:503835165:ref:WP_014069159.1:|FEATURES|mexE|multidrug|mexE	1.0	90.3	31	57.4	8.7e-10	1
TOLC	30	61	SRX3808505.1483244	multidrug	gi:696408901:ref:WP_032980019.1:|FEATURES|TolC|multidrug|TolC	1.0	93.8	32	59.7	1.8e-10	1
OMPR	133	165	SRX3808505.4206649	multidrug	CP000034.1.gene3672.p01|FEATURES|ompR|multidrug|ompR	0.999999260341	97.0	33	74.7	5.4e-15	1
OQXB	724	756	SRX3808505.4544853	multidrug	YP_001693238|FEATURES|oqxB|multidrug|oqxB	1.0	97.0	33	65.9	2.5e-12	1
MDTK	126	156	SRX3808505.2564588	multidrug	gi:447097677:ref:WP_001174933.1:|FEATURES|mdtK|multidrug|mdtK	1.0	87.1	31	61.6	4.5e-11	1
ADEJ	64	94	SRX3808505.1300480	multidrug	NC_011586.7045444.p01|FEATURES|adeJ|multidrug|adeJ	0.999999985772	64.5	31	43.9	9.9e-06	1
TET44	68	98	SRX3808505.4271804	tetracycline	FN594949.1.gene24.p01|FEATURES|tet44|tetracycline|tet44	1.0	64.5	31	48.1	5.4e-07	1
OMPR	93	123	SRX3808505.5071707	multidrug	gi:507097545:ref:WP_016168184.1:|FEATURES|ompR|multidrug|ompR	0.999999984455	67.7	31	48.1	5.4e-07	1
CPXA	180	212	SRX3808505.5942536	aminoglycoside:aminocoumarin	NP_312864.1|FEATURES|cpxA|aminoglycoside:aminocoumarin|cpxA	0.99963029771	90.9	33	65.5	3.3e-12	1
EMRB	102	133	SRX3808505.570880	multidrug	gi:739012928:ref:WP_036894398.1:|FEATURES|emrB|multidrug|emrB	0.999927464827	87.5	32	60.5	1.1e-10	1
KLEBSIELLA_PNEUMONIAE_OMPK36	295	326	SRX3808505.3313267	beta-lactam	YP_005228001.1|FEATURES|Klebsiella_pneumoniae_OmpK36|beta-lactam|Klebsiella_pneumoniae_OmpK36	0.999999861684	65.6	32	49.7	1.8e-07	1
PATA	260	291	SRX3808505.5125272	fluoroquinolone	NP_417544.5|FEATURES|patA|fluoroquinolone|patA	0.999959182549	65.6	32	48.5	4.2e-07	1
SERRATIA_MARCESCENS_OMP1	33	65	SRX3808505.2391873	multidrug	AIA49384.1|FEATURES|Serratia_marcescens_Omp1|multidrug|Serratia_marcescens_Omp1	0.926531147306	90.9	33	69.3	2.3e-13	1
ARNA	365	397	SRX3808505.394938	polymyxin	gi:507079934:ref:WP_016150692.1:|FEATURES|arnA|polymyxin|arnA	0.92892561655	100.0	33	71.6	4.6e-14	1
EMRB	446	478	SRX3808505.5078623	multidrug	gi:585330820:ref:WP_024212479.1:|FEATURES|emrB|multidrug|emrB	0.999984207706	84.8	33	60.1	1.4e-10	1
MSBA	146	178	SRX3808505.2062633	nitroimidazole	NP_415434.1|FEATURES|msbA|nitroimidazole|msbA	0.999905547303	97.0	33	65.9	2.5e-12	1
EMRA	250	282	SRX3808505.444149	multidrug	gi:1033061324:ref:WP_064372453.1:|FEATURES|emrA|multidrug|emrA	0.986170253367	84.8	33	62.4	2.8e-11	1
ACRB	124	156	SRX3808505.5982208	multidrug	NP_706355|FEATURES|acrB|multidrug|acrB	1.0	84.8	33	59.7	1.8e-10	1
OQXB	715	745	SRX3808505.4006484	multidrug	YP_001693238|FEATURES|oqxB|multidrug|oqxB	0.999999275168	93.5	31	64.7	5.3e-12	1
MACB	126	157	SRX3808505.3363473	MLS	gi:1032819400:ref:WP_064325534.1:|FEATURES|macB|MLS|macB	0.999999695189	65.6	32	45.1	4.6e-06	1
EMRB	336	368	SRX3808505.6423320	multidrug	gi:486057056:ref:WP_001507824.1:|FEATURES|emrB|multidrug|emrB	0.999985124613	97.0	33	74.3	7.1e-15	1
EPTA	352	384	SRX3808505.1219817	peptide	BAE78116.1|FEATURES|eptA|peptide|eptA	0.999999898331	81.8	33	62.8	2.1e-11	1
EPTA	331	363	SRX3808505.2638895	peptide	BAE78116.1|FEATURES|eptA|peptide|eptA	0.99999999601	75.8	33	61.6	4.7e-11	1
EMRA	328	360	SRX3808505.3190617	multidrug	gi:1035701600:ref:WP_064543230.1:|FEATURES|emrA|multidrug|emrA	1.0	72.7	33	54.7	5.8e-09	1
MSBA	185	216	SRX3808505.4860395	nitroimidazole	NP_415434.1|FEATURES|msbA|nitroimidazole|msbA	0.999797999604	87.5	32	58.9	3.0e-10	1
ACRB	234	266	SRX3808505.15646	multidrug	YP_454364|FEATURES|acrB|multidrug|acrB	1.0	97.0	33	63.2	1.6e-11	1
RPOB2	569	601	SRX3808505.2813335	multidrug	BAD59497.1|FEATURES|rpoB2|multidrug|rpoB2	0.999999370237	78.8	33	56.6	1.5e-09	1
EPTA	32	63	SRX3808505.3264510	peptide	BAE78116.1|FEATURES|eptA|peptide|eptA	0.999999561894	65.6	32	48.1	5.3e-07	1
RPOB2	399	429	SRX3808505.6784939	multidrug	BAD59497.1|FEATURES|rpoB2|multidrug|rpoB2	0.999999161037	64.5	31	48.1	5.3e-07	1
KASUGAMYCIN_RESISTANCE_PROTEIN_KSGA	136	168	SRX3808505.5806301	aminoglycoside	YP_001461223|FEATURES|kasugamycin_resistance_protein_ksgA|aminoglycoside|kasugamycin_resistance_protein_ksgA	1.0	97.0	33	68.9	3.0e-13	1
OQXB	513	545	SRX3808505.2093601	multidrug	YP_001693238|FEATURES|oqxB|multidrug|oqxB	1.0	75.8	33	58.2	5.2e-10	1
MEXB	349	381	SRX3808505.62140	multidrug	gi:503722573:ref:WP_013956649.1:|FEATURES|mexB|multidrug|mexB	1.0	78.8	33	53.5	1.3e-08	1
PENA	503	533	SRX3808505.1009612	beta-lactam	ZP_04656349|FEATURES|penA|beta-lactam|penA	1.0	80.6	31	61.6	4.6e-11	1
MDTK	42	74	SRX3808505.1976136	fluoroquinolone	AML99881.1|FEATURES|MdtK|fluoroquinolone|MdtK	0.999996935064	90.9	33	63.9	9.6e-12	1
MACB	19	49	SRX3808505.884478	MLS	gi:983405167:ref:WP_060572706.1:|FEATURES|macB|MLS|macB	1.0	64.5	31	46.2	2.1e-06	1
EPTA	57	89	SRX3808505.6862212	peptide	BAE78116.1|FEATURES|eptA|peptide|eptA	0.999999462879	69.7	33	46.6	1.6e-06	1
KASUGAMYCIN_RESISTANCE_PROTEIN_KSGA	23	55	SRX3808505.2962115	aminoglycoside	YP_001461223|FEATURES|kasugamycin_resistance_protein_ksgA|aminoglycoside|kasugamycin_resistance_protein_ksgA	1.0	81.8	33	58.2	5.2e-10	1
PENA	389	420	SRX3808505.928529	beta-lactam	ZP_04656349|FEATURES|penA|beta-lactam|penA	1.0	87.5	32	60.8	8.1e-11	1
RPOB2	264	296	SRX3808505.2706083	multidrug	BAD59497.1|FEATURES|rpoB2|multidrug|rpoB2	0.99999931318	66.7	33	53.9	9.9e-09	1
OQXB	135	166	SRX3808505.5138184	multidrug	YP_001693238|FEATURES|oqxB|multidrug|oqxB	1.0	90.6	32	63.9	9.6e-12	1
EMRB	473	505	SRX3808505.5970295	multidrug	gi:693192921:ref:WP_032315848.1:|FEATURES|emrB|multidrug|emrB	0.999991731332	84.8	33	63.5	1.2e-11	1
MDTC	132	164	SRX3808505.4369405	multidrug	gi:516438580:ref:WP_017827492.1:|FEATURES|mdtC|multidrug|mdtC	0.999999608657	63.6	33	48.1	5.4e-07	1
ACRB	369	401	SRX3808505.867006	multidrug	CP002695.1.gene992.p01|FEATURES|acrB|multidrug|acrB	1.0	87.9	33	60.5	1.1e-10	1
ACRB	95	125	SRX3808505.3947037	multidrug	gi:485731880:ref:WP_001359514.1:|FEATURES|acrB|multidrug|acrB	0.999999995231	61.3	31	44.7	5.6e-06	1
MAJOR_FACILITATOR_SUPERFAMILY_TRANSPORTER	91	123	SRX3808505.5881541	multidrug	CP001918.1.gene2931.p01|FEATURES|major_facilitator_superfamily_transporter|multidrug|major_facilitator_superfamily_transporter	0.999999074234	93.9	33	71.6	4.6e-14	1
ACRB	359	391	SRX3808505.3494324	multidrug	CP002695.1.gene992.p01|FEATURES|acrB|multidrug|acrB	1.0	81.8	33	56.2	2.0e-09	1
ACRB	37	69	SRX3808505.3771628	multidrug	YP_001908403|FEATURES|acrB|multidrug|acrB	1.0	90.9	33	63.9	9.6e-12	1
OMPR	211	243	SRX3808505.2101696	multidrug	CP000034.1.gene3672.p01|FEATURES|ompR|multidrug|ompR	0.999999111898	97.0	33	63.9	9.6e-12	1
OMPF	112	144	SRX3808505.3252567	multidrug	gi:823296122:ref:WP_047051707.1:|FEATURES|ompF|multidrug|ompF	0.979571334505	72.7	33	59.7	1.8e-10	1
ACRB	657	689	SRX3808505.6061760	multidrug	gi:502789935:ref:WP_013024911.1:|FEATURES|acrB|multidrug|acrB	1.0	90.9	33	62.4	2.8e-11	1
PBP-1B	207	238	SRX3808505.3771627	beta-lactam	YP_002467958|FEATURES|PBP-1B|beta-lactam|PBP-1B	0.999999997117	71.9	32	48.9	3.1e-07	1
ACRB	380	412	SRX3808505.6422050	multidrug	CP002695.1.gene992.p01|FEATURES|acrB|multidrug|acrB	1.0	93.9	33	62.4	2.8e-11	1
EPTA	455	487	SRX3808505.6173867	peptide	BAE78116.1|FEATURES|eptA|peptide|eptA	1.0	78.8	33	64.3	7.3e-12	1
ACRB	354	385	SRX3808505.3433862	multidrug	CP002695.1.gene992.p01|FEATURES|acrB|multidrug|acrB	1.0	78.1	32	52.8	2.2e-08	1
EMRB	102	133	SRX3808505.6445988	multidrug	gi:757800118:ref:WP_043017320.1:|FEATURES|emrB|multidrug|emrB	0.999941853009	87.5	32	60.5	1.1e-10	1
OMP36	133	165	SRX3808505.3754618	multidrug	AF336095.1.gene1.p01|FEATURES|omp36|multidrug|omp36	0.980093495914	78.8	33	60.1	1.4e-10	1
OQXB	323	353	SRX3808505.6202078	multidrug	YP_001693238|FEATURES|oqxB|multidrug|oqxB	0.999998992014	87.1	31	57.4	9.0e-10	1
KDPE	4	36	SRX3808505.2972751	aminoglycoside	NP_415222.1|FEATURES|kdpE|aminoglycoside|kdpE	0.999975373209	63.6	33	45.4	3.5e-06	1
ARNA	350	381	SRX3808505.6604348	polymyxin	ZP_02901868|FEATURES|arnA|polymyxin|arnA	0.967903514301	90.6	32	67.4	8.6e-13	1
ESCHERICHIA_COLI_LAMB	231	261	SRX3808505.4945130	multidrug	BAB38442|FEATURES|Escherichia_coli_LamB|multidrug|Escherichia_coli_LamB	0.999996856525	80.6	31	61.6	4.6e-11	1
ACRB	779	810	SRX3808505.4041311	multidrug	AAQ21216|FEATURES|acrB|multidrug|acrB	1.0	84.4	32	63.5	1.2e-11	1
EMRD	107	138	SRX3808505.2678664	multidrug	CP004022.1.gene3225.p01|FEATURES|emrD|multidrug|emrD	1.0	81.2	32	55.8	2.5e-09	1
MEXB	926	957	SRX3808505.1947843	multidrug	gi:504646765:ref:WP_014833867.1:|FEATURES|mexB|multidrug|mexB	1.0	87.5	32	57.0	1.2e-09	1
DNA-BINDING_PROTEIN_H-NS	100	131	SRX3808505.5309514	unclassified	CP001918.1.gene1661.p01|FEATURES|DNA-binding_protein_H-NS|unclassified|DNA-binding_protein_H-NS	1.0	87.5	32	64.7	5.6e-12	1
ESCHERICHIA_COLI_LAMB	316	346	SRX3808505.5535496	multidrug	BAB38442|FEATURES|Escherichia_coli_LamB|multidrug|Escherichia_coli_LamB	0.99999643855	71.0	31	58.9	3.0e-10	1
COB(I)ALAMIN_ADENOLSYLTRANSFERASE	32	63	SRX3808505.4185628	unclassified	gi:749002628:ref:WP_040062280.1:|FEATURES|cob(I)alamin_adenolsyltransferase|unclassified|cob(I)alamin_adenolsyltransferase	1.0	84.4	32	57.8	6.9e-10	1
OMPF	126	158	SRX3808505.2535300	multidrug	gi:15131544:emb:CAC48383.1:|FEATURES|ompF|multidrug|ompF	0.999657012896	72.7	33	53.5	1.3e-08	1
MDTK	314	344	SRX3808505.1180177	multidrug	gi:851915138:ref:WP_048216502.1:|FEATURES|mdtK|multidrug|mdtK	0.999999947895	71.0	31	45.4	3.4e-06	1
MDTK	328	358	SRX3808505.5041008	multidrug	gi:1002398650:ref:WP_061381408.1:|FEATURES|mdtK|multidrug|mdtK	1.0	87.1	31	57.0	1.2e-09	1
BICYCLOMYCIN-MULTIDRUG_EFFLUX_PROTEIN_BCR	204	236	SRX3808505.1209861	multidrug	YP_002237398|FEATURES|bicyclomycin-multidrug_efflux_protein_bcr|multidrug|bicyclomycin-multidrug_efflux_protein_bcr	1.0	78.8	33	59.7	1.8e-10	1
EMRA	40	72	SRX3808505.2076472	multidrug	gi:554684615:ref:WP_023184522.1:|FEATURES|emrA|multidrug|emrA	0.984907839046	81.8	33	64.3	7.3e-12	1
EPTA	512	544	SRX3808505.5001821	peptide	BAE78116.1|FEATURES|eptA|peptide|eptA	0.999999755541	66.7	33	52.8	2.2e-08	1
RPOB2	889	919	SRX3808505.300751	multidrug	BAD59497.1|FEATURES|rpoB2|multidrug|rpoB2	0.999999219837	74.2	31	50.1	1.4e-07	1
MDTK	235	267	SRX3808505.765645	multidrug	gi:556469366:ref:WP_023321121.1:|FEATURES|mdtK|multidrug|mdtK	1.0	87.9	33	59.7	1.8e-10	1
EMRB	331	362	SRX3808505.5951036	multidrug	gi:486057056:ref:WP_001507824.1:|FEATURES|emrB|multidrug|emrB	0.999976817935	93.8	32	70.1	1.3e-13	1
ACRB	970	1001	SRX3808505.2720439	multidrug	CP002695.1.gene992.p01|FEATURES|acrB|multidrug|acrB	1.0	100.0	32	63.2	1.6e-11	1
KASUGAMYCIN_RESISTANCE_PROTEIN_KSGA	78	110	SRX3808505.3431647	aminoglycoside	YP_001461223|FEATURES|kasugamycin_resistance_protein_ksgA|aminoglycoside|kasugamycin_resistance_protein_ksgA	1.0	78.8	33	58.9	3.1e-10	1
EPTA	60	92	SRX3808505.1479661	peptide	BAE78116.1|FEATURES|eptA|peptide|eptA	0.999999491697	66.7	33	47.0	1.2e-06	1
PENA	151	182	SRX3808505.4087035	beta-lactam	ZP_04656349|FEATURES|penA|beta-lactam|penA	1.0	65.6	32	49.3	2.4e-07	1
BACA	191	223	SRX3808505.2688169	bacitracin	B2VGJ3|FEATURES|bacA|bacitracin|bacA	1.0	84.8	33	60.8	8.1e-11	1
ACRB	327	359	SRX3808505.4000425	multidrug	gi:502789935:ref:WP_013024911.1:|FEATURES|acrB|multidrug|acrB	1.0	93.9	33	63.5	1.2e-11	1
OQXB	692	724	SRX3808505.1617114	multidrug	YP_001693238|FEATURES|oqxB|multidrug|oqxB	0.999999158349	75.8	33	61.2	6.2e-11	1
KASUGAMYCIN_RESISTANCE_PROTEIN_KSGA	52	84	SRX3808505.4000429	aminoglycoside	YP_002240485|FEATURES|kasugamycin_resistance_protein_ksgA|aminoglycoside|kasugamycin_resistance_protein_ksgA	1.0	93.9	33	67.0	1.1e-12	1
BAES	417	449	SRX3808505.358874	multidrug	BAA15934.1|FEATURES|baeS|multidrug|baeS	0.999998940189	75.8	33	53.5	1.3e-08	1
OMP36	136	168	SRX3808505.1620182	multidrug	AF336095.1.gene1.p01|FEATURES|omp36|multidrug|omp36	0.950732687404	78.8	33	58.9	3.1e-10	1
TET44	67	98	SRX3808505.2957392	tetracycline	FN594949.1.gene24.p01|FEATURES|tet44|tetracycline|tet44	0.999999922893	62.5	32	45.1	4.5e-06	1
EPTA	76	108	SRX3808505.4071967	peptide	BAE78116.1|FEATURES|eptA|peptide|eptA	0.999999755541	72.7	33	52.8	2.2e-08	1
MEXF	254	286	SRX3808505.844971	multidrug	YP_002800512|FEATURES|mexF|multidrug|mexF	1.0	93.9	33	62.8	2.1e-11	1
ESCHERICHIA_COLI_LAMB	61	93	SRX3808505.2851860	multidrug	BAB38442|FEATURES|Escherichia_coli_LamB|multidrug|Escherichia_coli_LamB	0.999997979988	100.0	33	73.9	9.2e-15	1
ACRB	335	366	SRX3808505.431165	multidrug	gi:497324874:ref:WP_009639087.1:|FEATURES|acrB|multidrug|acrB	1.0	84.4	32	52.8	2.2e-08	1
EMRB	365	396	SRX3808505.5074621	multidrug	gi:751932149:ref:WP_041146857.1:|FEATURES|emrB|multidrug|emrB	0.99999293613	96.9	32	67.4	8.6e-13	1
ROSB	47	79	SRX3808505.6687508	fosmidomycin	ZP_04631861|FEATURES|rosB|fosmidomycin|rosB	1.0	93.9	33	65.9	2.5e-12	1
TOLC	309	341	SRX3808505.2950759	multidrug	gi:890454542:ref:WP_048887938.1:|FEATURES|TolC|multidrug|TolC	1.0	84.8	33	59.7	1.8e-10	1
EPTA	429	461	SRX3808505.6317394	peptide	BAE78116.1|FEATURES|eptA|peptide|eptA	0.999999922412	90.9	33	64.3	7.3e-12	1
PBP-1A	160	192	SRX3808505.96564	beta-lactam	EDJ91555|FEATURES|PBP-1A|beta-lactam|PBP-1A	1.0	72.7	33	55.1	4.4e-09	1
PENA	246	277	SRX3808505.1813002	beta-lactam	ZP_04656349|FEATURES|penA|beta-lactam|penA	1.0	90.6	32	61.6	4.6e-11	1
ACRB	599	631	SRX3808505.2452247	multidrug	ZP_04627600|FEATURES|acrB|multidrug|acrB	1.0	81.8	33	59.7	1.8e-10	1
ACRB	602	634	SRX3808505.5732524	multidrug	gi:502789935:ref:WP_013024911.1:|FEATURES|acrB|multidrug|acrB	1.0	90.9	33	66.2	1.9e-12	1
MDTC	377	409	SRX3808505.4877410	multidrug	gi:447132822:ref:WP_001210078.1:|FEATURES|mdtC|multidrug|mdtC	1.0	90.9	33	62.4	2.8e-11	1
DFRA3	28	60	SRX3808505.5635867	diaminopyrimidine	AAA25550.1|FEATURES|dfrA3|diaminopyrimidine|dfrA3	0.99984593409	75.8	33	52.4	2.9e-08	1
MAJOR_FACILITATOR_SUPERFAMILY_TRANSPORTER	57	89	SRX3808505.3397144	multidrug	CP001918.1.gene2931.p01|FEATURES|major_facilitator_superfamily_transporter|multidrug|major_facilitator_superfamily_transporter	0.999998938118	90.9	33	62.0	3.6e-11	1
EPTA	350	381	SRX3808505.2550130	peptide	BAE78116.1|FEATURES|eptA|peptide|eptA	0.999999891465	81.2	32	62.4	2.8e-11	1
EMRB	354	386	SRX3808505.522884	multidrug	gi:486057056:ref:WP_001507824.1:|FEATURES|emrB|multidrug|emrB	0.999977825339	97.0	33	72.4	2.7e-14	1
MEXB	972	1004	SRX3808505.5922705	multidrug	gi:504646765:ref:WP_014833867.1:|FEATURES|mexB|multidrug|mexB	1.0	90.9	33	61.2	6.2e-11	1
EMRA	300	332	SRX3808505.3624314	multidrug	gi:695837578:ref:WP_032750955.1:|FEATURES|emrA|multidrug|emrA	0.991220460624	84.8	33	60.8	8.1e-11	1
MAJOR_FACILITATOR_SUPERFAMILY_TRANSPORTER	290	322	SRX3808505.4210011	multidrug	CP001918.1.gene2931.p01|FEATURES|major_facilitator_superfamily_transporter|multidrug|major_facilitator_superfamily_transporter	0.999998422148	93.9	33	67.4	8.6e-13	1
MCR-4	439	471	SRX3808505.1435946	peptide	ASR73329.1|FEATURES|MCR-4|peptide|MCR-4	1.0	87.9	33	66.6	1.5e-12	1
YOJI	323	355	SRX3808505.3731069	peptide	NP_416715.1|FEATURES|YojI|peptide|YojI	0.99999956107	69.7	33	49.7	1.9e-07	1
ROSB	230	261	SRX3808505.6067333	fosmidomycin	gi:896190680:ref:WP_049199932.1:|FEATURES|rosB|fosmidomycin|rosB	1.0	93.8	32	59.7	1.8e-10	1
ACRB	393	424	SRX3808505.4137592	multidrug	gi:495735716:ref:WP_008460295.1:|FEATURES|acrB|multidrug|acrB	1.0	100.0	32	62.0	3.5e-11	1
OPTRA	208	239	SRX3808505.3857607	oxazolidinone	AKA86814|FEATURES|optrA|oxazolidinone|optrA	0.999235769083	65.6	32	49.7	1.9e-07	1
EPTA	46	76	SRX3808505.110356	peptide	BAE78116.1|FEATURES|eptA|peptide|eptA	0.999999825804	80.6	31	55.8	2.5e-09	1
ACRB	310	342	SRX3808505.6008356	multidrug	gi:780021998:ref:WP_045440626.1:|FEATURES|acrB|multidrug|acrB	1.0	90.9	33	64.3	7.3e-12	1
PENA	529	561	SRX3808505.488513	beta-lactam	ZP_04656349|FEATURES|penA|beta-lactam|penA	1.0	93.9	33	67.8	6.6e-13	1
EPTA	92	124	SRX3808505.442063	peptide	BAE78116.1|FEATURES|eptA|peptide|eptA	0.999999625274	75.8	33	51.2	6.4e-08	1
PENA	436	466	SRX3808505.4003197	beta-lactam	ZP_04656349|FEATURES|penA|beta-lactam|penA	1.0	67.7	31	51.2	6.4e-08	1
ADEL	122	152	SRX3808505.4676070	multidrug	ALH22601.1|FEATURES|adeL|multidrug|adeL	0.999999115524	67.7	31	45.8	2.7e-06	1
PENA	420	452	SRX3808505.6015438	beta-lactam	ZP_04656349|FEATURES|penA|beta-lactam|penA	1.0	81.8	33	65.1	4.3e-12	1
PBP-1A	198	230	SRX3808505.3125156	beta-lactam	EDJ91555|FEATURES|PBP-1A|beta-lactam|PBP-1A	1.0	81.8	33	53.5	1.3e-08	1
SERRATIA_MARCESCENS_OMP1	144	176	SRX3808505.79075	multidrug	AIA49384.1|FEATURES|Serratia_marcescens_Omp1|multidrug|Serratia_marcescens_Omp1	0.841410271507	75.8	33	57.4	9.0e-10	1
MDTK	200	230	SRX3808505.380959	multidrug	gi:636831956:ref:WP_024357964.1:|FEATURES|mdtK|multidrug|mdtK	0.999992752964	61.3	31	45.1	4.5e-06	1
PMRF	266	298	SRX3808505.2468526	peptide	AAC75314.1|FEATURES|PmrF|peptide|PmrF	0.999999596451	87.9	33	62.4	2.8e-11	1
DNA-BINDING_PROTEIN_H-NS	61	93	SRX3808505.5007284	unclassified	CP001138.1.gene1383.p01|FEATURES|DNA-binding_protein_H-NS|unclassified|DNA-binding_protein_H-NS	0.99999999958	66.7	33	48.1	5.4e-07	1
PENA	215	246	SRX3808505.449321	beta-lactam	ZP_04656349|FEATURES|penA|beta-lactam|penA	1.0	87.5	32	64.7	5.6e-12	1
ADEJ	388	420	SRX3808505.3124822	multidrug	NC_011586.7045444.p01|FEATURES|adeJ|multidrug|adeJ	1.0	97.0	33	63.5	1.2e-11	1
ACRB	718	750	SRX3808505.5073398	multidrug	gi:447055218:ref:WP_001132474.1:|FEATURES|acrB|multidrug|acrB	1.0	84.8	33	59.3	2.4e-10	1
EPTA	415	446	SRX3808505.600885	peptide	BAE78116.1|FEATURES|eptA|peptide|eptA	0.999999864423	78.1	32	58.2	5.1e-10	1
MDTK	360	392	SRX3808505.4247390	multidrug	gi:556469366:ref:WP_023321121.1:|FEATURES|mdtK|multidrug|mdtK	1.0	97.0	33	65.1	4.3e-12	1
PMRF	15	47	SRX3808505.2915337	peptide	AAC75314.1|FEATURES|PmrF|peptide|PmrF	0.999998844232	66.7	33	51.2	6.4e-08	1
ARNA	619	651	SRX3808505.2872307	polymyxin	gi:391316952:gb:EIQ74337.1:|FEATURES|arnA|polymyxin|arnA	0.929123277559	72.7	33	55.8	2.6e-09	1
TOLC	38	70	SRX3808505.5252339	multidrug	gi:696408901:ref:WP_032980019.1:|FEATURES|TolC|multidrug|TolC	1.0	97.0	33	64.3	7.3e-12	1
BAER	11	43	SRX3808505.46923	multidrug	YP_490321.1|FEATURES|baeR|multidrug|baeR	0.999999647281	60.6	33	45.4	3.5e-06	1
VGAA	406	438	SRX3808505.906321	MLS	AAG08983|FEATURES|vgaA|MLS|vgaA	0.999999987519	63.6	33	47.4	9.3e-07	1
MAJOR_FACILITATOR_SUPERFAMILY_TRANSPORTER	291	323	SRX3808505.4479999	multidrug	CP001918.1.gene2931.p01|FEATURES|major_facilitator_superfamily_transporter|multidrug|major_facilitator_superfamily_transporter	0.99999911974	93.9	33	67.4	8.6e-13	1
EPTA	99	131	SRX3808505.76427	peptide	BAE78116.1|FEATURES|eptA|peptide|eptA	0.999999543927	72.7	33	47.8	7.1e-07	1
EPTA	168	199	SRX3808505.5561489	peptide	BAE78116.1|FEATURES|eptA|peptide|eptA	0.999999491697	65.6	32	47.0	1.2e-06	1
EMRA	276	308	SRX3808505.6683536	multidrug	gi:506486765:ref:WP_015963310.1:|FEATURES|emrA|multidrug|emrA	0.99016038102	90.9	33	63.9	9.6e-12	1
ACRA	57	87	SRX3808505.6840938	multidrug	NC_002695.1.912781.p01|FEATURES|acrA|multidrug|acrA	1.0	77.4	31	50.4	1.1e-07	1
ACRB	171	201	SRX3808505.6031536	multidrug	AAQ21216|FEATURES|acrB|multidrug|acrB	1.0	93.5	31	67.8	6.4e-13	1
MAJOR_FACILITATOR_SUPERFAMILY_TRANSPORTER	488	519	SRX3808505.1314491	multidrug	CP001918.1.gene2931.p01|FEATURES|major_facilitator_superfamily_transporter|multidrug|major_facilitator_superfamily_transporter	0.999998689856	81.2	32	56.6	1.5e-09	1
ARNA	315	345	SRX3808505.3348085	polymyxin	gi:507079934:ref:WP_016150692.1:|FEATURES|arnA|polymyxin|arnA	0.952360482041	93.5	31	63.9	9.0e-12	1
TOLC	166	198	SRX3808505.2460717	multidrug	gi:554963038:ref:WP_023207427.1:|FEATURES|TolC|multidrug|TolC	1.0	97.0	33	64.7	5.6e-12	1
DNA-BINDING_PROTEIN_H-NS	96	127	SRX3808505.925694	unclassified	NC_002695.1.913113.p01|FEATURES|DNA-binding_protein_H-NS|unclassified|DNA-binding_protein_H-NS	0.999999999841	65.6	32	50.4	1.1e-07	1
EPTA	407	439	SRX3808505.4291877	peptide	BAE78116.1|FEATURES|eptA|peptide|eptA	0.9999999945	72.7	33	55.8	2.6e-09	1
PBP-1A	162	194	SRX3808505.6469084	beta-lactam	YP_001292390|FEATURES|PBP-1A|beta-lactam|PBP-1A	1.0	72.7	33	54.7	5.8e-09	1
TOLC	167	199	SRX3808505.6395970	multidrug	gi:554963038:ref:WP_023207427.1:|FEATURES|TolC|multidrug|TolC	1.0	97.0	33	64.3	7.3e-12	1
BICYCLOMYCIN-MULTIDRUG_EFFLUX_PROTEIN_BCR	104	134	SRX3808505.2491765	multidrug	YP_001437159|FEATURES|bicyclomycin-multidrug_efflux_protein_bcr|multidrug|bicyclomycin-multidrug_efflux_protein_bcr	1.0	90.3	31	56.6	1.5e-09	1
MEXB	373	404	SRX3808505.653431	multidrug	gi:565648659:ref:WP_023896298.1:|FEATURES|mexB|multidrug|mexB	1.0	84.4	32	57.0	1.1e-09	1
OMPR	60	90	SRX3808505.2135084	multidrug	gi:446603231:ref:WP_000680577.1:|FEATURES|ompR|multidrug|ompR	0.999999991029	62.5	32	44.7	5.8e-06	1
MSBA	54	85	SRX3808505.4912461	nitroimidazole	NP_415434.1|FEATURES|msbA|nitroimidazole|msbA	0.999847225934	75.0	32	59.7	1.7e-10	1
RPOB2	757	789	SRX3808505.5465800	multidrug	BAD59497.1|FEATURES|rpoB2|multidrug|rpoB2	0.999999009412	66.7	33	44.3	7.8e-06	1
EMRA	189	221	SRX3808505.1731506	multidrug	gi:498120214:ref:WP_010434370.1:|FEATURES|emrA|multidrug|emrA	0.983212870312	78.8	33	53.1	1.7e-08	1
BACA	197	229	SRX3808505.4093066	bacitracin	B2VGJ3|FEATURES|bacA|bacitracin|bacA	1.0	84.8	33	62.8	2.1e-11	1
ACRD	311	343	SRX3808505.4474060	aminoglycoside	YP_490697.1|FEATURES|acrD|aminoglycoside|acrD	0.999987684697	78.8	33	55.1	4.4e-09	1
MDTG	311	342	SRX3808505.655537	multidrug	gi:694094674:ref:WP_032439274.1:|FEATURES|mdtG|multidrug|mdtG	1.0	71.9	32	48.1	5.4e-07	1
ACRB	753	785	SRX3808505.5417435	multidrug	ZP_04620400|FEATURES|acrB|multidrug|acrB	1.0	84.8	33	62.4	2.8e-11	1
ACRB	467	498	SRX3808505.2739768	multidrug	ZP_02684554|FEATURES|acrB|multidrug|acrB	1.0	100.0	32	61.6	4.6e-11	1
ACRB	711	742	SRX3808505.5417437	multidrug	gi:126031026:pdb:2J8S:A|FEATURES|acrB|multidrug|acrB	0.9999991656	87.5	32	61.2	6.2e-11	1
MDTK	271	302	SRX3808505.2763248	fluoroquinolone	AML99881.1|FEATURES|MdtK|fluoroquinolone|MdtK	0.999993813659	87.5	32	58.5	3.9e-10	1
ROSB	365	395	SRX3808505.2035409	fosmidomycin	YP_001477377|FEATURES|rosB|fosmidomycin|rosB	1.0	83.9	31	53.9	9.9e-09	1
ARNA	365	397	SRX3808505.230422	polymyxin	gi:507079934:ref:WP_016150692.1:|FEATURES|arnA|polymyxin|arnA	0.950817701959	100.0	33	71.6	4.6e-14	1
EMRA	300	330	SRX3808505.6186531	multidrug	gi:654549100:ref:WP_028016802.1:|FEATURES|emrA|multidrug|emrA	0.999999999953	87.1	31	58.9	3.0e-10	1
MAJOR_FACILITATOR_SUPERFAMILY_TRANSPORTER	408	440	SRX3808505.4731735	multidrug	CP001918.1.gene2931.p01|FEATURES|major_facilitator_superfamily_transporter|multidrug|major_facilitator_superfamily_transporter	0.999998540109	78.8	33	54.3	7.6e-09	1
ACRB	241	271	SRX3808505.6188390	multidrug	ZP_04631836|FEATURES|acrB|multidrug|acrB	0.999999363171	67.7	31	45.8	2.7e-06	1
ROSB	49	81	SRX3808505.4177578	fosmidomycin	ZP_04631861|FEATURES|rosB|fosmidomycin|rosB	1.0	93.9	33	65.1	4.3e-12	1
ACRB	715	746	SRX3808505.3052339	multidrug	AAQ21216|FEATURES|acrB|multidrug|acrB	0.999999298586	93.8	32	61.6	4.7e-11	1
ACRB	865	897	SRX3808505.723989	multidrug	gi:447055254:ref:WP_001132510.1:|FEATURES|acrB|multidrug|acrB	1.0	100.0	33	68.6	3.9e-13	1
OMPR	359	391	SRX3808505.152841	multidrug	CP000034.1.gene3672.p01|FEATURES|ompR|multidrug|ompR	0.999998808051	78.8	33	57.8	6.9e-10	1
OQXB	469	500	SRX3808505.5833900	multidrug	YP_001693238|FEATURES|oqxB|multidrug|oqxB	1.0	93.8	32	55.8	2.6e-09	1
MSBA	349	381	SRX3808505.1875921	nitroimidazole	NP_415434.1|FEATURES|msbA|nitroimidazole|msbA	0.999884715348	84.8	33	62.4	2.8e-11	1
BACA	130	161	SRX3808505.3332669	bacitracin	ZP_04616832|FEATURES|bacA|bacitracin|bacA	1.0	87.5	32	60.5	1.1e-10	1
ACRB	575	606	SRX3808505.3898402	multidrug	gi:812045371:emb:CRH28493.1:|FEATURES|acrB|multidrug|acrB	1.0	90.6	32	60.8	7.9e-11	1
CAMP-REGULATORY_PROTEIN	58	90	SRX3808505.5270956	unclassified	gi:899812464:emb:CQH53126.1:|FEATURES|cAMP-regulatory_protein|unclassified|cAMP-regulatory_protein	0.943554781626	100.0	33	70.1	1.3e-13	1
OQXA	85	115	SRX3808505.1428006	multidrug	YP_001693237.1|FEATURES|oqxA|multidrug|oqxA	0.999998037068	87.1	31	55.8	2.5e-09	1
SMEB	382	414	SRX3808505.895102	multidrug	gi:924026131:emb:CRX68731.1:|FEATURES|smeB|multidrug|smeB	1.0	93.9	33	59.3	2.4e-10	1
PBP-1B	286	317	SRX3808505.1484809	beta-lactam	YP_002467958|FEATURES|PBP-1B|beta-lactam|PBP-1B	0.999999998576	75.0	32	52.8	2.2e-08	1
MEXB	31	61	SRX3808505.742396	multidrug	gi:504646765:ref:WP_014833867.1:|FEATURES|mexB|multidrug|mexB	0.998833983009	71.0	31	52.4	2.7e-08	1
MDTG	65	95	SRX3808505.140816	multidrug	gi:313635905:gb:EFS01863.1:|FEATURES|mdtG|multidrug|mdtG	0.99999982306	64.5	31	48.9	3.0e-07	1
TOLC	327	359	SRX3808505.2608235	multidrug	gi:890454542:ref:WP_048887938.1:|FEATURES|TolC|multidrug|TolC	1.0	87.9	33	62.0	3.6e-11	1
ACRB	582	614	SRX3808505.797728	multidrug	AAQ21216|FEATURES|acrB|multidrug|acrB	1.0	87.9	33	62.0	3.6e-11	1
EMRB	16	48	SRX3808505.4626483	multidrug	gi:916813154:ref:WP_051420210.1:|FEATURES|emrB|multidrug|emrB	0.999764253104	100.0	33	63.9	9.6e-12	1
BAES	211	242	SRX3808505.718178	multidrug	BAA15934.1|FEATURES|baeS|multidrug|baeS	0.999998596542	68.8	32	46.2	2.1e-06	1
ROSB	7	39	SRX3808505.5132721	fosmidomycin	gi:896190680:ref:WP_049199932.1:|FEATURES|rosB|fosmidomycin|rosB	1.0	97.0	33	62.4	2.8e-11	1
EPTA	40	71	SRX3808505.869345	peptide	BAE78116.1|FEATURES|eptA|peptide|eptA	0.999999774563	78.1	32	53.5	1.3e-08	1
MDTC	769	800	SRX3808505.5756497	multidrug	gi:857778813:emb:CRL60249.1:|FEATURES|mdtC|multidrug|mdtC	0.999998871236	65.6	32	45.4	3.5e-06	1
EMRD	99	130	SRX3808505.1811071	multidrug	gi:689837811:dbj:GAL46031.1:|FEATURES|emrD|multidrug|emrD	0.999999999983	71.9	32	52.0	3.8e-08	1
ACRB	15	46	SRX3808505.5374370	multidrug	YP_001908403|FEATURES|acrB|multidrug|acrB	0.999999999984	87.5	32	59.7	1.7e-10	1
MAJOR_FACILITATOR_SUPERFAMILY_TRANSPORTER	356	386	SRX3808505.6806402	multidrug	CP001918.1.gene2931.p01|FEATURES|major_facilitator_superfamily_transporter|multidrug|major_facilitator_superfamily_transporter	0.999998666506	83.9	31	56.2	1.9e-09	1
MEXE	270	302	SRX3808505.4826243	multidrug	gi:749610452:ref:WP_040232688.1:|FEATURES|mexE|multidrug|mexE	1.0	93.9	33	65.9	2.5e-12	1
OQXB	578	610	SRX3808505.3710989	multidrug	YP_001693238|FEATURES|oqxB|multidrug|oqxB	0.999999187252	90.9	33	62.0	3.6e-11	1
EMRA	266	297	SRX3808505.416364	multidrug	gi:506486765:ref:WP_015963310.1:|FEATURES|emrA|multidrug|emrA	0.98497791576	78.1	32	57.0	1.1e-09	1
BICYCLOMYCIN-MULTIDRUG_EFFLUX_PROTEIN_BCR	180	211	SRX3808505.1850106	multidrug	YP_001437159|FEATURES|bicyclomycin-multidrug_efflux_protein_bcr|multidrug|bicyclomycin-multidrug_efflux_protein_bcr	0.999999157132	65.6	32	45.4	3.5e-06	1
ACRB	825	857	SRX3808505.1298161	multidrug	gi:491078681:ref:WP_004940301.1:|FEATURES|acrB|multidrug|acrB	1.0	87.9	33	63.2	1.6e-11	1
PENA	542	574	SRX3808505.359915	beta-lactam	ZP_04656349|FEATURES|penA|beta-lactam|penA	1.0	69.7	33	48.1	5.4e-07	1
EPTA	364	395	SRX3808505.855212	peptide	BAE78116.1|FEATURES|eptA|peptide|eptA	0.999999873444	78.1	32	58.9	3.0e-10	1
OMPR	75	107	SRX3808505.4051444	multidrug	CP000034.1.gene3672.p01|FEATURES|ompR|multidrug|ompR	0.999999208755	90.9	33	66.6	1.5e-12	1
ACRB	312	342	SRX3808505.553866	multidrug	gi:495735716:ref:WP_008460295.1:|FEATURES|acrB|multidrug|acrB	1.0	93.5	31	62.8	2.0e-11	1
EMRR	39	69	SRX3808505.553863	fluoroquinolone	NP_417169.1|FEATURES|emrR|fluoroquinolone|emrR	0.999971118418	93.5	31	60.1	1.4e-10	1
EMRB	51	82	SRX3808505.5877393	multidrug	gi:493870778:ref:WP_006817302.1:|FEATURES|emrB|multidrug|emrB	0.999962262485	100.0	32	68.6	3.9e-13	1
ACRB	650	682	SRX3808505.335606	multidrug	gi:503341948:ref:WP_013576609.1:|FEATURES|acrB|multidrug|acrB	1.0	90.9	33	62.4	2.8e-11	1
BICYCLOMYCIN-MULTIDRUG_EFFLUX_PROTEIN_BCR	88	119	SRX3808505.5628907	multidrug	YP_001437159|FEATURES|bicyclomycin-multidrug_efflux_protein_bcr|multidrug|bicyclomycin-multidrug_efflux_protein_bcr	0.999999999999	87.5	32	56.2	1.9e-09	1
OQXB	133	165	SRX3808505.3540932	multidrug	YP_001693238|FEATURES|oqxB|multidrug|oqxB	1.0	87.9	33	63.5	1.2e-11	1
ACRB	145	177	SRX3808505.2973969	multidrug	gi:497324874:ref:WP_009639087.1:|FEATURES|acrB|multidrug|acrB	0.999994795507	87.9	33	64.3	7.3e-12	1
MSBA	442	472	SRX3808505.5143931	nitroimidazole	NP_415434.1|FEATURES|msbA|nitroimidazole|msbA	0.999743604098	80.6	31	54.7	5.5e-09	1
CPXA	100	132	SRX3808505.5023287	aminoglycoside:aminocoumarin	NP_312864.1|FEATURES|cpxA|aminoglycoside:aminocoumarin|cpxA	0.999728686507	84.8	33	67.8	6.6e-13	1
KASUGAMYCIN_RESISTANCE_PROTEIN_KSGA	193	223	SRX3808505.5023282	aminoglycoside	Q83MG8|FEATURES|kasugamycin_resistance_protein_ksgA|aminoglycoside|kasugamycin_resistance_protein_ksgA	1.0	80.6	31	53.1	1.6e-08	1
SERRATIA_MARCESCENS_OMP1	13	44	SRX3808505.5143934	multidrug	AIA49384.1|FEATURES|Serratia_marcescens_Omp1|multidrug|Serratia_marcescens_Omp1	0.993644254829	87.5	32	63.2	1.6e-11	1
SERRATIA_MARCESCENS_OMP1	25	57	SRX3808505.6166966	multidrug	AIA49384.1|FEATURES|Serratia_marcescens_Omp1|multidrug|Serratia_marcescens_Omp1	0.913650658772	90.9	33	69.7	1.7e-13	1
MARA	14	45	SRX3808505.5087357	multidrug	YP_489794.1|FEATURES|marA|multidrug|marA	0.999997135123	65.6	32	53.9	9.6e-09	1
CAMP-REGULATORY_PROTEIN	158	189	SRX3808505.6798277	unclassified	gi:490367208:ref:WP_004246872.1:|FEATURES|cAMP-regulatory_protein|unclassified|cAMP-regulatory_protein	0.944034957489	100.0	32	68.2	4.9e-13	1
OMPR	261	293	SRX3808505.3092974	multidrug	CP000034.1.gene3672.p01|FEATURES|ompR|multidrug|ompR	0.999999111898	97.0	33	69.3	2.3e-13	1
OQXB	135	167	SRX3808505.2755609	multidrug	YP_001693238|FEATURES|oqxB|multidrug|oqxB	1.0	90.9	33	65.9	2.5e-12	1
MAJOR_FACILITATOR_SUPERFAMILY_TRANSPORTER	271	303	SRX3808505.2370333	multidrug	CP001918.1.gene2931.p01|FEATURES|major_facilitator_superfamily_transporter|multidrug|major_facilitator_superfamily_transporter	0.999998859854	87.9	33	60.1	1.4e-10	1
EPTA	271	302	SRX3808505.1518268	peptide	BAE78116.1|FEATURES|eptA|peptide|eptA	0.999999673671	65.6	32	50.4	1.1e-07	1
PATA	267	297	SRX3808505.5757362	fluoroquinolone	NP_417544.5|FEATURES|patA|fluoroquinolone|patA	0.99997831076	71.0	31	53.1	1.7e-08	1
PBP-1B	285	317	SRX3808505.3969398	beta-lactam	YP_002467958|FEATURES|PBP-1B|beta-lactam|PBP-1B	0.999999999384	78.8	33	57.4	9.0e-10	1
MAJOR_FACILITATOR_SUPERFAMILY_TRANSPORTER	290	321	SRX3808505.1807567	multidrug	CP001918.1.gene2931.p01|FEATURES|major_facilitator_superfamily_transporter|multidrug|major_facilitator_superfamily_transporter	0.999998510451	93.8	32	65.9	2.4e-12	1
MSBA	170	202	SRX3808505.5528148	nitroimidazole	NP_415434.1|FEATURES|msbA|nitroimidazole|msbA	0.999797999604	87.9	33	57.0	1.2e-09	1
OQXB	796	827	SRX3808505.3524255	multidrug	YP_001693238|FEATURES|oqxB|multidrug|oqxB	0.999999994078	81.2	32	63.5	1.2e-11	1
PENA	301	333	SRX3808505.59365	beta-lactam	ZP_04656349|FEATURES|penA|beta-lactam|penA	1.0	66.7	33	48.9	3.2e-07	1
TOLC	146	178	SRX3808505.59364	multidrug	gi:516511311:ref:WP_017899749.1:|FEATURES|TolC|multidrug|TolC	1.0	93.9	33	65.5	3.3e-12	1
EMRA	89	121	SRX3808505.2856715	multidrug	gi:554684615:ref:WP_023184522.1:|FEATURES|emrA|multidrug|emrA	0.984821769004	84.8	33	58.2	5.2e-10	1
EPTA	380	410	SRX3808505.3690716	peptide	BAE78116.1|FEATURES|eptA|peptide|eptA	1.0	93.5	31	72.8	1.9e-14	1
PENA	442	473	SRX3808505.6635965	beta-lactam	ZP_04656349|FEATURES|penA|beta-lactam|penA	1.0	96.9	32	67.8	6.4e-13	1
OQXB	112	143	SRX3808505.6635964	multidrug	YP_001693238|FEATURES|oqxB|multidrug|oqxB	0.999999999998	96.9	32	62.8	2.1e-11	1
ACRB	45	76	SRX3808505.2373687	multidrug	YP_001908403|FEATURES|acrB|multidrug|acrB	1.0	96.9	32	63.9	9.3e-12	1
PENA	46	78	SRX3808505.4262069	beta-lactam	ZP_04656349|FEATURES|penA|beta-lactam|penA	1.0	72.7	33	53.5	1.3e-08	1
TAEA	160	190	SRX3808505.4614681	pleuromutilin	APB03219.1|FEATURES|TaeA|pleuromutilin|TaeA	0.999808467811	67.7	31	44.7	5.8e-06	1
PENA	134	164	SRX3808505.628405	beta-lactam	ZP_04656349|FEATURES|penA|beta-lactam|penA	1.0	61.3	31	46.2	1.9e-06	1
MEXB	381	413	SRX3808505.3598284	multidrug	gi:565648659:ref:WP_023896298.1:|FEATURES|mexB|multidrug|mexB	1.0	90.9	33	59.7	1.8e-10	1
PENA	385	416	SRX3808505.3725508	beta-lactam	ZP_04656349|FEATURES|penA|beta-lactam|penA	1.0	68.8	32	50.8	8.1e-08	1
EPTA	184	216	SRX3808505.1736622	peptide	BAE78116.1|FEATURES|eptA|peptide|eptA	0.999999289652	66.7	33	44.7	6.0e-06	1
KASUGAMYCIN_RESISTANCE_PROTEIN_KSGA	103	134	SRX3808505.2517812	aminoglycoside	A7FMC1|FEATURES|kasugamycin_resistance_protein_ksgA|aminoglycoside|kasugamycin_resistance_protein_ksgA	1.0	84.4	32	62.0	3.5e-11	1
OMP36	129	161	SRX3808505.3270696	multidrug	AF336096.1.gene1.p01|FEATURES|omp36|multidrug|omp36	0.979527478312	78.8	33	60.8	8.1e-11	1
RPOB2	884	915	SRX3808505.533746	multidrug	BAD59497.1|FEATURES|rpoB2|multidrug|rpoB2	0.999999045797	65.6	32	45.1	4.6e-06	1
ACRB	249	279	SRX3808505.3642200	multidrug	CP002695.1.gene992.p01|FEATURES|acrB|multidrug|acrB	0.999999979075	74.2	31	50.4	1.1e-07	1
MSBA	72	104	SRX3808505.5651286	nitroimidazole	NP_415434.1|FEATURES|msbA|nitroimidazole|msbA	0.999884715348	81.8	33	62.4	2.8e-11	1
TOLC	370	402	SRX3808505.6397555	multidrug	gi:565892113:ref:WP_023972176.1:|FEATURES|TolC|multidrug|TolC	1.0	97.0	33	63.5	1.2e-11	1
MEXB	339	369	SRX3808505.5651280	multidrug	YP_298289|FEATURES|mexB|multidrug|mexB	1.0	83.9	31	52.4	2.8e-08	1
OQXB	815	847	SRX3808505.4586044	multidrug	YP_001693238|FEATURES|oqxB|multidrug|oqxB	0.999999422856	97.0	33	70.5	1.0e-13	1
KASUGAMYCIN_RESISTANCE_PROTEIN_KSGA	167	198	SRX3808505.1234147	aminoglycoside	CAR58198|FEATURES|kasugamycin_resistance_protein_ksgA|aminoglycoside|kasugamycin_resistance_protein_ksgA	1.0	90.6	32	64.7	5.4e-12	1
EPTA	89	119	SRX3808505.4939994	peptide	BAE78116.1|FEATURES|eptA|peptide|eptA	0.99999976393	83.9	31	53.1	1.6e-08	1
MULTIDRUG_ABC_TRANSPORTER	539	570	SRX3808505.6378715	multidrug	gi:664579989:ref:WP_031094015.1:|FEATURES|multidrug_ABC_transporter|multidrug|multidrug_ABC_transporter	1.0	81.2	32	50.1	1.4e-07	1
ACRD	131	162	SRX3808505.4841273	aminoglycoside	YP_490697.1|FEATURES|acrD|aminoglycoside|acrD	0.850706454049	90.6	32	61.2	6.2e-11	1
ESCHERICHIA_COLI_LAMB	340	372	SRX3808505.5103666	multidrug	BAB38442|FEATURES|Escherichia_coli_LamB|multidrug|Escherichia_coli_LamB	0.9999946713	66.7	33	55.1	4.4e-09	1
ROSB	292	324	SRX3808505.2374308	fosmidomycin	ZP_04612557|FEATURES|rosB|fosmidomycin|rosB	1.0	75.8	33	51.2	6.4e-08	1
MAJOR_FACILITATOR_SUPERFAMILY_TRANSPORTER	288	318	SRX3808505.6389765	multidrug	CP001918.1.gene2931.p01|FEATURES|major_facilitator_superfamily_transporter|multidrug|major_facilitator_superfamily_transporter	0.999999464835	93.5	31	63.2	1.5e-11	1
MDTK	53	84	SRX3808505.5135021	multidrug	gi:490245669:ref:WP_004143852.1:|FEATURES|mdtK|multidrug|mdtK	1.0	93.8	32	63.5	1.2e-11	1
EPTA	350	382	SRX3808505.6389768	peptide	BAE78116.1|FEATURES|eptA|peptide|eptA	0.999999997152	78.8	33	62.8	2.1e-11	1
PENA	220	251	SRX3808505.3811072	beta-lactam	ZP_04656349|FEATURES|penA|beta-lactam|penA	1.0	81.2	32	57.8	6.9e-10	1
ACRB	262	294	SRX3808505.268465	multidrug	gi:502789935:ref:WP_013024911.1:|FEATURES|acrB|multidrug|acrB	1.0	87.9	33	64.3	7.3e-12	1
BICYCLOMYCIN-MULTIDRUG_EFFLUX_PROTEIN_BCR	247	279	SRX3808505.2725586	multidrug	YP_001452184|FEATURES|bicyclomycin-multidrug_efflux_protein_bcr|multidrug|bicyclomycin-multidrug_efflux_protein_bcr	1.0	81.8	33	58.9	3.1e-10	1
OLEI	14	45	SRX3808505.4309	MLS	ABA42118.2|FEATURES|oleI|MLS|oleI	0.999999995387	65.6	32	51.2	6.4e-08	1
MSBA	74	105	SRX3808505.1507590	nitroimidazole	NP_415434.1|FEATURES|msbA|nitroimidazole|msbA	0.999863775504	81.2	32	60.8	8.1e-11	1
EMRB	354	386	SRX3808505.6126135	multidrug	gi:486057056:ref:WP_001507824.1:|FEATURES|emrB|multidrug|emrB	0.999978818689	93.9	33	69.7	1.7e-13	1
OMPF	62	93	SRX3808505.5562115	multidrug	gi:823296122:ref:WP_047051707.1:|FEATURES|ompF|multidrug|ompF	0.999999989243	87.9	33	62.8	2.1e-11	1
PBP-1A	86	117	SRX3808505.5814245	beta-lactam	YP_001290033|FEATURES|PBP-1A|beta-lactam|PBP-1A	1.0	65.6	32	47.8	6.9e-07	1
MEXE	74	106	SRX3808505.2503221	multidrug	YP_001175678|FEATURES|mexE|multidrug|mexE	1.0	72.7	33	53.9	9.9e-09	1
KASUGAMYCIN_RESISTANCE_PROTEIN_KSGA	181	213	SRX3808505.2872825	aminoglycoside	Q83MG8|FEATURES|kasugamycin_resistance_protein_ksgA|aminoglycoside|kasugamycin_resistance_protein_ksgA	1.0	87.9	33	61.6	4.7e-11	1
MDTK	188	219	SRX3808505.3602402	multidrug	gi:489929427:ref:WP_003832751.1:|FEATURES|mdtK|multidrug|mdtK	1.0	78.1	32	60.1	1.4e-10	1
ARNA	319	351	SRX3808505.347332	polymyxin	gi:507079934:ref:WP_016150692.1:|FEATURES|arnA|polymyxin|arnA	0.960456390681	93.9	33	68.2	5.1e-13	1
PENA	215	246	SRX3808505.3504916	beta-lactam	ZP_04656349|FEATURES|penA|beta-lactam|penA	1.0	87.5	32	64.7	5.6e-12	1
COB(I)ALAMIN_ADENOLSYLTRANSFERASE	26	58	SRX3808505.4801294	unclassified	gi:749002628:ref:WP_040062280.1:|FEATURES|cob(I)alamin_adenolsyltransferase|unclassified|cob(I)alamin_adenolsyltransferase	1.0	72.7	33	53.1	1.7e-08	1
VGAC	2	34	SRX3808505.495894	MLS	AMP35312.1|FEATURES|vgaC|MLS|vgaC	0.999999698105	90.9	33	66.2	1.9e-12	1
MAJOR_FACILITATOR_SUPERFAMILY_TRANSPORTER	11	42	SRX3808505.5137887	multidrug	CP001918.1.gene2931.p01|FEATURES|major_facilitator_superfamily_transporter|multidrug|major_facilitator_superfamily_transporter	0.999998922314	87.5	32	61.6	4.6e-11	1
KASUGAMYCIN_RESISTANCE_PROTEIN_KSGA	176	207	SRX3808505.4405597	aminoglycoside	YP_001439344|FEATURES|kasugamycin_resistance_protein_ksgA|aminoglycoside|kasugamycin_resistance_protein_ksgA	1.0	78.1	32	59.3	2.3e-10	1
OLEI	303	335	SRX3808505.6859615	MLS	ABA42118.2|FEATURES|oleI|MLS|oleI	0.999999987575	60.6	33	45.1	4.6e-06	1
ESCHERICHIA_COLI_LAMB	236	268	SRX3808505.1251771	multidrug	BAB38442|FEATURES|Escherichia_coli_LamB|multidrug|Escherichia_coli_LamB	0.999997326087	81.8	33	65.5	3.3e-12	1
MAJOR_FACILITATOR_SUPERFAMILY_TRANSPORTER	95	127	SRX3808505.2382235	multidrug	CP001918.1.gene2931.p01|FEATURES|major_facilitator_superfamily_transporter|multidrug|major_facilitator_superfamily_transporter	0.999999035497	93.9	33	70.9	7.8e-14	1
OMPF	49	81	SRX3808505.6886885	multidrug	gi:823296122:ref:WP_047051707.1:|FEATURES|ompF|multidrug|ompF	0.970929425372	84.8	33	67.4	8.6e-13	1
TET44	54	85	SRX3808505.6027214	tetracycline	FN594949.1.gene24.p01|FEATURES|tet44|tetracycline|tet44	0.999999999994	68.8	32	48.5	4.0e-07	1
EPTA	391	423	SRX3808505.3382558	peptide	BAE78116.1|FEATURES|eptA|peptide|eptA	0.999999997152	75.8	33	62.8	2.1e-11	1
ARNA	341	373	SRX3808505.4708328	polymyxin	ZP_02901868|FEATURES|arnA|polymyxin|arnA	0.968693563992	90.9	33	66.2	1.9e-12	1
PENA	435	467	SRX3808505.2630957	beta-lactam	ZP_04656349|FEATURES|penA|beta-lactam|penA	1.0	90.9	33	70.5	1.0e-13	1
ACRA	80	112	SRX3808505.931465	multidrug	gi:500615129:gb:EOQ55695.1:|FEATURES|acrA|multidrug|acrA	1.0	93.9	33	63.2	1.6e-11	1
CPXA	71	103	SRX3808505.4330729	aminoglycoside:aminocoumarin	NP_312864.1|FEATURES|cpxA|aminoglycoside:aminocoumarin|cpxA	0.999435782692	84.8	33	60.5	1.1e-10	1
MDTG	305	335	SRX3808505.4412314	multidrug	gi:694094674:ref:WP_032439274.1:|FEATURES|mdtG|multidrug|mdtG	1.0	74.2	31	48.5	4.2e-07	1
BICYCLOMYCIN-MULTIDRUG_EFFLUX_PROTEIN_BCR	102	134	SRX3808505.213603	multidrug	YP_001177494|FEATURES|bicyclomycin-multidrug_efflux_protein_bcr|multidrug|bicyclomycin-multidrug_efflux_protein_bcr	1.0	87.9	33	57.8	6.9e-10	1
SERRATIA_MARCESCENS_OMP1	13	43	SRX3808505.5342176	multidrug	AIA49384.1|FEATURES|Serratia_marcescens_Omp1|multidrug|Serratia_marcescens_Omp1	0.992975783534	87.1	31	60.8	7.6e-11	1
RPOB2	989	1021	SRX3808505.1687075	multidrug	BAD59497.1|FEATURES|rpoB2|multidrug|rpoB2	0.999999227765	66.7	33	50.4	1.1e-07	1
MSBA	552	582	SRX3808505.4831736	nitroimidazole	NP_415434.1|FEATURES|msbA|nitroimidazole|msbA	0.999618634384	77.4	31	50.8	8.4e-08	1
MEXB	383	415	SRX3808505.4831735	multidrug	gi:505288054:ref:WP_015475156.1:|FEATURES|mexB|multidrug|mexB	1.0	97.0	33	62.4	2.8e-11	1
OQXA	65	97	SRX3808505.3326530	multidrug	YP_001693237.1|FEATURES|oqxA|multidrug|oqxA	1.0	84.8	33	59.7	1.8e-10	1
MEXB	705	735	SRX3808505.65361	multidrug	gi:347302801:gb:AEO72915.1:|FEATURES|mexB|multidrug|mexB	0.999999999735	64.5	31	48.1	5.3e-07	1
EMRB	433	463	SRX3808505.4644781	multidrug	gi:585330820:ref:WP_024212479.1:|FEATURES|emrB|multidrug|emrB	0.999999246511	74.2	31	54.3	7.3e-09	1
ESCHERICHIA_COLI_LAMB	237	269	SRX3808505.1085509	multidrug	BAB38442|FEATURES|Escherichia_coli_LamB|multidrug|Escherichia_coli_LamB	0.999996086256	72.7	33	57.0	1.2e-09	1
MEXB	185	217	SRX3808505.5271237	multidrug	gi:759528585:ref:WP_043248665.1:|FEATURES|mexB|multidrug|mexB	1.0	72.7	33	53.9	9.9e-09	1
RPOB2	476	508	SRX3808505.5615149	multidrug	BAD59497.1|FEATURES|rpoB2|multidrug|rpoB2	0.99999937785	72.7	33	57.0	1.2e-09	1
EMRB	19	50	SRX3808505.5331853	multidrug	gi:916813154:ref:WP_051420210.1:|FEATURES|emrB|multidrug|emrB	0.999708695359	96.9	32	61.6	4.6e-11	1
CAMP-REGULATORY_PROTEIN	144	176	SRX3808505.4446414	unclassified	gi:490367208:ref:WP_004246872.1:|FEATURES|cAMP-regulatory_protein|unclassified|cAMP-regulatory_protein	0.94469695375	100.0	33	68.6	3.9e-13	1
EPTA	87	119	SRX3808505.6694204	peptide	BAE78116.1|FEATURES|eptA|peptide|eptA	0.999999803262	81.8	33	54.7	5.8e-09	1
ACRB	367	398	SRX3808505.1098376	multidrug	CP002695.1.gene992.p01|FEATURES|acrB|multidrug|acrB	1.0	84.4	32	57.0	1.1e-09	1
YOJI	87	119	SRX3808505.1098377	peptide	NP_416715.1|FEATURES|YojI|peptide|YojI	0.999999622932	75.8	33	51.2	6.4e-08	1
ACRB	831	863	SRX3808505.704196	multidrug	gi:502789935:ref:WP_013024911.1:|FEATURES|acrB|multidrug|acrB	1.0	87.9	33	67.0	1.1e-12	1
SERRATIA_MARCESCENS_OMP1	144	176	SRX3808505.5662969	multidrug	AIA49384.1|FEATURES|Serratia_marcescens_Omp1|multidrug|Serratia_marcescens_Omp1	0.993303319308	72.7	33	55.1	4.4e-09	1
OMPR	200	231	SRX3808505.3519324	multidrug	CP000034.1.gene3672.p01|FEATURES|ompR|multidrug|ompR	0.999999095639	96.9	32	63.5	1.2e-11	1
MSBA	364	395	SRX3808505.4555446	nitroimidazole	NP_415434.1|FEATURES|msbA|nitroimidazole|msbA	0.999675304898	81.2	32	55.1	4.4e-09	1
BAES	153	185	SRX3808505.155731	multidrug	BAA15934.1|FEATURES|baeS|multidrug|baeS	0.999998954935	75.8	33	53.9	9.9e-09	1
EPTA	208	240	SRX3808505.6539985	peptide	BAE78116.1|FEATURES|eptA|peptide|eptA	0.999999462879	72.7	33	46.6	1.5e-06	1
SDIA	179	209	SRX3808505.5968915	unclassified	gi:332101265:gb:EGJ04611.1:|FEATURES|sdiA|unclassified|sdiA	1.0	74.2	31	50.4	1.1e-07	1
BAES	259	291	SRX3808505.4319315	multidrug	BAA15934.1|FEATURES|baeS|multidrug|baeS	0.999998784925	69.7	33	49.7	1.9e-07	1
KASUGAMYCIN_RESISTANCE_PROTEIN_KSGA	194	226	SRX3808505.1936447	aminoglycoside	Q83MG8|FEATURES|kasugamycin_resistance_protein_ksgA|aminoglycoside|kasugamycin_resistance_protein_ksgA	1.0	78.8	33	55.8	2.6e-09	1
MUXB	541	571	SRX3808505.5774656	multidrug	NP_251217.1|FEATURES|MuxB|multidrug|MuxB	0.9999998205	71.0	31	50.4	1.0e-07	1
ACRB	54	86	SRX3808505.618094	multidrug	YP_001908403|FEATURES|acrB|multidrug|acrB	1.0	93.9	33	63.5	1.2e-11	1
ACRB	47	77	SRX3808505.4952539	multidrug	YP_001908403|FEATURES|acrB|multidrug|acrB	1.0	100.0	31	65.5	3.3e-12	1
RPOB2	593	624	SRX3808505.3484404	multidrug	BAD59497.1|FEATURES|rpoB2|multidrug|rpoB2	0.999999227765	71.9	32	50.4	1.1e-07	1
RPOB2	662	693	SRX3808505.3451588	multidrug	BAD59497.1|FEATURES|rpoB2|multidrug|rpoB2	0.999999009412	62.5	32	44.3	7.8e-06	1
MDTK	101	132	SRX3808505.1789662	multidrug	gi:555107106:gb:ESM50626.1:|FEATURES|mdtK|multidrug|mdtK	1.0	78.1	32	55.1	4.3e-09	1
PMRF	210	242	SRX3808505.3514895	peptide	AAC75314.1|FEATURES|PmrF|peptide|PmrF	0.999999619575	84.8	33	63.2	1.6e-11	1
MDTG	212	244	SRX3808505.2377649	multidrug	gi:556489355:ref:WP_023337085.1:|FEATURES|mdtG|multidrug|mdtG	1.0	69.7	33	50.8	8.4e-08	1
CPXA	379	410	SRX3808505.4350217	aminoglycoside:aminocoumarin	NP_312864.1|FEATURES|cpxA|aminoglycoside:aminocoumarin|cpxA	0.999694330444	90.6	32	66.6	1.5e-12	1
OMPF	274	309	SRX3808505.3238889	multidrug	gi:514076957:ref:WP_016529535.1:|FEATURES|ompF|multidrug|ompF	0.89877170079	72.2	36	54.3	7.3e-09	1
MUXC	347	379	SRX3808505.1358060	multidrug	NP_251216.1|FEATURES|MuxC|multidrug|MuxC	1.0	90.9	33	61.2	6.2e-11	1
ABES	37	69	SRX3808505.5181488	multidrug	NC_010410.6003348.p01|FEATURES|abeS|multidrug|abeS	0.960597294603	69.7	33	57.4	9.0e-10	1
EMRR	106	136	SRX3808505.106113	fluoroquinolone	NP_417169.1|FEATURES|emrR|fluoroquinolone|emrR	0.999965886596	80.6	31	58.5	4.0e-10	1
PENA	169	201	SRX3808505.6502304	beta-lactam	ZP_04656349|FEATURES|penA|beta-lactam|penA	1.0	63.6	33	45.4	3.5e-06	1
BAER	75	107	SRX3808505.6502308	multidrug	YP_490321.1|FEATURES|baeR|multidrug|baeR	0.999943613788	84.8	33	61.2	6.2e-11	1
VGAA	407	439	SRX3808505.5984270	MLS	AAG08983|FEATURES|vgaA|MLS|vgaA	0.999999990288	63.6	33	48.9	3.2e-07	1
EMRB	249	280	SRX3808505.511080	multidrug	gi:661298237:ref:WP_029991091.1:|FEATURES|emrB|multidrug|emrB	0.999962565981	87.5	32	65.9	2.4e-12	1
TLCC	31	63	SRX3808505.1247536	MLS	M57437.gene.p01|FEATURES|tlcC|MLS|tlcC	0.999999974657	63.6	33	46.6	1.6e-06	1
ESCHERICHIA_COLI_MIPA	146	177	SRX3808505.6122728	multidrug	NP_310518|FEATURES|Escherichia_coli_mipA|multidrug|Escherichia_coli_mipA	0.999998601757	65.6	32	51.6	4.9e-08	1
CPXA	329	360	SRX3808505.5144015	aminoglycoside:aminocoumarin	NP_312864.1|FEATURES|cpxA|aminoglycoside:aminocoumarin|cpxA	0.999412217453	81.2	32	60.1	1.3e-10	1
CAMP-REGULATORY_PROTEIN	27	59	SRX3808505.1472272	unclassified	gi:490367208:ref:WP_004246872.1:|FEATURES|cAMP-regulatory_protein|unclassified|cAMP-regulatory_protein	0.93715206056	100.0	33	67.4	8.6e-13	1
EMRB	161	193	SRX3808505.6197504	multidrug	gi:489922618:ref:WP_003825966.1:|FEATURES|emrB|multidrug|emrB	0.999977098176	90.9	33	68.2	5.1e-13	1
EPTA	371	403	SRX3808505.3099839	peptide	BAE78116.1|FEATURES|eptA|peptide|eptA	0.999999914922	93.9	33	73.2	1.6e-14	1
TOLC	32	64	SRX3808505.2009085	multidrug	gi:696408901:ref:WP_032980019.1:|FEATURES|TolC|multidrug|TolC	1.0	93.9	33	62.0	3.6e-11	1
YOJI	92	124	SRX3808505.2009086	peptide	NP_416715.1|FEATURES|YojI|peptide|YojI	0.999999650684	78.8	33	54.3	7.6e-09	1
OMPR	33	65	SRX3808505.2620784	multidrug	CP000034.1.gene3672.p01|FEATURES|ompR|multidrug|ompR	0.999999142958	97.0	33	64.7	5.6e-12	1
MDTK	188	220	SRX3808505.5724294	fluoroquinolone	AML99881.1|FEATURES|MdtK|fluoroquinolone|MdtK	0.999997506946	87.9	33	65.5	3.3e-12	1
MSBA	155	187	SRX3808505.5575106	nitroimidazole	NP_415434.1|FEATURES|msbA|nitroimidazole|msbA	0.999764082568	90.9	33	62.0	3.6e-11	1
TOLC	183	215	SRX3808505.1126473	multidrug	gi:554967123:ref:WP_023210986.1:|FEATURES|TolC|multidrug|TolC	1.0	78.8	33	57.4	9.0e-10	1
MAJOR_FACILITATOR_SUPERFAMILY_TRANSPORTER	484	515	SRX3808505.4744307	multidrug	CP001918.1.gene2931.p01|FEATURES|major_facilitator_superfamily_transporter|multidrug|major_facilitator_superfamily_transporter	0.999998479751	75.0	32	53.5	1.3e-08	1
CPXA	100	131	SRX3808505.5152099	aminoglycoside:aminocoumarin	NP_312864.1|FEATURES|cpxA|aminoglycoside:aminocoumarin|cpxA	0.999011511529	84.4	32	65.5	3.3e-12	1
BICYCLOMYCIN-MULTIDRUG_EFFLUX_PROTEIN_BCR	209	240	SRX3808505.2954114	multidrug	YP_001452184|FEATURES|bicyclomycin-multidrug_efflux_protein_bcr|multidrug|bicyclomycin-multidrug_efflux_protein_bcr	1.0	81.2	32	64.7	5.4e-12	1
OLEI	18	50	SRX3808505.4260038	MLS	ABA42118.2|FEATURES|oleI|MLS|oleI	0.999999991448	63.6	33	47.4	9.3e-07	1
EPTA	28	60	SRX3808505.6114184	peptide	BAE78116.1|FEATURES|eptA|peptide|eptA	0.999999643894	66.7	33	49.7	1.9e-07	1
OMPF	34	66	SRX3808505.4260037	multidrug	gi:504720116:ref:WP_014907218.1:|FEATURES|ompF|multidrug|ompF	0.999999997732	69.7	33	54.7	5.8e-09	1
TRANSCRIPTIONAL_REGULATORY_PROTEIN_CPXR_CPXR	74	106	SRX3808505.6281366	unclassified	CP001485.1.gene721.p01|FEATURES|transcriptional_regulatory_protein_CpxR_cpxR|unclassified|transcriptional_regulatory_protein_CpxR_cpxR	0.99999996748	100.0	33	69.3	2.3e-13	1
OMPF	68	98	SRX3808505.6509838	multidrug	gi:823296122:ref:WP_047051707.1:|FEATURES|ompF|multidrug|ompF	0.99999999987	84.4	32	59.3	2.3e-10	1
OMPF	278	309	SRX3808505.147011	multidrug	gi:505383854:ref:WP_015570956.1:|FEATURES|ompF|multidrug|ompF	0.999999999151	84.4	32	62.8	2.1e-11	1
ACRB	650	682	SRX3808505.5690736	multidrug	gi:502789935:ref:WP_013024911.1:|FEATURES|acrB|multidrug|acrB	1.0	90.9	33	62.4	2.8e-11	1
ACRB	858	889	SRX3808505.501875	multidrug	AAS61063|FEATURES|acrB|multidrug|acrB	1.0	75.0	32	52.0	3.8e-08	1
SDIA	184	216	SRX3808505.4968896	unclassified	gi:749556408:ref:WP_040188680.1:|FEATURES|sdiA|unclassified|sdiA	1.0	81.8	33	60.8	8.1e-11	1
KASUGAMYCIN_RESISTANCE_PROTEIN_KSGA	12	43	SRX3808505.6289172	aminoglycoside	YP_002240485|FEATURES|kasugamycin_resistance_protein_ksgA|aminoglycoside|kasugamycin_resistance_protein_ksgA	1.0	75.0	32	54.3	7.3e-09	1
PENA	134	164	SRX3808505.4262893	beta-lactam	ZP_04656349|FEATURES|penA|beta-lactam|penA	1.0	67.7	31	52.4	2.9e-08	1
VANR	73	103	SRX3808505.5050492	glycopeptide	gi:530818241:gb:EQC77429.1:|FEATURES|vanR|glycopeptide|vanR	0.988083625166	77.4	31	53.1	1.6e-08	1
MSBA	1	33	SRX3808505.2430628	nitroimidazole	NP_415434.1|FEATURES|msbA|nitroimidazole|msbA	0.999780648249	78.8	33	56.2	2.0e-09	1
OQXB	132	164	SRX3808505.6206158	multidrug	YP_001693238|FEATURES|oqxB|multidrug|oqxB	1.0	87.9	33	63.5	1.2e-11	1
ESCHERICHIA_COLI_LAMB	350	381	SRX3808505.5304759	multidrug	BAB38442|FEATURES|Escherichia_coli_LamB|multidrug|Escherichia_coli_LamB	0.99999624043	75.0	32	57.8	6.6e-10	1
MSBA	253	285	SRX3808505.4424134	nitroimidazole	NP_415434.1|FEATURES|msbA|nitroimidazole|msbA	0.999863775504	90.9	33	60.8	8.1e-11	1
MAJOR_FACILITATOR_SUPERFAMILY_TRANSPORTER	370	402	SRX3808505.5458591	multidrug	CP001918.1.gene2931.p01|FEATURES|major_facilitator_superfamily_transporter|multidrug|major_facilitator_superfamily_transporter	0.999998842305	87.9	33	59.7	1.8e-10	1
ACRB	180	212	SRX3808505.2830600	multidrug	gi:485731880:ref:WP_001359514.1:|FEATURES|acrB|multidrug|acrB	1.0	78.8	33	56.2	2.0e-09	1
CPXA	393	423	SRX3808505.3975981	aminoglycoside:aminocoumarin	NP_312864.1|FEATURES|cpxA|aminoglycoside:aminocoumarin|cpxA	0.999706257956	96.8	31	67.0	1.1e-12	1
MULTIDRUG_ABC_TRANSPORTER	457	487	SRX3808505.6368181	multidrug	gi:896355182:ref:WP_049310020.1:|FEATURES|multidrug_ABC_transporter|multidrug|multidrug_ABC_transporter	1.0	83.9	31	57.4	9.0e-10	1
KDPE	165	195	SRX3808505.1270285	aminoglycoside	NP_415222.1|FEATURES|kdpE|aminoglycoside|kdpE	0.999996482024	93.5	31	65.5	3.1e-12	1
MEXB	245	275	SRX3808505.2389132	multidrug	CAW25151|FEATURES|mexB|multidrug|mexB	0.999992277369	77.4	31	52.0	3.8e-08	1
ACRB	747	778	SRX3808505.5235649	multidrug	CAC35725|FEATURES|acrB|multidrug|acrB	0.999999999964	93.8	32	66.6	1.5e-12	1
EPTA	399	431	SRX3808505.2249852	peptide	BAE78116.1|FEATURES|eptA|peptide|eptA	0.999999997083	72.7	33	60.8	8.1e-11	1
RPOB2	881	912	SRX3808505.2790373	multidrug	BAD59497.1|FEATURES|rpoB2|multidrug|rpoB2	0.999999027876	65.6	32	44.7	5.8e-06	1
TOLC	187	219	SRX3808505.3807811	multidrug	gi:516511311:ref:WP_017899749.1:|FEATURES|TolC|multidrug|TolC	1.0	100.0	33	68.9	3.0e-13	1
ACRB	178	208	SRX3808505.5235640	multidrug	gi:485731880:ref:WP_001359514.1:|FEATURES|acrB|multidrug|acrB	1.0	80.6	31	54.3	7.6e-09	1
EPTA	447	479	SRX3808505.4440013	peptide	BAE78116.1|FEATURES|eptA|peptide|eptA	1.0	87.9	33	65.1	4.3e-12	1
EPTA	40	71	SRX3808505.3378109	peptide	BAE78116.1|FEATURES|eptA|peptide|eptA	0.999999774563	78.1	32	53.5	1.3e-08	1
VANR	70	102	SRX3808505.870874	glycopeptide	gi:944468330:ref:WP_055698749.1:|FEATURES|vanR|glycopeptide|vanR	0.999998334817	60.6	33	47.0	1.2e-06	1
PBP-1B	649	681	SRX3808505.2492450	beta-lactam	YP_002467958|FEATURES|PBP-1B|beta-lactam|PBP-1B	0.999999999064	63.6	33	55.1	4.4e-09	1
TOLC	314	346	SRX3808505.1625979	multidrug	gi:890454542:ref:WP_048887938.1:|FEATURES|TolC|multidrug|TolC	1.0	90.9	33	63.9	9.6e-12	1
KASUGAMYCIN_RESISTANCE_PROTEIN_KSGA	84	116	SRX3808505.3301516	aminoglycoside	YP_001461223|FEATURES|kasugamycin_resistance_protein_ksgA|aminoglycoside|kasugamycin_resistance_protein_ksgA	1.0	78.8	33	58.2	5.2e-10	1
MDTG	41	73	SRX3808505.5945848	multidrug	gi:695797197:ref:WP_032711388.1:|FEATURES|mdtG|multidrug|mdtG	1.0	60.6	33	49.7	1.9e-07	1
TOLC	422	454	SRX3808505.5792	multidrug	gi:779803590:ref:WP_045330078.1:|FEATURES|TolC|multidrug|TolC	1.0	87.9	33	60.8	8.1e-11	1
EPTA	234	264	SRX3808505.4613947	peptide	BAE78116.1|FEATURES|eptA|peptide|eptA	0.999999755541	80.6	31	54.3	7.3e-09	1
ACRB	613	644	SRX3808505.3912037	multidrug	gi:812045371:emb:CRH28493.1:|FEATURES|acrB|multidrug|acrB	0.999999997368	87.5	32	65.1	4.3e-12	1
VANR	86	118	SRX3808505.2553436	glycopeptide	gi:943641831:ref:WP_055470667.1:|FEATURES|vanR|glycopeptide|vanR	1.0	66.7	33	52.8	2.2e-08	1
SMES	413	445	SRX3808505.872430	multidrug	AAD51347.1|FEATURES|smeS|multidrug|smeS	0.999999293265	60.6	33	45.1	4.6e-06	1
ACRB	819	851	SRX3808505.3345524	multidrug	CP001918.1.gene1257.p01|FEATURES|acrB|multidrug|acrB	1.0	97.0	33	70.1	1.3e-13	1
OQXB	154	186	SRX3808505.285926	multidrug	YP_001693238|FEATURES|oqxB|multidrug|oqxB	1.0	93.9	33	67.0	1.1e-12	1
ESCHERICHIA_COLI_LAMB	66	98	SRX3808505.2248104	multidrug	BAB38442|FEATURES|Escherichia_coli_LamB|multidrug|Escherichia_coli_LamB	0.999997668126	93.9	33	69.3	2.3e-13	1
QACH	21	53	SRX3808505.5505916	fluoroquinolone	AAZ42322.1|FEATURES|qacH|fluoroquinolone|qacH	0.999951082235	63.6	33	47.4	9.3e-07	1
TOLC	54	85	SRX3808505.3452803	multidrug	gi:446657936:ref:WP_000735282.1:|FEATURES|TolC|multidrug|TolC	1.0	90.6	32	64.3	7.1e-12	1
PBP-1A	287	319	SRX3808505.1872035	beta-lactam	YP_001290033|FEATURES|PBP-1A|beta-lactam|PBP-1A	1.0	66.7	33	49.7	1.9e-07	1
TETA	443	474	SRX3808505.134850	tetracycline	gi:736993687:ref:WP_034989673.1:|FEATURES|tetA|tetracycline|tetA	0.999999999996	62.5	32	44.3	7.6e-06	1
EMRB	439	471	SRX3808505.1364325	multidrug	gi:585330820:ref:WP_024212479.1:|FEATURES|emrB|multidrug|emrB	0.999974771302	81.8	33	60.8	8.1e-11	1
OMPF	88	119	SRX3808505.1872031	multidrug	gi:15131544:emb:CAC48383.1:|FEATURES|ompF|multidrug|ompF	0.999999999997	78.1	32	59.3	2.3e-10	1
ACRB	37	69	SRX3808505.3452809	multidrug	YP_001908403|FEATURES|acrB|multidrug|acrB	1.0	90.9	33	63.9	9.6e-12	1
MACB	20	52	SRX3808505.1726700	MLS	gi:495004199:ref:WP_007730213.1:|FEATURES|macB|MLS|macB	0.99999950157	60.6	33	44.3	7.8e-06	1
EMRB	436	468	SRX3808505.787990	multidrug	gi:585330820:ref:WP_024212479.1:|FEATURES|emrB|multidrug|emrB	0.999964188241	78.8	33	58.9	3.1e-10	1
MSBA	211	243	SRX3808505.1036302	nitroimidazole	NP_415434.1|FEATURES|msbA|nitroimidazole|msbA	0.999840732438	84.8	33	59.7	1.8e-10	1
TRANSCRIPTIONAL_REGULATORY_PROTEIN_CPXR_CPXR	132	163	SRX3808505.6537724	unclassified	CP001138.1.gene4273.p01|FEATURES|transcriptional_regulatory_protein_CpxR_cpxR|unclassified|transcriptional_regulatory_protein_CpxR_cpxR	0.999999999996	87.5	32	60.1	1.3e-10	1
SDIA	209	240	SRX3808505.3102267	unclassified	gi:757781720:ref:WP_043000304.1:|FEATURES|sdiA|unclassified|sdiA	1.0	84.4	32	60.1	1.4e-10	1
EPTA	32	64	SRX3808505.686508	peptide	BAE78116.1|FEATURES|eptA|peptide|eptA	0.999999543927	72.7	33	47.8	7.1e-07	1
PBP-1A	78	109	SRX3808505.1037434	beta-lactam	YP_001290033|FEATURES|PBP-1A|beta-lactam|PBP-1A	1.0	71.9	32	53.5	1.3e-08	1
EPTA	438	470	SRX3808505.5727179	peptide	BAE78116.1|FEATURES|eptA|peptide|eptA	0.99999999977	87.9	33	65.5	3.3e-12	1
EPTA	72	104	SRX3808505.4794461	peptide	BAE78116.1|FEATURES|eptA|peptide|eptA	0.999999518608	66.7	33	47.4	9.3e-07	1
ACRB	468	500	SRX3808505.4406002	multidrug	ZP_02684554|FEATURES|acrB|multidrug|acrB	1.0	97.0	33	62.8	2.1e-11	1
ARNA	341	373	SRX3808505.3528043	polymyxin	ZP_02901868|FEATURES|arnA|polymyxin|arnA	0.968693563992	90.9	33	66.2	1.9e-12	1
MAJOR_FACILITATOR_SUPERFAMILY_TRANSPORTER	154	184	SRX3808505.5565602	multidrug	NC_010410.6002639.p01|FEATURES|major_facilitator_superfamily_transporter|multidrug|major_facilitator_superfamily_transporter	0.999999925448	67.7	31	50.8	8.4e-08	1
OMPF	295	327	SRX3808505.2299787	multidrug	gi:312286407:gb:EFR14320.1:|FEATURES|ompF|multidrug|ompF	0.998828422975	72.7	33	60.8	8.1e-11	1
PMRF	193	225	SRX3808505.5514426	peptide	AAC75314.1|FEATURES|PmrF|peptide|PmrF	0.999999570048	84.8	33	61.6	4.7e-11	1
MARA	28	59	SRX3808505.394263	multidrug	YP_489794.1|FEATURES|marA|multidrug|marA	0.999997279174	75.0	32	57.0	1.2e-09	1
TRANSCRIPTIONAL_REGULATORY_PROTEIN_CPXR_CPXR	192	224	SRX3808505.3830318	unclassified	CP001918.1.gene5135.p01|FEATURES|transcriptional_regulatory_protein_CpxR_cpxR|unclassified|transcriptional_regulatory_protein_CpxR_cpxR	1.0	97.0	33	74.3	7.1e-15	1
TET34	74	106	SRX3808505.2613034	tetracycline	BAC58936|FEATURES|tet34|tetracycline|tet34	1.0	66.7	33	53.1	1.7e-08	1
ACRB	825	857	SRX3808505.4781131	multidrug	YP_454364|FEATURES|acrB|multidrug|acrB	1.0	87.9	33	63.2	1.6e-11	1
PENA	449	480	SRX3808505.5684576	beta-lactam	ZP_04656349|FEATURES|penA|beta-lactam|penA	1.0	96.9	32	65.9	2.4e-12	1
ACRB	335	367	SRX3808505.3830316	multidrug	gi:812045371:emb:CRH28493.1:|FEATURES|acrB|multidrug|acrB	1.0	81.8	33	54.7	5.8e-09	1
ACRB	452	484	SRX3808505.5060446	multidrug	gi:502789935:ref:WP_013024911.1:|FEATURES|acrB|multidrug|acrB	1.0	100.0	33	65.5	3.3e-12	1
ACRB	314	344	SRX3808505.909081	multidrug	YP_002932544|FEATURES|acrB|multidrug|acrB	1.0	87.1	31	57.4	9.0e-10	1
RPOB2	884	914	SRX3808505.4286898	multidrug	BAD59497.1|FEATURES|rpoB2|multidrug|rpoB2	0.999999076016	67.7	31	45.8	2.6e-06	1
MEXB	922	954	SRX3808505.3792342	multidrug	gi:504646765:ref:WP_014833867.1:|FEATURES|mexB|multidrug|mexB	1.0	87.9	33	61.2	6.2e-11	1
YOJI	96	128	SRX3808505.1942658	peptide	NP_416715.1|FEATURES|YojI|peptide|YojI	0.999999458005	72.7	33	47.8	7.1e-07	1
ACRB	177	209	SRX3808505.4712180	multidrug	YP_001908403|FEATURES|acrB|multidrug|acrB	1.0	93.9	33	68.2	5.1e-13	1
EMRA	159	190	SRX3808505.4712184	multidrug	gi:493949987:ref:WP_006893879.1:|FEATURES|emrA|multidrug|emrA	0.983833026289	87.5	32	59.7	1.7e-10	1
MSBA	168	199	SRX3808505.2925475	nitroimidazole	NP_415434.1|FEATURES|msbA|nitroimidazole|msbA	0.999647917344	81.2	32	51.6	4.8e-08	1
MAJOR_FACILITATOR_SUPERFAMILY_TRANSPORTER	367	399	SRX3808505.2041483	multidrug	CP001918.1.gene2931.p01|FEATURES|major_facilitator_superfamily_transporter|multidrug|major_facilitator_superfamily_transporter	0.999998447159	81.8	33	53.9	9.9e-09	1
CPXA	116	148	SRX3808505.2963552	aminoglycoside:aminocoumarin	NP_312864.1|FEATURES|cpxA|aminoglycoside:aminocoumarin|cpxA	0.999812332689	90.9	33	71.6	4.6e-14	1
MULTIDRUG_ABC_TRANSPORTER	461	492	SRX3808505.5849056	multidrug	AF170880.4.gene1.p01|FEATURES|multidrug_ABC_transporter|multidrug|multidrug_ABC_transporter	0.999992080891	62.5	32	44.3	7.6e-06	1
OMPF	17	49	SRX3808505.322300	multidrug	gi:742936434:ref:WP_039025717.1:|FEATURES|ompF|multidrug|ompF	0.999999999133	75.8	33	55.1	4.4e-09	1
ADEJ	31	63	SRX3808505.4977473	multidrug	gi:60207557:gb:AAX14802.1:|FEATURES|adeJ|multidrug|adeJ	0.999999144524	78.8	33	60.1	1.4e-10	1
EMRA	282	314	SRX3808505.1031074	multidrug	gi:506486765:ref:WP_015963310.1:|FEATURES|emrA|multidrug|emrA	0.991730487148	97.0	33	70.1	1.3e-13	1
EMRD	52	84	SRX3808505.3619837	multidrug	YP_002846930|FEATURES|emrD|multidrug|emrD	1.0	84.8	33	60.8	8.1e-11	1
MDTK	381	413	SRX3808505.5222368	multidrug	YP_001438116|FEATURES|mdtK|multidrug|mdtK	1.0	87.9	33	68.2	5.1e-13	1
SDIA	210	240	SRX3808505.4595438	unclassified	gi:554965933:ref:WP_023209999.1:|FEATURES|sdiA|unclassified|sdiA	1.0	87.1	31	59.7	1.8e-10	1
YOJI	358	388	SRX3808505.1452672	peptide	NP_416715.1|FEATURES|YojI|peptide|YojI	0.99999924823	64.5	31	45.1	4.6e-06	1
POXTA	159	189	SRX3808505.5992295	multidrug	AVI44920.1|FEATURES|poxtA|multidrug|poxtA	0.999999296316	61.3	31	47.4	9.3e-07	1
MACA	151	183	SRX3808505.4786481	MLS	gi:1031874524:ref:WP_064189330.1:|FEATURES|macA|MLS|macA	1.0	100.0	33	66.6	1.5e-12	1
OMPR	274	304	SRX3808505.1286554	multidrug	CP000034.1.gene3672.p01|FEATURES|ompR|multidrug|ompR	0.999998467794	80.6	31	53.1	1.6e-08	1
PENA	326	357	SRX3808505.4438839	beta-lactam	YP_002146111|FEATURES|penA|beta-lactam|penA	1.0	90.6	32	65.5	3.2e-12	1
TRANSCRIPTIONAL_REGULATORY_PROTEIN_CPXR_CPXR	84	116	SRX3808505.3266467	unclassified	CP001485.1.gene721.p01|FEATURES|transcriptional_regulatory_protein_CpxR_cpxR|unclassified|transcriptional_regulatory_protein_CpxR_cpxR	0.999999990112	72.7	33	52.8	2.2e-08	1
PBP-1A	445	477	SRX3808505.917713	beta-lactam	YP_001292390|FEATURES|PBP-1A|beta-lactam|PBP-1A	1.0	60.6	33	46.2	2.1e-06	1
OMPF	113	143	SRX3808505.2118720	multidrug	gi:312286407:gb:EFR14320.1:|FEATURES|ompF|multidrug|ompF	0.991908356241	80.6	31	58.5	3.9e-10	1
EMRD	257	289	SRX3808505.323657	multidrug	YP_001174764|FEATURES|emrD|multidrug|emrD	0.99999891973	63.6	33	50.8	8.4e-08	1
MDTK	310	341	SRX3808505.3953405	fluoroquinolone	AML99881.1|FEATURES|MdtK|fluoroquinolone|MdtK	0.99998973494	81.2	32	54.7	5.6e-09	1
OQXB	800	832	SRX3808505.6865058	multidrug	YP_001693238|FEATURES|oqxB|multidrug|oqxB	1.0	90.9	33	68.6	3.9e-13	1
PBP-1B	290	321	SRX3808505.2635294	beta-lactam	YP_002467958|FEATURES|PBP-1B|beta-lactam|PBP-1B	0.99999999913	81.2	32	55.5	3.4e-09	1
MDTG	214	245	SRX3808505.4130125	multidrug	B7LT82|FEATURES|mdtG|multidrug|mdtG	1.0	68.8	32	49.7	1.8e-07	1
TOLC	392	423	SRX3808505.1364583	multidrug	gi:763321415:ref:WP_044179865.1:|FEATURES|TolC|multidrug|TolC	1.0	93.8	32	62.4	2.7e-11	1
EPTA	160	190	SRX3808505.5338100	peptide	BAE78116.1|FEATURES|eptA|peptide|eptA	0.99999939786	74.2	31	45.8	2.6e-06	1
PATA	266	296	SRX3808505.4340497	fluoroquinolone	NP_417544.5|FEATURES|patA|fluoroquinolone|patA	0.999965545087	71.0	31	49.7	1.9e-07	1
PENA	513	545	SRX3808505.6781578	beta-lactam	ZP_04656349|FEATURES|penA|beta-lactam|penA	1.0	90.9	33	68.9	3.0e-13	1
OMPF	87	117	SRX3808505.1876829	multidrug	gi:823296122:ref:WP_047051707.1:|FEATURES|ompF|multidrug|ompF	0.999258242815	84.4	32	55.1	4.4e-09	1
MEXB	311	343	SRX3808505.1861733	multidrug	AAA74437.1|FEATURES|MexB|multidrug|mexB	0.999999910284	66.7	33	48.1	5.4e-07	1
PBP-1A	211	241	SRX3808505.1531024	beta-lactam	EDJ91555|FEATURES|PBP-1A|beta-lactam|PBP-1A	1.0	67.7	31	47.0	1.2e-06	1
EPTA	93	124	SRX3808505.2326320	peptide	BAE78116.1|FEATURES|eptA|peptide|eptA	0.999999605531	75.0	32	48.9	3.1e-07	1
MDTC	946	977	SRX3808505.3536892	multidrug	gi:446590225:ref:WP_000667571.1:|FEATURES|mdtC|multidrug|mdtC	0.993729985819	87.5	32	60.5	1.0e-10	1
MSBA	62	94	SRX3808505.6678070	nitroimidazole	NP_415434.1|FEATURES|msbA|nitroimidazole|msbA	0.999920185752	81.8	33	65.9	2.5e-12	1
ACRB	777	808	SRX3808505.4380921	multidrug	gi:491078681:ref:WP_004940301.1:|FEATURES|acrB|multidrug|acrB	1.0	84.4	32	63.2	1.6e-11	1
EMRA	143	175	SRX3808505.16479	multidrug	gi:647319818:ref:WP_025757133.1:|FEATURES|emrA|multidrug|emrA	0.9850556791	78.8	33	55.5	3.4e-09	1
TOLC	182	213	SRX3808505.3397435	multidrug	gi:554967123:ref:WP_023210986.1:|FEATURES|TolC|multidrug|TolC	1.0	78.1	32	55.8	2.6e-09	1
MDTG	110	142	SRX3808505.6216996	multidrug	gi:490851190:ref:WP_004713249.1:|FEATURES|mdtG|multidrug|mdtG	1.0	72.7	33	53.5	1.3e-08	1
EPTA	446	477	SRX3808505.4349181	peptide	BAE78116.1|FEATURES|eptA|peptide|eptA	1.0	90.6	32	66.2	1.9e-12	1
OQXA	291	322	SRX3808505.1325151	multidrug	YP_001693237.1|FEATURES|oqxA|multidrug|oqxA	0.99999829943	87.5	32	60.5	1.1e-10	1
PENA	186	216	SRX3808505.6808282	beta-lactam	ZP_04656349|FEATURES|penA|beta-lactam|penA	1.0	67.7	31	45.8	2.7e-06	1
PENA	440	472	SRX3808505.1122887	beta-lactam	ZP_04656349|FEATURES|penA|beta-lactam|penA	1.0	75.8	33	57.4	9.0e-10	1
MEXB	664	696	SRX3808505.2157638	multidrug	YP_298289|FEATURES|mexB|multidrug|mexB	0.999999999987	72.7	33	53.5	1.3e-08	1
PENA	577	609	SRX3808505.4413436	beta-lactam	ZP_04656349|FEATURES|penA|beta-lactam|penA	1.0	72.7	33	58.9	3.1e-10	1
PBP-1A	65	97	SRX3808505.6437041	beta-lactam	YP_001290033|FEATURES|PBP-1A|beta-lactam|PBP-1A	1.0	63.6	33	49.3	2.4e-07	1
EPTA	471	503	SRX3808505.1968103	peptide	BAE78116.1|FEATURES|eptA|peptide|eptA	0.99999986838	75.8	33	58.5	4.0e-10	1
YOJI	458	489	SRX3808505.2244759	peptide	NP_416715.1|FEATURES|YojI|peptide|YojI	0.999999847097	87.5	32	62.4	2.7e-11	1
MDTE	64	95	SRX3808505.1791340	multidrug	CP001918.1.gene3442.p01|FEATURES|mdtE|multidrug|mdtE	0.99999999987	90.6	32	58.2	5.1e-10	1
PBP-1B	235	267	SRX3808505.3093556	beta-lactam	YP_002467958|FEATURES|PBP-1B|beta-lactam|PBP-1B	0.999999998916	75.8	33	54.3	7.6e-09	1
EMRA	144	175	SRX3808505.4947228	multidrug	gi:647319818:ref:WP_025757133.1:|FEATURES|emrA|multidrug|emrA	0.984090607642	78.1	32	53.1	1.6e-08	1
ESCHERICHIA_COLI_MIPA	146	177	SRX3808505.4947229	multidrug	NP_310518|FEATURES|Escherichia_coli_mipA|multidrug|Escherichia_coli_mipA	0.999998601757	65.6	32	51.6	4.9e-08	1
EMRB-QACA_FAMILY_MAJOR_FACILITATOR_TRANSPORTER	179	209	SRX3808505.42390	multidrug	CP001918.1.gene4071.p01|FEATURES|EmrB-QacA_family_major_facilitator_transporter|multidrug|EmrB-QacA_family_major_facilitator_transporter	0.999995976303	74.2	31	47.0	1.2e-06	1
CPXA	227	258	SRX3808505.2287929	aminoglycoside:aminocoumarin	NP_312864.1|FEATURES|cpxA|aminoglycoside:aminocoumarin|cpxA	0.998968958032	96.9	32	62.4	2.7e-11	1
CAMP-REGULATORY_PROTEIN	77	109	SRX3808505.5548217	unclassified	gi:491301754:ref:WP_005159757.1:|FEATURES|cAMP-regulatory_protein|unclassified|cAMP-regulatory_protein	0.945479295426	100.0	33	69.3	2.3e-13	1
OMPF	294	326	SRX3808505.6036392	multidrug	gi:312286407:gb:EFR14320.1:|FEATURES|ompF|multidrug|ompF	0.998828274237	72.7	33	60.5	1.1e-10	1
OQXB	147	179	SRX3808505.2448835	multidrug	YP_001693238|FEATURES|oqxB|multidrug|oqxB	0.999998367829	75.8	33	48.5	4.2e-07	1
PENA	226	258	SRX3808505.2123091	beta-lactam	ZP_04656349|FEATURES|penA|beta-lactam|penA	1.0	78.8	33	61.2	6.2e-11	1
MSBA	51	83	SRX3808505.4755096	nitroimidazole	NP_415434.1|FEATURES|msbA|nitroimidazole|msbA	0.999884715348	78.8	33	62.4	2.8e-11	1
PENA	73	105	SRX3808505.3536091	beta-lactam	ZP_04656349|FEATURES|penA|beta-lactam|penA	1.0	78.8	33	56.6	1.5e-09	1
PBP-1A	63	95	SRX3808505.6892822	beta-lactam	YP_001292390|FEATURES|PBP-1A|beta-lactam|PBP-1A	1.0	69.7	33	52.8	2.2e-08	1
MSBA	85	117	SRX3808505.4190810	nitroimidazole	NP_415434.1|FEATURES|msbA|nitroimidazole|msbA	0.99992892574	90.9	33	67.0	1.1e-12	1
ARNA	83	115	SRX3808505.5209952	polymyxin	gi:851928593:ref:WP_048220996.1:|FEATURES|arnA|polymyxin|arnA	0.942523779437	84.8	33	58.5	4.0e-10	1
PENA	440	472	SRX3808505.4190817	beta-lactam	ZP_04656349|FEATURES|penA|beta-lactam|penA	1.0	75.8	33	57.4	9.0e-10	1
EPTA	28	59	SRX3808505.432101	peptide	BAE78116.1|FEATURES|eptA|peptide|eptA	0.999999561894	65.6	32	48.1	5.4e-07	1
KLEBSIELLA_PNEUMONIAE_OMPK37	307	338	SRX3808505.2012140	beta-lactam	CAA09666.1|FEATURES|Klebsiella_pneumoniae_OmpK37|beta-lactam|Klebsiella_pneumoniae_OmpK37	0.999999961032	68.8	32	46.2	1.9e-06	1
MDTK	195	227	SRX3808505.5639591	fluoroquinolone	AML99881.1|FEATURES|MdtK|fluoroquinolone|MdtK	0.999995652449	81.8	33	61.2	6.2e-11	1
TOLC	395	427	SRX3808505.4562096	multidrug	gi:565892113:ref:WP_023972176.1:|FEATURES|TolC|multidrug|TolC	1.0	87.9	33	62.4	2.8e-11	1
MAJOR_FACILITATOR_SUPERFAMILY_TRANSPORTER	291	322	SRX3808505.4199991	multidrug	CP001918.1.gene2931.p01|FEATURES|major_facilitator_superfamily_transporter|multidrug|major_facilitator_superfamily_transporter	0.999999074234	93.8	32	65.9	2.4e-12	1
BACA	11	42	SRX3808505.6531765	bacitracin	ZP_03381912|FEATURES|bacA|bacitracin|bacA	1.0	100.0	32	66.6	1.4e-12	1
EMRR	92	123	SRX3808505.2869185	fluoroquinolone	NP_417169.1|FEATURES|emrR|fluoroquinolone|emrR	0.999941803226	75.0	32	53.5	1.3e-08	1
RPOB2	275	306	SRX3808505.3223745	multidrug	BAD59497.1|FEATURES|rpoB2|multidrug|rpoB2	0.99999913736	62.5	32	47.4	9.0e-07	1
MULTIDRUG_ABC_TRANSPORTER	481	512	SRX3808505.6159469	multidrug	gi:1031799645:ref:WP_064138838.1:|FEATURES|multidrug_ABC_transporter|multidrug|multidrug_ABC_transporter	1.0	81.2	32	54.7	5.8e-09	1
EPTA	33	64	SRX3808505.1443870	peptide	BAE78116.1|FEATURES|eptA|peptide|eptA	0.999999491697	65.6	32	47.0	1.2e-06	1
ROSB	104	135	SRX3808505.2780127	fosmidomycin	YP_001605795|FEATURES|rosB|fosmidomycin|rosB	1.0	84.4	32	55.1	4.3e-09	1
PENA	370	400	SRX3808505.5349426	beta-lactam	ZP_04656349|FEATURES|penA|beta-lactam|penA	1.0	80.6	31	56.2	2.0e-09	1
ACRB	520	552	SRX3808505.5349420	multidrug	AAQ21216|FEATURES|acrB|multidrug|acrB	0.999999999436	90.9	33	63.5	1.2e-11	1
CAMP-REGULATORY_PROTEIN	28	60	SRX3808505.5016448	unclassified	gi:490367208:ref:WP_004246872.1:|FEATURES|cAMP-regulatory_protein|unclassified|cAMP-regulatory_protein	0.93344084472	97.0	33	65.5	3.3e-12	1
ACRA	95	127	SRX3808505.2281567	multidrug	gi:554314182:gb:ESH50507.1:|FEATURES|acrA|multidrug|acrA	1.0	72.7	33	50.8	8.4e-08	1
ARNA	612	643	SRX3808505.3252847	polymyxin	gi:391316952:gb:EIQ74337.1:|FEATURES|arnA|polymyxin|arnA	0.937708095139	75.0	32	57.8	6.9e-10	1
TOLC	392	423	SRX3808505.448307	multidrug	gi:763321415:ref:WP_044179865.1:|FEATURES|TolC|multidrug|TolC	1.0	93.8	32	62.4	2.8e-11	1
MSBA	194	225	SRX3808505.3123896	nitroimidazole	NP_415434.1|FEATURES|msbA|nitroimidazole|msbA	0.99990943878	96.9	32	64.7	5.6e-12	1
MSBA	397	429	SRX3808505.6856367	nitroimidazole	NP_415434.1|FEATURES|msbA|nitroimidazole|msbA	0.999893958043	90.9	33	63.2	1.6e-11	1
MEXB	358	390	SRX3808505.3391870	multidrug	gi:503722573:ref:WP_013956649.1:|FEATURES|mexB|multidrug|mexB	1.0	81.8	33	56.2	2.0e-09	1
TRANSCRIPTIONAL_REGULATORY_PROTEIN_CPXR_CPXR	83	115	SRX3808505.4410169	unclassified	CP001485.1.gene721.p01|FEATURES|transcriptional_regulatory_protein_CpxR_cpxR|unclassified|transcriptional_regulatory_protein_CpxR_cpxR	0.912257524507	97.0	33	67.8	6.6e-13	1
EPTA	448	480	SRX3808505.4942760	peptide	BAE78116.1|FEATURES|eptA|peptide|eptA	1.0	90.9	33	66.6	1.5e-12	1
EPTA	418	450	SRX3808505.1794442	peptide	BAE78116.1|FEATURES|eptA|peptide|eptA	0.999999891465	81.8	33	60.8	8.1e-11	1
ACRB	717	748	SRX3808505.5971504	multidrug	NP_752514|FEATURES|acrB|multidrug|acrB	0.999999820556	87.5	32	60.1	1.4e-10	1
KASUGAMYCIN_RESISTANCE_PROTEIN_KSGA	84	116	SRX3808505.1593376	aminoglycoside	YP_001461223|FEATURES|kasugamycin_resistance_protein_ksgA|aminoglycoside|kasugamycin_resistance_protein_ksgA	1.0	75.8	33	55.8	2.6e-09	1
TRANSCRIPTIONAL_REGULATORY_PROTEIN_CPXR_CPXR	70	100	SRX3808505.6606816	unclassified	CP001918.1.gene5135.p01|FEATURES|transcriptional_regulatory_protein_CpxR_cpxR|unclassified|transcriptional_regulatory_protein_CpxR_cpxR	0.999998884288	100.0	31	65.5	3.2e-12	1
MDTG	61	91	SRX3808505.4375085	multidrug	CP004022.1.gene1785.p01|FEATURES|mdtG|multidrug|mdtG	1.0	64.5	31	46.2	1.9e-06	1
MEXX	271	302	SRX3808505.4375087	multidrug	gi:694090431:ref:WP_032435131.1:|FEATURES|mexX|multidrug|mexX	1.0	100.0	32	68.2	4.9e-13	1
MSBA	103	133	SRX3808505.3434215	nitroimidazole	NP_415434.1|FEATURES|msbA|nitroimidazole|msbA	0.999859446114	90.3	31	62.0	3.4e-11	1
ARNA	26	57	SRX3808505.6769712	polymyxin	ZP_02901868|FEATURES|arnA|polymyxin|arnA	0.994922888152	71.9	32	45.4	3.4e-06	1
PENA	252	284	SRX3808505.4501852	beta-lactam	ZP_04656349|FEATURES|penA|beta-lactam|penA	1.0	69.7	33	48.1	5.4e-07	1
TOLC	19	51	SRX3808505.6189318	multidrug	gi:696408901:ref:WP_032980019.1:|FEATURES|TolC|multidrug|TolC	1.0	87.9	33	57.8	6.9e-10	1
EMRB	170	202	SRX3808505.2564285	multidrug	gi:757800118:ref:WP_043017320.1:|FEATURES|emrB|multidrug|emrB	0.999996885352	78.8	33	53.9	9.9e-09	1
ACRB	448	478	SRX3808505.2736988	multidrug	AAQ21216|FEATURES|acrB|multidrug|acrB	1.0	100.0	31	62.4	2.6e-11	1
EMRB	268	300	SRX3808505.2893977	multidrug	gi:486434036:ref:WP_001617235.1:|FEATURES|emrB|multidrug|emrB	0.999987479664	87.9	33	61.2	6.2e-11	1
TRANSCRIPTIONAL_REGULATORY_PROTEIN_CPXR_CPXR	70	101	SRX3808505.3633397	unclassified	CP001918.1.gene5135.p01|FEATURES|transcriptional_regulatory_protein_CpxR_cpxR|unclassified|transcriptional_regulatory_protein_CpxR_cpxR	1.0	96.9	32	65.9	2.5e-12	1
MSBA	485	516	SRX3808505.4383302	nitroimidazole	NP_415434.1|FEATURES|msbA|nitroimidazole|msbA	0.999633543849	78.1	32	51.2	6.4e-08	1
OPRM	54	84	SRX3808505.2317744	multidrug	gi:573999612:gb:ETU76469.1:|FEATURES|oprM|multidrug|oprM	0.999999950588	67.7	31	46.2	2.1e-06	1
ACRB	355	386	SRX3808505.4459525	multidrug	AAQ21216|FEATURES|acrB|multidrug|acrB	1.0	93.8	32	58.9	3.0e-10	1
MDTK	251	283	SRX3808505.1529977	multidrug	gi:554682163:ref:WP_023182103.1:|FEATURES|mdtK|multidrug|mdtK	1.0	97.0	33	63.9	9.6e-12	1
OQXB	635	667	SRX3808505.2682800	multidrug	YP_001693238|FEATURES|oqxB|multidrug|oqxB	0.999999011549	81.8	33	61.2	6.2e-11	1
PMRF	16	48	SRX3808505.3996301	peptide	AAC75314.1|FEATURES|PmrF|peptide|PmrF	0.999998789417	66.7	33	50.8	8.4e-08	1
TOLC	372	403	SRX3808505.3640650	multidrug	gi:890454542:ref:WP_048887938.1:|FEATURES|TolC|multidrug|TolC	1.0	96.9	32	62.8	2.1e-11	1
PBP-1B	286	317	SRX3808505.5856249	beta-lactam	YP_002467958|FEATURES|PBP-1B|beta-lactam|PBP-1B	0.999999999176	78.1	32	55.8	2.6e-09	1
ARNA	313	344	SRX3808505.4035254	polymyxin	gi:507079934:ref:WP_016150692.1:|FEATURES|arnA|polymyxin|arnA	0.946133922786	87.5	32	60.5	1.1e-10	1
PENA	446	478	SRX3808505.256389	beta-lactam	ZP_04656349|FEATURES|penA|beta-lactam|penA	1.0	100.0	33	70.5	1.0e-13	1
MEXB	310	342	SRX3808505.5840590	multidrug	AAA74437.1|FEATURES|MexB|multidrug|mexB	0.999999902147	66.7	33	47.8	7.1e-07	1
EPTA	171	202	SRX3808505.5258413	peptide	BAE78116.1|FEATURES|eptA|peptide|eptA	0.999999743759	81.2	32	52.4	2.8e-08	1
EPTA	376	408	SRX3808505.6143941	peptide	BAE78116.1|FEATURES|eptA|peptide|eptA	0.999999999921	75.8	33	64.7	5.6e-12	1
TRANSCRIPTIONAL_REGULATORY_PROTEIN_CPXR_CPXR	77	108	SRX3808505.4243459	unclassified	CP000675.2.gene1535.p01|FEATURES|transcriptional_regulatory_protein_CpxR_cpxR|unclassified|transcriptional_regulatory_protein_CpxR_cpxR	0.999993482382	68.8	32	53.5	1.3e-08	1
TOLC	389	421	SRX3808505.5214611	multidrug	gi:763321415:ref:WP_044179865.1:|FEATURES|TolC|multidrug|TolC	1.0	93.9	33	64.3	7.3e-12	1
OMPF	16	48	SRX3808505.2522583	multidrug	gi:742936434:ref:WP_039025717.1:|FEATURES|ompF|multidrug|ompF	0.999999999244	78.8	33	56.2	2.0e-09	1
MDTK	29	61	SRX3808505.3621962	multidrug	gi:555107106:gb:ESM50626.1:|FEATURES|mdtK|multidrug|mdtK	1.0	90.9	33	63.5	1.2e-11	1
EPTA	373	405	SRX3808505.2522586	peptide	BAE78116.1|FEATURES|eptA|peptide|eptA	0.999999962407	90.9	33	73.9	9.2e-15	1
BACA	32	64	SRX3808505.5214614	bacitracin	B2VGJ3|FEATURES|bacA|bacitracin|bacA	1.0	97.0	33	63.5	1.2e-11	1
OMPR	33	65	SRX3808505.5631928	multidrug	CP000034.1.gene3672.p01|FEATURES|ompR|multidrug|ompR	0.999999142958	97.0	33	64.7	5.6e-12	1
MDTC	430	460	SRX3808505.3817992	multidrug	CP004022.1.gene1674.p01|FEATURES|mdtC|multidrug|mdtC	0.999999990637	74.2	31	52.0	3.8e-08	1
YOJI	513	543	SRX3808505.313033	peptide	NP_416715.1|FEATURES|YojI|peptide|YojI	0.999999521204	74.2	31	48.9	3.0e-07	1
MDTC	346	378	SRX3808505.6458026	multidrug	CP004022.1.gene1674.p01|FEATURES|mdtC|multidrug|mdtC	1.0	90.9	33	61.2	6.2e-11	1
YOJI	513	545	SRX3808505.6343327	peptide	NP_416715.1|FEATURES|YojI|peptide|YojI	0.999999650684	75.8	33	52.0	3.8e-08	1
PENA	388	420	SRX3808505.5357845	beta-lactam	ZP_04656349|FEATURES|penA|beta-lactam|penA	1.0	63.6	33	47.8	7.1e-07	1
MDTE	271	303	SRX3808505.4184036	multidrug	CP001918.1.gene3442.p01|FEATURES|mdtE|multidrug|mdtE	0.999999999983	78.8	33	63.9	9.6e-12	1
ACRB	452	484	SRX3808505.6784878	multidrug	ABR13271|FEATURES|acrB|multidrug|acrB	0.999999999973	78.8	33	53.1	1.7e-08	1
PENA	442	474	SRX3808505.6739024	beta-lactam	ZP_04656349|FEATURES|penA|beta-lactam|penA	1.0	69.7	33	53.1	1.7e-08	1
EPTA	176	206	SRX3808505.998987	peptide	BAE78116.1|FEATURES|eptA|peptide|eptA	0.999999743759	83.9	31	57.0	1.1e-09	1
MEXE	332	364	SRX3808505.735424	multidrug	gi:503835165:ref:WP_014069159.1:|FEATURES|mexE|multidrug|mexE	1.0	72.7	33	54.3	7.6e-09	1
OMPF	5	36	SRX3808505.3954669	multidrug	gi:504720116:ref:WP_014907218.1:|FEATURES|ompF|multidrug|ompF	0.999999995419	78.1	32	52.8	2.1e-08	1
MDTK	36	68	SRX3808505.3246671	multidrug	gi:554682163:ref:WP_023182103.1:|FEATURES|mdtK|multidrug|mdtK	1.0	90.9	33	62.8	2.1e-11	1
YOJI	352	383	SRX3808505.88632	peptide	NP_416715.1|FEATURES|YojI|peptide|YojI	0.99999924823	62.5	32	45.1	4.6e-06	1
PENA	290	322	SRX3808505.6105244	beta-lactam	ZP_04656349|FEATURES|penA|beta-lactam|penA	1.0	87.9	33	62.8	2.1e-11	1
PBP-1A	546	578	SRX3808505.2926710	beta-lactam	EDJ91555|FEATURES|PBP-1A|beta-lactam|PBP-1A	1.0	66.7	33	52.0	3.8e-08	1
BACA	157	189	SRX3808505.253498	bacitracin	ZP_03381912|FEATURES|bacA|bacitracin|bacA	1.0	100.0	33	73.9	9.2e-15	1
OQXB	1	31	SRX3808505.6029809	multidrug	YP_001693238|FEATURES|oqxB|multidrug|oqxB	1.0	96.8	31	62.0	3.5e-11	1
EPTA	380	412	SRX3808505.1188074	peptide	BAE78116.1|FEATURES|eptA|peptide|eptA	0.999999999868	87.9	33	73.6	1.2e-14	1
VANR	83	114	SRX3808505.5470026	glycopeptide	gi:1045412091:ref:WP_065484665.1:|FEATURES|vanR|glycopeptide|vanR	0.999999999999	71.9	32	49.7	1.9e-07	1
EMRD	30	61	SRX3808505.2816532	multidrug	CAR61679|FEATURES|emrD|multidrug|emrD	0.999999976029	68.8	32	45.1	4.6e-06	1
MDTC	925	955	SRX3808505.2585319	multidrug	CP001918.1.gene3441.p01|FEATURES|mdtC|multidrug|mdtC	0.822257315793	77.4	31	52.8	2.1e-08	1
TETD	83	115	SRX3808505.2989679	tetracycline	gi:135617:sp:P28816.1:TETD_ECOLX|FEATURES|tetD|tetracycline|tetD	0.999999999569	69.7	33	48.9	3.2e-07	1
SERRATIA_MARCESCENS_OMP1	52	84	SRX3808505.6318967	multidrug	AIA49384.1|FEATURES|Serratia_marcescens_Omp1|multidrug|Serratia_marcescens_Omp1	0.967795883894	93.9	33	72.8	2.1e-14	1
EMRD	107	138	SRX3808505.2757753	multidrug	YP_002846930|FEATURES|emrD|multidrug|emrD	1.0	81.2	32	55.8	2.5e-09	1
TOLC	168	199	SRX3808505.4394207	multidrug	gi:896284460:ref:WP_049268309.1:|FEATURES|TolC|multidrug|TolC	1.0	100.0	32	64.7	5.6e-12	1
MDTK	119	151	SRX3808505.2963949	multidrug	gi:695797326:ref:WP_032711517.1:|FEATURES|mdtK|multidrug|mdtK	1.0	84.8	33	60.1	1.4e-10	1
ACRB	52	84	SRX3808505.1813908	multidrug	YP_001908403|FEATURES|acrB|multidrug|acrB	1.0	90.9	33	61.6	4.7e-11	1
OMPR	193	225	SRX3808505.346190	multidrug	CP000034.1.gene3672.p01|FEATURES|ompR|multidrug|ompR	0.999999185374	97.0	33	65.9	2.5e-12	1
CPXA	95	127	SRX3808505.1702049	aminoglycoside:aminocoumarin	NP_312864.1|FEATURES|cpxA|aminoglycoside:aminocoumarin|cpxA	0.999412217453	81.8	33	64.3	7.3e-12	1
MDTK	8	40	SRX3808505.2963946	multidrug	gi:555222058:ref:WP_023214681.1:|FEATURES|mdtK|multidrug|mdtK	1.0	93.9	33	59.3	2.4e-10	1
TRANSCRIPTIONAL_REGULATORY_PROTEIN_CPXR_CPXR	131	161	SRX3808505.2263173	unclassified	CP001918.1.gene5135.p01|FEATURES|transcriptional_regulatory_protein_CpxR_cpxR|unclassified|transcriptional_regulatory_protein_CpxR_cpxR	0.999999999992	87.1	31	57.4	8.7e-10	1
[truncated: 81,550 more rows]
