# Supplementary material for: Machine learning algorithm to characterize antimicrobial resistance associated with the International Space Station surface microbiome
Source: Microbiome. 2022 Aug 24;10:134. doi: 10.1186/s40168-022-01332-w (PMC9400218; doi:10.1186/s40168-022-01332-w)
Supplement: Supplementary file 6 — Additional file 5: File S1. Raw results of the DeepARG analyses (zip compressed). [file 40168_2022_1332_MOESM5_ESM.zip › Additional file 5- File S1/DeepARG-SS/F3_L8_PMA_FLT_.out.mapping.ARG]

#ARG	query-start	query-end	read_id	predicted_ARG-class	best-hit	probability	identity	alignment-length	alignment-bitscore	alignment-evalue	counts
EMRA	315	347	SRX3808530.18864817	multidrug	gi:1035701600:ref:WP_064543230.1:|FEATURES|emrA|multidrug|emrA	0.982863008252	84.8	33	58.2	5.2e-10	1
EMRB	115	147	SRX3808530.3115730	multidrug	gi:493870778:ref:WP_006817302.1:|FEATURES|emrB|multidrug|emrB	0.999650600292	75.8	33	52.4	2.9e-08	1
ACRB	57	89	SRX3808530.1588112	multidrug	YP_001908403|FEATURES|acrB|multidrug|acrB	1.0	90.9	33	60.8	8.1e-11	1
PENA	550	581	SRX3808530.13386777	beta-lactam	ZP_04656349|FEATURES|penA|beta-lactam|penA	1.0	84.4	32	65.9	2.4e-12	1
EMRD	45	76	SRX3808530.19974187	multidrug	CP004022.1.gene3225.p01|FEATURES|emrD|multidrug|emrD	1.0	81.2	32	55.8	2.6e-09	1
CPXA	128	160	SRX3808530.16691205	aminoglycoside:aminocoumarin	NP_312864.1|FEATURES|cpxA|aminoglycoside:aminocoumarin|cpxA	0.999624777684	87.9	33	63.5	1.2e-11	1
EMRR	23	54	SRX3808530.17308302	fluoroquinolone	NP_417169.1|FEATURES|emrR|fluoroquinolone|emrR	0.999955630259	84.4	32	58.5	3.9e-10	1
EPTA	392	423	SRX3808530.17627953	peptide	BAE78116.1|FEATURES|eptA|peptide|eptA	0.999999996072	75.0	32	58.5	3.9e-10	1
BACA	157	188	SRX3808530.15195478	bacitracin	ZP_03381912|FEATURES|bacA|bacitracin|bacA	1.0	96.9	32	70.1	1.3e-13	1
OMPF	236	268	SRX3808530.16868142	multidrug	gi:377849761:gb:EHU14730.1:|FEATURES|ompF|multidrug|ompF	0.999999991567	72.7	33	52.4	2.9e-08	1
ACRD	596	628	SRX3808530.16868147	aminoglycoside	YP_490697.1|FEATURES|acrD|aminoglycoside|acrD	0.999990012754	69.7	33	58.5	4.0e-10	1
VGAC	7	39	SRX3808530.9961505	MLS	AMP35312.1|FEATURES|vgaC|MLS|vgaC	0.999999661874	84.8	33	64.7	5.6e-12	1
PBP-1A	94	126	SRX3808530.19853379	beta-lactam	YP_001292390|FEATURES|PBP-1A|beta-lactam|PBP-1A	1.0	69.7	33	49.3	2.4e-07	1
ESCHERICHIA_COLI_LAMB	45	77	SRX3808530.6505051	multidrug	BAB38442|FEATURES|Escherichia_coli_LamB|multidrug|Escherichia_coli_LamB	0.999998022963	97.0	33	72.4	2.7e-14	1
OMPR	186	217	SRX3808530.12284959	multidrug	CP000034.1.gene3672.p01|FEATURES|ompR|multidrug|ompR	0.999999183271	100.0	32	66.2	1.9e-12	1
EMRA	299	330	SRX3808530.16194992	multidrug	gi:822016107:ref:WP_046877644.1:|FEATURES|emrA|multidrug|emrA	0.988856418107	87.5	32	60.5	1.1e-10	1
OMP36	306	338	SRX3808530.10926723	multidrug	AF336095.1.gene1.p01|FEATURES|omp36|multidrug|omp36	0.9812392497	72.7	33	58.2	5.2e-10	1
PENA	557	589	SRX3808530.17656435	beta-lactam	ZP_02346204|FEATURES|penA|beta-lactam|penA	0.998793076946	63.6	33	45.1	4.6e-06	1
CPXA	313	345	SRX3808530.1255425	aminoglycoside:aminocoumarin	NP_312864.1|FEATURES|cpxA|aminoglycoside:aminocoumarin|cpxA	0.998850774245	72.7	33	59.7	1.8e-10	1
BCR-1	53	85	SRX3808530.15512523	bicyclomycin	ALV80601.1|FEATURES|bcr-1|bicyclomycin|bcr-1	0.999983597676	66.7	33	48.9	3.2e-07	1
YOJI	101	133	SRX3808530.20934481	peptide	NP_416715.1|FEATURES|YojI|peptide|YojI	0.999999763748	81.8	33	56.6	1.5e-09	1
MDTK	230	262	SRX3808530.7238683	multidrug	gi:556469366:ref:WP_023321121.1:|FEATURES|mdtK|multidrug|mdtK	1.0	81.8	33	54.7	5.8e-09	1
CAMP-REGULATORY_PROTEIN	41	73	SRX3808530.17591318	unclassified	gi:490367208:ref:WP_004246872.1:|FEATURES|cAMP-regulatory_protein|unclassified|cAMP-regulatory_protein	0.940525891746	100.0	33	68.6	3.9e-13	1
ABES	37	67	SRX3808530.618998	multidrug	NC_010410.6003348.p01|FEATURES|abeS|multidrug|abeS	0.973572235828	67.7	31	54.3	7.6e-09	1
OMPR	211	243	SRX3808530.5268187	multidrug	CP000034.1.gene3672.p01|FEATURES|ompR|multidrug|ompR	0.999997457178	97.0	33	63.9	9.6e-12	1
EPTA	37	67	SRX3808530.8539307	peptide	BAE78116.1|FEATURES|eptA|peptide|eptA	0.99999960346	71.0	31	47.4	9.3e-07	1
OMPR	237	269	SRX3808530.13970627	multidrug	CP000034.1.gene3672.p01|FEATURES|ompR|multidrug|ompR	0.999998994903	90.9	33	61.6	4.7e-11	1
MDTG	16	46	SRX3808530.14384950	multidrug	ZP_04004395|FEATURES|mdtG|multidrug|mdtG	1.0	67.7	31	49.7	1.8e-07	1
PBP-1B	233	265	SRX3808530.13970623	beta-lactam	YP_002467958|FEATURES|PBP-1B|beta-lactam|PBP-1B	0.999999999485	75.8	33	53.9	9.9e-09	1
ESCHERICHIA_COLI_LAMB	312	344	SRX3808530.712389	multidrug	BAB38442|FEATURES|Escherichia_coli_LamB|multidrug|Escherichia_coli_LamB	0.999997099596	69.7	33	61.6	4.7e-11	1
EMRA	262	293	SRX3808530.16992916	multidrug	gi:506486765:ref:WP_015963310.1:|FEATURES|emrA|multidrug|emrA	0.984513458894	78.1	32	55.5	3.3e-09	1
EMRA	300	332	SRX3808530.17001769	multidrug	gi:695837578:ref:WP_032750955.1:|FEATURES|emrA|multidrug|emrA	0.991227963831	84.8	33	60.8	8.1e-11	1
ACRB	159	191	SRX3808530.1124343	multidrug	gi:502789935:ref:WP_013024911.1:|FEATURES|acrB|multidrug|acrB	1.0	90.9	33	67.8	6.6e-13	1
TRANSCRIPTIONAL_REGULATORY_PROTEIN_CPXR_CPXR	195	227	SRX3808530.5461302	unclassified	CP001138.1.gene4273.p01|FEATURES|transcriptional_regulatory_protein_CpxR_cpxR|unclassified|transcriptional_regulatory_protein_CpxR_cpxR	1.0	97.0	33	73.6	1.2e-14	1
MEXE	286	317	SRX3808530.12496211	multidrug	gi:749610452:ref:WP_040232688.1:|FEATURES|mexE|multidrug|mexE	1.0	90.6	32	62.4	2.7e-11	1
SMES	413	445	SRX3808530.10796923	multidrug	AAD51347.1|FEATURES|smeS|multidrug|smeS	0.999999153233	60.6	33	45.1	4.6e-06	1
ACRB	872	903	SRX3808530.10796922	multidrug	gi:558560157:ref:WP_023491039.1:|FEATURES|acrB|multidrug|acrB	1.0	78.1	32	56.6	1.5e-09	1
BICYCLOMYCIN-MULTIDRUG_EFFLUX_PROTEIN_BCR	29	61	SRX3808530.8771129	multidrug	YP_001437159|FEATURES|bicyclomycin-multidrug_efflux_protein_bcr|multidrug|bicyclomycin-multidrug_efflux_protein_bcr	0.999999999999	75.8	33	52.8	2.2e-08	1
MSBA	299	331	SRX3808530.10796925	nitroimidazole	NP_415434.1|FEATURES|msbA|nitroimidazole|msbA	0.999853813239	90.9	33	63.2	1.6e-11	1
TETD	80	112	SRX3808530.14739101	tetracycline	gi:135617:sp:P28816.1:TETD_ECOLX|FEATURES|tetD|tetracycline|tetD	0.999999999607	72.7	33	50.4	1.1e-07	1
EPTA	33	65	SRX3808530.3313338	peptide	BAE78116.1|FEATURES|eptA|peptide|eptA	0.999999719538	69.7	33	50.1	1.4e-07	1
MEXE	168	200	SRX3808530.12292173	multidrug	gi:503835165:ref:WP_014069159.1:|FEATURES|mexE|multidrug|mexE	1.0	87.9	33	57.8	6.9e-10	1
EMRB	438	468	SRX3808530.10141	multidrug	gi:585330820:ref:WP_024212479.1:|FEATURES|emrB|multidrug|emrB	0.999955450113	80.6	31	57.4	8.7e-10	1
EMRB	140	170	SRX3808530.17501276	multidrug	gi:661298237:ref:WP_029991091.1:|FEATURES|emrB|multidrug|emrB	0.999994445285	80.6	31	65.5	3.2e-12	1
ACRB	839	870	SRX3808530.3578132	multidrug	gi:495735716:ref:WP_008460295.1:|FEATURES|acrB|multidrug|acrB	0.999997931893	71.9	32	52.8	2.2e-08	1
YOJI	92	124	SRX3808530.11839978	peptide	NP_416715.1|FEATURES|YojI|peptide|YojI	0.999999714691	78.8	33	54.3	7.6e-09	1
RPOB2	413	444	SRX3808530.3292330	multidrug	BAD59497.1|FEATURES|rpoB2|multidrug|rpoB2	0.999999329489	75.0	32	54.3	7.6e-09	1
KASUGAMYCIN_RESISTANCE_PROTEIN_KSGA	1	32	SRX3808530.14759787	aminoglycoside	A7FMC1|FEATURES|kasugamycin_resistance_protein_ksgA|aminoglycoside|kasugamycin_resistance_protein_ksgA	1.0	87.5	32	63.9	9.6e-12	1
TRANSCRIPTIONAL_REGULATORY_PROTEIN_CPXR_CPXR	172	203	SRX3808530.4152568	unclassified	CP001918.1.gene5135.p01|FEATURES|transcriptional_regulatory_protein_CpxR_cpxR|unclassified|transcriptional_regulatory_protein_CpxR_cpxR	0.999999999999	96.9	32	63.9	9.3e-12	1
ACRB	326	358	SRX3808530.3918742	multidrug	gi:502789935:ref:WP_013024911.1:|FEATURES|acrB|multidrug|acrB	1.0	90.9	33	61.2	6.2e-11	1
MDTK	183	214	SRX3808530.16915686	multidrug	YP_001438116|FEATURES|mdtK|multidrug|mdtK	1.0	84.4	32	64.3	7.3e-12	1
ARNA	44	74	SRX3808530.8382430	peptide	NP_252244|FEATURES|arnA|peptide|arnA	0.999999603858	64.5	31	50.8	8.4e-08	1
EMRB	418	449	SRX3808530.13665386	multidrug	gi:585330820:ref:WP_024212479.1:|FEATURES|emrB|multidrug|emrB	0.999988522319	75.0	32	60.1	1.3e-10	1
MAJOR_FACILITATOR_SUPERFAMILY_TRANSPORTER	30	62	SRX3808530.2926544	multidrug	CP001918.1.gene2931.p01|FEATURES|major_facilitator_superfamily_transporter|multidrug|major_facilitator_superfamily_transporter	0.999998626393	87.9	33	57.0	1.2e-09	1
OPTRA	210	242	SRX3808530.2117871	oxazolidinone	AKA86814|FEATURES|optrA|oxazolidinone|optrA	0.999434724485	60.6	33	51.6	4.9e-08	1
PENA	542	574	SRX3808530.2861701	beta-lactam	ZP_04656349|FEATURES|penA|beta-lactam|penA	1.0	69.7	33	48.1	5.4e-07	1
EFRB	197	229	SRX3808530.10415370	multidrug	CDO61516.1|FEATURES|efrB|multidrug|efrB	0.999999343966	60.6	33	45.8	2.7e-06	1
EPTA	32	64	SRX3808530.13560748	peptide	BAE78116.1|FEATURES|eptA|peptide|eptA	0.999999638464	63.6	33	48.1	5.4e-07	1
RPOB2	1001	1033	SRX3808530.2743648	multidrug	BAD59497.1|FEATURES|rpoB2|multidrug|rpoB2	0.999999368931	75.8	33	56.2	2.0e-09	1
MDSB	185	217	SRX3808530.12263362	multidrug	NP_459346.1|FEATURES|mdsB|multidrug|mdsB	1.0	97.0	33	67.4	8.6e-13	1
OQXB	306	338	SRX3808530.1438283	multidrug	YP_001693238|FEATURES|oqxB|multidrug|oqxB	1.0	90.9	33	66.6	1.5e-12	1
CAMP-REGULATORY_PROTEIN	39	71	SRX3808530.14597583	unclassified	gi:490367208:ref:WP_004246872.1:|FEATURES|cAMP-regulatory_protein|unclassified|cAMP-regulatory_protein	0.939121715156	100.0	33	67.8	6.6e-13	1
BACA	140	172	SRX3808530.10583264	bacitracin	ZP_04616832|FEATURES|bacA|bacitracin|bacA	1.0	78.8	33	59.7	1.8e-10	1
ARNA	309	341	SRX3808530.8194921	polymyxin	gi:757799830:ref:WP_043017032.1:|FEATURES|arnA|polymyxin|arnA	0.999996763636	87.9	33	61.6	4.7e-11	1
MDTD	238	270	SRX3808530.7948984	multidrug	gi:545277213:ref:WP_021564462.1:|FEATURES|mdtD|multidrug|mdtD	0.999999999689	72.7	33	54.3	7.6e-09	1
TOLC	218	248	SRX3808530.11235	multidrug	gi:695806179:ref:WP_032720252.1:|FEATURES|TolC|multidrug|TolC	1.0	77.4	31	50.4	1.0e-07	1
SMEB	366	398	SRX3808530.3983075	multidrug	gi:924026131:emb:CRX68731.1:|FEATURES|smeB|multidrug|smeB	1.0	87.9	33	61.2	6.2e-11	1
EMRB	423	455	SRX3808530.7559004	multidrug	gi:585330820:ref:WP_024212479.1:|FEATURES|emrB|multidrug|emrB	0.999997181929	72.7	33	58.9	3.1e-10	1
KASUGAMYCIN_RESISTANCE_PROTEIN_KSGA	166	198	SRX3808530.18789611	aminoglycoside	CAR58198|FEATURES|kasugamycin_resistance_protein_ksgA|aminoglycoside|kasugamycin_resistance_protein_ksgA	1.0	90.9	33	67.4	8.6e-13	1
MSBA	76	108	SRX3808530.12670721	nitroimidazole	NP_415434.1|FEATURES|msbA|nitroimidazole|msbA	0.999815162269	72.7	33	58.9	3.1e-10	1
VGAC	11	43	SRX3808530.15168935	MLS	AMP35312.1|FEATURES|vgaC|MLS|vgaC	0.999999629084	84.8	33	63.5	1.2e-11	1
ESCHERICHIA_COLI_LAMB	235	266	SRX3808530.5037272	multidrug	BAB38442|FEATURES|Escherichia_coli_LamB|multidrug|Escherichia_coli_LamB	0.999996729372	75.0	32	58.9	3.1e-10	1
EMRB	438	469	SRX3808530.785147	multidrug	gi:585330820:ref:WP_024212479.1:|FEATURES|emrB|multidrug|emrB	0.99999970744	78.1	32	55.8	2.6e-09	1
MEXB	1001	1032	SRX3808530.19906617	multidrug	gi:759528585:ref:WP_043248665.1:|FEATURES|mexB|multidrug|mexB	0.999999814908	71.9	32	50.8	8.4e-08	1
BACA	15	47	SRX3808530.13195597	bacitracin	YP_001455939|FEATURES|bacA|bacitracin|bacA	1.0	97.0	33	67.0	1.1e-12	1
MSBA	273	305	SRX3808530.18462062	nitroimidazole	NP_415434.1|FEATURES|msbA|nitroimidazole|msbA	0.999870728263	93.9	33	62.4	2.8e-11	1
MSBA	349	381	SRX3808530.21111673	nitroimidazole	NP_415434.1|FEATURES|msbA|nitroimidazole|msbA	0.999870728263	84.8	33	62.4	2.8e-11	1
OQXB	142	174	SRX3808530.521253	multidrug	YP_001693238|FEATURES|oqxB|multidrug|oqxB	1.0	90.9	33	66.2	1.9e-12	1
BACA	3	33	SRX3808530.16349156	bacitracin	YP_274443|FEATURES|bacA|bacitracin|bacA	1.0	77.4	31	45.8	2.3e-06	1
TRANSCRIPTIONAL_REGULATORY_PROTEIN_CPXR_CPXR	89	119	SRX3808530.5977004	unclassified	CP004022.1.gene3215.p01|FEATURES|transcriptional_regulatory_protein_CpxR_cpxR|unclassified|transcriptional_regulatory_protein_CpxR_cpxR	0.999999999844	71.0	31	47.4	9.0e-07	1
TET34	8	40	SRX3808530.10698704	tetracycline	BAC58936|FEATURES|tet34|tetracycline|tet34	1.0	63.6	33	50.8	8.4e-08	1
EPTA	60	90	SRX3808530.20266487	peptide	BAE78116.1|FEATURES|eptA|peptide|eptA	0.999999729751	77.4	31	50.4	1.1e-07	1
MEXT	32	63	SRX3808530.5620822	multidrug	gi:490841007:ref:WP_004703082.1:|FEATURES|mexT|multidrug|mexT	0.999999463915	65.6	32	45.1	4.5e-06	1
ESCHERICHIA_COLI_LAMB	47	78	SRX3808530.20047036	multidrug	BAB38442|FEATURES|Escherichia_coli_LamB|multidrug|Escherichia_coli_LamB	0.999995385566	96.9	32	70.5	9.9e-14	1
EMRA	165	195	SRX3808530.7877113	multidrug	gi:817604913:ref:WP_046598123.1:|FEATURES|emrA|multidrug|emrA	0.981890247811	83.9	31	55.5	3.2e-09	1
MDTK	399	430	SRX3808530.6194434	multidrug	gi:695822139:ref:WP_032735794.1:|FEATURES|mdtK|multidrug|mdtK	1.0	81.2	32	59.3	2.3e-10	1
MULTIDRUG_ABC_TRANSPORTER	555	586	SRX3808530.971789	multidrug	gi:663350985:ref:WP_030349761.1:|FEATURES|multidrug_ABC_transporter|multidrug|multidrug_ABC_transporter	0.999999821582	65.6	32	45.4	3.5e-06	1
MUXA	272	302	SRX3808530.18746019	multidrug	NP_251218.1|FEATURES|MuxA|multidrug|MuxA	0.999998938278	64.5	31	48.9	3.2e-07	1
PENA	442	474	SRX3808530.1253286	beta-lactam	ZP_04656349|FEATURES|penA|beta-lactam|penA	1.0	69.7	33	53.1	1.7e-08	1
OQXB	374	405	SRX3808530.20657230	multidrug	YP_001693238|FEATURES|oqxB|multidrug|oqxB	1.0	90.6	32	59.3	2.3e-10	1
TOLC	210	242	SRX3808530.4665862	multidrug	gi:695806179:ref:WP_032720252.1:|FEATURES|TolC|multidrug|TolC	1.0	75.8	33	51.6	4.9e-08	1
PBP-1A	183	214	SRX3808530.17724564	beta-lactam	YP_001292390|FEATURES|PBP-1A|beta-lactam|PBP-1A	1.0	78.1	32	55.8	2.6e-09	1
OMPF	322	353	SRX3808530.3528845	multidrug	gi:312286407:gb:EFR14320.1:|FEATURES|ompF|multidrug|ompF	0.999999998165	75.0	32	57.4	9.0e-10	1
ESCHERICHIA_COLI_LAMB	237	269	SRX3808530.3239242	multidrug	BAB38442|FEATURES|Escherichia_coli_LamB|multidrug|Escherichia_coli_LamB	0.999996729372	78.8	33	62.8	2.1e-11	1
BACA	17	49	SRX3808530.10344641	bacitracin	YP_001455939|FEATURES|bacA|bacitracin|bacA	1.0	93.9	33	65.9	2.5e-12	1
RPOB2	426	458	SRX3808530.13250814	multidrug	BAD59497.1|FEATURES|rpoB2|multidrug|rpoB2	0.999999294435	75.8	33	57.4	9.0e-10	1
PBP-1A	281	313	SRX3808530.4594123	beta-lactam	YP_001290033|FEATURES|PBP-1A|beta-lactam|PBP-1A	1.0	60.6	33	44.7	6.0e-06	1
MAJOR_FACILITATOR_SUPERFAMILY_TRANSPORTER	493	523	SRX3808530.4287062	multidrug	CP001918.1.gene2931.p01|FEATURES|major_facilitator_superfamily_transporter|multidrug|major_facilitator_superfamily_transporter	0.999998525055	80.6	31	55.5	3.4e-09	1
MSBA	242	274	SRX3808530.14834523	nitroimidazole	NP_415434.1|FEATURES|msbA|nitroimidazole|msbA	0.999853813239	93.9	33	61.2	6.2e-11	1
MSBA	260	291	SRX3808530.9295168	nitroimidazole	NP_415434.1|FEATURES|msbA|nitroimidazole|msbA	0.999822518509	93.8	32	59.3	2.3e-10	1
MEXB	327	359	SRX3808530.8178545	multidrug	YP_298289|FEATURES|mexB|multidrug|mexB	1.0	75.8	33	51.2	6.4e-08	1
YOJI	221	252	SRX3808530.1584919	peptide	NP_416715.1|FEATURES|YojI|peptide|YojI	0.99999981986	81.2	32	60.1	1.4e-10	1
MDTD	166	196	SRX3808530.10484306	multidrug	NC_002695.1.916587.p01|FEATURES|mdtD|multidrug|mdtD	0.99999999995	83.9	31	58.2	5.2e-10	1
OPMB	184	216	SRX3808530.14280478	multidrug	NP_251215.1|FEATURES|OpmB|multidrug|OpmB	0.999998525023	60.6	33	44.7	6.0e-06	1
PATA	273	304	SRX3808530.14453334	fluoroquinolone	NP_417544.5|FEATURES|patA|fluoroquinolone|patA	0.999964387246	62.5	32	46.2	2.0e-06	1
MDTK	314	344	SRX3808530.9787730	multidrug	gi:851915138:ref:WP_048216502.1:|FEATURES|mdtK|multidrug|mdtK	0.999999941163	71.0	31	45.4	3.4e-06	1
MEXE	45	76	SRX3808530.10004717	multidrug	gi:503835165:ref:WP_014069159.1:|FEATURES|mexE|multidrug|mexE	1.0	96.9	32	63.2	1.6e-11	1
PBP-1A	548	578	SRX3808530.10649188	beta-lactam	EDJ91555|FEATURES|PBP-1A|beta-lactam|PBP-1A	1.0	67.7	31	50.1	1.4e-07	1
EPTA	472	503	SRX3808530.3574920	peptide	BAE78116.1|FEATURES|eptA|peptide|eptA	0.999999866319	78.1	32	58.9	3.1e-10	1
PBP-1A	84	116	SRX3808530.7094412	beta-lactam	YP_001290033|FEATURES|PBP-1A|beta-lactam|PBP-1A	1.0	69.7	33	52.8	2.2e-08	1
ACRB	30	62	SRX3808530.12502531	multidrug	gi:446414955:ref:WP_000492810.1:|FEATURES|acrB|multidrug|acrB	1.0	90.9	33	68.9	3.0e-13	1
EMRD	52	84	SRX3808530.7688794	multidrug	YP_002846930|FEATURES|emrD|multidrug|emrD	1.0	84.8	33	60.8	8.1e-11	1
EPTA	188	220	SRX3808530.3315996	peptide	BAE78116.1|FEATURES|eptA|peptide|eptA	0.999999638464	69.7	33	48.1	5.4e-07	1
OQXB	578	610	SRX3808530.12566775	multidrug	YP_001693238|FEATURES|oqxB|multidrug|oqxB	0.999999195098	87.9	33	59.7	1.8e-10	1
PENA	365	396	SRX3808530.6265360	beta-lactam	ZP_04656349|FEATURES|penA|beta-lactam|penA	1.0	81.2	32	59.3	2.3e-10	1
MDTC	525	556	SRX3808530.16607600	multidrug	CP001918.1.gene3441.p01|FEATURES|mdtC|multidrug|mdtC	0.99999166262	65.6	32	45.4	3.4e-06	1
OMPF	84	116	SRX3808530.793721	multidrug	gi:742936434:ref:WP_039025717.1:|FEATURES|ompF|multidrug|ompF	0.999999999364	69.7	33	47.8	7.1e-07	1
PBP-1B	203	235	SRX3808530.20259606	beta-lactam	P57296|FEATURES|PBP-1B|beta-lactam|PBP-1B	1.0	72.7	33	50.8	8.4e-08	1
VGAA	407	439	SRX3808530.16917865	MLS	AAG08983|FEATURES|vgaA|MLS|vgaA	0.999999990288	63.6	33	48.9	3.2e-07	1
ESCHERICHIA_COLI_LAMB	237	269	SRX3808530.3273279	multidrug	BAB38442|FEATURES|Escherichia_coli_LamB|multidrug|Escherichia_coli_LamB	0.999992547265	78.8	33	60.1	1.4e-10	1
TRUNCATED_PUTATIVE_RESPONSE_REGULATOR_ARLR	87	117	SRX3808530.12197417	unclassified	HE999704.1.gene1528.p01|FEATURES|truncated_putative_response_regulator_ArlR|unclassified|truncated_putative_response_regulator_ArlR	1.0	74.2	31	49.3	2.4e-07	1
CAMP-REGULATORY_PROTEIN	21	52	SRX3808530.5529323	unclassified	gi:490367208:ref:WP_004246872.1:|FEATURES|cAMP-regulatory_protein|unclassified|cAMP-regulatory_protein	0.936317663579	100.0	32	66.6	1.4e-12	1
ARNA	54	85	SRX3808530.15943475	polymyxin	gi:486327523:ref:WP_001583708.1:|FEATURES|arnA|polymyxin|arnA	0.998193759225	62.5	32	55.8	2.6e-09	1
TRANSCRIPTIONAL_REGULATORY_PROTEIN_CPXR_CPXR	1	31	SRX3808530.13052733	unclassified	CP000034.1.gene3834.p01|FEATURES|transcriptional_regulatory_protein_CpxR_cpxR|unclassified|transcriptional_regulatory_protein_CpxR_cpxR	0.999999999883	93.5	31	58.9	3.1e-10	1
PBP-1A	714	744	SRX3808530.493565	beta-lactam	YP_001292390|FEATURES|PBP-1A|beta-lactam|PBP-1A	1.0	67.7	31	53.9	9.6e-09	1
ARNA	314	346	SRX3808530.13640578	polymyxin	gi:507079934:ref:WP_016150692.1:|FEATURES|arnA|polymyxin|arnA	0.957808240786	93.9	33	67.4	8.6e-13	1
ROSB	32	64	SRX3808530.13532249	fosmidomycin	gi:544012122:gb:ERK10884.1:|FEATURES|rosB|fosmidomycin|rosB	1.0	90.9	33	63.2	1.6e-11	1
MDTE	88	119	SRX3808530.7945051	multidrug	CP001918.1.gene3442.p01|FEATURES|mdtE|multidrug|mdtE	0.999999999967	93.8	32	63.9	9.3e-12	1
PENA	356	387	SRX3808530.2472184	beta-lactam	ZP_04656349|FEATURES|penA|beta-lactam|penA	1.0	71.9	32	56.6	1.5e-09	1
OMPF	119	150	SRX3808530.172503	multidrug	gi:15131544:emb:CAC48383.1:|FEATURES|ompF|multidrug|ompF	0.999832626039	78.1	32	58.2	5.2e-10	1
SERRATIA_MARCESCENS_OMP1	48	78	SRX3808530.10286242	multidrug	AIA49384.1|FEATURES|Serratia_marcescens_Omp1|multidrug|Serratia_marcescens_Omp1	0.999912388191	80.6	31	62.0	3.4e-11	1
ARNA	96	128	SRX3808530.1128997	polymyxin	gi:851928593:ref:WP_048220996.1:|FEATURES|arnA|polymyxin|arnA	0.9437592357	97.0	33	69.7	1.7e-13	1
SERRATIA_MARCESCENS_OMP1	55	86	SRX3808530.10657525	multidrug	AIA49384.1|FEATURES|Serratia_marcescens_Omp1|multidrug|Serratia_marcescens_Omp1	0.972545757285	90.6	32	68.2	4.9e-13	1
TRANSCRIPTIONAL_REGULATORY_PROTEIN_CPXR_CPXR	70	101	SRX3808530.8876806	unclassified	CP001138.1.gene4273.p01|FEATURES|transcriptional_regulatory_protein_CpxR_cpxR|unclassified|transcriptional_regulatory_protein_CpxR_cpxR	0.999999999999	96.9	32	65.5	3.3e-12	1
PENA	171	203	SRX3808530.2860075	beta-lactam	ZP_04656349|FEATURES|penA|beta-lactam|penA	1.0	66.7	33	47.8	7.1e-07	1
TRANSCRIPTIONAL_REGULATORY_PROTEIN_CPXR_CPXR	163	193	SRX3808530.3250864	unclassified	CP001918.1.gene5135.p01|FEATURES|transcriptional_regulatory_protein_CpxR_cpxR|unclassified|transcriptional_regulatory_protein_CpxR_cpxR	0.999999999994	90.3	31	56.2	1.9e-09	1
MDTK	260	291	SRX3808530.14953165	multidrug	gi:556469366:ref:WP_023321121.1:|FEATURES|mdtK|multidrug|mdtK	1.0	96.9	32	62.4	2.7e-11	1
OMPF	34	66	SRX3808530.10165495	multidrug	gi:742936434:ref:WP_039025717.1:|FEATURES|ompF|multidrug|ompF	0.999999999759	69.7	33	54.7	5.8e-09	1
TOLC	399	431	SRX3808530.17056868	multidrug	gi:565892113:ref:WP_023972176.1:|FEATURES|TolC|multidrug|TolC	1.0	87.9	33	62.8	2.1e-11	1
ACRB	808	840	SRX3808530.6675636	multidrug	YP_001908403|FEATURES|acrB|multidrug|acrB	1.0	87.9	33	63.2	1.6e-11	1
SERRATIA_MARCESCENS_OMP1	161	193	SRX3808530.20641902	multidrug	AIA49384.1|FEATURES|Serratia_marcescens_Omp1|multidrug|Serratia_marcescens_Omp1	0.999996762666	66.7	33	51.2	6.0e-08	1
MDTK	16	48	SRX3808530.3532026	multidrug	gi:693056204:ref:WP_032224102.1:|FEATURES|mdtK|multidrug|mdtK	1.0	93.9	33	60.1	1.4e-10	1
ADEJ	388	420	SRX3808530.3696570	multidrug	NC_011586.7045444.p01|FEATURES|adeJ|multidrug|adeJ	1.0	97.0	33	63.5	1.2e-11	1
RPOB2	421	453	SRX3808530.19866093	multidrug	BAD59497.1|FEATURES|rpoB2|multidrug|rpoB2	0.999999320548	78.8	33	58.2	5.2e-10	1
ACRB	606	636	SRX3808530.12798056	multidrug	gi:503341948:ref:WP_013576609.1:|FEATURES|acrB|multidrug|acrB	0.999999999997	71.0	31	51.6	4.9e-08	1
ACRD	111	143	SRX3808530.5759029	aminoglycoside	YP_490697.1|FEATURES|acrD|aminoglycoside|acrD	0.999984995964	75.8	33	51.6	4.9e-08	1
MEXB	441	472	SRX3808530.243188	multidrug	gi:565648659:ref:WP_023896298.1:|FEATURES|mexB|multidrug|mexB	1.0	93.8	32	61.6	4.7e-11	1
PATA	264	296	SRX3808530.17789611	fluoroquinolone	NP_417544.5|FEATURES|patA|fluoroquinolone|patA	0.999974601485	60.6	33	48.5	4.2e-07	1
MAJOR_FACILITATOR_SUPERFAMILY_TRANSPORTER	488	519	SRX3808530.17725214	multidrug	CP001918.1.gene2931.p01|FEATURES|major_facilitator_superfamily_transporter|multidrug|major_facilitator_superfamily_transporter	0.999998600956	81.2	32	56.6	1.5e-09	1
ACRB	364	395	SRX3808530.2054179	multidrug	gi:447055218:ref:WP_001132474.1:|FEATURES|acrB|multidrug|acrB	1.0	87.5	32	58.9	3.0e-10	1
ROSB	352	384	SRX3808530.9746724	fosmidomycin	YP_001401994|FEATURES|rosB|fosmidomycin|rosB	1.0	84.8	33	55.8	2.6e-09	1
COB(I)ALAMIN_ADENOLSYLTRANSFERASE	39	71	SRX3808530.4020565	unclassified	gi:749002628:ref:WP_040062280.1:|FEATURES|cob(I)alamin_adenolsyltransferase|unclassified|cob(I)alamin_adenolsyltransferase	1.0	78.8	33	60.1	1.4e-10	1
ACRB	725	756	SRX3808530.3731937	multidrug	gi:447055218:ref:WP_001132474.1:|FEATURES|acrB|multidrug|acrB	0.999950104678	81.2	32	57.4	8.7e-10	1
MDTK	267	299	SRX3808530.11876606	fluoroquinolone	AML99881.1|FEATURES|MdtK|fluoroquinolone|MdtK	0.999995236515	87.9	33	60.5	1.1e-10	1
ACRB	831	863	SRX3808530.7576437	multidrug	gi:491078681:ref:WP_004940301.1:|FEATURES|acrB|multidrug|acrB	1.0	87.9	33	67.0	1.1e-12	1
ACRB	715	747	SRX3808530.11876609	multidrug	AAQ21216|FEATURES|acrB|multidrug|acrB	1.0	100.0	33	68.6	3.9e-13	1
ACRB	890	921	SRX3808530.15867221	multidrug	AAS61063|FEATURES|acrB|multidrug|acrB	1.0	75.0	32	53.5	1.3e-08	1
YOJI	339	370	SRX3808530.13263151	peptide	NP_416715.1|FEATURES|YojI|peptide|YojI	0.999999637163	90.6	32	62.0	3.6e-11	1
TOLC	43	75	SRX3808530.11458640	multidrug	gi:696408901:ref:WP_032980019.1:|FEATURES|TolC|multidrug|TolC	1.0	93.9	33	62.0	3.6e-11	1
MDTE	87	119	SRX3808530.6285983	multidrug	CP001918.1.gene3442.p01|FEATURES|mdtE|multidrug|mdtE	0.999999999975	93.9	33	65.5	3.3e-12	1
OQXB	507	538	SRX3808530.2853134	multidrug	YP_001693238|FEATURES|oqxB|multidrug|oqxB	0.999999137993	71.9	32	58.2	5.1e-10	1
MDTE	276	308	SRX3808530.8646865	multidrug	CP001918.1.gene3442.p01|FEATURES|mdtE|multidrug|mdtE	0.999999999644	72.7	33	57.4	9.0e-10	1
PMRF	152	184	SRX3808530.12031840	peptide	AAC75314.1|FEATURES|PmrF|peptide|PmrF	0.999999792518	97.0	33	72.4	2.7e-14	1
EMRB	110	142	SRX3808530.11949998	multidrug	gi:920021424:ref:WP_052936095.1:|FEATURES|emrB|multidrug|emrB	0.999733032867	63.6	33	46.6	1.6e-06	1
MARA	15	47	SRX3808530.11801572	multidrug	YP_489794.1|FEATURES|marA|multidrug|marA	0.999997294949	69.7	33	57.4	9.0e-10	1
MDFA	309	341	SRX3808530.19981494	multidrug	ACB17400|FEATURES|mdfA|multidrug|mdfA	1.0	69.7	33	53.1	1.7e-08	1
ARNA	538	568	SRX3808530.14893854	polymyxin	gi:391316952:gb:EIQ74337.1:|FEATURES|arnA|polymyxin|arnA	0.933989574569	83.9	31	60.5	9.9e-11	1
MUXB	541	573	SRX3808530.6387249	multidrug	NP_251217.1|FEATURES|MuxB|multidrug|MuxB	0.999999123027	69.7	33	52.8	2.2e-08	1
EPTA	33	65	SRX3808530.1224057	peptide	BAE78116.1|FEATURES|eptA|peptide|eptA	0.999999656758	66.7	33	48.5	4.2e-07	1
PENA	365	396	SRX3808530.18701533	beta-lactam	ZP_04656349|FEATURES|penA|beta-lactam|penA	1.0	81.2	32	59.3	2.3e-10	1
MDTK	52	84	SRX3808530.15937748	multidrug	gi:694065902:ref:WP_032412384.1:|FEATURES|mdtK|multidrug|mdtK	1.0	97.0	33	67.4	8.6e-13	1
VGAC	43	75	SRX3808530.15002158	MLS	AMP35312.1|FEATURES|vgaC|MLS|vgaC	0.999999274335	69.7	33	55.5	3.4e-09	1
MEXB	860	891	SRX3808530.9418162	multidrug	gi:504646765:ref:WP_014833867.1:|FEATURES|mexB|multidrug|mexB	0.99999999999	78.1	32	52.8	2.2e-08	1
MEXB	729	761	SRX3808530.16455538	multidrug	gi:347302801:gb:AEO72915.1:|FEATURES|mexB|multidrug|mexB	0.999999999365	63.6	33	54.3	7.6e-09	1
CAMP-REGULATORY_PROTEIN	10	42	SRX3808530.18845291	unclassified	gi:490367208:ref:WP_004246872.1:|FEATURES|cAMP-regulatory_protein|unclassified|cAMP-regulatory_protein	0.95332044344	100.0	33	77.4	8.4e-16	1
PENA	570	601	SRX3808530.9203934	beta-lactam	ZP_04656349|FEATURES|penA|beta-lactam|penA	1.0	78.1	32	60.5	1.0e-10	1
ACRB	462	492	SRX3808530.20984433	multidrug	gi:495735716:ref:WP_008460295.1:|FEATURES|acrB|multidrug|acrB	0.999999999479	93.5	31	56.2	1.9e-09	1
CAMP-REGULATORY_PROTEIN	171	201	SRX3808530.5342393	unclassified	gi:490367208:ref:WP_004246872.1:|FEATURES|cAMP-regulatory_protein|unclassified|cAMP-regulatory_protein	0.938128867281	100.0	31	64.7	5.3e-12	1
OMPF	90	122	SRX3808530.13262281	multidrug	gi:823296122:ref:WP_047051707.1:|FEATURES|ompF|multidrug|ompF	0.903492544848	84.8	33	63.2	1.6e-11	1
MEXB	436	468	SRX3808530.6548325	multidrug	gi:565648659:ref:WP_023896298.1:|FEATURES|mexB|multidrug|mexB	1.0	93.9	33	64.3	7.3e-12	1
OLEI	306	337	SRX3808530.2838485	MLS	ABA42118.2|FEATURES|oleI|MLS|oleI	0.999999995387	65.6	32	47.8	7.1e-07	1
PBP-1A	158	189	SRX3808530.13337822	beta-lactam	YP_001292390|FEATURES|PBP-1A|beta-lactam|PBP-1A	1.0	78.1	32	55.8	2.6e-09	1
MACB	146	176	SRX3808530.19241269	MLS	gi:693106883:ref:WP_032260279.1:|FEATURES|macB|MLS|macB	1.0	74.2	31	47.0	1.2e-06	1
MEXX	62	93	SRX3808530.16532389	multidrug	gi:694090431:ref:WP_032435131.1:|FEATURES|mexX|multidrug|mexX	1.0	90.6	32	61.6	4.6e-11	1
BAES	42	73	SRX3808530.14086196	multidrug	BAA15934.1|FEATURES|baeS|multidrug|baeS	0.999998974827	68.8	32	52.4	2.8e-08	1
EPTA	289	321	SRX3808530.11739337	peptide	BAE78116.1|FEATURES|eptA|peptide|eptA	0.999999477362	60.6	33	45.4	3.5e-06	1
ROSB	346	378	SRX3808530.8220083	fosmidomycin	YP_001401994|FEATURES|rosB|fosmidomycin|rosB	1.0	87.9	33	55.8	2.6e-09	1
CPXA	317	349	SRX3808530.8220085	aminoglycoside:aminocoumarin	NP_312864.1|FEATURES|cpxA|aminoglycoside:aminocoumarin|cpxA	0.999446618383	75.8	33	59.7	1.8e-10	1
ESCHERICHIA_COLI_MIPA	155	186	SRX3808530.16850587	multidrug	NP_310518|FEATURES|Escherichia_coli_mipA|multidrug|Escherichia_coli_mipA	0.99999876722	65.6	32	52.4	2.9e-08	1
MSBA	170	202	SRX3808530.19673437	nitroimidazole	NP_415434.1|FEATURES|msbA|nitroimidazole|msbA	0.9997759793	87.9	33	57.0	1.2e-09	1
MDTG	15	46	SRX3808530.3703001	multidrug	ZP_04004395|FEATURES|mdtG|multidrug|mdtG	1.0	68.8	32	54.3	7.6e-09	1
EPTA	320	351	SRX3808530.8707834	peptide	BAE78116.1|FEATURES|eptA|peptide|eptA	0.999999934058	81.2	32	64.3	7.3e-12	1
ACRB	57	89	SRX3808530.8675134	multidrug	YP_001908403|FEATURES|acrB|multidrug|acrB	1.0	90.9	33	60.8	8.1e-11	1
ACRB	489	520	SRX3808530.10710838	multidrug	AAQ21216|FEATURES|acrB|multidrug|acrB	1.0	81.2	32	65.5	3.2e-12	1
TRANSCRIPTIONAL_REGULATORY_PROTEIN_CPXR_CPXR	76	106	SRX3808530.14335380	unclassified	CP001138.1.gene4273.p01|FEATURES|transcriptional_regulatory_protein_CpxR_cpxR|unclassified|transcriptional_regulatory_protein_CpxR_cpxR	0.999999999899	100.0	31	66.2	1.8e-12	1
ACRB	819	850	SRX3808530.20487559	multidrug	CP001918.1.gene1257.p01|FEATURES|acrB|multidrug|acrB	1.0	96.9	32	68.6	3.8e-13	1
OMPR	60	90	SRX3808530.20986460	multidrug	CP000034.1.gene3672.p01|FEATURES|ompR|multidrug|ompR	0.99999881295	83.9	31	58.2	4.9e-10	1
MDTD	27	59	SRX3808530.16390774	multidrug	gi:134034159:sp:Q0T353.2:MDTD_SHIF8|FEATURES|mdtD|multidrug|mdtD	0.999999999952	78.8	33	53.5	1.3e-08	1
EMRR	32	64	SRX3808530.13720892	fluoroquinolone	NP_417169.1|FEATURES|emrR|fluoroquinolone|emrR	0.999980092056	97.0	33	66.6	1.5e-12	1
RPOB2	399	429	SRX3808530.17355613	multidrug	BAD59497.1|FEATURES|rpoB2|multidrug|rpoB2	0.999999170186	64.5	31	48.1	5.3e-07	1
EPTA	358	389	SRX3808530.11991940	peptide	BAE78116.1|FEATURES|eptA|peptide|eptA	0.999999925167	84.4	32	62.8	2.1e-11	1
MULTIDRUG_ABC_TRANSPORTER	539	570	SRX3808530.12950402	multidrug	gi:664579989:ref:WP_031094015.1:|FEATURES|multidrug_ABC_transporter|multidrug|multidrug_ABC_transporter	1.0	81.2	32	50.1	1.4e-07	1
TOLC	389	421	SRX3808530.13575130	multidrug	gi:763321415:ref:WP_044179865.1:|FEATURES|TolC|multidrug|TolC	1.0	93.9	33	64.3	7.3e-12	1
ACRD	311	342	SRX3808530.4934840	aminoglycoside	YP_490697.1|FEATURES|acrD|aminoglycoside|acrD	0.9999864005	78.1	32	53.1	1.6e-08	1
OMPF	24	56	SRX3808530.4525260	multidrug	gi:742936434:ref:WP_039025717.1:|FEATURES|ompF|multidrug|ompF	0.999999999787	72.7	33	55.5	3.4e-09	1
ACRB	933	965	SRX3808530.17877188	multidrug	gi:502789935:ref:WP_013024911.1:|FEATURES|acrB|multidrug|acrB	1.0	100.0	33	64.7	5.6e-12	1
BAES	153	185	SRX3808530.15866170	multidrug	BAA15934.1|FEATURES|baeS|multidrug|baeS	0.999999022876	75.8	33	53.9	9.9e-09	1
MAJOR_FACILITATOR_SUPERFAMILY_TRANSPORTER	367	399	SRX3808530.1451599	multidrug	CP001918.1.gene2931.p01|FEATURES|major_facilitator_superfamily_transporter|multidrug|major_facilitator_superfamily_transporter	0.999998432732	84.8	33	57.4	9.0e-10	1
YOJI	92	123	SRX3808530.5006754	peptide	NP_416715.1|FEATURES|YojI|peptide|YojI	0.999999663409	78.1	32	52.4	2.8e-08	1
SMER	98	128	SRX3808530.8506934	multidrug	AAD51348.1|FEATURES|smeR|multidrug|smeR	0.999999999004	67.7	31	50.1	1.4e-07	1
EMRA	93	124	SRX3808530.12096995	multidrug	gi:554684615:ref:WP_023184522.1:|FEATURES|emrA|multidrug|emrA	0.984840163261	84.4	32	57.4	9.0e-10	1
EPTA	51	83	SRX3808530.7815857	peptide	BAE78116.1|FEATURES|eptA|peptide|eptA	0.999999787435	75.8	33	52.4	2.9e-08	1
KASUGAMYCIN_RESISTANCE_PROTEIN_KSGA	93	125	SRX3808530.14802832	aminoglycoside	YP_001461223|FEATURES|kasugamycin_resistance_protein_ksgA|aminoglycoside|kasugamycin_resistance_protein_ksgA	1.0	78.8	33	59.7	1.8e-10	1
TRANSCRIPTIONAL_REGULATORY_PROTEIN_CPXR_CPXR	76	108	SRX3808530.12237070	unclassified	CP000675.2.gene1535.p01|FEATURES|transcriptional_regulatory_protein_CpxR_cpxR|unclassified|transcriptional_regulatory_protein_CpxR_cpxR	0.999988075332	75.8	33	62.4	2.8e-11	1
PBP-1B	649	681	SRX3808530.3978358	beta-lactam	YP_002467958|FEATURES|PBP-1B|beta-lactam|PBP-1B	0.999999999595	63.6	33	55.1	4.4e-09	1
MDTD	165	196	SRX3808530.14725998	multidrug	NC_002695.1.916587.p01|FEATURES|mdtD|multidrug|mdtD	0.999999999975	84.4	32	62.4	2.8e-11	1
EPTA	96	126	SRX3808530.21136751	peptide	BAE78116.1|FEATURES|eptA|peptide|eptA	0.999999804028	67.7	31	53.1	1.6e-08	1
EMRB	420	452	SRX3808530.17587998	multidrug	gi:585330820:ref:WP_024212479.1:|FEATURES|emrB|multidrug|emrB	0.999987716108	75.8	33	62.0	3.6e-11	1
MDTA	349	380	SRX3808530.9170555	multidrug	gi:1018319469:emb:SAH60719.1:|FEATURES|mdtA|multidrug|mdtA	0.999999994873	65.6	32	48.5	4.2e-07	1
MDTK	259	290	SRX3808530.8166107	multidrug	gi:556469366:ref:WP_023321121.1:|FEATURES|mdtK|multidrug|mdtK	1.0	96.9	32	62.4	2.8e-11	1
PENA	73	105	SRX3808530.13418101	beta-lactam	ZP_04656349|FEATURES|penA|beta-lactam|penA	1.0	78.8	33	56.6	1.5e-09	1
ACRB	650	682	SRX3808530.18850780	multidrug	gi:502789935:ref:WP_013024911.1:|FEATURES|acrB|multidrug|acrB	1.0	87.9	33	58.9	3.1e-10	1
EMRB	142	173	SRX3808530.13771820	multidrug	gi:486057056:ref:WP_001507824.1:|FEATURES|emrB|multidrug|emrB	0.999953141427	81.2	32	66.6	1.4e-12	1
EPTA	373	405	SRX3808530.21075885	peptide	BAE78116.1|FEATURES|eptA|peptide|eptA	0.999999914087	84.8	33	67.4	8.6e-13	1
PMRF	278	310	SRX3808530.15149572	peptide	AAC75314.1|FEATURES|PmrF|peptide|PmrF	0.999999427749	75.8	33	58.2	5.2e-10	1
MDTK	261	291	SRX3808530.6316447	multidrug	gi:556469366:ref:WP_023321121.1:|FEATURES|mdtK|multidrug|mdtK	1.0	93.5	31	58.2	4.9e-10	1
ACRA	94	126	SRX3808530.5242097	multidrug	gi:500615129:gb:EOQ55695.1:|FEATURES|acrA|multidrug|acrA	1.0	90.9	33	63.9	9.6e-12	1
MDTK	314	345	SRX3808530.12375029	multidrug	gi:851915138:ref:WP_048216502.1:|FEATURES|mdtK|multidrug|mdtK	1.0	71.9	32	47.8	7.1e-07	1
BICYCLOMYCIN-MULTIDRUG_EFFLUX_PROTEIN_BCR	217	248	SRX3808530.21167284	multidrug	YP_001452184|FEATURES|bicyclomycin-multidrug_efflux_protein_bcr|multidrug|bicyclomycin-multidrug_efflux_protein_bcr	1.0	84.4	32	64.3	7.1e-12	1
EMRB	64	94	SRX3808530.282926	multidrug	gi:486057056:ref:WP_001507824.1:|FEATURES|emrB|multidrug|emrB	0.999875867589	83.9	31	61.2	5.8e-11	1
TETD	21	53	SRX3808530.4636010	tetracycline	gi:135617:sp:P28816.1:TETD_ECOLX|FEATURES|tetD|tetracycline|tetD	0.999999993763	63.6	33	51.2	6.4e-08	1
KASUGAMYCIN_RESISTANCE_PROTEIN_KSGA	195	227	SRX3808530.3979408	aminoglycoside	Q83MG8|FEATURES|kasugamycin_resistance_protein_ksgA|aminoglycoside|kasugamycin_resistance_protein_ksgA	1.0	75.8	33	54.3	7.6e-09	1
ACRA	45	76	SRX3808530.2443000	multidrug	ABG77965|FEATURES|acrA|multidrug|acrA	1.0	65.6	32	45.4	3.5e-06	1
ROSB	306	338	SRX3808530.1083192	fosmidomycin	YP_001605795|FEATURES|rosB|fosmidomycin|rosB	1.0	90.9	33	59.3	2.4e-10	1
YOJI	194	225	SRX3808530.14173903	peptide	NP_416715.1|FEATURES|YojI|peptide|YojI	0.999999404996	62.5	32	47.0	1.2e-06	1
ROSB	43	74	SRX3808530.14026452	fosmidomycin	ZP_04631861|FEATURES|rosB|fosmidomycin|rosB	1.0	93.8	32	64.3	7.3e-12	1
MDTC	132	164	SRX3808530.8260687	multidrug	gi:516438580:ref:WP_017827492.1:|FEATURES|mdtC|multidrug|mdtC	0.999999930367	63.6	33	48.1	5.4e-07	1
MDTB	355	386	SRX3808530.13192465	multidrug	CP001918.1.gene3440.p01|FEATURES|mdtB|multidrug|mdtB	1.0	93.8	32	61.2	6.2e-11	1
ROSB	253	285	SRX3808530.12522397	fosmidomycin	gi:896190680:ref:WP_049199932.1:|FEATURES|rosB|fosmidomycin|rosB	1.0	100.0	33	68.9	3.0e-13	1
KDPE	164	196	SRX3808530.4615635	aminoglycoside	NP_415222.1|FEATURES|kdpE|aminoglycoside|kdpE	0.999997177939	93.9	33	68.9	3.0e-13	1
SERRATIA_MARCESCENS_OMP1	95	127	SRX3808530.19043136	multidrug	AIA49384.1|FEATURES|Serratia_marcescens_Omp1|multidrug|Serratia_marcescens_Omp1	0.975215743442	87.9	33	68.9	3.0e-13	1
MEXB	381	412	SRX3808530.12929082	multidrug	gi:565648659:ref:WP_023896298.1:|FEATURES|mexB|multidrug|mexB	1.0	87.5	32	55.5	3.3e-09	1
MEXA	219	250	SRX3808530.14978927	multidrug	gi:497301063:ref:WP_009615280.1:|FEATURES|mexA|multidrug|mexA	1.0	68.8	32	47.0	1.2e-06	1
OQXB	932	964	SRX3808530.2857371	multidrug	YP_001693238|FEATURES|oqxB|multidrug|oqxB	1.0	93.9	33	63.2	1.6e-11	1
MDTD	168	200	SRX3808530.4565098	multidrug	NC_002695.1.916587.p01|FEATURES|mdtD|multidrug|mdtD	0.999999999951	78.8	33	58.2	5.2e-10	1
OQXB	719	750	SRX3808530.1448959	multidrug	YP_001693238|FEATURES|oqxB|multidrug|oqxB	0.999999318472	93.8	32	63.5	1.2e-11	1
PENA	375	405	SRX3808530.795186	beta-lactam	ZP_04656349|FEATURES|penA|beta-lactam|penA	1.0	67.7	31	47.8	7.1e-07	1
EMRB	438	470	SRX3808530.17219957	multidrug	gi:585330820:ref:WP_024212479.1:|FEATURES|emrB|multidrug|emrB	0.999973398787	81.8	33	61.6	4.7e-11	1
MSBA	50	82	SRX3808530.2168558	nitroimidazole	NP_415434.1|FEATURES|msbA|nitroimidazole|msbA	0.999822518509	75.8	33	59.3	2.4e-10	1
TET34	53	83	SRX3808530.5688287	tetracycline	Q8DF90|FEATURES|tet34|tetracycline|tet34	1.0	83.9	31	61.2	6.0e-11	1
PENA	168	199	SRX3808530.12339261	beta-lactam	ZP_04656349|FEATURES|penA|beta-lactam|penA	1.0	65.6	32	46.2	2.1e-06	1
MEXB	355	387	SRX3808530.7781783	multidrug	gi:504646765:ref:WP_014833867.1:|FEATURES|mexB|multidrug|mexB	1.0	90.9	33	63.2	1.6e-11	1
EPTA	92	124	SRX3808530.2609995	peptide	BAE78116.1|FEATURES|eptA|peptide|eptA	0.999999754864	75.8	33	51.2	6.4e-08	1
ESCHERICHIA_COLI_LAMB	89	120	SRX3808530.19073073	multidrug	BAB38442|FEATURES|Escherichia_coli_LamB|multidrug|Escherichia_coli_LamB	0.999995044152	78.1	32	51.2	6.2e-08	1
EMRB	436	466	SRX3808530.3764704	multidrug	gi:585330820:ref:WP_024212479.1:|FEATURES|emrB|multidrug|emrB	0.999999550406	74.2	31	53.9	9.3e-09	1
PENA	168	199	SRX3808530.10412664	beta-lactam	ZP_04656349|FEATURES|penA|beta-lactam|penA	1.0	65.6	32	45.4	3.5e-06	1
OQXA	338	369	SRX3808530.5222353	multidrug	YP_001693237.1|FEATURES|oqxA|multidrug|oqxA	0.999997551415	71.9	32	49.3	2.4e-07	1
SDIA	37	67	SRX3808530.11991368	unclassified	gi:697053285:ref:WP_033145891.1:|FEATURES|sdiA|unclassified|sdiA	1.0	64.5	31	52.4	2.7e-08	1
EPTA	420	452	SRX3808530.13681310	peptide	BAE78116.1|FEATURES|eptA|peptide|eptA	0.999999705178	87.9	33	63.5	1.2e-11	1
BACA	3	33	SRX3808530.20687427	bacitracin	YP_274443|FEATURES|bacA|bacitracin|bacA	1.0	77.4	31	45.1	4.2e-06	1
BAES	227	258	SRX3808530.3971659	multidrug	BAA15934.1|FEATURES|baeS|multidrug|baeS	0.999999896813	75.0	32	52.0	3.6e-08	1
PENA	227	259	SRX3808530.6817348	beta-lactam	ZP_04656349|FEATURES|penA|beta-lactam|penA	1.0	78.8	33	60.1	1.4e-10	1
TET34	74	106	SRX3808530.19842763	tetracycline	ZP_02197344|FEATURES|tet34|tetracycline|tet34	1.0	66.7	33	53.1	1.7e-08	1
EPTA	442	472	SRX3808530.5828625	peptide	BAE78116.1|FEATURES|eptA|peptide|eptA	0.999999999999	93.5	31	67.4	8.4e-13	1
ACRB	482	514	SRX3808530.12296425	multidrug	YP_454364|FEATURES|acrB|multidrug|acrB	1.0	84.8	33	65.9	2.5e-12	1
NMCR	7	39	SRX3808530.13893378	beta-lactam	CAA79966.1|FEATURES|NmcR|beta-lactam|NmcR	0.999999994902	69.7	33	46.2	2.1e-06	1
MAJOR_FACILITATOR_SUPERFAMILY_TRANSPORTER	22	52	SRX3808530.19839339	multidrug	ZP_03053667|FEATURES|major_facilitator_superfamily_transporter|multidrug|major_facilitator_superfamily_transporter	0.999999860482	64.5	31	45.1	4.6e-06	1
MUXB	543	573	SRX3808530.9207139	multidrug	NP_251217.1|FEATURES|MuxB|multidrug|MuxB	0.999999818228	71.0	31	50.8	8.1e-08	1
ARNA	196	228	SRX3808530.9873205	polymyxin	gi:507079934:ref:WP_016150692.1:|FEATURES|arnA|polymyxin|arnA	0.999833221167	60.6	33	48.1	5.4e-07	1
MSBA	169	201	SRX3808530.2069061	nitroimidazole	NP_415434.1|FEATURES|msbA|nitroimidazole|msbA	0.999746721142	84.8	33	55.8	2.6e-09	1
RPOB2	416	448	SRX3808530.14181052	multidrug	BAD59497.1|FEATURES|rpoB2|multidrug|rpoB2	0.999999384187	75.8	33	57.0	1.2e-09	1
TOLC	303	333	SRX3808530.2876443	multidrug	gi:695827459:ref:WP_032741002.1:|FEATURES|TolC|multidrug|TolC	1.0	83.9	31	57.8	6.9e-10	1
SMER	83	113	SRX3808530.19232140	multidrug	AAD51348.1|FEATURES|smeR|multidrug|smeR	0.867063361872	93.5	31	61.2	6.0e-11	1
MAJOR_FACILITATOR_SUPERFAMILY_TRANSPORTER	376	408	SRX3808530.19839337	multidrug	CP001918.1.gene2931.p01|FEATURES|major_facilitator_superfamily_transporter|multidrug|major_facilitator_superfamily_transporter	0.999998432732	87.9	33	60.8	8.1e-11	1
EPTA	46	76	SRX3808530.18342936	peptide	BAE78116.1|FEATURES|eptA|peptide|eptA	0.999999854775	80.6	31	55.8	2.6e-09	1
MEXC	60	92	SRX3808530.11273962	multidrug	gi:655471138:ref:WP_028854053.1:|FEATURES|mexC|multidrug|mexC	1.0	63.6	33	50.8	8.4e-08	1
CAMP-REGULATORY_PROTEIN	101	133	SRX3808530.17438715	unclassified	gi:446164891:ref:WP_000242746.1:|FEATURES|cAMP-regulatory_protein|unclassified|cAMP-regulatory_protein	0.935406194831	100.0	33	65.5	3.3e-12	1
MEXB	242	273	SRX3808530.19460178	multidrug	CAW25151|FEATURES|mexB|multidrug|mexB	0.999996910675	75.0	32	51.2	6.4e-08	1
OMPF	226	258	SRX3808530.14027320	multidrug	gi:545251748:ref:WP_021549194.1:|FEATURES|ompF|multidrug|ompF	0.999995606501	78.8	33	60.1	1.4e-10	1
NMCR	6	36	SRX3808530.12949355	beta-lactam	CAA79966.1|FEATURES|NmcR|beta-lactam|NmcR	0.999999994093	71.0	31	45.4	3.5e-06	1
ACRB	737	769	SRX3808530.8719645	multidrug	CP001918.1.gene1257.p01|FEATURES|acrB|multidrug|acrB	1.0	97.0	33	69.3	2.3e-13	1
PENA	494	525	SRX3808530.14027325	beta-lactam	ZP_04656349|FEATURES|penA|beta-lactam|penA	1.0	62.5	32	45.8	2.6e-06	1
EPTA	175	206	SRX3808530.12731774	peptide	BAE78116.1|FEATURES|eptA|peptide|eptA	0.999999860756	81.2	32	56.2	1.9e-09	1
ACRD	304	336	SRX3808530.10727978	aminoglycoside	YP_490697.1|FEATURES|acrD|aminoglycoside|acrD	0.999978782997	69.7	33	50.4	1.1e-07	1
SDIA	209	240	SRX3808530.19667358	unclassified	gi:554965933:ref:WP_023209999.1:|FEATURES|sdiA|unclassified|sdiA	1.0	84.4	32	60.1	1.4e-10	1
OMPF	90	122	SRX3808530.6212596	multidrug	gi:823296122:ref:WP_047051707.1:|FEATURES|ompF|multidrug|ompF	0.999999999988	72.7	33	53.9	9.9e-09	1
MEXE	43	75	SRX3808530.17912531	multidrug	gi:503835165:ref:WP_014069159.1:|FEATURES|mexE|multidrug|mexE	1.0	97.0	33	65.1	4.3e-12	1
TRUNCATED_PUTATIVE_RESPONSE_REGULATOR_ARLR	86	116	SRX3808530.6566033	unclassified	NC_002951.3238224.p01|FEATURES|truncated_putative_response_regulator_ArlR|unclassified|truncated_putative_response_regulator_ArlR	1.0	64.5	31	48.9	3.2e-07	1
BICYCLOMYCIN-MULTIDRUG_EFFLUX_PROTEIN_BCR	211	243	SRX3808530.20909077	multidrug	YP_001452184|FEATURES|bicyclomycin-multidrug_efflux_protein_bcr|multidrug|bicyclomycin-multidrug_efflux_protein_bcr	1.0	81.8	33	64.7	5.6e-12	1
ACRB	177	209	SRX3808530.5802336	multidrug	YP_001908403|FEATURES|acrB|multidrug|acrB	1.0	93.9	33	68.2	5.1e-13	1
CPXA	110	142	SRX3808530.9062913	aminoglycoside:aminocoumarin	NP_312864.1|FEATURES|cpxA|aminoglycoside:aminocoumarin|cpxA	0.999782099192	84.8	33	68.9	3.0e-13	1
MAJOR_FACILITATOR_SUPERFAMILY_TRANSPORTER	373	404	SRX3808530.16934012	multidrug	CP001918.1.gene2931.p01|FEATURES|major_facilitator_superfamily_transporter|multidrug|major_facilitator_superfamily_transporter	0.999998733207	87.5	32	58.9	3.1e-10	1
MEXB	979	1011	SRX3808530.19406134	multidrug	YP_298289|FEATURES|mexB|multidrug|mexB	1.0	75.8	33	59.3	2.4e-10	1
MDTB	647	678	SRX3808530.16507990	multidrug	CP001918.1.gene3440.p01|FEATURES|mdtB|multidrug|mdtB	0.999991444721	62.5	32	46.2	2.1e-06	1
COB(I)ALAMIN_ADENOLSYLTRANSFERASE	40	72	SRX3808530.14334806	unclassified	gi:749002628:ref:WP_040062280.1:|FEATURES|cob(I)alamin_adenolsyltransferase|unclassified|cob(I)alamin_adenolsyltransferase	1.0	75.8	33	57.0	1.2e-09	1
EPTA	298	330	SRX3808530.605304	peptide	BAE78116.1|FEATURES|eptA|peptide|eptA	0.999999914087	78.8	33	61.2	6.2e-11	1
MSBA	379	411	SRX3808530.9756785	nitroimidazole	NP_415434.1|FEATURES|msbA|nitroimidazole|msbA	0.995202141573	84.8	33	63.9	9.6e-12	1
EPTA	74	105	SRX3808530.5851746	peptide	BAE78116.1|FEATURES|eptA|peptide|eptA	0.999999705178	68.8	32	49.7	1.9e-07	1
RPOB2	777	809	SRX3808530.14498619	multidrug	BAD59497.1|FEATURES|rpoB2|multidrug|rpoB2	0.999999398923	84.8	33	57.8	6.9e-10	1
OPRM	132	162	SRX3808530.7500000	multidrug	NC_008702.1.4606278.p01|FEATURES|oprM|multidrug|oprM	0.999999213259	67.7	31	45.8	2.7e-06	1
MDFA	37	68	SRX3808530.19491166	multidrug	gi:1044109257:emb:SBZ85298.1:|FEATURES|mdfA|multidrug|mdfA	0.999999976951	71.9	32	50.1	1.4e-07	1
MDTK	175	207	SRX3808530.1455742	fluoroquinolone	AML99881.1|FEATURES|MdtK|fluoroquinolone|MdtK	0.99999794482	87.9	33	67.0	1.1e-12	1
ACRA	38	70	SRX3808530.7270172	multidrug	ABG77965|FEATURES|acrA|multidrug|acrA	1.0	60.6	33	47.4	9.3e-07	1
OQXB	205	237	SRX3808530.12307071	multidrug	YP_001693238|FEATURES|oqxB|multidrug|oqxB	0.999999195098	87.9	33	59.7	1.8e-10	1
TETA	413	444	SRX3808530.21086946	tetracycline	gi:171851258:emb:CAQ04234.1:|FEATURES|tetA|tetracycline|tetA	0.999999999994	62.5	32	44.7	5.8e-06	1
MEXB	245	275	SRX3808530.1052129	multidrug	CAW25151|FEATURES|mexB|multidrug|mexB	0.999992091859	77.4	31	52.0	3.8e-08	1
KASUGAMYCIN_RESISTANCE_PROTEIN_KSGA	11	42	SRX3808530.17961671	aminoglycoside	YP_002240485|FEATURES|kasugamycin_resistance_protein_ksgA|aminoglycoside|kasugamycin_resistance_protein_ksgA	1.0	78.1	32	57.0	1.1e-09	1
RPOB2	1028	1060	SRX3808530.12342913	multidrug	BAD59497.1|FEATURES|rpoB2|multidrug|rpoB2	0.999999039734	84.8	33	65.5	3.3e-12	1
MSBA	78	110	SRX3808530.20805502	nitroimidazole	NP_415434.1|FEATURES|msbA|nitroimidazole|msbA	0.999902047943	84.8	33	65.1	4.3e-12	1
MEXT	6	38	SRX3808530.18840362	multidrug	gi:1011730119:ref:WP_062573757.1:|FEATURES|mexT|multidrug|mexT	0.99999999332	69.7	33	44.7	6.0e-06	1
OMPR	186	218	SRX3808530.19778936	multidrug	CP000034.1.gene3672.p01|FEATURES|ompR|multidrug|ompR	0.999999248619	100.0	33	68.2	5.1e-13	1
CPXA	225	257	SRX3808530.16820436	aminoglycoside:aminocoumarin	NP_312864.1|FEATURES|cpxA|aminoglycoside:aminocoumarin|cpxA	0.99920106901	84.8	33	56.2	2.0e-09	1
MCR-3	310	341	SRX3808530.16661714	peptide	ASF81896.1|FEATURES|MCR-3|peptide|MCR-3	0.999999994949	68.8	32	54.7	5.6e-09	1
MDTE	278	310	SRX3808530.17925600	multidrug	CP001918.1.gene3442.p01|FEATURES|mdtE|multidrug|mdtE	0.999999999919	72.7	33	56.2	2.0e-09	1
EMRB	13	45	SRX3808530.14520041	multidrug	gi:486057056:ref:WP_001507824.1:|FEATURES|emrB|multidrug|emrB	0.999899443452	97.0	33	63.2	1.6e-11	1
ACRB	33	65	SRX3808530.659353	multidrug	gi:485731880:ref:WP_001359514.1:|FEATURES|acrB|multidrug|acrB	1.0	93.9	33	68.6	3.9e-13	1
KDPE	22	54	SRX3808530.19073699	aminoglycoside	NP_415222.1|FEATURES|kdpE|aminoglycoside|kdpE	0.999989966745	72.7	33	55.1	4.4e-09	1
ESCHERICHIA_COLI_LAMB	309	340	SRX3808530.2797885	multidrug	BAB38442|FEATURES|Escherichia_coli_LamB|multidrug|Escherichia_coli_LamB	0.999996667401	65.6	32	58.5	4.0e-10	1
MAJOR_FACILITATOR_SUPERFAMILY_TRANSPORTER	63	95	SRX3808530.9825754	multidrug	CP001918.1.gene2931.p01|FEATURES|major_facilitator_superfamily_transporter|multidrug|major_facilitator_superfamily_transporter	0.999999019834	90.9	33	65.9	2.5e-12	1
CPXA	96	127	SRX3808530.12796844	aminoglycoside:aminocoumarin	NP_312864.1|FEATURES|cpxA|aminoglycoside:aminocoumarin|cpxA	0.99851108576	62.5	32	50.4	1.1e-07	1
PBP-1A	78	108	SRX3808530.8347780	beta-lactam	YP_001290033|FEATURES|PBP-1A|beta-lactam|PBP-1A	1.0	74.2	31	53.1	1.6e-08	1
ARNA	440	471	SRX3808530.8272082	polymyxin	B7LM76|FEATURES|arnA|polymyxin|arnA	0.951886067261	87.5	32	63.2	1.6e-11	1
OQXB	579	611	SRX3808530.8222620	multidrug	YP_001693238|FEATURES|oqxB|multidrug|oqxB	0.999999297674	90.9	33	62.8	2.1e-11	1
ESCHERICHIA_COLI_LAMB	63	95	SRX3808530.13732017	multidrug	BAB38442|FEATURES|Escherichia_coli_LamB|multidrug|Escherichia_coli_LamB	0.999997998622	97.0	33	72.0	3.5e-14	1
OXA	233	263	SRX3808530.3084045	beta-lactam	gi:583596984:gb:EWE59955.1:|FEATURES|OXA-9|beta-lactam|OXA	0.999999957728	74.2	31	54.7	5.6e-09	1
EPTA	51	83	SRX3808530.14631952	peptide	BAE78116.1|FEATURES|eptA|peptide|eptA	0.999999754864	72.7	33	51.2	6.4e-08	1
ESCHERICHIA_COLI_LAMB	368	400	SRX3808530.7988388	multidrug	BAB38442|FEATURES|Escherichia_coli_LamB|multidrug|Escherichia_coli_LamB	0.999997874119	90.9	33	70.1	1.3e-13	1
OLEI	303	335	SRX3808530.4364275	MLS	ABA42118.2|FEATURES|oleI|MLS|oleI	0.999999992628	60.6	33	45.1	4.6e-06	1
EPTA	174	205	SRX3808530.19917240	peptide	BAE78116.1|FEATURES|eptA|peptide|eptA	0.999999797115	78.1	32	52.8	2.2e-08	1
OQXB	836	868	SRX3808530.14804063	multidrug	YP_001693238|FEATURES|oqxB|multidrug|oqxB	0.999999085815	81.8	33	60.1	1.4e-10	1
EMRA	55	87	SRX3808530.17813417	multidrug	gi:1033061324:ref:WP_064372453.1:|FEATURES|emrA|multidrug|emrA	0.986140115808	84.8	33	62.0	3.6e-11	1
MSBA	183	215	SRX3808530.15288269	nitroimidazole	NP_415434.1|FEATURES|msbA|nitroimidazole|msbA	0.999807538081	84.8	33	58.5	4.0e-10	1
EPTA	68	99	SRX3808530.10556651	peptide	BAE78116.1|FEATURES|eptA|peptide|eptA	0.999999421621	65.6	32	44.7	5.8e-06	1
OMPF	103	134	SRX3808530.10258631	multidrug	gi:312286407:gb:EFR14320.1:|FEATURES|ompF|multidrug|ompF	0.999993061389	78.1	32	58.2	5.1e-10	1
MDTK	22	54	SRX3808530.19368219	multidrug	gi:555222058:ref:WP_023214681.1:|FEATURES|mdtK|multidrug|mdtK	1.0	90.9	33	62.4	2.8e-11	1
SDIA	180	210	SRX3808530.14507676	unclassified	gi:749556408:ref:WP_040188680.1:|FEATURES|sdiA|unclassified|sdiA	1.0	77.4	31	53.9	9.9e-09	1
OXA	175	205	SRX3808530.11744061	beta-lactam	gi:583596984:gb:EWE59955.1:|FEATURES|OXA-9|beta-lactam|OXA	0.999999890235	61.3	31	47.4	9.3e-07	1
EPTA	298	330	SRX3808530.12985926	peptide	BAE78116.1|FEATURES|eptA|peptide|eptA	0.999999914087	78.8	33	61.2	6.2e-11	1
EMRB	420	451	SRX3808530.9312390	multidrug	gi:585330820:ref:WP_024212479.1:|FEATURES|emrB|multidrug|emrB	0.999907575028	75.0	32	59.7	1.7e-10	1
OMPF	228	260	SRX3808530.11623089	multidrug	gi:545251748:ref:WP_021549194.1:|FEATURES|ompF|multidrug|ompF	0.880918583686	72.7	33	54.7	5.8e-09	1
OMPF	546	577	SRX3808530.13554597	multidrug	gi:504720116:ref:WP_014907218.1:|FEATURES|ompF|multidrug|ompF	0.99999981106	62.5	32	47.8	7.1e-07	1
ACRB	325	357	SRX3808530.20256402	multidrug	gi:497324874:ref:WP_009639087.1:|FEATURES|acrB|multidrug|acrB	1.0	87.9	33	53.9	9.9e-09	1
TOLC	389	421	SRX3808530.4339281	multidrug	gi:763321415:ref:WP_044179865.1:|FEATURES|TolC|multidrug|TolC	1.0	93.9	33	64.3	7.3e-12	1
EMRB	439	471	SRX3808530.12277448	multidrug	gi:585330820:ref:WP_024212479.1:|FEATURES|emrB|multidrug|emrB	0.999973096736	81.8	33	60.8	8.1e-11	1
RPOB2	426	458	SRX3808530.1320139	multidrug	BAD59497.1|FEATURES|rpoB2|multidrug|rpoB2	0.999999285157	75.8	33	57.4	9.0e-10	1
ROSB	43	74	SRX3808530.14393851	fosmidomycin	ZP_04631861|FEATURES|rosB|fosmidomycin|rosB	1.0	93.8	32	64.3	7.3e-12	1
CPXA	261	293	SRX3808530.16907703	aminoglycoside:aminocoumarin	NP_312864.1|FEATURES|cpxA|aminoglycoside:aminocoumarin|cpxA	0.99851108576	87.9	33	57.4	9.0e-10	1
PENA	407	439	SRX3808530.12493189	beta-lactam	ZP_04656349|FEATURES|penA|beta-lactam|penA	1.0	81.8	33	64.3	7.3e-12	1
EPTA	213	245	SRX3808530.15933588	peptide	BAE78116.1|FEATURES|eptA|peptide|eptA	0.999999787435	81.8	33	52.4	2.9e-08	1
OQXB	813	845	SRX3808530.7957485	multidrug	YP_001693238|FEATURES|oqxB|multidrug|oqxB	0.999999259998	84.8	33	61.6	4.7e-11	1
ARNA	383	415	SRX3808530.14677850	polymyxin	gi:507079934:ref:WP_016150692.1:|FEATURES|arnA|polymyxin|arnA	0.911890502065	100.0	33	70.1	1.3e-13	1
MDTK	50	82	SRX3808530.19965252	fluoroquinolone	AML99881.1|FEATURES|MdtK|fluoroquinolone|MdtK	0.999996468294	87.9	33	62.8	2.1e-11	1
OMPF	274	309	SRX3808530.20161841	multidrug	gi:514076957:ref:WP_016529535.1:|FEATURES|ompF|multidrug|ompF	0.949914893991	72.2	36	54.3	7.3e-09	1
SMEE	76	108	SRX3808530.14271700	multidrug	YP_002706077|FEATURES|smeE|multidrug|smeE	0.998765279403	69.7	33	48.5	4.2e-07	1
OQXB	751	783	SRX3808530.9186988	multidrug	YP_001693238|FEATURES|oqxB|multidrug|oqxB	1.0	87.9	33	66.2	1.9e-12	1
OMPR	261	293	SRX3808530.10143727	multidrug	CP000034.1.gene3672.p01|FEATURES|ompR|multidrug|ompR	0.999999281998	97.0	33	69.3	2.3e-13	1
OMPF	100	132	SRX3808530.18611504	multidrug	gi:15131544:emb:CAC48383.1:|FEATURES|ompF|multidrug|ompF	0.99999161892	75.8	33	58.9	3.1e-10	1
OQXB	132	163	SRX3808530.15151051	multidrug	YP_001693238|FEATURES|oqxB|multidrug|oqxB	0.999999272837	87.5	32	62.0	3.5e-11	1
MDTD	22	54	SRX3808530.12263363	multidrug	gi:134034159:sp:Q0T353.2:MDTD_SHIF8|FEATURES|mdtD|multidrug|mdtD	0.99999999998	84.8	33	58.2	5.2e-10	1
ARNA	612	642	SRX3808530.19503737	polymyxin	gi:391316952:gb:EIQ74337.1:|FEATURES|arnA|polymyxin|arnA	0.920771028087	74.2	31	57.0	1.1e-09	1
ROSB	104	135	SRX3808530.19801870	fosmidomycin	YP_001605795|FEATURES|rosB|fosmidomycin|rosB	1.0	81.2	32	54.7	5.6e-09	1
EMRK	282	313	SRX3808530.12911143	multidrug	gi:742917254:ref:WP_039022713.1:|FEATURES|emrK|multidrug|emrK	0.999999999055	65.6	32	46.6	1.6e-06	1
RPOB2	854	885	SRX3808530.1055479	multidrug	BAD59497.1|FEATURES|rpoB2|multidrug|rpoB2	0.999999194492	68.8	32	48.9	3.2e-07	1
TOLC	375	406	SRX3808530.13585524	multidrug	gi:908715920:ref:WP_049847444.1:|FEATURES|TolC|multidrug|TolC	1.0	96.9	32	63.5	1.2e-11	1
PMRF	269	299	SRX3808530.6261305	peptide	AAC75314.1|FEATURES|PmrF|peptide|PmrF	0.999999608348	93.5	31	62.8	2.1e-11	1
MAJOR_FACILITATOR_SUPERFAMILY_TRANSPORTER	302	334	SRX3808530.338737	multidrug	CP001918.1.gene2931.p01|FEATURES|major_facilitator_superfamily_transporter|multidrug|major_facilitator_superfamily_transporter	0.999998964086	90.9	33	64.3	7.3e-12	1
MSBA	297	327	SRX3808530.17799195	nitroimidazole	NP_415434.1|FEATURES|msbA|nitroimidazole|msbA	0.999880898447	96.8	31	63.2	1.5e-11	1
SERRATIA_MARCESCENS_OMP1	95	126	SRX3808530.338735	multidrug	AIA49384.1|FEATURES|Serratia_marcescens_Omp1|multidrug|Serratia_marcescens_Omp1	0.843492775633	87.5	32	65.1	4.3e-12	1
MEXB	29	61	SRX3808530.6148550	multidrug	gi:504646765:ref:WP_014833867.1:|FEATURES|mexB|multidrug|mexB	1.0	75.8	33	56.6	1.5e-09	1
MDTK	53	85	SRX3808530.13378344	multidrug	gi:1004039946:ref:WP_061495278.1:|FEATURES|mdtK|multidrug|mdtK	1.0	97.0	33	67.4	8.6e-13	1
SMES	413	445	SRX3808530.931515	multidrug	AAD51347.1|FEATURES|smeS|multidrug|smeS	0.999999153233	60.6	33	45.1	4.6e-06	1
BAES	419	449	SRX3808530.826703	multidrug	BAA15934.1|FEATURES|baeS|multidrug|baeS	0.999998852603	74.2	31	49.3	2.3e-07	1
EPTA	178	209	SRX3808530.8378042	peptide	BAE78116.1|FEATURES|eptA|peptide|eptA	0.999999787435	75.0	32	52.4	2.9e-08	1
PENA	55	86	SRX3808530.10253911	beta-lactam	ZP_04656349|FEATURES|penA|beta-lactam|penA	1.0	84.4	32	63.5	1.2e-11	1
MEXX	182	213	SRX3808530.17576958	multidrug	gi:497338739:ref:WP_009652952.1:|FEATURES|mexX|multidrug|mexX	1.0	78.1	32	53.5	1.3e-08	1
KASUGAMYCIN_RESISTANCE_PROTEIN_KSGA	137	168	SRX3808530.8726000	aminoglycoside	YP_002240485|FEATURES|kasugamycin_resistance_protein_ksgA|aminoglycoside|kasugamycin_resistance_protein_ksgA	1.0	87.5	32	60.8	8.1e-11	1
KLEBSIELLA_PNEUMONIAE_OMPK37	61	91	SRX3808530.1555970	beta-lactam	CAA09666.1|FEATURES|Klebsiella_pneumoniae_OmpK37|beta-lactam|Klebsiella_pneumoniae_OmpK37	0.999999999911	87.1	31	62.0	3.5e-11	1
PBP-1B	286	316	SRX3808530.7740713	beta-lactam	YP_002467958|FEATURES|PBP-1B|beta-lactam|PBP-1B	0.999999999525	77.4	31	54.3	7.1e-09	1
MDTK	8	39	SRX3808530.15370514	multidrug	gi:857587401:emb:CRL58909.1:|FEATURES|mdtK|multidrug|mdtK	0.999999998969	78.1	32	50.8	8.1e-08	1
ACRF	326	358	SRX3808530.15530374	multidrug	CP000647.1.gene3710.p01|FEATURES|acrF|multidrug|acrF	1.0	93.9	33	64.7	5.6e-12	1
EMRD	52	84	SRX3808530.2385447	multidrug	YP_002846930|FEATURES|emrD|multidrug|emrD	1.0	84.8	33	60.8	8.1e-11	1
MDTG	61	93	SRX3808530.7647855	multidrug	CAL11685|FEATURES|mdtG|multidrug|mdtG	1.0	75.8	33	53.5	1.3e-08	1
EPTA	416	447	SRX3808530.20995479	peptide	BAE78116.1|FEATURES|eptA|peptide|eptA	0.999999836307	81.2	32	59.3	2.3e-10	1
OQXB	622	653	SRX3808530.9904099	multidrug	YP_001693238|FEATURES|oqxB|multidrug|oqxB	0.999999382173	90.6	32	65.9	2.4e-12	1
MUXB	997	1027	SRX3808530.14199239	multidrug	NP_251217.1|FEATURES|MuxB|multidrug|MuxB	0.999998784721	67.7	31	46.6	1.6e-06	1
TOLC	317	349	SRX3808530.1424009	multidrug	gi:565892113:ref:WP_023972176.1:|FEATURES|TolC|multidrug|TolC	1.0	87.9	33	62.0	3.6e-11	1
KASUGAMYCIN_RESISTANCE_PROTEIN_KSGA	85	117	SRX3808530.7697994	aminoglycoside	YP_001461223|FEATURES|kasugamycin_resistance_protein_ksgA|aminoglycoside|kasugamycin_resistance_protein_ksgA	1.0	78.8	33	58.5	4.0e-10	1
OMPF	294	326	SRX3808530.12036372	multidrug	gi:312286407:gb:EFR14320.1:|FEATURES|ompF|multidrug|ompF	0.992682816011	72.7	33	60.5	1.1e-10	1
OMPR	212	244	SRX3808530.11190877	multidrug	CP000034.1.gene3672.p01|FEATURES|ompR|multidrug|ompR	0.999999068462	97.0	33	64.7	5.6e-12	1
MSBA	349	381	SRX3808530.11334916	nitroimidazole	NP_415434.1|FEATURES|msbA|nitroimidazole|msbA	0.999870728263	84.8	33	62.4	2.8e-11	1
RPOB2	790	822	SRX3808530.1165699	multidrug	BAD59497.1|FEATURES|rpoB2|multidrug|rpoB2	0.999999431054	81.8	33	59.7	1.8e-10	1
KASUGAMYCIN_RESISTANCE_PROTEIN_KSGA	52	83	SRX3808530.13553064	aminoglycoside	YP_002240485|FEATURES|kasugamycin_resistance_protein_ksgA|aminoglycoside|kasugamycin_resistance_protein_ksgA	1.0	87.5	32	60.1	1.3e-10	1
EPTA	444	476	SRX3808530.13992029	peptide	BAE78116.1|FEATURES|eptA|peptide|eptA	1.0	93.9	33	69.7	1.7e-13	1
EPTA	415	446	SRX3808530.3284598	peptide	BAE78116.1|FEATURES|eptA|peptide|eptA	0.999999897631	81.2	32	59.3	2.3e-10	1
OMPR	184	214	SRX3808530.11809772	multidrug	gi:909830386:gb:AKU13184.1:|FEATURES|ompR|multidrug|ompR	0.999990463228	61.3	31	45.1	4.6e-06	1
OQXB	306	337	SRX3808530.10638946	multidrug	YP_001693238|FEATURES|oqxB|multidrug|oqxB	1.0	90.6	32	64.3	7.1e-12	1
CPXA	68	100	SRX3808530.6666207	aminoglycoside:aminocoumarin	NP_312864.1|FEATURES|cpxA|aminoglycoside:aminocoumarin|cpxA	0.999597088156	84.8	33	62.8	2.1e-11	1
OLEI	15	45	SRX3808530.13888626	MLS	ABA42118.2|FEATURES|oleI|MLS|oleI	0.999999994322	64.5	31	46.6	1.5e-06	1
PBP-1A	64	96	SRX3808530.17920926	beta-lactam	YP_001290033|FEATURES|PBP-1A|beta-lactam|PBP-1A	1.0	66.7	33	51.2	6.4e-08	1
TRANSCRIPTIONAL_REGULATORY_PROTEIN_CPXR_CPXR	77	108	SRX3808530.4854787	unclassified	CP001918.1.gene5135.p01|FEATURES|transcriptional_regulatory_protein_CpxR_cpxR|unclassified|transcriptional_regulatory_protein_CpxR_cpxR	0.999999994074	62.5	32	44.3	7.8e-06	1
PBP-1B	196	227	SRX3808530.9650186	beta-lactam	YP_002467958|FEATURES|PBP-1B|beta-lactam|PBP-1B	0.999999998973	71.9	32	50.4	1.1e-07	1
EMRB	313	345	SRX3808530.9771973	multidrug	gi:486057056:ref:WP_001507824.1:|FEATURES|emrB|multidrug|emrB	0.999145241945	97.0	33	66.6	1.5e-12	1
EMRR	15	46	SRX3808530.18768694	fluoroquinolone	NP_417169.1|FEATURES|emrR|fluoroquinolone|emrR	0.999960770435	81.2	32	59.7	1.8e-10	1
VGAC	6	38	SRX3808530.9577271	MLS	AMP35312.1|FEATURES|vgaC|MLS|vgaC	0.999999608175	81.8	33	62.8	2.1e-11	1
EPTA	395	427	SRX3808530.12142019	peptide	BAE78116.1|FEATURES|eptA|peptide|eptA	0.999999925167	78.8	33	65.1	4.3e-12	1
MEXB	797	829	SRX3808530.21300309	multidrug	gi:504646765:ref:WP_014833867.1:|FEATURES|mexB|multidrug|mexB	1.0	97.0	33	70.9	7.8e-14	1
EPTA	51	83	SRX3808530.12325339	peptide	BAE78116.1|FEATURES|eptA|peptide|eptA	0.999999754864	72.7	33	51.2	6.4e-08	1
OPRM	54	85	SRX3808530.20844815	multidrug	gi:573999612:gb:ETU76469.1:|FEATURES|oprM|multidrug|oprM	0.999999954344	68.8	32	47.8	7.1e-07	1
RPOB2	153	183	SRX3808530.17545360	multidrug	BAD59497.1|FEATURES|rpoB2|multidrug|rpoB2	0.999999206028	77.4	31	49.3	2.4e-07	1
MDTC	349	379	SRX3808530.10809956	multidrug	CP004022.1.gene1674.p01|FEATURES|mdtC|multidrug|mdtC	0.907226729733	93.5	31	58.5	4.0e-10	1
EPTA	355	385	SRX3808530.8798362	peptide	BAE78116.1|FEATURES|eptA|peptide|eptA	0.999999754864	80.6	31	60.5	9.9e-11	1
OQXB	286	318	SRX3808530.12253950	multidrug	YP_001693238|FEATURES|oqxB|multidrug|oqxB	0.999999991733	93.9	33	62.8	2.1e-11	1
CAMP-REGULATORY_PROTEIN	15	47	SRX3808530.7412580	unclassified	gi:490367208:ref:WP_004246872.1:|FEATURES|cAMP-regulatory_protein|unclassified|cAMP-regulatory_protein	0.952350059	100.0	33	73.9	9.2e-15	1
TET34	60	91	SRX3808530.19386506	tetracycline	BAC58936|FEATURES|tet34|tetracycline|tet34	1.0	71.9	32	55.1	4.4e-09	1
EMRA	274	306	SRX3808530.6521699	multidrug	gi:1032820994:ref:WP_064327128.1:|FEATURES|emrA|multidrug|emrA	0.990148441216	87.9	33	64.3	7.3e-12	1
CPXA	109	141	SRX3808530.21310933	aminoglycoside:aminocoumarin	NP_312864.1|FEATURES|cpxA|aminoglycoside:aminocoumarin|cpxA	0.999806180871	87.9	33	70.1	1.3e-13	1
MDTF	602	633	SRX3808530.17760718	multidrug	gi:486414050:ref:WP_001611044.1:|FEATURES|mdtF|multidrug|mdtF	1.0	90.6	32	63.9	9.3e-12	1
ESCHERICHIA_COLI_MIPA	143	175	SRX3808530.8301179	multidrug	NP_310518|FEATURES|Escherichia_coli_mipA|multidrug|Escherichia_coli_mipA	0.999998645139	60.6	33	49.3	2.4e-07	1
KASUGAMYCIN_RESISTANCE_PROTEIN_KSGA	62	93	SRX3808530.16125183	aminoglycoside	YP_001476958|FEATURES|kasugamycin_resistance_protein_ksgA|aminoglycoside|kasugamycin_resistance_protein_ksgA	1.0	96.9	32	66.6	1.5e-12	1
COB(I)ALAMIN_ADENOLSYLTRANSFERASE	90	122	SRX3808530.17208696	unclassified	gi:447201635:ref:WP_001278891.1:|FEATURES|cob(I)alamin_adenolsyltransferase|unclassified|cob(I)alamin_adenolsyltransferase	1.0	63.6	33	46.2	2.1e-06	1
RPOB2	428	460	SRX3808530.13204559	multidrug	BAD59497.1|FEATURES|rpoB2|multidrug|rpoB2	0.999999376601	75.8	33	56.6	1.5e-09	1
OLEI	15	45	SRX3808530.1453978	MLS	ABA42118.2|FEATURES|oleI|MLS|oleI	0.999999994322	61.3	31	46.6	1.5e-06	1
EPTA	433	464	SRX3808530.11291826	peptide	BAE78116.1|FEATURES|eptA|peptide|eptA	0.999999925167	90.6	32	62.8	2.1e-11	1
EPTA	377	409	SRX3808530.14634205	peptide	BAE78116.1|FEATURES|eptA|peptide|eptA	0.999999999945	78.8	33	65.9	2.5e-12	1
ARNA	482	513	SRX3808530.16658508	polymyxin	gi:585349942:ref:WP_024231556.1:|FEATURES|arnA|polymyxin|arnA	0.952425617978	90.6	32	60.5	1.0e-10	1
OMPR	163	194	SRX3808530.4202754	multidrug	CP000034.1.gene3672.p01|FEATURES|ompR|multidrug|ompR	0.999999113835	96.9	32	64.3	7.3e-12	1
ACRB	30	62	SRX3808530.1283498	multidrug	gi:446414955:ref:WP_000492810.1:|FEATURES|acrB|multidrug|acrB	1.0	90.9	33	68.9	3.0e-13	1
TET36	45	77	SRX3808530.713650	tetracycline	AJ514254.gene.p01|FEATURES|tet36|tetracycline|tet36	0.999999989662	60.6	33	49.3	2.4e-07	1
PENA	170	200	SRX3808530.16071970	beta-lactam	ZP_04656349|FEATURES|penA|beta-lactam|penA	1.0	77.4	31	55.1	4.2e-09	1
YOJI	506	538	SRX3808530.12350759	peptide	NP_416715.1|FEATURES|YojI|peptide|YojI	0.999999842754	84.8	33	62.0	3.6e-11	1
MDTK	297	327	SRX3808530.13034177	fluoroquinolone	AML99881.1|FEATURES|MdtK|fluoroquinolone|MdtK	0.999992460802	90.3	31	57.0	1.2e-09	1
OPTRA	203	235	SRX3808530.17143258	oxazolidinone	AKA86814|FEATURES|optrA|oxazolidinone|optrA	0.999481256538	63.6	33	52.8	2.2e-08	1
MDTE	70	102	SRX3808530.14264492	multidrug	CP001918.1.gene3442.p01|FEATURES|mdtE|multidrug|mdtE	0.999995339512	69.7	33	49.7	1.9e-07	1
EPTA	34	66	SRX3808530.13034173	peptide	BAE78116.1|FEATURES|eptA|peptide|eptA	0.999999689983	69.7	33	49.3	2.4e-07	1
EPTA	476	506	SRX3808530.9677200	peptide	BAE78116.1|FEATURES|eptA|peptide|eptA	0.999999777168	67.7	31	52.0	3.5e-08	1
ARNA	29	60	SRX3808530.4051341	polymyxin	gi:487371591:ref:WP_001645328.1:|FEATURES|arnA|polymyxin|arnA	0.993240716409	68.8	32	46.2	2.0e-06	1
EMRB	246	278	SRX3808530.10735547	multidrug	gi:661298237:ref:WP_029991091.1:|FEATURES|emrB|multidrug|emrB	0.999909993517	87.9	33	67.0	1.1e-12	1
MSBA	4	36	SRX3808530.3936774	nitroimidazole	NP_415434.1|FEATURES|msbA|nitroimidazole|msbA	0.999842959443	87.9	33	61.6	4.7e-11	1
PMRF	144	175	SRX3808530.18634735	peptide	AAC75314.1|FEATURES|PmrF|peptide|PmrF	0.999999570048	93.8	32	65.1	4.2e-12	1
OQXB	377	408	SRX3808530.20346487	multidrug	YP_001693238|FEATURES|oqxB|multidrug|oqxB	1.0	90.6	32	56.2	1.9e-09	1
OMPF	53	85	SRX3808530.8759146	multidrug	gi:15131544:emb:CAC48383.1:|FEATURES|ompF|multidrug|ompF	0.973076909949	66.7	33	57.8	6.9e-10	1
ACRB	436	468	SRX3808530.6771031	multidrug	YP_454364|FEATURES|acrB|multidrug|acrB	1.0	87.9	33	60.1	1.4e-10	1
ACRD	589	621	SRX3808530.925390	aminoglycoside	YP_490697.1|FEATURES|acrD|aminoglycoside|acrD	0.999988376254	66.7	33	55.8	2.6e-09	1
EMRA	294	326	SRX3808530.8958927	multidrug	gi:695837578:ref:WP_032750955.1:|FEATURES|emrA|multidrug|emrA	0.991712961927	100.0	33	69.3	2.3e-13	1
PMRF	11	42	SRX3808530.16135929	peptide	AAC75314.1|FEATURES|PmrF|peptide|PmrF	0.99999800762	65.6	32	47.0	1.2e-06	1
KLEBSIELLA_PNEUMONIAE_OMPK37	50	81	SRX3808530.16985890	beta-lactam	CAA09666.1|FEATURES|Klebsiella_pneumoniae_OmpK37|beta-lactam|Klebsiella_pneumoniae_OmpK37	0.998691189872	68.8	32	56.6	1.5e-09	1
MSBA	72	104	SRX3808530.16031203	nitroimidazole	NP_415434.1|FEATURES|msbA|nitroimidazole|msbA	0.999870728263	81.8	33	62.4	2.8e-11	1
EMRR	86	118	SRX3808530.9857064	fluoroquinolone	NP_417169.1|FEATURES|emrR|fluoroquinolone|emrR	0.999836798098	97.0	33	70.1	1.3e-13	1
ACRA	312	344	SRX3808530.14187047	multidrug	ZP_02902278|FEATURES|acrA|multidrug|acrA	1.0	75.8	33	55.5	3.4e-09	1
ACRF	797	828	SRX3808530.17186108	multidrug	AAC76298.1|FEATURES|AcrF|multidrug|AcrF	0.999999983219	62.5	32	46.2	2.1e-06	1
TOLC	212	243	SRX3808530.18175186	multidrug	gi:695806179:ref:WP_032720252.1:|FEATURES|TolC|multidrug|TolC	1.0	78.1	32	51.6	4.9e-08	1
ACRB	845	877	SRX3808530.6560690	multidrug	gi:495735716:ref:WP_008460295.1:|FEATURES|acrB|multidrug|acrB	1.0	78.8	33	59.3	2.4e-10	1
OMPF	17	48	SRX3808530.12037574	multidrug	gi:742936434:ref:WP_039025717.1:|FEATURES|ompF|multidrug|ompF	0.999999999712	78.1	32	53.9	9.6e-09	1
MAJOR_FACILITATOR_SUPERFAMILY_TRANSPORTER	379	411	SRX3808530.17434529	multidrug	CP001918.1.gene2931.p01|FEATURES|major_facilitator_superfamily_transporter|multidrug|major_facilitator_superfamily_transporter	0.999998874056	87.9	33	62.0	3.6e-11	1
DNA-BINDING_PROTEIN_H-NS	49	79	SRX3808530.16174204	unclassified	NC_002695.1.913113.p01|FEATURES|DNA-binding_protein_H-NS|unclassified|DNA-binding_protein_H-NS	0.999971145635	64.5	31	44.7	6.0e-06	1
ACRA	57	87	SRX3808530.20123531	multidrug	NC_002695.1.912781.p01|FEATURES|acrA|multidrug|acrA	1.0	77.4	31	50.4	1.1e-07	1
OQXB	306	338	SRX3808530.20239143	multidrug	YP_001693238|FEATURES|oqxB|multidrug|oqxB	0.999999399059	90.9	33	66.6	1.5e-12	1
MDFA	36	68	SRX3808530.19539199	multidrug	gi:1044109257:emb:SBZ85298.1:|FEATURES|mdfA|multidrug|mdfA	0.9999999995	72.7	33	51.6	4.9e-08	1
MCR-4	438	469	SRX3808530.7220578	peptide	ASR73329.1|FEATURES|MCR-4|peptide|MCR-4	0.999999997047	75.0	32	57.0	1.2e-09	1
PENA	514	546	SRX3808530.7136928	beta-lactam	ZP_04656349|FEATURES|penA|beta-lactam|penA	1.0	90.9	33	68.9	3.0e-13	1
SDIA	209	240	SRX3808530.16028580	unclassified	gi:757781720:ref:WP_043000304.1:|FEATURES|sdiA|unclassified|sdiA	1.0	81.2	32	57.8	6.9e-10	1
MSBA	92	124	SRX3808530.19200986	nitroimidazole	NP_415434.1|FEATURES|msbA|nitroimidazole|msbA	0.999865318518	87.9	33	62.0	3.6e-11	1
TET34	40	71	SRX3808530.6687110	tetracycline	Q8DF90|FEATURES|tet34|tetracycline|tet34	1.0	84.4	32	63.5	1.2e-11	1
MEXE	271	302	SRX3808530.17814138	multidrug	gi:749610452:ref:WP_040232688.1:|FEATURES|mexE|multidrug|mexE	1.0	93.8	32	63.9	9.3e-12	1
EPTA	37	68	SRX3808530.3749726	peptide	BAE78116.1|FEATURES|eptA|peptide|eptA	0.999999532882	68.8	32	46.2	2.1e-06	1
MSBA	76	107	SRX3808530.16565990	nitroimidazole	NP_415434.1|FEATURES|msbA|nitroimidazole|msbA	0.999287024516	78.1	32	60.5	1.0e-10	1
MEXK	400	432	SRX3808530.10455997	multidrug	AAG07064.1|FEATURES|MexK|multidrug|MexK	0.999999631802	75.8	33	57.4	9.0e-10	1
TOLC	381	413	SRX3808530.12920976	multidrug	gi:516511311:ref:WP_017899749.1:|FEATURES|TolC|multidrug|TolC	1.0	90.9	33	62.8	2.1e-11	1
ACRB	316	348	SRX3808530.13622582	multidrug	gi:754968546:ref:WP_042324453.1:|FEATURES|acrB|multidrug|acrB	0.999998896681	87.9	33	58.5	4.0e-10	1
MDTC	659	690	SRX3808530.14223306	multidrug	CP001918.1.gene3441.p01|FEATURES|mdtC|multidrug|mdtC	0.999992638657	65.6	32	47.4	9.3e-07	1
ACRA	279	309	SRX3808530.16245309	multidrug	ZP_03163985|FEATURES|acrA|multidrug|acrA	1.0	83.9	31	57.8	6.6e-10	1
ACRB	714	746	SRX3808530.6654100	multidrug	AAQ21216|FEATURES|acrB|multidrug|acrB	1.0	100.0	33	68.9	3.0e-13	1
ESCHERICHIA_COLI_LAMB	227	259	SRX3808530.16245307	multidrug	BAB38442|FEATURES|Escherichia_coli_LamB|multidrug|Escherichia_coli_LamB	0.9999973635	78.8	33	63.9	9.6e-12	1
ACRB	257	289	SRX3808530.1531496	multidrug	YP_001908403|FEATURES|acrB|multidrug|acrB	0.999999993238	72.7	33	52.4	2.9e-08	1
TRANSCRIPTIONAL_REGULATORY_PROTEIN_CPXR_CPXR	150	181	SRX3808530.16372101	unclassified	CP000647.1.gene4257.p01|FEATURES|transcriptional_regulatory_protein_CpxR_cpxR|unclassified|transcriptional_regulatory_protein_CpxR_cpxR	0.999999999999	90.6	32	61.2	6.2e-11	1
RPOB2	808	840	SRX3808530.17658582	multidrug	BAD59497.1|FEATURES|rpoB2|multidrug|rpoB2	0.999999170186	66.7	33	48.1	5.4e-07	1
MDTK	264	296	SRX3808530.383811	multidrug	gi:556469366:ref:WP_023321121.1:|FEATURES|mdtK|multidrug|mdtK	1.0	90.9	33	60.5	1.1e-10	1
EMRB	399	431	SRX3808530.5614409	multidrug	gi:491042801:ref:WP_004904467.1:|FEATURES|emrB|multidrug|emrB	0.99999999992	78.8	33	59.3	2.4e-10	1
MECC	350	382	SRX3808530.5263569	beta-lactam	WP_000725529.1|FEATURES|mecC|beta-lactam|mecC	1.0	63.6	33	46.2	2.1e-06	1
RPOB2	1016	1048	SRX3808530.1284145	multidrug	BAD59497.1|FEATURES|rpoB2|multidrug|rpoB2	0.999999495485	84.8	33	64.3	7.3e-12	1
KASUGAMYCIN_RESISTANCE_PROTEIN_KSGA	159	190	SRX3808530.9305806	aminoglycoside	YP_002039320|FEATURES|kasugamycin_resistance_protein_ksgA|aminoglycoside|kasugamycin_resistance_protein_ksgA	1.0	93.8	32	66.2	1.9e-12	1
ESCHERICHIA_COLI_MIPA	128	160	SRX3808530.261536	multidrug	NP_310518|FEATURES|Escherichia_coli_mipA|multidrug|Escherichia_coli_mipA	0.99999867986	60.6	33	50.1	1.4e-07	1
OQXB	1001	1033	SRX3808530.1284141	multidrug	YP_001693238|FEATURES|oqxB|multidrug|oqxB	1.0	97.0	33	67.4	8.6e-13	1
KASUGAMYCIN_RESISTANCE_PROTEIN_KSGA	50	81	SRX3808530.18824706	aminoglycoside	YP_002240485|FEATURES|kasugamycin_resistance_protein_ksgA|aminoglycoside|kasugamycin_resistance_protein_ksgA	1.0	93.8	32	63.2	1.6e-11	1
OQXB	901	933	SRX3808530.6238488	multidrug	YP_001693238|FEATURES|oqxB|multidrug|oqxB	1.0	93.9	33	67.0	1.1e-12	1
ACRA	35	66	SRX3808530.7245529	multidrug	gi:573042590:emb:CDI16885.1:|FEATURES|acrA|multidrug|acrA	1.0	72.7	33	48.9	3.2e-07	1
TRANSCRIPTIONAL_REGULATORY_PROTEIN_CPXR_CPXR	198	228	SRX3808530.13552731	unclassified	CP004022.1.gene3215.p01|FEATURES|transcriptional_regulatory_protein_CpxR_cpxR|unclassified|transcriptional_regulatory_protein_CpxR_cpxR	1.0	96.8	31	70.5	9.6e-14	1
MUXB	539	569	SRX3808530.587019	multidrug	NP_251217.1|FEATURES|MuxB|multidrug|MuxB	0.999999832762	77.4	31	52.4	2.8e-08	1
EPTA	302	334	SRX3808530.18386449	peptide	BAE78116.1|FEATURES|eptA|peptide|eptA	0.999999998337	87.9	33	68.6	3.9e-13	1
MULTIDRUG_ABC_TRANSPORTER	473	503	SRX3808530.3318954	multidrug	gi:1031799645:ref:WP_064138838.1:|FEATURES|multidrug_ABC_transporter|multidrug|multidrug_ABC_transporter	1.0	77.4	31	53.1	1.6e-08	1
BACA	25	57	SRX3808530.12682322	bacitracin	YP_001455939|FEATURES|bacA|bacitracin|bacA	1.0	97.0	33	65.5	3.3e-12	1
EPTA	45	76	SRX3808530.19365969	peptide	BAE78116.1|FEATURES|eptA|peptide|eptA	0.999999860756	78.1	32	56.2	2.0e-09	1
ACRB	511	542	SRX3808530.3713655	multidrug	ZP_04627600|FEATURES|acrB|multidrug|acrB	0.999999960956	65.6	32	46.2	2.1e-06	1
ROSB	35	65	SRX3808530.6006245	fosmidomycin	gi:544012122:gb:ERK10884.1:|FEATURES|rosB|fosmidomycin|rosB	1.0	90.3	31	58.2	4.9e-10	1
EMRB	39	70	SRX3808530.979159	multidrug	CP004022.1.gene546.p01|FEATURES|emrB|multidrug|emrB	0.99990175159	100.0	32	66.2	1.9e-12	1
MEXB	96	127	SRX3808530.17088445	multidrug	gi:552491341:gb:ERX48481.1:|FEATURES|mexB|multidrug|mexB	1.0	96.9	32	65.5	3.2e-12	1
TRANSCRIPTIONAL_REGULATORY_PROTEIN_CPXR_CPXR	94	125	SRX3808530.8445536	unclassified	CP004022.1.gene3215.p01|FEATURES|transcriptional_regulatory_protein_CpxR_cpxR|unclassified|transcriptional_regulatory_protein_CpxR_cpxR	1.0	96.9	32	67.4	8.6e-13	1
SMER	98	128	SRX3808530.17949767	multidrug	AAD51348.1|FEATURES|smeR|multidrug|smeR	0.999999999004	67.7	31	50.1	1.4e-07	1
VANM	191	222	SRX3808530.6042216	glycopeptide	FJ349556.1.gene6.p01|FEATURES|vanM|glycopeptide|vanM	0.999999496319	62.5	32	45.4	3.5e-06	1
MSBA	157	189	SRX3808530.9163400	nitroimidazole	NP_415434.1|FEATURES|msbA|nitroimidazole|msbA	0.999807538081	90.9	33	62.4	2.8e-11	1
OQXB	979	1011	SRX3808530.12674256	multidrug	YP_001693238|FEATURES|oqxB|multidrug|oqxB	0.999999165471	87.9	33	58.9	3.1e-10	1
OMP36	304	336	SRX3808530.21117133	multidrug	AF336095.1.gene1.p01|FEATURES|omp36|multidrug|omp36	0.999873910436	72.7	33	57.0	1.2e-09	1
OMPF	287	318	SRX3808530.5962495	multidrug	gi:15131544:emb:CAC48383.1:|FEATURES|ompF|multidrug|ompF	0.835296903468	75.0	32	59.7	1.7e-10	1
MSBA	484	516	SRX3808530.4720483	nitroimidazole	NP_415434.1|FEATURES|msbA|nitroimidazole|msbA	0.999310076746	69.7	33	47.4	9.3e-07	1
ACRB	258	289	SRX3808530.10962223	multidrug	gi:812045371:emb:CRH28493.1:|FEATURES|acrB|multidrug|acrB	1.0	87.5	32	62.4	2.7e-11	1
PMRF	1	33	SRX3808530.8211264	peptide	AAC75314.1|FEATURES|PmrF|peptide|PmrF	0.999997339208	66.7	33	45.1	4.6e-06	1
PENA	517	549	SRX3808530.14787371	beta-lactam	ZP_04656349|FEATURES|penA|beta-lactam|penA	1.0	93.9	33	70.5	1.0e-13	1
TRANSCRIPTIONAL_REGULATORY_PROTEIN_CPXR_CPXR	89	120	SRX3808530.14823850	unclassified	CP001918.1.gene5135.p01|FEATURES|transcriptional_regulatory_protein_CpxR_cpxR|unclassified|transcriptional_regulatory_protein_CpxR_cpxR	0.999999999968	81.2	32	53.5	1.3e-08	1
MEXB	376	408	SRX3808530.16276619	multidrug	gi:565648659:ref:WP_023896298.1:|FEATURES|mexB|multidrug|mexB	1.0	87.9	33	60.8	8.1e-11	1
EMRD	112	144	SRX3808530.13484721	multidrug	CP004022.1.gene3225.p01|FEATURES|emrD|multidrug|emrD	1.0	81.8	33	55.5	3.4e-09	1
BACA	1	33	SRX3808530.1623473	bacitracin	B2VGJ3|FEATURES|bacA|bacitracin|bacA	1.0	87.9	33	65.1	4.3e-12	1
MARA	26	58	SRX3808530.4015395	multidrug	YP_489794.1|FEATURES|marA|multidrug|marA	0.99999726292	72.7	33	56.6	1.5e-09	1
ACRB	242	274	SRX3808530.19206972	multidrug	gi:447055250:ref:WP_001132506.1:|FEATURES|acrB|multidrug|acrB	1.0	97.0	33	65.1	4.3e-12	1
MEXE	23	53	SRX3808530.12924076	multidrug	CP001918.1.gene1258.p01|FEATURES|mexE|multidrug|mexE	1.0	78.1	32	50.1	1.4e-07	1
EPTA	59	91	SRX3808530.11430149	peptide	BAE78116.1|FEATURES|eptA|peptide|eptA	0.999999638464	69.7	33	48.1	5.4e-07	1
MEXB	992	1024	SRX3808530.19294698	multidrug	YP_298289|FEATURES|mexB|multidrug|mexB	1.0	78.8	33	58.2	5.2e-10	1
BACA	240	272	SRX3808530.18685251	bacitracin	YP_001436495|FEATURES|bacA|bacitracin|bacA	1.0	78.8	33	55.5	3.4e-09	1
MEXE	22	51	SRX3808530.16246655	multidrug	CP001918.1.gene1258.p01|FEATURES|mexE|multidrug|mexE	1.0	80.6	31	50.1	1.4e-07	1
EPTA	258	290	SRX3808530.13529345	peptide	BAE78116.1|FEATURES|eptA|peptide|eptA	0.999999797115	63.6	33	52.8	2.2e-08	1
ACRB	761	793	SRX3808530.16131127	multidrug	gi:502789935:ref:WP_013024911.1:|FEATURES|acrB|multidrug|acrB	1.0	84.8	33	62.4	2.8e-11	1
EPTA	305	337	SRX3808530.542998	peptide	BAE78116.1|FEATURES|eptA|peptide|eptA	0.999999996711	69.7	33	57.4	9.0e-10	1
OLEB	403	434	SRX3808530.10986654	MLS	AAA50325|FEATURES|oleB|MLS|oleB	0.999999999998	65.6	32	47.4	9.3e-07	1
EMRD	108	140	SRX3808530.2303412	multidrug	CP004022.1.gene3225.p01|FEATURES|emrD|multidrug|emrD	1.0	78.8	33	57.4	9.0e-10	1
TOLC	375	406	SRX3808530.1072673	multidrug	gi:890454542:ref:WP_048887938.1:|FEATURES|TolC|multidrug|TolC	1.0	96.9	32	63.5	1.2e-11	1
ARNA	486	518	SRX3808530.19158483	polymyxin	gi:510924105:ref:WP_016244890.1:|FEATURES|arnA|polymyxin|arnA	0.966091485643	100.0	33	70.5	1.0e-13	1
ACRB	476	508	SRX3808530.16447474	multidrug	YP_001175677|FEATURES|acrB|multidrug|acrB	0.999995712584	87.9	33	60.8	8.1e-11	1
BAER	189	221	SRX3808530.898008	multidrug	YP_490321.1|FEATURES|baeR|multidrug|baeR	0.999997905804	93.9	33	65.9	2.5e-12	1
EMRB	318	350	SRX3808530.16645082	multidrug	gi:486057056:ref:WP_001507824.1:|FEATURES|emrB|multidrug|emrB	0.99995622916	97.0	33	71.2	6.0e-14	1
ARNA	350	382	SRX3808530.16477852	polymyxin	ZP_02901868|FEATURES|arnA|polymyxin|arnA	0.96635302229	87.9	33	67.0	1.1e-12	1
ESCHERICHIA_COLI_LAMB	63	95	SRX3808530.19631587	multidrug	BAB38442|FEATURES|Escherichia_coli_LamB|multidrug|Escherichia_coli_LamB	0.999997998622	97.0	33	72.0	3.5e-14	1
VGAC	27	59	SRX3808530.20443292	MLS	AMP35312.1|FEATURES|vgaC|MLS|vgaC	0.999999031953	60.6	33	52.4	2.9e-08	1
OMPF	297	329	SRX3808530.7374298	multidrug	gi:505383854:ref:WP_015570956.1:|FEATURES|ompF|multidrug|ompF	0.999989851974	87.9	33	66.2	1.9e-12	1
EPTA	367	399	SRX3808530.12543317	peptide	BAE78116.1|FEATURES|eptA|peptide|eptA	0.999999866319	66.7	33	56.6	1.5e-09	1
PENA	267	298	SRX3808530.11701238	beta-lactam	ZP_04656349|FEATURES|penA|beta-lactam|penA	1.0	71.9	32	48.9	3.1e-07	1
YOJI	470	502	SRX3808530.4431511	peptide	NP_416715.1|FEATURES|YojI|peptide|YojI	0.999999755935	72.7	33	56.2	2.0e-09	1
MEXB	382	414	SRX3808530.14108866	multidrug	gi:565648659:ref:WP_023896298.1:|FEATURES|mexB|multidrug|mexB	1.0	90.9	33	60.1	1.4e-10	1
EPTA	471	503	SRX3808530.6753992	peptide	BAE78116.1|FEATURES|eptA|peptide|eptA	0.999999889401	78.8	33	61.6	4.7e-11	1
EPTA	395	426	SRX3808530.20924477	peptide	BAE78116.1|FEATURES|eptA|peptide|eptA	0.999999821155	65.6	32	53.9	9.6e-09	1
CPXA	69	100	SRX3808530.12314250	aminoglycoside:aminocoumarin	NP_312864.1|FEATURES|cpxA|aminoglycoside:aminocoumarin|cpxA	0.999372891474	84.4	32	58.5	3.9e-10	1
MULTIDRUG_ABC_TRANSPORTER	526	558	SRX3808530.12227684	multidrug	gi:686364868:ref:WP_031893738.1:|FEATURES|multidrug_ABC_transporter|multidrug|multidrug_ABC_transporter	1.0	97.0	33	61.6	4.7e-11	1
EPTA	368	400	SRX3808530.11709409	peptide	BAE78116.1|FEATURES|eptA|peptide|eptA	0.999999943428	84.8	33	66.2	1.9e-12	1
EMRB	16	46	SRX3808530.3260786	multidrug	gi:916813154:ref:WP_051420210.1:|FEATURES|emrB|multidrug|emrB	0.999867435621	100.0	31	60.1	1.3e-10	1
OMPF	299	328	SRX3808530.17691994	multidrug	gi:312286407:gb:EFR14320.1:|FEATURES|ompF|multidrug|ompF	0.821955275807	71.0	31	51.6	4.6e-08	1
MDTC	833	863	SRX3808530.15191370	multidrug	gi:554682018:ref:WP_023181958.1:|FEATURES|mdtC|multidrug|mdtC	0.999999965681	67.7	31	43.9	9.6e-06	1
MEXB	541	572	SRX3808530.15406394	multidrug	gi:503722573:ref:WP_013956649.1:|FEATURES|mexB|multidrug|mexB	0.999999990981	65.6	32	52.0	3.8e-08	1
SMED	202	232	SRX3808530.14441173	multidrug	CAG34256|FEATURES|smeD|multidrug|smeD	0.999999987176	61.3	31	44.3	7.4e-06	1
YOJI	218	248	SRX3808530.3271608	peptide	NP_416715.1|FEATURES|YojI|peptide|YojI	0.999999828786	83.9	31	60.8	8.1e-11	1
PENA	449	480	SRX3808530.11321858	beta-lactam	ZP_04656349|FEATURES|penA|beta-lactam|penA	1.0	100.0	32	68.2	5.1e-13	1
TLCC	31	62	SRX3808530.12420876	MLS	M57437.gene.p01|FEATURES|tlcC|MLS|tlcC	0.999999969847	62.5	32	44.3	7.6e-06	1
ROSB	432	462	SRX3808530.17243039	fosmidomycin	gi:896190680:ref:WP_049199932.1:|FEATURES|rosB|fosmidomycin|rosB	0.999991227727	71.9	32	45.1	4.5e-06	1
RPOB2	264	295	SRX3808530.3654379	multidrug	BAD59497.1|FEATURES|rpoB2|multidrug|rpoB2	0.999999194492	62.5	32	48.9	3.2e-07	1
MDTK	155	186	SRX3808530.12121768	multidrug	BAA31456|FEATURES|mdtK|multidrug|mdtK	1.0	87.5	32	63.5	1.2e-11	1
YOJI	237	269	SRX3808530.19095215	peptide	NP_416715.1|FEATURES|YojI|peptide|YojI	0.99999981986	81.8	33	60.1	1.4e-10	1
ACRB	697	727	SRX3808530.217608	multidrug	YP_002932544|FEATURES|acrB|multidrug|acrB	1.0	93.5	31	65.1	4.2e-12	1
OXA	175	205	SRX3808530.19218800	beta-lactam	gi:583596984:gb:EWE59955.1:|FEATURES|OXA-9|beta-lactam|OXA	0.999999890235	61.3	31	47.4	9.3e-07	1
MAJOR_FACILITATOR_SUPERFAMILY_TRANSPORTER	377	408	SRX3808530.1248918	multidrug	CP001918.1.gene2931.p01|FEATURES|major_facilitator_superfamily_transporter|multidrug|major_facilitator_superfamily_transporter	0.999998399723	87.5	32	58.9	3.0e-10	1
ARNA	317	348	SRX3808530.1064401	polymyxin	gi:1002387632:ref:WP_061375456.1:|FEATURES|arnA|polymyxin|arnA	0.886449153916	93.8	32	65.5	3.2e-12	1
MULTIDRUG_ABC_TRANSPORTER	445	476	SRX3808530.1064400	multidrug	gi:896355182:ref:WP_049310020.1:|FEATURES|multidrug_ABC_transporter|multidrug|multidrug_ABC_transporter	1.0	65.6	32	47.4	9.3e-07	1
ACRB	507	538	SRX3808530.8983499	multidrug	gi:502789935:ref:WP_013024911.1:|FEATURES|acrB|multidrug|acrB	0.999999999291	90.6	32	66.6	1.4e-12	1
ACRB	822	854	SRX3808530.8726826	multidrug	gi:812045371:emb:CRH28493.1:|FEATURES|acrB|multidrug|acrB	1.0	87.9	33	62.0	3.6e-11	1
TOLC	415	447	SRX3808530.9671641	multidrug	gi:779803590:ref:WP_045330078.1:|FEATURES|TolC|multidrug|TolC	1.0	84.8	33	57.8	6.9e-10	1
MDTK	263	295	SRX3808530.10598755	fluoroquinolone	AML99881.1|FEATURES|MdtK|fluoroquinolone|MdtK	0.999973170819	63.6	33	47.8	7.1e-07	1
MSBA	391	423	SRX3808530.9346104	nitroimidazole	NP_415434.1|FEATURES|msbA|nitroimidazole|msbA	0.999614510661	75.8	33	51.6	4.9e-08	1
MEXB	1005	1036	SRX3808530.2264798	multidrug	gi:503722573:ref:WP_013956649.1:|FEATURES|mexB|multidrug|mexB	0.999999964475	68.8	32	49.7	1.9e-07	1
PENA	225	257	SRX3808530.20011190	beta-lactam	ZP_04656349|FEATURES|penA|beta-lactam|penA	1.0	81.8	33	62.8	2.1e-11	1
MDFA	322	354	SRX3808530.17938001	multidrug	ACB17400|FEATURES|mdfA|multidrug|mdfA	1.0	66.7	33	48.9	3.2e-07	1
PMRF	268	299	SRX3808530.17930258	peptide	AAC75314.1|FEATURES|PmrF|peptide|PmrF	0.999999627646	90.6	32	63.5	1.2e-11	1
PENA	215	246	SRX3808530.147916	beta-lactam	ZP_04656349|FEATURES|penA|beta-lactam|penA	1.0	87.5	32	64.7	5.6e-12	1
MDTK	306	338	SRX3808530.352007	fluoroquinolone	AML99881.1|FEATURES|MdtK|fluoroquinolone|MdtK	0.999983401341	75.8	33	51.2	6.4e-08	1
ACRB	53	85	SRX3808530.6912835	multidrug	YP_001908403|FEATURES|acrB|multidrug|acrB	1.0	90.9	33	61.6	4.7e-11	1
OMPF	59	91	SRX3808530.11743250	multidrug	gi:823296122:ref:WP_047051707.1:|FEATURES|ompF|multidrug|ompF	0.99973488985	72.7	33	59.7	1.8e-10	1
TOLC	385	416	SRX3808530.21070449	multidrug	gi:516511311:ref:WP_017899749.1:|FEATURES|TolC|multidrug|TolC	1.0	93.8	32	62.0	3.5e-11	1
EMRD	37	68	SRX3808530.407739	multidrug	ZP_03215830|FEATURES|emrD|multidrug|emrD	1.0	75.0	32	51.2	6.4e-08	1
RPOB2	1011	1043	SRX3808530.21385470	multidrug	BAD59497.1|FEATURES|rpoB2|multidrug|rpoB2	0.99999948542	81.8	33	63.5	1.2e-11	1
PBP-1B	243	275	SRX3808530.14157247	beta-lactam	YP_002467958|FEATURES|PBP-1B|beta-lactam|PBP-1B	0.999999999485	78.8	33	59.3	2.4e-10	1
OQXB	450	480	SRX3808530.3163129	multidrug	YP_001693238|FEATURES|oqxB|multidrug|oqxB	1.0	96.8	31	61.6	4.5e-11	1
BAER	55	87	SRX3808530.13486760	multidrug	YP_490321.1|FEATURES|baeR|multidrug|baeR	0.999999999531	81.8	33	60.8	8.1e-11	1
KASUGAMYCIN_RESISTANCE_PROTEIN_KSGA	29	60	SRX3808530.1071328	aminoglycoside	YP_002240485|FEATURES|kasugamycin_resistance_protein_ksgA|aminoglycoside|kasugamycin_resistance_protein_ksgA	1.0	100.0	32	65.5	3.2e-12	1
BAER	78	110	SRX3808530.13170920	multidrug	YP_490321.1|FEATURES|baeR|multidrug|baeR	0.999999999894	84.8	33	62.8	2.1e-11	1
OPRM	361	393	SRX3808530.407737	multidrug	gi:872412160:emb:CRX31464.1:|FEATURES|oprM|multidrug|oprM	0.999999952439	66.7	33	44.3	7.8e-06	1
EPTA	183	215	SRX3808530.2788733	peptide	BAE78116.1|FEATURES|eptA|peptide|eptA	0.999999477362	66.7	33	45.4	3.5e-06	1
EPTA	425	457	SRX3808530.9043333	peptide	BAE78116.1|FEATURES|eptA|peptide|eptA	0.999999881498	78.8	33	57.8	6.9e-10	1
MDTG	206	236	SRX3808530.1103457	multidrug	ZP_04635523|FEATURES|mdtG|multidrug|mdtG	0.999999980365	64.5	31	45.4	3.4e-06	1
KASUGAMYCIN_RESISTANCE_PROTEIN_KSGA	203	235	SRX3808530.14154534	aminoglycoside	ZP_02902942|FEATURES|kasugamycin_resistance_protein_ksgA|aminoglycoside|kasugamycin_resistance_protein_ksgA	1.0	81.8	33	55.5	3.4e-09	1
YOJI	76	108	SRX3808530.16806149	peptide	NP_416715.1|FEATURES|YojI|peptide|YojI	0.99999954171	69.7	33	49.3	2.4e-07	1
ACRB	602	634	SRX3808530.10432242	multidrug	YP_001908403|FEATURES|acrB|multidrug|acrB	1.0	81.8	33	62.0	3.6e-11	1
OMPR	51	83	SRX3808530.16443141	multidrug	CP000034.1.gene3672.p01|FEATURES|ompR|multidrug|ompR	0.999998711861	81.8	33	56.6	1.5e-09	1
BACA	17	49	SRX3808530.12885235	bacitracin	YP_001455939|FEATURES|bacA|bacitracin|bacA	1.0	97.0	33	68.2	5.1e-13	1
MDFA	304	334	SRX3808530.14442482	multidrug	CP001918.1.gene2898.p01|FEATURES|mdfA|multidrug|mdfA	0.999999932605	61.3	31	46.6	1.6e-06	1
ESCHERICHIA_COLI_LAMB	58	90	SRX3808530.2850334	multidrug	BAB38442|FEATURES|Escherichia_coli_LamB|multidrug|Escherichia_coli_LamB	0.999998110336	100.0	33	73.9	9.2e-15	1
EMRB	212	244	SRX3808530.19781296	multidrug	gi:493866184:ref:WP_006812840.1:|FEATURES|emrB|multidrug|emrB	0.999676278909	81.8	33	63.5	1.2e-11	1
EPTA	350	382	SRX3808530.12962822	peptide	BAE78116.1|FEATURES|eptA|peptide|eptA	0.99999999709	78.8	33	62.8	2.1e-11	1
PBP-1B	231	263	SRX3808530.3278385	beta-lactam	YP_002467958|FEATURES|PBP-1B|beta-lactam|PBP-1B	0.99999999936	72.7	33	52.8	2.2e-08	1
MSBA	98	130	SRX3808530.8784366	nitroimidazole	NP_415434.1|FEATURES|msbA|nitroimidazole|msbA	0.999829617936	84.8	33	59.7	1.8e-10	1
EMRB-QACA_FAMILY_MAJOR_FACILITATOR_TRANSPORTER	26	57	SRX3808530.16711817	multidrug	AE016830.1.gene768.p01|FEATURES|EmrB-QacA_family_major_facilitator_transporter|multidrug|EmrB-QacA_family_major_facilitator_transporter	0.999998822573	62.5	32	44.7	6.0e-06	1
EMRB	434	466	SRX3808530.7482336	multidrug	gi:585330820:ref:WP_024212479.1:|FEATURES|emrB|multidrug|emrB	0.999961414747	78.8	33	58.9	3.1e-10	1
TRANSCRIPTIONAL_REGULATORY_PROTEIN_CPXR_CPXR	171	203	SRX3808530.2890401	unclassified	CP001918.1.gene5135.p01|FEATURES|transcriptional_regulatory_protein_CpxR_cpxR|unclassified|transcriptional_regulatory_protein_CpxR_cpxR	0.999999999985	100.0	33	69.7	1.7e-13	1
ACRA	39	71	SRX3808530.8294453	multidrug	ABG77965|FEATURES|acrA|multidrug|acrA	1.0	60.6	33	46.6	1.6e-06	1
YOJI	512	543	SRX3808530.19060294	peptide	NP_416715.1|FEATURES|YojI|peptide|YojI	0.999999683785	78.1	32	53.1	1.7e-08	1
MDTG	31	63	SRX3808530.4545406	multidrug	gi:555240725:ref:WP_023225426.1:|FEATURES|mdtG|multidrug|mdtG	1.0	66.7	33	53.9	9.9e-09	1
EPTA	37	68	SRX3808530.4821653	peptide	BAE78116.1|FEATURES|eptA|peptide|eptA	0.999999581611	68.8	32	47.0	1.2e-06	1
ADEJ	60	90	SRX3808530.7550043	multidrug	NC_011586.7045444.p01|FEATURES|adeJ|multidrug|adeJ	0.999999999386	71.0	31	48.5	4.2e-07	1
EPTA	82	114	SRX3808530.3869197	peptide	BAE78116.1|FEATURES|eptA|peptide|eptA	0.999999854775	81.8	33	55.8	2.6e-09	1
EMRB	43	74	SRX3808530.13968808	multidrug	gi:739012928:ref:WP_036894398.1:|FEATURES|emrB|multidrug|emrB	0.999789699761	96.9	32	64.7	5.6e-12	1
MAJOR_FACILITATOR_SUPERFAMILY_TRANSPORTER	282	314	SRX3808530.5591470	multidrug	CP001918.1.gene2931.p01|FEATURES|major_facilitator_superfamily_transporter|multidrug|major_facilitator_superfamily_transporter	0.999998890534	93.9	33	62.4	2.8e-11	1
ACRB	27	59	SRX3808530.1034775	multidrug	YP_001908403|FEATURES|acrB|multidrug|acrB	1.0	90.9	33	65.9	2.5e-12	1
VGAC	4	36	SRX3808530.10568319	MLS	AMP35312.1|FEATURES|vgaC|MLS|vgaC	0.999999716161	90.9	33	67.0	1.1e-12	1
PENA	168	199	SRX3808530.21016756	beta-lactam	ZP_04656349|FEATURES|penA|beta-lactam|penA	1.0	65.6	32	46.2	2.1e-06	1
BACA	240	271	SRX3808530.20756526	bacitracin	B2VGJ3|FEATURES|bacA|bacitracin|bacA	1.0	84.4	32	55.1	4.4e-09	1
PATA	272	304	SRX3808530.15565565	fluoroquinolone	NP_417544.5|FEATURES|patA|fluoroquinolone|patA	0.999957932228	60.6	33	45.1	4.6e-06	1
ACRB	721	753	SRX3808530.14110817	multidrug	gi:447055218:ref:WP_001132474.1:|FEATURES|acrB|multidrug|acrB	0.999996248974	84.8	33	61.2	6.2e-11	1
OMPR	74	105	SRX3808530.11101641	multidrug	CP000034.1.gene3672.p01|FEATURES|ompR|multidrug|ompR	0.99999914459	90.6	32	65.1	4.2e-12	1
EMRB	30	61	SRX3808530.20442520	multidrug	CP004022.1.gene546.p01|FEATURES|emrB|multidrug|emrB	0.999750512034	90.6	32	60.5	1.1e-10	1
EMRD	252	284	SRX3808530.11677331	multidrug	YP_001174764|FEATURES|emrD|multidrug|emrD	1.0	69.7	33	51.6	4.9e-08	1
PENA	225	257	SRX3808530.11235710	beta-lactam	ZP_04656349|FEATURES|penA|beta-lactam|penA	1.0	81.8	33	62.8	2.1e-11	1
TETP	71	103	SRX3808530.10188514	tetracycline	NP_348076|FEATURES|tetP|tetracycline|tetP	1.0	72.7	33	51.2	6.4e-08	1
OMPF	276	311	SRX3808530.13461008	multidrug	gi:514076957:ref:WP_016529535.1:|FEATURES|ompF|multidrug|ompF	0.990583303263	72.2	36	53.9	9.6e-09	1
MDTE	276	308	SRX3808530.11872142	multidrug	CP001918.1.gene3442.p01|FEATURES|mdtE|multidrug|mdtE	0.999999999965	75.8	33	61.2	6.2e-11	1
MDTE	351	383	SRX3808530.19227945	multidrug	CP001918.1.gene3442.p01|FEATURES|mdtE|multidrug|mdtE	0.999999999979	84.8	33	58.9	3.1e-10	1
PBP-1A	720	752	SRX3808530.17653469	beta-lactam	YP_001292390|FEATURES|PBP-1A|beta-lactam|PBP-1A	1.0	63.6	33	52.0	3.8e-08	1
EMRB	400	430	SRX3808530.16909936	multidrug	gi:924625749:ref:WP_053529696.1:|FEATURES|emrB|multidrug|emrB	0.999983022741	87.1	31	60.1	1.3e-10	1
EPTA	335	367	SRX3808530.21319059	peptide	BAE78116.1|FEATURES|eptA|peptide|eptA	0.999999854775	69.7	33	55.8	2.6e-09	1
MDTK	252	284	SRX3808530.13002955	multidrug	gi:554682163:ref:WP_023182103.1:|FEATURES|mdtK|multidrug|mdtK	1.0	97.0	33	63.5	1.2e-11	1
VGAC	27	59	SRX3808530.15367830	MLS	AMP35312.1|FEATURES|vgaC|MLS|vgaC	0.999999031953	60.6	33	52.4	2.9e-08	1
RPOB2	276	306	SRX3808530.15265989	multidrug	BAD59497.1|FEATURES|rpoB2|multidrug|rpoB2	0.999999039734	61.3	31	44.7	5.6e-06	1
EPTA	422	452	SRX3808530.11486127	peptide	BAE78116.1|FEATURES|eptA|peptide|eptA	0.999999843337	77.4	31	55.1	4.4e-09	1
MAJOR_FACILITATOR_SUPERFAMILY_TRANSPORTER	493	523	SRX3808530.12967370	multidrug	CP001918.1.gene2931.p01|FEATURES|major_facilitator_superfamily_transporter|multidrug|major_facilitator_superfamily_transporter	0.999998525055	80.6	31	55.5	3.4e-09	1
ACRB	746	778	SRX3808530.12843848	multidrug	NP_752514|FEATURES|acrB|multidrug|acrB	1.0	93.9	33	68.2	5.1e-13	1
EPTA	373	405	SRX3808530.14445107	peptide	BAE78116.1|FEATURES|eptA|peptide|eptA	0.999999948459	84.8	33	67.4	8.6e-13	1
MDTG	16	48	SRX3808530.20240228	multidrug	ZP_04004395|FEATURES|mdtG|multidrug|mdtG	1.0	66.7	33	53.5	1.3e-08	1
ACRB	71	101	SRX3808530.3600519	multidrug	ZP_04615616|FEATURES|acrB|multidrug|acrB	0.999999987796	61.3	31	45.4	3.3e-06	1
RPOB2	1001	1033	SRX3808530.12843847	multidrug	BAD59497.1|FEATURES|rpoB2|multidrug|rpoB2	0.999999368931	75.8	33	56.2	2.0e-09	1
KDPE	9	40	SRX3808530.21126695	aminoglycoside	NP_415222.1|FEATURES|kdpE|aminoglycoside|kdpE	0.999977017302	62.5	32	46.2	2.0e-06	1
KLEBSIELLA_PNEUMONIAE_OMPK37	120	152	SRX3808530.9272705	beta-lactam	CAA09666.1|FEATURES|Klebsiella_pneumoniae_OmpK37|beta-lactam|Klebsiella_pneumoniae_OmpK37	0.946224720324	63.6	33	50.4	1.1e-07	1
EMRA	237	269	SRX3808530.5449149	multidrug	gi:1028866969:ref:WP_064034812.1:|FEATURES|emrA|multidrug|emrA	0.985934760404	84.8	33	58.5	4.0e-10	1
DNA-BINDING_PROTEIN_H-NS	1	31	SRX3808530.17549718	unclassified	NC_002695.1.913113.p01|FEATURES|DNA-binding_protein_H-NS|unclassified|DNA-binding_protein_H-NS	0.99999999962	74.2	31	47.0	1.2e-06	1
ARNA	332	364	SRX3808530.13669679	polymyxin	gi:507079934:ref:WP_016150692.1:|FEATURES|arnA|polymyxin|arnA	0.996288160647	87.9	33	64.7	5.6e-12	1
ARNA	463	495	SRX3808530.18148247	polymyxin	gi:757799830:ref:WP_043017032.1:|FEATURES|arnA|polymyxin|arnA	0.953721955006	100.0	33	74.3	7.1e-15	1
MDTK	163	195	SRX3808530.4021365	multidrug	YP_001453247|FEATURES|mdtK|multidrug|mdtK	1.0	84.8	33	64.7	5.6e-12	1
MDTG	298	330	SRX3808530.6605119	multidrug	YP_001478113|FEATURES|mdtG|multidrug|mdtG	0.999999945716	60.6	33	44.3	7.8e-06	1
RPOB2	434	466	SRX3808530.5974267	multidrug	BAD59497.1|FEATURES|rpoB2|multidrug|rpoB2	0.999999346831	72.7	33	55.1	4.4e-09	1
TOLC	17	48	SRX3808530.6237154	multidrug	gi:696408901:ref:WP_032980019.1:|FEATURES|TolC|multidrug|TolC	1.0	78.1	32	50.8	8.1e-08	1
ACRB	849	880	SRX3808530.11775228	multidrug	gi:495735716:ref:WP_008460295.1:|FEATURES|acrB|multidrug|acrB	1.0	84.4	32	60.5	1.1e-10	1
ARNA	44	74	SRX3808530.19039363	peptide	NP_252244|FEATURES|arnA|peptide|arnA	0.999999603858	64.5	31	50.8	8.4e-08	1
MDFA	316	347	SRX3808530.12880774	multidrug	ACB17400|FEATURES|mdfA|multidrug|mdfA	1.0	68.8	32	47.0	1.2e-06	1
VGAA	406	436	SRX3808530.12208047	MLS	AAG08983|FEATURES|vgaA|MLS|vgaA	0.999999978692	61.3	31	44.3	7.4e-06	1
OQXB	720	751	SRX3808530.17778093	multidrug	YP_001693238|FEATURES|oqxB|multidrug|oqxB	0.99999999327	96.9	32	64.7	5.6e-12	1
MSBA	552	582	SRX3808530.11826734	nitroimidazole	NP_415434.1|FEATURES|msbA|nitroimidazole|msbA	0.999583053714	77.4	31	50.8	8.4e-08	1
ARNA	350	382	SRX3808530.19312445	polymyxin	ZP_02901868|FEATURES|arnA|polymyxin|arnA	0.967011219289	87.9	33	67.4	8.6e-13	1
TRANSCRIPTIONAL_REGULATORY_PROTEIN_CPXR_CPXR	84	116	SRX3808530.11826730	unclassified	CP001485.1.gene721.p01|FEATURES|transcriptional_regulatory_protein_CpxR_cpxR|unclassified|transcriptional_regulatory_protein_CpxR_cpxR	0.999999996923	72.7	33	52.8	2.2e-08	1
ACRB	657	689	SRX3808530.527579	multidrug	gi:502789935:ref:WP_013024911.1:|FEATURES|acrB|multidrug|acrB	1.0	90.9	33	62.4	2.8e-11	1
PENA	19	51	SRX3808530.17003298	beta-lactam	ZP_04656349|FEATURES|penA|beta-lactam|penA	1.0	66.7	33	50.1	1.4e-07	1
EMRB	243	274	SRX3808530.403729	multidrug	gi:661298237:ref:WP_029991091.1:|FEATURES|emrB|multidrug|emrB	0.999916433643	84.4	32	60.5	1.0e-10	1
TOLC	145	177	SRX3808530.722889	multidrug	gi:908715920:ref:WP_049847444.1:|FEATURES|TolC|multidrug|TolC	1.0	93.9	33	64.7	5.6e-12	1
MSBA	185	217	SRX3808530.4867385	nitroimidazole	NP_415434.1|FEATURES|msbA|nitroimidazole|msbA	0.999583053714	93.9	33	63.9	9.6e-12	1
ROSB	231	263	SRX3808530.15892954	fosmidomycin	gi:896190680:ref:WP_049199932.1:|FEATURES|rosB|fosmidomycin|rosB	1.0	93.9	33	62.4	2.8e-11	1
MSBA	460	492	SRX3808530.4926040	nitroimidazole	NP_415434.1|FEATURES|msbA|nitroimidazole|msbA	0.99992892574	100.0	33	68.2	5.1e-13	1
OQXB	461	493	SRX3808530.16786367	multidrug	YP_001693238|FEATURES|oqxB|multidrug|oqxB	1.0	84.8	33	52.0	3.8e-08	1
ACRB	902	934	SRX3808530.18434332	multidrug	AAS61063|FEATURES|acrB|multidrug|acrB	1.0	84.8	33	62.8	2.1e-11	1
EPTA	40	70	SRX3808530.1902914	peptide	BAE78116.1|FEATURES|eptA|peptide|eptA	0.999999673897	74.2	31	48.9	3.1e-07	1
MDTD	171	201	SRX3808530.2287824	multidrug	NC_002695.1.916587.p01|FEATURES|mdtD|multidrug|mdtD	0.999999999903	77.4	31	54.3	7.1e-09	1
MDTK	126	156	SRX3808530.16058393	multidrug	gi:447097677:ref:WP_001174933.1:|FEATURES|mdtK|multidrug|mdtK	1.0	87.1	31	61.6	4.5e-11	1
ARNA	603	635	SRX3808530.7576183	polymyxin	gi:851899656:ref:WP_048211088.1:|FEATURES|arnA|polymyxin|arnA	0.956527230012	87.9	33	67.0	1.1e-12	1
OQXB	135	167	SRX3808530.12188657	multidrug	YP_001693238|FEATURES|oqxB|multidrug|oqxB	1.0	90.9	33	65.9	2.5e-12	1
EPTA	382	414	SRX3808530.15920817	peptide	BAE78116.1|FEATURES|eptA|peptide|eptA	0.999999998306	81.8	33	69.3	2.3e-13	1
TLCC	385	415	SRX3808530.19863686	MLS	M57437.gene.p01|FEATURES|tlcC|MLS|tlcC	0.999999973448	64.5	31	45.1	4.6e-06	1
ACRB	317	349	SRX3808530.13035659	multidrug	gi:502789935:ref:WP_013024911.1:|FEATURES|acrB|multidrug|acrB	1.0	90.9	33	64.7	5.6e-12	1
OMP36	105	137	SRX3808530.19605342	multidrug	AF336096.1.gene1.p01|FEATURES|omp36|multidrug|omp36	0.952673519299	75.8	33	60.1	1.4e-10	1
ACRA	321	352	SRX3808530.16752406	multidrug	ABG77965|FEATURES|acrA|multidrug|acrA	1.0	75.0	32	54.7	5.8e-09	1
BICYCLOMYCIN-MULTIDRUG_EFFLUX_PROTEIN_BCR	107	139	SRX3808530.16810783	multidrug	YP_689681|FEATURES|bicyclomycin-multidrug_efflux_protein_bcr|multidrug|bicyclomycin-multidrug_efflux_protein_bcr	1.0	90.9	33	59.7	1.8e-10	1
OMPR	253	285	SRX3808530.4025193	multidrug	CP000034.1.gene3672.p01|FEATURES|ompR|multidrug|ompR	0.999999159035	93.9	33	65.5	3.3e-12	1
ACRB	228	259	SRX3808530.21040482	multidrug	gi:447055250:ref:WP_001132506.1:|FEATURES|acrB|multidrug|acrB	1.0	96.9	32	61.6	4.6e-11	1
EPTA	281	312	SRX3808530.13184674	peptide	BAE78116.1|FEATURES|eptA|peptide|eptA	0.99999999376	68.8	32	51.2	6.2e-08	1
PBP-1A	545	576	SRX3808530.5831887	beta-lactam	EDJ91555|FEATURES|PBP-1A|beta-lactam|PBP-1A	1.0	68.8	32	52.4	2.8e-08	1
MDTK	188	220	SRX3808530.4384360	fluoroquinolone	AML99881.1|FEATURES|MdtK|fluoroquinolone|MdtK	0.999997506946	87.9	33	65.5	3.3e-12	1
ACRD	504	534	SRX3808530.18976695	aminoglycoside	YP_490697.1|FEATURES|acrD|aminoglycoside|acrD	0.999983394143	67.7	31	50.1	1.4e-07	1
ESCHERICHIA_COLI_LAMB	228	259	SRX3808530.12281908	multidrug	BAB38442|FEATURES|Escherichia_coli_LamB|multidrug|Escherichia_coli_LamB	0.999992356735	78.1	32	61.2	6.0e-11	1
EPTA	171	202	SRX3808530.4238633	peptide	BAE78116.1|FEATURES|eptA|peptide|eptA	0.999999787435	81.2	32	52.4	2.8e-08	1
ACRB	870	902	SRX3808530.1152626	multidrug	gi:555221605:ref:WP_023214248.1:|FEATURES|acrB|multidrug|acrB	1.0	100.0	33	68.2	5.1e-13	1
ADEJ	749	779	SRX3808530.4862090	multidrug	NC_011586.7045444.p01|FEATURES|adeJ|multidrug|adeJ	0.999999982958	64.5	31	49.3	2.4e-07	1
MDTD	150	182	SRX3808530.14272706	multidrug	NC_002695.1.916587.p01|FEATURES|mdtD|multidrug|mdtD	0.999999999998	90.9	33	69.7	1.7e-13	1
PBP-1B	290	321	SRX3808530.12624298	beta-lactam	YP_002467958|FEATURES|PBP-1B|beta-lactam|PBP-1B	0.999999999626	81.2	32	55.5	3.3e-09	1
ACRA	39	71	SRX3808530.11870167	multidrug	ABG77965|FEATURES|acrA|multidrug|acrA	1.0	60.6	33	46.6	1.6e-06	1
TOLC	203	234	SRX3808530.17203638	multidrug	gi:736439011:ref:WP_034461021.1:|FEATURES|TolC|multidrug|TolC	1.0	71.9	32	51.2	6.4e-08	1
OQXA	171	203	SRX3808530.12281907	multidrug	YP_001693237.1|FEATURES|oqxA|multidrug|oqxA	1.0	87.9	33	62.0	3.6e-11	1
OMPF	304	335	SRX3808530.97859	multidrug	gi:312286407:gb:EFR14320.1:|FEATURES|ompF|multidrug|ompF	0.999992800035	72.7	33	54.7	5.8e-09	1
MACB	128	159	SRX3808530.5695436	MLS	gi:823299155:ref:WP_047054544.1:|FEATURES|macB|MLS|macB	1.0	71.9	32	47.4	9.3e-07	1
ACRD	300	332	SRX3808530.17490817	aminoglycoside	YP_490697.1|FEATURES|acrD|aminoglycoside|acrD	0.999978157169	63.6	33	46.2	2.1e-06	1
MSBA	47	79	SRX3808530.3525432	nitroimidazole	NP_415434.1|FEATURES|msbA|nitroimidazole|msbA	0.999875919345	81.8	33	62.8	2.1e-11	1
MSBA	181	212	SRX3808530.960040	nitroimidazole	NP_415434.1|FEATURES|msbA|nitroimidazole|msbA	0.999287024516	90.6	32	57.4	9.0e-10	1
MEXB	457	489	SRX3808530.11073360	multidrug	gi:759528585:ref:WP_043248665.1:|FEATURES|mexB|multidrug|mexB	1.0	87.9	33	55.8	2.6e-09	1
CAMP-REGULATORY_PROTEIN	149	181	SRX3808530.7766195	unclassified	gi:490367208:ref:WP_004246872.1:|FEATURES|cAMP-regulatory_protein|unclassified|cAMP-regulatory_protein	0.948906786189	100.0	33	70.9	7.8e-14	1
PMRF	161	192	SRX3808530.16195795	peptide	AAC75314.1|FEATURES|PmrF|peptide|PmrF	0.999999638061	90.6	32	63.9	9.3e-12	1
EPTA	495	527	SRX3808530.9799538	peptide	BAE78116.1|FEATURES|eptA|peptide|eptA	0.999999754864	66.7	33	51.2	6.4e-08	1
TAEA	182	213	SRX3808530.13041479	pleuromutilin	APB03219.1|FEATURES|TaeA|pleuromutilin|TaeA	0.993855508372	62.5	32	48.5	4.2e-07	1
OQXB	972	1004	SRX3808530.15409666	multidrug	YP_001693238|FEATURES|oqxB|multidrug|oqxB	1.0	93.9	33	64.3	7.3e-12	1
OMPR	181	213	SRX3808530.18151537	multidrug	CP000034.1.gene3672.p01|FEATURES|ompR|multidrug|ompR	0.999999293685	100.0	33	69.7	1.7e-13	1
RPOB2	443	475	SRX3808530.17562334	multidrug	BAD59497.1|FEATURES|rpoB2|multidrug|rpoB2	0.999999406032	81.8	33	58.2	5.2e-10	1
ARNA	120	152	SRX3808530.14745482	polymyxin	gi:851935911:ref:WP_048224705.1:|FEATURES|arnA|polymyxin|arnA	0.918219214018	90.9	33	62.4	2.8e-11	1
TETD	32	64	SRX3808530.289579	tetracycline	gi:135617:sp:P28816.1:TETD_ECOLX|FEATURES|tetD|tetracycline|tetD	0.99999999941	60.6	33	48.9	3.2e-07	1
TETA	442	473	SRX3808530.10796681	tetracycline	gi:736993687:ref:WP_034989673.1:|FEATURES|tetA|tetracycline|tetA	0.999999975958	62.5	32	46.2	2.1e-06	1
PENA	358	389	SRX3808530.4052661	beta-lactam	ZP_04656349|FEATURES|penA|beta-lactam|penA	1.0	68.8	32	53.9	9.6e-09	1
ACRB	241	271	SRX3808530.4751594	multidrug	ZP_04631836|FEATURES|acrB|multidrug|acrB	0.999999640561	67.7	31	46.2	2.0e-06	1
BICYCLOMYCIN-MULTIDRUG_EFFLUX_PROTEIN_BCR	110	140	SRX3808530.9949146	multidrug	YP_001437159|FEATURES|bicyclomycin-multidrug_efflux_protein_bcr|multidrug|bicyclomycin-multidrug_efflux_protein_bcr	0.999999999998	83.9	31	50.4	1.0e-07	1
MDTK	14	46	SRX3808530.10187634	multidrug	gi:447097676:ref:WP_001174932.1:|FEATURES|mdtK|multidrug|mdtK	1.0	90.9	33	57.8	6.9e-10	1
MAJOR_FACILITATOR_SUPERFAMILY_TRANSPORTER	178	209	SRX3808530.8849132	multidrug	CP001918.1.gene2931.p01|FEATURES|major_facilitator_superfamily_transporter|multidrug|major_facilitator_superfamily_transporter	0.999998071576	78.8	33	53.1	1.7e-08	1
OQXA	197	227	SRX3808530.9949143	multidrug	YP_001693237.1|FEATURES|oqxA|multidrug|oqxA	0.999997591874	77.4	31	49.7	1.8e-07	1
MDTD	155	186	SRX3808530.16384080	multidrug	NC_002695.1.916587.p01|FEATURES|mdtD|multidrug|mdtD	0.999999999377	62.5	32	48.9	3.1e-07	1
SMEE	131	163	SRX3808530.11631867	multidrug	YP_002706077|FEATURES|smeE|multidrug|smeE	0.999861575029	90.9	33	63.2	1.6e-11	1
DFRA3	29	60	SRX3808530.12617127	diaminopyrimidine	AAA25550.1|FEATURES|dfrA3|diaminopyrimidine|dfrA3	0.999808479521	75.0	32	50.1	1.4e-07	1
ACRB	808	840	SRX3808530.5108493	multidrug	gi:495735716:ref:WP_008460295.1:|FEATURES|acrB|multidrug|acrB	0.999889744416	78.8	33	56.6	1.5e-09	1
EPTA	439	471	SRX3808530.12647632	peptide	BAE78116.1|FEATURES|eptA|peptide|eptA	1.0	87.9	33	66.6	1.5e-12	1
MDTA	396	427	SRX3808530.234432	multidrug	gi:321224777:gb:EFX49840.1:|FEATURES|mdtA|multidrug|mdtA	0.99999984238	81.2	32	55.8	2.5e-09	1
KDPE	22	54	SRX3808530.8773022	aminoglycoside	NP_415222.1|FEATURES|kdpE|aminoglycoside|kdpE	0.999979211891	66.7	33	47.0	1.2e-06	1
EMRB	152	182	SRX3808530.2872252	multidrug	gi:1016518516:ref:WP_063098254.1:|FEATURES|emrB|multidrug|emrB	0.999999772639	61.3	31	56.6	1.5e-09	1
ACRB	237	267	SRX3808530.7940083	multidrug	gi:447055254:ref:WP_001132510.1:|FEATURES|acrB|multidrug|acrB	0.999999975911	87.1	31	52.4	2.7e-08	1
PENA	228	258	SRX3808530.2580270	beta-lactam	ZP_04656349|FEATURES|penA|beta-lactam|penA	1.0	77.4	31	55.8	2.5e-09	1
ACRD	246	278	SRX3808530.588797	aminoglycoside	YP_490697.1|FEATURES|acrD|aminoglycoside|acrD	0.999976861249	69.7	33	48.9	3.2e-07	1
ADEJ	758	789	SRX3808530.7397567	multidrug	NC_011586.7045444.p01|FEATURES|adeJ|multidrug|adeJ	0.999999972171	62.5	32	44.7	5.8e-06	1
EPTA	351	383	SRX3808530.18518486	peptide	BAE78116.1|FEATURES|eptA|peptide|eptA	0.999999997442	78.8	33	61.6	4.7e-11	1
TET34	74	106	SRX3808530.8264169	tetracycline	ZP_02197344|FEATURES|tet34|tetracycline|tet34	1.0	66.7	33	53.1	1.7e-08	1
PBP-1A	720	750	SRX3808530.7397562	beta-lactam	YP_001292390|FEATURES|PBP-1A|beta-lactam|PBP-1A	1.0	67.7	31	51.2	6.4e-08	1
PBP-1A	184	214	SRX3808530.10020237	beta-lactam	YP_001292390|FEATURES|PBP-1A|beta-lactam|PBP-1A	1.0	74.2	31	49.7	1.8e-07	1
PENA	215	246	SRX3808530.10161113	beta-lactam	ZP_04656349|FEATURES|penA|beta-lactam|penA	1.0	87.5	32	64.7	5.6e-12	1
CPXA	261	293	SRX3808530.7541403	aminoglycoside:aminocoumarin	NP_312864.1|FEATURES|cpxA|aminoglycoside:aminocoumarin|cpxA	0.9992962979	87.9	33	57.4	9.0e-10	1
EPTA	367	399	SRX3808530.14768905	peptide	BAE78116.1|FEATURES|eptA|peptide|eptA	0.999999866319	66.7	33	56.6	1.5e-09	1
MULTIDRUG_ABC_TRANSPORTER	489	521	SRX3808530.5241234	multidrug	gi:943938624:ref:WP_055567802.1:|FEATURES|multidrug_ABC_transporter|multidrug|multidrug_ABC_transporter	1.0	93.9	33	59.3	2.4e-10	1
ESCHERICHIA_COLI_LAMB	231	262	SRX3808530.9279915	multidrug	BAB38442|FEATURES|Escherichia_coli_LamB|multidrug|Escherichia_coli_LamB	0.999993200166	84.4	32	65.1	4.3e-12	1
AER-1	50	82	SRX3808530.21246664	beta-lactam	U14748.1.gene2.p01|FEATURES|AER-1|beta-lactam|AER-1	0.999999999996	63.6	33	47.4	9.3e-07	1
ACRA	94	126	SRX3808530.8242627	multidrug	gi:500615129:gb:EOQ55695.1:|FEATURES|acrA|multidrug|acrA	1.0	90.9	33	62.8	2.1e-11	1
MSBA	212	243	SRX3808530.11028953	nitroimidazole	NP_415434.1|FEATURES|msbA|nitroimidazole|msbA	0.999657391389	78.1	32	52.8	2.1e-08	1
ACRB	577	609	SRX3808530.6078304	multidrug	gi:812045371:emb:CRH28493.1:|FEATURES|acrB|multidrug|acrB	1.0	90.9	33	62.8	2.1e-11	1
EPTA	416	448	SRX3808530.17560739	peptide	BAE78116.1|FEATURES|eptA|peptide|eptA	0.999999893624	81.8	33	61.2	6.2e-11	1
KASUGAMYCIN_RESISTANCE_PROTEIN_KSGA	84	114	SRX3808530.3114347	aminoglycoside	YP_001461223|FEATURES|kasugamycin_resistance_protein_ksgA|aminoglycoside|kasugamycin_resistance_protein_ksgA	1.0	77.4	31	52.8	2.1e-08	1
MDTK	44	74	SRX3808530.16766002	fluoroquinolone	AML99881.1|FEATURES|MdtK|fluoroquinolone|MdtK	0.999995236515	90.3	31	60.5	9.9e-11	1
MSBA	185	217	SRX3808530.13135616	nitroimidazole	NP_415434.1|FEATURES|msbA|nitroimidazole|msbA	0.999716780539	93.9	33	63.9	9.6e-12	1
BICYCLOMYCIN-MULTIDRUG_EFFLUX_PROTEIN_BCR	220	252	SRX3808530.16815909	multidrug	YP_001452184|FEATURES|bicyclomycin-multidrug_efflux_protein_bcr|multidrug|bicyclomycin-multidrug_efflux_protein_bcr	1.0	87.9	33	67.0	1.1e-12	1
EMRR	111	142	SRX3808530.3885246	fluoroquinolone	NP_417169.1|FEATURES|emrR|fluoroquinolone|emrR	0.999939540324	71.9	32	55.5	3.3e-09	1
OMPF	86	117	SRX3808530.6532049	multidrug	gi:823296122:ref:WP_047051707.1:|FEATURES|ompF|multidrug|ompF	0.999999999993	84.8	33	57.4	9.0e-10	1
PBP-1A	440	471	SRX3808530.6532042	beta-lactam	YP_001292390|FEATURES|PBP-1A|beta-lactam|PBP-1A	1.0	62.5	32	44.3	7.6e-06	1
TET34	105	137	SRX3808530.17358870	tetracycline	Q8DF90|FEATURES|tet34|tetracycline|tet34	0.999999999976	63.6	33	50.8	8.4e-08	1
EMRB	312	343	SRX3808530.5706568	multidrug	gi:486057056:ref:WP_001507824.1:|FEATURES|emrB|multidrug|emrB	0.999619950436	96.9	32	65.1	4.3e-12	1
OMPF	303	335	SRX3808530.6504208	multidrug	gi:312286407:gb:EFR14320.1:|FEATURES|ompF|multidrug|ompF	0.999997977418	72.7	33	55.8	2.6e-09	1
TOLC	389	421	SRX3808530.1548309	multidrug	gi:763321415:ref:WP_044179865.1:|FEATURES|TolC|multidrug|TolC	1.0	90.9	33	61.2	6.2e-11	1
OQXB	953	985	SRX3808530.3907498	multidrug	YP_001693238|FEATURES|oqxB|multidrug|oqxB	0.999999995064	87.9	33	57.4	9.0e-10	1
EMRB	474	506	SRX3808530.14744754	multidrug	gi:740320277:ref:WP_038157443.1:|FEATURES|emrB|multidrug|emrB	0.999988683982	84.8	33	63.5	1.2e-11	1
ACRB	228	259	SRX3808530.9793962	multidrug	gi:447055250:ref:WP_001132506.1:|FEATURES|acrB|multidrug|acrB	1.0	96.9	32	61.6	4.7e-11	1
ACRA	305	335	SRX3808530.3295599	multidrug	ABR13270|FEATURES|acrA|multidrug|acrA	1.0	80.6	31	52.0	3.8e-08	1
MAJOR_FACILITATOR_SUPERFAMILY_TRANSPORTER	488	518	SRX3808530.15285020	multidrug	CP001918.1.gene2931.p01|FEATURES|major_facilitator_superfamily_transporter|multidrug|major_facilitator_superfamily_transporter	0.999998495828	80.6	31	55.1	4.3e-09	1
EMRR	115	147	SRX3808530.2822168	fluoroquinolone	NP_417169.1|FEATURES|emrR|fluoroquinolone|emrR	0.999844404998	63.6	33	47.0	1.2e-06	1
EMRB	30	62	SRX3808530.15285023	multidrug	CP004022.1.gene546.p01|FEATURES|emrB|multidrug|emrB	0.999890406537	93.9	33	63.9	9.6e-12	1
TRANSCRIPTIONAL_REGULATORY_PROTEIN_CPXR_CPXR	82	112	SRX3808530.7255450	unclassified	CP001918.1.gene5135.p01|FEATURES|transcriptional_regulatory_protein_CpxR_cpxR|unclassified|transcriptional_regulatory_protein_CpxR_cpxR	0.999999999998	64.5	31	48.5	4.0e-07	1
MEXX	277	308	SRX3808530.8006509	multidrug	gi:515712732:ref:WP_017145332.1:|FEATURES|mexX|multidrug|mexX	1.0	90.6	32	62.0	3.5e-11	1
ARNA	311	342	SRX3808530.12347325	polymyxin	gi:757799830:ref:WP_043017032.1:|FEATURES|arnA|polymyxin|arnA	0.999997445937	90.6	32	62.0	3.6e-11	1
MSBA	255	287	SRX3808530.11841724	nitroimidazole	NP_415434.1|FEATURES|msbA|nitroimidazole|msbA	0.999801617725	93.9	33	60.1	1.4e-10	1
ACRB	19	51	SRX3808530.820987	multidrug	YP_001908403|FEATURES|acrB|multidrug|acrB	1.0	87.9	33	63.9	9.6e-12	1
MEXX	277	309	SRX3808530.13503298	multidrug	gi:485872555:ref:WP_001469398.1:|FEATURES|mexX|multidrug|mexX	1.0	90.9	33	63.5	1.2e-11	1
OQXB	781	813	SRX3808530.7447413	multidrug	YP_001693238|FEATURES|oqxB|multidrug|oqxB	0.999999048231	75.8	33	56.6	1.5e-09	1
RPHB	114	146	SRX3808530.13093147	rifamycin	APB03222.1|FEATURES|rphB|rifamycin|rphB	0.999999992326	72.7	33	53.5	1.3e-08	1
OQXB	540	572	SRX3808530.1125739	multidrug	YP_001693238|FEATURES|oqxB|multidrug|oqxB	0.999998678995	72.7	33	50.1	1.4e-07	1
BACA	179	210	SRX3808530.13093143	bacitracin	A7FE74|FEATURES|bacA|bacitracin|bacA	1.0	93.8	32	61.6	4.6e-11	1
MEXA	196	228	SRX3808530.1349801	multidrug	gi:686192802:ref:WP_031805254.1:|FEATURES|mexA|multidrug|mexA	1.0	72.7	33	53.9	9.9e-09	1
OQXB	102	133	SRX3808530.10461596	multidrug	YP_001693238|FEATURES|oqxB|multidrug|oqxB	1.0	96.9	32	62.8	2.1e-11	1
MDFA	322	354	SRX3808530.409769	multidrug	ACB17400|FEATURES|mdfA|multidrug|mdfA	1.0	66.7	33	48.1	5.4e-07	1
ACRB	137	169	SRX3808530.21135336	multidrug	CP002695.1.gene992.p01|FEATURES|acrB|multidrug|acrB	1.0	90.9	33	63.2	1.6e-11	1
OMPF	118	149	SRX3808530.21135335	multidrug	gi:545251748:ref:WP_021549194.1:|FEATURES|ompF|multidrug|ompF	0.998761439149	84.4	32	65.9	2.5e-12	1
EPTA	298	330	SRX3808530.12309074	peptide	BAE78116.1|FEATURES|eptA|peptide|eptA	0.999999914087	78.8	33	61.2	6.2e-11	1
EPTA	483	515	SRX3808530.13090176	peptide	BAE78116.1|FEATURES|eptA|peptide|eptA	0.999999766334	63.6	33	51.6	4.9e-08	1
TETD	96	128	SRX3808530.1338780	tetracycline	gi:135617:sp:P28816.1:TETD_ECOLX|FEATURES|tetD|tetracycline|tetD	0.999999996633	66.7	33	48.9	3.2e-07	1
EMRB	329	361	SRX3808530.19695435	multidrug	gi:486057056:ref:WP_001507824.1:|FEATURES|emrB|multidrug|emrB	0.999999994615	75.8	33	59.7	1.8e-10	1
PENA	19	51	SRX3808530.10502986	beta-lactam	ZP_04656349|FEATURES|penA|beta-lactam|penA	1.0	60.6	33	46.2	2.1e-06	1
PBP-1A	90	122	SRX3808530.102281	beta-lactam	YP_001290033|FEATURES|PBP-1A|beta-lactam|PBP-1A	1.0	69.7	33	52.4	2.9e-08	1
OQXB	914	946	SRX3808530.4200691	multidrug	YP_001693238|FEATURES|oqxB|multidrug|oqxB	1.0	97.0	33	67.4	8.6e-13	1
MULTIDRUG_ABC_TRANSPORTER	488	520	SRX3808530.19457357	multidrug	gi:517381192:ref:WP_018555350.1:|FEATURES|multidrug_ABC_transporter|multidrug|multidrug_ABC_transporter	1.0	72.7	33	49.7	1.9e-07	1
ACRB	180	211	SRX3808530.15962983	multidrug	gi:485731880:ref:WP_001359514.1:|FEATURES|acrB|multidrug|acrB	1.0	78.1	32	53.9	9.9e-09	1
ACRB	60	91	SRX3808530.1042417	multidrug	YP_001908403|FEATURES|acrB|multidrug|acrB	1.0	90.6	32	58.5	3.9e-10	1
CAMP-REGULATORY_PROTEIN	10	42	SRX3808530.8113469	unclassified	gi:490367208:ref:WP_004246872.1:|FEATURES|cAMP-regulatory_protein|unclassified|cAMP-regulatory_protein	0.95332044344	100.0	33	77.4	8.4e-16	1
MULTIDRUG_ABC_TRANSPORTER	473	505	SRX3808530.10797554	multidrug	gi:1031799645:ref:WP_064138838.1:|FEATURES|multidrug_ABC_transporter|multidrug|multidrug_ABC_transporter	1.0	72.7	33	51.6	4.9e-08	1
TRANSCRIPTIONAL_REGULATORY_PROTEIN_CPXR_CPXR	60	91	SRX3808530.20679873	unclassified	CP004022.1.gene3215.p01|FEATURES|transcriptional_regulatory_protein_CpxR_cpxR|unclassified|transcriptional_regulatory_protein_CpxR_cpxR	0.999963489214	62.5	32	44.7	5.8e-06	1
PENA	51	83	SRX3808530.18478557	beta-lactam	ZP_04656349|FEATURES|penA|beta-lactam|penA	1.0	87.9	33	69.3	2.3e-13	1
COB(I)ALAMIN_ADENOLSYLTRANSFERASE	57	89	SRX3808530.5109170	unclassified	gi:447201622:ref:WP_001278878.1:|FEATURES|cob(I)alamin_adenolsyltransferase|unclassified|cob(I)alamin_adenolsyltransferase	1.0	78.8	33	60.1	1.4e-10	1
ACRB	171	202	SRX3808530.3984767	multidrug	AAQ21216|FEATURES|acrB|multidrug|acrB	1.0	93.8	32	70.1	1.3e-13	1
ACRB	16	48	SRX3808530.4288801	multidrug	gi:491078681:ref:WP_004940301.1:|FEATURES|acrB|multidrug|acrB	0.999991254795	60.6	33	48.9	3.2e-07	1
ACRB	669	701	SRX3808530.13000940	multidrug	CP002695.1.gene992.p01|FEATURES|acrB|multidrug|acrB	0.999999799519	66.7	33	49.3	2.4e-07	1
EPTA	361	393	SRX3808530.13620887	peptide	BAE78116.1|FEATURES|eptA|peptide|eptA	0.999999952898	87.9	33	68.6	3.9e-13	1
MDTK	41	73	SRX3808530.17033407	fluoroquinolone	AML99881.1|FEATURES|MdtK|fluoroquinolone|MdtK	0.999997632444	93.9	33	65.9	2.5e-12	1
PENA	252	284	SRX3808530.6154878	beta-lactam	ZP_04656349|FEATURES|penA|beta-lactam|penA	1.0	72.7	33	48.5	4.2e-07	1
EPTA	174	206	SRX3808530.16382014	peptide	BAE78116.1|FEATURES|eptA|peptide|eptA	0.999999925167	87.9	33	62.8	2.1e-11	1
EMRA	264	294	SRX3808530.6222104	multidrug	gi:763071034:ref:WP_043952516.1:|FEATURES|emrA|multidrug|emrA	0.983217433514	77.4	31	53.9	9.3e-09	1
RPOB2	884	915	SRX3808530.30155	multidrug	BAD59497.1|FEATURES|rpoB2|multidrug|rpoB2	0.999999146988	68.8	32	47.4	9.3e-07	1
MEXA	189	220	SRX3808530.10375237	multidrug	gi:686192802:ref:WP_031805254.1:|FEATURES|mexA|multidrug|mexA	1.0	62.5	32	45.1	4.5e-06	1
EMRA	292	324	SRX3808530.12014147	multidrug	gi:695709491:ref:WP_032642979.1:|FEATURES|emrA|multidrug|emrA	0.993335808506	100.0	33	69.3	2.3e-13	1
ACRB	380	410	SRX3808530.4140619	multidrug	CP002695.1.gene992.p01|FEATURES|acrB|multidrug|acrB	1.0	90.3	31	56.6	1.4e-09	1
TOLC	393	425	SRX3808530.13890336	multidrug	gi:565892113:ref:WP_023972176.1:|FEATURES|TolC|multidrug|TolC	1.0	87.9	33	62.4	2.8e-11	1
MSBA	183	215	SRX3808530.6118813	nitroimidazole	NP_415434.1|FEATURES|msbA|nitroimidazole|msbA	0.999859682356	90.9	33	61.6	4.7e-11	1
ESCHERICHIA_COLI_LAMB	309	340	SRX3808530.9728145	multidrug	BAB38442|FEATURES|Escherichia_coli_LamB|multidrug|Escherichia_coli_LamB	0.999996667401	65.6	32	58.5	3.9e-10	1
BAES	290	321	SRX3808530.8431273	multidrug	BAA15934.1|FEATURES|baeS|multidrug|baeS	0.999998852603	78.1	32	52.8	2.1e-08	1
OMPR	95	126	SRX3808530.12466092	multidrug	CP000034.1.gene3672.p01|FEATURES|ompR|multidrug|ompR	0.999998788778	81.2	32	57.8	6.6e-10	1
EPTA	324	355	SRX3808530.886312	peptide	BAE78116.1|FEATURES|eptA|peptide|eptA	0.999999729751	62.5	32	50.4	1.1e-07	1
ESCHERICHIA_COLI_LAMB	243	275	SRX3808530.11619794	multidrug	BAB38442|FEATURES|Escherichia_coli_LamB|multidrug|Escherichia_coli_LamB	0.999995161585	69.7	33	53.1	1.7e-08	1
PATA	269	300	SRX3808530.8543811	fluoroquinolone	NP_417544.5|FEATURES|patA|fluoroquinolone|patA	0.999977370883	65.6	32	49.3	2.4e-07	1
EMRB	457	489	SRX3808530.19743266	multidrug	gi:924625749:ref:WP_053529696.1:|FEATURES|emrB|multidrug|emrB	0.999992735398	87.9	33	62.4	2.8e-11	1
OQXB	123	155	SRX3808530.10373693	multidrug	YP_001693238|FEATURES|oqxB|multidrug|oqxB	1.0	90.9	33	64.3	7.3e-12	1
MDTK	36	68	SRX3808530.2859539	fluoroquinolone	AML99881.1|FEATURES|MdtK|fluoroquinolone|MdtK	0.99999737487	87.9	33	65.1	4.3e-12	1
TOLC	325	356	SRX3808530.14818382	multidrug	gi:890454542:ref:WP_048887938.1:|FEATURES|TolC|multidrug|TolC	1.0	87.5	32	59.3	2.3e-10	1
BICYCLOMYCIN-MULTIDRUG_EFFLUX_PROTEIN_BCR	12	44	SRX3808530.3315414	multidrug	YP_001437159|FEATURES|bicyclomycin-multidrug_efflux_protein_bcr|multidrug|bicyclomycin-multidrug_efflux_protein_bcr	0.999999999999	84.8	33	55.8	2.6e-09	1
MEXE	7	38	SRX3808530.7530943	multidrug	CP001918.1.gene1258.p01|FEATURES|mexE|multidrug|mexE	1.0	71.9	32	49.7	1.9e-07	1
RPOB2	413	444	SRX3808530.750888	multidrug	BAD59497.1|FEATURES|rpoB2|multidrug|rpoB2	0.999999329489	75.0	32	54.3	7.6e-09	1
PENA	366	398	SRX3808530.4247054	beta-lactam	ZP_04656349|FEATURES|penA|beta-lactam|penA	1.0	81.8	33	60.8	8.1e-11	1
TOLC	316	348	SRX3808530.3213791	multidrug	gi:695827459:ref:WP_032741002.1:|FEATURES|TolC|multidrug|TolC	1.0	90.9	33	61.2	6.2e-11	1
PBP-1A	178	210	SRX3808530.17853748	beta-lactam	YP_001290033|FEATURES|PBP-1A|beta-lactam|PBP-1A	1.0	75.8	33	53.9	9.9e-09	1
MSBA	299	331	SRX3808530.14122948	nitroimidazole	NP_415434.1|FEATURES|msbA|nitroimidazole|msbA	0.999880898447	90.9	33	63.2	1.6e-11	1
KASUGAMYCIN_RESISTANCE_PROTEIN_KSGA	97	129	SRX3808530.16819102	aminoglycoside	YP_001476958|FEATURES|kasugamycin_resistance_protein_ksgA|aminoglycoside|kasugamycin_resistance_protein_ksgA	1.0	84.8	33	64.3	7.3e-12	1
OXA	175	205	SRX3808530.12266187	beta-lactam	gi:583596984:gb:EWE59955.1:|FEATURES|OXA-9|beta-lactam|OXA	0.999999890235	61.3	31	47.4	9.3e-07	1
MAJOR_FACILITATOR_SUPERFAMILY_TRANSPORTER	150	180	SRX3808530.19905831	multidrug	CP001918.1.gene2931.p01|FEATURES|major_facilitator_superfamily_transporter|multidrug|major_facilitator_superfamily_transporter	0.999998495828	61.3	31	55.1	4.3e-09	1
ARNA	575	606	SRX3808530.19905837	polymyxin	gi:851928593:ref:WP_048220996.1:|FEATURES|arnA|polymyxin|arnA	0.929463211068	81.2	32	56.2	1.9e-09	1
PENA	550	582	SRX3808530.245686	beta-lactam	ZP_02346204|FEATURES|penA|beta-lactam|penA	1.0	69.7	33	49.7	1.9e-07	1
MSBA	46	77	SRX3808530.20805292	nitroimidazole	NP_415434.1|FEATURES|msbA|nitroimidazole|msbA	0.999815162269	78.1	32	58.9	3.1e-10	1
EPTA	69	101	SRX3808530.18337401	peptide	BAE78116.1|FEATURES|eptA|peptide|eptA	0.999999532882	63.6	33	46.2	2.1e-06	1
YOJI	141	173	SRX3808530.1197892	peptide	NP_416715.1|FEATURES|YojI|peptide|YojI	0.99999927665	60.6	33	45.4	3.5e-06	1
EMRB	168	199	SRX3808530.1197895	multidrug	gi:489922618:ref:WP_003825966.1:|FEATURES|emrB|multidrug|emrB	0.999999986229	87.5	32	61.6	4.7e-11	1
DNA-BINDING_PROTEIN_H-NS	61	93	SRX3808530.16781500	unclassified	CP001138.1.gene1383.p01|FEATURES|DNA-binding_protein_H-NS|unclassified|DNA-binding_protein_H-NS	0.999999999572	66.7	33	48.1	5.4e-07	1
MARA	25	57	SRX3808530.20656428	multidrug	YP_489794.1|FEATURES|marA|multidrug|marA	0.999997135123	66.7	33	53.9	9.9e-09	1
PENA	201	232	SRX3808530.17391886	beta-lactam	ZP_02659083|FEATURES|penA|beta-lactam|penA	1.0	68.8	32	52.0	3.6e-08	1
RPOB2	1021	1053	SRX3808530.6864786	multidrug	BAD59497.1|FEATURES|rpoB2|multidrug|rpoB2	0.999999039734	87.9	33	66.6	1.5e-12	1
OMPR	32	63	SRX3808530.3094780	multidrug	CP000034.1.gene3672.p01|FEATURES|ompR|multidrug|ompR	0.999999013927	93.8	32	62.0	3.5e-11	1
ESCHERICHIA_COLI_LAMB	292	324	SRX3808530.20482465	multidrug	BAB38442|FEATURES|Escherichia_coli_LamB|multidrug|Escherichia_coli_LamB	0.999995773999	63.6	33	53.9	9.9e-09	1
MEXB	275	306	SRX3808530.4546929	multidrug	gi:759528585:ref:WP_043248665.1:|FEATURES|mexB|multidrug|mexB	0.999999999833	65.6	32	48.5	4.0e-07	1
EMRA	154	186	SRX3808530.428538	multidrug	gi:817604913:ref:WP_046598123.1:|FEATURES|emrA|multidrug|emrA	0.985953394615	87.9	33	61.6	4.7e-11	1
ESCHERICHIA_COLI_LAMB	337	369	SRX3808530.4271733	multidrug	BAB38442|FEATURES|Escherichia_coli_LamB|multidrug|Escherichia_coli_LamB	0.999996846862	69.7	33	59.7	1.8e-10	1
PBP-1A	300	331	SRX3808530.13966958	beta-lactam	YP_001292390|FEATURES|PBP-1A|beta-lactam|PBP-1A	1.0	60.6	33	45.4	3.5e-06	1
KASUGAMYCIN_RESISTANCE_PROTEIN_KSGA	186	218	SRX3808530.17048246	aminoglycoside	Q83MG8|FEATURES|kasugamycin_resistance_protein_ksgA|aminoglycoside|kasugamycin_resistance_protein_ksgA	1.0	87.9	33	58.9	3.1e-10	1
MDFA	111	141	SRX3808530.324220	multidrug	AAC44147|FEATURES|mdfA|multidrug|mdfA	1.0	74.2	31	53.1	1.7e-08	1
OQXA	75	106	SRX3808530.4609968	multidrug	YP_001693237.1|FEATURES|oqxA|multidrug|oqxA	0.99999833625	87.5	32	60.5	1.0e-10	1
ARNA	352	383	SRX3808530.9183911	polymyxin	ZP_02901868|FEATURES|arnA|polymyxin|arnA	0.96783147429	90.6	32	68.9	2.9e-13	1
MSBA	188	220	SRX3808530.13791432	nitroimidazole	NP_415434.1|FEATURES|msbA|nitroimidazole|msbA	0.999784924742	93.9	33	64.3	7.3e-12	1
CAMP-REGULATORY_PROTEIN	43	75	SRX3808530.5677858	unclassified	gi:490367208:ref:WP_004246872.1:|FEATURES|cAMP-regulatory_protein|unclassified|cAMP-regulatory_protein	0.937633776063	100.0	33	67.0	1.1e-12	1
COB(I)ALAMIN_ADENOLSYLTRANSFERASE	102	134	SRX3808530.9986726	unclassified	gi:447201635:ref:WP_001278891.1:|FEATURES|cob(I)alamin_adenolsyltransferase|unclassified|cob(I)alamin_adenolsyltransferase	1.0	75.8	33	57.4	9.0e-10	1
MSBA	73	105	SRX3808530.5145517	nitroimidazole	NP_415434.1|FEATURES|msbA|nitroimidazole|msbA	0.999880898447	81.8	33	63.2	1.6e-11	1
ARNA	544	576	SRX3808530.15644169	polymyxin	gi:391316952:gb:EIQ74337.1:|FEATURES|arnA|polymyxin|arnA	0.920788071907	78.8	33	60.1	1.4e-10	1
EMRA	297	329	SRX3808530.10944242	multidrug	gi:924625750:ref:WP_053529697.1:|FEATURES|emrA|multidrug|emrA	0.999998761209	60.6	33	45.4	3.5e-06	1
MULTIDRUG_ABC_TRANSPORTER	445	476	SRX3808530.17732634	multidrug	gi:896355182:ref:WP_049310020.1:|FEATURES|multidrug_ABC_transporter|multidrug|multidrug_ABC_transporter	1.0	65.6	32	47.4	9.3e-07	1
PENA	142	174	SRX3808530.861971	beta-lactam	ZP_04656349|FEATURES|penA|beta-lactam|penA	1.0	60.6	33	48.1	5.4e-07	1
EPTA	305	337	SRX3808530.915389	peptide	BAE78116.1|FEATURES|eptA|peptide|eptA	0.99999999851	90.9	33	72.4	2.7e-14	1
EMRD	95	127	SRX3808530.9177908	multidrug	gi:489114053:ref:WP_003023905.1:|FEATURES|emrD|multidrug|emrD	1.0	75.8	33	55.5	3.4e-09	1
CAMP-REGULATORY_PROTEIN	32	64	SRX3808530.17503108	unclassified	gi:490367208:ref:WP_004246872.1:|FEATURES|cAMP-regulatory_protein|unclassified|cAMP-regulatory_protein	0.93944638528	100.0	33	68.2	5.1e-13	1
MDTK	53	85	SRX3808530.19743486	multidrug	gi:694065902:ref:WP_032412384.1:|FEATURES|mdtK|multidrug|mdtK	1.0	97.0	33	67.4	8.6e-13	1
MSBA	366	397	SRX3808530.18231862	nitroimidazole	NP_415434.1|FEATURES|msbA|nitroimidazole|msbA	0.999667477441	75.0	32	53.1	1.7e-08	1
PENA	255	287	SRX3808530.716875	beta-lactam	ZP_04656349|FEATURES|penA|beta-lactam|penA	1.0	69.7	33	49.3	2.4e-07	1
PENA	70	102	SRX3808530.4479590	beta-lactam	ZP_04656349|FEATURES|penA|beta-lactam|penA	1.0	78.8	33	57.4	9.0e-10	1
CLASS_A	45	76	SRX3808530.3929703	beta-lactam	CAI46978|FEATURES|class_A|beta-lactam|class_A	0.999999999995	62.5	32	46.6	1.5e-06	1
ARNA	462	494	SRX3808530.6588767	polymyxin	gi:507079934:ref:WP_016150692.1:|FEATURES|arnA|polymyxin|arnA	0.967491982985	100.0	33	73.6	1.2e-14	1
EPTA	156	188	SRX3808530.12049118	peptide	BAE78116.1|FEATURES|eptA|peptide|eptA	0.999999421621	66.7	33	44.7	6.0e-06	1
KLEBSIELLA_PNEUMONIAE_OMPK37	145	175	SRX3808530.10230319	beta-lactam	CAA09666.1|FEATURES|Klebsiella_pneumoniae_OmpK37|beta-lactam|Klebsiella_pneumoniae_OmpK37	0.999999975937	67.7	31	48.9	3.1e-07	1
BACA	55	87	SRX3808530.3387017	bacitracin	B2VGJ3|FEATURES|bacA|bacitracin|bacA	1.0	87.9	33	62.8	2.1e-11	1
MEXB	987	1018	SRX3808530.173576	multidrug	gi:759528585:ref:WP_043248665.1:|FEATURES|mexB|multidrug|mexB	1.0	81.2	32	56.2	2.0e-09	1
COB(I)ALAMIN_ADENOLSYLTRANSFERASE	142	172	SRX3808530.13209409	unclassified	CP000034.1.gene1340.p01|FEATURES|cob(I)alamin_adenolsyltransferase|unclassified|cob(I)alamin_adenolsyltransferase	1.0	64.5	31	46.6	1.5e-06	1
VGAC	43	75	SRX3808530.5836774	MLS	AMP35312.1|FEATURES|vgaC|MLS|vgaC	0.999999274335	69.7	33	55.5	3.4e-09	1
MSBA	224	256	SRX3808530.3741802	nitroimidazole	NP_415434.1|FEATURES|msbA|nitroimidazole|msbA	0.999680516736	75.8	33	53.5	1.3e-08	1
KASUGAMYCIN_RESISTANCE_PROTEIN_KSGA	211	242	SRX3808530.6628279	aminoglycoside	ZP_02902942|FEATURES|kasugamycin_resistance_protein_ksgA|aminoglycoside|kasugamycin_resistance_protein_ksgA	0.99999999999	71.9	32	47.8	7.1e-07	1
MEXB	806	837	SRX3808530.13209406	multidrug	YP_298289|FEATURES|mexB|multidrug|mexB	1.0	87.5	32	63.5	1.2e-11	1
TOLC	162	194	SRX3808530.16954801	multidrug	gi:696408901:ref:WP_032980019.1:|FEATURES|TolC|multidrug|TolC	1.0	90.9	33	63.5	1.2e-11	1
BAES	292	322	SRX3808530.12840563	multidrug	BAA15934.1|FEATURES|baeS|multidrug|baeS	0.999998869519	74.2	31	49.7	1.8e-07	1
ACRB	753	785	SRX3808530.9562285	multidrug	ZP_04620400|FEATURES|acrB|multidrug|acrB	1.0	81.8	33	57.8	6.9e-10	1
SMER	98	128	SRX3808530.13589658	multidrug	AAD51348.1|FEATURES|smeR|multidrug|smeR	0.999999999004	67.7	31	50.1	1.4e-07	1
MDTD	159	190	SRX3808530.2959688	multidrug	NC_002695.1.916587.p01|FEATURES|mdtD|multidrug|mdtD	0.99999999997	87.5	32	66.6	1.4e-12	1
MEXB	782	812	SRX3808530.9203473	multidrug	gi:759528585:ref:WP_043248665.1:|FEATURES|mexB|multidrug|mexB	0.999999933304	77.4	31	56.2	1.9e-09	1
PENA	177	209	SRX3808530.949280	beta-lactam	ZP_04656349|FEATURES|penA|beta-lactam|penA	1.0	78.8	33	57.4	9.0e-10	1
MDTK	20	51	SRX3808530.7820645	multidrug	gi:555222058:ref:WP_023214681.1:|FEATURES|mdtK|multidrug|mdtK	1.0	90.6	32	58.2	5.1e-10	1
ARNA	63	94	SRX3808530.14613285	polymyxin	ZP_02901868|FEATURES|arnA|polymyxin|arnA	0.999978215688	68.8	32	52.4	2.9e-08	1
ROSB	344	376	SRX3808530.6722803	fosmidomycin	YP_001401994|FEATURES|rosB|fosmidomycin|rosB	1.0	87.9	33	56.2	2.0e-09	1
ROSB	304	336	SRX3808530.10303076	fosmidomycin	YP_001605795|FEATURES|rosB|fosmidomycin|rosB	1.0	75.8	33	50.4	1.1e-07	1
SMED	48	79	SRX3808530.20788408	multidrug	YP_002706076|FEATURES|smeD|multidrug|smeD	1.0	65.6	32	47.0	1.2e-06	1
RPOB2	357	389	SRX3808530.4987379	multidrug	BAD59497.1|FEATURES|rpoB2|multidrug|rpoB2	0.999999265931	66.7	33	51.6	4.9e-08	1
MSBA	75	107	SRX3808530.13959763	nitroimidazole	NP_415434.1|FEATURES|msbA|nitroimidazole|msbA	0.999870728263	78.8	33	62.4	2.8e-11	1
OMPR	28	60	SRX3808530.1846376	multidrug	CP000034.1.gene3672.p01|FEATURES|ompR|multidrug|ompR	0.999999196681	100.0	33	66.6	1.5e-12	1
MDTK	155	185	SRX3808530.15555771	multidrug	gi:447097675:ref:WP_001174931.1:|FEATURES|mdtK|multidrug|mdtK	1.0	87.1	31	60.8	7.9e-11	1
ACRB	42	73	SRX3808530.4734611	multidrug	YP_001908403|FEATURES|acrB|multidrug|acrB	1.0	90.6	32	61.6	4.6e-11	1
TET34	61	92	SRX3808530.13394815	tetracycline	BAC58936|FEATURES|tet34|tetracycline|tet34	1.0	75.0	32	57.8	6.6e-10	1
MSBA	75	107	SRX3808530.580823	nitroimidazole	NP_415434.1|FEATURES|msbA|nitroimidazole|msbA	0.999870728263	78.8	33	62.4	2.8e-11	1
MEXE	300	332	SRX3808530.12065487	multidrug	CP001918.1.gene1258.p01|FEATURES|mexE|multidrug|mexE	1.0	81.8	33	59.7	1.8e-10	1
ESCHERICHIA_COLI_LAMB	55	87	SRX3808530.14301252	multidrug	BAB38442|FEATURES|Escherichia_coli_LamB|multidrug|Escherichia_coli_LamB	0.999998151129	100.0	33	74.7	5.4e-15	1
ACRB	911	942	SRX3808530.16601153	multidrug	AAS61063|FEATURES|acrB|multidrug|acrB	1.0	87.5	32	60.5	1.0e-10	1
MDTK	129	161	SRX3808530.13568423	multidrug	gi:556469366:ref:WP_023321121.1:|FEATURES|mdtK|multidrug|mdtK	1.0	93.9	33	70.9	7.8e-14	1
SMES	413	445	SRX3808530.3963762	multidrug	AAD51347.1|FEATURES|smeS|multidrug|smeS	0.999999153233	60.6	33	45.1	4.6e-06	1
ESCHERICHIA_COLI_LAMB	344	376	SRX3808530.19162705	multidrug	BAB38442|FEATURES|Escherichia_coli_LamB|multidrug|Escherichia_coli_LamB	0.999995867311	66.7	33	54.3	7.6e-09	1
EPTA	320	350	SRX3808530.187194	peptide	BAE78116.1|FEATURES|eptA|peptide|eptA	0.999999804028	67.7	31	53.1	1.7e-08	1
PENA	225	257	SRX3808530.19162703	beta-lactam	ZP_04656349|FEATURES|penA|beta-lactam|penA	1.0	81.8	33	62.8	2.1e-11	1
ESCHERICHIA_COLI_LAMB	351	383	SRX3808530.4370178	multidrug	BAB38442|FEATURES|Escherichia_coli_LamB|multidrug|Escherichia_coli_LamB	0.999995275465	75.8	33	61.6	4.7e-11	1
BACA	7	39	SRX3808530.187190	bacitracin	B2VGJ3|FEATURES|bacA|bacitracin|bacA	1.0	90.9	33	66.6	1.5e-12	1
OQXB	980	1012	SRX3808530.16146811	multidrug	YP_001693238|FEATURES|oqxB|multidrug|oqxB	0.999999999999	93.9	33	62.8	2.1e-11	1
EMRA	149	181	SRX3808530.4324249	multidrug	gi:554684615:ref:WP_023184522.1:|FEATURES|emrA|multidrug|emrA	0.983802573324	81.8	33	58.9	3.1e-10	1
ACRB	6	37	SRX3808530.2112412	multidrug	YP_001908403|FEATURES|acrB|multidrug|acrB	1.0	96.9	32	65.9	2.5e-12	1
ACRB	870	902	SRX3808530.10903588	multidrug	gi:555221605:ref:WP_023214248.1:|FEATURES|acrB|multidrug|acrB	1.0	100.0	33	68.2	5.1e-13	1
OMPF	296	326	SRX3808530.15548627	multidrug	gi:515954236:ref:WP_017384819.1:|FEATURES|ompF|multidrug|ompF	0.999954758847	87.1	31	62.4	2.6e-11	1
ACRA	284	316	SRX3808530.10335711	multidrug	ABG77965|FEATURES|acrA|multidrug|acrA	1.0	87.9	33	61.6	4.7e-11	1
MSBA	33	63	SRX3808530.5122175	nitroimidazole	NP_415434.1|FEATURES|msbA|nitroimidazole|msbA	0.999367352167	74.2	31	46.6	1.5e-06	1
BACA	37	69	SRX3808530.7919501	bacitracin	YP_002931998|FEATURES|bacA|bacitracin|bacA	1.0	97.0	33	65.9	2.5e-12	1
ACRB	325	357	SRX3808530.2874318	multidrug	gi:497324874:ref:WP_009639087.1:|FEATURES|acrB|multidrug|acrB	1.0	87.9	33	53.9	9.9e-09	1
MDTK	230	261	SRX3808530.12779103	multidrug	gi:556469366:ref:WP_023321121.1:|FEATURES|mdtK|multidrug|mdtK	1.0	81.2	32	52.8	2.2e-08	1
ACRB	904	936	SRX3808530.11560173	multidrug	YP_001908403|FEATURES|acrB|multidrug|acrB	1.0	97.0	33	66.2	1.9e-12	1
CPXA	318	348	SRX3808530.6778692	aminoglycoside:aminocoumarin	NP_312864.1|FEATURES|cpxA|aminoglycoside:aminocoumarin|cpxA	0.999234191776	74.2	31	56.6	1.4e-09	1
TOLC	206	236	SRX3808530.11231591	multidrug	gi:554967123:ref:WP_023210986.1:|FEATURES|TolC|multidrug|TolC	1.0	67.7	31	45.8	2.5e-06	1
CAMP-REGULATORY_PROTEIN	40	72	SRX3808530.178494	unclassified	gi:446164891:ref:WP_000242746.1:|FEATURES|cAMP-regulatory_protein|unclassified|cAMP-regulatory_protein	0.935934265074	100.0	33	68.2	5.1e-13	1
EPTA	442	473	SRX3808530.178497	peptide	BAE78116.1|FEATURES|eptA|peptide|eptA	1.0	90.6	32	67.8	6.6e-13	1
CAMP-REGULATORY_PROTEIN	43	75	SRX3808530.6109099	unclassified	gi:490367208:ref:WP_004246872.1:|FEATURES|cAMP-regulatory_protein|unclassified|cAMP-regulatory_protein	0.937633776063	100.0	33	67.0	1.1e-12	1
MUXB	471	503	SRX3808530.8503968	multidrug	NP_251217.1|FEATURES|MuxB|multidrug|MuxB	0.99999869503	69.7	33	45.4	3.5e-06	1
OQXB	220	252	SRX3808530.13194450	multidrug	YP_001693238|FEATURES|oqxB|multidrug|oqxB	0.999998838977	69.7	33	52.4	2.9e-08	1
TOLC	362	393	SRX3808530.18783568	multidrug	gi:565892113:ref:WP_023972176.1:|FEATURES|TolC|multidrug|TolC	1.0	93.8	32	58.5	3.9e-10	1
MAJOR_FACILITATOR_SUPERFAMILY_TRANSPORTER	237	268	SRX3808530.3377502	multidrug	CP001918.1.gene2931.p01|FEATURES|major_facilitator_superfamily_transporter|multidrug|major_facilitator_superfamily_transporter	0.999998365927	71.9	32	53.5	1.3e-08	1
EMRB	349	379	SRX3808530.19246014	multidrug	gi:486057056:ref:WP_001507824.1:|FEATURES|emrB|multidrug|emrB	0.999993668274	87.1	31	62.4	2.6e-11	1
PATA	285	315	SRX3808530.7571435	fluoroquinolone	NP_417544.5|FEATURES|patA|fluoroquinolone|patA	0.999966458269	64.5	31	46.6	1.5e-06	1
MDTK	52	82	SRX3808530.2365977	multidrug	gi:694065902:ref:WP_032412384.1:|FEATURES|mdtK|multidrug|mdtK	1.0	93.5	31	61.6	4.5e-11	1
ACRB	182	213	SRX3808530.367533	multidrug	gi:495735716:ref:WP_008460295.1:|FEATURES|acrB|multidrug|acrB	1.0	96.9	32	67.0	1.1e-12	1
ESCHERICHIA_COLI_MIPA	131	161	SRX3808530.21334431	multidrug	NP_310518|FEATURES|Escherichia_coli_mipA|multidrug|Escherichia_coli_mipA	0.999998626526	61.3	31	48.9	3.2e-07	1
VANM	191	222	SRX3808530.12276225	glycopeptide	FJ349556.1.gene6.p01|FEATURES|vanM|glycopeptide|vanM	0.999999496319	62.5	32	45.4	3.5e-06	1
ACRB	446	478	SRX3808530.16148228	multidrug	gi:502789935:ref:WP_013024911.1:|FEATURES|acrB|multidrug|acrB	1.0	100.0	33	65.5	3.3e-12	1
MDTK	391	422	SRX3808530.12226483	multidrug	gi:780027477:ref:WP_045442423.1:|FEATURES|mdtK|multidrug|mdtK	0.948355795779	68.8	32	55.1	4.4e-09	1
EPTA	46	76	SRX3808530.12520278	peptide	BAE78116.1|FEATURES|eptA|peptide|eptA	0.999999836307	77.4	31	54.7	5.8e-09	1
EPTA	431	462	SRX3808530.18162329	peptide	BAE78116.1|FEATURES|eptA|peptide|eptA	0.999999754864	87.5	32	60.1	1.4e-10	1
BAES	235	267	SRX3808530.19045656	multidrug	BAA15934.1|FEATURES|baeS|multidrug|baeS	0.999999927298	84.8	33	60.1	1.4e-10	1
ROSB	516	548	SRX3808530.15907548	fosmidomycin	AAC60780|FEATURES|rosB|fosmidomycin|rosB	1.0	69.7	33	48.9	3.2e-07	1
ACRB	949	981	SRX3808530.2883037	multidrug	gi:502789935:ref:WP_013024911.1:|FEATURES|acrB|multidrug|acrB	1.0	100.0	33	67.4	8.6e-13	1
EMRB	42	74	SRX3808530.3104988	multidrug	CP004022.1.gene546.p01|FEATURES|emrB|multidrug|emrB	0.999838309274	100.0	33	68.2	5.1e-13	1
ACRB	90	122	SRX3808530.7201572	multidrug	ZP_04639026|FEATURES|acrB|multidrug|acrB	1.0	93.9	33	63.9	9.6e-12	1
VANM	191	222	SRX3808530.2907854	glycopeptide	FJ349556.1.gene6.p01|FEATURES|vanM|glycopeptide|vanM	0.999999496319	62.5	32	45.4	3.5e-06	1
YOJI	172	204	SRX3808530.6498005	peptide	NP_416715.1|FEATURES|YojI|peptide|YojI	0.999999741632	78.8	33	55.5	3.4e-09	1
PENA	439	470	SRX3808530.19515944	beta-lactam	ZP_04656349|FEATURES|penA|beta-lactam|penA	1.0	93.8	32	66.6	1.5e-12	1
EPTA	324	354	SRX3808530.6473328	peptide	BAE78116.1|FEATURES|eptA|peptide|eptA	0.999999558056	67.7	31	46.6	1.5e-06	1
ACRD	694	724	SRX3808530.11301645	aminoglycoside	YP_490697.1|FEATURES|acrD|aminoglycoside|acrD	0.999981472911	71.0	31	48.5	4.2e-07	1
EPTA	350	380	SRX3808530.12863219	peptide	BAE78116.1|FEATURES|eptA|peptide|eptA	0.999999742671	80.6	31	60.5	1.1e-10	1
BICYCLOMYCIN-MULTIDRUG_EFFLUX_PROTEIN_BCR	364	394	SRX3808530.13481118	multidrug	YP_001177494|FEATURES|bicyclomycin-multidrug_efflux_protein_bcr|multidrug|bicyclomycin-multidrug_efflux_protein_bcr	0.999999999988	67.7	31	52.4	2.9e-08	1
OQXB	78	110	SRX3808530.12863211	multidrug	YP_001693238|FEATURES|oqxB|multidrug|oqxB	1.0	97.0	33	66.2	1.9e-12	1
PENA	449	480	SRX3808530.17840007	beta-lactam	ZP_04656349|FEATURES|penA|beta-lactam|penA	1.0	93.8	32	63.9	9.3e-12	1
ACRB	182	213	SRX3808530.10234116	multidrug	YP_001908403|FEATURES|acrB|multidrug|acrB	1.0	96.9	32	67.0	1.1e-12	1
YOJI	100	132	SRX3808530.15618014	peptide	NP_416715.1|FEATURES|YojI|peptide|YojI	0.999999771247	81.8	33	57.0	1.2e-09	1
EPTA	212	243	SRX3808530.18009614	peptide	BAE78116.1|FEATURES|eptA|peptide|eptA	0.999999777168	71.9	32	52.0	3.8e-08	1
MEXE	304	336	SRX3808530.20051314	multidrug	gi:749018243:ref:WP_040076872.1:|FEATURES|mexE|multidrug|mexE	1.0	78.8	33	57.0	1.2e-09	1
EPTA	432	464	SRX3808530.14424491	peptide	BAE78116.1|FEATURES|eptA|peptide|eptA	0.999999934058	90.9	33	64.3	7.3e-12	1
BICYCLOMYCIN-MULTIDRUG_EFFLUX_PROTEIN_BCR	114	146	SRX3808530.9978154	multidrug	YP_689681|FEATURES|bicyclomycin-multidrug_efflux_protein_bcr|multidrug|bicyclomycin-multidrug_efflux_protein_bcr	1.0	87.9	33	58.2	5.2e-10	1
ROSB	233	265	SRX3808530.9005820	fosmidomycin	gi:896190680:ref:WP_049199932.1:|FEATURES|rosB|fosmidomycin|rosB	1.0	93.9	33	62.8	2.1e-11	1
ACRB	453	485	SRX3808530.18371290	multidrug	gi:502789935:ref:WP_013024911.1:|FEATURES|acrB|multidrug|acrB	1.0	100.0	33	65.5	3.3e-12	1
VGAC	19	50	SRX3808530.3548681	MLS	AMP35312.1|FEATURES|vgaC|MLS|vgaC	0.999999461235	75.0	32	58.9	3.1e-10	1
ARNA	588	620	SRX3808530.2189829	polymyxin	YP_002850217|FEATURES|arnA|polymyxin|arnA	0.965443366774	90.9	33	70.9	7.8e-14	1
OMPF	227	259	SRX3808530.1324478	multidrug	gi:545251748:ref:WP_021549194.1:|FEATURES|ompF|multidrug|ompF	0.999904579557	81.8	33	61.6	4.7e-11	1
ESCHERICHIA_COLI_LAMB	309	340	SRX3808530.6771540	multidrug	BAB38442|FEATURES|Escherichia_coli_LamB|multidrug|Escherichia_coli_LamB	0.999996411862	62.5	32	57.0	1.1e-09	1
MAJOR_FACILITATOR_SUPERFAMILY_TRANSPORTER	43	74	SRX3808530.17923907	multidrug	CP001918.1.gene2931.p01|FEATURES|major_facilitator_superfamily_transporter|multidrug|major_facilitator_superfamily_transporter	0.99999890663	93.8	32	62.8	2.1e-11	1
MDTK	26	58	SRX3808530.430795	fluoroquinolone	AML99881.1|FEATURES|MdtK|fluoroquinolone|MdtK	0.99997158025	87.9	33	67.4	8.6e-13	1
COB(I)ALAMIN_ADENOLSYLTRANSFERASE	42	73	SRX3808530.17783591	unclassified	gi:749002628:ref:WP_040062280.1:|FEATURES|cob(I)alamin_adenolsyltransferase|unclassified|cob(I)alamin_adenolsyltransferase	1.0	81.2	32	60.1	1.3e-10	1
VGAC	43	75	SRX3808530.13569771	MLS	AMP35312.1|FEATURES|vgaC|MLS|vgaC	0.999999274335	69.7	33	55.5	3.4e-09	1
TOLC	423	455	SRX3808530.7972435	multidrug	gi:779803590:ref:WP_045330078.1:|FEATURES|TolC|multidrug|TolC	1.0	87.9	33	61.2	6.2e-11	1
CAMP-REGULATORY_PROTEIN	65	97	SRX3808530.13495168	unclassified	gi:899812464:emb:CQH53126.1:|FEATURES|cAMP-regulatory_protein|unclassified|cAMP-regulatory_protein	0.944767784494	100.0	33	70.9	7.8e-14	1
EPTA	371	403	SRX3808530.9666990	peptide	BAE78116.1|FEATURES|eptA|peptide|eptA	0.999999927671	93.9	33	73.2	1.6e-14	1
MDTD	88	119	SRX3808530.3965339	multidrug	gi:545277213:ref:WP_021564462.1:|FEATURES|mdtD|multidrug|mdtD	0.999999999857	93.8	32	63.9	9.3e-12	1
ARNA	517	549	SRX3808530.17816240	polymyxin	ZP_02901868|FEATURES|arnA|polymyxin|arnA	0.962388201931	93.9	33	66.6	1.5e-12	1
TRANSCRIPTIONAL_REGULATORY_PROTEIN_CPXR_CPXR	186	217	SRX3808530.10838063	unclassified	CP001138.1.gene4273.p01|FEATURES|transcriptional_regulatory_protein_CpxR_cpxR|unclassified|transcriptional_regulatory_protein_CpxR_cpxR	0.999999999998	96.9	32	71.6	4.4e-14	1
CPXA	389	420	SRX3808530.3965336	aminoglycoside:aminocoumarin	NP_312864.1|FEATURES|cpxA|aminoglycoside:aminocoumarin|cpxA	0.999820610873	100.0	32	70.9	7.6e-14	1
PMRF	196	227	SRX3808530.8261854	peptide	AAC75314.1|FEATURES|PmrF|peptide|PmrF	0.999999619575	87.5	32	63.2	1.6e-11	1
CPXA	298	330	SRX3808530.10889960	aminoglycoside:aminocoumarin	NP_312864.1|FEATURES|cpxA|aminoglycoside:aminocoumarin|cpxA	0.99920106901	78.8	33	56.2	2.0e-09	1
RPOB2	416	448	SRX3808530.19593651	multidrug	BAD59497.1|FEATURES|rpoB2|multidrug|rpoB2	0.999999411281	78.8	33	59.3	2.4e-10	1
MDTH	262	294	SRX3808530.5885765	multidrug	gi:694088121:ref:WP_032432860.1:|FEATURES|mdtH|multidrug|mdtH	1.0	100.0	33	69.3	2.3e-13	1
OQXA	174	206	SRX3808530.20030911	multidrug	YP_001693237.1|FEATURES|oqxA|multidrug|oqxA	0.999998008769	78.8	33	54.7	5.8e-09	1
EMRB	298	330	SRX3808530.6032159	multidrug	gi:486057056:ref:WP_001507824.1:|FEATURES|emrB|multidrug|emrB	0.999949311503	100.0	33	70.9	7.8e-14	1
TET34	62	92	SRX3808530.1093693	tetracycline	ZP_02197344|FEATURES|tet34|tetracycline|tet34	1.0	74.2	31	56.2	1.9e-09	1
TOLC	395	427	SRX3808530.5117933	multidrug	gi:565892113:ref:WP_023972176.1:|FEATURES|TolC|multidrug|TolC	1.0	87.9	33	62.4	2.8e-11	1
EMRA	315	347	SRX3808530.8895082	multidrug	gi:1035701600:ref:WP_064543230.1:|FEATURES|emrA|multidrug|emrA	0.982533926916	75.8	33	53.1	1.7e-08	1
TRANSCRIPTIONAL_REGULATORY_PROTEIN_CPXR_CPXR	76	107	SRX3808530.19793585	unclassified	CP001138.1.gene4273.p01|FEATURES|transcriptional_regulatory_protein_CpxR_cpxR|unclassified|transcriptional_regulatory_protein_CpxR_cpxR	0.999999999995	100.0	32	67.8	6.4e-13	1
MEXB	862	894	SRX3808530.18374117	multidrug	gi:504646765:ref:WP_014833867.1:|FEATURES|mexB|multidrug|mexB	1.0	81.8	33	57.4	9.0e-10	1
BICYCLOMYCIN-MULTIDRUG_EFFLUX_PROTEIN_BCR	134	164	SRX3808530.3127159	multidrug	YP_002850162|FEATURES|bicyclomycin-multidrug_efflux_protein_bcr|multidrug|bicyclomycin-multidrug_efflux_protein_bcr	1.0	77.4	31	57.0	1.2e-09	1
ACRB	450	482	SRX3808530.8251082	multidrug	gi:495735716:ref:WP_008460295.1:|FEATURES|acrB|multidrug|acrB	1.0	93.9	33	62.8	2.1e-11	1
OQXA	340	372	SRX3808530.10952834	multidrug	YP_001693237.1|FEATURES|oqxA|multidrug|oqxA	0.99999769609	72.7	33	50.8	8.4e-08	1
MDTC	448	480	SRX3808530.13230659	multidrug	CP001918.1.gene3441.p01|FEATURES|mdtC|multidrug|mdtC	1.0	93.9	33	62.8	2.1e-11	1
EPTA	227	258	SRX3808530.15364334	peptide	BAE78116.1|FEATURES|eptA|peptide|eptA	0.999999754864	75.0	32	51.2	6.2e-08	1
ACRB	239	271	SRX3808530.17506556	multidrug	gi:447055250:ref:WP_001132506.1:|FEATURES|acrB|multidrug|acrB	1.0	97.0	33	63.9	9.6e-12	1
BICYCLOMYCIN-MULTIDRUG_EFFLUX_PROTEIN_BCR	212	242	SRX3808530.14072513	multidrug	YP_001452184|FEATURES|bicyclomycin-multidrug_efflux_protein_bcr|multidrug|bicyclomycin-multidrug_efflux_protein_bcr	1.0	83.9	31	63.2	1.5e-11	1
CPXA	300	330	SRX3808530.10874055	aminoglycoside:aminocoumarin	NP_312864.1|FEATURES|cpxA|aminoglycoside:aminocoumarin|cpxA	0.999021846107	80.6	31	54.3	7.3e-09	1
YOJI	482	514	SRX3808530.17472224	peptide	NP_416715.1|FEATURES|YojI|peptide|YojI	0.999999747858	72.7	33	55.8	2.6e-09	1
ESCHERICHIA_COLI_MIPA	148	180	SRX3808530.20044247	multidrug	NP_310518|FEATURES|Escherichia_coli_mipA|multidrug|Escherichia_coli_mipA	0.999998606959	60.6	33	48.5	4.2e-07	1
CAMP-REGULATORY_PROTEIN	6	38	SRX3808530.8723502	unclassified	gi:490367208:ref:WP_004246872.1:|FEATURES|cAMP-regulatory_protein|unclassified|cAMP-regulatory_protein	0.951719252662	97.0	33	76.3	1.9e-15	1
ESCHERICHIA_COLI_LAMB	217	247	SRX3808530.13814208	multidrug	BAB38442|FEATURES|Escherichia_coli_LamB|multidrug|Escherichia_coli_LamB	0.999996956366	80.6	31	60.5	9.9e-11	1
BICYCLOMYCIN-MULTIDRUG_EFFLUX_PROTEIN_BCR	54	86	SRX3808530.16888174	multidrug	YP_689681|FEATURES|bicyclomycin-multidrug_efflux_protein_bcr|multidrug|bicyclomycin-multidrug_efflux_protein_bcr	1.0	75.8	33	60.5	1.1e-10	1
EPTA	358	389	SRX3808530.16904181	peptide	BAE78116.1|FEATURES|eptA|peptide|eptA	0.999999917011	81.2	32	61.6	4.7e-11	1
EPTA	321	351	SRX3808530.12661126	peptide	BAE78116.1|FEATURES|eptA|peptide|eptA	0.999999804028	71.0	31	53.1	1.6e-08	1
YOJI	500	532	SRX3808530.20819059	peptide	NP_416715.1|FEATURES|YojI|peptide|YojI	0.999999890297	90.9	33	67.4	8.6e-13	1
PENA	227	259	SRX3808530.12661122	beta-lactam	ZP_04656349|FEATURES|penA|beta-lactam|penA	1.0	81.8	33	62.4	2.8e-11	1
MDTC	367	399	SRX3808530.10482079	multidrug	gi:447132822:ref:WP_001210078.1:|FEATURES|mdtC|multidrug|mdtC	1.0	100.0	33	67.8	6.6e-13	1
EPTA	325	356	SRX3808530.9803737	peptide	BAE78116.1|FEATURES|eptA|peptide|eptA	0.99999992255	78.1	32	62.4	2.8e-11	1
PATA	265	296	SRX3808530.1655670	fluoroquinolone	NP_417544.5|FEATURES|patA|fluoroquinolone|patA	0.999976030754	62.5	32	48.9	3.2e-07	1
MAJOR_FACILITATOR_SUPERFAMILY_TRANSPORTER	469	501	SRX3808530.5338743	multidrug	CP001918.1.gene2931.p01|FEATURES|major_facilitator_superfamily_transporter|multidrug|major_facilitator_superfamily_transporter	0.999997310919	60.6	33	46.2	2.1e-06	1
EMRR	39	69	SRX3808530.8960479	fluoroquinolone	NP_417169.1|FEATURES|emrR|fluoroquinolone|emrR	0.999946060813	87.1	31	56.6	1.5e-09	1
MACB	24	54	SRX3808530.9803739	MLS	gi:494938585:ref:WP_007664615.1:|FEATURES|macB|MLS|macB	0.99999997205	61.3	31	45.4	3.5e-06	1
EPTA	336	368	SRX3808530.14272464	peptide	BAE78116.1|FEATURES|eptA|peptide|eptA	0.999999999515	72.7	33	59.7	1.8e-10	1
MSBA	282	313	SRX3808530.10886884	nitroimidazole	NP_415434.1|FEATURES|msbA|nitroimidazole|msbA	0.999766630851	100.0	32	63.9	9.3e-12	1
TET34	65	96	SRX3808530.10745582	tetracycline	ZP_02197344|FEATURES|tet34|tetracycline|tet34	1.0	68.8	32	53.9	9.9e-09	1
TRANSCRIPTIONAL_REGULATORY_PROTEIN_CPXR_CPXR	76	108	SRX3808530.6509035	unclassified	CP001918.1.gene5135.p01|FEATURES|transcriptional_regulatory_protein_CpxR_cpxR|unclassified|transcriptional_regulatory_protein_CpxR_cpxR	0.999999999894	63.6	33	47.4	9.3e-07	1
ACRB	452	484	SRX3808530.18497095	multidrug	gi:502789935:ref:WP_013024911.1:|FEATURES|acrB|multidrug|acrB	1.0	97.0	33	64.3	7.3e-12	1
ACRD	698	730	SRX3808530.18437896	aminoglycoside	YP_490697.1|FEATURES|acrD|aminoglycoside|acrD	0.999987626889	72.7	33	54.7	5.8e-09	1
EPTA	434	466	SRX3808530.11419571	peptide	BAE78116.1|FEATURES|eptA|peptide|eptA	0.999999994925	84.8	33	62.0	3.6e-11	1
VGAC	43	75	SRX3808530.21070803	MLS	AMP35312.1|FEATURES|vgaC|MLS|vgaC	0.999999274335	69.7	33	55.5	3.4e-09	1
OQXB	931	963	SRX3808530.6159991	multidrug	YP_001693238|FEATURES|oqxB|multidrug|oqxB	1.0	97.0	33	64.3	7.3e-12	1
MDTK	40	72	SRX3808530.3373500	fluoroquinolone	AML99881.1|FEATURES|MdtK|fluoroquinolone|MdtK	0.999996082514	87.9	33	62.0	3.6e-11	1
TRANSCRIPTIONAL_REGULATORY_PROTEIN_CPXR_CPXR	167	198	SRX3808530.6351537	unclassified	CP001918.1.gene5135.p01|FEATURES|transcriptional_regulatory_protein_CpxR_cpxR|unclassified|transcriptional_regulatory_protein_CpxR_cpxR	0.999999999999	93.8	32	61.2	6.0e-11	1
EPTA	268	300	SRX3808530.15930700	peptide	BAE78116.1|FEATURES|eptA|peptide|eptA	0.999999787435	66.7	33	53.1	1.7e-08	1
EMRB	416	447	SRX3808530.992703	multidrug	gi:490206365:ref:WP_004104788.1:|FEATURES|emrB|multidrug|emrB	0.997656344635	78.1	32	61.6	4.6e-11	1
TOLC	309	340	SRX3808530.11917597	multidrug	gi:751932569:ref:WP_041147277.1:|FEATURES|TolC|multidrug|TolC	1.0	87.5	32	60.5	1.1e-10	1
ACRB	964	995	SRX3808530.14206023	multidrug	gi:502789935:ref:WP_013024911.1:|FEATURES|acrB|multidrug|acrB	1.0	90.6	32	57.8	6.6e-10	1
ARNA	326	357	SRX3808530.19303461	polymyxin	gi:507079934:ref:WP_016150692.1:|FEATURES|arnA|polymyxin|arnA	0.997033188236	93.8	32	65.5	3.3e-12	1
MEXA	195	227	SRX3808530.269445	multidrug	gi:686192802:ref:WP_031805254.1:|FEATURES|mexA|multidrug|mexA	1.0	72.7	33	53.5	1.3e-08	1
ESCHERICHIA_COLI_LAMB	25	57	SRX3808530.6601984	multidrug	BAB38442|FEATURES|Escherichia_coli_LamB|multidrug|Escherichia_coli_LamB	0.999997846986	93.9	33	69.7	1.7e-13	1
SMED	48	78	SRX3808530.10290297	multidrug	YP_002706076|FEATURES|smeD|multidrug|smeD	1.0	64.5	31	45.1	4.5e-06	1
BAER	206	238	SRX3808530.356149	multidrug	YP_490321.1|FEATURES|baeR|multidrug|baeR	0.999997733654	84.8	33	63.5	1.2e-11	1
ABES	37	67	SRX3808530.12796148	multidrug	NC_010410.6003348.p01|FEATURES|abeS|multidrug|abeS	0.973572235828	67.7	31	54.3	7.3e-09	1
YOJI	63	94	SRX3808530.9453522	peptide	NP_416715.1|FEATURES|YojI|peptide|YojI	0.999999476304	75.0	32	48.1	5.4e-07	1
PATA	271	303	SRX3808530.10610552	fluoroquinolone	NP_417544.5|FEATURES|patA|fluoroquinolone|patA	0.999982758629	72.7	33	51.2	6.4e-08	1
RPOB2	807	839	SRX3808530.12474967	multidrug	BAD59497.1|FEATURES|rpoB2|multidrug|rpoB2	0.999999146988	66.7	33	47.4	9.3e-07	1
EPTA	99	131	SRX3808530.5401239	peptide	BAE78116.1|FEATURES|eptA|peptide|eptA	0.99999962392	72.7	33	47.8	7.1e-07	1
TETP	72	103	SRX3808530.390401	tetracycline	YP_002850805|FEATURES|tetP|tetracycline|tetP	1.0	71.9	32	49.7	1.9e-07	1
MDTK	14	44	SRX3808530.15045784	multidrug	gi:555222058:ref:WP_023214681.1:|FEATURES|mdtK|multidrug|mdtK	1.0	93.5	31	57.0	1.1e-09	1
CAMP-REGULATORY_PROTEIN	119	150	SRX3808530.1411853	unclassified	gi:446164891:ref:WP_000242746.1:|FEATURES|cAMP-regulatory_protein|unclassified|cAMP-regulatory_protein	0.930400725176	100.0	32	63.2	1.6e-11	1
OMPF	58	90	SRX3808530.19143355	multidrug	gi:823296122:ref:WP_047051707.1:|FEATURES|ompF|multidrug|ompF	0.923069520854	87.9	33	66.2	1.9e-12	1
ACRB	735	767	SRX3808530.15860445	multidrug	gi:447055218:ref:WP_001132474.1:|FEATURES|acrB|multidrug|acrB	1.0	81.8	33	60.5	1.1e-10	1
ACRB	154	186	SRX3808530.11637447	multidrug	gi:497324874:ref:WP_009639087.1:|FEATURES|acrB|multidrug|acrB	1.0	90.9	33	66.6	1.5e-12	1
KASUGAMYCIN_RESISTANCE_PROTEIN_KSGA	174	206	SRX3808530.19002813	aminoglycoside	YP_001439344|FEATURES|kasugamycin_resistance_protein_ksgA|aminoglycoside|kasugamycin_resistance_protein_ksgA	1.0	81.8	33	62.0	3.6e-11	1
ACRA	97	129	SRX3808530.11637445	multidrug	gi:500615129:gb:EOQ55695.1:|FEATURES|acrA|multidrug|acrA	1.0	93.9	33	64.7	5.6e-12	1
MSBA	298	329	SRX3808530.1115022	nitroimidazole	NP_415434.1|FEATURES|msbA|nitroimidazole|msbA	0.999853813239	93.8	32	62.8	2.1e-11	1
EPTA	243	273	SRX3808530.1115023	peptide	BAE78116.1|FEATURES|eptA|peptide|eptA	0.999999777168	71.0	31	52.0	3.8e-08	1
MDTC	403	435	SRX3808530.19847501	multidrug	gi:446590225:ref:WP_000667571.1:|FEATURES|mdtC|multidrug|mdtC	1.0	87.9	33	59.7	1.8e-10	1
CAMP-REGULATORY_PROTEIN	3	33	SRX3808530.6754777	unclassified	gi:490367208:ref:WP_004246872.1:|FEATURES|cAMP-regulatory_protein|unclassified|cAMP-regulatory_protein	0.948722672419	100.0	31	73.6	1.1e-14	1
EPTA	395	427	SRX3808530.11192902	peptide	BAE78116.1|FEATURES|eptA|peptide|eptA	0.999999997188	72.7	33	60.8	8.1e-11	1
MSBA	185	216	SRX3808530.1250638	nitroimidazole	NP_415434.1|FEATURES|msbA|nitroimidazole|msbA	0.999870728263	93.8	32	62.4	2.7e-11	1
MEXB	330	361	SRX3808530.9757749	multidrug	YP_298289|FEATURES|mexB|multidrug|mexB	1.0	78.1	32	50.8	8.1e-08	1
TETD	96	128	SRX3808530.780572	tetracycline	gi:135617:sp:P28816.1:TETD_ECOLX|FEATURES|tetD|tetracycline|tetD	0.999999996633	66.7	33	48.9	3.2e-07	1
EMRR	29	60	SRX3808530.16085800	fluoroquinolone	NP_417169.1|FEATURES|emrR|fluoroquinolone|emrR	0.99996627044	93.8	32	61.2	6.0e-11	1
ACRB	47	79	SRX3808530.14082812	multidrug	gi:447196041:ref:WP_001273297.1:|FEATURES|acrB|multidrug|acrB	1.0	100.0	33	69.7	1.7e-13	1
TOLC	251	283	SRX3808530.12178847	multidrug	gi:695827459:ref:WP_032741002.1:|FEATURES|TolC|multidrug|TolC	1.0	81.8	33	59.3	2.4e-10	1
BACA	1	32	SRX3808530.16265949	bacitracin	B2VGJ3|FEATURES|bacA|bacitracin|bacA	1.0	87.5	32	62.0	3.6e-11	1
PBP-1B	660	692	SRX3808530.13727278	beta-lactam	YP_002467958|FEATURES|PBP-1B|beta-lactam|PBP-1B	0.99999999936	63.6	33	52.8	2.2e-08	1
MSBA	449	481	SRX3808530.12760139	nitroimidazole	NP_415434.1|FEATURES|msbA|nitroimidazole|msbA	0.999853813239	87.9	33	61.2	6.2e-11	1
PENA	516	547	SRX3808530.61660	beta-lactam	ZP_04656349|FEATURES|penA|beta-lactam|penA	1.0	68.8	32	47.0	1.2e-06	1
MSBA	224	256	SRX3808530.21020258	nitroimidazole	NP_415434.1|FEATURES|msbA|nitroimidazole|msbA	0.999716780539	78.8	33	54.7	5.8e-09	1
EMRB	176	206	SRX3808530.13317494	multidrug	gi:489922618:ref:WP_003825966.1:|FEATURES|emrB|multidrug|emrB	0.999997068884	74.2	31	49.3	2.4e-07	1
ACRA	94	126	SRX3808530.586893	multidrug	gi:500615129:gb:EOQ55695.1:|FEATURES|acrA|multidrug|acrA	1.0	93.9	33	65.1	4.3e-12	1
ACRB	436	467	SRX3808530.12016938	multidrug	YP_454364|FEATURES|acrB|multidrug|acrB	1.0	90.6	32	61.2	6.0e-11	1
TOLC	69	101	SRX3808530.7138887	multidrug	gi:745784678:ref:WP_039078098.1:|FEATURES|TolC|multidrug|TolC	1.0	81.8	33	61.2	6.2e-11	1
ROSB	233	265	SRX3808530.4136	fosmidomycin	gi:896190680:ref:WP_049199932.1:|FEATURES|rosB|fosmidomycin|rosB	1.0	93.9	33	62.4	2.8e-11	1
OQXB	723	753	SRX3808530.10295515	multidrug	YP_001693238|FEATURES|oqxB|multidrug|oqxB	0.999999048231	87.1	31	56.2	1.9e-09	1
ROSB	35	67	SRX3808530.8934734	fosmidomycin	gi:544012122:gb:ERK10884.1:|FEATURES|rosB|fosmidomycin|rosB	1.0	93.9	33	63.9	9.6e-12	1
OQXB	842	873	SRX3808530.6112856	multidrug	YP_001693238|FEATURES|oqxB|multidrug|oqxB	0.999999067255	78.1	32	56.6	1.5e-09	1
MDTK	430	462	SRX3808530.9062898	fluoroquinolone	AML99881.1|FEATURES|MdtK|fluoroquinolone|MdtK	0.999996280885	84.8	33	62.4	2.8e-11	1
MUXB	544	576	SRX3808530.20885268	multidrug	NP_251217.1|FEATURES|MuxB|multidrug|MuxB	0.999998812926	63.6	33	47.0	1.2e-06	1
OQXB	846	877	SRX3808530.13371770	multidrug	YP_001693238|FEATURES|oqxB|multidrug|oqxB	0.999999195098	81.2	32	59.7	1.7e-10	1
RPOB2	443	475	SRX3808530.19245735	multidrug	BAD59497.1|FEATURES|rpoB2|multidrug|rpoB2	0.999999418105	78.8	33	58.9	3.1e-10	1
OQXB	973	1004	SRX3808530.11333115	multidrug	YP_001693238|FEATURES|oqxB|multidrug|oqxB	1.0	93.8	32	62.8	2.1e-11	1
MSBA	146	178	SRX3808530.16008933	nitroimidazole	NP_415434.1|FEATURES|msbA|nitroimidazole|msbA	0.999902047943	97.0	33	65.9	2.5e-12	1
TETD	96	128	SRX3808530.6158646	tetracycline	gi:135617:sp:P28816.1:TETD_ECOLX|FEATURES|tetD|tetracycline|tetD	0.999999996633	66.7	33	48.9	3.2e-07	1
ACRB	383	415	SRX3808530.16220539	multidrug	AAS61063|FEATURES|acrB|multidrug|acrB	1.0	97.0	33	62.4	2.8e-11	1
TOLC	366	398	SRX3808530.7634974	multidrug	gi:565892113:ref:WP_023972176.1:|FEATURES|TolC|multidrug|TolC	1.0	97.0	33	63.5	1.2e-11	1
ACRB	828	860	SRX3808530.18605500	multidrug	gi:491078681:ref:WP_004940301.1:|FEATURES|acrB|multidrug|acrB	1.0	87.9	33	66.6	1.5e-12	1
PBP-1B	231	263	SRX3808530.8562189	beta-lactam	YP_002467958|FEATURES|PBP-1B|beta-lactam|PBP-1B	0.99999999936	72.7	33	52.8	2.2e-08	1
EMRK	285	316	SRX3808530.18605506	multidrug	gi:742917254:ref:WP_039022713.1:|FEATURES|emrK|multidrug|emrK	0.999999999161	62.5	32	47.4	9.3e-07	1
BACA	15	47	SRX3808530.9679467	bacitracin	YP_001455939|FEATURES|bacA|bacitracin|bacA	1.0	97.0	33	67.0	1.1e-12	1
TOLC	33	65	SRX3808530.18133692	multidrug	gi:696408901:ref:WP_032980019.1:|FEATURES|TolC|multidrug|TolC	1.0	93.9	33	62.4	2.8e-11	1
MEXB	349	381	SRX3808530.18079489	multidrug	gi:503722573:ref:WP_013956649.1:|FEATURES|mexB|multidrug|mexB	1.0	78.8	33	53.5	1.3e-08	1
EMRA	163	194	SRX3808530.13653358	multidrug	gi:915611986:ref:WP_050861353.1:|FEATURES|emrA|multidrug|emrA	0.983824952552	84.4	32	55.8	2.5e-09	1
ACRA	273	303	SRX3808530.4549455	multidrug	ZP_03163985|FEATURES|acrA|multidrug|acrA	1.0	83.9	31	55.5	3.3e-09	1
MSBA	308	338	SRX3808530.5456305	nitroimidazole	NP_415434.1|FEATURES|msbA|nitroimidazole|msbA	0.999599063394	77.4	31	51.2	6.2e-08	1
EMRB	355	386	SRX3808530.113045	multidrug	gi:486057056:ref:WP_001507824.1:|FEATURES|emrB|multidrug|emrB	0.999943758518	93.8	32	69.3	2.2e-13	1
OMPF	75	106	SRX3808530.12066761	multidrug	gi:823296122:ref:WP_047051707.1:|FEATURES|ompF|multidrug|ompF	0.99999999995	78.1	32	58.5	3.9e-10	1
OLEI	307	337	SRX3808530.19920439	MLS	ABA42118.2|FEATURES|oleI|MLS|oleI	0.999999993003	64.5	31	45.4	3.5e-06	1
ACRB	599	631	SRX3808530.2005601	multidrug	gi:503341948:ref:WP_013576609.1:|FEATURES|acrB|multidrug|acrB	1.0	87.9	33	61.6	4.7e-11	1
ESCHERICHIA_COLI_LAMB	35	66	SRX3808530.8624945	multidrug	BAB38442|FEATURES|Escherichia_coli_LamB|multidrug|Escherichia_coli_LamB	0.999997874119	93.8	32	70.1	1.3e-13	1
OMPR	369	401	SRX3808530.16452904	multidrug	CP000034.1.gene3672.p01|FEATURES|ompR|multidrug|ompR	0.99999887605	81.8	33	59.3	2.4e-10	1
YOJI	223	255	SRX3808530.3304878	peptide	NP_416715.1|FEATURES|YojI|peptide|YojI	0.99999987307	84.8	33	65.1	4.3e-12	1
CAMP-REGULATORY_PROTEIN	37	69	SRX3808530.13310118	unclassified	gi:490367208:ref:WP_004246872.1:|FEATURES|cAMP-regulatory_protein|unclassified|cAMP-regulatory_protein	0.937966424736	100.0	33	67.4	8.6e-13	1
MEXB	726	757	SRX3808530.8624949	multidrug	gi:347302801:gb:AEO72915.1:|FEATURES|mexB|multidrug|mexB	0.999999981209	65.6	32	52.8	2.1e-08	1
MEXB	2	34	SRX3808530.15168688	multidrug	gi:504646765:ref:WP_014833867.1:|FEATURES|mexB|multidrug|mexB	1.0	69.7	33	55.1	4.4e-09	1
TOLC	43	75	SRX3808530.160376	multidrug	gi:1028197792:ref:WP_063941830.1:|FEATURES|TolC|multidrug|TolC	1.0	97.0	33	67.0	1.1e-12	1
ROSB	53	85	SRX3808530.15344013	fosmidomycin	ZP_04631861|FEATURES|rosB|fosmidomycin|rosB	1.0	90.9	33	63.2	1.6e-11	1
ARNA	603	635	SRX3808530.21171187	polymyxin	gi:851899656:ref:WP_048211088.1:|FEATURES|arnA|polymyxin|arnA	0.956527230012	87.9	33	67.0	1.1e-12	1
ROSB	306	338	SRX3808530.11374531	fosmidomycin	YP_001605795|FEATURES|rosB|fosmidomycin|rosB	1.0	93.9	33	61.2	6.2e-11	1
MACB	23	54	SRX3808530.781622	MLS	gi:495004199:ref:WP_007730213.1:|FEATURES|macB|MLS|macB	0.999999999999	62.5	32	45.4	3.5e-06	1
TOLC	148	178	SRX3808530.15168684	multidrug	gi:908715920:ref:WP_049847444.1:|FEATURES|TolC|multidrug|TolC	1.0	93.5	31	61.2	5.8e-11	1
BACA	128	160	SRX3808530.982450	bacitracin	ZP_04616832|FEATURES|bacA|bacitracin|bacA	1.0	84.8	33	61.6	4.7e-11	1
EPTA	471	502	SRX3808530.6512585	peptide	BAE78116.1|FEATURES|eptA|peptide|eptA	0.999999871637	75.0	32	57.0	1.1e-09	1
EMRA	305	337	SRX3808530.8298659	multidrug	gi:1035701600:ref:WP_064543230.1:|FEATURES|emrA|multidrug|emrA	0.988327686346	81.8	33	58.2	5.2e-10	1
DNA-BINDING_PROTEIN_H-NS	43	75	SRX3808530.12387051	unclassified	CP001918.1.gene1661.p01|FEATURES|DNA-binding_protein_H-NS|unclassified|DNA-binding_protein_H-NS	0.999999999974	81.8	33	57.0	1.2e-09	1
EMRA	163	195	SRX3808530.21004424	multidrug	gi:817604913:ref:WP_046598123.1:|FEATURES|emrA|multidrug|emrA	0.984094950821	81.8	33	57.8	6.9e-10	1
BAES	12	44	SRX3808530.5026071	multidrug	BAA15934.1|FEATURES|baeS|multidrug|baeS	0.999998914393	63.6	33	50.8	8.4e-08	1
BAES	396	426	SRX3808530.14652418	multidrug	BAA15934.1|FEATURES|baeS|multidrug|baeS	0.999999910217	80.6	31	53.5	1.2e-08	1
EPTA	51	83	SRX3808530.15241399	peptide	BAE78116.1|FEATURES|eptA|peptide|eptA	0.999999754864	72.7	33	51.2	6.4e-08	1
MEXF	138	168	SRX3808530.15482271	multidrug	YP_002800512|FEATURES|mexF|multidrug|mexF	1.0	90.3	31	61.2	5.8e-11	1
MDTK	44	74	SRX3808530.10913012	fluoroquinolone	AML99881.1|FEATURES|MdtK|fluoroquinolone|MdtK	0.999993813659	87.1	31	58.5	3.9e-10	1
ESCHERICHIA_COLI_LAMB	96	127	SRX3808530.6653553	multidrug	BAB38442|FEATURES|Escherichia_coli_LamB|multidrug|Escherichia_coli_LamB	0.999996482931	87.5	32	63.5	1.2e-11	1
ROSB	135	167	SRX3808530.21352392	fosmidomycin	ZP_04638974|FEATURES|rosB|fosmidomycin|rosB	1.0	97.0	33	63.5	1.2e-11	1
KDPE	165	197	SRX3808530.17030203	aminoglycoside	NP_415222.1|FEATURES|kdpE|aminoglycoside|kdpE	0.9999973362	93.9	33	69.7	1.7e-13	1
ROSB	51	83	SRX3808530.6569276	fosmidomycin	gi:544012122:gb:ERK10884.1:|FEATURES|rosB|fosmidomycin|rosB	1.0	90.9	33	63.2	1.6e-11	1
YOJI	323	355	SRX3808530.18645207	peptide	NP_416715.1|FEATURES|YojI|peptide|YojI	0.999999404996	66.7	33	47.0	1.2e-06	1
DFRA3	16	48	SRX3808530.14308774	diaminopyrimidine	AAA25550.1|FEATURES|dfrA3|diaminopyrimidine|dfrA3	0.999711378936	60.6	33	46.2	2.1e-06	1
MEXA	187	219	SRX3808530.161021	multidrug	gi:686192802:ref:WP_031805254.1:|FEATURES|mexA|multidrug|mexA	1.0	69.7	33	50.1	1.4e-07	1
CAMP-REGULATORY_PROTEIN	43	75	SRX3808530.852153	unclassified	gi:490367208:ref:WP_004246872.1:|FEATURES|cAMP-regulatory_protein|unclassified|cAMP-regulatory_protein	0.937633776063	100.0	33	67.0	1.1e-12	1
CPXA	214	246	SRX3808530.11768118	aminoglycoside:aminocoumarin	NP_312864.1|FEATURES|cpxA|aminoglycoside:aminocoumarin|cpxA	0.999624777684	93.9	33	63.5	1.2e-11	1
ACRB	809	841	SRX3808530.16835887	multidrug	NP_752514|FEATURES|acrB|multidrug|acrB	1.0	90.9	33	68.9	3.0e-13	1
MDTK	41	71	SRX3808530.17181556	fluoroquinolone	AML99881.1|FEATURES|MdtK|fluoroquinolone|MdtK	0.999996082514	93.5	31	62.0	3.4e-11	1
MDTE	276	308	SRX3808530.8284398	multidrug	CP001918.1.gene3442.p01|FEATURES|mdtE|multidrug|mdtE	0.999999999965	75.8	33	61.2	6.2e-11	1
EMRR	8	39	SRX3808530.10448542	fluoroquinolone	NP_417169.1|FEATURES|emrR|fluoroquinolone|emrR	0.999936951467	75.0	32	55.1	4.3e-09	1
PENA	194	224	SRX3808530.4866824	beta-lactam	ZP_02659083|FEATURES|penA|beta-lactam|penA	1.0	74.2	31	52.4	2.9e-08	1
MDTC	778	808	SRX3808530.125724	multidrug	gi:857778813:emb:CRL60249.1:|FEATURES|mdtC|multidrug|mdtC	0.99999956752	74.2	31	45.4	3.4e-06	1
PBP-1B	227	257	SRX3808530.9457314	beta-lactam	YP_002467958|FEATURES|PBP-1B|beta-lactam|PBP-1B	0.999999998723	74.2	31	49.3	2.3e-07	1
MDTK	20	52	SRX3808530.5237436	multidrug	YP_001176513|FEATURES|mdtK|multidrug|mdtK	1.0	90.9	33	59.7	1.8e-10	1
ARNA	332	362	SRX3808530.16089835	polymyxin	gi:507079934:ref:WP_016150692.1:|FEATURES|arnA|polymyxin|arnA	0.994110976859	87.1	31	59.3	2.3e-10	1
VANM	191	222	SRX3808530.847017	glycopeptide	FJ349556.1.gene6.p01|FEATURES|vanM|glycopeptide|vanM	0.999999496319	62.5	32	45.4	3.5e-06	1
EMRA	173	205	SRX3808530.899297	multidrug	gi:1028866969:ref:WP_064034812.1:|FEATURES|emrA|multidrug|emrA	0.985318186041	87.9	33	60.8	8.1e-11	1
RPOB2	565	597	SRX3808530.4793474	multidrug	BAD59497.1|FEATURES|rpoB2|multidrug|rpoB2	0.999999070461	66.7	33	45.4	3.5e-06	1
VANR	86	118	SRX3808530.8274919	glycopeptide	gi:1045412091:ref:WP_065484665.1:|FEATURES|vanR|glycopeptide|vanR	0.997183850515	81.8	33	62.0	3.6e-11	1
MEXB	348	380	SRX3808530.20442099	multidrug	YP_002089536|FEATURES|mexB|multidrug|mexB	1.0	84.8	33	57.0	1.2e-09	1
EPTA	354	386	SRX3808530.13712674	peptide	BAE78116.1|FEATURES|eptA|peptide|eptA	0.999999996022	72.7	33	58.5	4.0e-10	1
BICYCLOMYCIN-MULTIDRUG_EFFLUX_PROTEIN_BCR	10	41	SRX3808530.4714867	multidrug	YP_001437159|FEATURES|bicyclomycin-multidrug_efflux_protein_bcr|multidrug|bicyclomycin-multidrug_efflux_protein_bcr	0.999999999999	84.4	32	56.2	1.9e-09	1
MDTG	67	99	SRX3808530.2112642	multidrug	gi:727188926:ref:WP_033650732.1:|FEATURES|mdtG|multidrug|mdtG	1.0	69.7	33	51.2	6.4e-08	1
ACRB	252	284	SRX3808530.10822639	multidrug	CP002695.1.gene992.p01|FEATURES|acrB|multidrug|acrB	0.99999997733	69.7	33	48.9	3.2e-07	1
ESCHERICHIA_COLI_LAMB	368	400	SRX3808530.737643	multidrug	BAB38442|FEATURES|Escherichia_coli_LamB|multidrug|Escherichia_coli_LamB	0.999996263059	93.9	33	72.4	2.7e-14	1
VGAC	7	39	SRX3808530.20813893	MLS	AMP35312.1|FEATURES|vgaC|MLS|vgaC	0.999999661874	84.8	33	64.7	5.6e-12	1
KDPE	22	54	SRX3808530.16203227	aminoglycoside	NP_415222.1|FEATURES|kdpE|aminoglycoside|kdpE	0.999991417921	72.7	33	55.1	4.4e-09	1
ACRB	833	864	SRX3808530.2226935	multidrug	gi:491078681:ref:WP_004940301.1:|FEATURES|acrB|multidrug|acrB	1.0	87.5	32	64.7	5.4e-12	1
RPOB2	1047	1079	SRX3808530.6392708	multidrug	BAD59497.1|FEATURES|rpoB2|multidrug|rpoB2	0.99999948542	81.8	33	63.5	1.2e-11	1
TOLC	351	381	SRX3808530.6076025	multidrug	gi:516511311:ref:WP_017899749.1:|FEATURES|TolC|multidrug|TolC	1.0	87.1	31	53.9	9.6e-09	1
MDFA	322	353	SRX3808530.13055504	multidrug	ACB17400|FEATURES|mdfA|multidrug|mdfA	0.999999999856	65.6	32	46.6	1.6e-06	1
EMRD	52	84	SRX3808530.7629484	multidrug	YP_002846930|FEATURES|emrD|multidrug|emrD	1.0	84.8	33	60.8	8.1e-11	1
ARNA	341	373	SRX3808530.8185373	polymyxin	ZP_02901868|FEATURES|arnA|polymyxin|arnA	0.967839612724	90.9	33	66.2	1.9e-12	1
MEXE	157	189	SRX3808530.8711631	multidrug	YP_001175678|FEATURES|mexE|multidrug|mexE	1.0	90.9	33	58.2	5.2e-10	1
PATA	269	301	SRX3808530.13639179	fluoroquinolone	NP_417544.5|FEATURES|patA|fluoroquinolone|patA	0.999989414707	69.7	33	54.7	5.8e-09	1
PENA	526	557	SRX3808530.20282668	beta-lactam	ZP_04656349|FEATURES|penA|beta-lactam|penA	1.0	71.9	32	49.7	1.8e-07	1
ACRA	38	70	SRX3808530.18458923	multidrug	ABR13270|FEATURES|acrA|multidrug|acrA	1.0	97.0	33	66.2	1.9e-12	1
OMPR	243	275	SRX3808530.20913836	multidrug	CP000034.1.gene3672.p01|FEATURES|ompR|multidrug|ompR	0.999999129511	90.9	33	64.7	5.6e-12	1
EMRA	261	293	SRX3808530.18458928	multidrug	gi:763071034:ref:WP_043952516.1:|FEATURES|emrA|multidrug|emrA	0.985216661464	78.8	33	57.4	9.0e-10	1
MEXB	985	1016	SRX3808530.6338958	multidrug	gi:759528585:ref:WP_043248665.1:|FEATURES|mexB|multidrug|mexB	1.0	87.5	32	58.5	3.9e-10	1
PBP-1A	281	313	SRX3808530.8300148	beta-lactam	YP_001290033|FEATURES|PBP-1A|beta-lactam|PBP-1A	1.0	60.6	33	44.7	6.0e-06	1
EMRB-QACA_FAMILY_MAJOR_FACILITATOR_TRANSPORTER	23	55	SRX3808530.17532428	multidrug	AE016830.1.gene768.p01|FEATURES|EmrB-QacA_family_major_facilitator_transporter|multidrug|EmrB-QacA_family_major_facilitator_transporter	0.999998849223	63.6	33	45.4	3.5e-06	1
EPTA	239	271	SRX3808530.12738763	peptide	BAE78116.1|FEATURES|eptA|peptide|eptA	0.999999787435	75.8	33	55.1	4.4e-09	1
MAJOR_FACILITATOR_SUPERFAMILY_TRANSPORTER	100	132	SRX3808530.19023615	multidrug	CP001918.1.gene2931.p01|FEATURES|major_facilitator_superfamily_transporter|multidrug|major_facilitator_superfamily_transporter	0.999999055293	93.9	33	67.0	1.1e-12	1
PENA	366	397	SRX3808530.5027383	beta-lactam	ZP_04656349|FEATURES|penA|beta-lactam|penA	1.0	81.2	32	58.5	3.9e-10	1
OMPF	237	268	SRX3808530.10749014	multidrug	gi:545251748:ref:WP_021549194.1:|FEATURES|ompF|multidrug|ompF	0.999999163044	71.9	32	48.1	5.3e-07	1
EPTA	176	208	SRX3808530.5634064	peptide	BAE78116.1|FEATURES|eptA|peptide|eptA	0.999999638464	84.8	33	61.6	4.7e-11	1
MDTG	320	352	SRX3808530.16989759	multidrug	gi:445996313:ref:WP_000074168.1:|FEATURES|mdtG|multidrug|mdtG	1.0	66.7	33	46.2	2.1e-06	1
EPTA	287	318	SRX3808530.956687	peptide	BAE78116.1|FEATURES|eptA|peptide|eptA	0.999999850014	75.0	32	55.5	3.4e-09	1
ESCHERICHIA_COLI_LAMB	107	139	SRX3808530.5921443	multidrug	BAB38442|FEATURES|Escherichia_coli_LamB|multidrug|Escherichia_coli_LamB	0.999997710951	90.9	33	67.8	6.6e-13	1
EPTA	357	387	SRX3808530.6757455	peptide	BAE78116.1|FEATURES|eptA|peptide|eptA	0.999999908516	83.9	31	60.5	9.9e-11	1
MEXE	22	51	SRX3808530.397125	multidrug	CP001918.1.gene1258.p01|FEATURES|mexE|multidrug|mexE	1.0	77.4	31	48.1	5.4e-07	1
ARNA	55	86	SRX3808530.397124	polymyxin	gi:486327523:ref:WP_001583708.1:|FEATURES|arnA|polymyxin|arnA	0.917472078884	65.6	32	58.2	5.1e-10	1
MARA	36	67	SRX3808530.12640880	multidrug	YP_489794.1|FEATURES|marA|multidrug|marA	0.999996950206	65.6	32	51.2	6.2e-08	1
MSBA	54	84	SRX3808530.13069933	nitroimidazole	NP_415434.1|FEATURES|msbA|nitroimidazole|msbA	0.999801617725	74.2	31	58.2	4.9e-10	1
YOJI	393	423	SRX3808530.16651787	peptide	NP_416715.1|FEATURES|YojI|peptide|YojI	0.999999345003	67.7	31	46.2	2.0e-06	1
MSBA	213	245	SRX3808530.853686	nitroimidazole	NP_415434.1|FEATURES|msbA|nitroimidazole|msbA	0.9997759793	81.8	33	58.5	4.0e-10	1
OMPF	258	288	SRX3808530.13069939	multidrug	gi:377849761:gb:EHU14730.1:|FEATURES|ompF|multidrug|ompF	0.999999100088	74.2	31	47.0	1.2e-06	1
DNA-BINDING_PROTEIN_H-NS	61	92	SRX3808530.8382724	unclassified	CP001138.1.gene1383.p01|FEATURES|DNA-binding_protein_H-NS|unclassified|DNA-binding_protein_H-NS	0.999999981751	65.6	32	46.2	2.0e-06	1
EMRB	298	330	SRX3808530.15507591	multidrug	gi:486057056:ref:WP_001507824.1:|FEATURES|emrB|multidrug|emrB	0.999949311503	100.0	33	70.9	7.8e-14	1
ACRB	500	530	SRX3808530.5593427	multidrug	gi:502789935:ref:WP_013024911.1:|FEATURES|acrB|multidrug|acrB	1.0	80.6	31	61.2	5.8e-11	1
EPTA	464	496	SRX3808530.4801410	peptide	BAE78116.1|FEATURES|eptA|peptide|eptA	0.999999995334	81.8	33	65.1	4.3e-12	1
MSBA	53	84	SRX3808530.4626609	nitroimidazole	NP_415434.1|FEATURES|msbA|nitroimidazole|msbA	0.999829617936	71.9	32	59.7	1.7e-10	1
OMPF	64	96	SRX3808530.9028618	multidrug	gi:823296122:ref:WP_047051707.1:|FEATURES|ompF|multidrug|ompF	0.999896890666	72.7	33	58.9	3.1e-10	1
MEXB	902	934	SRX3808530.19791968	multidrug	YP_298289|FEATURES|mexB|multidrug|mexB	1.0	72.7	33	53.5	1.3e-08	1
EPTA	29	61	SRX3808530.8193568	peptide	BAE78116.1|FEATURES|eptA|peptide|eptA	0.999999673897	66.7	33	48.9	3.2e-07	1
MAJOR_FACILITATOR_SUPERFAMILY_TRANSPORTER	22	52	SRX3808530.11990930	multidrug	ZP_03053667|FEATURES|major_facilitator_superfamily_transporter|multidrug|major_facilitator_superfamily_transporter	0.999999860482	64.5	31	45.1	4.6e-06	1
EPTA	69	101	SRX3808530.635547	peptide	BAE78116.1|FEATURES|eptA|peptide|eptA	0.999999532882	63.6	33	46.2	2.1e-06	1
PBP-1A	86	116	SRX3808530.10144300	beta-lactam	YP_001292390|FEATURES|PBP-1A|beta-lactam|PBP-1A	1.0	64.5	31	47.8	6.7e-07	1
KDPE	157	189	SRX3808530.9327036	aminoglycoside	NP_415222.1|FEATURES|kdpE|aminoglycoside|kdpE	0.999994468512	84.8	33	60.1	1.4e-10	1
BACA	202	233	SRX3808530.16886356	bacitracin	B2VGJ3|FEATURES|bacA|bacitracin|bacA	1.0	84.4	32	58.9	3.0e-10	1
MDTG	16	48	SRX3808530.16378571	multidrug	ZP_04004395|FEATURES|mdtG|multidrug|mdtG	1.0	66.7	33	54.3	7.6e-09	1
ROSB	45	77	SRX3808530.9854211	fosmidomycin	ZP_04638974|FEATURES|rosB|fosmidomycin|rosB	1.0	93.9	33	63.9	9.6e-12	1
MEXB	979	1011	SRX3808530.16070585	multidrug	gi:347302801:gb:AEO72915.1:|FEATURES|mexB|multidrug|mexB	1.0	75.8	33	59.3	2.4e-10	1
MAJOR_FACILITATOR_SUPERFAMILY_TRANSPORTER	95	127	SRX3808530.16134992	multidrug	CP001918.1.gene2931.p01|FEATURES|major_facilitator_superfamily_transporter|multidrug|major_facilitator_superfamily_transporter	0.999999092104	93.9	33	70.9	7.8e-14	1
CPXA	68	100	SRX3808530.8607222	aminoglycoside:aminocoumarin	NP_312864.1|FEATURES|cpxA|aminoglycoside:aminocoumarin|cpxA	0.999597088156	84.8	33	62.8	2.1e-11	1
MAJOR_FACILITATOR_SUPERFAMILY_TRANSPORTER	303	334	SRX3808530.17207540	multidrug	CP001918.1.gene2931.p01|FEATURES|major_facilitator_superfamily_transporter|multidrug|major_facilitator_superfamily_transporter	0.999998890534	90.6	32	62.4	2.7e-11	1
MSBA	265	297	SRX3808530.14347431	nitroimidazole	NP_415434.1|FEATURES|msbA|nitroimidazole|msbA	0.999629318741	93.9	33	62.8	2.1e-11	1
MDTK	38	70	SRX3808530.4877371	fluoroquinolone	AML99881.1|FEATURES|MdtK|fluoroquinolone|MdtK	0.999997089215	90.9	33	64.3	7.3e-12	1
MDTK	177	209	SRX3808530.14486156	fluoroquinolone	AML99881.1|FEATURES|MdtK|fluoroquinolone|MdtK	0.999997722628	84.8	33	66.2	1.9e-12	1
ESCHERICHIA_COLI_LAMB	227	258	SRX3808530.14880475	multidrug	BAB38442|FEATURES|Escherichia_coli_LamB|multidrug|Escherichia_coli_LamB	0.999993768974	75.0	32	56.2	2.0e-09	1
YOJI	76	108	SRX3808530.14082032	peptide	NP_416715.1|FEATURES|YojI|peptide|YojI	0.999999521204	69.7	33	48.9	3.2e-07	1
MDTE	246	277	SRX3808530.19207361	multidrug	CP001918.1.gene3442.p01|FEATURES|mdtE|multidrug|mdtE	0.999999999754	71.9	32	57.4	9.0e-10	1
MSBA	61	91	SRX3808530.4983708	nitroimidazole	NP_415434.1|FEATURES|msbA|nitroimidazole|msbA	0.999842959443	74.2	31	60.5	9.9e-11	1
OQXB	685	716	SRX3808530.7959766	multidrug	YP_001693238|FEATURES|oqxB|multidrug|oqxB	0.999998972727	71.9	32	54.7	5.8e-09	1
MDTK	440	471	SRX3808530.13398313	fluoroquinolone	AML99881.1|FEATURES|MdtK|fluoroquinolone|MdtK	0.999991616633	71.9	32	56.2	2.0e-09	1
ACRB	433	463	SRX3808530.17051033	multidrug	gi:558560157:ref:WP_023491039.1:|FEATURES|acrB|multidrug|acrB	0.999998344227	80.6	31	50.4	1.1e-07	1
ARNA	567	598	SRX3808530.12172507	polymyxin	gi:851928593:ref:WP_048220996.1:|FEATURES|arnA|polymyxin|arnA	0.940783662826	84.4	32	58.9	3.0e-10	1
OQXB	627	659	SRX3808530.11795403	multidrug	YP_001693238|FEATURES|oqxB|multidrug|oqxB	0.999999351449	87.9	33	64.7	5.6e-12	1
MSBA	189	220	SRX3808530.2132273	nitroimidazole	NP_415434.1|FEATURES|msbA|nitroimidazole|msbA	0.999784924742	93.8	32	62.4	2.7e-11	1
OMPR	158	190	SRX3808530.10113055	multidrug	CP000034.1.gene3672.p01|FEATURES|ompR|multidrug|ompR	0.999999081274	100.0	33	68.9	3.0e-13	1
BICYCLOMYCIN-MULTIDRUG_EFFLUX_PROTEIN_BCR	112	143	SRX3808530.15054622	multidrug	YP_689681|FEATURES|bicyclomycin-multidrug_efflux_protein_bcr|multidrug|bicyclomycin-multidrug_efflux_protein_bcr	1.0	87.5	32	56.2	1.9e-09	1
ESCHERICHIA_COLI_LAMB	337	368	SRX3808530.8109262	multidrug	BAB38442|FEATURES|Escherichia_coli_LamB|multidrug|Escherichia_coli_LamB	0.999996338633	68.8	32	56.6	1.5e-09	1
ACRB	121	153	SRX3808530.19923383	multidrug	gi:502789935:ref:WP_013024911.1:|FEATURES|acrB|multidrug|acrB	1.0	87.9	33	60.8	8.1e-11	1
MDTB	18	49	SRX3808530.6033639	multidrug	CP001918.1.gene3440.p01|FEATURES|mdtB|multidrug|mdtB	0.999999999251	68.8	32	47.0	1.2e-06	1
ACRA	215	247	SRX3808530.17760696	multidrug	ABR13270|FEATURES|acrA|multidrug|acrA	1.0	78.8	33	55.5	3.4e-09	1
VANM	191	222	SRX3808530.11536539	glycopeptide	FJ349556.1.gene6.p01|FEATURES|vanM|glycopeptide|vanM	0.999999496319	62.5	32	45.4	3.5e-06	1
ADEJ	215	247	SRX3808530.1037926	multidrug	NC_011586.7045444.p01|FEATURES|adeJ|multidrug|adeJ	0.999971246524	87.9	33	62.4	2.8e-11	1
ACRB	910	942	SRX3808530.5053755	multidrug	AAQ21216|FEATURES|acrB|multidrug|acrB	1.0	97.0	33	65.5	3.3e-12	1
ACRA	94	126	SRX3808530.20663717	multidrug	gi:500615129:gb:EOQ55695.1:|FEATURES|acrA|multidrug|acrA	1.0	90.9	33	62.8	2.1e-11	1
EPTA	28	60	SRX3808530.1101308	peptide	BAE78116.1|FEATURES|eptA|peptide|eptA	0.999999705178	66.7	33	49.7	1.9e-07	1
BICYCLOMYCIN-MULTIDRUG_EFFLUX_PROTEIN_BCR	91	123	SRX3808530.457156	multidrug	YP_001437159|FEATURES|bicyclomycin-multidrug_efflux_protein_bcr|multidrug|bicyclomycin-multidrug_efflux_protein_bcr	1.0	93.9	33	60.8	8.1e-11	1
EPTA	350	381	SRX3808530.461061	peptide	BAE78116.1|FEATURES|eptA|peptide|eptA	0.999999997188	78.1	32	61.2	6.2e-11	1
ARNA	102	133	SRX3808530.19404149	polymyxin	gi:510924105:ref:WP_016244890.1:|FEATURES|arnA|polymyxin|arnA	0.962980921848	100.0	32	71.6	4.6e-14	1
MEXE	23	54	SRX3808530.14134577	multidrug	CP001918.1.gene1258.p01|FEATURES|mexE|multidrug|mexE	1.0	78.8	33	52.0	3.8e-08	1
EPTA	464	496	SRX3808530.4585378	peptide	BAE78116.1|FEATURES|eptA|peptide|eptA	0.999999996018	81.8	33	65.1	4.3e-12	1
COB(I)ALAMIN_ADENOLSYLTRANSFERASE	39	71	SRX3808530.17539151	unclassified	gi:749002628:ref:WP_040062280.1:|FEATURES|cob(I)alamin_adenolsyltransferase|unclassified|cob(I)alamin_adenolsyltransferase	1.0	81.8	33	63.2	1.6e-11	1
TETD	96	128	SRX3808530.3384223	tetracycline	gi:135617:sp:P28816.1:TETD_ECOLX|FEATURES|tetD|tetracycline|tetD	0.999999996633	66.7	33	48.9	3.2e-07	1
EPTA	370	401	SRX3808530.6410481	peptide	BAE78116.1|FEATURES|eptA|peptide|eptA	0.999999927671	90.6	32	68.6	3.8e-13	1
MCR-4	389	420	SRX3808530.13755315	peptide	ASR73329.1|FEATURES|MCR-4|peptide|MCR-4	0.999999997047	68.8	32	57.0	1.2e-09	1
OMPR	227	259	SRX3808530.13755311	multidrug	CP000034.1.gene3672.p01|FEATURES|ompR|multidrug|ompR	0.999999159035	97.0	33	65.5	3.3e-12	1
MSBA	183	215	SRX3808530.10187347	nitroimidazole	NP_415434.1|FEATURES|msbA|nitroimidazole|msbA	0.999859682356	90.9	33	61.6	4.7e-11	1
MSBA	76	108	SRX3808530.6145550	nitroimidazole	NP_415434.1|FEATURES|msbA|nitroimidazole|msbA	0.999870728263	78.8	33	62.4	2.8e-11	1
ACRA	316	348	SRX3808530.13159001	multidrug	ABG77965|FEATURES|acrA|multidrug|acrA	1.0	69.7	33	53.5	1.3e-08	1
MCR-4	455	485	SRX3808530.9655333	peptide	ASR73329.1|FEATURES|MCR-4|peptide|MCR-4	0.999999999566	67.7	31	51.6	4.6e-08	1
MAJOR_FACILITATOR_SUPERFAMILY_TRANSPORTER	287	318	SRX3808530.2242942	multidrug	CP001918.1.gene2931.p01|FEATURES|major_facilitator_superfamily_transporter|multidrug|major_facilitator_superfamily_transporter	0.999999019834	96.9	32	65.9	2.4e-12	1
MUXB	324	356	SRX3808530.15816103	multidrug	NP_251217.1|FEATURES|MuxB|multidrug|MuxB	0.99999869503	66.7	33	45.4	3.5e-06	1
OQXA	197	229	SRX3808530.21065268	multidrug	YP_001693237.1|FEATURES|oqxA|multidrug|oqxA	0.999998129488	78.8	33	56.6	1.5e-09	1
MSBA	103	133	SRX3808530.8404125	nitroimidazole	NP_415434.1|FEATURES|msbA|nitroimidazole|msbA	0.999875919345	93.5	31	62.8	2.0e-11	1
SMEE	131	162	SRX3808530.13443664	multidrug	YP_002706077|FEATURES|smeE|multidrug|smeE	0.998006066491	90.6	32	61.2	6.2e-11	1
ACRB	180	212	SRX3808530.13443665	multidrug	gi:485731880:ref:WP_001359514.1:|FEATURES|acrB|multidrug|acrB	1.0	78.8	33	56.2	2.0e-09	1
OQXB	919	951	SRX3808530.11212026	multidrug	YP_001693238|FEATURES|oqxB|multidrug|oqxB	1.0	93.9	33	64.7	5.6e-12	1
ACRB	728	760	SRX3808530.8611043	multidrug	gi:491078681:ref:WP_004940301.1:|FEATURES|acrB|multidrug|acrB	0.999999857443	97.0	33	66.6	1.5e-12	1
KASUGAMYCIN_RESISTANCE_PROTEIN_KSGA	93	125	SRX3808530.11853706	aminoglycoside	YP_001439344|FEATURES|kasugamycin_resistance_protein_ksgA|aminoglycoside|kasugamycin_resistance_protein_ksgA	1.0	78.8	33	58.9	3.1e-10	1
PENA	358	390	SRX3808530.15620843	beta-lactam	ZP_04656349|FEATURES|penA|beta-lactam|penA	1.0	72.7	33	58.5	4.0e-10	1
TRUNCATED_PUTATIVE_RESPONSE_REGULATOR_ARLR	74	104	SRX3808530.17440375	unclassified	HE999704.1.gene1528.p01|FEATURES|truncated_putative_response_regulator_ArlR|unclassified|truncated_putative_response_regulator_ArlR	0.999999517793	61.3	31	48.1	5.1e-07	1
PENA	545	577	SRX3808530.3722831	beta-lactam	ZP_04656349|FEATURES|penA|beta-lactam|penA	1.0	81.8	33	62.8	2.1e-11	1
ESCHERICHIA_COLI_LAMB	72	104	SRX3808530.9842699	multidrug	BAB38442|FEATURES|Escherichia_coli_LamB|multidrug|Escherichia_coli_LamB	0.999998022963	93.9	33	72.4	2.7e-14	1
OMPR	189	221	SRX3808530.10069842	multidrug	CP000034.1.gene3672.p01|FEATURES|ompR|multidrug|ompR	0.999999270176	100.0	33	68.9	3.0e-13	1
PENA	19	51	SRX3808530.19752616	beta-lactam	ZP_04656349|FEATURES|penA|beta-lactam|penA	1.0	66.7	33	50.1	1.4e-07	1
ESCHERICHIA_COLI_LAMB	224	256	SRX3808530.98677	multidrug	BAB38442|FEATURES|Escherichia_coli_LamB|multidrug|Escherichia_coli_LamB	0.999995161585	75.8	33	60.8	8.1e-11	1
MDTF	382	413	SRX3808530.11361340	multidrug	gi:803469184:ref:WP_046072900.1:|FEATURES|mdtF|multidrug|mdtF	1.0	96.9	32	59.7	1.8e-10	1
RPOB2	880	910	SRX3808530.20516396	multidrug	BAD59497.1|FEATURES|rpoB2|multidrug|rpoB2	0.999999070461	67.7	31	45.4	3.4e-06	1
TET34	30	62	SRX3808530.19427961	tetracycline	BAB59035|FEATURES|tet34|tetracycline|tet34	1.0	90.9	33	63.2	1.6e-11	1
ACRB	54	84	SRX3808530.15316972	multidrug	NP_706355|FEATURES|acrB|multidrug|acrB	0.999999999726	77.4	31	52.8	2.2e-08	1
OMPF	76	106	SRX3808530.5357776	multidrug	gi:742936434:ref:WP_039025717.1:|FEATURES|ompF|multidrug|ompF	0.999999992418	80.6	31	48.9	3.2e-07	1
OPRM	146	176	SRX3808530.12503890	multidrug	gi:553757603:ref:WP_023090259.1:|FEATURES|oprM|multidrug|oprM	0.999929548198	64.5	31	44.3	7.6e-06	1
OMPR	69	100	SRX3808530.17319212	multidrug	CP000034.1.gene3672.p01|FEATURES|ompR|multidrug|ompR	0.999998830557	87.5	32	58.5	3.9e-10	1
EPTA	241	273	SRX3808530.8148588	peptide	BAE78116.1|FEATURES|eptA|peptide|eptA	0.999999506053	69.7	33	54.7	5.8e-09	1
MAJOR_FACILITATOR_SUPERFAMILY_TRANSPORTER	59	91	SRX3808530.13173649	multidrug	CP001918.1.gene2931.p01|FEATURES|major_facilitator_superfamily_transporter|multidrug|major_facilitator_superfamily_transporter	0.999998978491	93.9	33	64.7	5.6e-12	1
RPOB2	850	882	SRX3808530.7247028	multidrug	BAD59497.1|FEATURES|rpoB2|multidrug|rpoB2	0.999999329489	72.7	33	54.3	7.6e-09	1
ACRB	367	399	SRX3808530.9250150	multidrug	gi:447055218:ref:WP_001132474.1:|FEATURES|acrB|multidrug|acrB	1.0	87.9	33	61.2	6.2e-11	1
EPTA	328	360	SRX3808530.13720142	peptide	BAE78116.1|FEATURES|eptA|peptide|eptA	0.999999656758	60.6	33	48.5	4.2e-07	1
EMRB	439	471	SRX3808530.1629973	multidrug	gi:585330820:ref:WP_024212479.1:|FEATURES|emrB|multidrug|emrB	0.999973096736	81.8	33	60.8	8.1e-11	1
ACRA	271	303	SRX3808530.12037407	multidrug	ZP_03163985|FEATURES|acrA|multidrug|acrA	1.0	90.9	33	64.3	7.3e-12	1
EPTA	402	434	SRX3808530.12306416	peptide	BAE78116.1|FEATURES|eptA|peptide|eptA	0.999999925167	81.8	33	65.1	4.3e-12	1
MULTIDRUG_ABC_TRANSPORTER	484	516	SRX3808530.13860549	multidrug	gi:913055317:ref:WP_050357634.1:|FEATURES|multidrug_ABC_transporter|multidrug|multidrug_ABC_transporter	1.0	72.7	33	51.2	6.4e-08	1
OQXB	49	81	SRX3808530.19006871	multidrug	YP_001693238|FEATURES|oqxB|multidrug|oqxB	1.0	93.9	33	67.0	1.1e-12	1
MEXB	900	932	SRX3808530.10284282	multidrug	YP_298289|FEATURES|mexB|multidrug|mexB	1.0	72.7	33	52.4	2.9e-08	1
PENA	187	219	SRX3808530.13337137	beta-lactam	ZP_02659083|FEATURES|penA|beta-lactam|penA	1.0	66.7	33	48.1	5.4e-07	1
MAJOR_FACILITATOR_SUPERFAMILY_TRANSPORTER	90	120	SRX3808530.4556064	multidrug	CP001918.1.gene2931.p01|FEATURES|major_facilitator_superfamily_transporter|multidrug|major_facilitator_superfamily_transporter	0.999999067735	93.5	31	67.4	8.1e-13	1
OQXB	988	1020	SRX3808530.6094084	multidrug	YP_001693238|FEATURES|oqxB|multidrug|oqxB	1.0	90.9	33	63.2	1.6e-11	1
PENA	168	199	SRX3808530.3939180	beta-lactam	ZP_04656349|FEATURES|penA|beta-lactam|penA	1.0	62.5	32	44.3	7.8e-06	1
OMP36	281	311	SRX3808530.19883126	multidrug	AF336097.1.gene1.p01|FEATURES|omp36|multidrug|omp36	0.816819899233	61.3	31	47.8	6.9e-07	1
ACRB	468	500	SRX3808530.5415918	multidrug	ZP_02684554|FEATURES|acrB|multidrug|acrB	1.0	97.0	33	62.8	2.1e-11	1
OQXA	302	334	SRX3808530.7667735	multidrug	YP_001693237.1|FEATURES|oqxA|multidrug|oqxA	0.999997981127	87.9	33	64.3	7.3e-12	1
RPOB2	139	170	SRX3808530.20915062	multidrug	BAD59497.1|FEATURES|rpoB2|multidrug|rpoB2	0.999999235593	68.8	32	50.4	1.1e-07	1
OMPF	307	338	SRX3808530.4068324	multidrug	gi:505383854:ref:WP_015570956.1:|FEATURES|ompF|multidrug|ompF	0.999999999998	87.5	32	63.9	9.3e-12	1
BACA	158	189	SRX3808530.7904169	bacitracin	B2VGJ3|FEATURES|bacA|bacitracin|bacA	1.0	96.9	32	70.1	1.3e-13	1
MULTIDRUG_ABC_TRANSPORTER	547	579	SRX3808530.20753620	multidrug	gi:953808775:ref:WP_058042812.1:|FEATURES|multidrug_ABC_transporter|multidrug|multidrug_ABC_transporter	0.999998878477	60.6	33	45.1	4.6e-06	1
MDTK	42	74	SRX3808530.5305279	fluoroquinolone	AML99881.1|FEATURES|MdtK|fluoroquinolone|MdtK	0.999997722628	93.9	33	66.2	1.9e-12	1
PENA	189	221	SRX3808530.16446264	beta-lactam	ZP_02659083|FEATURES|penA|beta-lactam|penA	1.0	63.6	33	47.4	9.3e-07	1
EMRB	439	471	SRX3808530.4682462	multidrug	gi:585330820:ref:WP_024212479.1:|FEATURES|emrB|multidrug|emrB	0.999973096736	81.8	33	60.8	8.1e-11	1
ARNA	331	363	SRX3808530.8187597	polymyxin	gi:507079934:ref:WP_016150692.1:|FEATURES|arnA|polymyxin|arnA	0.996035613144	87.9	33	63.9	9.6e-12	1
PBP-1B	208	239	SRX3808530.14237938	beta-lactam	YP_002467958|FEATURES|PBP-1B|beta-lactam|PBP-1B	0.99999999882	71.9	32	49.7	1.8e-07	1
ACRB	492	523	SRX3808530.11289238	multidrug	YP_001908403|FEATURES|acrB|multidrug|acrB	0.999999967795	84.4	32	67.0	1.1e-12	1
VGAA	410	441	SRX3808530.7819453	MLS	AAG08983|FEATURES|vgaA|MLS|vgaA	1.0	68.8	32	48.9	3.2e-07	1
PENA	423	454	SRX3808530.7856461	beta-lactam	ZP_04656349|FEATURES|penA|beta-lactam|penA	1.0	68.8	32	55.5	3.4e-09	1
MDTK	297	327	SRX3808530.7856467	fluoroquinolone	AML99881.1|FEATURES|MdtK|fluoroquinolone|MdtK	0.999993564846	90.3	31	58.2	5.2e-10	1
PENA	542	574	SRX3808530.19821343	beta-lactam	ZP_04656349|FEATURES|penA|beta-lactam|penA	1.0	69.7	33	48.1	5.4e-07	1
OMPR	180	212	SRX3808530.9923673	multidrug	CP000034.1.gene3672.p01|FEATURES|ompR|multidrug|ompR	0.999999081274	90.9	33	63.5	1.2e-11	1
MULTIDRUG_ABC_TRANSPORTER	460	490	SRX3808530.9341955	multidrug	AF170880.4.gene1.p01|FEATURES|multidrug_ABC_transporter|multidrug|multidrug_ABC_transporter	0.999992296277	61.3	31	44.7	6.0e-06	1
EPTA	46	76	SRX3808530.21331853	peptide	BAE78116.1|FEATURES|eptA|peptide|eptA	0.999999766334	74.2	31	51.6	4.9e-08	1
OQXB	791	822	SRX3808530.7302664	multidrug	YP_001693238|FEATURES|oqxB|multidrug|oqxB	0.999999195098	84.4	32	61.6	4.6e-11	1
RPOB2	794	826	SRX3808530.16415650	multidrug	BAD59497.1|FEATURES|rpoB2|multidrug|rpoB2	0.999999398923	78.8	33	57.8	6.9e-10	1
ACRA	215	247	SRX3808530.9174038	multidrug	gi:500615129:gb:EOQ55695.1:|FEATURES|acrA|multidrug|acrA	1.0	78.8	33	56.6	1.5e-09	1
MDTC	380	412	SRX3808530.19084892	multidrug	gi:447132822:ref:WP_001210078.1:|FEATURES|mdtC|multidrug|mdtC	1.0	97.0	33	65.5	3.3e-12	1
ESCHERICHIA_COLI_LAMB	323	353	SRX3808530.17080797	multidrug	BAB38442|FEATURES|Escherichia_coli_LamB|multidrug|Escherichia_coli_LamB	0.999997197958	74.2	31	62.4	2.8e-11	1
RPOB2	276	306	SRX3808530.18312794	multidrug	BAD59497.1|FEATURES|rpoB2|multidrug|rpoB2	0.999999039734	61.3	31	44.7	5.6e-06	1
MSBA	207	238	SRX3808530.17106261	nitroimidazole	NP_415434.1|FEATURES|msbA|nitroimidazole|msbA	0.999829617936	87.5	32	59.7	1.8e-10	1
OQXA	294	326	SRX3808530.21104608	multidrug	YP_001693237.1|FEATURES|oqxA|multidrug|oqxA	0.999998389608	87.9	33	61.6	4.7e-11	1
OMPF	118	149	SRX3808530.1346464	multidrug	gi:486211916:ref:WP_001555471.1:|FEATURES|ompF|multidrug|ompF	0.997559060924	84.4	32	65.9	2.5e-12	1
TET34	40	71	SRX3808530.11768944	tetracycline	Q8DF90|FEATURES|tet34|tetracycline|tet34	1.0	84.4	32	63.5	1.2e-11	1
EPTA	380	412	SRX3808530.48756	peptide	BAE78116.1|FEATURES|eptA|peptide|eptA	0.999999999767	75.8	33	66.2	1.9e-12	1
ACRB	41	73	SRX3808530.6833675	multidrug	YP_001908403|FEATURES|acrB|multidrug|acrB	1.0	90.9	33	64.3	7.3e-12	1
OMPF	132	164	SRX3808530.6450510	multidrug	gi:515954236:ref:WP_017384819.1:|FEATURES|ompF|multidrug|ompF	0.999999855153	66.7	33	46.6	1.6e-06	1
VGAC	10	42	SRX3808530.16691639	MLS	AMP35312.1|FEATURES|vgaC|MLS|vgaC	0.999999651312	84.8	33	64.3	7.3e-12	1
ESCHERICHIA_COLI_LAMB	58	90	SRX3808530.17237190	multidrug	BAB38442|FEATURES|Escherichia_coli_LamB|multidrug|Escherichia_coli_LamB	0.999997710951	100.0	33	73.9	9.2e-15	1
OQXB	932	964	SRX3808530.19126687	multidrug	YP_001693238|FEATURES|oqxB|multidrug|oqxB	1.0	97.0	33	65.1	4.3e-12	1
COB(I)ALAMIN_ADENOLSYLTRANSFERASE	163	194	SRX3808530.15988363	unclassified	gi:447201641:ref:WP_001278897.1:|FEATURES|cob(I)alamin_adenolsyltransferase|unclassified|cob(I)alamin_adenolsyltransferase	1.0	71.9	32	56.2	2.0e-09	1
MSBA	101	133	SRX3808530.19193995	nitroimidazole	NP_415434.1|FEATURES|msbA|nitroimidazole|msbA	0.999916122228	93.9	33	66.6	1.5e-12	1
ADEJ	388	420	SRX3808530.458279	multidrug	NC_011586.7045444.p01|FEATURES|adeJ|multidrug|adeJ	1.0	97.0	33	63.5	1.2e-11	1
ESCHERICHIA_COLI_MIPA	142	174	SRX3808530.17711177	multidrug	NP_310518|FEATURES|Escherichia_coli_mipA|multidrug|Escherichia_coli_mipA	0.999998737642	60.6	33	51.6	4.9e-08	1
ROSB	338	369	SRX3808530.6358467	fosmidomycin	YP_001401994|FEATURES|rosB|fosmidomycin|rosB	1.0	90.6	32	56.2	1.9e-09	1
PENA	226	258	SRX3808530.2940584	beta-lactam	ZP_04656349|FEATURES|penA|beta-lactam|penA	1.0	84.8	33	64.7	5.6e-12	1
VANR	70	102	SRX3808530.13417438	glycopeptide	gi:944468330:ref:WP_055698749.1:|FEATURES|vanR|glycopeptide|vanR	0.999998334817	60.6	33	47.0	1.2e-06	1
ACRB	348	380	SRX3808530.16170794	multidrug	ZP_03832747|FEATURES|acrB|multidrug|acrB	1.0	100.0	33	65.9	2.5e-12	1
MEXB	47	77	SRX3808530.8634568	multidrug	gi:503722573:ref:WP_013956649.1:|FEATURES|mexB|multidrug|mexB	0.999999982351	87.1	31	55.8	2.4e-09	1
ADEJ	45	77	SRX3808530.1085493	multidrug	gi:60207557:gb:AAX14802.1:|FEATURES|adeJ|multidrug|adeJ	1.0	75.8	33	58.9	3.1e-10	1
MEXB	830	862	SRX3808530.10512	multidrug	CAW25151|FEATURES|mexB|multidrug|mexB	0.99999995578	63.6	33	46.2	2.1e-06	1
OQXB	14	46	SRX3808530.20538802	multidrug	YP_001693238|FEATURES|oqxB|multidrug|oqxB	1.0	93.9	33	65.1	4.3e-12	1
EPTA	69	101	SRX3808530.6604270	peptide	BAE78116.1|FEATURES|eptA|peptide|eptA	0.999999836307	72.7	33	54.7	5.8e-09	1
OMPR	190	221	SRX3808530.10502472	multidrug	CP000034.1.gene3672.p01|FEATURES|ompR|multidrug|ompR	0.999999113835	96.9	32	65.9	2.4e-12	1
PATA	265	296	SRX3808530.12968118	fluoroquinolone	NP_417544.5|FEATURES|patA|fluoroquinolone|patA	0.999976030754	62.5	32	48.9	3.2e-07	1
EPTA	40	71	SRX3808530.14282040	peptide	BAE78116.1|FEATURES|eptA|peptide|eptA	0.999999804028	78.1	32	53.1	1.7e-08	1
ROSB	90	121	SRX3808530.12400009	fosmidomycin	ZP_04623897|FEATURES|rosB|fosmidomycin|rosB	1.0	90.6	32	59.3	2.3e-10	1
MDTK	272	304	SRX3808530.4339912	multidrug	B7LQA4|FEATURES|mdtK|multidrug|mdtK	1.0	90.9	33	61.2	6.2e-11	1
EMRD	107	138	SRX3808530.3917280	multidrug	CP004022.1.gene3225.p01|FEATURES|emrD|multidrug|emrD	1.0	78.1	32	53.5	1.3e-08	1
ROSB	345	377	SRX3808530.13622043	fosmidomycin	YP_001401994|FEATURES|rosB|fosmidomycin|rosB	1.0	87.9	33	56.2	2.0e-09	1
ACRB	473	504	SRX3808530.140143	multidrug	gi:493365861:ref:WP_006322279.1:|FEATURES|acrB|multidrug|acrB	0.999998018673	93.8	32	60.5	1.1e-10	1
CAMP-REGULATORY_PROTEIN	23	54	SRX3808530.14830113	unclassified	gi:490367208:ref:WP_004246872.1:|FEATURES|cAMP-regulatory_protein|unclassified|cAMP-regulatory_protein	0.935536434532	100.0	32	66.2	1.9e-12	1
BICYCLOMYCIN-MULTIDRUG_EFFLUX_PROTEIN_BCR	189	219	SRX3808530.11539614	multidrug	BAH64410|FEATURES|bicyclomycin-multidrug_efflux_protein_bcr|multidrug|bicyclomycin-multidrug_efflux_protein_bcr	0.999983868115	67.7	31	43.9	9.6e-06	1
OQXB	993	1025	SRX3808530.17340759	multidrug	YP_001693238|FEATURES|oqxB|multidrug|oqxB	1.0	93.9	33	64.7	5.6e-12	1
TETD	78	110	SRX3808530.10160162	tetracycline	gi:135617:sp:P28816.1:TETD_ECOLX|FEATURES|tetD|tetracycline|tetD	0.999999999525	72.7	33	49.7	1.9e-07	1
PBP-1B	287	318	SRX3808530.752842	beta-lactam	YP_002467958|FEATURES|PBP-1B|beta-lactam|PBP-1B	0.999999999699	81.2	32	56.6	1.5e-09	1
MAJOR_FACILITATOR_SUPERFAMILY_TRANSPORTER	264	294	SRX3808530.9018485	multidrug	CP001918.1.gene2931.p01|FEATURES|major_facilitator_superfamily_transporter|multidrug|major_facilitator_superfamily_transporter	0.999998213451	80.6	31	52.0	3.5e-08	1
ACRB	312	342	SRX3808530.17628835	multidrug	gi:812045371:emb:CRH28493.1:|FEATURES|acrB|multidrug|acrB	0.999999999991	83.9	31	55.1	4.3e-09	1
TRANSCRIPTIONAL_REGULATORY_PROTEIN_CPXR_CPXR	68	100	SRX3808530.13745372	unclassified	CP000675.2.gene1535.p01|FEATURES|transcriptional_regulatory_protein_CpxR_cpxR|unclassified|transcriptional_regulatory_protein_CpxR_cpxR	0.999999997573	63.6	33	54.3	7.6e-09	1
KASUGAMYCIN_RESISTANCE_PROTEIN_KSGA	241	271	SRX3808530.19191739	aminoglycoside	B7LVU5|FEATURES|kasugamycin_resistance_protein_ksgA|aminoglycoside|kasugamycin_resistance_protein_ksgA	0.999998884796	60.6	33	44.3	7.8e-06	1
OQXB	1010	1040	SRX3808530.15048157	multidrug	YP_001693238|FEATURES|oqxB|multidrug|oqxB	1.0	93.5	31	59.7	1.7e-10	1
OQXA	291	323	SRX3808530.20125298	multidrug	YP_001693237.1|FEATURES|oqxA|multidrug|oqxA	0.999998152559	81.8	33	57.0	1.2e-09	1
ACRB	810	842	SRX3808530.115894	multidrug	gi:491078681:ref:WP_004940301.1:|FEATURES|acrB|multidrug|acrB	1.0	93.9	33	67.8	6.6e-13	1
ESCHERICHIA_COLI_MIPA	133	165	SRX3808530.10810164	multidrug	NP_310518|FEATURES|Escherichia_coli_mipA|multidrug|Escherichia_coli_mipA	0.999998791625	60.6	33	53.1	1.7e-08	1
PBP-1A	79	109	SRX3808530.14371698	beta-lactam	YP_001290033|FEATURES|PBP-1A|beta-lactam|PBP-1A	1.0	71.0	31	52.0	3.8e-08	1
ACRB	119	151	SRX3808530.19773878	multidrug	NP_706355|FEATURES|acrB|multidrug|acrB	1.0	84.8	33	59.7	1.8e-10	1
RPOB2	1047	1079	SRX3808530.17454118	multidrug	BAD59497.1|FEATURES|rpoB2|multidrug|rpoB2	0.999999515548	84.8	33	65.9	2.5e-12	1
ARNA	213	243	SRX3808530.15671924	polymyxin	gi:851928593:ref:WP_048220996.1:|FEATURES|arnA|polymyxin|arnA	0.999288360795	64.5	31	52.4	2.9e-08	1
ARNA	515	546	SRX3808530.706883	polymyxin	gi:510924105:ref:WP_016244890.1:|FEATURES|arnA|polymyxin|arnA	0.959924843467	96.9	32	65.1	4.2e-12	1
ARNA	462	494	SRX3808530.16379931	polymyxin	ZP_02901868|FEATURES|arnA|polymyxin|arnA	0.963916677776	100.0	33	73.6	1.2e-14	1
MDTK	58	89	SRX3808530.13933965	multidrug	gi:554682163:ref:WP_023182103.1:|FEATURES|mdtK|multidrug|mdtK	1.0	84.4	32	60.5	1.0e-10	1
BICYCLOMYCIN-MULTIDRUG_EFFLUX_PROTEIN_BCR	252	284	SRX3808530.14426381	multidrug	YP_001437159|FEATURES|bicyclomycin-multidrug_efflux_protein_bcr|multidrug|bicyclomycin-multidrug_efflux_protein_bcr	1.0	81.8	33	57.4	9.0e-10	1
PMRF	158	189	SRX3808530.17355219	peptide	AAC75314.1|FEATURES|PmrF|peptide|PmrF	0.999999737225	93.8	32	68.6	3.9e-13	1
ACRF	326	358	SRX3808530.805870	multidrug	CP000647.1.gene3710.p01|FEATURES|acrF|multidrug|acrF	1.0	93.9	33	64.7	5.6e-12	1
EMRA	304	335	SRX3808530.10961073	multidrug	gi:1035701600:ref:WP_064543230.1:|FEATURES|emrA|multidrug|emrA	0.989059226861	84.4	32	60.8	7.9e-11	1
MSBA	489	520	SRX3808530.11701372	nitroimidazole	NP_415434.1|FEATURES|msbA|nitroimidazole|msbA	0.999455034388	75.0	32	48.1	5.4e-07	1
POXTA	159	191	SRX3808530.5216684	multidrug	AVI44920.1|FEATURES|poxtA|multidrug|poxtA	0.999999364378	60.6	33	50.1	1.4e-07	1
MSBA	242	274	SRX3808530.16951226	nitroimidazole	NP_415434.1|FEATURES|msbA|nitroimidazole|msbA	0.999853813239	93.9	33	61.2	6.2e-11	1
EMRR	33	65	SRX3808530.10489315	fluoroquinolone	NP_417169.1|FEATURES|emrR|fluoroquinolone|emrR	0.999978723861	93.9	33	65.9	2.5e-12	1
PENA	67	98	SRX3808530.15785532	beta-lactam	ZP_04656349|FEATURES|penA|beta-lactam|penA	1.0	78.1	32	56.2	2.0e-09	1
PENA	241	272	SRX3808530.21012799	beta-lactam	ZP_04656349|FEATURES|penA|beta-lactam|penA	1.0	81.2	32	52.0	3.6e-08	1
MSBA	149	181	SRX3808530.19475533	nitroimidazole	NP_415434.1|FEATURES|msbA|nitroimidazole|msbA	0.99989790755	93.9	33	64.7	5.6e-12	1
MAJOR_FACILITATOR_SUPERFAMILY_TRANSPORTER	305	337	SRX3808530.1276070	multidrug	CP001918.1.gene2931.p01|FEATURES|major_facilitator_superfamily_transporter|multidrug|major_facilitator_superfamily_transporter	0.999998840148	87.9	33	61.2	6.2e-11	1
TRANSCRIPTIONAL_REGULATORY_PROTEIN_CPXR_CPXR	184	215	SRX3808530.19156768	unclassified	CP004022.1.gene3215.p01|FEATURES|transcriptional_regulatory_protein_CpxR_cpxR|unclassified|transcriptional_regulatory_protein_CpxR_cpxR	1.0	96.9	32	68.2	4.9e-13	1
ESCHERICHIA_COLI_LAMB	113	145	SRX3808530.20828757	multidrug	BAB38442|FEATURES|Escherichia_coli_LamB|multidrug|Escherichia_coli_LamB	0.999997874119	90.9	33	70.1	1.3e-13	1
MDFA	30	61	SRX3808530.5677918	multidrug	gi:1044109257:emb:SBZ85298.1:|FEATURES|mdfA|multidrug|mdfA	0.999999995529	75.0	32	52.4	2.8e-08	1
OQXB	720	751	SRX3808530.14848415	multidrug	YP_001693238|FEATURES|oqxB|multidrug|oqxB	0.999999913218	90.6	32	61.2	6.2e-11	1
CPXA	127	158	SRX3808530.20702478	aminoglycoside:aminocoumarin	NP_312864.1|FEATURES|cpxA|aminoglycoside:aminocoumarin|cpxA	0.999580358819	87.5	32	62.4	2.7e-11	1
MDTK	122	152	SRX3808530.17985732	multidrug	gi:695797326:ref:WP_032711517.1:|FEATURES|mdtK|multidrug|mdtK	0.999999981315	87.1	31	58.5	4.0e-10	1
MDTG	11	41	SRX3808530.13799237	multidrug	ZP_04004395|FEATURES|mdtG|multidrug|mdtG	1.0	64.5	31	50.8	8.4e-08	1
DFRA3	24	56	SRX3808530.4308132	diaminopyrimidine	AAA25550.1|FEATURES|dfrA3|diaminopyrimidine|dfrA3	0.99985141074	75.8	33	52.8	2.2e-08	1
ACRB	664	696	SRX3808530.823357	multidrug	NP_752514|FEATURES|acrB|multidrug|acrB	0.999997029764	81.8	33	59.7	1.8e-10	1
EPTA	412	444	SRX3808530.3943979	peptide	BAE78116.1|FEATURES|eptA|peptide|eptA	0.999999996435	78.8	33	60.5	1.1e-10	1
MULTIDRUG_ABC_TRANSPORTER	475	507	SRX3808530.16952558	multidrug	gi:1031799645:ref:WP_064138838.1:|FEATURES|multidrug_ABC_transporter|multidrug|multidrug_ABC_transporter	1.0	72.7	33	53.5	1.3e-08	1
OQXB	723	753	SRX3808530.19689368	multidrug	YP_001693238|FEATURES|oqxB|multidrug|oqxB	0.999999991573	90.3	31	59.3	2.2e-10	1
MSBA	378	410	SRX3808530.7657342	nitroimidazole	NP_415434.1|FEATURES|msbA|nitroimidazole|msbA	0.999314799436	60.6	33	45.8	2.7e-06	1
TET36	45	77	SRX3808530.17126230	tetracycline	AJ514254.gene.p01|FEATURES|tet36|tetracycline|tet36	0.999999992419	63.6	33	50.8	8.4e-08	1
EPTA	438	470	SRX3808530.5325551	peptide	BAE78116.1|FEATURES|eptA|peptide|eptA	1.0	87.9	33	65.5	3.3e-12	1
ACRB	4	36	SRX3808530.2530111	multidrug	gi:812045371:emb:CRH28493.1:|FEATURES|acrB|multidrug|acrB	1.0	90.9	33	63.2	1.6e-11	1
KASUGAMYCIN_RESISTANCE_PROTEIN_KSGA	133	166	SRX3808530.1103796	aminoglycoside	Q83MG8|FEATURES|kasugamycin_resistance_protein_ksgA|aminoglycoside|kasugamycin_resistance_protein_ksgA	1.0	88.2	34	57.4	9.0e-10	1
OMPF	312	343	SRX3808530.7257305	multidrug	gi:505383854:ref:WP_015570956.1:|FEATURES|ompF|multidrug|ompF	0.999999999138	68.8	32	52.8	2.2e-08	1
MSBA	259	291	SRX3808530.5448130	nitroimidazole	NP_415434.1|FEATURES|msbA|nitroimidazole|msbA	0.999847705782	93.9	33	60.8	8.1e-11	1
VGAC	14	46	SRX3808530.12122134	MLS	AMP35312.1|FEATURES|vgaC|MLS|vgaC	0.999999540616	78.8	33	60.8	8.1e-11	1
PENA	550	580	SRX3808530.17753518	beta-lactam	ZP_04656349|FEATURES|penA|beta-lactam|penA	1.0	83.9	31	63.2	1.5e-11	1
TRANSCRIPTIONAL_REGULATORY_PROTEIN_CPXR_CPXR	90	120	SRX3808530.10628603	unclassified	CP000675.2.gene1535.p01|FEATURES|transcriptional_regulatory_protein_CpxR_cpxR|unclassified|transcriptional_regulatory_protein_CpxR_cpxR	1.0	67.7	31	46.2	2.1e-06	1
PENA	168	200	SRX3808530.10702611	beta-lactam	ZP_04656349|FEATURES|penA|beta-lactam|penA	1.0	78.8	33	58.2	5.2e-10	1
SERRATIA_MARCESCENS_OMP1	75	106	SRX3808530.8101842	multidrug	AIA49384.1|FEATURES|Serratia_marcescens_Omp1|multidrug|Serratia_marcescens_Omp1	0.999990432195	84.8	33	60.5	1.1e-10	1
MSBA	72	104	SRX3808530.18153859	nitroimidazole	NP_415434.1|FEATURES|msbA|nitroimidazole|msbA	0.999738880234	81.8	33	62.4	2.8e-11	1
OLEI	306	336	SRX3808530.7585546	MLS	ABA42118.2|FEATURES|oleI|MLS|oleI	0.999999993912	64.5	31	46.2	2.1e-06	1
ARNA	506	538	SRX3808530.5254887	polymyxin	gi:757781454:ref:WP_043000038.1:|FEATURES|arnA|polymyxin|arnA	0.961576042909	100.0	33	67.4	8.6e-13	1
MARA	26	57	SRX3808530.20906925	multidrug	YP_489794.1|FEATURES|marA|multidrug|marA	0.999996733844	62.5	32	48.5	4.2e-07	1
ACRB	358	390	SRX3808530.16866392	multidrug	gi:447055218:ref:WP_001132474.1:|FEATURES|acrB|multidrug|acrB	1.0	81.8	33	58.9	3.1e-10	1
ACRB	35	67	SRX3808530.4540083	multidrug	YP_001908403|FEATURES|acrB|multidrug|acrB	1.0	90.9	33	65.1	4.3e-12	1
ADEJ	881	913	SRX3808530.16419413	multidrug	NC_011586.7045444.p01|FEATURES|adeJ|multidrug|adeJ	1.0	90.9	33	65.5	3.3e-12	1
MDTB	351	383	SRX3808530.7482279	multidrug	CP001918.1.gene3440.p01|FEATURES|mdtB|multidrug|mdtB	0.992835566454	93.9	33	62.4	2.8e-11	1
VGAC	36	68	SRX3808530.2001250	MLS	AMP35312.1|FEATURES|vgaC|MLS|vgaC	0.999998953845	60.6	33	51.6	4.9e-08	1
TETT	5	36	SRX3808530.8924829	tetracycline	L42544.gene.p01|FEATURES|tetT|tetracycline|tetT	0.999999999873	62.5	32	44.3	7.8e-06	1
YOJI	238	270	SRX3808530.8294790	peptide	NP_416715.1|FEATURES|YojI|peptide|YojI	0.999999312126	81.8	33	59.3	2.4e-10	1
EMRB	355	387	SRX3808530.19256617	multidrug	gi:502671416:ref:WP_012907239.1:|FEATURES|emrB|multidrug|emrB	0.999840794866	97.0	33	72.0	3.5e-14	1
COB(I)ALAMIN_ADENOLSYLTRANSFERASE	57	89	SRX3808530.2367809	unclassified	gi:447201622:ref:WP_001278878.1:|FEATURES|cob(I)alamin_adenolsyltransferase|unclassified|cob(I)alamin_adenolsyltransferase	1.0	78.8	33	60.5	1.1e-10	1
OQXB	787	819	SRX3808530.10529800	multidrug	YP_001693238|FEATURES|oqxB|multidrug|oqxB	0.999998333189	81.8	33	60.1	1.4e-10	1
PENA	525	557	SRX3808530.16787711	beta-lactam	ZP_04656349|FEATURES|penA|beta-lactam|penA	1.0	72.7	33	52.0	3.8e-08	1
VGAC	12	42	SRX3808530.14912404	MLS	AMP35312.1|FEATURES|vgaC|MLS|vgaC	0.999999496664	83.9	31	59.7	1.7e-10	1
OQXB	20	52	SRX3808530.9747045	multidrug	YP_001693238|FEATURES|oqxB|multidrug|oqxB	1.0	90.9	33	67.0	1.1e-12	1
ADEJ	45	77	SRX3808530.10835260	multidrug	gi:60207557:gb:AAX14802.1:|FEATURES|adeJ|multidrug|adeJ	1.0	75.8	33	58.9	3.1e-10	1
PBP-1A	99	130	SRX3808530.2764652	beta-lactam	YP_001292390|FEATURES|PBP-1A|beta-lactam|PBP-1A	1.0	71.9	32	46.2	2.1e-06	1
ESCHERICHIA_COLI_LAMB	237	269	SRX3808530.7482387	multidrug	BAB38442|FEATURES|Escherichia_coli_LamB|multidrug|Escherichia_coli_LamB	0.999992356735	81.8	33	65.1	4.3e-12	1
ARNA	53	85	SRX3808530.4223878	polymyxin	gi:486327523:ref:WP_001583708.1:|FEATURES|arnA|polymyxin|arnA	0.920431460691	63.6	33	58.2	5.2e-10	1
OMPR	72	103	SRX3808530.9227702	multidrug	CP000034.1.gene3672.p01|FEATURES|ompR|multidrug|ompR	0.999999032644	90.6	32	63.5	1.2e-11	1
ACRB	183	215	SRX3808530.12158413	multidrug	gi:446414955:ref:WP_000492810.1:|FEATURES|acrB|multidrug|acrB	1.0	78.8	33	55.5	3.4e-09	1
MSBA	290	322	SRX3808530.19709864	nitroimidazole	NP_415434.1|FEATURES|msbA|nitroimidazole|msbA	0.999880898447	97.0	33	65.5	3.3e-12	1
EPTA	442	472	SRX3808530.10896144	peptide	BAE78116.1|FEATURES|eptA|peptide|eptA	0.999999999999	93.5	31	67.4	8.4e-13	1
PBP-1A	712	743	SRX3808530.15144257	beta-lactam	YP_001292390|FEATURES|PBP-1A|beta-lactam|PBP-1A	1.0	62.5	32	48.1	5.4e-07	1
ESCHERICHIA_COLI_MIPA	133	165	SRX3808530.4819218	multidrug	NP_310518|FEATURES|Escherichia_coli_mipA|multidrug|Escherichia_coli_mipA	0.999998791625	60.6	33	53.1	1.7e-08	1
EMRB	471	503	SRX3808530.8245845	multidrug	gi:822037175:ref:WP_046893653.1:|FEATURES|emrB|multidrug|emrB	0.999959457151	87.9	33	65.1	4.3e-12	1
PBP-1A	85	117	SRX3808530.18899573	beta-lactam	YP_001290033|FEATURES|PBP-1A|beta-lactam|PBP-1A	1.0	69.7	33	53.5	1.3e-08	1
VANR	70	102	SRX3808530.19025257	glycopeptide	gi:944468330:ref:WP_055698749.1:|FEATURES|vanR|glycopeptide|vanR	0.999998334817	60.6	33	47.0	1.2e-06	1
VGAC	43	73	SRX3808530.6985487	MLS	AMP35312.1|FEATURES|vgaC|MLS|vgaC	0.999998562641	64.5	31	48.5	3.9e-07	1
MAJOR_FACILITATOR_SUPERFAMILY_TRANSPORTER	388	420	SRX3808530.15762758	multidrug	CP001918.1.gene2931.p01|FEATURES|major_facilitator_superfamily_transporter|multidrug|major_facilitator_superfamily_transporter	0.999998790889	87.9	33	60.1	1.4e-10	1
BICYCLOMYCIN-MULTIDRUG_EFFLUX_PROTEIN_BCR	109	141	SRX3808530.9046776	multidrug	YP_001437159|FEATURES|bicyclomycin-multidrug_efflux_protein_bcr|multidrug|bicyclomycin-multidrug_efflux_protein_bcr	1.0	90.9	33	58.5	4.0e-10	1
OMPR	358	388	SRX3808530.15527994	multidrug	CP000034.1.gene3672.p01|FEATURES|ompR|multidrug|ompR	0.999998059593	74.2	31	49.3	2.3e-07	1
ACRB	847	879	SRX3808530.14235397	multidrug	CAG74079|FEATURES|acrB|multidrug|acrB	1.0	78.8	33	59.7	1.8e-10	1
TET44	68	98	SRX3808530.11579758	tetracycline	FN594949.1.gene24.p01|FEATURES|tet44|tetracycline|tet44	0.999999999999	64.5	31	48.1	5.4e-07	1
MEXD	829	861	SRX3808530.6015427	multidrug	YP_348488|FEATURES|mexD|multidrug|mexD	0.99999999787	60.6	33	48.5	4.2e-07	1
ACRD	292	324	SRX3808530.15892235	aminoglycoside	YP_490697.1|FEATURES|acrD|aminoglycoside|acrD	0.999979967271	66.7	33	47.4	9.3e-07	1
COB(I)ALAMIN_ADENOLSYLTRANSFERASE	56	88	SRX3808530.3417336	unclassified	gi:447201622:ref:WP_001278878.1:|FEATURES|cob(I)alamin_adenolsyltransferase|unclassified|cob(I)alamin_adenolsyltransferase	1.0	75.8	33	60.5	1.1e-10	1
OPRM	138	170	SRX3808530.1760802	multidrug	NC_008702.1.4606278.p01|FEATURES|oprM|multidrug|oprM	0.999999244086	66.7	33	47.4	9.3e-07	1
OMPF	307	338	SRX3808530.14065829	multidrug	gi:515954236:ref:WP_017384819.1:|FEATURES|ompF|multidrug|ompF	0.99999997352	75.0	32	55.8	2.6e-09	1
MCR-4	442	474	SRX3808530.2910646	peptide	ASR73329.1|FEATURES|MCR-4|peptide|MCR-4	1.0	90.9	33	69.3	2.3e-13	1
MSBA	551	582	SRX3808530.15412298	nitroimidazole	NP_415434.1|FEATURES|msbA|nitroimidazole|msbA	0.999643576516	78.1	32	52.4	2.9e-08	1
OMPF	546	577	SRX3808530.11930636	multidrug	gi:504720116:ref:WP_014907218.1:|FEATURES|ompF|multidrug|ompF	0.99999981106	62.5	32	47.8	7.1e-07	1
EMRB	14	46	SRX3808530.2278062	multidrug	gi:916813154:ref:WP_051420210.1:|FEATURES|emrB|multidrug|emrB	0.999856819431	100.0	33	63.9	9.6e-12	1
ACRD	260	290	SRX3808530.3527717	aminoglycoside	YP_490697.1|FEATURES|acrD|aminoglycoside|acrD	0.999979386776	67.7	31	47.0	1.2e-06	1
OMPR	167	199	SRX3808530.14065823	multidrug	CP000034.1.gene3672.p01|FEATURES|ompR|multidrug|ompR	0.999999270176	100.0	33	68.9	3.0e-13	1
BACA	230	262	SRX3808530.15443615	bacitracin	YP_001455939|FEATURES|bacA|bacitracin|bacA	1.0	87.9	33	58.5	4.0e-10	1
OMPF	137	167	SRX3808530.1445801	multidrug	gi:823296122:ref:WP_047051707.1:|FEATURES|ompF|multidrug|ompF	0.999997375186	74.2	31	53.5	1.3e-08	1
ARNA	512	543	SRX3808530.6046880	polymyxin	gi:510924105:ref:WP_016244890.1:|FEATURES|arnA|polymyxin|arnA	0.954539907912	93.8	32	61.6	4.6e-11	1
OMPF	36	67	SRX3808530.8048234	multidrug	gi:823296122:ref:WP_047051707.1:|FEATURES|ompF|multidrug|ompF	0.999973826355	62.5	32	50.4	1.1e-07	1
CAMP-REGULATORY_PROTEIN	21	52	SRX3808530.15273729	unclassified	gi:490367208:ref:WP_004246872.1:|FEATURES|cAMP-regulatory_protein|unclassified|cAMP-regulatory_protein	0.936317663579	100.0	32	66.6	1.4e-12	1
ACRD	326	356	SRX3808530.15159158	aminoglycoside	YP_490697.1|FEATURES|acrD|aminoglycoside|acrD	0.999981472911	83.9	31	48.5	4.0e-07	1
MSBA	204	236	SRX3808530.10865925	nitroimidazole	NP_415434.1|FEATURES|msbA|nitroimidazole|msbA	0.999853813239	87.9	33	61.2	6.2e-11	1
ACRB	459	491	SRX3808530.15131414	multidrug	gi:495735716:ref:WP_008460295.1:|FEATURES|acrB|multidrug|acrB	1.0	93.9	33	61.6	4.7e-11	1
PENA	215	246	SRX3808530.12438137	beta-lactam	ZP_04656349|FEATURES|penA|beta-lactam|penA	1.0	84.4	32	62.4	2.8e-11	1
ESCHERICHIA_COLI_MIPA	117	147	SRX3808530.9032593	multidrug	NP_310518|FEATURES|Escherichia_coli_mipA|multidrug|Escherichia_coli_mipA	0.999998525884	61.3	31	47.0	1.1e-06	1
MSBA	53	85	SRX3808530.5373612	nitroimidazole	NP_415434.1|FEATURES|msbA|nitroimidazole|msbA	0.999235604672	75.8	33	62.0	3.6e-11	1
ACRA	314	345	SRX3808530.6544993	multidrug	ZP_02902278|FEATURES|acrA|multidrug|acrA	1.0	78.1	32	55.5	3.4e-09	1
VANR	82	113	SRX3808530.5214868	glycopeptide	gi:943641831:ref:WP_055470667.1:|FEATURES|vanR|glycopeptide|vanR	0.99999999995	65.6	32	45.1	4.6e-06	1
PBP-1A	64	96	SRX3808530.12645117	beta-lactam	YP_001290033|FEATURES|PBP-1A|beta-lactam|PBP-1A	0.999999905887	60.6	33	47.8	7.1e-07	1
MEXE	337	369	SRX3808530.21283376	multidrug	gi:503835165:ref:WP_014069159.1:|FEATURES|mexE|multidrug|mexE	1.0	66.7	33	52.8	2.2e-08	1
PENA	201	233	SRX3808530.1921505	beta-lactam	ZP_02659083|FEATURES|penA|beta-lactam|penA	1.0	69.7	33	53.9	9.9e-09	1
TRANSCRIPTIONAL_REGULATORY_PROTEIN_CPXR_CPXR	73	105	SRX3808530.15771308	unclassified	CP001138.1.gene4273.p01|FEATURES|transcriptional_regulatory_protein_CpxR_cpxR|unclassified|transcriptional_regulatory_protein_CpxR_cpxR	0.999999999998	93.9	33	64.7	5.6e-12	1
PENA	295	327	SRX3808530.18735759	beta-lactam	ZP_04656349|FEATURES|penA|beta-lactam|penA	1.0	87.9	33	61.6	4.7e-11	1
EMRB	473	505	SRX3808530.19682853	multidrug	gi:693192921:ref:WP_032315848.1:|FEATURES|emrB|multidrug|emrB	0.999991798721	84.8	33	63.5	1.2e-11	1
RPOB2	403	434	SRX3808530.17414433	multidrug	BAD59497.1|FEATURES|rpoB2|multidrug|rpoB2	0.999999235593	65.6	32	50.4	1.1e-07	1
MDTK	100	132	SRX3808530.9388300	multidrug	gi:555107106:gb:ESM50626.1:|FEATURES|mdtK|multidrug|mdtK	1.0	75.8	33	56.2	2.0e-09	1
TETD	21	53	SRX3808530.4437623	tetracycline	gi:135617:sp:P28816.1:TETD_ECOLX|FEATURES|tetD|tetracycline|tetD	0.999999993763	63.6	33	51.2	6.4e-08	1
MSBA	253	285	SRX3808530.6094869	nitroimidazole	NP_415434.1|FEATURES|msbA|nitroimidazole|msbA	0.999836417649	90.9	33	60.8	8.1e-11	1
PENA	168	200	SRX3808530.13276939	beta-lactam	ZP_04656349|FEATURES|penA|beta-lactam|penA	1.0	69.7	33	50.4	1.1e-07	1
MEXB	309	341	SRX3808530.3180354	multidrug	AAA74437.1|FEATURES|MexB|multidrug|mexB	0.999999929501	66.7	33	47.4	9.3e-07	1
EPTA	89	121	SRX3808530.18051305	peptide	BAE78116.1|FEATURES|eptA|peptide|eptA	0.999999860756	81.8	33	56.2	2.0e-09	1
ACRB	893	925	SRX3808530.12591593	multidrug	YP_001908403|FEATURES|acrB|multidrug|acrB	1.0	100.0	33	68.6	3.9e-13	1
PENA	425	457	SRX3808530.14817134	beta-lactam	ZP_04656349|FEATURES|penA|beta-lactam|penA	1.0	69.7	33	57.4	9.0e-10	1
PBP-1A	71	101	SRX3808530.13831712	beta-lactam	YP_001290033|FEATURES|PBP-1A|beta-lactam|PBP-1A	1.0	71.0	31	52.8	2.2e-08	1
PBP-1A	437	468	SRX3808530.16786447	beta-lactam	YP_001292390|FEATURES|PBP-1A|beta-lactam|PBP-1A	1.0	71.9	32	51.2	6.4e-08	1
RPOB2	852	884	SRX3808530.10184080	multidrug	BAD59497.1|FEATURES|rpoB2|multidrug|rpoB2	0.999999256021	69.7	33	51.2	6.4e-08	1
EPTA	357	389	SRX3808530.14817130	peptide	BAE78116.1|FEATURES|eptA|peptide|eptA	0.999999938224	84.8	33	65.1	4.3e-12	1
RPOB2	809	841	SRX3808530.13686409	multidrug	BAD59497.1|FEATURES|rpoB2|multidrug|rpoB2	0.999999133029	63.6	33	47.0	1.2e-06	1
MACB	20	52	SRX3808530.755657	MLS	gi:495004199:ref:WP_007730213.1:|FEATURES|macB|MLS|macB	0.999999905385	60.6	33	44.3	7.8e-06	1
OPRM	389	421	SRX3808530.11318884	multidrug	gi:568797412:gb:AHE27856.1:|FEATURES|oprM|multidrug|oprM	0.999999999829	66.7	33	45.8	2.7e-06	1
OMPR	226	258	SRX3808530.711457	multidrug	CP000034.1.gene3672.p01|FEATURES|ompR|multidrug|ompR	0.999999173021	97.0	33	65.9	2.5e-12	1
TOLC	159	191	SRX3808530.188193	multidrug	gi:696408901:ref:WP_032980019.1:|FEATURES|TolC|multidrug|TolC	1.0	93.9	33	64.3	7.3e-12	1
TOLC	193	224	SRX3808530.12668947	multidrug	gi:502863768:ref:WP_013098744.1:|FEATURES|TolC|multidrug|TolC	1.0	75.0	32	52.8	2.1e-08	1
PENA	507	539	SRX3808530.14053045	beta-lactam	ZP_04656349|FEATURES|penA|beta-lactam|penA	1.0	87.9	33	70.9	7.8e-14	1
MAJOR_FACILITATOR_SUPERFAMILY_TRANSPORTER	357	389	SRX3808530.19194651	multidrug	CP001918.1.gene2931.p01|FEATURES|major_facilitator_superfamily_transporter|multidrug|major_facilitator_superfamily_transporter	0.999997923153	87.9	33	60.8	8.1e-11	1
YOJI	465	497	SRX3808530.19194657	peptide	NP_416715.1|FEATURES|YojI|peptide|YojI	0.999999683785	78.8	33	60.8	8.1e-11	1
EPTA	311	342	SRX3808530.17415740	peptide	BAE78116.1|FEATURES|eptA|peptide|eptA	0.99999992255	78.1	32	62.4	2.7e-11	1
EMRD	108	140	SRX3808530.9736816	multidrug	CP004022.1.gene3225.p01|FEATURES|emrD|multidrug|emrD	1.0	81.8	33	57.8	6.9e-10	1
PATA	258	288	SRX3808530.14201172	fluoroquinolone	NP_417544.5|FEATURES|patA|fluoroquinolone|patA	0.999978633967	61.3	31	49.7	1.9e-07	1
TET34	25	57	SRX3808530.939330	tetracycline	ZP_02197344|FEATURES|tet34|tetracycline|tet34	1.0	84.8	33	60.8	8.1e-11	1
EMRR	113	144	SRX3808530.3193185	fluoroquinolone	NP_417169.1|FEATURES|emrR|fluoroquinolone|emrR	0.999921807014	71.9	32	53.1	1.7e-08	1
DNA-BINDING_PROTEIN_H-NS	43	75	SRX3808530.3193181	unclassified	CP000308.1.gene1582.p01|FEATURES|DNA-binding_protein_H-NS|unclassified|DNA-binding_protein_H-NS	0.999999999223	60.6	33	44.7	6.0e-06	1
EMRR	26	58	SRX3808530.13541992	fluoroquinolone	NP_417169.1|FEATURES|emrR|fluoroquinolone|emrR	0.999979323559	93.9	33	66.2	1.9e-12	1
MULTIDRUG_ABC_TRANSPORTER	466	498	SRX3808530.3615790	multidrug	gi:1031799645:ref:WP_064138838.1:|FEATURES|multidrug_ABC_transporter|multidrug|multidrug_ABC_transporter	1.0	60.6	33	48.9	3.2e-07	1
CAMP-REGULATORY_PROTEIN	5	35	SRX3808530.14883173	unclassified	gi:490367208:ref:WP_004246872.1:|FEATURES|cAMP-regulatory_protein|unclassified|cAMP-regulatory_protein	0.948313934002	100.0	31	73.9	8.7e-15	1
RPOB2	1006	1037	SRX3808530.18701140	multidrug	BAD59497.1|FEATURES|rpoB2|multidrug|rpoB2	0.999999418105	78.1	32	58.9	3.1e-10	1
PBP-1A	71	101	SRX3808530.199056	beta-lactam	YP_001290033|FEATURES|PBP-1A|beta-lactam|PBP-1A	1.0	71.0	31	52.8	2.2e-08	1
MAJOR_FACILITATOR_SUPERFAMILY_TRANSPORTER	18	50	SRX3808530.5240423	multidrug	CP001918.1.gene2931.p01|FEATURES|major_facilitator_superfamily_transporter|multidrug|major_facilitator_superfamily_transporter	0.999998822491	90.9	33	60.8	8.1e-11	1
MDTK	44	76	SRX3808530.20739118	fluoroquinolone	AML99881.1|FEATURES|MdtK|fluoroquinolone|MdtK	0.999996772901	87.9	33	63.5	1.2e-11	1
EMRB	298	330	SRX3808530.2269989	multidrug	gi:486057056:ref:WP_001507824.1:|FEATURES|emrB|multidrug|emrB	0.999960134005	100.0	33	70.9	7.8e-14	1
PENA	357	387	SRX3808530.16197471	beta-lactam	ZP_04656349|FEATURES|penA|beta-lactam|penA	1.0	67.7	31	51.6	4.8e-08	1
MDTD	302	334	SRX3808530.17789227	multidrug	NC_002695.1.916587.p01|FEATURES|mdtD|multidrug|mdtD	0.999999999892	72.7	33	53.9	9.9e-09	1
EPTA	320	351	SRX3808530.11884045	peptide	BAE78116.1|FEATURES|eptA|peptide|eptA	0.999999673897	81.2	32	64.3	7.3e-12	1
EMRD	13	45	SRX3808530.8088573	multidrug	ZP_03215830|FEATURES|emrD|multidrug|emrD	1.0	69.7	33	51.6	4.9e-08	1
ACRB	37	69	SRX3808530.2275932	multidrug	YP_001908403|FEATURES|acrB|multidrug|acrB	1.0	90.9	33	63.9	9.6e-12	1
VANR	75	107	SRX3808530.16687403	glycopeptide	CAB61229|FEATURES|vanR|glycopeptide|vanR	1.0	75.8	33	53.9	9.9e-09	1
PBP-1B	291	321	SRX3808530.19290791	beta-lactam	YP_002467958|FEATURES|PBP-1B|beta-lactam|PBP-1B	0.999999999561	83.9	31	54.7	5.8e-09	1
EPTA	65	97	SRX3808530.7630486	peptide	BAE78116.1|FEATURES|eptA|peptide|eptA	0.999999477362	63.6	33	45.4	3.5e-06	1
OQXB	953	985	SRX3808530.7434694	multidrug	YP_001693238|FEATURES|oqxB|multidrug|oqxB	1.0	90.9	33	61.2	6.2e-11	1
SMEE	77	109	SRX3808530.5611304	multidrug	YP_002706077|FEATURES|smeE|multidrug|smeE	0.999976849614	75.8	33	53.5	1.3e-08	1
MDTE	276	308	SRX3808530.16055520	multidrug	CP001918.1.gene3442.p01|FEATURES|mdtE|multidrug|mdtE	0.999999999954	72.7	33	58.9	3.1e-10	1
ESCHERICHIA_COLI_LAMB	52	84	SRX3808530.14840889	multidrug	BAB38442|FEATURES|Escherichia_coli_LamB|multidrug|Escherichia_coli_LamB	0.999998022963	97.0	33	72.4	2.7e-14	1
TOLC	391	423	SRX3808530.779199	multidrug	gi:565892113:ref:WP_023972176.1:|FEATURES|TolC|multidrug|TolC	1.0	87.9	33	61.2	6.2e-11	1
VANR	72	104	SRX3808530.12641120	glycopeptide	gi:983429529:ref:WP_060593182.1:|FEATURES|vanR|glycopeptide|vanR	0.999999999105	60.6	33	47.8	7.1e-07	1
MEXE	15	47	SRX3808530.15175249	multidrug	YP_002848373|FEATURES|mexE|multidrug|mexE	0.999999970836	75.8	33	54.7	5.8e-09	1
PENA	179	211	SRX3808530.2099251	beta-lactam	ZP_04656349|FEATURES|penA|beta-lactam|penA	1.0	78.8	33	58.5	4.0e-10	1
BICYCLOMYCIN-MULTIDRUG_EFFLUX_PROTEIN_BCR	106	138	SRX3808530.16380779	multidrug	YP_001437159|FEATURES|bicyclomycin-multidrug_efflux_protein_bcr|multidrug|bicyclomycin-multidrug_efflux_protein_bcr	1.0	90.9	33	60.5	1.1e-10	1
MCR-1	439	471	SRX3808530.1194029	peptide	AKF16168|FEATURES|MCR-1|peptide|MCR-1	1.0	87.9	33	66.6	1.5e-12	1
SERRATIA_MARCESCENS_OMP1	322	352	SRX3808530.13168037	multidrug	AIA49384.1|FEATURES|Serratia_marcescens_Omp1|multidrug|Serratia_marcescens_Omp1	0.806639668836	87.1	31	60.8	7.9e-11	1
CAMP-REGULATORY_PROTEIN	107	139	SRX3808530.1686412	unclassified	gi:446164891:ref:WP_000242746.1:|FEATURES|cAMP-regulatory_protein|unclassified|cAMP-regulatory_protein	0.935406194831	100.0	33	65.5	3.3e-12	1
MEXE	285	317	SRX3808530.13818919	multidrug	gi:749610452:ref:WP_040232688.1:|FEATURES|mexE|multidrug|mexE	1.0	90.9	33	63.9	9.6e-12	1
TETT	5	36	SRX3808530.6229585	tetracycline	L42544.gene.p01|FEATURES|tetT|tetracycline|tetT	0.999999999873	62.5	32	44.3	7.8e-06	1
TET34	8	40	SRX3808530.39975	tetracycline	BAC58936|FEATURES|tet34|tetracycline|tet34	1.0	63.6	33	50.8	8.4e-08	1
CAMP-REGULATORY_PROTEIN	166	198	SRX3808530.11842337	unclassified	gi:490367208:ref:WP_004246872.1:|FEATURES|cAMP-regulatory_protein|unclassified|cAMP-regulatory_protein	0.938925206208	97.0	33	65.1	4.3e-12	1
CAMP-REGULATORY_PROTEIN	98	130	SRX3808530.10740961	unclassified	gi:490367208:ref:WP_004246872.1:|FEATURES|cAMP-regulatory_protein|unclassified|cAMP-regulatory_protein	0.933354519669	100.0	33	65.5	3.3e-12	1
MDTB	353	384	SRX3808530.11842335	multidrug	CP001918.1.gene3440.p01|FEATURES|mdtB|multidrug|mdtB	0.99999999999	96.9	32	62.4	2.8e-11	1
BACA	189	220	SRX3808530.10554222	bacitracin	YP_001436495|FEATURES|bacA|bacitracin|bacA	1.0	90.6	32	61.6	4.6e-11	1
ARNA	381	413	SRX3808530.19249508	polymyxin	gi:507079934:ref:WP_016150692.1:|FEATURES|arnA|polymyxin|arnA	0.907082584958	100.0	33	70.5	1.0e-13	1
MEXB	269	301	SRX3808530.1301393	multidrug	gi:505288054:ref:WP_015475156.1:|FEATURES|mexB|multidrug|mexB	0.999991447944	60.6	33	45.4	3.5e-06	1
RPOB2	884	915	SRX3808530.11970916	multidrug	BAD59497.1|FEATURES|rpoB2|multidrug|rpoB2	0.999999146988	68.8	32	47.4	9.3e-07	1
ACRB	721	753	SRX3808530.19249500	multidrug	gi:447055218:ref:WP_001132474.1:|FEATURES|acrB|multidrug|acrB	0.999996812846	84.8	33	61.2	6.2e-11	1
PENA	435	467	SRX3808530.10690954	beta-lactam	ZP_04656349|FEATURES|penA|beta-lactam|penA	1.0	93.9	33	71.6	4.6e-14	1
ACRB	959	991	SRX3808530.2868825	multidrug	gi:502789935:ref:WP_013024911.1:|FEATURES|acrB|multidrug|acrB	1.0	100.0	33	64.7	5.6e-12	1
MDTD	171	202	SRX3808530.13081409	multidrug	NC_002695.1.916587.p01|FEATURES|mdtD|multidrug|mdtD	0.999999999926	78.1	32	55.8	2.5e-09	1
PMRF	280	310	SRX3808530.9454190	peptide	AAC75314.1|FEATURES|PmrF|peptide|PmrF	0.999999033884	74.2	31	52.8	2.2e-08	1
TRANSCRIPTIONAL_REGULATORY_PROTEIN_CPXR_CPXR	89	119	SRX3808530.18278955	unclassified	CP004022.1.gene3215.p01|FEATURES|transcriptional_regulatory_protein_CpxR_cpxR|unclassified|transcriptional_regulatory_protein_CpxR_cpxR	0.999999999084	71.0	31	47.4	9.3e-07	1
PENA	68	99	SRX3808530.10133596	beta-lactam	ZP_04656349|FEATURES|penA|beta-lactam|penA	1.0	81.2	32	59.3	2.4e-10	1
PBP-1A	97	129	SRX3808530.10097278	beta-lactam	YP_001292390|FEATURES|PBP-1A|beta-lactam|PBP-1A	1.0	72.7	33	50.1	1.4e-07	1
EMRB	446	477	SRX3808530.12127764	multidrug	gi:585330820:ref:WP_024212479.1:|FEATURES|emrB|multidrug|emrB	0.99999638204	84.4	32	57.8	6.9e-10	1
MDTK	155	186	SRX3808530.20658921	multidrug	gi:447097675:ref:WP_001174931.1:|FEATURES|mdtK|multidrug|mdtK	1.0	87.5	32	63.5	1.2e-11	1
ACRB	132	164	SRX3808530.15406804	multidrug	ZP_03832747|FEATURES|acrB|multidrug|acrB	1.0	90.9	33	63.5	1.2e-11	1
TOLC	442	472	SRX3808530.1362785	multidrug	gi:503837792:ref:WP_014071786.1:|FEATURES|TolC|multidrug|TolC	0.999997085018	71.9	32	44.7	5.8e-06	1
SERRATIA_MARCESCENS_OMP1	34	66	SRX3808530.19632955	multidrug	AIA49384.1|FEATURES|Serratia_marcescens_Omp1|multidrug|Serratia_marcescens_Omp1	0.999452815216	90.9	33	68.9	3.0e-13	1
EMRA	39	71	SRX3808530.1332651	multidrug	gi:896053843:ref:WP_049103497.1:|FEATURES|emrA|multidrug|emrA	0.988754024097	90.9	33	69.3	2.3e-13	1
EMRB	4	34	SRX3808530.1215288	multidrug	gi:486057056:ref:WP_001507824.1:|FEATURES|emrB|multidrug|emrB	0.999999895944	93.5	31	57.4	9.0e-10	1
BACA	157	189	SRX3808530.10577769	bacitracin	B2VGJ3|FEATURES|bacA|bacitracin|bacA	1.0	100.0	33	73.9	9.2e-15	1
MSBA	250	282	SRX3808530.13685173	nitroimidazole	NP_415434.1|FEATURES|msbA|nitroimidazole|msbA	0.999599063394	90.9	33	60.8	8.1e-11	1
RPOB2	399	429	SRX3808530.14712765	multidrug	BAD59497.1|FEATURES|rpoB2|multidrug|rpoB2	0.999999170186	64.5	31	48.1	5.4e-07	1
MEXB	863	895	SRX3808530.6627662	multidrug	gi:504646765:ref:WP_014833867.1:|FEATURES|mexB|multidrug|mexB	1.0	81.8	33	57.4	9.0e-10	1
EPTA	167	197	SRX3808530.14614477	peptide	BAE78116.1|FEATURES|eptA|peptide|eptA	0.999999843337	83.9	31	55.1	4.3e-09	1
OMPF	308	340	SRX3808530.6627668	multidrug	gi:505383854:ref:WP_015570956.1:|FEATURES|ompF|multidrug|ompF	0.999999053212	75.8	33	57.4	9.0e-10	1
MEXE	50	80	SRX3808530.13598229	multidrug	gi:503835165:ref:WP_014069159.1:|FEATURES|mexE|multidrug|mexE	1.0	96.8	31	61.2	5.8e-11	1
ACRA	330	360	SRX3808530.3191763	multidrug	ABG77965|FEATURES|acrA|multidrug|acrA	1.0	67.7	31	50.4	1.1e-07	1
MEXE	22	51	SRX3808530.7861199	multidrug	CP001918.1.gene1258.p01|FEATURES|mexE|multidrug|mexE	1.0	77.4	31	48.1	5.4e-07	1
OQXB	469	500	SRX3808530.21041438	multidrug	YP_001693238|FEATURES|oqxB|multidrug|oqxB	1.0	96.9	32	57.8	6.9e-10	1
RPOB2	426	458	SRX3808530.10040634	multidrug	BAD59497.1|FEATURES|rpoB2|multidrug|rpoB2	0.999999216985	75.8	33	57.4	9.0e-10	1
TOLC	162	194	SRX3808530.7146452	multidrug	gi:446657936:ref:WP_000735282.1:|FEATURES|TolC|multidrug|TolC	1.0	93.9	33	65.9	2.5e-12	1
PMRF	211	243	SRX3808530.14119899	peptide	AAC75314.1|FEATURES|PmrF|peptide|PmrF	0.999999529358	81.8	33	60.5	1.1e-10	1
MCR-4	387	419	SRX3808530.207284	peptide	ASR73329.1|FEATURES|MCR-4|peptide|MCR-4	0.999999993767	72.7	33	60.1	1.4e-10	1
MDFA	320	351	SRX3808530.843734	multidrug	ACB17400|FEATURES|mdfA|multidrug|mdfA	1.0	71.9	32	49.3	2.4e-07	1
ROSB	266	298	SRX3808530.14306427	fosmidomycin	gi:544012122:gb:ERK10884.1:|FEATURES|rosB|fosmidomycin|rosB	1.0	100.0	33	68.9	3.0e-13	1
ARNA	55	86	SRX3808530.2892960	polymyxin	gi:486327523:ref:WP_001583708.1:|FEATURES|arnA|polymyxin|arnA	0.864515611204	62.5	32	56.6	1.5e-09	1
COB(I)ALAMIN_ADENOLSYLTRANSFERASE	32	63	SRX3808530.10475699	unclassified	gi:749002628:ref:WP_040062280.1:|FEATURES|cob(I)alamin_adenolsyltransferase|unclassified|cob(I)alamin_adenolsyltransferase	1.0	81.2	32	58.5	3.9e-10	1
OXA	175	205	SRX3808530.13016818	beta-lactam	gi:583596984:gb:EWE59955.1:|FEATURES|OXA-9|beta-lactam|OXA	0.999999890235	61.3	31	47.4	9.3e-07	1
OPTRA	202	233	SRX3808530.8269148	oxazolidinone	AKA86814|FEATURES|optrA|oxazolidinone|optrA	0.999434724485	62.5	32	51.6	4.9e-08	1
TETD	31	63	SRX3808530.13813123	tetracycline	gi:135617:sp:P28816.1:TETD_ECOLX|FEATURES|tetD|tetracycline|tetD	0.99999999941	60.6	33	48.9	3.2e-07	1
TETA	5	35	SRX3808530.312423	tetracycline	gi:852042875:ref:WP_048267274.1:|FEATURES|tetA|tetracycline|tetA	0.999999125169	87.9	33	57.8	6.9e-10	1
CPXA	339	371	SRX3808530.13835710	aminoglycoside:aminocoumarin	NP_312864.1|FEATURES|cpxA|aminoglycoside:aminocoumarin|cpxA	0.999681207345	87.9	33	65.1	4.3e-12	1
MDTG	322	353	SRX3808530.13259731	multidrug	gi:489865065:ref:WP_003768662.1:|FEATURES|mdtG|multidrug|mdtG	1.0	65.6	32	48.5	4.0e-07	1
MSBA	552	582	SRX3808530.282519	nitroimidazole	NP_415434.1|FEATURES|msbA|nitroimidazole|msbA	0.999583053714	77.4	31	50.8	8.4e-08	1
ACRA	314	345	SRX3808530.18092657	multidrug	ZP_02902278|FEATURES|acrA|multidrug|acrA	1.0	75.0	32	53.5	1.3e-08	1
RPOB2	595	626	SRX3808530.1027591	multidrug	BAD59497.1|FEATURES|rpoB2|multidrug|rpoB2	0.999999216985	68.8	32	49.7	1.8e-07	1
MSBA	296	327	SRX3808530.11879188	nitroimidazole	NP_415434.1|FEATURES|msbA|nitroimidazole|msbA	0.999853813239	96.9	32	65.1	4.2e-12	1
EPTA	313	345	SRX3808530.14304480	peptide	BAE78116.1|FEATURES|eptA|peptide|eptA	0.999999955251	87.9	33	69.3	2.3e-13	1
TRANSCRIPTIONAL_REGULATORY_PROTEIN_CPXR_CPXR	82	112	SRX3808530.18846727	unclassified	CP001918.1.gene5135.p01|FEATURES|transcriptional_regulatory_protein_CpxR_cpxR|unclassified|transcriptional_regulatory_protein_CpxR_cpxR	0.999999999782	64.5	31	45.1	4.3e-06	1
MDTK	169	200	SRX3808530.987027	fluoroquinolone	AML99881.1|FEATURES|MdtK|fluoroquinolone|MdtK	0.999995236515	84.4	32	60.5	1.1e-10	1
EMRA	203	234	SRX3808530.8268437	multidrug	gi:490366423:ref:WP_004246087.1:|FEATURES|emrA|multidrug|emrA	0.983960519794	75.0	32	48.1	5.3e-07	1
EPTA	173	205	SRX3808530.10340057	peptide	BAE78116.1|FEATURES|eptA|peptide|eptA	0.999999908516	84.8	33	60.5	1.1e-10	1
EPTA	82	114	SRX3808530.20461750	peptide	BAE78116.1|FEATURES|eptA|peptide|eptA	0.999999558056	66.7	33	46.6	1.6e-06	1
PENA	368	400	SRX3808530.102120	beta-lactam	YP_002146111|FEATURES|penA|beta-lactam|penA	1.0	93.9	33	67.0	1.1e-12	1
PENA	55	87	SRX3808530.61310	beta-lactam	ZP_04656349|FEATURES|penA|beta-lactam|penA	1.0	84.8	33	65.5	3.3e-12	1
EMRB	409	440	SRX3808530.16093881	multidrug	gi:502671416:ref:WP_012907239.1:|FEATURES|emrB|multidrug|emrB	0.999995616382	65.6	32	50.8	8.1e-08	1
TETD	34	65	SRX3808530.16715129	tetracycline	gi:135617:sp:P28816.1:TETD_ECOLX|FEATURES|tetD|tetracycline|tetD	0.999999996928	62.5	32	53.1	1.7e-08	1
ACRB	943	975	SRX3808530.14000301	multidrug	CP001918.1.gene1257.p01|FEATURES|acrB|multidrug|acrB	1.0	100.0	33	67.0	1.1e-12	1
EPTA	28	60	SRX3808530.10474129	peptide	BAE78116.1|FEATURES|eptA|peptide|eptA	0.999999558056	63.6	33	46.6	1.6e-06	1
ACRB	770	800	SRX3808530.6961826	multidrug	gi:812045371:emb:CRH28493.1:|FEATURES|acrB|multidrug|acrB	0.999997699411	77.4	31	55.8	2.4e-09	1
PENA	214	246	SRX3808530.1053609	beta-lactam	ZP_04656349|FEATURES|penA|beta-lactam|penA	1.0	87.9	33	66.2	1.9e-12	1
MDTK	36	68	SRX3808530.15461474	fluoroquinolone	AML99881.1|FEATURES|MdtK|fluoroquinolone|MdtK	0.99999737487	87.9	33	65.1	4.3e-12	1
TOLC	394	425	SRX3808530.18035919	multidrug	gi:565892113:ref:WP_023972176.1:|FEATURES|TolC|multidrug|TolC	1.0	84.4	32	58.9	3.0e-10	1
ESCHERICHIA_COLI_LAMB	370	402	SRX3808530.639947	multidrug	BAB38442|FEATURES|Escherichia_coli_LamB|multidrug|Escherichia_coli_LamB	0.999998130977	93.9	33	74.3	7.1e-15	1
BACA	128	159	SRX3808530.6347937	bacitracin	ZP_04616832|FEATURES|bacA|bacitracin|bacA	1.0	84.4	32	59.7	1.8e-10	1
ROSB	86	118	SRX3808530.14713419	fosmidomycin	YP_001605795|FEATURES|rosB|fosmidomycin|rosB	1.0	81.8	33	57.0	1.2e-09	1
SMED	48	78	SRX3808530.15514198	multidrug	YP_002706076|FEATURES|smeD|multidrug|smeD	1.0	64.5	31	45.1	4.5e-06	1
RPOB2	583	615	SRX3808530.12399617	multidrug	BAD59497.1|FEATURES|rpoB2|multidrug|rpoB2	0.99999944795	81.8	33	60.8	8.1e-11	1
OQXB	459	491	SRX3808530.19934120	multidrug	YP_001693238|FEATURES|oqxB|multidrug|oqxB	1.0	93.9	33	60.8	8.1e-11	1
CAMP-REGULATORY_PROTEIN	176	208	SRX3808530.2745249	unclassified	gi:490367208:ref:WP_004246872.1:|FEATURES|cAMP-regulatory_protein|unclassified|cAMP-regulatory_protein	0.945215245902	100.0	33	68.6	3.9e-13	1
ESCHERICHIA_COLI_MIPA	156	186	SRX3808530.8375615	multidrug	NP_310518|FEATURES|Escherichia_coli_mipA|multidrug|Escherichia_coli_mipA	0.999998752597	67.7	31	52.0	3.8e-08	1
KASUGAMYCIN_RESISTANCE_PROTEIN_KSGA	11	43	SRX3808530.19934128	aminoglycoside	YP_002240485|FEATURES|kasugamycin_resistance_protein_ksgA|aminoglycoside|kasugamycin_resistance_protein_ksgA	1.0	78.8	33	58.9	3.1e-10	1
MDTK	200	232	SRX3808530.15542710	fluoroquinolone	AML99881.1|FEATURES|MdtK|fluoroquinolone|MdtK	0.999991156537	81.8	33	62.8	2.1e-11	1
PBP-1A	67	98	SRX3808530.7284253	beta-lactam	YP_001290033|FEATURES|PBP-1A|beta-lactam|PBP-1A	1.0	68.8	32	52.0	3.8e-08	1
MULTIDRUG_ABC_TRANSPORTER	486	518	SRX3808530.2745246	multidrug	gi:517381192:ref:WP_018555350.1:|FEATURES|multidrug_ABC_transporter|multidrug|multidrug_ABC_transporter	1.0	75.8	33	50.4	1.1e-07	1
RPOB2	1024	1056	SRX3808530.15542717	multidrug	BAD59497.1|FEATURES|rpoB2|multidrug|rpoB2	0.999999481551	84.8	33	63.2	1.6e-11	1
MEXB	899	930	SRX3808530.11493511	multidrug	YP_298289|FEATURES|mexB|multidrug|mexB	1.0	71.9	32	50.4	1.1e-07	1
MULTIDRUG_ABC_TRANSPORTER	460	490	SRX3808530.8581002	multidrug	gi:896355182:ref:WP_049310020.1:|FEATURES|multidrug_ABC_transporter|multidrug|multidrug_ABC_transporter	1.0	87.1	31	58.2	5.1e-10	1
OQXB	253	285	SRX3808530.16420034	multidrug	YP_001693238|FEATURES|oqxB|multidrug|oqxB	0.999999989286	93.9	33	62.0	3.6e-11	1
MAJOR_FACILITATOR_SUPERFAMILY_TRANSPORTER	94	124	SRX3808530.5989650	multidrug	CP001918.1.gene2931.p01|FEATURES|major_facilitator_superfamily_transporter|multidrug|major_facilitator_superfamily_transporter	0.999998933919	87.1	31	63.5	1.2e-11	1
PENA	290	321	SRX3808530.16420032	beta-lactam	ZP_04656349|FEATURES|penA|beta-lactam|penA	1.0	81.2	32	57.0	1.1e-09	1
MAJOR_FACILITATOR_SUPERFAMILY_TRANSPORTER	79	111	SRX3808530.10880585	multidrug	CP001918.1.gene2931.p01|FEATURES|major_facilitator_superfamily_transporter|multidrug|major_facilitator_superfamily_transporter	0.99997901257	97.0	33	72.8	2.1e-14	1
MDTD	158	190	SRX3808530.16420030	multidrug	NC_002695.1.916587.p01|FEATURES|mdtD|multidrug|mdtD	0.99999999999	87.9	33	68.2	5.1e-13	1
MSBA	32	63	SRX3808530.842466	nitroimidazole	NP_415434.1|FEATURES|msbA|nitroimidazole|msbA	0.999716780539	84.4	32	54.7	5.6e-09	1
EPTA	60	92	SRX3808530.13012224	peptide	BAE78116.1|FEATURES|eptA|peptide|eptA	0.999999638464	69.7	33	48.1	5.4e-07	1
TETA	413	443	SRX3808530.16264146	tetracycline	gi:171851258:emb:CAQ04234.1:|FEATURES|tetA|tetracycline|tetA	0.999999342055	64.5	31	44.3	7.8e-06	1
RPOB2	262	292	SRX3808530.19046023	multidrug	BAD59497.1|FEATURES|rpoB2|multidrug|rpoB2	0.999999235593	67.7	31	50.4	1.1e-07	1
ADEJ	876	908	SRX3808530.15271673	multidrug	NC_011586.7045444.p01|FEATURES|adeJ|multidrug|adeJ	1.0	100.0	33	67.8	6.6e-13	1
OQXB	600	632	SRX3808530.11728723	multidrug	YP_001693238|FEATURES|oqxB|multidrug|oqxB	0.999999382173	93.9	33	66.6	1.5e-12	1
MDTB	127	157	SRX3808530.9878687	multidrug	gi:857586086:emb:CRL63207.1:|FEATURES|mdtB|multidrug|mdtB	0.999999440338	64.5	31	44.7	5.6e-06	1
ACRB	867	899	SRX3808530.6185903	multidrug	gi:485731880:ref:WP_001359514.1:|FEATURES|acrB|multidrug|acrB	1.0	84.8	33	59.3	2.4e-10	1
MEXB	553	585	SRX3808530.1008721	multidrug	YP_298289|FEATURES|mexB|multidrug|mexB	0.999997688705	66.7	33	51.2	6.4e-08	1
EPTA	365	397	SRX3808530.10321250	peptide	BAE78116.1|FEATURES|eptA|peptide|eptA	0.999999843337	63.6	33	55.1	4.4e-09	1
DNA-BINDING_PROTEIN_H-NS	100	131	SRX3808530.11720134	unclassified	CP001918.1.gene1661.p01|FEATURES|DNA-binding_protein_H-NS|unclassified|DNA-binding_protein_H-NS	1.0	84.4	32	62.4	2.7e-11	1
OQXA	82	112	SRX3808530.5787484	multidrug	YP_001693237.1|FEATURES|oqxA|multidrug|oqxA	0.999998197724	87.1	31	57.8	6.6e-10	1
OQXB	456	487	SRX3808530.4833305	multidrug	YP_001693238|FEATURES|oqxB|multidrug|oqxB	1.0	87.5	32	55.5	3.3e-09	1
OMPR	72	104	SRX3808530.14303132	multidrug	CP000034.1.gene3672.p01|FEATURES|ompR|multidrug|ompR	0.999999113835	87.9	33	64.3	7.3e-12	1
RPOB2	791	823	SRX3808530.18327306	multidrug	BAD59497.1|FEATURES|rpoB2|multidrug|rpoB2	0.999999431054	81.8	33	59.7	1.8e-10	1
TRANSCRIPTIONAL_REGULATORY_PROTEIN_CPXR_CPXR	68	98	SRX3808530.12931868	unclassified	CP004022.1.gene3215.p01|FEATURES|transcriptional_regulatory_protein_CpxR_cpxR|unclassified|transcriptional_regulatory_protein_CpxR_cpxR	0.999980637588	64.5	31	48.5	4.2e-07	1
CAMP-REGULATORY_PROTEIN	10	42	SRX3808530.10469807	unclassified	gi:490367208:ref:WP_004246872.1:|FEATURES|cAMP-regulatory_protein|unclassified|cAMP-regulatory_protein	0.95332044344	100.0	33	77.4	8.4e-16	1
MEXB	671	702	SRX3808530.13934271	multidrug	YP_298289|FEATURES|mexB|multidrug|mexB	0.999999624365	65.6	32	46.6	1.5e-06	1
TOLC	72	103	SRX3808530.1080013	multidrug	gi:696408901:ref:WP_032980019.1:|FEATURES|TolC|multidrug|TolC	1.0	84.4	32	62.4	2.7e-11	1
ACRS	33	65	SRX3808530.21042165	multidrug	AAC76296.1|FEATURES|AcrS|multidrug|AcrS	0.999999999907	63.6	33	50.4	1.1e-07	1
MDTK	23	55	SRX3808530.13600453	multidrug	YP_001176513|FEATURES|mdtK|multidrug|mdtK	1.0	90.9	33	62.0	3.6e-11	1
OMPR	143	174	SRX3808530.16600166	multidrug	CP000034.1.gene3672.p01|FEATURES|ompR|multidrug|ompR	0.999999270176	100.0	32	68.9	2.9e-13	1
MAJOR_FACILITATOR_SUPERFAMILY_TRANSPORTER	397	428	SRX3808530.19928721	multidrug	CP001918.1.gene2931.p01|FEATURES|major_facilitator_superfamily_transporter|multidrug|major_facilitator_superfamily_transporter	0.999998674628	87.5	32	57.8	6.6e-10	1
EPTA	426	458	SRX3808530.18792991	peptide	BAE78116.1|FEATURES|eptA|peptide|eptA	0.999999766334	84.8	33	62.0	3.6e-11	1
ACRB	596	628	SRX3808530.15277859	multidrug	ABR13271|FEATURES|acrB|multidrug|acrB	1.0	84.8	33	62.8	2.1e-11	1
ACRB	925	957	SRX3808530.15177043	multidrug	gi:502789935:ref:WP_013024911.1:|FEATURES|acrB|multidrug|acrB	1.0	100.0	33	65.9	2.5e-12	1
TOLC	162	194	SRX3808530.17882801	multidrug	gi:446657936:ref:WP_000735282.1:|FEATURES|TolC|multidrug|TolC	1.0	93.9	33	65.9	2.5e-12	1
PMRF	144	176	SRX3808530.4371144	peptide	AAC75314.1|FEATURES|PmrF|peptide|PmrF	0.99999967627	90.9	33	65.5	3.3e-12	1
KASUGAMYCIN_RESISTANCE_PROTEIN_KSGA	132	163	SRX3808530.6742598	aminoglycoside	YP_001461223|FEATURES|kasugamycin_resistance_protein_ksgA|aminoglycoside|kasugamycin_resistance_protein_ksgA	1.0	90.6	32	60.5	1.1e-10	1
MDTK	131	163	SRX3808530.10236439	multidrug	gi:447097675:ref:WP_001174931.1:|FEATURES|mdtK|multidrug|mdtK	1.0	93.9	33	71.6	4.6e-14	1
EMRA	293	324	SRX3808530.2206112	multidrug	gi:838616135:gb:KLW00339.1:|FEATURES|emrA|multidrug|emrA	0.985177770107	65.6	32	50.8	8.1e-08	1
ACRB	253	285	SRX3808530.6219617	multidrug	gi:812045371:emb:CRH28493.1:|FEATURES|acrB|multidrug|acrB	1.0	84.8	33	63.9	9.6e-12	1
MEXB	865	896	SRX3808530.15984929	multidrug	gi:504646765:ref:WP_014833867.1:|FEATURES|mexB|multidrug|mexB	1.0	75.0	32	53.1	1.6e-08	1
CAMP-REGULATORY_PROTEIN	10	42	SRX3808530.1965922	unclassified	gi:490367208:ref:WP_004246872.1:|FEATURES|cAMP-regulatory_protein|unclassified|cAMP-regulatory_protein	0.944147220524	93.9	33	71.2	6.0e-14	1
ROSB	228	259	SRX3808530.14393426	fosmidomycin	gi:896190680:ref:WP_049199932.1:|FEATURES|rosB|fosmidomycin|rosB	1.0	90.6	32	58.9	3.0e-10	1
MSBA	75	107	SRX3808530.20634236	nitroimidazole	NP_415434.1|FEATURES|msbA|nitroimidazole|msbA	0.999801617725	78.8	33	62.4	2.8e-11	1
OQXB	832	863	SRX3808530.15856614	multidrug	YP_001693238|FEATURES|oqxB|multidrug|oqxB	0.999998951367	81.2	32	55.8	2.6e-09	1
PENA	540	571	SRX3808530.8936717	beta-lactam	ZP_04656349|FEATURES|penA|beta-lactam|penA	1.0	87.5	32	63.9	9.3e-12	1
OQXB	594	624	SRX3808530.13647699	multidrug	YP_001693238|FEATURES|oqxB|multidrug|oqxB	0.999999085815	87.1	31	57.0	1.2e-09	1
PENA	201	233	SRX3808530.20861034	beta-lactam	ZP_02659083|FEATURES|penA|beta-lactam|penA	1.0	69.7	33	53.9	9.9e-09	1
PENA	252	284	SRX3808530.19994986	beta-lactam	ZP_04656349|FEATURES|penA|beta-lactam|penA	1.0	66.7	33	46.6	1.6e-06	1
TOLC	391	423	SRX3808530.11034294	multidrug	gi:763321415:ref:WP_044179865.1:|FEATURES|TolC|multidrug|TolC	1.0	93.9	33	63.9	9.6e-12	1
MDTG	15	46	SRX3808530.7438520	multidrug	ZP_04004395|FEATURES|mdtG|multidrug|mdtG	1.0	68.8	32	54.3	7.6e-09	1
MAJOR_FACILITATOR_SUPERFAMILY_TRANSPORTER	20	52	SRX3808530.19658048	multidrug	ZP_03053667|FEATURES|major_facilitator_superfamily_transporter|multidrug|major_facilitator_superfamily_transporter	0.999999872315	63.6	33	46.6	1.6e-06	1
MDTK	52	82	SRX3808530.2020113	multidrug	gi:857587401:emb:CRL58909.1:|FEATURES|mdtK|multidrug|mdtK	0.999999955228	74.2	31	52.4	2.7e-08	1
MEXB	791	822	SRX3808530.11965009	multidrug	YP_298289|FEATURES|mexB|multidrug|mexB	0.999999531398	90.6	32	65.5	3.2e-12	1
TRANSCRIPTIONAL_REGULATORY_PROTEIN_CPXR_CPXR	84	116	SRX3808530.13774132	unclassified	CP001485.1.gene721.p01|FEATURES|transcriptional_regulatory_protein_CpxR_cpxR|unclassified|transcriptional_regulatory_protein_CpxR_cpxR	0.944773658379	97.0	33	67.8	6.6e-13	1
ACRA	102	133	SRX3808530.10768237	multidrug	gi:500615129:gb:EOQ55695.1:|FEATURES|acrA|multidrug|acrA	1.0	93.8	32	62.4	2.7e-11	1
EMRB	438	470	SRX3808530.4185494	multidrug	gi:585330820:ref:WP_024212479.1:|FEATURES|emrB|multidrug|emrB	0.999973398787	81.8	33	61.6	4.7e-11	1
MAJOR_FACILITATOR_SUPERFAMILY_TRANSPORTER	22	52	SRX3808530.19341226	multidrug	ZP_03053667|FEATURES|major_facilitator_superfamily_transporter|multidrug|major_facilitator_superfamily_transporter	0.999999860482	64.5	31	45.1	4.6e-06	1
EPTA	298	330	SRX3808530.2139754	peptide	BAE78116.1|FEATURES|eptA|peptide|eptA	0.999999893624	78.8	33	61.2	6.2e-11	1
TET34	49	81	SRX3808530.16455926	tetracycline	YP_002418004|FEATURES|tet34|tetracycline|tet34	1.0	84.8	33	64.3	7.3e-12	1
OMPR	143	174	SRX3808530.7510757	multidrug	CP000034.1.gene3672.p01|FEATURES|ompR|multidrug|ompR	0.999999261114	96.9	32	68.6	3.8e-13	1
MDFA	36	68	SRX3808530.19247242	multidrug	gi:1044109257:emb:SBZ85298.1:|FEATURES|mdfA|multidrug|mdfA	0.9999999995	72.7	33	51.6	4.9e-08	1
MDTK	41	72	SRX3808530.18428023	fluoroquinolone	AML99881.1|FEATURES|MdtK|fluoroquinolone|MdtK	0.999996772901	93.8	32	63.5	1.2e-11	1
OQXB	809	841	SRX3808530.11686854	multidrug	YP_001693238|FEATURES|oqxB|multidrug|oqxB	1.0	93.9	33	68.9	3.0e-13	1
ACRB	34	66	SRX3808530.17119055	multidrug	YP_001908403|FEATURES|acrB|multidrug|acrB	1.0	90.9	33	65.1	4.3e-12	1
OMPF	94	126	SRX3808530.9740558	multidrug	CP004022.1.gene834.p01|FEATURES|ompF|multidrug|ompF	0.945098252388	75.8	33	63.2	1.6e-11	1
TETT	5	36	SRX3808530.1113360	tetracycline	L42544.gene.p01|FEATURES|tetT|tetracycline|tetT	0.999999999873	62.5	32	44.3	7.8e-06	1
MACB	19	49	SRX3808530.14031182	MLS	gi:983405167:ref:WP_060572706.1:|FEATURES|macB|MLS|macB	1.0	64.5	31	46.2	2.1e-06	1
ACRB	223	254	SRX3808530.15309830	multidrug	gi:78100762:pdb:1T9T:A|FEATURES|acrB|multidrug|acrB	0.999999095199	75.0	32	48.1	5.3e-07	1
CAMP-REGULATORY_PROTEIN	15	47	SRX3808530.19613695	unclassified	gi:491301754:ref:WP_005159757.1:|FEATURES|cAMP-regulatory_protein|unclassified|cAMP-regulatory_protein	0.947352783557	97.0	33	72.0	3.5e-14	1
OLEI	303	335	SRX3808530.10662169	MLS	ABA42118.2|FEATURES|oleI|MLS|oleI	0.999999992628	60.6	33	45.1	4.6e-06	1
MAJOR_FACILITATOR_SUPERFAMILY_TRANSPORTER	39	71	SRX3808530.16006873	multidrug	CP001918.1.gene2931.p01|FEATURES|major_facilitator_superfamily_transporter|multidrug|major_facilitator_superfamily_transporter	0.999999067735	93.9	33	67.4	8.6e-13	1
CAMP-REGULATORY_PROTEIN	101	133	SRX3808530.13855481	unclassified	gi:446164891:ref:WP_000242746.1:|FEATURES|cAMP-regulatory_protein|unclassified|cAMP-regulatory_protein	0.935406194831	100.0	33	65.5	3.3e-12	1
TETD	26	58	SRX3808530.20141527	tetracycline	gi:135617:sp:P28816.1:TETD_ECOLX|FEATURES|tetD|tetracycline|tetD	0.9999999885	66.7	33	52.8	2.2e-08	1
MULTIDRUG_ABC_TRANSPORTER	457	487	SRX3808530.16241845	multidrug	gi:896355182:ref:WP_049310020.1:|FEATURES|multidrug_ABC_transporter|multidrug|multidrug_ABC_transporter	1.0	80.6	31	55.8	2.5e-09	1
OQXB	306	337	SRX3808530.2142845	multidrug	YP_001693238|FEATURES|oqxB|multidrug|oqxB	0.999999340685	90.6	32	64.3	7.1e-12	1
SMER	77	108	SRX3808530.16421785	multidrug	AAD51348.1|FEATURES|smeR|multidrug|smeR	0.999994636142	68.8	32	49.7	1.8e-07	1
ESCHERICHIA_COLI_LAMB	237	269	SRX3808530.3445404	multidrug	BAB38442|FEATURES|Escherichia_coli_LamB|multidrug|Escherichia_coli_LamB	0.999997482728	81.8	33	65.1	4.3e-12	1
MDTK	38	70	SRX3808530.14772883	fluoroquinolone	AML99881.1|FEATURES|MdtK|fluoroquinolone|MdtK	0.999997089215	90.9	33	64.3	7.3e-12	1
ESCHERICHIA_COLI_MIPA	174	205	SRX3808530.2173584	multidrug	NP_310518|FEATURES|Escherichia_coli_mipA|multidrug|Escherichia_coli_mipA	0.999998570712	62.5	32	47.8	7.1e-07	1
ACRB	436	468	SRX3808530.3239089	multidrug	YP_454364|FEATURES|acrB|multidrug|acrB	1.0	93.9	33	64.3	7.3e-12	1
SMEF	273	304	SRX3808530.14409403	multidrug	CAG34266|FEATURES|smeF|multidrug|smeF	1.0	71.9	32	47.0	1.2e-06	1
OMPR	160	192	SRX3808530.9030501	multidrug	CP000034.1.gene3672.p01|FEATURES|ompR|multidrug|ompR	0.999999281998	100.0	33	69.3	2.3e-13	1
ACRB	606	636	SRX3808530.6181100	multidrug	gi:503341948:ref:WP_013576609.1:|FEATURES|acrB|multidrug|acrB	0.999999999961	71.0	31	51.6	4.9e-08	1
OMPF	3	35	SRX3808530.19267415	multidrug	gi:504720116:ref:WP_014907218.1:|FEATURES|ompF|multidrug|ompF	0.999999998678	78.8	33	56.2	2.0e-09	1
EMRB	477	509	SRX3808530.5277961	multidrug	gi:740320277:ref:WP_038157443.1:|FEATURES|emrB|multidrug|emrB	0.999287366699	84.8	33	65.9	2.5e-12	1
SDIA	183	215	SRX3808530.11164107	unclassified	gi:749556408:ref:WP_040188680.1:|FEATURES|sdiA|unclassified|sdiA	1.0	81.8	33	60.8	8.1e-11	1
ARNA	430	462	SRX3808530.12094577	polymyxin	B7LM76|FEATURES|arnA|polymyxin|arnA	0.958007024615	84.8	33	66.6	1.5e-12	1
MSBA	542	572	SRX3808530.8761753	nitroimidazole	NP_415434.1|FEATURES|msbA|nitroimidazole|msbA	0.999438562011	77.4	31	47.8	6.9e-07	1
MDTG	125	156	SRX3808530.6987738	multidrug	CP004022.1.gene1785.p01|FEATURES|mdtG|multidrug|mdtG	0.999999926273	62.5	32	45.1	4.6e-06	1
OQXB	577	608	SRX3808530.6401035	multidrug	YP_001693238|FEATURES|oqxB|multidrug|oqxB	0.999999209297	90.6	32	60.1	1.3e-10	1
TETD	31	62	SRX3808530.2361429	tetracycline	gi:135617:sp:P28816.1:TETD_ECOLX|FEATURES|tetD|tetracycline|tetD	0.999999995226	65.6	32	52.4	2.9e-08	1
PMRF	14	45	SRX3808530.2469382	peptide	AAC75314.1|FEATURES|PmrF|peptide|PmrF	0.999997618773	65.6	32	45.8	2.6e-06	1
TRANSCRIPTIONAL_REGULATORY_PROTEIN_CPXR_CPXR	84	116	SRX3808530.8546909	unclassified	CP001485.1.gene721.p01|FEATURES|transcriptional_regulatory_protein_CpxR_cpxR|unclassified|transcriptional_regulatory_protein_CpxR_cpxR	0.999999996923	72.7	33	52.8	2.2e-08	1
BACA	138	170	SRX3808530.9864984	bacitracin	gi:486204699:ref:WP_001551672.1:|FEATURES|bacA|bacitracin|bacA	1.0	87.9	33	68.9	3.0e-13	1
EMRA	158	190	SRX3808530.13394999	multidrug	gi:817604913:ref:WP_046598123.1:|FEATURES|emrA|multidrug|emrA	0.986077295575	87.9	33	61.6	4.7e-11	1
MEXE	286	317	SRX3808530.19628628	multidrug	gi:749610452:ref:WP_040232688.1:|FEATURES|mexE|multidrug|mexE	1.0	90.6	32	62.4	2.7e-11	1
TOLC	30	60	SRX3808530.21095627	multidrug	gi:696408901:ref:WP_032980019.1:|FEATURES|TolC|multidrug|TolC	1.0	93.5	31	57.8	6.9e-10	1
SERRATIA_MARCESCENS_OMP1	55	86	SRX3808530.14795637	multidrug	AIA49384.1|FEATURES|Serratia_marcescens_Omp1|multidrug|Serratia_marcescens_Omp1	0.972059517121	84.4	32	60.5	1.0e-10	1
OXA	233	263	SRX3808530.14348838	beta-lactam	gi:583596984:gb:EWE59955.1:|FEATURES|OXA-9|beta-lactam|OXA	0.999999957728	74.2	31	54.7	5.6e-09	1
DFRA3	37	67	SRX3808530.14301197	diaminopyrimidine	AAA25550.1|FEATURES|dfrA3|diaminopyrimidine|dfrA3	0.999995782562	80.6	31	55.5	3.3e-09	1
MDTD	56	86	SRX3808530.16673767	multidrug	gi:727765325:ref:WP_033869793.1:|FEATURES|mdtD|multidrug|mdtD	0.999998406396	61.3	31	45.1	4.5e-06	1
PBP-1B	221	252	SRX3808530.19727217	beta-lactam	YP_002467958|FEATURES|PBP-1B|beta-lactam|PBP-1B	0.999999996854	65.6	32	44.7	5.8e-06	1
ACRB	877	909	SRX3808530.4703782	multidrug	gi:447055218:ref:WP_001132474.1:|FEATURES|acrB|multidrug|acrB	1.0	100.0	33	67.8	6.6e-13	1
MDTG	31	63	SRX3808530.1425883	multidrug	gi:555240725:ref:WP_023225426.1:|FEATURES|mdtG|multidrug|mdtG	1.0	69.7	33	55.8	2.6e-09	1
BAES	169	201	SRX3808530.4703786	multidrug	BAA15934.1|FEATURES|baeS|multidrug|baeS	0.999998974827	78.8	33	52.4	2.9e-08	1
TETA	444	474	SRX3808530.19189548	tetracycline	gi:736993687:ref:WP_034989673.1:|FEATURES|tetA|tetracycline|tetA	0.999999999994	61.3	31	44.3	7.8e-06	1
MDTK	117	149	SRX3808530.3659057	multidrug	gi:695797326:ref:WP_032711517.1:|FEATURES|mdtK|multidrug|mdtK	1.0	81.8	33	58.2	5.2e-10	1
ACRB	869	901	SRX3808530.10588940	multidrug	gi:447055254:ref:WP_001132510.1:|FEATURES|acrB|multidrug|acrB	1.0	100.0	33	68.9	3.0e-13	1
BACA	153	185	SRX3808530.3548724	bacitracin	ZP_03381912|FEATURES|bacA|bacitracin|bacA	1.0	100.0	33	74.3	7.1e-15	1
EMRB	14	45	SRX3808530.12316460	multidrug	gi:916813154:ref:WP_051420210.1:|FEATURES|emrB|multidrug|emrB	0.999837428013	100.0	32	62.4	2.7e-11	1
PENA	59	90	SRX3808530.999585	beta-lactam	ZP_04656349|FEATURES|penA|beta-lactam|penA	1.0	81.2	32	62.4	2.7e-11	1
TET34	8	40	SRX3808530.11531707	tetracycline	BAC58936|FEATURES|tet34|tetracycline|tet34	1.0	63.6	33	50.8	8.4e-08	1
MAJOR_FACILITATOR_SUPERFAMILY_TRANSPORTER	482	513	SRX3808530.3387802	multidrug	CP001918.1.gene2931.p01|FEATURES|major_facilitator_superfamily_transporter|multidrug|major_facilitator_superfamily_transporter	0.999998120237	71.9	32	51.2	6.2e-08	1
BACA	188	220	SRX3808530.8876317	bacitracin	YP_001436495|FEATURES|bacA|bacitracin|bacA	1.0	90.9	33	63.5	1.2e-11	1
SDIA	193	223	SRX3808530.1324531	unclassified	gi:757781720:ref:WP_043000304.1:|FEATURES|sdiA|unclassified|sdiA	1.0	80.6	31	56.6	1.5e-09	1
MEXE	173	205	SRX3808530.10101990	multidrug	gi:503835165:ref:WP_014069159.1:|FEATURES|mexE|multidrug|mexE	1.0	93.9	33	62.0	3.6e-11	1
PENA	16	48	SRX3808530.1324537	beta-lactam	ZP_04656349|FEATURES|penA|beta-lactam|penA	1.0	60.6	33	47.0	1.2e-06	1
OMPF	78	110	SRX3808530.11283375	multidrug	gi:742936434:ref:WP_039025717.1:|FEATURES|ompF|multidrug|ompF	0.999999999561	78.8	33	50.8	8.4e-08	1
YOJI	482	514	SRX3808530.6731028	peptide	NP_416715.1|FEATURES|YojI|peptide|YojI	0.999999650684	69.7	33	52.0	3.8e-08	1
MULTIDRUG_ABC_TRANSPORTER	466	498	SRX3808530.494822	multidrug	gi:1031799645:ref:WP_064138838.1:|FEATURES|multidrug_ABC_transporter|multidrug|multidrug_ABC_transporter	1.0	60.6	33	48.9	3.2e-07	1
PBP-1B	237	269	SRX3808530.1132594	beta-lactam	YP_002467958|FEATURES|PBP-1B|beta-lactam|PBP-1B	0.999999999743	78.8	33	57.4	9.0e-10	1
TOLC	296	328	SRX3808530.17927606	multidrug	gi:694071914:ref:WP_032417856.1:|FEATURES|TolC|multidrug|TolC	1.0	81.8	33	58.5	4.0e-10	1
ESCHERICHIA_COLI_LAMB	55	87	SRX3808530.18201155	multidrug	BAB38442|FEATURES|Escherichia_coli_LamB|multidrug|Escherichia_coli_LamB	0.999998022963	97.0	33	72.4	2.7e-14	1
SDIA	167	199	SRX3808530.2210114	unclassified	gi:554965933:ref:WP_023209999.1:|FEATURES|sdiA|unclassified|sdiA	1.0	66.7	33	47.0	1.2e-06	1
YOJI	194	225	SRX3808530.178519	peptide	NP_416715.1|FEATURES|YojI|peptide|YojI	0.999999404996	62.5	32	47.0	1.2e-06	1
ESCHERICHIA_COLI_LAMB	55	87	SRX3808530.11272613	multidrug	BAB38442|FEATURES|Escherichia_coli_LamB|multidrug|Escherichia_coli_LamB	0.999998151129	100.0	33	74.7	5.4e-15	1
OQXB	545	576	SRX3808530.702695	multidrug	YP_001693238|FEATURES|oqxB|multidrug|oqxB	0.999998813428	75.0	32	52.0	3.8e-08	1
TOLC	166	198	SRX3808530.13539707	multidrug	gi:554963038:ref:WP_023207427.1:|FEATURES|TolC|multidrug|TolC	1.0	100.0	33	67.0	1.1e-12	1
OMPF	127	157	SRX3808530.3979800	multidrug	gi:377849761:gb:EHU14730.1:|FEATURES|ompF|multidrug|ompF	0.999999997495	64.5	31	44.7	6.0e-06	1
OMPR	181	212	SRX3808530.2950008	multidrug	CP000034.1.gene3672.p01|FEATURES|ompR|multidrug|ompR	0.999999248619	100.0	32	68.2	5.1e-13	1
VANR	70	102	SRX3808530.8655391	glycopeptide	gi:944468330:ref:WP_055698749.1:|FEATURES|vanR|glycopeptide|vanR	0.999998334817	60.6	33	47.0	1.2e-06	1
SERRATIA_MARCESCENS_OMP1	147	178	SRX3808530.11334546	multidrug	AIA49384.1|FEATURES|Serratia_marcescens_Omp1|multidrug|Serratia_marcescens_Omp1	0.999683739403	75.0	32	56.2	1.9e-09	1
MACB	21	51	SRX3808530.8497799	MLS	gi:494938585:ref:WP_007664615.1:|FEATURES|macB|MLS|macB	1.0	71.0	31	50.1	1.4e-07	1
TOLC	116	147	SRX3808530.18072274	multidrug	gi:896284460:ref:WP_049268309.1:|FEATURES|TolC|multidrug|TolC	1.0	87.5	32	57.0	1.1e-09	1
OPTRA	203	233	SRX3808530.3979809	oxazolidinone	AKA86814|FEATURES|optrA|oxazolidinone|optrA	0.999418126994	64.5	31	51.2	6.4e-08	1
MDTK	23	55	SRX3808530.14617712	fluoroquinolone	AML99881.1|FEATURES|MdtK|fluoroquinolone|MdtK	0.999996772901	81.8	33	63.5	1.2e-11	1
EMRA	289	321	SRX3808530.5475823	multidrug	gi:817604913:ref:WP_046598123.1:|FEATURES|emrA|multidrug|emrA	0.991754208594	97.0	33	67.0	1.1e-12	1
CPXA	147	178	SRX3808530.21264684	aminoglycoside:aminocoumarin	NP_312864.1|FEATURES|cpxA|aminoglycoside:aminocoumarin|cpxA	0.998887308606	84.4	32	53.1	1.6e-08	1
MDTG	214	244	SRX3808530.13904921	multidrug	gi:556489355:ref:WP_023337085.1:|FEATURES|mdtG|multidrug|mdtG	1.0	67.7	31	47.8	6.7e-07	1
YOJI	480	512	SRX3808530.1049435	peptide	NP_416715.1|FEATURES|YojI|peptide|YojI	0.999999808709	75.8	33	59.3	2.4e-10	1
EMRB	298	330	SRX3808530.6399062	multidrug	gi:486057056:ref:WP_001507824.1:|FEATURES|emrB|multidrug|emrB	0.999949311503	100.0	33	70.9	7.8e-14	1
PENA	365	397	SRX3808530.3160618	beta-lactam	ZP_04656349|FEATURES|penA|beta-lactam|penA	1.0	81.8	33	60.8	8.1e-11	1
EPTA	320	351	SRX3808530.350274	peptide	BAE78116.1|FEATURES|eptA|peptide|eptA	0.999999934058	81.2	32	64.3	7.3e-12	1
TOLC	155	187	SRX3808530.19431580	multidrug	gi:554963038:ref:WP_023207427.1:|FEATURES|TolC|multidrug|TolC	1.0	97.0	33	66.2	1.9e-12	1
BACA	184	215	SRX3808530.4003690	bacitracin	YP_001178170|FEATURES|bacA|bacitracin|bacA	1.0	93.8	32	62.0	3.6e-11	1
OMPF	307	339	SRX3808530.12163190	multidrug	gi:505383854:ref:WP_015570956.1:|FEATURES|ompF|multidrug|ompF	0.999999999999	87.9	33	66.2	1.9e-12	1
MSBA	189	221	SRX3808530.154885	nitroimidazole	NP_415434.1|FEATURES|msbA|nitroimidazole|msbA	0.999680516736	93.9	33	64.7	5.6e-12	1
CPXA	57	88	SRX3808530.18526336	aminoglycoside:aminocoumarin	NP_312864.1|FEATURES|cpxA|aminoglycoside:aminocoumarin|cpxA	0.999790480637	93.8	32	69.3	2.2e-13	1
ACRB	473	503	SRX3808530.11454677	multidrug	gi:493365861:ref:WP_006322279.1:|FEATURES|acrB|multidrug|acrB	0.999998058849	96.8	31	59.7	1.7e-10	1
CPXA	217	249	SRX3808530.17783254	aminoglycoside:aminocoumarin	NP_312864.1|FEATURES|cpxA|aminoglycoside:aminocoumarin|cpxA	0.999613139215	93.9	33	63.2	1.6e-11	1
ACRB	447	478	SRX3808530.20455985	multidrug	gi:558560157:ref:WP_023491039.1:|FEATURES|acrB|multidrug|acrB	0.999999774729	78.1	32	49.7	1.9e-07	1
EVGS	961	992	SRX3808530.3269158	multidrug	AAC75429.1|FEATURES|evgS|multidrug|evgS	0.999999729933	62.5	32	44.7	5.8e-06	1
OQXB	306	337	SRX3808530.15841461	multidrug	YP_001693238|FEATURES|oqxB|multidrug|oqxB	0.999999340685	90.6	32	64.3	7.1e-12	1
PBP-1B	285	317	SRX3808530.7462764	beta-lactam	YP_002467958|FEATURES|PBP-1B|beta-lactam|PBP-1B	0.999999999743	78.8	33	57.4	9.0e-10	1
MEXB	718	750	SRX3808530.10380853	multidrug	gi:347302801:gb:AEO72915.1:|FEATURES|mexB|multidrug|mexB	0.999999992214	60.6	33	50.1	1.4e-07	1
MULTIDRUG_ABC_TRANSPORTER	457	487	SRX3808530.9151324	multidrug	gi:896355182:ref:WP_049310020.1:|FEATURES|multidrug_ABC_transporter|multidrug|multidrug_ABC_transporter	1.0	80.6	31	55.8	2.6e-09	1
ADEL	31	62	SRX3808530.1076241	multidrug	ALH22601.1|FEATURES|adeL|multidrug|adeL	0.99999913554	62.5	32	45.8	2.7e-06	1
MSBA	161	193	SRX3808530.16139061	nitroimidazole	NP_415434.1|FEATURES|msbA|nitroimidazole|msbA	0.999746721142	87.9	33	60.1	1.4e-10	1
MDTG	305	335	SRX3808530.13118548	multidrug	gi:694094674:ref:WP_032439274.1:|FEATURES|mdtG|multidrug|mdtG	1.0	74.2	31	48.5	4.2e-07	1
MULTIDRUG_ABC_TRANSPORTER	469	501	SRX3808530.6608354	multidrug	gi:1031799645:ref:WP_064138838.1:|FEATURES|multidrug_ABC_transporter|multidrug|multidrug_ABC_transporter	1.0	78.8	33	49.7	1.9e-07	1
ROSB	217	249	SRX3808530.9717873	fosmidomycin	gi:896190680:ref:WP_049199932.1:|FEATURES|rosB|fosmidomycin|rosB	1.0	84.8	33	54.7	5.8e-09	1
ACRB	578	610	SRX3808530.8414460	multidrug	CAL13137|FEATURES|acrB|multidrug|acrB	1.0	90.9	33	63.2	1.6e-11	1
CAMP-REGULATORY_PROTEIN	131	161	SRX3808530.9094063	unclassified	gi:490367208:ref:WP_004246872.1:|FEATURES|cAMP-regulatory_protein|unclassified|cAMP-regulatory_protein	0.924816283442	90.3	31	58.5	3.8e-10	1
MEXE	160	190	SRX3808530.18525685	multidrug	CP001918.1.gene1258.p01|FEATURES|mexE|multidrug|mexE	1.0	96.8	31	59.3	2.4e-10	1
ACRB	335	366	SRX3808530.11338317	multidrug	gi:497324874:ref:WP_009639087.1:|FEATURES|acrB|multidrug|acrB	1.0	84.4	32	52.8	2.1e-08	1
EPTA	325	357	SRX3808530.2758042	peptide	BAE78116.1|FEATURES|eptA|peptide|eptA	0.999999936195	78.8	33	64.7	5.6e-12	1
MEXB	553	584	SRX3808530.14648258	multidrug	YP_298289|FEATURES|mexB|multidrug|mexB	0.999997980165	68.8	32	50.4	1.1e-07	1
EMRB	30	61	SRX3808530.16930887	multidrug	CP004022.1.gene546.p01|FEATURES|emrB|multidrug|emrB	0.99993597159	100.0	32	66.2	1.9e-12	1
PENA	171	203	SRX3808530.1329481	beta-lactam	ZP_03164918|FEATURES|penA|beta-lactam|penA	1.0	75.8	33	54.3	7.6e-09	1
RPOB2	566	598	SRX3808530.11193973	multidrug	BAD59497.1|FEATURES|rpoB2|multidrug|rpoB2	0.999999376601	78.8	33	56.6	1.5e-09	1
ACRB	746	778	SRX3808530.11193975	multidrug	CAC35725|FEATURES|acrB|multidrug|acrB	0.999999999834	93.9	33	68.2	5.1e-13	1
EPTA	442	473	SRX3808530.5821309	peptide	BAE78116.1|FEATURES|eptA|peptide|eptA	1.0	93.8	32	68.9	2.9e-13	1
ACRD	131	162	SRX3808530.15833074	aminoglycoside	YP_490697.1|FEATURES|acrD|aminoglycoside|acrD	0.999987335228	84.4	32	54.3	7.6e-09	1
ESCHERICHIA_COLI_MIPA	38	70	SRX3808530.21160171	multidrug	NP_310518|FEATURES|Escherichia_coli_mipA|multidrug|Escherichia_coli_mipA	0.99999867986	60.6	33	50.1	1.4e-07	1
PENA	302	333	SRX3808530.783163	beta-lactam	ZP_04656349|FEATURES|penA|beta-lactam|penA	1.0	90.6	32	62.0	3.6e-11	1
EPTA	40	71	SRX3808530.20887123	peptide	BAE78116.1|FEATURES|eptA|peptide|eptA	0.999999673897	78.1	32	53.5	1.3e-08	1
PENA	24	56	SRX3808530.15514760	beta-lactam	ZP_04656349|FEATURES|penA|beta-lactam|penA	1.0	69.7	33	51.6	4.9e-08	1
MULTIDRUG_ABC_TRANSPORTER	511	542	SRX3808530.9441612	multidrug	gi:943909899:ref:WP_055545300.1:|FEATURES|multidrug_ABC_transporter|multidrug|multidrug_ABC_transporter	1.0	96.9	32	61.2	6.2e-11	1
EPTA	89	121	SRX3808530.7989326	peptide	BAE78116.1|FEATURES|eptA|peptide|eptA	0.999999719538	81.8	33	56.2	2.0e-09	1
EPTA	391	422	SRX3808530.17196564	peptide	BAE78116.1|FEATURES|eptA|peptide|eptA	0.999999866319	68.8	32	56.6	1.5e-09	1
COB(I)ALAMIN_ADENOLSYLTRANSFERASE	90	122	SRX3808530.14733127	unclassified	gi:447201635:ref:WP_001278891.1:|FEATURES|cob(I)alamin_adenolsyltransferase|unclassified|cob(I)alamin_adenolsyltransferase	1.0	78.8	33	62.8	2.1e-11	1
MDTK	172	204	SRX3808530.12498604	multidrug	gi:507090493:ref:WP_016161206.1:|FEATURES|mdtK|multidrug|mdtK	1.0	84.8	33	65.5	3.3e-12	1
SERRATIA_MARCESCENS_OMP1	148	178	SRX3808530.10783943	multidrug	AIA49384.1|FEATURES|Serratia_marcescens_Omp1|multidrug|Serratia_marcescens_Omp1	0.999815803547	67.7	31	49.7	1.8e-07	1
TOLC	324	356	SRX3808530.1930655	multidrug	gi:890454542:ref:WP_048887938.1:|FEATURES|TolC|multidrug|TolC	1.0	87.9	33	60.8	8.1e-11	1
OMPR	181	213	SRX3808530.16458658	multidrug	CP000034.1.gene3672.p01|FEATURES|ompR|multidrug|ompR	0.999999293685	100.0	33	69.7	1.7e-13	1
OQXB	576	607	SRX3808530.12534006	multidrug	YP_001693238|FEATURES|oqxB|multidrug|oqxB	0.999999209297	90.6	32	60.1	1.4e-10	1
BICYCLOMYCIN-MULTIDRUG_EFFLUX_PROTEIN_BCR	203	234	SRX3808530.7380283	multidrug	YP_002237398|FEATURES|bicyclomycin-multidrug_efflux_protein_bcr|multidrug|bicyclomycin-multidrug_efflux_protein_bcr	1.0	81.2	32	58.5	3.9e-10	1
COB(I)ALAMIN_ADENOLSYLTRANSFERASE	83	114	SRX3808530.18604575	unclassified	gi:447201635:ref:WP_001278891.1:|FEATURES|cob(I)alamin_adenolsyltransferase|unclassified|cob(I)alamin_adenolsyltransferase	1.0	84.4	32	65.1	4.2e-12	1
BAES	237	269	SRX3808530.11838327	multidrug	BAA15934.1|FEATURES|baeS|multidrug|baeS	0.999999938169	84.8	33	60.8	8.1e-11	1
ACRF	396	428	SRX3808530.5825151	multidrug	CP000647.1.gene3710.p01|FEATURES|acrF|multidrug|acrF	1.0	84.8	33	56.2	2.0e-09	1
MACB	21	51	SRX3808530.18699948	MLS	gi:494938585:ref:WP_007664615.1:|FEATURES|macB|MLS|macB	1.0	71.0	31	50.1	1.3e-07	1
MUXC	432	462	SRX3808530.20275784	multidrug	NP_251216.1|FEATURES|MuxC|multidrug|MuxC	0.9999999228	67.7	31	46.2	2.1e-06	1
EPTA	245	277	SRX3808530.11663754	peptide	BAE78116.1|FEATURES|eptA|peptide|eptA	0.999999689983	66.7	33	49.3	2.4e-07	1
EMRR	56	88	SRX3808530.7318693	fluoroquinolone	NP_417169.1|FEATURES|emrR|fluoroquinolone|emrR	0.999954239865	87.9	33	58.2	5.2e-10	1
OMPR	369	400	SRX3808530.10814221	multidrug	CP000034.1.gene3672.p01|FEATURES|ompR|multidrug|ompR	0.999998738199	81.2	32	57.0	1.1e-09	1
RPOB2	852	884	SRX3808530.9398917	multidrug	BAD59497.1|FEATURES|rpoB2|multidrug|rpoB2	0.999999256021	69.7	33	51.2	6.4e-08	1
OQXB	43	75	SRX3808530.19083828	multidrug	YP_001693238|FEATURES|oqxB|multidrug|oqxB	0.999998452459	72.7	33	47.4	9.3e-07	1
EMRB	313	343	SRX3808530.10075915	multidrug	gi:486057056:ref:WP_001507824.1:|FEATURES|emrB|multidrug|emrB	0.999741730753	96.8	31	62.4	2.7e-11	1
ESCHERICHIA_COLI_LAMB	83	115	SRX3808530.3380588	multidrug	BAB38442|FEATURES|Escherichia_coli_LamB|multidrug|Escherichia_coli_LamB	0.999997769684	90.9	33	68.6	3.9e-13	1
RPOB2	884	915	SRX3808530.1074664	multidrug	BAD59497.1|FEATURES|rpoB2|multidrug|rpoB2	0.999999146988	68.8	32	47.4	9.3e-07	1
TRANSCRIPTIONAL_REGULATORY_PROTEIN_CPXR_CPXR	85	117	SRX3808530.139285	unclassified	CP000675.2.gene1535.p01|FEATURES|transcriptional_regulatory_protein_CpxR_cpxR|unclassified|transcriptional_regulatory_protein_CpxR_cpxR	0.999999999783	78.8	33	60.8	8.1e-11	1
OMPF	51	80	SRX3808530.13950305	multidrug	gi:522181156:ref:WP_020689704.1:|FEATURES|ompF|multidrug|ompF	0.99999978194	74.2	31	52.0	3.5e-08	1
OQXB	599	631	SRX3808530.13653494	multidrug	YP_001693238|FEATURES|oqxB|multidrug|oqxB	0.999999389536	93.9	33	66.2	1.9e-12	1
SDIA	194	226	SRX3808530.2778947	unclassified	gi:757781720:ref:WP_043000304.1:|FEATURES|sdiA|unclassified|sdiA	1.0	75.8	33	56.6	1.5e-09	1
PENA	528	558	SRX3808530.10493404	beta-lactam	ZP_04656349|FEATURES|penA|beta-lactam|penA	1.0	71.0	31	47.0	1.2e-06	1
BACA	128	160	SRX3808530.18831062	bacitracin	ZP_04616832|FEATURES|bacA|bacitracin|bacA	1.0	84.8	33	61.6	4.7e-11	1
CPXA	98	130	SRX3808530.12955989	aminoglycoside:aminocoumarin	NP_312864.1|FEATURES|cpxA|aminoglycoside:aminocoumarin|cpxA	0.999398557105	78.8	33	63.5	1.2e-11	1
BCR-1	67	99	SRX3808530.17499560	bicyclomycin	ALV80601.1|FEATURES|bcr-1|bicyclomycin|bcr-1	0.99996656005	63.6	33	44.7	6.0e-06	1
ACRB	603	635	SRX3808530.17500574	multidrug	gi:502789935:ref:WP_013024911.1:|FEATURES|acrB|multidrug|acrB	1.0	90.9	33	66.2	1.9e-12	1
OQXB	306	338	SRX3808530.972253	multidrug	YP_001693238|FEATURES|oqxB|multidrug|oqxB	1.0	90.9	33	66.6	1.5e-12	1
ARNA	102	134	SRX3808530.14630601	polymyxin	gi:486327523:ref:WP_001583708.1:|FEATURES|arnA|polymyxin|arnA	0.917768827523	100.0	33	73.6	1.2e-14	1
PBP-1A	203	234	SRX3808530.8783670	beta-lactam	EDJ91555|FEATURES|PBP-1A|beta-lactam|PBP-1A	1.0	75.0	32	50.8	8.1e-08	1
EMRR	8	39	SRX3808530.4673031	fluoroquinolone	NP_417169.1|FEATURES|emrR|fluoroquinolone|emrR	0.999936951467	75.0	32	55.1	4.3e-09	1
EMRB	251	283	SRX3808530.11828112	multidrug	gi:661298237:ref:WP_029991091.1:|FEATURES|emrB|multidrug|emrB	0.99992006652	90.9	33	68.2	5.1e-13	1
VGAC	11	43	SRX3808530.1874527	MLS	AMP35312.1|FEATURES|vgaC|MLS|vgaC	0.999999513322	81.8	33	60.1	1.4e-10	1
MAJOR_FACILITATOR_SUPERFAMILY_TRANSPORTER	55	86	SRX3808530.885817	multidrug	CP001918.1.gene2931.p01|FEATURES|major_facilitator_superfamily_transporter|multidrug|major_facilitator_superfamily_transporter	0.999998949136	93.8	32	63.9	9.3e-12	1
MULTIDRUG_ABC_TRANSPORTER	445	476	SRX3808530.5366081	multidrug	gi:896355182:ref:WP_049310020.1:|FEATURES|multidrug_ABC_transporter|multidrug|multidrug_ABC_transporter	1.0	65.6	32	47.4	9.3e-07	1
BICYCLOMYCIN-MULTIDRUG_EFFLUX_PROTEIN_BCR	194	226	SRX3808530.8415736	multidrug	YP_002237398|FEATURES|bicyclomycin-multidrug_efflux_protein_bcr|multidrug|bicyclomycin-multidrug_efflux_protein_bcr	1.0	81.8	33	60.5	1.1e-10	1
OQXB	950	982	SRX3808530.15170738	multidrug	YP_001693238|FEATURES|oqxB|multidrug|oqxB	1.0	93.9	33	63.2	1.6e-11	1
EMRB	30	62	SRX3808530.8601322	multidrug	CP004022.1.gene546.p01|FEATURES|emrB|multidrug|emrB	0.999944397458	100.0	33	68.2	5.1e-13	1
MEXC	157	188	SRX3808530.11806081	multidrug	gi:685917389:ref:WP_031654226.1:|FEATURES|mexC|multidrug|mexC	0.999999987033	65.6	32	44.3	7.8e-06	1
PBP-1A	183	214	SRX3808530.17201247	beta-lactam	YP_001292390|FEATURES|PBP-1A|beta-lactam|PBP-1A	1.0	78.1	32	55.8	2.6e-09	1
MSBA	436	467	SRX3808530.10981906	nitroimidazole	NP_415434.1|FEATURES|msbA|nitroimidazole|msbA	0.999746721142	81.2	32	55.8	2.5e-09	1
TOLC	40	72	SRX3808530.13335002	multidrug	gi:696408901:ref:WP_032980019.1:|FEATURES|TolC|multidrug|TolC	1.0	97.0	33	64.3	7.3e-12	1
BACA	37	69	SRX3808530.15168164	bacitracin	B2VGJ3|FEATURES|bacA|bacitracin|bacA	1.0	97.0	33	65.9	2.5e-12	1
ESCHERICHIA_COLI_MIPA	146	177	SRX3808530.1869730	multidrug	NP_310518|FEATURES|Escherichia_coli_mipA|multidrug|Escherichia_coli_mipA	0.999998737642	65.6	32	51.6	4.9e-08	1
RPOB2	458	489	SRX3808530.11292351	multidrug	BAD59497.1|FEATURES|rpoB2|multidrug|rpoB2	0.999999275665	81.2	32	59.7	1.8e-10	1
ARNA	481	513	SRX3808530.6887720	polymyxin	gi:485852961:ref:WP_001455099.1:|FEATURES|arnA|polymyxin|arnA	0.963377347585	97.0	33	70.9	7.8e-14	1
EPTA	88	120	SRX3808530.975708	peptide	BAE78116.1|FEATURES|eptA|peptide|eptA	0.999999866319	72.7	33	56.6	1.5e-09	1
ARNA	317	348	SRX3808530.9590375	polymyxin	gi:507079934:ref:WP_016150692.1:|FEATURES|arnA|polymyxin|arnA	0.954354672064	93.8	32	65.5	3.2e-12	1
ADEJ	218	250	SRX3808530.13875762	multidrug	NC_011586.7045444.p01|FEATURES|adeJ|multidrug|adeJ	0.999936298765	84.8	33	57.8	6.9e-10	1
RPOB2	494	526	SRX3808530.13191710	multidrug	BAD59497.1|FEATURES|rpoB2|multidrug|rpoB2	0.999999170186	60.6	33	48.1	5.4e-07	1
ESCHERICHIA_COLI_LAMB	141	173	SRX3808530.472832	multidrug	BAB38442|FEATURES|Escherichia_coli_LamB|multidrug|Escherichia_coli_LamB	0.999997099596	87.9	33	67.0	1.1e-12	1
PENA	38	69	SRX3808530.17336120	beta-lactam	ZP_04656349|FEATURES|penA|beta-lactam|penA	1.0	75.0	32	57.8	6.6e-10	1
ACRD	744	774	SRX3808530.15831695	aminoglycoside	YP_490697.1|FEATURES|acrD|aminoglycoside|acrD	0.999625456402	87.1	31	60.1	1.3e-10	1
EPTA	41	73	SRX3808530.9265640	peptide	BAE78116.1|FEATURES|eptA|peptide|eptA	0.99999987669	78.8	33	57.4	9.0e-10	1
MSBA	72	104	SRX3808530.18405097	nitroimidazole	NP_415434.1|FEATURES|msbA|nitroimidazole|msbA	0.999893609178	84.8	33	64.3	7.3e-12	1
YOJI	323	355	SRX3808530.13895709	peptide	NP_416715.1|FEATURES|YojI|peptide|YojI	0.99999956107	69.7	33	49.7	1.9e-07	1
EMRB	146	177	SRX3808530.13412737	multidrug	gi:486057056:ref:WP_001507824.1:|FEATURES|emrB|multidrug|emrB	0.999980506531	96.9	32	73.9	9.0e-15	1
EPTA	187	218	SRX3808530.4599683	peptide	BAE78116.1|FEATURES|eptA|peptide|eptA	0.999999754864	75.0	32	51.2	6.2e-08	1
OQXB	704	736	SRX3808530.20443641	multidrug	YP_001693238|FEATURES|oqxB|multidrug|oqxB	0.999999340685	81.8	33	64.3	7.3e-12	1
EPTA	395	426	SRX3808530.13911675	peptide	BAE78116.1|FEATURES|eptA|peptide|eptA	0.999999821155	65.6	32	53.9	9.6e-09	1
BICYCLOMYCIN-MULTIDRUG_EFFLUX_PROTEIN_BCR	114	146	SRX3808530.16072886	multidrug	YP_689681|FEATURES|bicyclomycin-multidrug_efflux_protein_bcr|multidrug|bicyclomycin-multidrug_efflux_protein_bcr	1.0	84.8	33	55.5	3.4e-09	1
ACRB	899	931	SRX3808530.5259839	multidrug	YP_001908403|FEATURES|acrB|multidrug|acrB	1.0	100.0	33	65.5	3.3e-12	1
PENA	51	83	SRX3808530.10059274	beta-lactam	ZP_04656349|FEATURES|penA|beta-lactam|penA	1.0	78.8	33	60.5	1.1e-10	1
ACRF	396	428	SRX3808530.3602577	multidrug	CP000647.1.gene3710.p01|FEATURES|acrF|multidrug|acrF	1.0	87.9	33	57.8	6.9e-10	1
OQXA	307	339	SRX3808530.3304936	multidrug	YP_001693237.1|FEATURES|oqxA|multidrug|oqxA	0.999998544558	90.9	33	65.1	4.3e-12	1
COB(I)ALAMIN_ADENOLSYLTRANSFERASE	145	177	SRX3808530.11015849	unclassified	CP000034.1.gene1340.p01|FEATURES|cob(I)alamin_adenolsyltransferase|unclassified|cob(I)alamin_adenolsyltransferase	1.0	66.7	33	51.6	4.9e-08	1
ACRB	664	695	SRX3808530.10402465	multidrug	gi:503341948:ref:WP_013576609.1:|FEATURES|acrB|multidrug|acrB	0.999999999992	71.9	32	51.6	4.9e-08	1
MDTD	166	196	SRX3808530.7805404	multidrug	NC_002695.1.916587.p01|FEATURES|mdtD|multidrug|mdtD	0.99999999995	83.9	31	58.2	5.2e-10	1
ACRB	609	641	SRX3808530.4624104	multidrug	gi:502789935:ref:WP_013024911.1:|FEATURES|acrB|multidrug|acrB	1.0	84.8	33	63.9	9.6e-12	1
PENA	252	283	SRX3808530.3596253	beta-lactam	ZP_04656349|FEATURES|penA|beta-lactam|penA	1.0	68.8	32	46.6	1.5e-06	1
ACRA	42	73	SRX3808530.14570291	multidrug	ABG77965|FEATURES|acrA|multidrug|acrA	1.0	65.6	32	47.4	9.3e-07	1
EMRB	300	332	SRX3808530.14017096	multidrug	gi:661298237:ref:WP_029991091.1:|FEATURES|emrB|multidrug|emrB	0.999941529366	97.0	33	68.2	5.1e-13	1
TRANSCRIPTIONAL_REGULATORY_PROTEIN_CPXR_CPXR	76	108	SRX3808530.12654586	unclassified	CP000675.2.gene1535.p01|FEATURES|transcriptional_regulatory_protein_CpxR_cpxR|unclassified|transcriptional_regulatory_protein_CpxR_cpxR	1.0	72.7	33	60.1	1.4e-10	1
OPTRA	202	233	SRX3808530.4950511	oxazolidinone	AKA86814|FEATURES|optrA|oxazolidinone|optrA	0.999434724485	62.5	32	51.6	4.9e-08	1
OLEI	307	337	SRX3808530.17265411	MLS	ABA42118.2|FEATURES|oleI|MLS|oleI	0.999999993003	64.5	31	45.4	3.5e-06	1
MUXC	179	209	SRX3808530.18742743	multidrug	NP_251216.1|FEATURES|MuxC|multidrug|MuxC	0.99999900252	67.7	31	47.8	7.1e-07	1
OQXB	138	169	SRX3808530.9471235	multidrug	YP_001693238|FEATURES|oqxB|multidrug|oqxB	1.0	90.6	32	62.8	2.1e-11	1
POXTA	447	477	SRX3808530.2635246	multidrug	AVI44920.1|FEATURES|poxtA|multidrug|poxtA	0.999999320104	61.3	31	45.1	4.6e-06	1
BICYCLOMYCIN-MULTIDRUG_EFFLUX_PROTEIN_BCR	211	243	SRX3808530.17234193	multidrug	YP_001452184|FEATURES|bicyclomycin-multidrug_efflux_protein_bcr|multidrug|bicyclomycin-multidrug_efflux_protein_bcr	1.0	84.8	33	67.0	1.1e-12	1
RPOB2	1023	1055	SRX3808530.5313885	multidrug	BAD59497.1|FEATURES|rpoB2|multidrug|rpoB2	0.999999524089	87.9	33	66.6	1.5e-12	1
ESCHERICHIA_COLI_LAMB	337	367	SRX3808530.18140444	multidrug	BAB38442|FEATURES|Escherichia_coli_LamB|multidrug|Escherichia_coli_LamB	0.999996042938	67.7	31	55.1	4.2e-09	1
TET36	64	96	SRX3808530.20227813	tetracycline	AJ514254.gene.p01|FEATURES|tet36|tetracycline|tet36	1.0	63.6	33	48.9	3.2e-07	1
OPMB	238	269	SRX3808530.2001727	multidrug	NP_251215.1|FEATURES|OpmB|multidrug|OpmB	0.999998525023	65.6	32	44.7	5.8e-06	1
MSBA	188	219	SRX3808530.2001720	nitroimidazole	NP_415434.1|FEATURES|msbA|nitroimidazole|msbA	0.999865318518	93.8	32	62.0	3.5e-11	1
BACA	61	93	SRX3808530.21121549	bacitracin	B2VGJ3|FEATURES|bacA|bacitracin|bacA	1.0	87.9	33	65.1	4.3e-12	1
CPXA	69	100	SRX3808530.17626308	aminoglycoside:aminocoumarin	NP_312864.1|FEATURES|cpxA|aminoglycoside:aminocoumarin|cpxA	0.99920106901	81.2	32	56.2	2.0e-09	1
CAMP-REGULATORY_PROTEIN	44	75	SRX3808530.11911273	unclassified	gi:490367208:ref:WP_004246872.1:|FEATURES|cAMP-regulatory_protein|unclassified|cAMP-regulatory_protein	0.934745279584	100.0	32	65.5	3.2e-12	1
PBP-1B	285	317	SRX3808530.10487691	beta-lactam	YP_002467958|FEATURES|PBP-1B|beta-lactam|PBP-1B	0.999999999743	78.8	33	57.4	9.0e-10	1
MECC	350	382	SRX3808530.1374991	beta-lactam	WP_000725529.1|FEATURES|mecC|beta-lactam|mecC	1.0	63.6	33	46.2	2.1e-06	1
EPTA	98	128	SRX3808530.18585370	peptide	BAE78116.1|FEATURES|eptA|peptide|eptA	0.999999787435	67.7	31	52.4	2.8e-08	1
KASUGAMYCIN_RESISTANCE_PROTEIN_KSGA	233	265	SRX3808530.274836	aminoglycoside	ZP_02902942|FEATURES|kasugamycin_resistance_protein_ksgA|aminoglycoside|kasugamycin_resistance_protein_ksgA	0.999999906991	63.6	33	46.6	1.6e-06	1
OQXB	173	205	SRX3808530.222654	multidrug	YP_001693238|FEATURES|oqxB|multidrug|oqxB	1.0	90.9	33	66.2	1.9e-12	1
MULTIDRUG_ABC_TRANSPORTER	547	579	SRX3808530.17183671	multidrug	gi:953808775:ref:WP_058042812.1:|FEATURES|multidrug_ABC_transporter|multidrug|multidrug_ABC_transporter	0.999998878477	60.6	33	45.1	4.6e-06	1
BACA	179	210	SRX3808530.9442332	bacitracin	YP_001178170|FEATURES|bacA|bacitracin|bacA	1.0	93.8	32	61.6	4.6e-11	1
ESCHERICHIA_COLI_LAMB	2	33	SRX3808530.11927965	multidrug	BAB38442|FEATURES|Escherichia_coli_LamB|multidrug|Escherichia_coli_LamB	0.999992998304	68.8	32	46.2	2.1e-06	1
COB(I)ALAMIN_ADENOLSYLTRANSFERASE	26	57	SRX3808530.11214525	unclassified	gi:749002628:ref:WP_040062280.1:|FEATURES|cob(I)alamin_adenolsyltransferase|unclassified|cob(I)alamin_adenolsyltransferase	1.0	81.2	32	58.5	4.0e-10	1
PBP-1A	74	104	SRX3808530.16284359	beta-lactam	YP_001290033|FEATURES|PBP-1A|beta-lactam|PBP-1A	1.0	74.2	31	54.3	7.6e-09	1
OQXA	315	347	SRX3808530.640445	multidrug	YP_001693237.1|FEATURES|oqxA|multidrug|oqxA	0.999998426791	84.8	33	62.4	2.8e-11	1
OQXB	740	772	SRX3808530.10951240	multidrug	YP_001693238|FEATURES|oqxB|multidrug|oqxB	1.0	93.9	33	65.9	2.5e-12	1
ADEJ	145	177	SRX3808530.10673971	multidrug	NC_011586.7045444.p01|FEATURES|adeJ|multidrug|adeJ	0.999999979341	87.9	33	64.3	7.3e-12	1
MEXB	788	818	SRX3808530.19389401	multidrug	gi:759528585:ref:WP_043248665.1:|FEATURES|mexB|multidrug|mexB	0.999999975611	67.7	31	50.8	8.1e-08	1
OMPF	277	313	SRX3808530.7728380	multidrug	gi:514076957:ref:WP_016529535.1:|FEATURES|ompF|multidrug|ompF	0.99499290607	70.3	37	53.9	9.9e-09	1
MEXA	167	198	SRX3808530.19068009	multidrug	gi:686192802:ref:WP_031805254.1:|FEATURES|mexA|multidrug|mexA	1.0	62.5	32	45.4	3.5e-06	1
RPOB2	135	167	SRX3808530.9305604	multidrug	BAD59497.1|FEATURES|rpoB2|multidrug|rpoB2	0.999999285157	66.7	33	52.4	2.9e-08	1
MDFA	322	354	SRX3808530.355183	multidrug	ACB17400|FEATURES|mdfA|multidrug|mdfA	1.0	66.7	33	48.9	3.2e-07	1
PENA	546	577	SRX3808530.287837	beta-lactam	ZP_04656349|FEATURES|penA|beta-lactam|penA	1.0	71.9	32	48.9	3.2e-07	1
PENA	179	211	SRX3808530.6072315	beta-lactam	ZP_04656349|FEATURES|penA|beta-lactam|penA	1.0	78.8	33	58.5	4.0e-10	1
BAES	13	44	SRX3808530.20755935	multidrug	BAA15934.1|FEATURES|baeS|multidrug|baeS	0.999999071211	68.8	32	55.5	3.4e-09	1
EMRK	280	312	SRX3808530.13935813	multidrug	gi:742917254:ref:WP_039022713.1:|FEATURES|emrK|multidrug|emrK	0.999999999209	63.6	33	47.8	7.1e-07	1
ADEJ	58	90	SRX3808530.19223922	multidrug	gi:60207557:gb:AAX14802.1:|FEATURES|adeJ|multidrug|adeJ	0.999999999993	69.7	33	51.6	4.9e-08	1
MULTIDRUG_ABC_TRANSPORTER	478	510	SRX3808530.13095023	multidrug	gi:1031799645:ref:WP_064138838.1:|FEATURES|multidrug_ABC_transporter|multidrug|multidrug_ABC_transporter	1.0	75.8	33	52.4	2.9e-08	1
ACRA	63	95	SRX3808530.7574468	multidrug	ABR13270|FEATURES|acrA|multidrug|acrA	1.0	87.9	33	63.5	1.2e-11	1
MDTD	107	139	SRX3808530.16070625	multidrug	NC_002695.1.916587.p01|FEATURES|mdtD|multidrug|mdtD	0.999999999984	90.9	33	65.1	4.3e-12	1
MSBA	249	280	SRX3808530.23661	nitroimidazole	NP_415434.1|FEATURES|msbA|nitroimidazole|msbA	0.999535380255	90.6	32	58.5	3.9e-10	1
ROSB	435	467	SRX3808530.689480	fosmidomycin	YP_001477377|FEATURES|rosB|fosmidomycin|rosB	1.0	75.8	33	52.8	2.2e-08	1
EPTA	174	206	SRX3808530.3929870	peptide	BAE78116.1|FEATURES|eptA|peptide|eptA	0.999999854775	81.8	33	55.8	2.6e-09	1
EMRB	433	463	SRX3808530.1639056	multidrug	gi:585330820:ref:WP_024212479.1:|FEATURES|emrB|multidrug|emrB	0.999999097287	74.2	31	54.3	7.6e-09	1
EPTA	415	447	SRX3808530.11476395	peptide	BAE78116.1|FEATURES|eptA|peptide|eptA	0.999999914087	81.8	33	61.2	6.2e-11	1
EMRB	30	62	SRX3808530.5485628	multidrug	CP004022.1.gene546.p01|FEATURES|emrB|multidrug|emrB	0.99968425548	81.8	33	56.2	2.0e-09	1
EPTA	33	65	SRX3808530.16585777	peptide	BAE78116.1|FEATURES|eptA|peptide|eptA	0.999999719538	69.7	33	50.1	1.4e-07	1
EMRA	31	63	SRX3808530.7698463	multidrug	gi:740320274:ref:WP_038157440.1:|FEATURES|emrA|multidrug|emrA	0.984737246943	75.8	33	63.5	1.2e-11	1
OQXB	274	305	SRX3808530.17713042	multidrug	YP_001693238|FEATURES|oqxB|multidrug|oqxB	1.0	96.9	32	65.1	4.2e-12	1
MSBA	284	315	SRX3808530.17432181	nitroimidazole	NP_415434.1|FEATURES|msbA|nitroimidazole|msbA	0.999822518509	96.9	32	62.4	2.7e-11	1
EPTA	156	188	SRX3808530.568403	peptide	BAE78116.1|FEATURES|eptA|peptide|eptA	0.999999421621	66.7	33	44.7	6.0e-06	1
VANM	191	222	SRX3808530.10276979	glycopeptide	FJ349556.1.gene6.p01|FEATURES|vanM|glycopeptide|vanM	0.999999496319	62.5	32	45.4	3.5e-06	1
EPTA	302	333	SRX3808530.9603040	peptide	BAE78116.1|FEATURES|eptA|peptide|eptA	0.999999927671	81.2	32	63.2	1.6e-11	1
EPTA	399	431	SRX3808530.18061860	peptide	BAE78116.1|FEATURES|eptA|peptide|eptA	0.999999934058	78.8	33	64.3	7.3e-12	1
MEXF	469	499	SRX3808530.18354998	multidrug	gi:504104202:ref:WP_014338188.1:|FEATURES|mexF|multidrug|mexF	1.0	96.8	31	55.8	2.4e-09	1
KLEBSIELLA_PNEUMONIAE_OMPK37	114	146	SRX3808530.16394775	beta-lactam	CAA09666.1|FEATURES|Klebsiella_pneumoniae_OmpK37|beta-lactam|Klebsiella_pneumoniae_OmpK37	0.997196283317	66.7	33	50.8	8.4e-08	1
ESCHERICHIA_COLI_LAMB	309	340	SRX3808530.21356826	multidrug	BAB38442|FEATURES|Escherichia_coli_LamB|multidrug|Escherichia_coli_LamB	0.999996618949	65.6	32	58.5	4.0e-10	1
EMRB	212	243	SRX3808530.6363727	multidrug	gi:661298237:ref:WP_029991091.1:|FEATURES|emrB|multidrug|emrB	0.99971348819	78.1	32	58.9	3.0e-10	1
ARNA	54	85	SRX3808530.17034791	polymyxin	gi:486327523:ref:WP_001583708.1:|FEATURES|arnA|polymyxin|arnA	0.861817283341	62.5	32	56.2	2.0e-09	1
ACRA	94	126	SRX3808530.11149745	multidrug	gi:500615129:gb:EOQ55695.1:|FEATURES|acrA|multidrug|acrA	1.0	93.9	33	65.1	4.3e-12	1
TOLC	42	74	SRX3808530.13746523	multidrug	gi:696408901:ref:WP_032980019.1:|FEATURES|TolC|multidrug|TolC	1.0	97.0	33	63.9	9.6e-12	1
PENA	428	459	SRX3808530.12002229	beta-lactam	ZP_04656349|FEATURES|penA|beta-lactam|penA	1.0	81.2	32	63.9	9.3e-12	1
ACRB	35	67	SRX3808530.11928432	multidrug	AAS61063|FEATURES|acrB|multidrug|acrB	1.0	90.9	33	65.1	4.3e-12	1
MAJOR_FACILITATOR_SUPERFAMILY_TRANSPORTER	370	402	SRX3808530.9138876	multidrug	CP001918.1.gene2931.p01|FEATURES|major_facilitator_superfamily_transporter|multidrug|major_facilitator_superfamily_transporter	0.999998772245	87.9	33	59.7	1.8e-10	1
EMRB	249	281	SRX3808530.12168408	multidrug	gi:661298237:ref:WP_029991091.1:|FEATURES|emrB|multidrug|emrB	0.9999771725	90.9	33	69.3	2.3e-13	1
ESCHERICHIA_COLI_LAMB	237	269	SRX3808530.237552	multidrug	BAB38442|FEATURES|Escherichia_coli_LamB|multidrug|Escherichia_coli_LamB	0.999997482728	81.8	33	65.1	4.3e-12	1
KDPE	190	222	SRX3808530.12168404	aminoglycoside	NP_415222.1|FEATURES|kdpE|aminoglycoside|kdpE	0.999995554287	78.8	33	62.8	2.1e-11	1
EPTA	258	289	SRX3808530.6269392	peptide	BAE78116.1|FEATURES|eptA|peptide|eptA	0.999999908516	84.4	32	60.5	1.1e-10	1
OQXB	375	407	SRX3808530.11319958	multidrug	YP_001693238|FEATURES|oqxB|multidrug|oqxB	1.0	90.9	33	61.6	4.7e-11	1
MSBA	200	230	SRX3808530.8283987	nitroimidazole	NP_415434.1|FEATURES|msbA|nitroimidazole|msbA	0.999859682356	93.5	31	61.6	4.7e-11	1
TOLC	422	453	SRX3808530.9111424	multidrug	gi:779803590:ref:WP_045330078.1:|FEATURES|TolC|multidrug|TolC	1.0	87.5	32	58.2	5.2e-10	1
PENA	283	313	SRX3808530.20098450	beta-lactam	ZP_04656349|FEATURES|penA|beta-lactam|penA	1.0	67.7	31	44.3	7.8e-06	1
MEXB	594	626	SRX3808530.10447370	multidrug	gi:503722573:ref:WP_013956649.1:|FEATURES|mexB|multidrug|mexB	0.999997593979	60.6	33	47.0	1.2e-06	1
EMRR	108	140	SRX3808530.20050599	fluoroquinolone	NP_417169.1|FEATURES|emrR|fluoroquinolone|emrR	0.999954239865	75.8	33	60.1	1.4e-10	1
MSBA	158	190	SRX3808530.11360774	nitroimidazole	NP_415434.1|FEATURES|msbA|nitroimidazole|msbA	0.999801617725	90.9	33	62.0	3.6e-11	1
MDTB	386	417	SRX3808530.18097438	multidrug	CP004022.1.gene1673.p01|FEATURES|mdtB|multidrug|mdtB	0.971860539745	93.8	32	62.0	3.5e-11	1
VGAC	43	75	SRX3808530.10113159	MLS	AMP35312.1|FEATURES|vgaC|MLS|vgaC	0.999999274335	69.7	33	55.5	3.4e-09	1
OMPF	73	104	SRX3808530.5606855	multidrug	gi:823296122:ref:WP_047051707.1:|FEATURES|ompF|multidrug|ompF	0.999999999998	78.1	32	59.3	2.3e-10	1
MAJOR_FACILITATOR_SUPERFAMILY_TRANSPORTER	61	93	SRX3808530.72047	multidrug	CP001918.1.gene2931.p01|FEATURES|major_facilitator_superfamily_transporter|multidrug|major_facilitator_superfamily_transporter	0.999998874056	93.9	33	65.5	3.3e-12	1
TET34	50	80	SRX3808530.72045	tetracycline	Q8DF90|FEATURES|tet34|tetracycline|tet34	1.0	83.9	31	60.1	1.3e-10	1
MAJOR_FACILITATOR_SUPERFAMILY_TRANSPORTER	79	111	SRX3808530.19498997	multidrug	CP001918.1.gene2931.p01|FEATURES|major_facilitator_superfamily_transporter|multidrug|major_facilitator_superfamily_transporter	0.999977159822	97.0	33	72.8	2.1e-14	1
COB(I)ALAMIN_ADENOLSYLTRANSFERASE	26	58	SRX3808530.13420949	unclassified	gi:749002628:ref:WP_040062280.1:|FEATURES|cob(I)alamin_adenolsyltransferase|unclassified|cob(I)alamin_adenolsyltransferase	1.0	78.8	33	59.3	2.4e-10	1
EPTA	415	447	SRX3808530.20711813	peptide	BAE78116.1|FEATURES|eptA|peptide|eptA	0.999999901448	78.8	33	59.7	1.8e-10	1
KLEBSIELLA_PNEUMONIAE_OMPK37	14	46	SRX3808530.19645101	beta-lactam	CAA09666.1|FEATURES|Klebsiella_pneumoniae_OmpK37|beta-lactam|Klebsiella_pneumoniae_OmpK37	0.997259432567	66.7	33	46.6	1.6e-06	1
POXTA	159	191	SRX3808530.17375906	multidrug	AVI44920.1|FEATURES|poxtA|multidrug|poxtA	0.999999364378	60.6	33	50.1	1.4e-07	1
ACRB	939	970	SRX3808530.4090724	multidrug	gi:812045371:emb:CRH28493.1:|FEATURES|acrB|multidrug|acrB	0.999999523983	96.9	32	62.8	2.1e-11	1
OMPF	304	335	SRX3808530.1942983	multidrug	gi:312286407:gb:EFR14320.1:|FEATURES|ompF|multidrug|ompF	0.999993988913	69.7	33	51.2	6.4e-08	1
EPTA	325	357	SRX3808530.7409836	peptide	BAE78116.1|FEATURES|eptA|peptide|eptA	0.999999936195	78.8	33	64.7	5.6e-12	1
OQXB	684	716	SRX3808530.3307654	multidrug	YP_001693238|FEATURES|oqxB|multidrug|oqxB	0.999999223224	75.8	33	60.5	1.1e-10	1
RPOB2	353	384	SRX3808530.11422725	multidrug	BAD59497.1|FEATURES|rpoB2|multidrug|rpoB2	0.999999245979	68.8	32	50.8	8.4e-08	1
MDTD	158	190	SRX3808530.9769585	multidrug	NC_002695.1.916587.p01|FEATURES|mdtD|multidrug|mdtD	0.999999999978	84.8	33	63.2	1.6e-11	1
TOLC	349	381	SRX3808530.5991006	multidrug	gi:565892113:ref:WP_023972176.1:|FEATURES|TolC|multidrug|TolC	1.0	90.9	33	61.6	4.7e-11	1
EMRR	92	124	SRX3808530.18741858	fluoroquinolone	NP_417169.1|FEATURES|emrR|fluoroquinolone|emrR	0.999985080321	93.9	33	69.7	1.7e-13	1
ACRB	897	929	SRX3808530.9598205	multidrug	YP_001908403|FEATURES|acrB|multidrug|acrB	1.0	93.9	33	63.2	1.6e-11	1
TRUNCATED_PUTATIVE_RESPONSE_REGULATOR_ARLR	83	113	SRX3808530.4604295	unclassified	gi:446114283:ref:WP_000192138.1:|FEATURES|truncated_putative_response_regulator_ArlR|unclassified|truncated_putative_response_regulator_ArlR	0.999998677422	77.4	31	51.6	4.6e-08	1
MAJOR_FACILITATOR_SUPERFAMILY_TRANSPORTER	235	267	SRX3808530.18423341	multidrug	CP001918.1.gene2931.p01|FEATURES|major_facilitator_superfamily_transporter|multidrug|major_facilitator_superfamily_transporter	0.999998432732	72.7	33	54.3	7.6e-09	1
ACRB	57	89	SRX3808530.11375239	multidrug	YP_001908403|FEATURES|acrB|multidrug|acrB	1.0	90.9	33	60.8	8.1e-11	1
MCR-4	434	465	SRX3808530.19120165	peptide	ASR73329.1|FEATURES|MCR-4|peptide|MCR-4	0.999999999355	71.9	32	53.5	1.3e-08	1
DFRA3	32	62	SRX3808530.146645	diaminopyrimidine	AAA25550.1|FEATURES|dfrA3|diaminopyrimidine|dfrA3	0.99984593409	77.4	31	52.4	2.9e-08	1
ACRB	65	97	SRX3808530.16760069	multidrug	NP_706355|FEATURES|acrB|multidrug|acrB	0.99994242684	63.6	33	44.3	7.8e-06	1
VGAA	406	437	SRX3808530.3593373	MLS	AAG08983|FEATURES|vgaA|MLS|vgaA	0.999999983612	62.5	32	45.8	2.6e-06	1
OQXA	275	307	SRX3808530.20487743	multidrug	YP_001693237.1|FEATURES|oqxA|multidrug|oqxA	0.999997732132	84.8	33	59.3	2.4e-10	1
EMRB	300	332	SRX3808530.1248714	multidrug	gi:486057056:ref:WP_001507824.1:|FEATURES|emrB|multidrug|emrB	0.99994214833	100.0	33	70.5	1.0e-13	1
ACRD	124	156	SRX3808530.13618206	aminoglycoside	YP_490697.1|FEATURES|acrD|aminoglycoside|acrD	0.999990636927	84.8	33	59.7	1.8e-10	1
ADEJ	388	420	SRX3808530.12736006	multidrug	NC_011586.7045444.p01|FEATURES|adeJ|multidrug|adeJ	1.0	97.0	33	63.5	1.2e-11	1
OPTRA	203	235	SRX3808530.16512212	oxazolidinone	AKA86814|FEATURES|optrA|oxazolidinone|optrA	0.999481256538	63.6	33	52.8	2.2e-08	1
EMRB	8	40	SRX3808530.100668	multidrug	gi:486057056:ref:WP_001507824.1:|FEATURES|emrB|multidrug|emrB	0.999999539422	93.9	33	60.1	1.4e-10	1
EPTA	46	76	SRX3808530.10894290	peptide	BAE78116.1|FEATURES|eptA|peptide|eptA	0.999999836307	77.4	31	54.7	5.8e-09	1
MSBA	75	107	SRX3808530.19971355	nitroimidazole	NP_415434.1|FEATURES|msbA|nitroimidazole|msbA	0.999870728263	78.8	33	62.4	2.8e-11	1
MDTE	141	173	SRX3808530.17497933	multidrug	CP001918.1.gene3442.p01|FEATURES|mdtE|multidrug|mdtE	0.999999999995	81.8	33	66.6	1.5e-12	1
YOJI	507	539	SRX3808530.9166140	peptide	NP_416715.1|FEATURES|YojI|peptide|YojI	0.999999828786	81.8	33	60.8	8.1e-11	1
PBP-1A	426	458	SRX3808530.13584572	beta-lactam	YP_001292390|FEATURES|PBP-1A|beta-lactam|PBP-1A	1.0	66.7	33	49.3	2.4e-07	1
FARA	290	321	SRX3808530.4305792	antibacterial_free_fatty_acids	NP_273367.1|FEATURES|farA|antibacterial_free_fatty_acids|farA	0.999457104222	68.8	32	50.8	8.4e-08	1
EPTA	389	421	SRX3808530.4603746	peptide	BAE78116.1|FEATURES|eptA|peptide|eptA	0.999999995347	69.7	33	59.7	1.8e-10	1
MDTB	429	461	SRX3808530.18829418	multidrug	gi:447120620:ref:WP_001197876.1:|FEATURES|mdtB|multidrug|mdtB	1.0	97.0	33	62.8	2.1e-11	1
PATA	168	200	SRX3808530.19297989	fluoroquinolone	NP_417544.5|FEATURES|patA|fluoroquinolone|patA	0.999997182917	97.0	33	66.2	1.9e-12	1
OMPR	240	272	SRX3808530.16757933	multidrug	CP000034.1.gene3672.p01|FEATURES|ompR|multidrug|ompR	0.999998604653	81.8	33	55.1	4.4e-09	1
VANM	191	222	SRX3808530.19043034	glycopeptide	FJ349556.1.gene6.p01|FEATURES|vanM|glycopeptide|vanM	0.999999496319	62.5	32	45.4	3.5e-06	1
PBP-1A	703	736	SRX3808530.21144170	beta-lactam	YP_001292390|FEATURES|PBP-1A|beta-lactam|PBP-1A	1.0	67.6	34	51.2	6.2e-08	1
ACRB	469	501	SRX3808530.485226	multidrug	gi:493365861:ref:WP_006322279.1:|FEATURES|acrB|multidrug|acrB	0.99999999831	97.0	33	62.8	2.1e-11	1
SDIA	180	211	SRX3808530.2492565	unclassified	gi:749556408:ref:WP_040188680.1:|FEATURES|sdiA|unclassified|sdiA	1.0	78.1	32	55.5	3.4e-09	1
MDTP	276	308	SRX3808530.6652595	multidrug	YP_001572363|FEATURES|mdtP|multidrug|mdtP	0.999996892706	60.6	33	45.8	2.7e-06	1
EPTA	197	229	SRX3808530.8338788	peptide	BAE78116.1|FEATURES|eptA|peptide|eptA	0.99999962392	66.7	33	47.8	7.1e-07	1
DNA-BINDING_PROTEIN_H-NS	61	94	SRX3808530.20128238	unclassified	CP001138.1.gene1383.p01|FEATURES|DNA-binding_protein_H-NS|unclassified|DNA-binding_protein_H-NS	0.999999540544	67.6	34	47.0	1.2e-06	1
BAES	337	369	SRX3808530.616400	multidrug	BAA15934.1|FEATURES|baeS|multidrug|baeS	0.999998852603	69.7	33	49.3	2.4e-07	1
PENA	295	327	SRX3808530.616404	beta-lactam	ZP_04656349|FEATURES|penA|beta-lactam|penA	1.0	87.9	33	61.6	4.7e-11	1
TETP	73	105	SRX3808530.14579189	tetracycline	YP_002850805|FEATURES|tetP|tetracycline|tetP	1.0	69.7	33	49.3	2.4e-07	1
MAJOR_FACILITATOR_SUPERFAMILY_TRANSPORTER	34	65	SRX3808530.19821517	multidrug	CP001918.1.gene2931.p01|FEATURES|major_facilitator_superfamily_transporter|multidrug|major_facilitator_superfamily_transporter	0.999998631736	96.9	32	65.9	2.4e-12	1
BACA	7	39	SRX3808530.12963772	bacitracin	B2VGJ3|FEATURES|bacA|bacitracin|bacA	1.0	90.9	33	66.6	1.5e-12	1
MEXB	446	478	SRX3808530.18110777	multidrug	gi:504646765:ref:WP_014833867.1:|FEATURES|mexB|multidrug|mexB	1.0	100.0	33	65.5	3.3e-12	1
RPOB2	854	885	SRX3808530.17286371	multidrug	BAD59497.1|FEATURES|rpoB2|multidrug|rpoB2	0.999999133029	65.6	32	47.0	1.2e-06	1
ADEJ	217	247	SRX3808530.17286370	multidrug	NC_011586.7045444.p01|FEATURES|adeJ|multidrug|adeJ	0.999953112853	80.6	31	54.3	7.1e-09	1
CPXA	300	330	SRX3808530.221538	aminoglycoside:aminocoumarin	NP_312864.1|FEATURES|cpxA|aminoglycoside:aminocoumarin|cpxA	0.999021846107	80.6	31	54.3	7.3e-09	1
ACRB	349	379	SRX3808530.19679369	multidrug	ZP_03832747|FEATURES|acrB|multidrug|acrB	1.0	96.8	31	59.7	1.7e-10	1
EMRB	354	386	SRX3808530.4461766	multidrug	gi:585364441:ref:WP_024246028.1:|FEATURES|emrB|multidrug|emrB	0.999963630549	97.0	33	72.4	2.7e-14	1
CAMP-REGULATORY_PROTEIN	2	32	SRX3808530.6704898	unclassified	gi:490367208:ref:WP_004246872.1:|FEATURES|cAMP-regulatory_protein|unclassified|cAMP-regulatory_protein	0.951282342104	100.0	31	73.2	1.5e-14	1
CAMP-REGULATORY_PROTEIN	10	42	SRX3808530.7227465	unclassified	gi:490367208:ref:WP_004246872.1:|FEATURES|cAMP-regulatory_protein|unclassified|cAMP-regulatory_protein	0.95332044344	100.0	33	77.4	8.4e-16	1
OMPF	62	94	SRX3808530.13156262	multidrug	gi:823296122:ref:WP_047051707.1:|FEATURES|ompF|multidrug|ompF	0.999287110629	72.7	33	58.5	4.0e-10	1
MULTIDRUG_ABC_TRANSPORTER	466	498	SRX3808530.19769766	multidrug	gi:1031799645:ref:WP_064138838.1:|FEATURES|multidrug_ABC_transporter|multidrug|multidrug_ABC_transporter	1.0	60.6	33	48.9	3.2e-07	1
BAES	14	44	SRX3808530.7452907	multidrug	BAA15934.1|FEATURES|baeS|multidrug|baeS	0.999999035231	67.7	31	54.3	7.1e-09	1
ACRA	311	343	SRX3808530.12378442	multidrug	ABG77965|FEATURES|acrA|multidrug|acrA	1.0	75.8	33	55.8	2.6e-09	1
YOJI	354	386	SRX3808530.6435502	peptide	NP_416715.1|FEATURES|YojI|peptide|YojI	0.999999375887	63.6	33	46.6	1.6e-06	1
TET36	45	77	SRX3808530.653984	tetracycline	AJ514254.gene.p01|FEATURES|tet36|tetracycline|tet36	0.999999992419	63.6	33	50.8	8.4e-08	1
EPTA	389	421	SRX3808530.5971533	peptide	BAE78116.1|FEATURES|eptA|peptide|eptA	0.999999996097	72.7	33	60.1	1.4e-10	1
EMRA	45	76	SRX3808530.11816099	multidrug	gi:896053843:ref:WP_049103497.1:|FEATURES|emrA|multidrug|emrA	0.987246338923	90.6	32	64.3	7.3e-12	1
MDTK	15	45	SRX3808530.653987	multidrug	gi:555222058:ref:WP_023214681.1:|FEATURES|mdtK|multidrug|mdtK	1.0	93.5	31	57.0	1.1e-09	1
MSBA	183	215	SRX3808530.136075	nitroimidazole	NP_415434.1|FEATURES|msbA|nitroimidazole|msbA	0.999859682356	90.9	33	61.6	4.7e-11	1
CPXA	178	210	SRX3808530.5971534	aminoglycoside:aminocoumarin	NP_312864.1|FEATURES|cpxA|aminoglycoside:aminocoumarin|cpxA	0.999681207345	90.9	33	65.1	4.3e-12	1
EMRB	439	471	SRX3808530.20918051	multidrug	gi:585330820:ref:WP_024212479.1:|FEATURES|emrB|multidrug|emrB	0.999997374882	78.8	33	58.9	3.1e-10	1
KASUGAMYCIN_RESISTANCE_PROTEIN_KSGA	198	229	SRX3808530.4195375	aminoglycoside	Q83MG8|FEATURES|kasugamycin_resistance_protein_ksgA|aminoglycoside|kasugamycin_resistance_protein_ksgA	0.999999984481	75.0	32	48.9	3.1e-07	1
MULTIDRUG_ABC_TRANSPORTER	467	499	SRX3808530.9575610	multidrug	gi:1031799645:ref:WP_064138838.1:|FEATURES|multidrug_ABC_transporter|multidrug|multidrug_ABC_transporter	1.0	75.8	33	50.8	8.4e-08	1
TRANSCRIPTIONAL_REGULATORY_PROTEIN_CPXR_CPXR	73	103	SRX3808530.17252674	unclassified	CP001138.1.gene4273.p01|FEATURES|transcriptional_regulatory_protein_CpxR_cpxR|unclassified|transcriptional_regulatory_protein_CpxR_cpxR	0.999999999687	100.0	31	65.9	2.4e-12	1
MEXB	183	215	SRX3808530.1200043	multidrug	gi:759528585:ref:WP_043248665.1:|FEATURES|mexB|multidrug|mexB	1.0	72.7	33	53.5	1.3e-08	1
YOJI	223	255	SRX3808530.19900349	peptide	NP_416715.1|FEATURES|YojI|peptide|YojI	0.99999978541	81.8	33	62.4	2.8e-11	1
ROSB	429	460	SRX3808530.11325065	fosmidomycin	gi:1001786599:ref:WP_061324791.1:|FEATURES|rosB|fosmidomycin|rosB	0.999999999985	71.9	32	47.0	1.2e-06	1
OQXA	62	94	SRX3808530.375670	multidrug	YP_001693237.1|FEATURES|oqxA|multidrug|oqxA	1.0	84.8	33	58.9	3.1e-10	1
EMRB	429	460	SRX3808530.17570172	multidrug	gi:585330820:ref:WP_024212479.1:|FEATURES|emrB|multidrug|emrB	0.999999559835	68.8	32	53.9	9.6e-09	1
OQXB	75	107	SRX3808530.6599418	multidrug	YP_001693238|FEATURES|oqxB|multidrug|oqxB	1.0	100.0	33	69.7	1.7e-13	1
MDTD	33	63	SRX3808530.7970069	multidrug	gi:134034159:sp:Q0T353.2:MDTD_SHIF8|FEATURES|mdtD|multidrug|mdtD	0.999999999823	80.6	31	51.6	4.8e-08	1
PMRF	167	198	SRX3808530.3182009	peptide	AAC75314.1|FEATURES|PmrF|peptide|PmrF	0.999999529358	87.5	32	60.5	1.0e-10	1
PBP-1B	294	325	SRX3808530.9258443	beta-lactam	YP_002467958|FEATURES|PBP-1B|beta-lactam|PBP-1B	0.999999999308	78.1	32	52.4	2.9e-08	1
EMRA	289	320	SRX3808530.9258444	multidrug	gi:817604913:ref:WP_046598123.1:|FEATURES|emrA|multidrug|emrA	0.991939867009	100.0	32	67.8	6.4e-13	1
OMPF	48	78	SRX3808530.4877025	multidrug	gi:823296122:ref:WP_047051707.1:|FEATURES|ompF|multidrug|ompF	0.995373986688	87.1	31	63.5	1.2e-11	1
ACRB	944	976	SRX3808530.18992314	multidrug	gi:502789935:ref:WP_013024911.1:|FEATURES|acrB|multidrug|acrB	1.0	100.0	33	67.4	8.6e-13	1
TOLC	48	79	SRX3808530.17236126	multidrug	gi:487380822:ref:WP_001653392.1:|FEATURES|TolC|multidrug|TolC	1.0	96.9	32	68.2	4.9e-13	1
MEXE	287	317	SRX3808530.8452201	multidrug	CP001918.1.gene1258.p01|FEATURES|mexE|multidrug|mexE	1.0	90.3	31	59.3	2.4e-10	1
PENA	79	111	SRX3808530.7869159	beta-lactam	ZP_04656349|FEATURES|penA|beta-lactam|penA	1.0	75.8	33	56.6	1.5e-09	1
ARNA	481	513	SRX3808530.835439	polymyxin	B7LM76|FEATURES|arnA|polymyxin|arnA	0.959538812887	93.9	33	68.2	5.1e-13	1
EMRB	438	468	SRX3808530.15995693	multidrug	gi:585330820:ref:WP_024212479.1:|FEATURES|emrB|multidrug|emrB	0.999983758382	80.6	31	57.4	8.4e-10	1
OMPF	62	93	SRX3808530.7565407	multidrug	gi:742936434:ref:WP_039025717.1:|FEATURES|ompF|multidrug|ompF	0.999999999527	81.2	32	51.2	6.2e-08	1
PENA	367	399	SRX3808530.13348438	beta-lactam	ZP_04656349|FEATURES|penA|beta-lactam|penA	1.0	81.8	33	58.5	4.0e-10	1
MSBA	76	108	SRX3808530.2878824	nitroimidazole	NP_415434.1|FEATURES|msbA|nitroimidazole|msbA	0.999870728263	78.8	33	62.4	2.8e-11	1
PMRF	70	101	SRX3808530.8850926	peptide	AAC75314.1|FEATURES|PmrF|peptide|PmrF	0.999999608348	90.6	32	62.8	2.1e-11	1
EPTA	500	532	SRX3808530.14370440	peptide	BAE78116.1|FEATURES|eptA|peptide|eptA	0.999999477362	60.6	33	45.4	3.5e-06	1
MDTC	365	396	SRX3808530.17255379	multidrug	gi:446590225:ref:WP_000667571.1:|FEATURES|mdtC|multidrug|mdtC	0.999999976746	96.9	32	61.2	6.2e-11	1
MSBA	66	96	SRX3808530.14997369	nitroimidazole	NP_415434.1|FEATURES|msbA|nitroimidazole|msbA	0.999859682356	80.6	31	61.6	4.5e-11	1
MEXB	29	59	SRX3808530.17396164	multidrug	AAA74437.1|FEATURES|MexB|multidrug|mexB	0.999997872087	74.2	31	53.1	1.6e-08	1
ACRB	372	403	SRX3808530.17697750	multidrug	CP002695.1.gene992.p01|FEATURES|acrB|multidrug|acrB	1.0	93.8	32	61.6	4.7e-11	1
TETM	65	96	SRX3808530.9395086	tetracycline	AAR29970|FEATURES|tetM|tetracycline|tetM	1.0	65.6	32	46.6	1.5e-06	1
[truncated: 238,834 more rows]
