# Supplementary material for: Machine learning algorithm to characterize antimicrobial resistance associated with the International Space Station surface microbiome
Source: Microbiome. 2022 Aug 24;10:134. doi: 10.1186/s40168-022-01332-w (PMC9400218; doi:10.1186/s40168-022-01332-w)
Supplement: Supplementary file 6 — Additional file 5: File S1. Raw results of the DeepARG analyses (zip compressed). [file 40168_2022_1332_MOESM5_ESM.zip › Additional file 5- File S1/DeepARG-SS/F1_L3_PMA_FLT_.out.mapping.ARG]

#ARG	query-start	query-end	read_id	predicted_ARG-class	best-hit	probability	identity	alignment-length	alignment-bitscore	alignment-evalue	counts
MULTIDRUG_ABC_TRANSPORTER	463	495	HWI-700370F:168:C7JUKANXX:5:1307:12586:57308	multidrug	gi:446519905:ref:WP_000597251.1:|FEATURES|multidrug_ABC_transporter|multidrug|multidrug_ABC_transporter	1.0	81.8	33	57.4	9.0e-10	1
MEXE	295	327	HWI-700370F:168:C7JUKANXX:5:1310:20913:23963	multidrug	ZP_02889084|FEATURES|mexE|multidrug|mexE	0.999999996874	60.6	33	44.3	7.8e-06	1
MDTA	119	150	HWI-700370F:168:C7JUKANXX:5:2213:13279:10906	multidrug	gi:857586085:emb:CRL63205.1:|FEATURES|mdtA|multidrug|mdtA	0.999999652734	65.6	32	45.8	2.7e-06	1
TRIA	167	199	HWI-700370F:168:C7JUKANXX:5:1106:13365:65899	triclosan	NP_248846.1|FEATURES|TriA|triclosan|TriA	0.999999809635	66.7	33	45.1	4.6e-06	1
RPOB2	797	829	HWI-700370F:168:C7JUKANXX:5:2207:15125:41054	multidrug	BAD59497.1|FEATURES|rpoB2|multidrug|rpoB2	0.999999304261	75.8	33	54.7	5.8e-09	1
MEXD	831	863	HWI-700370F:168:C7JUKANXX:5:1107:8540:36545	multidrug	U57969.gene.p01|FEATURES|mexD|multidrug|mexD	1.0	66.7	33	53.1	1.7e-08	1
MEXD	970	1002	HWI-700370F:168:C7JUKANXX:5:1212:7634:76483	multidrug	gi:852273548:ref:WP_048328542.1:|FEATURES|mexD|multidrug|mexD	1.0	81.8	33	55.5	3.4e-09	1
MULTIDRUG_ABC_TRANSPORTER	679	709	HWI-700370F:168:C7JUKANXX:5:2305:17169:59102	multidrug	NC_010400.5984909.p01|FEATURES|multidrug_ABC_transporter|multidrug|multidrug_ABC_transporter	1.0	74.2	31	52.0	3.8e-08	1
BPEF	751	783	HWI-700370F:168:C7JUKANXX:5:1306:9793:99546	multidrug	ZP_02465589|FEATURES|bpeF|multidrug|bpeF	1.0	84.8	33	64.7	5.6e-12	1
MEXA	55	87	HWI-700370F:168:C7JUKANXX:5:1315:4215:37853	multidrug	gi:497301063:ref:WP_009615280.1:|FEATURES|mexA|multidrug|mexA	0.999999996779	63.6	33	46.6	1.6e-06	1
MEXD	4	36	HWI-700370F:168:C7JUKANXX:5:1309:4972:29447	multidrug	gi:852273548:ref:WP_048328542.1:|FEATURES|mexD|multidrug|mexD	1.0	78.8	33	57.4	9.0e-10	1
MDTB	277	307	HWI-700370F:168:C7JUKANXX:5:2303:2958:94960	multidrug	gi:553863833:ref:WP_023138386.1:|FEATURES|mdtB|multidrug|mdtB	0.999999999991	64.5	31	51.2	6.4e-08	1
TRANSCRIPTIONAL_REGULATORY_PROTEIN_CPXR_CPXR	85	117	HWI-700370F:168:C7JUKANXX:5:2214:21106:45089	unclassified	CP004022.1.gene3215.p01|FEATURES|transcriptional_regulatory_protein_CpxR_cpxR|unclassified|transcriptional_regulatory_protein_CpxR_cpxR	0.999178422461	72.7	33	53.9	9.9e-09	1
ABCA	448	479	HWI-700370F:168:C7JUKANXX:5:2309:7535:16153	multidrug	XP_753111.1|FEATURES|abcA|multidrug|abcA	0.999999551215	65.6	32	51.2	6.4e-08	1
BACA	240	271	HWI-700370F:168:C7JUKANXX:5:2110:3476:80483	bacitracin	YP_001925041|FEATURES|bacA|bacitracin|bacA	1.0	87.5	32	65.1	4.3e-12	1
TAEA	442	474	HWI-700370F:168:C7JUKANXX:5:1310:11884:33974	pleuromutilin	APB03219.1|FEATURES|TaeA|pleuromutilin|TaeA	0.999872837025	63.6	33	47.4	9.3e-07	1
OMPR	183	213	HWI-700370F:168:C7JUKANXX:5:1211:2201:82496	multidrug	NC_008702.1.4607594.p01|FEATURES|ompR|multidrug|ompR	0.999997975065	71.0	31	48.5	4.2e-07	1
KDPE	73	105	HWI-700370F:168:C7JUKANXX:5:1112:1654:24251	aminoglycoside	NP_415222.1|FEATURES|kdpE|aminoglycoside|kdpE	0.999996666687	63.6	33	49.7	1.9e-07	1
MEXD	962	994	HWI-700370F:168:C7JUKANXX:5:1212:17993:52162	multidrug	gi:1011729993:ref:WP_062573631.1:|FEATURES|mexD|multidrug|mexD	1.0	81.8	33	54.3	7.6e-09	1
MAJOR_FACILITATOR_SUPERFAMILY_TRANSPORTER	52	82	HWI-700370F:168:C7JUKANXX:5:2108:8762:82539	multidrug	CP001918.1.gene2931.p01|FEATURES|major_facilitator_superfamily_transporter|multidrug|major_facilitator_superfamily_transporter	0.999998565814	64.5	31	45.4	3.5e-06	1
GOLS	19	51	HWI-700370F:168:C7JUKANXX:5:2205:20565:58809	multidrug	NP_459349.1|FEATURES|golS|multidrug|golS	0.999997772838	63.6	33	47.0	1.2e-06	1
MULTIDRUG_ABC_TRANSPORTER	546	576	HWI-700370F:168:C7JUKANXX:5:1213:12252:30992	multidrug	gi:930482089:ref:WP_054228897.1:|FEATURES|multidrug_ABC_transporter|multidrug|multidrug_ABC_transporter	1.0	74.2	31	49.3	2.4e-07	1
ADEB	368	400	HWI-700370F:168:C7JUKANXX:5:1309:15065:42445	multidrug	gi:446910355:ref:WP_000987611.1:|FEATURES|adeB|multidrug|adeB	1.0	75.8	33	54.3	7.6e-09	1
CAT_CHLORAMPHENICOL_ACETYLTRANSFERASE	111	142	HWI-700370F:168:C7JUKANXX:5:2115:20741:27116	phenicol	M58472.1.gene1.p01|FEATURES|cat_chloramphenicol_acetyltransferase|phenicol|cat_chloramphenicol_acetyltransferase	0.999998074254	62.5	32	47.0	1.2e-06	1
MEXF	818	849	HWI-700370F:168:C7JUKANXX:5:2112:20666:49874	multidrug	gi:950580033:ref:WP_057445338.1:|FEATURES|mexF|multidrug|mexF	1.0	75.0	32	56.2	2.0e-09	1
BAER	80	111	HWI-700370F:168:C7JUKANXX:5:1214:5490:87317	multidrug	YP_490321.1|FEATURES|baeR|multidrug|baeR	0.999999999963	75.0	32	53.5	1.3e-08	1
MEXW	389	420	HWI-700370F:168:C7JUKANXX:5:1109:8006:64454	multidrug	YP_001670703|FEATURES|mexW|multidrug|mexW	0.999999636936	62.5	32	44.3	7.8e-06	1
PATA	268	300	HWI-700370F:168:C7JUKANXX:5:2112:1140:4116	fluoroquinolone	NP_417544.5|FEATURES|patA|fluoroquinolone|patA	0.999974140959	69.7	33	51.2	6.4e-08	1
MEXD	948	980	HWI-700370F:168:C7JUKANXX:5:1101:19243:36314	multidrug	gi:499256187:ref:WP_010953727.1:|FEATURES|mexD|multidrug|mexD	1.0	72.7	33	49.3	2.4e-07	1
MEXF	983	1015	HWI-700370F:168:C7JUKANXX:5:2201:6770:83186	multidrug	CP000675.2.gene2298.p01|FEATURES|mexF|multidrug|mexF	1.0	78.8	33	54.3	7.6e-09	1
RPOB2	732	764	HWI-700370F:168:C7JUKANXX:5:1305:1970:53741	multidrug	BAD59497.1|FEATURES|rpoB2|multidrug|rpoB2	0.999999369399	84.8	33	57.8	6.9e-10	1
OLEC	15	46	HWI-700370F:168:C7JUKANXX:5:2312:21013:40279	MLS	AAA26793|FEATURES|oleC|MLS|oleC	0.999999992821	68.8	32	48.5	4.2e-07	1
MEXF	202	234	HWI-700370F:168:C7JUKANXX:5:1204:6718:41281	multidrug	YP_348389|FEATURES|mexF|multidrug|mexF	0.999996425294	60.6	33	44.7	6.0e-06	1
OLEB	58	89	HWI-700370F:168:C7JUKANXX:5:1106:17420:81367	MLS	AAA50325|FEATURES|oleB|MLS|oleB	1.0	62.5	32	47.4	9.3e-07	1
MULTIDRUG_ABC_TRANSPORTER	507	539	HWI-700370F:168:C7JUKANXX:5:2301:11345:72656	multidrug	gi:943938624:ref:WP_055567802.1:|FEATURES|multidrug_ABC_transporter|multidrug|multidrug_ABC_transporter	1.0	63.6	33	47.0	1.2e-06	1
MEXE	352	383	HWI-700370F:168:C7JUKANXX:5:2115:14880:47061	multidrug	gi:654292006:ref:WP_027806808.1:|FEATURES|mexE|multidrug|mexE	0.999992990471	62.5	32	44.7	6.0e-06	1
GOLS	4	36	HWI-700370F:168:C7JUKANXX:5:2216:4659:96110	multidrug	NP_459349.1|FEATURES|golS|multidrug|golS	0.999997504029	60.6	33	45.4	3.5e-06	1
TETM	49	81	HWI-700370F:168:C7JUKANXX:5:1215:14016:6709	tetracycline	AM180355.1.gene636.p01|FEATURES|tetM|tetracycline|tetM	1.0	60.6	33	48.9	3.2e-07	1
MUXB	285	317	HWI-700370F:168:C7JUKANXX:5:1306:14942:48016	multidrug	NP_251217.1|FEATURES|MuxB|multidrug|MuxB	0.999999999902	66.7	33	47.8	7.1e-07	1
AMRB	918	950	HWI-700370F:168:C7JUKANXX:5:2302:8248:69871	multidrug	YP_992987|FEATURES|amrB|multidrug|amrB	1.0	84.8	33	63.2	1.6e-11	1
AMRB	396	428	HWI-700370F:168:C7JUKANXX:5:2215:14100:38013	multidrug	gi:493455429:ref:WP_006410704.1:|FEATURES|amrB|multidrug|amrB	1.0	97.0	33	63.2	1.6e-11	1
MULTIDRUG_ABC_TRANSPORTER	475	507	HWI-700370F:168:C7JUKANXX:5:2308:20206:65379	multidrug	gi:926351744:ref:WP_053683383.1:|FEATURES|multidrug_ABC_transporter|multidrug|multidrug_ABC_transporter	0.999996924616	60.6	33	44.7	6.0e-06	1
MULTIDRUG_ABC_TRANSPORTER	473	503	HWI-700370F:168:C7JUKANXX:5:1213:13647:30475	multidrug	gi:655401130:ref:WP_028800283.1:|FEATURES|multidrug_ABC_transporter|multidrug|multidrug_ABC_transporter	0.999999999981	61.3	31	47.4	9.3e-07	1
ROSB	243	274	HWI-700370F:168:C7JUKANXX:5:1315:12092:13939	fosmidomycin	ZP_04638974|FEATURES|rosB|fosmidomycin|rosB	1.0	81.2	32	57.0	1.2e-09	1
MDTF	26	57	HWI-700370F:168:C7JUKANXX:5:1314:18511:55760	multidrug	gi:757800059:ref:WP_043017261.1:|FEATURES|mdtF|multidrug|mdtF	1.0	65.6	32	48.1	5.4e-07	1
ROSB	325	357	HWI-700370F:168:C7JUKANXX:5:1207:18140:41136	fosmidomycin	ZP_04635128|FEATURES|rosB|fosmidomycin|rosB	1.0	63.6	33	44.7	6.0e-06	1
CHLORAMPHENICOL_EXPORTER	55	85	HWI-700370F:168:C7JUKANXX:5:2111:16865:42229	phenicol	AF034958.gene.p01|FEATURES|chloramphenicol_exporter|phenicol|chloramphenicol_exporter	1.0	64.5	31	48.9	3.2e-07	1
MDTG	1	31	HWI-700370F:168:C7JUKANXX:5:1304:10924:99566	multidrug	CP004022.1.gene1785.p01|FEATURES|mdtG|multidrug|mdtG	0.999999887215	61.3	31	48.1	5.4e-07	1
MULTIDRUG_ABC_TRANSPORTER	388	419	HWI-700370F:168:C7JUKANXX:5:1315:19172:62949	multidrug	gi:702897513:ref:WP_033300957.1:|FEATURES|multidrug_ABC_transporter|multidrug|multidrug_ABC_transporter	1.0	62.5	32	47.0	1.2e-06	1
TETA	413	444	HWI-700370F:168:C7JUKANXX:5:2202:9794:13314	tetracycline	gi:171851258:emb:CAQ04234.1:|FEATURES|tetA|tetracycline|tetA	1.0	68.8	32	49.7	1.9e-07	1
CHLORAMPHENICOL_EXPORTER	48	79	HWI-700370F:168:C7JUKANXX:5:2203:5862:22046	phenicol	CAI43343|FEATURES|chloramphenicol_exporter|phenicol|chloramphenicol_exporter	0.999999999999	62.5	32	45.4	3.5e-06	1
ACRB	880	912	HWI-700370F:168:C7JUKANXX:5:1113:17149:47070	multidrug	AAQ21216|FEATURES|acrB|multidrug|acrB	1.0	78.8	33	60.8	8.1e-11	1
VANR	90	120	HWI-700370F:168:C7JUKANXX:5:2211:20160:17600	glycopeptide	KF478993.1.gene8.p01|FEATURES|vanR|glycopeptide|vanR	0.999999999973	67.7	31	44.3	7.8e-06	1
VATB	145	177	HWI-700370F:168:C7JUKANXX:5:1207:18428:26429	MLS	U19459.gene.p01|FEATURES|vatB|MLS|vatB	0.999999999881	63.6	33	48.5	4.2e-07	1
MULTIDRUG_ABC_TRANSPORTER	937	969	HWI-700370F:168:C7JUKANXX:5:1207:5637:37161	multidrug	NC_010400.5984909.p01|FEATURES|multidrug_ABC_transporter|multidrug|multidrug_ABC_transporter	1.0	87.9	33	57.0	1.2e-09	1
CEOB	67	99	HWI-700370F:168:C7JUKANXX:5:2311:10732:75817	multidrug	AAB58161|FEATURES|ceoB|multidrug|ceoB	1.0	75.8	33	54.7	5.8e-09	1
MULTIDRUG_ABC_TRANSPORTER	478	509	HWI-700370F:168:C7JUKANXX:5:2208:9462:37040	multidrug	gi:1031799645:ref:WP_064138838.1:|FEATURES|multidrug_ABC_transporter|multidrug|multidrug_ABC_transporter	1.0	81.2	32	52.8	2.2e-08	1
SMED	186	218	HWI-700370F:168:C7JUKANXX:5:1208:2026:13577	multidrug	CAG34249|FEATURES|smeD|multidrug|smeD	0.999999991913	63.6	33	47.8	7.1e-07	1
MUXB	285	317	HWI-700370F:168:C7JUKANXX:5:1213:19917:33200	multidrug	NP_251217.1|FEATURES|MuxB|multidrug|MuxB	0.999999999902	66.7	33	47.8	7.1e-07	1
TRIA	249	279	HWI-700370F:168:C7JUKANXX:5:1209:2038:67035	triclosan	NP_248846.1|FEATURES|TriA|triclosan|TriA	0.999999796636	64.5	31	44.7	6.0e-06	1
TRIC	423	455	HWI-700370F:168:C7JUKANXX:5:2304:5548:95962	triclosan	NP_248848.1|FEATURES|TriC|triclosan|TriC	0.999999982841	84.8	33	61.6	4.7e-11	1
TRIC	430	462	HWI-700370F:168:C7JUKANXX:5:2309:13075:99671	triclosan	NP_248848.1|FEATURES|TriC|triclosan|TriC	0.999999929532	84.8	33	61.2	6.2e-11	1
SRMB	27	58	HWI-700370F:168:C7JUKANXX:5:2210:12802:56138	MLS	X63451.gene.p01|FEATURES|srmB|MLS|srmB	0.999999991425	65.6	32	46.6	1.6e-06	1
LMRC	355	387	HWI-700370F:168:C7JUKANXX:5:1112:18717:57827	MLS	ABF66011.1|FEATURES|lmrC|MLS|lmrC	0.999999946306	60.6	33	47.0	1.2e-06	1
OMPR	35	66	HWI-700370F:168:C7JUKANXX:5:1307:8168:11932	multidrug	NC_008702.1.4607594.p01|FEATURES|ompR|multidrug|ompR	0.999997934847	68.8	32	46.6	1.6e-06	1
MEXN	126	157	HWI-700370F:168:C7JUKANXX:5:1216:12031:32066	multidrug	BAE06006.1|FEATURES|mexN|multidrug|mexN	0.999999177923	62.5	32	47.0	1.2e-06	1
TAEA	187	219	HWI-700370F:168:C7JUKANXX:5:2107:9443:21580	pleuromutilin	APB03219.1|FEATURES|TaeA|pleuromutilin|TaeA	0.999902985446	60.6	33	49.7	1.9e-07	1
MULTIDRUG_ABC_TRANSPORTER	587	618	HWI-700370F:168:C7JUKANXX:5:1315:2421:89214	multidrug	NC_010400.5984909.p01|FEATURES|multidrug_ABC_transporter|multidrug|multidrug_ABC_transporter	1.0	84.4	32	56.6	1.5e-09	1
TRIC	544	574	HWI-700370F:168:C7JUKANXX:5:1104:12934:83250	triclosan	NP_248848.1|FEATURES|TriC|triclosan|TriC	0.99999990917	77.4	31	50.8	8.4e-08	1
AMRB	4	36	HWI-700370F:168:C7JUKANXX:5:1108:21139:12745	multidrug	gi:493455429:ref:WP_006410704.1:|FEATURES|amrB|multidrug|amrB	1.0	84.8	33	60.5	1.1e-10	1
MULTIDRUG_ABC_TRANSPORTER	482	514	HWI-700370F:168:C7JUKANXX:5:2110:8472:46686	multidrug	gi:913055317:ref:WP_050357634.1:|FEATURES|multidrug_ABC_transporter|multidrug|multidrug_ABC_transporter	1.0	81.8	33	57.0	1.2e-09	1
MULTIDRUG_ABC_TRANSPORTER	38	70	HWI-700370F:168:C7JUKANXX:5:2101:18320:97925	multidrug	NC_010400.5984909.p01|FEATURES|multidrug_ABC_transporter|multidrug|multidrug_ABC_transporter	1.0	75.8	33	58.2	5.2e-10	1
MUXC	995	1025	HWI-700370F:168:C7JUKANXX:5:1214:15232:34866	multidrug	NP_251216.1|FEATURES|MuxC|multidrug|MuxC	0.999999291065	77.4	31	52.8	2.2e-08	1
MULTIDRUG_ABC_TRANSPORTER	671	703	HWI-700370F:168:C7JUKANXX:5:2113:6799:97410	multidrug	NC_010400.5984909.p01|FEATURES|multidrug_ABC_transporter|multidrug|multidrug_ABC_transporter	1.0	78.8	33	60.8	8.1e-11	1
MULTIDRUG_ABC_TRANSPORTER	656	687	HWI-700370F:168:C7JUKANXX:5:2206:14100:55886	multidrug	NC_010400.5984909.p01|FEATURES|multidrug_ABC_transporter|multidrug|multidrug_ABC_transporter	1.0	71.9	32	55.1	4.4e-09	1
MULTIDRUG_ABC_TRANSPORTER	563	594	HWI-700370F:168:C7JUKANXX:5:2202:9554:73698	multidrug	gi:817122037:ref:WP_046494699.1:|FEATURES|multidrug_ABC_transporter|multidrug|multidrug_ABC_transporter	0.999999636748	65.6	32	46.2	2.1e-06	1
EFRA	430	462	HWI-700370F:168:C7JUKANXX:5:1110:18977:67545	multidrug	CDO61513.1|FEATURES|efrA|multidrug|efrA	0.999999415723	75.8	33	50.1	1.4e-07	1
OPTRA	199	231	HWI-700370F:168:C7JUKANXX:5:2311:1394:51763	oxazolidinone	AKA86814|FEATURES|optrA|oxazolidinone|optrA	0.999027828971	60.6	33	45.8	2.7e-06	1
MAJOR_FACILITATOR_SUPERFAMILY_TRANSPORTER	129	161	HWI-700370F:168:C7JUKANXX:5:2215:4743:97752	multidrug	CP001918.1.gene2931.p01|FEATURES|major_facilitator_superfamily_transporter|multidrug|major_facilitator_superfamily_transporter	0.999998599131	60.6	33	45.8	2.7e-06	1
RPOB2	1018	1050	HWI-700370F:168:C7JUKANXX:5:1216:7131:52709	multidrug	BAD59497.1|FEATURES|rpoB2|multidrug|rpoB2	0.999999541642	90.9	33	69.7	1.7e-13	1
MULTIDRUG_ABC_TRANSPORTER	475	505	HWI-700370F:168:C7JUKANXX:5:1203:14185:3506	multidrug	gi:516574297:ref:WP_017949361.1:|FEATURES|multidrug_ABC_transporter|multidrug|multidrug_ABC_transporter	1.0	74.2	31	48.1	5.4e-07	1
OPMB	294	326	HWI-700370F:168:C7JUKANXX:5:1309:20007:97549	multidrug	NP_251215.1|FEATURES|OpmB|multidrug|OpmB	0.999998449182	63.6	33	44.3	7.8e-06	1
MTRA	61	93	HWI-700370F:168:C7JUKANXX:5:2216:19533:38097	multidrug	CCP46065.1|FEATURES|mtrA|multidrug|mtrA	0.99999993786	66.7	33	48.9	3.2e-07	1
MEXD	247	279	HWI-700370F:168:C7JUKANXX:5:2313:2368:36629	multidrug	gi:852273548:ref:WP_048328542.1:|FEATURES|mexD|multidrug|mexD	0.999999938604	75.8	33	51.6	4.9e-08	1
MULTIDRUG_ABC_TRANSPORTER	544	575	HWI-700370F:168:C7JUKANXX:5:1212:2886:89060	multidrug	gi:948137056:ref:WP_056795395.1:|FEATURES|multidrug_ABC_transporter|multidrug|multidrug_ABC_transporter	1.0	68.8	32	49.3	2.4e-07	1
ACRB	399	431	HWI-700370F:168:C7JUKANXX:5:1209:2428:48069	multidrug	gi:558560157:ref:WP_023491039.1:|FEATURES|acrB|multidrug|acrB	1.0	93.9	33	62.0	3.6e-11	1
TETA	414	444	HWI-700370F:168:C7JUKANXX:5:1302:6928:6116	tetracycline	gi:171851258:emb:CAQ04234.1:|FEATURES|tetA|tetracycline|tetA	0.999999999996	64.5	31	46.2	2.1e-06	1
MULTIDRUG_ABC_TRANSPORTER	384	416	HWI-700370F:168:C7JUKANXX:5:1314:9246:42589	multidrug	gi:505420018:ref:WP_015607120.1:|FEATURES|multidrug_ABC_transporter|multidrug|multidrug_ABC_transporter	0.999999926933	60.6	33	45.4	3.5e-06	1
RPOB2	442	474	HWI-700370F:168:C7JUKANXX:5:2311:15424:53606	multidrug	BAD59497.1|FEATURES|rpoB2|multidrug|rpoB2	0.999999462066	84.8	33	63.5	1.2e-11	1
PBP-1A	463	495	HWI-700370F:168:C7JUKANXX:5:1206:2150:5030	beta-lactam	JN645776.1.gene1.p01|FEATURES|PBP-1A|beta-lactam|PBP-1A	0.999999977378	72.7	33	48.5	4.2e-07	1
SMEB	867	899	HWI-700370F:168:C7JUKANXX:5:1313:10769:50594	multidrug	YP_002030219|FEATURES|smeB|multidrug|smeB	1.0	66.7	33	51.6	4.9e-08	1
QACB	307	338	HWI-700370F:168:C7JUKANXX:5:2103:13080:83167	multidrug	gi:727755142:ref:WP_033862510.1:|FEATURES|qacB|multidrug|qacB	0.917015159794	100.0	32	67.4	8.6e-13	1
MEXD	962	992	HWI-700370F:168:C7JUKANXX:5:2111:6500:15837	multidrug	gi:852273548:ref:WP_048328542.1:|FEATURES|mexD|multidrug|mexD	1.0	87.1	31	55.1	4.4e-09	1
TRIC	131	163	HWI-700370F:168:C7JUKANXX:5:2110:10673:66867	triclosan	NP_248848.1|FEATURES|TriC|triclosan|TriC	0.99999986602	84.8	33	63.2	1.6e-11	1
TRANSCRIPTIONAL_REGULATORY_PROTEIN_CPXR_CPXR	63	95	HWI-700370F:168:C7JUKANXX:5:2211:1238:91198	unclassified	CP001138.1.gene4273.p01|FEATURES|transcriptional_regulatory_protein_CpxR_cpxR|unclassified|transcriptional_regulatory_protein_CpxR_cpxR	0.999999714024	69.7	33	45.1	4.6e-06	1
MULTIDRUG_ABC_TRANSPORTER	478	510	HWI-700370F:168:C7JUKANXX:5:2212:5295:40432	multidrug	gi:913055317:ref:WP_050357634.1:|FEATURES|multidrug_ABC_transporter|multidrug|multidrug_ABC_transporter	1.0	84.8	33	57.8	6.9e-10	1
MUXB	275	307	HWI-700370F:168:C7JUKANXX:5:1302:9091:22037	multidrug	NP_251217.1|FEATURES|MuxB|multidrug|MuxB	0.999999993457	72.7	33	52.0	3.8e-08	1
MULTIDRUG_ABC_TRANSPORTER	456	486	HWI-700370F:168:C7JUKANXX:5:2315:19380:11420	multidrug	gi:896355182:ref:WP_049310020.1:|FEATURES|multidrug_ABC_transporter|multidrug|multidrug_ABC_transporter	1.0	64.5	31	48.1	5.4e-07	1
RPOB2	1015	1047	HWI-700370F:168:C7JUKANXX:5:2216:4816:75137	multidrug	BAD59497.1|FEATURES|rpoB2|multidrug|rpoB2	0.999999483175	84.8	33	65.1	4.3e-12	1
RPOB2	711	743	HWI-700370F:168:C7JUKANXX:5:2115:19992:96587	multidrug	BAD59497.1|FEATURES|rpoB2|multidrug|rpoB2	0.999999294891	66.7	33	54.3	7.6e-09	1
MULTIDRUG_ABC_TRANSPORTER	414	444	HWI-700370F:168:C7JUKANXX:5:1305:15826:23407	multidrug	gi:558888514:ref:WP_023543283.1:|FEATURES|multidrug_ABC_transporter|multidrug|multidrug_ABC_transporter	0.999278229887	61.3	31	44.7	6.0e-06	1
VGBA	157	189	HWI-700370F:168:C7JUKANXX:5:1203:11838:45086	MLS	M20129.gene.p01|FEATURES|vgbA|MLS|vgbA	0.999999999997	66.7	33	48.9	3.2e-07	1
MUXB	559	591	HWI-700370F:168:C7JUKANXX:5:1108:2124:84303	multidrug	NP_251217.1|FEATURES|MuxB|multidrug|MuxB	0.999999999758	63.6	33	49.3	2.4e-07	1
MEXF	362	394	HWI-700370F:168:C7JUKANXX:5:2211:6692:55548	multidrug	CP000675.2.gene2298.p01|FEATURES|mexF|multidrug|mexF	1.0	75.8	33	55.5	3.4e-09	1
MDTC	357	389	HWI-700370F:168:C7JUKANXX:5:2303:5362:33703	multidrug	CP004022.1.gene1674.p01|FEATURES|mdtC|multidrug|mdtC	1.0	84.8	33	57.4	9.0e-10	1
GOLS	6	37	HWI-700370F:168:C7JUKANXX:5:1301:17638:84481	multidrug	NP_459349.1|FEATURES|golS|multidrug|golS	0.999998173569	75.0	32	50.8	8.4e-08	1
MEXF	50	82	HWI-700370F:168:C7JUKANXX:5:1203:19249:39221	multidrug	gi:654923461:ref:WP_028373991.1:|FEATURES|mexF|multidrug|mexF	1.0	84.8	33	60.8	8.1e-11	1
AMRB	891	922	HWI-700370F:168:C7JUKANXX:5:1312:7727:33748	multidrug	AAC27754|FEATURES|amrB|multidrug|amrB	1.0	81.2	32	56.2	2.0e-09	1
MEXD	816	848	HWI-700370F:168:C7JUKANXX:5:2101:18496:39322	multidrug	YP_348488|FEATURES|mexD|multidrug|mexD	0.999998564764	60.6	33	48.1	5.4e-07	1
VANR	82	113	HWI-700370F:168:C7JUKANXX:5:2314:12150:15798	glycopeptide	gi:406772674:gb:AFS59920.1:|FEATURES|vanR|glycopeptide|vanR	0.999996155136	62.5	32	47.0	1.2e-06	1
VANR	84	115	HWI-700370F:168:C7JUKANXX:5:1316:16794:24635	glycopeptide	gi:938897327:ref:WP_054681472.1:|FEATURES|vanR|glycopeptide|vanR	0.999999813434	62.5	32	45.4	3.5e-06	1
CAT_CHLORAMPHENICOL_ACETYLTRANSFERASE	141	173	HWI-700370F:168:C7JUKANXX:5:2307:18253:75764	phenicol	X82455.1.gene1.p01|FEATURES|cat_chloramphenicol_acetyltransferase|phenicol|cat_chloramphenicol_acetyltransferase	1.0	63.6	33	49.3	2.4e-07	1
ACRB	396	428	HWI-700370F:168:C7JUKANXX:5:1314:17969:31872	multidrug	gi:447055218:ref:WP_001132474.1:|FEATURES|acrB|multidrug|acrB	1.0	93.9	33	65.1	4.3e-12	1
MEXF	65	97	HWI-700370F:168:C7JUKANXX:5:2106:18927:66249	multidrug	CP000675.2.gene2298.p01|FEATURES|mexF|multidrug|mexF	1.0	78.8	33	56.2	2.0e-09	1
MEXD	825	857	HWI-700370F:168:C7JUKANXX:5:1116:3990:11862	multidrug	YP_001668663|FEATURES|mexD|multidrug|mexD	1.0	63.6	33	52.4	2.9e-08	1
MEXD	823	855	HWI-700370F:168:C7JUKANXX:5:2302:15113:11778	multidrug	gi:489253397:ref:WP_003161410.1:|FEATURES|mexD|multidrug|mexD	1.0	63.6	33	49.3	2.4e-07	1
OPTRA	182	214	HWI-700370F:168:C7JUKANXX:5:2101:2339:86061	oxazolidinone	AKA86814|FEATURES|optrA|oxazolidinone|optrA	0.802093524014	60.6	33	48.9	3.2e-07	1
MEXB	828	858	HWI-700370F:168:C7JUKANXX:5:1307:2512:88968	multidrug	CAW25151|FEATURES|mexB|multidrug|mexB	0.99999999718	61.3	31	47.4	9.3e-07	1
MULTIDRUG_ABC_TRANSPORTER	558	589	HWI-700370F:168:C7JUKANXX:5:2306:7491:78206	multidrug	gi:860594225:ref:WP_048475168.1:|FEATURES|multidrug_ABC_transporter|multidrug|multidrug_ABC_transporter	1.0	75.0	32	49.7	1.9e-07	1
TRIC	55	85	HWI-700370F:168:C7JUKANXX:5:2313:18975:71422	triclosan	NP_248848.1|FEATURES|TriC|triclosan|TriC	0.999999934308	64.5	31	52.8	2.2e-08	1
MEXF	597	629	HWI-700370F:168:C7JUKANXX:5:2304:13405:83029	multidrug	gi:751651551:ref:WP_041118420.1:|FEATURES|mexF|multidrug|mexF	1.0	84.8	33	61.2	6.2e-11	1
MULTIDRUG_ABC_TRANSPORTER	479	511	HWI-700370F:168:C7JUKANXX:5:2113:8563:83809	multidrug	gi:686364868:ref:WP_031893738.1:|FEATURES|multidrug_ABC_transporter|multidrug|multidrug_ABC_transporter	1.0	84.8	33	59.3	2.4e-10	1
RPOB2	434	466	HWI-700370F:168:C7JUKANXX:5:1311:3873:27235	multidrug	BAD59497.1|FEATURES|rpoB2|multidrug|rpoB2	0.999999322517	75.8	33	55.5	3.4e-09	1
ADEB	723	755	HWI-700370F:168:C7JUKANXX:5:2101:11811:79695	multidrug	ABO12177|FEATURES|adeB|multidrug|adeB	1.0	63.6	33	48.9	3.2e-07	1
TETA	414	444	HWI-700370F:168:C7JUKANXX:5:2211:4437:27854	tetracycline	gi:171851258:emb:CAQ04234.1:|FEATURES|tetA|tetracycline|tetA	0.999999352133	61.3	31	45.1	4.6e-06	1
MULTIDRUG_ABC_TRANSPORTER	552	582	HWI-700370F:168:C7JUKANXX:5:2215:9680:80678	multidrug	gi:664579989:ref:WP_031094015.1:|FEATURES|multidrug_ABC_transporter|multidrug|multidrug_ABC_transporter	1.0	71.0	31	47.4	9.3e-07	1
TRANSCRIPTIONAL_REGULATORY_PROTEIN_CPXR_CPXR	80	112	HWI-700370F:168:C7JUKANXX:5:1308:4859:75487	unclassified	CP001485.1.gene721.p01|FEATURES|transcriptional_regulatory_protein_CpxR_cpxR|unclassified|transcriptional_regulatory_protein_CpxR_cpxR	0.999970631916	72.7	33	51.6	4.9e-08	1
TRIC	580	611	HWI-700370F:168:C7JUKANXX:5:1304:6805:89679	triclosan	NP_248848.1|FEATURES|TriC|triclosan|TriC	0.999999934308	71.9	32	52.8	2.2e-08	1
MTRD	949	981	HWI-700370F:168:C7JUKANXX:5:1202:4371:34809	multidrug	NP_274718.1|FEATURES|mtrD|multidrug|mtrD	1.0	78.8	33	52.8	2.2e-08	1
ADEB	979	1011	HWI-700370F:168:C7JUKANXX:5:1107:7842:92434	multidrug	gi:490800509:ref:WP_004662646.1:|FEATURES|adeB|multidrug|adeB	1.0	78.8	33	54.7	5.8e-09	1
BJP-1	197	229	HWI-700370F:168:C7JUKANXX:5:2311:18859:86216	beta-lactam	BAL75272.1|FEATURES|BJP-1|beta-lactam|BJP-1	0.999999994021	84.8	33	62.8	2.1e-11	1
TRIA	193	223	HWI-700370F:168:C7JUKANXX:5:2315:3006:66115	triclosan	NP_248846.1|FEATURES|TriA|triclosan|TriA	0.999999830186	71.0	31	45.8	2.7e-06	1
EMRB-QACA_FAMILY_MAJOR_FACILITATOR_TRANSPORTER	20	50	HWI-700370F:168:C7JUKANXX:5:1213:17224:97768	multidrug	AE016830.1.gene768.p01|FEATURES|EmrB-QacA_family_major_facilitator_transporter|multidrug|EmrB-QacA_family_major_facilitator_transporter	0.999998746082	71.0	31	44.7	6.0e-06	1
CATB10	137	167	HWI-700370F:168:C7JUKANXX:5:1102:8110:28620	phenicol	CAI47810.1|FEATURES|catB10|phenicol|catB10	0.999999999999	64.5	31	50.4	1.1e-07	1
OPTRA	195	226	HWI-700370F:168:C7JUKANXX:5:2302:18521:38740	oxazolidinone	AKA86814|FEATURES|optrA|oxazolidinone|optrA	0.999403830318	62.5	32	52.4	2.9e-08	1
TRIC	123	154	HWI-700370F:168:C7JUKANXX:5:2314:7728:72167	triclosan	NP_248848.1|FEATURES|TriC|triclosan|TriC	0.999999934574	81.2	32	61.2	6.2e-11	1
MULTIDRUG_ABC_TRANSPORTER	541	573	HWI-700370F:168:C7JUKANXX:5:1215:15875:26963	multidrug	gi:817122037:ref:WP_046494699.1:|FEATURES|multidrug_ABC_transporter|multidrug|multidrug_ABC_transporter	1.0	69.7	33	48.5	4.2e-07	1
MACB	38	69	HWI-700370F:168:C7JUKANXX:5:1314:19892:31198	MLS	gi:498115003:ref:WP_010429159.1:|FEATURES|macB|MLS|macB	0.985823425505	62.5	32	47.8	7.1e-07	1
ACRF	239	271	HWI-700370F:168:C7JUKANXX:5:2106:10394:46339	multidrug	AAC76298.1|FEATURES|AcrF|multidrug|AcrF	0.999999999753	66.7	33	48.9	3.2e-07	1
BACA	186	218	HWI-700370F:168:C7JUKANXX:5:1115:9485:80466	bacitracin	YP_001925041|FEATURES|bacA|bacitracin|bacA	1.0	90.9	33	63.9	9.6e-12	1
RPOB2	732	764	HWI-700370F:168:C7JUKANXX:5:1212:19413:77267	multidrug	BAD59497.1|FEATURES|rpoB2|multidrug|rpoB2	0.999999369399	84.8	33	57.8	6.9e-10	1
TAEA	187	219	HWI-700370F:168:C7JUKANXX:5:2216:9176:64127	pleuromutilin	APB03219.1|FEATURES|TaeA|pleuromutilin|TaeA	0.999907408636	60.6	33	50.1	1.4e-07	1
MEXE	86	118	HWI-700370F:168:C7JUKANXX:5:1201:16372:9137	multidrug	gi:490838406:ref:WP_004700481.1:|FEATURES|mexE|multidrug|mexE	1.0	60.6	33	46.2	2.1e-06	1
AMRB	465	496	HWI-700370F:168:C7JUKANXX:5:1205:20127:42503	multidrug	AAC27754|FEATURES|amrB|multidrug|amrB	1.0	78.1	32	53.5	1.3e-08	1
ADEB	731	763	HWI-700370F:168:C7JUKANXX:5:1303:2824:28381	multidrug	ZP_03823622|FEATURES|adeB|multidrug|adeB	1.0	69.7	33	54.7	5.8e-09	1
MEXF	63	95	HWI-700370F:168:C7JUKANXX:5:1103:20736:52594	multidrug	CP000675.2.gene2298.p01|FEATURES|mexF|multidrug|mexF	1.0	75.8	33	54.7	5.8e-09	1
LMRC	356	387	HWI-700370F:168:C7JUKANXX:5:2109:18633:41035	MLS	ABF66011.1|FEATURES|lmrC|MLS|lmrC	0.999999935775	62.5	32	45.8	2.7e-06	1
MEXB	441	472	HWI-700370F:168:C7JUKANXX:5:1202:10456:38363	multidrug	gi:446871990:ref:WP_000949246.1:|FEATURES|mexB|multidrug|mexB	1.0	75.0	32	54.7	5.8e-09	1
ACRA	253	285	HWI-700370F:168:C7JUKANXX:5:1213:7630:74200	multidrug	NC_002695.1.912781.p01|FEATURES|acrA|multidrug|acrA	0.999999711545	63.6	33	48.1	5.4e-07	1
MULTIDRUG_ABC_TRANSPORTER	163	195	HWI-700370F:168:C7JUKANXX:5:2312:8706:56668	multidrug	NC_010400.5984909.p01|FEATURES|multidrug_ABC_transporter|multidrug|multidrug_ABC_transporter	1.0	81.8	33	64.7	5.6e-12	1
ACRB	410	442	HWI-700370F:168:C7JUKANXX:5:2307:5703:75830	multidrug	gi:447055218:ref:WP_001132474.1:|FEATURES|acrB|multidrug|acrB	1.0	84.8	33	59.3	2.4e-10	1
MDTB	472	503	HWI-700370F:168:C7JUKANXX:5:2211:1344:57386	multidrug	gi:857586086:emb:CRL63207.1:|FEATURES|mdtB|multidrug|mdtB	0.999999525416	65.6	32	45.8	2.7e-06	1
TRIC	269	300	HWI-700370F:168:C7JUKANXX:5:2108:5054:71209	triclosan	NP_248848.1|FEATURES|TriC|triclosan|TriC	0.999999929958	65.6	32	52.4	2.9e-08	1
MULTIDRUG_ABC_TRANSPORTER	502	532	HWI-700370F:168:C7JUKANXX:5:1309:5430:45725	multidrug	gi:943938624:ref:WP_055567802.1:|FEATURES|multidrug_ABC_transporter|multidrug|multidrug_ABC_transporter	1.0	77.4	31	50.4	1.1e-07	1
MDTF	391	423	HWI-700370F:168:C7JUKANXX:5:2206:2547:55708	multidrug	YP_002384138|FEATURES|mdtF|multidrug|mdtF	1.0	97.0	33	62.0	3.6e-11	1
MUXB	270	301	HWI-700370F:168:C7JUKANXX:5:2102:10975:34561	multidrug	NP_251217.1|FEATURES|MuxB|multidrug|MuxB	0.999999176284	75.0	32	52.4	2.9e-08	1
MULTIDRUG_ABC_TRANSPORTER	508	538	HWI-700370F:168:C7JUKANXX:5:1207:16069:69432	multidrug	gi:943938624:ref:WP_055567802.1:|FEATURES|multidrug_ABC_transporter|multidrug|multidrug_ABC_transporter	1.0	71.0	31	49.3	2.4e-07	1
ABCA	966	998	HWI-700370F:168:C7JUKANXX:5:1108:11844:54037	multidrug	XP_753111.1|FEATURES|abcA|multidrug|abcA	0.999999422985	63.6	33	45.8	2.7e-06	1
TETP	66	97	HWI-700370F:168:C7JUKANXX:5:1115:17064:10504	tetracycline	NP_348076|FEATURES|tetP|tetracycline|tetP	1.0	62.5	32	50.1	1.4e-07	1
MEXD	254	286	HWI-700370F:168:C7JUKANXX:5:2312:14340:80758	multidrug	YP_001668663|FEATURES|mexD|multidrug|mexD	0.999999985868	78.8	33	51.6	4.9e-08	1
MEXF	492	523	HWI-700370F:168:C7JUKANXX:5:1110:9240:88716	multidrug	gi:496340078:ref:WP_009049256.1:|FEATURES|mexF|multidrug|mexF	1.0	71.9	32	51.6	4.9e-08	1
MULTIDRUG_ABC_TRANSPORTER	514	544	HWI-700370F:168:C7JUKANXX:5:1113:4848:80038	multidrug	gi:655413091:ref:WP_028811890.1:|FEATURES|multidrug_ABC_transporter|multidrug|multidrug_ABC_transporter	1.0	67.7	31	48.1	5.4e-07	1
MEXD	349	381	HWI-700370F:168:C7JUKANXX:5:1109:17520:89938	multidrug	YP_348488|FEATURES|mexD|multidrug|mexD	1.0	81.8	33	56.2	2.0e-09	1
BACA	87	119	HWI-700370F:168:C7JUKANXX:5:1213:8680:50888	bacitracin	ZP_00051658|FEATURES|bacA|bacitracin|bacA	0.999999999996	90.9	33	64.3	7.3e-12	1
MEXE	194	225	HWI-700370F:168:C7JUKANXX:5:1105:15516:4375	multidrug	gi:749018243:ref:WP_040076872.1:|FEATURES|mexE|multidrug|mexE	0.999999998192	62.5	32	45.1	4.6e-06	1
MULTIDRUG_ABC_TRANSPORTER	463	493	HWI-700370F:168:C7JUKANXX:5:1106:7966:11337	multidrug	gi:1031799645:ref:WP_064138838.1:|FEATURES|multidrug_ABC_transporter|multidrug|multidrug_ABC_transporter	1.0	74.2	31	51.2	6.4e-08	1
TRIC	781	811	HWI-700370F:168:C7JUKANXX:5:1312:14209:41724	triclosan	NP_248848.1|FEATURES|TriC|triclosan|TriC	0.999999792181	74.2	31	53.5	1.3e-08	1
ABCA	1027	1059	HWI-700370F:168:C7JUKANXX:5:2106:12506:41643	multidrug	XP_753111.1|FEATURES|abcA|multidrug|abcA	0.999999390162	66.7	33	50.8	8.4e-08	1
VATF	116	147	HWI-700370F:168:C7JUKANXX:5:1303:19547:45967	MLS	AAF63432|FEATURES|vatF|MLS|vatF	0.99999999997	62.5	32	48.1	5.4e-07	1
MULTIDRUG_ABC_TRANSPORTER	489	521	HWI-700370F:168:C7JUKANXX:5:2203:9962:99601	multidrug	gi:664194237:ref:WP_030727956.1:|FEATURES|multidrug_ABC_transporter|multidrug|multidrug_ABC_transporter	1.0	78.8	33	51.2	6.4e-08	1
ADEF	998	1030	HWI-700370F:168:C7JUKANXX:5:2210:16556:54870	multidrug	CAJ77856.1|FEATURES|adeF|multidrug|adeF	1.0	78.8	33	58.5	4.0e-10	1
MDTB	901	933	HWI-700370F:168:C7JUKANXX:5:1302:6461:3593	multidrug	CP001918.1.gene3440.p01|FEATURES|mdtB|multidrug|mdtB	0.999991202796	66.7	33	44.3	7.8e-06	1
MEXB	971	1002	HWI-700370F:168:C7JUKANXX:5:1103:4978:7992	multidrug	gi:505288054:ref:WP_015475156.1:|FEATURES|mexB|multidrug|mexB	1.0	78.1	32	55.8	2.6e-09	1
MEXF	109	141	HWI-700370F:168:C7JUKANXX:5:1215:13325:49699	multidrug	CP000675.2.gene2298.p01|FEATURES|mexF|multidrug|mexF	0.999999797778	60.6	33	48.1	5.4e-07	1
TETA(48)	32	62	HWI-700370F:168:C7JUKANXX:5:1213:18205:98301	tetracycline	APB03214.1|FEATURES|tetA(48)|tetracycline|tetA(48)	0.999999947349	61.3	31	44.3	7.8e-06	1
MEXD	966	998	HWI-700370F:168:C7JUKANXX:5:2302:8099:51537	multidrug	gi:852273548:ref:WP_048328542.1:|FEATURES|mexD|multidrug|mexD	1.0	81.8	33	56.2	2.0e-09	1
MEXA	192	224	HWI-700370F:168:C7JUKANXX:5:1303:8370:15698	multidrug	gi:686192802:ref:WP_031805254.1:|FEATURES|mexA|multidrug|mexA	1.0	63.6	33	46.6	1.6e-06	1
MULTIDRUG_ABC_TRANSPORTER	510	541	HWI-700370F:168:C7JUKANXX:5:2305:5087:79355	multidrug	gi:943938624:ref:WP_055567802.1:|FEATURES|multidrug_ABC_transporter|multidrug|multidrug_ABC_transporter	1.0	65.6	32	45.8	2.7e-06	1
ABCA	981	1013	HWI-700370F:168:C7JUKANXX:5:1116:1869:25455	multidrug	XP_753111.1|FEATURES|abcA|multidrug|abcA	0.999999680635	84.8	33	60.8	8.1e-11	1
MDTC	361	392	HWI-700370F:168:C7JUKANXX:5:2215:19442:49838	multidrug	CP004022.1.gene1674.p01|FEATURES|mdtC|multidrug|mdtC	1.0	81.2	32	53.1	1.7e-08	1
MEXD	5	36	HWI-700370F:168:C7JUKANXX:5:2207:5352:72264	multidrug	YP_348488|FEATURES|mexD|multidrug|mexD	1.0	81.2	32	55.8	2.6e-09	1
MULTIDRUG_ABC_TRANSPORTER	481	512	HWI-700370F:168:C7JUKANXX:5:2205:11754:70021	multidrug	gi:913055317:ref:WP_050357634.1:|FEATURES|multidrug_ABC_transporter|multidrug|multidrug_ABC_transporter	1.0	87.5	32	58.2	5.2e-10	1
TRIC	224	256	HWI-700370F:168:C7JUKANXX:5:2302:5733:84493	triclosan	NP_248848.1|FEATURES|TriC|triclosan|TriC	0.99999988312	69.7	33	49.3	2.4e-07	1
TRANSCRIPTIONAL_REGULATORY_PROTEIN_CPXR_CPXR	82	113	HWI-700370F:168:C7JUKANXX:5:1314:15878:76085	unclassified	CP001485.1.gene721.p01|FEATURES|transcriptional_regulatory_protein_CpxR_cpxR|unclassified|transcriptional_regulatory_protein_CpxR_cpxR	0.999997314746	78.1	32	52.0	3.8e-08	1
EFRA	394	425	HWI-700370F:168:C7JUKANXX:5:1311:15326:16075	multidrug	CDO61513.1|FEATURES|efrA|multidrug|efrA	0.999999377137	71.9	32	47.8	7.1e-07	1
MULTIDRUG_ABC_TRANSPORTER	550	581	HWI-700370F:168:C7JUKANXX:5:2313:19342:69522	multidrug	gi:817122037:ref:WP_046494699.1:|FEATURES|multidrug_ABC_transporter|multidrug|multidrug_ABC_transporter	1.0	78.1	32	55.1	4.4e-09	1
MULTIDRUG_ABC_TRANSPORTER	587	618	HWI-700370F:168:C7JUKANXX:5:2111:6290:20187	multidrug	NC_010400.5984909.p01|FEATURES|multidrug_ABC_transporter|multidrug|multidrug_ABC_transporter	1.0	84.4	32	56.6	1.5e-09	1
TRIC	779	811	HWI-700370F:168:C7JUKANXX:5:2312:15425:58897	triclosan	NP_248848.1|FEATURES|TriC|triclosan|TriC	0.999999951343	63.6	33	54.7	5.8e-09	1
MEXF	502	535	HWI-700370F:168:C7JUKANXX:5:2113:19785:85894	multidrug	gi:496340078:ref:WP_009049256.1:|FEATURES|mexF|multidrug|mexF	0.999999999561	64.7	34	50.8	8.4e-08	1
CEOB	78	110	HWI-700370F:168:C7JUKANXX:5:1312:10900:30185	multidrug	gi:590120227:emb:CDN64284.1:|FEATURES|ceoB|multidrug|ceoB	1.0	78.8	33	55.8	2.6e-09	1
MULTIDRUG_ABC_TRANSPORTER	134	166	HWI-700370F:168:C7JUKANXX:5:2209:20424:83306	multidrug	NC_010400.5984909.p01|FEATURES|multidrug_ABC_transporter|multidrug|multidrug_ABC_transporter	1.0	84.8	33	62.0	3.6e-11	1
MULTIDRUG_ABC_TRANSPORTER	453	485	HWI-700370F:168:C7JUKANXX:5:1105:16212:25561	multidrug	gi:686364868:ref:WP_031893738.1:|FEATURES|multidrug_ABC_transporter|multidrug|multidrug_ABC_transporter	1.0	63.6	33	50.1	1.4e-07	1
MEXD	933	965	HWI-700370F:168:C7JUKANXX:5:2309:11294:82648	multidrug	gi:852273548:ref:WP_048328542.1:|FEATURES|mexD|multidrug|mexD	1.0	78.8	33	57.4	9.0e-10	1
TRIC	145	177	HWI-700370F:168:C7JUKANXX:5:2112:4071:68593	triclosan	NP_248848.1|FEATURES|TriC|triclosan|TriC	0.99999986602	63.6	33	48.5	4.2e-07	1
MACB	150	182	HWI-700370F:168:C7JUKANXX:5:1301:20346:77027	MLS	gi:486206507:ref:WP_001552670.1:|FEATURES|macB|MLS|macB	0.999993165647	60.6	33	44.3	7.8e-06	1
CEOB	307	339	HWI-700370F:168:C7JUKANXX:5:2203:16390:25391	multidrug	gi:590120227:emb:CDN64284.1:|FEATURES|ceoB|multidrug|ceoB	1.0	81.8	33	60.5	1.1e-10	1
OPTRA	195	225	HWI-700370F:168:C7JUKANXX:5:1314:11030:11754	oxazolidinone	AKA86814|FEATURES|optrA|oxazolidinone|optrA	0.999368713166	64.5	31	51.6	4.9e-08	1
MEXN	127	158	HWI-700370F:168:C7JUKANXX:5:1207:16409:98085	multidrug	BAE06006.1|FEATURES|mexN|multidrug|mexN	0.999999177923	62.5	32	47.0	1.2e-06	1
MULTIDRUG_ABC_TRANSPORTER	547	579	HWI-700370F:168:C7JUKANXX:5:1308:11872:38446	multidrug	gi:639148059:ref:WP_024490169.1:|FEATURES|multidrug_ABC_transporter|multidrug|multidrug_ABC_transporter	1.0	81.8	33	58.5	4.0e-10	1
RPOB2	1025	1056	HWI-700370F:168:C7JUKANXX:5:1108:18263:54688	multidrug	BAD59497.1|FEATURES|rpoB2|multidrug|rpoB2	0.999999496683	90.6	32	66.2	1.9e-12	1
MULTIDRUG_ABC_TRANSPORTER	552	584	HWI-700370F:168:C7JUKANXX:5:2115:7622:35304	multidrug	gi:1011969930:ref:WP_062776015.1:|FEATURES|multidrug_ABC_transporter|multidrug|multidrug_ABC_transporter	1.0	75.8	33	49.3	2.4e-07	1
MULTIDRUG_ABC_TRANSPORTER	554	586	HWI-700370F:168:C7JUKANXX:5:1202:10120:76984	multidrug	gi:944009777:ref:WP_055601444.1:|FEATURES|multidrug_ABC_transporter|multidrug|multidrug_ABC_transporter	1.0	72.7	33	50.8	8.4e-08	1
CTX-M	173	203	HWI-700370F:168:C7JUKANXX:5:1316:11126:38782	beta-lactam	KC964871.1.gene1.p1|FEATURES|CTX-M-141|beta-lactam|CTX-M	1.0	67.7	31	44.7	6.0e-06	1
TRIC	605	637	HWI-700370F:168:C7JUKANXX:5:2103:5483:42918	triclosan	NP_248848.1|FEATURES|TriC|triclosan|TriC	0.999999874876	75.8	33	52.0	3.8e-08	1
AMRB	479	510	HWI-700370F:168:C7JUKANXX:5:1116:20545:56836	multidrug	gi:493455429:ref:WP_006410704.1:|FEATURES|amrB|multidrug|amrB	1.0	87.9	33	58.5	4.0e-10	1
EVGS	704	736	HWI-700370F:168:C7JUKANXX:5:2207:10068:32052	multidrug	AAC75429.1|FEATURES|evgS|multidrug|evgS	0.999999703251	60.6	33	46.2	2.1e-06	1
ACRB	737	769	HWI-700370F:168:C7JUKANXX:5:1111:8816:70660	multidrug	gi:497324874:ref:WP_009639087.1:|FEATURES|acrB|multidrug|acrB	1.0	66.7	33	50.8	8.4e-08	1
CTX-M	139	171	HWI-700370F:168:C7JUKANXX:5:2210:19816:50871	beta-lactam	AJU57235.1|FEATURES|CTX-M-160|beta-lactam|CTX-M	1.0	66.7	33	49.3	2.4e-07	1
ROSA	258	289	HWI-700370F:168:C7JUKANXX:5:2114:6778:28416	fosmidomycin	ZP_04623896|FEATURES|rosA|fosmidomycin|rosA	1.0	81.2	32	60.1	1.4e-10	1
MULTIDRUG_ABC_TRANSPORTER	556	588	HWI-700370F:168:C7JUKANXX:5:2216:18762:18562	multidrug	gi:860594225:ref:WP_048475168.1:|FEATURES|multidrug_ABC_transporter|multidrug|multidrug_ABC_transporter	1.0	78.8	33	52.4	2.9e-08	1
CEOB	976	1008	HWI-700370F:168:C7JUKANXX:5:1313:16276:42396	multidrug	AAB58161|FEATURES|ceoB|multidrug|ceoB	1.0	87.9	33	60.1	1.4e-10	1
OMPF	56	88	HWI-700370F:168:C7JUKANXX:5:2108:17531:11648	multidrug	gi:505383854:ref:WP_015570956.1:|FEATURES|ompF|multidrug|ompF	0.998909945104	78.8	33	63.2	1.6e-11	1
ADEB	977	1009	HWI-700370F:168:C7JUKANXX:5:1101:11622:28734	multidrug	gi:446910365:ref:WP_000987621.1:|FEATURES|adeB|multidrug|adeB	1.0	78.8	33	53.9	9.9e-09	1
MULTIDRUG_ABC_TRANSPORTER	550	582	HWI-700370F:168:C7JUKANXX:5:1112:5514:45804	multidrug	gi:817122037:ref:WP_046494699.1:|FEATURES|multidrug_ABC_transporter|multidrug|multidrug_ABC_transporter	1.0	78.8	33	57.4	9.0e-10	1
RPOB2	442	474	HWI-700370F:168:C7JUKANXX:5:1313:13728:91078	multidrug	BAD59497.1|FEATURES|rpoB2|multidrug|rpoB2	0.999999462066	84.8	33	63.5	1.2e-11	1
ROSA	236	268	HWI-700370F:168:C7JUKANXX:5:2312:1776:90168	fosmidomycin	YP_001401993|FEATURES|rosA|fosmidomycin|rosA	1.0	72.7	33	58.5	4.0e-10	1
TRIC	114	146	HWI-700370F:168:C7JUKANXX:5:2313:12550:19532	triclosan	NP_248848.1|FEATURES|TriC|triclosan|TriC	0.999999859761	66.7	33	58.2	5.2e-10	1
RPOB2	437	469	HWI-700370F:168:C7JUKANXX:5:2310:8143:52823	multidrug	BAD59497.1|FEATURES|rpoB2|multidrug|rpoB2	0.999999434463	84.8	33	61.6	4.7e-11	1
SME-3	46	76	HWI-700370F:168:C7JUKANXX:5:2314:12200:70800	beta-lactam	AY584237.1.gene1.p1|FEATURES|SME-3|beta-lactam|SME-3	1.0	61.3	31	47.0	1.2e-06	1
TRIC	361	393	HWI-700370F:168:C7JUKANXX:5:1114:2903:57593	triclosan	NP_248848.1|FEATURES|TriC|triclosan|TriC	0.999999874876	69.7	33	48.9	3.2e-07	1
OPTRA	197	228	HWI-700370F:168:C7JUKANXX:5:1108:14352:98965	oxazolidinone	AKA86814|FEATURES|optrA|oxazolidinone|optrA	0.999432553043	62.5	32	53.1	1.7e-08	1
ROSB	36	68	HWI-700370F:168:C7JUKANXX:5:1305:10410:66739	fosmidomycin	ZP_04623897|FEATURES|rosB|fosmidomycin|rosB	1.0	75.8	33	52.4	2.9e-08	1
MEXX	68	98	HWI-700370F:168:C7JUKANXX:5:2204:5338:27905	multidrug	gi:749321047:ref:WP_040144156.1:|FEATURES|mexX|multidrug|mexX	1.0	64.5	31	47.0	1.2e-06	1
ROSB	235	267	HWI-700370F:168:C7JUKANXX:5:2310:15496:43990	fosmidomycin	YP_001605795|FEATURES|rosB|fosmidomycin|rosB	1.0	81.8	33	54.7	5.8e-09	1
ADEB	386	418	HWI-700370F:168:C7JUKANXX:5:1213:12393:89554	multidrug	gi:820799228:ref:WP_046760544.1:|FEATURES|adeB|multidrug|adeB	1.0	93.9	33	62.8	2.1e-11	1
MUXA	209	240	HWI-700370F:168:C7JUKANXX:5:2304:4633:61563	multidrug	NP_251218.1|FEATURES|MuxA|multidrug|MuxA	0.999998784048	65.6	32	45.8	2.7e-06	1
TETP	74	106	HWI-700370F:168:C7JUKANXX:5:2111:3763:88407	tetracycline	NP_348076|FEATURES|tetP|tetracycline|tetP	1.0	66.7	33	48.5	4.2e-07	1
TRIC	605	637	HWI-700370F:168:C7JUKANXX:5:2213:2490:40988	triclosan	NP_248848.1|FEATURES|TriC|triclosan|TriC	0.999999826437	75.8	33	52.0	3.8e-08	1
RPOB2	743	775	HWI-700370F:168:C7JUKANXX:5:1306:21183:80803	multidrug	BAD59497.1|FEATURES|rpoB2|multidrug|rpoB2	0.999999260014	75.8	33	52.8	2.2e-08	1
MULTIDRUG_ABC_TRANSPORTER	460	492	HWI-700370F:168:C7JUKANXX:5:2306:16259:28043	multidrug	gi:917229923:ref:WP_051836635.1:|FEATURES|multidrug_ABC_transporter|multidrug|multidrug_ABC_transporter	0.999999799253	60.6	33	45.1	4.6e-06	1
MEXX	66	97	HWI-700370F:168:C7JUKANXX:5:2208:16958:41081	multidrug	gi:736058419:ref:WP_034201805.1:|FEATURES|mexX|multidrug|mexX	1.0	62.5	32	46.2	2.1e-06	1
MULTIDRUG_ABC_TRANSPORTER	357	387	HWI-700370F:168:C7JUKANXX:5:1311:18005:75086	multidrug	gi:686197643:ref:WP_031807899.1:|FEATURES|multidrug_ABC_transporter|multidrug|multidrug_ABC_transporter	0.999952600578	61.3	31	44.3	7.8e-06	1
MACB	127	158	HWI-700370F:168:C7JUKANXX:5:2216:18228:4989	MLS	gi:446110296:ref:WP_000188151.1:|FEATURES|macB|MLS|macB	1.0	62.5	32	45.1	4.6e-06	1
ACRB	385	416	HWI-700370F:168:C7JUKANXX:5:2206:17112:21535	multidrug	YP_002848372|FEATURES|acrB|multidrug|acrB	0.999999999872	62.5	32	45.4	3.5e-06	1
MULTIDRUG_ABC_TRANSPORTER	536	566	HWI-700370F:168:C7JUKANXX:5:2306:6590:62922	multidrug	gi:664194237:ref:WP_030727956.1:|FEATURES|multidrug_ABC_transporter|multidrug|multidrug_ABC_transporter	0.999998523256	74.2	31	44.3	7.8e-06	1
TRANSCRIPTIONAL_REGULATORY_PROTEIN_CPXR_CPXR	76	108	HWI-700370F:168:C7JUKANXX:5:1309:20905:91305	unclassified	CP001485.1.gene721.p01|FEATURES|transcriptional_regulatory_protein_CpxR_cpxR|unclassified|transcriptional_regulatory_protein_CpxR_cpxR	0.999679018287	69.7	33	50.1	1.4e-07	1
MEXF	317	349	HWI-700370F:168:C7JUKANXX:5:2110:12721:48882	multidrug	YP_002800512|FEATURES|mexF|multidrug|mexF	1.0	81.8	33	60.1	1.4e-10	1
MDTB	737	767	HWI-700370F:168:C7JUKANXX:5:2212:12818:90525	multidrug	gi:857586086:emb:CRL63207.1:|FEATURES|mdtB|multidrug|mdtB	0.999999702322	77.4	31	56.2	2.0e-09	1
TRIC	426	458	HWI-700370F:168:C7JUKANXX:5:1310:7744:64852	triclosan	NP_248848.1|FEATURES|TriC|triclosan|TriC	0.999999975891	81.8	33	59.3	2.4e-10	1
TRANSCRIPTIONAL_REGULATORY_PROTEIN_CPXR_CPXR	74	104	HWI-700370F:168:C7JUKANXX:5:2305:8677:55388	unclassified	CP001485.1.gene721.p01|FEATURES|transcriptional_regulatory_protein_CpxR_cpxR|unclassified|transcriptional_regulatory_protein_CpxR_cpxR	0.999999932815	71.0	31	50.4	1.1e-07	1
TETM	59	92	HWI-700370F:168:C7JUKANXX:5:2105:9670:12371	tetracycline	AM180355.1.gene636.p01|FEATURES|tetM|tetracycline|tetM	1.0	64.7	34	45.1	4.6e-06	1
ACRB	477	508	HWI-700370F:168:C7JUKANXX:5:2313:7105:97801	multidrug	CP002695.1.gene992.p01|FEATURES|acrB|multidrug|acrB	1.0	87.9	33	57.0	1.2e-09	1
PATA	257	287	HWI-700370F:168:C7JUKANXX:5:2308:16360:35005	fluoroquinolone	NP_417544.5|FEATURES|patA|fluoroquinolone|patA	0.999944282492	61.3	31	45.8	2.7e-06	1
MEXC	179	210	HWI-700370F:168:C7JUKANXX:5:1305:10876:5670	multidrug	gi:685917389:ref:WP_031654226.1:|FEATURES|mexC|multidrug|mexC	1.0	81.2	32	50.4	1.1e-07	1
TRIC	145	177	HWI-700370F:168:C7JUKANXX:5:2311:8547:60384	triclosan	NP_248848.1|FEATURES|TriC|triclosan|TriC	0.999999756946	66.7	33	45.1	4.6e-06	1
MULTIDRUG_ABC_TRANSPORTER	547	578	HWI-700370F:168:C7JUKANXX:5:1311:2505:4394	multidrug	gi:953808775:ref:WP_058042812.1:|FEATURES|multidrug_ABC_transporter|multidrug|multidrug_ABC_transporter	0.999999781865	62.5	32	47.0	1.2e-06	1
ADEH	381	413	HWI-700370F:168:C7JUKANXX:5:1104:13313:20807	multidrug	CAJ77855.1|FEATURES|adeH|multidrug|adeH	0.999998949724	66.7	33	47.8	7.1e-07	1
MEXF	158	190	HWI-700370F:168:C7JUKANXX:5:2110:1619:63631	multidrug	gi:505289664:ref:WP_015476766.1:|FEATURES|mexF|multidrug|mexF	0.999999943617	60.6	33	49.7	1.9e-07	1
RPOB2	148	178	HWI-700370F:168:C7JUKANXX:5:2114:19503:73780	multidrug	BAD59497.1|FEATURES|rpoB2|multidrug|rpoB2	0.999999313514	74.2	31	55.1	4.4e-09	1
MULTIDRUG_ABC_TRANSPORTER	483	515	HWI-700370F:168:C7JUKANXX:5:2212:15854:29588	multidrug	gi:516574297:ref:WP_017949361.1:|FEATURES|multidrug_ABC_transporter|multidrug|multidrug_ABC_transporter	1.0	69.7	33	50.8	8.4e-08	1
MTRA	75	105	HWI-700370F:168:C7JUKANXX:5:2306:11506:80613	multidrug	CCP46065.1|FEATURES|mtrA|multidrug|mtrA	0.9999968503	64.5	31	45.4	3.5e-06	1
CTX-M	171	203	HWI-700370F:168:C7JUKANXX:5:2110:17143:24228	beta-lactam	AJ567481.1.gene1.p01|FEATURES|CTX-M-31|beta-lactam|CTX-M	1.0	69.7	33	48.5	4.2e-07	1
CEOB	744	776	HWI-700370F:168:C7JUKANXX:5:1206:4535:40681	multidrug	CAR56416|FEATURES|ceoB|multidrug|ceoB	1.0	75.8	33	63.5	1.2e-11	1
BACA	189	220	HWI-700370F:168:C7JUKANXX:5:1206:17844:53743	bacitracin	YP_001639853|FEATURES|bacA|bacitracin|bacA	0.999999999997	96.9	32	65.5	3.3e-12	1
EFRB	187	218	HWI-700370F:168:C7JUKANXX:5:2110:9218:75528	multidrug	CDO61516.1|FEATURES|efrB|multidrug|efrB	0.999999856736	62.5	32	46.2	2.1e-06	1
BPEF	562	593	HWI-700370F:168:C7JUKANXX:5:2305:15567:66872	multidrug	ZP_02465589|FEATURES|bpeF|multidrug|bpeF	0.999999996723	65.6	32	51.6	4.9e-08	1
MDTG	128	160	HWI-700370F:168:C7JUKANXX:5:2101:19553:92504	multidrug	gi:727188926:ref:WP_033650732.1:|FEATURES|mdtG|multidrug|mdtG	0.999935522431	60.6	33	47.0	1.2e-06	1
MULTIDRUG_ABC_TRANSPORTER	473	504	HWI-700370F:168:C7JUKANXX:5:2210:4401:95572	multidrug	gi:844773046:ref:WP_047936044.1:|FEATURES|multidrug_ABC_transporter|multidrug|multidrug_ABC_transporter	1.0	87.5	32	60.1	1.4e-10	1
MEXB	745	777	HWI-700370F:168:C7JUKANXX:5:1311:3038:8703	multidrug	gi:503722573:ref:WP_013956649.1:|FEATURES|mexB|multidrug|mexB	0.999999953293	63.6	33	46.2	2.1e-06	1
MEXD	262	294	HWI-700370F:168:C7JUKANXX:5:1309:11824:71309	multidrug	YP_001668663|FEATURES|mexD|multidrug|mexD	0.999999916053	78.8	33	48.5	4.2e-07	1
CEOB	958	990	HWI-700370F:168:C7JUKANXX:5:2301:18894:71651	multidrug	gi:590120227:emb:CDN64284.1:|FEATURES|ceoB|multidrug|ceoB	1.0	87.9	33	57.4	9.0e-10	1
MEXC	54	86	HWI-700370F:168:C7JUKANXX:5:1115:3364:80889	multidrug	gi:730493281:ref:WP_034028540.1:|FEATURES|mexC|multidrug|mexC	1.0	63.6	33	48.5	4.2e-07	1
MEXF	852	883	HWI-700370F:168:C7JUKANXX:5:2302:1857:97030	multidrug	CP000675.2.gene2298.p01|FEATURES|mexF|multidrug|mexF	0.999999370122	65.6	32	52.0	3.8e-08	1
ADEB	421	453	HWI-700370F:168:C7JUKANXX:5:2213:2169:63200	multidrug	gi:820799228:ref:WP_046760544.1:|FEATURES|adeB|multidrug|adeB	1.0	81.8	33	54.7	5.8e-09	1
ACRB	475	507	HWI-700370F:168:C7JUKANXX:5:1313:20778:44862	multidrug	gi:493365861:ref:WP_006322279.1:|FEATURES|acrB|multidrug|acrB	0.999989782188	63.6	33	44.7	6.0e-06	1
MDTB	714	745	HWI-700370F:168:C7JUKANXX:5:1106:2633:11174	multidrug	CP001918.1.gene3440.p01|FEATURES|mdtB|multidrug|mdtB	0.999844199403	62.5	32	45.1	4.6e-06	1
RPOB2	686	716	HWI-700370F:168:C7JUKANXX:5:1112:18247:50859	multidrug	BAD59497.1|FEATURES|rpoB2|multidrug|rpoB2	0.999999189625	64.5	31	51.2	6.4e-08	1
BACA	164	196	HWI-700370F:168:C7JUKANXX:5:2210:17955:66296	bacitracin	ZP_00051658|FEATURES|bacA|bacitracin|bacA	1.0	87.9	33	61.2	6.2e-11	1
MEXF	912	944	HWI-700370F:168:C7JUKANXX:5:2310:20732:73410	multidrug	gi:764136713:ref:WP_044320637.1:|FEATURES|mexF|multidrug|mexF	1.0	63.6	33	46.6	1.6e-06	1
RPOB2	865	897	HWI-700370F:168:C7JUKANXX:5:2213:5160:67082	multidrug	BAD59497.1|FEATURES|rpoB2|multidrug|rpoB2	0.999999396838	75.8	33	59.3	2.4e-10	1
CARA	377	409	HWI-700370F:168:C7JUKANXX:5:1206:1097:78621	MLS	M80346.gene.p01|FEATURES|carA|MLS|carA	0.999999988903	63.6	33	47.0	1.2e-06	1
MULTIDRUG_ABC_TRANSPORTER	763	794	HWI-700370F:168:C7JUKANXX:5:1105:12805:53903	multidrug	NC_010400.5984909.p01|FEATURES|multidrug_ABC_transporter|multidrug|multidrug_ABC_transporter	0.99999999991	62.5	32	46.2	2.1e-06	1
ADEB	422	454	HWI-700370F:168:C7JUKANXX:5:2106:6385:5135	multidrug	gi:820799228:ref:WP_046760544.1:|FEATURES|adeB|multidrug|adeB	1.0	81.8	33	54.7	5.8e-09	1
BPEF	776	807	HWI-700370F:168:C7JUKANXX:5:2104:13243:97194	multidrug	ZP_02465589|FEATURES|bpeF|multidrug|bpeF	0.999999999498	68.8	32	48.9	3.2e-07	1
MEXF	19	51	HWI-700370F:168:C7JUKANXX:5:2313:10226:17755	multidrug	EEB58431|FEATURES|mexF|multidrug|mexF	1.0	63.6	33	49.7	1.9e-07	1
MULTIDRUG_ABC_TRANSPORTER	544	575	HWI-700370F:168:C7JUKANXX:5:1206:3499:66110	multidrug	gi:748767925:ref:WP_040019608.1:|FEATURES|multidrug_ABC_transporter|multidrug|multidrug_ABC_transporter	0.999999975625	68.8	32	44.3	7.8e-06	1
AMRB	451	483	HWI-700370F:168:C7JUKANXX:5:2209:18666:92306	multidrug	YP_001119417|FEATURES|amrB|multidrug|amrB	1.0	72.7	33	53.5	1.3e-08	1
ADEJ	177	207	HWI-700370F:168:C7JUKANXX:5:1216:11900:19623	multidrug	NC_011586.7045444.p01|FEATURES|adeJ|multidrug|adeJ	0.999999980342	65.6	32	45.4	3.5e-06	1
RBPA	73	103	HWI-700370F:168:C7JUKANXX:5:2213:16525:85230	rifamycin	ADV91011.1|FEATURES|RbpA|rifamycin|RbpA	0.999925449259	77.4	31	49.3	2.4e-07	1
AMRB	894	926	HWI-700370F:168:C7JUKANXX:5:2308:12285:5741	multidrug	AAC27754|FEATURES|amrB|multidrug|amrB	1.0	81.8	33	59.7	1.8e-10	1
MTRD	425	457	HWI-700370F:168:C7JUKANXX:5:2210:17140:93682	multidrug	NP_274718.1|FEATURES|mtrD|multidrug|mtrD	1.0	75.8	33	57.0	1.2e-09	1
CAT_CHLORAMPHENICOL_ACETYLTRANSFERASE	141	171	HWI-700370F:168:C7JUKANXX:5:2106:15865:4615	phenicol	JQ808129.1.gene4.p01|FEATURES|cat_chloramphenicol_acetyltransferase|phenicol|cat_chloramphenicol_acetyltransferase	0.999999999976	64.5	31	47.4	9.3e-07	1
TRANSCRIPTIONAL_REGULATORY_PROTEIN_CPXR_CPXR	82	112	HWI-700370F:168:C7JUKANXX:5:2308:6517:3539	unclassified	CP001485.1.gene721.p01|FEATURES|transcriptional_regulatory_protein_CpxR_cpxR|unclassified|transcriptional_regulatory_protein_CpxR_cpxR	0.999999990694	80.6	31	53.1	1.7e-08	1
PBP-1A	428	460	HWI-700370F:168:C7JUKANXX:5:1109:2047:61181	beta-lactam	YP_001292390|FEATURES|PBP-1A|beta-lactam|PBP-1A	1.0	63.6	33	45.8	2.7e-06	1
RPOB2	1045	1077	HWI-700370F:168:C7JUKANXX:5:1305:1850:73657	multidrug	BAD59497.1|FEATURES|rpoB2|multidrug|rpoB2	0.99999947804	84.8	33	64.7	5.6e-12	1
TRIC	951	983	HWI-700370F:168:C7JUKANXX:5:1108:15017:83417	triclosan	NP_248848.1|FEATURES|TriC|triclosan|TriC	0.999999974998	90.9	33	64.7	5.6e-12	1
RPOB2	594	626	HWI-700370F:168:C7JUKANXX:5:2315:19026:77440	multidrug	BAD59497.1|FEATURES|rpoB2|multidrug|rpoB2	0.999999209225	69.7	33	50.8	8.4e-08	1
MEXF	976	1008	HWI-700370F:168:C7JUKANXX:5:2203:19093:60117	multidrug	gi:553764341:ref:WP_023096686.1:|FEATURES|mexF|multidrug|mexF	1.0	87.9	33	60.1	1.4e-10	1
MULTIDRUG_ABC_TRANSPORTER	497	529	HWI-700370F:168:C7JUKANXX:5:1314:16672:84721	multidrug	gi:944009777:ref:WP_055601444.1:|FEATURES|multidrug_ABC_transporter|multidrug|multidrug_ABC_transporter	1.0	75.8	33	52.8	2.2e-08	1
MULTIDRUG_ABC_TRANSPORTER	478	509	HWI-700370F:168:C7JUKANXX:5:2208:15870:44164	multidrug	gi:686364868:ref:WP_031893738.1:|FEATURES|multidrug_ABC_transporter|multidrug|multidrug_ABC_transporter	1.0	87.5	32	60.1	1.4e-10	1
MEXK	467	497	HWI-700370F:168:C7JUKANXX:5:2101:12588:8689	multidrug	AAG07064.1|FEATURES|MexK|multidrug|MexK	0.999999355058	61.3	31	45.4	3.5e-06	1
AMRB	986	1017	HWI-700370F:168:C7JUKANXX:5:1103:20819:92504	multidrug	YP_773413|FEATURES|amrB|multidrug|amrB	1.0	75.0	32	52.0	3.8e-08	1
OMPR	31	63	HWI-700370F:168:C7JUKANXX:5:1103:10096:16772	multidrug	NC_008702.1.4607594.p01|FEATURES|ompR|multidrug|ompR	0.999994498574	63.6	33	44.3	7.8e-06	1
DFRA3	30	62	HWI-700370F:168:C7JUKANXX:5:1101:17911:95616	diaminopyrimidine	AAA25550.1|FEATURES|dfrA3|diaminopyrimidine|dfrA3	1.0	72.7	33	56.2	2.0e-09	1
MULTIDRUG_ABC_TRANSPORTER	477	509	HWI-700370F:168:C7JUKANXX:5:1202:11627:63781	multidrug	gi:1031799645:ref:WP_064138838.1:|FEATURES|multidrug_ABC_transporter|multidrug|multidrug_ABC_transporter	1.0	69.7	33	48.9	3.2e-07	1
OQXB	169	200	HWI-700370F:168:C7JUKANXX:5:2205:20869:51978	multidrug	YP_001693238|FEATURES|oqxB|multidrug|oqxB	1.0	75.0	32	58.2	5.2e-10	1
EFRB	187	218	HWI-700370F:168:C7JUKANXX:5:1213:1724:95644	multidrug	CDO61516.1|FEATURES|efrB|multidrug|efrB	0.99999846482	62.5	32	46.2	2.1e-06	1
TRIC	281	311	HWI-700370F:168:C7JUKANXX:5:1311:16495:31022	triclosan	NP_248848.1|FEATURES|TriC|triclosan|TriC	0.999999718906	64.5	31	44.3	7.8e-06	1
ADEC	441	471	HWI-700370F:168:C7JUKANXX:5:2101:9659:56618	multidrug	CP003583.1.gene2512.p01|FEATURES|adeC|multidrug|adeC	0.999998635956	61.3	31	45.8	2.7e-06	1
MULTIDRUG_ABC_TRANSPORTER	532	564	HWI-700370F:168:C7JUKANXX:5:2305:17634:48239	multidrug	gi:860594225:ref:WP_048475168.1:|FEATURES|multidrug_ABC_transporter|multidrug|multidrug_ABC_transporter	1.0	60.6	33	47.0	1.2e-06	1
SHV	127	159	HWI-700370F:168:C7JUKANXX:5:2108:13815:75984	beta-lactam	DQ013287.1.gene1.p1|FEATURES|SHV-70|beta-lactam|SHV	1.0	75.8	33	54.7	5.8e-09	1
OQXB	907	939	HWI-700370F:168:C7JUKANXX:5:1316:4110:80676	multidrug	YP_001693238|FEATURES|oqxB|multidrug|oqxB	1.0	75.8	33	58.9	3.1e-10	1
TRIC	922	954	HWI-700370F:168:C7JUKANXX:5:2315:6826:29076	triclosan	NP_248848.1|FEATURES|TriC|triclosan|TriC	0.999999920294	66.7	33	51.6	4.9e-08	1
MULTIDRUG_ABC_TRANSPORTER	465	497	HWI-700370F:168:C7JUKANXX:5:1109:3236:16153	multidrug	gi:943896259:ref:WP_055534530.1:|FEATURES|multidrug_ABC_transporter|multidrug|multidrug_ABC_transporter	0.999999968945	63.6	33	44.7	6.0e-06	1
RPOB2	1013	1044	HWI-700370F:168:C7JUKANXX:5:1315:1123:93816	multidrug	BAD59497.1|FEATURES|rpoB2|multidrug|rpoB2	0.999999516203	90.6	32	67.8	6.6e-13	1
ROSA	279	310	HWI-700370F:168:C7JUKANXX:5:2216:12918:23113	fosmidomycin	YP_001401993|FEATURES|rosA|fosmidomycin|rosA	1.0	78.1	32	58.5	4.0e-10	1
ADEB	353	385	HWI-700370F:168:C7JUKANXX:5:2106:11998:60058	multidrug	gi:446910347:ref:WP_000987603.1:|FEATURES|adeB|multidrug|adeB	1.0	78.8	33	56.2	2.0e-09	1
MULTIDRUG_ABC_TRANSPORTER	373	404	HWI-700370F:168:C7JUKANXX:5:2211:10846:77963	multidrug	gi:686197643:ref:WP_031807899.1:|FEATURES|multidrug_ABC_transporter|multidrug|multidrug_ABC_transporter	1.0	71.9	32	48.5	4.2e-07	1
VGBC	146	176	HWI-700370F:168:C7JUKANXX:5:2107:9172:83582	MLS	APB03225.1|FEATURES|vgbC|MLS|vgbC	0.999999985981	61.3	31	47.4	9.3e-07	1
RPOB2	1038	1070	HWI-700370F:168:C7JUKANXX:5:2208:1422:65762	multidrug	BAD59497.1|FEATURES|rpoB2|multidrug|rpoB2	0.999999267219	90.9	33	68.6	3.9e-13	1
MTRA	55	87	HWI-700370F:168:C7JUKANXX:5:2213:17569:71606	multidrug	CCP46065.1|FEATURES|mtrA|multidrug|mtrA	0.999999939652	66.7	33	50.4	1.1e-07	1
MULTIDRUG_ABC_TRANSPORTER	617	649	HWI-700370F:168:C7JUKANXX:5:2116:19803:56817	multidrug	NC_010400.5984909.p01|FEATURES|multidrug_ABC_transporter|multidrug|multidrug_ABC_transporter	1.0	93.9	33	66.2	1.9e-12	1
MEXD	86	117	HWI-700370F:168:C7JUKANXX:5:1211:12873:24331	multidrug	gi:496339859:ref:WP_009049037.1:|FEATURES|mexD|multidrug|mexD	0.999999634314	65.6	32	44.7	6.0e-06	1
TRIC	580	611	HWI-700370F:168:C7JUKANXX:5:1107:18450:12403	triclosan	NP_248848.1|FEATURES|TriC|triclosan|TriC	0.999999934308	71.9	32	52.8	2.2e-08	1
TRIC	139	170	HWI-700370F:168:C7JUKANXX:5:2213:12244:47611	triclosan	NP_248848.1|FEATURES|TriC|triclosan|TriC	0.999999954292	71.9	32	55.1	4.4e-09	1
MULTIDRUG_ABC_TRANSPORTER	541	572	HWI-700370F:168:C7JUKANXX:5:2214:2522:57600	multidrug	gi:926351744:ref:WP_053683383.1:|FEATURES|multidrug_ABC_transporter|multidrug|multidrug_ABC_transporter	1.0	68.8	32	48.1	5.4e-07	1
MEXF	616	647	HWI-700370F:168:C7JUKANXX:5:2303:18209:56363	multidrug	gi:497896441:ref:WP_010210597.1:|FEATURES|mexF|multidrug|mexF	1.0	93.8	32	62.8	2.1e-11	1
GOLS	19	51	HWI-700370F:168:C7JUKANXX:5:2312:3543:57354	multidrug	NP_459349.1|FEATURES|golS|multidrug|golS	0.999997957604	66.7	33	48.5	4.2e-07	1
RPOB2	893	925	HWI-700370F:168:C7JUKANXX:5:2112:20635:17894	multidrug	BAD59497.1|FEATURES|rpoB2|multidrug|rpoB2	0.999999354168	75.8	33	57.0	1.2e-09	1
VGBA	78	110	HWI-700370F:168:C7JUKANXX:5:1213:5950:67476	MLS	M20129.gene.p01|FEATURES|vgbA|MLS|vgbA	0.999999999994	60.6	33	46.2	2.1e-06	1
PBP-1A	430	462	HWI-700370F:168:C7JUKANXX:5:2212:3307:45266	beta-lactam	YP_001292390|FEATURES|PBP-1A|beta-lactam|PBP-1A	1.0	66.7	33	47.0	1.2e-06	1
COB(I)ALAMIN_ADENOLSYLTRANSFERASE	32	64	HWI-700370F:168:C7JUKANXX:5:2313:4738:95697	unclassified	gi:771454993:ref:WP_045149547.1:|FEATURES|cob(I)alamin_adenolsyltransferase|unclassified|cob(I)alamin_adenolsyltransferase	1.0	66.7	33	47.4	9.3e-07	1
MACB	541	573	HWI-700370F:168:C7JUKANXX:5:2311:19859:72022	MLS	gi:446048013:ref:WP_000125868.1:|FEATURES|macB|MLS|macB	1.0	63.6	33	47.8	7.1e-07	1
MUXC	857	887	HWI-700370F:168:C7JUKANXX:5:1104:12021:90578	multidrug	NP_251216.1|FEATURES|MuxC|multidrug|MuxC	0.999999993368	67.7	31	48.9	3.2e-07	1
BACA	80	112	HWI-700370F:168:C7JUKANXX:5:2216:1727:56128	bacitracin	ZP_00051658|FEATURES|bacA|bacitracin|bacA	0.999999999996	84.8	33	61.6	4.7e-11	1
RPOB2	747	777	HWI-700370F:168:C7JUKANXX:5:2108:3233:98482	multidrug	BAD59497.1|FEATURES|rpoB2|multidrug|rpoB2	0.999999230143	80.6	31	52.4	2.9e-08	1
MACB	19	51	HWI-700370F:168:C7JUKANXX:5:1112:5260:21115	MLS	gi:1016275448:gb:AMX06027.1:|FEATURES|macB|MLS|macB	1.0	69.7	33	47.0	1.2e-06	1
TRANSCRIPTIONAL_REGULATORY_PROTEIN_CPXR_CPXR	76	108	HWI-700370F:168:C7JUKANXX:5:2114:1337:55782	unclassified	CP001485.1.gene721.p01|FEATURES|transcriptional_regulatory_protein_CpxR_cpxR|unclassified|transcriptional_regulatory_protein_CpxR_cpxR	0.996307210317	66.7	33	48.5	4.2e-07	1
ADEC	446	476	HWI-700370F:168:C7JUKANXX:5:2109:21102:45916	multidrug	CP003583.1.gene2512.p01|FEATURES|adeC|multidrug|adeC	0.999998695766	64.5	31	47.4	9.3e-07	1
MEXD	161	192	HWI-700370F:168:C7JUKANXX:5:1316:4488:92498	multidrug	YP_001668663|FEATURES|mexD|multidrug|mexD	1.0	62.5	32	48.1	5.4e-07	1
MEXF	569	600	HWI-700370F:168:C7JUKANXX:5:2201:19475:43902	multidrug	CP000675.2.gene2298.p01|FEATURES|mexF|multidrug|mexF	1.0	71.9	32	52.4	2.9e-08	1
EMRA	295	326	HWI-700370F:168:C7JUKANXX:5:2316:8455:70345	multidrug	gi:817604913:ref:WP_046598123.1:|FEATURES|emrA|multidrug|emrA	0.99147696402	75.0	32	52.0	3.8e-08	1
TRIC	121	153	HWI-700370F:168:C7JUKANXX:5:2104:13601:55117	triclosan	NP_248848.1|FEATURES|TriC|triclosan|TriC	0.999999947715	81.8	33	63.5	1.2e-11	1
MEXF	457	489	HWI-700370F:168:C7JUKANXX:5:1212:11859:77254	multidrug	gi:504104202:ref:WP_014338188.1:|FEATURES|mexF|multidrug|mexF	1.0	97.0	33	63.2	1.6e-11	1
MULTIDRUG_ABC_TRANSPORTER	483	513	HWI-700370F:168:C7JUKANXX:5:1203:4888:26753	multidrug	gi:663350985:ref:WP_030349761.1:|FEATURES|multidrug_ABC_transporter|multidrug|multidrug_ABC_transporter	0.999995731621	61.3	31	44.3	7.8e-06	1
MEXD	31	62	HWI-700370F:168:C7JUKANXX:5:1201:13483:10237	multidrug	YP_348488|FEATURES|mexD|multidrug|mexD	0.999999999136	65.6	32	45.1	4.6e-06	1
MEXF	820	851	HWI-700370F:168:C7JUKANXX:5:1209:20727:81151	multidrug	gi:950580033:ref:WP_057445338.1:|FEATURES|mexF|multidrug|mexF	1.0	75.0	32	55.8	2.6e-09	1
ABCA	1030	1061	HWI-700370F:168:C7JUKANXX:5:1104:7680:9879	multidrug	XP_753111.1|FEATURES|abcA|multidrug|abcA	0.99999945552	65.6	32	47.0	1.2e-06	1
DFRA3	29	59	HWI-700370F:168:C7JUKANXX:5:2108:2713:42432	diaminopyrimidine	AAA25550.1|FEATURES|dfrA3|diaminopyrimidine|dfrA3	0.999879756667	77.4	31	56.2	2.0e-09	1
YKKD	55	87	HWI-700370F:168:C7JUKANXX:5:1215:4104:80736	multidrug	gi:489421661:ref:WP_003327389.1:|FEATURES|ykkD|multidrug|ykkD	0.999990094542	60.6	33	45.8	2.7e-06	1
MEXF	671	702	HWI-700370F:168:C7JUKANXX:5:1202:18324:76471	multidrug	gi:764528042:ref:WP_044407471.1:|FEATURES|mexF|multidrug|mexF	1.0	81.2	32	62.8	2.1e-11	1
CEOB	744	776	HWI-700370F:168:C7JUKANXX:5:1314:5919:87595	multidrug	CAR56416|FEATURES|ceoB|multidrug|ceoB	1.0	75.8	33	63.5	1.2e-11	1
TRUNCATED_PUTATIVE_RESPONSE_REGULATOR_ARLR	78	110	HWI-700370F:168:C7JUKANXX:5:1101:19129:60839	unclassified	HE999704.1.gene1528.p01|FEATURES|truncated_putative_response_regulator_ArlR|unclassified|truncated_putative_response_regulator_ArlR	0.999999303434	63.6	33	46.6	1.6e-06	1
MULTIDRUG_ABC_TRANSPORTER	32	64	HWI-700370F:168:C7JUKANXX:5:1302:9238:65301	multidrug	NC_010400.5984909.p01|FEATURES|multidrug_ABC_transporter|multidrug|multidrug_ABC_transporter	1.0	84.8	33	61.6	4.7e-11	1
ROSB	64	96	HWI-700370F:168:C7JUKANXX:5:1311:8118:63475	fosmidomycin	YP_001007250|FEATURES|rosB|fosmidomycin|rosB	1.0	78.8	33	56.6	1.5e-09	1
ADEB	841	872	HWI-700370F:168:C7JUKANXX:5:2315:6034:95254	multidrug	ABO12177|FEATURES|adeB|multidrug|adeB	1.0	71.9	32	48.5	4.2e-07	1
RPOB2	432	463	HWI-700370F:168:C7JUKANXX:5:1212:12789:96691	multidrug	BAD59497.1|FEATURES|rpoB2|multidrug|rpoB2	0.999999361875	81.2	32	57.4	9.0e-10	1
ROSA	41	73	HWI-700370F:168:C7JUKANXX:5:2109:11288:74944	fosmidomycin	YP_001401993|FEATURES|rosA|fosmidomycin|rosA	1.0	63.6	33	46.2	2.1e-06	1
ROSB	213	245	HWI-700370F:168:C7JUKANXX:5:1312:20576:9545	fosmidomycin	gi:896190680:ref:WP_049199932.1:|FEATURES|rosB|fosmidomycin|rosB	1.0	69.7	33	50.8	8.4e-08	1
RPOB2	353	384	HWI-700370F:168:C7JUKANXX:5:1301:9248:59911	multidrug	BAD59497.1|FEATURES|rpoB2|multidrug|rpoB2	0.999999322517	78.1	32	55.5	3.4e-09	1
MDTG	61	92	HWI-700370F:168:C7JUKANXX:5:1305:14759:62871	multidrug	gi:313635905:gb:EFS01863.1:|FEATURES|mdtG|multidrug|mdtG	0.999999911055	65.6	32	48.5	4.2e-07	1
ADEC	443	474	HWI-700370F:168:C7JUKANXX:5:1105:4394:80335	multidrug	CP003583.1.gene2512.p01|FEATURES|adeC|multidrug|adeC	0.999998651043	62.5	32	46.2	2.1e-06	1
ROSB	44	75	HWI-700370F:168:C7JUKANXX:5:1113:16048:49025	fosmidomycin	ZP_04631861|FEATURES|rosB|fosmidomycin|rosB	1.0	78.1	32	56.2	2.0e-09	1
OMPR	41	72	HWI-700370F:168:C7JUKANXX:5:2203:15673:42133	multidrug	NC_008702.1.4607594.p01|FEATURES|ompR|multidrug|ompR	0.99999802957	71.9	32	49.3	2.4e-07	1
TETP	61	93	HWI-700370F:168:C7JUKANXX:5:2112:10762:43038	tetracycline	ZP_02632674|FEATURES|tetP|tetracycline|tetP	1.0	60.6	33	45.1	4.6e-06	1
TRIC	430	462	HWI-700370F:168:C7JUKANXX:5:1104:14640:59914	triclosan	NP_248848.1|FEATURES|TriC|triclosan|TriC	0.999999940829	87.9	33	62.4	2.8e-11	1
MEXF	836	868	HWI-700370F:168:C7JUKANXX:5:1116:14558:21864	multidrug	gi:966407319:ref:WP_058450725.1:|FEATURES|mexF|multidrug|mexF	0.99999928785	60.6	33	45.1	4.6e-06	1
MUXB	538	569	HWI-700370F:168:C7JUKANXX:5:2306:3415:71411	multidrug	NP_251217.1|FEATURES|MuxB|multidrug|MuxB	0.999998779034	65.6	32	45.1	4.6e-06	1
EMRB-QACA_FAMILY_MAJOR_FACILITATOR_TRANSPORTER	105	135	HWI-700370F:168:C7JUKANXX:5:1110:10265:30544	multidrug	AE016830.1.gene768.p01|FEATURES|EmrB-QacA_family_major_facilitator_transporter|multidrug|EmrB-QacA_family_major_facilitator_transporter	0.999998728118	61.3	31	44.3	7.8e-06	1
TRIC	405	437	HWI-700370F:168:C7JUKANXX:5:2213:14654:78529	triclosan	NP_248848.1|FEATURES|TriC|triclosan|TriC	0.999999948184	75.8	33	54.3	7.6e-09	1
ABCA	527	559	HWI-700370F:168:C7JUKANXX:5:1110:4427:4818	multidrug	XP_753111.1|FEATURES|abcA|multidrug|abcA	0.999999566433	66.7	33	52.0	3.8e-08	1
ADEC	72	103	HWI-700370F:168:C7JUKANXX:5:1110:13452:55925	multidrug	CP003583.1.gene2512.p01|FEATURES|adeC|multidrug|adeC	0.999998720833	65.6	32	48.1	5.4e-07	1
MDTC	46	78	HWI-700370F:168:C7JUKANXX:5:2114:17042:80508	multidrug	gi:554682018:ref:WP_023181958.1:|FEATURES|mdtC|multidrug|mdtC	0.999999983189	63.6	33	44.7	6.0e-06	1
TRIC	415	447	HWI-700370F:168:C7JUKANXX:5:2213:16787:6452	triclosan	NP_248848.1|FEATURES|TriC|triclosan|TriC	0.999999934265	84.8	33	59.3	2.4e-10	1
TETT	5	36	HWI-700370F:168:C7JUKANXX:5:2212:7603:89140	tetracycline	L42544.gene.p01|FEATURES|tetT|tetracycline|tetT	0.999999999781	62.5	32	45.8	2.7e-06	1
MDTC	355	387	HWI-700370F:168:C7JUKANXX:5:1114:8763:83448	multidrug	CP004022.1.gene1674.p01|FEATURES|mdtC|multidrug|mdtC	1.0	81.8	33	55.1	4.4e-09	1
ROSB	130	162	HWI-700370F:168:C7JUKANXX:5:1206:9606:92268	fosmidomycin	ZP_04631861|FEATURES|rosB|fosmidomycin|rosB	1.0	78.8	33	54.7	5.8e-09	1
MULTIDRUG_ABC_TRANSPORTER	498	530	HWI-700370F:168:C7JUKANXX:5:1114:16696:34027	multidrug	gi:664395661:ref:WP_030922045.1:|FEATURES|multidrug_ABC_transporter|multidrug|multidrug_ABC_transporter	1.0	81.8	33	57.4	9.0e-10	1
CEOB	733	765	HWI-700370F:168:C7JUKANXX:5:1316:20887:47486	multidrug	gi:590120227:emb:CDN64284.1:|FEATURES|ceoB|multidrug|ceoB	1.0	69.7	33	55.5	3.4e-09	1
MEXF	973	1004	HWI-700370F:168:C7JUKANXX:5:2203:7408:56446	multidrug	gi:751651551:ref:WP_041118420.1:|FEATURES|mexF|multidrug|mexF	1.0	75.0	32	54.3	7.6e-09	1
SHV	113	144	HWI-700370F:168:C7JUKANXX:5:1115:8603:80452	beta-lactam	EF373972.1.gene1.p01|FEATURES|SHV-95|beta-lactam|SHV	1.0	68.8	32	48.9	3.2e-07	1
RPOB2	1087	1119	HWI-700370F:168:C7JUKANXX:5:1314:5728:91932	multidrug	BAD59497.1|FEATURES|rpoB2|multidrug|rpoB2	0.999999033023	63.6	33	45.8	2.7e-06	1
MDTB	319	351	HWI-700370F:168:C7JUKANXX:5:1107:8883:74424	multidrug	gi:857586086:emb:CRL63207.1:|FEATURES|mdtB|multidrug|mdtB	0.999999991612	78.8	33	50.4	1.1e-07	1
RPOB2	175	207	HWI-700370F:168:C7JUKANXX:5:2212:8999:29457	multidrug	BAD59497.1|FEATURES|rpoB2|multidrug|rpoB2	0.999999361875	69.7	33	57.4	9.0e-10	1
CEOB	975	1007	HWI-700370F:168:C7JUKANXX:5:1212:20008:61291	multidrug	AAB58161|FEATURES|ceoB|multidrug|ceoB	1.0	84.8	33	58.5	4.0e-10	1
ROSA	58	90	HWI-700370F:168:C7JUKANXX:5:1302:3937:72823	fosmidomycin	YP_001401993|FEATURES|rosA|fosmidomycin|rosA	1.0	69.7	33	53.5	1.3e-08	1
TRIC	885	917	HWI-700370F:168:C7JUKANXX:5:2115:12743:100835	triclosan	NP_248848.1|FEATURES|TriC|triclosan|TriC	0.9999999786	90.9	33	60.1	1.4e-10	1
PBP-1A	433	464	HWI-700370F:168:C7JUKANXX:5:1211:10267:51130	beta-lactam	YP_001292390|FEATURES|PBP-1A|beta-lactam|PBP-1A	1.0	62.5	32	47.4	9.3e-07	1
MEXQ	996	1028	HWI-700370F:168:C7JUKANXX:5:1101:19832:65605	multidrug	BAE06008.1|FEATURES|mexQ|multidrug|mexQ	1.0	87.9	33	62.4	2.8e-11	1
CEOB	958	990	HWI-700370F:168:C7JUKANXX:5:1103:1314:34516	multidrug	gi:590120227:emb:CDN64284.1:|FEATURES|ceoB|multidrug|ceoB	1.0	87.9	33	57.4	9.0e-10	1
EMRK	285	315	HWI-700370F:168:C7JUKANXX:5:2210:19709:94223	multidrug	gi:742917254:ref:WP_039022713.1:|FEATURES|emrK|multidrug|emrK	0.999999999823	67.7	31	50.4	1.1e-07	1
MULTIDRUG_ABC_TRANSPORTER	476	508	HWI-700370F:168:C7JUKANXX:5:1115:18617:89304	multidrug	gi:985844137:ref:WP_060895163.1:|FEATURES|multidrug_ABC_transporter|multidrug|multidrug_ABC_transporter	0.999999999884	60.6	33	48.9	3.2e-07	1
MULTIDRUG_ABC_TRANSPORTER	887	918	HWI-700370F:168:C7JUKANXX:5:1203:16655:63750	multidrug	NC_010400.5984909.p01|FEATURES|multidrug_ABC_transporter|multidrug|multidrug_ABC_transporter	1.0	78.1	32	52.0	3.8e-08	1
TRUNCATED_PUTATIVE_RESPONSE_REGULATOR_ARLR	86	118	HWI-700370F:168:C7JUKANXX:5:1201:7954:37049	unclassified	NC_002951.3238224.p01|FEATURES|truncated_putative_response_regulator_ArlR|unclassified|truncated_putative_response_regulator_ArlR	0.999999999998	69.7	33	46.6	1.6e-06	1
MULTIDRUG_ABC_TRANSPORTER	451	483	HWI-700370F:168:C7JUKANXX:5:1105:16889:97488	multidrug	gi:896355182:ref:WP_049310020.1:|FEATURES|multidrug_ABC_transporter|multidrug|multidrug_ABC_transporter	1.0	72.7	33	52.8	2.2e-08	1
TRIC	545	577	HWI-700370F:168:C7JUKANXX:5:1206:10959:90743	triclosan	NP_248848.1|FEATURES|TriC|triclosan|TriC	0.999999934308	75.8	33	52.8	2.2e-08	1
BACA	169	200	HWI-700370F:168:C7JUKANXX:5:1209:14226:98575	bacitracin	ZP_00051658|FEATURES|bacA|bacitracin|bacA	1.0	90.6	32	59.3	2.4e-10	1
MULTIDRUG_ABC_TRANSPORTER	494	525	HWI-700370F:168:C7JUKANXX:5:1104:8923:46103	multidrug	gi:913055317:ref:WP_050357634.1:|FEATURES|multidrug_ABC_transporter|multidrug|multidrug_ABC_transporter	1.0	68.8	32	49.7	1.9e-07	1
AMRB	378	410	HWI-700370F:168:C7JUKANXX:5:2208:10352:46752	multidrug	gi:493455429:ref:WP_006410704.1:|FEATURES|amrB|multidrug|amrB	1.0	90.9	33	59.3	2.4e-10	1
MULTIDRUG_ABC_TRANSPORTER	487	519	HWI-700370F:168:C7JUKANXX:5:1109:14865:15641	multidrug	gi:663350985:ref:WP_030349761.1:|FEATURES|multidrug_ABC_transporter|multidrug|multidrug_ABC_transporter	0.9999960066	60.6	33	45.8	2.7e-06	1
RPOB2	1010	1042	HWI-700370F:168:C7JUKANXX:5:2112:17897:92042	multidrug	BAD59497.1|FEATURES|rpoB2|multidrug|rpoB2	0.999999501589	84.8	33	66.6	1.5e-12	1
TRIB	235	265	HWI-700370F:168:C7JUKANXX:5:1311:8126:42983	triclosan	NP_248847.1|FEATURES|TriB|triclosan|TriB	0.999999835091	64.5	31	45.8	2.7e-06	1
ADEC	72	103	HWI-700370F:168:C7JUKANXX:5:1209:1395:9018	multidrug	CP003583.1.gene2512.p01|FEATURES|adeC|multidrug|adeC	0.999998775081	68.8	32	49.7	1.9e-07	1
MDTN	51	81	HWI-700370F:168:C7JUKANXX:5:1211:6072:85625	multidrug	YP_001572361|FEATURES|mdtN|multidrug|mdtN	0.999999994878	67.7	31	46.2	2.1e-06	1
OMPR	73	103	HWI-700370F:168:C7JUKANXX:5:2109:14295:16442	multidrug	gi:507097545:ref:WP_016168184.1:|FEATURES|ompR|multidrug|ompR	0.999999999409	74.2	31	52.8	2.2e-08	1
TRIC	410	442	HWI-700370F:168:C7JUKANXX:5:2108:18554:97655	triclosan	NP_248848.1|FEATURES|TriC|triclosan|TriC	0.999999811281	75.8	33	54.7	5.8e-09	1
ROSB	317	349	HWI-700370F:168:C7JUKANXX:5:1302:4499:87316	fosmidomycin	ZP_04623897|FEATURES|rosB|fosmidomycin|rosB	1.0	66.7	33	46.2	2.1e-06	1
CEOB	40	72	HWI-700370F:168:C7JUKANXX:5:1302:6740:28985	multidrug	gi:590120227:emb:CDN64284.1:|FEATURES|ceoB|multidrug|ceoB	1.0	78.8	33	58.9	3.1e-10	1
MULTIDRUG_ABC_TRANSPORTER	558	589	HWI-700370F:168:C7JUKANXX:5:1214:17114:44926	multidrug	gi:860594225:ref:WP_048475168.1:|FEATURES|multidrug_ABC_transporter|multidrug|multidrug_ABC_transporter	1.0	71.9	32	48.5	4.2e-07	1
TRIC	594	626	HWI-700370F:168:C7JUKANXX:5:2211:6530:36883	triclosan	NP_248848.1|FEATURES|TriC|triclosan|TriC	0.999999874876	78.8	33	58.9	3.1e-10	1
ROSB	278	310	HWI-700370F:168:C7JUKANXX:5:1311:12979:89773	fosmidomycin	YP_001401994|FEATURES|rosB|fosmidomycin|rosB	1.0	90.9	33	60.1	1.4e-10	1
MULTIDRUG_ABC_TRANSPORTER	507	539	HWI-700370F:168:C7JUKANXX:5:1306:14062:82727	multidrug	gi:943938624:ref:WP_055567802.1:|FEATURES|multidrug_ABC_transporter|multidrug|multidrug_ABC_transporter	1.0	63.6	33	47.0	1.2e-06	1
OQXB	35	67	HWI-700370F:168:C7JUKANXX:5:2315:1137:4234	multidrug	YP_001693238|FEATURES|oqxB|multidrug|oqxB	1.0	84.8	33	61.2	6.2e-11	1
BACA	186	218	HWI-700370F:168:C7JUKANXX:5:2204:13124:69988	bacitracin	YP_001925041|FEATURES|bacA|bacitracin|bacA	1.0	90.9	33	63.9	9.6e-12	1
GOLS	15	46	HWI-700370F:168:C7JUKANXX:5:1108:16749:52293	multidrug	NP_459349.1|FEATURES|golS|multidrug|golS	0.999997607587	62.5	32	45.8	2.7e-06	1
PVRR	345	375	HWI-700370F:168:C7JUKANXX:5:2210:6327:38446	aminoglycoside	AAM15533.1|FEATURES|PvrR|aminoglycoside|PvrR	0.999997875599	64.5	31	44.7	6.0e-06	1
POXTA	181	213	HWI-700370F:168:C7JUKANXX:5:1106:10970:79236	multidrug	AVI44920.1|FEATURES|poxtA|multidrug|poxtA	0.999999298712	60.6	33	47.4	9.3e-07	1
BPEF	230	262	HWI-700370F:168:C7JUKANXX:5:1111:21189:8045	multidrug	ZP_02465589|FEATURES|bpeF|multidrug|bpeF	0.99999994848	66.7	33	47.4	9.3e-07	1
MEXS	194	226	HWI-700370F:168:C7JUKANXX:5:2209:11520:97121	multidrug	ADT64081.1|FEATURES|MexS|multidrug|MexS	0.999999421715	63.6	33	48.5	4.2e-07	1
MDSB	861	892	HWI-700370F:168:C7JUKANXX:5:1113:7804:19294	multidrug	NP_459346.1|FEATURES|mdsB|multidrug|mdsB	0.999999991748	62.5	32	49.3	2.4e-07	1
TRIC	342	374	HWI-700370F:168:C7JUKANXX:5:2308:19344:20284	triclosan	NP_248848.1|FEATURES|TriC|triclosan|TriC	0.999999490373	81.8	33	51.2	6.4e-08	1
MEXE	66	98	HWI-700370F:168:C7JUKANXX:5:1210:11450:74029	multidrug	gi:497308478:ref:WP_009622695.1:|FEATURES|mexE|multidrug|mexE	0.999999438217	60.6	33	46.2	2.1e-06	1
EFRA	381	413	HWI-700370F:168:C7JUKANXX:5:1112:19195:54297	multidrug	CDO61513.1|FEATURES|efrA|multidrug|efrA	0.999999329623	63.6	33	46.6	1.6e-06	1
SHV	59	91	HWI-700370F:168:C7JUKANXX:5:1103:13843:67777	beta-lactam	DQ174304.1.gene1.p01|FEATURES|SHV-64|beta-lactam|SHV	1.0	66.7	33	47.4	9.3e-07	1
RPOB2	733	765	HWI-700370F:168:C7JUKANXX:5:1114:11944:26069	multidrug	BAD59497.1|FEATURES|rpoB2|multidrug|rpoB2	0.99999933756	81.8	33	56.2	2.0e-09	1
MULTIDRUG_ABC_TRANSPORTER	490	522	HWI-700370F:168:C7JUKANXX:5:1109:14718:11241	multidrug	gi:817122037:ref:WP_046494699.1:|FEATURES|multidrug_ABC_transporter|multidrug|multidrug_ABC_transporter	1.0	72.7	33	51.2	6.4e-08	1
MULTIDRUG_ABC_TRANSPORTER	489	521	HWI-700370F:168:C7JUKANXX:5:2306:14095:39812	multidrug	gi:896355182:ref:WP_049310020.1:|FEATURES|multidrug_ABC_transporter|multidrug|multidrug_ABC_transporter	1.0	81.8	33	56.2	2.0e-09	1
MDTC	359	391	HWI-700370F:168:C7JUKANXX:5:1110:5508:56339	multidrug	CP004022.1.gene1674.p01|FEATURES|mdtC|multidrug|mdtC	1.0	81.8	33	55.1	4.4e-09	1
AMRB	452	484	HWI-700370F:168:C7JUKANXX:5:2108:19274:81452	multidrug	ZP_01769103|FEATURES|amrB|multidrug|amrB	1.0	72.7	33	51.2	6.4e-08	1
RPOB2	893	925	HWI-700370F:168:C7JUKANXX:5:2304:8581:20307	multidrug	BAD59497.1|FEATURES|rpoB2|multidrug|rpoB2	0.999999354168	75.8	33	57.0	1.2e-09	1
MEXB	984	1016	HWI-700370F:168:C7JUKANXX:5:1213:20760:12034	multidrug	gi:504646765:ref:WP_014833867.1:|FEATURES|mexB|multidrug|mexB	1.0	81.8	33	54.7	5.8e-09	1
QACB	250	281	HWI-700370F:168:C7JUKANXX:5:2203:3968:60603	multidrug	AAK38457|FEATURES|qacB|multidrug|qacB	0.916446222174	100.0	32	63.9	9.6e-12	1
MEXF	912	944	HWI-700370F:168:C7JUKANXX:5:2314:19498:81813	multidrug	gi:764136713:ref:WP_044320637.1:|FEATURES|mexF|multidrug|mexF	1.0	63.6	33	46.6	1.6e-06	1
RPOB2	1011	1043	HWI-700370F:168:C7JUKANXX:5:1211:4973:34333	multidrug	BAD59497.1|FEATURES|rpoB2|multidrug|rpoB2	0.999999501589	84.8	33	66.6	1.5e-12	1
ROSB	228	260	HWI-700370F:168:C7JUKANXX:5:1103:12597:56710	fosmidomycin	YP_001605795|FEATURES|rosB|fosmidomycin|rosB	1.0	81.8	33	55.5	3.4e-09	1
MACB	137	169	HWI-700370F:168:C7JUKANXX:5:2206:21155:51944	MLS	gi:803575554:ref:WP_046081557.1:|FEATURES|macB|MLS|macB	1.0	66.7	33	49.3	2.4e-07	1
MEXS	197	227	HWI-700370F:168:C7JUKANXX:5:1107:14435:86206	multidrug	ADT64081.1|FEATURES|MexS|multidrug|MexS	0.999999368576	64.5	31	46.2	2.1e-06	1
EFRB	315	347	HWI-700370F:168:C7JUKANXX:5:2210:3276:41087	multidrug	CDO61516.1|FEATURES|efrB|multidrug|efrB	0.999999999173	60.6	33	46.2	2.1e-06	1
EMRB	68	99	HWI-700370F:168:C7JUKANXX:5:2202:7910:74382	multidrug	gi:916240285:ref:WP_050979645.1:|FEATURES|emrB|multidrug|emrB	0.99999999997	65.6	32	48.1	5.4e-07	1
TETA	413	445	HWI-700370F:168:C7JUKANXX:5:2106:9474:54778	tetracycline	gi:171851258:emb:CAQ04234.1:|FEATURES|tetA|tetracycline|tetA	0.999999999995	66.7	33	45.1	4.6e-06	1
RPOB2	811	842	HWI-700370F:168:C7JUKANXX:5:2307:17825:20360	multidrug	BAD59497.1|FEATURES|rpoB2|multidrug|rpoB2	0.999999050465	62.5	32	46.2	2.1e-06	1
MEXD	714	744	HWI-700370F:168:C7JUKANXX:5:2309:11516:46390	multidrug	YP_001668663|FEATURES|mexD|multidrug|mexD	0.99999871812	67.7	31	44.7	6.0e-06	1
TRIC	112	144	HWI-700370F:168:C7JUKANXX:5:2214:11833:95226	triclosan	NP_248848.1|FEATURES|TriC|triclosan|TriC	0.999995883634	72.7	33	58.9	3.1e-10	1
RPOB2	148	178	HWI-700370F:168:C7JUKANXX:5:1115:17190:96560	multidrug	BAD59497.1|FEATURES|rpoB2|multidrug|rpoB2	0.999999313514	74.2	31	55.1	4.4e-09	1
ACRF	606	638	HWI-700370F:168:C7JUKANXX:5:1215:11497:57923	multidrug	CP000647.1.gene3710.p01|FEATURES|acrF|multidrug|acrF	0.999999780211	63.6	33	46.6	1.6e-06	1
MULTIDRUG_ABC_TRANSPORTER	541	573	HWI-700370F:168:C7JUKANXX:5:1110:6944:101251	multidrug	gi:664556405:ref:WP_031071225.1:|FEATURES|multidrug_ABC_transporter|multidrug|multidrug_ABC_transporter	1.0	78.8	33	52.8	2.2e-08	1
PBP-1A	110	142	HWI-700370F:168:C7JUKANXX:5:1210:20228:2737	beta-lactam	YP_001292390|FEATURES|PBP-1A|beta-lactam|PBP-1A	1.0	60.6	33	44.3	7.8e-06	1
SRMB	33	63	HWI-700370F:168:C7JUKANXX:5:1113:15366:62770	MLS	X63451.gene.p01|FEATURES|srmB|MLS|srmB	0.999999999991	64.5	31	46.2	2.1e-06	1
ROSA	128	160	HWI-700370F:168:C7JUKANXX:5:2109:3127:53704	fosmidomycin	YP_001401993|FEATURES|rosA|fosmidomycin|rosA	1.0	87.9	33	62.4	2.8e-11	1
CEOB	743	773	HWI-700370F:168:C7JUKANXX:5:1305:12307:26981	multidrug	AAB58161|FEATURES|ceoB|multidrug|ceoB	0.999999927356	61.3	31	44.3	7.8e-06	1
TRIC	250	281	HWI-700370F:168:C7JUKANXX:5:2105:6931:8013	triclosan	NP_248848.1|FEATURES|TriC|triclosan|TriC	0.999999838083	68.8	32	51.6	4.9e-08	1
TRUNCATED_PUTATIVE_RESPONSE_REGULATOR_ARLR	86	117	HWI-700370F:168:C7JUKANXX:5:1203:4140:48633	unclassified	HE999704.1.gene1528.p01|FEATURES|truncated_putative_response_regulator_ArlR|unclassified|truncated_putative_response_regulator_ArlR	1.0	75.0	32	50.8	8.4e-08	1
MUXA	276	307	HWI-700370F:168:C7JUKANXX:5:1314:11443:93638	multidrug	NP_251218.1|FEATURES|MuxA|multidrug|MuxA	0.999999994033	71.9	32	51.2	6.4e-08	1
RPOB2	709	741	HWI-700370F:168:C7JUKANXX:5:2304:11123:77131	multidrug	BAD59497.1|FEATURES|rpoB2|multidrug|rpoB2	0.999999294891	66.7	33	54.3	7.6e-09	1
EFRB	199	229	HWI-700370F:168:C7JUKANXX:5:1115:18285:62400	multidrug	CDO61516.1|FEATURES|efrB|multidrug|efrB	1.0	67.7	31	47.8	7.1e-07	1
ROSB	35	67	HWI-700370F:168:C7JUKANXX:5:2307:11955:52846	fosmidomycin	ZP_04623897|FEATURES|rosB|fosmidomycin|rosB	1.0	72.7	33	53.1	1.7e-08	1
RPOB2	859	891	HWI-700370F:168:C7JUKANXX:5:2107:6948:21446	multidrug	BAD59497.1|FEATURES|rpoB2|multidrug|rpoB2	0.999999329023	72.7	33	55.8	2.6e-09	1
EMRB-QACA_FAMILY_MAJOR_FACILITATOR_TRANSPORTER	148	178	HWI-700370F:168:C7JUKANXX:5:1206:3804:100098	multidrug	AE016830.1.gene768.p01|FEATURES|EmrB-QacA_family_major_facilitator_transporter|multidrug|EmrB-QacA_family_major_facilitator_transporter	0.999998728118	64.5	31	48.5	4.2e-07	1
VAND	296	326	HWI-700370F:168:C7JUKANXX:5:1314:15842:73316	glycopeptide	AF277571.gene.p01|FEATURES|vanD|glycopeptide|vanD	1.0	64.5	31	47.0	1.2e-06	1
TRIC	146	178	HWI-700370F:168:C7JUKANXX:5:2307:1174:16735	triclosan	NP_248848.1|FEATURES|TriC|triclosan|TriC	0.999999897939	66.7	33	50.1	1.4e-07	1
TRIA	79	111	HWI-700370F:168:C7JUKANXX:5:1204:9417:95427	triclosan	NP_248846.1|FEATURES|TriA|triclosan|TriA	0.999999868551	66.7	33	47.4	9.3e-07	1
ACRB	473	504	HWI-700370F:168:C7JUKANXX:5:1211:2050:87135	multidrug	AAQ21216|FEATURES|acrB|multidrug|acrB	1.0	84.4	32	58.2	5.2e-10	1
MDTN	53	85	HWI-700370F:168:C7JUKANXX:5:1301:19517:59194	multidrug	gi:554684122:ref:WP_023184036.1:|FEATURES|mdtN|multidrug|mdtN	0.999999819528	60.6	33	45.1	4.6e-06	1
MDTA	117	149	HWI-700370F:168:C7JUKANXX:5:2115:2751:50283	multidrug	gi:857586085:emb:CRL63205.1:|FEATURES|mdtA|multidrug|mdtA	0.999999683007	66.7	33	47.4	9.3e-07	1
MUXC	795	826	HWI-700370F:168:C7JUKANXX:5:2102:14374:8858	multidrug	NP_251216.1|FEATURES|MuxC|multidrug|MuxC	0.999999070079	65.6	32	46.2	2.1e-06	1
MULTIDRUG_ABC_TRANSPORTER	763	795	HWI-700370F:168:C7JUKANXX:5:1207:10788:92360	multidrug	NC_010400.5984909.p01|FEATURES|multidrug_ABC_transporter|multidrug|multidrug_ABC_transporter	0.999999999941	63.6	33	48.1	5.4e-07	1
EMRA	284	315	HWI-700370F:168:C7JUKANXX:5:2107:12900:2367	multidrug	gi:930430030:ref:WP_054192373.1:|FEATURES|emrA|multidrug|emrA	0.985147981455	62.5	32	44.7	6.0e-06	1
TRIC	46	78	HWI-700370F:168:C7JUKANXX:5:2306:17640:69284	triclosan	NP_248848.1|FEATURES|TriC|triclosan|TriC	0.999999954292	69.7	33	55.1	4.4e-09	1
OMPR	183	215	HWI-700370F:168:C7JUKANXX:5:1204:12878:13680	multidrug	NC_008702.1.4607594.p01|FEATURES|ompR|multidrug|ompR	0.999998100597	72.7	33	52.0	3.8e-08	1
GOLS	1	33	HWI-700370F:168:C7JUKANXX:5:2307:4710:69002	multidrug	NP_459349.1|FEATURES|golS|multidrug|golS	0.999998038999	72.7	33	49.3	2.4e-07	1
RIFAMPIN_MONOOXYGENASE	267	297	HWI-700370F:168:C7JUKANXX:5:1206:1419:57606	rifamycin	gi:769934495:ref:WP_045068423.1:|FEATURES|rifampin_monooxygenase|rifamycin|rifampin_monooxygenase	1.0	64.5	31	47.4	9.3e-07	1
CTX-M	153	185	HWI-700370F:168:C7JUKANXX:5:2103:17914:33561	beta-lactam	AIL54055.1|FEATURES|CTX-M-115|beta-lactam|CTX-M	1.0	81.8	33	56.6	1.5e-09	1
MEXF	201	233	HWI-700370F:168:C7JUKANXX:5:1210:14655:40147	multidrug	YP_348389|FEATURES|mexF|multidrug|mexF	0.999996320841	60.6	33	44.3	7.8e-06	1
AMRB	885	917	HWI-700370F:168:C7JUKANXX:5:1110:18592:97608	multidrug	AAC27754|FEATURES|amrB|multidrug|amrB	1.0	81.8	33	58.9	3.1e-10	1
RPOB2	459	491	HWI-700370F:168:C7JUKANXX:5:1203:6754:84725	multidrug	BAD59497.1|FEATURES|rpoB2|multidrug|rpoB2	0.999999417275	84.8	33	64.7	5.6e-12	1
MEXD	959	991	HWI-700370F:168:C7JUKANXX:5:2108:11070:46279	multidrug	gi:1011729993:ref:WP_062573631.1:|FEATURES|mexD|multidrug|mexD	1.0	81.8	33	57.0	1.2e-09	1
VGBC	143	175	HWI-700370F:168:C7JUKANXX:5:2207:7387:94470	MLS	APB03225.1|FEATURES|vgbC|MLS|vgbC	1.0	66.7	33	49.7	1.9e-07	1
OLEC	27	58	HWI-700370F:168:C7JUKANXX:5:1313:3930:6762	MLS	AAA26793|FEATURES|oleC|MLS|oleC	0.999960269335	62.5	32	47.0	1.2e-06	1
MULTIDRUG_ABC_TRANSPORTER	554	585	HWI-700370F:168:C7JUKANXX:5:1206:1076:6625	multidrug	gi:817122037:ref:WP_046494699.1:|FEATURES|multidrug_ABC_transporter|multidrug|multidrug_ABC_transporter	1.0	81.2	32	56.6	1.5e-09	1
MUXB	531	563	HWI-700370F:168:C7JUKANXX:5:1104:6817:79396	multidrug	NP_251217.1|FEATURES|MuxB|multidrug|MuxB	0.999998856163	66.7	33	46.2	2.1e-06	1
MDTB	280	310	HWI-700370F:168:C7JUKANXX:5:1303:19137:19447	multidrug	gi:553863833:ref:WP_023138386.1:|FEATURES|mdtB|multidrug|mdtB	0.999999999972	64.5	31	52.0	3.8e-08	1
MEXF	1003	1034	HWI-700370F:168:C7JUKANXX:5:2306:15504:73664	multidrug	gi:655279967:ref:WP_028689378.1:|FEATURES|mexF|multidrug|mexF	1.0	93.8	32	62.8	2.1e-11	1
ROSA	121	152	HWI-700370F:168:C7JUKANXX:5:1205:17307:63437	fosmidomycin	YP_001401993|FEATURES|rosA|fosmidomycin|rosA	1.0	81.2	32	58.2	5.2e-10	1
VGBC	131	162	HWI-700370F:168:C7JUKANXX:5:2112:11196:4210	MLS	APB03225.1|FEATURES|vgbC|MLS|vgbC	0.999999985981	65.6	32	47.4	9.3e-07	1
TETB	562	592	HWI-700370F:168:C7JUKANXX:5:2213:6315:63197	tetracycline	gi:499592337:ref:WP_011273071.1:|FEATURES|tetB|tetracycline|tetB	0.999995236548	71.0	31	45.1	4.6e-06	1
RPOB2	856	887	HWI-700370F:168:C7JUKANXX:5:1307:13417:91378	multidrug	BAD59497.1|FEATURES|rpoB2|multidrug|rpoB2	0.999999285876	71.9	32	53.9	9.9e-09	1
CEOB	48	79	HWI-700370F:168:C7JUKANXX:5:1210:11365:66648	multidrug	gi:590120227:emb:CDN64284.1:|FEATURES|ceoB|multidrug|ceoB	1.0	78.1	32	56.6	1.5e-09	1
BACA	72	104	HWI-700370F:168:C7JUKANXX:5:1206:13908:30939	bacitracin	YP_001925041|FEATURES|bacA|bacitracin|bacA	0.999999999712	81.8	33	59.7	1.8e-10	1
TRIC	580	611	HWI-700370F:168:C7JUKANXX:5:2111:4326:12056	triclosan	NP_248848.1|FEATURES|TriC|triclosan|TriC	0.999999934308	71.9	32	52.8	2.2e-08	1
PBP-1A	432	464	HWI-700370F:168:C7JUKANXX:5:2103:9343:39912	beta-lactam	YP_001292390|FEATURES|PBP-1A|beta-lactam|PBP-1A	1.0	63.6	33	49.7	1.9e-07	1
TRUNCATED_PUTATIVE_RESPONSE_REGULATOR_ARLR	88	118	HWI-700370F:168:C7JUKANXX:5:2304:11445:98654	unclassified	HE999704.1.gene1528.p01|FEATURES|truncated_putative_response_regulator_ArlR|unclassified|truncated_putative_response_regulator_ArlR	0.999999999998	71.0	31	44.7	6.0e-06	1
MEXK	463	493	HWI-700370F:168:C7JUKANXX:5:1109:14200:52605	multidrug	AAG07064.1|FEATURES|MexK|multidrug|MexK	0.999999355058	61.3	31	45.4	3.5e-06	1
OQXA	76	108	HWI-700370F:168:C7JUKANXX:5:2211:13861:22759	multidrug	YP_001693237.1|FEATURES|oqxA|multidrug|oqxA	0.999997572811	66.7	33	52.4	2.9e-08	1
BACA	156	188	HWI-700370F:168:C7JUKANXX:5:1113:11763:39434	bacitracin	ZP_00051658|FEATURES|bacA|bacitracin|bacA	1.0	97.0	33	64.3	7.3e-12	1
AMRB	465	497	HWI-700370F:168:C7JUKANXX:5:1114:19954:50907	multidrug	gi:493455429:ref:WP_006410704.1:|FEATURES|amrB|multidrug|amrB	1.0	90.9	33	60.5	1.1e-10	1
EMRB-QACA_FAMILY_MAJOR_FACILITATOR_TRANSPORTER	103	133	HWI-700370F:168:C7JUKANXX:5:2314:2445:53179	multidrug	AE016830.1.gene768.p01|FEATURES|EmrB-QacA_family_major_facilitator_transporter|multidrug|EmrB-QacA_family_major_facilitator_transporter	0.999998728118	61.3	31	44.3	7.8e-06	1
MULTIDRUG_ABC_TRANSPORTER	485	516	HWI-700370F:168:C7JUKANXX:5:1104:1584:7814	multidrug	gi:944009777:ref:WP_055601444.1:|FEATURES|multidrug_ABC_transporter|multidrug|multidrug_ABC_transporter	1.0	81.2	32	55.8	2.6e-09	1
AMRB	482	513	HWI-700370F:168:C7JUKANXX:5:2201:10646:83636	multidrug	AAC27754|FEATURES|amrB|multidrug|amrB	1.0	81.8	33	55.1	4.4e-09	1
CARA	378	408	HWI-700370F:168:C7JUKANXX:5:2111:13406:68025	MLS	M80346.gene.p01|FEATURES|carA|MLS|carA	0.999999988903	67.7	31	47.0	1.2e-06	1
RPOB2	707	739	HWI-700370F:168:C7JUKANXX:5:1114:8304:95089	multidrug	BAD59497.1|FEATURES|rpoB2|multidrug|rpoB2	0.999999276663	66.7	33	53.5	1.3e-08	1
MEXY	664	695	HWI-700370F:168:C7JUKANXX:5:1303:2334:40838	multidrug	BAA34300|FEATURES|mexY|multidrug|mexY	0.999999998496	65.6	32	47.8	7.1e-07	1
TRIC	615	646	HWI-700370F:168:C7JUKANXX:5:2312:3524:4927	triclosan	NP_248848.1|FEATURES|TriC|triclosan|TriC	0.999999813873	65.6	32	46.6	1.6e-06	1
TETA	413	445	HWI-700370F:168:C7JUKANXX:5:2116:11009:52989	tetracycline	gi:171851258:emb:CAQ04234.1:|FEATURES|tetA|tetracycline|tetA	1.0	63.6	33	47.8	7.1e-07	1
TRIC	928	960	HWI-700370F:168:C7JUKANXX:5:1213:8217:53126	triclosan	NP_248848.1|FEATURES|TriC|triclosan|TriC	0.999999914926	66.7	33	51.2	6.4e-08	1
TRIC	260	292	HWI-700370F:168:C7JUKANXX:5:1208:16836:55520	triclosan	NP_248848.1|FEATURES|TriC|triclosan|TriC	0.999999838083	63.6	33	49.3	2.4e-07	1
MULTIDRUG_ABC_TRANSPORTER	383	415	HWI-700370F:168:C7JUKANXX:5:2203:12763:38654	multidrug	gi:493394434:ref:WP_006350564.1:|FEATURES|multidrug_ABC_transporter|multidrug|multidrug_ABC_transporter	1.0	75.8	33	51.6	4.9e-08	1
MULTIDRUG_ABC_TRANSPORTER	388	420	HWI-700370F:168:C7JUKANXX:5:1115:13401:92632	multidrug	gi:702897513:ref:WP_033300957.1:|FEATURES|multidrug_ABC_transporter|multidrug|multidrug_ABC_transporter	1.0	63.6	33	48.5	4.2e-07	1
ABCA	939	971	HWI-700370F:168:C7JUKANXX:5:1102:20047:36873	multidrug	XP_753111.1|FEATURES|abcA|multidrug|abcA	0.99999953508	72.7	33	50.4	1.1e-07	1
CEOB	920	952	HWI-700370F:168:C7JUKANXX:5:1212:14255:78738	multidrug	AAB58161|FEATURES|ceoB|multidrug|ceoB	1.0	81.8	33	58.5	4.0e-10	1
VGBC	133	165	HWI-700370F:168:C7JUKANXX:5:2313:16737:5683	MLS	APB03225.1|FEATURES|vgbC|MLS|vgbC	0.99999998423	63.6	33	46.6	1.6e-06	1
AXYY	390	422	HWI-700370F:168:C7JUKANXX:5:1112:5485:92192	multidrug	EGP45231.1|FEATURES|AxyY|multidrug|AxyY	1.0	100.0	33	64.3	7.3e-12	1
OPTRA	197	228	HWI-700370F:168:C7JUKANXX:5:1116:8546:89468	oxazolidinone	AKA86814|FEATURES|optrA|oxazolidinone|optrA	0.999057280561	62.5	32	46.2	2.1e-06	1
RPOB2	792	824	HWI-700370F:168:C7JUKANXX:5:2113:18842:58953	multidrug	BAD59497.1|FEATURES|rpoB2|multidrug|rpoB2	0.999999369399	78.8	33	57.8	6.9e-10	1
CEOB	46	78	HWI-700370F:168:C7JUKANXX:5:1111:15952:31398	multidrug	AAB58161|FEATURES|ceoB|multidrug|ceoB	1.0	75.8	33	56.6	1.5e-09	1
MEXF	313	345	HWI-700370F:168:C7JUKANXX:5:2102:14437:3338	multidrug	gi:780147796:ref:WP_045491627.1:|FEATURES|mexF|multidrug|mexF	1.0	75.8	33	57.8	6.9e-10	1
TRIC	766	798	HWI-700370F:168:C7JUKANXX:5:1313:15181:45249	triclosan	NP_248848.1|FEATURES|TriC|triclosan|TriC	0.99999988312	60.6	33	49.3	2.4e-07	1
TRIC	943	975	HWI-700370F:168:C7JUKANXX:5:1115:1224:80160	triclosan	NP_248848.1|FEATURES|TriC|triclosan|TriC	0.9999999786	84.8	33	60.1	1.4e-10	1
MULTIDRUG_ABC_TRANSPORTER	413	444	HWI-700370F:168:C7JUKANXX:5:2105:8545:18680	multidrug	gi:516574297:ref:WP_017949361.1:|FEATURES|multidrug_ABC_transporter|multidrug|multidrug_ABC_transporter	1.0	81.2	32	53.9	9.9e-09	1
MUXA	200	232	HWI-700370F:168:C7JUKANXX:5:2308:8704:34336	multidrug	NP_251218.1|FEATURES|MuxA|multidrug|MuxA	0.999998719493	60.6	33	44.7	6.0e-06	1
CEOB	58	90	HWI-700370F:168:C7JUKANXX:5:2307:5659:95721	multidrug	AAB58161|FEATURES|ceoB|multidrug|ceoB	1.0	78.8	33	54.3	7.6e-09	1
MDTC	359	390	HWI-700370F:168:C7JUKANXX:5:2109:18696:45918	multidrug	gi:554917939:ref:WP_023194007.1:|FEATURES|mdtC|multidrug|mdtC	0.981779812243	65.6	32	49.7	1.9e-07	1
MEXF	453	484	HWI-700370F:168:C7JUKANXX:5:1210:2700:72340	multidrug	YP_001187672|FEATURES|mexF|multidrug|mexF	1.0	84.4	32	55.8	2.6e-09	1
EMRA	243	275	HWI-700370F:168:C7JUKANXX:5:1206:8355:2917	multidrug	gi:695709491:ref:WP_032642979.1:|FEATURES|emrA|multidrug|emrA	0.990654378498	75.8	33	52.4	2.9e-08	1
MULTIDRUG_ABC_TRANSPORTER	484	516	HWI-700370F:168:C7JUKANXX:5:1310:10804:38529	multidrug	gi:917229923:ref:WP_051836635.1:|FEATURES|multidrug_ABC_transporter|multidrug|multidrug_ABC_transporter	1.0	78.8	33	56.6	1.5e-09	1
MACB	127	158	HWI-700370F:168:C7JUKANXX:5:2202:18616:77375	MLS	gi:974688082:ref:WP_059271287.1:|FEATURES|macB|MLS|macB	1.0	65.6	32	45.4	3.5e-06	1
MDTC	348	379	HWI-700370F:168:C7JUKANXX:5:1308:16467:12449	multidrug	gi:554682018:ref:WP_023181958.1:|FEATURES|mdtC|multidrug|mdtC	0.999999999969	65.6	32	44.7	6.0e-06	1
MULTIDRUG_ABC_TRANSPORTER	478	509	HWI-700370F:168:C7JUKANXX:5:1114:13151:54325	multidrug	gi:662175949:ref:WP_030118884.1:|FEATURES|multidrug_ABC_transporter|multidrug|multidrug_ABC_transporter	1.0	71.9	32	50.1	1.4e-07	1
RPOB2	711	743	HWI-700370F:168:C7JUKANXX:5:1308:20624:55118	multidrug	BAD59497.1|FEATURES|rpoB2|multidrug|rpoB2	0.999999294891	66.7	33	54.3	7.6e-09	1
AMRB	290	322	HWI-700370F:168:C7JUKANXX:5:1203:11304:97353	multidrug	YP_992987|FEATURES|amrB|multidrug|amrB	0.9999998561	63.6	33	48.9	3.2e-07	1
AXYY	328	360	HWI-700370F:168:C7JUKANXX:5:2102:20835:80146	multidrug	EGP45231.1|FEATURES|AxyY|multidrug|AxyY	1.0	75.8	33	52.8	2.2e-08	1
MDTA	329	360	HWI-700370F:168:C7JUKANXX:5:2115:3731:66130	multidrug	gi:514616705:gb:EPI76355.1:|FEATURES|mdtA|multidrug|mdtA	0.999705783709	71.9	32	49.3	2.4e-07	1
MEXF	1018	1050	HWI-700370F:168:C7JUKANXX:5:1210:11641:37141	multidrug	gi:553798320:ref:WP_023128834.1:|FEATURES|mexF|multidrug|mexF	1.0	69.7	33	48.9	3.2e-07	1
RPOB2	446	478	HWI-700370F:168:C7JUKANXX:5:2211:17404:62851	multidrug	BAD59497.1|FEATURES|rpoB2|multidrug|rpoB2	0.999999230143	84.8	33	66.2	1.9e-12	1
MEXF	670	702	HWI-700370F:168:C7JUKANXX:5:1310:11814:84701	multidrug	gi:764528042:ref:WP_044407471.1:|FEATURES|mexF|multidrug|mexF	1.0	81.8	33	64.3	7.3e-12	1
MEXY	913	944	HWI-700370F:168:C7JUKANXX:5:1314:2835:31885	multidrug	BAA34300|FEATURES|mexY|multidrug|mexY	1.0	84.4	32	58.5	4.0e-10	1
MEXD	918	950	HWI-700370F:168:C7JUKANXX:5:1310:13917:56521	multidrug	gi:1011729993:ref:WP_062573631.1:|FEATURES|mexD|multidrug|mexD	1.0	84.8	33	63.2	1.6e-11	1
MEXF	380	412	HWI-700370F:168:C7JUKANXX:5:2213:8208:84221	multidrug	gi:950580033:ref:WP_057445338.1:|FEATURES|mexF|multidrug|mexF	1.0	90.9	33	63.9	9.6e-12	1
MEXK	262	294	HWI-700370F:168:C7JUKANXX:5:1313:6191:58775	multidrug	AAG07064.1|FEATURES|MexK|multidrug|MexK	0.999999482582	60.6	33	49.3	2.4e-07	1
ROSB	233	265	HWI-700370F:168:C7JUKANXX:5:2215:13398:99912	fosmidomycin	YP_001605795|FEATURES|rosB|fosmidomycin|rosB	1.0	78.8	33	53.1	1.7e-08	1
SMEE	410	442	HWI-700370F:168:C7JUKANXX:5:1312:9748:31525	multidrug	CAC14595|FEATURES|smeE|multidrug|smeE	1.0	87.9	33	57.4	9.0e-10	1
TRIC	269	300	HWI-700370F:168:C7JUKANXX:5:1203:2289:55526	triclosan	NP_248848.1|FEATURES|TriC|triclosan|TriC	0.999999929958	65.6	32	52.4	2.9e-08	1
MEXF	92	123	HWI-700370F:168:C7JUKANXX:5:1113:19294:21268	multidrug	CP000675.2.gene2298.p01|FEATURES|mexF|multidrug|mexF	1.0	65.6	32	47.8	7.1e-07	1
TRIC	296	327	HWI-700370F:168:C7JUKANXX:5:1304:3409:14379	triclosan	NP_248848.1|FEATURES|TriC|triclosan|TriC	0.999999718906	65.6	32	44.3	7.8e-06	1
MACB	124	156	HWI-700370F:168:C7JUKANXX:5:1316:13822:60213	MLS	gi:671541568:ref:WP_031525212.1:|FEATURES|macB|MLS|macB	1.0	66.7	33	46.6	1.6e-06	1
EMRA	296	327	HWI-700370F:168:C7JUKANXX:5:2314:3877:69151	multidrug	gi:506486765:ref:WP_015963310.1:|FEATURES|emrA|multidrug|emrA	0.982491762154	68.8	32	48.1	5.4e-07	1
CATB10	134	164	HWI-700370F:168:C7JUKANXX:5:1310:4098:29725	phenicol	CAI47810.1|FEATURES|catB10|phenicol|catB10	1.0	64.5	31	49.3	2.4e-07	1
MACB	128	159	HWI-700370F:168:C7JUKANXX:5:1305:5472:26056	MLS	gi:585355296:ref:WP_024236899.1:|FEATURES|macB|MLS|macB	1.0	68.8	32	46.2	2.1e-06	1
CEOB	734	766	HWI-700370F:168:C7JUKANXX:5:1204:2674:35809	multidrug	CAR56416|FEATURES|ceoB|multidrug|ceoB	0.999999999991	69.7	33	51.6	4.9e-08	1
MEXD	247	277	HWI-700370F:168:C7JUKANXX:5:1209:19066:27340	multidrug	gi:852273548:ref:WP_048328542.1:|FEATURES|mexD|multidrug|mexD	1.0	74.2	31	52.4	2.9e-08	1
ABCA	364	396	HWI-700370F:168:C7JUKANXX:5:1216:16143:62793	multidrug	XP_753111.1|FEATURES|abcA|multidrug|abcA	0.999999615717	75.8	33	55.1	4.4e-09	1
ROSB	236	268	HWI-700370F:168:C7JUKANXX:5:2114:8878:17683	fosmidomycin	YP_001605795|FEATURES|rosB|fosmidomycin|rosB	1.0	81.8	33	56.2	2.0e-09	1
OQXA	78	110	HWI-700370F:168:C7JUKANXX:5:1212:10197:57333	multidrug	YP_001693237.1|FEATURES|oqxA|multidrug|oqxA	0.999997410253	66.7	33	50.8	8.4e-08	1
MEXF	93	125	HWI-700370F:168:C7JUKANXX:5:1115:6168:97249	multidrug	CP000675.2.gene2298.p01|FEATURES|mexF|multidrug|mexF	0.999999188995	63.6	33	47.0	1.2e-06	1
MEXB	184	216	HWI-700370F:168:C7JUKANXX:5:1202:14218:44672	multidrug	YP_298289|FEATURES|mexB|multidrug|mexB	0.999989734751	63.6	33	44.3	7.8e-06	1
MACB	19	50	HWI-700370F:168:C7JUKANXX:5:1103:13534:80013	MLS	YP_001176128|FEATURES|macB|MLS|macB	0.999999998107	62.5	32	44.7	6.0e-06	1
MACB	34	64	HWI-700370F:168:C7JUKANXX:5:1112:12763:54461	MLS	gi:495004199:ref:WP_007730213.1:|FEATURES|macB|MLS|macB	1.0	61.3	31	46.6	1.6e-06	1
MEXF	490	523	HWI-700370F:168:C7JUKANXX:5:2209:5646:98058	multidrug	gi:496340078:ref:WP_009049256.1:|FEATURES|mexF|multidrug|mexF	1.0	73.5	34	54.7	5.8e-09	1
GOLS	29	59	HWI-700370F:168:C7JUKANXX:5:1102:20316:76840	multidrug	NP_459349.1|FEATURES|golS|multidrug|golS	0.999997379623	67.7	31	44.3	7.8e-06	1
MACB	136	167	HWI-700370F:168:C7JUKANXX:5:2112:6069:19224	MLS	gi:446110351:ref:WP_000188206.1:|FEATURES|macB|MLS|macB	0.999999999999	62.5	32	45.8	2.7e-06	1
MEXD	825	856	HWI-700370F:168:C7JUKANXX:5:1111:5857:101080	multidrug	gi:510946471:ref:WP_016264177.1:|FEATURES|mexD|multidrug|mexD	0.999999999975	62.5	32	50.1	1.4e-07	1
VANR	84	116	HWI-700370F:168:C7JUKANXX:5:1209:10438:71053	glycopeptide	gi:530818241:gb:EQC77429.1:|FEATURES|vanR|glycopeptide|vanR	1.0	75.8	33	56.6	1.5e-09	1
MACB	142	174	HWI-700370F:168:C7JUKANXX:5:1302:4730:39551	MLS	gi:852292746:ref:WP_048332551.1:|FEATURES|macB|MLS|macB	1.0	63.6	33	44.7	6.0e-06	1
MEXK	255	287	HWI-700370F:168:C7JUKANXX:5:2302:14976:87551	multidrug	AAG07064.1|FEATURES|MexK|multidrug|MexK	0.999999493568	60.6	33	49.7	1.9e-07	1
TRIC	33	65	HWI-700370F:168:C7JUKANXX:5:2310:17139:16892	triclosan	NP_248848.1|FEATURES|TriC|triclosan|TriC	0.999999963745	72.7	33	56.6	1.5e-09	1
MEXF	1018	1049	HWI-700370F:168:C7JUKANXX:5:2311:18584:13890	multidrug	gi:505289664:ref:WP_015476766.1:|FEATURES|mexF|multidrug|mexF	0.999999555568	68.8	32	46.2	2.1e-06	1
TRIC	779	810	HWI-700370F:168:C7JUKANXX:5:1116:20822:35697	triclosan	NP_248848.1|FEATURES|TriC|triclosan|TriC	0.999999944812	65.6	32	53.9	9.9e-09	1
TRIC	944	976	HWI-700370F:168:C7JUKANXX:5:2208:13928:8398	triclosan	NP_248848.1|FEATURES|TriC|triclosan|TriC	0.999999983815	87.9	33	62.0	3.6e-11	1
MDTG	61	92	HWI-700370F:168:C7JUKANXX:5:2208:12844:48512	multidrug	gi:727188926:ref:WP_033650732.1:|FEATURES|mdtG|multidrug|mdtG	0.999999699544	62.5	32	45.4	3.5e-06	1
MEXK	894	926	HWI-700370F:168:C7JUKANXX:5:2308:19071:72228	multidrug	AAG07064.1|FEATURES|MexK|multidrug|MexK	0.999999343204	66.7	33	45.1	4.6e-06	1
MAJOR_FACILITATOR_SUPERFAMILY_TRANSPORTER	129	161	HWI-700370F:168:C7JUKANXX:5:1110:10369:29912	multidrug	CP001918.1.gene2931.p01|FEATURES|major_facilitator_superfamily_transporter|multidrug|major_facilitator_superfamily_transporter	0.999998599131	60.6	33	45.8	2.7e-06	1
MEXC	169	199	HWI-700370F:168:C7JUKANXX:5:2102:10669:54375	multidrug	gi:730493281:ref:WP_034028540.1:|FEATURES|mexC|multidrug|mexC	1.0	77.4	31	50.1	1.4e-07	1
MEXF	1000	1032	HWI-700370F:168:C7JUKANXX:5:2101:17929:95267	multidrug	gi:655279967:ref:WP_028689378.1:|FEATURES|mexF|multidrug|mexF	1.0	87.9	33	60.8	8.1e-11	1
MACB	146	178	HWI-700370F:168:C7JUKANXX:5:2106:9109:64955	MLS	gi:1046630742:ref:WP_065696754.1:|FEATURES|macB|MLS|macB	1.0	63.6	33	45.4	3.5e-06	1
VGBC	146	176	HWI-700370F:168:C7JUKANXX:5:1103:7378:22705	MLS	APB03225.1|FEATURES|vgbC|MLS|vgbC	0.999999979088	61.3	31	44.7	6.0e-06	1
OPTRA	206	237	HWI-700370F:168:C7JUKANXX:5:1216:14073:95162	oxazolidinone	AKA86814|FEATURES|optrA|oxazolidinone|optrA	0.999183570527	62.5	32	48.1	5.4e-07	1
MULTIDRUG_ABC_TRANSPORTER	469	501	HWI-700370F:168:C7JUKANXX:5:1104:2789:52573	multidrug	gi:640499891:ref:WP_024937220.1:|FEATURES|multidrug_ABC_transporter|multidrug|multidrug_ABC_transporter	1.0	84.8	33	60.1	1.4e-10	1
RPOB2	811	842	HWI-700370F:168:C7JUKANXX:5:1302:13849:94633	multidrug	BAD59497.1|FEATURES|rpoB2|multidrug|rpoB2	0.999999050465	62.5	32	46.2	2.1e-06	1
VANR	73	103	HWI-700370F:168:C7JUKANXX:5:2301:1404:19170	glycopeptide	gi:938897327:ref:WP_054681472.1:|FEATURES|vanR|glycopeptide|vanR	0.999999790138	61.3	31	44.7	6.0e-06	1
TRIC	260	292	HWI-700370F:168:C7JUKANXX:5:2309:20573:16370	triclosan	NP_248848.1|FEATURES|TriC|triclosan|TriC	0.99999986602	63.6	33	49.3	2.4e-07	1
SMER	80	110	HWI-700370F:168:C7JUKANXX:5:1201:10186:27899	multidrug	AAD51348.1|FEATURES|smeR|multidrug|smeR	0.999999999144	77.4	31	52.8	2.2e-08	1
LRA	102	132	HWI-700370F:168:C7JUKANXX:5:1207:5449:33085	beta-lactam	EU408346.1.gene6.p01|FEATURES|LRA-1|beta-lactam|LRA	1.0	67.7	31	49.3	2.4e-07	1
VANR	88	120	HWI-700370F:168:C7JUKANXX:5:1201:13372:3744	glycopeptide	AF162694.1.gene5.p01|FEATURES|vanR|glycopeptide|vanR	1.0	81.8	33	58.5	4.0e-10	1
MEXF	368	400	HWI-700370F:168:C7JUKANXX:5:2307:13499:26509	multidrug	YP_001668745|FEATURES|mexF|multidrug|mexF	1.0	87.9	33	62.4	2.8e-11	1
MEXE	62	92	HWI-700370F:168:C7JUKANXX:5:2214:8372:83842	multidrug	gi:759552006:ref:WP_043271822.1:|FEATURES|mexE|multidrug|mexE	1.0	64.5	31	46.2	2.1e-06	1
MULTIDRUG_ABC_TRANSPORTER	559	590	HWI-700370F:168:C7JUKANXX:5:2305:11429:51429	multidrug	gi:663155409:ref:WP_030194633.1:|FEATURES|multidrug_ABC_transporter|multidrug|multidrug_ABC_transporter	1.0	75.0	32	48.9	3.2e-07	1
MULTIDRUG_ABC_TRANSPORTER	490	522	HWI-700370F:168:C7JUKANXX:5:2203:16086:54436	multidrug	gi:639148059:ref:WP_024490169.1:|FEATURES|multidrug_ABC_transporter|multidrug|multidrug_ABC_transporter	1.0	75.8	33	52.4	2.9e-08	1
MULTIDRUG_ABC_TRANSPORTER	859	891	HWI-700370F:168:C7JUKANXX:5:2315:7481:65567	multidrug	NC_010400.5984909.p01|FEATURES|multidrug_ABC_transporter|multidrug|multidrug_ABC_transporter	1.0	69.7	33	59.3	2.4e-10	1
CEOB	749	781	HWI-700370F:168:C7JUKANXX:5:1308:11489:65614	multidrug	gi:590120227:emb:CDN64284.1:|FEATURES|ceoB|multidrug|ceoB	1.0	78.8	33	62.8	2.1e-11	1
TRIC	615	646	HWI-700370F:168:C7JUKANXX:5:2103:4197:68262	triclosan	NP_248848.1|FEATURES|TriC|triclosan|TriC	0.999999813873	65.6	32	46.6	1.6e-06	1
MUXB	573	604	HWI-700370F:168:C7JUKANXX:5:1109:9852:44175	multidrug	NP_251217.1|FEATURES|MuxB|multidrug|MuxB	0.999998905303	68.8	32	47.0	1.2e-06	1
DFRA3	14	46	HWI-700370F:168:C7JUKANXX:5:1202:8005:42157	diaminopyrimidine	AAA25550.1|FEATURES|dfrA3|diaminopyrimidine|dfrA3	0.999811022549	60.6	33	51.2	6.4e-08	1
MEXQ	998	1030	HWI-700370F:168:C7JUKANXX:5:2302:19661:90851	multidrug	BAE06008.1|FEATURES|mexQ|multidrug|mexQ	1.0	75.8	33	55.8	2.6e-09	1
MDTC	377	409	HWI-700370F:168:C7JUKANXX:5:2305:11619:10924	multidrug	gi:446590225:ref:WP_000667571.1:|FEATURES|mdtC|multidrug|mdtC	0.999999953364	87.9	33	56.6	1.5e-09	1
RPOB2	747	779	HWI-700370F:168:C7JUKANXX:5:2209:16161:65910	multidrug	BAD59497.1|FEATURES|rpoB2|multidrug|rpoB2	0.999999267219	78.8	33	53.1	1.7e-08	1
RPOB2	990	1022	HWI-700370F:168:C7JUKANXX:5:1205:7998:25734	multidrug	BAD59497.1|FEATURES|rpoB2|multidrug|rpoB2	0.999999267219	66.7	33	53.1	1.7e-08	1
MEXY	670	702	HWI-700370F:168:C7JUKANXX:5:2209:10882:19843	multidrug	BAA34300|FEATURES|mexY|multidrug|mexY	0.999999931049	69.7	33	48.1	5.4e-07	1
CARA	170	201	HWI-700370F:168:C7JUKANXX:5:1112:3767:43308	MLS	M80346.gene.p01|FEATURES|carA|MLS|carA	0.830244917366	71.9	32	47.4	9.3e-07	1
RPOB2	805	837	HWI-700370F:168:C7JUKANXX:5:1103:16645:67356	multidrug	BAD59497.1|FEATURES|rpoB2|multidrug|rpoB2	0.999999099592	63.6	33	47.4	9.3e-07	1
MDTA	149	180	HWI-700370F:168:C7JUKANXX:5:2312:19550:79718	multidrug	gi:1018319469:emb:SAH60719.1:|FEATURES|mdtA|multidrug|mdtA	0.99999998735	65.6	32	44.7	6.0e-06	1
ADEC	449	480	HWI-700370F:168:C7JUKANXX:5:1316:3384:68129	multidrug	CP003583.1.gene2512.p01|FEATURES|adeC|multidrug|adeC	0.999998695766	62.5	32	47.4	9.3e-07	1
TETP	71	102	HWI-700370F:168:C7JUKANXX:5:1206:11801:29625	tetracycline	NP_348076|FEATURES|tetP|tetracycline|tetP	1.0	75.0	32	52.8	2.2e-08	1
MEXF	353	385	HWI-700370F:168:C7JUKANXX:5:2313:1504:17997	multidrug	YP_001749316|FEATURES|mexF|multidrug|mexF	1.0	93.9	33	63.2	1.6e-11	1
TRIC	932	964	HWI-700370F:168:C7JUKANXX:5:2307:2301:96165	triclosan	NP_248848.1|FEATURES|TriC|triclosan|TriC	0.999999948184	75.8	33	54.3	7.6e-09	1
ROSB	45	77	HWI-700370F:168:C7JUKANXX:5:2304:8829:20202	fosmidomycin	ZP_04631861|FEATURES|rosB|fosmidomycin|rosB	1.0	78.8	33	57.8	6.9e-10	1
MDTB	737	767	HWI-700370F:168:C7JUKANXX:5:1116:15940:85051	multidrug	gi:857586086:emb:CRL63207.1:|FEATURES|mdtB|multidrug|mdtB	0.999999702322	77.4	31	56.2	2.0e-09	1
VGBC	155	187	HWI-700370F:168:C7JUKANXX:5:1309:3649:25572	MLS	APB03225.1|FEATURES|vgbC|MLS|vgbC	0.999999999998	66.7	33	52.0	3.8e-08	1
TRIC	775	807	HWI-700370F:168:C7JUKANXX:5:2111:2323:84563	triclosan	NP_248848.1|FEATURES|TriC|triclosan|TriC	0.999999920294	66.7	33	55.1	4.4e-09	1
MDTB	894	926	HWI-700370F:168:C7JUKANXX:5:2201:8232:49043	multidrug	gi:692993216:ref:WP_032180947.1:|FEATURES|mdtB|multidrug|mdtB	0.999991681082	60.6	33	45.1	4.6e-06	1
ADEC	75	105	HWI-700370F:168:C7JUKANXX:5:1205:2472:62225	multidrug	CP003583.1.gene2512.p01|FEATURES|adeC|multidrug|adeC	0.999998577649	61.3	31	44.3	7.8e-06	1
CEOB	737	767	HWI-700370F:168:C7JUKANXX:5:2109:13230:87208	multidrug	gi:590120227:emb:CDN64284.1:|FEATURES|ceoB|multidrug|ceoB	1.0	74.2	31	57.0	1.2e-09	1
MULTIDRUG_ABC_TRANSPORTER	275	306	HWI-700370F:168:C7JUKANXX:5:2114:2748:87983	multidrug	NC_010400.5984909.p01|FEATURES|multidrug_ABC_transporter|multidrug|multidrug_ABC_transporter	1.0	81.2	32	51.6	4.9e-08	1
MULTIDRUG_ABC_TRANSPORTER	370	401	HWI-700370F:168:C7JUKANXX:5:2316:18071:33815	multidrug	gi:920538074:ref:WP_052996048.1:|FEATURES|multidrug_ABC_transporter|multidrug|multidrug_ABC_transporter	1.0	71.9	32	49.7	1.9e-07	1
MULTIDRUG_ABC_TRANSPORTER	495	526	HWI-700370F:168:C7JUKANXX:5:2107:7532:59482	multidrug	gi:664579989:ref:WP_031094015.1:|FEATURES|multidrug_ABC_transporter|multidrug|multidrug_ABC_transporter	0.999999872963	78.1	32	53.1	1.7e-08	1
TRIC	430	462	HWI-700370F:168:C7JUKANXX:5:1109:4687:32537	triclosan	NP_248848.1|FEATURES|TriC|triclosan|TriC	0.999999940829	87.9	33	62.4	2.8e-11	1
TRIA	60	90	HWI-700370F:168:C7JUKANXX:5:1116:2416:93797	triclosan	NP_248846.1|FEATURES|TriA|triclosan|TriA	0.999999796636	64.5	31	44.7	6.0e-06	1
POXTA	182	213	HWI-700370F:168:C7JUKANXX:5:1114:16754:70977	multidrug	AVI44920.1|FEATURES|poxtA|multidrug|poxtA	0.999999286018	62.5	32	47.0	1.2e-06	1
MULTIDRUG_ABC_TRANSPORTER	375	405	HWI-700370F:168:C7JUKANXX:5:2107:8970:44299	multidrug	gi:944009777:ref:WP_055601444.1:|FEATURES|multidrug_ABC_transporter|multidrug|multidrug_ABC_transporter	0.999995589153	61.3	31	44.3	7.8e-06	1
PATA	271	302	HWI-700370F:168:C7JUKANXX:5:1314:18040:66711	fluoroquinolone	NP_417544.5|FEATURES|patA|fluoroquinolone|patA	0.999953251489	62.5	32	47.0	1.2e-06	1
MUXC	388	419	HWI-700370F:168:C7JUKANXX:5:2302:10149:83846	multidrug	NP_251216.1|FEATURES|MuxC|multidrug|MuxC	1.0	84.4	32	55.1	4.4e-09	1
TRANSCRIPTIONAL_REGULATORY_PROTEIN_CPXR_CPXR	66	98	HWI-700370F:168:C7JUKANXX:5:2307:11445:98261	unclassified	CP001485.1.gene721.p01|FEATURES|transcriptional_regulatory_protein_CpxR_cpxR|unclassified|transcriptional_regulatory_protein_CpxR_cpxR	0.999999952659	63.6	33	47.0	1.2e-06	1
MDTA	123	154	HWI-700370F:168:C7JUKANXX:5:2101:4623:91042	multidrug	gi:857586085:emb:CRL63205.1:|FEATURES|mdtA|multidrug|mdtA	0.99999993908	68.8	32	46.6	1.6e-06	1
MEXW	389	420	HWI-700370F:168:C7JUKANXX:5:2104:2671:65539	multidrug	YP_001670703|FEATURES|mexW|multidrug|mexW	0.999999636936	62.5	32	44.3	7.8e-06	1
MULTIDRUG_ABC_TRANSPORTER	551	583	HWI-700370F:168:C7JUKANXX:5:1212:14507:70583	multidrug	gi:817122037:ref:WP_046494699.1:|FEATURES|multidrug_ABC_transporter|multidrug|multidrug_ABC_transporter	1.0	75.8	33	56.2	2.0e-09	1
MACB	129	159	HWI-700370F:168:C7JUKANXX:5:1115:19006:8905	MLS	gi:938466766:ref:WP_054627825.1:|FEATURES|macB|MLS|macB	1.0	71.0	31	48.9	3.2e-07	1
SHV	120	152	HWI-700370F:168:C7JUKANXX:5:2216:7668:39251	beta-lactam	AAF34336.1|FEATURES|SHV-22|beta-lactam|SHV	1.0	72.7	33	51.2	6.4e-08	1
MDTC	419	451	HWI-700370F:168:C7JUKANXX:5:2203:19065:40801	multidrug	gi:446590225:ref:WP_000667571.1:|FEATURES|mdtC|multidrug|mdtC	0.999970785238	90.9	33	58.9	3.1e-10	1
EFRA	402	432	HWI-700370F:168:C7JUKANXX:5:2102:6629:7009	multidrug	CDO61513.1|FEATURES|efrA|multidrug|efrA	0.99999927817	61.3	31	45.4	3.5e-06	1
RPOB2	426	458	HWI-700370F:168:C7JUKANXX:5:1302:10846:59565	multidrug	BAD59497.1|FEATURES|rpoB2|multidrug|rpoB2	0.999999361875	78.8	33	57.4	9.0e-10	1
AXYY	328	360	HWI-700370F:168:C7JUKANXX:5:2102:2320:13031	multidrug	EGP45231.1|FEATURES|AxyY|multidrug|AxyY	1.0	75.8	33	52.8	2.2e-08	1
MUXC	794	824	HWI-700370F:168:C7JUKANXX:5:2205:5784:91407	multidrug	NP_251216.1|FEATURES|MuxC|multidrug|MuxC	0.999999003405	64.5	31	44.7	6.0e-06	1
MEXD	818	848	HWI-700370F:168:C7JUKANXX:5:1105:8978:29702	multidrug	gi:489253397:ref:WP_003161410.1:|FEATURES|mexD|multidrug|mexD	0.999999999999	64.5	31	45.4	3.5e-06	1
MACB	141	173	HWI-700370F:168:C7JUKANXX:5:1305:5881:91006	MLS	YP_002382193|FEATURES|macB|MLS|macB	1.0	72.7	33	53.9	9.9e-09	1
SMER	72	104	HWI-700370F:168:C7JUKANXX:5:1306:11063:94829	multidrug	AAD51348.1|FEATURES|smeR|multidrug|smeR	0.999995502667	60.6	33	44.3	7.8e-06	1
AMRB	460	490	HWI-700370F:168:C7JUKANXX:5:1311:15325:3892	multidrug	YP_001119417|FEATURES|amrB|multidrug|amrB	1.0	77.4	31	50.1	1.4e-07	1
EFRB	195	226	HWI-700370F:168:C7JUKANXX:5:1208:13170:55633	multidrug	CDO61516.1|FEATURES|efrB|multidrug|efrB	0.9999982808	62.5	32	44.7	6.0e-06	1
SHV	118	150	HWI-700370F:168:C7JUKANXX:5:1302:15779:27949	beta-lactam	AAF34336.1|FEATURES|SHV-22|beta-lactam|SHV	1.0	72.7	33	52.8	2.2e-08	1
MACB	541	573	HWI-700370F:168:C7JUKANXX:5:2113:4726:16089	MLS	AAV85982.1|FEATURES|macB|MLS|macB	1.0	75.8	33	52.8	2.2e-08	1
CAT_CHLORAMPHENICOL_ACETYLTRANSFERASE	111	142	HWI-700370F:168:C7JUKANXX:5:2214:14891:3357	phenicol	M58472.1.gene1.p01|FEATURES|cat_chloramphenicol_acetyltransferase|phenicol|cat_chloramphenicol_acetyltransferase	0.999998074254	62.5	32	47.0	1.2e-06	1
MULTIDRUG_ABC_TRANSPORTER	537	569	HWI-700370F:168:C7JUKANXX:5:1303:6147:64815	multidrug	gi:917172177:ref:WP_051778889.1:|FEATURES|multidrug_ABC_transporter|multidrug|multidrug_ABC_transporter	0.999999999597	60.6	33	45.1	4.6e-06	1
MULTIDRUG_ABC_TRANSPORTER	456	487	HWI-700370F:168:C7JUKANXX:5:2305:9806:73614	multidrug	gi:896355182:ref:WP_049310020.1:|FEATURES|multidrug_ABC_transporter|multidrug|multidrug_ABC_transporter	1.0	62.5	32	44.7	6.0e-06	1
MEXE	185	216	HWI-700370F:168:C7JUKANXX:5:1101:4006:98593	multidrug	YP_001583349|FEATURES|mexE|multidrug|mexE	0.999999379811	71.9	32	44.7	6.0e-06	1
TRIC	133	164	HWI-700370F:168:C7JUKANXX:5:1316:8069:62212	triclosan	NP_248848.1|FEATURES|TriC|triclosan|TriC	0.999999981804	81.2	32	61.2	6.2e-11	1
TRIC	420	452	HWI-700370F:168:C7JUKANXX:5:1305:7069:36400	triclosan	NP_248848.1|FEATURES|TriC|triclosan|TriC	0.999999986399	87.9	33	63.2	1.6e-11	1
TRANSCRIPTIONAL_REGULATORY_PROTEIN_CPXR_CPXR	76	108	HWI-700370F:168:C7JUKANXX:5:1304:16126:8746	unclassified	CP001485.1.gene721.p01|FEATURES|transcriptional_regulatory_protein_CpxR_cpxR|unclassified|transcriptional_regulatory_protein_CpxR_cpxR	0.9987459176	69.7	33	49.7	1.9e-07	1
RPOB2	1062	1094	HWI-700370F:168:C7JUKANXX:5:2310:19565:35531	multidrug	BAD59497.1|FEATURES|rpoB2|multidrug|rpoB2	0.999999434463	84.8	33	61.6	4.7e-11	1
EMRA	298	328	HWI-700370F:168:C7JUKANXX:5:2310:6662:78808	multidrug	gi:1035701600:ref:WP_064543230.1:|FEATURES|emrA|multidrug|emrA	0.999997830153	64.5	31	45.4	3.5e-06	1
MEXD	959	991	HWI-700370F:168:C7JUKANXX:5:1115:21137:53133	multidrug	gi:1011729993:ref:WP_062573631.1:|FEATURES|mexD|multidrug|mexD	1.0	81.8	33	57.0	1.2e-09	1
TETM	51	81	HWI-700370F:168:C7JUKANXX:5:1101:9574:63941	tetracycline	AM180355.1.gene636.p01|FEATURES|tetM|tetracycline|tetM	1.0	61.3	31	46.6	1.6e-06	1
CEOB	936	968	HWI-700370F:168:C7JUKANXX:5:2214:15217:13482	multidrug	YP_002095804|FEATURES|ceoB|multidrug|ceoB	1.0	90.9	33	58.2	5.2e-10	1
MDTB	439	471	HWI-700370F:168:C7JUKANXX:5:1213:17373:6130	multidrug	gi:447120620:ref:WP_001197876.1:|FEATURES|mdtB|multidrug|mdtB	0.999366390536	90.9	33	60.5	1.1e-10	1
MEXD	962	992	HWI-700370F:168:C7JUKANXX:5:1216:9020:22812	multidrug	gi:852273548:ref:WP_048328542.1:|FEATURES|mexD|multidrug|mexD	1.0	87.1	31	55.1	4.4e-09	1
ROSA	145	177	HWI-700370F:168:C7JUKANXX:5:2205:16273:77510	fosmidomycin	YP_001401993|FEATURES|rosA|fosmidomycin|rosA	1.0	75.8	33	53.1	1.7e-08	1
RPOB2	892	924	HWI-700370F:168:C7JUKANXX:5:2311:9240:53893	multidrug	BAD59497.1|FEATURES|rpoB2|multidrug|rpoB2	0.999999230143	69.7	33	51.6	4.9e-08	1
ACRB	993	1025	HWI-700370F:168:C7JUKANXX:5:2209:1454:47919	multidrug	YP_001175677|FEATURES|acrB|multidrug|acrB	1.0	81.8	33	58.5	4.0e-10	1
MULTIDRUG_ABC_TRANSPORTER	444	475	HWI-700370F:168:C7JUKANXX:5:1105:11263:59522	multidrug	gi:664556405:ref:WP_031071225.1:|FEATURES|multidrug_ABC_transporter|multidrug|multidrug_ABC_transporter	1.0	68.8	32	50.1	1.4e-07	1
MEXD	335	366	HWI-700370F:168:C7JUKANXX:5:1201:1285:59353	multidrug	YP_608682|FEATURES|mexD|multidrug|mexD	1.0	78.1	32	52.0	3.8e-08	1
MULTIDRUG_ABC_TRANSPORTER	506	538	HWI-700370F:168:C7JUKANXX:5:2104:8486:101064	multidrug	gi:686364868:ref:WP_031893738.1:|FEATURES|multidrug_ABC_transporter|multidrug|multidrug_ABC_transporter	1.0	81.8	33	54.3	7.6e-09	1
MACB	123	155	HWI-700370F:168:C7JUKANXX:5:1214:7603:19457	MLS	gi:974652669:ref:WP_059238406.1:|FEATURES|macB|MLS|macB	1.0	66.7	33	45.4	3.5e-06	1
CEOB	67	99	HWI-700370F:168:C7JUKANXX:5:2209:21224:44483	multidrug	AAB58161|FEATURES|ceoB|multidrug|ceoB	1.0	75.8	33	54.7	5.8e-09	1
OMPR	186	218	HWI-700370F:168:C7JUKANXX:5:2215:17928:57397	multidrug	NC_008702.1.4607594.p01|FEATURES|ompR|multidrug|ompR	0.99999804486	66.7	33	49.7	1.9e-07	1
TRIC	592	623	HWI-700370F:168:C7JUKANXX:5:2204:7170:19302	triclosan	NP_248848.1|FEATURES|TriC|triclosan|TriC	0.999999971561	78.1	32	58.2	5.2e-10	1
MEXB	254	286	HWI-700370F:168:C7JUKANXX:5:2206:16708:8609	multidrug	YP_298289|FEATURES|mexB|multidrug|mexB	0.9999364498	60.6	33	45.1	4.6e-06	1
BACA	25	57	HWI-700370F:168:C7JUKANXX:5:2104:20411:73495	bacitracin	YP_001925041|FEATURES|bacA|bacitracin|bacA	1.0	97.0	33	69.7	1.7e-13	1
TRIC	736	767	HWI-700370F:168:C7JUKANXX:5:2114:13746:3939	triclosan	NP_248848.1|FEATURES|TriC|triclosan|TriC	0.999999874876	68.8	32	48.9	3.2e-07	1
BPEF	133	164	HWI-700370F:168:C7JUKANXX:5:1316:18704:21995	multidrug	ZP_02465589|FEATURES|bpeF|multidrug|bpeF	1.0	84.4	32	59.7	1.8e-10	1
CEOB	90	121	HWI-700370F:168:C7JUKANXX:5:1111:12304:83431	multidrug	AAB58161|FEATURES|ceoB|multidrug|ceoB	1.0	84.4	32	58.2	5.2e-10	1
TRANSCRIPTIONAL_REGULATORY_PROTEIN_CPXR_CPXR	87	118	HWI-700370F:168:C7JUKANXX:5:2210:10020:74258	unclassified	CP004022.1.gene3215.p01|FEATURES|transcriptional_regulatory_protein_CpxR_cpxR|unclassified|transcriptional_regulatory_protein_CpxR_cpxR	1.0	71.9	32	45.8	2.7e-06	1
MEXF	918	950	HWI-700370F:168:C7JUKANXX:5:2102:11796:23378	multidrug	gi:940417834:ref:WP_055007142.1:|FEATURES|mexF|multidrug|mexF	1.0	69.7	33	49.7	1.9e-07	1
TRIC	131	163	HWI-700370F:168:C7JUKANXX:5:2206:3500:58597	triclosan	NP_248848.1|FEATURES|TriC|triclosan|TriC	0.99999986602	84.8	33	63.2	1.6e-11	1
CEOB	304	336	HWI-700370F:168:C7JUKANXX:5:1301:6377:30206	multidrug	gi:590120227:emb:CDN64284.1:|FEATURES|ceoB|multidrug|ceoB	1.0	78.8	33	58.5	4.0e-10	1
MUXB	536	566	HWI-700370F:168:C7JUKANXX:5:1303:16282:96724	multidrug	NP_251217.1|FEATURES|MuxB|multidrug|MuxB	0.999998829638	67.7	31	45.8	2.7e-06	1
MEXE	201	233	HWI-700370F:168:C7JUKANXX:5:1316:15071:46640	multidrug	YP_001583349|FEATURES|mexE|multidrug|mexE	0.99999944182	66.7	33	46.6	1.6e-06	1
OQXB	179	211	HWI-700370F:168:C7JUKANXX:5:1214:16025:77998	multidrug	YP_001693238|FEATURES|oqxB|multidrug|oqxB	0.999999981533	63.6	33	50.4	1.1e-07	1
MULTIDRUG_ABC_TRANSPORTER	763	795	HWI-700370F:168:C7JUKANXX:5:2315:2246:35820	multidrug	NC_010400.5984909.p01|FEATURES|multidrug_ABC_transporter|multidrug|multidrug_ABC_transporter	0.999999999941	63.6	33	48.1	5.4e-07	1
MACB	127	158	HWI-700370F:168:C7JUKANXX:5:2301:19632:6628	MLS	gi:1035686596:ref:WP_064530178.1:|FEATURES|macB|MLS|macB	1.0	71.9	32	47.0	1.2e-06	1
TRIC	40	72	HWI-700370F:168:C7JUKANXX:5:2313:16350:99893	triclosan	NP_248848.1|FEATURES|TriC|triclosan|TriC	0.9999999786	78.8	33	60.1	1.4e-10	1
SHV	119	151	HWI-700370F:168:C7JUKANXX:5:1311:15799:78714	beta-lactam	EF373972.1.gene1.p01|FEATURES|SHV-95|beta-lactam|SHV	1.0	69.7	33	50.4	1.1e-07	1
TETB(46)	514	544	HWI-700370F:168:C7JUKANXX:5:1101:15159:83416	tetracycline	AET10445.1|FEATURES|tetB(46)|tetracycline|tetB(46)	0.999996910103	61.3	31	44.3	7.8e-06	1
FMTC	106	138	HWI-700370F:168:C7JUKANXX:5:1301:3198:47090	beta-lactam	gi:1031796384:ref:WP_064136479.1:|FEATURES|fmtC|beta-lactam|fmtC	1.0	78.8	33	56.2	2.0e-09	1
MULTIDRUG_ABC_TRANSPORTER	759	790	HWI-700370F:168:C7JUKANXX:5:2213:9868:19912	multidrug	NC_010400.5984909.p01|FEATURES|multidrug_ABC_transporter|multidrug|multidrug_ABC_transporter	0.99999999991	62.5	32	46.2	2.1e-06	1
MEXD	610	641	HWI-700370F:168:C7JUKANXX:5:1301:11827:84436	multidrug	U57969.gene.p01|FEATURES|mexD|multidrug|mexD	0.999999999996	68.8	32	45.8	2.7e-06	1
MEXD	971	1003	HWI-700370F:168:C7JUKANXX:5:1308:6096:52485	multidrug	gi:852273548:ref:WP_048328542.1:|FEATURES|mexD|multidrug|mexD	1.0	78.8	33	54.7	5.8e-09	1
MDTB	277	307	HWI-700370F:168:C7JUKANXX:5:1202:15567:84807	multidrug	gi:553863833:ref:WP_023138386.1:|FEATURES|mdtB|multidrug|mdtB	0.999999999991	64.5	31	51.2	6.4e-08	1
TRANSCRIPTIONAL_REGULATORY_PROTEIN_CPXR_CPXR	75	107	HWI-700370F:168:C7JUKANXX:5:2108:12256:99009	unclassified	CP001918.1.gene5135.p01|FEATURES|transcriptional_regulatory_protein_CpxR_cpxR|unclassified|transcriptional_regulatory_protein_CpxR_cpxR	0.99999250779	72.7	33	49.7	1.9e-07	1
MULTIDRUG_ABC_TRANSPORTER	471	503	HWI-700370F:168:C7JUKANXX:5:1115:4344:85420	multidrug	gi:1031799645:ref:WP_064138838.1:|FEATURES|multidrug_ABC_transporter|multidrug|multidrug_ABC_transporter	1.0	72.7	33	53.1	1.7e-08	1
ADEJ	891	923	HWI-700370F:168:C7JUKANXX:5:1201:14923:29712	multidrug	NC_011586.7045444.p01|FEATURES|adeJ|multidrug|adeJ	1.0	75.8	33	57.0	1.2e-09	1
MEXF	158	190	HWI-700370F:168:C7JUKANXX:5:2107:13106:48052	multidrug	gi:505289664:ref:WP_015476766.1:|FEATURES|mexF|multidrug|mexF	0.999999981621	60.6	33	49.7	1.9e-07	1
OLEC	131	163	HWI-700370F:168:C7JUKANXX:5:1314:17765:48022	MLS	AAA26793|FEATURES|oleC|MLS|oleC	0.999999985655	60.6	33	44.3	7.8e-06	1
UGD	122	154	HWI-700370F:168:C7JUKANXX:5:1210:2365:94563	peptide	AAC75089.1|FEATURES|ugd|peptide|ugd	0.999999883097	60.6	33	45.1	4.6e-06	1
BACA	12	44	HWI-700370F:168:C7JUKANXX:5:1111:5040:21785	bacitracin	ZP_00051658|FEATURES|bacA|bacitracin|bacA	1.0	93.9	33	69.7	1.7e-13	1
BAER	60	92	HWI-700370F:168:C7JUKANXX:5:1212:5065:100888	multidrug	YP_490321.1|FEATURES|baeR|multidrug|baeR	0.99999683826	63.6	33	46.6	1.6e-06	1
OPTRA	159	190	HWI-700370F:168:C7JUKANXX:5:2315:10776:67237	oxazolidinone	AKA86814|FEATURES|optrA|oxazolidinone|optrA	0.995645320368	62.5	32	49.7	1.9e-07	1
MEXF	602	634	HWI-700370F:168:C7JUKANXX:5:2316:8465:56495	multidrug	gi:489283474:ref:WP_003191086.1:|FEATURES|mexF|multidrug|mexF	1.0	84.8	33	61.6	4.7e-11	1
ABCA	322	354	HWI-700370F:168:C7JUKANXX:5:2307:12687:12263	multidrug	XP_753111.1|FEATURES|abcA|multidrug|abcA	0.999999551215	66.7	33	51.2	6.4e-08	1
TAEA	187	219	HWI-700370F:168:C7JUKANXX:5:2214:10224:98875	pleuromutilin	APB03219.1|FEATURES|TaeA|pleuromutilin|TaeA	0.999902985446	60.6	33	49.7	1.9e-07	1
OMPR	100	132	HWI-700370F:168:C7JUKANXX:5:2308:9561:5288	multidrug	gi:909830386:gb:AKU13184.1:|FEATURES|ompR|multidrug|ompR	0.999991264276	69.7	33	46.6	1.6e-06	1
ADEB	751	783	HWI-700370F:168:C7JUKANXX:5:1315:10784:76153	multidrug	gi:446910365:ref:WP_000987621.1:|FEATURES|adeB|multidrug|adeB	1.0	66.7	33	48.9	3.2e-07	1
TRIC	196	228	HWI-700370F:168:C7JUKANXX:5:2212:14116:19080	triclosan	NP_248848.1|FEATURES|TriC|triclosan|TriC	0.999999874876	63.6	33	48.9	3.2e-07	1
TRIC	571	602	HWI-700370F:168:C7JUKANXX:5:2208:11254:99141	triclosan	NP_248848.1|FEATURES|TriC|triclosan|TriC	0.999999897939	65.6	32	50.1	1.4e-07	1
ADEB	384	416	HWI-700370F:168:C7JUKANXX:5:1316:20657:39774	multidrug	gi:820799228:ref:WP_046760544.1:|FEATURES|adeB|multidrug|adeB	1.0	90.9	33	61.6	4.7e-11	1
ADEB	95	125	HWI-700370F:168:C7JUKANXX:5:2310:20531:101147	multidrug	gi:490792007:ref:WP_004654153.1:|FEATURES|adeB|multidrug|adeB	1.0	61.3	31	46.6	1.6e-06	1
MEXS	1	33	HWI-700370F:168:C7JUKANXX:5:2213:17276:39202	multidrug	ADT64081.1|FEATURES|MexS|multidrug|MexS	0.999999398107	60.6	33	47.4	9.3e-07	1
MEXN	119	151	HWI-700370F:168:C7JUKANXX:5:1113:6014:38554	multidrug	BAE06006.1|FEATURES|mexN|multidrug|mexN	0.999999177923	60.6	33	47.0	1.2e-06	1
MEXD	26	57	HWI-700370F:168:C7JUKANXX:5:2208:6612:51401	multidrug	gi:852273548:ref:WP_048328542.1:|FEATURES|mexD|multidrug|mexD	0.999999999079	62.5	32	48.1	5.4e-07	1
RPOB2	417	449	HWI-700370F:168:C7JUKANXX:5:1108:3097:63609	multidrug	BAD59497.1|FEATURES|rpoB2|multidrug|rpoB2	0.999999361875	81.8	33	59.7	1.8e-10	1
TRIC	945	976	HWI-700370F:168:C7JUKANXX:5:2314:17759:91505	triclosan	NP_248848.1|FEATURES|TriC|triclosan|TriC	0.999999951343	84.4	32	54.7	5.8e-09	1
MEXB	976	1008	HWI-700370F:168:C7JUKANXX:5:1208:19008:70847	multidrug	gi:504646765:ref:WP_014833867.1:|FEATURES|mexB|multidrug|mexB	1.0	78.8	33	54.3	7.6e-09	1
MDTF	21	52	HWI-700370F:168:C7JUKANXX:5:1305:19934:35345	multidrug	gi:693231347:ref:WP_032343975.1:|FEATURES|mdtF|multidrug|mdtF	1.0	71.9	32	50.4	1.1e-07	1
MUXB	286	317	HWI-700370F:168:C7JUKANXX:5:2112:19918:50817	multidrug	NP_251217.1|FEATURES|MuxB|multidrug|MuxB	0.999999999868	65.6	32	46.2	2.1e-06	1
MTRD	235	266	HWI-700370F:168:C7JUKANXX:5:2308:9438:49746	multidrug	NP_274718.1|FEATURES|mtrD|multidrug|mtrD	0.999999999756	71.9	32	51.6	4.9e-08	1
MEXF	498	531	HWI-700370F:168:C7JUKANXX:5:2106:13992:98686	multidrug	gi:496340078:ref:WP_009049256.1:|FEATURES|mexF|multidrug|mexF	0.999999999911	67.6	34	49.7	1.9e-07	1
MEXF	138	170	HWI-700370F:168:C7JUKANXX:5:2104:17049:79159	multidrug	gi:553764341:ref:WP_023096686.1:|FEATURES|mexF|multidrug|mexF	1.0	87.9	33	63.5	1.2e-11	1
MULTIDRUG_ABC_TRANSPORTER	558	590	HWI-700370F:168:C7JUKANXX:5:2111:16785:30861	multidrug	gi:759527374:ref:WP_043247487.1:|FEATURES|multidrug_ABC_transporter|multidrug|multidrug_ABC_transporter	0.999999999998	66.7	33	47.4	9.3e-07	1
ACRB	744	774	HWI-700370F:168:C7JUKANXX:5:2312:7982:24830	multidrug	gi:558560157:ref:WP_023491039.1:|FEATURES|acrB|multidrug|acrB	1.0	71.0	31	48.9	3.2e-07	1
GOLS	39	70	HWI-700370F:168:C7JUKANXX:5:2104:11530:16529	multidrug	NP_459349.1|FEATURES|golS|multidrug|golS	0.999997772838	68.8	32	47.0	1.2e-06	1
ACRB	427	459	HWI-700370F:168:C7JUKANXX:5:1306:10042:62353	multidrug	CP002695.1.gene992.p01|FEATURES|acrB|multidrug|acrB	1.0	78.8	33	55.1	4.4e-09	1
ABCA	560	592	HWI-700370F:168:C7JUKANXX:5:1110:14265:69926	multidrug	XP_753111.1|FEATURES|abcA|multidrug|abcA	0.99999953508	72.7	33	50.4	1.1e-07	1
MULTIDRUG_ABC_TRANSPORTER	536	568	HWI-700370F:168:C7JUKANXX:5:2106:9066:73855	multidrug	gi:664194237:ref:WP_030727956.1:|FEATURES|multidrug_ABC_transporter|multidrug|multidrug_ABC_transporter	1.0	69.7	33	48.1	5.4e-07	1
MEXC	288	319	HWI-700370F:168:C7JUKANXX:5:2216:14022:91680	multidrug	gi:730493281:ref:WP_034028540.1:|FEATURES|mexC|multidrug|mexC	0.999999999632	71.9	32	48.9	3.2e-07	1
OMPR	73	103	HWI-700370F:168:C7JUKANXX:5:2206:18334:35637	multidrug	gi:507097545:ref:WP_016168184.1:|FEATURES|ompR|multidrug|ompR	0.999999999272	74.2	31	52.8	2.2e-08	1
MUXB	4	35	HWI-700370F:168:C7JUKANXX:5:2314:17840:32313	multidrug	NP_251217.1|FEATURES|MuxB|multidrug|MuxB	0.999999984684	68.8	32	47.8	7.1e-07	1
ACRB	484	517	HWI-700370F:168:C7JUKANXX:5:2310:2017:58054	multidrug	NP_752514|FEATURES|acrB|multidrug|acrB	1.0	79.4	34	57.4	9.0e-10	1
BACA	25	57	HWI-700370F:168:C7JUKANXX:5:2204:10136:86230	bacitracin	YP_001925041|FEATURES|bacA|bacitracin|bacA	1.0	97.0	33	69.7	1.7e-13	1
TETM	67	98	HWI-700370F:168:C7JUKANXX:5:2312:4105:22711	tetracycline	Q02652|FEATURES|tetM|tetracycline|tetM	1.0	62.5	32	49.7	1.9e-07	1
MACB	443	474	HWI-700370F:168:C7JUKANXX:5:2107:13266:48889	MLS	gi:959866458:ref:WP_058145168.1:|FEATURES|macB|MLS|macB	1.0	65.6	32	47.4	9.3e-07	1
TRANSCRIPTIONAL_REGULATORY_PROTEIN_CPXR_CPXR	77	109	HWI-700370F:168:C7JUKANXX:5:1102:16549:4513	unclassified	CP001138.1.gene4273.p01|FEATURES|transcriptional_regulatory_protein_CpxR_cpxR|unclassified|transcriptional_regulatory_protein_CpxR_cpxR	0.999799153281	72.7	33	53.1	1.7e-08	1
ADEB	371	402	HWI-700370F:168:C7JUKANXX:5:1211:19434:4510	multidrug	gi:487990237:ref:WP_002062515.1:|FEATURES|adeB|multidrug|adeB	1.0	90.6	32	57.8	6.9e-10	1
MULTIDRUG_ABC_TRANSPORTER	374	406	HWI-700370F:168:C7JUKANXX:5:1108:10713:28392	multidrug	gi:920538074:ref:WP_052996048.1:|FEATURES|multidrug_ABC_transporter|multidrug|multidrug_ABC_transporter	1.0	60.6	33	46.6	1.6e-06	1
BASS	359	391	HWI-700370F:168:C7JUKANXX:5:1304:11843:44752	peptide	AEX49906.1|FEATURES|basS|peptide|basS	0.999999944736	63.6	33	45.1	4.6e-06	1
TRIC	401	433	HWI-700370F:168:C7JUKANXX:5:2303:15349:72736	triclosan	NP_248848.1|FEATURES|TriC|triclosan|TriC	0.999999925292	75.8	33	52.8	2.2e-08	1
TAEA	346	378	HWI-700370F:168:C7JUKANXX:5:1209:4913:91910	pleuromutilin	APB03219.1|FEATURES|TaeA|pleuromutilin|TaeA	0.999910583632	63.6	33	50.4	1.1e-07	1
VGBC	146	176	HWI-700370F:168:C7JUKANXX:5:1108:6248:6677	MLS	APB03225.1|FEATURES|vgbC|MLS|vgbC	0.999999985981	61.3	31	47.4	9.3e-07	1
MEXF	47	79	HWI-700370F:168:C7JUKANXX:5:1306:1249:53709	multidrug	CP000675.2.gene2298.p01|FEATURES|mexF|multidrug|mexF	1.0	84.8	33	61.2	6.2e-11	1
MEXD	27	57	HWI-700370F:168:C7JUKANXX:5:2108:3231:69628	multidrug	gi:852273548:ref:WP_048328542.1:|FEATURES|mexD|multidrug|mexD	0.999999984373	61.3	31	46.6	1.6e-06	1
TRIC	55	87	HWI-700370F:168:C7JUKANXX:5:2108:2049:83926	triclosan	NP_248848.1|FEATURES|TriC|triclosan|TriC	0.99999996589	66.7	33	57.0	1.2e-09	1
ROSA	53	84	HWI-700370F:168:C7JUKANXX:5:1314:11264:100546	fosmidomycin	YP_001401993|FEATURES|rosA|fosmidomycin|rosA	1.0	68.8	32	50.8	8.4e-08	1
RPOB2	889	920	HWI-700370F:168:C7JUKANXX:5:2108:16893:10603	multidrug	BAD59497.1|FEATURES|rpoB2|multidrug|rpoB2	0.999999260014	75.0	32	52.8	2.2e-08	1
ROSB	196	228	HWI-700370F:168:C7JUKANXX:5:2202:3201:77592	fosmidomycin	gi:896190680:ref:WP_049199932.1:|FEATURES|rosB|fosmidomycin|rosB	1.0	60.6	33	45.8	2.7e-06	1
MULTIDRUG_ABC_TRANSPORTER	466	496	HWI-700370F:168:C7JUKANXX:5:1201:11799:15415	multidrug	gi:1031799645:ref:WP_064138838.1:|FEATURES|multidrug_ABC_transporter|multidrug|multidrug_ABC_transporter	0.99998417511	61.3	31	44.3	7.8e-06	1
MEXB	878	910	HWI-700370F:168:C7JUKANXX:5:1207:18067:90625	multidrug	gi:504646765:ref:WP_014833867.1:|FEATURES|mexB|multidrug|mexB	1.0	84.8	33	62.8	2.1e-11	1
MULTIDRUG_ABC_TRANSPORTER	539	570	HWI-700370F:168:C7JUKANXX:5:1113:19973:43702	multidrug	gi:917172177:ref:WP_051778889.1:|FEATURES|multidrug_ABC_transporter|multidrug|multidrug_ABC_transporter	0.999999969101	62.5	32	44.7	6.0e-06	1
TRIC	55	87	HWI-700370F:168:C7JUKANXX:5:1206:20833:61288	triclosan	NP_248848.1|FEATURES|TriC|triclosan|TriC	0.999999944812	66.7	33	53.9	9.9e-09	1
RPOB2	354	385	HWI-700370F:168:C7JUKANXX:5:1102:9208:88778	multidrug	BAD59497.1|FEATURES|rpoB2|multidrug|rpoB2	0.999999322517	78.1	32	55.5	3.4e-09	1
MUXB	326	358	HWI-700370F:168:C7JUKANXX:5:1107:3666:74345	multidrug	NP_251217.1|FEATURES|MuxB|multidrug|MuxB	0.999998968778	72.7	33	48.1	5.4e-07	1
VANR	55	87	HWI-700370F:168:C7JUKANXX:5:1213:13742:16449	glycopeptide	CAB61229|FEATURES|vanR|glycopeptide|vanR	0.999999669356	60.6	33	47.0	1.2e-06	1
MDTB	480	509	HWI-700370F:168:C7JUKANXX:5:2204:18381:55813	multidrug	gi:857586086:emb:CRL63207.1:|FEATURES|mdtB|multidrug|mdtB	0.999999907227	68.8	32	44.7	6.0e-06	1
MSBA	499	531	HWI-700370F:168:C7JUKANXX:5:2114:12865:28742	nitroimidazole	NP_415434.1|FEATURES|msbA|nitroimidazole|msbA	0.999858665238	78.8	33	53.5	1.3e-08	1
MULTIDRUG_ABC_TRANSPORTER	168	198	HWI-700370F:168:C7JUKANXX:5:2215:15070:32543	multidrug	NC_010400.5984909.p01|FEATURES|multidrug_ABC_transporter|multidrug|multidrug_ABC_transporter	1.0	80.6	31	58.9	3.1e-10	1
YKKD	56	88	HWI-700370F:168:C7JUKANXX:5:1210:4281:90940	multidrug	gi:489421661:ref:WP_003327389.1:|FEATURES|ykkD|multidrug|ykkD	0.999999696211	60.6	33	44.7	6.0e-06	1
MEXF	377	409	HWI-700370F:168:C7JUKANXX:5:2303:17866:11458	multidrug	YP_002800512|FEATURES|mexF|multidrug|mexF	1.0	87.9	33	61.6	4.7e-11	1
TAEA	438	470	HWI-700370F:168:C7JUKANXX:5:2208:4839:58855	pleuromutilin	APB03219.1|FEATURES|TaeA|pleuromutilin|TaeA	0.999824291912	60.6	33	44.7	6.0e-06	1
ADEA	156	187	HWI-700370F:168:C7JUKANXX:5:1310:9484:11349	multidrug	gi:284066972:gb:ADB77767.1:|FEATURES|adeA|multidrug|adeA	0.999999999999	65.6	32	46.2	2.1e-06	1
TRIA	251	282	HWI-700370F:168:C7JUKANXX:5:1108:16306:23430	triclosan	NP_248846.1|FEATURES|TriA|triclosan|TriA	0.999999796636	62.5	32	44.7	6.0e-06	1
BPEF	776	807	HWI-700370F:168:C7JUKANXX:5:1213:6480:23640	multidrug	ZP_02465589|FEATURES|bpeF|multidrug|bpeF	0.999999999498	68.8	32	48.9	3.2e-07	1
RPOB2	596	626	HWI-700370F:168:C7JUKANXX:5:1108:4101:48292	multidrug	BAD59497.1|FEATURES|rpoB2|multidrug|rpoB2	0.999999067461	67.7	31	46.6	1.6e-06	1
TRANSCRIPTIONAL_REGULATORY_PROTEIN_CPXR_CPXR	83	115	HWI-700370F:168:C7JUKANXX:5:2307:6447:80368	unclassified	CP001485.1.gene721.p01|FEATURES|transcriptional_regulatory_protein_CpxR_cpxR|unclassified|transcriptional_regulatory_protein_CpxR_cpxR	1.0	75.8	33	52.8	2.2e-08	1
TRIC	864	896	HWI-700370F:168:C7JUKANXX:5:2301:1672:85330	triclosan	NP_248848.1|FEATURES|TriC|triclosan|TriC	0.999999959008	84.8	33	55.8	2.6e-09	1
MEXY	3	34	HWI-700370F:168:C7JUKANXX:5:2308:17014:71904	multidrug	BAA34300|FEATURES|mexY|multidrug|mexY	1.0	71.9	32	49.7	1.9e-07	1
TETA	413	445	HWI-700370F:168:C7JUKANXX:5:2214:1232:66475	tetracycline	gi:171851258:emb:CAQ04234.1:|FEATURES|tetA|tetracycline|tetA	0.999999999995	66.7	33	45.1	4.6e-06	1
ACRB	196	226	HWI-700370F:168:C7JUKANXX:5:1103:13667:84819	multidrug	CP002695.1.gene992.p01|FEATURES|acrB|multidrug|acrB	0.999999294152	61.3	31	45.4	3.5e-06	1
MACB	130	160	HWI-700370F:168:C7JUKANXX:5:2213:20261:78026	MLS	YP_002382193|FEATURES|macB|MLS|macB	1.0	71.0	31	48.9	3.2e-07	1
MACB	125	156	HWI-700370F:168:C7JUKANXX:5:2305:13313:45450	MLS	gi:446110296:ref:WP_000188151.1:|FEATURES|macB|MLS|macB	1.0	68.8	32	47.8	7.1e-07	1
ROSB	36	68	HWI-700370F:168:C7JUKANXX:5:2110:8353:8126	fosmidomycin	ZP_04631861|FEATURES|rosB|fosmidomycin|rosB	1.0	72.7	33	52.4	2.9e-08	1
MEXF	56	88	HWI-700370F:168:C7JUKANXX:5:2209:11576:100760	multidrug	CP000675.2.gene2298.p01|FEATURES|mexF|multidrug|mexF	1.0	78.8	33	55.5	3.4e-09	1
MACB	29	60	HWI-700370F:168:C7JUKANXX:5:2108:4012:93743	MLS	gi:829942568:ref:WP_047368199.1:|FEATURES|macB|MLS|macB	1.0	62.5	32	46.6	1.6e-06	1
TAEA	346	378	HWI-700370F:168:C7JUKANXX:5:1310:18510:54944	pleuromutilin	APB03219.1|FEATURES|TaeA|pleuromutilin|TaeA	0.999910583632	63.6	33	50.4	1.1e-07	1
MDTB	273	304	HWI-700370F:168:C7JUKANXX:5:1105:1057:60127	multidrug	gi:553863833:ref:WP_023138386.1:|FEATURES|mdtB|multidrug|mdtB	0.99999999997	62.5	32	52.0	3.8e-08	1
VANR	75	107	HWI-700370F:168:C7JUKANXX:5:2308:15750:16810	glycopeptide	gi:943675889:ref:WP_055502070.1:|FEATURES|vanR|glycopeptide|vanR	0.999999993649	60.6	33	44.7	6.0e-06	1
MULTIDRUG_ABC_TRANSPORTER	379	411	HWI-700370F:168:C7JUKANXX:5:1208:19667:88449	multidrug	gi:759527374:ref:WP_043247487.1:|FEATURES|multidrug_ABC_transporter|multidrug|multidrug_ABC_transporter	0.999999931384	66.7	33	44.3	7.8e-06	1
MEXD	665	695	HWI-700370F:168:C7JUKANXX:5:1209:7191:2691	multidrug	gi:852273548:ref:WP_048328542.1:|FEATURES|mexD|multidrug|mexD	0.999999933293	67.7	31	47.0	1.2e-06	1
OLEC	27	57	HWI-700370F:168:C7JUKANXX:5:1208:20911:78524	MLS	AAA26793|FEATURES|oleC|MLS|oleC	0.999903388312	61.3	31	45.1	4.6e-06	1
MEXD	613	643	HWI-700370F:168:C7JUKANXX:5:1109:1691:17070	multidrug	YP_001350571|FEATURES|mexD|multidrug|mexD	0.999999999998	71.0	31	51.2	6.4e-08	1
BPEF	127	158	HWI-700370F:168:C7JUKANXX:5:1204:6870:62515	multidrug	ZP_02465589|FEATURES|bpeF|multidrug|bpeF	1.0	84.4	32	58.9	3.1e-10	1
TRIC	556	588	HWI-700370F:168:C7JUKANXX:5:1208:18503:72581	triclosan	NP_248848.1|FEATURES|TriC|triclosan|TriC	0.999999874876	69.7	33	48.9	3.2e-07	1
TRUNCATED_PUTATIVE_RESPONSE_REGULATOR_ARLR	81	113	HWI-700370F:168:C7JUKANXX:5:1311:14146:93089	unclassified	HE999704.1.gene1528.p01|FEATURES|truncated_putative_response_regulator_ArlR|unclassified|truncated_putative_response_regulator_ArlR	0.999999470166	66.7	33	48.5	4.2e-07	1
MEXF	633	665	HWI-700370F:168:C7JUKANXX:5:1103:12322:21394	multidrug	gi:751651551:ref:WP_041118420.1:|FEATURES|mexF|multidrug|mexF	1.0	72.7	33	51.6	4.9e-08	1
TET36	62	94	HWI-700370F:168:C7JUKANXX:5:1214:5563:60127	tetracycline	AJ514254.gene.p01|FEATURES|tet36|tetracycline|tet36	1.0	63.6	33	50.8	8.4e-08	1
PATA	267	299	HWI-700370F:168:C7JUKANXX:5:1103:4607:76753	fluoroquinolone	NP_417544.5|FEATURES|patA|fluoroquinolone|patA	0.999947462581	66.7	33	46.2	2.1e-06	1
BPEF	762	793	HWI-700370F:168:C7JUKANXX:5:2205:10780:26616	multidrug	ZP_02465589|FEATURES|bpeF|multidrug|bpeF	1.0	81.2	32	59.7	1.8e-10	1
MDTB	480	509	HWI-700370F:168:C7JUKANXX:5:1106:3384:99356	multidrug	gi:857586086:emb:CRL63207.1:|FEATURES|mdtB|multidrug|mdtB	0.999999907227	68.8	32	44.7	6.0e-06	1
MEXN	65	97	HWI-700370F:168:C7JUKANXX:5:1313:4589:21015	multidrug	BAE06006.1|FEATURES|mexN|multidrug|mexN	0.999999131644	63.6	33	45.8	2.7e-06	1
TRIC	64	95	HWI-700370F:168:C7JUKANXX:5:2302:13511:75207	triclosan	NP_248848.1|FEATURES|TriC|triclosan|TriC	0.999999874876	62.5	32	48.9	3.2e-07	1
ROSB	201	233	HWI-700370F:168:C7JUKANXX:5:1103:20690:28379	fosmidomycin	gi:896190680:ref:WP_049199932.1:|FEATURES|rosB|fosmidomycin|rosB	1.0	69.7	33	50.8	8.4e-08	1
RPOB2	761	792	HWI-700370F:168:C7JUKANXX:5:1209:10475:10147	multidrug	BAD59497.1|FEATURES|rpoB2|multidrug|rpoB2	0.999999139334	75.0	32	48.5	4.2e-07	1
TRIA	81	113	HWI-700370F:168:C7JUKANXX:5:1108:10994:35684	triclosan	NP_248846.1|FEATURES|TriA|triclosan|TriA	0.999999830186	63.6	33	45.8	2.7e-06	1
RPOB2	858	890	HWI-700370F:168:C7JUKANXX:5:1210:17188:2601	multidrug	BAD59497.1|FEATURES|rpoB2|multidrug|rpoB2	0.999999322517	72.7	33	55.5	3.4e-09	1
ROSA	121	153	HWI-700370F:168:C7JUKANXX:5:2310:9375:78344	fosmidomycin	YP_001401993|FEATURES|rosA|fosmidomycin|rosA	1.0	81.8	33	59.7	1.8e-10	1
TRIC	349	381	HWI-700370F:168:C7JUKANXX:5:1305:13639:43497	triclosan	NP_248848.1|FEATURES|TriC|triclosan|TriC	0.999999675211	78.8	33	52.0	3.8e-08	1
TETT	5	36	HWI-700370F:168:C7JUKANXX:5:2216:17538:55125	tetracycline	L42544.gene.p01|FEATURES|tetT|tetracycline|tetT	0.999999999781	62.5	32	45.8	2.7e-06	1
RPOB2	1020	1051	HWI-700370F:168:C7JUKANXX:5:2314:4370:18428	multidrug	BAD59497.1|FEATURES|rpoB2|multidrug|rpoB2	0.999999488141	90.6	32	65.5	3.3e-12	1
MEXF	36	66	HWI-700370F:168:C7JUKANXX:5:2206:14691:10021	multidrug	CP000675.2.gene2298.p01|FEATURES|mexF|multidrug|mexF	1.0	74.2	31	55.8	2.6e-09	1
MEXC	178	210	HWI-700370F:168:C7JUKANXX:5:2304:4124:56067	multidrug	gi:685917389:ref:WP_031654226.1:|FEATURES|mexC|multidrug|mexC	1.0	84.8	33	55.8	2.6e-09	1
BACA	27	59	HWI-700370F:168:C7JUKANXX:5:1201:16754:8122	bacitracin	YP_001925041|FEATURES|bacA|bacitracin|bacA	1.0	90.9	33	65.5	3.3e-12	1
VGBC	159	191	HWI-700370F:168:C7JUKANXX:5:2309:13789:90692	MLS	APB03225.1|FEATURES|vgbC|MLS|vgbC	0.999999999996	63.6	33	47.4	9.3e-07	1
VANR	73	103	HWI-700370F:168:C7JUKANXX:5:2214:5774:71261	glycopeptide	gi:530818241:gb:EQC77429.1:|FEATURES|vanR|glycopeptide|vanR	0.999999999996	74.2	31	54.7	5.8e-09	1
RPOB2	487	519	HWI-700370F:168:C7JUKANXX:5:1111:12690:77164	multidrug	BAD59497.1|FEATURES|rpoB2|multidrug|rpoB2	0.999999189625	66.7	33	50.1	1.4e-07	1
MEXF	818	849	HWI-700370F:168:C7JUKANXX:5:1115:7313:91933	multidrug	gi:950580033:ref:WP_057445338.1:|FEATURES|mexF|multidrug|mexF	1.0	75.0	32	56.2	2.0e-09	1
VANR	62	94	HWI-700370F:168:C7JUKANXX:5:2207:3576:89508	glycopeptide	CAB61229|FEATURES|vanR|glycopeptide|vanR	0.925803678451	60.6	33	48.5	4.2e-07	1
MEXF	570	602	HWI-700370F:168:C7JUKANXX:5:1302:13266:25856	multidrug	gi:929531233:ref:WP_054071736.1:|FEATURES|mexF|multidrug|mexF	1.0	63.6	33	47.0	1.2e-06	1
MULTIDRUG_ABC_TRANSPORTER	462	493	HWI-700370F:168:C7JUKANXX:5:2209:2575:15934	multidrug	gi:1031799645:ref:WP_064138838.1:|FEATURES|multidrug_ABC_transporter|multidrug|multidrug_ABC_transporter	1.0	65.6	32	49.3	2.4e-07	1
MEXD	976	1008	HWI-700370F:168:C7JUKANXX:5:1114:5840:61727	multidrug	gi:852273548:ref:WP_048328542.1:|FEATURES|mexD|multidrug|mexD	1.0	78.8	33	55.1	4.4e-09	1
RPOB2	445	477	HWI-700370F:168:C7JUKANXX:5:2215:20656:69459	multidrug	BAD59497.1|FEATURES|rpoB2|multidrug|rpoB2	0.999999472702	81.8	33	64.3	7.3e-12	1
CEOB	71	103	HWI-700370F:168:C7JUKANXX:5:2106:17751:22464	multidrug	AAB58161|FEATURES|ceoB|multidrug|ceoB	1.0	78.8	33	57.4	9.0e-10	1
RPOB2	1024	1056	HWI-700370F:168:C7JUKANXX:5:1213:17595:5113	multidrug	BAD59497.1|FEATURES|rpoB2|multidrug|rpoB2	0.999999520976	90.9	33	68.2	5.1e-13	1
TRIC	589	621	HWI-700370F:168:C7JUKANXX:5:2201:8473:2209	triclosan	NP_248848.1|FEATURES|TriC|triclosan|TriC	0.999999971561	72.7	33	58.2	5.2e-10	1
ACRB	179	210	HWI-700370F:168:C7JUKANXX:5:1312:16484:94578	multidrug	gi:491078681:ref:WP_004940301.1:|FEATURES|acrB|multidrug|acrB	1.0	65.6	32	52.0	3.8e-08	1
RPOB2	777	809	HWI-700370F:168:C7JUKANXX:5:2309:10846:55687	multidrug	BAD59497.1|FEATURES|rpoB2|multidrug|rpoB2	0.999999285876	75.8	33	53.9	9.9e-09	1
TRIC	569	601	HWI-700370F:168:C7JUKANXX:5:2305:21053:40477	triclosan	NP_248848.1|FEATURES|TriC|triclosan|TriC	0.999999756946	60.6	33	45.1	4.6e-06	1
MULTIDRUG_ABC_TRANSPORTER	474	506	HWI-700370F:168:C7JUKANXX:5:1215:19170:61366	multidrug	gi:1031799645:ref:WP_064138838.1:|FEATURES|multidrug_ABC_transporter|multidrug|multidrug_ABC_transporter	1.0	72.7	33	50.8	8.4e-08	1
BACA	14	46	HWI-700370F:168:C7JUKANXX:5:2304:6838:77922	bacitracin	YP_001639853|FEATURES|bacA|bacitracin|bacA	1.0	90.9	33	67.8	6.6e-13	1
SMED	198	229	HWI-700370F:168:C7JUKANXX:5:1302:6085:30716	multidrug	CAG34264|FEATURES|smeD|multidrug|smeD	1.0	75.0	32	50.8	8.4e-08	1
EFRA	390	421	HWI-700370F:168:C7JUKANXX:5:2106:8554:98048	multidrug	CDO61513.1|FEATURES|efrA|multidrug|efrA	0.999999312871	68.8	32	46.2	2.1e-06	1
MEXF	53	85	HWI-700370F:168:C7JUKANXX:5:1211:10523:44316	multidrug	CP000675.2.gene2298.p01|FEATURES|mexF|multidrug|mexF	1.0	78.8	33	56.6	1.5e-09	1
MULTIDRUG_ABC_TRANSPORTER	486	518	HWI-700370F:168:C7JUKANXX:5:1112:10689:52116	multidrug	gi:497748188:ref:WP_010062372.1:|FEATURES|multidrug_ABC_transporter|multidrug|multidrug_ABC_transporter	1.0	75.8	33	55.8	2.6e-09	1
AMRB	884	916	HWI-700370F:168:C7JUKANXX:5:2315:7216:87879	multidrug	AAC27754|FEATURES|amrB|multidrug|amrB	1.0	81.8	33	58.2	5.2e-10	1
TETB(46)	364	396	HWI-700370F:168:C7JUKANXX:5:2115:15055:52834	tetracycline	AET10445.1|FEATURES|tetB(46)|tetracycline|tetB(46)	0.999998317661	60.6	33	47.0	1.2e-06	1
MULTIDRUG_ABC_TRANSPORTER	414	444	HWI-700370F:168:C7JUKANXX:5:1210:14952:47075	multidrug	gi:558888514:ref:WP_023543283.1:|FEATURES|multidrug_ABC_transporter|multidrug|multidrug_ABC_transporter	0.999278229887	61.3	31	44.7	6.0e-06	1
MEXY	886	917	HWI-700370F:168:C7JUKANXX:5:2315:16203:97363	multidrug	YP_001348630|FEATURES|mexY|multidrug|mexY	0.999999997261	65.6	32	48.1	5.4e-07	1
MEXD	260	290	HWI-700370F:168:C7JUKANXX:5:1302:14311:83292	multidrug	YP_001668663|FEATURES|mexD|multidrug|mexD	0.999999911527	77.4	31	46.2	2.1e-06	1
MEXD	94	126	HWI-700370F:168:C7JUKANXX:5:1215:17733:88138	multidrug	gi:496339859:ref:WP_009049037.1:|FEATURES|mexD|multidrug|mexD	1.0	69.7	33	50.8	8.4e-08	1
VANR	80	112	HWI-700370F:168:C7JUKANXX:5:2204:17095:72935	glycopeptide	KF478993.1.gene8.p01|FEATURES|vanR|glycopeptide|vanR	1.0	60.6	33	48.5	4.2e-07	1
MACB	19	49	HWI-700370F:168:C7JUKANXX:5:2304:11423:61337	MLS	gi:1016069923:ref:WP_062914571.1:|FEATURES|macB|MLS|macB	1.0	61.3	31	45.1	4.6e-06	1
MACB	146	176	HWI-700370F:168:C7JUKANXX:5:2302:4722:21845	MLS	gi:693106883:ref:WP_032260279.1:|FEATURES|macB|MLS|macB	0.996605084115	64.5	31	44.3	7.8e-06	1
RPOB2	490	522	HWI-700370F:168:C7JUKANXX:5:2211:5387:75823	multidrug	BAD59497.1|FEATURES|rpoB2|multidrug|rpoB2	0.999999198176	69.7	33	50.4	1.1e-07	1
TRANSCRIPTIONAL_REGULATORY_PROTEIN_CPXR_CPXR	76	108	HWI-700370F:168:C7JUKANXX:5:2214:19713:58332	unclassified	CP001485.1.gene721.p01|FEATURES|transcriptional_regulatory_protein_CpxR_cpxR|unclassified|transcriptional_regulatory_protein_CpxR_cpxR	0.999937191231	69.7	33	46.6	1.6e-06	1
ADEB	332	364	HWI-700370F:168:C7JUKANXX:5:1210:14985:20767	multidrug	gi:565649137:ref:WP_023896724.1:|FEATURES|adeB|multidrug|adeB	1.0	78.8	33	56.6	1.5e-09	1
ACRB	402	434	HWI-700370F:168:C7JUKANXX:5:1314:20760:81588	multidrug	gi:447055218:ref:WP_001132474.1:|FEATURES|acrB|multidrug|acrB	1.0	87.9	33	61.2	6.2e-11	1
MEXF	673	704	HWI-700370F:168:C7JUKANXX:5:2214:3505:23865	multidrug	gi:655279967:ref:WP_028689378.1:|FEATURES|mexF|multidrug|mexF	1.0	84.4	32	61.2	6.2e-11	1
MULTIDRUG_ABC_TRANSPORTER	455	487	HWI-700370F:168:C7JUKANXX:5:2107:5504:75939	multidrug	gi:896355182:ref:WP_049310020.1:|FEATURES|multidrug_ABC_transporter|multidrug|multidrug_ABC_transporter	1.0	60.6	33	47.4	9.3e-07	1
VGBC	146	176	HWI-700370F:168:C7JUKANXX:5:1204:6735:55813	MLS	APB03225.1|FEATURES|vgbC|MLS|vgbC	0.999999977785	64.5	31	45.4	3.5e-06	1
MEXC	178	210	HWI-700370F:168:C7JUKANXX:5:2103:15351:40164	multidrug	gi:685917389:ref:WP_031654226.1:|FEATURES|mexC|multidrug|mexC	1.0	81.8	33	54.3	7.6e-09	1
MEXF	380	412	HWI-700370F:168:C7JUKANXX:5:1105:7691:99757	multidrug	gi:950580033:ref:WP_057445338.1:|FEATURES|mexF|multidrug|mexF	1.0	90.9	33	63.2	1.6e-11	1
MEXD	714	744	HWI-700370F:168:C7JUKANXX:5:1201:16895:42672	multidrug	YP_001668663|FEATURES|mexD|multidrug|mexD	0.99999871812	67.7	31	44.7	6.0e-06	1
ROSA	115	147	HWI-700370F:168:C7JUKANXX:5:2109:5747:87687	fosmidomycin	YP_001401993|FEATURES|rosA|fosmidomycin|rosA	1.0	72.7	33	53.9	9.9e-09	1
MEXE	82	114	HWI-700370F:168:C7JUKANXX:5:2109:7052:87925	multidrug	gi:445932791:ref:WP_000010646.1:|FEATURES|mexE|multidrug|mexE	0.999998881757	63.6	33	48.9	3.2e-07	1
MEXF	996	1027	HWI-700370F:168:C7JUKANXX:5:1315:18435:10471	multidrug	CP000675.2.gene2298.p01|FEATURES|mexF|multidrug|mexF	1.0	84.4	32	57.8	6.9e-10	1
MUXC	796	826	HWI-700370F:168:C7JUKANXX:5:2208:4575:45338	multidrug	NP_251216.1|FEATURES|MuxC|multidrug|MuxC	0.999998984725	64.5	31	44.3	7.8e-06	1
TETA	443	474	HWI-700370F:168:C7JUKANXX:5:2211:19216:22708	tetracycline	gi:736993687:ref:WP_034989673.1:|FEATURES|tetA|tetracycline|tetA	0.999999999995	65.6	32	45.1	4.6e-06	1
RPOB2	147	178	HWI-700370F:168:C7JUKANXX:5:1306:13394:63954	multidrug	BAD59497.1|FEATURES|rpoB2|multidrug|rpoB2	0.999999369399	75.0	32	57.8	6.9e-10	1
MEXF	117	148	HWI-700370F:168:C7JUKANXX:5:1203:15845:20364	multidrug	CP000675.2.gene2298.p01|FEATURES|mexF|multidrug|mexF	1.0	65.6	32	47.8	7.1e-07	1
MACB	145	176	HWI-700370F:168:C7JUKANXX:5:1111:12099:70002	MLS	gi:506220920:ref:WP_015740695.1:|FEATURES|macB|MLS|macB	0.999999889545	68.8	32	46.2	2.1e-06	1
MULTIDRUG_ABC_TRANSPORTER	500	532	HWI-700370F:168:C7JUKANXX:5:1302:12896:71323	multidrug	gi:943938624:ref:WP_055567802.1:|FEATURES|multidrug_ABC_transporter|multidrug|multidrug_ABC_transporter	1.0	78.8	33	55.8	2.6e-09	1
MEXF	376	408	HWI-700370F:168:C7JUKANXX:5:2205:18750:89240	multidrug	gi:950580033:ref:WP_057445338.1:|FEATURES|mexF|multidrug|mexF	1.0	87.9	33	62.0	3.6e-11	1
ACRB	402	433	HWI-700370F:168:C7JUKANXX:5:1207:5685:58170	multidrug	CP002695.1.gene992.p01|FEATURES|acrB|multidrug|acrB	1.0	96.9	32	59.7	1.8e-10	1
MEXD	13	45	HWI-700370F:168:C7JUKANXX:5:1113:5961:9760	multidrug	gi:499256187:ref:WP_010953727.1:|FEATURES|mexD|multidrug|mexD	1.0	69.7	33	52.4	2.9e-08	1
BACA	80	112	HWI-700370F:168:C7JUKANXX:5:1108:8910:18816	bacitracin	ZP_00051658|FEATURES|bacA|bacitracin|bacA	0.999999999996	84.8	33	61.6	4.7e-11	1
ABCA	324	354	HWI-700370F:168:C7JUKANXX:5:2111:12064:93365	multidrug	XP_753111.1|FEATURES|abcA|multidrug|abcA	0.99999950212	64.5	31	48.9	3.2e-07	1
MEXD	189	220	HWI-700370F:168:C7JUKANXX:5:1113:10619:11831	multidrug	YP_001668663|FEATURES|mexD|multidrug|mexD	0.99999871812	62.5	32	44.7	6.0e-06	1
MULTIDRUG_ABC_TRANSPORTER	25	57	HWI-700370F:168:C7JUKANXX:5:1107:3942:24342	multidrug	NC_010400.5984909.p01|FEATURES|multidrug_ABC_transporter|multidrug|multidrug_ABC_transporter	1.0	81.8	33	60.8	8.1e-11	1
TRANSCRIPTIONAL_REGULATORY_PROTEIN_CPXR_CPXR	63	95	HWI-700370F:168:C7JUKANXX:5:1109:1778:16804	unclassified	CP001138.1.gene4273.p01|FEATURES|transcriptional_regulatory_protein_CpxR_cpxR|unclassified|transcriptional_regulatory_protein_CpxR_cpxR	0.999999714024	69.7	33	45.1	4.6e-06	1
MDTB	894	926	HWI-700370F:168:C7JUKANXX:5:2103:11476:25372	multidrug	gi:692993216:ref:WP_032180947.1:|FEATURES|mdtB|multidrug|mdtB	0.999991681082	60.6	33	45.1	4.6e-06	1
MEXF	891	923	HWI-700370F:168:C7JUKANXX:5:1107:6845:89730	multidrug	gi:764136713:ref:WP_044320637.1:|FEATURES|mexF|multidrug|mexF	1.0	69.7	33	52.4	2.9e-08	1
ABCA	922	953	HWI-700370F:168:C7JUKANXX:5:1302:9027:64848	multidrug	XP_753111.1|FEATURES|abcA|multidrug|abcA	0.999999580445	75.0	32	52.8	2.2e-08	1
TETA	444	475	HWI-700370F:168:C7JUKANXX:5:2105:1921:48637	tetracycline	gi:736993687:ref:WP_034989673.1:|FEATURES|tetA|tetracycline|tetA	0.999999999995	62.5	32	45.1	4.6e-06	1
ROSA	28	59	HWI-700370F:168:C7JUKANXX:5:2305:13709:21971	fosmidomycin	ZP_04638972|FEATURES|rosA|fosmidomycin|rosA	1.0	68.8	32	48.1	5.4e-07	1
GOLS	13	45	HWI-700370F:168:C7JUKANXX:5:1110:20571:36772	multidrug	NP_459349.1|FEATURES|golS|multidrug|golS	0.999997719585	60.6	33	46.6	1.6e-06	1
MULTIDRUG_ABC_TRANSPORTER	536	568	HWI-700370F:168:C7JUKANXX:5:2107:2145:8846	multidrug	gi:664194237:ref:WP_030727956.1:|FEATURES|multidrug_ABC_transporter|multidrug|multidrug_ABC_transporter	1.0	69.7	33	48.1	5.4e-07	1
ROSB	27	57	HWI-700370F:168:C7JUKANXX:5:1309:16750:63448	fosmidomycin	YP_001477377|FEATURES|rosB|fosmidomycin|rosB	1.0	64.5	31	45.1	4.6e-06	1
RPOB2	695	726	HWI-700370F:168:C7JUKANXX:5:1104:15707:58211	multidrug	BAD59497.1|FEATURES|rpoB2|multidrug|rpoB2	0.999999240378	65.6	32	52.0	3.8e-08	1
TRIC	249	281	HWI-700370F:168:C7JUKANXX:5:2115:15375:88398	triclosan	NP_248848.1|FEATURES|TriC|triclosan|TriC	0.999999944812	69.7	33	53.9	9.9e-09	1
MEXY	10	40	HWI-700370F:168:C7JUKANXX:5:2107:1209:35105	multidrug	BAA34300|FEATURES|mexY|multidrug|mexY	1.0	71.0	31	50.4	1.1e-07	1
BACA	154	185	HWI-700370F:168:C7JUKANXX:5:1116:12583:18221	bacitracin	ZP_00051658|FEATURES|bacA|bacitracin|bacA	1.0	90.6	32	61.6	4.7e-11	1
RPOB2	470	502	HWI-700370F:168:C7JUKANXX:5:1203:19956:27642	multidrug	BAD59497.1|FEATURES|rpoB2|multidrug|rpoB2	0.999999354168	69.7	33	57.0	1.2e-09	1
MDTE	91	122	HWI-700370F:168:C7JUKANXX:5:2116:3199:7979	multidrug	CP001918.1.gene3442.p01|FEATURES|mdtE|multidrug|mdtE	0.999999999957	62.5	32	45.4	3.5e-06	1
MULTIDRUG_ABC_TRANSPORTER	388	420	HWI-700370F:168:C7JUKANXX:5:2114:5411:90640	multidrug	gi:664458452:ref:WP_030980047.1:|FEATURES|multidrug_ABC_transporter|multidrug|multidrug_ABC_transporter	1.0	60.6	33	47.4	9.3e-07	1
PATA	252	282	HWI-700370F:168:C7JUKANXX:5:1304:16107:32880	fluoroquinolone	NP_417544.5|FEATURES|patA|fluoroquinolone|patA	0.999938212767	61.3	31	45.1	4.6e-06	1
EMRA	248	278	HWI-700370F:168:C7JUKANXX:5:2203:1491:80136	multidrug	gi:695720550:ref:WP_032648001.1:|FEATURES|emrA|multidrug|emrA	1.0	74.2	31	50.8	8.4e-08	1
MULTIDRUG_ABC_TRANSPORTER	527	559	HWI-700370F:168:C7JUKANXX:5:1215:18557:54963	multidrug	gi:764446018:ref:WP_044369325.1:|FEATURES|multidrug_ABC_transporter|multidrug|multidrug_ABC_transporter	0.999999999982	60.6	33	45.8	2.7e-06	1
RPOB2	1015	1047	HWI-700370F:168:C7JUKANXX:5:1308:9934:40136	multidrug	BAD59497.1|FEATURES|rpoB2|multidrug|rpoB2	0.999999483175	84.8	33	65.1	4.3e-12	1
ABCA	942	972	HWI-700370F:168:C7JUKANXX:5:2111:14066:70741	multidrug	XP_753111.1|FEATURES|abcA|multidrug|abcA	0.999999573559	74.2	31	52.4	2.9e-08	1
BRUCELLA_SUIS_MPRF	255	287	HWI-700370F:168:C7JUKANXX:5:1110:13977:7196	peptide	Q8FW76|FEATURES|Brucella_suis_mprF|peptide|Brucella_suis_mprF	0.999999974608	63.6	33	45.1	4.6e-06	1
BCR-1	60	92	HWI-700370F:168:C7JUKANXX:5:1104:4658:66656	bicyclomycin	ALV80601.1|FEATURES|bcr-1|bicyclomycin|bcr-1	0.959196195748	63.6	33	52.4	2.9e-08	1
TRIC	571	602	HWI-700370F:168:C7JUKANXX:5:2109:12306:96362	triclosan	NP_248848.1|FEATURES|TriC|triclosan|TriC	0.999999897939	65.6	32	50.1	1.4e-07	1
MEXF	993	1025	HWI-700370F:168:C7JUKANXX:5:1106:4931:91830	multidrug	CP000675.2.gene2298.p01|FEATURES|mexF|multidrug|mexF	1.0	81.8	33	57.8	6.9e-10	1
MAJOR_FACILITATOR_SUPERFAMILY_TRANSPORTER	150	181	HWI-700370F:168:C7JUKANXX:5:1209:16294:13400	multidrug	CP001918.1.gene2931.p01|FEATURES|major_facilitator_superfamily_transporter|multidrug|major_facilitator_superfamily_transporter	1.0	71.9	32	60.8	8.1e-11	1
MEXK	959	990	HWI-700370F:168:C7JUKANXX:5:2212:14824:22560	multidrug	AAG07064.1|FEATURES|MexK|multidrug|MexK	0.999999355058	65.6	32	45.4	3.5e-06	1
MULTIDRUG_ABC_TRANSPORTER	552	583	HWI-700370F:168:C7JUKANXX:5:1209:15985:14123	multidrug	gi:759527374:ref:WP_043247487.1:|FEATURES|multidrug_ABC_transporter|multidrug|multidrug_ABC_transporter	0.999999922441	62.5	32	44.3	7.8e-06	1
MDTA	334	366	HWI-700370F:168:C7JUKANXX:5:1205:5700:31447	multidrug	gi:554682019:ref:WP_023181959.1:|FEATURES|mdtA|multidrug|mdtA	0.999998682153	66.7	33	45.4	3.5e-06	1
CTX-M	143	175	HWI-700370F:168:C7JUKANXX:5:1205:11878:27346	beta-lactam	AJU57235.1|FEATURES|CTX-M-160|beta-lactam|CTX-M	1.0	72.7	33	52.8	2.2e-08	1
BPEF	44	75	HWI-700370F:168:C7JUKANXX:5:1303:10601:78939	multidrug	ZP_02465589|FEATURES|bpeF|multidrug|bpeF	1.0	81.2	32	57.8	6.9e-10	1
TRIC	143	175	HWI-700370F:168:C7JUKANXX:5:1216:14166:3268	triclosan	NP_248848.1|FEATURES|TriC|triclosan|TriC	0.999999874876	63.6	33	48.9	3.2e-07	1
CAT_CHLORAMPHENICOL_ACETYLTRANSFERASE	111	143	HWI-700370F:168:C7JUKANXX:5:2215:16819:61857	phenicol	M58472.1.gene1.p01|FEATURES|cat_chloramphenicol_acetyltransferase|phenicol|cat_chloramphenicol_acetyltransferase	0.999999999143	63.6	33	48.9	3.2e-07	1
MEXD	86	117	HWI-700370F:168:C7JUKANXX:5:2103:12202:40509	multidrug	gi:496339859:ref:WP_009049037.1:|FEATURES|mexD|multidrug|mexD	0.999999634314	65.6	32	44.7	6.0e-06	1
RPOB2	894	925	HWI-700370F:168:C7JUKANXX:5:1110:5021:50417	multidrug	BAD59497.1|FEATURES|rpoB2|multidrug|rpoB2	0.999999304261	75.0	32	54.7	5.8e-09	1
MULTIDRUG_ABC_TRANSPORTER	540	571	HWI-700370F:168:C7JUKANXX:5:2210:18752:12883	multidrug	gi:948137056:ref:WP_056795395.1:|FEATURES|multidrug_ABC_transporter|multidrug|multidrug_ABC_transporter	1.0	71.9	32	50.8	8.4e-08	1
ADEA	174	205	HWI-700370F:168:C7JUKANXX:5:2201:16007:50313	multidrug	NC_010410.6002906.p01|FEATURES|adeA|multidrug|adeA	1.0	71.9	32	47.8	7.1e-07	1
BACA	154	184	HWI-700370F:168:C7JUKANXX:5:1114:3100:99558	bacitracin	ZP_00051658|FEATURES|bacA|bacitracin|bacA	1.0	90.3	31	60.1	1.4e-10	1
RPOB2	893	925	HWI-700370F:168:C7JUKANXX:5:1312:7372:24332	multidrug	BAD59497.1|FEATURES|rpoB2|multidrug|rpoB2	0.999999354168	75.8	33	57.0	1.2e-09	1
MULTIDRUG_ABC_TRANSPORTER	559	591	HWI-700370F:168:C7JUKANXX:5:1307:6658:54161	multidrug	gi:817122037:ref:WP_046494699.1:|FEATURES|multidrug_ABC_transporter|multidrug|multidrug_ABC_transporter	1.0	69.7	33	50.4	1.1e-07	1
MULTIDRUG_ABC_TRANSPORTER	478	509	HWI-700370F:168:C7JUKANXX:5:2110:16844:85214	multidrug	gi:913055317:ref:WP_050357634.1:|FEATURES|multidrug_ABC_transporter|multidrug|multidrug_ABC_transporter	1.0	84.4	32	56.2	2.0e-09	1
TRANSCRIPTIONAL_REGULATORY_PROTEIN_CPXR_CPXR	76	108	HWI-700370F:168:C7JUKANXX:5:1201:13173:75985	unclassified	CP001485.1.gene721.p01|FEATURES|transcriptional_regulatory_protein_CpxR_cpxR|unclassified|transcriptional_regulatory_protein_CpxR_cpxR	0.999937191231	69.7	33	46.6	1.6e-06	1
TETA	443	474	HWI-700370F:168:C7JUKANXX:5:1310:4924:56544	tetracycline	gi:736993687:ref:WP_034989673.1:|FEATURES|tetA|tetracycline|tetA	0.999999999997	65.6	32	46.2	2.1e-06	1
BACA	87	119	HWI-700370F:168:C7JUKANXX:5:1114:6223:91110	bacitracin	ZP_00051658|FEATURES|bacA|bacitracin|bacA	0.999999999867	90.9	33	64.3	7.3e-12	1
ROSB	285	317	HWI-700370F:168:C7JUKANXX:5:1204:13408:45802	fosmidomycin	YP_001007250|FEATURES|rosB|fosmidomycin|rosB	1.0	72.7	33	51.2	6.4e-08	1
MEXW	389	420	HWI-700370F:168:C7JUKANXX:5:2204:7260:86452	multidrug	YP_001670703|FEATURES|mexW|multidrug|mexW	0.999999636936	62.5	32	44.3	7.8e-06	1
MEXD	660	692	HWI-700370F:168:C7JUKANXX:5:1209:2832:5273	multidrug	gi:852273548:ref:WP_048328542.1:|FEATURES|mexD|multidrug|mexD	0.999999817016	66.7	33	46.2	2.1e-06	1
ACRA	270	301	HWI-700370F:168:C7JUKANXX:5:1109:5291:85091	multidrug	gi:17973459:gb:AAL32125.1:|FEATURES|acrA|multidrug|acrA	1.0	62.5	32	50.8	8.4e-08	1
RIFAMPIN_MONOOXYGENASE	296	327	HWI-700370F:168:C7JUKANXX:5:1115:9156:50349	rifamycin	gi:527106108:ref:WP_020907004.1:|FEATURES|rifampin_monooxygenase|rifamycin|rifampin_monooxygenase	1.0	71.9	32	50.8	8.4e-08	1
TETA(48)	150	180	HWI-700370F:168:C7JUKANXX:5:1211:14600:97319	tetracycline	APB03214.1|FEATURES|tetA(48)|tetracycline|tetA(48)	0.999999947349	61.3	31	44.3	7.8e-06	1
VANH	205	236	HWI-700370F:168:C7JUKANXX:5:2107:11910:73714	glycopeptide	FJ349556.1.gene5.p01|FEATURES|vanH|glycopeptide|vanH	0.999999830437	65.6	32	45.8	2.7e-06	1
STAPHYLOCOCCUS_MUPA_CONFERRING_RESISTANCE_TO_MUPIROCIN	757	789	HWI-700370F:168:C7JUKANXX:5:1306:9843:7757	mupirocin	CAA53189|FEATURES|Staphylococcus_mupA_conferring_resistance_to_mupirocin|mupirocin|Staphylococcus_mupA_conferring_resistance_to_mupirocin	0.999999992586	100.0	33	73.6	1.2e-14	1
SME-3	54	84	HWI-700370F:168:C7JUKANXX:5:1311:2085:51591	beta-lactam	AY584237.1.gene1.p1|FEATURES|SME-3|beta-lactam|SME-3	1.0	64.5	31	47.8	7.1e-07	1
MULTIDRUG_ABC_TRANSPORTER	357	387	HWI-700370F:168:C7JUKANXX:5:1213:9465:64528	multidrug	gi:686197643:ref:WP_031807899.1:|FEATURES|multidrug_ABC_transporter|multidrug|multidrug_ABC_transporter	0.999952600578	61.3	31	44.3	7.8e-06	1
MEXC	54	86	HWI-700370F:168:C7JUKANXX:5:2214:12494:88671	multidrug	gi:730493281:ref:WP_034028540.1:|FEATURES|mexC|multidrug|mexC	1.0	63.6	33	48.5	4.2e-07	1
MEXB	982	1014	HWI-700370F:168:C7JUKANXX:5:1211:5184:39742	multidrug	gi:504646765:ref:WP_014833867.1:|FEATURES|mexB|multidrug|mexB	1.0	75.8	33	54.3	7.6e-09	1
CATB10	135	165	HWI-700370F:168:C7JUKANXX:5:1207:14372:94740	phenicol	CAI47810.1|FEATURES|catB10|phenicol|catB10	1.0	67.7	31	51.6	4.9e-08	1
ABCA	820	852	HWI-700370F:168:C7JUKANXX:5:2307:10974:98982	multidrug	XP_753111.1|FEATURES|abcA|multidrug|abcA	0.999999661057	87.9	33	61.2	6.2e-11	1
MUXC	734	766	HWI-700370F:168:C7JUKANXX:5:1306:4268:46122	multidrug	NP_251216.1|FEATURES|MuxC|multidrug|MuxC	0.999999319181	69.7	33	53.9	9.9e-09	1
TRIC	889	920	HWI-700370F:168:C7JUKANXX:5:1107:5910:49529	triclosan	NP_248848.1|FEATURES|TriC|triclosan|TriC	0.999999979831	93.8	32	60.5	1.1e-10	1
MEXD	355	387	HWI-700370F:168:C7JUKANXX:5:1201:10335:49434	multidrug	gi:852273548:ref:WP_048328542.1:|FEATURES|mexD|multidrug|mexD	1.0	72.7	33	55.8	2.6e-09	1
SMED	196	227	HWI-700370F:168:C7JUKANXX:5:1206:4340:64278	multidrug	YP_002029850|FEATURES|smeD|multidrug|smeD	0.999999939067	68.8	32	46.2	2.1e-06	1
TETA	443	474	HWI-700370F:168:C7JUKANXX:5:1301:13269:39632	tetracycline	gi:736993687:ref:WP_034989673.1:|FEATURES|tetA|tetracycline|tetA	0.999999999998	65.6	32	47.0	1.2e-06	1
SMED	198	228	HWI-700370F:168:C7JUKANXX:5:1313:20990:5323	multidrug	YP_002029850|FEATURES|smeD|multidrug|smeD	1.0	74.2	31	48.5	4.2e-07	1
TLCC	383	413	HWI-700370F:168:C7JUKANXX:5:1202:2837:48572	MLS	M57437.gene.p01|FEATURES|tlcC|MLS|tlcC	0.999999961407	61.3	31	44.3	7.8e-06	1
MULTIDRUG_ABC_TRANSPORTER	498	530	HWI-700370F:168:C7JUKANXX:5:2314:6808:15082	multidrug	gi:739906046:ref:WP_037756452.1:|FEATURES|multidrug_ABC_transporter|multidrug|multidrug_ABC_transporter	0.999967779261	69.7	33	45.4	3.5e-06	1
RPOB2	436	468	HWI-700370F:168:C7JUKANXX:5:1114:17307:29224	multidrug	BAD59497.1|FEATURES|rpoB2|multidrug|rpoB2	0.999999276663	81.8	33	60.1	1.4e-10	1
VANH	208	240	HWI-700370F:168:C7JUKANXX:5:2215:5328:5559	glycopeptide	AY082011.1.gene6.p01|FEATURES|vanH|glycopeptide|vanH	0.999999957531	63.6	33	45.1	4.6e-06	1
MULTIDRUG_ABC_TRANSPORTER	534	565	HWI-700370F:168:C7JUKANXX:5:1205:10284:21606	multidrug	gi:817122037:ref:WP_046494699.1:|FEATURES|multidrug_ABC_transporter|multidrug|multidrug_ABC_transporter	1.0	71.9	32	48.1	5.4e-07	1
MULTIDRUG_ABC_TRANSPORTER	557	588	HWI-700370F:168:C7JUKANXX:5:1112:10566:12471	multidrug	gi:759527374:ref:WP_043247487.1:|FEATURES|multidrug_ABC_transporter|multidrug|multidrug_ABC_transporter	0.999999933949	65.6	32	44.7	6.0e-06	1
MUXC	734	765	HWI-700370F:168:C7JUKANXX:5:2204:2513:89286	multidrug	NP_251216.1|FEATURES|MuxC|multidrug|MuxC	0.999999247119	68.8	32	51.2	6.4e-08	1
MEXD	251	282	HWI-700370F:168:C7JUKANXX:5:1113:5238:5567	multidrug	YP_001668663|FEATURES|mexD|multidrug|mexD	0.999998695685	62.5	32	44.3	7.8e-06	1
MULTIDRUG_ABC_TRANSPORTER	140	171	HWI-700370F:168:C7JUKANXX:5:1105:11958:7890	multidrug	NC_010400.5984909.p01|FEATURES|multidrug_ABC_transporter|multidrug|multidrug_ABC_transporter	1.0	87.5	32	61.6	4.7e-11	1
MEXC	171	202	HWI-700370F:168:C7JUKANXX:5:1316:15988:81045	multidrug	gi:730493281:ref:WP_034028540.1:|FEATURES|mexC|multidrug|mexC	1.0	78.1	32	51.2	6.4e-08	1
BACA	199	230	HWI-700370F:168:C7JUKANXX:5:2312:19796:92782	bacitracin	gi:489058813:ref:WP_002968895.1:|FEATURES|bacA|bacitracin|bacA	1.0	78.1	32	59.7	1.8e-10	1
MEXB	976	1008	HWI-700370F:168:C7JUKANXX:5:1306:10956:94678	multidrug	gi:504646765:ref:WP_014833867.1:|FEATURES|mexB|multidrug|mexB	1.0	81.8	33	54.3	7.6e-09	1
MULTIDRUG_ABC_TRANSPORTER	571	603	HWI-700370F:168:C7JUKANXX:5:1313:6030:37081	multidrug	gi:860594225:ref:WP_048475168.1:|FEATURES|multidrug_ABC_transporter|multidrug|multidrug_ABC_transporter	0.999999999995	75.8	33	48.1	5.4e-07	1
ADEB	727	757	HWI-700370F:168:C7JUKANXX:5:2102:16279:42886	multidrug	ABO12177|FEATURES|adeB|multidrug|adeB	1.0	67.7	31	50.4	1.1e-07	1
ROSA	262	293	HWI-700370F:168:C7JUKANXX:5:2307:11297:89316	fosmidomycin	ZP_04623896|FEATURES|rosA|fosmidomycin|rosA	1.0	81.2	32	60.8	8.1e-11	1
MULTIDRUG_ABC_TRANSPORTER	156	188	HWI-700370F:168:C7JUKANXX:5:1308:15930:21010	multidrug	NC_010400.5984909.p01|FEATURES|multidrug_ABC_transporter|multidrug|multidrug_ABC_transporter	1.0	87.9	33	62.0	3.6e-11	1
OMPR	31	63	HWI-700370F:168:C7JUKANXX:5:2207:9189:49498	multidrug	NC_008702.1.4607594.p01|FEATURES|ompR|multidrug|ompR	0.999997896643	66.7	33	45.4	3.5e-06	1
MEXY	664	695	HWI-700370F:168:C7JUKANXX:5:2214:11710:68002	multidrug	BAA34300|FEATURES|mexY|multidrug|mexY	0.999999998496	65.6	32	47.8	7.1e-07	1
RPOB2	792	823	HWI-700370F:168:C7JUKANXX:5:2215:14886:63519	multidrug	BAD59497.1|FEATURES|rpoB2|multidrug|rpoB2	0.99999933756	78.1	32	56.2	2.0e-09	1
RPOB2	793	825	HWI-700370F:168:C7JUKANXX:5:2301:4656:58088	multidrug	BAD59497.1|FEATURES|rpoB2|multidrug|rpoB2	0.99999925031	75.8	33	56.6	1.5e-09	1
MEXD	918	950	HWI-700370F:168:C7JUKANXX:5:1211:1379:50926	multidrug	gi:1011729993:ref:WP_062573631.1:|FEATURES|mexD|multidrug|mexD	1.0	84.8	33	63.2	1.6e-11	1
MSRA	5	37	HWI-700370F:168:C7JUKANXX:5:1313:2791:17957	MLS	gi:486216135:ref:WP_001556865.1:|FEATURES|msrA|MLS|msrA	1.0	100.0	33	69.7	1.7e-13	1
RPOB2	470	502	HWI-700370F:168:C7JUKANXX:5:2101:7333:76509	multidrug	BAD59497.1|FEATURES|rpoB2|multidrug|rpoB2	0.999999354168	69.7	33	57.0	1.2e-09	1
ADEB	736	766	HWI-700370F:168:C7JUKANXX:5:2307:5750:9083	multidrug	gi:446910349:ref:WP_000987605.1:|FEATURES|adeB|multidrug|adeB	1.0	61.3	31	47.4	9.3e-07	1
TRIC	9	41	HWI-700370F:168:C7JUKANXX:5:1102:5334:9503	triclosan	NP_248848.1|FEATURES|TriC|triclosan|TriC	0.99999990917	63.6	33	50.8	8.4e-08	1
LNUA	113	145	HWI-700370F:168:C7JUKANXX:5:1112:18098:52214	MLS	CAJ75666|FEATURES|lnuA|MLS|lnuA	1.0	100.0	33	75.1	4.1e-15	1
MTRD	414	446	HWI-700370F:168:C7JUKANXX:5:2112:18908:62898	multidrug	NP_274718.1|FEATURES|mtrD|multidrug|mtrD	1.0	81.8	33	57.8	6.9e-10	1
ACRB	490	521	HWI-700370F:168:C7JUKANXX:5:2311:5547:50174	multidrug	gi:780021998:ref:WP_045440626.1:|FEATURES|acrB|multidrug|acrB	0.999999999451	78.1	32	55.1	4.4e-09	1
TETP	71	102	HWI-700370F:168:C7JUKANXX:5:1206:19717:99550	tetracycline	NP_348076|FEATURES|tetP|tetracycline|tetP	1.0	75.0	32	52.8	2.2e-08	1
MEXF	449	480	HWI-700370F:168:C7JUKANXX:5:2103:9369:37318	multidrug	YP_001187672|FEATURES|mexF|multidrug|mexF	1.0	84.4	32	55.5	3.4e-09	1
AMRB	879	910	HWI-700370F:168:C7JUKANXX:5:2302:1495:7896	multidrug	AAC27754|FEATURES|amrB|multidrug|amrB	1.0	87.5	32	59.3	2.4e-10	1
VANL	303	335	HWI-700370F:168:C7JUKANXX:5:1113:15347:35665	glycopeptide	ABX54687.1|FEATURES|vanL|glycopeptide|vanL	1.0	66.7	33	50.1	1.4e-07	1
MEXD	354	386	HWI-700370F:168:C7JUKANXX:5:1207:20032:38736	multidrug	gi:852273548:ref:WP_048328542.1:|FEATURES|mexD|multidrug|mexD	1.0	75.8	33	57.4	9.0e-10	1
MEXF	964	995	HWI-700370F:168:C7JUKANXX:5:1316:16956:61782	multidrug	gi:489294780:ref:WP_003202298.1:|FEATURES|mexF|multidrug|mexF	1.0	75.0	32	51.6	4.9e-08	1
PBP-1A	618	650	HWI-700370F:168:C7JUKANXX:5:2303:19362:2744	beta-lactam	JN645776.1.gene1.p01|FEATURES|PBP-1A|beta-lactam|PBP-1A	0.999999996921	81.8	33	63.5	1.2e-11	1
RPOB2	199	231	HWI-700370F:168:C7JUKANXX:5:2305:7906:52020	multidrug	BAD59497.1|FEATURES|rpoB2|multidrug|rpoB2	0.999999313514	72.7	33	55.1	4.4e-09	1
MULTIDRUG_ABC_TRANSPORTER	858	890	HWI-700370F:168:C7JUKANXX:5:1303:2243:54832	multidrug	NC_010400.5984909.p01|FEATURES|multidrug_ABC_transporter|multidrug|multidrug_ABC_transporter	1.0	69.7	33	59.7	1.8e-10	1
ROSB	277	309	HWI-700370F:168:C7JUKANXX:5:1202:7374:76804	fosmidomycin	gi:318604694:emb:CBY26192.1:|FEATURES|rosB|fosmidomycin|rosB	1.0	90.9	33	60.1	1.4e-10	1
MACB	144	176	HWI-700370F:168:C7JUKANXX:5:2310:10368:95230	MLS	gi:693106883:ref:WP_032260279.1:|FEATURES|macB|MLS|macB	1.0	72.7	33	50.4	1.1e-07	1
TRIA	63	94	HWI-700370F:168:C7JUKANXX:5:2115:1661:42007	triclosan	NP_248846.1|FEATURES|TriA|triclosan|TriA	0.999999809635	62.5	32	45.1	4.6e-06	1
ADEH	386	418	HWI-700370F:168:C7JUKANXX:5:1209:15897:6699	multidrug	CAJ77855.1|FEATURES|adeH|multidrug|adeH	0.999998902152	69.7	33	46.6	1.6e-06	1
ROSB	335	367	HWI-700370F:168:C7JUKANXX:5:2205:14150:88864	fosmidomycin	ZP_04635128|FEATURES|rosB|fosmidomycin|rosB	1.0	60.6	33	44.7	6.0e-06	1
MULTIDRUG_ABC_TRANSPORTER	518	550	HWI-700370F:168:C7JUKANXX:5:2106:12672:33189	multidrug	gi:817122037:ref:WP_046494699.1:|FEATURES|multidrug_ABC_transporter|multidrug|multidrug_ABC_transporter	1.0	66.7	33	49.3	2.4e-07	1
MACB	146	176	HWI-700370F:168:C7JUKANXX:5:1216:14561:28153	MLS	gi:895865878:ref:WP_048974758.1:|FEATURES|macB|MLS|macB	1.0	71.0	31	48.9	3.2e-07	1
MEXF	53	85	HWI-700370F:168:C7JUKANXX:5:1207:5773:25227	multidrug	CP000675.2.gene2298.p01|FEATURES|mexF|multidrug|mexF	1.0	78.8	33	56.6	1.5e-09	1
YKKD	55	87	HWI-700370F:168:C7JUKANXX:5:1315:19325:28523	multidrug	gi:489421661:ref:WP_003327389.1:|FEATURES|ykkD|multidrug|ykkD	0.999990094542	60.6	33	45.8	2.7e-06	1
MTRD	411	443	HWI-700370F:168:C7JUKANXX:5:1214:20967:87150	multidrug	NP_274718.1|FEATURES|mtrD|multidrug|mtrD	1.0	87.9	33	60.1	1.4e-10	1
MEXB	745	777	HWI-700370F:168:C7JUKANXX:5:1303:20202:49983	multidrug	gi:503722573:ref:WP_013956649.1:|FEATURES|mexB|multidrug|mexB	0.999999953293	63.6	33	46.2	2.1e-06	1
MEXA	62	92	HWI-700370F:168:C7JUKANXX:5:1210:13557:6320	multidrug	gi:497301063:ref:WP_009615280.1:|FEATURES|mexA|multidrug|mexA	0.999996660733	61.3	31	44.7	6.0e-06	1
MEXF	674	704	HWI-700370F:168:C7JUKANXX:5:2209:6115:86351	multidrug	gi:655279967:ref:WP_028689378.1:|FEATURES|mexF|multidrug|mexF	1.0	83.9	31	59.7	1.8e-10	1
MEXF	589	621	HWI-700370F:168:C7JUKANXX:5:2113:3492:100226	multidrug	gi:985599614:ref:WP_060839111.1:|FEATURES|mexF|multidrug|mexF	1.0	81.8	33	58.5	4.0e-10	1
SRMB	20	52	HWI-700370F:168:C7JUKANXX:5:2103:8922:50313	MLS	X63451.gene.p01|FEATURES|srmB|MLS|srmB	0.999999987866	63.6	33	44.7	6.0e-06	1
RPOB2	683	715	HWI-700370F:168:C7JUKANXX:5:1111:16210:77153	multidrug	BAD59497.1|FEATURES|rpoB2|multidrug|rpoB2	0.999999240378	63.6	33	52.0	3.8e-08	1
ADEB	384	416	HWI-700370F:168:C7JUKANXX:5:1106:6985:24987	multidrug	gi:820799228:ref:WP_046760544.1:|FEATURES|adeB|multidrug|adeB	1.0	90.9	33	61.6	4.7e-11	1
MEXD	336	368	HWI-700370F:168:C7JUKANXX:5:1113:16919:41405	multidrug	YP_608682|FEATURES|mexD|multidrug|mexD	1.0	78.8	33	53.5	1.3e-08	1
ROSB	230	262	HWI-700370F:168:C7JUKANXX:5:1111:13416:45130	fosmidomycin	ZP_04623897|FEATURES|rosB|fosmidomycin|rosB	1.0	81.8	33	56.6	1.5e-09	1
MDTC	355	385	HWI-700370F:168:C7JUKANXX:5:1310:12017:33538	multidrug	CP004022.1.gene1674.p01|FEATURES|mdtC|multidrug|mdtC	1.0	83.9	31	54.7	5.8e-09	1
VATE	118	150	HWI-700370F:168:C7JUKANXX:5:2316:16548:46799	MLS	AAG21695|FEATURES|vatE|MLS|vatE	1.0	72.7	33	51.6	4.9e-08	1
RLMA(II)	114	146	HWI-700370F:168:C7JUKANXX:5:2105:7994:9904	MLS	AJD73064.1|FEATURES|RlmA(II)|MLS|RlmA(II)	0.999999981595	97.0	33	71.6	4.6e-14	1
MEXC	168	199	HWI-700370F:168:C7JUKANXX:5:2113:11762:5180	multidrug	gi:730493281:ref:WP_034028540.1:|FEATURES|mexC|multidrug|mexC	1.0	78.1	32	52.4	2.9e-08	1
RPOB2	440	472	HWI-700370F:168:C7JUKANXX:5:1108:19544:96947	multidrug	BAD59497.1|FEATURES|rpoB2|multidrug|rpoB2	0.999999139334	84.8	33	63.9	9.6e-12	1
CEOB	994	1026	HWI-700370F:168:C7JUKANXX:5:2312:9443:2620	multidrug	gi:590120227:emb:CDN64284.1:|FEATURES|ceoB|multidrug|ceoB	1.0	87.9	33	58.2	5.2e-10	1
RPOB2	141	171	HWI-700370F:168:C7JUKANXX:5:2203:5307:7943	multidrug	BAD59497.1|FEATURES|rpoB2|multidrug|rpoB2	0.999999230143	71.0	31	51.6	4.9e-08	1
MEXF	92	124	HWI-700370F:168:C7JUKANXX:5:1105:18880:9151	multidrug	CP000675.2.gene2298.p01|FEATURES|mexF|multidrug|mexF	0.999999999998	63.6	33	46.6	1.6e-06	1
RPOB2	703	735	HWI-700370F:168:C7JUKANXX:5:1205:11159:73921	multidrug	BAD59497.1|FEATURES|rpoB2|multidrug|rpoB2	0.999999230143	60.6	33	51.6	4.9e-08	1
TRIC	46	78	HWI-700370F:168:C7JUKANXX:5:1214:11075:62098	triclosan	NP_248848.1|FEATURES|TriC|triclosan|TriC	0.999999954292	69.7	33	55.1	4.4e-09	1
MULTIDRUG_ABC_TRANSPORTER	973	1005	HWI-700370F:168:C7JUKANXX:5:2205:9532:34903	multidrug	NC_010400.5984909.p01|FEATURES|multidrug_ABC_transporter|multidrug|multidrug_ABC_transporter	1.0	90.9	33	61.6	4.7e-11	1
TRIC	294	326	HWI-700370F:168:C7JUKANXX:5:1213:14191:66617	triclosan	NP_248848.1|FEATURES|TriC|triclosan|TriC	0.999999738677	63.6	33	44.7	6.0e-06	1
SRMB	379	411	HWI-700370F:168:C7JUKANXX:5:1112:19462:5449	MLS	X63451.gene.p01|FEATURES|srmB|MLS|srmB	0.999999999996	63.6	33	47.4	9.3e-07	1
MTRD	951	983	HWI-700370F:168:C7JUKANXX:5:2103:8904:100058	multidrug	NP_274718.1|FEATURES|mtrD|multidrug|mtrD	0.999999526582	75.8	33	51.6	4.9e-08	1
RPOB2	1010	1042	HWI-700370F:168:C7JUKANXX:5:1104:12125:83369	multidrug	BAD59497.1|FEATURES|rpoB2|multidrug|rpoB2	0.999999422185	84.8	33	66.6	1.5e-12	1
TRIC	178	210	HWI-700370F:168:C7JUKANXX:5:1312:19843:54582	triclosan	NP_248848.1|FEATURES|TriC|triclosan|TriC	0.99999986602	66.7	33	48.5	4.2e-07	1
MAJOR_FACILITATOR_SUPERFAMILY_TRANSPORTER	31	63	HWI-700370F:168:C7JUKANXX:5:2307:17868:95461	multidrug	CP001918.1.gene2931.p01|FEATURES|major_facilitator_superfamily_transporter|multidrug|major_facilitator_superfamily_transporter	0.999998504174	60.6	33	44.7	6.0e-06	1
MULTIDRUG_ABC_TRANSPORTER	552	583	HWI-700370F:168:C7JUKANXX:5:1114:6012:81529	multidrug	gi:953808775:ref:WP_058042812.1:|FEATURES|multidrug_ABC_transporter|multidrug|multidrug_ABC_transporter	1.0	68.8	32	48.9	3.2e-07	1
ROSB	124	155	HWI-700370F:168:C7JUKANXX:5:1206:1767:13681	fosmidomycin	ZP_04631861|FEATURES|rosB|fosmidomycin|rosB	1.0	75.0	32	50.4	1.1e-07	1
TRIC	920	952	HWI-700370F:168:C7JUKANXX:5:2111:1800:75704	triclosan	NP_248848.1|FEATURES|TriC|triclosan|TriC	0.99999990295	66.7	33	50.4	1.1e-07	1
RPOB2	720	752	HWI-700370F:168:C7JUKANXX:5:2106:4262:94394	multidrug	BAD59497.1|FEATURES|rpoB2|multidrug|rpoB2	0.999999198176	69.7	33	50.4	1.1e-07	1
MULTIDRUG_ABC_TRANSPORTER	521	553	HWI-700370F:168:C7JUKANXX:5:1110:14872:56566	multidrug	gi:748767925:ref:WP_040019608.1:|FEATURES|multidrug_ABC_transporter|multidrug|multidrug_ABC_transporter	0.999999999956	72.7	33	52.8	2.2e-08	1
OLEB	161	193	HWI-700370F:168:C7JUKANXX:5:1210:10248:39231	MLS	AAA50325|FEATURES|oleB|MLS|oleB	0.996653119481	60.6	33	50.1	1.4e-07	1
MULTIDRUG_ABC_TRANSPORTER	508	540	HWI-700370F:168:C7JUKANXX:5:1204:2390:76744	multidrug	gi:1032695345:ref:WP_064272854.1:|FEATURES|multidrug_ABC_transporter|multidrug|multidrug_ABC_transporter	1.0	69.7	33	47.0	1.2e-06	1
VGBA	141	173	HWI-700370F:168:C7JUKANXX:5:1304:16982:32787	MLS	M20129.gene.p01|FEATURES|vgbA|MLS|vgbA	0.999999999995	69.7	33	51.6	4.9e-08	1
MDTA	106	138	HWI-700370F:168:C7JUKANXX:5:1107:17872:60787	multidrug	gi:857778811:emb:CRL60244.1:|FEATURES|mdtA|multidrug|mdtA	0.999999934215	66.7	33	46.6	1.6e-06	1
MULTIDRUG_ABC_TRANSPORTER	4	36	HWI-700370F:168:C7JUKANXX:5:2210:2990:3744	multidrug	NC_010400.5984909.p01|FEATURES|multidrug_ABC_transporter|multidrug|multidrug_ABC_transporter	1.0	78.8	33	55.5	3.4e-09	1
EMRA	247	279	HWI-700370F:168:C7JUKANXX:5:2201:10830:87017	multidrug	gi:545286519:ref:WP_021569573.1:|FEATURES|emrA|multidrug|emrA	0.97896991511	60.6	33	46.6	1.6e-06	1
RIFAMPIN_MONOOXYGENASE	300	332	HWI-700370F:168:C7JUKANXX:5:1108:13021:52933	rifamycin	gi:527106108:ref:WP_020907004.1:|FEATURES|rifampin_monooxygenase|rifamycin|rifampin_monooxygenase	1.0	69.7	33	48.5	4.2e-07	1
MSBA	510	542	HWI-700370F:168:C7JUKANXX:5:1209:10570:4588	nitroimidazole	NP_415434.1|FEATURES|msbA|nitroimidazole|msbA	0.999731137518	66.7	33	46.6	1.6e-06	1
PBP-1A	430	462	HWI-700370F:168:C7JUKANXX:5:1116:9513:72980	beta-lactam	YP_001292390|FEATURES|PBP-1A|beta-lactam|PBP-1A	1.0	60.6	33	45.1	4.6e-06	1
TRANSCRIPTIONAL_REGULATORY_PROTEIN_CPXR_CPXR	66	97	HWI-700370F:168:C7JUKANXX:5:2105:15772:53430	unclassified	CP001485.1.gene721.p01|FEATURES|transcriptional_regulatory_protein_CpxR_cpxR|unclassified|transcriptional_regulatory_protein_CpxR_cpxR	0.999992214255	62.5	32	45.4	3.5e-06	1
MEXE	66	98	HWI-700370F:168:C7JUKANXX:5:1205:17488:53608	multidrug	gi:497308478:ref:WP_009622695.1:|FEATURES|mexE|multidrug|mexE	0.999999438217	60.6	33	46.2	2.1e-06	1
TET36	70	101	HWI-700370F:168:C7JUKANXX:5:2113:7796:91683	tetracycline	AJ514254.gene.p01|FEATURES|tet36|tetracycline|tet36	0.999999999999	62.5	32	45.1	4.6e-06	1
ROSA	249	280	HWI-700370F:168:C7JUKANXX:5:1316:6033:5533	fosmidomycin	YP_001401993|FEATURES|rosA|fosmidomycin|rosA	1.0	75.0	32	54.3	7.6e-09	1
EVGS	705	737	HWI-700370F:168:C7JUKANXX:5:1212:2109:35929	multidrug	AAC75429.1|FEATURES|evgS|multidrug|evgS	0.999999712527	60.6	33	46.6	1.6e-06	1
ROSA	260	292	HWI-700370F:168:C7JUKANXX:5:2313:19838:57086	fosmidomycin	ZP_04623896|FEATURES|rosA|fosmidomycin|rosA	1.0	78.8	33	62.4	2.8e-11	1
TET36	47	78	HWI-700370F:168:C7JUKANXX:5:2309:1947:84925	tetracycline	AJ514254.gene.p01|FEATURES|tet36|tetracycline|tet36	1.0	65.6	32	53.1	1.7e-08	1
TRIC	18	49	HWI-700370F:168:C7JUKANXX:5:1208:3945:23030	triclosan	NP_248848.1|FEATURES|TriC|triclosan|TriC	0.999999929958	71.9	32	52.4	2.9e-08	1
OPMB	294	326	HWI-700370F:168:C7JUKANXX:5:1303:7859:4170	multidrug	NP_251215.1|FEATURES|OpmB|multidrug|OpmB	0.999998449182	63.6	33	44.3	7.8e-06	1
ABCA	379	410	HWI-700370F:168:C7JUKANXX:5:1306:14058:72688	multidrug	XP_753111.1|FEATURES|abcA|multidrug|abcA	0.999999656903	78.1	32	58.5	4.0e-10	1
MSBA	497	528	HWI-700370F:168:C7JUKANXX:5:2302:2765:25205	nitroimidazole	NP_415434.1|FEATURES|msbA|nitroimidazole|msbA	0.999697773785	68.8	32	47.0	1.2e-06	1
CEOB	358	390	HWI-700370F:168:C7JUKANXX:5:1212:14269:17021	multidrug	gi:590120227:emb:CDN64284.1:|FEATURES|ceoB|multidrug|ceoB	1.0	69.7	33	53.9	9.9e-09	1
TRIC	876	908	HWI-700370F:168:C7JUKANXX:5:1209:1499:69785	triclosan	NP_248848.1|FEATURES|TriC|triclosan|TriC	0.999999948184	90.9	33	60.5	1.1e-10	1
ADEB	380	412	HWI-700370F:168:C7JUKANXX:5:2102:10863:4908	multidrug	gi:820799228:ref:WP_046760544.1:|FEATURES|adeB|multidrug|adeB	1.0	81.8	33	54.7	5.8e-09	1
MEXB	982	1014	HWI-700370F:168:C7JUKANXX:5:1111:18285:44494	multidrug	gi:504646765:ref:WP_014833867.1:|FEATURES|mexB|multidrug|mexB	1.0	75.8	33	54.3	7.6e-09	1
MULTIDRUG_ABC_TRANSPORTER	414	444	HWI-700370F:168:C7JUKANXX:5:1207:14146:39469	multidrug	gi:558888514:ref:WP_023543283.1:|FEATURES|multidrug_ABC_transporter|multidrug|multidrug_ABC_transporter	0.999278229887	61.3	31	44.7	6.0e-06	1
MEXF	27	59	HWI-700370F:168:C7JUKANXX:5:2216:18466:98611	multidrug	EEB58431|FEATURES|mexF|multidrug|mexF	1.0	81.8	33	61.2	6.2e-11	1
MEXD	93	125	HWI-700370F:168:C7JUKANXX:5:2216:9619:3971	multidrug	gi:496339859:ref:WP_009049037.1:|FEATURES|mexD|multidrug|mexD	1.0	69.7	33	50.4	1.1e-07	1
TRIC	440	471	HWI-700370F:168:C7JUKANXX:5:2211:15291:64629	triclosan	NP_248848.1|FEATURES|TriC|triclosan|TriC	0.999999840011	78.1	32	54.7	5.8e-09	1
TRIC	698	730	HWI-700370F:168:C7JUKANXX:5:2203:11409:82201	triclosan	NP_248848.1|FEATURES|TriC|triclosan|TriC	0.999999951343	66.7	33	54.7	5.8e-09	1
TRIC	958	990	HWI-700370F:168:C7JUKANXX:5:2313:3096:40448	triclosan	NP_248848.1|FEATURES|TriC|triclosan|TriC	0.999999987704	90.9	33	63.9	9.6e-12	1
TRIA	60	90	HWI-700370F:168:C7JUKANXX:5:2108:2401:94773	triclosan	NP_248846.1|FEATURES|TriA|triclosan|TriA	0.999999796636	64.5	31	44.7	6.0e-06	1
BACA	27	59	HWI-700370F:168:C7JUKANXX:5:1204:15782:28074	bacitracin	YP_001925041|FEATURES|bacA|bacitracin|bacA	1.0	90.9	33	65.5	3.3e-12	1
ADEA	174	206	HWI-700370F:168:C7JUKANXX:5:2108:13226:2570	multidrug	AAL14439|FEATURES|adeA|multidrug|adeA	0.999999799947	60.6	33	45.1	4.6e-06	1
MEXF	353	385	HWI-700370F:168:C7JUKANXX:5:1115:13147:72791	multidrug	CP000675.2.gene2298.p01|FEATURES|mexF|multidrug|mexF	1.0	75.8	33	57.4	9.0e-10	1
MAJOR_FACILITATOR_SUPERFAMILY_TRANSPORTER	150	182	HWI-700370F:168:C7JUKANXX:5:1313:7034:61724	multidrug	CP001918.1.gene2931.p01|FEATURES|major_facilitator_superfamily_transporter|multidrug|major_facilitator_superfamily_transporter	1.0	69.7	33	59.7	1.8e-10	1
MULTIDRUG_ABC_TRANSPORTER	163	195	HWI-700370F:168:C7JUKANXX:5:2201:13233:86678	multidrug	NC_010400.5984909.p01|FEATURES|multidrug_ABC_transporter|multidrug|multidrug_ABC_transporter	1.0	81.8	33	64.7	5.6e-12	1
MULTIDRUG_ABC_TRANSPORTER	384	416	HWI-700370F:168:C7JUKANXX:5:2210:2416:64811	multidrug	gi:505420018:ref:WP_015607120.1:|FEATURES|multidrug_ABC_transporter|multidrug|multidrug_ABC_transporter	0.999999926933	60.6	33	45.4	3.5e-06	1
AXYY	324	355	HWI-700370F:168:C7JUKANXX:5:1206:5902:35680	multidrug	EGP45231.1|FEATURES|AxyY|multidrug|AxyY	1.0	71.9	32	51.2	6.4e-08	1
MEXF	374	406	HWI-700370F:168:C7JUKANXX:5:2207:1437:10484	multidrug	gi:950580033:ref:WP_057445338.1:|FEATURES|mexF|multidrug|mexF	1.0	87.9	33	62.0	3.6e-11	1
TRIC	449	481	HWI-700370F:168:C7JUKANXX:5:1210:11713:58398	triclosan	NP_248848.1|FEATURES|TriC|triclosan|TriC	0.999999937381	69.7	33	53.1	1.7e-08	1
BACA	185	217	HWI-700370F:168:C7JUKANXX:5:2203:19861:24100	bacitracin	ZP_00051658|FEATURES|bacA|bacitracin|bacA	1.0	97.0	33	65.5	3.3e-12	1
SMER	95	127	HWI-700370F:168:C7JUKANXX:5:1210:5096:14344	multidrug	AAD51348.1|FEATURES|smeR|multidrug|smeR	0.999995502667	63.6	33	44.3	7.8e-06	1
ACRB	404	436	HWI-700370F:168:C7JUKANXX:5:2201:13082:73173	multidrug	gi:447055218:ref:WP_001132474.1:|FEATURES|acrB|multidrug|acrB	1.0	87.9	33	61.6	4.7e-11	1
ROSB	229	260	HWI-700370F:168:C7JUKANXX:5:2108:9458:95950	fosmidomycin	ZP_04631861|FEATURES|rosB|fosmidomycin|rosB	1.0	81.2	32	54.3	7.6e-09	1
AXYY	430	462	HWI-700370F:168:C7JUKANXX:5:2108:12800:9618	multidrug	EGP45231.1|FEATURES|AxyY|multidrug|AxyY	1.0	75.8	33	54.7	5.8e-09	1
MEXD	95	127	HWI-700370F:168:C7JUKANXX:5:2109:19864:69427	multidrug	YP_001350571|FEATURES|mexD|multidrug|mexD	1.0	63.6	33	46.6	1.6e-06	1
SHV	62	93	HWI-700370F:168:C7JUKANXX:5:2101:7291:46401	beta-lactam	DQ174304.1.gene1.p01|FEATURES|SHV-64|beta-lactam|SHV	1.0	65.6	32	45.4	3.5e-06	1
ACRA	275	307	HWI-700370F:168:C7JUKANXX:5:2305:1130:54563	multidrug	gi:857776950:emb:CRL62373.1:|FEATURES|acrA|multidrug|acrA	1.0	60.6	33	49.7	1.9e-07	1
EFRB	187	218	HWI-700370F:168:C7JUKANXX:5:2214:8864:63819	multidrug	CDO61516.1|FEATURES|efrB|multidrug|efrB	0.999999856736	62.5	32	46.2	2.1e-06	1
MDTC	377	408	HWI-700370F:168:C7JUKANXX:5:2204:9382:80029	multidrug	NC_002695.1.916586.p01|FEATURES|mdtC|multidrug|mdtC	0.992146675746	81.2	32	50.4	1.1e-07	1
RPOB2	683	715	HWI-700370F:168:C7JUKANXX:5:1103:9851:63227	multidrug	BAD59497.1|FEATURES|rpoB2|multidrug|rpoB2	0.999999240378	63.6	33	52.0	3.8e-08	1
RPOB2	775	806	HWI-700370F:168:C7JUKANXX:5:1313:5299:74989	multidrug	BAD59497.1|FEATURES|rpoB2|multidrug|rpoB2	0.999999260014	75.0	32	52.8	2.2e-08	1
MEXC	288	319	HWI-700370F:168:C7JUKANXX:5:2315:9496:27486	multidrug	gi:730493281:ref:WP_034028540.1:|FEATURES|mexC|multidrug|mexC	0.99999999087	71.9	32	48.9	3.2e-07	1
MEXF	988	1020	HWI-700370F:168:C7JUKANXX:5:2102:15212:64512	multidrug	CP000675.2.gene2298.p01|FEATURES|mexF|multidrug|mexF	1.0	75.8	33	53.5	1.3e-08	1
TET36	48	80	HWI-700370F:168:C7JUKANXX:5:2311:10383:45678	tetracycline	AJ514254.gene.p01|FEATURES|tet36|tetracycline|tet36	1.0	60.6	33	52.4	2.9e-08	1
RPOB2	804	835	HWI-700370F:168:C7JUKANXX:5:1109:21140:57624	multidrug	BAD59497.1|FEATURES|rpoB2|multidrug|rpoB2	0.999999152657	68.8	32	48.9	3.2e-07	1
MEXD	610	641	HWI-700370F:168:C7JUKANXX:5:2106:7610:82474	multidrug	U57969.gene.p01|FEATURES|mexD|multidrug|mexD	0.999999999996	68.8	32	45.8	2.7e-06	1
MDTG	55	87	HWI-700370F:168:C7JUKANXX:5:1109:5890:71237	multidrug	gi:313635905:gb:EFS01863.1:|FEATURES|mdtG|multidrug|mdtG	0.999999992127	60.6	33	48.1	5.4e-07	1
TRIA	63	94	HWI-700370F:168:C7JUKANXX:5:1308:11276:5669	triclosan	NP_248846.1|FEATURES|TriA|triclosan|TriA	0.999999809635	62.5	32	45.1	4.6e-06	1
DFRK	49	81	HWI-700370F:168:C7JUKANXX:5:2314:17800:100863	diaminopyrimidine	CBL80435.1|FEATURES|dfrK|diaminopyrimidine|dfrK	0.999895006253	60.6	33	47.4	9.3e-07	1
ROSB	63	93	HWI-700370F:168:C7JUKANXX:5:2303:11965:14495	fosmidomycin	YP_001007250|FEATURES|rosB|fosmidomycin|rosB	1.0	80.6	31	54.7	5.8e-09	1
MULTIDRUG_ABC_TRANSPORTER	490	522	HWI-700370F:168:C7JUKANXX:5:1107:4464:6498	multidrug	gi:639148059:ref:WP_024490169.1:|FEATURES|multidrug_ABC_transporter|multidrug|multidrug_ABC_transporter	1.0	75.8	33	52.4	2.9e-08	1
SMER	74	106	HWI-700370F:168:C7JUKANXX:5:1203:2961:6221	multidrug	AAD51348.1|FEATURES|smeR|multidrug|smeR	0.999995730754	60.6	33	45.1	4.6e-06	1
MEXD	84	116	HWI-700370F:168:C7JUKANXX:5:1212:20190:42784	multidrug	gi:730701571:ref:WP_034074282.1:|FEATURES|mexD|multidrug|mexD	1.0	66.7	33	48.1	5.4e-07	1
TRIC	716	748	HWI-700370F:168:C7JUKANXX:5:1103:14567:24463	triclosan	NP_248848.1|FEATURES|TriC|triclosan|TriC	0.999999813873	63.6	33	46.6	1.6e-06	1
DFRK	49	81	HWI-700370F:168:C7JUKANXX:5:1115:3356:75570	diaminopyrimidine	CBL80435.1|FEATURES|dfrK|diaminopyrimidine|dfrK	0.999895006253	60.6	33	47.4	9.3e-07	1
ROSA	285	317	HWI-700370F:168:C7JUKANXX:5:1311:2566:81639	fosmidomycin	ZP_04623896|FEATURES|rosA|fosmidomycin|rosA	1.0	75.8	33	51.6	4.9e-08	1
AXYY	978	1009	HWI-700370F:168:C7JUKANXX:5:1103:20539:12126	multidrug	EGP45231.1|FEATURES|AxyY|multidrug|AxyY	1.0	81.2	32	53.5	1.3e-08	1
GOLS	47	78	HWI-700370F:168:C7JUKANXX:5:1212:16740:75042	multidrug	NP_459349.1|FEATURES|golS|multidrug|golS	0.99999754884	68.8	32	45.4	3.5e-06	1
ROSB	225	257	HWI-700370F:168:C7JUKANXX:5:1107:15393:87597	fosmidomycin	YP_001605795|FEATURES|rosB|fosmidomycin|rosB	1.0	81.8	33	55.5	3.4e-09	1
TET32	64	94	HWI-700370F:168:C7JUKANXX:5:2312:18583:19183	tetracycline	ABV82118|FEATURES|tet32|tetracycline|tet32	0.999995407987	61.3	31	48.1	5.4e-07	1
TRIC	572	604	HWI-700370F:168:C7JUKANXX:5:2101:20057:30379	triclosan	NP_248848.1|FEATURES|TriC|triclosan|TriC	0.999999937381	66.7	33	53.1	1.7e-08	1
MEXX	274	305	HWI-700370F:168:C7JUKANXX:5:1210:10503:45637	multidrug	gi:556469950:ref:WP_023321698.1:|FEATURES|mexX|multidrug|mexX	1.0	68.8	32	48.9	3.2e-07	1
MEXE	66	98	HWI-700370F:168:C7JUKANXX:5:1108:17906:43365	multidrug	gi:497308478:ref:WP_009622695.1:|FEATURES|mexE|multidrug|mexE	0.999999438217	60.6	33	46.2	2.1e-06	1
ADEB	371	402	HWI-700370F:168:C7JUKANXX:5:2214:14507:4873	multidrug	gi:820799228:ref:WP_046760544.1:|FEATURES|adeB|multidrug|adeB	1.0	81.2	32	52.0	3.8e-08	1
MEXF	669	700	HWI-700370F:168:C7JUKANXX:5:1312:20837:40238	multidrug	gi:764528042:ref:WP_044407471.1:|FEATURES|mexF|multidrug|mexF	1.0	78.1	32	60.5	1.1e-10	1
NORA	58	90	HWI-700370F:168:C7JUKANXX:5:2205:6655:43707	multidrug	gi:488407009:ref:WP_002476394.1:|FEATURES|norA|multidrug|norA	1.0	100.0	33	67.8	6.6e-13	1
MULTIDRUG_ABC_TRANSPORTER	538	570	HWI-700370F:168:C7JUKANXX:5:2111:16788:30521	multidrug	gi:817122037:ref:WP_046494699.1:|FEATURES|multidrug_ABC_transporter|multidrug|multidrug_ABC_transporter	1.0	75.8	33	52.0	3.8e-08	1
MEXF	624	656	HWI-700370F:168:C7JUKANXX:5:1110:8722:9376	multidrug	gi:497896441:ref:WP_010210597.1:|FEATURES|mexF|multidrug|mexF	1.0	78.8	33	57.0	1.2e-09	1
TRIC	245	277	HWI-700370F:168:C7JUKANXX:5:1111:5340:78572	triclosan	NP_248848.1|FEATURES|TriC|triclosan|TriC	0.9999998565	63.6	33	48.1	5.4e-07	1
TRANSCRIPTIONAL_REGULATORY_PROTEIN_CPXR_CPXR	85	117	HWI-700370F:168:C7JUKANXX:5:1301:14842:72551	unclassified	CP004022.1.gene3215.p01|FEATURES|transcriptional_regulatory_protein_CpxR_cpxR|unclassified|transcriptional_regulatory_protein_CpxR_cpxR	0.999178422461	72.7	33	53.9	9.9e-09	1
TRIC	933	965	HWI-700370F:168:C7JUKANXX:5:2309:5593:17271	triclosan	NP_248848.1|FEATURES|TriC|triclosan|TriC	0.999999944812	75.8	33	53.9	9.9e-09	1
MULTIDRUG_ABC_TRANSPORTER	985	1017	HWI-700370F:168:C7JUKANXX:5:2216:20904:61418	multidrug	NC_010400.5984909.p01|FEATURES|multidrug_ABC_transporter|multidrug|multidrug_ABC_transporter	1.0	84.8	33	57.8	6.9e-10	1
MDTB	276	307	HWI-700370F:168:C7JUKANXX:5:2314:1655:77927	multidrug	gi:553863833:ref:WP_023138386.1:|FEATURES|mdtB|multidrug|mdtB	0.999999999995	65.6	32	53.1	1.7e-08	1
MDTA	103	135	HWI-700370F:168:C7JUKANXX:5:2313:17350:56933	multidrug	gi:857778811:emb:CRL60244.1:|FEATURES|mdtA|multidrug|mdtA	0.999999641511	66.7	33	45.4	3.5e-06	1
RPOB2	467	499	HWI-700370F:168:C7JUKANXX:5:1204:17237:34211	multidrug	BAD59497.1|FEATURES|rpoB2|multidrug|rpoB2	0.999999361875	69.7	33	57.4	9.0e-10	1
TRIC	9	41	HWI-700370F:168:C7JUKANXX:5:2313:6348:23829	triclosan	NP_248848.1|FEATURES|TriC|triclosan|TriC	0.99999990917	63.6	33	50.8	8.4e-08	1
ROSA	147	178	HWI-700370F:168:C7JUKANXX:5:2108:18402:16355	fosmidomycin	YP_001401993|FEATURES|rosA|fosmidomycin|rosA	1.0	75.0	32	50.8	8.4e-08	1
CEOB	176	208	HWI-700370F:168:C7JUKANXX:5:2115:20485:47952	multidrug	gi:590120227:emb:CDN64284.1:|FEATURES|ceoB|multidrug|ceoB	1.0	78.8	33	58.5	4.0e-10	1
MEXD	17	49	HWI-700370F:168:C7JUKANXX:5:1115:21136:91207	multidrug	gi:499256187:ref:WP_010953727.1:|FEATURES|mexD|multidrug|mexD	1.0	60.6	33	47.0	1.2e-06	1
ADEB	735	766	HWI-700370F:168:C7JUKANXX:5:1210:20300:82350	multidrug	gi:446910349:ref:WP_000987605.1:|FEATURES|adeB|multidrug|adeB	1.0	62.5	32	49.7	1.9e-07	1
AMRB	294	326	HWI-700370F:168:C7JUKANXX:5:1208:6122:16914	multidrug	YP_992987|FEATURES|amrB|multidrug|amrB	0.999999848453	63.6	33	48.9	3.2e-07	1
ROSB	317	349	HWI-700370F:168:C7JUKANXX:5:1313:19459:77214	fosmidomycin	ZP_04623897|FEATURES|rosB|fosmidomycin|rosB	1.0	66.7	33	46.2	2.1e-06	1
CEOB	58	90	HWI-700370F:168:C7JUKANXX:5:1109:3255:71652	multidrug	AAB58161|FEATURES|ceoB|multidrug|ceoB	1.0	78.8	33	54.3	7.6e-09	1
MTRD	961	993	HWI-700370F:168:C7JUKANXX:5:2115:12118:66070	multidrug	NP_274718.1|FEATURES|mtrD|multidrug|mtrD	1.0	72.7	33	50.1	1.4e-07	1
AMRB	905	937	HWI-700370F:168:C7JUKANXX:5:2309:5312:10073	multidrug	AAC27754|FEATURES|amrB|multidrug|amrB	1.0	75.8	33	55.5	3.4e-09	1
RPOB2	1032	1064	HWI-700370F:168:C7JUKANXX:5:2103:2575:39465	multidrug	BAD59497.1|FEATURES|rpoB2|multidrug|rpoB2	0.999999219787	84.8	33	68.2	5.1e-13	1
ROSB	36	68	HWI-700370F:168:C7JUKANXX:5:2301:19239:9680	fosmidomycin	ZP_04631861|FEATURES|rosB|fosmidomycin|rosB	1.0	72.7	33	52.4	2.9e-08	1
MDTF	389	421	HWI-700370F:168:C7JUKANXX:5:1212:7943:98413	multidrug	gi:507086511:ref:WP_016157252.1:|FEATURES|mdtF|multidrug|mdtF	1.0	93.9	33	61.2	6.2e-11	1
ABCA	1001	1033	HWI-700370F:168:C7JUKANXX:5:1210:4729:82138	multidrug	XP_753111.1|FEATURES|abcA|multidrug|abcA	0.99999946577	63.6	33	48.9	3.2e-07	1
TRIC	951	983	HWI-700370F:168:C7JUKANXX:5:1201:16116:68825	triclosan	NP_248848.1|FEATURES|TriC|triclosan|TriC	0.999999991626	90.9	33	66.6	1.5e-12	1
MEXD	78	109	HWI-700370F:168:C7JUKANXX:5:2111:2925:26793	multidrug	gi:489226605:ref:WP_003134989.1:|FEATURES|mexD|multidrug|mexD	1.0	65.6	32	46.6	1.6e-06	1
MEXF	36	68	HWI-700370F:168:C7JUKANXX:5:1208:7570:40013	multidrug	CP000675.2.gene2298.p01|FEATURES|mexF|multidrug|mexF	1.0	75.8	33	59.3	2.4e-10	1
MEXC	186	217	HWI-700370F:168:C7JUKANXX:5:1116:19845:80312	multidrug	gi:685917389:ref:WP_031654226.1:|FEATURES|mexC|multidrug|mexC	1.0	84.4	32	55.5	3.4e-09	1
ROSB	236	268	HWI-700370F:168:C7JUKANXX:5:2304:20557:85398	fosmidomycin	YP_001605795|FEATURES|rosB|fosmidomycin|rosB	1.0	81.8	33	56.2	2.0e-09	1
TRIC	51	83	HWI-700370F:168:C7JUKANXX:5:2215:1739:49696	triclosan	NP_248848.1|FEATURES|TriC|triclosan|TriC	0.999999920294	60.6	33	51.6	4.9e-08	1
MEXC	167	199	HWI-700370F:168:C7JUKANXX:5:2213:9591:75076	multidrug	gi:730493281:ref:WP_034028540.1:|FEATURES|mexC|multidrug|mexC	1.0	78.8	33	53.9	9.9e-09	1
MTRD	410	442	HWI-700370F:168:C7JUKANXX:5:1301:16489:28635	multidrug	NP_274718.1|FEATURES|mtrD|multidrug|mtrD	1.0	87.9	33	60.1	1.4e-10	1
YKKD	50	81	HWI-700370F:168:C7JUKANXX:5:1205:9471:37037	multidrug	gi:489421661:ref:WP_003327389.1:|FEATURES|ykkD|multidrug|ykkD	0.999991934324	65.6	32	49.3	2.4e-07	1
VGBA	107	137	HWI-700370F:168:C7JUKANXX:5:1102:18136:75199	MLS	M20129.gene.p01|FEATURES|vgbA|MLS|vgbA	0.999999999996	71.0	31	52.0	3.8e-08	1
MULTIDRUG_ABC_TRANSPORTER	478	509	HWI-700370F:168:C7JUKANXX:5:1212:2701:78216	multidrug	gi:947982677:ref:WP_056642336.1:|FEATURES|multidrug_ABC_transporter|multidrug|multidrug_ABC_transporter	1.0	87.5	32	60.1	1.4e-10	1
AXYY	660	690	HWI-700370F:168:C7JUKANXX:5:2209:16057:24435	multidrug	EGP45231.1|FEATURES|AxyY|multidrug|AxyY	0.999999921578	67.7	31	45.4	3.5e-06	1
TRIA	243	273	HWI-700370F:168:C7JUKANXX:5:1214:16304:2309	triclosan	NP_248846.1|FEATURES|TriA|triclosan|TriA	0.999999850748	67.7	31	46.6	1.6e-06	1
BACA	167	199	HWI-700370F:168:C7JUKANXX:5:1113:14016:91945	bacitracin	ZP_00051658|FEATURES|bacA|bacitracin|bacA	1.0	97.0	33	64.7	5.6e-12	1
ADEF	559	591	HWI-700370F:168:C7JUKANXX:5:2316:7425:12540	multidrug	CAJ77856.1|FEATURES|adeF|multidrug|adeF	0.999999657277	69.7	33	53.5	1.3e-08	1
MULTIDRUG_ABC_TRANSPORTER	390	420	HWI-700370F:168:C7JUKANXX:5:2102:7138:21172	multidrug	gi:702897513:ref:WP_033300957.1:|FEATURES|multidrug_ABC_transporter|multidrug|multidrug_ABC_transporter	0.999999627098	64.5	31	47.4	9.3e-07	1
VGBA	97	129	HWI-700370F:168:C7JUKANXX:5:2110:6469:83288	MLS	M20129.gene.p01|FEATURES|vgbA|MLS|vgbA	0.999999998669	60.6	33	49.7	1.9e-07	1
MEXD	959	991	HWI-700370F:168:C7JUKANXX:5:1303:12804:34523	multidrug	gi:1011729993:ref:WP_062573631.1:|FEATURES|mexD|multidrug|mexD	1.0	81.8	33	57.0	1.2e-09	1
MEXD	239	271	HWI-700370F:168:C7JUKANXX:5:2204:4433:25057	multidrug	gi:852273548:ref:WP_048328542.1:|FEATURES|mexD|multidrug|mexD	1.0	72.7	33	51.6	4.9e-08	1
MULTIDRUG_ABC_TRANSPORTER	463	493	HWI-700370F:168:C7JUKANXX:5:2312:9018:62126	multidrug	gi:1031799645:ref:WP_064138838.1:|FEATURES|multidrug_ABC_transporter|multidrug|multidrug_ABC_transporter	1.0	74.2	31	51.2	6.4e-08	1
MEXF	50	82	HWI-700370F:168:C7JUKANXX:5:1201:10215:75850	multidrug	gi:654923461:ref:WP_028373991.1:|FEATURES|mexF|multidrug|mexF	1.0	81.8	33	60.8	8.1e-11	1
TRIC	36	67	HWI-700370F:168:C7JUKANXX:5:1209:10398:95110	triclosan	NP_248848.1|FEATURES|TriC|triclosan|TriC	0.999997766048	75.0	32	57.4	9.0e-10	1
BPEF	127	159	HWI-700370F:168:C7JUKANXX:5:2102:18149:92316	multidrug	ZP_02465589|FEATURES|bpeF|multidrug|bpeF	1.0	84.8	33	61.6	4.7e-11	1
MEXQ	1003	1034	HWI-700370F:168:C7JUKANXX:5:1209:4032:6494	multidrug	BAE06008.1|FEATURES|mexQ|multidrug|mexQ	1.0	81.2	32	56.2	2.0e-09	1
MEXF	593	625	HWI-700370F:168:C7JUKANXX:5:1111:10731:59167	multidrug	gi:985599614:ref:WP_060839111.1:|FEATURES|mexF|multidrug|mexF	1.0	84.8	33	60.1	1.4e-10	1
RPOB2	723	755	HWI-700370F:168:C7JUKANXX:5:2111:3712:49387	multidrug	BAD59497.1|FEATURES|rpoB2|multidrug|rpoB2	0.999999177877	69.7	33	49.7	1.9e-07	1
OQXB	179	211	HWI-700370F:168:C7JUKANXX:5:1216:8080:72207	multidrug	YP_001693238|FEATURES|oqxB|multidrug|oqxB	0.999999981533	63.6	33	50.4	1.1e-07	1
MDTB	269	301	HWI-700370F:168:C7JUKANXX:5:1206:10886:87463	multidrug	gi:553863833:ref:WP_023138386.1:|FEATURES|mdtB|multidrug|mdtB	0.999999999949	60.6	33	49.7	1.9e-07	1
MULTIDRUG_ABC_TRANSPORTER	887	918	HWI-700370F:168:C7JUKANXX:5:2113:7933:16745	multidrug	NC_010400.5984909.p01|FEATURES|multidrug_ABC_transporter|multidrug|multidrug_ABC_transporter	1.0	78.1	32	52.0	3.8e-08	1
AMRB	918	950	HWI-700370F:168:C7JUKANXX:5:1206:2176:3726	multidrug	YP_992987|FEATURES|amrB|multidrug|amrB	1.0	84.8	33	63.2	1.6e-11	1
MEXD	979	1011	HWI-700370F:168:C7JUKANXX:5:2206:11544:74136	multidrug	gi:852273548:ref:WP_048328542.1:|FEATURES|mexD|multidrug|mexD	1.0	75.8	33	53.5	1.3e-08	1
MDTB	439	469	HWI-700370F:168:C7JUKANXX:5:2112:13932:61501	multidrug	gi:447120620:ref:WP_001197876.1:|FEATURES|mdtB|multidrug|mdtB	0.993141329529	93.5	31	58.5	4.0e-10	1
TRIC	580	611	HWI-700370F:168:C7JUKANXX:5:1102:17628:48685	triclosan	NP_248848.1|FEATURES|TriC|triclosan|TriC	0.99999996589	75.0	32	57.0	1.2e-09	1
ROSA	117	149	HWI-700370F:168:C7JUKANXX:5:2315:19007:89874	fosmidomycin	YP_001401993|FEATURES|rosA|fosmidomycin|rosA	1.0	75.8	33	55.1	4.4e-09	1
MEXD	21	52	HWI-700370F:168:C7JUKANXX:5:1112:16860:11326	multidrug	YP_348488|FEATURES|mexD|multidrug|mexD	0.999999874666	62.5	32	47.8	7.1e-07	1
MEXF	78	110	HWI-700370F:168:C7JUKANXX:5:2103:21161:34323	multidrug	gi:985599614:ref:WP_060839111.1:|FEATURES|mexF|multidrug|mexF	1.0	69.7	33	47.4	9.3e-07	1
MULTIDRUG_ABC_TRANSPORTER	146	177	HWI-700370F:168:C7JUKANXX:5:2215:4324:38526	multidrug	NC_010400.5984909.p01|FEATURES|multidrug_ABC_transporter|multidrug|multidrug_ABC_transporter	1.0	84.4	32	60.5	1.1e-10	1
RPOB2	754	786	HWI-700370F:168:C7JUKANXX:5:1102:10989:37314	multidrug	BAD59497.1|FEATURES|rpoB2|multidrug|rpoB2	0.999999198176	75.8	33	50.4	1.1e-07	1
BACA	27	58	HWI-700370F:168:C7JUKANXX:5:2213:5925:94538	bacitracin	YP_001925041|FEATURES|bacA|bacitracin|bacA	1.0	96.9	32	68.2	5.1e-13	1
TRANSCRIPTIONAL_REGULATORY_PROTEIN_CPXR_CPXR	85	116	HWI-700370F:168:C7JUKANXX:5:2108:16338:70666	unclassified	CP001485.1.gene721.p01|FEATURES|transcriptional_regulatory_protein_CpxR_cpxR|unclassified|transcriptional_regulatory_protein_CpxR_cpxR	1.0	78.1	32	53.1	1.7e-08	1
CEOB	960	992	HWI-700370F:168:C7JUKANXX:5:1302:12085:29902	multidrug	YP_002095804|FEATURES|ceoB|multidrug|ceoB	1.0	87.9	33	57.8	6.9e-10	1
ACRB	884	915	HWI-700370F:168:C7JUKANXX:5:2308:10209:43115	multidrug	gi:497324874:ref:WP_009639087.1:|FEATURES|acrB|multidrug|acrB	1.0	84.4	32	60.1	1.4e-10	1
MULTIDRUG_ABC_TRANSPORTER	547	578	HWI-700370F:168:C7JUKANXX:5:2102:4313:42478	multidrug	gi:953808775:ref:WP_058042812.1:|FEATURES|multidrug_ABC_transporter|multidrug|multidrug_ABC_transporter	0.999999996796	62.5	32	47.0	1.2e-06	1
RIFAMPIN_MONOOXYGENASE	288	319	HWI-700370F:168:C7JUKANXX:5:1107:18334:53918	rifamycin	gi:527106108:ref:WP_020907004.1:|FEATURES|rifampin_monooxygenase|rifamycin|rifampin_monooxygenase	1.0	71.9	32	50.1	1.4e-07	1
MEXN	845	877	HWI-700370F:168:C7JUKANXX:5:2304:16136:44397	multidrug	BAE06006.1|FEATURES|mexN|multidrug|mexN	0.999999293067	72.7	33	50.4	1.1e-07	1
EFRA	394	425	HWI-700370F:168:C7JUKANXX:5:1109:2991:83415	multidrug	CDO61513.1|FEATURES|efrA|multidrug|efrA	0.999999377137	71.9	32	47.8	7.1e-07	1
MULTIDRUG_ABC_TRANSPORTER	559	589	HWI-700370F:168:C7JUKANXX:5:2212:21242:38887	multidrug	gi:948137056:ref:WP_056795395.1:|FEATURES|multidrug_ABC_transporter|multidrug|multidrug_ABC_transporter	1.0	74.2	31	48.1	5.4e-07	1
MEXY	670	702	HWI-700370F:168:C7JUKANXX:5:2108:10858:74834	multidrug	BAA34300|FEATURES|mexY|multidrug|mexY	0.999999931049	69.7	33	48.1	5.4e-07	1
MEXF	856	888	HWI-700370F:168:C7JUKANXX:5:1214:16311:28570	multidrug	gi:950580033:ref:WP_057445338.1:|FEATURES|mexF|multidrug|mexF	1.0	69.7	33	60.1	1.4e-10	1
BCR-1	61	92	HWI-700370F:168:C7JUKANXX:5:2206:20777:70560	bicyclomycin	ALV80601.1|FEATURES|bcr-1|bicyclomycin|bcr-1	0.999957973086	62.5	32	47.8	7.1e-07	1
AMRB	473	504	HWI-700370F:168:C7JUKANXX:5:1307:6278:15142	multidrug	gi:493455429:ref:WP_006410704.1:|FEATURES|amrB|multidrug|amrB	1.0	84.4	32	58.2	5.2e-10	1
TETB	555	587	HWI-700370F:168:C7JUKANXX:5:2112:6369:60120	tetracycline	gi:499592337:ref:WP_011273071.1:|FEATURES|tetB|tetracycline|tetB	0.999999981669	69.7	33	50.1	1.4e-07	1
TRIC	36	67	HWI-700370F:168:C7JUKANXX:5:1213:2300:60117	triclosan	NP_248848.1|FEATURES|TriC|triclosan|TriC	0.999997401278	75.0	32	57.4	9.0e-10	1
MEXF	28	59	HWI-700370F:168:C7JUKANXX:5:1309:19259:25868	multidrug	EEB58431|FEATURES|mexF|multidrug|mexF	1.0	84.4	32	60.5	1.1e-10	1
MEXE	189	219	HWI-700370F:168:C7JUKANXX:5:2216:7265:98332	multidrug	gi:749018243:ref:WP_040076872.1:|FEATURES|mexE|multidrug|mexE	1.0	71.0	31	50.8	8.4e-08	1
TRIA	249	280	HWI-700370F:168:C7JUKANXX:5:2312:20639:3852	triclosan	NP_248846.1|FEATURES|TriA|triclosan|TriA	0.999999818756	65.6	32	45.4	3.5e-06	1
MEXD	276	308	HWI-700370F:168:C7JUKANXX:5:2104:7871:46480	multidrug	YP_001668663|FEATURES|mexD|multidrug|mexD	0.999998695685	69.7	33	44.3	7.8e-06	1
ADEB	376	408	HWI-700370F:168:C7JUKANXX:5:1110:14869:86436	multidrug	gi:446910347:ref:WP_000987603.1:|FEATURES|adeB|multidrug|adeB	1.0	90.9	33	60.5	1.1e-10	1
MEXF	598	630	HWI-700370F:168:C7JUKANXX:5:2316:9204:49084	multidrug	gi:751651551:ref:WP_041118420.1:|FEATURES|mexF|multidrug|mexF	1.0	87.9	33	62.0	3.6e-11	1
POXTA	180	212	HWI-700370F:168:C7JUKANXX:5:2103:8032:7682	multidrug	AVI44920.1|FEATURES|poxtA|multidrug|poxtA	0.9999992451	60.6	33	45.8	2.7e-06	1
TRIC	653	684	HWI-700370F:168:C7JUKANXX:5:2102:14121:9762	triclosan	NP_248848.1|FEATURES|TriC|triclosan|TriC	0.99999989079	65.6	32	49.7	1.9e-07	1
CEOB	889	921	HWI-700370F:168:C7JUKANXX:5:2312:13561:62727	multidrug	gi:590120227:emb:CDN64284.1:|FEATURES|ceoB|multidrug|ceoB	1.0	84.8	33	57.8	6.9e-10	1
MEXY	910	941	HWI-700370F:168:C7JUKANXX:5:2313:7670:14971	multidrug	BAA34300|FEATURES|mexY|multidrug|mexY	1.0	87.5	32	57.8	6.9e-10	1
MULTIDRUG_ABC_TRANSPORTER	656	688	HWI-700370F:168:C7JUKANXX:5:1209:16075:80238	multidrug	NC_010400.5984909.p01|FEATURES|multidrug_ABC_transporter|multidrug|multidrug_ABC_transporter	1.0	72.7	33	56.6	1.5e-09	1
CEOB	306	338	HWI-700370F:168:C7JUKANXX:5:1112:14510:54256	multidrug	gi:590120227:emb:CDN64284.1:|FEATURES|ceoB|multidrug|ceoB	1.0	81.8	33	60.5	1.1e-10	1
AMRB	465	497	HWI-700370F:168:C7JUKANXX:5:1315:20429:39361	multidrug	AAC27754|FEATURES|amrB|multidrug|amrB	1.0	78.8	33	55.5	3.4e-09	1
MDSB	858	890	HWI-700370F:168:C7JUKANXX:5:2205:5238:73674	multidrug	NP_459346.1|FEATURES|mdsB|multidrug|mdsB	0.999999975952	60.6	33	50.4	1.1e-07	1
ADEF	994	1026	HWI-700370F:168:C7JUKANXX:5:1102:16399:66058	multidrug	CAJ77856.1|FEATURES|adeF|multidrug|adeF	1.0	75.8	33	54.7	5.8e-09	1
MUXA	276	307	HWI-700370F:168:C7JUKANXX:5:2115:4228:56097	multidrug	NP_251218.1|FEATURES|MuxA|multidrug|MuxA	0.999999994033	71.9	32	51.2	6.4e-08	1
MULTIDRUG_ABC_TRANSPORTER	723	753	HWI-700370F:168:C7JUKANXX:5:2302:14697:9416	multidrug	NC_010400.5984909.p01|FEATURES|multidrug_ABC_transporter|multidrug|multidrug_ABC_transporter	1.0	67.7	31	50.4	1.1e-07	1
ROSB	329	361	HWI-700370F:168:C7JUKANXX:5:1305:3416:71242	fosmidomycin	YP_001007250|FEATURES|rosB|fosmidomycin|rosB	1.0	66.7	33	46.2	2.1e-06	1
SMED	195	226	HWI-700370F:168:C7JUKANXX:5:2105:7104:30441	multidrug	YP_002029850|FEATURES|smeD|multidrug|smeD	0.999999989905	68.8	32	46.6	1.6e-06	1
TETA	443	474	HWI-700370F:168:C7JUKANXX:5:1201:17272:47327	tetracycline	gi:736993687:ref:WP_034989673.1:|FEATURES|tetA|tetracycline|tetA	0.999999999997	62.5	32	46.6	1.6e-06	1
MEXD	83	115	HWI-700370F:168:C7JUKANXX:5:1214:19910:49557	multidrug	gi:489226605:ref:WP_003134989.1:|FEATURES|mexD|multidrug|mexD	1.0	63.6	33	47.0	1.2e-06	1
MUXA	276	307	HWI-700370F:168:C7JUKANXX:5:2109:16311:57731	multidrug	NP_251218.1|FEATURES|MuxA|multidrug|MuxA	0.999999990482	68.8	32	48.9	3.2e-07	1
AMRB	473	503	HWI-700370F:168:C7JUKANXX:5:1215:3553:36142	multidrug	AAC27754|FEATURES|amrB|multidrug|amrB	1.0	80.6	31	54.3	7.6e-09	1
MEXF	19	51	HWI-700370F:168:C7JUKANXX:5:1316:1352:24415	multidrug	CP000675.2.gene2723.p01|FEATURES|mexF|multidrug|mexF	1.0	66.7	33	49.3	2.4e-07	1
AMRB	465	497	HWI-700370F:168:C7JUKANXX:5:2214:16817:85917	multidrug	AAC27754|FEATURES|amrB|multidrug|amrB	1.0	78.8	33	55.5	3.4e-09	1
MDTC	348	379	HWI-700370F:168:C7JUKANXX:5:2313:10232:84236	multidrug	gi:554682018:ref:WP_023181958.1:|FEATURES|mdtC|multidrug|mdtC	0.999999999969	65.6	32	44.7	6.0e-06	1
MEXD	59	90	HWI-700370F:168:C7JUKANXX:5:2204:12955:75951	multidrug	gi:852273548:ref:WP_048328542.1:|FEATURES|mexD|multidrug|mexD	0.999998843157	62.5	32	47.4	9.3e-07	1
RPOB2	594	626	HWI-700370F:168:C7JUKANXX:5:1109:11562:49160	multidrug	BAD59497.1|FEATURES|rpoB2|multidrug|rpoB2	0.999999209225	69.7	33	50.8	8.4e-08	1
ACRA	253	284	HWI-700370F:168:C7JUKANXX:5:1312:18580:36746	multidrug	NC_002695.1.912781.p01|FEATURES|acrA|multidrug|acrA	0.999998858779	62.5	32	45.4	3.5e-06	1
MEXN	61	91	HWI-700370F:168:C7JUKANXX:5:1110:14156:69194	multidrug	BAE06006.1|FEATURES|mexN|multidrug|mexN	0.999999177923	67.7	31	47.0	1.2e-06	1
MEXF	201	233	HWI-700370F:168:C7JUKANXX:5:2204:17834:14593	multidrug	YP_348389|FEATURES|mexF|multidrug|mexF	0.999996320841	60.6	33	44.3	7.8e-06	1
MULTIDRUG_ABC_TRANSPORTER	672	704	HWI-700370F:168:C7JUKANXX:5:2312:11636:4314	multidrug	NC_010400.5984909.p01|FEATURES|multidrug_ABC_transporter|multidrug|multidrug_ABC_transporter	1.0	81.8	33	62.0	3.6e-11	1
ADEB	740	772	HWI-700370F:168:C7JUKANXX:5:2213:15195:100358	multidrug	ABO12177|FEATURES|adeB|multidrug|adeB	1.0	69.7	33	52.4	2.9e-08	1
MULTIDRUG_ABC_TRANSPORTER	562	593	HWI-700370F:168:C7JUKANXX:5:1311:10416:95026	multidrug	gi:748767925:ref:WP_040019608.1:|FEATURES|multidrug_ABC_transporter|multidrug|multidrug_ABC_transporter	0.999999672495	62.5	32	44.7	6.0e-06	1
MULTIDRUG_ABC_TRANSPORTER	672	704	HWI-700370F:168:C7JUKANXX:5:2202:17239:67481	multidrug	NC_010400.5984909.p01|FEATURES|multidrug_ABC_transporter|multidrug|multidrug_ABC_transporter	1.0	81.8	33	62.0	3.6e-11	1
AMRB	873	905	HWI-700370F:168:C7JUKANXX:5:2109:16770:83120	multidrug	gi:493455429:ref:WP_006410704.1:|FEATURES|amrB|multidrug|amrB	1.0	90.9	33	62.4	2.8e-11	1
VGBC	131	162	HWI-700370F:168:C7JUKANXX:5:1109:18471:97167	MLS	APB03225.1|FEATURES|vgbC|MLS|vgbC	0.999999985981	65.6	32	47.4	9.3e-07	1
BPEF	79	111	HWI-700370F:168:C7JUKANXX:5:1116:14670:98235	multidrug	ZP_02465589|FEATURES|bpeF|multidrug|bpeF	1.0	78.8	33	56.6	1.5e-09	1
TRIC	41	72	HWI-700370F:168:C7JUKANXX:5:1212:19870:18669	triclosan	NP_248848.1|FEATURES|TriC|triclosan|TriC	0.999999971561	78.1	32	58.2	5.2e-10	1
OQXA	68	99	HWI-700370F:168:C7JUKANXX:5:2215:6198:20578	multidrug	YP_001693237.1|FEATURES|oqxA|multidrug|oqxA	0.999999651616	62.5	32	49.7	1.9e-07	1
ROSA	345	377	HWI-700370F:168:C7JUKANXX:5:1303:14621:34178	fosmidomycin	AAC60781|FEATURES|rosA|fosmidomycin|rosA	1.0	60.6	33	46.2	2.1e-06	1
TRIC	153	185	HWI-700370F:168:C7JUKANXX:5:1112:8644:4385	triclosan	NP_248848.1|FEATURES|TriC|triclosan|TriC	0.999999756946	60.6	33	45.1	4.6e-06	1
MEXF	1001	1033	HWI-700370F:168:C7JUKANXX:5:2202:10536:76018	multidrug	gi:655279967:ref:WP_028689378.1:|FEATURES|mexF|multidrug|mexF	1.0	87.9	33	61.6	4.7e-11	1
MEXF	920	952	HWI-700370F:168:C7JUKANXX:5:1101:12927:90400	multidrug	gi:940417834:ref:WP_055007142.1:|FEATURES|mexF|multidrug|mexF	1.0	72.7	33	50.8	8.4e-08	1
RPOB2	730	762	HWI-700370F:168:C7JUKANXX:5:1308:12753:99481	multidrug	BAD59497.1|FEATURES|rpoB2|multidrug|rpoB2	0.999999240378	78.8	33	55.1	4.4e-09	1
MEXB	828	858	HWI-700370F:168:C7JUKANXX:5:1103:11084:85659	multidrug	CAW25151|FEATURES|mexB|multidrug|mexB	0.99999999718	61.3	31	47.4	9.3e-07	1
VANA	303	333	HWI-700370F:168:C7JUKANXX:5:2306:15535:11140	glycopeptide	CAB61227|FEATURES|vanA|glycopeptide|vanA	1.0	74.2	31	51.2	6.4e-08	1
ROSB	233	265	HWI-700370F:168:C7JUKANXX:5:2108:21076:43859	fosmidomycin	gi:896190680:ref:WP_049199932.1:|FEATURES|rosB|fosmidomycin|rosB	1.0	81.8	33	56.6	1.5e-09	1
ACRB	401	433	HWI-700370F:168:C7JUKANXX:5:1116:18194:7001	multidrug	ABR13271|FEATURES|acrB|multidrug|acrB	1.0	90.9	33	62.4	2.8e-11	1
MULTIDRUG_ABC_TRANSPORTER	500	532	HWI-700370F:168:C7JUKANXX:5:2110:13310:39864	multidrug	gi:1011969930:ref:WP_062776015.1:|FEATURES|multidrug_ABC_transporter|multidrug|multidrug_ABC_transporter	1.0	81.8	33	56.2	2.0e-09	1
MEXF	202	234	HWI-700370F:168:C7JUKANXX:5:1205:11374:20194	multidrug	YP_348389|FEATURES|mexF|multidrug|mexF	0.999996425294	60.6	33	44.7	6.0e-06	1
SMED	195	226	HWI-700370F:168:C7JUKANXX:5:1102:9439:60070	multidrug	YP_002029850|FEATURES|smeD|multidrug|smeD	0.999999989905	68.8	32	46.6	1.6e-06	1
TRIC	388	418	HWI-700370F:168:C7JUKANXX:5:2201:13185:17422	triclosan	NP_248848.1|FEATURES|TriC|triclosan|TriC	0.999997670139	74.2	31	51.2	6.4e-08	1
MDTE	82	114	HWI-700370F:168:C7JUKANXX:5:2301:5235:48575	multidrug	CP001918.1.gene3442.p01|FEATURES|mdtE|multidrug|mdtE	0.999997381162	66.7	33	44.7	6.0e-06	1
RPOB2	1031	1062	HWI-700370F:168:C7JUKANXX:5:2206:20857:17196	multidrug	BAD59497.1|FEATURES|rpoB2|multidrug|rpoB2	0.999999488141	84.4	32	65.5	3.3e-12	1
ROSB	217	249	HWI-700370F:168:C7JUKANXX:5:1314:1457:86663	fosmidomycin	YP_001605795|FEATURES|rosB|fosmidomycin|rosB	1.0	72.7	33	49.3	2.4e-07	1
MUXB	567	598	HWI-700370F:168:C7JUKANXX:5:1316:18952:10956	multidrug	NP_251217.1|FEATURES|MuxB|multidrug|MuxB	0.999998856163	68.8	32	46.2	2.1e-06	1
CTX-M	141	173	HWI-700370F:168:C7JUKANXX:5:2108:21258:82965	beta-lactam	AJU57235.1|FEATURES|CTX-M-160|beta-lactam|CTX-M	1.0	69.7	33	51.6	4.9e-08	1
MACB	17	49	HWI-700370F:168:C7JUKANXX:5:2114:5657:59501	MLS	gi:556477097:ref:WP_023328693.1:|FEATURES|macB|MLS|macB	1.0	60.6	33	45.4	3.5e-06	1
VGBC	159	191	HWI-700370F:168:C7JUKANXX:5:1107:18195:68185	MLS	APB03225.1|FEATURES|vgbC|MLS|vgbC	0.999999999996	63.6	33	47.4	9.3e-07	1
BACA	187	219	HWI-700370F:168:C7JUKANXX:5:1314:7543:58031	bacitracin	YP_001925041|FEATURES|bacA|bacitracin|bacA	1.0	97.0	33	67.0	1.1e-12	1
OLEB	55	85	HWI-700370F:168:C7JUKANXX:5:2110:3919:81353	MLS	AAA50325|FEATURES|oleB|MLS|oleB	0.999999990831	64.5	31	45.1	4.6e-06	1
SHV	126	156	HWI-700370F:168:C7JUKANXX:5:2301:16360:89757	beta-lactam	DQ013287.1.gene1.p1|FEATURES|SHV-70|beta-lactam|SHV	1.0	74.2	31	50.4	1.1e-07	1
OMPR	185	217	HWI-700370F:168:C7JUKANXX:5:2114:13086:43187	multidrug	NC_008702.1.4607594.p01|FEATURES|ompR|multidrug|ompR	0.99999802957	69.7	33	49.3	2.4e-07	1
MDTF	388	419	HWI-700370F:168:C7JUKANXX:5:2103:16675:17606	multidrug	gi:507086511:ref:WP_016157252.1:|FEATURES|mdtF|multidrug|mdtF	1.0	96.9	32	61.6	4.7e-11	1
TRUNCATED_PUTATIVE_RESPONSE_REGULATOR_ARLR	86	117	HWI-700370F:168:C7JUKANXX:5:1204:17408:4433	unclassified	HE999704.1.gene1528.p01|FEATURES|truncated_putative_response_regulator_ArlR|unclassified|truncated_putative_response_regulator_ArlR	1.0	75.0	32	50.8	8.4e-08	1
MULTIDRUG_ABC_TRANSPORTER	981	1013	HWI-700370F:168:C7JUKANXX:5:1208:9591:99568	multidrug	NC_010400.5984909.p01|FEATURES|multidrug_ABC_transporter|multidrug|multidrug_ABC_transporter	1.0	84.8	33	58.5	4.0e-10	1
MEXF	253	285	HWI-700370F:168:C7JUKANXX:5:2211:21020:81224	multidrug	YP_001348104|FEATURES|mexF|multidrug|mexF	1.0	78.8	33	56.2	2.0e-09	1
SRMB	28	60	HWI-700370F:168:C7JUKANXX:5:2102:17341:19643	MLS	X63451.gene.p01|FEATURES|srmB|MLS|srmB	0.999999993885	66.7	33	48.5	4.2e-07	1
RPOB2	730	762	HWI-700370F:168:C7JUKANXX:5:1102:8128:55853	multidrug	BAD59497.1|FEATURES|rpoB2|multidrug|rpoB2	0.999999240378	78.8	33	55.1	4.4e-09	1
MEXD	967	999	HWI-700370F:168:C7JUKANXX:5:1315:10868:37387	multidrug	gi:852273548:ref:WP_048328542.1:|FEATURES|mexD|multidrug|mexD	1.0	81.8	33	56.6	1.5e-09	1
MDTB	255	285	HWI-700370F:168:C7JUKANXX:5:2211:2178:38309	multidrug	gi:553863833:ref:WP_023138386.1:|FEATURES|mdtB|multidrug|mdtB	0.999999995385	64.5	31	44.3	7.8e-06	1
OPTRA	200	230	HWI-700370F:168:C7JUKANXX:5:2203:16602:89866	oxazolidinone	AKA86814|FEATURES|optrA|oxazolidinone|optrA	0.999183570527	64.5	31	48.1	5.4e-07	1
RPOB2	581	613	HWI-700370F:168:C7JUKANXX:5:1301:17508:82152	multidrug	BAD59497.1|FEATURES|rpoB2|multidrug|rpoB2	0.999999417275	81.8	33	60.5	1.1e-10	1
RPOB2	446	478	HWI-700370F:168:C7JUKANXX:5:1312:14227:99548	multidrug	BAD59497.1|FEATURES|rpoB2|multidrug|rpoB2	0.999999230143	84.8	33	66.2	1.9e-12	1
MULTIDRUG_ABC_TRANSPORTER	146	177	HWI-700370F:168:C7JUKANXX:5:1303:9017:93899	multidrug	NC_010400.5984909.p01|FEATURES|multidrug_ABC_transporter|multidrug|multidrug_ABC_transporter	1.0	84.4	32	60.5	1.1e-10	1
BACA	169	201	HWI-700370F:168:C7JUKANXX:5:2105:8631:92623	bacitracin	ZP_00051658|FEATURES|bacA|bacitracin|bacA	1.0	90.9	33	62.0	3.6e-11	1
BACA	82	114	HWI-700370F:168:C7JUKANXX:5:2215:13026:42161	bacitracin	ZP_00051658|FEATURES|bacA|bacitracin|bacA	0.999999999764	84.8	33	60.8	8.1e-11	1
MULTIDRUG_ABC_TRANSPORTER	597	629	HWI-700370F:168:C7JUKANXX:5:1115:5516:72298	multidrug	NC_010400.5984909.p01|FEATURES|multidrug_ABC_transporter|multidrug|multidrug_ABC_transporter	1.0	87.9	33	60.8	8.1e-11	1
MEXD	245	276	HWI-700370F:168:C7JUKANXX:5:1116:9570:31352	multidrug	gi:852273548:ref:WP_048328542.1:|FEATURES|mexD|multidrug|mexD	0.999999999996	75.0	32	49.7	1.9e-07	1
ACRB	489	521	HWI-700370F:168:C7JUKANXX:5:2204:20593:65274	multidrug	ZP_02902384|FEATURES|acrB|multidrug|acrB	1.0	78.8	33	57.0	1.2e-09	1
TETP	66	96	HWI-700370F:168:C7JUKANXX:5:1108:14155:73170	tetracycline	NP_348076|FEATURES|tetP|tetracycline|tetP	1.0	77.4	31	53.9	9.9e-09	1
SME-3	46	76	HWI-700370F:168:C7JUKANXX:5:1314:15794:65117	beta-lactam	AY584237.1.gene1.p1|FEATURES|SME-3|beta-lactam|SME-3	1.0	61.3	31	47.0	1.2e-06	1
TRIC	50	82	HWI-700370F:168:C7JUKANXX:5:2307:20845:12040	triclosan	NP_248848.1|FEATURES|TriC|triclosan|TriC	0.999999944812	63.6	33	53.9	9.9e-09	1
RPOB2	1025	1056	HWI-700370F:168:C7JUKANXX:5:2112:2545:36391	multidrug	BAD59497.1|FEATURES|rpoB2|multidrug|rpoB2	0.999999496683	90.6	32	66.2	1.9e-12	1
MDTB	271	303	HWI-700370F:168:C7JUKANXX:5:1307:7866:93778	multidrug	gi:553863833:ref:WP_023138386.1:|FEATURES|mdtB|multidrug|mdtB	0.999999999965	60.6	33	51.2	6.4e-08	1
MEXW	387	419	HWI-700370F:168:C7JUKANXX:5:1209:12161:99515	multidrug	YP_001670703|FEATURES|mexW|multidrug|mexW	0.99999996401	63.6	33	45.1	4.6e-06	1
MEXD	610	641	HWI-700370F:168:C7JUKANXX:5:2316:2299:15051	multidrug	U57969.gene.p01|FEATURES|mexD|multidrug|mexD	0.999999999996	68.8	32	45.8	2.7e-06	1
PATA	265	295	HWI-700370F:168:C7JUKANXX:5:2209:12540:29704	fluoroquinolone	NP_417544.5|FEATURES|patA|fluoroquinolone|patA	0.999934427453	61.3	31	44.7	6.0e-06	1
RPOB2	1017	1049	HWI-700370F:168:C7JUKANXX:5:2206:10850:37233	multidrug	BAD59497.1|FEATURES|rpoB2|multidrug|rpoB2	0.999999410616	90.9	33	69.3	2.3e-13	1
CARA	170	201	HWI-700370F:168:C7JUKANXX:5:2210:9972:16880	MLS	M80346.gene.p01|FEATURES|carA|MLS|carA	0.999999983926	68.8	32	44.7	6.0e-06	1
PBP-2X	167	199	HWI-700370F:168:C7JUKANXX:5:1105:17529:95050	beta-lactam	CAO91622|FEATURES|PBP-2X|beta-lactam|PBP-2X	1.0	69.7	33	53.9	9.9e-09	1
ROSB	66	96	HWI-700370F:168:C7JUKANXX:5:1313:16556:5387	fosmidomycin	YP_001007250|FEATURES|rosB|fosmidomycin|rosB	1.0	77.4	31	52.8	2.2e-08	1
TRANSCRIPTIONAL_REGULATORY_PROTEIN_CPXR_CPXR	81	113	HWI-700370F:168:C7JUKANXX:5:2308:4213:88816	unclassified	CP000675.2.gene1535.p01|FEATURES|transcriptional_regulatory_protein_CpxR_cpxR|unclassified|transcriptional_regulatory_protein_CpxR_cpxR	1.0	72.7	33	53.1	1.7e-08	1
MDTC	181	212	HWI-700370F:168:C7JUKANXX:5:2113:6356:33994	multidrug	CP001918.1.gene3441.p01|FEATURES|mdtC|multidrug|mdtC	0.99999363441	62.5	32	44.7	6.0e-06	1
CATB	103	134	HWI-700370F:168:C7JUKANXX:5:2203:2835:51277	phenicol	gi:499386493:ref:WP_011073960.1:|FEATURES|catB|phenicol|catB	0.999943201928	62.5	32	45.1	4.6e-06	1
MEXF	379	411	HWI-700370F:168:C7JUKANXX:5:1313:20680:45563	multidrug	gi:950580033:ref:WP_057445338.1:|FEATURES|mexF|multidrug|mexF	1.0	87.9	33	63.2	1.6e-11	1
CARA	198	228	HWI-700370F:168:C7JUKANXX:5:1108:9493:40589	MLS	M80346.gene.p01|FEATURES|carA|MLS|carA	0.999792495646	71.0	31	52.8	2.2e-08	1
MDTL	311	342	HWI-700370F:168:C7JUKANXX:5:1310:9201:28375	multidrug	gi:446988854:ref:WP_001066110.1:|FEATURES|mdtL|multidrug|mdtL	0.999999695456	62.5	32	48.5	4.2e-07	1
MULTIDRUG_ABC_TRANSPORTER	500	531	HWI-700370F:168:C7JUKANXX:5:1315:12164:77202	multidrug	gi:664395661:ref:WP_030922045.1:|FEATURES|multidrug_ABC_transporter|multidrug|multidrug_ABC_transporter	1.0	84.4	32	56.6	1.5e-09	1
MULTIDRUG_ABC_TRANSPORTER	556	588	HWI-700370F:168:C7JUKANXX:5:1116:15203:86764	multidrug	gi:860594225:ref:WP_048475168.1:|FEATURES|multidrug_ABC_transporter|multidrug|multidrug_ABC_transporter	0.999997952236	60.6	33	44.3	7.8e-06	1
ACRB	185	217	HWI-700370F:168:C7JUKANXX:5:1107:1941:48380	multidrug	CP002695.1.gene992.p01|FEATURES|acrB|multidrug|acrB	1.0	60.6	33	47.4	9.3e-07	1
MTRD	957	989	HWI-700370F:168:C7JUKANXX:5:2204:3626:59068	multidrug	NP_274718.1|FEATURES|mtrD|multidrug|mtrD	0.999999999999	72.7	33	50.4	1.1e-07	1
VANS	322	355	HWI-700370F:168:C7JUKANXX:5:1314:19366:43465	glycopeptide	ZP_03233797|FEATURES|vanS|glycopeptide|vanS	1.0	64.7	34	44.3	7.8e-06	1
MUXB	580	612	HWI-700370F:168:C7JUKANXX:5:2208:9542:97730	multidrug	NP_251217.1|FEATURES|MuxB|multidrug|MuxB	0.99999914145	72.7	33	51.6	4.9e-08	1
MULTIDRUG_ABC_TRANSPORTER	464	496	HWI-700370F:168:C7JUKANXX:5:1211:6397:87788	multidrug	gi:896355182:ref:WP_049310020.1:|FEATURES|multidrug_ABC_transporter|multidrug|multidrug_ABC_transporter	1.0	78.8	33	58.2	5.2e-10	1
RPOB2	1087	1119	HWI-700370F:168:C7JUKANXX:5:2110:17073:5603	multidrug	BAD59497.1|FEATURES|rpoB2|multidrug|rpoB2	0.999999033023	63.6	33	45.8	2.7e-06	1
RPOB2	698	729	HWI-700370F:168:C7JUKANXX:5:1209:10461:21541	multidrug	BAD59497.1|FEATURES|rpoB2|multidrug|rpoB2	0.999999276663	65.6	32	53.5	1.3e-08	1
MULTIDRUG_ABC_TRANSPORTER	532	563	HWI-700370F:168:C7JUKANXX:5:2304:12182:4126	multidrug	gi:913055317:ref:WP_050357634.1:|FEATURES|multidrug_ABC_transporter|multidrug|multidrug_ABC_transporter	1.0	71.9	32	46.2	2.1e-06	1
MEXX	273	304	HWI-700370F:168:C7JUKANXX:5:2315:16039:79285	multidrug	gi:485869052:ref:WP_001466418.1:|FEATURES|mexX|multidrug|mexX	0.999999999991	62.5	32	45.8	2.7e-06	1
MUXB	581	613	HWI-700370F:168:C7JUKANXX:5:2301:4033:69111	multidrug	NP_251217.1|FEATURES|MuxB|multidrug|MuxB	0.999999999845	69.7	33	48.9	3.2e-07	1
MEXD	262	294	HWI-700370F:168:C7JUKANXX:5:2315:13370:35363	multidrug	YP_001668663|FEATURES|mexD|multidrug|mexD	0.999999916053	78.8	33	48.5	4.2e-07	1
MEXF	992	1023	HWI-700370F:168:C7JUKANXX:5:1107:17812:13703	multidrug	CP000675.2.gene2298.p01|FEATURES|mexF|multidrug|mexF	1.0	71.9	32	50.1	1.4e-07	1
TRANSCRIPTIONAL_REGULATORY_PROTEIN_CPXR_CPXR	65	97	HWI-700370F:168:C7JUKANXX:5:2303:15376:62852	unclassified	CP000034.1.gene3834.p01|FEATURES|transcriptional_regulatory_protein_CpxR_cpxR|unclassified|transcriptional_regulatory_protein_CpxR_cpxR	0.999999999802	69.7	33	46.6	1.6e-06	1
BPEF	565	596	HWI-700370F:168:C7JUKANXX:5:1314:8751:20959	multidrug	ZP_02465589|FEATURES|bpeF|multidrug|bpeF	1.0	75.0	32	53.5	1.3e-08	1
MULTIDRUG_ABC_TRANSPORTER	518	550	HWI-700370F:168:C7JUKANXX:5:1103:1878:68653	multidrug	gi:817122037:ref:WP_046494699.1:|FEATURES|multidrug_ABC_transporter|multidrug|multidrug_ABC_transporter	1.0	66.7	33	50.8	8.4e-08	1
RPOB2	465	497	HWI-700370F:168:C7JUKANXX:5:1208:11387:65863	multidrug	BAD59497.1|FEATURES|rpoB2|multidrug|rpoB2	0.999999361875	69.7	33	57.4	9.0e-10	1
ACRA	268	298	HWI-700370F:168:C7JUKANXX:5:2201:5869:94472	multidrug	CP004022.1.gene294.p01|FEATURES|acrA|multidrug|acrA	1.0	61.3	31	48.9	3.2e-07	1
CARA	192	224	HWI-700370F:168:C7JUKANXX:5:1313:1414:63013	MLS	M80346.gene.p01|FEATURES|carA|MLS|carA	0.999999988171	60.6	33	46.6	1.6e-06	1
MACB	548	580	HWI-700370F:168:C7JUKANXX:5:2212:9236:37749	MLS	AAV85982.1|FEATURES|macB|MLS|macB	0.999999985953	63.6	33	46.2	2.1e-06	1
ROSA	33	65	HWI-700370F:168:C7JUKANXX:5:2106:13644:94874	fosmidomycin	ZP_04612558|FEATURES|rosA|fosmidomycin|rosA	1.0	69.7	33	49.3	2.4e-07	1
MULTIDRUG_ABC_TRANSPORTER	986	1018	HWI-700370F:168:C7JUKANXX:5:2304:8019:23606	multidrug	NC_010400.5984909.p01|FEATURES|multidrug_ABC_transporter|multidrug|multidrug_ABC_transporter	1.0	87.9	33	59.7	1.8e-10	1
OMPR	83	114	HWI-700370F:168:C7JUKANXX:5:2215:3825:52541	multidrug	gi:491322039:ref:WP_005180005.1:|FEATURES|ompR|multidrug|ompR	0.999999814733	65.6	32	44.3	7.8e-06	1
MULTIDRUG_ABC_TRANSPORTER	171	203	HWI-700370F:168:C7JUKANXX:5:2205:6376:85312	multidrug	NC_010400.5984909.p01|FEATURES|multidrug_ABC_transporter|multidrug|multidrug_ABC_transporter	1.0	81.8	33	62.0	3.6e-11	1
MEXF	901	933	HWI-700370F:168:C7JUKANXX:5:2306:16766:64184	multidrug	gi:764136713:ref:WP_044320637.1:|FEATURES|mexF|multidrug|mexF	1.0	60.6	33	50.1	1.4e-07	1
MEXC	53	83	HWI-700370F:168:C7JUKANXX:5:2203:8299:22409	multidrug	gi:730493281:ref:WP_034028540.1:|FEATURES|mexC|multidrug|mexC	1.0	64.5	31	47.8	7.1e-07	1
MDTL	330	360	HWI-700370F:168:C7JUKANXX:5:1316:18469:50563	multidrug	gi:446988854:ref:WP_001066110.1:|FEATURES|mdtL|multidrug|mdtL	0.999999793816	77.4	31	53.9	9.9e-09	1
MULTIDRUG_ABC_TRANSPORTER	388	419	HWI-700370F:168:C7JUKANXX:5:1206:6269:92839	multidrug	gi:702897513:ref:WP_033300957.1:|FEATURES|multidrug_ABC_transporter|multidrug|multidrug_ABC_transporter	1.0	62.5	32	47.0	1.2e-06	1
TETP	57	89	HWI-700370F:168:C7JUKANXX:5:1305:12360:29790	tetracycline	NP_348076|FEATURES|tetP|tetracycline|tetP	0.999999788444	60.6	33	44.7	6.0e-06	1
MEXC	287	319	HWI-700370F:168:C7JUKANXX:5:2206:13202:55678	multidrug	gi:730493281:ref:WP_034028540.1:|FEATURES|mexC|multidrug|mexC	0.99999997132	60.6	33	44.7	6.0e-06	1
EVGS	707	737	HWI-700370F:168:C7JUKANXX:5:1210:4990:65838	multidrug	AAC75429.1|FEATURES|evgS|multidrug|evgS	0.999999703251	61.3	31	46.2	2.1e-06	1
RPOB2	738	768	HWI-700370F:168:C7JUKANXX:5:2312:3102:48055	multidrug	BAD59497.1|FEATURES|rpoB2|multidrug|rpoB2	0.999999267219	80.6	31	53.1	1.7e-08	1
BACA	151	182	HWI-700370F:168:C7JUKANXX:5:1112:13284:10488	bacitracin	ZP_00051658|FEATURES|bacA|bacitracin|bacA	1.0	87.5	32	59.7	1.8e-10	1
MSBA	370	401	HWI-700370F:168:C7JUKANXX:5:2315:16779:90940	nitroimidazole	NP_415434.1|FEATURES|msbA|nitroimidazole|msbA	0.972437161631	65.6	32	47.4	9.3e-07	1
VANL	311	343	HWI-700370F:168:C7JUKANXX:5:2306:12012:71048	glycopeptide	ABX54687.1|FEATURES|vanL|glycopeptide|vanL	1.0	66.7	33	49.3	2.4e-07	1
MEXF	128	159	HWI-700370F:168:C7JUKANXX:5:1310:1507:100122	multidrug	gi:489252358:ref:WP_003160388.1:|FEATURES|mexF|multidrug|mexF	1.0	65.6	32	48.1	5.4e-07	1
ADEC	71	102	HWI-700370F:168:C7JUKANXX:5:2214:1534:53075	multidrug	CP003583.1.gene2512.p01|FEATURES|adeC|multidrug|adeC	0.999998666059	62.5	32	46.6	1.6e-06	1
ROSA	140	172	HWI-700370F:168:C7JUKANXX:5:2213:7431:63062	fosmidomycin	YP_001401993|FEATURES|rosA|fosmidomycin|rosA	1.0	84.8	33	59.3	2.4e-10	1
ACRB	720	751	HWI-700370F:168:C7JUKANXX:5:1114:6049:37607	multidrug	gi:504419324:ref:WP_014606426.1:|FEATURES|acrB|multidrug|acrB	0.999991241801	65.6	32	45.1	4.6e-06	1
TRANSCRIPTIONAL_REGULATORY_PROTEIN_CPXR_CPXR	87	117	HWI-700370F:168:C7JUKANXX:5:1109:19985:8281	unclassified	CP000675.2.gene1535.p01|FEATURES|transcriptional_regulatory_protein_CpxR_cpxR|unclassified|transcriptional_regulatory_protein_CpxR_cpxR	1.0	71.0	31	49.7	1.9e-07	1
MEXD	270	302	HWI-700370F:168:C7JUKANXX:5:2316:8116:90721	multidrug	YP_001668663|FEATURES|mexD|multidrug|mexD	0.999998831536	75.8	33	47.0	1.2e-06	1
ACRB	423	455	HWI-700370F:168:C7JUKANXX:5:1301:11949:18593	multidrug	AAQ21216|FEATURES|acrB|multidrug|acrB	1.0	78.8	33	53.9	9.9e-09	1
VGBC	143	175	HWI-700370F:168:C7JUKANXX:5:1308:14581:74215	MLS	APB03225.1|FEATURES|vgbC|MLS|vgbC	1.0	66.7	33	49.7	1.9e-07	1
MEXF	901	933	HWI-700370F:168:C7JUKANXX:5:1112:7442:10673	multidrug	gi:764136713:ref:WP_044320637.1:|FEATURES|mexF|multidrug|mexF	1.0	60.6	33	50.1	1.4e-07	1
AMRB	885	917	HWI-700370F:168:C7JUKANXX:5:1304:17352:14487	multidrug	AAC27754|FEATURES|amrB|multidrug|amrB	1.0	81.8	33	58.9	3.1e-10	1
PATA	263	294	HWI-700370F:168:C7JUKANXX:5:1210:17255:60854	fluoroquinolone	NP_417544.5|FEATURES|patA|fluoroquinolone|patA	0.999947462581	65.6	32	46.2	2.1e-06	1
MULTIDRUG_ABC_TRANSPORTER	547	579	HWI-700370F:168:C7JUKANXX:5:1315:20223:5650	multidrug	gi:664556405:ref:WP_031071225.1:|FEATURES|multidrug_ABC_transporter|multidrug|multidrug_ABC_transporter	0.999999999821	63.6	33	47.0	1.2e-06	1
MEXF	983	1015	HWI-700370F:168:C7JUKANXX:5:2115:18332:13083	multidrug	CP000675.2.gene2298.p01|FEATURES|mexF|multidrug|mexF	1.0	72.7	33	52.4	2.9e-08	1
TRIC	729	760	HWI-700370F:168:C7JUKANXX:5:2113:11976:70993	triclosan	NP_248848.1|FEATURES|TriC|triclosan|TriC	0.999999718906	62.5	32	44.3	7.8e-06	1
MULTIDRUG_ABC_TRANSPORTER	423	455	HWI-700370F:168:C7JUKANXX:5:1308:8199:100809	multidrug	gi:516574297:ref:WP_017949361.1:|FEATURES|multidrug_ABC_transporter|multidrug|multidrug_ABC_transporter	1.0	69.7	33	50.4	1.1e-07	1
MEXC	186	217	HWI-700370F:168:C7JUKANXX:5:1111:7339:69318	multidrug	gi:685917389:ref:WP_031654226.1:|FEATURES|mexC|multidrug|mexC	1.0	84.4	32	55.5	3.4e-09	1
TRIC	641	671	HWI-700370F:168:C7JUKANXX:5:2116:17178:57248	triclosan	NP_248848.1|FEATURES|TriC|triclosan|TriC	0.999999920294	64.5	31	51.6	4.9e-08	1
OQXA	68	98	HWI-700370F:168:C7JUKANXX:5:1211:9199:50495	multidrug	YP_001693237.1|FEATURES|oqxA|multidrug|oqxA	0.999996981479	61.3	31	47.4	9.3e-07	1
POXTA	170	201	HWI-700370F:168:C7JUKANXX:5:2113:9782:62322	multidrug	AVI44920.1|FEATURES|poxtA|multidrug|poxtA	0.9999992451	62.5	32	45.8	2.7e-06	1
TETP	71	102	HWI-700370F:168:C7JUKANXX:5:2209:4128:35451	tetracycline	NP_348076|FEATURES|tetP|tetracycline|tetP	1.0	75.0	32	52.8	2.2e-08	1
CEOB	731	763	HWI-700370F:168:C7JUKANXX:5:2215:16833:38129	multidrug	gi:590120227:emb:CDN64284.1:|FEATURES|ceoB|multidrug|ceoB	1.0	69.7	33	52.0	3.8e-08	1
TRIC	53	85	HWI-700370F:168:C7JUKANXX:5:1106:8493:54738	triclosan	NP_248848.1|FEATURES|TriC|triclosan|TriC	0.999999948184	63.6	33	54.3	7.6e-09	1
TRIB	244	275	HWI-700370F:168:C7JUKANXX:5:1310:12128:16360	triclosan	NP_248847.1|FEATURES|TriB|triclosan|TriB	0.999999789582	65.6	32	44.3	7.8e-06	1
CEOB	914	946	HWI-700370F:168:C7JUKANXX:5:2213:9117:47461	multidrug	gi:590120227:emb:CDN64284.1:|FEATURES|ceoB|multidrug|ceoB	1.0	75.8	33	57.0	1.2e-09	1
TRIC	202	234	HWI-700370F:168:C7JUKANXX:5:2308:5510:83222	triclosan	NP_248848.1|FEATURES|TriC|triclosan|TriC	0.999999813873	60.6	33	46.6	1.6e-06	1
RPOB2	788	820	HWI-700370F:168:C7JUKANXX:5:1107:3920:5275	multidrug	BAD59497.1|FEATURES|rpoB2|multidrug|rpoB2	0.999999361875	78.8	33	57.4	9.0e-10	1
RPOB2	811	842	HWI-700370F:168:C7JUKANXX:5:2308:8018:20606	multidrug	BAD59497.1|FEATURES|rpoB2|multidrug|rpoB2	0.999999050465	62.5	32	46.2	2.1e-06	1
MULTIDRUG_ABC_TRANSPORTER	459	490	HWI-700370F:168:C7JUKANXX:5:2306:20526:60734	multidrug	gi:686364868:ref:WP_031893738.1:|FEATURES|multidrug_ABC_transporter|multidrug|multidrug_ABC_transporter	1.0	71.9	32	54.7	5.8e-09	1
MEXD	829	860	HWI-700370F:168:C7JUKANXX:5:1203:19016:50494	multidrug	YP_001668663|FEATURES|mexD|multidrug|mexD	1.0	68.8	32	53.1	1.7e-08	1
MACB	146	176	HWI-700370F:168:C7JUKANXX:5:1105:8027:39541	MLS	gi:693106883:ref:WP_032260279.1:|FEATURES|macB|MLS|macB	1.0	71.0	31	48.5	4.2e-07	1
TRIC	779	810	HWI-700370F:168:C7JUKANXX:5:1305:15047:68051	triclosan	NP_248848.1|FEATURES|TriC|triclosan|TriC	0.999999944812	65.6	32	53.9	9.9e-09	1
MULTIDRUG_ABC_TRANSPORTER	381	411	HWI-700370F:168:C7JUKANXX:5:2209:13489:92966	multidrug	gi:1011969930:ref:WP_062776015.1:|FEATURES|multidrug_ABC_transporter|multidrug|multidrug_ABC_transporter	1.0	67.7	31	48.1	5.4e-07	1
ABCA	945	977	HWI-700370F:168:C7JUKANXX:5:1308:2640:74408	multidrug	XP_753111.1|FEATURES|abcA|multidrug|abcA	0.999999475852	84.8	33	60.1	1.4e-10	1
MEXF	464	494	HWI-700370F:168:C7JUKANXX:5:1316:13411:97397	multidrug	gi:950580033:ref:WP_057445338.1:|FEATURES|mexF|multidrug|mexF	1.0	90.3	31	57.0	1.2e-09	1
VANH	213	245	HWI-700370F:168:C7JUKANXX:5:2203:18961:86448	glycopeptide	AY082011.1.gene6.p01|FEATURES|vanH|glycopeptide|vanH	1.0	69.7	33	47.0	1.2e-06	1
MUXA	290	322	HWI-700370F:168:C7JUKANXX:5:2107:18747:49120	multidrug	NP_251218.1|FEATURES|MuxA|multidrug|MuxA	0.999998867956	60.6	33	47.4	9.3e-07	1
TET36	55	87	HWI-700370F:168:C7JUKANXX:5:2213:20694:9803	tetracycline	AJ514254.gene.p01|FEATURES|tet36|tetracycline|tet36	0.99999998877	60.6	33	48.9	3.2e-07	1
MULTIDRUG_ABC_TRANSPORTER	384	416	HWI-700370F:168:C7JUKANXX:5:1211:16860:86070	multidrug	gi:505420018:ref:WP_015607120.1:|FEATURES|multidrug_ABC_transporter|multidrug|multidrug_ABC_transporter	0.999999926933	60.6	33	45.4	3.5e-06	1
TRIA	79	111	HWI-700370F:168:C7JUKANXX:5:2103:17315:23508	triclosan	NP_248846.1|FEATURES|TriA|triclosan|TriA	0.999999868551	66.7	33	47.4	9.3e-07	1
MACB	34	64	HWI-700370F:168:C7JUKANXX:5:2304:14350:11668	MLS	gi:495004199:ref:WP_007730213.1:|FEATURES|macB|MLS|macB	1.0	61.3	31	46.6	1.6e-06	1
TRIC	112	144	HWI-700370F:168:C7JUKANXX:5:2304:11505:24181	triclosan	NP_248848.1|FEATURES|TriC|triclosan|TriC	0.999997053206	72.7	33	58.9	3.1e-10	1
MUXA	290	322	HWI-700370F:168:C7JUKANXX:5:1213:14449:61571	multidrug	NP_251218.1|FEATURES|MuxA|multidrug|MuxA	0.999998867956	60.6	33	47.4	9.3e-07	1
ROSA	121	153	HWI-700370F:168:C7JUKANXX:5:1202:21003:81330	fosmidomycin	YP_001401993|FEATURES|rosA|fosmidomycin|rosA	1.0	81.8	33	59.7	1.8e-10	1
RPOB2	786	816	HWI-700370F:168:C7JUKANXX:5:2116:13897:61154	multidrug	BAD59497.1|FEATURES|rpoB2|multidrug|rpoB2	0.999999376858	83.9	31	58.2	5.2e-10	1
ACRB	944	976	HWI-700370F:168:C7JUKANXX:5:1216:11657:76827	multidrug	gi:502789935:ref:WP_013024911.1:|FEATURES|acrB|multidrug|acrB	0.999999999998	66.7	33	48.1	5.4e-07	1
TRIC	583	613	HWI-700370F:168:C7JUKANXX:5:2111:5738:62888	triclosan	NP_248848.1|FEATURES|TriC|triclosan|TriC	0.999999959008	74.2	31	55.8	2.6e-09	1
MULTIDRUG_ABC_TRANSPORTER	485	516	HWI-700370F:168:C7JUKANXX:5:1206:14420:32655	multidrug	gi:944009777:ref:WP_055601444.1:|FEATURES|multidrug_ABC_transporter|multidrug|multidrug_ABC_transporter	1.0	81.2	32	55.8	2.6e-09	1
ROSA	137	169	HWI-700370F:168:C7JUKANXX:5:2105:1955:86923	fosmidomycin	YP_001401993|FEATURES|rosA|fosmidomycin|rosA	1.0	87.9	33	59.7	1.8e-10	1
CEOB	729	761	HWI-700370F:168:C7JUKANXX:5:2104:16314:33878	multidrug	CAR56416|FEATURES|ceoB|multidrug|ceoB	0.999999999935	66.7	33	50.8	8.4e-08	1
MEXK	890	922	HWI-700370F:168:C7JUKANXX:5:1210:20713:4022	multidrug	AAG07064.1|FEATURES|MexK|multidrug|MexK	0.999999355058	66.7	33	45.4	3.5e-06	1
MEXF	993	1023	HWI-700370F:168:C7JUKANXX:5:2304:11481:95203	multidrug	CP000675.2.gene2298.p01|FEATURES|mexF|multidrug|mexF	1.0	83.9	31	56.2	2.0e-09	1
TRIC	276	308	HWI-700370F:168:C7JUKANXX:5:1109:12255:9358	triclosan	NP_248848.1|FEATURES|TriC|triclosan|TriC	0.999999954292	72.7	33	55.1	4.4e-09	1
OPTRA	205	237	HWI-700370F:168:C7JUKANXX:5:2209:14731:66993	oxazolidinone	AKA86814|FEATURES|optrA|oxazolidinone|optrA	0.999085591041	66.7	33	46.6	1.6e-06	1
MUXC	857	887	HWI-700370F:168:C7JUKANXX:5:1208:4403:86446	multidrug	NP_251216.1|FEATURES|MuxC|multidrug|MuxC	0.99999991401	67.7	31	48.9	3.2e-07	1
KLUG-1	151	182	HWI-700370F:168:C7JUKANXX:5:2304:19581:58291	beta-lactam	AF189721.1.gene1.p01|FEATURES|KLUG-1|beta-lactam|KLUG-1	1.0	81.2	32	55.5	3.4e-09	1
TRIC	32	63	HWI-700370F:168:C7JUKANXX:5:2214:8673:97984	triclosan	NP_248848.1|FEATURES|TriC|triclosan|TriC	0.999999707636	71.9	32	54.7	5.8e-09	1
VANR	86	117	HWI-700370F:168:C7JUKANXX:5:1102:12236:68371	glycopeptide	KF478993.1.gene8.p01|FEATURES|vanR|glycopeptide|vanR	1.0	68.8	32	51.2	6.4e-08	1
MULTIDRUG_ABC_TRANSPORTER	453	485	HWI-700370F:168:C7JUKANXX:5:2103:19617:14525	multidrug	gi:896355182:ref:WP_049310020.1:|FEATURES|multidrug_ABC_transporter|multidrug|multidrug_ABC_transporter	1.0	60.6	33	46.2	2.1e-06	1
MEXA	196	226	HWI-700370F:168:C7JUKANXX:5:2203:18767:49401	multidrug	gi:686192802:ref:WP_031805254.1:|FEATURES|mexA|multidrug|mexA	1.0	67.7	31	45.4	3.5e-06	1
OXY	163	194	HWI-700370F:168:C7JUKANXX:5:2316:9792:17038	beta-lactam	AY077487.2.gene1.p01|FEATURES|OXY-2|beta-lactam|OXY	1.0	75.0	32	51.2	6.4e-08	1
ADEA	174	205	HWI-700370F:168:C7JUKANXX:5:1209:1094:81391	multidrug	NC_010410.6002906.p01|FEATURES|adeA|multidrug|adeA	1.0	71.9	32	47.8	7.1e-07	1
TRIC	433	465	HWI-700370F:168:C7JUKANXX:5:1101:3972:76435	triclosan	NP_248848.1|FEATURES|TriC|triclosan|TriC	0.999999906553	81.8	33	59.7	1.8e-10	1
TRIC	446	478	HWI-700370F:168:C7JUKANXX:5:2301:7882:99061	triclosan	NP_248848.1|FEATURES|TriC|triclosan|TriC	0.999999948184	72.7	33	54.3	7.6e-09	1
ADEB	982	1014	HWI-700370F:168:C7JUKANXX:5:1212:2412:17715	multidrug	gi:490800509:ref:WP_004662646.1:|FEATURES|adeB|multidrug|adeB	1.0	75.8	33	53.1	1.7e-08	1
ACRB	245	277	HWI-700370F:168:C7JUKANXX:5:1213:4083:28337	multidrug	gi:446414960:ref:WP_000492815.1:|FEATURES|acrB|multidrug|acrB	0.999999904229	60.6	33	45.8	2.7e-06	1
CATB10	142	173	HWI-700370F:168:C7JUKANXX:5:2210:12424:81295	phenicol	CAI47810.1|FEATURES|catB10|phenicol|catB10	0.999873969122	62.5	32	47.0	1.2e-06	1
MULTIDRUG_ABC_TRANSPORTER	468	499	HWI-700370F:168:C7JUKANXX:5:1306:6694:5786	multidrug	gi:496018010:ref:WP_008742581.1:|FEATURES|multidrug_ABC_transporter|multidrug|multidrug_ABC_transporter	0.999999999962	62.5	32	47.8	7.1e-07	1
TRUNCATED_PUTATIVE_RESPONSE_REGULATOR_ARLR	87	118	HWI-700370F:168:C7JUKANXX:5:1207:18657:21244	unclassified	HE999704.1.gene1528.p01|FEATURES|truncated_putative_response_regulator_ArlR|unclassified|truncated_putative_response_regulator_ArlR	0.999999964955	65.6	32	46.6	1.6e-06	1
MEXF	380	412	HWI-700370F:168:C7JUKANXX:5:1314:18098:24923	multidrug	gi:950580033:ref:WP_057445338.1:|FEATURES|mexF|multidrug|mexF	1.0	90.9	33	63.9	9.6e-12	1
MULTIDRUG_ABC_TRANSPORTER	357	387	HWI-700370F:168:C7JUKANXX:5:1214:4876:75184	multidrug	gi:686197643:ref:WP_031807899.1:|FEATURES|multidrug_ABC_transporter|multidrug|multidrug_ABC_transporter	0.999952600578	61.3	31	44.3	7.8e-06	1
MEXA	190	221	HWI-700370F:168:C7JUKANXX:5:1201:20357:43659	multidrug	gi:960884274:ref:WP_058355529.1:|FEATURES|mexA|multidrug|mexA	1.0	68.8	32	46.6	1.6e-06	1
TETB	565	597	HWI-700370F:168:C7JUKANXX:5:1209:3233:52454	tetracycline	gi:499592337:ref:WP_011273071.1:|FEATURES|tetB|tetracycline|tetB	0.999995543041	63.6	33	45.4	3.5e-06	1
ADEB	367	399	HWI-700370F:168:C7JUKANXX:5:1215:4397:96784	multidrug	gi:820799228:ref:WP_046760544.1:|FEATURES|adeB|multidrug|adeB	1.0	78.8	33	53.1	1.7e-08	1
MEXF	983	1015	HWI-700370F:168:C7JUKANXX:5:2314:18721:35287	multidrug	CP000675.2.gene2298.p01|FEATURES|mexF|multidrug|mexF	1.0	78.8	33	54.3	7.6e-09	1
MEXC	53	85	HWI-700370F:168:C7JUKANXX:5:1115:4696:24013	multidrug	gi:942503284:ref:WP_055335444.1:|FEATURES|mexC|multidrug|mexC	1.0	63.6	33	50.1	1.4e-07	1
AMRB	10	41	HWI-700370F:168:C7JUKANXX:5:1105:3178:70711	multidrug	ZP_03585936|FEATURES|amrB|multidrug|amrB	1.0	81.2	32	54.7	5.8e-09	1
MEXF	616	647	HWI-700370F:168:C7JUKANXX:5:1116:9098:33644	multidrug	gi:940417834:ref:WP_055007142.1:|FEATURES|mexF|multidrug|mexF	1.0	93.8	32	62.8	2.1e-11	1
BPEF	818	848	HWI-700370F:168:C7JUKANXX:5:2211:19960:100176	multidrug	ZP_02465589|FEATURES|bpeF|multidrug|bpeF	1.0	74.2	31	54.3	7.6e-09	1
ROSA	121	152	HWI-700370F:168:C7JUKANXX:5:2212:20928:7322	fosmidomycin	YP_001401993|FEATURES|rosA|fosmidomycin|rosA	1.0	81.2	32	58.2	5.2e-10	1
CTX-M	156	186	HWI-700370F:168:C7JUKANXX:5:2114:14738:69855	beta-lactam	AIL54055.1|FEATURES|CTX-M-115|beta-lactam|CTX-M	1.0	87.1	31	57.8	6.9e-10	1
BACA	198	230	HWI-700370F:168:C7JUKANXX:5:1304:20123:13716	bacitracin	gi:489058813:ref:WP_002968895.1:|FEATURES|bacA|bacitracin|bacA	1.0	75.8	33	60.5	1.1e-10	1
GOLS	26	58	HWI-700370F:168:C7JUKANXX:5:1103:11474:28797	multidrug	NP_459349.1|FEATURES|golS|multidrug|golS	0.999997957604	69.7	33	48.5	4.2e-07	1
EMRB	104	135	HWI-700370F:168:C7JUKANXX:5:1208:4294:68220	multidrug	gi:916815475:ref:WP_051422531.1:|FEATURES|emrB|multidrug|emrB	0.999998608378	62.5	32	45.1	4.6e-06	1
MSBA	472	503	HWI-700370F:168:C7JUKANXX:5:1102:20320:96194	nitroimidazole	NP_415434.1|FEATURES|msbA|nitroimidazole|msbA	0.99963475172	68.8	32	48.1	5.4e-07	1
GOLS	17	49	HWI-700370F:168:C7JUKANXX:5:1110:15669:71503	multidrug	NP_459349.1|FEATURES|golS|multidrug|golS	0.999997824743	66.7	33	47.4	9.3e-07	1
MEXE	90	122	HWI-700370F:168:C7JUKANXX:5:2203:3247:84533	multidrug	gi:445932789:ref:WP_000010644.1:|FEATURES|mexE|multidrug|mexE	1.0	63.6	33	44.3	7.8e-06	1
BACA	89	121	HWI-700370F:168:C7JUKANXX:5:2305:6944:60540	bacitracin	YP_001925041|FEATURES|bacA|bacitracin|bacA	1.0	93.9	33	70.5	1.0e-13	1
ADEB	750	781	HWI-700370F:168:C7JUKANXX:5:2109:16113:58313	multidrug	gi:446910365:ref:WP_000987621.1:|FEATURES|adeB|multidrug|adeB	1.0	68.8	32	51.2	6.4e-08	1
TRIC	131	163	HWI-700370F:168:C7JUKANXX:5:1316:10533:71158	triclosan	NP_248848.1|FEATURES|TriC|triclosan|TriC	0.999999957311	81.8	33	63.5	1.2e-11	1
MULTIDRUG_ABC_TRANSPORTER	532	563	HWI-700370F:168:C7JUKANXX:5:2305:12981:90367	multidrug	gi:913055317:ref:WP_050357634.1:|FEATURES|multidrug_ABC_transporter|multidrug|multidrug_ABC_transporter	1.0	71.9	32	46.2	2.1e-06	1
MEXF	458	490	HWI-700370F:168:C7JUKANXX:5:1305:16355:54092	multidrug	gi:553764341:ref:WP_023096686.1:|FEATURES|mexF|multidrug|mexF	1.0	81.8	33	56.6	1.5e-09	1
CTX-M	160	192	HWI-700370F:168:C7JUKANXX:5:1106:12550:73366	beta-lactam	AY156923.1.gene1.p01|FEATURES|CTX-M-129|beta-lactam|CTX-M	1.0	78.8	33	56.2	2.0e-09	1
MACB	136	171	HWI-700370F:168:C7JUKANXX:5:1205:2891:48654	MLS	gi:895903124:ref:WP_049003730.1:|FEATURES|macB|MLS|macB	1.0	69.4	36	45.8	2.7e-06	1
RPOB2	433	463	HWI-700370F:168:C7JUKANXX:5:1302:3448:32618	multidrug	BAD59497.1|FEATURES|rpoB2|multidrug|rpoB2	0.999999304261	80.6	31	54.7	5.8e-09	1
BPEF	923	953	HWI-700370F:168:C7JUKANXX:5:2209:8372:78800	multidrug	ZP_02465589|FEATURES|bpeF|multidrug|bpeF	1.0	87.1	31	58.5	4.0e-10	1
MEXD	251	282	HWI-700370F:168:C7JUKANXX:5:2309:17319:27708	multidrug	gi:852273548:ref:WP_048328542.1:|FEATURES|mexD|multidrug|mexD	0.999999826938	75.0	32	48.9	3.2e-07	1
TRIC	197	229	HWI-700370F:168:C7JUKANXX:5:2110:1939:50751	triclosan	NP_248848.1|FEATURES|TriC|triclosan|TriC	0.999999718906	60.6	33	44.3	7.8e-06	1
RPOB2	792	824	HWI-700370F:168:C7JUKANXX:5:1209:5035:83692	multidrug	BAD59497.1|FEATURES|rpoB2|multidrug|rpoB2	0.999999369399	78.8	33	57.8	6.9e-10	1
MEXD	831	863	HWI-700370F:168:C7JUKANXX:5:2210:20985:26375	multidrug	U57969.gene.p01|FEATURES|mexD|multidrug|mexD	1.0	66.7	33	53.1	1.7e-08	1
MEXD	69	100	HWI-700370F:168:C7JUKANXX:5:2109:7208:55613	multidrug	YP_348488|FEATURES|mexD|multidrug|mexD	0.999998285622	62.5	32	44.7	6.0e-06	1
DFRA3	29	59	HWI-700370F:168:C7JUKANXX:5:1209:1707:91285	diaminopyrimidine	AAA25550.1|FEATURES|dfrA3|diaminopyrimidine|dfrA3	0.999879756667	77.4	31	56.2	2.0e-09	1
MEXE	90	122	HWI-700370F:168:C7JUKANXX:5:2316:18742:5866	multidrug	gi:445932789:ref:WP_000010644.1:|FEATURES|mexE|multidrug|mexE	1.0	63.6	33	44.3	7.8e-06	1
RPOB2	152	183	HWI-700370F:168:C7JUKANXX:5:1302:16648:2246	multidrug	BAD59497.1|FEATURES|rpoB2|multidrug|rpoB2	0.99999925031	75.0	32	52.4	2.9e-08	1
MEXD	87	119	HWI-700370F:168:C7JUKANXX:5:2306:11845:5722	multidrug	gi:489226605:ref:WP_003134989.1:|FEATURES|mexD|multidrug|mexD	1.0	66.7	33	50.8	8.4e-08	1
MULTIDRUG_ABC_TRANSPORTER	889	921	HWI-700370F:168:C7JUKANXX:5:1309:5714:27367	multidrug	NC_010400.5984909.p01|FEATURES|multidrug_ABC_transporter|multidrug|multidrug_ABC_transporter	1.0	84.8	33	57.8	6.9e-10	1
RPOB2	999	1031	HWI-700370F:168:C7JUKANXX:5:1109:12174:46855	multidrug	BAD59497.1|FEATURES|rpoB2|multidrug|rpoB2	0.999999345912	75.8	33	56.6	1.5e-09	1
VANR	82	114	HWI-700370F:168:C7JUKANXX:5:1312:5750:82134	glycopeptide	gi:953999146:ref:WP_058083598.1:|FEATURES|vanR|glycopeptide|vanR	1.0	75.8	33	54.7	5.8e-09	1
ABCA	559	591	HWI-700370F:168:C7JUKANXX:5:2316:5986:42595	multidrug	XP_753111.1|FEATURES|abcA|multidrug|abcA	0.999999475852	60.6	33	47.8	7.1e-07	1
MEXC	169	199	HWI-700370F:168:C7JUKANXX:5:1210:11014:18090	multidrug	gi:685917389:ref:WP_031654226.1:|FEATURES|mexC|multidrug|mexC	0.99999999997	80.6	31	49.7	1.9e-07	1
ABCA	277	309	HWI-700370F:168:C7JUKANXX:5:1208:15797:61319	multidrug	XP_753111.1|FEATURES|abcA|multidrug|abcA	0.999999566433	63.6	33	52.0	3.8e-08	1
MEXD	4	35	HWI-700370F:168:C7JUKANXX:5:2105:12228:15517	multidrug	gi:852273548:ref:WP_048328542.1:|FEATURES|mexD|multidrug|mexD	1.0	78.1	32	54.7	5.8e-09	1
OQXB	185	217	HWI-700370F:168:C7JUKANXX:5:2101:14712:88398	multidrug	YP_001693238|FEATURES|oqxB|multidrug|oqxB	1.0	69.7	33	53.5	1.3e-08	1
ACRB	493	523	HWI-700370F:168:C7JUKANXX:5:1213:10273:20414	multidrug	gi:503341948:ref:WP_013576609.1:|FEATURES|acrB|multidrug|acrB	0.999998749136	61.3	31	48.1	5.4e-07	1
MEXN	859	889	HWI-700370F:168:C7JUKANXX:5:2103:20057:69268	multidrug	BAE06006.1|FEATURES|mexN|multidrug|mexN	0.999999924713	80.6	31	55.8	2.6e-09	1
MULTIDRUG_ABC_TRANSPORTER	479	511	HWI-700370F:168:C7JUKANXX:5:2202:10442:83648	multidrug	gi:686364868:ref:WP_031893738.1:|FEATURES|multidrug_ABC_transporter|multidrug|multidrug_ABC_transporter	1.0	81.8	33	58.9	3.1e-10	1
MAJOR_FACILITATOR_SUPERFAMILY_TRANSPORTER	141	172	HWI-700370F:168:C7JUKANXX:5:1301:18717:88866	multidrug	CP001918.1.gene2931.p01|FEATURES|major_facilitator_superfamily_transporter|multidrug|major_facilitator_superfamily_transporter	0.999999154329	68.8	32	57.0	1.2e-09	1
VGBC	101	133	HWI-700370F:168:C7JUKANXX:5:1215:16223:86616	MLS	APB03225.1|FEATURES|vgbC|MLS|vgbC	0.999999989989	60.6	33	49.7	1.9e-07	1
MEXB	985	1017	HWI-700370F:168:C7JUKANXX:5:2302:3436:46940	multidrug	gi:504646765:ref:WP_014833867.1:|FEATURES|mexB|multidrug|mexB	1.0	75.8	33	52.8	2.2e-08	1
MULTIDRUG_ABC_TRANSPORTER	276	307	HWI-700370F:168:C7JUKANXX:5:1305:21088:77907	multidrug	NC_010400.5984909.p01|FEATURES|multidrug_ABC_transporter|multidrug|multidrug_ABC_transporter	1.0	75.0	32	53.1	1.7e-08	1
RPOB2	735	766	HWI-700370F:168:C7JUKANXX:5:2307:8710:23881	multidrug	BAD59497.1|FEATURES|rpoB2|multidrug|rpoB2	0.999999285876	84.4	32	56.6	1.5e-09	1
VANR	52	83	HWI-700370F:168:C7JUKANXX:5:2210:17851:9877	glycopeptide	CAB61229|FEATURES|vanR|glycopeptide|vanR	0.999999543012	62.5	32	45.1	4.6e-06	1
BAER	60	92	HWI-700370F:168:C7JUKANXX:5:1309:8118:94408	multidrug	YP_490321.1|FEATURES|baeR|multidrug|baeR	0.99999683826	63.6	33	46.6	1.6e-06	1
MULTIDRUG_ABC_TRANSPORTER	914	946	HWI-700370F:168:C7JUKANXX:5:2309:4298:47910	multidrug	NC_010400.5984909.p01|FEATURES|multidrug_ABC_transporter|multidrug|multidrug_ABC_transporter	1.0	75.8	33	57.0	1.2e-09	1
TRANSCRIPTIONAL_REGULATORY_PROTEIN_CPXR_CPXR	82	113	HWI-700370F:168:C7JUKANXX:5:2310:20129:16436	unclassified	CP001485.1.gene721.p01|FEATURES|transcriptional_regulatory_protein_CpxR_cpxR|unclassified|transcriptional_regulatory_protein_CpxR_cpxR	1.0	81.2	32	57.8	6.9e-10	1
MULTIDRUG_ABC_TRANSPORTER	486	516	HWI-700370F:168:C7JUKANXX:5:1102:6515:85205	multidrug	gi:497748188:ref:WP_010062372.1:|FEATURES|multidrug_ABC_transporter|multidrug|multidrug_ABC_transporter	1.0	64.5	31	48.5	4.2e-07	1
MEXF	820	851	HWI-700370F:168:C7JUKANXX:5:1106:18328:67669	multidrug	gi:950580033:ref:WP_057445338.1:|FEATURES|mexF|multidrug|mexF	1.0	75.0	32	55.8	2.6e-09	1
EMRB-QACA_FAMILY_MAJOR_FACILITATOR_TRANSPORTER	148	178	HWI-700370F:168:C7JUKANXX:5:2110:4692:85544	multidrug	AE016830.1.gene768.p01|FEATURES|EmrB-QacA_family_major_facilitator_transporter|multidrug|EmrB-QacA_family_major_facilitator_transporter	0.999998889737	64.5	31	48.5	4.2e-07	1
TRUNCATED_PUTATIVE_RESPONSE_REGULATOR_ARLR	80	112	HWI-700370F:168:C7JUKANXX:5:2304:2130:33141	unclassified	HE999704.1.gene1528.p01|FEATURES|truncated_putative_response_regulator_ArlR|unclassified|truncated_putative_response_regulator_ArlR	0.999999999999	66.7	33	48.1	5.4e-07	1
MDTB	895	927	HWI-700370F:168:C7JUKANXX:5:2109:10543:14145	multidrug	gi:692993216:ref:WP_032180947.1:|FEATURES|mdtB|multidrug|mdtB	0.999991681082	60.6	33	45.1	4.6e-06	1
VANH	210	242	HWI-700370F:168:C7JUKANXX:5:2312:9560:54042	glycopeptide	AY082011.1.gene6.p01|FEATURES|vanH|glycopeptide|vanH	0.999999957531	63.6	33	45.1	4.6e-06	1
TRIC	775	806	HWI-700370F:168:C7JUKANXX:5:2307:9166:29243	triclosan	NP_248848.1|FEATURES|TriC|triclosan|TriC	0.999999800254	65.6	32	53.5	1.3e-08	1
MULTIDRUG_ABC_TRANSPORTER	552	583	HWI-700370F:168:C7JUKANXX:5:1207:17704:80067	multidrug	gi:695887424:ref:WP_032788534.1:|FEATURES|multidrug_ABC_transporter|multidrug|multidrug_ABC_transporter	1.0	62.5	32	48.1	5.4e-07	1
MDTB	439	469	HWI-700370F:168:C7JUKANXX:5:2112:4292:51973	multidrug	gi:447120620:ref:WP_001197876.1:|FEATURES|mdtB|multidrug|mdtB	0.993141329529	93.5	31	58.5	4.0e-10	1
MTRD	962	994	HWI-700370F:168:C7JUKANXX:5:2302:18264:49471	multidrug	NP_274718.1|FEATURES|mtrD|multidrug|mtrD	1.0	78.8	33	52.0	3.8e-08	1
EMRB	282	314	HWI-700370F:168:C7JUKANXX:5:1110:2046:81655	multidrug	gi:928870254:ref:WP_053909077.1:|FEATURES|emrB|multidrug|emrB	0.999998617593	63.6	33	45.4	3.5e-06	1
MACB	136	167	HWI-700370F:168:C7JUKANXX:5:1101:2082:67996	MLS	gi:446110351:ref:WP_000188206.1:|FEATURES|macB|MLS|macB	0.999999999999	62.5	32	45.8	2.7e-06	1
TRANSCRIPTIONAL_REGULATORY_PROTEIN_CPXR_CPXR	66	98	HWI-700370F:168:C7JUKANXX:5:1104:4428:78546	unclassified	CP001485.1.gene721.p01|FEATURES|transcriptional_regulatory_protein_CpxR_cpxR|unclassified|transcriptional_regulatory_protein_CpxR_cpxR	0.999999952659	63.6	33	47.0	1.2e-06	1
MEXA	200	231	HWI-700370F:168:C7JUKANXX:5:1111:14017:80153	multidrug	gi:686192802:ref:WP_031805254.1:|FEATURES|mexA|multidrug|mexA	1.0	62.5	32	47.0	1.2e-06	1
MDTC	529	561	HWI-700370F:168:C7JUKANXX:5:2314:3524:100606	multidrug	gi:857778813:emb:CRL60249.1:|FEATURES|mdtC|multidrug|mdtC	0.999999468133	63.6	33	48.5	4.2e-07	1
OPTRA	197	228	HWI-700370F:168:C7JUKANXX:5:1206:9429:44136	oxazolidinone	AKA86814|FEATURES|optrA|oxazolidinone|optrA	0.999057280561	62.5	32	46.2	2.1e-06	1
MSBA	495	526	HWI-700370F:168:C7JUKANXX:5:1204:18145:75724	nitroimidazole	NP_415434.1|FEATURES|msbA|nitroimidazole|msbA	0.999697773785	71.9	32	47.0	1.2e-06	1
TET36	44	75	HWI-700370F:168:C7JUKANXX:5:1303:16223:75995	tetracycline	AJ514254.gene.p01|FEATURES|tet36|tetracycline|tet36	0.999999986702	62.5	32	48.1	5.4e-07	1
MEXB	958	990	HWI-700370F:168:C7JUKANXX:5:2114:6684:21393	multidrug	gi:504646765:ref:WP_014833867.1:|FEATURES|mexB|multidrug|mexB	1.0	75.8	33	50.8	8.4e-08	1
MEXF	993	1023	HWI-700370F:168:C7JUKANXX:5:1207:18562:71659	multidrug	CP000675.2.gene2298.p01|FEATURES|mexF|multidrug|mexF	1.0	83.9	31	56.2	2.0e-09	1
BPEF	993	1025	HWI-700370F:168:C7JUKANXX:5:1313:12382:4850	multidrug	ZP_02465589|FEATURES|bpeF|multidrug|bpeF	1.0	69.7	33	51.2	6.4e-08	1
MEXK	467	497	HWI-700370F:168:C7JUKANXX:5:1208:18186:18147	multidrug	AAG07064.1|FEATURES|MexK|multidrug|MexK	0.999999355058	61.3	31	45.4	3.5e-06	1
RPOB2	417	449	HWI-700370F:168:C7JUKANXX:5:2301:18506:87598	multidrug	BAD59497.1|FEATURES|rpoB2|multidrug|rpoB2	0.999999403776	81.8	33	59.7	1.8e-10	1
MEXF	155	185	HWI-700370F:168:C7JUKANXX:5:1216:19337:57704	multidrug	gi:505289664:ref:WP_015476766.1:|FEATURES|mexF|multidrug|mexF	1.0	64.5	31	47.8	7.1e-07	1
MEXF	369	400	HWI-700370F:168:C7JUKANXX:5:1314:8880:10630	multidrug	CP000675.2.gene2298.p01|FEATURES|mexF|multidrug|mexF	1.0	81.2	32	53.9	9.9e-09	1
TETM	67	99	HWI-700370F:168:C7JUKANXX:5:2115:19093:3206	tetracycline	Q02652|FEATURES|tetM|tetracycline|tetM	1.0	60.6	33	50.1	1.4e-07	1
TRIC	276	308	HWI-700370F:168:C7JUKANXX:5:2204:6441:47048	triclosan	NP_248848.1|FEATURES|TriC|triclosan|TriC	0.999999897939	63.6	33	50.1	1.4e-07	1
CTX-M	151	183	HWI-700370F:168:C7JUKANXX:5:2313:14091:83139	beta-lactam	AIL54055.1|FEATURES|CTX-M-115|beta-lactam|CTX-M	1.0	78.8	33	55.1	4.4e-09	1
MEXF	996	1026	HWI-700370F:168:C7JUKANXX:5:2313:16286:79398	multidrug	CP000675.2.gene2298.p01|FEATURES|mexF|multidrug|mexF	1.0	77.4	31	53.1	1.7e-08	1
MULTIDRUG_ABC_TRANSPORTER	276	307	HWI-700370F:168:C7JUKANXX:5:2116:13680:17755	multidrug	NC_010400.5984909.p01|FEATURES|multidrug_ABC_transporter|multidrug|multidrug_ABC_transporter	1.0	71.9	32	51.6	4.9e-08	1
BACA	194	226	HWI-700370F:168:C7JUKANXX:5:2205:18544:41603	bacitracin	YP_001925041|FEATURES|bacA|bacitracin|bacA	1.0	97.0	33	66.2	1.9e-12	1
EMRA	284	315	HWI-700370F:168:C7JUKANXX:5:2210:3763:69740	multidrug	gi:930430030:ref:WP_054192373.1:|FEATURES|emrA|multidrug|emrA	0.985147981455	62.5	32	44.7	6.0e-06	1
VANH	202	233	HWI-700370F:168:C7JUKANXX:5:2301:19069:65761	glycopeptide	AY082011.1.gene6.p01|FEATURES|vanH|glycopeptide|vanH	1.0	65.6	32	45.8	2.7e-06	1
ADEB	723	755	HWI-700370F:168:C7JUKANXX:5:1101:13403:67272	multidrug	ABO12177|FEATURES|adeB|multidrug|adeB	1.0	63.6	33	51.2	6.4e-08	1
BACA	15	47	HWI-700370F:168:C7JUKANXX:5:1216:1741:94374	bacitracin	ZP_00051658|FEATURES|bacA|bacitracin|bacA	1.0	97.0	33	72.4	2.7e-14	1
CEOB	742	773	HWI-700370F:168:C7JUKANXX:5:2313:12874:46359	multidrug	gi:590120227:emb:CDN64284.1:|FEATURES|ceoB|multidrug|ceoB	1.0	78.1	32	62.4	2.8e-11	1
TRIC	363	395	HWI-700370F:168:C7JUKANXX:5:1206:3451:22910	triclosan	NP_248848.1|FEATURES|TriC|triclosan|TriC	0.9999998565	69.7	33	48.1	5.4e-07	1
TRIC	215	246	HWI-700370F:168:C7JUKANXX:5:1206:1088:50584	triclosan	NP_248848.1|FEATURES|TriC|triclosan|TriC	0.999999826437	68.8	32	47.0	1.2e-06	1
MEXF	578	610	HWI-700370F:168:C7JUKANXX:5:1207:19270:89832	multidrug	gi:940417834:ref:WP_055007142.1:|FEATURES|mexF|multidrug|mexF	1.0	78.8	33	56.6	1.5e-09	1
KDPE	73	104	HWI-700370F:168:C7JUKANXX:5:2314:7623:2048	aminoglycoside	NP_415222.1|FEATURES|kdpE|aminoglycoside|kdpE	0.999996246854	65.6	32	48.5	4.2e-07	1
MEXE	180	212	HWI-700370F:168:C7JUKANXX:5:1307:3654:85197	multidrug	gi:749018243:ref:WP_040076872.1:|FEATURES|mexE|multidrug|mexE	1.0	63.6	33	48.1	5.4e-07	1
BACA	6	37	HWI-700370F:168:C7JUKANXX:5:2207:2483:39290	bacitracin	ZP_00051658|FEATURES|bacA|bacitracin|bacA	0.999999999996	87.5	32	60.1	1.4e-10	1
RPOB2	416	448	HWI-700370F:168:C7JUKANXX:5:2111:20978:39302	multidrug	BAD59497.1|FEATURES|rpoB2|multidrug|rpoB2	0.999999396838	81.8	33	59.3	2.4e-10	1
TRIC	959	991	HWI-700370F:168:C7JUKANXX:5:1313:20618:85504	triclosan	NP_248848.1|FEATURES|TriC|triclosan|TriC	0.999999987704	90.9	33	63.9	9.6e-12	1
DFRA3	23	54	HWI-700370F:168:C7JUKANXX:5:1214:16942:100285	diaminopyrimidine	AAA25550.1|FEATURES|dfrA3|diaminopyrimidine|dfrA3	0.999847234776	68.8	32	53.5	1.3e-08	1
MEXS	194	225	HWI-700370F:168:C7JUKANXX:5:2303:13689:63437	multidrug	ADT64081.1|FEATURES|MexS|multidrug|MexS	0.999999406813	65.6	32	47.8	7.1e-07	1
ROSB	241	273	HWI-700370F:168:C7JUKANXX:5:2212:17389:22369	fosmidomycin	ZP_04638974|FEATURES|rosB|fosmidomycin|rosB	1.0	78.8	33	55.5	3.4e-09	1
MEXF	836	868	HWI-700370F:168:C7JUKANXX:5:2213:8803:22673	multidrug	gi:966407319:ref:WP_058450725.1:|FEATURES|mexF|multidrug|mexF	0.99999928785	60.6	33	45.1	4.6e-06	1
MEXF	356	388	HWI-700370F:168:C7JUKANXX:5:2203:4706:79071	multidrug	YP_001668745|FEATURES|mexF|multidrug|mexF	1.0	90.9	33	63.9	9.6e-12	1
ADEH	382	413	HWI-700370F:168:C7JUKANXX:5:2110:1698:27069	multidrug	CAJ77855.1|FEATURES|adeH|multidrug|adeH	0.999998960898	68.8	32	48.1	5.4e-07	1
MULTIDRUG_ABC_TRANSPORTER	479	510	HWI-700370F:168:C7JUKANXX:5:2302:7819:59952	multidrug	gi:664194237:ref:WP_030727956.1:|FEATURES|multidrug_ABC_transporter|multidrug|multidrug_ABC_transporter	1.0	84.4	32	55.5	3.4e-09	1
MEXE	65	97	HWI-700370F:168:C7JUKANXX:5:1303:4784:79654	multidrug	gi:516086900:ref:WP_017517480.1:|FEATURES|mexE|multidrug|mexE	0.999999903732	60.6	33	45.4	3.5e-06	1
MEXD	955	985	HWI-700370F:168:C7JUKANXX:5:1112:13677:42546	multidrug	YP_001668663|FEATURES|mexD|multidrug|mexD	1.0	80.6	31	51.2	6.4e-08	1
ACRB	723	753	HWI-700370F:168:C7JUKANXX:5:1103:4688:12060	multidrug	gi:497324874:ref:WP_009639087.1:|FEATURES|acrB|multidrug|acrB	1.0	67.7	31	46.2	2.1e-06	1
MEXF	368	400	HWI-700370F:168:C7JUKANXX:5:1209:14149:100809	multidrug	CP000675.2.gene2298.p01|FEATURES|mexF|multidrug|mexF	1.0	78.8	33	54.3	7.6e-09	1
MEXC	165	196	HWI-700370F:168:C7JUKANXX:5:1110:3048:88003	multidrug	gi:730493281:ref:WP_034028540.1:|FEATURES|mexC|multidrug|mexC	1.0	65.6	32	45.8	2.7e-06	1
CEOB	972	1004	HWI-700370F:168:C7JUKANXX:5:1212:8400:98063	multidrug	AAB58161|FEATURES|ceoB|multidrug|ceoB	1.0	87.9	33	60.1	1.4e-10	1
MULTIDRUG_ABC_TRANSPORTER	477	509	HWI-700370F:168:C7JUKANXX:5:2309:20496:74998	multidrug	gi:686364868:ref:WP_031893738.1:|FEATURES|multidrug_ABC_transporter|multidrug|multidrug_ABC_transporter	1.0	87.9	33	61.2	6.2e-11	1
VANH	226	257	HWI-700370F:168:C7JUKANXX:5:1101:11918:80899	glycopeptide	gi:746609237:ref:WP_039635344.1:|FEATURES|vanH|glycopeptide|vanH	0.999999609694	62.5	32	44.3	7.8e-06	1
EMRB	282	314	HWI-700370F:168:C7JUKANXX:5:1308:15052:37038	multidrug	gi:928870254:ref:WP_053909077.1:|FEATURES|emrB|multidrug|emrB	0.999998617593	63.6	33	45.4	3.5e-06	1
CEOB	282	314	HWI-700370F:168:C7JUKANXX:5:1103:11012:4222	multidrug	gi:590120227:emb:CDN64284.1:|FEATURES|ceoB|multidrug|ceoB	1.0	75.8	33	53.1	1.7e-08	1
BACA	27	59	HWI-700370F:168:C7JUKANXX:5:1315:19924:80407	bacitracin	YP_001925041|FEATURES|bacA|bacitracin|bacA	1.0	90.9	33	65.5	3.3e-12	1
MULTIDRUG_ABC_TRANSPORTER	510	541	HWI-700370F:168:C7JUKANXX:5:1203:6704:37416	multidrug	gi:943938624:ref:WP_055567802.1:|FEATURES|multidrug_ABC_transporter|multidrug|multidrug_ABC_transporter	1.0	65.6	32	45.8	2.7e-06	1
VANH	198	230	HWI-700370F:168:C7JUKANXX:5:1215:11413:52545	glycopeptide	gi:552942232:ref:WP_023043160.1:|FEATURES|vanH|glycopeptide|vanH	1.0	66.7	33	46.2	2.1e-06	1
TRIC	552	584	HWI-700370F:168:C7JUKANXX:5:1106:16603:41216	triclosan	NP_248848.1|FEATURES|TriC|triclosan|TriC	0.99999986602	72.7	33	48.5	4.2e-07	1
MACB	140	172	HWI-700370F:168:C7JUKANXX:5:2102:8371:11247	MLS	gi:960873409:ref:WP_058345546.1:|FEATURES|macB|MLS|macB	1.0	60.6	33	47.0	1.2e-06	1
MULTIDRUG_ABC_TRANSPORTER	483	515	HWI-700370F:168:C7JUKANXX:5:1205:11501:84368	multidrug	gi:516574297:ref:WP_017949361.1:|FEATURES|multidrug_ABC_transporter|multidrug|multidrug_ABC_transporter	1.0	78.8	33	56.2	2.0e-09	1
MTRD	229	261	HWI-700370F:168:C7JUKANXX:5:1205:16335:6075	multidrug	NP_274718.1|FEATURES|mtrD|multidrug|mtrD	0.999999903145	60.6	33	45.4	3.5e-06	1
ABCA	968	999	HWI-700370F:168:C7JUKANXX:5:2203:17358:70246	multidrug	XP_753111.1|FEATURES|abcA|multidrug|abcA	0.999999520123	68.8	32	49.7	1.9e-07	1
DFRA3	34	66	HWI-700370F:168:C7JUKANXX:5:1301:5052:46516	diaminopyrimidine	AAA25550.1|FEATURES|dfrA3|diaminopyrimidine|dfrA3	0.999999999988	66.7	33	53.5	1.3e-08	1
TRIC	786	817	HWI-700370F:168:C7JUKANXX:5:1303:13221:56668	triclosan	NP_248848.1|FEATURES|TriC|triclosan|TriC	0.99999990295	65.6	32	50.4	1.1e-07	1
MEXB	484	517	HWI-700370F:168:C7JUKANXX:5:1309:13782:70301	multidrug	gi:504646765:ref:WP_014833867.1:|FEATURES|mexB|multidrug|mexB	1.0	76.5	34	52.4	2.9e-08	1
TRIC	108	140	HWI-700370F:168:C7JUKANXX:5:2114:9733:20831	triclosan	NP_248848.1|FEATURES|TriC|triclosan|TriC	0.999998107121	69.7	33	55.1	4.4e-09	1
CEOB	283	315	HWI-700370F:168:C7JUKANXX:5:2113:7926:25509	multidrug	gi:590120227:emb:CDN64284.1:|FEATURES|ceoB|multidrug|ceoB	1.0	75.8	33	53.5	1.3e-08	1
MEXN	124	156	HWI-700370F:168:C7JUKANXX:5:1202:12709:69909	multidrug	BAE06006.1|FEATURES|mexN|multidrug|mexN	0.999999177923	60.6	33	47.0	1.2e-06	1
ROSB	230	261	HWI-700370F:168:C7JUKANXX:5:1315:5947:34287	fosmidomycin	AAS61092|FEATURES|rosB|fosmidomycin|rosB	1.0	81.2	32	53.5	1.3e-08	1
OQXA	80	111	HWI-700370F:168:C7JUKANXX:5:2304:20111:54433	multidrug	YP_001693237.1|FEATURES|oqxA|multidrug|oqxA	0.99999745325	71.9	32	51.2	6.4e-08	1
MULTIDRUG_ABC_TRANSPORTER	489	520	HWI-700370F:168:C7JUKANXX:5:1312:15602:90266	multidrug	gi:943938624:ref:WP_055567802.1:|FEATURES|multidrug_ABC_transporter|multidrug|multidrug_ABC_transporter	1.0	81.2	32	55.5	3.4e-09	1
MULTIDRUG_ABC_TRANSPORTER	479	510	HWI-700370F:168:C7JUKANXX:5:2303:1211:28067	multidrug	gi:1031799645:ref:WP_064138838.1:|FEATURES|multidrug_ABC_transporter|multidrug|multidrug_ABC_transporter	1.0	81.2	32	53.9	9.9e-09	1
OQXB	167	198	HWI-700370F:168:C7JUKANXX:5:1305:10415:52177	multidrug	YP_001693238|FEATURES|oqxB|multidrug|oqxB	0.99999997291	68.8	32	50.1	1.4e-07	1
MEXC	176	206	HWI-700370F:168:C7JUKANXX:5:2306:13823:59673	multidrug	gi:730493281:ref:WP_034028540.1:|FEATURES|mexC|multidrug|mexC	1.0	83.9	31	52.0	3.8e-08	1
TLCC	21	53	HWI-700370F:168:C7JUKANXX:5:1209:16699:95786	MLS	M57437.gene.p01|FEATURES|tlcC|MLS|tlcC	0.999999961407	63.6	33	44.3	7.8e-06	1
ADEB	367	399	HWI-700370F:168:C7JUKANXX:5:1303:19800:2766	multidrug	gi:487990237:ref:WP_002062515.1:|FEATURES|adeB|multidrug|adeB	1.0	87.9	33	58.9	3.1e-10	1
RIFAMPIN_MONOOXYGENASE	264	294	HWI-700370F:168:C7JUKANXX:5:1303:2564:55424	rifamycin	gi:769934495:ref:WP_045068423.1:|FEATURES|rifampin_monooxygenase|rifamycin|rifampin_monooxygenase	1.0	77.4	31	54.3	7.6e-09	1
MEXQ	248	280	HWI-700370F:168:C7JUKANXX:5:2208:9746:50993	multidrug	BAE06008.1|FEATURES|mexQ|multidrug|mexQ	1.0	72.7	33	54.3	7.6e-09	1
TETA	444	474	HWI-700370F:168:C7JUKANXX:5:1216:12648:71025	tetracycline	gi:736993687:ref:WP_034989673.1:|FEATURES|tetA|tetracycline|tetA	0.999999967052	61.3	31	44.3	7.8e-06	1
MEXD	78	109	HWI-700370F:168:C7JUKANXX:5:1105:2732:22888	multidrug	gi:489226605:ref:WP_003134989.1:|FEATURES|mexD|multidrug|mexD	1.0	65.6	32	46.6	1.6e-06	1
CEOB	980	1012	HWI-700370F:168:C7JUKANXX:5:1310:1376:39990	multidrug	CAR56416|FEATURES|ceoB|multidrug|ceoB	1.0	84.8	33	57.8	6.9e-10	1
CATB10	137	167	HWI-700370F:168:C7JUKANXX:5:1309:5833:90938	phenicol	CAI47810.1|FEATURES|catB10|phenicol|catB10	0.999999999999	64.5	31	50.4	1.1e-07	1
MULTIDRUG_ABC_TRANSPORTER	763	793	HWI-700370F:168:C7JUKANXX:5:2108:16443:19862	multidrug	NC_010400.5984909.p01|FEATURES|multidrug_ABC_transporter|multidrug|multidrug_ABC_transporter	0.999999999895	64.5	31	45.4	3.5e-06	1
MDTA	149	180	HWI-700370F:168:C7JUKANXX:5:1302:11773:65062	multidrug	gi:1018319469:emb:SAH60719.1:|FEATURES|mdtA|multidrug|mdtA	0.99999998735	65.6	32	44.7	6.0e-06	1
RPOB2	136	168	HWI-700370F:168:C7JUKANXX:5:1108:18503:69433	multidrug	BAD59497.1|FEATURES|rpoB2|multidrug|rpoB2	0.999999294891	69.7	33	54.3	7.6e-09	1
VGBA	140	172	HWI-700370F:168:C7JUKANXX:5:2112:4588:30389	MLS	M20129.gene.p01|FEATURES|vgbA|MLS|vgbA	0.999999999994	72.7	33	52.8	2.2e-08	1
MACB	136	168	HWI-700370F:168:C7JUKANXX:5:1209:6151:30935	MLS	YP_002382193|FEATURES|macB|MLS|macB	1.0	66.7	33	48.9	3.2e-07	1
MUXB	178	209	HWI-700370F:168:C7JUKANXX:5:1212:3246:92997	multidrug	NP_251217.1|FEATURES|MuxB|multidrug|MuxB	0.999998952115	68.8	32	47.8	7.1e-07	1
GOLS	39	70	HWI-700370F:168:C7JUKANXX:5:1202:5993:17263	multidrug	NP_459349.1|FEATURES|golS|multidrug|golS	0.999997772838	68.8	32	47.0	1.2e-06	1
MDTB	273	304	HWI-700370F:168:C7JUKANXX:5:1212:19175:51365	multidrug	gi:553863833:ref:WP_023138386.1:|FEATURES|mdtB|multidrug|mdtB	0.999999999963	62.5	32	51.6	4.9e-08	1
EMRA	244	276	HWI-700370F:168:C7JUKANXX:5:1316:16163:75941	multidrug	gi:695709491:ref:WP_032642979.1:|FEATURES|emrA|multidrug|emrA	0.990049089619	72.7	33	51.2	6.4e-08	1
ABCA	261	293	HWI-700370F:168:C7JUKANXX:5:2305:13024:57658	multidrug	XP_753111.1|FEATURES|abcA|multidrug|abcA	0.99999953508	90.9	33	64.7	5.6e-12	1
MPHC	35	67	HWI-700370F:168:C7JUKANXX:5:1201:19860:88820	MLS	YP_001569069|FEATURES|mphC|MLS|mphC	1.0	100.0	33	74.3	7.1e-15	1
MDTC	181	212	HWI-700370F:168:C7JUKANXX:5:2102:2522:5682	multidrug	CP001918.1.gene3441.p01|FEATURES|mdtC|multidrug|mdtC	0.99999363441	62.5	32	44.7	6.0e-06	1
ADEB	97	128	HWI-700370F:168:C7JUKANXX:5:1107:20408:50554	multidrug	gi:446910349:ref:WP_000987605.1:|FEATURES|adeB|multidrug|adeB	1.0	62.5	32	48.9	3.2e-07	1
ADEC	451	482	HWI-700370F:168:C7JUKANXX:5:2206:15947:46914	multidrug	CP003583.1.gene2512.p01|FEATURES|adeC|multidrug|adeC	0.999998620532	62.5	32	45.4	3.5e-06	1
MULTIDRUG_ABC_TRANSPORTER	537	569	HWI-700370F:168:C7JUKANXX:5:2209:17730:96849	multidrug	gi:917172177:ref:WP_051778889.1:|FEATURES|multidrug_ABC_transporter|multidrug|multidrug_ABC_transporter	0.999999999597	60.6	33	45.1	4.6e-06	1
MEXF	380	412	HWI-700370F:168:C7JUKANXX:5:2102:15679:10096	multidrug	gi:950580033:ref:WP_057445338.1:|FEATURES|mexF|multidrug|mexF	1.0	90.9	33	63.9	9.6e-12	1
KDPE	191	222	HWI-700370F:168:C7JUKANXX:5:2111:2954:3315	aminoglycoside	NP_415222.1|FEATURES|kdpE|aminoglycoside|kdpE	0.9999973362	65.6	32	52.0	3.8e-08	1
QACB	388	420	HWI-700370F:168:C7JUKANXX:5:2107:13132:17755	multidrug	AAK38457|FEATURES|qacB|multidrug|qacB	0.917377199954	100.0	33	66.2	1.9e-12	1
MAJOR_FACILITATOR_SUPERFAMILY_TRANSPORTER	154	185	HWI-700370F:168:C7JUKANXX:5:2310:10758:93573	multidrug	CP001918.1.gene2931.p01|FEATURES|major_facilitator_superfamily_transporter|multidrug|major_facilitator_superfamily_transporter	0.999999141027	65.6	32	56.6	1.5e-09	1
VANL	311	343	HWI-700370F:168:C7JUKANXX:5:2104:5377:77891	glycopeptide	ABX54687.1|FEATURES|vanL|glycopeptide|vanL	1.0	66.7	33	49.3	2.4e-07	1
TETP	66	98	HWI-700370F:168:C7JUKANXX:5:1203:7361:11867	tetracycline	NP_348076|FEATURES|tetP|tetracycline|tetP	1.0	60.6	33	51.2	6.4e-08	1
TRIC	251	283	HWI-700370F:168:C7JUKANXX:5:1103:20317:42846	triclosan	NP_248848.1|FEATURES|TriC|triclosan|TriC	0.99999990917	60.6	33	50.8	8.4e-08	1
ABCA	330	361	HWI-700370F:168:C7JUKANXX:5:1212:3231:37037	multidrug	XP_753111.1|FEATURES|abcA|multidrug|abcA	0.999999543242	65.6	32	50.8	8.4e-08	1
ACRB	23	55	HWI-700370F:168:C7JUKANXX:5:1209:11056:10033	multidrug	gi:447196041:ref:WP_001273297.1:|FEATURES|acrB|multidrug|acrB	1.0	66.7	33	50.4	1.1e-07	1
PBP-2X	75	107	HWI-700370F:168:C7JUKANXX:5:1102:9452:14131	beta-lactam	CAO91607|FEATURES|PBP-2X|beta-lactam|PBP-2X	1.0	100.0	33	70.1	1.3e-13	1
SMED	188	219	HWI-700370F:168:C7JUKANXX:5:2104:13181:86737	multidrug	CAG34249|FEATURES|smeD|multidrug|smeD	0.999999990842	65.6	32	46.6	1.6e-06	1
MULTIDRUG_ABC_TRANSPORTER	455	487	HWI-700370F:168:C7JUKANXX:5:1112:2076:97323	multidrug	gi:896355182:ref:WP_049310020.1:|FEATURES|multidrug_ABC_transporter|multidrug|multidrug_ABC_transporter	1.0	72.7	33	53.5	1.3e-08	1
RPOB2	569	601	HWI-700370F:168:C7JUKANXX:5:2212:12959:30581	multidrug	BAD59497.1|FEATURES|rpoB2|multidrug|rpoB2	0.999999396838	81.8	33	59.3	2.4e-10	1
MULTIDRUG_ABC_TRANSPORTER	753	785	HWI-700370F:168:C7JUKANXX:5:2310:18679:98933	multidrug	NC_010400.5984909.p01|FEATURES|multidrug_ABC_transporter|multidrug|multidrug_ABC_transporter	1.0	72.7	33	54.3	7.6e-09	1
MEXY	664	696	HWI-700370F:168:C7JUKANXX:5:1102:21053:84869	multidrug	BAA34300|FEATURES|mexY|multidrug|mexY	0.999999996008	66.7	33	49.7	1.9e-07	1
OQXB	176	208	HWI-700370F:168:C7JUKANXX:5:2112:13492:45044	multidrug	YP_001693238|FEATURES|oqxB|multidrug|oqxB	1.0	81.8	33	60.1	1.4e-10	1
MACB	145	175	HWI-700370F:168:C7JUKANXX:5:1206:15541:76098	MLS	gi:693106883:ref:WP_032260279.1:|FEATURES|macB|MLS|macB	1.0	67.7	31	46.2	2.1e-06	1
MUXC	783	815	HWI-700370F:168:C7JUKANXX:5:1115:11986:34587	multidrug	NP_251216.1|FEATURES|MuxC|multidrug|MuxC	0.999999223029	66.7	33	50.4	1.1e-07	1
ROSB	324	356	HWI-700370F:168:C7JUKANXX:5:1115:12818:100894	fosmidomycin	ZP_04635128|FEATURES|rosB|fosmidomycin|rosB	1.0	63.6	33	44.7	6.0e-06	1
MULTIDRUG_ABC_TRANSPORTER	547	578	HWI-700370F:168:C7JUKANXX:5:1115:11687:51292	multidrug	gi:953808775:ref:WP_058042812.1:|FEATURES|multidrug_ABC_transporter|multidrug|multidrug_ABC_transporter	0.999999996796	62.5	32	47.0	1.2e-06	1
MEXD	252	284	HWI-700370F:168:C7JUKANXX:5:1202:9567:92683	multidrug	YP_001668663|FEATURES|mexD|multidrug|mexD	1.0	72.7	33	51.2	6.4e-08	1
MULTIDRUG_ABC_TRANSPORTER	509	541	HWI-700370F:168:C7JUKANXX:5:1306:16680:78065	multidrug	gi:943938624:ref:WP_055567802.1:|FEATURES|multidrug_ABC_transporter|multidrug|multidrug_ABC_transporter	1.0	75.8	33	51.2	6.4e-08	1
ROSA	117	149	HWI-700370F:168:C7JUKANXX:5:2202:12795:19586	fosmidomycin	YP_001401993|FEATURES|rosA|fosmidomycin|rosA	1.0	75.8	33	55.1	4.4e-09	1
RPOB2	136	168	HWI-700370F:168:C7JUKANXX:5:2101:2364:75996	multidrug	BAD59497.1|FEATURES|rpoB2|multidrug|rpoB2	0.999999294891	69.7	33	54.3	7.6e-09	1
MSBA	401	432	HWI-700370F:168:C7JUKANXX:5:1114:18131:48050	nitroimidazole	NP_415434.1|FEATURES|msbA|nitroimidazole|msbA	0.998901305421	62.5	32	46.6	1.6e-06	1
PBP-1A	434	466	HWI-700370F:168:C7JUKANXX:5:1203:2401:99890	beta-lactam	YP_001292390|FEATURES|PBP-1A|beta-lactam|PBP-1A	1.0	60.6	33	47.4	9.3e-07	1
MTRD	236	268	HWI-700370F:168:C7JUKANXX:5:1306:6554:67213	multidrug	NP_274718.1|FEATURES|mtrD|multidrug|mtrD	0.999999997463	72.7	33	52.0	3.8e-08	1
AMRB	466	498	HWI-700370F:168:C7JUKANXX:5:1309:11997:71506	multidrug	AAC27754|FEATURES|amrB|multidrug|amrB	1.0	81.8	33	57.8	6.9e-10	1
MEXF	894	925	HWI-700370F:168:C7JUKANXX:5:1214:5470:81510	multidrug	gi:940417834:ref:WP_055007142.1:|FEATURES|mexF|multidrug|mexF	1.0	71.9	32	53.1	1.7e-08	1
BACA	159	190	HWI-700370F:168:C7JUKANXX:5:2109:14298:58586	bacitracin	YP_002421432|FEATURES|bacA|bacitracin|bacA	1.0	93.8	32	62.0	3.6e-11	1
BACA	195	226	HWI-700370F:168:C7JUKANXX:5:1301:13010:13892	bacitracin	YP_001925041|FEATURES|bacA|bacitracin|bacA	1.0	96.9	32	64.7	5.6e-12	1
MEXX	168	200	HWI-700370F:168:C7JUKANXX:5:1111:10843:79015	multidrug	gi:749321047:ref:WP_040144156.1:|FEATURES|mexX|multidrug|mexX	1.0	75.8	33	51.2	6.4e-08	1
MULTIDRUG_ABC_TRANSPORTER	449	480	HWI-700370F:168:C7JUKANXX:5:2308:11250:94302	multidrug	gi:686364868:ref:WP_031893738.1:|FEATURES|multidrug_ABC_transporter|multidrug|multidrug_ABC_transporter	1.0	62.5	32	47.0	1.2e-06	1
ACRB	488	521	HWI-700370F:168:C7JUKANXX:5:2202:2339:36877	multidrug	ZP_02902384|FEATURES|acrB|multidrug|acrB	1.0	79.4	34	58.5	4.0e-10	1
MUXB	193	223	HWI-700370F:168:C7JUKANXX:5:2101:18137:48138	multidrug	NP_251217.1|FEATURES|MuxB|multidrug|MuxB	0.999998779034	61.3	31	45.1	4.6e-06	1
AMRB	888	920	HWI-700370F:168:C7JUKANXX:5:1212:19633:53370	multidrug	AAC27754|FEATURES|amrB|multidrug|amrB	1.0	75.8	33	59.7	1.8e-10	1
CEOB	182	214	HWI-700370F:168:C7JUKANXX:5:1210:12456:92966	multidrug	YP_002095804|FEATURES|ceoB|multidrug|ceoB	0.999999999996	75.8	33	56.2	2.0e-09	1
MTRD	483	514	HWI-700370F:168:C7JUKANXX:5:1101:11786:63877	multidrug	NP_274718.1|FEATURES|mtrD|multidrug|mtrD	1.0	87.9	33	62.0	3.6e-11	1
MDTB	273	304	HWI-700370F:168:C7JUKANXX:5:2216:1540:32393	multidrug	gi:553863833:ref:WP_023138386.1:|FEATURES|mdtB|multidrug|mdtB	0.999999999963	62.5	32	51.6	4.9e-08	1
TRIC	871	903	HWI-700370F:168:C7JUKANXX:5:2214:1057:32110	triclosan	NP_248848.1|FEATURES|TriC|triclosan|TriC	0.9999999786	90.9	33	60.1	1.4e-10	1
MULTIDRUG_ABC_TRANSPORTER	391	421	HWI-700370F:168:C7JUKANXX:5:1210:10918:100234	multidrug	gi:662175949:ref:WP_030118884.1:|FEATURES|multidrug_ABC_transporter|multidrug|multidrug_ABC_transporter	1.0	74.2	31	50.1	1.4e-07	1
ABCA	239	271	HWI-700370F:168:C7JUKANXX:5:2116:11436:97378	multidrug	XP_753111.1|FEATURES|abcA|multidrug|abcA	0.99999959813	75.8	33	55.8	2.6e-09	1
MEXA	55	87	HWI-700370F:168:C7JUKANXX:5:2316:9185:35820	multidrug	gi:497301063:ref:WP_009615280.1:|FEATURES|mexA|multidrug|mexA	0.999999996779	63.6	33	46.6	1.6e-06	1
MEXB	396	428	HWI-700370F:168:C7JUKANXX:5:1205:11660:68992	multidrug	gi:504646765:ref:WP_014833867.1:|FEATURES|mexB|multidrug|mexB	1.0	93.9	33	63.9	9.6e-12	1
ROSA	233	265	HWI-700370F:168:C7JUKANXX:5:2316:16092:62533	fosmidomycin	YP_001477378|FEATURES|rosA|fosmidomycin|rosA	1.0	78.8	33	60.5	1.1e-10	1
ADEC	221	253	HWI-700370F:168:C7JUKANXX:5:1115:7824:66954	multidrug	CP003583.1.gene2512.p01|FEATURES|adeC|multidrug|adeC	0.999998620532	60.6	33	45.4	3.5e-06	1
AMRB	889	921	HWI-700370F:168:C7JUKANXX:5:1213:6769:50497	multidrug	AAC27754|FEATURES|amrB|multidrug|amrB	1.0	78.8	33	59.7	1.8e-10	1
BACA	162	194	HWI-700370F:168:C7JUKANXX:5:2210:11028:23190	bacitracin	ZP_00051658|FEATURES|bacA|bacitracin|bacA	1.0	97.0	33	65.1	4.3e-12	1
MULTIDRUG_ABC_TRANSPORTER	549	581	HWI-700370F:168:C7JUKANXX:5:1106:9222:22242	multidrug	gi:493394434:ref:WP_006350564.1:|FEATURES|multidrug_ABC_transporter|multidrug|multidrug_ABC_transporter	1.0	63.6	33	48.1	5.4e-07	1
MULTIDRUG_ABC_TRANSPORTER	481	512	HWI-700370F:168:C7JUKANXX:5:2105:16683:84844	multidrug	gi:913055317:ref:WP_050357634.1:|FEATURES|multidrug_ABC_transporter|multidrug|multidrug_ABC_transporter	1.0	87.5	32	58.2	5.2e-10	1
MACB	136	168	HWI-700370F:168:C7JUKANXX:5:2208:8435:50122	MLS	YP_002382193|FEATURES|macB|MLS|macB	1.0	66.7	33	48.9	3.2e-07	1
MUXC	619	649	HWI-700370F:168:C7JUKANXX:5:2107:12799:40114	multidrug	NP_251216.1|FEATURES|MuxC|multidrug|MuxC	0.999999145621	61.3	31	48.1	5.4e-07	1
RPOB2	700	732	HWI-700370F:168:C7JUKANXX:5:1212:1125:55096	multidrug	BAD59497.1|FEATURES|rpoB2|multidrug|rpoB2	0.999999240378	60.6	33	52.0	3.8e-08	1
MDTE	71	103	HWI-700370F:168:C7JUKANXX:5:2301:10020:39117	multidrug	CP001918.1.gene3442.p01|FEATURES|mdtE|multidrug|mdtE	0.999997559517	69.7	33	45.8	2.7e-06	1
ADEH	295	325	HWI-700370F:168:C7JUKANXX:5:1113:11343:52405	multidrug	CAJ77855.1|FEATURES|adeH|multidrug|adeH	0.99999881903	64.5	31	44.7	6.0e-06	1
NORB	78	110	HWI-700370F:168:C7JUKANXX:5:1205:9093:33998	fluoroquinolone	gi:644111449:ref:WP_025280016.1:|FEATURES|norB|fluoroquinolone|norB	0.999989521842	60.6	33	44.7	6.0e-06	1
OQXB	174	206	HWI-700370F:168:C7JUKANXX:5:1115:10373:74554	multidrug	YP_001693238|FEATURES|oqxB|multidrug|oqxB	0.999999981908	63.6	33	49.3	2.4e-07	1
MULTIDRUG_ABC_TRANSPORTER	981	1012	HWI-700370F:168:C7JUKANXX:5:2308:18373:16179	multidrug	NC_010400.5984909.p01|FEATURES|multidrug_ABC_transporter|multidrug|multidrug_ABC_transporter	1.0	84.4	32	56.2	2.0e-09	1
MEXF	388	419	HWI-700370F:168:C7JUKANXX:5:1114:9850:71222	multidrug	gi:654923461:ref:WP_028373991.1:|FEATURES|mexF|multidrug|mexF	1.0	75.0	32	50.8	8.4e-08	1
MDTE	91	122	HWI-700370F:168:C7JUKANXX:5:1210:17963:99702	multidrug	CP001918.1.gene3442.p01|FEATURES|mdtE|multidrug|mdtE	0.999999999957	62.5	32	45.4	3.5e-06	1
ACRA	260	291	HWI-700370F:168:C7JUKANXX:5:1205:10542:35358	multidrug	gi:17973459:gb:AAL32125.1:|FEATURES|acrA|multidrug|acrA	1.0	71.9	32	52.4	2.9e-08	1
MULTIDRUG_ABC_TRANSPORTER	478	510	HWI-700370F:168:C7JUKANXX:5:2303:17690:58307	multidrug	gi:1031799645:ref:WP_064138838.1:|FEATURES|multidrug_ABC_transporter|multidrug|multidrug_ABC_transporter	1.0	84.8	33	56.6	1.5e-09	1
BPEF	41	73	HWI-700370F:168:C7JUKANXX:5:2206:8557:72558	multidrug	ZP_02465589|FEATURES|bpeF|multidrug|bpeF	1.0	78.8	33	59.7	1.8e-10	1
MACB	127	158	HWI-700370F:168:C7JUKANXX:5:2113:8509:41160	MLS	gi:446110296:ref:WP_000188151.1:|FEATURES|macB|MLS|macB	1.0	62.5	32	45.1	4.6e-06	1
MULTIDRUG_ABC_TRANSPORTER	464	496	HWI-700370F:168:C7JUKANXX:5:2204:5564:7218	multidrug	gi:896355182:ref:WP_049310020.1:|FEATURES|multidrug_ABC_transporter|multidrug|multidrug_ABC_transporter	1.0	78.8	33	58.2	5.2e-10	1
MEXF	38	70	HWI-700370F:168:C7JUKANXX:5:1213:14123:48618	multidrug	NP_792892|FEATURES|mexF|multidrug|mexF	1.0	75.8	33	58.5	4.0e-10	1
TRIC	40	72	HWI-700370F:168:C7JUKANXX:5:2111:16421:52389	triclosan	NP_248848.1|FEATURES|TriC|triclosan|TriC	0.999996387007	72.7	33	58.9	3.1e-10	1
MDTC	344	376	HWI-700370F:168:C7JUKANXX:5:2304:6189:99054	multidrug	CP004022.1.gene1674.p01|FEATURES|mdtC|multidrug|mdtC	1.0	84.8	33	53.1	1.7e-08	1
SMED	196	228	HWI-700370F:168:C7JUKANXX:5:1214:15147:9517	multidrug	YP_002706076|FEATURES|smeD|multidrug|smeD	1.0	69.7	33	48.1	5.4e-07	1
MULTIDRUG_ABC_TRANSPORTER	500	532	HWI-700370F:168:C7JUKANXX:5:2111:3889:15897	multidrug	gi:943938624:ref:WP_055567802.1:|FEATURES|multidrug_ABC_transporter|multidrug|multidrug_ABC_transporter	1.0	63.6	33	48.5	4.2e-07	1
RIFAMPIN_MONOOXYGENASE	266	297	HWI-700370F:168:C7JUKANXX:5:2308:19547:54130	rifamycin	gi:544923113:ref:WP_021332509.1:|FEATURES|rifampin_monooxygenase|rifamycin|rifampin_monooxygenase	1.0	68.8	32	51.6	4.9e-08	1
TRIC	953	985	HWI-700370F:168:C7JUKANXX:5:2316:8528:49764	triclosan	NP_248848.1|FEATURES|TriC|triclosan|TriC	0.999999984069	93.9	33	67.4	8.6e-13	1
TRANSCRIPTIONAL_REGULATORY_PROTEIN_CPXR_CPXR	67	99	HWI-700370F:168:C7JUKANXX:5:2207:3567:72663	unclassified	CP001485.1.gene721.p01|FEATURES|transcriptional_regulatory_protein_CpxR_cpxR|unclassified|transcriptional_regulatory_protein_CpxR_cpxR	0.99999487149	63.6	33	48.1	5.4e-07	1
MULTIDRUG_ABC_TRANSPORTER	504	536	HWI-700370F:168:C7JUKANXX:5:1105:10882:98206	multidrug	gi:943938624:ref:WP_055567802.1:|FEATURES|multidrug_ABC_transporter|multidrug|multidrug_ABC_transporter	1.0	69.7	33	50.8	8.4e-08	1
ADEB	735	766	HWI-700370F:168:C7JUKANXX:5:1211:3447:76171	multidrug	gi:490800509:ref:WP_004662646.1:|FEATURES|adeB|multidrug|adeB	1.0	71.9	32	53.9	9.9e-09	1
MEXE	259	291	HWI-700370F:168:C7JUKANXX:5:1208:5150:14450	multidrug	gi:515955949:ref:WP_017386532.1:|FEATURES|mexE|multidrug|mexE	0.999999902226	63.6	33	44.3	7.8e-06	1
MULTIDRUG_ABC_TRANSPORTER	557	588	HWI-700370F:168:C7JUKANXX:5:1206:13998:28934	multidrug	gi:759527374:ref:WP_043247487.1:|FEATURES|multidrug_ABC_transporter|multidrug|multidrug_ABC_transporter	0.999999933949	65.6	32	44.7	6.0e-06	1
OQXB	36	68	HWI-700370F:168:C7JUKANXX:5:1311:6932:53885	multidrug	YP_001693238|FEATURES|oqxB|multidrug|oqxB	1.0	84.8	33	61.6	4.7e-11	1
MACB	145	176	HWI-700370F:168:C7JUKANXX:5:2116:14759:49343	MLS	gi:852292746:ref:WP_048332551.1:|FEATURES|macB|MLS|macB	1.0	71.9	32	47.8	7.1e-07	1
BPEF	562	593	HWI-700370F:168:C7JUKANXX:5:1213:19420:39703	multidrug	ZP_02465589|FEATURES|bpeF|multidrug|bpeF	0.999999996723	65.6	32	51.6	4.9e-08	1
RPOB2	199	231	HWI-700370F:168:C7JUKANXX:5:2206:14417:57800	multidrug	BAD59497.1|FEATURES|rpoB2|multidrug|rpoB2	0.999999313514	72.7	33	55.1	4.4e-09	1
VANH	199	230	HWI-700370F:168:C7JUKANXX:5:1313:17828:64832	glycopeptide	AY082011.1.gene6.p01|FEATURES|vanH|glycopeptide|vanH	0.999999953829	65.6	32	44.7	6.0e-06	1
RPOB2	725	757	HWI-700370F:168:C7JUKANXX:5:2112:6026:6927	multidrug	BAD59497.1|FEATURES|rpoB2|multidrug|rpoB2	0.999999209225	72.7	33	50.8	8.4e-08	1
MULTIDRUG_ABC_TRANSPORTER	484	516	HWI-700370F:168:C7JUKANXX:5:1115:5258:52395	multidrug	gi:1031799645:ref:WP_064138838.1:|FEATURES|multidrug_ABC_transporter|multidrug|multidrug_ABC_transporter	1.0	84.8	33	58.9	3.1e-10	1
RPOB2	1027	1059	HWI-700370F:168:C7JUKANXX:5:1103:5421:31522	multidrug	BAD59497.1|FEATURES|rpoB2|multidrug|rpoB2	0.999999506414	87.9	33	67.0	1.1e-12	1
MDTC	370	402	HWI-700370F:168:C7JUKANXX:5:2310:15045:82146	multidrug	gi:857778813:emb:CRL60249.1:|FEATURES|mdtC|multidrug|mdtC	0.999999999861	75.8	33	52.4	2.9e-08	1
ADEB	92	124	HWI-700370F:168:C7JUKANXX:5:1202:5440:70321	multidrug	ABO12177|FEATURES|adeB|multidrug|adeB	1.0	66.7	33	48.1	5.4e-07	1
RPOB2	444	476	HWI-700370F:168:C7JUKANXX:5:1303:11915:65514	multidrug	BAD59497.1|FEATURES|rpoB2|multidrug|rpoB2	0.999999483175	84.8	33	65.1	4.3e-12	1
RPOB2	466	498	HWI-700370F:168:C7JUKANXX:5:2302:3688:36398	multidrug	BAD59497.1|FEATURES|rpoB2|multidrug|rpoB2	0.999999361875	72.7	33	59.3	2.4e-10	1
MEXE	69	101	HWI-700370F:168:C7JUKANXX:5:2211:11195:57625	multidrug	gi:516086900:ref:WP_017517480.1:|FEATURES|mexE|multidrug|mexE	1.0	66.7	33	50.1	1.4e-07	1
RPOB2	586	618	HWI-700370F:168:C7JUKANXX:5:2110:20304:27465	multidrug	BAD59497.1|FEATURES|rpoB2|multidrug|rpoB2	0.999999422185	81.8	33	60.8	8.1e-11	1
MULTIDRUG_ABC_TRANSPORTER	473	505	HWI-700370F:168:C7JUKANXX:5:2208:7460:70583	multidrug	gi:1031799645:ref:WP_064138838.1:|FEATURES|multidrug_ABC_transporter|multidrug|multidrug_ABC_transporter	1.0	69.7	33	53.1	1.7e-08	1
TETB(60)	364	394	HWI-700370F:168:C7JUKANXX:5:1303:16626:91233	tetracycline	ANZ79241.1|FEATURES|tetB(60)|tetracycline|tetB(60)	0.99999986585	61.3	31	45.4	3.5e-06	1
TRIC	58	90	HWI-700370F:168:C7JUKANXX:5:1302:11593:37221	triclosan	NP_248848.1|FEATURES|TriC|triclosan|TriC	0.999999925292	63.6	33	52.0	3.8e-08	1
CEOB	131	163	HWI-700370F:168:C7JUKANXX:5:2205:3902:54128	multidrug	gi:590120227:emb:CDN64284.1:|FEATURES|ceoB|multidrug|ceoB	1.0	81.8	33	61.2	6.2e-11	1
MULTIDRUG_ABC_TRANSPORTER	554	585	HWI-700370F:168:C7JUKANXX:5:2104:19209:14065	multidrug	gi:817122037:ref:WP_046494699.1:|FEATURES|multidrug_ABC_transporter|multidrug|multidrug_ABC_transporter	1.0	81.2	32	56.6	1.5e-09	1
TETA	414	444	HWI-700370F:168:C7JUKANXX:5:2302:2518:33593	tetracycline	gi:171851258:emb:CAQ04234.1:|FEATURES|tetA|tetracycline|tetA	0.999999999898	64.5	31	46.6	1.6e-06	1
UGD	212	244	HWI-700370F:168:C7JUKANXX:5:2115:12135:86172	peptide	AAC75089.1|FEATURES|ugd|peptide|ugd	0.999999933384	72.7	33	58.9	3.1e-10	1
TRIC	131	163	HWI-700370F:168:C7JUKANXX:5:2315:7741:3773	triclosan	NP_248848.1|FEATURES|TriC|triclosan|TriC	0.999999957311	81.8	33	63.5	1.2e-11	1
MACB	145	176	HWI-700370F:168:C7JUKANXX:5:2105:12542:55739	MLS	gi:852292746:ref:WP_048332551.1:|FEATURES|macB|MLS|macB	1.0	68.8	32	47.0	1.2e-06	1
BPEF	1009	1039	HWI-700370F:168:C7JUKANXX:5:1109:16914:77918	multidrug	ZP_02465589|FEATURES|bpeF|multidrug|bpeF	1.0	71.0	31	50.8	8.4e-08	1
MEXF	570	602	HWI-700370F:168:C7JUKANXX:5:1105:18303:16853	multidrug	gi:929531233:ref:WP_054071736.1:|FEATURES|mexF|multidrug|mexF	1.0	63.6	33	47.0	1.2e-06	1
MULTIDRUG_ABC_TRANSPORTER	464	495	HWI-700370F:168:C7JUKANXX:5:2115:11227:45443	multidrug	gi:1031799645:ref:WP_064138838.1:|FEATURES|multidrug_ABC_transporter|multidrug|multidrug_ABC_transporter	1.0	68.8	32	50.1	1.4e-07	1
MULTIDRUG_ABC_TRANSPORTER	672	704	HWI-700370F:168:C7JUKANXX:5:1115:12828:32368	multidrug	NC_010400.5984909.p01|FEATURES|multidrug_ABC_transporter|multidrug|multidrug_ABC_transporter	1.0	81.8	33	62.0	3.6e-11	1
MEXF	62	94	HWI-700370F:168:C7JUKANXX:5:1308:6397:32694	multidrug	gi:644964905:ref:WP_025385660.1:|FEATURES|mexF|multidrug|mexF	1.0	72.7	33	55.8	2.6e-09	1
ROSB	238	270	HWI-700370F:168:C7JUKANXX:5:2313:19447:97229	fosmidomycin	ZP_04631861|FEATURES|rosB|fosmidomycin|rosB	1.0	81.8	33	55.8	2.6e-09	1
TRIC	115	147	HWI-700370F:168:C7JUKANXX:5:1214:6316:57799	triclosan	NP_248848.1|FEATURES|TriC|triclosan|TriC	0.999994802248	66.7	33	58.9	3.1e-10	1
MEXD	5	36	HWI-700370F:168:C7JUKANXX:5:1115:18234:76021	multidrug	gi:852273548:ref:WP_048328542.1:|FEATURES|mexD|multidrug|mexD	1.0	78.1	32	55.1	4.4e-09	1
MULTIDRUG_ABC_TRANSPORTER	527	559	HWI-700370F:168:C7JUKANXX:5:1210:4357:51260	multidrug	gi:817122037:ref:WP_046494699.1:|FEATURES|multidrug_ABC_transporter|multidrug|multidrug_ABC_transporter	1.0	66.7	33	47.4	9.3e-07	1
CEOB	748	779	HWI-700370F:168:C7JUKANXX:5:2106:10707:81118	multidrug	gi:590120227:emb:CDN64284.1:|FEATURES|ceoB|multidrug|ceoB	1.0	81.2	32	61.2	6.2e-11	1
MEXD	970	1002	HWI-700370F:168:C7JUKANXX:5:1109:19338:73420	multidrug	gi:852273548:ref:WP_048328542.1:|FEATURES|mexD|multidrug|mexD	1.0	81.8	33	55.5	3.4e-09	1
TRIC	882	914	HWI-700370F:168:C7JUKANXX:5:2304:6078:69426	triclosan	NP_248848.1|FEATURES|TriC|triclosan|TriC	0.999999980703	90.9	33	60.8	8.1e-11	1
RPOB2	449	481	HWI-700370F:168:C7JUKANXX:5:1201:2145:31559	multidrug	BAD59497.1|FEATURES|rpoB2|multidrug|rpoB2	0.999999488141	84.8	33	65.5	3.3e-12	1
KDPE	191	221	HWI-700370F:168:C7JUKANXX:5:1214:20150:78445	aminoglycoside	NP_415222.1|FEATURES|kdpE|aminoglycoside|kdpE	0.999996666687	67.7	31	49.7	1.9e-07	1
MDTB	715	746	HWI-700370F:168:C7JUKANXX:5:1307:14565:31342	multidrug	CP001918.1.gene3440.p01|FEATURES|mdtB|multidrug|mdtB	0.999991086025	65.6	32	45.4	3.5e-06	1
RLMA(II)	121	152	HWI-700370F:168:C7JUKANXX:5:1209:11507:83795	MLS	AJD73064.1|FEATURES|RlmA(II)|MLS|RlmA(II)	0.999999935011	78.1	32	59.3	2.4e-10	1
MEXF	983	1015	HWI-700370F:168:C7JUKANXX:5:1303:17078:11976	multidrug	CP000675.2.gene2298.p01|FEATURES|mexF|multidrug|mexF	1.0	72.7	33	52.4	2.9e-08	1
MULTIDRUG_ABC_TRANSPORTER	481	513	HWI-700370F:168:C7JUKANXX:5:1310:10607:64622	multidrug	gi:913055317:ref:WP_050357634.1:|FEATURES|multidrug_ABC_transporter|multidrug|multidrug_ABC_transporter	1.0	84.8	33	57.8	6.9e-10	1
GOLS	29	59	HWI-700370F:168:C7JUKANXX:5:2203:20027:72613	multidrug	NP_459349.1|FEATURES|golS|multidrug|golS	0.999997379623	67.7	31	44.3	7.8e-06	1
MDTC	814	846	HWI-700370F:168:C7JUKANXX:5:1312:1219:64218	multidrug	gi:554682018:ref:WP_023181958.1:|FEATURES|mdtC|multidrug|mdtC	0.999999268584	66.7	33	44.3	7.8e-06	1
BPEF	923	955	HWI-700370F:168:C7JUKANXX:5:2305:6917:52121	multidrug	ZP_02465589|FEATURES|bpeF|multidrug|bpeF	1.0	87.9	33	62.0	3.6e-11	1
TRIC	142	173	HWI-700370F:168:C7JUKANXX:5:2201:12385:96749	triclosan	NP_248848.1|FEATURES|TriC|triclosan|TriC	0.99999986602	65.6	32	48.5	4.2e-07	1
TRIA	78	109	HWI-700370F:168:C7JUKANXX:5:2115:2139:71990	triclosan	NP_248846.1|FEATURES|TriA|triclosan|TriA	0.99999987652	68.8	32	47.8	7.1e-07	1
TRIC	440	471	HWI-700370F:168:C7JUKANXX:5:1104:1375:9561	triclosan	NP_248848.1|FEATURES|TriC|triclosan|TriC	0.999999840011	78.1	32	54.7	5.8e-09	1
MEXF	852	883	HWI-700370F:168:C7JUKANXX:5:2216:4162:4059	multidrug	CP000675.2.gene2298.p01|FEATURES|mexF|multidrug|mexF	1.0	65.6	32	52.0	3.8e-08	1
MULTIDRUG_ABC_TRANSPORTER	551	582	HWI-700370F:168:C7JUKANXX:5:1116:9713:27062	multidrug	gi:817122037:ref:WP_046494699.1:|FEATURES|multidrug_ABC_transporter|multidrug|multidrug_ABC_transporter	0.999999701455	62.5	32	45.4	3.5e-06	1
RPOB2	175	207	HWI-700370F:168:C7JUKANXX:5:2104:18093:10970	multidrug	BAD59497.1|FEATURES|rpoB2|multidrug|rpoB2	0.999999361875	69.7	33	57.4	9.0e-10	1
MACB	40	72	HWI-700370F:168:C7JUKANXX:5:1205:14642:35053	MLS	gi:555254264:ref:WP_023237471.1:|FEATURES|macB|MLS|macB	1.0	60.6	33	44.3	7.8e-06	1
TRIB	186	218	HWI-700370F:168:C7JUKANXX:5:2109:9231:29427	triclosan	NP_248847.1|FEATURES|TriB|triclosan|TriB	0.999999815421	63.6	33	45.1	4.6e-06	1
MDSB	845	876	HWI-700370F:168:C7JUKANXX:5:1110:8197:49315	multidrug	NP_459346.1|FEATURES|mdsB|multidrug|mdsB	0.999999997494	65.6	32	52.8	2.2e-08	1
TRUNCATED_PUTATIVE_RESPONSE_REGULATOR_ARLR	73	103	HWI-700370F:168:C7JUKANXX:5:1107:15808:61182	unclassified	HE999704.1.gene1528.p01|FEATURES|truncated_putative_response_regulator_ArlR|unclassified|truncated_putative_response_regulator_ArlR	0.999999261713	64.5	31	46.2	2.1e-06	1
CTX-M	141	173	HWI-700370F:168:C7JUKANXX:5:2213:12655:45919	beta-lactam	gi:388895076:gb:AFK82162.1:|FEATURES|CTX-M-14|beta-lactam|CTX-M	1.0	69.7	33	51.6	4.9e-08	1
VATB	147	177	HWI-700370F:168:C7JUKANXX:5:1304:3483:14759	MLS	U19459.gene.p01|FEATURES|vatB|MLS|vatB	0.999999999861	64.5	31	47.8	7.1e-07	1
MEXF	472	504	HWI-700370F:168:C7JUKANXX:5:1106:9963:37099	multidrug	YP_002800512|FEATURES|mexF|multidrug|mexF	1.0	78.8	33	51.2	6.4e-08	1
ACRA	262	294	HWI-700370F:168:C7JUKANXX:5:2101:10759:9111	multidrug	gi:17973459:gb:AAL32125.1:|FEATURES|acrA|multidrug|acrA	1.0	72.7	33	56.6	1.5e-09	1
ACRA	270	301	HWI-700370F:168:C7JUKANXX:5:2314:6954:35383	multidrug	gi:17973459:gb:AAL32125.1:|FEATURES|acrA|multidrug|acrA	1.0	62.5	32	50.8	8.4e-08	1
MULTIDRUG_ABC_TRANSPORTER	500	532	HWI-700370F:168:C7JUKANXX:5:1107:8279:93336	multidrug	gi:943938624:ref:WP_055567802.1:|FEATURES|multidrug_ABC_transporter|multidrug|multidrug_ABC_transporter	1.0	63.6	33	48.5	4.2e-07	1
BACA	165	197	HWI-700370F:168:C7JUKANXX:5:2205:20810:31624	bacitracin	ZP_00051658|FEATURES|bacA|bacitracin|bacA	1.0	97.0	33	64.7	5.6e-12	1
MEXF	570	602	HWI-700370F:168:C7JUKANXX:5:2108:3973:47141	multidrug	gi:929531233:ref:WP_054071736.1:|FEATURES|mexF|multidrug|mexF	1.0	63.6	33	47.0	1.2e-06	1
MEXE	93	125	HWI-700370F:168:C7JUKANXX:5:2203:3595:6271	multidrug	gi:748187801:ref:WP_039758925.1:|FEATURES|mexE|multidrug|mexE	1.0	63.6	33	45.1	4.6e-06	1
ROSA	118	150	HWI-700370F:168:C7JUKANXX:5:1209:17695:85124	fosmidomycin	YP_001401993|FEATURES|rosA|fosmidomycin|rosA	1.0	75.8	33	55.1	4.4e-09	1
ADEB	324	356	HWI-700370F:168:C7JUKANXX:5:2207:9418:93291	multidrug	ZP_04661876|FEATURES|adeB|multidrug|adeB	1.0	66.7	33	49.3	2.4e-07	1
MEXF	368	400	HWI-700370F:168:C7JUKANXX:5:1313:3669:78175	multidrug	CP000675.2.gene2298.p01|FEATURES|mexF|multidrug|mexF	1.0	78.8	33	54.3	7.6e-09	1
RPOB2	1023	1055	HWI-700370F:168:C7JUKANXX:5:2216:1883:3233	multidrug	BAD59497.1|FEATURES|rpoB2|multidrug|rpoB2	0.999999525905	90.9	33	68.6	3.9e-13	1
MULTIDRUG_ABC_TRANSPORTER	485	517	HWI-700370F:168:C7JUKANXX:5:2213:19475:57969	multidrug	gi:686364868:ref:WP_031893738.1:|FEATURES|multidrug_ABC_transporter|multidrug|multidrug_ABC_transporter	1.0	63.6	33	44.3	7.8e-06	1
ADEB	97	128	HWI-700370F:168:C7JUKANXX:5:1201:20108:89970	multidrug	gi:446910358:ref:WP_000987614.1:|FEATURES|adeB|multidrug|adeB	1.0	65.6	32	44.3	7.8e-06	1
BACA	169	201	HWI-700370F:168:C7JUKANXX:5:1302:1876:5263	bacitracin	ZP_00051658|FEATURES|bacA|bacitracin|bacA	1.0	90.9	33	62.0	3.6e-11	1
MEXF	459	490	HWI-700370F:168:C7JUKANXX:5:2104:18928:70299	multidrug	gi:489294780:ref:WP_003202298.1:|FEATURES|mexF|multidrug|mexF	1.0	100.0	32	62.4	2.8e-11	1
PBP-1B	513	545	HWI-700370F:168:C7JUKANXX:5:2104:1815:31561	beta-lactam	AF101781.1.gene1.p01|FEATURES|PBP-1B|beta-lactam|PBP-1B	0.999999999227	78.8	33	62.0	3.6e-11	1
MUXC	734	766	HWI-700370F:168:C7JUKANXX:5:2209:8591:98503	multidrug	NP_251216.1|FEATURES|MuxC|multidrug|MuxC	0.999999319181	69.7	33	53.9	9.9e-09	1
RPOB2	737	768	HWI-700370F:168:C7JUKANXX:5:2102:21168:20434	multidrug	BAD59497.1|FEATURES|rpoB2|multidrug|rpoB2	0.999999177877	78.1	32	52.8	2.2e-08	1
TRIC	945	976	HWI-700370F:168:C7JUKANXX:5:2115:4446:95306	triclosan	NP_248848.1|FEATURES|TriC|triclosan|TriC	0.999999951343	84.4	32	54.7	5.8e-09	1
MULTIDRUG_ABC_TRANSPORTER	460	490	HWI-700370F:168:C7JUKANXX:5:2212:17239:99463	multidrug	gi:686364868:ref:WP_031893738.1:|FEATURES|multidrug_ABC_transporter|multidrug|multidrug_ABC_transporter	1.0	64.5	31	45.4	3.5e-06	1
ACRB	399	431	HWI-700370F:168:C7JUKANXX:5:1310:19993:90353	multidrug	YP_002932544|FEATURES|acrB|multidrug|acrB	1.0	90.9	33	62.8	2.1e-11	1
KLUG-1	169	199	HWI-700370F:168:C7JUKANXX:5:1201:15498:29187	beta-lactam	AAN73274|FEATURES|KLUG-1|beta-lactam|KLUG-1	1.0	74.2	31	49.7	1.9e-07	1
OPTRA	203	235	HWI-700370F:168:C7JUKANXX:5:2311:3459:16256	oxazolidinone	AKA86814|FEATURES|optrA|oxazolidinone|optrA	0.998906808375	63.6	33	44.3	7.8e-06	1
MEXF	138	170	HWI-700370F:168:C7JUKANXX:5:2211:12825:67921	multidrug	gi:553764341:ref:WP_023096686.1:|FEATURES|mexF|multidrug|mexF	1.0	87.9	33	63.5	1.2e-11	1
ADEH	380	410	HWI-700370F:168:C7JUKANXX:5:1207:4680:91806	multidrug	CAJ77855.1|FEATURES|adeH|multidrug|adeH	0.999998868443	74.2	31	45.8	2.7e-06	1
MSBA	492	523	HWI-700370F:168:C7JUKANXX:5:2306:9670:2644	nitroimidazole	NP_415434.1|FEATURES|msbA|nitroimidazole|msbA	0.99978965015	78.1	32	50.1	1.4e-07	1
ROSA	237	269	HWI-700370F:168:C7JUKANXX:5:2203:17313:51285	fosmidomycin	YP_001401993|FEATURES|rosA|fosmidomycin|rosA	1.0	72.7	33	58.5	4.0e-10	1
STAPHYLOCOCCUS_MUPA_CONFERRING_RESISTANCE_TO_MUPIROCIN	580	610	HWI-700370F:168:C7JUKANXX:5:1113:14610:50584	mupirocin	CAA53189|FEATURES|Staphylococcus_mupA_conferring_resistance_to_mupirocin|mupirocin|Staphylococcus_mupA_conferring_resistance_to_mupirocin	0.999999702233	61.3	31	47.4	9.3e-07	1
MULTIDRUG_ABC_TRANSPORTER	551	582	HWI-700370F:168:C7JUKANXX:5:2104:4284:83462	multidrug	gi:817122037:ref:WP_046494699.1:|FEATURES|multidrug_ABC_transporter|multidrug|multidrug_ABC_transporter	0.999999701455	62.5	32	45.4	3.5e-06	1
EFRB	195	226	HWI-700370F:168:C7JUKANXX:5:1315:6513:87537	multidrug	CDO61516.1|FEATURES|efrB|multidrug|efrB	0.9999982808	62.5	32	44.7	6.0e-06	1
TETB	565	597	HWI-700370F:168:C7JUKANXX:5:1104:7973:82847	tetracycline	gi:499592337:ref:WP_011273071.1:|FEATURES|tetB|tetracycline|tetB	0.999995543041	63.6	33	45.4	3.5e-06	1
TAEA	187	219	HWI-700370F:168:C7JUKANXX:5:1213:1411:22361	pleuromutilin	APB03219.1|FEATURES|TaeA|pleuromutilin|TaeA	0.999902985446	60.6	33	49.7	1.9e-07	1
OQXB	189	221	HWI-700370F:168:C7JUKANXX:5:1310:9001:86650	multidrug	YP_001693238|FEATURES|oqxB|multidrug|oqxB	1.0	69.7	33	54.3	7.6e-09	1
ACRB	736	768	HWI-700370F:168:C7JUKANXX:5:1108:16947:72893	multidrug	gi:497324874:ref:WP_009639087.1:|FEATURES|acrB|multidrug|acrB	1.0	66.7	33	50.8	8.4e-08	1
RPOB2	801	832	HWI-700370F:168:C7JUKANXX:5:1210:5641:31875	multidrug	BAD59497.1|FEATURES|rpoB2|multidrug|rpoB2	0.99999925031	75.0	32	52.4	2.9e-08	1
MTRD	345	376	HWI-700370F:168:C7JUKANXX:5:2108:7546:49021	multidrug	NP_274718.1|FEATURES|mtrD|multidrug|mtrD	1.0	78.1	32	55.1	4.4e-09	1
MEXD	189	220	HWI-700370F:168:C7JUKANXX:5:1116:2129:84419	multidrug	YP_001668663|FEATURES|mexD|multidrug|mexD	0.99999871812	62.5	32	44.7	6.0e-06	1
BPEF	48	80	HWI-700370F:168:C7JUKANXX:5:1102:19514:47592	multidrug	ZP_02465589|FEATURES|bpeF|multidrug|bpeF	1.0	78.8	33	58.5	4.0e-10	1
TETA	413	445	HWI-700370F:168:C7JUKANXX:5:2202:9524:33327	tetracycline	gi:171851258:emb:CAQ04234.1:|FEATURES|tetA|tetracycline|tetA	1.0	63.6	33	47.8	7.1e-07	1
MUXA	203	235	HWI-700370F:168:C7JUKANXX:5:2112:16742:91099	multidrug	NP_251218.1|FEATURES|MuxA|multidrug|MuxA	0.999998719493	60.6	33	44.7	6.0e-06	1
MDTB	729	760	HWI-700370F:168:C7JUKANXX:5:1303:14025:34109	multidrug	gi:857778812:emb:CRL60247.1:|FEATURES|mdtB|multidrug|mdtB	0.999998452904	62.5	32	46.6	1.6e-06	1
ABCA	955	986	HWI-700370F:168:C7JUKANXX:5:1209:16545:60017	multidrug	XP_753111.1|FEATURES|abcA|multidrug|abcA	0.999999585527	75.0	32	53.1	1.7e-08	1
ADEB	371	402	HWI-700370F:168:C7JUKANXX:5:1215:4371:6852	multidrug	gi:820799228:ref:WP_046760544.1:|FEATURES|adeB|multidrug|adeB	1.0	81.2	32	52.0	3.8e-08	1
MULTIDRUG_ABC_TRANSPORTER	501	532	HWI-700370F:168:C7JUKANXX:5:2302:18513:48526	multidrug	gi:943938624:ref:WP_055567802.1:|FEATURES|multidrug_ABC_transporter|multidrug|multidrug_ABC_transporter	1.0	84.4	32	55.5	3.4e-09	1
ABCA	805	837	HWI-700370F:168:C7JUKANXX:5:1209:4077:7295	multidrug	XP_753111.1|FEATURES|abcA|multidrug|abcA	0.999999635537	75.8	33	56.6	1.5e-09	1
EMRY	158	188	HWI-700370F:168:C7JUKANXX:5:1201:20763:96022	tetracycline	BAA11237.1|FEATURES|emrY|tetracycline|emrY	0.999999969235	61.3	31	46.2	2.1e-06	1
TETA	406	437	HWI-700370F:168:C7JUKANXX:5:1108:12455:77934	tetracycline	gi:171851258:emb:CAQ04234.1:|FEATURES|tetA|tetracycline|tetA	0.999999480451	62.5	32	46.2	2.1e-06	1
MULTIDRUG_ABC_TRANSPORTER	554	585	HWI-700370F:168:C7JUKANXX:5:1103:1788:31431	multidrug	gi:817122037:ref:WP_046494699.1:|FEATURES|multidrug_ABC_transporter|multidrug|multidrug_ABC_transporter	1.0	81.2	32	56.6	1.5e-09	1
LMRD	623	654	HWI-700370F:168:C7JUKANXX:5:1114:13011:90829	MLS	ABF66027.1|FEATURES|lmrD|MLS|lmrD	0.999999994184	81.2	32	58.5	4.0e-10	1
ABCA	981	1013	HWI-700370F:168:C7JUKANXX:5:1301:8473:49837	multidrug	XP_753111.1|FEATURES|abcA|multidrug|abcA	0.999999680635	84.8	33	60.8	8.1e-11	1
RPOB2	357	389	HWI-700370F:168:C7JUKANXX:5:2103:15616:82928	multidrug	BAD59497.1|FEATURES|rpoB2|multidrug|rpoB2	0.999999152657	69.7	33	53.1	1.7e-08	1
OPTRA	197	228	HWI-700370F:168:C7JUKANXX:5:2114:6749:30766	oxazolidinone	AKA86814|FEATURES|optrA|oxazolidinone|optrA	0.999432553043	62.5	32	53.1	1.7e-08	1
EMRA	291	323	HWI-700370F:168:C7JUKANXX:5:2203:16265:17007	multidrug	gi:817604913:ref:WP_046598123.1:|FEATURES|emrA|multidrug|emrA	0.990951833281	69.7	33	51.2	6.4e-08	1
SHV	130	162	HWI-700370F:168:C7JUKANXX:5:1115:5277:23298	beta-lactam	DQ013287.1.gene1.p1|FEATURES|SHV-70|beta-lactam|SHV	1.0	75.8	33	52.8	2.2e-08	1
TRIC	399	431	HWI-700370F:168:C7JUKANXX:5:1103:15194:31824	triclosan	NP_248848.1|FEATURES|TriC|triclosan|TriC	0.999999971561	81.8	33	58.2	5.2e-10	1
RPOB2	566	598	HWI-700370F:168:C7JUKANXX:5:1301:19772:85311	multidrug	BAD59497.1|FEATURES|rpoB2|multidrug|rpoB2	0.999999396838	81.8	33	59.3	2.4e-10	1
MEXF	457	489	HWI-700370F:168:C7JUKANXX:5:2213:16851:93297	multidrug	gi:504104202:ref:WP_014338188.1:|FEATURES|mexF|multidrug|mexF	1.0	97.0	33	63.2	1.6e-11	1
BACA	25	57	HWI-700370F:168:C7JUKANXX:5:1204:11896:19756	bacitracin	YP_001925041|FEATURES|bacA|bacitracin|bacA	1.0	93.9	33	66.6	1.5e-12	1
OQXB	179	211	HWI-700370F:168:C7JUKANXX:5:2111:18871:15813	multidrug	YP_001693238|FEATURES|oqxB|multidrug|oqxB	1.0	63.6	33	50.4	1.1e-07	1
ROSB	213	245	HWI-700370F:168:C7JUKANXX:5:2314:3188:19139	fosmidomycin	gi:896190680:ref:WP_049199932.1:|FEATURES|rosB|fosmidomycin|rosB	1.0	69.7	33	50.8	8.4e-08	1
BPEF	756	787	HWI-700370F:168:C7JUKANXX:5:2102:13833:46671	multidrug	ZP_02465589|FEATURES|bpeF|multidrug|bpeF	1.0	87.5	32	63.2	1.6e-11	1
MACB	129	159	HWI-700370F:168:C7JUKANXX:5:2104:21041:52211	MLS	gi:823326845:ref:WP_047080664.1:|FEATURES|macB|MLS|macB	1.0	64.5	31	44.3	7.8e-06	1
MEXK	959	990	HWI-700370F:168:C7JUKANXX:5:2110:2376:18972	multidrug	AAG07064.1|FEATURES|MexK|multidrug|MexK	0.999999355058	65.6	32	45.4	3.5e-06	1
RPOB2	437	469	HWI-700370F:168:C7JUKANXX:5:1305:1533:86818	multidrug	BAD59497.1|FEATURES|rpoB2|multidrug|rpoB2	0.999999434463	84.8	33	61.6	4.7e-11	1
YKKD	50	81	HWI-700370F:168:C7JUKANXX:5:1106:15596:8782	multidrug	gi:489421661:ref:WP_003327389.1:|FEATURES|ykkD|multidrug|ykkD	0.999999930194	65.6	32	49.3	2.4e-07	1
BPEF	186	218	HWI-700370F:168:C7JUKANXX:5:1110:13633:51539	multidrug	ZP_02465589|FEATURES|bpeF|multidrug|bpeF	0.999999943996	66.7	33	44.7	6.0e-06	1
MEXY	446	478	HWI-700370F:168:C7JUKANXX:5:2111:13252:47812	multidrug	YP_791221|FEATURES|mexY|multidrug|mexY	0.999999996531	60.6	33	48.5	4.2e-07	1
ADEC	218	250	HWI-700370F:168:C7JUKANXX:5:1312:14835:45378	multidrug	CP003583.1.gene2512.p01|FEATURES|adeC|multidrug|adeC	0.999998651043	63.6	33	46.2	2.1e-06	1
ABCA	1027	1059	HWI-700370F:168:C7JUKANXX:5:1106:7550:60417	multidrug	XP_753111.1|FEATURES|abcA|multidrug|abcA	0.999999390162	66.7	33	50.8	8.4e-08	1
CHLORAMPHENICOL_EXPORTER	54	85	HWI-700370F:168:C7JUKANXX:5:2312:12653:23945	phenicol	AF034958.gene.p01|FEATURES|chloramphenicol_exporter|phenicol|chloramphenicol_exporter	1.0	65.6	32	50.8	8.4e-08	1
TRIC	221	253	HWI-700370F:168:C7JUKANXX:5:1204:19359:86981	triclosan	NP_248848.1|FEATURES|TriC|triclosan|TriC	0.999999874876	63.6	33	48.9	3.2e-07	1
RPOB2	596	626	HWI-700370F:168:C7JUKANXX:5:1215:13389:8783	multidrug	BAD59497.1|FEATURES|rpoB2|multidrug|rpoB2	0.999999099592	67.7	31	47.4	9.3e-07	1
MEXF	158	190	HWI-700370F:168:C7JUKANXX:5:1108:14512:13497	multidrug	gi:505289664:ref:WP_015476766.1:|FEATURES|mexF|multidrug|mexF	1.0	84.8	33	63.9	9.6e-12	1
BACA	183	215	HWI-700370F:168:C7JUKANXX:5:1108:13292:73993	bacitracin	YP_001416709|FEATURES|bacA|bacitracin|bacA	1.0	97.0	33	65.5	3.3e-12	1
ROSA	28	59	HWI-700370F:168:C7JUKANXX:5:2105:18730:86767	fosmidomycin	ZP_04612558|FEATURES|rosA|fosmidomycin|rosA	1.0	68.8	32	48.1	5.4e-07	1
MEXF	996	1026	HWI-700370F:168:C7JUKANXX:5:2210:2294:34081	multidrug	CP000675.2.gene2298.p01|FEATURES|mexF|multidrug|mexF	1.0	77.4	31	53.1	1.7e-08	1
MDTB	293	324	HWI-700370F:168:C7JUKANXX:5:1106:6323:42660	multidrug	gi:553863833:ref:WP_023138386.1:|FEATURES|mdtB|multidrug|mdtB	0.999999999769	62.5	32	47.8	7.1e-07	1
ADEF	369	400	HWI-700370F:168:C7JUKANXX:5:1311:7600:61922	multidrug	CAJ77856.1|FEATURES|adeF|multidrug|adeF	1.0	87.5	32	61.6	4.7e-11	1
AMRB	988	1020	HWI-700370F:168:C7JUKANXX:5:2316:14954:92029	multidrug	YP_773413|FEATURES|amrB|multidrug|amrB	1.0	75.8	33	54.3	7.6e-09	1
VGBA	141	173	HWI-700370F:168:C7JUKANXX:5:1213:2270:49877	MLS	M20129.gene.p01|FEATURES|vgbA|MLS|vgbA	0.999999999995	69.7	33	51.6	4.9e-08	1
RPOB2	444	476	HWI-700370F:168:C7JUKANXX:5:2206:7919:32976	multidrug	BAD59497.1|FEATURES|rpoB2|multidrug|rpoB2	0.999999483175	84.8	33	65.1	4.3e-12	1
EFRA	396	427	HWI-700370F:168:C7JUKANXX:5:1312:3003:18655	multidrug	CDO61513.1|FEATURES|efrA|multidrug|efrA	0.999999801422	68.8	32	47.8	7.1e-07	1
MULTIDRUG_ABC_TRANSPORTER	390	420	HWI-700370F:168:C7JUKANXX:5:2201:15604:20710	multidrug	gi:702897513:ref:WP_033300957.1:|FEATURES|multidrug_ABC_transporter|multidrug|multidrug_ABC_transporter	0.999999627098	64.5	31	47.4	9.3e-07	1
ADEB	92	124	HWI-700370F:168:C7JUKANXX:5:2112:13176:58021	multidrug	ABO12177|FEATURES|adeB|multidrug|adeB	1.0	66.7	33	48.1	5.4e-07	1
RPOB2	1040	1071	HWI-700370F:168:C7JUKANXX:5:2316:11572:3920	multidrug	BAD59497.1|FEATURES|rpoB2|multidrug|rpoB2	0.999999501589	90.6	32	66.6	1.5e-12	1
GOLS	49	81	HWI-700370F:168:C7JUKANXX:5:1314:16727:73734	multidrug	NP_459349.1|FEATURES|golS|multidrug|golS	0.999997719585	69.7	33	47.4	9.3e-07	1
TRIA	249	280	HWI-700370F:168:C7JUKANXX:5:2115:7396:44888	triclosan	NP_248846.1|FEATURES|TriA|triclosan|TriA	0.999999818756	65.6	32	45.4	3.5e-06	1
MEXD	94	126	HWI-700370F:168:C7JUKANXX:5:2315:5626:82747	multidrug	gi:496339859:ref:WP_009049037.1:|FEATURES|mexD|multidrug|mexD	1.0	66.7	33	48.1	5.4e-07	1
OLEB	55	85	HWI-700370F:168:C7JUKANXX:5:1301:3497:55909	MLS	AAA50325|FEATURES|oleB|MLS|oleB	0.999999990831	64.5	31	45.1	4.6e-06	1
TRIC	136	167	HWI-700370F:168:C7JUKANXX:5:2215:4453:12306	triclosan	NP_248848.1|FEATURES|TriC|triclosan|TriC	0.9999999786	81.2	32	60.1	1.4e-10	1
MULTIDRUG_ABC_TRANSPORTER	608	640	HWI-700370F:168:C7JUKANXX:5:1314:12256:35655	multidrug	NC_010400.5984909.p01|FEATURES|multidrug_ABC_transporter|multidrug|multidrug_ABC_transporter	1.0	87.9	33	60.8	8.1e-11	1
ABCA	966	998	HWI-700370F:168:C7JUKANXX:5:2110:4376:66094	multidrug	XP_753111.1|FEATURES|abcA|multidrug|abcA	0.999999422985	63.6	33	45.8	2.7e-06	1
TRIC	794	826	HWI-700370F:168:C7JUKANXX:5:1110:19221:66858	triclosan	NP_248848.1|FEATURES|TriC|triclosan|TriC	0.999999738677	60.6	33	44.7	6.0e-06	1
MULTIDRUG_ABC_TRANSPORTER	677	709	HWI-700370F:168:C7JUKANXX:5:2103:11157:73522	multidrug	NC_010400.5984909.p01|FEATURES|multidrug_ABC_transporter|multidrug|multidrug_ABC_transporter	1.0	75.8	33	55.8	2.6e-09	1
TETB(46)	364	396	HWI-700370F:168:C7JUKANXX:5:2115:2147:6994	tetracycline	AET10445.1|FEATURES|tetB(46)|tetracycline|tetB(46)	0.999998317661	60.6	33	47.0	1.2e-06	1
MDTC	353	385	HWI-700370F:168:C7JUKANXX:5:2215:8664:7649	multidrug	CP004022.1.gene1674.p01|FEATURES|mdtC|multidrug|mdtC	1.0	84.8	33	58.2	5.2e-10	1
VANR	79	111	HWI-700370F:168:C7JUKANXX:5:2304:19573:40690	glycopeptide	KF478993.1.gene8.p01|FEATURES|vanR|glycopeptide|vanR	1.0	60.6	33	48.9	3.2e-07	1
TRIA	72	103	HWI-700370F:168:C7JUKANXX:5:1202:13509:15709	triclosan	NP_248846.1|FEATURES|TriA|triclosan|TriA	0.999999379987	71.9	32	50.1	1.4e-07	1
MULTIDRUG_ABC_TRANSPORTER	562	592	HWI-700370F:168:C7JUKANXX:5:2314:16371:57393	multidrug	gi:663342223:ref:WP_030341347.1:|FEATURES|multidrug_ABC_transporter|multidrug|multidrug_ABC_transporter	0.999999960107	64.5	31	46.6	1.6e-06	1
TRIC	556	586	HWI-700370F:168:C7JUKANXX:5:1205:20606:26882	triclosan	NP_248848.1|FEATURES|TriC|triclosan|TriC	0.999999826437	74.2	31	47.0	1.2e-06	1
MULTIDRUG_ABC_TRANSPORTER	550	581	HWI-700370F:168:C7JUKANXX:5:1308:18531:51884	multidrug	gi:944009777:ref:WP_055601444.1:|FEATURES|multidrug_ABC_transporter|multidrug|multidrug_ABC_transporter	1.0	75.0	32	52.8	2.2e-08	1
MULTIDRUG_ABC_TRANSPORTER	612	644	HWI-700370F:168:C7JUKANXX:5:2306:17099:20601	multidrug	NC_010400.5984909.p01|FEATURES|multidrug_ABC_transporter|multidrug|multidrug_ABC_transporter	1.0	90.9	33	63.2	1.6e-11	1
ABCA	254	286	HWI-700370F:168:C7JUKANXX:5:2314:10760:24227	multidrug	XP_753111.1|FEATURES|abcA|multidrug|abcA	0.999999677149	84.8	33	60.5	1.1e-10	1
MEXF	996	1026	HWI-700370F:168:C7JUKANXX:5:1114:13379:15396	multidrug	CP000675.2.gene2298.p01|FEATURES|mexF|multidrug|mexF	1.0	77.4	31	53.1	1.7e-08	1
TRIC	440	471	HWI-700370F:168:C7JUKANXX:5:1107:12387:31345	triclosan	NP_248848.1|FEATURES|TriC|triclosan|TriC	0.999999954292	78.1	32	55.1	4.4e-09	1
ACRF	244	275	HWI-700370F:168:C7JUKANXX:5:1302:6359:20907	multidrug	AAC76298.1|FEATURES|AcrF|multidrug|AcrF	1.0	75.0	32	53.1	1.7e-08	1
ABCA	526	557	HWI-700370F:168:C7JUKANXX:5:1115:3957:19492	multidrug	XP_753111.1|FEATURES|abcA|multidrug|abcA	0.999999511283	68.8	32	49.3	2.4e-07	1
BACA	25	57	HWI-700370F:168:C7JUKANXX:5:1209:1165:5371	bacitracin	YP_001925041|FEATURES|bacA|bacitracin|bacA	1.0	93.9	33	66.6	1.5e-12	1
ADEB	977	1009	HWI-700370F:168:C7JUKANXX:5:2207:20686:15970	multidrug	gi:446910365:ref:WP_000987621.1:|FEATURES|adeB|multidrug|adeB	1.0	78.8	33	53.9	9.9e-09	1
TRIA	60	90	HWI-700370F:168:C7JUKANXX:5:2209:18808:75204	triclosan	NP_248846.1|FEATURES|TriA|triclosan|TriA	0.999999796636	64.5	31	44.7	6.0e-06	1
TET36	49	81	HWI-700370F:168:C7JUKANXX:5:1201:19712:34684	tetracycline	AJ514254.gene.p01|FEATURES|tet36|tetracycline|tet36	1.0	66.7	33	54.3	7.6e-09	1
RPOB2	786	818	HWI-700370F:168:C7JUKANXX:5:2107:10212:5877	multidrug	BAD59497.1|FEATURES|rpoB2|multidrug|rpoB2	0.999999382397	78.8	33	58.5	4.0e-10	1
ADEC	218	250	HWI-700370F:168:C7JUKANXX:5:1212:8439:27706	multidrug	CP003583.1.gene2512.p01|FEATURES|adeC|multidrug|adeC	0.999998651043	63.6	33	46.2	2.1e-06	1
MEXF	457	488	HWI-700370F:168:C7JUKANXX:5:1214:2154:65853	multidrug	gi:489294780:ref:WP_003202298.1:|FEATURES|mexF|multidrug|mexF	1.0	96.9	32	61.2	6.2e-11	1
TRIC	958	990	HWI-700370F:168:C7JUKANXX:5:2214:17495:11447	triclosan	NP_248848.1|FEATURES|TriC|triclosan|TriC	0.999999987704	90.9	33	63.9	9.6e-12	1
MEXX	275	307	HWI-700370F:168:C7JUKANXX:5:1213:11607:94246	multidrug	gi:515712732:ref:WP_017145332.1:|FEATURES|mexX|multidrug|mexX	1.0	63.6	33	47.8	7.1e-07	1
SRMB	20	52	HWI-700370F:168:C7JUKANXX:5:1204:19263:97537	MLS	X63451.gene.p01|FEATURES|srmB|MLS|srmB	0.999999987866	63.6	33	44.7	6.0e-06	1
MEXF	69	101	HWI-700370F:168:C7JUKANXX:5:1305:3071:82221	multidrug	gi:940169821:gb:KPX83830.1:|FEATURES|mexF|multidrug|mexF	1.0	78.8	33	56.2	2.0e-09	1
PATA	249	280	HWI-700370F:168:C7JUKANXX:5:1202:2636:18885	fluoroquinolone	NP_417544.5|FEATURES|patA|fluoroquinolone|patA	0.999950452896	62.5	32	46.6	1.6e-06	1
TET36	45	77	HWI-700370F:168:C7JUKANXX:5:2307:1329:80496	tetracycline	AJ514254.gene.p01|FEATURES|tet36|tetracycline|tet36	0.999999992419	63.6	33	50.8	8.4e-08	1
MEXF	464	496	HWI-700370F:168:C7JUKANXX:5:1301:4689:17994	multidrug	gi:489294780:ref:WP_003202298.1:|FEATURES|mexF|multidrug|mexF	1.0	93.9	33	59.3	2.4e-10	1
MACB	146	178	HWI-700370F:168:C7JUKANXX:5:2212:14895:15748	MLS	gi:1046630742:ref:WP_065696754.1:|FEATURES|macB|MLS|macB	1.0	63.6	33	45.4	3.5e-06	1
ADEB	368	400	HWI-700370F:168:C7JUKANXX:5:2216:9491:12915	multidrug	gi:446910347:ref:WP_000987603.1:|FEATURES|adeB|multidrug|adeB	1.0	87.9	33	58.2	5.2e-10	1
TRIA	79	111	HWI-700370F:168:C7JUKANXX:5:1309:17579:88776	triclosan	NP_248846.1|FEATURES|TriA|triclosan|TriA	0.999999868551	66.7	33	47.4	9.3e-07	1
MULTIDRUG_ABC_TRANSPORTER	451	483	HWI-700370F:168:C7JUKANXX:5:1202:5359:77813	multidrug	gi:896355182:ref:WP_049310020.1:|FEATURES|multidrug_ABC_transporter|multidrug|multidrug_ABC_transporter	1.0	72.7	33	52.8	2.2e-08	1
OQXA	76	108	HWI-700370F:168:C7JUKANXX:5:1302:12022:17996	multidrug	YP_001693237.1|FEATURES|oqxA|multidrug|oqxA	0.999997572811	66.7	33	52.4	2.9e-08	1
NORA	58	90	HWI-700370F:168:C7JUKANXX:5:1107:8863:46178	multidrug	gi:488407009:ref:WP_002476394.1:|FEATURES|norA|multidrug|norA	1.0	100.0	33	67.8	6.6e-13	1
SMED	195	225	HWI-700370F:168:C7JUKANXX:5:2311:19095:70415	multidrug	YP_002029850|FEATURES|smeD|multidrug|smeD	0.999996304742	67.7	31	45.1	4.6e-06	1
PBP-1A	174	206	HWI-700370F:168:C7JUKANXX:5:1109:9780:67400	beta-lactam	YP_001292390|FEATURES|PBP-1A|beta-lactam|PBP-1A	1.0	60.6	33	45.1	4.6e-06	1
TRIC	191	223	HWI-700370F:168:C7JUKANXX:5:1303:2167:35842	triclosan	NP_248848.1|FEATURES|TriC|triclosan|TriC	0.999999769676	66.7	33	47.8	7.1e-07	1
MULTIDRUG_ABC_TRANSPORTER	463	495	HWI-700370F:168:C7JUKANXX:5:2215:19779:13444	multidrug	gi:1031799645:ref:WP_064138838.1:|FEATURES|multidrug_ABC_transporter|multidrug|multidrug_ABC_transporter	1.0	69.7	33	53.5	1.3e-08	1
MEXD	610	641	HWI-700370F:168:C7JUKANXX:5:1211:10042:89454	multidrug	U57969.gene.p01|FEATURES|mexD|multidrug|mexD	0.999999999996	68.8	32	45.8	2.7e-06	1
MAJOR_FACILITATOR_SUPERFAMILY_TRANSPORTER	156	188	HWI-700370F:168:C7JUKANXX:5:1104:18330:29332	multidrug	CP001918.1.gene2931.p01|FEATURES|major_facilitator_superfamily_transporter|multidrug|major_facilitator_superfamily_transporter	0.99999911331	60.6	33	55.8	2.6e-09	1
CEOB	732	764	HWI-700370F:168:C7JUKANXX:5:2201:17458:86481	multidrug	gi:590120227:emb:CDN64284.1:|FEATURES|ceoB|multidrug|ceoB	1.0	69.7	33	55.5	3.4e-09	1
ACRB	573	604	HWI-700370F:168:C7JUKANXX:5:1309:8499:24313	multidrug	gi:485731880:ref:WP_001359514.1:|FEATURES|acrB|multidrug|acrB	0.99999999458	75.0	32	51.6	4.9e-08	1
BRUCELLA_SUIS_MPRF	255	287	HWI-700370F:168:C7JUKANXX:5:2306:15422:70891	peptide	Q8FW76|FEATURES|Brucella_suis_mprF|peptide|Brucella_suis_mprF	0.999999974608	63.6	33	45.1	4.6e-06	1
MULTIDRUG_ABC_TRANSPORTER	525	557	HWI-700370F:168:C7JUKANXX:5:1312:3422:32102	multidrug	gi:558888514:ref:WP_023543283.1:|FEATURES|multidrug_ABC_transporter|multidrug|multidrug_ABC_transporter	1.0	69.7	33	50.1	1.4e-07	1
MULTIDRUG_ABC_TRANSPORTER	479	511	HWI-700370F:168:C7JUKANXX:5:1302:10151:98223	multidrug	gi:686364868:ref:WP_031893738.1:|FEATURES|multidrug_ABC_transporter|multidrug|multidrug_ABC_transporter	1.0	84.8	33	59.3	2.4e-10	1
TETB	42	74	HWI-700370F:168:C7JUKANXX:5:2204:6181:27094	tetracycline	ZP_03561873|FEATURES|tetB|tetracycline|tetB	0.999999999228	69.7	33	47.8	7.1e-07	1
ROSA	33	65	HWI-700370F:168:C7JUKANXX:5:1109:3900:66578	fosmidomycin	ZP_04612558|FEATURES|rosA|fosmidomycin|rosA	1.0	69.7	33	49.3	2.4e-07	1
RPOB2	788	820	HWI-700370F:168:C7JUKANXX:5:2206:9911:100871	multidrug	BAD59497.1|FEATURES|rpoB2|multidrug|rpoB2	0.999999304261	75.8	33	54.7	5.8e-09	1
MEXD	970	1002	HWI-700370F:168:C7JUKANXX:5:2310:18995:18135	multidrug	gi:1011729993:ref:WP_062573631.1:|FEATURES|mexD|multidrug|mexD	1.0	81.8	33	54.3	7.6e-09	1
AMRB	389	421	HWI-700370F:168:C7JUKANXX:5:1209:4009:2816	multidrug	YP_001764894|FEATURES|amrB|multidrug|amrB	1.0	97.0	33	63.5	1.2e-11	1
BACA	189	221	HWI-700370F:168:C7JUKANXX:5:2202:1904:56482	bacitracin	YP_001925041|FEATURES|bacA|bacitracin|bacA	0.999999999999	90.9	33	65.5	3.3e-12	1
ACRB	385	416	HWI-700370F:168:C7JUKANXX:5:1202:2968:86510	multidrug	YP_002848372|FEATURES|acrB|multidrug|acrB	0.999999999872	62.5	32	45.4	3.5e-06	1
TRIC	563	594	HWI-700370F:168:C7JUKANXX:5:1207:12740:47557	triclosan	NP_248848.1|FEATURES|TriC|triclosan|TriC	0.999999785528	62.5	32	45.8	2.7e-06	1
TRIC	142	173	HWI-700370F:168:C7JUKANXX:5:2101:17367:14940	triclosan	NP_248848.1|FEATURES|TriC|triclosan|TriC	0.99999986602	65.6	32	48.5	4.2e-07	1
BACA	1	32	HWI-700370F:168:C7JUKANXX:5:2204:14518:2764	bacitracin	ZP_00051658|FEATURES|bacA|bacitracin|bacA	0.999999999999	78.1	32	50.8	8.4e-08	1
BPEF	776	807	HWI-700370F:168:C7JUKANXX:5:1108:14676:11102	multidrug	ZP_02465589|FEATURES|bpeF|multidrug|bpeF	0.999999999827	68.8	32	46.6	1.6e-06	1
MULTIDRUG_ABC_TRANSPORTER	492	523	HWI-700370F:168:C7JUKANXX:5:2207:4662:45827	multidrug	gi:1031799645:ref:WP_064138838.1:|FEATURES|multidrug_ABC_transporter|multidrug|multidrug_ABC_transporter	1.0	78.1	32	54.7	5.8e-09	1
MEXK	390	422	HWI-700370F:168:C7JUKANXX:5:1304:18060:87187	multidrug	AAG07064.1|FEATURES|MexK|multidrug|MexK	0.999999579702	72.7	33	53.5	1.3e-08	1
PVRR	167	199	HWI-700370F:168:C7JUKANXX:5:2113:7246:84482	aminoglycoside	AAM15533.1|FEATURES|PvrR|aminoglycoside|PvrR	0.999998289948	60.6	33	46.6	1.6e-06	1
MEXD	93	125	HWI-700370F:168:C7JUKANXX:5:1205:15836:45073	multidrug	gi:496339859:ref:WP_009049037.1:|FEATURES|mexD|multidrug|mexD	1.0	69.7	33	50.4	1.1e-07	1
RPOB2	728	760	HWI-700370F:168:C7JUKANXX:5:2213:14750:25699	multidrug	BAD59497.1|FEATURES|rpoB2|multidrug|rpoB2	0.99999925031	75.8	33	52.4	2.9e-08	1
MEXE	196	228	HWI-700370F:168:C7JUKANXX:5:2108:20613:77384	multidrug	YP_002100653|FEATURES|mexE|multidrug|mexE	1.0	75.8	33	52.8	2.2e-08	1
TETA	413	444	HWI-700370F:168:C7JUKANXX:5:1101:17873:28993	tetracycline	gi:171851258:emb:CAQ04234.1:|FEATURES|tetA|tetracycline|tetA	0.999999519564	62.5	32	46.6	1.6e-06	1
ABCA	247	278	HWI-700370F:168:C7JUKANXX:5:1110:5055:39189	multidrug	XP_753111.1|FEATURES|abcA|multidrug|abcA	0.999999390162	71.9	32	44.7	6.0e-06	1
MEXB	178	210	HWI-700370F:168:C7JUKANXX:5:2115:12948:85311	multidrug	gi:505288054:ref:WP_015475156.1:|FEATURES|mexB|multidrug|mexB	0.999999999999	60.6	33	47.0	1.2e-06	1
EMRA	245	277	HWI-700370F:168:C7JUKANXX:5:2315:20870:85133	multidrug	gi:895872568:ref:WP_048979803.1:|FEATURES|emrA|multidrug|emrA	0.991788029508	75.8	33	53.1	1.7e-08	1
SMER	80	110	HWI-700370F:168:C7JUKANXX:5:1210:2870:4070	multidrug	AAD51348.1|FEATURES|smeR|multidrug|smeR	0.999999999144	77.4	31	52.8	2.2e-08	1
RPOB2	426	458	HWI-700370F:168:C7JUKANXX:5:1110:13761:50052	multidrug	BAD59497.1|FEATURES|rpoB2|multidrug|rpoB2	0.999999361875	78.8	33	57.4	9.0e-10	1
MEXY	888	919	HWI-700370F:168:C7JUKANXX:5:2105:19739:45893	multidrug	YP_001348630|FEATURES|mexY|multidrug|mexY	0.999999999922	62.5	32	45.4	3.5e-06	1
MULTIDRUG_ABC_TRANSPORTER	147	179	HWI-700370F:168:C7JUKANXX:5:1202:1617:94098	multidrug	NC_010400.5984909.p01|FEATURES|multidrug_ABC_transporter|multidrug|multidrug_ABC_transporter	1.0	75.8	33	59.7	1.8e-10	1
CEOB	725	757	HWI-700370F:168:C7JUKANXX:5:2215:4369:38984	multidrug	YP_002095804|FEATURES|ceoB|multidrug|ceoB	1.0	63.6	33	52.0	3.8e-08	1
MULTIDRUG_ABC_TRANSPORTER	560	592	HWI-700370F:168:C7JUKANXX:5:1207:10668:74591	multidrug	gi:817122037:ref:WP_046494699.1:|FEATURES|multidrug_ABC_transporter|multidrug|multidrug_ABC_transporter	1.0	69.7	33	50.4	1.1e-07	1
MULTIDRUG_ABC_TRANSPORTER	479	510	HWI-700370F:168:C7JUKANXX:5:1113:6321:70916	multidrug	gi:664579989:ref:WP_031094015.1:|FEATURES|multidrug_ABC_transporter|multidrug|multidrug_ABC_transporter	1.0	84.4	32	55.5	3.4e-09	1
ADEB	95	125	HWI-700370F:168:C7JUKANXX:5:1312:18235:30707	multidrug	gi:490792007:ref:WP_004654153.1:|FEATURES|adeB|multidrug|adeB	1.0	61.3	31	46.6	1.6e-06	1
MEXK	959	990	HWI-700370F:168:C7JUKANXX:5:1312:12642:55740	multidrug	AAG07064.1|FEATURES|MexK|multidrug|MexK	0.999999355058	65.6	32	45.4	3.5e-06	1
VATB	132	164	HWI-700370F:168:C7JUKANXX:5:2207:17462:63569	MLS	YP_001779894|FEATURES|vatB|MLS|vatB	0.999999975036	60.6	33	48.1	5.4e-07	1
MEXF	109	141	HWI-700370F:168:C7JUKANXX:5:2301:14254:26382	multidrug	CP000675.2.gene2298.p01|FEATURES|mexF|multidrug|mexF	1.0	63.6	33	48.1	5.4e-07	1
MULTIDRUG_ABC_TRANSPORTER	552	583	HWI-700370F:168:C7JUKANXX:5:2309:3617:11612	multidrug	gi:759527374:ref:WP_043247487.1:|FEATURES|multidrug_ABC_transporter|multidrug|multidrug_ABC_transporter	0.999999922441	62.5	32	44.3	7.8e-06	1
RPOB2	790	822	HWI-700370F:168:C7JUKANXX:5:1208:15439:73016	multidrug	BAD59497.1|FEATURES|rpoB2|multidrug|rpoB2	0.999999382397	78.8	33	58.5	4.0e-10	1
RPOB2	1021	1053	HWI-700370F:168:C7JUKANXX:5:2103:13550:74974	multidrug	BAD59497.1|FEATURES|rpoB2|multidrug|rpoB2	0.999999525905	90.9	33	68.6	3.9e-13	1
MULTIDRUG_ABC_TRANSPORTER	501	532	HWI-700370F:168:C7JUKANXX:5:2211:14584:17698	multidrug	gi:943938624:ref:WP_055567802.1:|FEATURES|multidrug_ABC_transporter|multidrug|multidrug_ABC_transporter	1.0	84.4	32	55.5	3.4e-09	1
AMRB	888	920	HWI-700370F:168:C7JUKANXX:5:2203:12640:83629	multidrug	AAC27754|FEATURES|amrB|multidrug|amrB	1.0	78.8	33	58.9	3.1e-10	1
TRIC	651	681	HWI-700370F:168:C7JUKANXX:5:1115:13790:10967	triclosan	NP_248848.1|FEATURES|TriC|triclosan|TriC	0.99999986602	61.3	31	48.5	4.2e-07	1
RPOB2	1017	1049	HWI-700370F:168:C7JUKANXX:5:2112:15147:52604	multidrug	BAD59497.1|FEATURES|rpoB2|multidrug|rpoB2	0.999999417275	90.9	33	69.3	2.3e-13	1
TAEA	441	473	HWI-700370F:168:C7JUKANXX:5:2215:16801:69690	pleuromutilin	APB03219.1|FEATURES|TaeA|pleuromutilin|TaeA	0.999853367965	63.6	33	46.2	2.1e-06	1
ABCA	830	862	HWI-700370F:168:C7JUKANXX:5:2211:9884:47051	multidrug	XP_753111.1|FEATURES|abcA|multidrug|abcA	0.99999941139	72.7	33	45.4	3.5e-06	1
MEXD	245	277	HWI-700370F:168:C7JUKANXX:5:2313:9064:63762	multidrug	gi:852273548:ref:WP_048328542.1:|FEATURES|mexD|multidrug|mexD	1.0	75.8	33	52.4	2.9e-08	1
TETA	443	474	HWI-700370F:168:C7JUKANXX:5:2110:8726:73086	tetracycline	gi:736993687:ref:WP_034989673.1:|FEATURES|tetA|tetracycline|tetA	0.999999999997	62.5	32	45.8	2.7e-06	1
PATA	257	287	HWI-700370F:168:C7JUKANXX:5:1114:11149:78908	fluoroquinolone	NP_417544.5|FEATURES|patA|fluoroquinolone|patA	0.999944282492	61.3	31	45.8	2.7e-06	1
TRANSCRIPTIONAL_REGULATORY_PROTEIN_CPXR_CPXR	77	109	HWI-700370F:168:C7JUKANXX:5:2302:19883:28021	unclassified	CP001485.1.gene721.p01|FEATURES|transcriptional_regulatory_protein_CpxR_cpxR|unclassified|transcriptional_regulatory_protein_CpxR_cpxR	0.999946439586	69.7	33	49.3	2.4e-07	1
MDTC	346	377	HWI-700370F:168:C7JUKANXX:5:1202:14274:23558	multidrug	CP004022.1.gene1674.p01|FEATURES|mdtC|multidrug|mdtC	0.999999999994	87.5	32	54.7	5.8e-09	1
MEXC	55	86	HWI-700370F:168:C7JUKANXX:5:2315:15273:10284	multidrug	gi:685917389:ref:WP_031654226.1:|FEATURES|mexC|multidrug|mexC	0.999999999999	62.5	32	47.0	1.2e-06	1
RPOB2	448	480	HWI-700370F:168:C7JUKANXX:5:2112:16392:19408	multidrug	BAD59497.1|FEATURES|rpoB2|multidrug|rpoB2	0.999999496683	84.8	33	66.2	1.9e-12	1
ADEB	667	699	HWI-700370F:168:C7JUKANXX:5:1207:3493:49828	multidrug	gi:835267813:ref:WP_047428207.1:|FEATURES|adeB|multidrug|adeB	0.99999990402	66.7	33	45.8	2.7e-06	1
MEXD	714	744	HWI-700370F:168:C7JUKANXX:5:1307:19379:31130	multidrug	YP_001668663|FEATURES|mexD|multidrug|mexD	0.99999871812	67.7	31	44.7	6.0e-06	1
OQXB	179	211	HWI-700370F:168:C7JUKANXX:5:2316:15422:18204	multidrug	YP_001693238|FEATURES|oqxB|multidrug|oqxB	0.999999981533	63.6	33	50.4	1.1e-07	1
EMRK	285	317	HWI-700370F:168:C7JUKANXX:5:1308:15774:60469	multidrug	gi:742917254:ref:WP_039022713.1:|FEATURES|emrK|multidrug|emrK	0.999999999866	63.6	33	52.0	3.8e-08	1
EMRA	248	278	HWI-700370F:168:C7JUKANXX:5:1101:13301:18862	multidrug	gi:695720550:ref:WP_032648001.1:|FEATURES|emrA|multidrug|emrA	1.0	74.2	31	50.8	8.4e-08	1
LMRD	281	313	HWI-700370F:168:C7JUKANXX:5:1205:14770:39548	MLS	ABF66027.1|FEATURES|lmrD|MLS|lmrD	0.999999979543	66.7	33	49.7	1.9e-07	1
MEXF	568	599	HWI-700370F:168:C7JUKANXX:5:1312:5159:51242	multidrug	gi:940417834:ref:WP_055007142.1:|FEATURES|mexF|multidrug|mexF	1.0	65.6	32	48.9	3.2e-07	1
TRIC	131	163	HWI-700370F:168:C7JUKANXX:5:1215:8315:71853	triclosan	NP_248848.1|FEATURES|TriC|triclosan|TriC	0.999999957311	81.8	33	63.5	1.2e-11	1
ABCA	885	916	HWI-700370F:168:C7JUKANXX:5:1304:1806:22690	multidrug	XP_753111.1|FEATURES|abcA|multidrug|abcA	0.999999511283	75.0	32	49.3	2.4e-07	1
RPOB2	1010	1042	HWI-700370F:168:C7JUKANXX:5:2314:17420:5453	multidrug	BAD59497.1|FEATURES|rpoB2|multidrug|rpoB2	0.999999493035	84.8	33	66.6	1.5e-12	1
TRANSCRIPTIONAL_REGULATORY_PROTEIN_CPXR_CPXR	75	106	HWI-700370F:168:C7JUKANXX:5:2304:14117:52955	unclassified	CP001918.1.gene5135.p01|FEATURES|transcriptional_regulatory_protein_CpxR_cpxR|unclassified|transcriptional_regulatory_protein_CpxR_cpxR	0.999989956952	71.9	32	48.5	4.2e-07	1
MEXC	165	196	HWI-700370F:168:C7JUKANXX:5:2105:18321:48522	multidrug	gi:685917389:ref:WP_031654226.1:|FEATURES|mexC|multidrug|mexC	0.999999987527	65.6	32	45.8	2.7e-06	1
TRANSCRIPTIONAL_REGULATORY_PROTEIN_CPXR_CPXR	75	107	HWI-700370F:168:C7JUKANXX:5:1215:21065:70868	unclassified	CP001918.1.gene5135.p01|FEATURES|transcriptional_regulatory_protein_CpxR_cpxR|unclassified|transcriptional_regulatory_protein_CpxR_cpxR	0.999995438562	72.7	33	50.1	1.4e-07	1
PENA	259	289	HWI-700370F:168:C7JUKANXX:5:2101:19067:72228	beta-lactam	CAD70592|FEATURES|penA|beta-lactam|penA	1.0	61.3	31	46.2	2.1e-06	1
ACRB	406	438	HWI-700370F:168:C7JUKANXX:5:2109:10358:92641	multidrug	CP002695.1.gene992.p01|FEATURES|acrB|multidrug|acrB	1.0	93.9	33	59.7	1.8e-10	1
MAJOR_FACILITATOR_SUPERFAMILY_TRANSPORTER	155	185	HWI-700370F:168:C7JUKANXX:5:1312:10049:61180	multidrug	CP001918.1.gene2931.p01|FEATURES|major_facilitator_superfamily_transporter|multidrug|major_facilitator_superfamily_transporter	0.999999665132	61.3	31	52.8	2.2e-08	1
MULTIDRUG_ABC_TRANSPORTER	514	546	HWI-700370F:168:C7JUKANXX:5:2209:11009:16077	multidrug	gi:926400371:ref:WP_053728483.1:|FEATURES|multidrug_ABC_transporter|multidrug|multidrug_ABC_transporter	1.0	66.7	33	46.6	1.6e-06	1
VANA	306	337	HWI-700370F:168:C7JUKANXX:5:2211:5224:23792	glycopeptide	CAB61227|FEATURES|vanA|glycopeptide|vanA	1.0	71.9	32	50.1	1.4e-07	1
MEXF	260	292	HWI-700370F:168:C7JUKANXX:5:1106:12085:20812	multidrug	YP_001348104|FEATURES|mexF|multidrug|mexF	1.0	78.8	33	53.9	9.9e-09	1
MEXX	277	309	HWI-700370F:168:C7JUKANXX:5:1107:16911:66260	multidrug	gi:556469950:ref:WP_023321698.1:|FEATURES|mexX|multidrug|mexX	0.999999666956	60.6	33	44.3	7.8e-06	1
MEXD	940	972	HWI-700370F:168:C7JUKANXX:5:2210:11228:76646	multidrug	gi:499256187:ref:WP_010953727.1:|FEATURES|mexD|multidrug|mexD	1.0	66.7	33	49.7	1.9e-07	1
AMRB	290	321	HWI-700370F:168:C7JUKANXX:5:1104:19989:54702	multidrug	YP_992987|FEATURES|amrB|multidrug|amrB	0.999999828741	62.5	32	46.2	2.1e-06	1
BACA	11	43	HWI-700370F:168:C7JUKANXX:5:2210:17623:94834	bacitracin	YP_002552549|FEATURES|bacA|bacitracin|bacA	1.0	100.0	33	67.4	8.6e-13	1
TRIC	132	164	HWI-700370F:168:C7JUKANXX:5:1109:19581:29121	triclosan	NP_248848.1|FEATURES|TriC|triclosan|TriC	0.999999986399	84.8	33	63.2	1.6e-11	1
MUXB	536	566	HWI-700370F:168:C7JUKANXX:5:2116:19361:60702	multidrug	NP_251217.1|FEATURES|MuxB|multidrug|MuxB	0.999998829638	67.7	31	45.8	2.7e-06	1
MULTIDRUG_ABC_TRANSPORTER	373	404	HWI-700370F:168:C7JUKANXX:5:1115:16639:70638	multidrug	gi:920538074:ref:WP_052996048.1:|FEATURES|multidrug_ABC_transporter|multidrug|multidrug_ABC_transporter	1.0	68.8	32	47.8	7.1e-07	1
MULTIDRUG_ABC_TRANSPORTER	468	499	HWI-700370F:168:C7JUKANXX:5:2313:1704:21154	multidrug	gi:446519896:ref:WP_000597242.1:|FEATURES|multidrug_ABC_transporter|multidrug|multidrug_ABC_transporter	1.0	84.4	32	59.3	2.4e-10	1
MEXF	996	1026	HWI-700370F:168:C7JUKANXX:5:2209:10243:32743	multidrug	CP000675.2.gene2298.p01|FEATURES|mexF|multidrug|mexF	1.0	77.4	31	53.1	1.7e-08	1
MDTC	377	409	HWI-700370F:168:C7JUKANXX:5:1216:3643:96980	multidrug	gi:447132822:ref:WP_001210078.1:|FEATURES|mdtC|multidrug|mdtC	1.0	87.9	33	56.6	1.5e-09	1
TETA	413	444	HWI-700370F:168:C7JUKANXX:5:1110:20369:36618	tetracycline	gi:171851258:emb:CAQ04234.1:|FEATURES|tetA|tetracycline|tetA	0.999999999994	68.8	32	44.7	6.0e-06	1
MEXN	127	158	HWI-700370F:168:C7JUKANXX:5:2116:5209:89406	multidrug	BAE06006.1|FEATURES|mexN|multidrug|mexN	0.999999177923	62.5	32	47.0	1.2e-06	1
MEXF	273	305	HWI-700370F:168:C7JUKANXX:5:1202:16559:95474	multidrug	gi:489294780:ref:WP_003202298.1:|FEATURES|mexF|multidrug|mexF	1.0	81.8	33	53.9	9.9e-09	1
TRIC	33	65	HWI-700370F:168:C7JUKANXX:5:1209:16509:29881	triclosan	NP_248848.1|FEATURES|TriC|triclosan|TriC	0.999999963745	72.7	33	56.6	1.5e-09	1
MEXF	983	1015	HWI-700370F:168:C7JUKANXX:5:2103:9675:82787	multidrug	CP000675.2.gene2298.p01|FEATURES|mexF|multidrug|mexF	1.0	78.8	33	54.3	7.6e-09	1
MULTIDRUG_ABC_TRANSPORTER	563	595	HWI-700370F:168:C7JUKANXX:5:2113:17347:99718	multidrug	gi:516574297:ref:WP_017949361.1:|FEATURES|multidrug_ABC_transporter|multidrug|multidrug_ABC_transporter	1.0	63.6	33	47.0	1.2e-06	1
BRUCELLA_SUIS_MPRF	266	297	HWI-700370F:168:C7JUKANXX:5:1312:13794:31164	peptide	Q8FW76|FEATURES|Brucella_suis_mprF|peptide|Brucella_suis_mprF	0.999999977061	62.5	32	45.8	2.7e-06	1
ACRB	723	755	HWI-700370F:168:C7JUKANXX:5:1212:10818:59485	multidrug	gi:497324874:ref:WP_009639087.1:|FEATURES|acrB|multidrug|acrB	0.999999999997	66.7	33	47.8	7.1e-07	1
MEXF	253	285	HWI-700370F:168:C7JUKANXX:5:2103:3073:62132	multidrug	YP_001348104|FEATURES|mexF|multidrug|mexF	1.0	78.8	33	56.2	2.0e-09	1
MTRD	475	506	HWI-700370F:168:C7JUKANXX:5:2315:15483:48272	multidrug	NP_274718.1|FEATURES|mtrD|multidrug|mtrD	0.99999950206	78.1	32	50.8	8.4e-08	1
OQXB	174	206	HWI-700370F:168:C7JUKANXX:5:2307:15396:39565	multidrug	YP_001693238|FEATURES|oqxB|multidrug|oqxB	1.0	81.8	33	60.5	1.1e-10	1
PBP-1A	115	147	HWI-700370F:168:C7JUKANXX:5:2208:18644:67285	beta-lactam	YP_001292390|FEATURES|PBP-1A|beta-lactam|PBP-1A	1.0	63.6	33	46.2	2.1e-06	1
SMED	198	228	HWI-700370F:168:C7JUKANXX:5:1206:16024:35516	multidrug	YP_002029850|FEATURES|smeD|multidrug|smeD	1.0	74.2	31	48.5	4.2e-07	1
MULTIDRUG_ABC_TRANSPORTER	32	64	HWI-700370F:168:C7JUKANXX:5:2102:5106:43487	multidrug	NC_010400.5984909.p01|FEATURES|multidrug_ABC_transporter|multidrug|multidrug_ABC_transporter	1.0	84.8	33	61.6	4.7e-11	1
MEXW	397	427	HWI-700370F:168:C7JUKANXX:5:2101:2842:61913	multidrug	YP_001670703|FEATURES|mexW|multidrug|mexW	0.999999636936	67.7	31	44.3	7.8e-06	1
OQXA	80	111	HWI-700370F:168:C7JUKANXX:5:2305:2962:11052	multidrug	YP_001693237.1|FEATURES|oqxA|multidrug|oqxA	0.99999745325	71.9	32	51.2	6.4e-08	1
MACB	136	168	HWI-700370F:168:C7JUKANXX:5:1308:3390:81543	MLS	gi:803575554:ref:WP_046081557.1:|FEATURES|macB|MLS|macB	1.0	63.6	33	47.4	9.3e-07	1
MACB	145	175	HWI-700370F:168:C7JUKANXX:5:2107:4797:31477	MLS	gi:694073947:ref:WP_032419782.1:|FEATURES|macB|MLS|macB	1.0	67.7	31	44.7	6.0e-06	1
MEXF	612	644	HWI-700370F:168:C7JUKANXX:5:2312:1412:58991	multidrug	gi:489294780:ref:WP_003202298.1:|FEATURES|mexF|multidrug|mexF	1.0	87.9	33	61.6	4.7e-11	1
BACA	161	192	HWI-700370F:168:C7JUKANXX:5:1101:11648:83347	bacitracin	ZP_00051658|FEATURES|bacA|bacitracin|bacA	1.0	96.9	32	63.2	1.6e-11	1
ABCA	888	919	HWI-700370F:168:C7JUKANXX:5:2113:9011:26016	multidrug	XP_753111.1|FEATURES|abcA|multidrug|abcA	0.999999434176	68.8	32	46.2	2.1e-06	1
MULTIDRUG_ABC_TRANSPORTER	562	593	HWI-700370F:168:C7JUKANXX:5:1212:3703:52011	multidrug	gi:926286457:ref:WP_053623344.1:|FEATURES|multidrug_ABC_transporter|multidrug|multidrug_ABC_transporter	0.999999913262	65.6	32	48.9	3.2e-07	1
ROSB	34	66	HWI-700370F:168:C7JUKANXX:5:1109:5460:70530	fosmidomycin	ZP_04623897|FEATURES|rosB|fosmidomycin|rosB	1.0	72.7	33	53.1	1.7e-08	1
MULTIDRUG_ABC_TRANSPORTER	161	193	HWI-700370F:168:C7JUKANXX:5:1216:4724:77363	multidrug	NC_010400.5984909.p01|FEATURES|multidrug_ABC_transporter|multidrug|multidrug_ABC_transporter	1.0	84.8	33	63.9	9.6e-12	1
RPOB2	757	789	HWI-700370F:168:C7JUKANXX:5:2106:3339:31050	multidrug	BAD59497.1|FEATURES|rpoB2|multidrug|rpoB2	0.999999198176	75.8	33	50.4	1.1e-07	1
BACA	13	45	HWI-700370F:168:C7JUKANXX:5:2305:13883:44258	bacitracin	ZP_00051658|FEATURES|bacA|bacitracin|bacA	1.0	93.9	33	70.1	1.3e-13	1
TRIC	544	574	HWI-700370F:168:C7JUKANXX:5:1306:18760:88700	triclosan	NP_248848.1|FEATURES|TriC|triclosan|TriC	0.999999929958	74.2	31	52.4	2.9e-08	1
CTX-M	156	186	HWI-700370F:168:C7JUKANXX:5:2310:1497:4049	beta-lactam	AIL54055.1|FEATURES|CTX-M-115|beta-lactam|CTX-M	1.0	87.1	31	57.8	6.9e-10	1
MULTIDRUG_ABC_TRANSPORTER	510	542	HWI-700370F:168:C7JUKANXX:5:1312:4445:31882	multidrug	gi:943938624:ref:WP_055567802.1:|FEATURES|multidrug_ABC_transporter|multidrug|multidrug_ABC_transporter	1.0	75.8	33	51.2	6.4e-08	1
MEXF	852	883	HWI-700370F:168:C7JUKANXX:5:2213:9212:6448	multidrug	CP000675.2.gene2298.p01|FEATURES|mexF|multidrug|mexF	1.0	65.6	32	52.0	3.8e-08	1
MULTIDRUG_ABC_TRANSPORTER	414	444	HWI-700370F:168:C7JUKANXX:5:1114:17680:86578	multidrug	gi:558888514:ref:WP_023543283.1:|FEATURES|multidrug_ABC_transporter|multidrug|multidrug_ABC_transporter	0.999278229887	61.3	31	44.7	6.0e-06	1
TETP	74	106	HWI-700370F:168:C7JUKANXX:5:1316:7988:48966	tetracycline	NP_348076|FEATURES|tetP|tetracycline|tetP	1.0	69.7	33	51.2	6.4e-08	1
EMRA	287	319	HWI-700370F:168:C7JUKANXX:5:1307:17117:21740	multidrug	gi:857775939:emb:CRL64640.1:|FEATURES|emrA|multidrug|emrA	0.990882625415	66.7	33	50.8	8.4e-08	1
DFRA3	34	66	HWI-700370F:168:C7JUKANXX:5:1211:20511:34778	diaminopyrimidine	AAA25550.1|FEATURES|dfrA3|diaminopyrimidine|dfrA3	0.999999999988	66.7	33	53.5	1.3e-08	1
ROSB	217	249	HWI-700370F:168:C7JUKANXX:5:1307:17962:22376	fosmidomycin	YP_001605795|FEATURES|rosB|fosmidomycin|rosB	1.0	72.7	33	49.3	2.4e-07	1
MDTF	398	430	HWI-700370F:168:C7JUKANXX:5:1106:3264:93080	multidrug	YP_002384138|FEATURES|mdtF|multidrug|mdtF	1.0	93.9	33	62.0	3.6e-11	1
TRIC	360	391	HWI-700370F:168:C7JUKANXX:5:2308:1848:94836	triclosan	NP_248848.1|FEATURES|TriC|triclosan|TriC	0.999999826437	68.8	32	47.0	1.2e-06	1
MEXF	974	1006	HWI-700370F:168:C7JUKANXX:5:2107:9706:80153	multidrug	gi:504907940:ref:WP_015095042.1:|FEATURES|mexF|multidrug|mexF	1.0	81.8	33	59.3	2.4e-10	1
OPTRA	203	235	HWI-700370F:168:C7JUKANXX:5:2108:12638:49558	oxazolidinone	AKA86814|FEATURES|optrA|oxazolidinone|optrA	0.999164960697	60.6	33	47.8	7.1e-07	1
AMRB	992	1022	HWI-700370F:168:C7JUKANXX:5:1309:13107:65358	multidrug	YP_773413|FEATURES|amrB|multidrug|amrB	1.0	80.6	31	55.5	3.4e-09	1
TRUNCATED_PUTATIVE_RESPONSE_REGULATOR_ARLR	78	110	HWI-700370F:168:C7JUKANXX:5:1302:11526:99473	unclassified	HE999704.1.gene1528.p01|FEATURES|truncated_putative_response_regulator_ArlR|unclassified|truncated_putative_response_regulator_ArlR	0.999999216298	60.6	33	45.8	2.7e-06	1
MTRD	481	513	HWI-700370F:168:C7JUKANXX:5:1112:9350:8616	multidrug	NP_274718.1|FEATURES|mtrD|multidrug|mtrD	1.0	75.8	33	55.8	2.6e-09	1
RPOB2	448	480	HWI-700370F:168:C7JUKANXX:5:2215:10817:92680	multidrug	BAD59497.1|FEATURES|rpoB2|multidrug|rpoB2	0.999999496683	84.8	33	66.2	1.9e-12	1
MULTIDRUG_ABC_TRANSPORTER	371	402	HWI-700370F:168:C7JUKANXX:5:1110:8406:11377	multidrug	gi:686197643:ref:WP_031807899.1:|FEATURES|multidrug_ABC_transporter|multidrug|multidrug_ABC_transporter	1.0	65.6	32	45.1	4.6e-06	1
MEXF	368	400	HWI-700370F:168:C7JUKANXX:5:2301:14100:42683	multidrug	YP_001668745|FEATURES|mexF|multidrug|mexF	1.0	87.9	33	62.4	2.8e-11	1
MEXD	971	1003	HWI-700370F:168:C7JUKANXX:5:2209:7813:35068	multidrug	gi:852273548:ref:WP_048328542.1:|FEATURES|mexD|multidrug|mexD	1.0	78.8	33	54.7	5.8e-09	1
TRIB	175	206	HWI-700370F:168:C7JUKANXX:5:2105:6332:47377	triclosan	NP_248847.1|FEATURES|TriB|triclosan|TriB	0.999999802985	68.8	32	44.7	6.0e-06	1
TRIC	545	577	HWI-700370F:168:C7JUKANXX:5:2315:5610:55677	triclosan	NP_248848.1|FEATURES|TriC|triclosan|TriC	0.99999990917	72.7	33	50.8	8.4e-08	1
DFRA3	49	80	HWI-700370F:168:C7JUKANXX:5:1303:14773:50500	diaminopyrimidine	AAA25550.1|FEATURES|dfrA3|diaminopyrimidine|dfrA3	0.999695050148	65.6	32	46.6	1.6e-06	1
RPOB2	729	761	HWI-700370F:168:C7JUKANXX:5:2301:3977:96477	multidrug	BAD59497.1|FEATURES|rpoB2|multidrug|rpoB2	0.999999165553	78.8	33	54.3	7.6e-09	1
TETA	413	445	HWI-700370F:168:C7JUKANXX:5:2212:6268:19425	tetracycline	gi:171851258:emb:CAQ04234.1:|FEATURES|tetA|tetracycline|tetA	1.0	63.6	33	47.8	7.1e-07	1
TETA	413	444	HWI-700370F:168:C7JUKANXX:5:2311:18316:3794	tetracycline	gi:171851258:emb:CAQ04234.1:|FEATURES|tetA|tetracycline|tetA	1.0	68.8	32	49.7	1.9e-07	1
MACB	145	176	HWI-700370F:168:C7JUKANXX:5:2105:13913:48938	MLS	gi:852292746:ref:WP_048332551.1:|FEATURES|macB|MLS|macB	1.0	68.8	32	47.0	1.2e-06	1
MULTIDRUG_ABC_TRANSPORTER	506	538	HWI-700370F:168:C7JUKANXX:5:2302:20490:19197	multidrug	gi:943938624:ref:WP_055567802.1:|FEATURES|multidrug_ABC_transporter|multidrug|multidrug_ABC_transporter	1.0	66.7	33	47.8	7.1e-07	1
VAND	296	326	HWI-700370F:168:C7JUKANXX:5:1206:10384:50682	glycopeptide	AF277571.gene.p01|FEATURES|vanD|glycopeptide|vanD	1.0	64.5	31	47.0	1.2e-06	1
RPOB2	587	618	HWI-700370F:168:C7JUKANXX:5:1203:5463:92759	multidrug	BAD59497.1|FEATURES|rpoB2|multidrug|rpoB2	0.999999417275	84.4	32	60.5	1.1e-10	1
TRANSCRIPTIONAL_REGULATORY_PROTEIN_CPXR_CPXR	86	118	HWI-700370F:168:C7JUKANXX:5:2306:10164:9909	unclassified	CP001138.1.gene4273.p01|FEATURES|transcriptional_regulatory_protein_CpxR_cpxR|unclassified|transcriptional_regulatory_protein_CpxR_cpxR	1.0	78.8	33	53.9	9.9e-09	1
TETP	68	100	HWI-700370F:168:C7JUKANXX:5:1105:19126:59650	tetracycline	NP_348076|FEATURES|tetP|tetracycline|tetP	1.0	72.7	33	52.8	2.2e-08	1
MEXD	835	865	HWI-700370F:168:C7JUKANXX:5:1305:20288:67714	multidrug	gi:852273548:ref:WP_048328542.1:|FEATURES|mexD|multidrug|mexD	1.0	71.0	31	50.8	8.4e-08	1
EMRA	287	318	HWI-700370F:168:C7JUKANXX:5:1216:16325:95399	multidrug	gi:857775939:emb:CRL64640.1:|FEATURES|emrA|multidrug|emrA	0.990852878021	65.6	32	48.9	3.2e-07	1
MEXD	548	580	HWI-700370F:168:C7JUKANXX:5:2315:9857:6678	multidrug	gi:852273548:ref:WP_048328542.1:|FEATURES|mexD|multidrug|mexD	0.99999998818	66.7	33	52.4	2.9e-08	1
ACRB	350	382	HWI-700370F:168:C7JUKANXX:5:1114:20541:13151	multidrug	gi:485731880:ref:WP_001359514.1:|FEATURES|acrB|multidrug|acrB	0.99999998964	63.6	33	45.4	3.5e-06	1
MACB	128	159	HWI-700370F:168:C7JUKANXX:5:1310:20420:99846	MLS	gi:974652669:ref:WP_059238406.1:|FEATURES|macB|MLS|macB	1.0	65.6	32	45.8	2.7e-06	1
POXTA	163	195	HWI-700370F:168:C7JUKANXX:5:1305:17288:10929	multidrug	AVI44920.1|FEATURES|poxtA|multidrug|poxtA	0.999999364378	60.6	33	49.7	1.9e-07	1
TETA	413	444	HWI-700370F:168:C7JUKANXX:5:1209:3735:50538	tetracycline	gi:171851258:emb:CAQ04234.1:|FEATURES|tetA|tetracycline|tetA	1.0	68.8	32	48.9	3.2e-07	1
CEOB	62	94	HWI-700370F:168:C7JUKANXX:5:1301:8370:55540	multidrug	AAB58161|FEATURES|ceoB|multidrug|ceoB	1.0	75.8	33	53.9	9.9e-09	1
RPOB2	733	765	HWI-700370F:168:C7JUKANXX:5:1108:4720:11481	multidrug	BAD59497.1|FEATURES|rpoB2|multidrug|rpoB2	0.999999276663	81.8	33	56.2	2.0e-09	1
TRIC	36	67	HWI-700370F:168:C7JUKANXX:5:1305:19197:51168	triclosan	NP_248848.1|FEATURES|TriC|triclosan|TriC	0.999997766048	75.0	32	57.4	9.0e-10	1
MULTIDRUG_ABC_TRANSPORTER	486	518	HWI-700370F:168:C7JUKANXX:5:1205:9335:28106	multidrug	gi:497748188:ref:WP_010062372.1:|FEATURES|multidrug_ABC_transporter|multidrug|multidrug_ABC_transporter	1.0	75.8	33	55.8	2.6e-09	1
RPOB2	141	173	HWI-700370F:168:C7JUKANXX:5:2201:15164:95581	multidrug	BAD59497.1|FEATURES|rpoB2|multidrug|rpoB2	0.999999345912	72.7	33	56.6	1.5e-09	1
OPTRA	198	228	HWI-700370F:168:C7JUKANXX:5:1204:5795:87902	oxazolidinone	AKA86814|FEATURES|optrA|oxazolidinone|optrA	0.999253590614	61.3	31	49.3	2.4e-07	1
MEXF	38	70	HWI-700370F:168:C7JUKANXX:5:1106:14569:13952	multidrug	CP000675.2.gene2298.p01|FEATURES|mexF|multidrug|mexF	1.0	75.8	33	58.5	4.0e-10	1
MEXF	984	1015	HWI-700370F:168:C7JUKANXX:5:1305:14788:83002	multidrug	CP000675.2.gene2298.p01|FEATURES|mexF|multidrug|mexF	1.0	71.9	32	50.8	8.4e-08	1
ACRB	918	949	HWI-700370F:168:C7JUKANXX:5:2210:10478:84470	multidrug	gi:447055254:ref:WP_001132510.1:|FEATURES|acrB|multidrug|acrB	0.999316350021	65.6	32	45.1	4.6e-06	1
TRIC	283	314	HWI-700370F:168:C7JUKANXX:5:2108:18128:93831	triclosan	NP_248848.1|FEATURES|TriC|triclosan|TriC	0.9999998565	62.5	32	48.1	5.4e-07	1
SMEE	841	873	HWI-700370F:168:C7JUKANXX:5:1113:3691:51470	multidrug	YP_002706077|FEATURES|smeE|multidrug|smeE	1.0	66.7	33	49.7	1.9e-07	1
ROSB	51	83	HWI-700370F:168:C7JUKANXX:5:1115:20788:31135	fosmidomycin	ZP_04631861|FEATURES|rosB|fosmidomycin|rosB	1.0	69.7	33	50.1	1.4e-07	1
MTRD	483	514	HWI-700370F:168:C7JUKANXX:5:2305:20697:86025	multidrug	NP_274718.1|FEATURES|mtrD|multidrug|mtrD	1.0	87.9	33	62.0	3.6e-11	1
ROSA	131	163	HWI-700370F:168:C7JUKANXX:5:1104:13784:98927	fosmidomycin	YP_001401993|FEATURES|rosA|fosmidomycin|rosA	1.0	69.7	33	55.8	2.6e-09	1
TRIC	951	983	HWI-700370F:168:C7JUKANXX:5:1213:20354:74102	triclosan	NP_248848.1|FEATURES|TriC|triclosan|TriC	0.999999991626	90.9	33	66.6	1.5e-12	1
MUXC	781	811	HWI-700370F:168:C7JUKANXX:5:2314:19814:40798	multidrug	NP_251216.1|FEATURES|MuxC|multidrug|MuxC	0.999999086698	64.5	31	46.6	1.6e-06	1
TRANSCRIPTIONAL_REGULATORY_PROTEIN_CPXR_CPXR	65	97	HWI-700370F:168:C7JUKANXX:5:2113:19615:58972	unclassified	CP000034.1.gene3834.p01|FEATURES|transcriptional_regulatory_protein_CpxR_cpxR|unclassified|transcriptional_regulatory_protein_CpxR_cpxR	0.999999999802	69.7	33	46.6	1.6e-06	1
CARA	27	58	HWI-700370F:168:C7JUKANXX:5:1109:19338:68620	MLS	M80346.gene.p01|FEATURES|carA|MLS|carA	0.999999984945	62.5	32	45.1	4.6e-06	1
MEXD	336	368	HWI-700370F:168:C7JUKANXX:5:1215:10422:98414	multidrug	YP_608682|FEATURES|mexD|multidrug|mexD	1.0	78.8	33	53.5	1.3e-08	1
VANH	205	237	HWI-700370F:168:C7JUKANXX:5:2110:12142:11757	glycopeptide	AY082011.1.gene6.p01|FEATURES|vanH|glycopeptide|vanH	0.999999977053	66.7	33	48.1	5.4e-07	1
MDTB	732	764	HWI-700370F:168:C7JUKANXX:5:2301:8275:55012	multidrug	gi:857778812:emb:CRL60247.1:|FEATURES|mdtB|multidrug|mdtB	0.999998452904	60.6	33	46.6	1.6e-06	1
MEXB	745	777	HWI-700370F:168:C7JUKANXX:5:1116:2267:71558	multidrug	gi:503722573:ref:WP_013956649.1:|FEATURES|mexB|multidrug|mexB	0.999999953293	63.6	33	46.2	2.1e-06	1
MAJOR_FACILITATOR_SUPERFAMILY_TRANSPORTER	128	160	HWI-700370F:168:C7JUKANXX:5:1215:5111:54964	multidrug	CP001918.1.gene2931.p01|FEATURES|major_facilitator_superfamily_transporter|multidrug|major_facilitator_superfamily_transporter	0.999998539964	60.6	33	45.1	4.6e-06	1
TRANSCRIPTIONAL_REGULATORY_PROTEIN_CPXR_CPXR	79	111	HWI-700370F:168:C7JUKANXX:5:2211:19426:65445	unclassified	CP001485.1.gene721.p01|FEATURES|transcriptional_regulatory_protein_CpxR_cpxR|unclassified|transcriptional_regulatory_protein_CpxR_cpxR	0.999995388713	69.7	33	46.2	2.1e-06	1
ADEB	723	755	HWI-700370F:168:C7JUKANXX:5:1305:12681:64739	multidrug	ABO12177|FEATURES|adeB|multidrug|adeB	1.0	63.6	33	51.2	6.4e-08	1
MTRD	421	453	HWI-700370F:168:C7JUKANXX:5:2106:12286:50875	multidrug	NP_274718.1|FEATURES|mtrD|multidrug|mtrD	1.0	78.8	33	59.3	2.4e-10	1
MSBA	480	510	HWI-700370F:168:C7JUKANXX:5:1309:5069:46290	nitroimidazole	NP_415434.1|FEATURES|msbA|nitroimidazole|msbA	0.999814868885	83.9	31	51.2	6.4e-08	1
MEXF	669	700	HWI-700370F:168:C7JUKANXX:5:2107:11980:96307	multidrug	gi:940417834:ref:WP_055007142.1:|FEATURES|mexF|multidrug|mexF	1.0	75.0	32	57.4	9.0e-10	1
ACRA	220	251	HWI-700370F:168:C7JUKANXX:5:1211:8104:85842	multidrug	gi:573042590:emb:CDI16885.1:|FEATURES|acrA|multidrug|acrA	0.999999999546	65.6	32	45.8	2.7e-06	1
MEXA	200	231	HWI-700370F:168:C7JUKANXX:5:2104:21084:91965	multidrug	gi:686192802:ref:WP_031805254.1:|FEATURES|mexA|multidrug|mexA	1.0	62.5	32	47.0	1.2e-06	1
ADEB	97	128	HWI-700370F:168:C7JUKANXX:5:2107:4816:90985	multidrug	gi:446910349:ref:WP_000987605.1:|FEATURES|adeB|multidrug|adeB	1.0	62.5	32	48.9	3.2e-07	1
MULTIDRUG_ABC_TRANSPORTER	562	592	HWI-700370F:168:C7JUKANXX:5:1307:8586:94273	multidrug	gi:748767925:ref:WP_040019608.1:|FEATURES|multidrug_ABC_transporter|multidrug|multidrug_ABC_transporter	1.0	74.2	31	52.8	2.2e-08	1
OQXB	170	202	HWI-700370F:168:C7JUKANXX:5:1212:3690:78292	multidrug	YP_001693238|FEATURES|oqxB|multidrug|oqxB	1.0	66.7	33	50.4	1.1e-07	1
MEXN	66	98	HWI-700370F:168:C7JUKANXX:5:1315:19250:10895	multidrug	BAE06006.1|FEATURES|mexN|multidrug|mexN	0.999999147502	63.6	33	46.2	2.1e-06	1
RPOB2	137	168	HWI-700370F:168:C7JUKANXX:5:1202:17482:60125	multidrug	BAD59497.1|FEATURES|rpoB2|multidrug|rpoB2	0.999999260014	68.8	32	52.8	2.2e-08	1
TRIC	641	671	HWI-700370F:168:C7JUKANXX:5:1307:5673:47707	triclosan	NP_248848.1|FEATURES|TriC|triclosan|TriC	0.99999989079	61.3	31	49.7	1.9e-07	1
EMRA	300	330	HWI-700370F:168:C7JUKANXX:5:1215:19664:84633	multidrug	gi:1035701600:ref:WP_064543230.1:|FEATURES|emrA|multidrug|emrA	0.999997708438	68.8	32	44.3	7.8e-06	1
MDTB	273	304	HWI-700370F:168:C7JUKANXX:5:1308:10793:13904	multidrug	gi:553863833:ref:WP_023138386.1:|FEATURES|mdtB|multidrug|mdtB	0.999999999963	62.5	32	51.6	4.9e-08	1
MEXD	966	998	HWI-700370F:168:C7JUKANXX:5:2304:5425:49227	multidrug	gi:852273548:ref:WP_048328542.1:|FEATURES|mexD|multidrug|mexD	1.0	81.8	33	56.2	2.0e-09	1
ABCA	955	986	HWI-700370F:168:C7JUKANXX:5:1215:3381:71590	multidrug	XP_753111.1|FEATURES|abcA|multidrug|abcA	0.999999585527	75.0	32	53.1	1.7e-08	1
BCR-1	60	92	HWI-700370F:168:C7JUKANXX:5:1213:6375:71239	bicyclomycin	ALV80601.1|FEATURES|bcr-1|bicyclomycin|bcr-1	0.959196195748	63.6	33	52.4	2.9e-08	1
GOLS	17	49	HWI-700370F:168:C7JUKANXX:5:2209:2994:79330	multidrug	NP_459349.1|FEATURES|golS|multidrug|golS	0.999997824743	66.7	33	47.4	9.3e-07	1
TRANSCRIPTIONAL_REGULATORY_PROTEIN_CPXR_CPXR	85	117	HWI-700370F:168:C7JUKANXX:5:1309:12693:73197	unclassified	CP001485.1.gene721.p01|FEATURES|transcriptional_regulatory_protein_CpxR_cpxR|unclassified|transcriptional_regulatory_protein_CpxR_cpxR	1.0	81.8	33	55.8	2.6e-09	1
AMRB	380	411	HWI-700370F:168:C7JUKANXX:5:2315:16398:54599	multidrug	AAC27754|FEATURES|amrB|multidrug|amrB	1.0	93.8	32	59.7	1.8e-10	1
MEXE	191	222	HWI-700370F:168:C7JUKANXX:5:2314:14148:15719	multidrug	YP_001583349|FEATURES|mexE|multidrug|mexE	0.999999416938	68.8	32	45.8	2.7e-06	1
ADEB	553	585	HWI-700370F:168:C7JUKANXX:5:2101:6169:30480	multidrug	gi:446910349:ref:WP_000987605.1:|FEATURES|adeB|multidrug|adeB	1.0	60.6	33	48.1	5.4e-07	1
MEXK	894	926	HWI-700370F:168:C7JUKANXX:5:2316:21081:73074	multidrug	AAG07064.1|FEATURES|MexK|multidrug|MexK	0.999999343204	66.7	33	45.1	4.6e-06	1
TAEA	441	473	HWI-700370F:168:C7JUKANXX:5:2214:19535:84403	pleuromutilin	APB03219.1|FEATURES|TaeA|pleuromutilin|TaeA	0.999882917891	66.7	33	48.1	5.4e-07	1
MEXF	852	882	HWI-700370F:168:C7JUKANXX:5:1101:14492:42011	multidrug	CP000675.2.gene2298.p01|FEATURES|mexF|multidrug|mexF	0.999999118239	61.3	31	45.4	3.5e-06	1
TRIC	940	972	HWI-700370F:168:C7JUKANXX:5:2208:20489:36965	triclosan	NP_248848.1|FEATURES|TriC|triclosan|TriC	0.999999977287	81.8	33	59.7	1.8e-10	1
OLEC	27	58	HWI-700370F:168:C7JUKANXX:5:1211:5446:3533	MLS	AAA26793|FEATURES|oleC|MLS|oleC	0.999927773747	62.5	32	47.0	1.2e-06	1
TRIC	178	210	HWI-700370F:168:C7JUKANXX:5:2302:15836:96907	triclosan	NP_248848.1|FEATURES|TriC|triclosan|TriC	0.999999838083	66.7	33	48.5	4.2e-07	1
BRUCELLA_SUIS_MPRF	262	294	HWI-700370F:168:C7JUKANXX:5:1208:5919:19349	peptide	Q8FW76|FEATURES|Brucella_suis_mprF|peptide|Brucella_suis_mprF	0.999999981719	60.6	33	47.4	9.3e-07	1
MEXF	115	147	HWI-700370F:168:C7JUKANXX:5:2112:2914:23967	multidrug	CP000675.2.gene2298.p01|FEATURES|mexF|multidrug|mexF	1.0	63.6	33	47.0	1.2e-06	1
MEXD	666	698	HWI-700370F:168:C7JUKANXX:5:2207:16083:99376	multidrug	gi:852273548:ref:WP_048328542.1:|FEATURES|mexD|multidrug|mexD	0.999999999938	66.7	33	47.4	9.3e-07	1
PATA	276	306	HWI-700370F:168:C7JUKANXX:5:2216:16601:101168	fluoroquinolone	NP_417544.5|FEATURES|patA|fluoroquinolone|patA	0.999944282492	64.5	31	45.8	2.7e-06	1
MULTIDRUG_ABC_TRANSPORTER	486	518	HWI-700370F:168:C7JUKANXX:5:2210:8298:7997	multidrug	gi:517381192:ref:WP_018555350.1:|FEATURES|multidrug_ABC_transporter|multidrug|multidrug_ABC_transporter	1.0	78.8	33	52.4	2.9e-08	1
TRIC	436	467	HWI-700370F:168:C7JUKANXX:5:2301:17793:78010	triclosan	NP_248848.1|FEATURES|TriC|triclosan|TriC	0.999999888996	81.2	32	58.5	4.0e-10	1
MEXY	665	697	HWI-700370F:168:C7JUKANXX:5:1316:13283:22518	multidrug	BAA34300|FEATURES|mexY|multidrug|mexY	0.999999982148	66.7	33	48.5	4.2e-07	1
BPEF	90	121	HWI-700370F:168:C7JUKANXX:5:1114:6795:32759	multidrug	ZP_02465589|FEATURES|bpeF|multidrug|bpeF	1.0	84.4	32	58.2	5.2e-10	1
ARLS	382	412	HWI-700370F:168:C7JUKANXX:5:1102:9942:77795	multidrug	YP_499945.1|FEATURES|arlS|multidrug|arlS	0.999998060188	67.7	31	44.7	6.0e-06	1
BPEF	766	797	HWI-700370F:168:C7JUKANXX:5:2312:3542:75878	multidrug	ZP_02465589|FEATURES|bpeF|multidrug|bpeF	1.0	71.9	32	52.0	3.8e-08	1
MEXF	77	109	HWI-700370F:168:C7JUKANXX:5:1112:20415:32950	multidrug	gi:489252358:ref:WP_003160388.1:|FEATURES|mexF|multidrug|mexF	1.0	75.8	33	49.3	2.4e-07	1
FARA	298	329	HWI-700370F:168:C7JUKANXX:5:2208:20528:68624	antibacterial_free_fatty_acids	NP_273367.1|FEATURES|farA|antibacterial_free_fatty_acids|farA	0.999673352111	62.5	32	46.6	1.6e-06	1
MULTIDRUG_ABC_TRANSPORTER	468	500	HWI-700370F:168:C7JUKANXX:5:2109:5493:3738	multidrug	gi:844773046:ref:WP_047936044.1:|FEATURES|multidrug_ABC_transporter|multidrug|multidrug_ABC_transporter	1.0	84.8	33	60.1	1.4e-10	1
MULTIDRUG_ABC_TRANSPORTER	459	490	HWI-700370F:168:C7JUKANXX:5:1306:15296:96259	multidrug	gi:896355182:ref:WP_049310020.1:|FEATURES|multidrug_ABC_transporter|multidrug|multidrug_ABC_transporter	1.0	71.9	32	52.4	2.9e-08	1
EFRA	394	425	HWI-700370F:168:C7JUKANXX:5:1205:15758:88210	multidrug	CDO61513.1|FEATURES|efrA|multidrug|efrA	0.999999377137	71.9	32	47.8	7.1e-07	1
MEXF	19	51	HWI-700370F:168:C7JUKANXX:5:2208:18125:96830	multidrug	CP000675.2.gene2723.p01|FEATURES|mexF|multidrug|mexF	1.0	66.7	33	49.3	2.4e-07	1
MEXF	379	411	HWI-700370F:168:C7JUKANXX:5:1206:12155:100348	multidrug	gi:950580033:ref:WP_057445338.1:|FEATURES|mexF|multidrug|mexF	1.0	87.9	33	63.2	1.6e-11	1
MULTIDRUG_ABC_TRANSPORTER	680	712	HWI-700370F:168:C7JUKANXX:5:1212:14547:36248	multidrug	NC_010400.5984909.p01|FEATURES|multidrug_ABC_transporter|multidrug|multidrug_ABC_transporter	1.0	69.7	33	50.4	1.1e-07	1
MEXB	490	521	HWI-700370F:168:C7JUKANXX:5:1316:16519:28594	multidrug	gi:565648659:ref:WP_023896298.1:|FEATURES|mexB|multidrug|mexB	1.0	68.8	32	57.4	9.0e-10	1
ADEB	667	699	HWI-700370F:168:C7JUKANXX:5:1112:11650:12951	multidrug	gi:835267813:ref:WP_047428207.1:|FEATURES|adeB|multidrug|adeB	0.99999990402	66.7	33	45.8	2.7e-06	1
MULTIDRUG_ABC_TRANSPORTER	545	575	HWI-700370F:168:C7JUKANXX:5:2307:19200:41998	multidrug	gi:759527374:ref:WP_043247487.1:|FEATURES|multidrug_ABC_transporter|multidrug|multidrug_ABC_transporter	1.0	71.0	31	46.2	2.1e-06	1
TRIC	211	242	HWI-700370F:168:C7JUKANXX:5:2313:9177:6996	triclosan	NP_248848.1|FEATURES|TriC|triclosan|TriC	0.999999897939	68.8	32	50.1	1.4e-07	1
MEXD	161	192	HWI-700370F:168:C7JUKANXX:5:2302:4767:71866	multidrug	YP_001668663|FEATURES|mexD|multidrug|mexD	1.0	62.5	32	48.1	5.4e-07	1
KDPE	191	222	HWI-700370F:168:C7JUKANXX:5:1112:14584:76539	aminoglycoside	NP_415222.1|FEATURES|kdpE|aminoglycoside|kdpE	0.9999973362	65.6	32	52.0	3.8e-08	1
BPEF	991	1023	HWI-700370F:168:C7JUKANXX:5:2110:17282:95707	multidrug	ZP_02465589|FEATURES|bpeF|multidrug|bpeF	1.0	72.7	33	51.6	4.9e-08	1
ROSB	127	158	HWI-700370F:168:C7JUKANXX:5:2206:1508:56872	fosmidomycin	ZP_04612557|FEATURES|rosB|fosmidomycin|rosB	1.0	81.2	32	55.1	4.4e-09	1
MUXB	548	580	HWI-700370F:168:C7JUKANXX:5:1116:16459:87392	multidrug	NP_251217.1|FEATURES|MuxB|multidrug|MuxB	0.999998952115	63.6	33	47.8	7.1e-07	1
MSBA	492	523	HWI-700370F:168:C7JUKANXX:5:1113:5960:16129	nitroimidazole	NP_415434.1|FEATURES|msbA|nitroimidazole|msbA	0.99978965015	78.1	32	50.1	1.4e-07	1
MDTB	735	765	HWI-700370F:168:C7JUKANXX:5:2215:21100:77974	multidrug	gi:857778812:emb:CRL60247.1:|FEATURES|mdtB|multidrug|mdtB	0.999999562609	67.7	31	48.1	5.4e-07	1
MDTB	293	324	HWI-700370F:168:C7JUKANXX:5:2315:12192:84425	multidrug	gi:553863833:ref:WP_023138386.1:|FEATURES|mdtB|multidrug|mdtB	0.999999999769	62.5	32	47.8	7.1e-07	1
ABCA	830	862	HWI-700370F:168:C7JUKANXX:5:1104:4172:28942	multidrug	XP_753111.1|FEATURES|abcA|multidrug|abcA	0.99999941139	72.7	33	45.4	3.5e-06	1
BACA	167	199	HWI-700370F:168:C7JUKANXX:5:2308:3057:39412	bacitracin	ZP_00051658|FEATURES|bacA|bacitracin|bacA	1.0	97.0	33	64.7	5.6e-12	1
MDTG	67	99	HWI-700370F:168:C7JUKANXX:5:2111:5150:26515	multidrug	gi:313635905:gb:EFS01863.1:|FEATURES|mdtG|multidrug|mdtG	0.999999827671	66.7	33	45.4	3.5e-06	1
ADEH	382	413	HWI-700370F:168:C7JUKANXX:5:1309:6845:32180	multidrug	CAJ77855.1|FEATURES|adeH|multidrug|adeH	0.999998960898	68.8	32	48.1	5.4e-07	1
TRUNCATED_PUTATIVE_RESPONSE_REGULATOR_ARLR	73	103	HWI-700370F:168:C7JUKANXX:5:1113:19844:10717	unclassified	HE999704.1.gene1528.p01|FEATURES|truncated_putative_response_regulator_ArlR|unclassified|truncated_putative_response_regulator_ArlR	0.999999342706	61.3	31	47.0	1.2e-06	1
MEXY	664	695	HWI-700370F:168:C7JUKANXX:5:1305:16858:55167	multidrug	BAA34300|FEATURES|mexY|multidrug|mexY	0.999999998496	65.6	32	47.8	7.1e-07	1
MULTIDRUG_ABC_TRANSPORTER	455	487	HWI-700370F:168:C7JUKANXX:5:1204:11908:38952	multidrug	gi:896355182:ref:WP_049310020.1:|FEATURES|multidrug_ABC_transporter|multidrug|multidrug_ABC_transporter	1.0	72.7	33	53.5	1.3e-08	1
[truncated: 44,667 more rows]
