# Supplementary material for: Machine learning algorithm to characterize antimicrobial resistance associated with the International Space Station surface microbiome
Source: Microbiome. 2022 Aug 24;10:134. doi: 10.1186/s40168-022-01332-w (PMC9400218; doi:10.1186/s40168-022-01332-w)
Supplement: Supplementary file 6 — Additional file 5: File S1. Raw results of the DeepARG analyses (zip compressed). [file 40168_2022_1332_MOESM5_ESM.zip › Additional file 5- File S1/DeepARG-SS/F1_L7_PMA_FLT_.out.mapping.ARG]

#ARG	query-start	query-end	read_id	predicted_ARG-class	best-hit	probability	identity	alignment-length	alignment-bitscore	alignment-evalue	counts
ABCA	1403	1435	HWI-700370F:168:C7JUKANXX:6:1112:16594:69418	multidrug	XP_753111.1|FEATURES|abcA|multidrug|abcA	0.999999490356	66.7	33	50.1	1.4e-07	1
TRANSCRIPTIONAL_REGULATORY_PROTEIN_CPXR_CPXR	77	109	HWI-700370F:168:C7JUKANXX:6:2302:3614:29520	unclassified	CP001485.1.gene721.p01|FEATURES|transcriptional_regulatory_protein_CpxR_cpxR|unclassified|transcriptional_regulatory_protein_CpxR_cpxR	0.999965434587	69.7	33	49.7	1.9e-07	1
MACB	19	49	HWI-700370F:168:C7JUKANXX:6:2115:13553:80268	MLS	gi:851928815:ref:WP_048221086.1:|FEATURES|macB|MLS|macB	1.0	71.0	31	46.2	2.1e-06	1
MULTIDRUG_ABC_TRANSPORTER	388	419	HWI-700370F:168:C7JUKANXX:6:1208:17314:80411	multidrug	gi:493394434:ref:WP_006350564.1:|FEATURES|multidrug_ABC_transporter|multidrug|multidrug_ABC_transporter	1.0	78.1	32	50.1	1.4e-07	1
RPOB2	417	449	HWI-700370F:168:C7JUKANXX:6:1109:20213:17553	multidrug	BAD59497.1|FEATURES|rpoB2|multidrug|rpoB2	0.99999933756	81.8	33	59.7	1.8e-10	1
TRIC	11	43	HWI-700370F:168:C7JUKANXX:6:1207:2146:29110	triclosan	NP_248848.1|FEATURES|TriC|triclosan|TriC	0.99999987024	63.6	33	48.9	3.2e-07	1
MDTB	689	720	HWI-700370F:168:C7JUKANXX:6:1205:10102:84149	multidrug	CP001918.1.gene3440.p01|FEATURES|mdtB|multidrug|mdtB	0.999999416523	65.6	32	48.5	4.2e-07	1
ACRB	179	209	HWI-700370F:168:C7JUKANXX:6:2216:3866:32677	multidrug	gi:491078681:ref:WP_004940301.1:|FEATURES|acrB|multidrug|acrB	1.0	64.5	31	50.1	1.4e-07	1
COB(I)ALAMIN_ADENOLSYLTRANSFERASE	28	60	HWI-700370F:168:C7JUKANXX:6:1210:5133:29002	unclassified	gi:771454993:ref:WP_045149547.1:|FEATURES|cob(I)alamin_adenolsyltransferase|unclassified|cob(I)alamin_adenolsyltransferase	1.0	60.6	33	45.8	2.7e-06	1
ABCA	246	278	HWI-700370F:168:C7JUKANXX:6:2302:3003:20014	multidrug	XP_753111.1|FEATURES|abcA|multidrug|abcA	0.999999324861	60.6	33	44.3	7.8e-06	1
MULTIDRUG_ABC_TRANSPORTER	544	576	HWI-700370F:168:C7JUKANXX:6:2305:11127:79439	multidrug	gi:748767925:ref:WP_040019608.1:|FEATURES|multidrug_ABC_transporter|multidrug|multidrug_ABC_transporter	1.0	63.6	33	47.0	1.2e-06	1
MEXC	178	210	HWI-700370F:168:C7JUKANXX:6:2213:16556:50711	multidrug	gi:685917389:ref:WP_031654226.1:|FEATURES|mexC|multidrug|mexC	1.0	81.8	33	54.3	7.6e-09	1
MULTIDRUG_ABC_TRANSPORTER	472	504	HWI-700370F:168:C7JUKANXX:6:2214:5867:93303	multidrug	gi:655413091:ref:WP_028811890.1:|FEATURES|multidrug_ABC_transporter|multidrug|multidrug_ABC_transporter	1.0	72.7	33	53.1	1.7e-08	1
MEXF	603	634	HWI-700370F:168:C7JUKANXX:6:2202:6011:44944	multidrug	gi:492246796:ref:WP_005788492.1:|FEATURES|mexF|multidrug|mexF	1.0	87.5	32	60.8	8.1e-11	1
ACRB	410	442	HWI-700370F:168:C7JUKANXX:6:1102:19438:97698	multidrug	gi:447055218:ref:WP_001132474.1:|FEATURES|acrB|multidrug|acrB	1.0	84.8	33	59.3	2.4e-10	1
OPTRA	196	228	HWI-700370F:168:C7JUKANXX:6:2109:11672:68879	oxazolidinone	AKA86814|FEATURES|optrA|oxazolidinone|optrA	0.999205485045	60.6	33	47.4	9.3e-07	1
DFRA3	43	75	HWI-700370F:168:C7JUKANXX:6:1102:3661:99631	diaminopyrimidine	AAA25550.1|FEATURES|dfrA3|diaminopyrimidine|dfrA3	0.999837390317	66.7	33	52.8	2.2e-08	1
VANR	86	118	HWI-700370F:168:C7JUKANXX:6:1310:4123:46305	glycopeptide	KF478993.1.gene8.p01|FEATURES|vanR|glycopeptide|vanR	1.0	60.6	33	48.5	4.2e-07	1
VGBC	146	176	HWI-700370F:168:C7JUKANXX:6:2304:18783:23801	MLS	APB03225.1|FEATURES|vgbC|MLS|vgbC	0.999999989403	61.3	31	44.7	6.0e-06	1
VANR	74	106	HWI-700370F:168:C7JUKANXX:6:2105:4982:31255	glycopeptide	gi:406772674:gb:AFS59920.1:|FEATURES|vanR|glycopeptide|vanR	0.999999997175	60.6	33	48.9	3.2e-07	1
TRIC	431	463	HWI-700370F:168:C7JUKANXX:6:2208:11214:61610	triclosan	NP_248848.1|FEATURES|TriC|triclosan|TriC	0.999999952347	87.9	33	63.2	1.6e-11	1
TRIC	18	50	HWI-700370F:168:C7JUKANXX:6:2211:17901:99860	triclosan	NP_248848.1|FEATURES|TriC|triclosan|TriC	0.999999942735	72.7	33	53.9	9.9e-09	1
RPOB2	568	600	HWI-700370F:168:C7JUKANXX:6:2211:5886:94430	multidrug	BAD59497.1|FEATURES|rpoB2|multidrug|rpoB2	0.999999389686	81.8	33	58.9	3.1e-10	1
RPOB2	801	832	HWI-700370F:168:C7JUKANXX:6:2104:18298:60202	multidrug	BAD59497.1|FEATURES|rpoB2|multidrug|rpoB2	0.99999925031	75.0	32	52.4	2.9e-08	1
MULTIDRUG_ABC_TRANSPORTER	505	537	HWI-700370F:168:C7JUKANXX:6:1302:7829:41418	multidrug	gi:1011969930:ref:WP_062776015.1:|FEATURES|multidrug_ABC_transporter|multidrug|multidrug_ABC_transporter	1.0	72.7	33	52.0	3.8e-08	1
MTRC	256	287	HWI-700370F:168:C7JUKANXX:6:2108:20573:84202	multidrug	NP_274719.1|FEATURES|mtrC|multidrug|mtrC	0.999999999917	65.6	32	48.1	5.4e-07	1
RPOB2	723	755	HWI-700370F:168:C7JUKANXX:6:2105:17978:46674	multidrug	BAD59497.1|FEATURES|rpoB2|multidrug|rpoB2	0.999999177877	69.7	33	49.7	1.9e-07	1
MAJOR_FACILITATOR_SUPERFAMILY_TRANSPORTER	142	174	HWI-700370F:168:C7JUKANXX:6:1308:12724:52823	multidrug	CP001918.1.gene2931.p01|FEATURES|major_facilitator_superfamily_transporter|multidrug|major_facilitator_superfamily_transporter	0.999999095865	69.7	33	58.5	4.0e-10	1
TET34	37	68	HWI-700370F:168:C7JUKANXX:6:2308:15227:66283	tetracycline	Q8DF90|FEATURES|tet34|tetracycline|tet34	1.0	68.8	32	50.4	1.1e-07	1
ADEB	735	766	HWI-700370F:168:C7JUKANXX:6:2104:9459:11693	multidrug	gi:446910349:ref:WP_000987605.1:|FEATURES|adeB|multidrug|adeB	1.0	62.5	32	49.7	1.9e-07	1
MUXC	726	756	HWI-700370F:168:C7JUKANXX:6:1203:12869:64522	multidrug	NP_251216.1|FEATURES|MuxC|multidrug|MuxC	0.999999883097	71.0	31	50.1	1.4e-07	1
BPEF	44	75	HWI-700370F:168:C7JUKANXX:6:2108:10615:14496	multidrug	ZP_02465589|FEATURES|bpeF|multidrug|bpeF	1.0	81.2	32	57.8	6.9e-10	1
MULTIDRUG_ABC_TRANSPORTER	353	384	HWI-700370F:168:C7JUKANXX:6:2104:2183:60847	multidrug	gi:930426663:ref:WP_054189647.1:|FEATURES|multidrug_ABC_transporter|multidrug|multidrug_ABC_transporter	0.999891176494	68.8	32	45.4	3.5e-06	1
MEXF	910	942	HWI-700370F:168:C7JUKANXX:6:1212:10487:67966	multidrug	gi:764136713:ref:WP_044320637.1:|FEATURES|mexF|multidrug|mexF	1.0	60.6	33	45.8	2.7e-06	1
ADEC	58	89	HWI-700370F:168:C7JUKANXX:6:2207:18370:88546	multidrug	CP003583.1.gene2512.p01|FEATURES|adeC|multidrug|adeC	0.999998637375	62.5	32	45.1	4.6e-06	1
ROSA	321	353	HWI-700370F:168:C7JUKANXX:6:1305:1465:17750	fosmidomycin	AAC60781|FEATURES|rosA|fosmidomycin|rosA	1.0	75.8	33	51.2	6.4e-08	1
MULTIDRUG_ABC_TRANSPORTER	533	565	HWI-700370F:168:C7JUKANXX:6:1308:3895:47426	multidrug	gi:664395661:ref:WP_030922045.1:|FEATURES|multidrug_ABC_transporter|multidrug|multidrug_ABC_transporter	1.0	75.8	33	50.4	1.1e-07	1
ABCA	963	994	HWI-700370F:168:C7JUKANXX:6:1214:16057:75850	multidrug	XP_753111.1|FEATURES|abcA|multidrug|abcA	0.999999547429	81.2	32	52.8	2.2e-08	1
ABCA	1229	1261	HWI-700370F:168:C7JUKANXX:6:1215:7417:52002	multidrug	XP_753111.1|FEATURES|abcA|multidrug|abcA	0.999999587694	72.7	33	55.1	4.4e-09	1
MULTIDRUG_ABC_TRANSPORTER	453	485	HWI-700370F:168:C7JUKANXX:6:2313:20758:11179	multidrug	gi:917229923:ref:WP_051836635.1:|FEATURES|multidrug_ABC_transporter|multidrug|multidrug_ABC_transporter	1.0	63.6	33	50.1	1.4e-07	1
BACA	24	56	HWI-700370F:168:C7JUKANXX:6:2312:5818:68521	bacitracin	YP_002421432|FEATURES|bacA|bacitracin|bacA	1.0	93.9	33	66.6	1.5e-12	1
MEXD	251	281	HWI-700370F:168:C7JUKANXX:6:1102:8210:85963	multidrug	YP_001668663|FEATURES|mexD|multidrug|mexD	0.999999701645	71.0	31	47.4	9.3e-07	1
TETA	411	442	HWI-700370F:168:C7JUKANXX:6:1303:19402:56641	tetracycline	gi:171851258:emb:CAQ04234.1:|FEATURES|tetA|tetracycline|tetA	0.999999999996	65.6	32	46.6	1.6e-06	1
TETA	443	474	HWI-700370F:168:C7JUKANXX:6:2310:15378:95870	tetracycline	gi:736993687:ref:WP_034989673.1:|FEATURES|tetA|tetracycline|tetA	0.999999967052	65.6	32	44.3	7.8e-06	1
MSRA	249	281	HWI-700370F:168:C7JUKANXX:6:1307:7509:34829	MLS	gi:486216135:ref:WP_001556865.1:|FEATURES|msrA|MLS|msrA	1.0	100.0	33	70.5	1.0e-13	1
ABCA	864	895	HWI-700370F:168:C7JUKANXX:6:2203:19192:78680	multidrug	XP_753111.1|FEATURES|abcA|multidrug|abcA	0.999999514922	71.9	32	51.2	6.4e-08	1
RPOB2	436	466	HWI-700370F:168:C7JUKANXX:6:2102:12355:91680	multidrug	BAD59497.1|FEATURES|rpoB2|multidrug|rpoB2	0.999999313514	80.6	31	55.1	4.4e-09	1
RPOB2	570	602	HWI-700370F:168:C7JUKANXX:6:1302:21001:53650	multidrug	BAD59497.1|FEATURES|rpoB2|multidrug|rpoB2	0.999999396838	81.8	33	59.3	2.4e-10	1
MEXF	461	493	HWI-700370F:168:C7JUKANXX:6:2108:18659:61965	multidrug	gi:553764341:ref:WP_023096686.1:|FEATURES|mexF|multidrug|mexF	1.0	81.8	33	56.6	1.5e-09	1
ABCA	948	979	HWI-700370F:168:C7JUKANXX:6:1212:18695:90674	multidrug	XP_753111.1|FEATURES|abcA|multidrug|abcA	0.999999609736	81.2	32	56.6	1.5e-09	1
MEXF	979	1011	HWI-700370F:168:C7JUKANXX:6:1309:10214:70440	multidrug	CP000675.2.gene2298.p01|FEATURES|mexF|multidrug|mexF	1.0	75.8	33	55.1	4.4e-09	1
DFRA3	28	59	HWI-700370F:168:C7JUKANXX:6:1214:3601:32673	diaminopyrimidine	AAA25550.1|FEATURES|dfrA3|diaminopyrimidine|dfrA3	1.0	78.1	32	58.5	4.0e-10	1
MDSB	842	874	HWI-700370F:168:C7JUKANXX:6:2110:10940:86337	multidrug	NP_459346.1|FEATURES|mdsB|multidrug|mdsB	0.999999999999	63.6	33	52.8	2.2e-08	1
MACB	144	176	HWI-700370F:168:C7JUKANXX:6:2102:7227:33548	MLS	gi:959866458:ref:WP_058145168.1:|FEATURES|macB|MLS|macB	1.0	66.7	33	45.8	2.7e-06	1
MTRD	485	515	HWI-700370F:168:C7JUKANXX:6:2309:13933:62261	multidrug	NP_274718.1|FEATURES|mtrD|multidrug|mtrD	1.0	87.5	32	60.8	8.1e-11	1
BPEF	983	1015	HWI-700370F:168:C7JUKANXX:6:1108:8058:70919	multidrug	ZP_02465589|FEATURES|bpeF|multidrug|bpeF	1.0	72.7	33	52.4	2.9e-08	1
MDTC	436	468	HWI-700370F:168:C7JUKANXX:6:2316:12228:52755	multidrug	CP004022.1.gene1674.p01|FEATURES|mdtC|multidrug|mdtC	0.999999991095	72.7	33	50.4	1.1e-07	1
MEXQ	989	1021	HWI-700370F:168:C7JUKANXX:6:2116:10387:93939	multidrug	BAE06008.1|FEATURES|mexQ|multidrug|mexQ	1.0	69.7	33	50.4	1.1e-07	1
RPOB2	699	730	HWI-700370F:168:C7JUKANXX:6:1309:20457:62321	multidrug	BAD59497.1|FEATURES|rpoB2|multidrug|rpoB2	0.999999230143	62.5	32	51.6	4.9e-08	1
ABCA	829	860	HWI-700370F:168:C7JUKANXX:6:1301:3944:52630	multidrug	XP_753111.1|FEATURES|abcA|multidrug|abcA	0.999999422759	75.0	32	47.4	9.3e-07	1
MEXD	338	370	HWI-700370F:168:C7JUKANXX:6:2209:9985:56055	multidrug	YP_608682|FEATURES|mexD|multidrug|mexD	1.0	78.8	33	54.7	5.8e-09	1
MACB	142	172	HWI-700370F:168:C7JUKANXX:6:1210:5505:27936	MLS	gi:895865878:ref:WP_048974758.1:|FEATURES|macB|MLS|macB	1.0	74.2	31	49.3	2.4e-07	1
ABCA	970	1002	HWI-700370F:168:C7JUKANXX:6:1101:4331:72222	multidrug	XP_753111.1|FEATURES|abcA|multidrug|abcA	0.999999514922	66.7	33	51.2	6.4e-08	1
ABCA	357	387	HWI-700370F:168:C7JUKANXX:6:1205:13059:68860	multidrug	XP_753111.1|FEATURES|abcA|multidrug|abcA	0.999999523409	71.0	31	51.6	4.9e-08	1
RIFAMPIN_MONOOXYGENASE	267	297	HWI-700370F:168:C7JUKANXX:6:2307:10193:20294	rifamycin	gi:769934495:ref:WP_045068423.1:|FEATURES|rifampin_monooxygenase|rifamycin|rifampin_monooxygenase	1.0	64.5	31	47.4	9.3e-07	1
MULTIDRUG_ABC_TRANSPORTER	489	519	HWI-700370F:168:C7JUKANXX:6:1115:5753:11697	multidrug	gi:497748188:ref:WP_010062372.1:|FEATURES|multidrug_ABC_transporter|multidrug|multidrug_ABC_transporter	1.0	64.5	31	46.6	1.6e-06	1
EFRA	381	413	HWI-700370F:168:C7JUKANXX:6:1105:11898:75352	multidrug	CDO61513.1|FEATURES|efrA|multidrug|efrA	1.0	63.6	33	48.9	3.2e-07	1
MULTIDRUG_ABC_TRANSPORTER	163	195	HWI-700370F:168:C7JUKANXX:6:1212:16203:92450	multidrug	NC_010400.5984909.p01|FEATURES|multidrug_ABC_transporter|multidrug|multidrug_ABC_transporter	1.0	81.8	33	64.7	5.6e-12	1
ABCA	872	902	HWI-700370F:168:C7JUKANXX:6:1106:6226:30003	multidrug	XP_753111.1|FEATURES|abcA|multidrug|abcA	0.999999363089	74.2	31	51.6	4.9e-08	1
YOJI	353	384	HWI-700370F:168:C7JUKANXX:6:1314:3958:4287	peptide	NP_416715.1|FEATURES|YojI|peptide|YojI	0.999999787736	65.6	32	44.7	6.0e-06	1
TRIA	79	111	HWI-700370F:168:C7JUKANXX:6:1116:11483:27789	triclosan	NP_248846.1|FEATURES|TriA|triclosan|TriA	0.999999868551	66.7	33	47.4	9.3e-07	1
TRIC	953	984	HWI-700370F:168:C7JUKANXX:6:1106:15708:38132	triclosan	NP_248848.1|FEATURES|TriC|triclosan|TriC	0.999999977408	93.8	32	65.5	3.3e-12	1
ABCA	654	685	HWI-700370F:168:C7JUKANXX:6:2316:20613:79622	multidrug	XP_753111.1|FEATURES|abcA|multidrug|abcA	0.999999609736	68.8	32	56.6	1.5e-09	1
MEXC	178	209	HWI-700370F:168:C7JUKANXX:6:1308:2042:51177	multidrug	gi:685917389:ref:WP_031654226.1:|FEATURES|mexC|multidrug|mexC	1.0	81.2	32	50.4	1.1e-07	1
MEXD	57	89	HWI-700370F:168:C7JUKANXX:6:2304:14984:97235	multidrug	gi:852273548:ref:WP_048328542.1:|FEATURES|mexD|multidrug|mexD	0.999998878092	63.6	33	47.4	9.3e-07	1
TETA	443	473	HWI-700370F:168:C7JUKANXX:6:2116:4326:39306	tetracycline	gi:736993687:ref:WP_034989673.1:|FEATURES|tetA|tetracycline|tetA	0.999999999994	67.7	31	44.7	6.0e-06	1
TRIC	147	178	HWI-700370F:168:C7JUKANXX:6:2202:4168:78776	triclosan	NP_248848.1|FEATURES|TriC|triclosan|TriC	0.999999748155	68.8	32	45.1	4.6e-06	1
OPTRA	197	227	HWI-700370F:168:C7JUKANXX:6:2102:14854:96463	oxazolidinone	AKA86814|FEATURES|optrA|oxazolidinone|optrA	0.999072895385	64.5	31	45.4	3.5e-06	1
MULTIDRUG_ABC_TRANSPORTER	479	509	HWI-700370F:168:C7JUKANXX:6:2106:2903:88766	multidrug	gi:1031799645:ref:WP_064138838.1:|FEATURES|multidrug_ABC_transporter|multidrug|multidrug_ABC_transporter	1.0	80.6	31	52.0	3.8e-08	1
ABCA	1038	1070	HWI-700370F:168:C7JUKANXX:6:1104:19342:74217	multidrug	XP_753111.1|FEATURES|abcA|multidrug|abcA	0.999999461725	72.7	33	58.2	5.2e-10	1
MSBA	499	531	HWI-700370F:168:C7JUKANXX:6:2104:4187:86241	nitroimidazole	NP_415434.1|FEATURES|msbA|nitroimidazole|msbA	0.999768988018	75.8	33	49.3	2.4e-07	1
MEXF	649	680	HWI-700370F:168:C7JUKANXX:6:1104:13959:66920	multidrug	gi:1016360943:ref:WP_063030419.1:|FEATURES|mexF|multidrug|mexF	1.0	62.5	32	46.2	2.1e-06	1
MULTIDRUG_ABC_TRANSPORTER	536	568	HWI-700370F:168:C7JUKANXX:6:2114:2255:42047	multidrug	gi:759527374:ref:WP_043247487.1:|FEATURES|multidrug_ABC_transporter|multidrug|multidrug_ABC_transporter	1.0	72.7	33	47.4	9.3e-07	1
ACRB	542	572	HWI-700370F:168:C7JUKANXX:6:1206:20627:58798	multidrug	gi:78100762:pdb:1T9T:A|FEATURES|acrB|multidrug|acrB	0.999997537488	67.7	31	47.8	7.1e-07	1
RPOB2	401	433	HWI-700370F:168:C7JUKANXX:6:2205:13138:57557	multidrug	BAD59497.1|FEATURES|rpoB2|multidrug|rpoB2	0.999999267219	69.7	33	53.1	1.7e-08	1
MEXF	107	139	HWI-700370F:168:C7JUKANXX:6:1303:8376:7045	multidrug	CP000675.2.gene2298.p01|FEATURES|mexF|multidrug|mexF	0.999999801167	63.6	33	48.9	3.2e-07	1
MEXY	3	35	HWI-700370F:168:C7JUKANXX:6:2301:10365:13846	multidrug	BAA34300|FEATURES|mexY|multidrug|mexY	1.0	72.7	33	52.4	2.9e-08	1
TAEA	442	473	HWI-700370F:168:C7JUKANXX:6:1116:10965:58954	pleuromutilin	APB03219.1|FEATURES|TaeA|pleuromutilin|TaeA	0.999888501115	65.6	32	48.9	3.2e-07	1
ROSA	270	301	HWI-700370F:168:C7JUKANXX:6:2104:5318:52134	fosmidomycin	ZP_04623896|FEATURES|rosA|fosmidomycin|rosA	1.0	78.1	32	55.1	4.4e-09	1
ABCA	930	962	HWI-700370F:168:C7JUKANXX:6:2102:5463:83008	multidrug	XP_753111.1|FEATURES|abcA|multidrug|abcA	0.999999560586	87.9	33	63.9	9.6e-12	1
ROSA	121	153	HWI-700370F:168:C7JUKANXX:6:1101:18538:62999	fosmidomycin	YP_001401993|FEATURES|rosA|fosmidomycin|rosA	1.0	81.8	33	59.7	1.8e-10	1
MULTIDRUG_ABC_TRANSPORTER	484	516	HWI-700370F:168:C7JUKANXX:6:2110:18782:89189	multidrug	gi:497748188:ref:WP_010062372.1:|FEATURES|multidrug_ABC_transporter|multidrug|multidrug_ABC_transporter	1.0	72.7	33	54.7	5.8e-09	1
ABCA	1243	1273	HWI-700370F:168:C7JUKANXX:6:1111:12233:95471	multidrug	XP_753111.1|FEATURES|abcA|multidrug|abcA	0.999999353085	61.3	31	45.1	4.6e-06	1
ABCA	240	270	HWI-700370F:168:C7JUKANXX:6:1310:13378:73120	multidrug	XP_753111.1|FEATURES|abcA|multidrug|abcA	0.999999497177	71.0	31	50.4	1.1e-07	1
TRANSCRIPTIONAL_REGULATORY_PROTEIN_CPXR_CPXR	63	95	HWI-700370F:168:C7JUKANXX:6:2115:8443:64072	unclassified	CP001138.1.gene4273.p01|FEATURES|transcriptional_regulatory_protein_CpxR_cpxR|unclassified|transcriptional_regulatory_protein_CpxR_cpxR	0.999999989551	69.7	33	45.4	3.5e-06	1
MEXF	463	494	HWI-700370F:168:C7JUKANXX:6:2309:13443:71127	multidrug	gi:553764341:ref:WP_023096686.1:|FEATURES|mexF|multidrug|mexF	1.0	84.4	32	57.0	1.2e-09	1
GOLS	20	51	HWI-700370F:168:C7JUKANXX:6:2209:16998:11688	multidrug	NP_459349.1|FEATURES|golS|multidrug|golS	0.999997379623	62.5	32	44.3	7.8e-06	1
MEXY	20	52	HWI-700370F:168:C7JUKANXX:6:2106:8663:63214	multidrug	BAA34300|FEATURES|mexY|multidrug|mexY	1.0	63.6	33	50.8	8.4e-08	1
MUXC	784	816	HWI-700370F:168:C7JUKANXX:6:2204:14128:20378	multidrug	NP_251216.1|FEATURES|MuxC|multidrug|MuxC	0.999999157237	63.6	33	48.1	5.4e-07	1
OMPR	84	116	HWI-700370F:168:C7JUKANXX:6:2104:17085:52056	multidrug	gi:507097545:ref:WP_016168184.1:|FEATURES|ompR|multidrug|ompR	0.999999998924	66.7	33	45.4	3.5e-06	1
RPOB2	566	598	HWI-700370F:168:C7JUKANXX:6:1212:8050:29958	multidrug	BAD59497.1|FEATURES|rpoB2|multidrug|rpoB2	0.99999933756	78.8	33	56.2	2.0e-09	1
ABCA	836	868	HWI-700370F:168:C7JUKANXX:6:1316:14506:80174	multidrug	XP_753111.1|FEATURES|abcA|multidrug|abcA	0.999999531664	69.7	33	52.0	3.8e-08	1
TETP	77	109	HWI-700370F:168:C7JUKANXX:6:2205:19613:80492	tetracycline	YP_002850805|FEATURES|tetP|tetracycline|tetP	1.0	63.6	33	47.8	7.1e-07	1
AMRB	494	524	HWI-700370F:168:C7JUKANXX:6:1306:14533:8131	multidrug	gi:493455429:ref:WP_006410704.1:|FEATURES|amrB|multidrug|amrB	0.999999999991	75.0	32	52.4	2.9e-08	1
MUXB	327	359	HWI-700370F:168:C7JUKANXX:6:2313:19846:17884	multidrug	NP_251217.1|FEATURES|MuxB|multidrug|MuxB	0.999998981306	72.7	33	48.1	5.4e-07	1
TET34	35	67	HWI-700370F:168:C7JUKANXX:6:2215:8423:40632	tetracycline	Q8DF90|FEATURES|tet34|tetracycline|tet34	1.0	63.6	33	50.1	1.4e-07	1
ABCA	948	980	HWI-700370F:168:C7JUKANXX:6:2112:18047:5713	multidrug	XP_753111.1|FEATURES|abcA|multidrug|abcA	0.999999560586	97.0	33	67.4	8.6e-13	1
MULTIDRUG_ABC_TRANSPORTER	478	509	HWI-700370F:168:C7JUKANXX:6:2301:4360:23681	multidrug	gi:1031799645:ref:WP_064138838.1:|FEATURES|multidrug_ABC_transporter|multidrug|multidrug_ABC_transporter	1.0	81.2	32	55.5	3.4e-09	1
MEXE	79	111	HWI-700370F:168:C7JUKANXX:6:2216:18765:72248	multidrug	gi:759552006:ref:WP_043271822.1:|FEATURES|mexE|multidrug|mexE	1.0	66.7	33	45.8	2.7e-06	1
ABCA	240	272	HWI-700370F:168:C7JUKANXX:6:2106:11244:57479	multidrug	XP_753111.1|FEATURES|abcA|multidrug|abcA	0.999999547429	69.7	33	52.8	2.2e-08	1
MUXA	101	133	HWI-700370F:168:C7JUKANXX:6:1302:20289:29836	multidrug	NP_251218.1|FEATURES|MuxA|multidrug|MuxA	0.999998812951	66.7	33	45.1	4.6e-06	1
RPOB2	1019	1051	HWI-700370F:168:C7JUKANXX:6:1205:2752:33656	multidrug	BAD59497.1|FEATURES|rpoB2|multidrug|rpoB2	0.999999493035	90.9	33	68.6	3.9e-13	1
ABCA	173	203	HWI-700370F:168:C7JUKANXX:6:1202:18987:56110	multidrug	XP_753111.1|FEATURES|abcA|multidrug|abcA	0.999999363089	65.6	32	45.4	3.5e-06	1
POXTA	446	477	HWI-700370F:168:C7JUKANXX:6:2311:3116:29986	multidrug	AVI44920.1|FEATURES|poxtA|multidrug|poxtA	0.999999259241	68.8	32	46.2	2.1e-06	1
ABCA	828	860	HWI-700370F:168:C7JUKANXX:6:1115:6933:31247	multidrug	XP_753111.1|FEATURES|abcA|multidrug|abcA	0.999999639152	84.8	33	58.9	3.1e-10	1
CEOB	954	986	HWI-700370F:168:C7JUKANXX:6:1104:13715:79745	multidrug	YP_002095804|FEATURES|ceoB|multidrug|ceoB	1.0	90.9	33	57.8	6.9e-10	1
TETP	68	99	HWI-700370F:168:C7JUKANXX:6:2104:2612:48839	tetracycline	NP_348076|FEATURES|tetP|tetracycline|tetP	1.0	75.0	32	52.0	3.8e-08	1
MULTIDRUG_ABC_TRANSPORTER	170	201	HWI-700370F:168:C7JUKANXX:6:2308:7915:77138	multidrug	NC_010400.5984909.p01|FEATURES|multidrug_ABC_transporter|multidrug|multidrug_ABC_transporter	1.0	78.1	32	59.3	2.4e-10	1
MEXF	800	831	HWI-700370F:168:C7JUKANXX:6:2109:2082:32078	multidrug	YP_002800512|FEATURES|mexF|multidrug|mexF	0.999999968772	62.5	32	46.2	2.1e-06	1
ABCA	924	956	HWI-700370F:168:C7JUKANXX:6:2203:2837:16604	multidrug	XP_753111.1|FEATURES|abcA|multidrug|abcA	0.99999950621	72.7	33	50.8	8.4e-08	1
TRIC	257	289	HWI-700370F:168:C7JUKANXX:6:1302:6719:83133	triclosan	NP_248848.1|FEATURES|TriC|triclosan|TriC	0.999999894102	63.6	33	50.1	1.4e-07	1
MULTIDRUG_ABC_TRANSPORTER	547	578	HWI-700370F:168:C7JUKANXX:6:2111:9000:54281	multidrug	gi:497748188:ref:WP_010062372.1:|FEATURES|multidrug_ABC_transporter|multidrug|multidrug_ABC_transporter	1.0	71.9	32	52.4	2.9e-08	1
ACRB	179	210	HWI-700370F:168:C7JUKANXX:6:2307:19561:81122	multidrug	gi:491078681:ref:WP_004940301.1:|FEATURES|acrB|multidrug|acrB	1.0	65.6	32	52.0	3.8e-08	1
ABCA	874	905	HWI-700370F:168:C7JUKANXX:6:2107:16864:26111	multidrug	XP_753111.1|FEATURES|abcA|multidrug|abcA	0.999999514922	81.2	32	54.3	7.6e-09	1
LSAC	325	355	HWI-700370F:168:C7JUKANXX:6:2116:8847:13164	MLS	AEA37904.1|FEATURES|lsaC|MLS|lsaC	0.999999993012	61.3	31	45.1	4.6e-06	1
MDSB	779	810	HWI-700370F:168:C7JUKANXX:6:1102:1754:86679	multidrug	NP_459346.1|FEATURES|mdsB|multidrug|mdsB	0.999999999851	68.8	32	49.3	2.4e-07	1
TETA	444	474	HWI-700370F:168:C7JUKANXX:6:2209:5715:91284	tetracycline	gi:736993687:ref:WP_034989673.1:|FEATURES|tetA|tetracycline|tetA	0.999999967052	61.3	31	44.3	7.8e-06	1
MULTIDRUG_ABC_TRANSPORTER	523	553	HWI-700370F:168:C7JUKANXX:6:1202:1502:72563	multidrug	gi:748767925:ref:WP_040019608.1:|FEATURES|multidrug_ABC_transporter|multidrug|multidrug_ABC_transporter	0.999999999935	77.4	31	52.4	2.9e-08	1
MEXF	271	303	HWI-700370F:168:C7JUKANXX:6:2304:4405:79878	multidrug	gi:489544697:ref:WP_003449357.1:|FEATURES|mexF|multidrug|mexF	0.999999960894	60.6	33	46.2	2.1e-06	1
TRIC	779	810	HWI-700370F:168:C7JUKANXX:6:1202:9544:62214	triclosan	NP_248848.1|FEATURES|TriC|triclosan|TriC	0.999999942735	65.6	32	53.9	9.9e-09	1
MULTIDRUG_ABC_TRANSPORTER	470	501	HWI-700370F:168:C7JUKANXX:6:1316:1833:65210	multidrug	gi:1031799645:ref:WP_064138838.1:|FEATURES|multidrug_ABC_transporter|multidrug|multidrug_ABC_transporter	1.0	71.9	32	51.6	4.9e-08	1
MACB	38	70	HWI-700370F:168:C7JUKANXX:6:1202:4884:53981	MLS	gi:498115003:ref:WP_010429159.1:|FEATURES|macB|MLS|macB	1.0	63.6	33	49.7	1.9e-07	1
MEXD	167	198	HWI-700370F:168:C7JUKANXX:6:1203:13446:4201	multidrug	gi:489210576:ref:WP_003119403.1:|FEATURES|mexD|multidrug|mexD	1.0	71.9	32	53.1	1.7e-08	1
TRIC	421	453	HWI-700370F:168:C7JUKANXX:6:2214:1763:58294	triclosan	NP_248848.1|FEATURES|TriC|triclosan|TriC	0.999999985847	87.9	33	63.2	1.6e-11	1
MEXF	460	492	HWI-700370F:168:C7JUKANXX:6:2210:6614:80852	multidrug	gi:504104202:ref:WP_014338188.1:|FEATURES|mexF|multidrug|mexF	1.0	100.0	33	65.1	4.3e-12	1
RPOB2	1036	1068	HWI-700370F:168:C7JUKANXX:6:1313:19143:85099	multidrug	BAD59497.1|FEATURES|rpoB2|multidrug|rpoB2	0.999999520976	87.9	33	68.2	5.1e-13	1
MEXF	632	664	HWI-700370F:168:C7JUKANXX:6:2105:6821:73229	multidrug	gi:497896441:ref:WP_010210597.1:|FEATURES|mexF|multidrug|mexF	1.0	75.8	33	53.5	1.3e-08	1
BPEF	998	1030	HWI-700370F:168:C7JUKANXX:6:1308:14260:74687	multidrug	ZP_02465589|FEATURES|bpeF|multidrug|bpeF	1.0	75.8	33	55.8	2.6e-09	1
MEXQ	997	1027	HWI-700370F:168:C7JUKANXX:6:2105:9536:5215	multidrug	BAE06008.1|FEATURES|mexQ|multidrug|mexQ	1.0	80.6	31	55.1	4.4e-09	1
ABCA	952	984	HWI-700370F:168:C7JUKANXX:6:1204:10292:76744	multidrug	XP_753111.1|FEATURES|abcA|multidrug|abcA	0.999999704432	93.9	33	65.9	2.5e-12	1
MEXF	490	523	HWI-700370F:168:C7JUKANXX:6:1315:20604:2764	multidrug	gi:496340078:ref:WP_009049256.1:|FEATURES|mexF|multidrug|mexF	1.0	70.6	34	52.0	3.8e-08	1
MULTIDRUG_ABC_TRANSPORTER	548	580	HWI-700370F:168:C7JUKANXX:6:1307:7738:10258	multidrug	gi:497748188:ref:WP_010062372.1:|FEATURES|multidrug_ABC_transporter|multidrug|multidrug_ABC_transporter	1.0	69.7	33	54.3	7.6e-09	1
OPTRA	202	234	HWI-700370F:168:C7JUKANXX:6:1205:6130:95088	oxazolidinone	AKA86814|FEATURES|optrA|oxazolidinone|optrA	0.999050851506	63.6	33	45.1	4.6e-06	1
AMRB	885	917	HWI-700370F:168:C7JUKANXX:6:1213:19651:96688	multidrug	AAC27754|FEATURES|amrB|multidrug|amrB	1.0	81.8	33	59.7	1.8e-10	1
ABCA	188	220	HWI-700370F:168:C7JUKANXX:6:1308:9884:10169	multidrug	XP_753111.1|FEATURES|abcA|multidrug|abcA	0.999999593773	75.8	33	55.5	3.4e-09	1
TRIC	885	917	HWI-700370F:168:C7JUKANXX:6:2107:8154:12744	triclosan	NP_248848.1|FEATURES|TriC|triclosan|TriC	0.99999997775	90.9	33	60.1	1.4e-10	1
BACA	169	201	HWI-700370F:168:C7JUKANXX:6:1315:1528:20465	bacitracin	ZP_00051658|FEATURES|bacA|bacitracin|bacA	1.0	90.9	33	62.0	3.6e-11	1
ROSB	41	73	HWI-700370F:168:C7JUKANXX:6:2207:12014:89445	fosmidomycin	ZP_04631861|FEATURES|rosB|fosmidomycin|rosB	1.0	72.7	33	50.1	1.4e-07	1
TRIC	437	469	HWI-700370F:168:C7JUKANXX:6:1110:9953:79337	triclosan	NP_248848.1|FEATURES|TriC|triclosan|TriC	0.99999990281	78.8	33	58.2	5.2e-10	1
MEXF	453	485	HWI-700370F:168:C7JUKANXX:6:2316:1467:50466	multidrug	gi:553764341:ref:WP_023096686.1:|FEATURES|mexF|multidrug|mexF	1.0	81.8	33	57.4	9.0e-10	1
RPOB2	466	498	HWI-700370F:168:C7JUKANXX:6:2103:12647:15777	multidrug	BAD59497.1|FEATURES|rpoB2|multidrug|rpoB2	0.999999396838	72.7	33	59.3	2.4e-10	1
BACA	36	66	HWI-700370F:168:C7JUKANXX:6:2303:6410:78489	bacitracin	YP_001639853|FEATURES|bacA|bacitracin|bacA	1.0	83.9	31	53.1	1.7e-08	1
MULTIDRUG_ABC_TRANSPORTER	454	486	HWI-700370F:168:C7JUKANXX:6:1301:14751:31856	multidrug	gi:686364868:ref:WP_031893738.1:|FEATURES|multidrug_ABC_transporter|multidrug|multidrug_ABC_transporter	1.0	78.8	33	59.3	2.4e-10	1
ABCA	1030	1062	HWI-700370F:168:C7JUKANXX:6:2215:2729:78348	multidrug	XP_753111.1|FEATURES|abcA|multidrug|abcA	0.999999375857	63.6	33	45.8	2.7e-06	1
MULTIDRUG_ABC_TRANSPORTER	754	785	HWI-700370F:168:C7JUKANXX:6:1109:13044:87319	multidrug	NC_010400.5984909.p01|FEATURES|multidrug_ABC_transporter|multidrug|multidrug_ABC_transporter	1.0	75.0	32	53.9	9.9e-09	1
ABCA	281	313	HWI-700370F:168:C7JUKANXX:6:1310:9797:61915	multidrug	XP_753111.1|FEATURES|abcA|multidrug|abcA	0.999999615244	69.7	33	57.0	1.2e-09	1
OLEC	16	46	HWI-700370F:168:C7JUKANXX:6:2314:8369:4177	MLS	AAA26793|FEATURES|oleC|MLS|oleC	0.999999987735	67.7	31	47.0	1.2e-06	1
MULTIDRUG_ABC_TRANSPORTER	539	571	HWI-700370F:168:C7JUKANXX:6:2311:13615:85244	multidrug	gi:664556405:ref:WP_031071225.1:|FEATURES|multidrug_ABC_transporter|multidrug|multidrug_ABC_transporter	1.0	75.8	33	51.2	6.4e-08	1
MEXC	191	221	HWI-700370F:168:C7JUKANXX:6:2311:18841:55075	multidrug	gi:685917389:ref:WP_031654226.1:|FEATURES|mexC|multidrug|mexC	0.999999989032	67.7	31	44.3	7.8e-06	1
MULTIDRUG_ABC_TRANSPORTER	372	402	HWI-700370F:168:C7JUKANXX:6:1216:19455:10881	multidrug	gi:655401130:ref:WP_028800283.1:|FEATURES|multidrug_ABC_transporter|multidrug|multidrug_ABC_transporter	0.999997550758	61.3	31	46.2	2.1e-06	1
MUXB	216	247	HWI-700370F:168:C7JUKANXX:6:1115:8300:49868	multidrug	NP_251217.1|FEATURES|MuxB|multidrug|MuxB	0.999998964731	62.5	32	47.8	7.1e-07	1
TRIC	178	210	HWI-700370F:168:C7JUKANXX:6:1209:14840:78909	triclosan	NP_248848.1|FEATURES|TriC|triclosan|TriC	0.999999861078	66.7	33	48.5	4.2e-07	1
CEOB	964	995	HWI-700370F:168:C7JUKANXX:6:1213:7998:14958	multidrug	gi:590120227:emb:CDN64284.1:|FEATURES|ceoB|multidrug|ceoB	1.0	90.6	32	58.9	3.1e-10	1
MULTIDRUG_ABC_TRANSPORTER	510	542	HWI-700370F:168:C7JUKANXX:6:1212:6800:24719	multidrug	gi:1011969930:ref:WP_062776015.1:|FEATURES|multidrug_ABC_transporter|multidrug|multidrug_ABC_transporter	1.0	63.6	33	48.1	5.4e-07	1
OMPR	101	132	HWI-700370F:168:C7JUKANXX:6:1101:12829:75782	multidrug	gi:909830386:gb:AKU13184.1:|FEATURES|ompR|multidrug|ompR	0.999991950475	68.8	32	46.2	2.1e-06	1
ABCA	951	982	HWI-700370F:168:C7JUKANXX:6:2111:4823:55646	multidrug	XP_753111.1|FEATURES|abcA|multidrug|abcA	0.999999609736	84.4	32	58.5	4.0e-10	1
RPOB2	137	168	HWI-700370F:168:C7JUKANXX:6:1203:18217:99780	multidrug	BAD59497.1|FEATURES|rpoB2|multidrug|rpoB2	0.999999260014	68.8	32	52.8	2.2e-08	1
TRIC	109	140	HWI-700370F:168:C7JUKANXX:6:1203:18095:23561	triclosan	NP_248848.1|FEATURES|TriC|triclosan|TriC	0.999999451924	68.8	32	53.5	1.3e-08	1
MULTIDRUG_ABC_TRANSPORTER	423	455	HWI-700370F:168:C7JUKANXX:6:1114:11421:52867	multidrug	gi:516574297:ref:WP_017949361.1:|FEATURES|multidrug_ABC_transporter|multidrug|multidrug_ABC_transporter	1.0	69.7	33	50.4	1.1e-07	1
PBP-1A	428	460	HWI-700370F:168:C7JUKANXX:6:1106:4219:57397	beta-lactam	YP_001292390|FEATURES|PBP-1A|beta-lactam|PBP-1A	1.0	63.6	33	45.8	2.7e-06	1
MULTIDRUG_ABC_TRANSPORTER	525	557	HWI-700370F:168:C7JUKANXX:6:1113:10470:89497	multidrug	gi:517381192:ref:WP_018555350.1:|FEATURES|multidrug_ABC_transporter|multidrug|multidrug_ABC_transporter	1.0	69.7	33	50.8	8.4e-08	1
TRIC	32	64	HWI-700370F:168:C7JUKANXX:6:1311:4652:33994	triclosan	NP_248848.1|FEATURES|TriC|triclosan|TriC	0.999999917324	75.8	33	57.4	9.0e-10	1
VANR	83	114	HWI-700370F:168:C7JUKANXX:6:2112:21185:38223	glycopeptide	gi:953999146:ref:WP_058083598.1:|FEATURES|vanR|glycopeptide|vanR	0.999850979806	75.0	32	53.1	1.7e-08	1
MEXD	901	933	HWI-700370F:168:C7JUKANXX:6:1309:8573:2081	multidrug	YP_001668663|FEATURES|mexD|multidrug|mexD	1.0	69.7	33	50.8	8.4e-08	1
ABCA	972	1003	HWI-700370F:168:C7JUKANXX:6:2203:3654:15634	multidrug	XP_753111.1|FEATURES|abcA|multidrug|abcA	0.999999539642	71.9	32	52.4	2.9e-08	1
TRIC	368	400	HWI-700370F:168:C7JUKANXX:6:1315:11479:69167	triclosan	NP_248848.1|FEATURES|TriC|triclosan|TriC	0.999999899313	75.8	33	50.4	1.1e-07	1
ABCA	1027	1060	HWI-700370F:168:C7JUKANXX:6:2114:15717:48753	multidrug	XP_753111.1|FEATURES|abcA|multidrug|abcA	0.999999339297	61.8	34	44.7	6.0e-06	1
MULTIDRUG_ABC_TRANSPORTER	473	505	HWI-700370F:168:C7JUKANXX:6:1312:11658:88526	multidrug	gi:639148059:ref:WP_024490169.1:|FEATURES|multidrug_ABC_transporter|multidrug|multidrug_ABC_transporter	1.0	75.8	33	53.9	9.9e-09	1
MEXN	836	867	HWI-700370F:168:C7JUKANXX:6:2305:4435:61202	multidrug	BAE06006.1|FEATURES|mexN|multidrug|mexN	0.999999053651	68.8	32	44.3	7.8e-06	1
MTRD	962	994	HWI-700370F:168:C7JUKANXX:6:1314:4909:16165	multidrug	NP_274718.1|FEATURES|mtrD|multidrug|mtrD	1.0	78.8	33	52.0	3.8e-08	1
ABCA	942	972	HWI-700370F:168:C7JUKANXX:6:1204:5706:52944	multidrug	XP_753111.1|FEATURES|abcA|multidrug|abcA	0.99999944143	83.9	31	55.1	4.4e-09	1
MEXX	166	197	HWI-700370F:168:C7JUKANXX:6:2316:4529:92488	multidrug	gi:759574245:ref:WP_043293359.1:|FEATURES|mexX|multidrug|mexX	1.0	75.0	32	49.3	2.4e-07	1
AXYY	397	429	HWI-700370F:168:C7JUKANXX:6:1209:8591:38711	multidrug	EGP45231.1|FEATURES|AxyY|multidrug|AxyY	1.0	97.0	33	63.9	9.6e-12	1
TRIC	291	322	HWI-700370F:168:C7JUKANXX:6:1107:1622:59923	triclosan	NP_248848.1|FEATURES|TriC|triclosan|TriC	0.999999899313	62.5	32	50.4	1.1e-07	1
MUXB	544	576	HWI-700370F:168:C7JUKANXX:6:1310:14166:7142	multidrug	NP_251217.1|FEATURES|MuxB|multidrug|MuxB	0.999998844405	60.6	33	45.8	2.7e-06	1
ABCA	836	868	HWI-700370F:168:C7JUKANXX:6:2201:20212:58161	multidrug	XP_753111.1|FEATURES|abcA|multidrug|abcA	0.99999944143	69.7	33	48.1	5.4e-07	1
POXTA	160	191	HWI-700370F:168:C7JUKANXX:6:1202:11664:90541	multidrug	AVI44920.1|FEATURES|poxtA|multidrug|poxtA	0.999999219944	65.6	32	45.1	4.6e-06	1
SHV	112	142	HWI-700370F:168:C7JUKANXX:6:2113:3936:82260	beta-lactam	AY263404.1.gene1.p1|FEATURES|SHV-48|beta-lactam|SHV	1.0	74.2	31	52.4	2.9e-08	1
ABCA	248	280	HWI-700370F:168:C7JUKANXX:6:2101:17634:71993	multidrug	XP_753111.1|FEATURES|abcA|multidrug|abcA	0.999999451699	81.8	33	55.8	2.6e-09	1
MDTG	1	31	HWI-700370F:168:C7JUKANXX:6:2210:1419:78813	multidrug	CP004022.1.gene1785.p01|FEATURES|mdtG|multidrug|mdtG	0.999999887215	61.3	31	48.1	5.4e-07	1
RPOB2	141	173	HWI-700370F:168:C7JUKANXX:6:1305:4973:27327	multidrug	BAD59497.1|FEATURES|rpoB2|multidrug|rpoB2	0.999999345912	72.7	33	56.6	1.5e-09	1
ADEB	386	418	HWI-700370F:168:C7JUKANXX:6:1302:10039:76524	multidrug	gi:446910347:ref:WP_000987603.1:|FEATURES|adeB|multidrug|adeB	1.0	97.0	33	63.5	1.2e-11	1
EFRB	199	231	HWI-700370F:168:C7JUKANXX:6:2106:12167:27418	multidrug	CDO61516.1|FEATURES|efrB|multidrug|efrB	1.0	63.6	33	47.0	1.2e-06	1
MEXF	468	500	HWI-700370F:168:C7JUKANXX:6:1216:20835:29042	multidrug	gi:553764341:ref:WP_023096686.1:|FEATURES|mexF|multidrug|mexF	1.0	81.8	33	54.3	7.6e-09	1
MEXF	891	923	HWI-700370F:168:C7JUKANXX:6:2202:10240:21331	multidrug	gi:764136713:ref:WP_044320637.1:|FEATURES|mexF|multidrug|mexF	1.0	66.7	33	51.2	6.4e-08	1
VANR	79	111	HWI-700370F:168:C7JUKANXX:6:1302:15285:63562	glycopeptide	KF478993.1.gene8.p01|FEATURES|vanR|glycopeptide|vanR	1.0	60.6	33	49.3	2.4e-07	1
ADEB	384	416	HWI-700370F:168:C7JUKANXX:6:1208:9560:58847	multidrug	gi:565649137:ref:WP_023896724.1:|FEATURES|adeB|multidrug|adeB	1.0	97.0	33	63.5	1.2e-11	1
VANA	182	212	HWI-700370F:168:C7JUKANXX:6:2108:6646:56339	glycopeptide	AAX19283|FEATURES|vanA|glycopeptide|vanA	0.99999926153	61.3	31	44.3	7.8e-06	1
VANA	303	335	HWI-700370F:168:C7JUKANXX:6:2308:5444:65767	glycopeptide	CAB61227|FEATURES|vanA|glycopeptide|vanA	1.0	72.7	33	52.8	2.2e-08	1
MULTIDRUG_ABC_TRANSPORTER	532	563	HWI-700370F:168:C7JUKANXX:6:1311:17550:95087	multidrug	gi:913055317:ref:WP_050357634.1:|FEATURES|multidrug_ABC_transporter|multidrug|multidrug_ABC_transporter	1.0	71.9	32	46.2	2.1e-06	1
FMTC	595	627	HWI-700370F:168:C7JUKANXX:6:1310:3709:11682	beta-lactam	gi:1031796384:ref:WP_064136479.1:|FEATURES|fmtC|beta-lactam|fmtC	1.0	90.9	33	68.2	5.1e-13	1
MULTIDRUG_ABC_TRANSPORTER	499	530	HWI-700370F:168:C7JUKANXX:6:2209:11871:11535	multidrug	gi:913055317:ref:WP_050357634.1:|FEATURES|multidrug_ABC_transporter|multidrug|multidrug_ABC_transporter	1.0	62.5	32	44.7	6.0e-06	1
MEXF	852	882	HWI-700370F:168:C7JUKANXX:6:1216:7342:19705	multidrug	CP000675.2.gene2298.p01|FEATURES|mexF|multidrug|mexF	0.99999913189	61.3	31	45.4	3.5e-06	1
AMRB	885	917	HWI-700370F:168:C7JUKANXX:6:1311:15420:69870	multidrug	AAC27754|FEATURES|amrB|multidrug|amrB	1.0	81.8	33	59.7	1.8e-10	1
ADEB	382	413	HWI-700370F:168:C7JUKANXX:6:1309:14684:5812	multidrug	gi:446910347:ref:WP_000987603.1:|FEATURES|adeB|multidrug|adeB	1.0	93.8	32	60.8	8.1e-11	1
OTR(B)	80	110	HWI-700370F:168:C7JUKANXX:6:2216:19853:64263	tetracycline	AAD04032.1|FEATURES|otr(B)|tetracycline|otr(B)	0.999999976843	61.3	31	44.3	7.8e-06	1
MEXF	126	158	HWI-700370F:168:C7JUKANXX:6:1314:20711:30149	multidrug	gi:489252358:ref:WP_003160388.1:|FEATURES|mexF|multidrug|mexF	1.0	81.8	33	59.3	2.4e-10	1
AMRB	485	515	HWI-700370F:168:C7JUKANXX:6:1209:9502:95806	multidrug	ZP_03585936|FEATURES|amrB|multidrug|amrB	1.0	87.5	32	60.8	8.1e-11	1
MDTG	56	88	HWI-700370F:168:C7JUKANXX:6:1103:17483:26381	multidrug	gi:313635905:gb:EFS01863.1:|FEATURES|mdtG|multidrug|mdtG	0.999999998885	60.6	33	47.8	7.1e-07	1
PBP-1A	435	466	HWI-700370F:168:C7JUKANXX:6:1313:11798:86925	beta-lactam	YP_001292390|FEATURES|PBP-1A|beta-lactam|PBP-1A	1.0	65.6	32	44.7	6.0e-06	1
TRIC	583	613	HWI-700370F:168:C7JUKANXX:6:2112:7194:28887	triclosan	NP_248848.1|FEATURES|TriC|triclosan|TriC	0.999999939018	74.2	31	53.5	1.3e-08	1
ABCA	821	852	HWI-700370F:168:C7JUKANXX:6:1206:14953:79277	multidrug	XP_753111.1|FEATURES|abcA|multidrug|abcA	0.999999399967	65.6	32	46.6	1.6e-06	1
ABCA	318	348	HWI-700370F:168:C7JUKANXX:6:1112:10861:20210	multidrug	XP_753111.1|FEATURES|abcA|multidrug|abcA	0.999999531664	71.0	31	52.0	3.8e-08	1
ADEB	996	1027	HWI-700370F:168:C7JUKANXX:6:2214:16872:14509	multidrug	gi:490800509:ref:WP_004662646.1:|FEATURES|adeB|multidrug|adeB	1.0	71.9	32	52.0	3.8e-08	1
MEXF	620	651	HWI-700370F:168:C7JUKANXX:6:2112:15084:3088	multidrug	gi:971462832:ref:WP_058886834.1:|FEATURES|mexF|multidrug|mexF	1.0	87.5	32	61.6	4.7e-11	1
MULTIDRUG_ABC_TRANSPORTER	483	515	HWI-700370F:168:C7JUKANXX:6:2208:15326:64983	multidrug	gi:516574297:ref:WP_017949361.1:|FEATURES|multidrug_ABC_transporter|multidrug|multidrug_ABC_transporter	1.0	78.8	33	56.2	2.0e-09	1
RPOB2	699	730	HWI-700370F:168:C7JUKANXX:6:1309:9798:30742	multidrug	BAD59497.1|FEATURES|rpoB2|multidrug|rpoB2	0.999999230143	62.5	32	51.6	4.9e-08	1
ABCA	997	1029	HWI-700370F:168:C7JUKANXX:6:1216:14026:74827	multidrug	XP_753111.1|FEATURES|abcA|multidrug|abcA	0.999999609736	84.8	33	63.2	1.6e-11	1
MEXF	445	476	HWI-700370F:168:C7JUKANXX:6:1106:11446:52645	multidrug	gi:553764341:ref:WP_023096686.1:|FEATURES|mexF|multidrug|mexF	1.0	81.2	32	54.7	5.8e-09	1
MEXQ	993	1025	HWI-700370F:168:C7JUKANXX:6:1102:20138:49626	multidrug	BAE06008.1|FEATURES|mexQ|multidrug|mexQ	1.0	84.8	33	60.1	1.4e-10	1
MULTIDRUG_ABC_TRANSPORTER	482	514	HWI-700370F:168:C7JUKANXX:6:1308:20946:6217	multidrug	gi:913055317:ref:WP_050357634.1:|FEATURES|multidrug_ABC_transporter|multidrug|multidrug_ABC_transporter	1.0	84.8	33	58.2	5.2e-10	1
ABCA	852	884	HWI-700370F:168:C7JUKANXX:6:2212:15653:91509	multidrug	XP_753111.1|FEATURES|abcA|multidrug|abcA	0.999999399967	78.8	33	59.7	1.8e-10	1
MEXC	165	196	HWI-700370F:168:C7JUKANXX:6:1303:5356:8280	multidrug	gi:685917389:ref:WP_031654226.1:|FEATURES|mexC|multidrug|mexC	1.0	84.4	32	54.3	7.6e-09	1
ABCA	943	975	HWI-700370F:168:C7JUKANXX:6:1210:17446:28637	multidrug	XP_753111.1|FEATURES|abcA|multidrug|abcA	0.999999708594	97.0	33	65.5	3.3e-12	1
CEOB	972	1004	HWI-700370F:168:C7JUKANXX:6:2213:4774:68117	multidrug	AAB58161|FEATURES|ceoB|multidrug|ceoB	1.0	87.9	33	59.7	1.8e-10	1
MULTIDRUG_ABC_TRANSPORTER	510	542	HWI-700370F:168:C7JUKANXX:6:2108:15861:17852	multidrug	gi:686364868:ref:WP_031893738.1:|FEATURES|multidrug_ABC_transporter|multidrug|multidrug_ABC_transporter	1.0	78.8	33	52.8	2.2e-08	1
ADEH	381	413	HWI-700370F:168:C7JUKANXX:6:1114:17236:21455	multidrug	CAJ77855.1|FEATURES|adeH|multidrug|adeH	0.999999016262	69.7	33	49.7	1.9e-07	1
MEXF	797	829	HWI-700370F:168:C7JUKANXX:6:1106:18173:33934	multidrug	gi:496334960:ref:WP_009044138.1:|FEATURES|mexF|multidrug|mexF	1.0	60.6	33	47.8	7.1e-07	1
MULTIDRUG_ABC_TRANSPORTER	537	567	HWI-700370F:168:C7JUKANXX:6:1103:6005:38760	multidrug	gi:943909899:ref:WP_055545300.1:|FEATURES|multidrug_ABC_transporter|multidrug|multidrug_ABC_transporter	0.999999347288	71.0	31	44.3	7.8e-06	1
OPTRA	203	233	HWI-700370F:168:C7JUKANXX:6:1203:16461:15671	oxazolidinone	AKA86814|FEATURES|optrA|oxazolidinone|optrA	0.999101184201	64.5	31	45.8	2.7e-06	1
MDTG	78	110	HWI-700370F:168:C7JUKANXX:6:2202:14530:41683	multidrug	gi:313635905:gb:EFS01863.1:|FEATURES|mdtG|multidrug|mdtG	0.999999850453	72.7	33	48.1	5.4e-07	1
MDTL	320	352	HWI-700370F:168:C7JUKANXX:6:1204:6023:34553	multidrug	gi:446988854:ref:WP_001066110.1:|FEATURES|mdtL|multidrug|mdtL	0.999999695456	66.7	33	51.2	6.4e-08	1
MEXF	121	152	HWI-700370F:168:C7JUKANXX:6:1315:13864:78891	multidrug	gi:489544697:ref:WP_003449357.1:|FEATURES|mexF|multidrug|mexF	0.999999997318	62.5	32	45.1	4.6e-06	1
MULTIDRUG_ABC_TRANSPORTER	460	492	HWI-700370F:168:C7JUKANXX:6:1307:3653:16329	multidrug	gi:1031799645:ref:WP_064138838.1:|FEATURES|multidrug_ABC_transporter|multidrug|multidrug_ABC_transporter	1.0	63.6	33	47.8	7.1e-07	1
MULTIDRUG_ABC_TRANSPORTER	546	576	HWI-700370F:168:C7JUKANXX:6:2203:4352:13366	multidrug	gi:817122037:ref:WP_046494699.1:|FEATURES|multidrug_ABC_transporter|multidrug|multidrug_ABC_transporter	0.999999782785	74.2	31	52.0	3.8e-08	1
PATA	273	305	HWI-700370F:168:C7JUKANXX:6:2306:10882:11459	fluoroquinolone	NP_417544.5|FEATURES|patA|fluoroquinolone|patA	0.999994852607	66.7	33	47.0	1.2e-06	1
TRIC	431	463	HWI-700370F:168:C7JUKANXX:6:1215:11775:36686	triclosan	NP_248848.1|FEATURES|TriC|triclosan|TriC	0.999999952347	87.9	33	63.2	1.6e-11	1
MEXF	921	953	HWI-700370F:168:C7JUKANXX:6:2210:19106:26313	multidrug	gi:940417834:ref:WP_055007142.1:|FEATURES|mexF|multidrug|mexF	1.0	75.8	33	51.2	6.4e-08	1
MULTIDRUG_ABC_TRANSPORTER	455	485	HWI-700370F:168:C7JUKANXX:6:1114:1473:34374	multidrug	gi:686364868:ref:WP_031893738.1:|FEATURES|multidrug_ABC_transporter|multidrug|multidrug_ABC_transporter	1.0	71.0	31	48.1	5.4e-07	1
TETA	443	474	HWI-700370F:168:C7JUKANXX:6:1107:10991:81317	tetracycline	gi:736993687:ref:WP_034989673.1:|FEATURES|tetA|tetracycline|tetA	0.999999999996	65.6	32	45.8	2.7e-06	1
ROSB	132	164	HWI-700370F:168:C7JUKANXX:6:2108:17660:72271	fosmidomycin	ZP_04615639|FEATURES|rosB|fosmidomycin|rosB	1.0	81.8	33	56.6	1.5e-09	1
MEXB	975	1007	HWI-700370F:168:C7JUKANXX:6:2112:19807:53437	multidrug	gi:504646765:ref:WP_014833867.1:|FEATURES|mexB|multidrug|mexB	1.0	81.8	33	53.9	9.9e-09	1
TRIC	936	968	HWI-700370F:168:C7JUKANXX:6:2313:15766:33508	triclosan	NP_248848.1|FEATURES|TriC|triclosan|TriC	0.999999957433	78.8	33	55.8	2.6e-09	1
ADEH	292	324	HWI-700370F:168:C7JUKANXX:6:1213:9821:70291	multidrug	CAJ77855.1|FEATURES|adeH|multidrug|adeH	0.99999881903	63.6	33	44.7	6.0e-06	1
MULTIDRUG_ABC_TRANSPORTER	483	515	HWI-700370F:168:C7JUKANXX:6:1106:3661:91584	multidrug	gi:516574297:ref:WP_017949361.1:|FEATURES|multidrug_ABC_transporter|multidrug|multidrug_ABC_transporter	1.0	69.7	33	50.8	8.4e-08	1
OPTRA	191	222	HWI-700370F:168:C7JUKANXX:6:2105:4122:3781	oxazolidinone	AKA86814|FEATURES|optrA|oxazolidinone|optrA	0.999331887634	62.5	32	49.7	1.9e-07	1
MEXF	970	1002	HWI-700370F:168:C7JUKANXX:6:2101:20252:19732	multidrug	gi:504907940:ref:WP_015095042.1:|FEATURES|mexF|multidrug|mexF	1.0	78.8	33	57.4	9.0e-10	1
MUXB	587	619	HWI-700370F:168:C7JUKANXX:6:2209:6839:61658	multidrug	NP_251217.1|FEATURES|MuxB|multidrug|MuxB	0.999998735013	72.7	33	49.7	1.9e-07	1
ROSB	32	64	HWI-700370F:168:C7JUKANXX:6:1304:2116:101080	fosmidomycin	AAC60780|FEATURES|rosB|fosmidomycin|rosB	1.0	69.7	33	49.3	2.4e-07	1
EFRA	402	432	HWI-700370F:168:C7JUKANXX:6:2113:5424:90692	multidrug	CDO61513.1|FEATURES|efrA|multidrug|efrA	0.999999553447	61.3	31	45.4	3.5e-06	1
MULTIDRUG_ABC_TRANSPORTER	652	682	HWI-700370F:168:C7JUKANXX:6:1215:20379:35957	multidrug	NC_010400.5984909.p01|FEATURES|multidrug_ABC_transporter|multidrug|multidrug_ABC_transporter	1.0	71.0	31	49.7	1.9e-07	1
TRIC	227	259	HWI-700370F:168:C7JUKANXX:6:1214:19033:85319	triclosan	NP_248848.1|FEATURES|TriC|triclosan|TriC	0.999999911775	66.7	33	51.2	6.4e-08	1
TRIC	359	391	HWI-700370F:168:C7JUKANXX:6:1106:5152:22474	triclosan	NP_248848.1|FEATURES|TriC|triclosan|TriC	0.999999777771	66.7	33	45.8	2.7e-06	1
ABCA	986	1018	HWI-700370F:168:C7JUKANXX:6:2114:7720:92631	multidrug	XP_753111.1|FEATURES|abcA|multidrug|abcA	0.999999399967	63.6	33	46.6	1.6e-06	1
TRIC	59	91	HWI-700370F:168:C7JUKANXX:6:1305:17317:70590	triclosan	NP_248848.1|FEATURES|TriC|triclosan|TriC	0.999999911775	63.6	33	51.6	4.9e-08	1
EMRB	152	182	HWI-700370F:168:C7JUKANXX:6:1302:14903:77132	multidrug	gi:1016518516:ref:WP_063098254.1:|FEATURES|emrB|multidrug|emrB	0.999999995148	64.5	31	52.0	3.8e-08	1
MUXB	218	250	HWI-700370F:168:C7JUKANXX:6:2316:11324:49554	multidrug	NP_251217.1|FEATURES|MuxB|multidrug|MuxB	0.999999981413	60.6	33	48.9	3.2e-07	1
MDTG	74	104	HWI-700370F:168:C7JUKANXX:6:2204:5621:82059	multidrug	gi:313635905:gb:EFS01863.1:|FEATURES|mdtG|multidrug|mdtG	0.999996699112	67.7	31	45.1	4.6e-06	1
ABCA	1023	1056	HWI-700370F:168:C7JUKANXX:6:1201:14739:37170	multidrug	XP_753111.1|FEATURES|abcA|multidrug|abcA	0.999999481114	64.7	34	49.7	1.9e-07	1
MEXB	973	1005	HWI-700370F:168:C7JUKANXX:6:1114:12613:15410	multidrug	gi:504646765:ref:WP_014833867.1:|FEATURES|mexB|multidrug|mexB	1.0	84.8	33	54.3	7.6e-09	1
ABCA	261	293	HWI-700370F:168:C7JUKANXX:6:1208:1898:61922	multidrug	XP_753111.1|FEATURES|abcA|multidrug|abcA	0.999999375857	87.9	33	63.2	1.6e-11	1
MEXF	38	70	HWI-700370F:168:C7JUKANXX:6:1104:8171:29549	multidrug	CP000675.2.gene2298.p01|FEATURES|mexF|multidrug|mexF	1.0	75.8	33	58.2	5.2e-10	1
ADEB	748	780	HWI-700370F:168:C7JUKANXX:6:1107:4602:80396	multidrug	ZP_03823622|FEATURES|adeB|multidrug|adeB	1.0	60.6	33	44.7	6.0e-06	1
ABCA	635	666	HWI-700370F:168:C7JUKANXX:6:2102:5731:21352	multidrug	XP_753111.1|FEATURES|abcA|multidrug|abcA	0.999999615244	68.8	32	57.0	1.2e-09	1
ABCA	1406	1436	HWI-700370F:168:C7JUKANXX:6:2305:18441:11381	multidrug	XP_753111.1|FEATURES|abcA|multidrug|abcA	0.999999461725	61.3	31	48.9	3.2e-07	1
MUXA	100	132	HWI-700370F:168:C7JUKANXX:6:1215:17125:97687	multidrug	NP_251218.1|FEATURES|MuxA|multidrug|MuxA	0.999998829212	66.7	33	45.4	3.5e-06	1
MULTIDRUG_ABC_TRANSPORTER	496	527	HWI-700370F:168:C7JUKANXX:6:1315:8233:9482	multidrug	gi:913055317:ref:WP_050357634.1:|FEATURES|multidrug_ABC_transporter|multidrug|multidrug_ABC_transporter	1.0	68.8	32	50.4	1.1e-07	1
BPEF	932	964	HWI-700370F:168:C7JUKANXX:6:2204:15650:55050	multidrug	YP_001025938|FEATURES|bpeF|multidrug|bpeF	1.0	87.9	33	57.8	6.9e-10	1
PBP-1A	437	468	HWI-700370F:168:C7JUKANXX:6:2111:21037:12989	beta-lactam	YP_001292390|FEATURES|PBP-1A|beta-lactam|PBP-1A	1.0	62.5	32	44.3	7.8e-06	1
MULTIDRUG_ABC_TRANSPORTER	447	479	HWI-700370F:168:C7JUKANXX:6:2213:2371:23932	multidrug	gi:686364868:ref:WP_031893738.1:|FEATURES|multidrug_ABC_transporter|multidrug|multidrug_ABC_transporter	1.0	90.9	33	66.6	1.5e-12	1
ACRB	884	916	HWI-700370F:168:C7JUKANXX:6:1103:6807:47988	multidrug	CP002695.1.gene992.p01|FEATURES|acrB|multidrug|acrB	1.0	75.8	33	54.7	5.8e-09	1
MULTIDRUG_ABC_TRANSPORTER	546	577	HWI-700370F:168:C7JUKANXX:6:1316:9022:8909	multidrug	gi:496018010:ref:WP_008742581.1:|FEATURES|multidrug_ABC_transporter|multidrug|multidrug_ABC_transporter	0.999993940892	65.6	32	45.1	4.6e-06	1
BACA	92	124	HWI-700370F:168:C7JUKANXX:6:1215:4718:93755	bacitracin	ZP_00051658|FEATURES|bacA|bacitracin|bacA	0.999999999959	93.9	33	70.5	1.0e-13	1
TRIB	160	190	HWI-700370F:168:C7JUKANXX:6:2301:3854:99237	triclosan	NP_248847.1|FEATURES|TriB|triclosan|TriB	0.999999844512	64.5	31	46.2	2.1e-06	1
TRIC	318	349	HWI-700370F:168:C7JUKANXX:6:1105:7969:46263	triclosan	NP_248848.1|FEATURES|TriC|triclosan|TriC	0.999999851235	68.8	32	48.1	5.4e-07	1
MEXN	836	868	HWI-700370F:168:C7JUKANXX:6:1310:11639:88684	multidrug	BAE06006.1|FEATURES|mexN|multidrug|mexN	0.999999119763	69.7	33	45.8	2.7e-06	1
MULTIDRUG_ABC_TRANSPORTER	487	519	HWI-700370F:168:C7JUKANXX:6:2112:5236:51582	multidrug	gi:944009777:ref:WP_055601444.1:|FEATURES|multidrug_ABC_transporter|multidrug|multidrug_ABC_transporter	1.0	78.8	33	56.6	1.5e-09	1
ADEB	735	766	HWI-700370F:168:C7JUKANXX:6:1108:9819:18953	multidrug	gi:490800509:ref:WP_004662646.1:|FEATURES|adeB|multidrug|adeB	1.0	71.9	32	54.7	5.8e-09	1
ACRB	918	949	HWI-700370F:168:C7JUKANXX:6:2108:6680:8388	multidrug	gi:447055254:ref:WP_001132510.1:|FEATURES|acrB|multidrug|acrB	0.998921572045	65.6	32	45.1	4.6e-06	1
CARA	201	232	HWI-700370F:168:C7JUKANXX:6:2308:11738:32361	MLS	M80346.gene.p01|FEATURES|carA|MLS|carA	0.999884431203	65.6	32	52.0	3.8e-08	1
MULTIDRUG_ABC_TRANSPORTER	371	402	HWI-700370F:168:C7JUKANXX:6:1101:17312:71325	multidrug	gi:493394434:ref:WP_006350564.1:|FEATURES|multidrug_ABC_transporter|multidrug|multidrug_ABC_transporter	1.0	68.8	32	48.1	5.4e-07	1
MEXF	618	650	HWI-700370F:168:C7JUKANXX:6:1106:18689:54020	multidrug	gi:497896441:ref:WP_010210597.1:|FEATURES|mexF|multidrug|mexF	1.0	90.9	33	64.7	5.6e-12	1
MULTIDRUG_ABC_TRANSPORTER	363	393	HWI-700370F:168:C7JUKANXX:6:2104:10742:90734	multidrug	gi:686197643:ref:WP_031807899.1:|FEATURES|multidrug_ABC_transporter|multidrug|multidrug_ABC_transporter	1.0	64.5	31	47.4	9.3e-07	1
BACA	186	218	HWI-700370F:168:C7JUKANXX:6:1310:7614:31793	bacitracin	EAS48788|FEATURES|bacA|bacitracin|bacA	0.999999565706	66.7	33	45.4	3.5e-06	1
MEXF	370	402	HWI-700370F:168:C7JUKANXX:6:1111:20013:81775	multidrug	YP_001749316|FEATURES|mexF|multidrug|mexF	1.0	87.9	33	62.4	2.8e-11	1
ROSB	236	268	HWI-700370F:168:C7JUKANXX:6:1214:8631:7660	fosmidomycin	YP_001605795|FEATURES|rosB|fosmidomycin|rosB	1.0	81.8	33	56.2	2.0e-09	1
STAPHYLOCOCCUS_MUPA_CONFERRING_RESISTANCE_TO_MUPIROCIN	854	884	HWI-700370F:168:C7JUKANXX:6:1308:21150:98183	mupirocin	CAA53189|FEATURES|Staphylococcus_mupA_conferring_resistance_to_mupirocin|mupirocin|Staphylococcus_mupA_conferring_resistance_to_mupirocin	0.999999448572	100.0	31	63.5	1.2e-11	1
ACRB	162	194	HWI-700370F:168:C7JUKANXX:6:1108:19351:56528	multidrug	gi:491078681:ref:WP_004940301.1:|FEATURES|acrB|multidrug|acrB	1.0	60.6	33	50.4	1.1e-07	1
TRUNCATED_PUTATIVE_RESPONSE_REGULATOR_ARLR	86	117	HWI-700370F:168:C7JUKANXX:6:1110:18634:20069	unclassified	AE015929.1.gene1106.p01|FEATURES|truncated_putative_response_regulator_ArlR|unclassified|truncated_putative_response_regulator_ArlR	1.0	90.6	32	61.6	4.7e-11	1
RPOB2	588	618	HWI-700370F:168:C7JUKANXX:6:2101:9097:76242	multidrug	BAD59497.1|FEATURES|rpoB2|multidrug|rpoB2	0.999999376858	83.9	31	58.2	5.2e-10	1
MEXE	88	119	HWI-700370F:168:C7JUKANXX:6:1204:20445:39723	multidrug	YP_002235155|FEATURES|mexE|multidrug|mexE	1.0	65.6	32	47.4	9.3e-07	1
ABCA	1008	1040	HWI-700370F:168:C7JUKANXX:6:1210:5540:19182	multidrug	XP_753111.1|FEATURES|abcA|multidrug|abcA	0.999999461725	63.6	33	48.9	3.2e-07	1
TRIC	55	87	HWI-700370F:168:C7JUKANXX:6:2305:16003:17481	triclosan	NP_248848.1|FEATURES|TriC|triclosan|TriC	0.999999957433	66.7	33	55.8	2.6e-09	1
MULTIDRUG_ABC_TRANSPORTER	515	547	HWI-700370F:168:C7JUKANXX:6:2302:5579:97138	multidrug	gi:686364868:ref:WP_031893738.1:|FEATURES|multidrug_ABC_transporter|multidrug|multidrug_ABC_transporter	1.0	60.6	33	44.3	7.8e-06	1
MEXD	47	79	HWI-700370F:168:C7JUKANXX:6:1106:6829:95442	multidrug	gi:852273548:ref:WP_048328542.1:|FEATURES|mexD|multidrug|mexD	1.0	66.7	33	48.1	5.4e-07	1
TRIC	443	475	HWI-700370F:168:C7JUKANXX:6:2112:9873:22992	triclosan	NP_248848.1|FEATURES|TriC|triclosan|TriC	0.999999927336	72.7	33	52.4	2.9e-08	1
GOLS	7	39	HWI-700370F:168:C7JUKANXX:6:2316:6651:32498	multidrug	NP_459349.1|FEATURES|golS|multidrug|golS	0.999997772838	75.8	33	50.8	8.4e-08	1
ABCA	937	969	HWI-700370F:168:C7JUKANXX:6:1311:16923:20477	multidrug	XP_753111.1|FEATURES|abcA|multidrug|abcA	0.999999581197	78.8	33	54.7	5.8e-09	1
RPOB2	991	1022	HWI-700370F:168:C7JUKANXX:6:2303:4729:29965	multidrug	BAD59497.1|FEATURES|rpoB2|multidrug|rpoB2	0.999999209225	65.6	32	50.8	8.4e-08	1
MDTN	51	81	HWI-700370F:168:C7JUKANXX:6:1307:11431:24400	multidrug	gi:554684122:ref:WP_023184036.1:|FEATURES|mdtN|multidrug|mdtN	0.999999822911	61.3	31	44.3	7.8e-06	1
MULTIDRUG_ABC_TRANSPORTER	489	520	HWI-700370F:168:C7JUKANXX:6:1112:19272:2515	multidrug	gi:517381192:ref:WP_018555350.1:|FEATURES|multidrug_ABC_transporter|multidrug|multidrug_ABC_transporter	1.0	78.1	32	50.1	1.4e-07	1
MDTC	383	415	HWI-700370F:168:C7JUKANXX:6:2303:5086:57179	multidrug	gi:446590225:ref:WP_000667571.1:|FEATURES|mdtC|multidrug|mdtC	0.973697440821	90.9	33	60.8	8.1e-11	1
MEXF	455	487	HWI-700370F:168:C7JUKANXX:6:1108:8909:37185	multidrug	gi:504104202:ref:WP_014338188.1:|FEATURES|mexF|multidrug|mexF	1.0	97.0	33	63.5	1.2e-11	1
MULTIDRUG_ABC_TRANSPORTER	477	508	HWI-700370F:168:C7JUKANXX:6:2106:20205:32532	multidrug	gi:558888514:ref:WP_023543283.1:|FEATURES|multidrug_ABC_transporter|multidrug|multidrug_ABC_transporter	1.0	65.6	32	47.8	7.1e-07	1
MEXF	669	701	HWI-700370F:168:C7JUKANXX:6:2202:12920:88447	multidrug	gi:505289664:ref:WP_015476766.1:|FEATURES|mexF|multidrug|mexF	1.0	78.8	33	63.2	1.6e-11	1
ROSA	285	317	HWI-700370F:168:C7JUKANXX:6:2304:16236:20216	fosmidomycin	ZP_04623896|FEATURES|rosA|fosmidomycin|rosA	1.0	75.8	33	51.6	4.9e-08	1
MEXF	454	486	HWI-700370F:168:C7JUKANXX:6:1302:7770:67101	multidrug	gi:553764341:ref:WP_023096686.1:|FEATURES|mexF|multidrug|mexF	1.0	81.8	33	58.2	5.2e-10	1
MEXY	894	925	HWI-700370F:168:C7JUKANXX:6:2205:1309:100233	multidrug	BAA34300|FEATURES|mexY|multidrug|mexY	1.0	78.1	32	57.4	9.0e-10	1
MEXD	43	75	HWI-700370F:168:C7JUKANXX:6:1103:2542:35188	multidrug	gi:852273548:ref:WP_048328542.1:|FEATURES|mexD|multidrug|mexD	0.999998728762	66.7	33	45.1	4.6e-06	1
MULTIDRUG_ABC_TRANSPORTER	547	578	HWI-700370F:168:C7JUKANXX:6:1108:8889:92488	multidrug	gi:953808775:ref:WP_058042812.1:|FEATURES|multidrug_ABC_transporter|multidrug|multidrug_ABC_transporter	0.999999773754	62.5	32	47.0	1.2e-06	1
TRIC	130	162	HWI-700370F:168:C7JUKANXX:6:2212:7468:35029	triclosan	NP_248848.1|FEATURES|TriC|triclosan|TriC	0.999999894102	81.8	33	62.0	3.6e-11	1
AMRB	472	503	HWI-700370F:168:C7JUKANXX:6:2312:7085:21498	multidrug	gi:493455429:ref:WP_006410704.1:|FEATURES|amrB|multidrug|amrB	1.0	87.5	32	56.6	1.5e-09	1
BACA	166	198	HWI-700370F:168:C7JUKANXX:6:2105:18070:60963	bacitracin	ZP_00051658|FEATURES|bacA|bacitracin|bacA	1.0	90.9	33	63.2	1.6e-11	1
ABCA	822	854	HWI-700370F:168:C7JUKANXX:6:1111:17527:52852	multidrug	XP_753111.1|FEATURES|abcA|multidrug|abcA	0.999999598239	78.8	33	55.8	2.6e-09	1
MULTIDRUG_ABC_TRANSPORTER	473	504	HWI-700370F:168:C7JUKANXX:6:1316:10722:82270	multidrug	gi:953808775:ref:WP_058042812.1:|FEATURES|multidrug_ABC_transporter|multidrug|multidrug_ABC_transporter	1.0	75.0	32	52.0	3.8e-08	1
MDTC	359	390	HWI-700370F:168:C7JUKANXX:6:1102:8531:61880	multidrug	gi:554917939:ref:WP_023194007.1:|FEATURES|mdtC|multidrug|mdtC	0.983546269372	65.6	32	49.7	1.9e-07	1
MEXF	38	70	HWI-700370F:168:C7JUKANXX:6:1202:13552:40842	multidrug	CP000675.2.gene2298.p01|FEATURES|mexF|multidrug|mexF	1.0	75.8	33	58.2	5.2e-10	1
RIFAMPIN_MONOOXYGENASE	264	296	HWI-700370F:168:C7JUKANXX:6:2213:21138:98762	rifamycin	gi:769934495:ref:WP_045068423.1:|FEATURES|rifampin_monooxygenase|rifamycin|rifampin_monooxygenase	1.0	63.6	33	46.6	1.6e-06	1
BACA	105	136	HWI-700370F:168:C7JUKANXX:6:1202:9994:68526	bacitracin	YP_001925041|FEATURES|bacA|bacitracin|bacA	0.99999999961	81.2	32	57.8	6.9e-10	1
YOJI	174	206	HWI-700370F:168:C7JUKANXX:6:2306:19558:29190	peptide	NP_416715.1|FEATURES|YojI|peptide|YojI	0.999999890297	72.7	33	52.0	3.8e-08	1
TRIC	930	962	HWI-700370F:168:C7JUKANXX:6:1310:12898:8827	triclosan	NP_248848.1|FEATURES|TriC|triclosan|TriC	0.999999949488	75.8	33	54.7	5.8e-09	1
BACA	100	131	HWI-700370F:168:C7JUKANXX:6:1305:4427:34820	bacitracin	YP_001925041|FEATURES|bacA|bacitracin|bacA	1.0	90.6	32	66.6	1.5e-12	1
RPOB2	421	453	HWI-700370F:168:C7JUKANXX:6:2216:20243:53977	multidrug	BAD59497.1|FEATURES|rpoB2|multidrug|rpoB2	0.999999376858	81.8	33	58.2	5.2e-10	1
ADEB	371	402	HWI-700370F:168:C7JUKANXX:6:2108:17629:44963	multidrug	gi:446910347:ref:WP_000987603.1:|FEATURES|adeB|multidrug|adeB	1.0	90.6	32	57.8	6.9e-10	1
CEOB	727	759	HWI-700370F:168:C7JUKANXX:6:1304:13564:74112	multidrug	AAB58161|FEATURES|ceoB|multidrug|ceoB	0.999999953243	63.6	33	49.7	1.9e-07	1
MUXB	551	583	HWI-700370F:168:C7JUKANXX:6:1201:15515:8020	multidrug	NP_251217.1|FEATURES|MuxB|multidrug|MuxB	0.999998794767	60.6	33	45.1	4.6e-06	1
TRANSCRIPTIONAL_REGULATORY_PROTEIN_CPXR_CPXR	85	117	HWI-700370F:168:C7JUKANXX:6:2103:20493:90713	unclassified	CP001485.1.gene721.p01|FEATURES|transcriptional_regulatory_protein_CpxR_cpxR|unclassified|transcriptional_regulatory_protein_CpxR_cpxR	1.0	78.8	33	55.1	4.4e-09	1
ABCA	805	837	HWI-700370F:168:C7JUKANXX:6:1215:1592:10768	multidrug	XP_753111.1|FEATURES|abcA|multidrug|abcA	0.999999531664	72.7	33	52.0	3.8e-08	1
RPOB2	448	480	HWI-700370F:168:C7JUKANXX:6:1104:19180:41079	multidrug	BAD59497.1|FEATURES|rpoB2|multidrug|rpoB2	0.999999322517	84.8	33	66.2	1.9e-12	1
PBP-1A	174	206	HWI-700370F:168:C7JUKANXX:6:1302:5450:57226	beta-lactam	YP_001292390|FEATURES|PBP-1A|beta-lactam|PBP-1A	1.0	63.6	33	46.2	2.1e-06	1
MTRD	957	989	HWI-700370F:168:C7JUKANXX:6:2101:18610:23166	multidrug	NP_274718.1|FEATURES|mtrD|multidrug|mtrD	1.0	75.8	33	50.1	1.4e-07	1
EMRA	282	314	HWI-700370F:168:C7JUKANXX:6:1306:12589:19019	multidrug	gi:930430030:ref:WP_054192373.1:|FEATURES|emrA|multidrug|emrA	0.985529261853	60.6	33	45.8	2.7e-06	1
SMEB	884	916	HWI-700370F:168:C7JUKANXX:6:2210:21168:15005	multidrug	gi:924026131:emb:CRX68731.1:|FEATURES|smeB|multidrug|smeB	1.0	72.7	33	51.6	4.9e-08	1
MEXF	75	107	HWI-700370F:168:C7JUKANXX:6:1303:14398:84725	multidrug	gi:553772468:ref:WP_023104400.1:|FEATURES|mexF|multidrug|mexF	1.0	72.7	33	51.2	6.4e-08	1
VGAE	379	411	HWI-700370F:168:C7JUKANXX:6:1206:1985:67751	MLS	FR772051.1.gene9.p01|FEATURES|vgaE|MLS|vgaE	0.999999994069	63.6	33	45.4	3.5e-06	1
MEXF	820	851	HWI-700370F:168:C7JUKANXX:6:1213:3263:14384	multidrug	gi:940417834:ref:WP_055007142.1:|FEATURES|mexF|multidrug|mexF	1.0	75.0	32	54.3	7.6e-09	1
MEXF	105	137	HWI-700370F:168:C7JUKANXX:6:2110:3136:21490	multidrug	CP000675.2.gene2298.p01|FEATURES|mexF|multidrug|mexF	0.999999201758	60.6	33	47.0	1.2e-06	1
MEXB	245	275	HWI-700370F:168:C7JUKANXX:6:1103:18924:21638	multidrug	YP_001345921|FEATURES|mexB|multidrug|mexB	1.0	64.5	31	46.6	1.6e-06	1
ABCA	940	971	HWI-700370F:168:C7JUKANXX:6:1206:9537:98904	multidrug	XP_753111.1|FEATURES|abcA|multidrug|abcA	0.999999553147	71.9	32	53.1	1.7e-08	1
BAER	65	97	HWI-700370F:168:C7JUKANXX:6:1306:6500:98356	multidrug	YP_490321.1|FEATURES|baeR|multidrug|baeR	0.999997069393	63.6	33	48.1	5.4e-07	1
MDTA	162	194	HWI-700370F:168:C7JUKANXX:6:1314:15096:55856	multidrug	gi:1018319469:emb:SAH60719.1:|FEATURES|mdtA|multidrug|mdtA	0.999999999987	60.6	33	47.4	9.3e-07	1
MACB	539	569	HWI-700370F:168:C7JUKANXX:6:2108:19056:4426	MLS	gi:446048013:ref:WP_000125868.1:|FEATURES|macB|MLS|macB	0.999999983761	67.7	31	48.1	5.4e-07	1
MDTC	59	89	HWI-700370F:168:C7JUKANXX:6:1214:12485:101152	multidrug	gi:857778813:emb:CRL60249.1:|FEATURES|mdtC|multidrug|mdtC	0.999997667725	64.5	31	44.3	7.8e-06	1
ABCA	802	834	HWI-700370F:168:C7JUKANXX:6:1201:19211:54298	multidrug	XP_753111.1|FEATURES|abcA|multidrug|abcA	0.999999547429	69.7	33	52.8	2.2e-08	1
ABCA	939	971	HWI-700370F:168:C7JUKANXX:6:2209:16746:12313	multidrug	XP_753111.1|FEATURES|abcA|multidrug|abcA	0.999999663296	87.9	33	61.2	6.2e-11	1
RPOB2	581	613	HWI-700370F:168:C7JUKANXX:6:1205:11041:90073	multidrug	BAD59497.1|FEATURES|rpoB2|multidrug|rpoB2	0.999999417275	81.8	33	60.5	1.1e-10	1
MEXF	43	75	HWI-700370F:168:C7JUKANXX:6:1209:4595:21457	multidrug	CP000675.2.gene2298.p01|FEATURES|mexF|multidrug|mexF	1.0	75.8	33	57.4	9.0e-10	1
ROSB	324	356	HWI-700370F:168:C7JUKANXX:6:2112:15376:62367	fosmidomycin	YP_001007250|FEATURES|rosB|fosmidomycin|rosB	1.0	66.7	33	47.0	1.2e-06	1
AMRB	889	921	HWI-700370F:168:C7JUKANXX:6:2108:9208:93977	multidrug	AAC27754|FEATURES|amrB|multidrug|amrB	1.0	78.8	33	60.5	1.1e-10	1
TRANSCRIPTIONAL_REGULATORY_PROTEIN_CPXR_CPXR	85	116	HWI-700370F:168:C7JUKANXX:6:2312:20614:97902	unclassified	CP001485.1.gene721.p01|FEATURES|transcriptional_regulatory_protein_CpxR_cpxR|unclassified|transcriptional_regulatory_protein_CpxR_cpxR	1.0	78.1	32	53.1	1.7e-08	1
ABCA	544	575	HWI-700370F:168:C7JUKANXX:6:1216:5057:69786	multidrug	XP_753111.1|FEATURES|abcA|multidrug|abcA	0.999999587694	78.1	32	55.1	4.4e-09	1
RPOB2	801	832	HWI-700370F:168:C7JUKANXX:6:2104:19756:27018	multidrug	BAD59497.1|FEATURES|rpoB2|multidrug|rpoB2	0.99999925031	75.0	32	52.4	2.9e-08	1
MACB	19	50	HWI-700370F:168:C7JUKANXX:6:2209:19510:80236	MLS	YP_001176128|FEATURES|macB|MLS|macB	0.999999998539	62.5	32	44.7	6.0e-06	1
ABCA	956	988	HWI-700370F:168:C7JUKANXX:6:1202:12667:45647	multidrug	XP_753111.1|FEATURES|abcA|multidrug|abcA	0.999999411556	66.7	33	47.0	1.2e-06	1
RPOB2	429	460	HWI-700370F:168:C7JUKANXX:6:2106:8896:17051	multidrug	BAD59497.1|FEATURES|rpoB2|multidrug|rpoB2	0.999999294891	78.1	32	54.3	7.6e-09	1
CEOB	168	198	HWI-700370F:168:C7JUKANXX:6:1106:12596:14405	multidrug	YP_002095804|FEATURES|ceoB|multidrug|ceoB	1.0	80.6	31	58.9	3.1e-10	1
TRIC	693	725	HWI-700370F:168:C7JUKANXX:6:1314:15273:83241	triclosan	NP_248848.1|FEATURES|TriC|triclosan|TriC	0.999999905793	60.6	33	50.8	8.4e-08	1
MULTIDRUG_ABC_TRANSPORTER	483	515	HWI-700370F:168:C7JUKANXX:6:1308:1908:13020	multidrug	gi:516574297:ref:WP_017949361.1:|FEATURES|multidrug_ABC_transporter|multidrug|multidrug_ABC_transporter	1.0	69.7	33	50.8	8.4e-08	1
MULTIDRUG_ABC_TRANSPORTER	525	557	HWI-700370F:168:C7JUKANXX:6:2313:13596:34886	multidrug	gi:748767925:ref:WP_040019608.1:|FEATURES|multidrug_ABC_transporter|multidrug|multidrug_ABC_transporter	1.0	66.7	33	47.8	7.1e-07	1
MEXB	186	217	HWI-700370F:168:C7JUKANXX:6:2308:6461:72257	multidrug	YP_001345921|FEATURES|mexB|multidrug|mexB	0.999998572878	62.5	32	48.9	3.2e-07	1
BACA	181	213	HWI-700370F:168:C7JUKANXX:6:2206:7794:67116	bacitracin	YP_001925041|FEATURES|bacA|bacitracin|bacA	1.0	90.9	33	62.8	2.1e-11	1
MEXY	915	945	HWI-700370F:168:C7JUKANXX:6:2308:7207:67828	multidrug	BAA34300|FEATURES|mexY|multidrug|mexY	1.0	87.1	31	59.3	2.4e-10	1
GOLS	29	60	HWI-700370F:168:C7JUKANXX:6:1214:2489:65746	multidrug	NP_459349.1|FEATURES|golS|multidrug|golS	0.999997442899	65.6	32	44.7	6.0e-06	1
MULTIDRUG_ABC_TRANSPORTER	482	512	HWI-700370F:168:C7JUKANXX:6:1116:12081:98120	multidrug	gi:985844137:ref:WP_060895163.1:|FEATURES|multidrug_ABC_transporter|multidrug|multidrug_ABC_transporter	0.999999999898	61.3	31	45.4	3.5e-06	1
ACRB	179	209	HWI-700370F:168:C7JUKANXX:6:1213:6541:101098	multidrug	gi:727178815:ref:WP_033642107.1:|FEATURES|acrB|multidrug|acrB	0.999991207807	61.3	31	45.1	4.6e-06	1
ABCA	347	379	HWI-700370F:168:C7JUKANXX:6:2306:15934:76900	multidrug	XP_753111.1|FEATURES|abcA|multidrug|abcA	0.999999324861	60.6	33	44.3	7.8e-06	1
RPOB2	777	809	HWI-700370F:168:C7JUKANXX:6:1304:16069:2222	multidrug	BAD59497.1|FEATURES|rpoB2|multidrug|rpoB2	0.999999285876	75.8	33	53.9	9.9e-09	1
TRIC	394	424	HWI-700370F:168:C7JUKANXX:6:1201:19371:48062	triclosan	NP_248848.1|FEATURES|TriC|triclosan|TriC	0.999999964577	90.3	31	57.0	1.2e-09	1
CEOB	127	157	HWI-700370F:168:C7JUKANXX:6:1306:13875:14896	multidrug	CAR56416|FEATURES|ceoB|multidrug|ceoB	0.999999999997	83.9	31	56.6	1.5e-09	1
ROSA	53	84	HWI-700370F:168:C7JUKANXX:6:2103:15745:43220	fosmidomycin	YP_001401993|FEATURES|rosA|fosmidomycin|rosA	1.0	68.8	32	50.8	8.4e-08	1
ABCA	944	975	HWI-700370F:168:C7JUKANXX:6:1307:11507:77348	multidrug	XP_753111.1|FEATURES|abcA|multidrug|abcA	0.99999944143	84.4	32	57.4	9.0e-10	1
CEOB	284	316	HWI-700370F:168:C7JUKANXX:6:2202:16598:36085	multidrug	gi:590120227:emb:CDN64284.1:|FEATURES|ceoB|multidrug|ceoB	1.0	69.7	33	51.6	4.9e-08	1
MEXD	975	1006	HWI-700370F:168:C7JUKANXX:6:1206:16316:70728	multidrug	gi:1011729993:ref:WP_062573631.1:|FEATURES|mexD|multidrug|mexD	1.0	81.2	32	54.7	5.8e-09	1
AMRB	361	393	HWI-700370F:168:C7JUKANXX:6:1316:10979:21676	multidrug	gi:493455429:ref:WP_006410704.1:|FEATURES|amrB|multidrug|amrB	1.0	75.8	33	52.4	2.9e-08	1
TRIC	193	225	HWI-700370F:168:C7JUKANXX:6:2205:20854:32950	triclosan	NP_248848.1|FEATURES|TriC|triclosan|TriC	0.99999984337	63.6	33	48.1	5.4e-07	1
MDTC	363	395	HWI-700370F:168:C7JUKANXX:6:2215:3605:73805	multidrug	NC_002695.1.916586.p01|FEATURES|mdtC|multidrug|mdtC	0.977589896871	60.6	33	47.8	7.1e-07	1
ADEB	327	359	HWI-700370F:168:C7JUKANXX:6:2108:17286:56900	multidrug	ZP_04661876|FEATURES|adeB|multidrug|adeB	1.0	72.7	33	53.1	1.7e-08	1
TRIC	426	458	HWI-700370F:168:C7JUKANXX:6:1304:12839:54332	triclosan	NP_248848.1|FEATURES|TriC|triclosan|TriC	0.999999974943	81.8	33	59.3	2.4e-10	1
OLEC	15	46	HWI-700370F:168:C7JUKANXX:6:2106:6061:58061	MLS	AAA26793|FEATURES|oleC|MLS|oleC	0.999999990356	68.8	32	48.5	4.2e-07	1
AMRB	916	948	HWI-700370F:168:C7JUKANXX:6:1212:10160:14119	multidrug	YP_001764894|FEATURES|amrB|multidrug|amrB	1.0	84.8	33	59.7	1.8e-10	1
MULTIDRUG_ABC_TRANSPORTER	565	597	HWI-700370F:168:C7JUKANXX:6:1208:1093:25937	multidrug	gi:663155409:ref:WP_030194633.1:|FEATURES|multidrug_ABC_transporter|multidrug|multidrug_ABC_transporter	0.99999482991	63.6	33	44.7	6.0e-06	1
MEXF	362	394	HWI-700370F:168:C7JUKANXX:6:1314:18469:65545	multidrug	gi:985599614:ref:WP_060839111.1:|FEATURES|mexF|multidrug|mexF	1.0	72.7	33	56.2	2.0e-09	1
BACA	88	120	HWI-700370F:168:C7JUKANXX:6:2108:9545:97077	bacitracin	YP_001925041|FEATURES|bacA|bacitracin|bacA	0.999999999954	93.9	33	69.7	1.7e-13	1
MEXF	895	925	HWI-700370F:168:C7JUKANXX:6:1102:18758:11616	multidrug	gi:764136713:ref:WP_044320637.1:|FEATURES|mexF|multidrug|mexF	1.0	67.7	31	49.7	1.9e-07	1
ACRB	976	1008	HWI-700370F:168:C7JUKANXX:6:1105:13406:88277	multidrug	YP_001175677|FEATURES|acrB|multidrug|acrB	1.0	78.8	33	54.3	7.6e-09	1
KDPE	72	103	HWI-700370F:168:C7JUKANXX:6:2103:16070:88056	aminoglycoside	NP_415222.1|FEATURES|kdpE|aminoglycoside|kdpE	0.999994123155	65.6	32	44.3	7.8e-06	1
TRIC	653	684	HWI-700370F:168:C7JUKANXX:6:2304:7165:45214	triclosan	NP_248848.1|FEATURES|TriC|triclosan|TriC	0.999999792983	62.5	32	46.2	2.1e-06	1
MUXB	583	615	HWI-700370F:168:C7JUKANXX:6:2209:8198:74076	multidrug	NP_251217.1|FEATURES|MuxB|multidrug|MuxB	0.99999908371	72.7	33	50.1	1.4e-07	1
MEXF	811	842	HWI-700370F:168:C7JUKANXX:6:1304:9415:72848	multidrug	gi:496334960:ref:WP_009044138.1:|FEATURES|mexF|multidrug|mexF	1.0	62.5	32	48.5	4.2e-07	1
MEXF	985	1015	HWI-700370F:168:C7JUKANXX:6:1114:14000:6704	multidrug	CP000675.2.gene2298.p01|FEATURES|mexF|multidrug|mexF	1.0	71.0	31	49.3	2.4e-07	1
ABCA	812	844	HWI-700370F:168:C7JUKANXX:6:1111:7063:53161	multidrug	XP_753111.1|FEATURES|abcA|multidrug|abcA	0.999999620678	81.8	33	57.4	9.0e-10	1
RPOB2	779	810	HWI-700370F:168:C7JUKANXX:6:1209:4120:47998	multidrug	BAD59497.1|FEATURES|rpoB2|multidrug|rpoB2	0.999999304261	78.1	32	54.7	5.8e-09	1
ABCA	1259	1289	HWI-700370F:168:C7JUKANXX:6:1305:11377:13753	multidrug	XP_753111.1|FEATURES|abcA|multidrug|abcA	0.999999339297	64.5	31	44.7	6.0e-06	1
MEXN	837	869	HWI-700370F:168:C7JUKANXX:6:2208:7570:83719	multidrug	BAE06006.1|FEATURES|mexN|multidrug|mexN	0.999999102921	69.7	33	45.4	3.5e-06	1
MULTIDRUG_ABC_TRANSPORTER	892	923	HWI-700370F:168:C7JUKANXX:6:1212:14088:101103	multidrug	NC_010400.5984909.p01|FEATURES|multidrug_ABC_transporter|multidrug|multidrug_ABC_transporter	1.0	84.4	32	58.2	5.2e-10	1
TRIA	186	217	HWI-700370F:168:C7JUKANXX:6:2308:1850:73527	triclosan	NP_248846.1|FEATURES|TriA|triclosan|TriA	0.999999830186	68.8	32	45.8	2.7e-06	1
TETP	71	103	HWI-700370F:168:C7JUKANXX:6:1311:14625:11924	tetracycline	NP_348076|FEATURES|tetP|tetracycline|tetP	0.999999999974	60.6	33	45.1	4.6e-06	1
MEXD	23	53	HWI-700370F:168:C7JUKANXX:6:2205:14144:99008	multidrug	YP_348488|FEATURES|mexD|multidrug|mexD	0.999999998257	64.5	31	47.8	7.1e-07	1
ABCA	1307	1338	HWI-700370F:168:C7JUKANXX:6:1307:2224:67304	multidrug	XP_753111.1|FEATURES|abcA|multidrug|abcA	0.999999723651	87.5	32	67.0	1.1e-12	1
MEXE	93	125	HWI-700370F:168:C7JUKANXX:6:1314:6939:83748	multidrug	ZP_02889084|FEATURES|mexE|multidrug|mexE	0.999999999997	63.6	33	44.7	6.0e-06	1
MEXF	713	745	HWI-700370F:168:C7JUKANXX:6:1209:4878:22741	multidrug	gi:852275723:ref:WP_048329135.1:|FEATURES|mexF|multidrug|mexF	0.999999999998	63.6	33	47.0	1.2e-06	1
TETP	6	37	HWI-700370F:168:C7JUKANXX:6:1208:19804:69124	tetracycline	NP_348076|FEATURES|tetP|tetracycline|tetP	1.0	62.5	32	48.9	3.2e-07	1
BPEF	41	72	HWI-700370F:168:C7JUKANXX:6:1209:4159:37044	multidrug	ZP_02465589|FEATURES|bpeF|multidrug|bpeF	1.0	81.2	32	58.9	3.1e-10	1
TRIC	690	721	HWI-700370F:168:C7JUKANXX:6:1206:2536:4717	triclosan	NP_248848.1|FEATURES|TriC|triclosan|TriC	0.999999911775	62.5	32	51.2	6.4e-08	1
MEXF	379	410	HWI-700370F:168:C7JUKANXX:6:1202:2609:13656	multidrug	gi:852275723:ref:WP_048329135.1:|FEATURES|mexF|multidrug|mexF	1.0	87.5	32	55.5	3.4e-09	1
BRUCELLA_SUIS_MPRF	255	287	HWI-700370F:168:C7JUKANXX:6:2111:16761:41454	peptide	Q8FW76|FEATURES|Brucella_suis_mprF|peptide|Brucella_suis_mprF	0.99999997683	63.6	33	45.1	4.6e-06	1
TETB(60)	482	514	HWI-700370F:168:C7JUKANXX:6:1208:5046:35265	tetracycline	ANZ79241.1|FEATURES|tetB(60)|tetracycline|tetB(60)	0.999999999985	72.7	33	49.3	2.4e-07	1
MULTIDRUG_ABC_TRANSPORTER	371	402	HWI-700370F:168:C7JUKANXX:6:2316:17767:11143	multidrug	gi:930482089:ref:WP_054228897.1:|FEATURES|multidrug_ABC_transporter|multidrug|multidrug_ABC_transporter	1.0	68.8	32	48.1	5.4e-07	1
ACRA	263	294	HWI-700370F:168:C7JUKANXX:6:2314:17301:90299	multidrug	gi:17973459:gb:AAL32125.1:|FEATURES|acrA|multidrug|acrA	1.0	71.9	32	54.3	7.6e-09	1
MEXF	370	402	HWI-700370F:168:C7JUKANXX:6:2211:2805:74792	multidrug	CP000675.2.gene2298.p01|FEATURES|mexF|multidrug|mexF	1.0	78.8	33	56.2	2.0e-09	1
AXYX	264	295	HWI-700370F:168:C7JUKANXX:6:1107:11101:90999	multidrug	EGP45232.2|FEATURES|AxyX|multidrug|AxyX	0.999998005218	65.6	32	45.4	3.5e-06	1
TRIC	407	439	HWI-700370F:168:C7JUKANXX:6:1301:10881:70244	triclosan	NP_248848.1|FEATURES|TriC|triclosan|TriC	0.999999907323	81.8	33	58.9	3.1e-10	1
TRIC	133	164	HWI-700370F:168:C7JUKANXX:6:1310:15226:72131	triclosan	NP_248848.1|FEATURES|TriC|triclosan|TriC	0.999999979935	84.4	32	60.8	8.1e-11	1
ABCA	262	294	HWI-700370F:168:C7JUKANXX:6:2305:8768:35932	multidrug	XP_753111.1|FEATURES|abcA|multidrug|abcA	0.999999647961	84.8	33	59.7	1.8e-10	1
MEXF	456	488	HWI-700370F:168:C7JUKANXX:6:1211:9457:49599	multidrug	gi:553764341:ref:WP_023096686.1:|FEATURES|mexF|multidrug|mexF	1.0	81.8	33	57.4	9.0e-10	1
TRIC	956	987	HWI-700370F:168:C7JUKANXX:6:2301:15605:81172	triclosan	NP_248848.1|FEATURES|TriC|triclosan|TriC	0.99999998044	96.9	32	66.6	1.5e-12	1
VANR	89	120	HWI-700370F:168:C7JUKANXX:6:2214:4766:12768	glycopeptide	KF478993.1.gene8.p01|FEATURES|vanR|glycopeptide|vanR	1.0	68.8	32	49.7	1.9e-07	1
MULTIDRUG_ABC_TRANSPORTER	544	576	HWI-700370F:168:C7JUKANXX:6:2114:11621:85614	multidrug	gi:930482089:ref:WP_054228897.1:|FEATURES|multidrug_ABC_transporter|multidrug|multidrug_ABC_transporter	1.0	75.8	33	53.1	1.7e-08	1
MDTB	723	754	HWI-700370F:168:C7JUKANXX:6:1103:7722:3806	multidrug	gi:857778812:emb:CRL60247.1:|FEATURES|mdtB|multidrug|mdtB	0.99999830371	62.5	32	45.4	3.5e-06	1
ABCA	1199	1231	HWI-700370F:168:C7JUKANXX:6:2107:5484:81501	multidrug	XP_753111.1|FEATURES|abcA|multidrug|abcA	0.999999587694	69.7	33	55.1	4.4e-09	1
CEOB	168	200	HWI-700370F:168:C7JUKANXX:6:2107:19910:69135	multidrug	CAR56416|FEATURES|ceoB|multidrug|ceoB	1.0	75.8	33	59.7	1.8e-10	1
MEXD	901	933	HWI-700370F:168:C7JUKANXX:6:1309:18683:92449	multidrug	YP_001668663|FEATURES|mexD|multidrug|mexD	1.0	69.7	33	50.8	8.4e-08	1
ABCA	1411	1441	HWI-700370F:168:C7JUKANXX:6:2216:1795:26886	multidrug	XP_753111.1|FEATURES|abcA|multidrug|abcA	0.999999451699	64.5	31	48.5	4.2e-07	1
ABCA	859	891	HWI-700370F:168:C7JUKANXX:6:2102:12626:71749	multidrug	XP_753111.1|FEATURES|abcA|multidrug|abcA	0.999999593773	81.8	33	62.8	2.1e-11	1
TETA	443	474	HWI-700370F:168:C7JUKANXX:6:1303:20872:49325	tetracycline	gi:736993687:ref:WP_034989673.1:|FEATURES|tetA|tetracycline|tetA	1.0	65.6	32	48.1	5.4e-07	1
MEXD	61	91	HWI-700370F:168:C7JUKANXX:6:2107:8609:30194	multidrug	gi:852273548:ref:WP_048328542.1:|FEATURES|mexD|multidrug|mexD	0.999998749942	61.3	31	45.4	3.5e-06	1
ABCA	444	475	HWI-700370F:168:C7JUKANXX:6:2112:4417:32928	multidrug	XP_753111.1|FEATURES|abcA|multidrug|abcA	0.999999490356	71.9	32	50.1	1.4e-07	1
MEXF	378	410	HWI-700370F:168:C7JUKANXX:6:1114:18032:60744	multidrug	gi:852275723:ref:WP_048329135.1:|FEATURES|mexF|multidrug|mexF	1.0	87.9	33	57.0	1.2e-09	1
ACRF	611	643	HWI-700370F:168:C7JUKANXX:6:2108:17002:20817	multidrug	AAC76298.1|FEATURES|AcrF|multidrug|AcrF	1.0	63.6	33	48.5	4.2e-07	1
MULTIDRUG_ABC_TRANSPORTER	460	492	HWI-700370F:168:C7JUKANXX:6:1213:5634:44996	multidrug	gi:1031799645:ref:WP_064138838.1:|FEATURES|multidrug_ABC_transporter|multidrug|multidrug_ABC_transporter	1.0	63.6	33	48.5	4.2e-07	1
OPTRA	159	189	HWI-700370F:168:C7JUKANXX:6:2114:4633:51978	oxazolidinone	AKA86814|FEATURES|optrA|oxazolidinone|optrA	0.995588929491	61.3	31	47.4	9.3e-07	1
MEXQ	363	393	HWI-700370F:168:C7JUKANXX:6:1116:10780:58520	multidrug	BAE06008.1|FEATURES|mexQ|multidrug|mexQ	1.0	74.2	31	53.5	1.3e-08	1
PBP-1A	428	459	HWI-700370F:168:C7JUKANXX:6:2313:7173:16368	beta-lactam	YP_001292390|FEATURES|PBP-1A|beta-lactam|PBP-1A	1.0	65.6	32	49.7	1.9e-07	1
CAT_CHLORAMPHENICOL_ACETYLTRANSFERASE	133	164	HWI-700370F:168:C7JUKANXX:6:2109:8827:78994	phenicol	JQ808129.1.gene4.p01|FEATURES|cat_chloramphenicol_acetyltransferase|phenicol|cat_chloramphenicol_acetyltransferase	0.999986196188	62.5	32	48.5	4.2e-07	1
ADEB	727	757	HWI-700370F:168:C7JUKANXX:6:2114:19331:16527	multidrug	ABO12177|FEATURES|adeB|multidrug|adeB	1.0	67.7	31	50.4	1.1e-07	1
TRIC	550	580	HWI-700370F:168:C7JUKANXX:6:1104:12632:12731	triclosan	NP_248848.1|FEATURES|TriC|triclosan|TriC	0.99999988671	71.0	31	49.7	1.9e-07	1
RPOB2	597	629	HWI-700370F:168:C7JUKANXX:6:2307:11931:65307	multidrug	BAD59497.1|FEATURES|rpoB2|multidrug|rpoB2	0.999999050465	63.6	33	46.2	2.1e-06	1
MULTIDRUG_ABC_TRANSPORTER	453	485	HWI-700370F:168:C7JUKANXX:6:2205:4874:99624	multidrug	gi:896355182:ref:WP_049310020.1:|FEATURES|multidrug_ABC_transporter|multidrug|multidrug_ABC_transporter	1.0	66.7	33	53.1	1.7e-08	1
ABCA	1210	1242	HWI-700370F:168:C7JUKANXX:6:2104:8133:71665	multidrug	XP_753111.1|FEATURES|abcA|multidrug|abcA	0.999999630936	69.7	33	58.2	5.2e-10	1
ADEC	74	105	HWI-700370F:168:C7JUKANXX:6:2104:4299:67877	multidrug	CP003583.1.gene2512.p01|FEATURES|adeC|multidrug|adeC	0.999998664115	62.5	32	46.6	1.6e-06	1
MAJOR_FACILITATOR_SUPERFAMILY_TRANSPORTER	32	64	HWI-700370F:168:C7JUKANXX:6:2307:12817:27468	multidrug	CP001918.1.gene2931.p01|FEATURES|major_facilitator_superfamily_transporter|multidrug|major_facilitator_superfamily_transporter	0.999998236666	60.6	33	44.7	6.0e-06	1
TRIC	278	310	HWI-700370F:168:C7JUKANXX:6:1108:14670:72601	triclosan	NP_248848.1|FEATURES|TriC|triclosan|TriC	0.999999927336	66.7	33	52.4	2.9e-08	1
MEXD	556	587	HWI-700370F:168:C7JUKANXX:6:2311:4438:44754	multidrug	YP_001668663|FEATURES|mexD|multidrug|mexD	0.999998689037	62.5	32	48.5	4.2e-07	1
TRIC	112	144	HWI-700370F:168:C7JUKANXX:6:2313:12669:23978	triclosan	NP_248848.1|FEATURES|TriC|triclosan|TriC	0.999998690164	72.7	33	58.9	3.1e-10	1
TRIC	142	173	HWI-700370F:168:C7JUKANXX:6:2306:11428:22916	triclosan	NP_248848.1|FEATURES|TriC|triclosan|TriC	0.999999792983	71.9	32	47.4	9.3e-07	1
AMRB	374	406	HWI-700370F:168:C7JUKANXX:6:1112:6249:63272	multidrug	ZP_03585936|FEATURES|amrB|multidrug|amrB	1.0	87.9	33	57.4	9.0e-10	1
PATA	265	295	HWI-700370F:168:C7JUKANXX:6:1202:16855:4584	fluoroquinolone	NP_417544.5|FEATURES|patA|fluoroquinolone|patA	0.999994148648	67.7	31	46.2	2.1e-06	1
MULTIDRUG_ABC_TRANSPORTER	373	404	HWI-700370F:168:C7JUKANXX:6:1105:18533:85509	multidrug	gi:920538074:ref:WP_052996048.1:|FEATURES|multidrug_ABC_transporter|multidrug|multidrug_ABC_transporter	1.0	68.8	32	47.8	7.1e-07	1
MACB	141	172	HWI-700370F:168:C7JUKANXX:6:2209:13190:83362	MLS	gi:823281237:ref:WP_047037467.1:|FEATURES|macB|MLS|macB	1.0	71.9	32	45.4	3.5e-06	1
BPEF	567	597	HWI-700370F:168:C7JUKANXX:6:1114:13646:15174	multidrug	ZP_02465589|FEATURES|bpeF|multidrug|bpeF	0.999999999974	74.2	31	56.6	1.5e-09	1
TRIC	445	476	HWI-700370F:168:C7JUKANXX:6:2309:12468:62606	triclosan	NP_248848.1|FEATURES|TriC|triclosan|TriC	0.99999988671	68.8	32	49.7	1.9e-07	1
MULTIDRUG_ABC_TRANSPORTER	566	598	HWI-700370F:168:C7JUKANXX:6:2304:8163:90336	multidrug	NC_010400.5984909.p01|FEATURES|multidrug_ABC_transporter|multidrug|multidrug_ABC_transporter	1.0	81.8	33	60.8	8.1e-11	1
TRANSCRIPTIONAL_REGULATORY_PROTEIN_CPXR_CPXR	73	103	HWI-700370F:168:C7JUKANXX:6:2305:8301:11966	unclassified	CP000675.2.gene1535.p01|FEATURES|transcriptional_regulatory_protein_CpxR_cpxR|unclassified|transcriptional_regulatory_protein_CpxR_cpxR	0.999994042162	64.5	31	44.3	7.8e-06	1
MULTIDRUG_ABC_TRANSPORTER	547	577	HWI-700370F:168:C7JUKANXX:6:2115:18044:24369	multidrug	gi:664556405:ref:WP_031071225.1:|FEATURES|multidrug_ABC_transporter|multidrug|multidrug_ABC_transporter	1.0	83.9	31	54.3	7.6e-09	1
ROSA	53	84	HWI-700370F:168:C7JUKANXX:6:2215:9263:13494	fosmidomycin	YP_001401993|FEATURES|rosA|fosmidomycin|rosA	1.0	65.6	32	49.3	2.4e-07	1
PENA	539	569	HWI-700370F:168:C7JUKANXX:6:1215:10437:52071	beta-lactam	U58210.1.gene4.p01|FEATURES|penA|beta-lactam|penA	0.999999997473	64.5	31	48.1	5.4e-07	1
ROSB	39	70	HWI-700370F:168:C7JUKANXX:6:1304:8854:15540	fosmidomycin	ZP_04623897|FEATURES|rosB|fosmidomycin|rosB	1.0	78.1	32	54.7	5.8e-09	1
MULTIDRUG_ABC_TRANSPORTER	535	567	HWI-700370F:168:C7JUKANXX:6:2108:8252:50505	multidrug	gi:943909899:ref:WP_055545300.1:|FEATURES|multidrug_ABC_transporter|multidrug|multidrug_ABC_transporter	0.999999907894	69.7	33	45.4	3.5e-06	1
MULTIDRUG_ABC_TRANSPORTER	473	505	HWI-700370F:168:C7JUKANXX:6:2301:14360:71173	multidrug	gi:1031799645:ref:WP_064138838.1:|FEATURES|multidrug_ABC_transporter|multidrug|multidrug_ABC_transporter	1.0	69.7	33	53.1	1.7e-08	1
BACA	198	230	HWI-700370F:168:C7JUKANXX:6:1215:11031:7489	bacitracin	YP_001925041|FEATURES|bacA|bacitracin|bacA	1.0	87.9	33	60.5	1.1e-10	1
KDPE	75	107	HWI-700370F:168:C7JUKANXX:6:1302:5596:80857	aminoglycoside	NP_415222.1|FEATURES|kdpE|aminoglycoside|kdpE	0.999996246854	63.6	33	48.5	4.2e-07	1
ABCA	835	866	HWI-700370F:168:C7JUKANXX:6:1105:18789:71933	multidrug	XP_753111.1|FEATURES|abcA|multidrug|abcA	0.999999433582	68.8	32	47.8	7.1e-07	1
MACB	34	64	HWI-700370F:168:C7JUKANXX:6:1305:17690:21398	MLS	gi:495004199:ref:WP_007730213.1:|FEATURES|macB|MLS|macB	1.0	61.3	31	46.6	1.6e-06	1
MEXD	964	996	HWI-700370F:168:C7JUKANXX:6:1206:10634:32168	multidrug	gi:852273548:ref:WP_048328542.1:|FEATURES|mexD|multidrug|mexD	1.0	81.8	33	55.5	3.4e-09	1
MULTIDRUG_ABC_TRANSPORTER	486	518	HWI-700370F:168:C7JUKANXX:6:1102:16578:10671	multidrug	gi:664395661:ref:WP_030922045.1:|FEATURES|multidrug_ABC_transporter|multidrug|multidrug_ABC_transporter	1.0	75.8	33	56.2	2.0e-09	1
VGBC	92	123	HWI-700370F:168:C7JUKANXX:6:2215:4868:56960	MLS	APB03225.1|FEATURES|vgbC|MLS|vgbC	0.999999991648	62.5	32	46.2	2.1e-06	1
DFRA3	19	51	HWI-700370F:168:C7JUKANXX:6:2312:3085:14132	diaminopyrimidine	AAA25550.1|FEATURES|dfrA3|diaminopyrimidine|dfrA3	0.999733223976	60.6	33	47.8	7.1e-07	1
VANR	79	111	HWI-700370F:168:C7JUKANXX:6:1305:12889:94182	glycopeptide	gi:447203851:ref:WP_001281107.1:|FEATURES|vanR|glycopeptide|vanR	0.94453176679	78.8	33	57.8	6.9e-10	1
ADEH	381	413	HWI-700370F:168:C7JUKANXX:6:1216:14232:19318	multidrug	CAJ77855.1|FEATURES|adeH|multidrug|adeH	0.999998902152	69.7	33	49.7	1.9e-07	1
MEXW	388	420	HWI-700370F:168:C7JUKANXX:6:1207:15546:53185	multidrug	YP_001670703|FEATURES|mexW|multidrug|mexW	0.999999966333	63.6	33	45.8	2.7e-06	1
ADEC	441	472	HWI-700370F:168:C7JUKANXX:6:2309:6645:14014	multidrug	CP003583.1.gene2512.p01|FEATURES|adeC|multidrug|adeC	0.999998723467	62.5	32	47.4	9.3e-07	1
MEXF	70	102	HWI-700370F:168:C7JUKANXX:6:2102:4986:45759	multidrug	gi:553772468:ref:WP_023104400.1:|FEATURES|mexF|multidrug|mexF	1.0	69.7	33	52.8	2.2e-08	1
TRIC	715	747	HWI-700370F:168:C7JUKANXX:6:2301:3619:6674	triclosan	NP_248848.1|FEATURES|TriC|triclosan|TriC	0.999999820142	63.6	33	47.0	1.2e-06	1
MULTIDRUG_ABC_TRANSPORTER	515	547	HWI-700370F:168:C7JUKANXX:6:1304:6895:87785	multidrug	gi:926400371:ref:WP_053728483.1:|FEATURES|multidrug_ABC_transporter|multidrug|multidrug_ABC_transporter	1.0	69.7	33	48.1	5.4e-07	1
TRIC	393	424	HWI-700370F:168:C7JUKANXX:6:1111:10453:88333	triclosan	NP_248848.1|FEATURES|TriC|triclosan|TriC	0.999999974943	90.6	32	59.3	2.4e-10	1
RPOB2	1007	1039	HWI-700370F:168:C7JUKANXX:6:2109:12828:68956	multidrug	BAD59497.1|FEATURES|rpoB2|multidrug|rpoB2	0.999999457943	81.8	33	63.2	1.6e-11	1
KDPE	191	222	HWI-700370F:168:C7JUKANXX:6:1202:17038:22006	aminoglycoside	NP_415222.1|FEATURES|kdpE|aminoglycoside|kdpE	0.9999973362	65.6	32	52.0	3.8e-08	1
TETP	68	100	HWI-700370F:168:C7JUKANXX:6:1314:13063:89933	tetracycline	NP_348076|FEATURES|tetP|tetracycline|tetP	1.0	60.6	33	48.9	3.2e-07	1
RPOB2	758	790	HWI-700370F:168:C7JUKANXX:6:1214:13548:94021	multidrug	BAD59497.1|FEATURES|rpoB2|multidrug|rpoB2	0.999999260014	72.7	33	52.8	2.2e-08	1
MULTIDRUG_ABC_TRANSPORTER	479	511	HWI-700370F:168:C7JUKANXX:6:1113:2337:61387	multidrug	gi:1031799645:ref:WP_064138838.1:|FEATURES|multidrug_ABC_transporter|multidrug|multidrug_ABC_transporter	1.0	84.8	33	57.0	1.2e-09	1
TRIC	589	620	HWI-700370F:168:C7JUKANXX:6:1306:3595:31452	triclosan	NP_248848.1|FEATURES|TriC|triclosan|TriC	0.999999962351	75.0	32	56.6	1.5e-09	1
OMPR	84	116	HWI-700370F:168:C7JUKANXX:6:1106:8757:15337	multidrug	gi:507097545:ref:WP_016168184.1:|FEATURES|ompR|multidrug|ompR	0.999999998924	66.7	33	45.4	3.5e-06	1
ABCA	1287	1319	HWI-700370F:168:C7JUKANXX:6:2312:20675:82877	multidrug	XP_753111.1|FEATURES|abcA|multidrug|abcA	0.99999950621	72.7	33	53.1	1.7e-08	1
ABCA	925	956	HWI-700370F:168:C7JUKANXX:6:1113:2236:20166	multidrug	XP_753111.1|FEATURES|abcA|multidrug|abcA	0.999999399967	65.6	32	46.6	1.6e-06	1
OLEB	58	90	HWI-700370F:168:C7JUKANXX:6:1215:6117:70215	MLS	AAA50325|FEATURES|oleB|MLS|oleB	0.999999994282	60.6	33	47.8	7.1e-07	1
TETP	71	102	HWI-700370F:168:C7JUKANXX:6:1211:2831:28162	tetracycline	YP_002850805|FEATURES|tetP|tetracycline|tetP	1.0	75.0	32	52.8	2.2e-08	1
MDTC	348	379	HWI-700370F:168:C7JUKANXX:6:2213:19062:98883	multidrug	gi:554682018:ref:WP_023181958.1:|FEATURES|mdtC|multidrug|mdtC	0.999999999967	65.6	32	44.7	6.0e-06	1
MULTIDRUG_ABC_TRANSPORTER	477	508	HWI-700370F:168:C7JUKANXX:6:1204:5684:23270	multidrug	gi:1031799645:ref:WP_064138838.1:|FEATURES|multidrug_ABC_transporter|multidrug|multidrug_ABC_transporter	1.0	71.9	32	50.4	1.1e-07	1
ABCA	1265	1295	HWI-700370F:168:C7JUKANXX:6:1313:7450:26494	multidrug	XP_753111.1|FEATURES|abcA|multidrug|abcA	0.999999388064	64.5	31	46.2	2.1e-06	1
BACA	93	125	HWI-700370F:168:C7JUKANXX:6:2207:20883:73975	bacitracin	YP_001925041|FEATURES|bacA|bacitracin|bacA	0.99999999995	93.9	33	69.3	2.3e-13	1
AXYY	452	482	HWI-700370F:168:C7JUKANXX:6:2214:18909:95442	multidrug	EGP45231.1|FEATURES|AxyY|multidrug|AxyY	1.0	74.2	31	49.3	2.4e-07	1
TRUNCATED_PUTATIVE_RESPONSE_REGULATOR_ARLR	87	117	HWI-700370F:168:C7JUKANXX:6:2113:2643:27926	unclassified	AE015929.1.gene1106.p01|FEATURES|truncated_putative_response_regulator_ArlR|unclassified|truncated_putative_response_regulator_ArlR	0.999999656371	67.7	31	47.8	7.1e-07	1
MEXW	397	429	HWI-700370F:168:C7JUKANXX:6:1305:13789:19658	multidrug	YP_001670703|FEATURES|mexW|multidrug|mexW	0.999999642453	63.6	33	45.1	4.6e-06	1
MUXB	544	576	HWI-700370F:168:C7JUKANXX:6:2311:18926:64374	multidrug	NP_251217.1|FEATURES|MuxB|multidrug|MuxB	0.999998844405	60.6	33	45.8	2.7e-06	1
RPOB2	468	500	HWI-700370F:168:C7JUKANXX:6:1304:10954:51220	multidrug	BAD59497.1|FEATURES|rpoB2|multidrug|rpoB2	0.999999345912	69.7	33	56.6	1.5e-09	1
VANH	195	227	HWI-700370F:168:C7JUKANXX:6:1112:19084:8912	glycopeptide	AAY52004|FEATURES|vanH|glycopeptide|vanH	0.999999999465	63.6	33	47.8	7.1e-07	1
MEXD	96	127	HWI-700370F:168:C7JUKANXX:6:1204:2789:85994	multidrug	YP_001350571|FEATURES|mexD|multidrug|mexD	1.0	62.5	32	44.7	6.0e-06	1
CEOB	124	155	HWI-700370F:168:C7JUKANXX:6:1308:9855:83324	multidrug	gi:590120227:emb:CDN64284.1:|FEATURES|ceoB|multidrug|ceoB	1.0	78.1	32	55.5	3.4e-09	1
MULTIDRUG_ABC_TRANSPORTER	521	553	HWI-700370F:168:C7JUKANXX:6:2216:18752:50565	multidrug	gi:748767925:ref:WP_040019608.1:|FEATURES|multidrug_ABC_transporter|multidrug|multidrug_ABC_transporter	0.999999999846	72.7	33	52.8	2.2e-08	1
ABCA	532	564	HWI-700370F:168:C7JUKANXX:6:2305:11721:33921	multidrug	XP_753111.1|FEATURES|abcA|multidrug|abcA	0.99999944143	69.7	33	53.5	1.3e-08	1
PBP-1A	174	206	HWI-700370F:168:C7JUKANXX:6:1114:6979:22664	beta-lactam	YP_001292390|FEATURES|PBP-1A|beta-lactam|PBP-1A	1.0	60.6	33	45.1	4.6e-06	1
MUXB	544	576	HWI-700370F:168:C7JUKANXX:6:2310:3635:21858	multidrug	NP_251217.1|FEATURES|MuxB|multidrug|MuxB	0.999999874945	63.6	33	52.8	2.2e-08	1
VGBC	146	176	HWI-700370F:168:C7JUKANXX:6:1212:17244:41929	MLS	APB03225.1|FEATURES|vgbC|MLS|vgbC	0.999999988699	64.5	31	45.4	3.5e-06	1
AMRB	886	918	HWI-700370F:168:C7JUKANXX:6:1309:17010:15646	multidrug	gi:493455429:ref:WP_006410704.1:|FEATURES|amrB|multidrug|amrB	1.0	72.7	33	52.0	3.8e-08	1
MEXF	895	925	HWI-700370F:168:C7JUKANXX:6:2209:16588:14171	multidrug	gi:764136713:ref:WP_044320637.1:|FEATURES|mexF|multidrug|mexF	1.0	71.0	31	50.8	8.4e-08	1
ABCA	947	979	HWI-700370F:168:C7JUKANXX:6:1312:6118:56586	multidrug	XP_753111.1|FEATURES|abcA|multidrug|abcA	0.999999553147	72.7	33	53.1	1.7e-08	1
PBP-1A	433	464	HWI-700370F:168:C7JUKANXX:6:1113:20731:27674	beta-lactam	YP_001292390|FEATURES|PBP-1A|beta-lactam|PBP-1A	1.0	62.5	32	47.4	9.3e-07	1
CEOB	746	777	HWI-700370F:168:C7JUKANXX:6:2307:13754:33525	multidrug	CAR56416|FEATURES|ceoB|multidrug|ceoB	0.999999999452	68.8	32	50.1	1.4e-07	1
ACRB	396	428	HWI-700370F:168:C7JUKANXX:6:2208:4049:16120	multidrug	gi:447055218:ref:WP_001132474.1:|FEATURES|acrB|multidrug|acrB	1.0	93.9	33	65.1	4.3e-12	1
ROSB	247	278	HWI-700370F:168:C7JUKANXX:6:1316:9334:18694	fosmidomycin	ZP_04631861|FEATURES|rosB|fosmidomycin|rosB	1.0	81.2	32	56.6	1.5e-09	1
ACRA	256	287	HWI-700370F:168:C7JUKANXX:6:1105:12388:50500	multidrug	CP004022.1.gene294.p01|FEATURES|acrA|multidrug|acrA	0.999999982534	65.6	32	48.1	5.4e-07	1
MTRD	949	981	HWI-700370F:168:C7JUKANXX:6:1315:3256:45957	multidrug	NP_274718.1|FEATURES|mtrD|multidrug|mtrD	0.999999886344	75.8	33	47.4	9.3e-07	1
TRIC	112	144	HWI-700370F:168:C7JUKANXX:6:1106:7596:24399	triclosan	NP_248848.1|FEATURES|TriC|triclosan|TriC	0.99999985093	72.7	33	58.9	3.1e-10	1
MEXF	922	954	HWI-700370F:168:C7JUKANXX:6:1113:6142:93987	multidrug	gi:940417834:ref:WP_055007142.1:|FEATURES|mexF|multidrug|mexF	1.0	75.8	33	52.0	3.8e-08	1
ABCA	320	351	HWI-700370F:168:C7JUKANXX:6:1201:6333:61420	multidrug	XP_753111.1|FEATURES|abcA|multidrug|abcA	0.999999388064	71.9	32	52.4	2.9e-08	1
SME-3	47	77	HWI-700370F:168:C7JUKANXX:6:2311:8642:30956	beta-lactam	AY584237.1.gene1.p1|FEATURES|SME-3|beta-lactam|SME-3	1.0	67.7	31	45.1	4.6e-06	1
MTRC	256	288	HWI-700370F:168:C7JUKANXX:6:1104:13118:50077	multidrug	NP_274719.1|FEATURES|mtrC|multidrug|mtrC	0.99999956865	66.7	33	50.8	8.4e-08	1
OPTRA	208	239	HWI-700370F:168:C7JUKANXX:6:1214:15059:98670	oxazolidinone	AKA86814|FEATURES|optrA|oxazolidinone|optrA	0.999269352544	62.5	32	48.5	4.2e-07	1
LRA	101	132	HWI-700370F:168:C7JUKANXX:6:2305:4374:32904	beta-lactam	EU408346.1.gene6.p01|FEATURES|LRA-1|beta-lactam|LRA	0.999999981676	65.6	32	49.7	1.9e-07	1
ROSB	39	70	HWI-700370F:168:C7JUKANXX:6:1115:6642:76243	fosmidomycin	ZP_04631861|FEATURES|rosB|fosmidomycin|rosB	1.0	71.9	32	47.8	7.1e-07	1
MULTIDRUG_ABC_TRANSPORTER	596	628	HWI-700370F:168:C7JUKANXX:6:1211:10968:55141	multidrug	NC_010400.5984909.p01|FEATURES|multidrug_ABC_transporter|multidrug|multidrug_ABC_transporter	1.0	84.8	33	60.8	8.1e-11	1
ACRB	610	639	HWI-700370F:168:C7JUKANXX:6:1104:17807:32104	multidrug	ZP_04635098|FEATURES|acrB|multidrug|acrB	0.999994149447	71.0	31	47.8	7.1e-07	1
BPEF	323	355	HWI-700370F:168:C7JUKANXX:6:1212:9451:23267	multidrug	ZP_02465589|FEATURES|bpeF|multidrug|bpeF	1.0	84.8	33	61.2	6.2e-11	1
CEOB	214	245	HWI-700370F:168:C7JUKANXX:6:2106:17753:46252	multidrug	YP_002095804|FEATURES|ceoB|multidrug|ceoB	0.999999999237	68.8	32	48.5	4.2e-07	1
ADEB	600	630	HWI-700370F:168:C7JUKANXX:6:1214:16370:63439	multidrug	gi:446910349:ref:WP_000987605.1:|FEATURES|adeB|multidrug|adeB	1.0	64.5	31	45.8	2.7e-06	1
VGBC	98	129	HWI-700370F:168:C7JUKANXX:6:1116:10432:28834	MLS	APB03225.1|FEATURES|vgbC|MLS|vgbC	0.999999992155	62.5	32	46.6	1.6e-06	1
TRIC	18	49	HWI-700370F:168:C7JUKANXX:6:1101:19526:68305	triclosan	NP_248848.1|FEATURES|TriC|triclosan|TriC	0.999999927336	71.9	32	52.4	2.9e-08	1
TRIC	880	912	HWI-700370F:168:C7JUKANXX:6:2106:20467:11420	triclosan	NP_248848.1|FEATURES|TriC|triclosan|TriC	0.999999979935	90.9	33	60.8	8.1e-11	1
ABCA	813	845	HWI-700370F:168:C7JUKANXX:6:2209:2063:30670	multidrug	XP_753111.1|FEATURES|abcA|multidrug|abcA	0.999999324861	63.6	33	44.3	7.8e-06	1
MEXD	57	89	HWI-700370F:168:C7JUKANXX:6:1112:1446:16135	multidrug	gi:852273548:ref:WP_048328542.1:|FEATURES|mexD|multidrug|mexD	0.999998878092	63.6	33	47.4	9.3e-07	1
MEXD	975	1007	HWI-700370F:168:C7JUKANXX:6:2107:7874:16736	multidrug	gi:1011729993:ref:WP_062573631.1:|FEATURES|mexD|multidrug|mexD	1.0	78.8	33	54.3	7.6e-09	1
BACA	8	39	HWI-700370F:168:C7JUKANXX:6:1104:3639:32008	bacitracin	ZP_00051658|FEATURES|bacA|bacitracin|bacA	1.0	90.6	32	63.2	1.6e-11	1
ABCA	824	854	HWI-700370F:168:C7JUKANXX:6:2212:8749:87130	multidrug	XP_753111.1|FEATURES|abcA|multidrug|abcA	0.999999411556	67.7	31	47.0	1.2e-06	1
MDTL	320	352	HWI-700370F:168:C7JUKANXX:6:2315:9119:72198	multidrug	gi:446988854:ref:WP_001066110.1:|FEATURES|mdtL|multidrug|mdtL	0.999999720787	66.7	33	51.2	6.4e-08	1
MEXF	162	194	HWI-700370F:168:C7JUKANXX:6:2209:18756:86443	multidrug	gi:780147796:ref:WP_045491627.1:|FEATURES|mexF|multidrug|mexF	0.999999968545	60.6	33	50.4	1.1e-07	1
TRIC	37	69	HWI-700370F:168:C7JUKANXX:6:1112:12024:19057	triclosan	NP_248848.1|FEATURES|TriC|triclosan|TriC	0.999999966658	78.8	33	60.8	8.1e-11	1
RPOB2	696	728	HWI-700370F:168:C7JUKANXX:6:2303:9989:20100	multidrug	BAD59497.1|FEATURES|rpoB2|multidrug|rpoB2	0.999999260014	63.6	33	52.8	2.2e-08	1
MEXD	336	368	HWI-700370F:168:C7JUKANXX:6:2207:6373:92385	multidrug	YP_608682|FEATURES|mexD|multidrug|mexD	1.0	78.8	33	53.5	1.3e-08	1
ADEB	732	764	HWI-700370F:168:C7JUKANXX:6:1216:1028:58597	multidrug	ZP_03823622|FEATURES|adeB|multidrug|adeB	1.0	69.7	33	54.7	5.8e-09	1
ABCA	330	362	HWI-700370F:168:C7JUKANXX:6:2205:8681:27574	multidrug	XP_753111.1|FEATURES|abcA|multidrug|abcA	0.999999451699	60.6	33	48.5	4.2e-07	1
STAPHYLOCOCCUS_MUPA_CONFERRING_RESISTANCE_TO_MUPIROCIN	524	556	HWI-700370F:168:C7JUKANXX:6:2201:19534:2764	mupirocin	CAA53189|FEATURES|Staphylococcus_mupA_conferring_resistance_to_mupirocin|mupirocin|Staphylococcus_mupA_conferring_resistance_to_mupirocin	0.999999784355	63.6	33	57.8	6.9e-10	1
MULTIDRUG_ABC_TRANSPORTER	562	593	HWI-700370F:168:C7JUKANXX:6:1304:11108:18972	multidrug	gi:926286457:ref:WP_053623344.1:|FEATURES|multidrug_ABC_transporter|multidrug|multidrug_ABC_transporter	0.999999445285	65.6	32	48.9	3.2e-07	1
VANR	80	112	HWI-700370F:168:C7JUKANXX:6:1304:2806:71370	glycopeptide	KF478993.1.gene8.p01|FEATURES|vanR|glycopeptide|vanR	1.0	60.6	33	48.9	3.2e-07	1
CARA	19	51	HWI-700370F:168:C7JUKANXX:6:1105:7007:3376	MLS	M80346.gene.p01|FEATURES|carA|MLS|carA	0.999999988172	63.6	33	45.1	4.6e-06	1
MULTIDRUG_ABC_TRANSPORTER	370	402	HWI-700370F:168:C7JUKANXX:6:2314:20646:85938	multidrug	gi:920538074:ref:WP_052996048.1:|FEATURES|multidrug_ABC_transporter|multidrug|multidrug_ABC_transporter	1.0	66.7	33	47.0	1.2e-06	1
MEXF	268	300	HWI-700370F:168:C7JUKANXX:6:2116:8443:96592	multidrug	gi:512735233:ref:WP_016493075.1:|FEATURES|mexF|multidrug|mexF	0.999999999997	63.6	33	46.6	1.6e-06	1
BACA	100	131	HWI-700370F:168:C7JUKANXX:6:2209:5589:26366	bacitracin	YP_001925041|FEATURES|bacA|bacitracin|bacA	0.999999999918	90.6	32	66.6	1.5e-12	1
TRIC	940	971	HWI-700370F:168:C7JUKANXX:6:1314:6277:34248	triclosan	NP_248848.1|FEATURES|TriC|triclosan|TriC	0.999999942735	81.2	32	57.0	1.2e-09	1
RPOB2	879	910	HWI-700370F:168:C7JUKANXX:6:1105:18160:50088	multidrug	BAD59497.1|FEATURES|rpoB2|multidrug|rpoB2	0.999999139334	65.6	32	48.5	4.2e-07	1
DFRA3	47	79	HWI-700370F:168:C7JUKANXX:6:1104:10103:87969	diaminopyrimidine	AAA25550.1|FEATURES|dfrA3|diaminopyrimidine|dfrA3	0.999721250413	63.6	33	47.4	9.3e-07	1
MULTIDRUG_ABC_TRANSPORTER	763	794	HWI-700370F:168:C7JUKANXX:6:2105:16192:98818	multidrug	NC_010400.5984909.p01|FEATURES|multidrug_ABC_transporter|multidrug|multidrug_ABC_transporter	0.999999999991	71.9	32	49.3	2.4e-07	1
MULTIDRUG_ABC_TRANSPORTER	482	514	HWI-700370F:168:C7JUKANXX:6:1110:13652:36271	multidrug	gi:1031799645:ref:WP_064138838.1:|FEATURES|multidrug_ABC_transporter|multidrug|multidrug_ABC_transporter	1.0	78.8	33	52.8	2.2e-08	1
ROSA	60	91	HWI-700370F:168:C7JUKANXX:6:1205:2500:20220	fosmidomycin	ZP_04612558|FEATURES|rosA|fosmidomycin|rosA	1.0	68.8	32	51.6	4.9e-08	1
AMRB	892	924	HWI-700370F:168:C7JUKANXX:6:2313:6884:10822	multidrug	gi:493455429:ref:WP_006410704.1:|FEATURES|amrB|multidrug|amrB	1.0	69.7	33	50.4	1.1e-07	1
MEXF	578	610	HWI-700370F:168:C7JUKANXX:6:2209:12427:14542	multidrug	gi:940417834:ref:WP_055007142.1:|FEATURES|mexF|multidrug|mexF	1.0	81.8	33	56.2	2.0e-09	1
SME-3	46	76	HWI-700370F:168:C7JUKANXX:6:1316:18463:73657	beta-lactam	AY584237.1.gene1.p1|FEATURES|SME-3|beta-lactam|SME-3	1.0	61.3	31	47.0	1.2e-06	1
ABCA	950	980	HWI-700370F:168:C7JUKANXX:6:1103:8842:97320	multidrug	XP_753111.1|FEATURES|abcA|multidrug|abcA	0.999999451699	64.5	31	48.5	4.2e-07	1
MEXY	476	507	HWI-700370F:168:C7JUKANXX:6:1315:13983:57526	multidrug	BAA34300|FEATURES|mexY|multidrug|mexY	1.0	81.2	32	55.1	4.4e-09	1
TRIC	291	322	HWI-700370F:168:C7JUKANXX:6:2209:19815:62558	triclosan	NP_248848.1|FEATURES|TriC|triclosan|TriC	0.99999988671	62.5	32	50.4	1.1e-07	1
ABCA	1411	1443	HWI-700370F:168:C7JUKANXX:6:1116:6571:35481	multidrug	XP_753111.1|FEATURES|abcA|multidrug|abcA	0.999999581197	63.6	33	54.7	5.8e-09	1
STAPHYLOCOCCUS_MUPA_CONFERRING_RESISTANCE_TO_MUPIROCIN	205	237	HWI-700370F:168:C7JUKANXX:6:1105:4449:21812	mupirocin	CAA53189|FEATURES|Staphylococcus_mupA_conferring_resistance_to_mupirocin|mupirocin|Staphylococcus_mupA_conferring_resistance_to_mupirocin	0.999999972072	100.0	33	73.2	1.6e-14	1
CEOB	189	221	HWI-700370F:168:C7JUKANXX:6:2202:5614:27755	multidrug	CAR56416|FEATURES|ceoB|multidrug|ceoB	0.999999999514	63.6	33	49.3	2.4e-07	1
ROSB	233	265	HWI-700370F:168:C7JUKANXX:6:1210:14920:52375	fosmidomycin	ZP_04638974|FEATURES|rosB|fosmidomycin|rosB	1.0	81.8	33	56.6	1.5e-09	1
MUXB	6	38	HWI-700370F:168:C7JUKANXX:6:2210:2490:56568	multidrug	NP_251217.1|FEATURES|MuxB|multidrug|MuxB	0.999835953735	72.7	33	52.4	2.9e-08	1
MEXF	457	489	HWI-700370F:168:C7JUKANXX:6:1301:14899:71895	multidrug	gi:504104202:ref:WP_014338188.1:|FEATURES|mexF|multidrug|mexF	1.0	97.0	33	63.2	1.6e-11	1
MULTIDRUG_ABC_TRANSPORTER	750	781	HWI-700370F:168:C7JUKANXX:6:1210:12691:49668	multidrug	NC_010400.5984909.p01|FEATURES|multidrug_ABC_transporter|multidrug|multidrug_ABC_transporter	1.0	75.0	32	54.3	7.6e-09	1
ABCA	1322	1353	HWI-700370F:168:C7JUKANXX:6:2211:8935:15308	multidrug	XP_753111.1|FEATURES|abcA|multidrug|abcA	0.99999957458	71.9	32	54.3	7.6e-09	1
ABCA	933	967	HWI-700370F:168:C7JUKANXX:6:1115:19977:100681	multidrug	XP_753111.1|FEATURES|abcA|multidrug|abcA	0.999999353085	68.6	35	45.1	4.6e-06	1
TRIC	130	161	HWI-700370F:168:C7JUKANXX:6:2209:6338:54472	triclosan	NP_248848.1|FEATURES|TriC|triclosan|TriC	0.999999974943	81.2	32	59.3	2.4e-10	1
ADEL	119	150	HWI-700370F:168:C7JUKANXX:6:1106:2775:98322	multidrug	ALH22601.1|FEATURES|adeL|multidrug|adeL	0.999999263107	62.5	32	46.6	1.6e-06	1
MDTG	78	110	HWI-700370F:168:C7JUKANXX:6:1201:8140:67376	multidrug	gi:313635905:gb:EFS01863.1:|FEATURES|mdtG|multidrug|mdtG	0.999999850453	72.7	33	48.1	5.4e-07	1
MEXD	922	952	HWI-700370F:168:C7JUKANXX:6:2208:12699:51135	multidrug	gi:730231410:ref:WP_033937120.1:|FEATURES|mexD|multidrug|mexD	1.0	83.9	31	58.2	5.2e-10	1
TRIC	32	64	HWI-700370F:168:C7JUKANXX:6:2308:15346:95508	triclosan	NP_248848.1|FEATURES|TriC|triclosan|TriC	0.999999952546	75.8	33	57.4	9.0e-10	1
MULTIDRUG_ABC_TRANSPORTER	481	512	HWI-700370F:168:C7JUKANXX:6:2316:6337:76555	multidrug	gi:917229923:ref:WP_051836635.1:|FEATURES|multidrug_ABC_transporter|multidrug|multidrug_ABC_transporter	1.0	65.6	32	47.0	1.2e-06	1
ACRB	181	214	HWI-700370F:168:C7JUKANXX:6:1314:2359:91537	multidrug	gi:495735716:ref:WP_008460295.1:|FEATURES|acrB|multidrug|acrB	1.0	61.8	34	48.1	5.4e-07	1
TRIC	182	214	HWI-700370F:168:C7JUKANXX:6:2107:8394:15660	triclosan	NP_248848.1|FEATURES|TriC|triclosan|TriC	0.99999988671	69.7	33	49.7	1.9e-07	1
MULTIDRUG_ABC_TRANSPORTER	517	549	HWI-700370F:168:C7JUKANXX:6:2209:16542:12220	multidrug	gi:1032695345:ref:WP_064272854.1:|FEATURES|multidrug_ABC_transporter|multidrug|multidrug_ABC_transporter	1.0	63.6	33	48.5	4.2e-07	1
GOLS	3	35	HWI-700370F:168:C7JUKANXX:6:1101:16337:71578	multidrug	NP_459349.1|FEATURES|golS|multidrug|golS	0.999998137965	72.7	33	50.4	1.1e-07	1
ABCA	822	854	HWI-700370F:168:C7JUKANXX:6:2313:5859:98563	multidrug	XP_753111.1|FEATURES|abcA|multidrug|abcA	0.999999659397	87.9	33	60.8	8.1e-11	1
ABCA	1177	1209	HWI-700370F:168:C7JUKANXX:6:1305:4921:51694	multidrug	XP_753111.1|FEATURES|abcA|multidrug|abcA	0.999999324861	63.6	33	44.3	7.8e-06	1
MEXD	349	381	HWI-700370F:168:C7JUKANXX:6:2314:12187:86273	multidrug	YP_608682|FEATURES|mexD|multidrug|mexD	1.0	81.8	33	56.2	2.0e-09	1
POXTA	159	189	HWI-700370F:168:C7JUKANXX:6:1101:12630:39126	multidrug	AVI44920.1|FEATURES|poxtA|multidrug|poxtA	0.999999311071	71.0	31	47.8	7.1e-07	1
MTRD	410	442	HWI-700370F:168:C7JUKANXX:6:1105:14646:91479	multidrug	NP_274718.1|FEATURES|mtrD|multidrug|mtrD	1.0	87.9	33	60.1	1.4e-10	1
ABCA	528	560	HWI-700370F:168:C7JUKANXX:6:2202:19632:24508	multidrug	XP_753111.1|FEATURES|abcA|multidrug|abcA	0.999999647961	78.8	33	59.7	1.8e-10	1
MEXD	553	585	HWI-700370F:168:C7JUKANXX:6:1202:15123:4665	multidrug	gi:852273548:ref:WP_048328542.1:|FEATURES|mexD|multidrug|mexD	0.999998917782	60.6	33	48.1	5.4e-07	1
MEXD	339	371	HWI-700370F:168:C7JUKANXX:6:1303:15883:63461	multidrug	YP_608682|FEATURES|mexD|multidrug|mexD	1.0	78.8	33	54.7	5.8e-09	1
ADEB	845	877	HWI-700370F:168:C7JUKANXX:6:1312:11365:73792	multidrug	gi:835267813:ref:WP_047428207.1:|FEATURES|adeB|multidrug|adeB	1.0	69.7	33	48.9	3.2e-07	1
BACA	206	237	HWI-700370F:168:C7JUKANXX:6:1310:1577:55541	bacitracin	YP_001925041|FEATURES|bacA|bacitracin|bacA	0.999999999305	81.2	32	53.1	1.7e-08	1
MEXF	50	82	HWI-700370F:168:C7JUKANXX:6:2212:19451:64062	multidrug	CP000675.2.gene2298.p01|FEATURES|mexF|multidrug|mexF	1.0	81.8	33	60.8	8.1e-11	1
MDTB	732	764	HWI-700370F:168:C7JUKANXX:6:1105:13647:50051	multidrug	gi:857778812:emb:CRL60247.1:|FEATURES|mdtB|multidrug|mdtB	0.999998395667	60.6	33	46.6	1.6e-06	1
TRIC	393	424	HWI-700370F:168:C7JUKANXX:6:2114:2952:28969	triclosan	NP_248848.1|FEATURES|TriC|triclosan|TriC	0.999999974943	90.6	32	59.3	2.4e-10	1
MULTIDRUG_ABC_TRANSPORTER	507	538	HWI-700370F:168:C7JUKANXX:6:2207:7095:61515	multidrug	gi:943938624:ref:WP_055567802.1:|FEATURES|multidrug_ABC_transporter|multidrug|multidrug_ABC_transporter	1.0	71.9	32	50.8	8.4e-08	1
ABCA	872	902	HWI-700370F:168:C7JUKANXX:6:2214:18830:55584	multidrug	XP_753111.1|FEATURES|abcA|multidrug|abcA	0.999999523409	74.2	31	51.6	4.9e-08	1
BCR-1	62	92	HWI-700370F:168:C7JUKANXX:6:1113:10787:58659	bicyclomycin	ALV80601.1|FEATURES|bcr-1|bicyclomycin|bcr-1	0.999947270155	61.3	31	45.4	3.5e-06	1
MULTIDRUG_ABC_TRANSPORTER	492	523	HWI-700370F:168:C7JUKANXX:6:1115:12414:2472	multidrug	gi:896355182:ref:WP_049310020.1:|FEATURES|multidrug_ABC_transporter|multidrug|multidrug_ABC_transporter	1.0	78.1	32	50.8	8.4e-08	1
MEXF	56	88	HWI-700370F:168:C7JUKANXX:6:2305:13875:21059	multidrug	gi:940417834:ref:WP_055007142.1:|FEATURES|mexF|multidrug|mexF	1.0	81.8	33	58.2	5.2e-10	1
MSBA	363	394	HWI-700370F:168:C7JUKANXX:6:2301:16626:46180	nitroimidazole	NP_415434.1|FEATURES|msbA|nitroimidazole|msbA	0.999724553703	68.8	32	47.8	7.1e-07	1
ROSB	180	211	HWI-700370F:168:C7JUKANXX:6:1116:7570:46188	fosmidomycin	gi:896190680:ref:WP_049199932.1:|FEATURES|rosB|fosmidomycin|rosB	1.0	75.0	32	49.3	2.4e-07	1
MEXF	973	1005	HWI-700370F:168:C7JUKANXX:6:1201:14759:50210	multidrug	gi:504907940:ref:WP_015095042.1:|FEATURES|mexF|multidrug|mexF	1.0	78.8	33	57.8	6.9e-10	1
ABCA	1020	1053	HWI-700370F:168:C7JUKANXX:6:2116:14731:17380	multidrug	XP_753111.1|FEATURES|abcA|multidrug|abcA	0.999999433582	61.8	34	47.8	7.1e-07	1
MULTIDRUG_ABC_TRANSPORTER	484	514	HWI-700370F:168:C7JUKANXX:6:1105:2331:59611	multidrug	gi:663350985:ref:WP_030349761.1:|FEATURES|multidrug_ABC_transporter|multidrug|multidrug_ABC_transporter	1.0	71.0	31	47.0	1.2e-06	1
RPOB2	441	473	HWI-700370F:168:C7JUKANXX:6:2316:3514:15178	multidrug	BAD59497.1|FEATURES|rpoB2|multidrug|rpoB2	0.99999933756	84.8	33	63.5	1.2e-11	1
TRIC	723	755	HWI-700370F:168:C7JUKANXX:6:1313:15076:70801	triclosan	NP_248848.1|FEATURES|TriC|triclosan|TriC	0.999999820142	63.6	33	47.0	1.2e-06	1
BACA	254	286	HWI-700370F:168:C7JUKANXX:6:1216:6427:56155	bacitracin	EEQ96502|FEATURES|bacA|bacitracin|bacA	1.0	78.8	33	60.8	8.1e-11	1
RPOB2	866	898	HWI-700370F:168:C7JUKANXX:6:2201:15733:43814	multidrug	BAD59497.1|FEATURES|rpoB2|multidrug|rpoB2	0.999999396838	75.8	33	59.3	2.4e-10	1
TRANSCRIPTIONAL_REGULATORY_PROTEIN_CPXR_CPXR	69	101	HWI-700370F:168:C7JUKANXX:6:2309:17448:67484	unclassified	CP001918.1.gene5135.p01|FEATURES|transcriptional_regulatory_protein_CpxR_cpxR|unclassified|transcriptional_regulatory_protein_CpxR_cpxR	0.999999715891	66.7	33	50.4	1.1e-07	1
MULTIDRUG_ABC_TRANSPORTER	483	515	HWI-700370F:168:C7JUKANXX:6:1212:12929:38569	multidrug	gi:516574297:ref:WP_017949361.1:|FEATURES|multidrug_ABC_transporter|multidrug|multidrug_ABC_transporter	1.0	69.7	33	50.8	8.4e-08	1
MULTIDRUG_ABC_TRANSPORTER	473	504	HWI-700370F:168:C7JUKANXX:6:2314:17267:21238	multidrug	gi:953808775:ref:WP_058042812.1:|FEATURES|multidrug_ABC_transporter|multidrug|multidrug_ABC_transporter	1.0	68.8	32	50.1	1.4e-07	1
EMRA	296	328	HWI-700370F:168:C7JUKANXX:6:2207:10642:96930	multidrug	gi:506486765:ref:WP_015963310.1:|FEATURES|emrA|multidrug|emrA	0.982638332608	66.7	33	48.5	4.2e-07	1
MULTIDRUG_ABC_TRANSPORTER	535	566	HWI-700370F:168:C7JUKANXX:6:2308:12371:6578	multidrug	gi:943938624:ref:WP_055567802.1:|FEATURES|multidrug_ABC_transporter|multidrug|multidrug_ABC_transporter	1.0	68.8	32	48.5	4.2e-07	1
MULTIDRUG_ABC_TRANSPORTER	483	515	HWI-700370F:168:C7JUKANXX:6:2216:8850:57617	multidrug	gi:497748188:ref:WP_010062372.1:|FEATURES|multidrug_ABC_transporter|multidrug|multidrug_ABC_transporter	1.0	63.6	33	51.6	4.9e-08	1
TETP	75	107	HWI-700370F:168:C7JUKANXX:6:1210:1229:35680	tetracycline	YP_002850805|FEATURES|tetP|tetracycline|tetP	1.0	66.7	33	50.4	1.1e-07	1
ABCA	186	218	HWI-700370F:168:C7JUKANXX:6:1213:1657:62241	multidrug	XP_753111.1|FEATURES|abcA|multidrug|abcA	0.999999451699	75.8	33	55.1	4.4e-09	1
AMRB	380	411	HWI-700370F:168:C7JUKANXX:6:2102:2939:57806	multidrug	ZP_03453095|FEATURES|amrB|multidrug|amrB	1.0	93.8	32	59.7	1.8e-10	1
ABCA	235	267	HWI-700370F:168:C7JUKANXX:6:2206:4689:47248	multidrug	XP_753111.1|FEATURES|abcA|multidrug|abcA	0.999999656347	81.8	33	60.5	1.1e-10	1
TRIC	791	821	HWI-700370F:168:C7JUKANXX:6:2311:1541:50761	triclosan	NP_248848.1|FEATURES|TriC|triclosan|TriC	0.999999761378	64.5	31	45.4	3.5e-06	1
ABCA	942	973	HWI-700370F:168:C7JUKANXX:6:1214:19181:35001	multidrug	XP_753111.1|FEATURES|abcA|multidrug|abcA	0.999999609736	84.4	32	56.6	1.5e-09	1
TRIB	240	270	HWI-700370F:168:C7JUKANXX:6:2103:10167:84793	triclosan	NP_248847.1|FEATURES|TriB|triclosan|TriB	0.999999844512	67.7	31	46.6	1.6e-06	1
MEXF	616	648	HWI-700370F:168:C7JUKANXX:6:1301:3215:7712	multidrug	gi:751651551:ref:WP_041118420.1:|FEATURES|mexF|multidrug|mexF	1.0	90.9	33	63.5	1.2e-11	1
RPOB2	683	713	HWI-700370F:168:C7JUKANXX:6:1215:20821:13820	multidrug	BAD59497.1|FEATURES|rpoB2|multidrug|rpoB2	0.999999152657	64.5	31	48.9	3.2e-07	1
TRUNCATED_PUTATIVE_RESPONSE_REGULATOR_ARLR	86	117	HWI-700370F:168:C7JUKANXX:6:2302:2214:59222	unclassified	HE999704.1.gene1528.p01|FEATURES|truncated_putative_response_regulator_ArlR|unclassified|truncated_putative_response_regulator_ArlR	1.0	65.6	32	47.0	1.2e-06	1
RPOB2	569	601	HWI-700370F:168:C7JUKANXX:6:2101:4120:25423	multidrug	BAD59497.1|FEATURES|rpoB2|multidrug|rpoB2	0.999999396838	81.8	33	59.3	2.4e-10	1
RPOB2	698	729	HWI-700370F:168:C7JUKANXX:6:1108:15258:52761	multidrug	BAD59497.1|FEATURES|rpoB2|multidrug|rpoB2	0.999999276663	65.6	32	53.5	1.3e-08	1
MULTIDRUG_ABC_TRANSPORTER	486	518	HWI-700370F:168:C7JUKANXX:6:1304:5843:94404	multidrug	gi:913055317:ref:WP_050357634.1:|FEATURES|multidrug_ABC_transporter|multidrug|multidrug_ABC_transporter	1.0	81.8	33	56.2	2.0e-09	1
OPTRA	204	236	HWI-700370F:168:C7JUKANXX:6:2313:14429:8231	oxazolidinone	AKA86814|FEATURES|optrA|oxazolidinone|optrA	0.999246826073	63.6	33	48.1	5.4e-07	1
PBP-1A	110	142	HWI-700370F:168:C7JUKANXX:6:2108:6745:11787	beta-lactam	YP_001292390|FEATURES|PBP-1A|beta-lactam|PBP-1A	1.0	60.6	33	44.3	7.8e-06	1
CEOB	308	339	HWI-700370F:168:C7JUKANXX:6:2116:9119:8917	multidrug	gi:590120227:emb:CDN64284.1:|FEATURES|ceoB|multidrug|ceoB	1.0	78.1	32	56.6	1.5e-09	1
CHLORAMPHENICOL_EXPORTER	60	91	HWI-700370F:168:C7JUKANXX:6:1110:10543:66676	phenicol	AF034958.gene.p01|FEATURES|chloramphenicol_exporter|phenicol|chloramphenicol_exporter	0.999999999934	68.8	32	52.4	2.9e-08	1
CEOB	947	979	HWI-700370F:168:C7JUKANXX:6:2104:14925:11752	multidrug	YP_002095804|FEATURES|ceoB|multidrug|ceoB	1.0	90.9	33	56.6	1.5e-09	1
MDTF	403	435	HWI-700370F:168:C7JUKANXX:6:2109:8045:92963	multidrug	YP_002384138|FEATURES|mdtF|multidrug|mdtF	1.0	87.9	33	61.6	4.7e-11	1
CARA	20	51	HWI-700370F:168:C7JUKANXX:6:2113:19636:62892	MLS	M80346.gene.p01|FEATURES|carA|MLS|carA	0.999999988743	62.5	32	45.4	3.5e-06	1
ABCA	255	287	HWI-700370F:168:C7JUKANXX:6:1104:17855:50780	multidrug	XP_753111.1|FEATURES|abcA|multidrug|abcA	0.999999598239	78.8	33	59.3	2.4e-10	1
CEOB	968	1000	HWI-700370F:168:C7JUKANXX:6:1215:10743:2170	multidrug	gi:590120227:emb:CDN64284.1:|FEATURES|ceoB|multidrug|ceoB	1.0	87.9	33	57.4	9.0e-10	1
TRIC	136	167	HWI-700370F:168:C7JUKANXX:6:1304:1827:29985	triclosan	NP_248848.1|FEATURES|TriC|triclosan|TriC	0.99999985093	84.4	32	60.1	1.4e-10	1
MEXF	461	493	HWI-700370F:168:C7JUKANXX:6:2105:12917:26626	multidrug	gi:553764341:ref:WP_023096686.1:|FEATURES|mexF|multidrug|mexF	1.0	81.8	33	56.6	1.5e-09	1
MDTC	394	426	HWI-700370F:168:C7JUKANXX:6:2213:3196:79597	multidrug	CP004022.1.gene1674.p01|FEATURES|mdtC|multidrug|mdtC	0.894103403551	84.8	33	58.9	3.1e-10	1
RPOB2	733	765	HWI-700370F:168:C7JUKANXX:6:2102:19541:27475	multidrug	BAD59497.1|FEATURES|rpoB2|multidrug|rpoB2	0.99999933756	81.8	33	56.2	2.0e-09	1
MULTIDRUG_ABC_TRANSPORTER	545	577	HWI-700370F:168:C7JUKANXX:6:2206:13843:13635	multidrug	gi:496018010:ref:WP_008742581.1:|FEATURES|multidrug_ABC_transporter|multidrug|multidrug_ABC_transporter	1.0	69.7	33	53.1	1.7e-08	1
MACB	137	168	HWI-700370F:168:C7JUKANXX:6:1115:12657:97954	MLS	gi:803575554:ref:WP_046081557.1:|FEATURES|macB|MLS|macB	1.0	65.6	32	47.0	1.2e-06	1
ACRA	189	219	HWI-700370F:168:C7JUKANXX:6:1302:13632:43385	multidrug	ZP_03163985|FEATURES|acrA|multidrug|acrA	1.0	80.6	31	52.8	2.2e-08	1
ABCA	1315	1347	HWI-700370F:168:C7JUKANXX:6:1302:1567:52399	multidrug	XP_753111.1|FEATURES|abcA|multidrug|abcA	0.999999604095	75.8	33	56.2	2.0e-09	1
TETM	59	91	HWI-700370F:168:C7JUKANXX:6:1210:7340:60490	tetracycline	AM180355.1.gene636.p01|FEATURES|tetM|tetracycline|tetM	1.0	60.6	33	44.7	6.0e-06	1
MACB	142	173	HWI-700370F:168:C7JUKANXX:6:1215:9652:95494	MLS	gi:959866458:ref:WP_058145168.1:|FEATURES|macB|MLS|macB	1.0	62.5	32	45.4	3.5e-06	1
MULTIDRUG_ABC_TRANSPORTER	107	139	HWI-700370F:168:C7JUKANXX:6:1115:14963:77341	multidrug	gi:686364868:ref:WP_031893738.1:|FEATURES|multidrug_ABC_transporter|multidrug|multidrug_ABC_transporter	1.0	100.0	33	67.0	1.1e-12	1
ABCA	833	865	HWI-700370F:168:C7JUKANXX:6:2102:17638:57664	multidrug	XP_753111.1|FEATURES|abcA|multidrug|abcA	0.99999947153	72.7	33	49.3	2.4e-07	1
BCR-1	61	92	HWI-700370F:168:C7JUKANXX:6:2102:11405:83746	bicyclomycin	ALV80601.1|FEATURES|bcr-1|bicyclomycin|bcr-1	0.97860891328	71.9	32	52.8	2.2e-08	1
MEXF	168	198	HWI-700370F:168:C7JUKANXX:6:1214:20999:90548	multidrug	gi:780147796:ref:WP_045491627.1:|FEATURES|mexF|multidrug|mexF	1.0	67.7	31	50.1	1.4e-07	1
STAPHYLOCOCCUS_MUPA_CONFERRING_RESISTANCE_TO_MUPIROCIN	512	542	HWI-700370F:168:C7JUKANXX:6:1201:10409:3864	mupirocin	CAA53189|FEATURES|Staphylococcus_mupA_conferring_resistance_to_mupirocin|mupirocin|Staphylococcus_mupA_conferring_resistance_to_mupirocin	0.999999269179	64.5	31	50.8	8.4e-08	1
AXYY	448	480	HWI-700370F:168:C7JUKANXX:6:1203:19493:68726	multidrug	EGP45231.1|FEATURES|AxyY|multidrug|AxyY	1.0	75.8	33	52.8	2.2e-08	1
TRIC	589	621	HWI-700370F:168:C7JUKANXX:6:2116:12800:10326	triclosan	NP_248848.1|FEATURES|TriC|triclosan|TriC	0.999999911775	75.8	33	58.2	5.2e-10	1
MEXF	931	962	HWI-700370F:168:C7JUKANXX:6:1108:21109:40195	multidrug	gi:764528042:ref:WP_044407471.1:|FEATURES|mexF|multidrug|mexF	0.999999999995	81.2	32	53.9	9.9e-09	1
TRIC	131	163	HWI-700370F:168:C7JUKANXX:6:1201:16256:97430	triclosan	NP_248848.1|FEATURES|TriC|triclosan|TriC	0.999999985847	84.8	33	63.2	1.6e-11	1
TRIC	770	801	HWI-700370F:168:C7JUKANXX:6:1313:14337:83156	triclosan	NP_248848.1|FEATURES|TriC|triclosan|TriC	0.999999894102	62.5	32	50.1	1.4e-07	1
BACA	23	55	HWI-700370F:168:C7JUKANXX:6:2111:4643:59625	bacitracin	YP_001925041|FEATURES|bacA|bacitracin|bacA	1.0	93.9	33	67.8	6.6e-13	1
MDTN	51	81	HWI-700370F:168:C7JUKANXX:6:2314:10962:83655	multidrug	gi:554684122:ref:WP_023184036.1:|FEATURES|mdtN|multidrug|mdtN	0.999999822911	61.3	31	44.3	7.8e-06	1
MUXC	795	826	HWI-700370F:168:C7JUKANXX:6:2104:10310:46228	multidrug	NP_251216.1|FEATURES|MuxC|multidrug|MuxC	0.999999114998	65.6	32	47.0	1.2e-06	1
MEXF	465	497	HWI-700370F:168:C7JUKANXX:6:2306:12593:87437	multidrug	gi:504104202:ref:WP_014338188.1:|FEATURES|mexF|multidrug|mexF	1.0	93.9	33	61.2	6.2e-11	1
FMTC	799	830	HWI-700370F:168:C7JUKANXX:6:2204:17847:15617	beta-lactam	gi:1031796384:ref:WP_064136479.1:|FEATURES|fmtC|beta-lactam|fmtC	1.0	81.2	32	63.2	1.6e-11	1
ABCA	878	910	HWI-700370F:168:C7JUKANXX:6:1306:19838:5507	multidrug	XP_753111.1|FEATURES|abcA|multidrug|abcA	0.999999399967	69.7	33	49.3	2.4e-07	1
MEXD	812	844	HWI-700370F:168:C7JUKANXX:6:1107:19210:87940	multidrug	gi:489210576:ref:WP_003119403.1:|FEATURES|mexD|multidrug|mexD	1.0	72.7	33	53.9	9.9e-09	1
MULTIDRUG_ABC_TRANSPORTER	552	584	HWI-700370F:168:C7JUKANXX:6:2210:14061:98218	multidrug	gi:817122037:ref:WP_046494699.1:|FEATURES|multidrug_ABC_transporter|multidrug|multidrug_ABC_transporter	1.0	69.7	33	51.6	4.9e-08	1
MEXD	959	991	HWI-700370F:168:C7JUKANXX:6:1211:14437:90666	multidrug	gi:1011729993:ref:WP_062573631.1:|FEATURES|mexD|multidrug|mexD	1.0	81.8	33	57.0	1.2e-09	1
RPOB2	579	610	HWI-700370F:168:C7JUKANXX:6:2115:16314:19264	multidrug	BAD59497.1|FEATURES|rpoB2|multidrug|rpoB2	0.999999382397	81.2	32	58.5	4.0e-10	1
MUXB	579	610	HWI-700370F:168:C7JUKANXX:6:1306:13924:37246	multidrug	NP_251217.1|FEATURES|MuxB|multidrug|MuxB	0.999999999809	71.9	32	48.1	5.4e-07	1
MEXN	133	163	HWI-700370F:168:C7JUKANXX:6:2108:16462:16301	multidrug	BAE06006.1|FEATURES|mexN|multidrug|mexN	0.999999053651	61.3	31	44.3	7.8e-06	1
BACA	188	220	HWI-700370F:168:C7JUKANXX:6:2216:5273:90141	bacitracin	YP_001925041|FEATURES|bacA|bacitracin|bacA	1.0	90.9	33	65.1	4.3e-12	1
MULTIDRUG_ABC_TRANSPORTER	547	577	HWI-700370F:168:C7JUKANXX:6:2105:3667:42316	multidrug	gi:664556405:ref:WP_031071225.1:|FEATURES|multidrug_ABC_transporter|multidrug|multidrug_ABC_transporter	1.0	83.9	31	54.3	7.6e-09	1
ABCA	951	982	HWI-700370F:168:C7JUKANXX:6:1116:15396:83219	multidrug	XP_753111.1|FEATURES|abcA|multidrug|abcA	0.999999634505	87.5	32	58.5	4.0e-10	1
MULTIDRUG_ABC_TRANSPORTER	359	391	HWI-700370F:168:C7JUKANXX:6:1114:19674:16905	multidrug	gi:686364868:ref:WP_031893738.1:|FEATURES|multidrug_ABC_transporter|multidrug|multidrug_ABC_transporter	1.0	90.9	33	63.5	1.2e-11	1
ADEC	76	108	HWI-700370F:168:C7JUKANXX:6:1310:11944:17049	multidrug	CP003583.1.gene2512.p01|FEATURES|adeC|multidrug|adeC	0.99999867936	60.6	33	46.2	2.1e-06	1
MULTIDRUG_ABC_TRANSPORTER	500	531	HWI-700370F:168:C7JUKANXX:6:1102:6058:85781	multidrug	gi:664395661:ref:WP_030922045.1:|FEATURES|multidrug_ABC_transporter|multidrug|multidrug_ABC_transporter	1.0	84.4	32	57.0	1.2e-09	1
CEOB	317	349	HWI-700370F:168:C7JUKANXX:6:1215:13027:38503	multidrug	gi:590120227:emb:CDN64284.1:|FEATURES|ceoB|multidrug|ceoB	1.0	78.8	33	58.5	4.0e-10	1
ACRB	182	214	HWI-700370F:168:C7JUKANXX:6:1101:8598:73507	multidrug	gi:491078681:ref:WP_004940301.1:|FEATURES|acrB|multidrug|acrB	1.0	66.7	33	52.8	2.2e-08	1
MDTA	321	352	HWI-700370F:168:C7JUKANXX:6:2112:4454:98710	multidrug	gi:514616705:gb:EPI76355.1:|FEATURES|mdtA|multidrug|mdtA	0.967424643083	62.5	32	45.8	2.7e-06	1
TET36	63	94	HWI-700370F:168:C7JUKANXX:6:2211:4198:52750	tetracycline	AJ514254.gene.p01|FEATURES|tet36|tetracycline|tet36	0.999999991788	62.5	32	49.3	2.4e-07	1
MEXD	911	943	HWI-700370F:168:C7JUKANXX:6:1316:12535:41772	multidrug	YP_608682|FEATURES|mexD|multidrug|mexD	1.0	87.9	33	60.5	1.1e-10	1
BPEF	929	959	HWI-700370F:168:C7JUKANXX:6:1305:14882:43049	multidrug	ZP_02465589|FEATURES|bpeF|multidrug|bpeF	1.0	93.5	31	60.1	1.4e-10	1
ABCA	982	1014	HWI-700370F:168:C7JUKANXX:6:2313:8818:43566	multidrug	XP_753111.1|FEATURES|abcA|multidrug|abcA	0.999999324861	60.6	33	44.3	7.8e-06	1
TRIB	237	268	HWI-700370F:168:C7JUKANXX:6:1312:11933:81906	triclosan	NP_248847.1|FEATURES|TriB|triclosan|TriB	0.999999891744	65.6	32	48.1	5.4e-07	1
MUXB	573	604	HWI-700370F:168:C7JUKANXX:6:1311:1483:38357	multidrug	NP_251217.1|FEATURES|MuxB|multidrug|MuxB	0.999998918607	68.8	32	47.0	1.2e-06	1
TRANSCRIPTIONAL_REGULATORY_PROTEIN_CPXR_CPXR	75	107	HWI-700370F:168:C7JUKANXX:6:1209:5379:14791	unclassified	CP001918.1.gene5135.p01|FEATURES|transcriptional_regulatory_protein_CpxR_cpxR|unclassified|transcriptional_regulatory_protein_CpxR_cpxR	0.999993932637	72.7	33	49.7	1.9e-07	1
ABCA	320	351	HWI-700370F:168:C7JUKANXX:6:1315:9583:97310	multidrug	XP_753111.1|FEATURES|abcA|multidrug|abcA	0.999999388064	62.5	32	46.2	2.1e-06	1
ADEB	384	415	HWI-700370F:168:C7JUKANXX:6:1206:19857:79376	multidrug	ZP_03823622|FEATURES|adeB|multidrug|adeB	1.0	93.8	32	60.1	1.4e-10	1
MEXF	44	76	HWI-700370F:168:C7JUKANXX:6:2301:19258:57071	multidrug	CP000675.2.gene2298.p01|FEATURES|mexF|multidrug|mexF	1.0	75.8	33	57.0	1.2e-09	1
RPOB2	811	842	HWI-700370F:168:C7JUKANXX:6:1110:18943:77181	multidrug	BAD59497.1|FEATURES|rpoB2|multidrug|rpoB2	0.999999050465	62.5	32	46.2	2.1e-06	1
MDSB	842	874	HWI-700370F:168:C7JUKANXX:6:2301:3116:84951	multidrug	NP_459346.1|FEATURES|mdsB|multidrug|mdsB	0.99999999755	63.6	33	52.8	2.2e-08	1
MEXQ	990	1022	HWI-700370F:168:C7JUKANXX:6:1305:16108:18093	multidrug	BAE06008.1|FEATURES|mexQ|multidrug|mexQ	1.0	69.7	33	49.3	2.4e-07	1
MEXF	468	500	HWI-700370F:168:C7JUKANXX:6:2111:15685:4794	multidrug	gi:553764341:ref:WP_023096686.1:|FEATURES|mexF|multidrug|mexF	1.0	81.8	33	54.3	7.6e-09	1
STAPHYLOCOCCUS_MUPA_CONFERRING_RESISTANCE_TO_MUPIROCIN	513	545	HWI-700370F:168:C7JUKANXX:6:2314:2566:2717	mupirocin	CAA53189|FEATURES|Staphylococcus_mupA_conferring_resistance_to_mupirocin|mupirocin|Staphylococcus_mupA_conferring_resistance_to_mupirocin	0.999999448572	66.7	33	52.4	2.9e-08	1
RPOB2	789	821	HWI-700370F:168:C7JUKANXX:6:2307:7937:11486	multidrug	BAD59497.1|FEATURES|rpoB2|multidrug|rpoB2	0.999999189625	78.8	33	58.2	5.2e-10	1
MEXF	571	602	HWI-700370F:168:C7JUKANXX:6:1215:11964:38180	multidrug	CP000675.2.gene2298.p01|FEATURES|mexF|multidrug|mexF	0.999999999996	68.8	32	50.4	1.1e-07	1
OQXB	36	68	HWI-700370F:168:C7JUKANXX:6:2204:11148:50892	multidrug	YP_001693238|FEATURES|oqxB|multidrug|oqxB	1.0	87.9	33	63.2	1.6e-11	1
ABCA	1303	1335	HWI-700370F:168:C7JUKANXX:6:2315:18216:21513	multidrug	XP_753111.1|FEATURES|abcA|multidrug|abcA	0.999999560586	63.6	33	53.5	1.3e-08	1
TAEA	446	477	HWI-700370F:168:C7JUKANXX:6:2107:8750:18822	pleuromutilin	APB03219.1|FEATURES|TaeA|pleuromutilin|TaeA	0.999118797593	68.8	32	48.1	5.4e-07	1
TRIC	129	160	HWI-700370F:168:C7JUKANXX:6:2302:4483:79550	triclosan	NP_248848.1|FEATURES|TriC|triclosan|TriC	0.999999974943	81.2	32	59.3	2.4e-10	1
CTX-M	165	196	HWI-700370F:168:C7JUKANXX:6:2105:11163:40945	beta-lactam	AJ416344.1.gene1.p01|FEATURES|CTX-M-20|beta-lactam|CTX-M	1.0	78.1	32	53.1	1.7e-08	1
OMPR	71	103	HWI-700370F:168:C7JUKANXX:6:1310:8056:92994	multidrug	gi:507097545:ref:WP_016168184.1:|FEATURES|ompR|multidrug|ompR	0.999999994718	63.6	33	49.3	2.4e-07	1
ABCA	1247	1279	HWI-700370F:168:C7JUKANXX:6:1306:4692:79791	multidrug	XP_753111.1|FEATURES|abcA|multidrug|abcA	0.999999639152	78.8	33	58.9	3.1e-10	1
MUXB	10	41	HWI-700370F:168:C7JUKANXX:6:1301:20784:59164	multidrug	NP_251217.1|FEATURES|MuxB|multidrug|MuxB	0.999999097484	71.9	32	50.1	1.4e-07	1
ADEB	735	766	HWI-700370F:168:C7JUKANXX:6:1209:4815:54542	multidrug	gi:490800509:ref:WP_004662646.1:|FEATURES|adeB|multidrug|adeB	1.0	71.9	32	54.7	5.8e-09	1
ABCA	173	202	HWI-700370F:168:C7JUKANXX:6:2301:2950:79386	multidrug	XP_753111.1|FEATURES|abcA|multidrug|abcA	0.999999399967	74.2	31	46.6	1.6e-06	1
ABCA	1311	1343	HWI-700370F:168:C7JUKANXX:6:1309:9841:26204	multidrug	XP_753111.1|FEATURES|abcA|multidrug|abcA	0.999999719771	87.9	33	66.6	1.5e-12	1
ADEB	327	359	HWI-700370F:168:C7JUKANXX:6:1307:5786:82418	multidrug	ZP_04661876|FEATURES|adeB|multidrug|adeB	1.0	72.7	33	53.1	1.7e-08	1
CEOB	737	768	HWI-700370F:168:C7JUKANXX:6:1115:12452:52837	multidrug	gi:590120227:emb:CDN64284.1:|FEATURES|ceoB|multidrug|ceoB	1.0	75.0	32	55.8	2.6e-09	1
TRIC	711	743	HWI-700370F:168:C7JUKANXX:6:1115:16518:59944	triclosan	NP_248848.1|FEATURES|TriC|triclosan|TriC	0.999999807094	63.6	33	46.6	1.6e-06	1
RPOB2	705	737	HWI-700370F:168:C7JUKANXX:6:2115:11373:43074	multidrug	BAD59497.1|FEATURES|rpoB2|multidrug|rpoB2	0.999999230143	63.6	33	51.6	4.9e-08	1
MULTIDRUG_ABC_TRANSPORTER	481	513	HWI-700370F:168:C7JUKANXX:6:2210:5847:101112	multidrug	gi:516574297:ref:WP_017949361.1:|FEATURES|multidrug_ABC_transporter|multidrug|multidrug_ABC_transporter	1.0	69.7	33	49.7	1.9e-07	1
MACB	17	49	HWI-700370F:168:C7JUKANXX:6:2111:15994:15810	MLS	gi:974588181:ref:WP_059178476.1:|FEATURES|macB|MLS|macB	0.999999998707	60.6	33	45.4	3.5e-06	1
MEXD	922	952	HWI-700370F:168:C7JUKANXX:6:2301:18746:25732	multidrug	YP_001668663|FEATURES|mexD|multidrug|mexD	1.0	80.6	31	55.8	2.6e-09	1
TRIC	765	797	HWI-700370F:168:C7JUKANXX:6:2109:17429:12754	triclosan	NP_248848.1|FEATURES|TriC|triclosan|TriC	0.999999878769	60.6	33	49.3	2.4e-07	1
ABCA	995	1027	HWI-700370F:168:C7JUKANXX:6:1110:2830:93171	multidrug	XP_753111.1|FEATURES|abcA|multidrug|abcA	0.999999593773	69.7	33	55.5	3.4e-09	1
TRUNCATED_PUTATIVE_RESPONSE_REGULATOR_ARLR	78	109	HWI-700370F:168:C7JUKANXX:6:1115:9786:55274	unclassified	HE999704.1.gene1528.p01|FEATURES|truncated_putative_response_regulator_ArlR|unclassified|truncated_putative_response_regulator_ArlR	0.99999869614	65.6	32	45.8	2.7e-06	1
RPOB2	148	178	HWI-700370F:168:C7JUKANXX:6:2106:1440:99331	multidrug	BAD59497.1|FEATURES|rpoB2|multidrug|rpoB2	0.999999313514	74.2	31	55.1	4.4e-09	1
BACA	174	206	HWI-700370F:168:C7JUKANXX:6:1102:4687:50804	bacitracin	YP_001925041|FEATURES|bacA|bacitracin|bacA	1.0	90.9	33	62.4	2.8e-11	1
MACB	24	54	HWI-700370F:168:C7JUKANXX:6:2314:19885:90350	MLS	gi:545231548:ref:WP_021531156.1:|FEATURES|macB|MLS|macB	1.0	67.7	31	44.7	6.0e-06	1
MEXE	93	125	HWI-700370F:168:C7JUKANXX:6:1307:2701:96270	multidrug	ZP_02889084|FEATURES|mexE|multidrug|mexE	0.999999999997	63.6	33	44.7	6.0e-06	1
ACRB	488	518	HWI-700370F:168:C7JUKANXX:6:2207:9282:30568	multidrug	gi:503341948:ref:WP_013576609.1:|FEATURES|acrB|multidrug|acrB	1.0	71.0	31	53.1	1.7e-08	1
ABCA	993	1023	HWI-700370F:168:C7JUKANXX:6:1216:14260:8888	multidrug	XP_753111.1|FEATURES|abcA|multidrug|abcA	0.999999422759	64.5	31	47.4	9.3e-07	1
MACB	19	51	HWI-700370F:168:C7JUKANXX:6:1310:19730:93723	MLS	YP_001176128|FEATURES|macB|MLS|macB	0.99999999874	60.6	33	45.4	3.5e-06	1
TETP	70	100	HWI-700370F:168:C7JUKANXX:6:1212:7581:79182	tetracycline	NP_348076|FEATURES|tetP|tetracycline|tetP	1.0	61.3	31	46.6	1.6e-06	1
ABCA	1002	1034	HWI-700370F:168:C7JUKANXX:6:1107:9111:79813	multidrug	XP_753111.1|FEATURES|abcA|multidrug|abcA	0.999999388064	60.6	33	46.2	2.1e-06	1
ABCA	1040	1070	HWI-700370F:168:C7JUKANXX:6:2101:10474:78081	multidrug	XP_753111.1|FEATURES|abcA|multidrug|abcA	0.999999587694	74.2	31	55.1	4.4e-09	1
ADEH	292	324	HWI-700370F:168:C7JUKANXX:6:2215:3034:46614	multidrug	CAJ77855.1|FEATURES|adeH|multidrug|adeH	0.999999765846	63.6	33	45.8	2.7e-06	1
MULTIDRUG_ABC_TRANSPORTER	410	440	HWI-700370F:168:C7JUKANXX:6:1304:5571:46412	multidrug	gi:516574297:ref:WP_017949361.1:|FEATURES|multidrug_ABC_transporter|multidrug|multidrug_ABC_transporter	1.0	74.2	31	48.9	3.2e-07	1
MEXN	62	94	HWI-700370F:168:C7JUKANXX:6:1109:17449:43753	multidrug	BAE06006.1|FEATURES|mexN|multidrug|mexN	0.999999102921	60.6	33	45.4	3.5e-06	1
VANA	312	343	HWI-700370F:168:C7JUKANXX:6:2312:8017:25938	glycopeptide	gi:726976857:ref:WP_033582037.1:|FEATURES|vanA|glycopeptide|vanA	1.0	65.6	32	47.4	9.3e-07	1
ABCA	239	270	HWI-700370F:168:C7JUKANXX:6:1108:8743:39444	multidrug	XP_753111.1|FEATURES|abcA|multidrug|abcA	0.99999957458	75.0	32	54.3	7.6e-09	1
TRIC	569	601	HWI-700370F:168:C7JUKANXX:6:1104:4815:98508	triclosan	NP_248848.1|FEATURES|TriC|triclosan|TriC	0.999999748155	60.6	33	45.1	4.6e-06	1
MULTIDRUG_ABC_TRANSPORTER	390	421	HWI-700370F:168:C7JUKANXX:6:1105:6577:49066	multidrug	gi:664458452:ref:WP_030980047.1:|FEATURES|multidrug_ABC_transporter|multidrug|multidrug_ABC_transporter	1.0	71.9	32	51.6	4.9e-08	1
GOLS	13	45	HWI-700370F:168:C7JUKANXX:6:1111:7114:45272	multidrug	NP_459349.1|FEATURES|golS|multidrug|golS	0.999998173569	72.7	33	50.8	8.4e-08	1
OTR(B)	80	112	HWI-700370F:168:C7JUKANXX:6:1104:16670:31470	tetracycline	AAD04032.1|FEATURES|otr(B)|tetracycline|otr(B)	0.999999980815	60.6	33	45.1	4.6e-06	1
ACRB	405	437	HWI-700370F:168:C7JUKANXX:6:2303:1802:65867	multidrug	gi:447055218:ref:WP_001132474.1:|FEATURES|acrB|multidrug|acrB	1.0	90.9	33	62.8	2.1e-11	1
CEOB	184	216	HWI-700370F:168:C7JUKANXX:6:2113:21065:58062	multidrug	YP_002095804|FEATURES|ceoB|multidrug|ceoB	0.999999999955	69.7	33	53.1	1.7e-08	1
ROSB	176	208	HWI-700370F:168:C7JUKANXX:6:1114:12110:20273	fosmidomycin	gi:896190680:ref:WP_049199932.1:|FEATURES|rosB|fosmidomycin|rosB	1.0	66.7	33	45.4	3.5e-06	1
BRUCELLA_SUIS_MPRF	266	297	HWI-700370F:168:C7JUKANXX:6:1304:14428:94707	peptide	Q8FW76|FEATURES|Brucella_suis_mprF|peptide|Brucella_suis_mprF	0.999999987147	65.6	32	49.3	2.4e-07	1
OQXB	182	214	HWI-700370F:168:C7JUKANXX:6:2104:2923:36661	multidrug	YP_001693238|FEATURES|oqxB|multidrug|oqxB	0.999999999988	72.7	33	54.7	5.8e-09	1
RPOB2	442	474	HWI-700370F:168:C7JUKANXX:6:2108:8751:48166	multidrug	BAD59497.1|FEATURES|rpoB2|multidrug|rpoB2	0.99999933756	84.8	33	63.5	1.2e-11	1
AMRB	350	382	HWI-700370F:168:C7JUKANXX:6:1212:12253:79913	multidrug	gi:493455429:ref:WP_006410704.1:|FEATURES|amrB|multidrug|amrB	1.0	75.8	33	54.3	7.6e-09	1
ABCA	962	994	HWI-700370F:168:C7JUKANXX:6:1213:3808:11824	multidrug	XP_753111.1|FEATURES|abcA|multidrug|abcA	0.999999339297	63.6	33	44.7	6.0e-06	1
ABCA	935	967	HWI-700370F:168:C7JUKANXX:6:1206:16940:42504	multidrug	XP_753111.1|FEATURES|abcA|multidrug|abcA	0.999999422759	63.6	33	47.4	9.3e-07	1
RPOB2	690	722	HWI-700370F:168:C7JUKANXX:6:1108:18910:94044	multidrug	BAD59497.1|FEATURES|rpoB2|multidrug|rpoB2	0.999999294891	69.7	33	55.8	2.6e-09	1
OLEB	55	85	HWI-700370F:168:C7JUKANXX:6:1303:3261:24006	MLS	AAA50325|FEATURES|oleB|MLS|oleB	0.999999990831	64.5	31	45.1	4.6e-06	1
MEXX	161	193	HWI-700370F:168:C7JUKANXX:6:1107:16752:34798	multidrug	YP_002035949|FEATURES|mexX|multidrug|mexX	1.0	75.8	33	49.7	1.9e-07	1
AXYY	428	459	HWI-700370F:168:C7JUKANXX:6:1314:16731:52887	multidrug	EGP45231.1|FEATURES|AxyY|multidrug|AxyY	1.0	78.1	32	51.2	6.4e-08	1
BACA	212	244	HWI-700370F:168:C7JUKANXX:6:1204:14514:13009	bacitracin	YP_001925041|FEATURES|bacA|bacitracin|bacA	0.999999999382	78.8	33	53.9	9.9e-09	1
LRA	112	144	HWI-700370F:168:C7JUKANXX:6:1112:2333:28208	beta-lactam	EU408346.1.gene6.p01|FEATURES|LRA-1|beta-lactam|LRA	1.0	69.7	33	51.2	6.4e-08	1
MULTIDRUG_ABC_TRANSPORTER	374	405	HWI-700370F:168:C7JUKANXX:6:1315:7322:45488	multidrug	gi:664458452:ref:WP_030980047.1:|FEATURES|multidrug_ABC_transporter|multidrug|multidrug_ABC_transporter	0.999991416061	68.8	32	45.1	4.6e-06	1
OQXB	36	68	HWI-700370F:168:C7JUKANXX:6:2315:20573:38688	multidrug	YP_001693238|FEATURES|oqxB|multidrug|oqxB	1.0	87.9	33	63.2	1.6e-11	1
MEXW	399	430	HWI-700370F:168:C7JUKANXX:6:1107:10953:51245	multidrug	YP_001670703|FEATURES|mexW|multidrug|mexW	0.999999999986	71.9	32	47.8	7.1e-07	1
ABCA	254	285	HWI-700370F:168:C7JUKANXX:6:1307:1501:38401	multidrug	XP_753111.1|FEATURES|abcA|multidrug|abcA	0.999999490356	65.6	32	50.1	1.4e-07	1
MEXD	844	876	HWI-700370F:168:C7JUKANXX:6:1113:12362:57604	multidrug	YP_348488|FEATURES|mexD|multidrug|mexD	0.999999999922	66.7	33	46.2	2.1e-06	1
MULTIDRUG_ABC_TRANSPORTER	531	563	HWI-700370F:168:C7JUKANXX:6:2109:13571:59515	multidrug	gi:917166849:ref:WP_051773561.1:|FEATURES|multidrug_ABC_transporter|multidrug|multidrug_ABC_transporter	1.0	69.7	33	51.2	6.4e-08	1
MULTIDRUG_ABC_TRANSPORTER	522	554	HWI-700370F:168:C7JUKANXX:6:2214:14710:41845	multidrug	gi:748767925:ref:WP_040019608.1:|FEATURES|multidrug_ABC_transporter|multidrug|multidrug_ABC_transporter	1.0	69.7	33	50.8	8.4e-08	1
MEXF	983	1015	HWI-700370F:168:C7JUKANXX:6:2201:6382:23971	multidrug	CP000675.2.gene2298.p01|FEATURES|mexF|multidrug|mexF	1.0	72.7	33	52.4	2.9e-08	1
MEXD	815	846	HWI-700370F:168:C7JUKANXX:6:2314:16103:97402	multidrug	gi:489253397:ref:WP_003161410.1:|FEATURES|mexD|multidrug|mexD	0.999999999999	62.5	32	47.0	1.2e-06	1
TRIC	776	806	HWI-700370F:168:C7JUKANXX:6:1308:16271:37354	triclosan	NP_248848.1|FEATURES|TriC|triclosan|TriC	0.999999708778	71.0	31	53.9	9.9e-09	1
RPOB2	889	920	HWI-700370F:168:C7JUKANXX:6:2208:19716:47139	multidrug	BAD59497.1|FEATURES|rpoB2|multidrug|rpoB2	0.999999260014	75.0	32	52.8	2.2e-08	1
TET36	66	97	HWI-700370F:168:C7JUKANXX:6:1208:13610:2968	tetracycline	AJ514254.gene.p01|FEATURES|tet36|tetracycline|tet36	1.0	65.6	32	50.4	1.1e-07	1
ABCA	327	358	HWI-700370F:168:C7JUKANXX:6:1103:13392:74768	multidrug	XP_753111.1|FEATURES|abcA|multidrug|abcA	0.999999523409	68.8	32	51.6	4.9e-08	1
MULTIDRUG_ABC_TRANSPORTER	483	513	HWI-700370F:168:C7JUKANXX:6:1107:9487:7217	multidrug	gi:944009777:ref:WP_055601444.1:|FEATURES|multidrug_ABC_transporter|multidrug|multidrug_ABC_transporter	1.0	64.5	31	45.8	2.7e-06	1
ADEB	362	394	HWI-700370F:168:C7JUKANXX:6:1311:15923:40397	multidrug	gi:565649137:ref:WP_023896724.1:|FEATURES|adeB|multidrug|adeB	1.0	84.8	33	58.5	4.0e-10	1
MULTIDRUG_ABC_TRANSPORTER	454	485	HWI-700370F:168:C7JUKANXX:6:2201:10109:13602	multidrug	gi:896355182:ref:WP_049310020.1:|FEATURES|multidrug_ABC_transporter|multidrug|multidrug_ABC_transporter	1.0	68.8	32	47.8	7.1e-07	1
MEXQ	997	1027	HWI-700370F:168:C7JUKANXX:6:1106:6417:58569	multidrug	BAE06008.1|FEATURES|mexQ|multidrug|mexQ	1.0	80.6	31	55.1	4.4e-09	1
MEXC	173	205	HWI-700370F:168:C7JUKANXX:6:2315:11542:77596	multidrug	gi:730493281:ref:WP_034028540.1:|FEATURES|mexC|multidrug|mexC	1.0	78.8	33	51.2	6.4e-08	1
TRIA	249	280	HWI-700370F:168:C7JUKANXX:6:2211:15014:98995	triclosan	NP_248846.1|FEATURES|TriA|triclosan|TriA	0.999999818756	65.6	32	45.4	3.5e-06	1
ACRB	412	444	HWI-700370F:168:C7JUKANXX:6:1307:14929:47321	multidrug	gi:491078681:ref:WP_004940301.1:|FEATURES|acrB|multidrug|acrB	1.0	84.8	33	57.8	6.9e-10	1
MEXD	335	367	HWI-700370F:168:C7JUKANXX:6:2111:6545:21391	multidrug	YP_608682|FEATURES|mexD|multidrug|mexD	1.0	75.8	33	52.8	2.2e-08	1
RPOB2	702	733	HWI-700370F:168:C7JUKANXX:6:1314:11483:60564	multidrug	BAD59497.1|FEATURES|rpoB2|multidrug|rpoB2	0.999999219787	62.5	32	51.2	6.4e-08	1
MULTIDRUG_ABC_TRANSPORTER	566	598	HWI-700370F:168:C7JUKANXX:6:1111:4959:58564	multidrug	gi:517787730:ref:WP_018957938.1:|FEATURES|multidrug_ABC_transporter|multidrug|multidrug_ABC_transporter	1.0	69.7	33	52.0	3.8e-08	1
MEXF	370	400	HWI-700370F:168:C7JUKANXX:6:1210:9171:16212	multidrug	YP_001668745|FEATURES|mexF|multidrug|mexF	1.0	87.1	31	59.3	2.4e-10	1
TRIC	359	390	HWI-700370F:168:C7JUKANXX:6:2209:6545:69741	triclosan	NP_248848.1|FEATURES|TriC|triclosan|TriC	0.999999708778	65.6	32	44.3	7.8e-06	1
CEOB	71	103	HWI-700370F:168:C7JUKANXX:6:1212:1027:100238	multidrug	AAB58161|FEATURES|ceoB|multidrug|ceoB	1.0	78.8	33	57.4	9.0e-10	1
MULTIDRUG_ABC_TRANSPORTER	355	386	HWI-700370F:168:C7JUKANXX:6:1213:14312:32047	multidrug	gi:686197643:ref:WP_031807899.1:|FEATURES|multidrug_ABC_transporter|multidrug|multidrug_ABC_transporter	0.99993232592	65.6	32	44.3	7.8e-06	1
RPOB2	448	480	HWI-700370F:168:C7JUKANXX:6:1315:18636:94314	multidrug	BAD59497.1|FEATURES|rpoB2|multidrug|rpoB2	0.999999376858	84.8	33	66.2	1.9e-12	1
MACB	142	174	HWI-700370F:168:C7JUKANXX:6:1205:19965:70870	MLS	gi:852292746:ref:WP_048332551.1:|FEATURES|macB|MLS|macB	1.0	63.6	33	44.7	6.0e-06	1
MEXF	155	186	HWI-700370F:168:C7JUKANXX:6:2208:14402:27317	multidrug	gi:505289664:ref:WP_015476766.1:|FEATURES|mexF|multidrug|mexF	0.99999988108	62.5	32	48.1	5.4e-07	1
TETA	413	444	HWI-700370F:168:C7JUKANXX:6:2315:10192:13121	tetracycline	gi:171851258:emb:CAQ04234.1:|FEATURES|tetA|tetracycline|tetA	0.999999480451	62.5	32	46.2	2.1e-06	1
MEXF	267	299	HWI-700370F:168:C7JUKANXX:6:1205:21018:40640	multidrug	YP_001187672|FEATURES|mexF|multidrug|mexF	1.0	66.7	33	48.5	4.2e-07	1
BCRA	36	67	HWI-700370F:168:C7JUKANXX:6:1303:5715:82127	bacitracin	ZP_04081918|FEATURES|bcrA|bacitracin|bcrA	0.999999994314	62.5	32	45.4	3.5e-06	1
MEXF	976	1008	HWI-700370F:168:C7JUKANXX:6:2103:9375:58926	multidrug	gi:553764341:ref:WP_023096686.1:|FEATURES|mexF|multidrug|mexF	1.0	84.8	33	58.9	3.1e-10	1
RPOB2	705	737	HWI-700370F:168:C7JUKANXX:6:1107:10252:50244	multidrug	BAD59497.1|FEATURES|rpoB2|multidrug|rpoB2	0.999999177877	63.6	33	51.6	4.9e-08	1
CEOB	234	266	HWI-700370F:168:C7JUKANXX:6:1208:20617:64508	multidrug	gi:590120227:emb:CDN64284.1:|FEATURES|ceoB|multidrug|ceoB	1.0	66.7	33	52.0	3.8e-08	1
MAJOR_FACILITATOR_SUPERFAMILY_TRANSPORTER	14	45	HWI-700370F:168:C7JUKANXX:6:1301:19093:50580	multidrug	CP001918.1.gene2931.p01|FEATURES|major_facilitator_superfamily_transporter|multidrug|major_facilitator_superfamily_transporter	0.999998713629	62.5	32	50.1	1.4e-07	1
BPEF	759	791	HWI-700370F:168:C7JUKANXX:6:1103:15409:47857	multidrug	ZP_02465589|FEATURES|bpeF|multidrug|bpeF	1.0	84.8	33	62.0	3.6e-11	1
ABCA	823	854	HWI-700370F:168:C7JUKANXX:6:1112:12673:80581	multidrug	XP_753111.1|FEATURES|abcA|multidrug|abcA	0.999999609736	84.4	32	56.6	1.5e-09	1
MULTIDRUG_ABC_TRANSPORTER	476	507	HWI-700370F:168:C7JUKANXX:6:1303:13476:70420	multidrug	gi:844773046:ref:WP_047936044.1:|FEATURES|multidrug_ABC_transporter|multidrug|multidrug_ABC_transporter	1.0	71.9	32	49.3	2.4e-07	1
MSBA	491	523	HWI-700370F:168:C7JUKANXX:6:2313:19697:71642	nitroimidazole	NP_415434.1|FEATURES|msbA|nitroimidazole|msbA	0.999757833842	72.7	33	48.9	3.2e-07	1
VANA	299	331	HWI-700370F:168:C7JUKANXX:6:1213:7634:37210	glycopeptide	CAB61227|FEATURES|vanA|glycopeptide|vanA	1.0	69.7	33	50.8	8.4e-08	1
MEXD	972	1004	HWI-700370F:168:C7JUKANXX:6:1116:9258:28552	multidrug	gi:1011729993:ref:WP_062573631.1:|FEATURES|mexD|multidrug|mexD	1.0	81.8	33	55.5	3.4e-09	1
TETB(46)	364	396	HWI-700370F:168:C7JUKANXX:6:2202:5151:6366	tetracycline	AET10445.1|FEATURES|tetB(46)|tetracycline|tetB(46)	0.999999824306	60.6	33	46.2	2.1e-06	1
ABCA	552	584	HWI-700370F:168:C7JUKANXX:6:1304:20815:88279	multidrug	XP_753111.1|FEATURES|abcA|multidrug|abcA	0.999999625931	72.7	33	57.8	6.9e-10	1
RPOB2	364	395	HWI-700370F:168:C7JUKANXX:6:2203:9039:30479	multidrug	BAD59497.1|FEATURES|rpoB2|multidrug|rpoB2	0.999999033023	62.5	32	45.8	2.7e-06	1
MEXF	467	499	HWI-700370F:168:C7JUKANXX:6:1309:1503:16394	multidrug	gi:553764341:ref:WP_023096686.1:|FEATURES|mexF|multidrug|mexF	1.0	81.8	33	54.3	7.6e-09	1
MTRD	417	449	HWI-700370F:168:C7JUKANXX:6:1112:17427:61796	multidrug	NP_274718.1|FEATURES|mtrD|multidrug|mtrD	1.0	75.8	33	55.5	3.4e-09	1
MULTIDRUG_ABC_TRANSPORTER	501	533	HWI-700370F:168:C7JUKANXX:6:1309:12250:95001	multidrug	gi:664395661:ref:WP_030922045.1:|FEATURES|multidrug_ABC_transporter|multidrug|multidrug_ABC_transporter	1.0	81.8	33	56.2	2.0e-09	1
MEXF	263	294	HWI-700370F:168:C7JUKANXX:6:2304:10317:96424	multidrug	YP_001348104|FEATURES|mexF|multidrug|mexF	1.0	84.4	32	54.7	5.8e-09	1
TRIC	431	463	HWI-700370F:168:C7JUKANXX:6:2213:10388:84311	triclosan	NP_248848.1|FEATURES|TriC|triclosan|TriC	0.999999952347	87.9	33	63.2	1.6e-11	1
ABCA	284	315	HWI-700370F:168:C7JUKANXX:6:2309:12146:40203	multidrug	XP_753111.1|FEATURES|abcA|multidrug|abcA	0.999999481114	62.5	32	50.8	8.4e-08	1
ABCA	125	157	HWI-700370F:168:C7JUKANXX:6:2213:7868:79064	multidrug	XP_753111.1|FEATURES|abcA|multidrug|abcA	0.99999944143	63.6	33	48.1	5.4e-07	1
ABCA	347	379	HWI-700370F:168:C7JUKANXX:6:1311:3494:35567	multidrug	XP_753111.1|FEATURES|abcA|multidrug|abcA	0.999999324861	60.6	33	44.3	7.8e-06	1
SHV	127	159	HWI-700370F:168:C7JUKANXX:6:2201:16665:59592	beta-lactam	DQ013287.1.gene1.p1|FEATURES|SHV-70|beta-lactam|SHV	1.0	75.8	33	54.7	5.8e-09	1
VANA	303	335	HWI-700370F:168:C7JUKANXX:6:1214:12136:80613	glycopeptide	CAB61227|FEATURES|vanA|glycopeptide|vanA	1.0	72.7	33	52.8	2.2e-08	1
MEXF	47	78	HWI-700370F:168:C7JUKANXX:6:2106:11529:10217	multidrug	CP000675.2.gene2298.p01|FEATURES|mexF|multidrug|mexF	1.0	81.2	32	58.2	5.2e-10	1
MEXF	498	531	HWI-700370F:168:C7JUKANXX:6:1210:9103:84945	multidrug	gi:496340078:ref:WP_009049256.1:|FEATURES|mexF|multidrug|mexF	0.999999999917	67.6	34	49.7	1.9e-07	1
ROSB	66	98	HWI-700370F:168:C7JUKANXX:6:2104:20099:82757	fosmidomycin	YP_001007250|FEATURES|rosB|fosmidomycin|rosB	1.0	78.8	33	55.5	3.4e-09	1
ABCA	254	285	HWI-700370F:168:C7JUKANXX:6:1102:16236:33362	multidrug	XP_753111.1|FEATURES|abcA|multidrug|abcA	0.999999625931	81.2	32	57.8	6.9e-10	1
MDTB	792	822	HWI-700370F:168:C7JUKANXX:6:1105:3438:26679	multidrug	CP001918.1.gene3440.p01|FEATURES|mdtB|multidrug|mdtB	0.999991100195	67.7	31	44.7	6.0e-06	1
MULTIDRUG_ABC_TRANSPORTER	467	497	HWI-700370F:168:C7JUKANXX:6:1105:8990:8368	multidrug	gi:817122037:ref:WP_046494699.1:|FEATURES|multidrug_ABC_transporter|multidrug|multidrug_ABC_transporter	0.999997858211	67.7	31	45.4	3.5e-06	1
MEXW	399	430	HWI-700370F:168:C7JUKANXX:6:1211:6389:68693	multidrug	YP_001670703|FEATURES|mexW|multidrug|mexW	0.999999999986	71.9	32	47.8	7.1e-07	1
MULTIDRUG_ABC_TRANSPORTER	607	639	HWI-700370F:168:C7JUKANXX:6:1201:9875:87967	multidrug	NC_010400.5984909.p01|FEATURES|multidrug_ABC_transporter|multidrug|multidrug_ABC_transporter	1.0	87.9	33	60.8	8.1e-11	1
TETA	414	444	HWI-700370F:168:C7JUKANXX:6:1204:3892:65731	tetracycline	gi:171851258:emb:CAQ04234.1:|FEATURES|tetA|tetracycline|tetA	1.0	67.7	31	47.4	9.3e-07	1
BACA	183	215	HWI-700370F:168:C7JUKANXX:6:1214:15242:98913	bacitracin	YP_001925041|FEATURES|bacA|bacitracin|bacA	1.0	90.9	33	63.2	1.6e-11	1
AXYY	324	354	HWI-700370F:168:C7JUKANXX:6:1115:7328:30171	multidrug	EGP45231.1|FEATURES|AxyY|multidrug|AxyY	1.0	74.2	31	50.1	1.4e-07	1
MDTC	528	558	HWI-700370F:168:C7JUKANXX:6:2215:8016:28004	multidrug	gi:545142697:ref:WP_021501376.1:|FEATURES|mdtC|multidrug|mdtC	0.999941472684	61.3	31	48.1	5.4e-07	1
ABCA	281	313	HWI-700370F:168:C7JUKANXX:6:2204:5657:84413	multidrug	XP_753111.1|FEATURES|abcA|multidrug|abcA	0.999999553147	69.7	33	57.0	1.2e-09	1
MACB	140	171	HWI-700370F:168:C7JUKANXX:6:2316:15069:6679	MLS	gi:545231548:ref:WP_021531156.1:|FEATURES|macB|MLS|macB	1.0	65.6	32	44.3	7.8e-06	1
BAER	66	98	HWI-700370F:168:C7JUKANXX:6:2101:9364:56246	multidrug	YP_490321.1|FEATURES|baeR|multidrug|baeR	0.999996700165	60.6	33	45.8	2.7e-06	1
ABCA	926	958	HWI-700370F:168:C7JUKANXX:6:1212:12079:6234	multidrug	XP_753111.1|FEATURES|abcA|multidrug|abcA	0.999999598239	87.9	33	60.8	8.1e-11	1
MEXF	20	52	HWI-700370F:168:C7JUKANXX:6:1202:1262:51445	multidrug	EEB58431|FEATURES|mexF|multidrug|mexF	1.0	66.7	33	51.6	4.9e-08	1
MULTIDRUG_ABC_TRANSPORTER	459	490	HWI-700370F:168:C7JUKANXX:6:2311:14945:37367	multidrug	gi:655413091:ref:WP_028811890.1:|FEATURES|multidrug_ABC_transporter|multidrug|multidrug_ABC_transporter	1.0	78.1	32	56.2	2.0e-09	1
AMRB	461	493	HWI-700370F:168:C7JUKANXX:6:2210:15342:29714	multidrug	YP_001119417|FEATURES|amrB|multidrug|amrB	1.0	78.8	33	54.3	7.6e-09	1
MULTIDRUG_ABC_TRANSPORTER	521	553	HWI-700370F:168:C7JUKANXX:6:1112:10781:32115	multidrug	gi:496018010:ref:WP_008742581.1:|FEATURES|multidrug_ABC_transporter|multidrug|multidrug_ABC_transporter	1.0	66.7	33	47.0	1.2e-06	1
MEXD	21	53	HWI-700370F:168:C7JUKANXX:6:1208:13279:80886	multidrug	YP_348488|FEATURES|mexD|multidrug|mexD	1.0	63.6	33	49.3	2.4e-07	1
AMRB	803	834	HWI-700370F:168:C7JUKANXX:6:1211:6438:66933	multidrug	ZP_02892568|FEATURES|amrB|multidrug|amrB	1.0	62.5	32	50.1	1.4e-07	1
ROSA	240	272	HWI-700370F:168:C7JUKANXX:6:2110:14227:20530	fosmidomycin	YP_001401993|FEATURES|rosA|fosmidomycin|rosA	1.0	72.7	33	57.8	6.9e-10	1
OMPR	73	103	HWI-700370F:168:C7JUKANXX:6:1306:19249:13225	multidrug	gi:507097545:ref:WP_016168184.1:|FEATURES|ompR|multidrug|ompR	0.999999999534	74.2	31	52.8	2.2e-08	1
ABCA	181	212	HWI-700370F:168:C7JUKANXX:6:1214:18505:52708	multidrug	XP_753111.1|FEATURES|abcA|multidrug|abcA	0.999999609736	78.1	32	56.6	1.5e-09	1
QACB	270	302	HWI-700370F:168:C7JUKANXX:6:1107:5541:52167	multidrug	AAK38457|FEATURES|qacB|multidrug|qacB	0.916735219995	100.0	33	66.2	1.9e-12	1
CEOB	952	984	HWI-700370F:168:C7JUKANXX:6:1303:12689:71081	multidrug	YP_002095804|FEATURES|ceoB|multidrug|ceoB	1.0	90.9	33	57.4	9.0e-10	1
TRIB	156	188	HWI-700370F:168:C7JUKANXX:6:1116:5563:46219	triclosan	NP_248847.1|FEATURES|TriB|triclosan|TriB	0.999999834175	60.6	33	45.4	3.5e-06	1
ABCA	535	567	HWI-700370F:168:C7JUKANXX:6:2115:6431:3416	multidrug	XP_753111.1|FEATURES|abcA|multidrug|abcA	0.999999598239	72.7	33	55.8	2.6e-09	1
TLCC	30	61	HWI-700370F:168:C7JUKANXX:6:2114:20951:27909	MLS	M57437.gene.p01|FEATURES|tlcC|MLS|tlcC	0.999999999976	62.5	32	44.7	6.0e-06	1
MULTIDRUG_ABC_TRANSPORTER	483	515	HWI-700370F:168:C7JUKANXX:6:1102:21053:47715	multidrug	gi:493394434:ref:WP_006350564.1:|FEATURES|multidrug_ABC_transporter|multidrug|multidrug_ABC_transporter	0.999998415924	60.6	33	44.7	6.0e-06	1
KDPE	192	222	HWI-700370F:168:C7JUKANXX:6:1111:16583:75452	aminoglycoside	NP_415222.1|FEATURES|kdpE|aminoglycoside|kdpE	0.999996533962	64.5	31	49.3	2.4e-07	1
MEXY	915	947	HWI-700370F:168:C7JUKANXX:6:1308:6314:20589	multidrug	YP_001348630|FEATURES|mexY|multidrug|mexY	1.0	84.8	33	60.1	1.4e-10	1
CEOB	934	966	HWI-700370F:168:C7JUKANXX:6:1203:12230:59402	multidrug	gi:590120227:emb:CDN64284.1:|FEATURES|ceoB|multidrug|ceoB	1.0	90.9	33	58.2	5.2e-10	1
OPTRA	196	226	HWI-700370F:168:C7JUKANXX:6:1110:18879:19725	oxazolidinone	AKA86814|FEATURES|optrA|oxazolidinone|optrA	0.999401635384	67.7	31	51.2	6.4e-08	1
RPOB2	1015	1046	HWI-700370F:168:C7JUKANXX:6:2110:6554:2988	multidrug	BAD59497.1|FEATURES|rpoB2|multidrug|rpoB2	0.999999452276	90.6	32	65.9	2.5e-12	1
MULTIDRUG_ABC_TRANSPORTER	479	509	HWI-700370F:168:C7JUKANXX:6:1312:3757:42675	multidrug	gi:943938624:ref:WP_055567802.1:|FEATURES|multidrug_ABC_transporter|multidrug|multidrug_ABC_transporter	1.0	71.0	31	50.1	1.4e-07	1
MEXF	992	1024	HWI-700370F:168:C7JUKANXX:6:2205:16146:3491	multidrug	gi:553764341:ref:WP_023096686.1:|FEATURES|mexF|multidrug|mexF	1.0	87.9	33	59.7	1.8e-10	1
RPOB2	353	384	HWI-700370F:168:C7JUKANXX:6:1316:4038:26916	multidrug	BAD59497.1|FEATURES|rpoB2|multidrug|rpoB2	0.999999313514	75.0	32	55.1	4.4e-09	1
MECI	22	54	HWI-700370F:168:C7JUKANXX:6:1111:12404:11775	beta-lactam	gi:647631168:ref:WP_025904161.1:|FEATURES|mecI|beta-lactam|mecI	1.0	69.7	33	44.7	6.0e-06	1
TRIC	442	474	HWI-700370F:168:C7JUKANXX:6:1113:11348:82474	triclosan	NP_248848.1|FEATURES|TriC|triclosan|TriC	0.999999931845	72.7	33	52.8	2.2e-08	1
ABCA	260	292	HWI-700370F:168:C7JUKANXX:6:1205:14056:21935	multidrug	XP_753111.1|FEATURES|abcA|multidrug|abcA	0.999999643591	90.9	33	64.3	7.3e-12	1
ADEC	58	89	HWI-700370F:168:C7JUKANXX:6:2208:3544:89689	multidrug	CP003583.1.gene2512.p01|FEATURES|adeC|multidrug|adeC	0.999998637375	62.5	32	45.1	4.6e-06	1
MTRA	49	79	HWI-700370F:168:C7JUKANXX:6:1106:17134:37421	multidrug	CCP46065.1|FEATURES|mtrA|multidrug|mtrA	0.99999830552	67.7	31	47.0	1.2e-06	1
ROSB	62	92	HWI-700370F:168:C7JUKANXX:6:1215:15002:6997	fosmidomycin	ZP_04612557|FEATURES|rosB|fosmidomycin|rosB	0.999999999654	61.3	31	44.7	6.0e-06	1
ABCA	223	255	HWI-700370F:168:C7JUKANXX:6:2113:7901:47600	multidrug	XP_753111.1|FEATURES|abcA|multidrug|abcA	0.999999324861	60.6	33	44.3	7.8e-06	1
TRIC	139	170	HWI-700370F:168:C7JUKANXX:6:1303:1431:42229	triclosan	NP_248848.1|FEATURES|TriC|triclosan|TriC	0.999999942735	78.1	32	53.9	9.9e-09	1
RPOB2	356	387	HWI-700370F:168:C7JUKANXX:6:1202:12853:29965	multidrug	BAD59497.1|FEATURES|rpoB2|multidrug|rpoB2	0.999999260014	71.9	32	52.8	2.2e-08	1
ADEF	755	785	HWI-700370F:168:C7JUKANXX:6:1211:1503:81148	multidrug	CAJ77856.1|FEATURES|adeF|multidrug|adeF	1.0	74.2	31	52.0	3.8e-08	1
RPOB2	1055	1087	HWI-700370F:168:C7JUKANXX:6:2111:15222:46310	multidrug	BAD59497.1|FEATURES|rpoB2|multidrug|rpoB2	0.999999417275	78.8	33	60.5	1.1e-10	1
MULTIDRUG_ABC_TRANSPORTER	489	520	HWI-700370F:168:C7JUKANXX:6:1105:3666:62889	multidrug	gi:517381192:ref:WP_018555350.1:|FEATURES|multidrug_ABC_transporter|multidrug|multidrug_ABC_transporter	1.0	78.1	32	50.1	1.4e-07	1
MULTIDRUG_ABC_TRANSPORTER	157	189	HWI-700370F:168:C7JUKANXX:6:2116:5826:99180	multidrug	NC_010400.5984909.p01|FEATURES|multidrug_ABC_transporter|multidrug|multidrug_ABC_transporter	1.0	84.8	33	61.6	4.7e-11	1
ABCA	964	996	HWI-700370F:168:C7JUKANXX:6:1109:1286:100029	multidrug	XP_753111.1|FEATURES|abcA|multidrug|abcA	0.999999363089	66.7	33	45.4	3.5e-06	1
ADEC	441	472	HWI-700370F:168:C7JUKANXX:6:1215:8429:94487	multidrug	CP003583.1.gene2512.p01|FEATURES|adeC|multidrug|adeC	0.999998723467	62.5	32	47.4	9.3e-07	1
MEXF	263	294	HWI-700370F:168:C7JUKANXX:6:2201:3190:90136	multidrug	YP_001348104|FEATURES|mexF|multidrug|mexF	1.0	84.4	32	54.7	5.8e-09	1
ADEB	364	396	HWI-700370F:168:C7JUKANXX:6:1113:19717:74636	multidrug	gi:446910348:ref:WP_000987604.1:|FEATURES|adeB|multidrug|adeB	1.0	87.9	33	58.9	3.1e-10	1
BACA	25	55	HWI-700370F:168:C7JUKANXX:6:1106:21176:72979	bacitracin	YP_001925041|FEATURES|bacA|bacitracin|bacA	1.0	93.5	31	63.5	1.2e-11	1
MEXF	90	121	HWI-700370F:168:C7JUKANXX:6:2313:11574:100883	multidrug	CP000675.2.gene2298.p01|FEATURES|mexF|multidrug|mexF	0.999999999994	65.6	32	47.4	9.3e-07	1
ROSB	41	73	HWI-700370F:168:C7JUKANXX:6:1210:13242:42734	fosmidomycin	ZP_04631861|FEATURES|rosB|fosmidomycin|rosB	1.0	72.7	33	50.1	1.4e-07	1
BACA	6	38	HWI-700370F:168:C7JUKANXX:6:1304:14546:21302	bacitracin	YP_001639853|FEATURES|bacA|bacitracin|bacA	1.0	87.9	33	62.4	2.8e-11	1
OMPR	177	208	HWI-700370F:168:C7JUKANXX:6:2304:9127:89199	multidrug	gi:909830386:gb:AKU13184.1:|FEATURES|ompR|multidrug|ompR	0.999997942541	62.5	32	45.4	3.5e-06	1
ROSB	14	45	HWI-700370F:168:C7JUKANXX:6:2111:18468:12744	fosmidomycin	YP_001477377|FEATURES|rosB|fosmidomycin|rosB	1.0	68.8	32	46.6	1.6e-06	1
MULTIDRUG_ABC_TRANSPORTER	532	563	HWI-700370F:168:C7JUKANXX:6:2315:18743:69411	multidrug	gi:640499891:ref:WP_024937220.1:|FEATURES|multidrug_ABC_transporter|multidrug|multidrug_ABC_transporter	1.0	62.5	32	50.1	1.4e-07	1
OTR(B)	80	110	HWI-700370F:168:C7JUKANXX:6:2106:10764:41593	tetracycline	AAD04032.1|FEATURES|otr(B)|tetracycline|otr(B)	0.999999976843	61.3	31	44.3	7.8e-06	1
MUXC	616	648	HWI-700370F:168:C7JUKANXX:6:2305:1924:37441	multidrug	NP_251216.1|FEATURES|MuxC|multidrug|MuxC	0.999999211597	60.6	33	49.7	1.9e-07	1
MEXD	822	853	HWI-700370F:168:C7JUKANXX:6:1301:14838:45992	multidrug	gi:489253397:ref:WP_003161410.1:|FEATURES|mexD|multidrug|mexD	0.999999999999	65.6	32	47.4	9.3e-07	1
MULTIDRUG_ABC_TRANSPORTER	459	489	HWI-700370F:168:C7JUKANXX:6:2115:14376:26346	multidrug	gi:686364868:ref:WP_031893738.1:|FEATURES|multidrug_ABC_transporter|multidrug|multidrug_ABC_transporter	1.0	74.2	31	51.6	4.9e-08	1
CEOB	51	82	HWI-700370F:168:C7JUKANXX:6:2206:14993:61355	multidrug	AAB58161|FEATURES|ceoB|multidrug|ceoB	1.0	84.4	32	59.7	1.8e-10	1
MEXC	55	86	HWI-700370F:168:C7JUKANXX:6:1306:8238:68330	multidrug	gi:685917389:ref:WP_031654226.1:|FEATURES|mexC|multidrug|mexC	0.999999999999	62.5	32	47.0	1.2e-06	1
RPOB2	445	477	HWI-700370F:168:C7JUKANXX:6:2305:17424:42399	multidrug	BAD59497.1|FEATURES|rpoB2|multidrug|rpoB2	0.999999177877	84.8	33	65.5	3.3e-12	1
ABCA	845	877	HWI-700370F:168:C7JUKANXX:6:1212:18204:4848	multidrug	XP_753111.1|FEATURES|abcA|multidrug|abcA	0.999999643591	81.8	33	59.3	2.4e-10	1
RPOB2	858	890	HWI-700370F:168:C7JUKANXX:6:2107:1294:84589	multidrug	BAD59497.1|FEATURES|rpoB2|multidrug|rpoB2	0.999999099592	72.7	33	55.1	4.4e-09	1
TET34	32	63	HWI-700370F:168:C7JUKANXX:6:1115:20241:13235	tetracycline	Q8DF90|FEATURES|tet34|tetracycline|tet34	1.0	62.5	32	48.9	3.2e-07	1
MEXD	161	192	HWI-700370F:168:C7JUKANXX:6:2109:5781:13408	multidrug	YP_001668663|FEATURES|mexD|multidrug|mexD	1.0	62.5	32	48.1	5.4e-07	1
OMPR	170	201	HWI-700370F:168:C7JUKANXX:6:1308:3005:31323	multidrug	gi:909830386:gb:AKU13184.1:|FEATURES|ompR|multidrug|ompR	0.999997951376	65.6	32	46.6	1.6e-06	1
MEXD	21	52	HWI-700370F:168:C7JUKANXX:6:2301:7106:3725	multidrug	YP_348488|FEATURES|mexD|multidrug|mexD	0.99999987463	62.5	32	47.8	7.1e-07	1
ROSB	50	82	HWI-700370F:168:C7JUKANXX:6:2106:16394:27027	fosmidomycin	ZP_04631861|FEATURES|rosB|fosmidomycin|rosB	1.0	72.7	33	50.4	1.1e-07	1
MUXB	333	363	HWI-700370F:168:C7JUKANXX:6:1106:17736:74745	multidrug	NP_251217.1|FEATURES|MuxB|multidrug|MuxB	0.999998869893	71.0	31	46.2	2.1e-06	1
ABCA	449	479	HWI-700370F:168:C7JUKANXX:6:1204:15404:25398	multidrug	XP_753111.1|FEATURES|abcA|multidrug|abcA	0.999999411556	64.5	31	47.0	1.2e-06	1
CARA	198	228	HWI-700370F:168:C7JUKANXX:6:2201:14938:46112	MLS	M80346.gene.p01|FEATURES|carA|MLS|carA	0.999855718075	71.0	31	52.8	2.2e-08	1
ACRA	262	294	HWI-700370F:168:C7JUKANXX:6:2101:5496:59818	multidrug	gi:17973459:gb:AAL32125.1:|FEATURES|acrA|multidrug|acrA	1.0	72.7	33	56.6	1.5e-09	1
BRUCELLA_SUIS_MPRF	269	303	HWI-700370F:168:C7JUKANXX:6:1206:1189:11722	peptide	Q8FW76|FEATURES|Brucella_suis_mprF|peptide|Brucella_suis_mprF	0.999999985663	65.7	35	48.5	4.2e-07	1
VAND	289	320	HWI-700370F:168:C7JUKANXX:6:2208:7727:57604	glycopeptide	AF277571.gene.p01|FEATURES|vanD|glycopeptide|vanD	1.0	66.7	33	45.8	2.7e-06	1
ACRB	398	429	HWI-700370F:168:C7JUKANXX:6:2204:11953:43923	multidrug	gi:447055218:ref:WP_001132474.1:|FEATURES|acrB|multidrug|acrB	1.0	93.8	32	62.4	2.8e-11	1
MDTB	689	720	HWI-700370F:168:C7JUKANXX:6:1113:3920:82518	multidrug	CP001918.1.gene3440.p01|FEATURES|mdtB|multidrug|mdtB	0.999999416523	65.6	32	48.5	4.2e-07	1
ABCA	439	471	HWI-700370F:168:C7JUKANXX:6:2303:15645:13914	multidrug	XP_753111.1|FEATURES|abcA|multidrug|abcA	0.999999514922	63.6	33	51.2	6.4e-08	1
CATB	149	181	HWI-700370F:168:C7JUKANXX:6:2309:16244:22623	phenicol	gi:499386493:ref:WP_011073960.1:|FEATURES|catB|phenicol|catB	0.999999996592	60.6	33	54.3	7.6e-09	1
SRMB	28	58	HWI-700370F:168:C7JUKANXX:6:2209:18427:44644	MLS	X63451.gene.p01|FEATURES|srmB|MLS|srmB	0.999999991304	61.3	31	44.7	6.0e-06	1
MULTIDRUG_ABC_TRANSPORTER	384	416	HWI-700370F:168:C7JUKANXX:6:2207:11772:13203	multidrug	gi:505420018:ref:WP_015607120.1:|FEATURES|multidrug_ABC_transporter|multidrug|multidrug_ABC_transporter	0.999999923655	60.6	33	45.4	3.5e-06	1
PENA	539	569	HWI-700370F:168:C7JUKANXX:6:1302:3475:22139	beta-lactam	U58210.1.gene4.p01|FEATURES|penA|beta-lactam|penA	0.999999997473	64.5	31	48.1	5.4e-07	1
MULTIDRUG_ABC_TRANSPORTER	517	548	HWI-700370F:168:C7JUKANXX:6:2109:20221:76700	multidrug	gi:640499891:ref:WP_024937220.1:|FEATURES|multidrug_ABC_transporter|multidrug|multidrug_ABC_transporter	1.0	71.9	32	48.1	5.4e-07	1
EFRB	194	225	HWI-700370F:168:C7JUKANXX:6:2205:4428:24079	multidrug	CDO61516.1|FEATURES|efrB|multidrug|efrB	1.0	65.6	32	48.5	4.2e-07	1
ABCA	973	1005	HWI-700370F:168:C7JUKANXX:6:2304:15122:5832	multidrug	XP_753111.1|FEATURES|abcA|multidrug|abcA	0.999999634505	78.8	33	58.5	4.0e-10	1
TETA(46)	470	502	HWI-700370F:168:C7JUKANXX:6:2312:14362:59974	tetracycline	AET10444.1|FEATURES|tetA(46)|tetracycline|tetA(46)	0.999999999985	66.7	33	46.6	1.6e-06	1
TET36	44	75	HWI-700370F:168:C7JUKANXX:6:1313:6762:34149	tetracycline	AJ514254.gene.p01|FEATURES|tet36|tetracycline|tet36	0.999999989418	62.5	32	48.1	5.4e-07	1
MACB	138	170	HWI-700370F:168:C7JUKANXX:6:2306:8425:50755	MLS	gi:1033064422:ref:WP_064375412.1:|FEATURES|macB|MLS|macB	0.999999999823	63.6	33	45.4	3.5e-06	1
MEXF	891	923	HWI-700370F:168:C7JUKANXX:6:1109:9028:99726	multidrug	gi:764136713:ref:WP_044320637.1:|FEATURES|mexF|multidrug|mexF	1.0	66.7	33	51.2	6.4e-08	1
MEXD	349	381	HWI-700370F:168:C7JUKANXX:6:1203:5846:91680	multidrug	YP_348488|FEATURES|mexD|multidrug|mexD	1.0	81.8	33	56.2	2.0e-09	1
CATB10	134	164	HWI-700370F:168:C7JUKANXX:6:1115:19611:51838	phenicol	CAI47810.1|FEATURES|catB10|phenicol|catB10	1.0	64.5	31	49.3	2.4e-07	1
MEXF	377	409	HWI-700370F:168:C7JUKANXX:6:2201:20018:84842	multidrug	CAY49157|FEATURES|mexF|multidrug|mexF	1.0	87.9	33	60.8	8.1e-11	1
MEXF	294	324	HWI-700370F:168:C7JUKANXX:6:1203:18855:27212	multidrug	CP000675.2.gene2298.p01|FEATURES|mexF|multidrug|mexF	0.999999245885	61.3	31	48.1	5.4e-07	1
TETA	443	474	HWI-700370F:168:C7JUKANXX:6:2204:6703:83065	tetracycline	gi:736993687:ref:WP_034989673.1:|FEATURES|tetA|tetracycline|tetA	0.999999999998	68.8	32	47.0	1.2e-06	1
TETA	413	444	HWI-700370F:168:C7JUKANXX:6:2114:7626:19789	tetracycline	gi:171851258:emb:CAQ04234.1:|FEATURES|tetA|tetracycline|tetA	1.0	65.6	32	47.4	9.3e-07	1
OQXB	25	56	HWI-700370F:168:C7JUKANXX:6:1214:16122:18803	multidrug	YP_001693238|FEATURES|oqxB|multidrug|oqxB	0.999999882822	65.6	32	47.0	1.2e-06	1
TETP	57	89	HWI-700370F:168:C7JUKANXX:6:2114:8183:14637	tetracycline	NP_348076|FEATURES|tetP|tetracycline|tetP	0.999999788444	60.6	33	44.7	6.0e-06	1
ABCA	640	672	HWI-700370F:168:C7JUKANXX:6:2307:4823:78693	multidrug	XP_753111.1|FEATURES|abcA|multidrug|abcA	0.999999643591	66.7	33	59.3	2.4e-10	1
MTRD	338	370	HWI-700370F:168:C7JUKANXX:6:2202:2795:8693	multidrug	NP_274718.1|FEATURES|mtrD|multidrug|mtrD	1.0	78.8	33	54.7	5.8e-09	1
RPOB2	1032	1064	HWI-700370F:168:C7JUKANXX:6:1109:20260:46177	multidrug	BAD59497.1|FEATURES|rpoB2|multidrug|rpoB2	0.999999493035	84.8	33	68.2	5.1e-13	1
MULTIDRUG_ABC_TRANSPORTER	472	503	HWI-700370F:168:C7JUKANXX:6:2308:13335:100283	multidrug	gi:913055317:ref:WP_050357634.1:|FEATURES|multidrug_ABC_transporter|multidrug|multidrug_ABC_transporter	1.0	75.0	32	53.1	1.7e-08	1
MDTC	379	410	HWI-700370F:168:C7JUKANXX:6:2316:14895:49352	multidrug	NC_002695.1.916586.p01|FEATURES|mdtC|multidrug|mdtC	0.999999997906	90.6	32	57.4	9.0e-10	1
MEXQ	995	1027	HWI-700370F:168:C7JUKANXX:6:2312:8006:87384	multidrug	BAE06008.1|FEATURES|mexQ|multidrug|mexQ	1.0	84.8	33	62.0	3.6e-11	1
VGBC	93	125	HWI-700370F:168:C7JUKANXX:6:1201:19549:9164	MLS	APB03225.1|FEATURES|vgbC|MLS|vgbC	0.999999992155	60.6	33	46.6	1.6e-06	1
MULTIDRUG_ABC_TRANSPORTER	540	570	HWI-700370F:168:C7JUKANXX:6:2203:8174:52803	multidrug	gi:948137056:ref:WP_056795395.1:|FEATURES|multidrug_ABC_transporter|multidrug|multidrug_ABC_transporter	1.0	74.2	31	49.7	1.9e-07	1
PATA	260	291	HWI-700370F:168:C7JUKANXX:6:2113:3910:18878	fluoroquinolone	NP_417544.5|FEATURES|patA|fluoroquinolone|patA	0.999996850237	65.6	32	50.1	1.4e-07	1
PBP-1A	426	458	HWI-700370F:168:C7JUKANXX:6:1102:19763:53779	beta-lactam	YP_001292390|FEATURES|PBP-1A|beta-lactam|PBP-1A	1.0	60.6	33	48.1	5.4e-07	1
ABCA	819	849	HWI-700370F:168:C7JUKANXX:6:2211:12622:82167	multidrug	XP_753111.1|FEATURES|abcA|multidrug|abcA	0.99999947153	74.2	31	49.3	2.4e-07	1
ABCA	309	339	HWI-700370F:168:C7JUKANXX:6:2215:2630:91677	multidrug	XP_753111.1|FEATURES|abcA|multidrug|abcA	0.999999353085	61.3	31	45.1	4.6e-06	1
MEXF	372	404	HWI-700370F:168:C7JUKANXX:6:1208:17546:42191	multidrug	YP_001749316|FEATURES|mexF|multidrug|mexF	1.0	87.9	33	61.2	6.2e-11	1
ROSA	60	91	HWI-700370F:168:C7JUKANXX:6:1208:21067:91689	fosmidomycin	YP_001401993|FEATURES|rosA|fosmidomycin|rosA	1.0	68.8	32	51.6	4.9e-08	1
MULTIDRUG_ABC_TRANSPORTER	460	490	HWI-700370F:168:C7JUKANXX:6:2103:19238:97476	multidrug	gi:1033217078:gb:OAR27197.1:|FEATURES|multidrug_ABC_transporter|multidrug|multidrug_ABC_transporter	1.0	77.4	31	52.4	2.9e-08	1
RPOB2	499	531	HWI-700370F:168:C7JUKANXX:6:1213:6119:60804	multidrug	BAD59497.1|FEATURES|rpoB2|multidrug|rpoB2	0.999998982331	66.7	33	44.7	6.0e-06	1
MACB	127	158	HWI-700370F:168:C7JUKANXX:6:1305:6569:97917	MLS	gi:746222054:ref:WP_039271209.1:|FEATURES|macB|MLS|macB	1.0	68.8	32	44.7	6.0e-06	1
CEOB	48	80	HWI-700370F:168:C7JUKANXX:6:2216:17034:16743	multidrug	AAB58161|FEATURES|ceoB|multidrug|ceoB	1.0	78.8	33	58.5	4.0e-10	1
BACA	95	127	HWI-700370F:168:C7JUKANXX:6:1303:11787:15427	bacitracin	YP_001925041|FEATURES|bacA|bacitracin|bacA	0.999999999949	93.9	33	69.3	2.3e-13	1
MEXD	19	51	HWI-700370F:168:C7JUKANXX:6:2112:2259:75525	multidrug	gi:852273548:ref:WP_048328542.1:|FEATURES|mexD|multidrug|mexD	1.0	63.6	33	50.8	8.4e-08	1
TRIC	121	153	HWI-700370F:168:C7JUKANXX:6:2106:10473:63890	triclosan	NP_248848.1|FEATURES|TriC|triclosan|TriC	0.999995626192	78.8	33	61.2	6.2e-11	1
MULTIDRUG_ABC_TRANSPORTER	535	567	HWI-700370F:168:C7JUKANXX:6:1216:9726:53710	multidrug	gi:817122037:ref:WP_046494699.1:|FEATURES|multidrug_ABC_transporter|multidrug|multidrug_ABC_transporter	0.999999648084	66.7	33	46.2	2.1e-06	1
EFRA	402	432	HWI-700370F:168:C7JUKANXX:6:1206:12676:73487	multidrug	CDO61513.1|FEATURES|efrA|multidrug|efrA	0.999999553447	61.3	31	45.4	3.5e-06	1
TETP	72	102	HWI-700370F:168:C7JUKANXX:6:1305:16175:40250	tetracycline	NP_348076|FEATURES|tetP|tetracycline|tetP	1.0	77.4	31	52.0	3.8e-08	1
RPOB2	136	168	HWI-700370F:168:C7JUKANXX:6:1206:19887:17417	multidrug	BAD59497.1|FEATURES|rpoB2|multidrug|rpoB2	0.999999294891	69.7	33	54.3	7.6e-09	1
STAPHYLOCOCCUS_MUPA_CONFERRING_RESISTANCE_TO_MUPIROCIN	619	651	HWI-700370F:168:C7JUKANXX:6:1315:6492:66539	mupirocin	CAA53189|FEATURES|Staphylococcus_mupA_conferring_resistance_to_mupirocin|mupirocin|Staphylococcus_mupA_conferring_resistance_to_mupirocin	0.999999975446	100.0	33	73.9	9.2e-15	1
ABCA	889	919	HWI-700370F:168:C7JUKANXX:6:2208:11064:83365	multidrug	XP_753111.1|FEATURES|abcA|multidrug|abcA	0.99999944143	74.2	31	48.1	5.4e-07	1
EFRA	402	432	HWI-700370F:168:C7JUKANXX:6:2116:11496:91092	multidrug	CDO61513.1|FEATURES|efrA|multidrug|efrA	0.999999553447	61.3	31	45.4	3.5e-06	1
MULTIDRUG_ABC_TRANSPORTER	766	798	HWI-700370F:168:C7JUKANXX:6:1301:7580:74964	multidrug	NC_010400.5984909.p01|FEATURES|multidrug_ABC_transporter|multidrug|multidrug_ABC_transporter	0.99999999998	66.7	33	47.0	1.2e-06	1
AMRB	389	421	HWI-700370F:168:C7JUKANXX:6:2105:3055:23336	multidrug	YP_001764894|FEATURES|amrB|multidrug|amrB	1.0	97.0	33	63.5	1.2e-11	1
MEXD	827	859	HWI-700370F:168:C7JUKANXX:6:2103:16306:5535	multidrug	YP_348488|FEATURES|mexD|multidrug|mexD	1.0	75.8	33	55.5	3.4e-09	1
TRANSCRIPTIONAL_REGULATORY_PROTEIN_CPXR_CPXR	72	103	HWI-700370F:168:C7JUKANXX:6:2106:13121:17634	unclassified	CP000675.2.gene1535.p01|FEATURES|transcriptional_regulatory_protein_CpxR_cpxR|unclassified|transcriptional_regulatory_protein_CpxR_cpxR	0.996531308261	62.5	32	44.7	6.0e-06	1
MEXF	147	179	HWI-700370F:168:C7JUKANXX:6:2307:10883:58761	multidrug	gi:553764341:ref:WP_023096686.1:|FEATURES|mexF|multidrug|mexF	1.0	72.7	33	57.8	6.9e-10	1
VANH	224	256	HWI-700370F:168:C7JUKANXX:6:1115:9195:28424	glycopeptide	YP_002333394|FEATURES|vanH|glycopeptide|vanH	0.999999998456	63.6	33	45.8	2.7e-06	1
BACA	198	230	HWI-700370F:168:C7JUKANXX:6:1104:19808:79956	bacitracin	gi:489058813:ref:WP_002968895.1:|FEATURES|bacA|bacitracin|bacA	1.0	75.8	33	60.5	1.1e-10	1
ABCA	892	924	HWI-700370F:168:C7JUKANXX:6:2201:12746:37500	multidrug	XP_753111.1|FEATURES|abcA|multidrug|abcA	0.99999950621	78.8	33	50.8	8.4e-08	1
VANH	209	241	HWI-700370F:168:C7JUKANXX:6:1309:11048:83624	glycopeptide	AY082011.1.gene6.p01|FEATURES|vanH|glycopeptide|vanH	1.0	72.7	33	50.4	1.1e-07	1
ABCA	1198	1230	HWI-700370F:168:C7JUKANXX:6:2109:10589:33541	multidrug	XP_753111.1|FEATURES|abcA|multidrug|abcA	0.999999615244	72.7	33	58.5	4.0e-10	1
MULTIDRUG_ABC_TRANSPORTER	474	506	HWI-700370F:168:C7JUKANXX:6:1313:5399:78124	multidrug	gi:664194237:ref:WP_030727956.1:|FEATURES|multidrug_ABC_transporter|multidrug|multidrug_ABC_transporter	1.0	69.7	33	49.3	2.4e-07	1
MACB	33	64	HWI-700370F:168:C7JUKANXX:6:1101:16064:61364	MLS	gi:1033064422:ref:WP_064375412.1:|FEATURES|macB|MLS|macB	0.99999991113	62.5	32	44.3	7.8e-06	1
AMRB	367	399	HWI-700370F:168:C7JUKANXX:6:1305:8055:9809	multidrug	ZP_03585936|FEATURES|amrB|multidrug|amrB	1.0	84.8	33	57.8	6.9e-10	1
MULTIDRUG_ABC_TRANSPORTER	505	537	HWI-700370F:168:C7JUKANXX:6:2205:18725:93276	multidrug	gi:943938624:ref:WP_055567802.1:|FEATURES|multidrug_ABC_transporter|multidrug|multidrug_ABC_transporter	1.0	66.7	33	48.5	4.2e-07	1
MULTIDRUG_ABC_TRANSPORTER	551	581	HWI-700370F:168:C7JUKANXX:6:2309:7027:49215	multidrug	gi:772774655:ref:WP_045322518.1:|FEATURES|multidrug_ABC_transporter|multidrug|multidrug_ABC_transporter	1.0	71.0	31	47.4	9.3e-07	1
MULTIDRUG_ABC_TRANSPORTER	547	577	HWI-700370F:168:C7JUKANXX:6:1202:13866:64413	multidrug	gi:944470764:ref:WP_055701183.1:|FEATURES|multidrug_ABC_transporter|multidrug|multidrug_ABC_transporter	1.0	83.9	31	54.3	7.6e-09	1
MDSB	772	804	HWI-700370F:168:C7JUKANXX:6:2101:14219:5320	multidrug	NP_459346.1|FEATURES|mdsB|multidrug|mdsB	0.999999999815	60.6	33	46.2	2.1e-06	1
MEXF	165	195	HWI-700370F:168:C7JUKANXX:6:1303:16752:61437	multidrug	gi:780147796:ref:WP_045491627.1:|FEATURES|mexF|multidrug|mexF	1.0	64.5	31	50.1	1.4e-07	1
MEXS	194	225	HWI-700370F:168:C7JUKANXX:6:2102:10429:95873	multidrug	ADT64081.1|FEATURES|MexS|multidrug|MexS	0.999999406813	65.6	32	47.8	7.1e-07	1
TRIC	779	811	HWI-700370F:168:C7JUKANXX:6:1104:15418:74978	triclosan	NP_248848.1|FEATURES|TriC|triclosan|TriC	0.999999861078	72.7	33	57.4	9.0e-10	1
ABCA	330	361	HWI-700370F:168:C7JUKANXX:6:2205:6345:65642	multidrug	XP_753111.1|FEATURES|abcA|multidrug|abcA	0.99999950621	65.6	32	50.8	8.4e-08	1
TRIC	361	393	HWI-700370F:168:C7JUKANXX:6:1110:10118:24625	triclosan	NP_248848.1|FEATURES|TriC|triclosan|TriC	0.999999820142	69.7	33	47.0	1.2e-06	1
CEOB	934	966	HWI-700370F:168:C7JUKANXX:6:2213:12025:17239	multidrug	gi:590120227:emb:CDN64284.1:|FEATURES|ceoB|multidrug|ceoB	1.0	90.9	33	58.2	5.2e-10	1
AXYY	326	358	HWI-700370F:168:C7JUKANXX:6:2110:14716:63736	multidrug	EGP45231.1|FEATURES|AxyY|multidrug|AxyY	1.0	72.7	33	52.0	3.8e-08	1
MEXD	57	89	HWI-700370F:168:C7JUKANXX:6:2308:17569:12998	multidrug	gi:852273548:ref:WP_048328542.1:|FEATURES|mexD|multidrug|mexD	0.999998878092	63.6	33	47.4	9.3e-07	1
MULTIDRUG_ABC_TRANSPORTER	562	592	HWI-700370F:168:C7JUKANXX:6:1101:6990:13815	multidrug	gi:759527374:ref:WP_043247487.1:|FEATURES|multidrug_ABC_transporter|multidrug|multidrug_ABC_transporter	1.0	67.7	31	50.8	8.4e-08	1
TRIC	915	947	HWI-700370F:168:C7JUKANXX:6:1102:17011:45063	triclosan	NP_248848.1|FEATURES|TriC|triclosan|TriC	0.999999962351	81.8	33	56.6	1.5e-09	1
BACA	157	189	HWI-700370F:168:C7JUKANXX:6:1113:1666:22267	bacitracin	ZP_00051658|FEATURES|bacA|bacitracin|bacA	1.0	97.0	33	65.9	2.5e-12	1
BPEF	213	243	HWI-700370F:168:C7JUKANXX:6:1316:8523:64769	multidrug	ZP_02465589|FEATURES|bpeF|multidrug|bpeF	0.999999999383	74.2	31	49.3	2.4e-07	1
TRANSCRIPTIONAL_REGULATORY_PROTEIN_CPXR_CPXR	67	97	HWI-700370F:168:C7JUKANXX:6:1308:16453:78089	unclassified	CP001918.1.gene5135.p01|FEATURES|transcriptional_regulatory_protein_CpxR_cpxR|unclassified|transcriptional_regulatory_protein_CpxR_cpxR	0.999999999794	71.0	31	45.8	2.7e-06	1
TRIC	82	114	HWI-700370F:168:C7JUKANXX:6:1102:12485:26466	triclosan	NP_248848.1|FEATURES|TriC|triclosan|TriC	0.999999748155	60.6	33	45.1	4.6e-06	1
ABCA	552	584	HWI-700370F:168:C7JUKANXX:6:2108:8126:58226	multidrug	XP_753111.1|FEATURES|abcA|multidrug|abcA	0.99999944143	75.8	33	53.1	1.7e-08	1
ABCA	874	904	HWI-700370F:168:C7JUKANXX:6:1310:12601:94526	multidrug	XP_753111.1|FEATURES|abcA|multidrug|abcA	0.999999567718	77.4	31	53.9	9.9e-09	1
ADEB	730	760	HWI-700370F:168:C7JUKANXX:6:2304:18502:12769	multidrug	gi:972299077:ref:WP_058971575.1:|FEATURES|adeB|multidrug|adeB	0.999999095662	61.3	31	47.8	7.1e-07	1
VGBC	146	176	HWI-700370F:168:C7JUKANXX:6:2209:8662:87964	MLS	APB03225.1|FEATURES|vgbC|MLS|vgbC	0.999999989403	64.5	31	44.7	6.0e-06	1
ABCA	953	983	HWI-700370F:168:C7JUKANXX:6:1211:3780:47048	multidrug	XP_753111.1|FEATURES|abcA|multidrug|abcA	0.999999497177	74.2	31	50.4	1.1e-07	1
TETA	411	442	HWI-700370F:168:C7JUKANXX:6:1314:10855:10462	tetracycline	gi:171851258:emb:CAQ04234.1:|FEATURES|tetA|tetracycline|tetA	0.999999999996	65.6	32	46.6	1.6e-06	1
BRUCELLA_SUIS_MPRF	270	303	HWI-700370F:168:C7JUKANXX:6:1108:20993:33505	peptide	Q8FW76|FEATURES|Brucella_suis_mprF|peptide|Brucella_suis_mprF	0.999999983321	67.6	34	47.4	9.3e-07	1
MEXD	5	36	HWI-700370F:168:C7JUKANXX:6:1107:10140:78320	multidrug	YP_348488|FEATURES|mexD|multidrug|mexD	1.0	81.2	32	55.8	2.6e-09	1
PBP-1A	434	466	HWI-700370F:168:C7JUKANXX:6:1309:13644:61851	beta-lactam	YP_001292390|FEATURES|PBP-1A|beta-lactam|PBP-1A	1.0	60.6	33	47.4	9.3e-07	1
MEXC	163	193	HWI-700370F:168:C7JUKANXX:6:1206:11201:9783	multidrug	gi:685917389:ref:WP_031654226.1:|FEATURES|mexC|multidrug|mexC	1.0	80.6	31	51.2	6.4e-08	1
RPOB2	143	174	HWI-700370F:168:C7JUKANXX:6:2208:11674:52979	multidrug	BAD59497.1|FEATURES|rpoB2|multidrug|rpoB2	0.999999322517	75.0	32	55.5	3.4e-09	1
MEXC	53	83	HWI-700370F:168:C7JUKANXX:6:1313:2553:40030	multidrug	gi:685917389:ref:WP_031654226.1:|FEATURES|mexC|multidrug|mexC	0.999999990598	61.3	31	45.8	2.7e-06	1
EMRB-QACA_FAMILY_MAJOR_FACILITATOR_TRANSPORTER	105	135	HWI-700370F:168:C7JUKANXX:6:1311:20718:34294	multidrug	AE016830.1.gene768.p01|FEATURES|EmrB-QacA_family_major_facilitator_transporter|multidrug|EmrB-QacA_family_major_facilitator_transporter	0.999998694693	61.3	31	44.3	7.8e-06	1
LMRD	438	468	HWI-700370F:168:C7JUKANXX:6:2205:12991:21062	MLS	ABF66027.1|FEATURES|lmrD|MLS|lmrD	0.999999984447	61.3	31	46.2	2.1e-06	1
MEXB	921	952	HWI-700370F:168:C7JUKANXX:6:1309:3657:11206	multidrug	gi:504646765:ref:WP_014833867.1:|FEATURES|mexB|multidrug|mexB	1.0	84.4	32	59.7	1.8e-10	1
MACB	132	162	HWI-700370F:168:C7JUKANXX:6:2316:1312:93667	MLS	YP_002382193|FEATURES|macB|MLS|macB	1.0	74.2	31	49.7	1.9e-07	1
OLEB	397	429	HWI-700370F:168:C7JUKANXX:6:1108:5992:23559	MLS	AAA50325|FEATURES|oleB|MLS|oleB	0.999999991304	60.6	33	45.4	3.5e-06	1
MULTIDRUG_ABC_TRANSPORTER	458	489	HWI-700370F:168:C7JUKANXX:6:2203:19801:81745	multidrug	gi:896355182:ref:WP_049310020.1:|FEATURES|multidrug_ABC_transporter|multidrug|multidrug_ABC_transporter	1.0	68.8	32	48.9	3.2e-07	1
ABCA	1029	1061	HWI-700370F:168:C7JUKANXX:6:1216:20229:82536	multidrug	XP_753111.1|FEATURES|abcA|multidrug|abcA	0.999999388064	63.6	33	48.9	3.2e-07	1
CEOB	954	984	HWI-700370F:168:C7JUKANXX:6:2107:8857:66275	multidrug	CAR56416|FEATURES|ceoB|multidrug|ceoB	0.999999999973	90.3	31	54.3	7.6e-09	1
MSBA	493	524	HWI-700370F:168:C7JUKANXX:6:1302:3156:36689	nitroimidazole	NP_415434.1|FEATURES|msbA|nitroimidazole|msbA	0.999007538214	65.6	32	45.1	4.6e-06	1
TRIA	83	115	HWI-700370F:168:C7JUKANXX:6:1201:9518:28252	triclosan	NP_248846.1|FEATURES|TriA|triclosan|TriA	0.999999882154	66.7	33	48.1	5.4e-07	1
TRIC	363	395	HWI-700370F:168:C7JUKANXX:6:2112:16900:53172	triclosan	NP_248848.1|FEATURES|TriC|triclosan|TriC	0.999999792983	69.7	33	46.2	2.1e-06	1
TRIC	65	97	HWI-700370F:168:C7JUKANXX:6:1115:9018:88530	triclosan	NP_248848.1|FEATURES|TriC|triclosan|TriC	0.999999899313	63.6	33	51.2	6.4e-08	1
MULTIDRUG_ABC_TRANSPORTER	535	567	HWI-700370F:168:C7JUKANXX:6:2301:11005:95704	multidrug	gi:943938624:ref:WP_055567802.1:|FEATURES|multidrug_ABC_transporter|multidrug|multidrug_ABC_transporter	1.0	69.7	33	50.1	1.4e-07	1
TETA	411	442	HWI-700370F:168:C7JUKANXX:6:1110:2816:11525	tetracycline	gi:171851258:emb:CAQ04234.1:|FEATURES|tetA|tetracycline|tetA	0.999999999996	65.6	32	46.6	1.6e-06	1
MULTIDRUG_ABC_TRANSPORTER	608	640	HWI-700370F:168:C7JUKANXX:6:1211:16951:71107	multidrug	NC_010400.5984909.p01|FEATURES|multidrug_ABC_transporter|multidrug|multidrug_ABC_transporter	1.0	87.9	33	60.8	8.1e-11	1
ADEF	993	1024	HWI-700370F:168:C7JUKANXX:6:2302:5198:23064	multidrug	CAJ77856.1|FEATURES|adeF|multidrug|adeF	1.0	84.4	32	58.5	4.0e-10	1
VGBC	98	129	HWI-700370F:168:C7JUKANXX:6:2313:12797:45508	MLS	APB03225.1|FEATURES|vgbC|MLS|vgbC	0.999999992155	62.5	32	46.6	1.6e-06	1
PBP-1A	435	466	HWI-700370F:168:C7JUKANXX:6:2210:12017:71788	beta-lactam	YP_001292390|FEATURES|PBP-1A|beta-lactam|PBP-1A	1.0	65.6	32	44.7	6.0e-06	1
OPTRA	203	235	HWI-700370F:168:C7JUKANXX:6:2202:14192:12284	oxazolidinone	AKA86814|FEATURES|optrA|oxazolidinone|optrA	0.999246826073	63.6	33	48.1	5.4e-07	1
ROSB	223	255	HWI-700370F:168:C7JUKANXX:6:1111:11349:77459	fosmidomycin	AAS61092|FEATURES|rosB|fosmidomycin|rosB	1.0	84.8	33	55.8	2.6e-09	1
TRIC	132	164	HWI-700370F:168:C7JUKANXX:6:1314:15101:31735	triclosan	NP_248848.1|FEATURES|TriC|triclosan|TriC	0.999999985847	84.8	33	63.2	1.6e-11	1
MACB	19	51	HWI-700370F:168:C7JUKANXX:6:2203:16409:64287	MLS	gi:556478535:ref:WP_023330119.1:|FEATURES|macB|MLS|macB	0.999999999985	63.6	33	45.4	3.5e-06	1
MULTIDRUG_ABC_TRANSPORTER	549	581	HWI-700370F:168:C7JUKANXX:6:2111:18142:87885	multidrug	gi:748767925:ref:WP_040019608.1:|FEATURES|multidrug_ABC_transporter|multidrug|multidrug_ABC_transporter	0.999998595598	60.6	33	44.7	6.0e-06	1
PATA	235	267	HWI-700370F:168:C7JUKANXX:6:1102:19391:95682	fluoroquinolone	NP_417544.5|FEATURES|patA|fluoroquinolone|patA	0.999994148648	63.6	33	46.2	2.1e-06	1
VGBC	101	133	HWI-700370F:168:C7JUKANXX:6:1111:7820:46340	MLS	APB03225.1|FEATURES|vgbC|MLS|vgbC	0.999999991108	60.6	33	46.6	1.6e-06	1
MACB	443	474	HWI-700370F:168:C7JUKANXX:6:2215:7765:20202	MLS	gi:959866458:ref:WP_058145168.1:|FEATURES|macB|MLS|macB	1.0	65.6	32	47.4	9.3e-07	1
BACA	42	74	HWI-700370F:168:C7JUKANXX:6:2203:9195:25094	bacitracin	YP_001639853|FEATURES|bacA|bacitracin|bacA	0.999993995979	66.7	33	44.3	7.8e-06	1
TET43	74	105	HWI-700370F:168:C7JUKANXX:6:2311:1393:65126	tetracycline	GQ244501.1.gene1.p01|FEATURES|tet43|tetracycline|tet43	0.999999982156	65.6	32	44.7	6.0e-06	1
BACA	194	226	HWI-700370F:168:C7JUKANXX:6:1216:19408:54040	bacitracin	gi:489058813:ref:WP_002968895.1:|FEATURES|bacA|bacitracin|bacA	1.0	72.7	33	59.3	2.4e-10	1
TRIC	269	300	HWI-700370F:168:C7JUKANXX:6:1115:7469:32777	triclosan	NP_248848.1|FEATURES|TriC|triclosan|TriC	0.99999984337	65.6	32	52.4	2.9e-08	1
MEXF	56	88	HWI-700370F:168:C7JUKANXX:6:1107:15062:66167	multidrug	gi:940417834:ref:WP_055007142.1:|FEATURES|mexF|multidrug|mexF	1.0	81.8	33	58.2	5.2e-10	1
TRIC	257	289	HWI-700370F:168:C7JUKANXX:6:1106:16180:44486	triclosan	NP_248848.1|FEATURES|TriC|triclosan|TriC	0.999999894102	63.6	33	50.1	1.4e-07	1
MDTE	76	107	HWI-700370F:168:C7JUKANXX:6:2308:13233:65100	multidrug	CP001918.1.gene3442.p01|FEATURES|mdtE|multidrug|mdtE	0.999998337031	68.8	32	46.2	2.1e-06	1
ACRB	187	219	HWI-700370F:168:C7JUKANXX:6:1101:11718:30602	multidrug	gi:491078681:ref:WP_004940301.1:|FEATURES|acrB|multidrug|acrB	1.0	66.7	33	50.4	1.1e-07	1
MULTIDRUG_ABC_TRANSPORTER	506	538	HWI-700370F:168:C7JUKANXX:6:2316:1602:2903	multidrug	gi:686364868:ref:WP_031893738.1:|FEATURES|multidrug_ABC_transporter|multidrug|multidrug_ABC_transporter	1.0	81.8	33	54.3	7.6e-09	1
MUXB	575	606	HWI-700370F:168:C7JUKANXX:6:1306:17778:83017	multidrug	NP_251217.1|FEATURES|MuxB|multidrug|MuxB	0.999999023542	71.9	32	48.9	3.2e-07	1
ABCA	1173	1205	HWI-700370F:168:C7JUKANXX:6:2302:20026:85488	multidrug	XP_753111.1|FEATURES|abcA|multidrug|abcA	0.99999950621	69.7	33	50.8	8.4e-08	1
RPOB2	147	177	HWI-700370F:168:C7JUKANXX:6:2214:13600:40982	multidrug	BAD59497.1|FEATURES|rpoB2|multidrug|rpoB2	0.999999294891	74.2	31	54.7	5.8e-09	1
MACB	144	176	HWI-700370F:168:C7JUKANXX:6:1115:14996:90255	MLS	gi:895865878:ref:WP_048974758.1:|FEATURES|macB|MLS|macB	1.0	72.7	33	52.4	2.9e-08	1
COB(I)ALAMIN_ADENOLSYLTRANSFERASE	38	69	HWI-700370F:168:C7JUKANXX:6:1114:3350:90636	unclassified	gi:771454993:ref:WP_045149547.1:|FEATURES|cob(I)alamin_adenolsyltransferase|unclassified|cob(I)alamin_adenolsyltransferase	1.0	68.8	32	51.2	6.4e-08	1
ABCA	921	952	HWI-700370F:168:C7JUKANXX:6:2303:1136:98065	multidrug	XP_753111.1|FEATURES|abcA|multidrug|abcA	0.999999514922	75.0	32	51.2	6.4e-08	1
ABCA	1211	1241	HWI-700370F:168:C7JUKANXX:6:2102:11789:95486	multidrug	XP_753111.1|FEATURES|abcA|multidrug|abcA	0.999999481114	67.7	31	49.7	1.9e-07	1
ABCA	945	975	HWI-700370F:168:C7JUKANXX:6:2116:20131:61205	multidrug	XP_753111.1|FEATURES|abcA|multidrug|abcA	0.999999363089	71.0	31	46.6	1.6e-06	1
BPEF	930	961	HWI-700370F:168:C7JUKANXX:6:2205:20393:4702	multidrug	ZP_02465589|FEATURES|bpeF|multidrug|bpeF	1.0	78.1	32	53.9	9.9e-09	1
MEXF	294	326	HWI-700370F:168:C7JUKANXX:6:1107:8809:30283	multidrug	YP_001348104|FEATURES|mexF|multidrug|mexF	1.0	69.7	33	53.9	9.9e-09	1
BACA	196	227	HWI-700370F:168:C7JUKANXX:6:1316:7054:63904	bacitracin	gi:489058813:ref:WP_002968895.1:|FEATURES|bacA|bacitracin|bacA	1.0	78.1	32	60.1	1.4e-10	1
ABCA	833	865	HWI-700370F:168:C7JUKANXX:6:2311:7661:58064	multidrug	XP_753111.1|FEATURES|abcA|multidrug|abcA	0.999999399967	63.6	33	46.6	1.6e-06	1
MAJOR_FACILITATOR_SUPERFAMILY_TRANSPORTER	15	47	HWI-700370F:168:C7JUKANXX:6:2211:6381:3198	multidrug	CP001918.1.gene2931.p01|FEATURES|major_facilitator_superfamily_transporter|multidrug|major_facilitator_superfamily_transporter	0.999998661984	60.6	33	49.3	2.4e-07	1
OPTRA	196	226	HWI-700370F:168:C7JUKANXX:6:1101:5779:86368	oxazolidinone	AKA86814|FEATURES|optrA|oxazolidinone|optrA	0.999401635384	67.7	31	51.2	6.4e-08	1
AMRB	918	950	HWI-700370F:168:C7JUKANXX:6:1310:11993:78372	multidrug	AAC27754|FEATURES|amrB|multidrug|amrB	1.0	84.8	33	63.9	9.6e-12	1
TRIC	778	809	HWI-700370F:168:C7JUKANXX:6:1109:11834:84333	triclosan	NP_248848.1|FEATURES|TriC|triclosan|TriC	0.999999955407	71.9	32	55.5	3.4e-09	1
MSBA	478	508	HWI-700370F:168:C7JUKANXX:6:2312:20859:7075	nitroimidazole	NP_415434.1|FEATURES|msbA|nitroimidazole|msbA	0.999806061292	80.6	31	50.8	8.4e-08	1
MULTIDRUG_ABC_TRANSPORTER	513	545	HWI-700370F:168:C7JUKANXX:6:2101:7763:54635	multidrug	gi:1032695345:ref:WP_064272854.1:|FEATURES|multidrug_ABC_transporter|multidrug|multidrug_ABC_transporter	1.0	66.7	33	49.3	2.4e-07	1
RPOB2	147	178	HWI-700370F:168:C7JUKANXX:6:2210:12926:41075	multidrug	BAD59497.1|FEATURES|rpoB2|multidrug|rpoB2	0.999999369399	75.0	32	57.8	6.9e-10	1
TRIC	442	474	HWI-700370F:168:C7JUKANXX:6:2108:9548:50828	triclosan	NP_248848.1|FEATURES|TriC|triclosan|TriC	0.999999931845	72.7	33	52.8	2.2e-08	1
TETB(60)	367	397	HWI-700370F:168:C7JUKANXX:6:2101:9717:32033	tetracycline	ANZ79241.1|FEATURES|tetB(60)|tetracycline|tetB(60)	0.999999867089	61.3	31	45.8	2.7e-06	1
MEXF	362	394	HWI-700370F:168:C7JUKANXX:6:2110:18816:11096	multidrug	gi:985599614:ref:WP_060839111.1:|FEATURES|mexF|multidrug|mexF	1.0	72.7	33	56.2	2.0e-09	1
OPTRA	195	225	HWI-700370F:168:C7JUKANXX:6:2108:10029:80030	oxazolidinone	AKA86814|FEATURES|optrA|oxazolidinone|optrA	0.999351367048	64.5	31	50.1	1.4e-07	1
TRIC	940	971	HWI-700370F:168:C7JUKANXX:6:2315:14059:26235	triclosan	NP_248848.1|FEATURES|TriC|triclosan|TriC	0.999999964577	81.2	32	57.0	1.2e-09	1
MEXD	822	853	HWI-700370F:168:C7JUKANXX:6:1115:2112:99750	multidrug	gi:489253397:ref:WP_003161410.1:|FEATURES|mexD|multidrug|mexD	0.999999999999	65.6	32	47.4	9.3e-07	1
ABCA	961	993	HWI-700370F:168:C7JUKANXX:6:1115:21109:65268	multidrug	XP_753111.1|FEATURES|abcA|multidrug|abcA	0.999999514922	69.7	33	51.2	6.4e-08	1
MEXX	164	195	HWI-700370F:168:C7JUKANXX:6:1102:5259:67890	multidrug	gi:759574245:ref:WP_043293359.1:|FEATURES|mexX|multidrug|mexX	1.0	78.1	32	50.4	1.1e-07	1
MULTIDRUG_ABC_TRANSPORTER	551	581	HWI-700370F:168:C7JUKANXX:6:1107:16654:63690	multidrug	gi:944009777:ref:WP_055601444.1:|FEATURES|multidrug_ABC_transporter|multidrug|multidrug_ABC_transporter	1.0	74.2	31	50.8	8.4e-08	1
RPOB2	353	383	HWI-700370F:168:C7JUKANXX:6:1301:9398:6668	multidrug	BAD59497.1|FEATURES|rpoB2|multidrug|rpoB2	0.999999267219	74.2	31	53.1	1.7e-08	1
CEOB	58	88	HWI-700370F:168:C7JUKANXX:6:2106:15659:89401	multidrug	AAB58161|FEATURES|ceoB|multidrug|ceoB	1.0	80.6	31	53.5	1.3e-08	1
ABCA	194	225	HWI-700370F:168:C7JUKANXX:6:1106:2743:3919	multidrug	XP_753111.1|FEATURES|abcA|multidrug|abcA	0.999999451699	69.7	33	48.5	4.2e-07	1
RPOB2	709	740	HWI-700370F:168:C7JUKANXX:6:1312:7832:6885	multidrug	BAD59497.1|FEATURES|rpoB2|multidrug|rpoB2	0.99999925031	65.6	32	52.4	2.9e-08	1
OPTRA	197	228	HWI-700370F:168:C7JUKANXX:6:2301:17228:7868	oxazolidinone	AKA86814|FEATURES|optrA|oxazolidinone|optrA	0.999383909229	62.5	32	50.8	8.4e-08	1
MSBA	496	528	HWI-700370F:168:C7JUKANXX:6:1102:7278:62490	nitroimidazole	NP_415434.1|FEATURES|msbA|nitroimidazole|msbA	0.999734039717	72.7	33	48.1	5.4e-07	1
MUXB	324	356	HWI-700370F:168:C7JUKANXX:6:1106:13997:8047	multidrug	NP_251217.1|FEATURES|MuxB|multidrug|MuxB	0.999999988345	72.7	33	47.4	9.3e-07	1
MEXD	238	269	HWI-700370F:168:C7JUKANXX:6:2113:12152:68722	multidrug	gi:852273548:ref:WP_048328542.1:|FEATURES|mexD|multidrug|mexD	1.0	71.9	32	49.3	2.4e-07	1
OPTRA	184	216	HWI-700370F:168:C7JUKANXX:6:2112:16617:60572	oxazolidinone	AKA86814|FEATURES|optrA|oxazolidinone|optrA	0.999269352544	60.6	33	48.5	4.2e-07	1
MACB	146	176	HWI-700370F:168:C7JUKANXX:6:1214:20309:83856	MLS	gi:693106883:ref:WP_032260279.1:|FEATURES|macB|MLS|macB	0.996421413004	64.5	31	44.3	7.8e-06	1
MULTIDRUG_ABC_TRANSPORTER	564	594	HWI-700370F:168:C7JUKANXX:6:2101:7427:15133	multidrug	gi:639892676:ref:WP_024755698.1:|FEATURES|multidrug_ABC_transporter|multidrug|multidrug_ABC_transporter	1.0	67.7	31	46.6	1.6e-06	1
MULTIDRUG_ABC_TRANSPORTER	466	497	HWI-700370F:168:C7JUKANXX:6:2312:3113:54288	multidrug	gi:943938624:ref:WP_055567802.1:|FEATURES|multidrug_ABC_transporter|multidrug|multidrug_ABC_transporter	1.0	68.8	32	48.1	5.4e-07	1
MULTIDRUG_ABC_TRANSPORTER	357	389	HWI-700370F:168:C7JUKANXX:6:1108:9707:18563	multidrug	gi:493394434:ref:WP_006350564.1:|FEATURES|multidrug_ABC_transporter|multidrug|multidrug_ABC_transporter	1.0	69.7	33	50.4	1.1e-07	1
MEXF	565	597	HWI-700370F:168:C7JUKANXX:6:2305:20452:18244	multidrug	gi:553752495:ref:WP_023085298.1:|FEATURES|mexF|multidrug|mexF	1.0	78.8	33	60.1	1.4e-10	1
TRIC	428	460	HWI-700370F:168:C7JUKANXX:6:2116:1459:56013	triclosan	NP_248848.1|FEATURES|TriC|triclosan|TriC	0.999999938476	84.8	33	61.2	6.2e-11	1
ABCA	136	167	HWI-700370F:168:C7JUKANXX:6:1211:17736:14291	multidrug	XP_753111.1|FEATURES|abcA|multidrug|abcA	0.99999957458	78.1	32	54.3	7.6e-09	1
GOLS	20	51	HWI-700370F:168:C7JUKANXX:6:1108:16981:52801	multidrug	NP_459349.1|FEATURES|golS|multidrug|golS	0.999997379623	62.5	32	44.3	7.8e-06	1
MUXB	571	603	HWI-700370F:168:C7JUKANXX:6:2105:20783:51275	multidrug	NP_251217.1|FEATURES|MuxB|multidrug|MuxB	0.999998942043	66.7	33	47.4	9.3e-07	1
MULTIDRUG_ABC_TRANSPORTER	481	513	HWI-700370F:168:C7JUKANXX:6:1114:11441:90137	multidrug	gi:1011069317:ref:WP_062010695.1:|FEATURES|multidrug_ABC_transporter|multidrug|multidrug_ABC_transporter	1.0	78.8	33	54.7	5.8e-09	1
ACRB	306	337	HWI-700370F:168:C7JUKANXX:6:1303:10873:90579	multidrug	gi:504419324:ref:WP_014606426.1:|FEATURES|acrB|multidrug|acrB	0.999998618391	62.5	32	45.8	2.7e-06	1
MULTIDRUG_ABC_TRANSPORTER	502	534	HWI-700370F:168:C7JUKANXX:6:2306:8883:47724	multidrug	gi:913055317:ref:WP_050357634.1:|FEATURES|multidrug_ABC_transporter|multidrug|multidrug_ABC_transporter	1.0	63.6	33	48.9	3.2e-07	1
MULTIDRUG_ABC_TRANSPORTER	482	514	HWI-700370F:168:C7JUKANXX:6:1203:14128:70526	multidrug	gi:913055317:ref:WP_050357634.1:|FEATURES|multidrug_ABC_transporter|multidrug|multidrug_ABC_transporter	1.0	84.8	33	58.2	5.2e-10	1
ROSB	50	82	HWI-700370F:168:C7JUKANXX:6:1110:1623:100508	fosmidomycin	ZP_04631861|FEATURES|rosB|fosmidomycin|rosB	1.0	72.7	33	50.4	1.1e-07	1
ROSA	122	154	HWI-700370F:168:C7JUKANXX:6:1212:10944:28037	fosmidomycin	YP_001401993|FEATURES|rosA|fosmidomycin|rosA	1.0	81.8	33	60.5	1.1e-10	1
MEXD	960	991	HWI-700370F:168:C7JUKANXX:6:2310:16677:81311	multidrug	gi:1011729993:ref:WP_062573631.1:|FEATURES|mexD|multidrug|mexD	1.0	84.4	32	55.8	2.6e-09	1
ACRA	167	199	HWI-700370F:168:C7JUKANXX:6:1105:2862:81566	multidrug	ZP_03163985|FEATURES|acrA|multidrug|acrA	1.0	81.8	33	53.5	1.3e-08	1
OMPR	191	221	HWI-700370F:168:C7JUKANXX:6:1110:13459:47720	multidrug	gi:909830386:gb:AKU13184.1:|FEATURES|ompR|multidrug|ompR	0.999997924045	64.5	31	45.1	4.6e-06	1
MACB	129	159	HWI-700370F:168:C7JUKANXX:6:1213:3389:9382	MLS	gi:974652669:ref:WP_059238406.1:|FEATURES|macB|MLS|macB	1.0	64.5	31	44.3	7.8e-06	1
TRANSCRIPTIONAL_REGULATORY_PROTEIN_CPXR_CPXR	72	103	HWI-700370F:168:C7JUKANXX:6:2214:11401:64927	unclassified	CP000675.2.gene1535.p01|FEATURES|transcriptional_regulatory_protein_CpxR_cpxR|unclassified|transcriptional_regulatory_protein_CpxR_cpxR	0.999999219696	62.5	32	44.7	6.0e-06	1
ABCA	1014	1046	HWI-700370F:168:C7JUKANXX:6:1312:4037:21447	multidrug	XP_753111.1|FEATURES|abcA|multidrug|abcA	0.99999950621	69.7	33	50.8	8.4e-08	1
MUXB	216	247	HWI-700370F:168:C7JUKANXX:6:2107:2378:39306	multidrug	NP_251217.1|FEATURES|MuxB|multidrug|MuxB	0.999998735013	65.6	32	44.3	7.8e-06	1
MULTIDRUG_ABC_TRANSPORTER	492	524	HWI-700370F:168:C7JUKANXX:6:2202:13098:33613	multidrug	gi:1031799645:ref:WP_064138838.1:|FEATURES|multidrug_ABC_transporter|multidrug|multidrug_ABC_transporter	1.0	81.8	33	57.0	1.2e-09	1
ROSA	58	90	HWI-700370F:168:C7JUKANXX:6:1304:15203:9407	fosmidomycin	YP_001401993|FEATURES|rosA|fosmidomycin|rosA	1.0	69.7	33	53.5	1.3e-08	1
MEXF	591	621	HWI-700370F:168:C7JUKANXX:6:1101:19876:58109	multidrug	gi:985599614:ref:WP_060839111.1:|FEATURES|mexF|multidrug|mexF	1.0	80.6	31	55.1	4.4e-09	1
ROSA	348	378	HWI-700370F:168:C7JUKANXX:6:2316:10714:16991	fosmidomycin	ZP_04623896|FEATURES|rosA|fosmidomycin|rosA	0.999999999008	61.3	31	45.1	4.6e-06	1
MULTIDRUG_ABC_TRANSPORTER	463	493	HWI-700370F:168:C7JUKANXX:6:1212:14749:66343	multidrug	gi:537465895:ref:WP_020977391.1:|FEATURES|multidrug_ABC_transporter|multidrug|multidrug_ABC_transporter	0.877915236103	71.0	31	49.7	1.9e-07	1
ABCA	295	327	HWI-700370F:168:C7JUKANXX:6:1106:2850:96223	multidrug	XP_753111.1|FEATURES|abcA|multidrug|abcA	0.999999422759	63.6	33	47.4	9.3e-07	1
MSBA	401	432	HWI-700370F:168:C7JUKANXX:6:2104:3802:61161	nitroimidazole	NP_415434.1|FEATURES|msbA|nitroimidazole|msbA	0.997361739047	62.5	32	46.6	1.6e-06	1
MAJOR_FACILITATOR_SUPERFAMILY_TRANSPORTER	154	185	HWI-700370F:168:C7JUKANXX:6:2109:15978:11940	multidrug	CP001918.1.gene2931.p01|FEATURES|major_facilitator_superfamily_transporter|multidrug|major_facilitator_superfamily_transporter	0.99999902663	65.6	32	56.6	1.5e-09	1
MACB	39	71	HWI-700370F:168:C7JUKANXX:6:2106:20245:67508	MLS	gi:498115003:ref:WP_010429159.1:|FEATURES|macB|MLS|macB	1.0	63.6	33	50.4	1.1e-07	1
MEXD	340	372	HWI-700370F:168:C7JUKANXX:6:2314:9322:54487	multidrug	YP_608682|FEATURES|mexD|multidrug|mexD	1.0	81.8	33	55.8	2.6e-09	1
MACB	138	170	HWI-700370F:168:C7JUKANXX:6:1316:20494:5398	MLS	gi:938466766:ref:WP_054627825.1:|FEATURES|macB|MLS|macB	1.0	66.7	33	45.1	4.6e-06	1
AXYY	320	351	HWI-700370F:168:C7JUKANXX:6:1211:17629:43984	multidrug	EGP45231.1|FEATURES|AxyY|multidrug|AxyY	0.999999995307	68.8	32	47.0	1.2e-06	1
MEXF	376	408	HWI-700370F:168:C7JUKANXX:6:1302:11699:30065	multidrug	gi:852275723:ref:WP_048329135.1:|FEATURES|mexF|multidrug|mexF	1.0	87.9	33	57.4	9.0e-10	1
ABCA	936	968	HWI-700370F:168:C7JUKANXX:6:1305:4892:20243	multidrug	XP_753111.1|FEATURES|abcA|multidrug|abcA	0.999999634505	84.8	33	58.5	4.0e-10	1
MACB	124	156	HWI-700370F:168:C7JUKANXX:6:2107:16157:34123	MLS	gi:928834186:ref:WP_053890508.1:|FEATURES|macB|MLS|macB	1.0	60.6	33	44.7	6.0e-06	1
ABCA	280	312	HWI-700370F:168:C7JUKANXX:6:2215:10471:56634	multidrug	XP_753111.1|FEATURES|abcA|multidrug|abcA	0.999999451699	60.6	33	48.5	4.2e-07	1
TRIC	715	747	HWI-700370F:168:C7JUKANXX:6:2108:5918:89242	triclosan	NP_248848.1|FEATURES|TriC|triclosan|TriC	0.999999820142	63.6	33	47.0	1.2e-06	1
AMRB	362	394	HWI-700370F:168:C7JUKANXX:6:1313:16846:59891	multidrug	gi:493455429:ref:WP_006410704.1:|FEATURES|amrB|multidrug|amrB	1.0	78.8	33	53.5	1.3e-08	1
ROSA	128	160	HWI-700370F:168:C7JUKANXX:6:1301:3036:65481	fosmidomycin	YP_001401993|FEATURES|rosA|fosmidomycin|rosA	1.0	87.9	33	62.4	2.8e-11	1
MEXD	4	36	HWI-700370F:168:C7JUKANXX:6:1110:20068:5150	multidrug	YP_348488|FEATURES|mexD|multidrug|mexD	1.0	81.8	33	58.2	5.2e-10	1
MEXD	361	393	HWI-700370F:168:C7JUKANXX:6:2105:15432:85154	multidrug	gi:852273548:ref:WP_048328542.1:|FEATURES|mexD|multidrug|mexD	1.0	69.7	33	53.9	9.9e-09	1
MEXW	388	420	HWI-700370F:168:C7JUKANXX:6:1310:19246:86736	multidrug	YP_001670703|FEATURES|mexW|multidrug|mexW	0.999999966333	63.6	33	45.8	2.7e-06	1
MULTIDRUG_ABC_TRANSPORTER	535	566	HWI-700370F:168:C7JUKANXX:6:1201:15005:23219	multidrug	gi:748767925:ref:WP_040019608.1:|FEATURES|multidrug_ABC_transporter|multidrug|multidrug_ABC_transporter	0.999999996324	62.5	32	45.8	2.7e-06	1
MDTE	262	293	HWI-700370F:168:C7JUKANXX:6:1104:20957:82043	multidrug	gi:723045963:ref:WP_033545801.1:|FEATURES|mdtE|multidrug|mdtE	1.0	71.9	32	54.7	5.8e-09	1
RPOB2	736	768	HWI-700370F:168:C7JUKANXX:6:2104:16979:30959	multidrug	BAD59497.1|FEATURES|rpoB2|multidrug|rpoB2	0.99999933756	81.8	33	56.2	2.0e-09	1
VANH	205	237	HWI-700370F:168:C7JUKANXX:6:1115:20178:29986	glycopeptide	AY082011.1.gene6.p01|FEATURES|vanH|glycopeptide|vanH	0.999999978786	66.7	33	48.1	5.4e-07	1
MULTIDRUG_ABC_TRANSPORTER	435	466	HWI-700370F:168:C7JUKANXX:6:2308:4289:8945	multidrug	gi:664556405:ref:WP_031071225.1:|FEATURES|multidrug_ABC_transporter|multidrug|multidrug_ABC_transporter	1.0	65.6	32	48.9	3.2e-07	1
ACRB	396	428	HWI-700370F:168:C7JUKANXX:6:1302:10392:48451	multidrug	gi:558560157:ref:WP_023491039.1:|FEATURES|acrB|multidrug|acrB	1.0	93.9	33	63.2	1.6e-11	1
ACRA	270	301	HWI-700370F:168:C7JUKANXX:6:1115:7478:10902	multidrug	gi:17973459:gb:AAL32125.1:|FEATURES|acrA|multidrug|acrA	1.0	62.5	32	50.8	8.4e-08	1
ABCA	261	293	HWI-700370F:168:C7JUKANXX:6:2213:6480:8260	multidrug	XP_753111.1|FEATURES|abcA|multidrug|abcA	0.999999411556	66.7	33	52.4	2.9e-08	1
MDTB	727	759	HWI-700370F:168:C7JUKANXX:6:1316:14582:30504	multidrug	gi:857778812:emb:CRL60247.1:|FEATURES|mdtB|multidrug|mdtB	0.999998245268	60.6	33	44.7	6.0e-06	1
MULTIDRUG_ABC_TRANSPORTER	390	421	HWI-700370F:168:C7JUKANXX:6:1105:3755:6460	multidrug	gi:664458452:ref:WP_030980047.1:|FEATURES|multidrug_ABC_transporter|multidrug|multidrug_ABC_transporter	1.0	71.9	32	51.6	4.9e-08	1
RPOB2	1021	1053	HWI-700370F:168:C7JUKANXX:6:1112:12029:25342	multidrug	BAD59497.1|FEATURES|rpoB2|multidrug|rpoB2	0.999999501589	90.9	33	68.6	3.9e-13	1
TRIA	249	280	HWI-700370F:168:C7JUKANXX:6:2216:17215:94268	triclosan	NP_248846.1|FEATURES|TriA|triclosan|TriA	0.999999818756	65.6	32	45.4	3.5e-06	1
ROSB	68	99	HWI-700370F:168:C7JUKANXX:6:2310:3662:79072	fosmidomycin	gi:544012122:gb:ERK10884.1:|FEATURES|rosB|fosmidomycin|rosB	1.0	65.6	32	45.8	2.7e-06	1
AMRB	920	951	HWI-700370F:168:C7JUKANXX:6:2304:11694:100127	multidrug	AAC27754|FEATURES|amrB|multidrug|amrB	1.0	84.4	32	56.6	1.5e-09	1
MULTIDRUG_ABC_TRANSPORTER	466	498	HWI-700370F:168:C7JUKANXX:6:2303:2768:36960	multidrug	gi:985844137:ref:WP_060895163.1:|FEATURES|multidrug_ABC_transporter|multidrug|multidrug_ABC_transporter	0.999995466267	69.7	33	47.8	7.1e-07	1
MEXD	808	838	HWI-700370F:168:C7JUKANXX:6:2203:19597:55186	multidrug	gi:489210576:ref:WP_003119403.1:|FEATURES|mexD|multidrug|mexD	1.0	67.7	31	49.3	2.4e-07	1
MEXF	621	652	HWI-700370F:168:C7JUKANXX:6:2315:16788:62318	multidrug	gi:852275723:ref:WP_048329135.1:|FEATURES|mexF|multidrug|mexF	1.0	84.4	32	59.3	2.4e-10	1
MULTIDRUG_ABC_TRANSPORTER	526	558	HWI-700370F:168:C7JUKANXX:6:1111:1859:48630	multidrug	gi:748767925:ref:WP_040019608.1:|FEATURES|multidrug_ABC_transporter|multidrug|multidrug_ABC_transporter	1.0	66.7	33	48.9	3.2e-07	1
ABCA	320	351	HWI-700370F:168:C7JUKANXX:6:1310:1918:6719	multidrug	XP_753111.1|FEATURES|abcA|multidrug|abcA	0.999999490356	65.6	32	50.1	1.4e-07	1
MEXF	670	701	HWI-700370F:168:C7JUKANXX:6:1103:15929:96854	multidrug	gi:497896441:ref:WP_010210597.1:|FEATURES|mexF|multidrug|mexF	1.0	81.2	32	62.4	2.8e-11	1
TRIC	437	469	HWI-700370F:168:C7JUKANXX:6:1308:11916:53596	triclosan	NP_248848.1|FEATURES|TriC|triclosan|TriC	0.99999990281	78.8	33	58.2	5.2e-10	1
SMER	76	108	HWI-700370F:168:C7JUKANXX:6:1209:7878:17822	multidrug	AAD51348.1|FEATURES|smeR|multidrug|smeR	0.999996294478	66.7	33	47.4	9.3e-07	1
MUXB	351	383	HWI-700370F:168:C7JUKANXX:6:1314:4923:100946	multidrug	NP_251217.1|FEATURES|MuxB|multidrug|MuxB	0.990811689788	66.7	33	46.6	1.6e-06	1
MEXF	29	61	HWI-700370F:168:C7JUKANXX:6:1304:4402:9797	multidrug	EEB58431|FEATURES|mexF|multidrug|mexF	1.0	78.8	33	58.5	4.0e-10	1
RIFAMPIN_MONOOXYGENASE	271	303	HWI-700370F:168:C7JUKANXX:6:1316:6803:38425	rifamycin	gi:663760960:ref:WP_030535072.1:|FEATURES|rifampin_monooxygenase|rifamycin|rifampin_monooxygenase	1.0	66.7	33	56.2	2.0e-09	1
VGBC	146	176	HWI-700370F:168:C7JUKANXX:6:2205:4312:93769	MLS	APB03225.1|FEATURES|vgbC|MLS|vgbC	0.999999999996	64.5	31	45.4	3.5e-06	1
PATA	251	281	HWI-700370F:168:C7JUKANXX:6:2305:6432:27206	fluoroquinolone	NP_417544.5|FEATURES|patA|fluoroquinolone|patA	0.999994148648	64.5	31	46.2	2.1e-06	1
ABCA	830	862	HWI-700370F:168:C7JUKANXX:6:1110:7823:3933	multidrug	XP_753111.1|FEATURES|abcA|multidrug|abcA	0.999999363089	75.8	33	48.9	3.2e-07	1
MEXF	455	487	HWI-700370F:168:C7JUKANXX:6:2211:16210:17518	multidrug	gi:553764341:ref:WP_023096686.1:|FEATURES|mexF|multidrug|mexF	1.0	81.8	33	58.2	5.2e-10	1
AMRB	886	918	HWI-700370F:168:C7JUKANXX:6:1210:18988:59870	multidrug	AAC27754|FEATURES|amrB|multidrug|amrB	1.0	81.8	33	60.5	1.1e-10	1
BPEF	923	953	HWI-700370F:168:C7JUKANXX:6:2208:11463:93492	multidrug	ZP_02465589|FEATURES|bpeF|multidrug|bpeF	1.0	87.1	31	58.5	4.0e-10	1
MDTB	273	304	HWI-700370F:168:C7JUKANXX:6:2302:17075:82354	multidrug	gi:553863833:ref:WP_023138386.1:|FEATURES|mdtB|multidrug|mdtB	0.999999999958	62.5	32	52.0	3.8e-08	1
MEXD	240	272	HWI-700370F:168:C7JUKANXX:6:1111:13063:75534	multidrug	gi:852273548:ref:WP_048328542.1:|FEATURES|mexD|multidrug|mexD	1.0	66.7	33	48.9	3.2e-07	1
ABCA	928	960	HWI-700370F:168:C7JUKANXX:6:2316:10423:48357	multidrug	XP_753111.1|FEATURES|abcA|multidrug|abcA	0.999999411556	63.6	33	47.0	1.2e-06	1
NORA	247	278	HWI-700370F:168:C7JUKANXX:6:2111:14131:17585	multidrug	ZP_04060517|FEATURES|norA|multidrug|norA	1.0	100.0	32	70.1	1.3e-13	1
TETA	444	474	HWI-700370F:168:C7JUKANXX:6:2204:1481:5278	tetracycline	gi:736993687:ref:WP_034989673.1:|FEATURES|tetA|tetracycline|tetA	0.999999999996	64.5	31	45.4	3.5e-06	1
RPOB2	796	827	HWI-700370F:168:C7JUKANXX:6:2206:19230:94637	multidrug	BAD59497.1|FEATURES|rpoB2|multidrug|rpoB2	0.999999313514	78.1	32	55.1	4.4e-09	1
TETA	444	474	HWI-700370F:168:C7JUKANXX:6:1112:17293:24894	tetracycline	gi:736993687:ref:WP_034989673.1:|FEATURES|tetA|tetracycline|tetA	0.999999999996	64.5	31	45.4	3.5e-06	1
MEXQ	1003	1034	HWI-700370F:168:C7JUKANXX:6:2316:18074:19419	multidrug	BAE06008.1|FEATURES|mexQ|multidrug|mexQ	1.0	81.2	32	56.2	2.0e-09	1
MDTB	276	307	HWI-700370F:168:C7JUKANXX:6:2111:7979:2569	multidrug	gi:553863833:ref:WP_023138386.1:|FEATURES|mdtB|multidrug|mdtB	0.999999999993	65.6	32	53.1	1.7e-08	1
MSBA	373	404	HWI-700370F:168:C7JUKANXX:6:2313:15257:86753	nitroimidazole	NP_415434.1|FEATURES|msbA|nitroimidazole|msbA	0.999746182443	65.6	32	48.5	4.2e-07	1
MEXY	886	917	HWI-700370F:168:C7JUKANXX:6:2303:12760:83383	multidrug	YP_001348630|FEATURES|mexY|multidrug|mexY	0.999999931092	62.5	32	47.4	9.3e-07	1
ABCA	240	271	HWI-700370F:168:C7JUKANXX:6:1214:5315:86907	multidrug	XP_753111.1|FEATURES|abcA|multidrug|abcA	0.999999461725	65.6	32	48.9	3.2e-07	1
MEXF	361	392	HWI-700370F:168:C7JUKANXX:6:2208:11328:83534	multidrug	YP_001668745|FEATURES|mexF|multidrug|mexF	1.0	90.6	32	63.9	9.6e-12	1
SMED	191	223	HWI-700370F:168:C7JUKANXX:6:1104:14397:5955	multidrug	YP_002029850|FEATURES|smeD|multidrug|smeD	0.999999989408	66.7	33	44.7	6.0e-06	1
BPEF	43	75	HWI-700370F:168:C7JUKANXX:6:1204:20386:23943	multidrug	ZP_02465589|FEATURES|bpeF|multidrug|bpeF	1.0	81.8	33	60.5	1.1e-10	1
BACA	100	131	HWI-700370F:168:C7JUKANXX:6:2203:9978:33007	bacitracin	YP_001925041|FEATURES|bacA|bacitracin|bacA	1.0	90.6	32	66.6	1.5e-12	1
RPOB2	788	820	HWI-700370F:168:C7JUKANXX:6:2113:5958:75907	multidrug	BAD59497.1|FEATURES|rpoB2|multidrug|rpoB2	0.999999361875	78.8	33	57.4	9.0e-10	1
TET34	36	68	HWI-700370F:168:C7JUKANXX:6:1103:20531:92428	tetracycline	Q8DF90|FEATURES|tet34|tetracycline|tet34	1.0	66.7	33	50.8	8.4e-08	1
MEXB	4	36	HWI-700370F:168:C7JUKANXX:6:2214:8371:26290	multidrug	CAW25151|FEATURES|mexB|multidrug|mexB	0.999999982578	60.6	33	46.6	1.6e-06	1
MEXF	376	408	HWI-700370F:168:C7JUKANXX:6:1106:1481:25555	multidrug	gi:950580033:ref:WP_057445338.1:|FEATURES|mexF|multidrug|mexF	1.0	87.9	33	62.0	3.6e-11	1
TRIC	193	225	HWI-700370F:168:C7JUKANXX:6:1301:7990:69857	triclosan	NP_248848.1|FEATURES|TriC|triclosan|TriC	0.999999851235	63.6	33	48.1	5.4e-07	1
VANA	306	337	HWI-700370F:168:C7JUKANXX:6:2310:1243:29595	glycopeptide	CAB61227|FEATURES|vanA|glycopeptide|vanA	1.0	71.9	32	50.1	1.4e-07	1
AMRB	987	1019	HWI-700370F:168:C7JUKANXX:6:1106:6672:76103	multidrug	YP_773413|FEATURES|amrB|multidrug|amrB	1.0	78.8	33	53.9	9.9e-09	1
TRIC	790	821	HWI-700370F:168:C7JUKANXX:6:1108:2380:85275	triclosan	NP_248848.1|FEATURES|TriC|triclosan|TriC	0.999999792983	62.5	32	46.2	2.1e-06	1
TRIC	424	455	HWI-700370F:168:C7JUKANXX:6:2108:5913:38656	triclosan	NP_248848.1|FEATURES|TriC|triclosan|TriC	0.99999997775	84.4	32	60.1	1.4e-10	1
VGBC	146	176	HWI-700370F:168:C7JUKANXX:6:1214:4102:55674	MLS	APB03225.1|FEATURES|vgbC|MLS|vgbC	0.999999989403	64.5	31	44.7	6.0e-06	1
TET36	53	85	HWI-700370F:168:C7JUKANXX:6:1312:16145:80191	tetracycline	AJ514254.gene.p01|FEATURES|tet36|tetracycline|tet36	1.0	63.6	33	50.4	1.1e-07	1
MULTIDRUG_ABC_TRANSPORTER	480	512	HWI-700370F:168:C7JUKANXX:6:1215:19107:76715	multidrug	gi:1031799645:ref:WP_064138838.1:|FEATURES|multidrug_ABC_transporter|multidrug|multidrug_ABC_transporter	1.0	75.8	33	53.1	1.7e-08	1
LMRD	438	470	HWI-700370F:168:C7JUKANXX:6:1202:6173:45513	MLS	ABF66027.1|FEATURES|lmrD|MLS|lmrD	0.999999988569	60.6	33	48.1	5.4e-07	1
ABCA	997	1029	HWI-700370F:168:C7JUKANXX:6:1116:19776:50545	multidrug	XP_753111.1|FEATURES|abcA|multidrug|abcA	0.999999531664	81.8	33	61.2	6.2e-11	1
VANH	218	249	HWI-700370F:168:C7JUKANXX:6:2211:15089:26317	glycopeptide	AAY52004|FEATURES|vanH|glycopeptide|vanH	0.999999999187	62.5	32	44.3	7.8e-06	1
CEOB	299	331	HWI-700370F:168:C7JUKANXX:6:1315:13554:64555	multidrug	gi:590120227:emb:CDN64284.1:|FEATURES|ceoB|multidrug|ceoB	1.0	69.7	33	54.3	7.6e-09	1
MEXF	601	633	HWI-700370F:168:C7JUKANXX:6:1110:11918:73000	multidrug	gi:489283474:ref:WP_003191086.1:|FEATURES|mexF|multidrug|mexF	1.0	81.8	33	60.1	1.4e-10	1
AXYY	982	1014	HWI-700370F:168:C7JUKANXX:6:1107:4171:13953	multidrug	EGP45231.1|FEATURES|AxyY|multidrug|AxyY	1.0	69.7	33	51.2	6.4e-08	1
ROSA	24	55	HWI-700370F:168:C7JUKANXX:6:2202:1176:37722	fosmidomycin	ZP_04612558|FEATURES|rosA|fosmidomycin|rosA	1.0	65.6	32	47.4	9.3e-07	1
MEXY	915	945	HWI-700370F:168:C7JUKANXX:6:1116:17496:76431	multidrug	BAA34300|FEATURES|mexY|multidrug|mexY	1.0	87.1	31	59.3	2.4e-10	1
RPOB2	781	813	HWI-700370F:168:C7JUKANXX:6:1305:17459:29606	multidrug	BAD59497.1|FEATURES|rpoB2|multidrug|rpoB2	0.999999354168	78.8	33	57.0	1.2e-09	1
VGBC	146	176	HWI-700370F:168:C7JUKANXX:6:1208:18834:45830	MLS	APB03225.1|FEATURES|vgbC|MLS|vgbC	0.999999989403	61.3	31	44.7	6.0e-06	1
ABCA	273	303	HWI-700370F:168:C7JUKANXX:6:2315:3198:48880	multidrug	XP_753111.1|FEATURES|abcA|multidrug|abcA	0.999999670805	87.1	31	62.0	3.6e-11	1
MULTIDRUG_ABC_TRANSPORTER	536	568	HWI-700370F:168:C7JUKANXX:6:1103:20952:97076	multidrug	gi:664100597:ref:WP_030638327.1:|FEATURES|multidrug_ABC_transporter|multidrug|multidrug_ABC_transporter	1.0	72.7	33	48.9	3.2e-07	1
TET(K)	389	421	HWI-700370F:168:C7JUKANXX:6:1314:9935:36581	tetracycline	YP_003283625.1|FEATURES|tet(K)|tetracycline|tet(K)	1.0	100.0	33	65.1	4.3e-12	1
MEXF	378	410	HWI-700370F:168:C7JUKANXX:6:1111:20942:94378	multidrug	gi:852275723:ref:WP_048329135.1:|FEATURES|mexF|multidrug|mexF	1.0	87.9	33	57.0	1.2e-09	1
ABCA	323	354	HWI-700370F:168:C7JUKANXX:6:1110:14713:65452	multidrug	XP_753111.1|FEATURES|abcA|multidrug|abcA	0.999999399967	62.5	32	46.6	1.6e-06	1
ABCA	979	1010	HWI-700370F:168:C7JUKANXX:6:2113:16862:9455	multidrug	XP_753111.1|FEATURES|abcA|multidrug|abcA	0.999999531664	71.9	32	52.0	3.8e-08	1
MULTIDRUG_ABC_TRANSPORTER	522	554	HWI-700370F:168:C7JUKANXX:6:1203:11305:44249	multidrug	gi:748767925:ref:WP_040019608.1:|FEATURES|multidrug_ABC_transporter|multidrug|multidrug_ABC_transporter	1.0	69.7	33	50.8	8.4e-08	1
ABCA	939	971	HWI-700370F:168:C7JUKANXX:6:1114:5016:76554	multidrug	XP_753111.1|FEATURES|abcA|multidrug|abcA	0.999999679126	97.0	33	67.0	1.1e-12	1
ABCA	940	972	HWI-700370F:168:C7JUKANXX:6:1207:8841:56720	multidrug	XP_753111.1|FEATURES|abcA|multidrug|abcA	0.999999712704	97.0	33	65.9	2.5e-12	1
MDTF	378	410	HWI-700370F:168:C7JUKANXX:6:1114:13256:95285	multidrug	gi:507086511:ref:WP_016157252.1:|FEATURES|mdtF|multidrug|mdtF	1.0	90.9	33	61.2	6.2e-11	1
AMRB	875	907	HWI-700370F:168:C7JUKANXX:6:1104:17672:76594	multidrug	gi:493455429:ref:WP_006410704.1:|FEATURES|amrB|multidrug|amrB	1.0	87.9	33	61.2	6.2e-11	1
MEXF	376	408	HWI-700370F:168:C7JUKANXX:6:1303:13934:74908	multidrug	YP_002800512|FEATURES|mexF|multidrug|mexF	1.0	87.9	33	62.0	3.6e-11	1
TET34	36	68	HWI-700370F:168:C7JUKANXX:6:1205:15714:61436	tetracycline	Q8DF90|FEATURES|tet34|tetracycline|tet34	1.0	66.7	33	50.8	8.4e-08	1
MEXD	239	271	HWI-700370F:168:C7JUKANXX:6:1315:12286:80527	multidrug	gi:852273548:ref:WP_048328542.1:|FEATURES|mexD|multidrug|mexD	1.0	69.7	33	50.4	1.1e-07	1
RPOB2	707	739	HWI-700370F:168:C7JUKANXX:6:2306:5814:92982	multidrug	BAD59497.1|FEATURES|rpoB2|multidrug|rpoB2	0.999999230143	66.7	33	53.5	1.3e-08	1
ABCA	258	290	HWI-700370F:168:C7JUKANXX:6:2311:18023:94900	multidrug	XP_753111.1|FEATURES|abcA|multidrug|abcA	0.99999970021	90.9	33	64.7	5.6e-12	1
MULTIDRUG_ABC_TRANSPORTER	500	532	HWI-700370F:168:C7JUKANXX:6:1201:20708:9613	multidrug	gi:943938624:ref:WP_055567802.1:|FEATURES|multidrug_ABC_transporter|multidrug|multidrug_ABC_transporter	1.0	60.6	33	44.7	6.0e-06	1
MULTIDRUG_ABC_TRANSPORTER	515	547	HWI-700370F:168:C7JUKANXX:6:2203:19067:26363	multidrug	gi:926400371:ref:WP_053728483.1:|FEATURES|multidrug_ABC_transporter|multidrug|multidrug_ABC_transporter	1.0	69.7	33	48.1	5.4e-07	1
ACRF	261	293	HWI-700370F:168:C7JUKANXX:6:2214:20241:62917	multidrug	AAC76298.1|FEATURES|AcrF|multidrug|AcrF	1.0	60.6	33	47.4	9.3e-07	1
BACA	190	221	HWI-700370F:168:C7JUKANXX:6:2111:18078:28516	bacitracin	YP_001925041|FEATURES|bacA|bacitracin|bacA	0.999999999883	90.6	32	63.2	1.6e-11	1
DFRA3	36	67	HWI-700370F:168:C7JUKANXX:6:2107:2517:10485	diaminopyrimidine	AAA25550.1|FEATURES|dfrA3|diaminopyrimidine|dfrA3	0.999997312887	71.9	32	55.1	4.4e-09	1
ADEF	416	447	HWI-700370F:168:C7JUKANXX:6:1305:2243:48180	multidrug	CAJ77856.1|FEATURES|adeF|multidrug|adeF	1.0	87.5	32	58.9	3.1e-10	1
MULTIDRUG_ABC_TRANSPORTER	465	496	HWI-700370F:168:C7JUKANXX:6:1205:9088:29204	multidrug	gi:496018010:ref:WP_008742581.1:|FEATURES|multidrug_ABC_transporter|multidrug|multidrug_ABC_transporter	0.999999999754	62.5	32	46.6	1.6e-06	1
MEXX	68	98	HWI-700370F:168:C7JUKANXX:6:1202:8740:47075	multidrug	gi:749321047:ref:WP_040144156.1:|FEATURES|mexX|multidrug|mexX	1.0	64.5	31	47.0	1.2e-06	1
MDTB	191	223	HWI-700370F:168:C7JUKANXX:6:1216:20857:45835	multidrug	gi:857586086:emb:CRL63207.1:|FEATURES|mdtB|multidrug|mdtB	0.999999901678	60.6	33	44.7	6.0e-06	1
COB(I)ALAMIN_ADENOLSYLTRANSFERASE	33	65	HWI-700370F:168:C7JUKANXX:6:1210:19538:27822	unclassified	gi:771454993:ref:WP_045149547.1:|FEATURES|cob(I)alamin_adenolsyltransferase|unclassified|cob(I)alamin_adenolsyltransferase	1.0	66.7	33	47.4	9.3e-07	1
MEXF	163	195	HWI-700370F:168:C7JUKANXX:6:1208:2340:53232	multidrug	gi:730317804:ref:WP_033983157.1:|FEATURES|mexF|multidrug|mexF	1.0	81.8	33	64.7	5.6e-12	1
TRIA	186	217	HWI-700370F:168:C7JUKANXX:6:1302:3029:99066	triclosan	NP_248846.1|FEATURES|TriA|triclosan|TriA	0.999999830186	68.8	32	45.8	2.7e-06	1
CEOB	52	84	HWI-700370F:168:C7JUKANXX:6:1109:14719:54196	multidrug	AAB58161|FEATURES|ceoB|multidrug|ceoB	1.0	87.9	33	62.0	3.6e-11	1
TRIB	237	268	HWI-700370F:168:C7JUKANXX:6:1102:9340:42085	triclosan	NP_248847.1|FEATURES|TriB|triclosan|TriB	0.999999844512	65.6	32	48.1	5.4e-07	1
ADEC	451	482	HWI-700370F:168:C7JUKANXX:6:1314:7637:91338	multidrug	CP003583.1.gene2512.p01|FEATURES|adeC|multidrug|adeC	0.999998648893	62.5	32	45.4	3.5e-06	1
TETA	445	476	HWI-700370F:168:C7JUKANXX:6:2110:12010:100781	tetracycline	gi:736993687:ref:WP_034989673.1:|FEATURES|tetA|tetracycline|tetA	0.999999999997	65.6	32	45.8	2.7e-06	1
MEXF	71	103	HWI-700370F:168:C7JUKANXX:6:2314:19704:61991	multidrug	gi:553772468:ref:WP_023104400.1:|FEATURES|mexF|multidrug|mexF	1.0	75.8	33	54.7	5.8e-09	1
TRIC	876	908	HWI-700370F:168:C7JUKANXX:6:2106:8436:26545	triclosan	NP_248848.1|FEATURES|TriC|triclosan|TriC	0.99999997903	90.9	33	60.5	1.1e-10	1
ROSA	342	373	HWI-700370F:168:C7JUKANXX:6:2305:7795:91916	fosmidomycin	AAC60781|FEATURES|rosA|fosmidomycin|rosA	1.0	65.6	32	45.8	2.7e-06	1
ABCA	1177	1209	HWI-700370F:168:C7JUKANXX:6:2209:11773:56376	multidrug	XP_753111.1|FEATURES|abcA|multidrug|abcA	0.999999615244	72.7	33	57.4	9.0e-10	1
ACRA	184	216	HWI-700370F:168:C7JUKANXX:6:2116:11030:98249	multidrug	ZP_03163985|FEATURES|acrA|multidrug|acrA	1.0	72.7	33	51.6	4.9e-08	1
MULTIDRUG_ABC_TRANSPORTER	529	561	HWI-700370F:168:C7JUKANXX:6:1103:21041:86301	multidrug	gi:930482089:ref:WP_054228897.1:|FEATURES|multidrug_ABC_transporter|multidrug|multidrug_ABC_transporter	1.0	63.6	33	47.0	1.2e-06	1
TRUNCATED_PUTATIVE_RESPONSE_REGULATOR_ARLR	86	117	HWI-700370F:168:C7JUKANXX:6:2308:12392:87717	unclassified	HE999704.1.gene1528.p01|FEATURES|truncated_putative_response_regulator_ArlR|unclassified|truncated_putative_response_regulator_ArlR	0.999999999999	75.0	32	50.8	8.4e-08	1
MEXD	918	950	HWI-700370F:168:C7JUKANXX:6:2216:14141:7914	multidrug	gi:496339859:ref:WP_009049037.1:|FEATURES|mexD|multidrug|mexD	1.0	84.8	33	63.9	9.6e-12	1
AXYY	452	484	HWI-700370F:168:C7JUKANXX:6:2211:17232:63531	multidrug	EGP45231.1|FEATURES|AxyY|multidrug|AxyY	1.0	78.8	33	54.7	5.8e-09	1
TRIC	446	478	HWI-700370F:168:C7JUKANXX:6:1301:13314:29553	triclosan	NP_248848.1|FEATURES|TriC|triclosan|TriC	0.999999939018	69.7	33	53.5	1.3e-08	1
SMER	72	104	HWI-700370F:168:C7JUKANXX:6:1210:16048:48641	multidrug	AAD51348.1|FEATURES|smeR|multidrug|smeR	0.999989429909	66.7	33	51.2	6.4e-08	1
MEXN	270	302	HWI-700370F:168:C7JUKANXX:6:2108:9504:32093	multidrug	BAE06006.1|FEATURES|mexN|multidrug|mexN	0.999999119763	60.6	33	45.8	2.7e-06	1
BACA	186	218	HWI-700370F:168:C7JUKANXX:6:1313:16714:32934	bacitracin	YP_001925041|FEATURES|bacA|bacitracin|bacA	1.0	97.0	33	66.2	1.9e-12	1
MUXB	350	382	HWI-700370F:168:C7JUKANXX:6:2116:14563:13134	multidrug	NP_251217.1|FEATURES|MuxB|multidrug|MuxB	0.991695698746	63.6	33	46.2	2.1e-06	1
ABCA	181	211	HWI-700370F:168:C7JUKANXX:6:1104:19767:43429	multidrug	XP_753111.1|FEATURES|abcA|multidrug|abcA	0.999999497177	71.0	31	50.4	1.1e-07	1
BACA	199	230	HWI-700370F:168:C7JUKANXX:6:2114:4946:20557	bacitracin	gi:489058813:ref:WP_002968895.1:|FEATURES|bacA|bacitracin|bacA	1.0	78.1	32	59.7	1.8e-10	1
TRIC	886	917	HWI-700370F:168:C7JUKANXX:6:1104:8774:72508	triclosan	NP_248848.1|FEATURES|TriC|triclosan|TriC	0.999999971755	90.6	32	58.5	4.0e-10	1
MSBA	361	392	HWI-700370F:168:C7JUKANXX:6:1107:7577:11628	nitroimidazole	NP_415434.1|FEATURES|msbA|nitroimidazole|msbA	0.999607202755	68.8	32	44.7	6.0e-06	1
MTRD	418	450	HWI-700370F:168:C7JUKANXX:6:2103:5502:82936	multidrug	NP_274718.1|FEATURES|mtrD|multidrug|mtrD	1.0	75.8	33	55.5	3.4e-09	1
ABCA	370	402	HWI-700370F:168:C7JUKANXX:6:1315:19479:88689	multidrug	XP_753111.1|FEATURES|abcA|multidrug|abcA	0.999999659397	81.8	33	60.8	8.1e-11	1
ABCA	262	294	HWI-700370F:168:C7JUKANXX:6:2112:12560:24659	multidrug	XP_753111.1|FEATURES|abcA|multidrug|abcA	0.999999593773	75.8	33	55.5	3.4e-09	1
RPOB2	141	172	HWI-700370F:168:C7JUKANXX:6:2113:20121:6739	multidrug	BAD59497.1|FEATURES|rpoB2|multidrug|rpoB2	0.999999294891	71.9	32	54.3	7.6e-09	1
ACRB	306	337	HWI-700370F:168:C7JUKANXX:6:1211:18218:14532	multidrug	gi:504419324:ref:WP_014606426.1:|FEATURES|acrB|multidrug|acrB	0.999998618391	62.5	32	45.8	2.7e-06	1
CEOB	935	965	HWI-700370F:168:C7JUKANXX:6:2308:7665:51093	multidrug	AAB58161|FEATURES|ceoB|multidrug|ceoB	0.999999988103	71.0	31	46.6	1.6e-06	1
ADEB	384	416	HWI-700370F:168:C7JUKANXX:6:1108:19217:33528	multidrug	gi:446910347:ref:WP_000987603.1:|FEATURES|adeB|multidrug|adeB	1.0	97.0	33	63.5	1.2e-11	1
MULTIDRUG_ABC_TRANSPORTER	743	774	HWI-700370F:168:C7JUKANXX:6:2202:18407:96902	multidrug	NC_010400.5984909.p01|FEATURES|multidrug_ABC_transporter|multidrug|multidrug_ABC_transporter	0.999999999997	81.2	32	60.1	1.4e-10	1
MULTIDRUG_ABC_TRANSPORTER	681	712	HWI-700370F:168:C7JUKANXX:6:1311:8886:96458	multidrug	NC_010400.5984909.p01|FEATURES|multidrug_ABC_transporter|multidrug|multidrug_ABC_transporter	0.99999999822	62.5	32	46.2	2.1e-06	1
VANR	80	112	HWI-700370F:168:C7JUKANXX:6:2311:14619:5687	glycopeptide	gi:406772674:gb:AFS59920.1:|FEATURES|vanR|glycopeptide|vanR	0.883320945801	63.6	33	46.6	1.6e-06	1
MULTIDRUG_ABC_TRANSPORTER	535	566	HWI-700370F:168:C7JUKANXX:6:1312:18570:4319	multidrug	gi:926400371:ref:WP_053728483.1:|FEATURES|multidrug_ABC_transporter|multidrug|multidrug_ABC_transporter	0.999996832501	62.5	32	45.8	2.7e-06	1
OQXB	93	125	HWI-700370F:168:C7JUKANXX:6:1103:17422:11642	multidrug	YP_001693238|FEATURES|oqxB|multidrug|oqxB	1.0	60.6	33	44.7	6.0e-06	1
TRIA	79	109	HWI-700370F:168:C7JUKANXX:6:2109:5033:60278	triclosan	NP_248846.1|FEATURES|TriA|triclosan|TriA	0.999999830186	67.7	31	45.8	2.7e-06	1
MEXF	985	1015	HWI-700370F:168:C7JUKANXX:6:1105:6509:56531	multidrug	CP000675.2.gene2298.p01|FEATURES|mexF|multidrug|mexF	1.0	71.0	31	49.3	2.4e-07	1
ADEF	413	444	HWI-700370F:168:C7JUKANXX:6:1208:4929:8794	multidrug	CAJ77856.1|FEATURES|adeF|multidrug|adeF	1.0	87.5	32	59.3	2.4e-10	1
MEXF	254	285	HWI-700370F:168:C7JUKANXX:6:1315:6528:69800	multidrug	YP_001348104|FEATURES|mexF|multidrug|mexF	1.0	81.2	32	55.1	4.4e-09	1
RPOB2	566	598	HWI-700370F:168:C7JUKANXX:6:1311:11818:44104	multidrug	BAD59497.1|FEATURES|rpoB2|multidrug|rpoB2	0.999999396838	81.8	33	59.3	2.4e-10	1
MEXF	619	651	HWI-700370F:168:C7JUKANXX:6:1303:12655:67713	multidrug	gi:497896441:ref:WP_010210597.1:|FEATURES|mexF|multidrug|mexF	1.0	87.9	33	63.9	9.6e-12	1
MULTIDRUG_ABC_TRANSPORTER	553	584	HWI-700370F:168:C7JUKANXX:6:2211:5914:40154	multidrug	gi:799286378:ref:WP_045936958.1:|FEATURES|multidrug_ABC_transporter|multidrug|multidrug_ABC_transporter	1.0	75.0	32	52.8	2.2e-08	1
TRIC	765	797	HWI-700370F:168:C7JUKANXX:6:2305:13077:72302	triclosan	NP_248848.1|FEATURES|TriC|triclosan|TriC	0.999999878769	60.6	33	49.3	2.4e-07	1
RGT1438	302	332	HWI-700370F:168:C7JUKANXX:6:2210:13022:21421	rifamycin	AFO53532.1|FEATURES|rgt1438|rifamycin|rgt1438	0.999985800768	61.3	31	45.1	4.6e-06	1
ABCA	940	971	HWI-700370F:168:C7JUKANXX:6:1310:12631:64563	multidrug	XP_753111.1|FEATURES|abcA|multidrug|abcA	0.999999615244	84.4	32	57.0	1.2e-09	1
MEXF	577	609	HWI-700370F:168:C7JUKANXX:6:2205:9575:10680	multidrug	gi:655279967:ref:WP_028689378.1:|FEATURES|mexF|multidrug|mexF	1.0	84.8	33	57.8	6.9e-10	1
RPOB2	490	522	HWI-700370F:168:C7JUKANXX:6:1105:11624:21977	multidrug	BAD59497.1|FEATURES|rpoB2|multidrug|rpoB2	0.999999198176	69.7	33	50.4	1.1e-07	1
MULTIDRUG_ABC_TRANSPORTER	459	490	HWI-700370F:168:C7JUKANXX:6:2101:18901:94702	multidrug	gi:896355182:ref:WP_049310020.1:|FEATURES|multidrug_ABC_transporter|multidrug|multidrug_ABC_transporter	1.0	65.6	32	49.7	1.9e-07	1
ABCA	938	971	HWI-700370F:168:C7JUKANXX:6:2108:14985:68525	multidrug	XP_753111.1|FEATURES|abcA|multidrug|abcA	0.999999461725	70.6	34	51.2	6.4e-08	1
ABCA	540	570	HWI-700370F:168:C7JUKANXX:6:1305:7493:89741	multidrug	XP_753111.1|FEATURES|abcA|multidrug|abcA	0.999999363089	61.3	31	47.0	1.2e-06	1
BACA	27	59	HWI-700370F:168:C7JUKANXX:6:2301:2620:17978	bacitracin	YP_001925041|FEATURES|bacA|bacitracin|bacA	1.0	90.9	33	65.5	3.3e-12	1
ROSB	62	94	HWI-700370F:168:C7JUKANXX:6:2208:8448:80803	fosmidomycin	ZP_04612557|FEATURES|rosB|fosmidomycin|rosB	1.0	60.6	33	45.8	2.7e-06	1
TRIC	723	755	HWI-700370F:168:C7JUKANXX:6:1311:13247:17988	triclosan	NP_248848.1|FEATURES|TriC|triclosan|TriC	0.999999820142	63.6	33	47.0	1.2e-06	1
TRIC	956	987	HWI-700370F:168:C7JUKANXX:6:2313:11357:86722	triclosan	NP_248848.1|FEATURES|TriC|triclosan|TriC	0.99999998044	96.9	32	66.6	1.5e-12	1
MULTIDRUG_ABC_TRANSPORTER	477	509	HWI-700370F:168:C7JUKANXX:6:2307:9455:22745	multidrug	gi:516574297:ref:WP_017949361.1:|FEATURES|multidrug_ABC_transporter|multidrug|multidrug_ABC_transporter	1.0	69.7	33	52.4	2.9e-08	1
MULTIDRUG_ABC_TRANSPORTER	489	521	HWI-700370F:168:C7JUKANXX:6:1112:20034:11131	multidrug	gi:943938624:ref:WP_055567802.1:|FEATURES|multidrug_ABC_transporter|multidrug|multidrug_ABC_transporter	1.0	81.8	33	56.2	2.0e-09	1
MACB	538	568	HWI-700370F:168:C7JUKANXX:6:2114:13257:53275	MLS	gi:1022664304:ref:WP_063420886.1:|FEATURES|macB|MLS|macB	1.0	67.7	31	49.7	1.9e-07	1
ACRA	189	219	HWI-700370F:168:C7JUKANXX:6:1315:7621:41594	multidrug	ZP_03163985|FEATURES|acrA|multidrug|acrA	1.0	80.6	31	52.8	2.2e-08	1
ABCA	1311	1343	HWI-700370F:168:C7JUKANXX:6:2112:4298:94637	multidrug	XP_753111.1|FEATURES|abcA|multidrug|abcA	0.999999433582	84.8	33	63.9	9.6e-12	1
MEXN	977	1007	HWI-700370F:168:C7JUKANXX:6:2104:13345:30026	multidrug	BAE06006.1|FEATURES|mexN|multidrug|mexN	0.999999732045	80.6	31	52.4	2.9e-08	1
TRIC	135	167	HWI-700370F:168:C7JUKANXX:6:1301:1902:20117	triclosan	NP_248848.1|FEATURES|TriC|triclosan|TriC	0.99999984337	84.8	33	62.4	2.8e-11	1
ACRB	350	382	HWI-700370F:168:C7JUKANXX:6:2214:1471:22423	multidrug	gi:485731880:ref:WP_001359514.1:|FEATURES|acrB|multidrug|acrB	0.99999999022	63.6	33	45.4	3.5e-06	1
OPTRA	191	222	HWI-700370F:168:C7JUKANXX:6:2111:6574:82579	oxazolidinone	AKA86814|FEATURES|optrA|oxazolidinone|optrA	0.999331887634	62.5	32	49.7	1.9e-07	1
ABCA	880	912	HWI-700370F:168:C7JUKANXX:6:2316:12492:61295	multidrug	XP_753111.1|FEATURES|abcA|multidrug|abcA	0.999999451699	66.7	33	48.5	4.2e-07	1
MEXB	965	997	HWI-700370F:168:C7JUKANXX:6:1301:8094:99382	multidrug	gi:504646765:ref:WP_014833867.1:|FEATURES|mexB|multidrug|mexB	1.0	81.8	33	55.1	4.4e-09	1
MDTB	473	503	HWI-700370F:168:C7JUKANXX:6:1214:5875:80020	multidrug	CP001918.1.gene3440.p01|FEATURES|mdtB|multidrug|mdtB	0.999997110259	67.7	31	46.6	1.6e-06	1
BRUCELLA_SUIS_MPRF	270	303	HWI-700370F:168:C7JUKANXX:6:2115:3337:13336	peptide	Q8FW76|FEATURES|Brucella_suis_mprF|peptide|Brucella_suis_mprF	0.999999983321	67.6	34	47.4	9.3e-07	1
ADEF	416	447	HWI-700370F:168:C7JUKANXX:6:1314:9002:60336	multidrug	CAJ77856.1|FEATURES|adeF|multidrug|adeF	1.0	87.5	32	58.9	3.1e-10	1
ABCA	278	310	HWI-700370F:168:C7JUKANXX:6:1202:19582:3091	multidrug	XP_753111.1|FEATURES|abcA|multidrug|abcA	0.999999615244	78.8	33	57.0	1.2e-09	1
MACB	19	49	HWI-700370F:168:C7JUKANXX:6:2210:1669:48361	MLS	YP_001176128|FEATURES|macB|MLS|macB	0.999999998412	64.5	31	44.3	7.8e-06	1
MULTIDRUG_ABC_TRANSPORTER	478	510	HWI-700370F:168:C7JUKANXX:6:1214:16771:32306	multidrug	gi:516574297:ref:WP_017949361.1:|FEATURES|multidrug_ABC_transporter|multidrug|multidrug_ABC_transporter	1.0	72.7	33	52.8	2.2e-08	1
ROSB	40	72	HWI-700370F:168:C7JUKANXX:6:1116:9944:89377	fosmidomycin	ZP_04623897|FEATURES|rosB|fosmidomycin|rosB	1.0	81.8	33	57.8	6.9e-10	1
BPEF	991	1023	HWI-700370F:168:C7JUKANXX:6:1303:11456:67582	multidrug	ZP_02465589|FEATURES|bpeF|multidrug|bpeF	1.0	66.7	33	49.7	1.9e-07	1
OMPR	90	122	HWI-700370F:168:C7JUKANXX:6:1108:12053:65076	multidrug	gi:479873665:gb:ENU25063.1:|FEATURES|ompR|multidrug|ompR	0.999993701282	66.7	33	44.3	7.8e-06	1
OPTRA	197	228	HWI-700370F:168:C7JUKANXX:6:1113:19218:64380	oxazolidinone	AKA86814|FEATURES|optrA|oxazolidinone|optrA	0.999401635384	62.5	32	51.2	6.4e-08	1
VGBC	146	176	HWI-700370F:168:C7JUKANXX:6:2206:13304:85206	MLS	APB03225.1|FEATURES|vgbC|MLS|vgbC	0.999999989403	61.3	31	44.7	6.0e-06	1
MULTIDRUG_ABC_TRANSPORTER	481	512	HWI-700370F:168:C7JUKANXX:6:1205:13051:38943	multidrug	gi:1031799645:ref:WP_064138838.1:|FEATURES|multidrug_ABC_transporter|multidrug|multidrug_ABC_transporter	1.0	84.4	32	57.0	1.2e-09	1
OPTRA	203	235	HWI-700370F:168:C7JUKANXX:6:1312:10607:56842	oxazolidinone	AKA86814|FEATURES|optrA|oxazolidinone|optrA	0.998988905181	63.6	33	44.3	7.8e-06	1
ABCA	448	479	HWI-700370F:168:C7JUKANXX:6:1210:10779:79540	multidrug	XP_753111.1|FEATURES|abcA|multidrug|abcA	0.999999531664	68.8	32	52.0	3.8e-08	1
MDTC	30	62	HWI-700370F:168:C7JUKANXX:6:1112:3293:72387	multidrug	gi:554917939:ref:WP_023194007.1:|FEATURES|mdtC|multidrug|mdtC	0.999999947594	72.7	33	50.8	8.4e-08	1
MEXF	360	392	HWI-700370F:168:C7JUKANXX:6:2115:12342:95341	multidrug	CP000675.2.gene2298.p01|FEATURES|mexF|multidrug|mexF	1.0	69.7	33	55.8	2.6e-09	1
ABCA	874	905	HWI-700370F:168:C7JUKANXX:6:2213:21132:72977	multidrug	XP_753111.1|FEATURES|abcA|multidrug|abcA	0.999999630936	87.5	32	58.5	4.0e-10	1
EMRB-QACA_FAMILY_MAJOR_FACILITATOR_TRANSPORTER	23	55	HWI-700370F:168:C7JUKANXX:6:2213:15217:17550	multidrug	AE016830.1.gene768.p01|FEATURES|EmrB-QacA_family_major_facilitator_transporter|multidrug|EmrB-QacA_family_major_facilitator_transporter	0.999998761888	69.7	33	45.8	2.7e-06	1
ABCA	254	286	HWI-700370F:168:C7JUKANXX:6:2316:9201:94347	multidrug	XP_753111.1|FEATURES|abcA|multidrug|abcA	0.999999531664	66.7	33	52.0	3.8e-08	1
POXTA	173	204	HWI-700370F:168:C7JUKANXX:6:1104:18871:30533	multidrug	AVI44920.1|FEATURES|poxtA|multidrug|poxtA	0.999999219944	62.5	32	45.1	4.6e-06	1
TRIC	443	475	HWI-700370F:168:C7JUKANXX:6:2110:20765:75513	triclosan	NP_248848.1|FEATURES|TriC|triclosan|TriC	0.999999927336	72.7	33	52.4	2.9e-08	1
RPOB2	355	387	HWI-700370F:168:C7JUKANXX:6:2204:16187:53332	multidrug	BAD59497.1|FEATURES|rpoB2|multidrug|rpoB2	0.999999313514	72.7	33	55.1	4.4e-09	1
ADEC	441	472	HWI-700370F:168:C7JUKANXX:6:2112:2576:85177	multidrug	CP003583.1.gene2512.p01|FEATURES|adeC|multidrug|adeC	0.999998723467	62.5	32	47.4	9.3e-07	1
ABCA	640	672	HWI-700370F:168:C7JUKANXX:6:2211:3388:35915	multidrug	XP_753111.1|FEATURES|abcA|multidrug|abcA	0.999999643591	66.7	33	59.3	2.4e-10	1
MULTIDRUG_ABC_TRANSPORTER	362	393	HWI-700370F:168:C7JUKANXX:6:1205:5412:28569	multidrug	gi:686197643:ref:WP_031807899.1:|FEATURES|multidrug_ABC_transporter|multidrug|multidrug_ABC_transporter	1.0	65.6	32	48.9	3.2e-07	1
ROSB	227	259	HWI-700370F:168:C7JUKANXX:6:1206:17758:3290	fosmidomycin	AAS61092|FEATURES|rosB|fosmidomycin|rosB	1.0	84.8	33	57.0	1.2e-09	1
RPOB2	708	740	HWI-700370F:168:C7JUKANXX:6:1301:7569:23621	multidrug	BAD59497.1|FEATURES|rpoB2|multidrug|rpoB2	0.999999285876	66.7	33	53.9	9.9e-09	1
ABCA	821	852	HWI-700370F:168:C7JUKANXX:6:2114:12841:8299	multidrug	XP_753111.1|FEATURES|abcA|multidrug|abcA	0.999999598239	81.2	32	55.8	2.6e-09	1
ABCA	1206	1238	HWI-700370F:168:C7JUKANXX:6:1209:14346:40479	multidrug	XP_753111.1|FEATURES|abcA|multidrug|abcA	0.999999587694	75.8	33	62.8	2.1e-11	1
MEXB	246	277	HWI-700370F:168:C7JUKANXX:6:2311:11347:9316	multidrug	YP_001345921|FEATURES|mexB|multidrug|mexB	0.999999910588	62.5	32	46.6	1.6e-06	1
MULTIDRUG_ABC_TRANSPORTER	537	569	HWI-700370F:168:C7JUKANXX:6:2214:16910:89433	multidrug	gi:943938624:ref:WP_055567802.1:|FEATURES|multidrug_ABC_transporter|multidrug|multidrug_ABC_transporter	1.0	66.7	33	48.1	5.4e-07	1
MEXA	144	174	HWI-700370F:168:C7JUKANXX:6:2303:5486:20898	multidrug	gi:497301063:ref:WP_009615280.1:|FEATURES|mexA|multidrug|mexA	0.99999999694	71.0	31	44.7	6.0e-06	1
MEXX	164	195	HWI-700370F:168:C7JUKANXX:6:1306:16481:90821	multidrug	gi:759574245:ref:WP_043293359.1:|FEATURES|mexX|multidrug|mexX	1.0	78.1	32	50.4	1.1e-07	1
ACRA	266	298	HWI-700370F:168:C7JUKANXX:6:1113:11337:78636	multidrug	gi:17973459:gb:AAL32125.1:|FEATURES|acrA|multidrug|acrA	1.0	60.6	33	50.8	8.4e-08	1
ACRA	260	291	HWI-700370F:168:C7JUKANXX:6:1204:16157:100766	multidrug	gi:857586340:emb:CRL61725.1:|FEATURES|acrA|multidrug|acrA	1.0	71.9	32	52.4	2.9e-08	1
ACRA	189	219	HWI-700370F:168:C7JUKANXX:6:2115:15646:83876	multidrug	ZP_03163985|FEATURES|acrA|multidrug|acrA	1.0	80.6	31	52.8	2.2e-08	1
ACRB	18	50	HWI-700370F:168:C7JUKANXX:6:1205:15062:94616	multidrug	gi:446414955:ref:WP_000492810.1:|FEATURES|acrB|multidrug|acrB	1.0	66.7	33	48.1	5.4e-07	1
MEXN	280	311	HWI-700370F:168:C7JUKANXX:6:2313:4698:32037	multidrug	BAE06006.1|FEATURES|mexN|multidrug|mexN	0.999999119763	62.5	32	45.8	2.7e-06	1
TETA	443	474	HWI-700370F:168:C7JUKANXX:6:2312:18341:38105	tetracycline	gi:736993687:ref:WP_034989673.1:|FEATURES|tetA|tetracycline|tetA	0.999999999997	65.6	32	46.2	2.1e-06	1
RPOB2	150	183	HWI-700370F:168:C7JUKANXX:6:2301:9081:30804	multidrug	BAD59497.1|FEATURES|rpoB2|multidrug|rpoB2	0.999999285876	73.5	34	53.9	9.9e-09	1
ABCA	264	296	HWI-700370F:168:C7JUKANXX:6:1102:20082:59172	multidrug	XP_753111.1|FEATURES|abcA|multidrug|abcA	0.999999663296	87.9	33	63.2	1.6e-11	1
MULTIDRUG_ABC_TRANSPORTER	32	62	HWI-700370F:168:C7JUKANXX:6:2305:5783:26755	multidrug	NC_010400.5984909.p01|FEATURES|multidrug_ABC_transporter|multidrug|multidrug_ABC_transporter	1.0	83.9	31	56.6	1.5e-09	1
ABCA	938	969	HWI-700370F:168:C7JUKANXX:6:2105:4016:35095	multidrug	XP_753111.1|FEATURES|abcA|multidrug|abcA	0.999999691405	96.9	32	63.9	9.6e-12	1
MEXD	86	117	HWI-700370F:168:C7JUKANXX:6:2103:14917:44313	multidrug	gi:496339859:ref:WP_009049037.1:|FEATURES|mexD|multidrug|mexD	1.0	65.6	32	46.6	1.6e-06	1
SME-3	54	84	HWI-700370F:168:C7JUKANXX:6:1311:12662:88531	beta-lactam	AY584237.1.gene1.p1|FEATURES|SME-3|beta-lactam|SME-3	1.0	64.5	31	47.8	7.1e-07	1
MULTIDRUG_ABC_TRANSPORTER	480	512	HWI-700370F:168:C7JUKANXX:6:2105:2337:31188	multidrug	gi:913055317:ref:WP_050357634.1:|FEATURES|multidrug_ABC_transporter|multidrug|multidrug_ABC_transporter	1.0	69.7	33	52.0	3.8e-08	1
STAPHYLOCOCCUS_MUPA_CONFERRING_RESISTANCE_TO_MUPIROCIN	63	95	HWI-700370F:168:C7JUKANXX:6:1101:4728:76897	mupirocin	CAA53189|FEATURES|Staphylococcus_mupA_conferring_resistance_to_mupirocin|mupirocin|Staphylococcus_mupA_conferring_resistance_to_mupirocin	0.999999973814	100.0	33	72.0	3.5e-14	1
RPOB2	1025	1056	HWI-700370F:168:C7JUKANXX:6:2201:10367:86735	multidrug	BAD59497.1|FEATURES|rpoB2|multidrug|rpoB2	0.999999496683	90.6	32	66.2	1.9e-12	1
PBP-1A	139	170	HWI-700370F:168:C7JUKANXX:6:1313:8002:70392	beta-lactam	YP_001292390|FEATURES|PBP-1A|beta-lactam|PBP-1A	1.0	65.6	32	46.2	2.1e-06	1
ABCA	188	218	HWI-700370F:168:C7JUKANXX:6:1106:16667:54013	multidrug	XP_753111.1|FEATURES|abcA|multidrug|abcA	0.999999353085	83.9	31	57.4	9.0e-10	1
BACA	192	223	HWI-700370F:168:C7JUKANXX:6:2304:5270:32529	bacitracin	YP_001925041|FEATURES|bacA|bacitracin|bacA	1.0	96.9	32	65.9	2.5e-12	1
BPEF	748	779	HWI-700370F:168:C7JUKANXX:6:2216:8118:13442	multidrug	ZP_02465589|FEATURES|bpeF|multidrug|bpeF	1.0	81.2	32	61.2	6.2e-11	1
MUXB	192	224	HWI-700370F:168:C7JUKANXX:6:1210:1245:73470	multidrug	NP_251217.1|FEATURES|MuxB|multidrug|MuxB	0.999998894533	60.6	33	46.6	1.6e-06	1
TRIC	218	250	HWI-700370F:168:C7JUKANXX:6:1207:9265:81870	triclosan	NP_248848.1|FEATURES|TriC|triclosan|TriC	0.999999832181	60.6	33	47.4	9.3e-07	1
RPOB2	566	597	HWI-700370F:168:C7JUKANXX:6:1202:17198:73256	multidrug	BAD59497.1|FEATURES|rpoB2|multidrug|rpoB2	0.999999361875	81.2	32	57.4	9.0e-10	1
MEXF	971	1003	HWI-700370F:168:C7JUKANXX:6:1305:8142:77476	multidrug	gi:553764341:ref:WP_023096686.1:|FEATURES|mexF|multidrug|mexF	1.0	87.9	33	60.1	1.4e-10	1
MEXD	50	82	HWI-700370F:168:C7JUKANXX:6:2315:11562:56581	multidrug	gi:852273548:ref:WP_048328542.1:|FEATURES|mexD|multidrug|mexD	0.999999999983	66.7	33	47.0	1.2e-06	1
MULTIDRUG_ABC_TRANSPORTER	459	489	HWI-700370F:168:C7JUKANXX:6:2116:2721:53332	multidrug	gi:896355182:ref:WP_049310020.1:|FEATURES|multidrug_ABC_transporter|multidrug|multidrug_ABC_transporter	1.0	74.2	31	48.5	4.2e-07	1
MTRD	421	453	HWI-700370F:168:C7JUKANXX:6:2104:8639:56479	multidrug	NP_274718.1|FEATURES|mtrD|multidrug|mtrD	1.0	78.8	33	59.3	2.4e-10	1
RPOB2	144	176	HWI-700370F:168:C7JUKANXX:6:1205:12556:41324	multidrug	BAD59497.1|FEATURES|rpoB2|multidrug|rpoB2	0.999999354168	72.7	33	57.0	1.2e-09	1
MDTA	322	354	HWI-700370F:168:C7JUKANXX:6:1109:3851:38532	multidrug	gi:740657926:ref:WP_038443229.1:|FEATURES|mdtA|multidrug|mdtA	0.995087788746	60.6	33	45.1	4.6e-06	1
VANRI	77	109	HWI-700370F:168:C7JUKANXX:6:2208:19513:39751	glycopeptide	WP_011461303.1|FEATURES|vanRI|glycopeptide|vanRI	0.999999984795	75.8	33	54.3	7.6e-09	1
MEXD	240	272	HWI-700370F:168:C7JUKANXX:6:2309:3142:94605	multidrug	gi:852273548:ref:WP_048328542.1:|FEATURES|mexD|multidrug|mexD	1.0	66.7	33	48.9	3.2e-07	1
MAJOR_FACILITATOR_SUPERFAMILY_TRANSPORTER	512	543	HWI-700370F:168:C7JUKANXX:6:1212:2748:92320	multidrug	NC_002952.2859362.p01|FEATURES|major_facilitator_superfamily_transporter|multidrug|major_facilitator_superfamily_transporter	0.999999973384	93.8	32	60.1	1.4e-10	1
MULTIDRUG_ABC_TRANSPORTER	473	505	HWI-700370F:168:C7JUKANXX:6:1211:11900:46040	multidrug	gi:985844137:ref:WP_060895163.1:|FEATURES|multidrug_ABC_transporter|multidrug|multidrug_ABC_transporter	0.999994671467	75.8	33	48.9	3.2e-07	1
KDPE	73	105	HWI-700370F:168:C7JUKANXX:6:1312:17294:61679	aminoglycoside	NP_415222.1|FEATURES|kdpE|aminoglycoside|kdpE	0.999996666687	63.6	33	49.7	1.9e-07	1
MULTIDRUG_ABC_TRANSPORTER	360	392	HWI-700370F:168:C7JUKANXX:6:2107:10536:26811	multidrug	gi:686197643:ref:WP_031807899.1:|FEATURES|multidrug_ABC_transporter|multidrug|multidrug_ABC_transporter	1.0	60.6	33	46.2	2.1e-06	1
MDSB	767	799	HWI-700370F:168:C7JUKANXX:6:1316:13256:4894	multidrug	NP_459346.1|FEATURES|mdsB|multidrug|mdsB	1.0	69.7	33	53.5	1.3e-08	1
MAJOR_FACILITATOR_SUPERFAMILY_TRANSPORTER	54	86	HWI-700370F:168:C7JUKANXX:6:2111:5735:71937	multidrug	CP001918.1.gene2931.p01|FEATURES|major_facilitator_superfamily_transporter|multidrug|major_facilitator_superfamily_transporter	0.999998404731	60.6	33	46.2	2.1e-06	1
MACB	141	172	HWI-700370F:168:C7JUKANXX:6:2303:3549:68558	MLS	gi:960873409:ref:WP_058345546.1:|FEATURES|macB|MLS|macB	1.0	71.9	32	45.8	2.7e-06	1
ABCA	820	852	HWI-700370F:168:C7JUKANXX:6:1203:5141:75849	multidrug	XP_753111.1|FEATURES|abcA|multidrug|abcA	0.999999609736	78.8	33	56.6	1.5e-09	1
TETP	72	102	HWI-700370F:168:C7JUKANXX:6:2205:15463:97684	tetracycline	NP_348076|FEATURES|tetP|tetracycline|tetP	1.0	77.4	31	52.0	3.8e-08	1
MEXF	619	651	HWI-700370F:168:C7JUKANXX:6:1207:15850:32137	multidrug	gi:497896441:ref:WP_010210597.1:|FEATURES|mexF|multidrug|mexF	1.0	87.9	33	63.9	9.6e-12	1
ACRB	540	572	HWI-700370F:168:C7JUKANXX:6:1212:11800:42079	multidrug	YP_002636110|FEATURES|acrB|multidrug|acrB	1.0	66.7	33	49.3	2.4e-07	1
MULTIDRUG_ABC_TRANSPORTER	422	453	HWI-700370F:168:C7JUKANXX:6:1103:18945:35932	multidrug	gi:516574297:ref:WP_017949361.1:|FEATURES|multidrug_ABC_transporter|multidrug|multidrug_ABC_transporter	1.0	71.9	32	50.4	1.1e-07	1
MDTL	315	345	HWI-700370F:168:C7JUKANXX:6:2201:14162:81584	multidrug	gi:446988854:ref:WP_001066110.1:|FEATURES|mdtL|multidrug|mdtL	0.999999669872	64.5	31	47.4	9.3e-07	1
ACRB	179	209	HWI-700370F:168:C7JUKANXX:6:1306:20009:100290	multidrug	gi:491078681:ref:WP_004940301.1:|FEATURES|acrB|multidrug|acrB	1.0	64.5	31	50.1	1.4e-07	1
MEXC	180	212	HWI-700370F:168:C7JUKANXX:6:2310:18399:63791	multidrug	gi:685917389:ref:WP_031654226.1:|FEATURES|mexC|multidrug|mexC	1.0	81.8	33	55.5	3.4e-09	1
SMEE	412	444	HWI-700370F:168:C7JUKANXX:6:2104:2597:84762	multidrug	CAC14595|FEATURES|smeE|multidrug|smeE	1.0	84.8	33	57.8	6.9e-10	1
TRIC	549	580	HWI-700370F:168:C7JUKANXX:6:1201:11462:45917	triclosan	NP_248848.1|FEATURES|TriC|triclosan|TriC	0.999999820142	71.9	32	52.0	3.8e-08	1
TRUNCATED_PUTATIVE_RESPONSE_REGULATOR_ARLR	82	114	HWI-700370F:168:C7JUKANXX:6:1115:7419:56636	unclassified	AE015929.1.gene1106.p01|FEATURES|truncated_putative_response_regulator_ArlR|unclassified|truncated_putative_response_regulator_ArlR	0.999999967941	66.7	33	48.1	5.4e-07	1
MEXF	961	993	HWI-700370F:168:C7JUKANXX:6:2108:3135:40786	multidrug	gi:950554518:ref:WP_057427257.1:|FEATURES|mexF|multidrug|mexF	1.0	81.8	33	55.1	4.4e-09	1
MULTIDRUG_ABC_TRANSPORTER	374	405	HWI-700370F:168:C7JUKANXX:6:2103:14597:59499	multidrug	gi:920538074:ref:WP_052996048.1:|FEATURES|multidrug_ABC_transporter|multidrug|multidrug_ABC_transporter	1.0	68.8	32	46.2	2.1e-06	1
MEXF	380	412	HWI-700370F:168:C7JUKANXX:6:2314:4466:39141	multidrug	gi:852275723:ref:WP_048329135.1:|FEATURES|mexF|multidrug|mexF	1.0	87.9	33	57.8	6.9e-10	1
MULTIDRUG_ABC_TRANSPORTER	140	171	HWI-700370F:168:C7JUKANXX:6:1212:10034:56452	multidrug	NC_010400.5984909.p01|FEATURES|multidrug_ABC_transporter|multidrug|multidrug_ABC_transporter	1.0	87.5	32	61.6	4.7e-11	1
MEXQ	995	1027	HWI-700370F:168:C7JUKANXX:6:2207:11275:12548	multidrug	BAE06008.1|FEATURES|mexQ|multidrug|mexQ	1.0	84.8	33	57.4	9.0e-10	1
ABCA	331	363	HWI-700370F:168:C7JUKANXX:6:1202:20356:14414	multidrug	XP_753111.1|FEATURES|abcA|multidrug|abcA	0.999999388064	60.6	33	50.1	1.4e-07	1
MEXF	569	599	HWI-700370F:168:C7JUKANXX:6:1210:20610:92296	multidrug	CP000675.2.gene2298.p01|FEATURES|mexF|multidrug|mexF	1.0	74.2	31	51.2	6.4e-08	1
TRIC	122	154	HWI-700370F:168:C7JUKANXX:6:2311:19534:6790	triclosan	NP_248848.1|FEATURES|TriC|triclosan|TriC	0.999998946212	81.8	33	62.8	2.1e-11	1
ABCA	1058	1090	HWI-700370F:168:C7JUKANXX:6:1303:16717:75403	multidrug	XP_753111.1|FEATURES|abcA|multidrug|abcA	0.999999604095	69.7	33	56.2	2.0e-09	1
TETA	413	444	HWI-700370F:168:C7JUKANXX:6:1312:15968:76967	tetracycline	gi:171851258:emb:CAQ04234.1:|FEATURES|tetA|tetracycline|tetA	1.0	68.8	32	49.7	1.9e-07	1
ADEB	374	406	HWI-700370F:168:C7JUKANXX:6:1314:7133:57956	multidrug	gi:446910347:ref:WP_000987603.1:|FEATURES|adeB|multidrug|adeB	1.0	90.9	33	60.8	8.1e-11	1
BACA	95	127	HWI-700370F:168:C7JUKANXX:6:2314:11740:85210	bacitracin	YP_001925041|FEATURES|bacA|bacitracin|bacA	1.0	90.9	33	68.2	5.1e-13	1
MEXN	960	991	HWI-700370F:168:C7JUKANXX:6:1205:2443:76736	multidrug	BAE06006.1|FEATURES|mexN|multidrug|mexN	0.99999999995	78.1	32	53.5	1.3e-08	1
MEXF	129	159	HWI-700370F:168:C7JUKANXX:6:2203:13403:86895	multidrug	gi:489252358:ref:WP_003160388.1:|FEATURES|mexF|multidrug|mexF	1.0	64.5	31	45.8	2.7e-06	1
TET(K)	301	333	HWI-700370F:168:C7JUKANXX:6:2203:11790:89558	tetracycline	YP_003283625.1|FEATURES|tet(K)|tetracycline|tet(K)	0.999999981965	100.0	33	68.6	3.9e-13	1
CEOB	737	767	HWI-700370F:168:C7JUKANXX:6:1107:6587:43214	multidrug	gi:590120227:emb:CDN64284.1:|FEATURES|ceoB|multidrug|ceoB	1.0	74.2	31	53.5	1.3e-08	1
BRUCELLA_SUIS_MPRF	269	303	HWI-700370F:168:C7JUKANXX:6:1112:9473:34422	peptide	Q8FW76|FEATURES|Brucella_suis_mprF|peptide|Brucella_suis_mprF	0.999999985663	65.7	35	48.5	4.2e-07	1
MULTIDRUG_ABC_TRANSPORTER	504	534	HWI-700370F:168:C7JUKANXX:6:1114:18321:55743	multidrug	gi:913055317:ref:WP_050357634.1:|FEATURES|multidrug_ABC_transporter|multidrug|multidrug_ABC_transporter	0.999999999932	64.5	31	46.2	2.1e-06	1
STAPHYLOCOCCUS_MUPA_CONFERRING_RESISTANCE_TO_MUPIROCIN	597	629	HWI-700370F:168:C7JUKANXX:6:1213:2515:94416	mupirocin	CAA53189|FEATURES|Staphylococcus_mupA_conferring_resistance_to_mupirocin|mupirocin|Staphylococcus_mupA_conferring_resistance_to_mupirocin	0.999999979412	100.0	33	72.0	3.5e-14	1
MULTIDRUG_ABC_TRANSPORTER	371	402	HWI-700370F:168:C7JUKANXX:6:1316:17786:51776	multidrug	gi:516574297:ref:WP_017949361.1:|FEATURES|multidrug_ABC_transporter|multidrug|multidrug_ABC_transporter	1.0	68.8	32	51.6	4.9e-08	1
ABCA	354	386	HWI-700370F:168:C7JUKANXX:6:1313:17593:7563	multidrug	XP_753111.1|FEATURES|abcA|multidrug|abcA	0.999999587694	72.7	33	55.1	4.4e-09	1
CTX-M	164	196	HWI-700370F:168:C7JUKANXX:6:1306:5118:3304	beta-lactam	AIL54055.1|FEATURES|CTX-M-115|beta-lactam|CTX-M	1.0	78.8	33	55.1	4.4e-09	1
MEXY	389	421	HWI-700370F:168:C7JUKANXX:6:1216:2779:13538	multidrug	YP_001348630|FEATURES|mexY|multidrug|mexY	1.0	100.0	33	63.9	9.6e-12	1
CEOB	740	771	HWI-700370F:168:C7JUKANXX:6:1114:7323:50275	multidrug	gi:590120227:emb:CDN64284.1:|FEATURES|ceoB|multidrug|ceoB	1.0	78.1	32	57.4	9.0e-10	1
ABCA	1007	1038	HWI-700370F:168:C7JUKANXX:6:2313:8062:43811	multidrug	XP_753111.1|FEATURES|abcA|multidrug|abcA	0.999999490356	68.8	32	50.1	1.4e-07	1
MEXF	128	160	HWI-700370F:168:C7JUKANXX:6:1303:7233:52156	multidrug	gi:489252358:ref:WP_003160388.1:|FEATURES|mexF|multidrug|mexF	1.0	84.8	33	61.6	4.7e-11	1
MULTIDRUG_ABC_TRANSPORTER	483	515	HWI-700370F:168:C7JUKANXX:6:1204:3895:90223	multidrug	gi:516574297:ref:WP_017949361.1:|FEATURES|multidrug_ABC_transporter|multidrug|multidrug_ABC_transporter	1.0	78.8	33	56.2	2.0e-09	1
BACA	149	181	HWI-700370F:168:C7JUKANXX:6:2201:13398:36406	bacitracin	ZP_04060511|FEATURES|bacA|bacitracin|bacA	1.0	97.0	33	69.7	1.7e-13	1
MSBA	492	523	HWI-700370F:168:C7JUKANXX:6:1216:3224:15314	nitroimidazole	NP_415434.1|FEATURES|msbA|nitroimidazole|msbA	0.999768988018	78.1	32	50.8	8.4e-08	1
TETA	444	474	HWI-700370F:168:C7JUKANXX:6:1309:7524:28879	tetracycline	gi:736993687:ref:WP_034989673.1:|FEATURES|tetA|tetracycline|tetA	0.999999999996	64.5	31	45.4	3.5e-06	1
MEXF	355	386	HWI-700370F:168:C7JUKANXX:6:2316:2274:63772	multidrug	CP000675.2.gene2298.p01|FEATURES|mexF|multidrug|mexF	1.0	71.9	32	53.9	9.9e-09	1
BLEOMYCIN_RESISTANCE_PROTEIN	1	32	HWI-700370F:168:C7JUKANXX:6:2114:18099:37565	glycopeptide	gi:452754543:emb:CCP89775.1:|FEATURES|bleomycin_resistance_protein|glycopeptide|bleomycin_resistance_protein	0.999999597342	100.0	32	70.5	1.0e-13	1
ABCA	1307	1338	HWI-700370F:168:C7JUKANXX:6:1107:19318:83305	multidrug	XP_753111.1|FEATURES|abcA|multidrug|abcA	0.999999531664	68.8	32	52.0	3.8e-08	1
ABCA	1195	1227	HWI-700370F:168:C7JUKANXX:6:2215:12510:86241	multidrug	XP_753111.1|FEATURES|abcA|multidrug|abcA	0.999999639152	72.7	33	58.9	3.1e-10	1
TAEA	438	470	HWI-700370F:168:C7JUKANXX:6:1306:8036:16632	pleuromutilin	APB03219.1|FEATURES|TaeA|pleuromutilin|TaeA	0.999839433589	60.6	33	45.8	2.7e-06	1
PATB	179	209	HWI-700370F:168:C7JUKANXX:6:2101:4756:82837	fluoroquinolone	NP_358969.1|FEATURES|patB|fluoroquinolone|patB	0.999997385113	77.4	31	53.5	1.3e-08	1
QACB	349	379	HWI-700370F:168:C7JUKANXX:6:2216:7186:77651	multidrug	AAK38457|FEATURES|qacB|multidrug|qacB	0.915944838073	100.0	31	64.3	7.3e-12	1
MEXF	975	1006	HWI-700370F:168:C7JUKANXX:6:1210:12799:69735	multidrug	gi:504907940:ref:WP_015095042.1:|FEATURES|mexF|multidrug|mexF	1.0	81.2	32	57.4	9.0e-10	1
ABCA	942	974	HWI-700370F:168:C7JUKANXX:6:2108:18940:88836	multidrug	XP_753111.1|FEATURES|abcA|multidrug|abcA	0.999999604095	75.8	33	56.2	2.0e-09	1
ACRB	395	427	HWI-700370F:168:C7JUKANXX:6:1207:19524:50628	multidrug	gi:447055218:ref:WP_001132474.1:|FEATURES|acrB|multidrug|acrB	1.0	93.9	33	65.1	4.3e-12	1
VANH	225	257	HWI-700370F:168:C7JUKANXX:6:1211:11544:70747	glycopeptide	YP_002333394|FEATURES|vanH|glycopeptide|vanH	0.999993309812	63.6	33	45.1	4.6e-06	1
OLEC	16	46	HWI-700370F:168:C7JUKANXX:6:1102:12838:56070	MLS	AAA26793|FEATURES|oleC|MLS|oleC	0.999999987735	67.7	31	47.0	1.2e-06	1
ABCA	945	977	HWI-700370F:168:C7JUKANXX:6:2305:6451:3180	multidrug	XP_753111.1|FEATURES|abcA|multidrug|abcA	0.999999604095	75.8	33	56.2	2.0e-09	1
ROSA	346	378	HWI-700370F:168:C7JUKANXX:6:1303:20859:27844	fosmidomycin	AAC60781|FEATURES|rosA|fosmidomycin|rosA	1.0	60.6	33	46.6	1.6e-06	1
RPOB2	1025	1056	HWI-700370F:168:C7JUKANXX:6:1315:11629:97438	multidrug	BAD59497.1|FEATURES|rpoB2|multidrug|rpoB2	0.999999496683	90.6	32	66.2	1.9e-12	1
ADEB	721	753	HWI-700370F:168:C7JUKANXX:6:1308:8003:47387	multidrug	gi:446910349:ref:WP_000987605.1:|FEATURES|adeB|multidrug|adeB	1.0	60.6	33	47.0	1.2e-06	1
ABCA	517	549	HWI-700370F:168:C7JUKANXX:6:1208:17259:36468	multidrug	XP_753111.1|FEATURES|abcA|multidrug|abcA	0.999999411556	63.6	33	47.0	1.2e-06	1
TRIC	71	103	HWI-700370F:168:C7JUKANXX:6:2206:19391:47193	triclosan	NP_248848.1|FEATURES|TriC|triclosan|TriC	0.999999861078	60.6	33	48.5	4.2e-07	1
ABCA	381	411	HWI-700370F:168:C7JUKANXX:6:1105:6272:34835	multidrug	XP_753111.1|FEATURES|abcA|multidrug|abcA	0.999999523409	71.0	31	51.6	4.9e-08	1
MEXD	823	855	HWI-700370F:168:C7JUKANXX:6:2116:13409:90458	multidrug	gi:489210576:ref:WP_003119403.1:|FEATURES|mexD|multidrug|mexD	1.0	72.7	33	53.5	1.3e-08	1
ROSB	280	312	HWI-700370F:168:C7JUKANXX:6:1305:12043:94477	fosmidomycin	ZP_04623897|FEATURES|rosB|fosmidomycin|rosB	1.0	93.9	33	60.5	1.1e-10	1
RPOB2	466	498	HWI-700370F:168:C7JUKANXX:6:2201:5051:35838	multidrug	BAD59497.1|FEATURES|rpoB2|multidrug|rpoB2	0.999999396838	72.7	33	59.3	2.4e-10	1
TETB(46)	535	565	HWI-700370F:168:C7JUKANXX:6:2106:5680:17447	tetracycline	AET10445.1|FEATURES|tetB(46)|tetracycline|tetB(46)	0.906103492457	61.3	31	44.3	7.8e-06	1
MEXD	4	35	HWI-700370F:168:C7JUKANXX:6:1103:15096:20151	multidrug	YP_348488|FEATURES|mexD|multidrug|mexD	1.0	81.2	32	55.5	3.4e-09	1
ROSB	233	263	HWI-700370F:168:C7JUKANXX:6:1111:12260:32708	fosmidomycin	ZP_04631861|FEATURES|rosB|fosmidomycin|rosB	1.0	80.6	31	52.8	2.2e-08	1
TRIC	112	144	HWI-700370F:168:C7JUKANXX:6:2102:17479:42317	triclosan	NP_248848.1|FEATURES|TriC|triclosan|TriC	0.999995561935	72.7	33	58.9	3.1e-10	1
AMRB	373	405	HWI-700370F:168:C7JUKANXX:6:1216:5898:99810	multidrug	AAC27754|FEATURES|amrB|multidrug|amrB	1.0	87.9	33	56.6	1.5e-09	1
MULTIDRUG_ABC_TRANSPORTER	489	521	HWI-700370F:168:C7JUKANXX:6:2113:19591:12823	multidrug	gi:913055317:ref:WP_050357634.1:|FEATURES|multidrug_ABC_transporter|multidrug|multidrug_ABC_transporter	1.0	66.7	33	47.4	9.3e-07	1
GOLS	29	59	HWI-700370F:168:C7JUKANXX:6:1108:15016:7984	multidrug	NP_459349.1|FEATURES|golS|multidrug|golS	0.999998038999	74.2	31	49.3	2.4e-07	1
MEXX	254	286	HWI-700370F:168:C7JUKANXX:6:2210:2941:40904	multidrug	gi:740423377:ref:WP_038256086.1:|FEATURES|mexX|multidrug|mexX	1.0	63.6	33	46.6	1.6e-06	1
TAEA	31	61	HWI-700370F:168:C7JUKANXX:6:2304:6395:73553	pleuromutilin	APB03219.1|FEATURES|TaeA|pleuromutilin|TaeA	0.953743430988	61.3	31	45.1	4.6e-06	1
ABCA	261	293	HWI-700370F:168:C7JUKANXX:6:1109:2970:52860	multidrug	XP_753111.1|FEATURES|abcA|multidrug|abcA	0.999999539642	69.7	33	52.4	2.9e-08	1
ABCA	1189	1220	HWI-700370F:168:C7JUKANXX:6:1305:10965:22822	multidrug	XP_753111.1|FEATURES|abcA|multidrug|abcA	0.999999553147	71.9	32	53.1	1.7e-08	1
MDTC	348	379	HWI-700370F:168:C7JUKANXX:6:1202:4281:87986	multidrug	gi:554682018:ref:WP_023181958.1:|FEATURES|mdtC|multidrug|mdtC	0.999999999967	65.6	32	44.7	6.0e-06	1
RPOB2	498	530	HWI-700370F:168:C7JUKANXX:6:2210:12374:38254	multidrug	BAD59497.1|FEATURES|rpoB2|multidrug|rpoB2	0.999999015166	66.7	33	45.4	3.5e-06	1
ABCA	1001	1032	HWI-700370F:168:C7JUKANXX:6:1211:20970:61935	multidrug	XP_753111.1|FEATURES|abcA|multidrug|abcA	0.999999615244	78.1	32	57.0	1.2e-09	1
ABCA	996	1026	HWI-700370F:168:C7JUKANXX:6:2113:9765:79384	multidrug	XP_753111.1|FEATURES|abcA|multidrug|abcA	0.999999451699	64.5	31	48.5	4.2e-07	1
TETP	57	89	HWI-700370F:168:C7JUKANXX:6:1116:14655:80706	tetracycline	NP_348076|FEATURES|tetP|tetracycline|tetP	0.999999788444	60.6	33	44.7	6.0e-06	1
MULTIDRUG_ABC_TRANSPORTER	455	487	HWI-700370F:168:C7JUKANXX:6:2302:12477:36559	multidrug	gi:896355182:ref:WP_049310020.1:|FEATURES|multidrug_ABC_transporter|multidrug|multidrug_ABC_transporter	1.0	63.6	33	45.1	4.6e-06	1
ABCA	952	984	HWI-700370F:168:C7JUKANXX:6:2309:17069:63297	multidrug	XP_753111.1|FEATURES|abcA|multidrug|abcA	0.999999712704	93.9	33	65.9	2.5e-12	1
ABCA	943	974	HWI-700370F:168:C7JUKANXX:6:1316:13490:62332	multidrug	XP_753111.1|FEATURES|abcA|multidrug|abcA	0.999999587694	78.1	32	55.1	4.4e-09	1
ACRB	437	468	HWI-700370F:168:C7JUKANXX:6:1115:2015:42337	multidrug	CP002695.1.gene992.p01|FEATURES|acrB|multidrug|acrB	1.0	75.0	32	53.9	9.9e-09	1
TET34	32	63	HWI-700370F:168:C7JUKANXX:6:1307:12448:42026	tetracycline	Q8DF90|FEATURES|tet34|tetracycline|tet34	1.0	62.5	32	48.9	3.2e-07	1
MULTIDRUG_ABC_TRANSPORTER	534	566	HWI-700370F:168:C7JUKANXX:6:2206:6185:31053	multidrug	gi:686364868:ref:WP_031893738.1:|FEATURES|multidrug_ABC_transporter|multidrug|multidrug_ABC_transporter	1.0	78.8	33	58.9	3.1e-10	1
ADEB	736	768	HWI-700370F:168:C7JUKANXX:6:1309:1428:17463	multidrug	ZP_03823622|FEATURES|adeB|multidrug|adeB	1.0	69.7	33	54.3	7.6e-09	1
BACA	200	232	HWI-700370F:168:C7JUKANXX:6:1206:4683:63119	bacitracin	YP_001925041|FEATURES|bacA|bacitracin|bacA	0.999999999716	84.8	33	58.2	5.2e-10	1
STAPHYLOCOCCUS_MUPA_CONFERRING_RESISTANCE_TO_MUPIROCIN	60	91	HWI-700370F:168:C7JUKANXX:6:1101:18233:60121	mupirocin	CAA53189|FEATURES|Staphylococcus_mupA_conferring_resistance_to_mupirocin|mupirocin|Staphylococcus_mupA_conferring_resistance_to_mupirocin	0.999998973713	62.5	32	48.9	3.2e-07	1
SRMB	377	409	HWI-700370F:168:C7JUKANXX:6:2112:15203:78376	MLS	X63451.gene.p01|FEATURES|srmB|MLS|srmB	0.999999990617	60.6	33	44.3	7.8e-06	1
OMPR	37	68	HWI-700370F:168:C7JUKANXX:6:1102:7418:33880	multidrug	NC_008702.1.4607594.p01|FEATURES|ompR|multidrug|ompR	0.999998103198	68.8	32	49.7	1.9e-07	1
MULTIDRUG_ABC_TRANSPORTER	521	553	HWI-700370F:168:C7JUKANXX:6:1310:16866:3688	multidrug	gi:517381192:ref:WP_018555350.1:|FEATURES|multidrug_ABC_transporter|multidrug|multidrug_ABC_transporter	1.0	72.7	33	50.8	8.4e-08	1
ABCA	441	471	HWI-700370F:168:C7JUKANXX:6:2206:11801:91269	multidrug	XP_753111.1|FEATURES|abcA|multidrug|abcA	0.999999497177	67.7	31	50.4	1.1e-07	1
ABCA	131	163	HWI-700370F:168:C7JUKANXX:6:2202:1393:24855	multidrug	XP_753111.1|FEATURES|abcA|multidrug|abcA	0.999999615244	78.8	33	57.0	1.2e-09	1
TRIC	273	304	HWI-700370F:168:C7JUKANXX:6:2312:5663:7634	triclosan	NP_248848.1|FEATURES|TriC|triclosan|TriC	0.999999939018	71.9	32	53.5	1.3e-08	1
CEOB	295	327	HWI-700370F:168:C7JUKANXX:6:1106:16251:76599	multidrug	YP_002095804|FEATURES|ceoB|multidrug|ceoB	1.0	66.7	33	52.8	2.2e-08	1
MEXD	89	119	HWI-700370F:168:C7JUKANXX:6:1112:1363:65618	multidrug	gi:489210576:ref:WP_003119403.1:|FEATURES|mexD|multidrug|mexD	1.0	67.7	31	47.4	9.3e-07	1
ABCA	1024	1056	HWI-700370F:168:C7JUKANXX:6:1106:20378:32337	multidrug	XP_753111.1|FEATURES|abcA|multidrug|abcA	0.999999634505	75.8	33	58.5	4.0e-10	1
ROSB	233	265	HWI-700370F:168:C7JUKANXX:6:1107:4958:65107	fosmidomycin	AAS61092|FEATURES|rosB|fosmidomycin|rosB	1.0	81.8	33	56.6	1.5e-09	1
MEXY	886	917	HWI-700370F:168:C7JUKANXX:6:2113:13191:56314	multidrug	YP_001348630|FEATURES|mexY|multidrug|mexY	0.99999998108	62.5	32	47.0	1.2e-06	1
ABCA	949	981	HWI-700370F:168:C7JUKANXX:6:2111:13023:16957	multidrug	XP_753111.1|FEATURES|abcA|multidrug|abcA	0.999999451699	81.8	33	58.2	5.2e-10	1
TETP	72	102	HWI-700370F:168:C7JUKANXX:6:1101:7736:38427	tetracycline	NP_348076|FEATURES|tetP|tetracycline|tetP	1.0	77.4	31	52.0	3.8e-08	1
MULTIDRUG_ABC_TRANSPORTER	481	512	HWI-700370F:168:C7JUKANXX:6:2312:20164:77045	multidrug	gi:913055317:ref:WP_050357634.1:|FEATURES|multidrug_ABC_transporter|multidrug|multidrug_ABC_transporter	1.0	87.5	32	58.2	5.2e-10	1
RPOB2	747	779	HWI-700370F:168:C7JUKANXX:6:1114:19558:32380	multidrug	BAD59497.1|FEATURES|rpoB2|multidrug|rpoB2	0.999999267219	78.8	33	53.1	1.7e-08	1
MULTIDRUG_ABC_TRANSPORTER	467	499	HWI-700370F:168:C7JUKANXX:6:2201:8229:90686	multidrug	gi:1031799645:ref:WP_064138838.1:|FEATURES|multidrug_ABC_transporter|multidrug|multidrug_ABC_transporter	1.0	60.6	33	45.8	2.7e-06	1
TRIC	921	953	HWI-700370F:168:C7JUKANXX:6:1103:10502:85720	triclosan	NP_248848.1|FEATURES|TriC|triclosan|TriC	0.999999939018	75.8	33	54.3	7.6e-09	1
MDSB	860	891	HWI-700370F:168:C7JUKANXX:6:1312:9843:7509	multidrug	NP_459346.1|FEATURES|mdsB|multidrug|mdsB	0.999999999978	62.5	32	50.8	8.4e-08	1
MEXC	54	86	HWI-700370F:168:C7JUKANXX:6:2308:7458:55289	multidrug	gi:730493281:ref:WP_034028540.1:|FEATURES|mexC|multidrug|mexC	1.0	63.6	33	48.5	4.2e-07	1
ABCA	446	477	HWI-700370F:168:C7JUKANXX:6:2215:11897:28169	multidrug	XP_753111.1|FEATURES|abcA|multidrug|abcA	0.999999514922	62.5	32	51.2	6.4e-08	1
BACA	141	173	HWI-700370F:168:C7JUKANXX:6:1314:9362:6778	bacitracin	ZP_04577926|FEATURES|bacA|bacitracin|bacA	1.0	60.6	33	46.2	2.1e-06	1
MEXD	925	957	HWI-700370F:168:C7JUKANXX:6:2214:11986:6544	multidrug	gi:499256187:ref:WP_010953727.1:|FEATURES|mexD|multidrug|mexD	1.0	72.7	33	50.4	1.1e-07	1
RPOB2	786	816	HWI-700370F:168:C7JUKANXX:6:2214:19869:79067	multidrug	BAD59497.1|FEATURES|rpoB2|multidrug|rpoB2	0.999999240378	77.4	31	52.0	3.8e-08	1
ACRB	1002	1034	HWI-700370F:168:C7JUKANXX:6:1111:13255:43056	multidrug	gi:808681235:emb:CQR78405.1:|FEATURES|acrB|multidrug|acrB	1.0	72.7	33	51.6	4.9e-08	1
MEXD	57	89	HWI-700370F:168:C7JUKANXX:6:2202:15732:5873	multidrug	gi:852273548:ref:WP_048328542.1:|FEATURES|mexD|multidrug|mexD	0.999998878092	63.6	33	47.4	9.3e-07	1
MEXF	809	841	HWI-700370F:168:C7JUKANXX:6:1302:4626:6007	multidrug	YP_002800512|FEATURES|mexF|multidrug|mexF	1.0	63.6	33	48.9	3.2e-07	1
RPOB2	1026	1058	HWI-700370F:168:C7JUKANXX:6:1208:3219:78006	multidrug	BAD59497.1|FEATURES|rpoB2|multidrug|rpoB2	0.999999493035	84.8	33	66.2	1.9e-12	1
ACRB	879	911	HWI-700370F:168:C7JUKANXX:6:1311:17991:85991	multidrug	AAQ21216|FEATURES|acrB|multidrug|acrB	1.0	81.8	33	61.2	6.2e-11	1
MUXC	734	766	HWI-700370F:168:C7JUKANXX:6:1315:3655:95819	multidrug	NP_251216.1|FEATURES|MuxC|multidrug|MuxC	0.999999307554	69.7	33	53.1	1.7e-08	1
MULTIDRUG_ABC_TRANSPORTER	457	489	HWI-700370F:168:C7JUKANXX:6:2105:20393:49784	multidrug	gi:896355182:ref:WP_049310020.1:|FEATURES|multidrug_ABC_transporter|multidrug|multidrug_ABC_transporter	1.0	66.7	33	53.1	1.7e-08	1
TRIC	604	636	HWI-700370F:168:C7JUKANXX:6:1102:4722:54279	triclosan	NP_248848.1|FEATURES|TriC|triclosan|TriC	0.999999861078	69.7	33	48.5	4.2e-07	1
MACB	142	174	HWI-700370F:168:C7JUKANXX:6:1112:5815:75818	MLS	gi:852292746:ref:WP_048332551.1:|FEATURES|macB|MLS|macB	1.0	63.6	33	44.7	6.0e-06	1
ABCA	1189	1221	HWI-700370F:168:C7JUKANXX:6:1114:13997:54682	multidrug	XP_753111.1|FEATURES|abcA|multidrug|abcA	0.999999567718	72.7	33	60.1	1.4e-10	1
MULTIDRUG_ABC_TRANSPORTER	519	550	HWI-700370F:168:C7JUKANXX:6:1303:3856:13382	multidrug	gi:686364868:ref:WP_031893738.1:|FEATURES|multidrug_ABC_transporter|multidrug|multidrug_ABC_transporter	1.0	68.8	32	48.1	5.4e-07	1
ADEB	368	400	HWI-700370F:168:C7JUKANXX:6:2114:15957:83622	multidrug	gi:446910347:ref:WP_000987603.1:|FEATURES|adeB|multidrug|adeB	1.0	87.9	33	58.9	3.1e-10	1
OPTRA	201	233	HWI-700370F:168:C7JUKANXX:6:1311:12015:85910	oxazolidinone	AKA86814|FEATURES|optrA|oxazolidinone|optrA	0.999466407365	63.6	33	52.8	2.2e-08	1
MTRC	61	92	HWI-700370F:168:C7JUKANXX:6:1201:20504:91782	multidrug	NP_274719.1|FEATURES|mtrC|multidrug|mtrC	0.999999419534	68.8	32	45.1	4.6e-06	1
RPOB2	1079	1111	HWI-700370F:168:C7JUKANXX:6:1201:9959:52749	multidrug	BAD59497.1|FEATURES|rpoB2|multidrug|rpoB2	0.999999189625	69.7	33	50.1	1.4e-07	1
ROSA	53	84	HWI-700370F:168:C7JUKANXX:6:2211:7030:93716	fosmidomycin	ZP_04612558|FEATURES|rosA|fosmidomycin|rosA	1.0	68.8	32	50.8	8.4e-08	1
AMRB	926	957	HWI-700370F:168:C7JUKANXX:6:1307:15895:61389	multidrug	YP_001119417|FEATURES|amrB|multidrug|amrB	0.999998522447	71.9	32	45.4	3.5e-06	1
MUXB	410	441	HWI-700370F:168:C7JUKANXX:6:1103:7514:53398	multidrug	NP_251217.1|FEATURES|MuxB|multidrug|MuxB	0.968167495338	78.1	32	54.3	7.6e-09	1
ABCA	259	291	HWI-700370F:168:C7JUKANXX:6:1104:9993:97605	multidrug	XP_753111.1|FEATURES|abcA|multidrug|abcA	0.999999598239	75.8	33	55.8	2.6e-09	1
EFRA	402	432	HWI-700370F:168:C7JUKANXX:6:2114:11675:66223	multidrug	CDO61513.1|FEATURES|efrA|multidrug|efrA	0.999999553447	61.3	31	45.4	3.5e-06	1
TRIC	423	455	HWI-700370F:168:C7JUKANXX:6:2215:2780:31855	triclosan	NP_248848.1|FEATURES|TriC|triclosan|TriC	0.999999982153	84.8	33	61.6	4.7e-11	1
RPOB2	452	484	HWI-700370F:168:C7JUKANXX:6:1114:14145:29381	multidrug	BAD59497.1|FEATURES|rpoB2|multidrug|rpoB2	0.999999313514	84.8	33	65.5	3.3e-12	1
MEXE	88	119	HWI-700370F:168:C7JUKANXX:6:2205:8414:32253	multidrug	YP_002235155|FEATURES|mexE|multidrug|mexE	1.0	65.6	32	47.4	9.3e-07	1
EFRA	402	432	HWI-700370F:168:C7JUKANXX:6:2202:8283:69708	multidrug	CDO61513.1|FEATURES|efrA|multidrug|efrA	0.999999553447	61.3	31	45.4	3.5e-06	1
ABCA	870	902	HWI-700370F:168:C7JUKANXX:6:1312:13473:94079	multidrug	XP_753111.1|FEATURES|abcA|multidrug|abcA	0.999999647961	84.8	33	59.7	1.8e-10	1
TETA	443	474	HWI-700370F:168:C7JUKANXX:6:1211:2902:8250	tetracycline	gi:736993687:ref:WP_034989673.1:|FEATURES|tetA|tetracycline|tetA	0.999999999997	65.6	32	46.2	2.1e-06	1
MULTIDRUG_ABC_TRANSPORTER	501	532	HWI-700370F:168:C7JUKANXX:6:1106:5319:29035	multidrug	gi:943938624:ref:WP_055567802.1:|FEATURES|multidrug_ABC_transporter|multidrug|multidrug_ABC_transporter	1.0	75.0	32	51.2	6.4e-08	1
MULTIDRUG_ABC_TRANSPORTER	545	577	HWI-700370F:168:C7JUKANXX:6:1306:11238:44885	multidrug	gi:496018010:ref:WP_008742581.1:|FEATURES|multidrug_ABC_transporter|multidrug|multidrug_ABC_transporter	1.0	69.7	33	53.1	1.7e-08	1
TRIC	132	164	HWI-700370F:168:C7JUKANXX:6:1301:16770:19012	triclosan	NP_248848.1|FEATURES|TriC|triclosan|TriC	0.999999861078	84.8	33	63.2	1.6e-11	1
MULTIDRUG_ABC_TRANSPORTER	483	515	HWI-700370F:168:C7JUKANXX:6:1204:11380:8267	multidrug	gi:516574297:ref:WP_017949361.1:|FEATURES|multidrug_ABC_transporter|multidrug|multidrug_ABC_transporter	1.0	78.8	33	56.2	2.0e-09	1
MULTIDRUG_ABC_TRANSPORTER	492	524	HWI-700370F:168:C7JUKANXX:6:1204:18136:62324	multidrug	gi:913055317:ref:WP_050357634.1:|FEATURES|multidrug_ABC_transporter|multidrug|multidrug_ABC_transporter	1.0	63.6	33	48.1	5.4e-07	1
ABCA	649	681	HWI-700370F:168:C7JUKANXX:6:2104:10313:49364	multidrug	XP_753111.1|FEATURES|abcA|multidrug|abcA	0.999999663296	72.7	33	61.2	6.2e-11	1
MEXA	243	274	HWI-700370F:168:C7JUKANXX:6:2106:16909:70854	multidrug	gi:959889414:ref:WP_058160887.1:|FEATURES|mexA|multidrug|mexA	1.0	65.6	32	46.6	1.6e-06	1
GOLS	18	50	HWI-700370F:168:C7JUKANXX:6:1307:15145:4251	multidrug	NP_459349.1|FEATURES|golS|multidrug|golS	0.999997824743	66.7	33	47.4	9.3e-07	1
RPOB2	571	603	HWI-700370F:168:C7JUKANXX:6:2107:20603:17708	multidrug	BAD59497.1|FEATURES|rpoB2|multidrug|rpoB2	0.999999376858	81.8	33	58.2	5.2e-10	1
MULTIDRUG_ABC_TRANSPORTER	554	586	HWI-700370F:168:C7JUKANXX:6:2303:11406:51259	multidrug	gi:944009777:ref:WP_055601444.1:|FEATURES|multidrug_ABC_transporter|multidrug|multidrug_ABC_transporter	1.0	72.7	33	52.0	3.8e-08	1
MULTIDRUG_ABC_TRANSPORTER	536	566	HWI-700370F:168:C7JUKANXX:6:2108:17354:69869	multidrug	gi:948137056:ref:WP_056795395.1:|FEATURES|multidrug_ABC_transporter|multidrug|multidrug_ABC_transporter	1.0	74.2	31	48.1	5.4e-07	1
MEXF	38	70	HWI-700370F:168:C7JUKANXX:6:2204:4224:46981	multidrug	CP000675.2.gene2298.p01|FEATURES|mexF|multidrug|mexF	1.0	75.8	33	58.2	5.2e-10	1
TRIC	876	908	HWI-700370F:168:C7JUKANXX:6:1303:10779:95643	triclosan	NP_248848.1|FEATURES|TriC|triclosan|TriC	0.99999997903	90.9	33	60.5	1.1e-10	1
MEXQ	363	395	HWI-700370F:168:C7JUKANXX:6:1315:14038:47496	multidrug	BAE06008.1|FEATURES|mexQ|multidrug|mexQ	1.0	72.7	33	55.1	4.4e-09	1
ABCA	535	567	HWI-700370F:168:C7JUKANXX:6:1112:4170:87458	multidrug	XP_753111.1|FEATURES|abcA|multidrug|abcA	0.999999598239	72.7	33	55.8	2.6e-09	1
ABCA	1309	1341	HWI-700370F:168:C7JUKANXX:6:2213:4804:14618	multidrug	XP_753111.1|FEATURES|abcA|multidrug|abcA	0.999999531664	84.8	33	65.5	3.3e-12	1
RPOB2	1040	1072	HWI-700370F:168:C7JUKANXX:6:2103:1868:14425	multidrug	BAD59497.1|FEATURES|rpoB2|multidrug|rpoB2	0.999999511318	87.9	33	67.4	8.6e-13	1
MEXQ	995	1027	HWI-700370F:168:C7JUKANXX:6:2207:15987:11970	multidrug	BAE06008.1|FEATURES|mexQ|multidrug|mexQ	1.0	87.9	33	63.2	1.6e-11	1
MEXF	577	609	HWI-700370F:168:C7JUKANXX:6:2205:1090:58652	multidrug	gi:655279967:ref:WP_028689378.1:|FEATURES|mexF|multidrug|mexF	1.0	84.8	33	57.8	6.9e-10	1
ROSB	185	215	HWI-700370F:168:C7JUKANXX:6:2307:15634:56623	fosmidomycin	gi:544012122:gb:ERK10884.1:|FEATURES|rosB|fosmidomycin|rosB	1.0	87.1	31	54.7	5.8e-09	1
MEXF	365	397	HWI-700370F:168:C7JUKANXX:6:2205:14683:44984	multidrug	CP000675.2.gene2298.p01|FEATURES|mexF|multidrug|mexF	1.0	69.7	33	54.7	5.8e-09	1
RPOB2	148	178	HWI-700370F:168:C7JUKANXX:6:2107:14038:44756	multidrug	BAD59497.1|FEATURES|rpoB2|multidrug|rpoB2	0.999999294891	74.2	31	55.1	4.4e-09	1
RPOB2	439	471	HWI-700370F:168:C7JUKANXX:6:2113:20824:67715	multidrug	BAD59497.1|FEATURES|rpoB2|multidrug|rpoB2	0.999999457943	84.8	33	63.2	1.6e-11	1
RPOB2	746	777	HWI-700370F:168:C7JUKANXX:6:1116:5844:40151	multidrug	BAD59497.1|FEATURES|rpoB2|multidrug|rpoB2	0.999999198176	81.2	32	53.9	9.9e-09	1
MAJOR_FACILITATOR_SUPERFAMILY_TRANSPORTER	52	82	HWI-700370F:168:C7JUKANXX:6:1213:9993:67790	multidrug	CP001918.1.gene2931.p01|FEATURES|major_facilitator_superfamily_transporter|multidrug|major_facilitator_superfamily_transporter	0.999998323374	64.5	31	45.4	3.5e-06	1
TRIC	130	162	HWI-700370F:168:C7JUKANXX:6:1115:17241:45915	triclosan	NP_248848.1|FEATURES|TriC|triclosan|TriC	0.999999983164	81.8	33	62.0	3.6e-11	1
TRANSCRIPTIONAL_REGULATORY_PROTEIN_CPXR_CPXR	67	98	HWI-700370F:168:C7JUKANXX:6:1113:6337:10887	unclassified	CP001918.1.gene5135.p01|FEATURES|transcriptional_regulatory_protein_CpxR_cpxR|unclassified|transcriptional_regulatory_protein_CpxR_cpxR	0.999999999839	68.8	32	46.6	1.6e-06	1
TETA	412	444	HWI-700370F:168:C7JUKANXX:6:1211:11881:80954	tetracycline	gi:171851258:emb:CAQ04234.1:|FEATURES|tetA|tetracycline|tetA	1.0	66.7	33	49.3	2.4e-07	1
QACA	285	317	HWI-700370F:168:C7JUKANXX:6:1212:1901:51836	multidrug	YP_536864|FEATURES|qacA|multidrug|qacA	0.916037291712	100.0	33	66.2	1.9e-12	1
MULTIDRUG_ABC_TRANSPORTER	484	516	HWI-700370F:168:C7JUKANXX:6:1115:6111:29704	multidrug	gi:493394434:ref:WP_006350564.1:|FEATURES|multidrug_ABC_transporter|multidrug|multidrug_ABC_transporter	1.0	81.8	33	56.6	1.5e-09	1
OPTRA	206	237	HWI-700370F:168:C7JUKANXX:6:1305:6982:76173	oxazolidinone	AKA86814|FEATURES|optrA|oxazolidinone|optrA	0.999365549421	65.6	32	50.4	1.1e-07	1
MULTIDRUG_ABC_TRANSPORTER	544	575	HWI-700370F:168:C7JUKANXX:6:1201:1580:8254	multidrug	gi:948137056:ref:WP_056795395.1:|FEATURES|multidrug_ABC_transporter|multidrug|multidrug_ABC_transporter	1.0	68.8	32	49.3	2.4e-07	1
RPOB2	440	472	HWI-700370F:168:C7JUKANXX:6:2212:9656:29715	multidrug	BAD59497.1|FEATURES|rpoB2|multidrug|rpoB2	0.999999177877	84.8	33	63.9	9.6e-12	1
MULTIDRUG_ABC_TRANSPORTER	529	561	HWI-700370F:168:C7JUKANXX:6:2304:2666:17618	multidrug	gi:496018010:ref:WP_008742581.1:|FEATURES|multidrug_ABC_transporter|multidrug|multidrug_ABC_transporter	0.999999891923	66.7	33	45.4	3.5e-06	1
ROSB	129	161	HWI-700370F:168:C7JUKANXX:6:1214:17041:51432	fosmidomycin	ZP_04631861|FEATURES|rosB|fosmidomycin|rosB	1.0	78.8	33	55.1	4.4e-09	1
CEOB	301	333	HWI-700370F:168:C7JUKANXX:6:2211:2962:95113	multidrug	gi:590120227:emb:CDN64284.1:|FEATURES|ceoB|multidrug|ceoB	1.0	72.7	33	56.2	2.0e-09	1
ABCA	994	1026	HWI-700370F:168:C7JUKANXX:6:1113:16074:4783	multidrug	XP_753111.1|FEATURES|abcA|multidrug|abcA	0.999999670805	84.8	33	62.0	3.6e-11	1
RPOB2	796	827	HWI-700370F:168:C7JUKANXX:6:1212:13001:92065	multidrug	BAD59497.1|FEATURES|rpoB2|multidrug|rpoB2	0.999999114469	78.1	32	55.1	4.4e-09	1
AMRB	493	523	HWI-700370F:168:C7JUKANXX:6:2212:3692:20402	multidrug	gi:493458922:ref:WP_006414163.1:|FEATURES|amrB|multidrug|amrB	0.999999999929	75.0	32	51.2	6.4e-08	1
RPOB2	443	475	HWI-700370F:168:C7JUKANXX:6:1215:12680:59696	multidrug	BAD59497.1|FEATURES|rpoB2|multidrug|rpoB2	0.999999322517	84.8	33	63.9	9.6e-12	1
ABCA	891	922	HWI-700370F:168:C7JUKANXX:6:1301:13849:35237	multidrug	XP_753111.1|FEATURES|abcA|multidrug|abcA	0.999999553147	78.1	32	53.1	1.7e-08	1
RPOB2	428	459	HWI-700370F:168:C7JUKANXX:6:2205:4953:10836	multidrug	BAD59497.1|FEATURES|rpoB2|multidrug|rpoB2	0.999999304261	78.1	32	54.7	5.8e-09	1
MACB	146	176	HWI-700370F:168:C7JUKANXX:6:1207:8024:22674	MLS	gi:895865878:ref:WP_048974758.1:|FEATURES|macB|MLS|macB	1.0	74.2	31	50.1	1.4e-07	1
ABCA	135	166	HWI-700370F:168:C7JUKANXX:6:2109:15780:16571	multidrug	XP_753111.1|FEATURES|abcA|multidrug|abcA	0.999999411556	62.5	32	47.0	1.2e-06	1
BACA	185	217	HWI-700370F:168:C7JUKANXX:6:1108:6995:23339	bacitracin	YP_001925041|FEATURES|bacA|bacitracin|bacA	1.0	90.9	33	63.2	1.6e-11	1
ABCA	820	852	HWI-700370F:168:C7JUKANXX:6:1203:9808:24907	multidrug	XP_753111.1|FEATURES|abcA|multidrug|abcA	0.999999461725	90.9	33	64.3	7.3e-12	1
MEXF	381	413	HWI-700370F:168:C7JUKANXX:6:1212:5327:98986	multidrug	gi:852275723:ref:WP_048329135.1:|FEATURES|mexF|multidrug|mexF	1.0	90.9	33	58.2	5.2e-10	1
TRIC	139	170	HWI-700370F:168:C7JUKANXX:6:1205:7130:39251	triclosan	NP_248848.1|FEATURES|TriC|triclosan|TriC	0.999999942735	78.1	32	53.9	9.9e-09	1
MACB	145	176	HWI-700370F:168:C7JUKANXX:6:2107:6894:51445	MLS	gi:693106883:ref:WP_032260279.1:|FEATURES|macB|MLS|macB	1.0	71.9	32	48.5	4.2e-07	1
PBP-1A	175	207	HWI-700370F:168:C7JUKANXX:6:1214:3040:83878	beta-lactam	YP_001292390|FEATURES|PBP-1A|beta-lactam|PBP-1A	1.0	60.6	33	44.7	6.0e-06	1
OMPR	86	118	HWI-700370F:168:C7JUKANXX:6:1109:5516:84431	multidrug	gi:507097545:ref:WP_016168184.1:|FEATURES|ompR|multidrug|ompR	0.99999999898	66.7	33	45.8	2.7e-06	1
ADEB	829	861	HWI-700370F:168:C7JUKANXX:6:1212:13724:57522	multidrug	gi:490777345:ref:WP_004639531.1:|FEATURES|adeB|multidrug|adeB	1.0	72.7	33	53.9	9.9e-09	1
ROSB	234	264	HWI-700370F:168:C7JUKANXX:6:2214:6907:17922	fosmidomycin	YP_001605795|FEATURES|rosB|fosmidomycin|rosB	1.0	83.9	31	52.4	2.9e-08	1
MDTG	29	60	HWI-700370F:168:C7JUKANXX:6:2103:16005:52421	multidrug	B7LT82|FEATURES|mdtG|multidrug|mdtG	0.999998445277	62.5	32	45.4	3.5e-06	1
MEXF	569	600	HWI-700370F:168:C7JUKANXX:6:2211:4073:42268	multidrug	CP000675.2.gene2298.p01|FEATURES|mexF|multidrug|mexF	1.0	71.9	32	52.4	2.9e-08	1
ROSB	187	219	HWI-700370F:168:C7JUKANXX:6:2215:1479:99146	fosmidomycin	gi:544012122:gb:ERK10884.1:|FEATURES|rosB|fosmidomycin|rosB	1.0	84.8	33	57.0	1.2e-09	1
ACRB	389	421	HWI-700370F:168:C7JUKANXX:6:2304:3328:47935	multidrug	gi:502789935:ref:WP_013024911.1:|FEATURES|acrB|multidrug|acrB	1.0	93.9	33	62.4	2.8e-11	1
AMRB	483	514	HWI-700370F:168:C7JUKANXX:6:2311:20230:72867	multidrug	AAC27754|FEATURES|amrB|multidrug|amrB	1.0	81.8	33	55.1	4.4e-09	1
ABCA	948	980	HWI-700370F:168:C7JUKANXX:6:2101:20589:89371	multidrug	XP_753111.1|FEATURES|abcA|multidrug|abcA	0.999999674554	97.0	33	67.4	8.6e-13	1
TRIC	915	947	HWI-700370F:168:C7JUKANXX:6:1111:14956:41090	triclosan	NP_248848.1|FEATURES|TriC|triclosan|TriC	0.999999922504	78.8	33	52.0	3.8e-08	1
MEXF	193	225	HWI-700370F:168:C7JUKANXX:6:1316:10779:88058	multidrug	gi:489544697:ref:WP_003449357.1:|FEATURES|mexF|multidrug|mexF	1.0	69.7	33	50.4	1.1e-07	1
MULTIDRUG_ABC_TRANSPORTER	860	892	HWI-700370F:168:C7JUKANXX:6:1216:15923:91634	multidrug	NC_010400.5984909.p01|FEATURES|multidrug_ABC_transporter|multidrug|multidrug_ABC_transporter	1.0	69.7	33	58.9	3.1e-10	1
MULTIDRUG_ABC_TRANSPORTER	471	503	HWI-700370F:168:C7JUKANXX:6:1313:8064:51367	multidrug	gi:1031799645:ref:WP_064138838.1:|FEATURES|multidrug_ABC_transporter|multidrug|multidrug_ABC_transporter	1.0	69.7	33	53.5	1.3e-08	1
ABCA	854	886	HWI-700370F:168:C7JUKANXX:6:2212:18214:78583	multidrug	XP_753111.1|FEATURES|abcA|multidrug|abcA	0.999999598239	72.7	33	55.8	2.6e-09	1
DFRA22	32	64	HWI-700370F:168:C7JUKANXX:6:2302:1214:47993	diaminopyrimidine	CAX16467|FEATURES|dfrA22|diaminopyrimidine|dfrA22	1.0	69.7	33	55.1	4.4e-09	1
MDTG	74	105	HWI-700370F:168:C7JUKANXX:6:2302:15314:20478	multidrug	gi:313635905:gb:EFS01863.1:|FEATURES|mdtG|multidrug|mdtG	0.999999906683	68.8	32	46.6	1.6e-06	1
ABCA	244	274	HWI-700370F:168:C7JUKANXX:6:1201:4241:42225	multidrug	XP_753111.1|FEATURES|abcA|multidrug|abcA	0.999999615244	87.1	31	57.0	1.2e-09	1
MULTIDRUG_ABC_TRANSPORTER	499	530	HWI-700370F:168:C7JUKANXX:6:1215:8397:32123	multidrug	gi:913055317:ref:WP_050357634.1:|FEATURES|multidrug_ABC_transporter|multidrug|multidrug_ABC_transporter	1.0	71.9	32	50.8	8.4e-08	1
BACA	195	226	HWI-700370F:168:C7JUKANXX:6:2316:9521:42163	bacitracin	YP_001925041|FEATURES|bacA|bacitracin|bacA	1.0	93.8	32	64.3	7.3e-12	1
EMRA	296	327	HWI-700370F:168:C7JUKANXX:6:2313:20280:29615	multidrug	gi:506486765:ref:WP_015963310.1:|FEATURES|emrA|multidrug|emrA	0.982075954958	68.8	32	48.1	5.4e-07	1
ROSA	65	95	HWI-700370F:168:C7JUKANXX:6:1302:4175:19862	fosmidomycin	YP_001401993|FEATURES|rosA|fosmidomycin|rosA	1.0	67.7	31	48.1	5.4e-07	1
TET36	66	97	HWI-700370F:168:C7JUKANXX:6:2208:10820:37116	tetracycline	AJ514254.gene.p01|FEATURES|tet36|tetracycline|tet36	1.0	65.6	32	50.4	1.1e-07	1
MEXD	665	697	HWI-700370F:168:C7JUKANXX:6:1206:8428:35747	multidrug	gi:852273548:ref:WP_048328542.1:|FEATURES|mexD|multidrug|mexD	1.0	66.7	33	48.1	5.4e-07	1
ABCA	345	376	HWI-700370F:168:C7JUKANXX:6:1310:3306:87207	multidrug	XP_753111.1|FEATURES|abcA|multidrug|abcA	0.99999947153	62.5	32	49.3	2.4e-07	1
ABCA	655	685	HWI-700370F:168:C7JUKANXX:6:2215:2671:64810	multidrug	XP_753111.1|FEATURES|abcA|multidrug|abcA	0.999999547429	64.5	31	52.8	2.2e-08	1
TRIC	443	475	HWI-700370F:168:C7JUKANXX:6:1304:6477:64689	triclosan	NP_248848.1|FEATURES|TriC|triclosan|TriC	0.999999911775	72.7	33	52.4	2.9e-08	1
BACA	100	131	HWI-700370F:168:C7JUKANXX:6:2101:19352:71805	bacitracin	YP_001925041|FEATURES|bacA|bacitracin|bacA	0.999999999918	90.6	32	66.6	1.5e-12	1
ROSA	57	88	HWI-700370F:168:C7JUKANXX:6:1106:17232:28643	fosmidomycin	YP_001401993|FEATURES|rosA|fosmidomycin|rosA	1.0	71.9	32	53.1	1.7e-08	1
CEOB	738	769	HWI-700370F:168:C7JUKANXX:6:1216:8167:42557	multidrug	gi:590120227:emb:CDN64284.1:|FEATURES|ceoB|multidrug|ceoB	1.0	78.1	32	57.4	9.0e-10	1
TETA	408	440	HWI-700370F:168:C7JUKANXX:6:2114:9756:55471	tetracycline	gi:171851258:emb:CAQ04234.1:|FEATURES|tetA|tetracycline|tetA	0.999999437528	60.6	33	45.8	2.7e-06	1
MEXF	804	834	HWI-700370F:168:C7JUKANXX:6:2310:17186:75921	multidrug	YP_002800512|FEATURES|mexF|multidrug|mexF	1.0	67.7	31	49.7	1.9e-07	1
VANR	80	112	HWI-700370F:168:C7JUKANXX:6:2303:4223:11732	glycopeptide	KF478993.1.gene8.p01|FEATURES|vanR|glycopeptide|vanR	1.0	60.6	33	48.9	3.2e-07	1
MDTB	729	760	HWI-700370F:168:C7JUKANXX:6:1103:9108:63017	multidrug	gi:857778812:emb:CRL60247.1:|FEATURES|mdtB|multidrug|mdtB	0.999998395667	62.5	32	46.6	1.6e-06	1
MEXE	328	360	HWI-700370F:168:C7JUKANXX:6:2210:18843:44827	multidrug	gi:759552006:ref:WP_043271822.1:|FEATURES|mexE|multidrug|mexE	1.0	66.7	33	46.6	1.6e-06	1
MEXF	454	486	HWI-700370F:168:C7JUKANXX:6:2108:19893:22063	multidrug	gi:504104202:ref:WP_014338188.1:|FEATURES|mexF|multidrug|mexF	1.0	97.0	33	63.5	1.2e-11	1
ABCA	955	987	HWI-700370F:168:C7JUKANXX:6:2114:16728:42767	multidrug	XP_753111.1|FEATURES|abcA|multidrug|abcA	0.999999639152	81.8	33	58.9	3.1e-10	1
ADEB	726	758	HWI-700370F:168:C7JUKANXX:6:1112:2699:17483	multidrug	gi:446910349:ref:WP_000987605.1:|FEATURES|adeB|multidrug|adeB	1.0	60.6	33	48.9	3.2e-07	1
ABCA	966	998	HWI-700370F:168:C7JUKANXX:6:2302:11357:58819	multidrug	XP_753111.1|FEATURES|abcA|multidrug|abcA	0.99999950621	78.8	33	58.5	4.0e-10	1
ACRB	545	577	HWI-700370F:168:C7JUKANXX:6:1212:9104:16761	multidrug	YP_002636110|FEATURES|acrB|multidrug|acrB	0.999999940938	63.6	33	47.0	1.2e-06	1
ABCA	557	588	HWI-700370F:168:C7JUKANXX:6:1214:6062:19187	multidrug	XP_753111.1|FEATURES|abcA|multidrug|abcA	0.999999324861	68.8	32	50.8	8.4e-08	1
ABCA	245	275	HWI-700370F:168:C7JUKANXX:6:1104:2084:55391	multidrug	XP_753111.1|FEATURES|abcA|multidrug|abcA	0.999999324861	61.3	31	44.3	7.8e-06	1
ABCA	953	983	HWI-700370F:168:C7JUKANXX:6:2208:7978:90205	multidrug	XP_753111.1|FEATURES|abcA|multidrug|abcA	0.999999523409	77.4	31	51.6	4.9e-08	1
GOLS	1	31	HWI-700370F:168:C7JUKANXX:6:2115:8116:39599	multidrug	NP_459349.1|FEATURES|golS|multidrug|golS	0.999998000428	74.2	31	48.9	3.2e-07	1
BPEF	1009	1039	HWI-700370F:168:C7JUKANXX:6:2113:16510:74967	multidrug	ZP_02465589|FEATURES|bpeF|multidrug|bpeF	1.0	71.0	31	50.8	8.4e-08	1
RPOB2	728	760	HWI-700370F:168:C7JUKANXX:6:1211:5043:84756	multidrug	BAD59497.1|FEATURES|rpoB2|multidrug|rpoB2	0.999999189625	75.8	33	52.4	2.9e-08	1
ABCA	1243	1274	HWI-700370F:168:C7JUKANXX:6:2214:5625:36206	multidrug	XP_753111.1|FEATURES|abcA|multidrug|abcA	0.999999615244	75.0	32	57.0	1.2e-09	1
BPEF	716	746	HWI-700370F:168:C7JUKANXX:6:1116:17961:14165	multidrug	ZP_02465589|FEATURES|bpeF|multidrug|bpeF	0.999999999127	64.5	31	45.1	4.6e-06	1
ACRB	408	440	HWI-700370F:168:C7JUKANXX:6:1305:1600:59594	multidrug	gi:447055218:ref:WP_001132474.1:|FEATURES|acrB|multidrug|acrB	1.0	87.9	33	60.8	8.1e-11	1
MDTB	729	760	HWI-700370F:168:C7JUKANXX:6:2211:14056:12618	multidrug	gi:857778812:emb:CRL60247.1:|FEATURES|mdtB|multidrug|mdtB	0.999998395667	62.5	32	46.6	1.6e-06	1
TET34	32	63	HWI-700370F:168:C7JUKANXX:6:2109:10336:37082	tetracycline	Q8DF90|FEATURES|tet34|tetracycline|tet34	1.0	62.5	32	48.9	3.2e-07	1
MEXQ	996	1028	HWI-700370F:168:C7JUKANXX:6:2116:13106:63510	multidrug	BAE06008.1|FEATURES|mexQ|multidrug|mexQ	1.0	87.9	33	62.4	2.8e-11	1
KDPE	73	103	HWI-700370F:168:C7JUKANXX:6:2211:3137:43043	aminoglycoside	NP_415222.1|FEATURES|kdpE|aminoglycoside|kdpE	0.999996394554	71.0	31	48.9	3.2e-07	1
ROSA	57	89	HWI-700370F:168:C7JUKANXX:6:2315:8889:37712	fosmidomycin	YP_001401993|FEATURES|rosA|fosmidomycin|rosA	1.0	69.7	33	53.1	1.7e-08	1
TRIC	970	1002	HWI-700370F:168:C7JUKANXX:6:2203:18705:83566	triclosan	NP_248848.1|FEATURES|TriC|triclosan|TriC	0.999999962857	84.8	33	63.5	1.2e-11	1
CARA	171	201	HWI-700370F:168:C7JUKANXX:6:2104:16985:4945	MLS	M80346.gene.p01|FEATURES|carA|MLS|carA	0.935785594552	71.0	31	45.1	4.6e-06	1
VANN	285	314	HWI-700370F:168:C7JUKANXX:6:2202:15410:58853	glycopeptide	JF802084.2.gene1.p01|FEATURES|vanN|glycopeptide|vanN	1.0	64.5	31	46.2	2.1e-06	1
ABCA	1025	1058	HWI-700370F:168:C7JUKANXX:6:2208:3750:20298	multidrug	XP_753111.1|FEATURES|abcA|multidrug|abcA	0.999999422759	61.8	34	47.4	9.3e-07	1
TRIC	122	154	HWI-700370F:168:C7JUKANXX:6:1201:18815:67417	triclosan	NP_248848.1|FEATURES|TriC|triclosan|TriC	0.999997537397	81.8	33	62.8	2.1e-11	1
AMRB	382	413	HWI-700370F:168:C7JUKANXX:6:1115:10412:14160	multidrug	gi:493455429:ref:WP_006410704.1:|FEATURES|amrB|multidrug|amrB	1.0	87.5	32	57.8	6.9e-10	1
ABCA	986	1018	HWI-700370F:168:C7JUKANXX:6:2102:9499:43291	multidrug	XP_753111.1|FEATURES|abcA|multidrug|abcA	0.999999481114	72.7	33	49.7	1.9e-07	1
OPTRA	198	228	HWI-700370F:168:C7JUKANXX:6:2210:17444:28686	oxazolidinone	AKA86814|FEATURES|optrA|oxazolidinone|optrA	0.999311756315	61.3	31	49.3	2.4e-07	1
TET36	66	97	HWI-700370F:168:C7JUKANXX:6:2206:4533:70948	tetracycline	AJ514254.gene.p01|FEATURES|tet36|tetracycline|tet36	1.0	65.6	32	50.4	1.1e-07	1
ABCA	147	179	HWI-700370F:168:C7JUKANXX:6:1104:15323:3355	multidrug	XP_753111.1|FEATURES|abcA|multidrug|abcA	0.999999388064	60.6	33	46.2	2.1e-06	1
MUXB	21	52	HWI-700370F:168:C7JUKANXX:6:1108:18014:14521	multidrug	NP_251217.1|FEATURES|MuxB|multidrug|MuxB	0.999998844405	62.5	32	45.8	2.7e-06	1
MULTIDRUG_ABC_TRANSPORTER	542	574	HWI-700370F:168:C7JUKANXX:6:2308:15354:55338	multidrug	gi:948137056:ref:WP_056795395.1:|FEATURES|multidrug_ABC_transporter|multidrug|multidrug_ABC_transporter	1.0	69.7	33	52.0	3.8e-08	1
OPTRA	204	236	HWI-700370F:168:C7JUKANXX:6:2311:4281:64939	oxazolidinone	AKA86814|FEATURES|optrA|oxazolidinone|optrA	0.999246826073	63.6	33	48.1	5.4e-07	1
MEXF	912	944	HWI-700370F:168:C7JUKANXX:6:2314:12536:12906	multidrug	gi:764136713:ref:WP_044320637.1:|FEATURES|mexF|multidrug|mexF	1.0	63.6	33	46.6	1.6e-06	1
CEOB	119	151	HWI-700370F:168:C7JUKANXX:6:1201:19941:22317	multidrug	YP_002095804|FEATURES|ceoB|multidrug|ceoB	0.999999999569	60.6	33	45.1	4.6e-06	1
ADEB	362	394	HWI-700370F:168:C7JUKANXX:6:1205:8198:92472	multidrug	gi:565649137:ref:WP_023896724.1:|FEATURES|adeB|multidrug|adeB	1.0	84.8	33	58.5	4.0e-10	1
AMRB	355	385	HWI-700370F:168:C7JUKANXX:6:1211:7490:27186	multidrug	ZP_03577554|FEATURES|amrB|multidrug|amrB	1.0	71.0	31	48.5	4.2e-07	1
RPOB2	436	467	HWI-700370F:168:C7JUKANXX:6:2306:2876:50736	multidrug	BAD59497.1|FEATURES|rpoB2|multidrug|rpoB2	0.999999322517	81.2	32	57.8	6.9e-10	1
ROSB	211	242	HWI-700370F:168:C7JUKANXX:6:2315:15344:86735	fosmidomycin	gi:896190680:ref:WP_049199932.1:|FEATURES|rosB|fosmidomycin|rosB	1.0	81.2	32	54.7	5.8e-09	1
PBP-1A	435	467	HWI-700370F:168:C7JUKANXX:6:1107:14093:40923	beta-lactam	YP_001292390|FEATURES|PBP-1A|beta-lactam|PBP-1A	1.0	60.6	33	44.7	6.0e-06	1
MDTG	78	110	HWI-700370F:168:C7JUKANXX:6:2109:2966:34927	multidrug	gi:313635905:gb:EFS01863.1:|FEATURES|mdtG|multidrug|mdtG	0.999999850453	72.7	33	48.1	5.4e-07	1
MULTIDRUG_ABC_TRANSPORTER	528	560	HWI-700370F:168:C7JUKANXX:6:1212:16759:54676	multidrug	gi:664100597:ref:WP_030638327.1:|FEATURES|multidrug_ABC_transporter|multidrug|multidrug_ABC_transporter	0.999999999829	60.6	33	47.8	7.1e-07	1
TRIC	279	311	HWI-700370F:168:C7JUKANXX:6:2311:17802:92305	triclosan	NP_248848.1|FEATURES|TriC|triclosan|TriC	0.999999917324	63.6	33	51.6	4.9e-08	1
VGBA	101	131	HWI-700370F:168:C7JUKANXX:6:2303:3527:12474	MLS	M20129.gene.p01|FEATURES|vgbA|MLS|vgbA	0.99999999832	61.3	31	48.5	4.2e-07	1
TRUNCATED_PUTATIVE_RESPONSE_REGULATOR_ARLR	74	104	HWI-700370F:168:C7JUKANXX:6:1312:5342:99221	unclassified	HE999704.1.gene1528.p01|FEATURES|truncated_putative_response_regulator_ArlR|unclassified|truncated_putative_response_regulator_ArlR	0.999998756964	64.5	31	48.9	3.2e-07	1
RPOB2	499	531	HWI-700370F:168:C7JUKANXX:6:2311:10387:53584	multidrug	BAD59497.1|FEATURES|rpoB2|multidrug|rpoB2	0.999998982331	66.7	33	44.7	6.0e-06	1
DFRK	49	81	HWI-700370F:168:C7JUKANXX:6:1113:18534:17701	diaminopyrimidine	CBL80435.1|FEATURES|dfrK|diaminopyrimidine|dfrK	0.999895006253	60.6	33	47.4	9.3e-07	1
EVGS	707	737	HWI-700370F:168:C7JUKANXX:6:1116:18284:11697	multidrug	AAC75429.1|FEATURES|evgS|multidrug|evgS	0.999999695445	61.3	31	45.1	4.6e-06	1
CEOB	723	755	HWI-700370F:168:C7JUKANXX:6:1108:10434:36364	multidrug	AAB58161|FEATURES|ceoB|multidrug|ceoB	0.999999953243	66.7	33	49.7	1.9e-07	1
MULTIDRUG_ABC_TRANSPORTER	550	581	HWI-700370F:168:C7JUKANXX:6:2309:8497:95603	multidrug	gi:759527374:ref:WP_043247487.1:|FEATURES|multidrug_ABC_transporter|multidrug|multidrug_ABC_transporter	1.0	68.8	32	47.8	7.1e-07	1
TRIA	189	221	HWI-700370F:168:C7JUKANXX:6:1213:20122:64860	triclosan	NP_248846.1|FEATURES|TriA|triclosan|TriA	0.999999782675	63.6	33	44.3	7.8e-06	1
MULTIDRUG_ABC_TRANSPORTER	575	606	HWI-700370F:168:C7JUKANXX:6:2212:16260:65374	multidrug	gi:516574297:ref:WP_017949361.1:|FEATURES|multidrug_ABC_transporter|multidrug|multidrug_ABC_transporter	1.0	65.6	32	48.9	3.2e-07	1
ABCA	261	293	HWI-700370F:168:C7JUKANXX:6:2216:11231:63769	multidrug	XP_753111.1|FEATURES|abcA|multidrug|abcA	0.999999652215	87.9	33	60.1	1.4e-10	1
RPOB2	693	725	HWI-700370F:168:C7JUKANXX:6:1205:17533:31196	multidrug	BAD59497.1|FEATURES|rpoB2|multidrug|rpoB2	0.999999219787	66.7	33	52.4	2.9e-08	1
MULTIDRUG_ABC_TRANSPORTER	469	501	HWI-700370F:168:C7JUKANXX:6:1116:16038:91213	multidrug	gi:663350985:ref:WP_030349761.1:|FEATURES|multidrug_ABC_transporter|multidrug|multidrug_ABC_transporter	1.0	72.7	33	52.0	3.8e-08	1
SRMB	379	411	HWI-700370F:168:C7JUKANXX:6:1304:8766:28568	MLS	X63451.gene.p01|FEATURES|srmB|MLS|srmB	0.999999990617	60.6	33	44.3	7.8e-06	1
AMRB	243	275	HWI-700370F:168:C7JUKANXX:6:1307:20968:4210	multidrug	YP_773413|FEATURES|amrB|multidrug|amrB	1.0	75.8	33	55.8	2.6e-09	1
ABCA	193	225	HWI-700370F:168:C7JUKANXX:6:1312:14040:90798	multidrug	XP_753111.1|FEATURES|abcA|multidrug|abcA	0.999999656347	81.8	33	60.5	1.1e-10	1
MEXE	89	121	HWI-700370F:168:C7JUKANXX:6:2107:4209:82155	multidrug	gi:490884642:ref:WP_004746611.1:|FEATURES|mexE|multidrug|mexE	1.0	66.7	33	46.2	2.1e-06	1
MEXF	852	883	HWI-700370F:168:C7JUKANXX:6:1305:4249:96494	multidrug	CP000675.2.gene2298.p01|FEATURES|mexF|multidrug|mexF	0.999999380521	65.6	32	52.0	3.8e-08	1
BACA	19	51	HWI-700370F:168:C7JUKANXX:6:1112:13617:71641	bacitracin	YP_001925041|FEATURES|bacA|bacitracin|bacA	1.0	93.9	33	68.6	3.9e-13	1
ACRA	281	312	HWI-700370F:168:C7JUKANXX:6:2115:7439:35828	multidrug	gi:857776950:emb:CRL62373.1:|FEATURES|acrA|multidrug|acrA	1.0	62.5	32	48.5	4.2e-07	1
VGBA	101	133	HWI-700370F:168:C7JUKANXX:6:1209:15413:64210	MLS	M20129.gene.p01|FEATURES|vgbA|MLS|vgbA	1.0	60.6	33	50.1	1.4e-07	1
ABCA	838	870	HWI-700370F:168:C7JUKANXX:6:1216:14120:23304	multidrug	XP_753111.1|FEATURES|abcA|multidrug|abcA	0.999999433582	66.7	33	47.8	7.1e-07	1
MULTIDRUG_ABC_TRANSPORTER	385	415	HWI-700370F:168:C7JUKANXX:6:2308:9654:23352	multidrug	gi:748767925:ref:WP_040019608.1:|FEATURES|multidrug_ABC_transporter|multidrug|multidrug_ABC_transporter	0.999999999988	67.7	31	46.2	2.1e-06	1
CEOB	728	760	HWI-700370F:168:C7JUKANXX:6:2307:6784:39404	multidrug	CAR56416|FEATURES|ceoB|multidrug|ceoB	0.999999995522	66.7	33	51.2	6.4e-08	1
RPOB2	569	601	HWI-700370F:168:C7JUKANXX:6:1213:18337:58444	multidrug	BAD59497.1|FEATURES|rpoB2|multidrug|rpoB2	0.999999396838	81.8	33	59.3	2.4e-10	1
OMPR	85	117	HWI-700370F:168:C7JUKANXX:6:1115:5681:31357	multidrug	gi:507097545:ref:WP_016168184.1:|FEATURES|ompR|multidrug|ompR	0.999999998924	66.7	33	45.4	3.5e-06	1
MEXF	109	141	HWI-700370F:168:C7JUKANXX:6:2116:9062:88722	multidrug	CP000675.2.gene2298.p01|FEATURES|mexF|multidrug|mexF	0.999999800317	60.6	33	48.1	5.4e-07	1
AMRB	481	512	HWI-700370F:168:C7JUKANXX:6:2114:3406:41452	multidrug	AAC27754|FEATURES|amrB|multidrug|amrB	1.0	81.8	33	54.3	7.6e-09	1
CEOB	723	755	HWI-700370F:168:C7JUKANXX:6:2303:3158:62512	multidrug	AAB58161|FEATURES|ceoB|multidrug|ceoB	0.999999953243	66.7	33	49.7	1.9e-07	1
MULTIDRUG_ABC_TRANSPORTER	466	498	HWI-700370F:168:C7JUKANXX:6:1204:7926:2222	multidrug	gi:662175949:ref:WP_030118884.1:|FEATURES|multidrug_ABC_transporter|multidrug|multidrug_ABC_transporter	1.0	72.7	33	52.0	3.8e-08	1
ABCA	996	1028	HWI-700370F:168:C7JUKANXX:6:1307:16880:9886	multidrug	XP_753111.1|FEATURES|abcA|multidrug|abcA	0.999999712704	90.9	33	65.9	2.5e-12	1
ABCA	891	923	HWI-700370F:168:C7JUKANXX:6:2104:5752:76640	multidrug	XP_753111.1|FEATURES|abcA|multidrug|abcA	0.99999950621	75.8	33	53.9	9.9e-09	1
EVGS	705	737	HWI-700370F:168:C7JUKANXX:6:1109:2854:75023	multidrug	AAC75429.1|FEATURES|evgS|multidrug|evgS	0.999999702764	60.6	33	45.4	3.5e-06	1
MEXE	303	335	HWI-700370F:168:C7JUKANXX:6:1214:17714:56569	multidrug	gi:497308478:ref:WP_009622695.1:|FEATURES|mexE|multidrug|mexE	0.99999875291	66.7	33	46.2	2.1e-06	1
TRIC	412	444	HWI-700370F:168:C7JUKANXX:6:1313:5960:30206	triclosan	NP_248848.1|FEATURES|TriC|triclosan|TriC	0.999999932377	81.8	33	59.3	2.4e-10	1
ACRB	399	431	HWI-700370F:168:C7JUKANXX:6:1209:6416:63381	multidrug	gi:558560157:ref:WP_023491039.1:|FEATURES|acrB|multidrug|acrB	1.0	93.9	33	62.0	3.6e-11	1
ADEH	388	420	HWI-700370F:168:C7JUKANXX:6:2316:19792:56892	multidrug	CAJ77855.1|FEATURES|adeH|multidrug|adeH	0.999998800335	66.7	33	44.3	7.8e-06	1
AMRB	879	910	HWI-700370F:168:C7JUKANXX:6:2116:20770:71494	multidrug	AAC27754|FEATURES|amrB|multidrug|amrB	1.0	84.4	32	58.2	5.2e-10	1
MEXF	980	1012	HWI-700370F:168:C7JUKANXX:6:2102:15646:53761	multidrug	CP000675.2.gene2298.p01|FEATURES|mexF|multidrug|mexF	1.0	75.8	33	55.5	3.4e-09	1
MDTA	152	184	HWI-700370F:168:C7JUKANXX:6:1216:7475:78670	multidrug	gi:1018319469:emb:SAH60719.1:|FEATURES|mdtA|multidrug|mdtA	0.999999996817	63.6	33	44.7	6.0e-06	1
BACA	50	82	HWI-700370F:168:C7JUKANXX:6:1107:14146:59480	bacitracin	ZP_00051658|FEATURES|bacA|bacitracin|bacA	1.0	84.8	33	55.5	3.4e-09	1
MUXB	324	356	HWI-700370F:168:C7JUKANXX:6:2101:5196:6414	multidrug	NP_251217.1|FEATURES|MuxB|multidrug|MuxB	0.999999988345	72.7	33	47.4	9.3e-07	1
TRIC	142	173	HWI-700370F:168:C7JUKANXX:6:1206:12380:64133	triclosan	NP_248848.1|FEATURES|TriC|triclosan|TriC	0.999999729266	71.9	32	47.4	9.3e-07	1
AXYY	328	360	HWI-700370F:168:C7JUKANXX:6:2211:10180:92742	multidrug	EGP45231.1|FEATURES|AxyY|multidrug|AxyY	1.0	75.8	33	52.8	2.2e-08	1
MEXW	393	425	HWI-700370F:168:C7JUKANXX:6:1103:6590:3353	multidrug	YP_001670703|FEATURES|mexW|multidrug|mexW	0.999999965799	63.6	33	45.8	2.7e-06	1
MEXF	639	670	HWI-700370F:168:C7JUKANXX:6:1202:18455:53774	multidrug	gi:489303418:ref:WP_003210869.1:|FEATURES|mexF|multidrug|mexF	1.0	68.8	32	47.4	9.3e-07	1
AXYY	390	422	HWI-700370F:168:C7JUKANXX:6:1111:14270:71969	multidrug	EGP45231.1|FEATURES|AxyY|multidrug|AxyY	1.0	100.0	33	64.3	7.3e-12	1
MEXF	133	165	HWI-700370F:168:C7JUKANXX:6:1203:4593:74990	multidrug	gi:764388704:ref:WP_044345422.1:|FEATURES|mexF|multidrug|mexF	1.0	84.8	33	61.6	4.7e-11	1
POXTA	164	195	HWI-700370F:168:C7JUKANXX:6:1207:18315:31726	multidrug	AVI44920.1|FEATURES|poxtA|multidrug|poxtA	0.999999343026	62.5	32	48.9	3.2e-07	1
RPOB2	357	389	HWI-700370F:168:C7JUKANXX:6:2203:2642:91940	multidrug	BAD59497.1|FEATURES|rpoB2|multidrug|rpoB2	0.999999267219	69.7	33	53.1	1.7e-08	1
MULTIDRUG_ABC_TRANSPORTER	382	414	HWI-700370F:168:C7JUKANXX:6:1104:3406:13491	multidrug	gi:505420018:ref:WP_015607120.1:|FEATURES|multidrug_ABC_transporter|multidrug|multidrug_ABC_transporter	1.0	63.6	33	46.6	1.6e-06	1
TRIA	79	111	HWI-700370F:168:C7JUKANXX:6:2114:2707:81311	triclosan	NP_248846.1|FEATURES|TriA|triclosan|TriA	0.999999868551	66.7	33	47.4	9.3e-07	1
ADEB	360	392	HWI-700370F:168:C7JUKANXX:6:1302:3503:81331	multidrug	gi:446910348:ref:WP_000987604.1:|FEATURES|adeB|multidrug|adeB	1.0	81.8	33	57.0	1.2e-09	1
ABCA	1229	1261	HWI-700370F:168:C7JUKANXX:6:1213:15353:26834	multidrug	XP_753111.1|FEATURES|abcA|multidrug|abcA	0.999999581197	72.7	33	55.1	4.4e-09	1
MDTG	74	105	HWI-700370F:168:C7JUKANXX:6:1209:1509:91064	multidrug	gi:313635905:gb:EFS01863.1:|FEATURES|mdtG|multidrug|mdtG	0.999999838494	68.8	32	46.6	1.6e-06	1
MEXF	40	72	HWI-700370F:168:C7JUKANXX:6:2315:17183:46947	multidrug	CP000675.2.gene2298.p01|FEATURES|mexF|multidrug|mexF	1.0	75.8	33	58.2	5.2e-10	1
AMRB	885	917	HWI-700370F:168:C7JUKANXX:6:1113:14630:6832	multidrug	AAC27754|FEATURES|amrB|multidrug|amrB	1.0	81.8	33	59.7	1.8e-10	1
ADEB	731	763	HWI-700370F:168:C7JUKANXX:6:1108:14311:17245	multidrug	gi:446910349:ref:WP_000987605.1:|FEATURES|adeB|multidrug|adeB	1.0	60.6	33	50.1	1.4e-07	1
TETA	444	474	HWI-700370F:168:C7JUKANXX:6:2212:16201:63400	tetracycline	gi:736993687:ref:WP_034989673.1:|FEATURES|tetA|tetracycline|tetA	0.999999967052	61.3	31	44.3	7.8e-06	1
VANH	212	244	HWI-700370F:168:C7JUKANXX:6:1105:1169:42851	glycopeptide	AY082011.1.gene6.p01|FEATURES|vanH|glycopeptide|vanH	1.0	69.7	33	47.4	9.3e-07	1
ADEB	727	759	HWI-700370F:168:C7JUKANXX:6:2310:1922:65118	multidrug	gi:565649137:ref:WP_023896724.1:|FEATURES|adeB|multidrug|adeB	1.0	66.7	33	52.4	2.9e-08	1
CEOB	164	195	HWI-700370F:168:C7JUKANXX:6:1113:16975:51101	multidrug	CAR56416|FEATURES|ceoB|multidrug|ceoB	1.0	81.2	32	62.4	2.8e-11	1
TET36	45	77	HWI-700370F:168:C7JUKANXX:6:2107:2699:62933	tetracycline	AJ514254.gene.p01|FEATURES|tet36|tetracycline|tet36	0.999999994011	63.6	33	50.8	8.4e-08	1
ABCA	856	886	HWI-700370F:168:C7JUKANXX:6:1113:21197:13632	multidrug	XP_753111.1|FEATURES|abcA|multidrug|abcA	0.999999639152	80.6	31	58.9	3.1e-10	1
MUXB	16	47	HWI-700370F:168:C7JUKANXX:6:1302:19920:11760	multidrug	NP_251217.1|FEATURES|MuxB|multidrug|MuxB	0.999925930613	68.8	32	49.7	1.9e-07	1
ABCA	263	294	HWI-700370F:168:C7JUKANXX:6:2210:20848:30861	multidrug	XP_753111.1|FEATURES|abcA|multidrug|abcA	0.999999490356	68.8	32	50.1	1.4e-07	1
OPTRA	199	231	HWI-700370F:168:C7JUKANXX:6:1301:18234:77226	oxazolidinone	AKA86814|FEATURES|optrA|oxazolidinone|optrA	0.999101184201	60.6	33	45.8	2.7e-06	1
MEXF	470	502	HWI-700370F:168:C7JUKANXX:6:1208:6849:99786	multidrug	gi:553764341:ref:WP_023096686.1:|FEATURES|mexF|multidrug|mexF	1.0	78.8	33	51.6	4.9e-08	1
EMRB	154	184	HWI-700370F:168:C7JUKANXX:6:1316:17758:44103	multidrug	gi:485701784:ref:WP_001334918.1:|FEATURES|emrB|multidrug|emrB	0.99999997281	64.5	31	49.3	2.4e-07	1
ROSA	126	158	HWI-700370F:168:C7JUKANXX:6:2214:20365:76715	fosmidomycin	YP_001401993|FEATURES|rosA|fosmidomycin|rosA	1.0	81.8	33	60.8	8.1e-11	1
MEXB	444	475	HWI-700370F:168:C7JUKANXX:6:1303:5892:66211	multidrug	gi:565648659:ref:WP_023896298.1:|FEATURES|mexB|multidrug|mexB	1.0	71.9	32	52.4	2.9e-08	1
MEXD	925	955	HWI-700370F:168:C7JUKANXX:6:1306:20317:32182	multidrug	gi:730231410:ref:WP_033937120.1:|FEATURES|mexD|multidrug|mexD	1.0	77.4	31	52.0	3.8e-08	1
TRIC	949	981	HWI-700370F:168:C7JUKANXX:6:2106:19504:39155	triclosan	NP_248848.1|FEATURES|TriC|triclosan|TriC	0.99999996727	90.9	33	63.9	9.6e-12	1
MEXK	840	871	HWI-700370F:168:C7JUKANXX:6:1112:17849:50540	multidrug	AAG07064.1|FEATURES|MexK|multidrug|MexK	0.999999309915	65.6	32	44.3	7.8e-06	1
MULTIDRUG_ABC_TRANSPORTER	566	596	HWI-700370F:168:C7JUKANXX:6:2105:21213:42632	multidrug	gi:496018010:ref:WP_008742581.1:|FEATURES|multidrug_ABC_transporter|multidrug|multidrug_ABC_transporter	0.999999867312	64.5	31	45.8	2.7e-06	1
RPOB2	796	827	HWI-700370F:168:C7JUKANXX:6:2205:9893:81054	multidrug	BAD59497.1|FEATURES|rpoB2|multidrug|rpoB2	0.99999925031	78.1	32	55.1	4.4e-09	1
TETA(46)	470	502	HWI-700370F:168:C7JUKANXX:6:2109:10194:17601	tetracycline	AET10444.1|FEATURES|tetA(46)|tetracycline|tetA(46)	0.999999999985	66.7	33	46.6	1.6e-06	1
ABCA	1014	1044	HWI-700370F:168:C7JUKANXX:6:2304:9374:68950	multidrug	XP_753111.1|FEATURES|abcA|multidrug|abcA	0.999999481114	67.7	31	49.7	1.9e-07	1
BACA	194	226	HWI-700370F:168:C7JUKANXX:6:1207:2002:83078	bacitracin	gi:489058813:ref:WP_002968895.1:|FEATURES|bacA|bacitracin|bacA	1.0	72.7	33	59.3	2.4e-10	1
ABCA	1300	1332	HWI-700370F:168:C7JUKANXX:6:2209:2951:63254	multidrug	XP_753111.1|FEATURES|abcA|multidrug|abcA	0.999999523409	81.8	33	61.6	4.7e-11	1
RPOB2	462	493	HWI-700370F:168:C7JUKANXX:6:1211:18304:5850	multidrug	BAD59497.1|FEATURES|rpoB2|multidrug|rpoB2	0.999999322517	71.9	32	55.5	3.4e-09	1
MEXD	823	855	HWI-700370F:168:C7JUKANXX:6:2110:2318:74466	multidrug	YP_001668663|FEATURES|mexD|multidrug|mexD	1.0	72.7	33	53.5	1.3e-08	1
MEXD	825	856	HWI-700370F:168:C7JUKANXX:6:2302:6820:61149	multidrug	gi:489210576:ref:WP_003119403.1:|FEATURES|mexD|multidrug|mexD	1.0	75.0	32	54.7	5.8e-09	1
TRIC	135	167	HWI-700370F:168:C7JUKANXX:6:1201:10842:38958	triclosan	NP_248848.1|FEATURES|TriC|triclosan|TriC	0.999999984114	84.8	33	62.4	2.8e-11	1
TRIC	431	463	HWI-700370F:168:C7JUKANXX:6:2316:2291:60653	triclosan	NP_248848.1|FEATURES|TriC|triclosan|TriC	0.999999936996	87.9	33	63.2	1.6e-11	1
CEOB	935	967	HWI-700370F:168:C7JUKANXX:6:2311:10828:92799	multidrug	gi:590120227:emb:CDN64284.1:|FEATURES|ceoB|multidrug|ceoB	1.0	90.9	33	58.5	4.0e-10	1
ABCA	825	857	HWI-700370F:168:C7JUKANXX:6:1310:2229:39918	multidrug	XP_753111.1|FEATURES|abcA|multidrug|abcA	0.999999683602	90.9	33	63.2	1.6e-11	1
ACRB	538	570	HWI-700370F:168:C7JUKANXX:6:2104:11363:61648	multidrug	NP_752514|FEATURES|acrB|multidrug|acrB	1.0	66.7	33	50.1	1.4e-07	1
TRIC	690	722	HWI-700370F:168:C7JUKANXX:6:2106:3523:85377	triclosan	NP_248848.1|FEATURES|TriC|triclosan|TriC	0.999999917324	60.6	33	51.6	4.9e-08	1
MEXD	51	83	HWI-700370F:168:C7JUKANXX:6:2214:14539:50850	multidrug	gi:852273548:ref:WP_048328542.1:|FEATURES|mexD|multidrug|mexD	0.999998699745	63.6	33	44.7	6.0e-06	1
ROSB	268	300	HWI-700370F:168:C7JUKANXX:6:1102:4037:50378	fosmidomycin	YP_001007250|FEATURES|rosB|fosmidomycin|rosB	1.0	84.8	33	58.9	3.1e-10	1
ABCA	358	389	HWI-700370F:168:C7JUKANXX:6:1302:18125:35321	multidrug	XP_753111.1|FEATURES|abcA|multidrug|abcA	0.999999411556	65.6	32	47.0	1.2e-06	1
MEXF	976	1008	HWI-700370F:168:C7JUKANXX:6:1207:1802:80456	multidrug	gi:489294780:ref:WP_003202298.1:|FEATURES|mexF|multidrug|mexF	1.0	81.8	33	59.7	1.8e-10	1
RPOB2	135	165	HWI-700370F:168:C7JUKANXX:6:2107:17563:56206	multidrug	BAD59497.1|FEATURES|rpoB2|multidrug|rpoB2	0.999999209225	67.7	31	50.8	8.4e-08	1
MTRD	415	447	HWI-700370F:168:C7JUKANXX:6:2315:13254:55149	multidrug	NP_274718.1|FEATURES|mtrD|multidrug|mtrD	1.0	81.8	33	57.8	6.9e-10	1
MEXC	184	214	HWI-700370F:168:C7JUKANXX:6:1104:12759:39820	multidrug	gi:685917389:ref:WP_031654226.1:|FEATURES|mexC|multidrug|mexC	0.999999998791	80.6	31	52.0	3.8e-08	1
MEXB	984	1016	HWI-700370F:168:C7JUKANXX:6:2207:10011:32858	multidrug	gi:759528585:ref:WP_043248665.1:|FEATURES|mexB|multidrug|mexB	1.0	72.7	33	51.2	6.4e-08	1
ROSA	121	151	HWI-700370F:168:C7JUKANXX:6:1212:9077:67811	fosmidomycin	YP_001401993|FEATURES|rosA|fosmidomycin|rosA	1.0	80.6	31	56.2	2.0e-09	1
ROSB	48	78	HWI-700370F:168:C7JUKANXX:6:2110:11614:35909	fosmidomycin	gi:1001786599:ref:WP_061324791.1:|FEATURES|rosB|fosmidomycin|rosB	1.0	77.4	31	51.6	4.9e-08	1
STAPHYLOCOCCUS_MUPA_CONFERRING_RESISTANCE_TO_MUPIROCIN	524	555	HWI-700370F:168:C7JUKANXX:6:2104:10255:46415	mupirocin	CAA53189|FEATURES|Staphylococcus_mupA_conferring_resistance_to_mupirocin|mupirocin|Staphylococcus_mupA_conferring_resistance_to_mupirocin	0.999999655398	65.6	32	55.1	4.4e-09	1
TRIA	74	105	HWI-700370F:168:C7JUKANXX:6:1302:17679:23694	triclosan	NP_248846.1|FEATURES|TriA|triclosan|TriA	0.99999990798	71.9	32	49.7	1.9e-07	1
MEXQ	993	1025	HWI-700370F:168:C7JUKANXX:6:2301:6032:38030	multidrug	BAE06008.1|FEATURES|mexQ|multidrug|mexQ	1.0	84.8	33	60.1	1.4e-10	1
RPOB2	878	910	HWI-700370F:168:C7JUKANXX:6:1209:14122:4941	multidrug	BAD59497.1|FEATURES|rpoB2|multidrug|rpoB2	0.999999209225	66.7	33	50.8	8.4e-08	1
MULTIDRUG_ABC_TRANSPORTER	500	531	HWI-700370F:168:C7JUKANXX:6:1305:5153:76741	multidrug	gi:664395661:ref:WP_030922045.1:|FEATURES|multidrug_ABC_transporter|multidrug|multidrug_ABC_transporter	1.0	84.4	32	57.0	1.2e-09	1
ABCA	137	169	HWI-700370F:168:C7JUKANXX:6:1302:20941:4580	multidrug	XP_753111.1|FEATURES|abcA|multidrug|abcA	0.999999461725	69.7	33	48.9	3.2e-07	1
POXTA	163	195	HWI-700370F:168:C7JUKANXX:6:2308:4627:68381	multidrug	AVI44920.1|FEATURES|poxtA|multidrug|poxtA	0.999999364378	60.6	33	49.7	1.9e-07	1
ABCA	830	862	HWI-700370F:168:C7JUKANXX:6:1102:16748:5309	multidrug	XP_753111.1|FEATURES|abcA|multidrug|abcA	0.999999643591	84.8	33	59.3	2.4e-10	1
MDTG	74	106	HWI-700370F:168:C7JUKANXX:6:1201:3157:44255	multidrug	gi:313635905:gb:EFS01863.1:|FEATURES|mdtG|multidrug|mdtG	1.0	69.7	33	48.5	4.2e-07	1
LSAC	323	354	HWI-700370F:168:C7JUKANXX:6:2301:17036:97642	MLS	AEA37904.1|FEATURES|lsaC|MLS|lsaC	0.999999993836	62.5	32	45.8	2.7e-06	1
RPOB2	794	826	HWI-700370F:168:C7JUKANXX:6:2107:2685:69666	multidrug	BAD59497.1|FEATURES|rpoB2|multidrug|rpoB2	0.999999354168	78.8	33	57.0	1.2e-09	1
ACRA	182	214	HWI-700370F:168:C7JUKANXX:6:1314:4661:100584	multidrug	ZP_03163985|FEATURES|acrA|multidrug|acrA	1.0	75.8	33	52.4	2.9e-08	1
TRIC	201	232	HWI-700370F:168:C7JUKANXX:6:1306:11455:24895	triclosan	NP_248848.1|FEATURES|TriC|triclosan|TriC	0.999999861078	62.5	32	48.5	4.2e-07	1
OMPR	186	218	HWI-700370F:168:C7JUKANXX:6:1216:10853:68156	multidrug	NC_008702.1.4607594.p01|FEATURES|ompR|multidrug|ompR	0.999998039973	66.7	33	48.1	5.4e-07	1
ABCA	259	291	HWI-700370F:168:C7JUKANXX:6:1314:7374:79017	multidrug	XP_753111.1|FEATURES|abcA|multidrug|abcA	0.999999531664	69.7	33	52.0	3.8e-08	1
TRIC	398	430	HWI-700370F:168:C7JUKANXX:6:1312:19868:50077	triclosan	NP_248848.1|FEATURES|TriC|triclosan|TriC	0.999999964577	81.8	33	57.0	1.2e-09	1
GOLS	20	51	HWI-700370F:168:C7JUKANXX:6:1214:5349:34094	multidrug	NP_459349.1|FEATURES|golS|multidrug|golS	0.999997379623	62.5	32	44.3	7.8e-06	1
ABCA	1302	1332	HWI-700370F:168:C7JUKANXX:6:2104:5217:75762	multidrug	XP_753111.1|FEATURES|abcA|multidrug|abcA	0.999999514922	64.5	31	51.2	6.4e-08	1
MEXF	675	706	HWI-700370F:168:C7JUKANXX:6:2113:4811:95893	multidrug	CP000675.2.gene2298.p01|FEATURES|mexF|multidrug|mexF	0.999999218076	62.5	32	47.4	9.3e-07	1
OPRC	657	689	HWI-700370F:168:C7JUKANXX:6:2304:16363:97559	multidrug	ZP_03790349|FEATURES|oprC|multidrug|oprC	1.0	75.8	33	58.2	5.2e-10	1
MEXF	77	109	HWI-700370F:168:C7JUKANXX:6:1111:7552:26392	multidrug	gi:764528042:ref:WP_044407471.1:|FEATURES|mexF|multidrug|mexF	1.0	75.8	33	49.3	2.4e-07	1
MEXF	73	105	HWI-700370F:168:C7JUKANXX:6:1203:16648:70208	multidrug	gi:553764341:ref:WP_023096686.1:|FEATURES|mexF|multidrug|mexF	1.0	75.8	33	53.5	1.3e-08	1
CEOB	754	786	HWI-700370F:168:C7JUKANXX:6:1214:15184:49564	multidrug	gi:590120227:emb:CDN64284.1:|FEATURES|ceoB|multidrug|ceoB	1.0	87.9	33	65.9	2.5e-12	1
TETA	445	477	HWI-700370F:168:C7JUKANXX:6:2114:14183:82163	tetracycline	gi:736993687:ref:WP_034989673.1:|FEATURES|tetA|tetracycline|tetA	1.0	63.6	33	48.5	4.2e-07	1
ACRF	280	312	HWI-700370F:168:C7JUKANXX:6:1314:17899:9698	multidrug	AAC76298.1|FEATURES|AcrF|multidrug|AcrF	0.999999266571	63.6	33	46.2	2.1e-06	1
ABCA	525	555	HWI-700370F:168:C7JUKANXX:6:2203:16297:6099	multidrug	XP_753111.1|FEATURES|abcA|multidrug|abcA	0.999999433582	67.7	31	47.8	7.1e-07	1
TRIC	922	954	HWI-700370F:168:C7JUKANXX:6:1103:11139:60468	triclosan	NP_248848.1|FEATURES|TriC|triclosan|TriC	0.999999949488	75.8	33	54.7	5.8e-09	1
SMED	194	226	HWI-700370F:168:C7JUKANXX:6:1311:6167:48585	multidrug	CAG34264|FEATURES|smeD|multidrug|smeD	0.999999999845	69.7	33	47.8	7.1e-07	1
ADEB	383	413	HWI-700370F:168:C7JUKANXX:6:2310:11314:60114	multidrug	gi:446910347:ref:WP_000987603.1:|FEATURES|adeB|multidrug|adeB	1.0	93.5	31	58.9	3.1e-10	1
ROSA	335	365	HWI-700370F:168:C7JUKANXX:6:2211:1852:31662	fosmidomycin	AAC60781|FEATURES|rosA|fosmidomycin|rosA	1.0	80.6	31	53.9	9.9e-09	1
BPEF	565	597	HWI-700370F:168:C7JUKANXX:6:1313:12422:74524	multidrug	ZP_02465589|FEATURES|bpeF|multidrug|bpeF	1.0	78.8	33	57.0	1.2e-09	1
TRIC	365	397	HWI-700370F:168:C7JUKANXX:6:1105:2166:25834	triclosan	NP_248848.1|FEATURES|TriC|triclosan|TriC	0.999999792983	69.7	33	46.2	2.1e-06	1
TRANSCRIPTIONAL_REGULATORY_PROTEIN_CPXR_CPXR	87	118	HWI-700370F:168:C7JUKANXX:6:1310:5138:27049	unclassified	CP004022.1.gene3215.p01|FEATURES|transcriptional_regulatory_protein_CpxR_cpxR|unclassified|transcriptional_regulatory_protein_CpxR_cpxR	1.0	71.9	32	45.8	2.7e-06	1
RPOB2	1087	1118	HWI-700370F:168:C7JUKANXX:6:2206:9394:6407	multidrug	BAD59497.1|FEATURES|rpoB2|multidrug|rpoB2	0.999998962962	62.5	32	44.3	7.8e-06	1
TRIA	84	116	HWI-700370F:168:C7JUKANXX:6:2204:13720:30602	triclosan	NP_248846.1|FEATURES|TriA|triclosan|TriA	0.999999882154	66.7	33	48.1	5.4e-07	1
CEOB	932	964	HWI-700370F:168:C7JUKANXX:6:2106:5101:55422	multidrug	YP_002095804|FEATURES|ceoB|multidrug|ceoB	1.0	87.9	33	57.8	6.9e-10	1
ABCA	1025	1056	HWI-700370F:168:C7JUKANXX:6:1105:10220:74239	multidrug	XP_753111.1|FEATURES|abcA|multidrug|abcA	0.999999547429	65.6	32	52.8	2.2e-08	1
ABCA	994	1026	HWI-700370F:168:C7JUKANXX:6:1314:17710:58484	multidrug	XP_753111.1|FEATURES|abcA|multidrug|abcA	0.999999461725	63.6	33	48.9	3.2e-07	1
CEOB	719	751	HWI-700370F:168:C7JUKANXX:6:2213:10362:97070	multidrug	AAB58161|FEATURES|ceoB|multidrug|ceoB	0.999999935983	63.6	33	45.8	2.7e-06	1
MEXN	49	81	HWI-700370F:168:C7JUKANXX:6:1216:15312:3003	multidrug	BAE06006.1|FEATURES|mexN|multidrug|mexN	0.999999053651	63.6	33	44.3	7.8e-06	1
MUXB	7	38	HWI-700370F:168:C7JUKANXX:6:1308:18950:99056	multidrug	NP_251217.1|FEATURES|MuxB|multidrug|MuxB	0.999760442247	71.9	32	49.7	1.9e-07	1
ADEB	751	783	HWI-700370F:168:C7JUKANXX:6:2210:14838:17473	multidrug	gi:446910365:ref:WP_000987621.1:|FEATURES|adeB|multidrug|adeB	1.0	66.7	33	48.9	3.2e-07	1
TRANSCRIPTIONAL_REGULATORY_PROTEIN_CPXR_CPXR	72	103	HWI-700370F:168:C7JUKANXX:6:1116:5984:57361	unclassified	CP000675.2.gene1535.p01|FEATURES|transcriptional_regulatory_protein_CpxR_cpxR|unclassified|transcriptional_regulatory_protein_CpxR_cpxR	0.996531308261	62.5	32	44.7	6.0e-06	1
RPOB2	136	168	HWI-700370F:168:C7JUKANXX:6:2310:11869:81768	multidrug	BAD59497.1|FEATURES|rpoB2|multidrug|rpoB2	0.999999294891	69.7	33	54.3	7.6e-09	1
ADEB	322	353	HWI-700370F:168:C7JUKANXX:6:2205:2890:11669	multidrug	gi:446910365:ref:WP_000987621.1:|FEATURES|adeB|multidrug|adeB	1.0	62.5	32	45.8	2.7e-06	1
ABCA	949	980	HWI-700370F:168:C7JUKANXX:6:2113:3216:37541	multidrug	XP_753111.1|FEATURES|abcA|multidrug|abcA	0.999999539642	78.1	32	55.5	3.4e-09	1
BPEF	565	597	HWI-700370F:168:C7JUKANXX:6:1303:12872:45112	multidrug	ZP_02465589|FEATURES|bpeF|multidrug|bpeF	1.0	78.8	33	57.0	1.2e-09	1
MEXE	64	95	HWI-700370F:168:C7JUKANXX:6:2201:15941:10731	multidrug	gi:759552006:ref:WP_043271822.1:|FEATURES|mexE|multidrug|mexE	1.0	65.6	32	47.0	1.2e-06	1
TET(K)	126	158	HWI-700370F:168:C7JUKANXX:6:1114:6344:13915	tetracycline	YP_003283625.1|FEATURES|tet(K)|tetracycline|tet(K)	1.0	100.0	33	66.6	1.5e-12	1
MDSB	765	797	HWI-700370F:168:C7JUKANXX:6:1214:3228:92475	multidrug	NP_459346.1|FEATURES|mdsB|multidrug|mdsB	1.0	69.7	33	54.3	7.6e-09	1
PBP-1A	434	466	HWI-700370F:168:C7JUKANXX:6:1314:16800:14939	beta-lactam	YP_001292390|FEATURES|PBP-1A|beta-lactam|PBP-1A	1.0	60.6	33	47.4	9.3e-07	1
MEXA	145	176	HWI-700370F:168:C7JUKANXX:6:1105:18266:36666	multidrug	gi:497301063:ref:WP_009615280.1:|FEATURES|mexA|multidrug|mexA	1.0	71.9	32	47.4	9.3e-07	1
TRANSCRIPTIONAL_REGULATORY_PROTEIN_CPXR_CPXR	82	114	HWI-700370F:168:C7JUKANXX:6:1109:18101:60404	unclassified	CP001485.1.gene721.p01|FEATURES|transcriptional_regulatory_protein_CpxR_cpxR|unclassified|transcriptional_regulatory_protein_CpxR_cpxR	0.999999370429	75.8	33	53.5	1.3e-08	1
MULTIDRUG_ABC_TRANSPORTER	463	493	HWI-700370F:168:C7JUKANXX:6:1106:16306:58575	multidrug	gi:1031799645:ref:WP_064138838.1:|FEATURES|multidrug_ABC_transporter|multidrug|multidrug_ABC_transporter	1.0	67.7	31	47.8	7.1e-07	1
ABCA	823	854	HWI-700370F:168:C7JUKANXX:6:1314:13092:22993	multidrug	XP_753111.1|FEATURES|abcA|multidrug|abcA	0.999999560586	78.1	32	53.5	1.3e-08	1
SHV	113	145	HWI-700370F:168:C7JUKANXX:6:1212:18753:45737	beta-lactam	DQ013287.1.gene1.p1|FEATURES|SHV-70|beta-lactam|SHV	1.0	72.7	33	55.1	4.4e-09	1
MAJOR_FACILITATOR_SUPERFAMILY_TRANSPORTER	53	84	HWI-700370F:168:C7JUKANXX:6:1215:2334:22493	multidrug	CP001918.1.gene2931.p01|FEATURES|major_facilitator_superfamily_transporter|multidrug|major_facilitator_superfamily_transporter	0.999998287396	62.5	32	45.1	4.6e-06	1
MEXD	69	100	HWI-700370F:168:C7JUKANXX:6:2105:12021:23045	multidrug	YP_348488|FEATURES|mexD|multidrug|mexD	0.999998256936	62.5	32	44.7	6.0e-06	1
ADEB	383	415	HWI-700370F:168:C7JUKANXX:6:1102:18117:98080	multidrug	gi:446910347:ref:WP_000987603.1:|FEATURES|adeB|multidrug|adeB	1.0	93.9	33	62.4	2.8e-11	1
TRIC	62	94	HWI-700370F:168:C7JUKANXX:6:1203:2135:97462	triclosan	NP_248848.1|FEATURES|TriC|triclosan|TriC	0.999999917324	63.6	33	51.6	4.9e-08	1
VANR	84	114	HWI-700370F:168:C7JUKANXX:6:1201:18235:80534	glycopeptide	gi:950257734:ref:WP_057294159.1:|FEATURES|vanR|glycopeptide|vanR	1.0	61.3	31	46.6	1.6e-06	1
MEXF	361	393	HWI-700370F:168:C7JUKANXX:6:2109:19974:96187	multidrug	gi:985599614:ref:WP_060839111.1:|FEATURES|mexF|multidrug|mexF	1.0	72.7	33	56.2	2.0e-09	1
MUXB	642	674	HWI-700370F:168:C7JUKANXX:6:2106:4533:37620	multidrug	NP_251217.1|FEATURES|MuxB|multidrug|MuxB	0.999998964731	63.6	33	47.8	7.1e-07	1
MEXD	823	855	HWI-700370F:168:C7JUKANXX:6:1206:18350:56285	multidrug	gi:489253397:ref:WP_003161410.1:|FEATURES|mexD|multidrug|mexD	1.0	63.6	33	49.3	2.4e-07	1
TETA	444	474	HWI-700370F:168:C7JUKANXX:6:1204:2427:30472	tetracycline	gi:736993687:ref:WP_034989673.1:|FEATURES|tetA|tetracycline|tetA	0.999999967052	61.3	31	44.3	7.8e-06	1
ADEC	216	247	HWI-700370F:168:C7JUKANXX:6:2207:10420:27672	multidrug	CP003583.1.gene2512.p01|FEATURES|adeC|multidrug|adeC	0.999998605845	62.5	32	44.3	7.8e-06	1
MEXC	287	319	HWI-700370F:168:C7JUKANXX:6:2309:1758:24286	multidrug	gi:730493281:ref:WP_034028540.1:|FEATURES|mexC|multidrug|mexC	0.999999994968	72.7	33	50.8	8.4e-08	1
ABCA	939	971	HWI-700370F:168:C7JUKANXX:6:1101:20622:88149	multidrug	XP_753111.1|FEATURES|abcA|multidrug|abcA	0.999999723651	97.0	33	67.0	1.1e-12	1
TRUNCATED_PUTATIVE_RESPONSE_REGULATOR_ARLR	75	107	HWI-700370F:168:C7JUKANXX:6:1203:19972:80769	unclassified	HE999704.1.gene1528.p01|FEATURES|truncated_putative_response_regulator_ArlR|unclassified|truncated_putative_response_regulator_ArlR	0.999998549873	60.6	33	45.1	4.6e-06	1
MULTIDRUG_ABC_TRANSPORTER	479	509	HWI-700370F:168:C7JUKANXX:6:1108:5304:95747	multidrug	gi:1031799645:ref:WP_064138838.1:|FEATURES|multidrug_ABC_transporter|multidrug|multidrug_ABC_transporter	1.0	83.9	31	55.1	4.4e-09	1
ADEB	731	763	HWI-700370F:168:C7JUKANXX:6:2105:17609:46764	multidrug	ZP_03823622|FEATURES|adeB|multidrug|adeB	1.0	69.7	33	54.7	5.8e-09	1
MULTIDRUG_ABC_TRANSPORTER	360	392	HWI-700370F:168:C7JUKANXX:6:1309:12390:30305	multidrug	gi:686197643:ref:WP_031807899.1:|FEATURES|multidrug_ABC_transporter|multidrug|multidrug_ABC_transporter	1.0	69.7	33	50.1	1.4e-07	1
ROSB	47	77	HWI-700370F:168:C7JUKANXX:6:1115:2240:30618	fosmidomycin	ZP_04631861|FEATURES|rosB|fosmidomycin|rosB	1.0	80.6	31	52.8	2.2e-08	1
BPEF	931	963	HWI-700370F:168:C7JUKANXX:6:1307:4040:99477	multidrug	ZP_02465589|FEATURES|bpeF|multidrug|bpeF	1.0	78.8	33	53.9	9.9e-09	1
ACRB	386	418	HWI-700370F:168:C7JUKANXX:6:1308:6281:43615	multidrug	ZP_04612532|FEATURES|acrB|multidrug|acrB	0.999970967046	63.6	33	44.3	7.8e-06	1
MULTIDRUG_ABC_TRANSPORTER	446	478	HWI-700370F:168:C7JUKANXX:6:2308:5286:36268	multidrug	gi:1045390184:ref:WP_065479071.1:|FEATURES|multidrug_ABC_transporter|multidrug|multidrug_ABC_transporter	0.999999759468	60.6	33	45.1	4.6e-06	1
MUXC	726	756	HWI-700370F:168:C7JUKANXX:6:2312:20278:63887	multidrug	NP_251216.1|FEATURES|MuxC|multidrug|MuxC	0.999999844508	71.0	31	50.1	1.4e-07	1
ABCA	241	272	HWI-700370F:168:C7JUKANXX:6:2213:5823:68132	multidrug	XP_753111.1|FEATURES|abcA|multidrug|abcA	0.999999630936	87.5	32	58.2	5.2e-10	1
AMRB	455	486	HWI-700370F:168:C7JUKANXX:6:1308:6188:47252	multidrug	YP_001119417|FEATURES|amrB|multidrug|amrB	1.0	75.0	32	49.7	1.9e-07	1
ABCA	942	973	HWI-700370F:168:C7JUKANXX:6:1304:4331:94582	multidrug	XP_753111.1|FEATURES|abcA|multidrug|abcA	0.999999581197	75.0	32	54.7	5.8e-09	1
ABCA	872	902	HWI-700370F:168:C7JUKANXX:6:1312:12853:28951	multidrug	XP_753111.1|FEATURES|abcA|multidrug|abcA	0.999999523409	74.2	31	51.6	4.9e-08	1
ABCA	991	1022	HWI-700370F:168:C7JUKANXX:6:2205:12391:4886	multidrug	XP_753111.1|FEATURES|abcA|multidrug|abcA	0.999999324861	87.5	32	61.2	6.2e-11	1
ADEL	119	149	HWI-700370F:168:C7JUKANXX:6:2205:15859:57345	multidrug	ALH22601.1|FEATURES|adeL|multidrug|adeL	0.999999172347	61.3	31	44.7	6.0e-06	1
AMRB	785	817	HWI-700370F:168:C7JUKANXX:6:1305:12432:49596	multidrug	ZP_02909221|FEATURES|amrB|multidrug|amrB	0.999999999986	60.6	33	50.8	8.4e-08	1
ABCA	523	554	HWI-700370F:168:C7JUKANXX:6:1112:13280:43690	multidrug	XP_753111.1|FEATURES|abcA|multidrug|abcA	0.999999539642	75.0	32	52.4	2.9e-08	1
ABCA	265	297	HWI-700370F:168:C7JUKANXX:6:1311:11293:85957	multidrug	XP_753111.1|FEATURES|abcA|multidrug|abcA	0.999999324861	63.6	33	49.7	1.9e-07	1
PBP-1B	203	235	HWI-700370F:168:C7JUKANXX:6:2107:1648:65691	beta-lactam	YP_002467958|FEATURES|PBP-1B|beta-lactam|PBP-1B	0.999999999837	66.7	33	50.1	1.4e-07	1
FMTC	589	621	HWI-700370F:168:C7JUKANXX:6:1104:11606:93772	beta-lactam	gi:1031796384:ref:WP_064136479.1:|FEATURES|fmtC|beta-lactam|fmtC	1.0	84.8	33	65.9	2.5e-12	1
LMRD	438	470	HWI-700370F:168:C7JUKANXX:6:2109:17330:24282	MLS	ABF66027.1|FEATURES|lmrD|MLS|lmrD	0.999999988569	60.6	33	48.1	5.4e-07	1
ABCA	444	476	HWI-700370F:168:C7JUKANXX:6:1207:14875:72145	multidrug	XP_753111.1|FEATURES|abcA|multidrug|abcA	0.999999375857	60.6	33	45.8	2.7e-06	1
MEXN	836	868	HWI-700370F:168:C7JUKANXX:6:2205:8403:21194	multidrug	BAE06006.1|FEATURES|mexN|multidrug|mexN	0.999999119763	69.7	33	45.8	2.7e-06	1
BRUCELLA_SUIS_MPRF	254	286	HWI-700370F:168:C7JUKANXX:6:2213:1405:73749	peptide	Q8FW76|FEATURES|Brucella_suis_mprF|peptide|Brucella_suis_mprF	0.999999973929	63.6	33	44.3	7.8e-06	1
MDTA	123	154	HWI-700370F:168:C7JUKANXX:6:1311:4375:73315	multidrug	gi:857586085:emb:CRL63205.1:|FEATURES|mdtA|multidrug|mdtA	0.99999993615	68.8	32	46.6	1.6e-06	1
ABCA	265	297	HWI-700370F:168:C7JUKANXX:6:1308:2675:68057	multidrug	XP_753111.1|FEATURES|abcA|multidrug|abcA	0.999999553147	72.7	33	53.1	1.7e-08	1
MACB	129	159	HWI-700370F:168:C7JUKANXX:6:2307:10878:2977	MLS	gi:938466766:ref:WP_054627825.1:|FEATURES|macB|MLS|macB	1.0	71.0	31	48.9	3.2e-07	1
VANH	227	258	HWI-700370F:168:C7JUKANXX:6:1116:4376:21912	glycopeptide	gi:748291565:ref:WP_039833223.1:|FEATURES|vanH|glycopeptide|vanH	1.0	62.5	32	45.4	3.5e-06	1
MEXB	973	1005	HWI-700370F:168:C7JUKANXX:6:1110:4687:17445	multidrug	gi:504646765:ref:WP_014833867.1:|FEATURES|mexB|multidrug|mexB	1.0	84.8	33	54.3	7.6e-09	1
BCRA	29	61	HWI-700370F:168:C7JUKANXX:6:1114:10883:89566	bacitracin	gi:507044560:ref:WP_016115614.1:|FEATURES|bcrA|bacitracin|bcrA	0.99999564867	60.6	33	44.7	6.0e-06	1
BPEF	971	1003	HWI-700370F:168:C7JUKANXX:6:1111:8569:41681	multidrug	YP_001025938|FEATURES|bpeF|multidrug|bpeF	1.0	87.9	33	60.1	1.4e-10	1
MULTIDRUG_ABC_TRANSPORTER	498	530	HWI-700370F:168:C7JUKANXX:6:1211:19733:37265	multidrug	gi:913055317:ref:WP_050357634.1:|FEATURES|multidrug_ABC_transporter|multidrug|multidrug_ABC_transporter	1.0	63.6	33	45.4	3.5e-06	1
MDTL	33	64	HWI-700370F:168:C7JUKANXX:6:1107:19313:53303	multidrug	gi:446988854:ref:WP_001066110.1:|FEATURES|mdtL|multidrug|mdtL	0.999999639632	62.5	32	46.2	2.1e-06	1
RPOB2	150	183	HWI-700370F:168:C7JUKANXX:6:2202:5869:73423	multidrug	BAD59497.1|FEATURES|rpoB2|multidrug|rpoB2	0.999999285876	73.5	34	53.9	9.9e-09	1
RPOB2	401	433	HWI-700370F:168:C7JUKANXX:6:2307:4470:29596	multidrug	BAD59497.1|FEATURES|rpoB2|multidrug|rpoB2	0.999999267219	69.7	33	53.1	1.7e-08	1
MEXF	490	523	HWI-700370F:168:C7JUKANXX:6:1306:18071:60518	multidrug	gi:496340078:ref:WP_009049256.1:|FEATURES|mexF|multidrug|mexF	1.0	70.6	34	52.0	3.8e-08	1
ABCA	260	291	HWI-700370F:168:C7JUKANXX:6:2303:5046:23241	multidrug	XP_753111.1|FEATURES|abcA|multidrug|abcA	0.999999547429	68.8	32	52.8	2.2e-08	1
TRIC	699	731	HWI-700370F:168:C7JUKANXX:6:2111:13876:98051	triclosan	NP_248848.1|FEATURES|TriC|triclosan|TriC	0.999999917324	66.7	33	55.5	3.4e-09	1
TETB(60)	365	396	HWI-700370F:168:C7JUKANXX:6:2114:16071:59968	tetracycline	ANZ79241.1|FEATURES|tetB(60)|tetracycline|tetB(60)	0.999999862485	65.6	32	47.4	9.3e-07	1
ABCA	987	1017	HWI-700370F:168:C7JUKANXX:6:1311:14855:82674	multidrug	XP_753111.1|FEATURES|abcA|multidrug|abcA	0.999999647961	90.3	31	59.7	1.8e-10	1
ACRF	256	288	HWI-700370F:168:C7JUKANXX:6:2304:15660:37453	multidrug	AAC76298.1|FEATURES|AcrF|multidrug|AcrF	1.0	69.7	33	50.8	8.4e-08	1
STAPHYLOCOCCUS_MUPA_CONFERRING_RESISTANCE_TO_MUPIROCIN	855	887	HWI-700370F:168:C7JUKANXX:6:2308:16257:4773	mupirocin	CAA53189|FEATURES|Staphylococcus_mupA_conferring_resistance_to_mupirocin|mupirocin|Staphylococcus_mupA_conferring_resistance_to_mupirocin	0.999999959465	100.0	33	68.9	3.0e-13	1
RPOB2	854	886	HWI-700370F:168:C7JUKANXX:6:2311:13958:19771	multidrug	BAD59497.1|FEATURES|rpoB2|multidrug|rpoB2	0.99999925031	66.7	33	52.4	2.9e-08	1
ABCA	1189	1221	HWI-700370F:168:C7JUKANXX:6:2114:6391:8297	multidrug	XP_753111.1|FEATURES|abcA|multidrug|abcA	0.99999944143	63.6	33	52.0	3.8e-08	1
ABCA	261	293	HWI-700370F:168:C7JUKANXX:6:1111:2213:81237	multidrug	XP_753111.1|FEATURES|abcA|multidrug|abcA	0.999999339297	60.6	33	44.7	6.0e-06	1
ABCA	943	975	HWI-700370F:168:C7JUKANXX:6:2308:1733:19075	multidrug	XP_753111.1|FEATURES|abcA|multidrug|abcA	0.999999652215	84.8	33	60.1	1.4e-10	1
TRIC	26	58	HWI-700370F:168:C7JUKANXX:6:1203:20851:11926	triclosan	NP_248848.1|FEATURES|TriC|triclosan|TriC	0.999999931845	69.7	33	52.8	2.2e-08	1
AMRB	479	510	HWI-700370F:168:C7JUKANXX:6:1210:7782:36126	multidrug	gi:493455429:ref:WP_006410704.1:|FEATURES|amrB|multidrug|amrB	1.0	87.9	33	58.5	4.0e-10	1
ACRB	610	639	HWI-700370F:168:C7JUKANXX:6:2303:9691:79887	multidrug	ZP_04635098|FEATURES|acrB|multidrug|acrB	0.999994149447	71.0	31	47.8	7.1e-07	1
MULTIDRUG_ABC_TRANSPORTER	526	558	HWI-700370F:168:C7JUKANXX:6:2206:11453:60219	multidrug	gi:943909899:ref:WP_055545300.1:|FEATURES|multidrug_ABC_transporter|multidrug|multidrug_ABC_transporter	0.999999902932	63.6	33	44.7	6.0e-06	1
BACA	13	45	HWI-700370F:168:C7JUKANXX:6:1201:6282:76895	bacitracin	YP_001639853|FEATURES|bacA|bacitracin|bacA	1.0	90.9	33	67.0	1.1e-12	1
ABCA	344	375	HWI-700370F:168:C7JUKANXX:6:1104:13682:42821	multidrug	XP_753111.1|FEATURES|abcA|multidrug|abcA	0.999999422759	62.5	32	47.4	9.3e-07	1
RPOB2	1055	1085	HWI-700370F:168:C7JUKANXX:6:1213:7904:74952	multidrug	BAD59497.1|FEATURES|rpoB2|multidrug|rpoB2	0.99999933756	77.4	31	56.2	2.0e-09	1
AMRB	454	486	HWI-700370F:168:C7JUKANXX:6:1204:17279:64466	multidrug	YP_001119417|FEATURES|amrB|multidrug|amrB	1.0	75.8	33	52.4	2.9e-08	1
MULTIDRUG_ABC_TRANSPORTER	490	522	HWI-700370F:168:C7JUKANXX:6:1211:17207:4645	multidrug	gi:759527374:ref:WP_043247487.1:|FEATURES|multidrug_ABC_transporter|multidrug|multidrug_ABC_transporter	0.999999962613	60.6	33	45.1	4.6e-06	1
TRIC	197	229	HWI-700370F:168:C7JUKANXX:6:1302:13026:40049	triclosan	NP_248848.1|FEATURES|TriC|triclosan|TriC	0.999999832181	63.6	33	48.9	3.2e-07	1
EFRB	199	229	HWI-700370F:168:C7JUKANXX:6:2201:6864:55121	multidrug	CDO61516.1|FEATURES|efrB|multidrug|efrB	0.99999997378	64.5	31	46.6	1.6e-06	1
CEOB	234	266	HWI-700370F:168:C7JUKANXX:6:1311:2239:52919	multidrug	gi:590120227:emb:CDN64284.1:|FEATURES|ceoB|multidrug|ceoB	1.0	66.7	33	52.0	3.8e-08	1
RPOB2	564	596	HWI-700370F:168:C7JUKANXX:6:2106:9457:67411	multidrug	BAD59497.1|FEATURES|rpoB2|multidrug|rpoB2	0.999999354168	78.8	33	57.0	1.2e-09	1
AMRB	872	904	HWI-700370F:168:C7JUKANXX:6:2205:13815:99692	multidrug	gi:493455429:ref:WP_006410704.1:|FEATURES|amrB|multidrug|amrB	1.0	90.9	33	61.6	4.7e-11	1
PATA	253	285	HWI-700370F:168:C7JUKANXX:6:1108:5611:5618	fluoroquinolone	NP_417544.5|FEATURES|patA|fluoroquinolone|patA	0.999997182917	66.7	33	50.8	8.4e-08	1
VANRI	79	111	HWI-700370F:168:C7JUKANXX:6:1104:3952:35246	glycopeptide	WP_011461303.1|FEATURES|vanRI|glycopeptide|vanRI	0.913224496545	78.8	33	57.8	6.9e-10	1
ADEH	386	418	HWI-700370F:168:C7JUKANXX:6:2108:9377:68071	multidrug	CAJ77855.1|FEATURES|adeH|multidrug|adeH	0.999998902152	69.7	33	46.6	1.6e-06	1
ABCA	524	555	HWI-700370F:168:C7JUKANXX:6:2102:11585:87868	multidrug	XP_753111.1|FEATURES|abcA|multidrug|abcA	0.999999481114	68.8	32	49.7	1.9e-07	1
SRMB	375	407	HWI-700370F:168:C7JUKANXX:6:2216:11164:70100	MLS	X63451.gene.p01|FEATURES|srmB|MLS|srmB	0.999999992373	63.6	33	45.4	3.5e-06	1
ABCA	840	872	HWI-700370F:168:C7JUKANXX:6:1204:2084:30881	multidrug	XP_753111.1|FEATURES|abcA|multidrug|abcA	0.999999656347	84.8	33	60.5	1.1e-10	1
MEXF	125	156	HWI-700370F:168:C7JUKANXX:6:2314:12818:50738	multidrug	CP000675.2.gene2298.p01|FEATURES|mexF|multidrug|mexF	1.0	65.6	32	46.6	1.6e-06	1
RPOB2	1009	1040	HWI-700370F:168:C7JUKANXX:6:2210:14299:78968	multidrug	BAD59497.1|FEATURES|rpoB2|multidrug|rpoB2	0.999999472702	84.4	32	64.3	7.3e-12	1
TRIC	399	431	HWI-700370F:168:C7JUKANXX:6:2316:15503:93361	triclosan	NP_248848.1|FEATURES|TriC|triclosan|TriC	0.999999970449	81.8	33	58.2	5.2e-10	1
ABCA	529	561	HWI-700370F:168:C7JUKANXX:6:2213:17171:8957	multidrug	XP_753111.1|FEATURES|abcA|multidrug|abcA	0.99999957458	69.7	33	54.3	7.6e-09	1
TRIC	132	164	HWI-700370F:168:C7JUKANXX:6:1114:4861:35308	triclosan	NP_248848.1|FEATURES|TriC|triclosan|TriC	0.99999997639	81.8	33	59.7	1.8e-10	1
MULTIDRUG_ABC_TRANSPORTER	552	584	HWI-700370F:168:C7JUKANXX:6:2202:7049:83099	multidrug	gi:944009777:ref:WP_055601444.1:|FEATURES|multidrug_ABC_transporter|multidrug|multidrug_ABC_transporter	1.0	69.7	33	49.3	2.4e-07	1
ABCA	999	1030	HWI-700370F:168:C7JUKANXX:6:1313:18041:98508	multidrug	XP_753111.1|FEATURES|abcA|multidrug|abcA	0.999999481114	68.8	32	49.7	1.9e-07	1
ABCA	949	981	HWI-700370F:168:C7JUKANXX:6:1309:20238:30540	multidrug	XP_753111.1|FEATURES|abcA|multidrug|abcA	0.999999598239	78.8	33	55.8	2.6e-09	1
MEXD	808	840	HWI-700370F:168:C7JUKANXX:6:1215:20175:10307	multidrug	gi:489210576:ref:WP_003119403.1:|FEATURES|mexD|multidrug|mexD	1.0	69.7	33	53.1	1.7e-08	1
TRIC	130	161	HWI-700370F:168:C7JUKANXX:6:1115:6790:73838	triclosan	NP_248848.1|FEATURES|TriC|triclosan|TriC	0.999999777771	81.2	32	59.3	2.4e-10	1
MULTIDRUG_ABC_TRANSPORTER	544	576	HWI-700370F:168:C7JUKANXX:6:1210:9658:15377	multidrug	gi:517347347:ref:WP_018522839.1:|FEATURES|multidrug_ABC_transporter|multidrug|multidrug_ABC_transporter	1.0	66.7	33	47.8	7.1e-07	1
VANH	253	285	HWI-700370F:168:C7JUKANXX:6:1113:19094:54775	glycopeptide	KF478993.1.gene2.p01|FEATURES|vanH|glycopeptide|vanH	0.999999999745	63.6	33	46.2	2.1e-06	1
ABCA	354	386	HWI-700370F:168:C7JUKANXX:6:2103:14631:55269	multidrug	XP_753111.1|FEATURES|abcA|multidrug|abcA	0.999999353085	60.6	33	45.1	4.6e-06	1
MEXE	64	95	HWI-700370F:168:C7JUKANXX:6:1303:7775:68094	multidrug	gi:497308478:ref:WP_009622695.1:|FEATURES|mexE|multidrug|mexE	1.0	65.6	32	48.5	4.2e-07	1
ABCA	226	258	HWI-700370F:168:C7JUKANXX:6:1205:12869:50307	multidrug	XP_753111.1|FEATURES|abcA|multidrug|abcA	0.999999451699	63.6	33	48.5	4.2e-07	1
MULTIDRUG_ABC_TRANSPORTER	471	503	HWI-700370F:168:C7JUKANXX:6:2206:4002:13940	multidrug	gi:799286378:ref:WP_045936958.1:|FEATURES|multidrug_ABC_transporter|multidrug|multidrug_ABC_transporter	1.0	72.7	33	51.6	4.9e-08	1
MSBA	495	526	HWI-700370F:168:C7JUKANXX:6:2213:14853:42706	nitroimidazole	NP_415434.1|FEATURES|msbA|nitroimidazole|msbA	0.999724553703	71.9	32	47.8	7.1e-07	1
ADEF	559	589	HWI-700370F:168:C7JUKANXX:6:2307:4883:25040	multidrug	CAJ77856.1|FEATURES|adeF|multidrug|adeF	0.999999596917	67.7	31	49.7	1.9e-07	1
ADEB	742	774	HWI-700370F:168:C7JUKANXX:6:2213:14862:5043	multidrug	gi:446910365:ref:WP_000987621.1:|FEATURES|adeB|multidrug|adeB	1.0	72.7	33	54.3	7.6e-09	1
MEXD	89	119	HWI-700370F:168:C7JUKANXX:6:1301:12993:12363	multidrug	gi:489210576:ref:WP_003119403.1:|FEATURES|mexD|multidrug|mexD	1.0	67.7	31	47.4	9.3e-07	1
MEXF	797	828	HWI-700370F:168:C7JUKANXX:6:2301:15244:37864	multidrug	YP_002800512|FEATURES|mexF|multidrug|mexF	0.999999966182	62.5	32	45.1	4.6e-06	1
BACA	212	244	HWI-700370F:168:C7JUKANXX:6:2211:8426:63634	bacitracin	YP_001925041|FEATURES|bacA|bacitracin|bacA	0.999999999382	78.8	33	53.9	9.9e-09	1
TRIC	44	76	HWI-700370F:168:C7JUKANXX:6:1113:7099:67177	triclosan	NP_248848.1|FEATURES|TriC|triclosan|TriC	0.999999955407	72.7	33	55.5	3.4e-09	1
MEXF	143	175	HWI-700370F:168:C7JUKANXX:6:1215:18623:14667	multidrug	gi:730317804:ref:WP_033983157.1:|FEATURES|mexF|multidrug|mexF	1.0	84.8	33	62.8	2.1e-11	1
BACA	199	230	HWI-700370F:168:C7JUKANXX:6:2301:15561:66752	bacitracin	gi:489058813:ref:WP_002968895.1:|FEATURES|bacA|bacitracin|bacA	1.0	78.1	32	59.7	1.8e-10	1
PBP-1A	428	459	HWI-700370F:168:C7JUKANXX:6:1214:16824:95210	beta-lactam	YP_001292390|FEATURES|PBP-1A|beta-lactam|PBP-1A	1.0	65.6	32	49.7	1.9e-07	1
TETA	443	475	HWI-700370F:168:C7JUKANXX:6:1103:15722:33782	tetracycline	gi:736993687:ref:WP_034989673.1:|FEATURES|tetA|tetracycline|tetA	0.999999999998	63.6	33	47.0	1.2e-06	1
MUXB	585	617	HWI-700370F:168:C7JUKANXX:6:1214:13069:61830	multidrug	NP_251217.1|FEATURES|MuxB|multidrug|MuxB	0.999999999807	72.7	33	50.8	8.4e-08	1
OPTRA	191	222	HWI-700370F:168:C7JUKANXX:6:1105:1717:6654	oxazolidinone	AKA86814|FEATURES|optrA|oxazolidinone|optrA	0.999331887634	62.5	32	49.7	1.9e-07	1
ACRB	386	418	HWI-700370F:168:C7JUKANXX:6:2207:17823:37238	multidrug	ZP_04612532|FEATURES|acrB|multidrug|acrB	0.999970967046	63.6	33	44.3	7.8e-06	1
OTR(B)	80	110	HWI-700370F:168:C7JUKANXX:6:1306:12781:6073	tetracycline	AAD04032.1|FEATURES|otr(B)|tetracycline|otr(B)	0.999999976843	61.3	31	44.3	7.8e-06	1
VANL	303	335	HWI-700370F:168:C7JUKANXX:6:1113:12332:75078	glycopeptide	ABX54687.1|FEATURES|vanL|glycopeptide|vanL	1.0	66.7	33	50.1	1.4e-07	1
MEXF	455	487	HWI-700370F:168:C7JUKANXX:6:2104:13142:100670	multidrug	gi:504104202:ref:WP_014338188.1:|FEATURES|mexF|multidrug|mexF	1.0	97.0	33	63.5	1.2e-11	1
DFRA3	47	79	HWI-700370F:168:C7JUKANXX:6:1112:6048:90640	diaminopyrimidine	AAA25550.1|FEATURES|dfrA3|diaminopyrimidine|dfrA3	0.999721250413	63.6	33	47.4	9.3e-07	1
ROSB	213	245	HWI-700370F:168:C7JUKANXX:6:1306:14680:65668	fosmidomycin	gi:896190680:ref:WP_049199932.1:|FEATURES|rosB|fosmidomycin|rosB	1.0	75.8	33	52.4	2.9e-08	1
CEOB	935	965	HWI-700370F:168:C7JUKANXX:6:1309:14538:90313	multidrug	AAB58161|FEATURES|ceoB|multidrug|ceoB	0.999999988103	71.0	31	46.6	1.6e-06	1
MULTIDRUG_ABC_TRANSPORTER	466	496	HWI-700370F:168:C7JUKANXX:6:1106:16132:97283	multidrug	gi:496018010:ref:WP_008742581.1:|FEATURES|multidrug_ABC_transporter|multidrug|multidrug_ABC_transporter	0.999999989572	64.5	31	45.1	4.6e-06	1
ABCA	850	881	HWI-700370F:168:C7JUKANXX:6:1301:14882:96667	multidrug	XP_753111.1|FEATURES|abcA|multidrug|abcA	0.999999667095	84.4	32	61.6	4.7e-11	1
MTRA	57	87	HWI-700370F:168:C7JUKANXX:6:2212:12307:58476	multidrug	CCP46065.1|FEATURES|mtrA|multidrug|mtrA	0.999999755405	64.5	31	46.6	1.6e-06	1
ADEC	58	89	HWI-700370F:168:C7JUKANXX:6:2303:20163:81895	multidrug	CP003583.1.gene2512.p01|FEATURES|adeC|multidrug|adeC	0.999998605845	62.5	32	45.1	4.6e-06	1
RPOB2	795	827	HWI-700370F:168:C7JUKANXX:6:1216:8510:64724	multidrug	BAD59497.1|FEATURES|rpoB2|multidrug|rpoB2	0.999999369399	78.8	33	57.8	6.9e-10	1
LRA	106	137	HWI-700370F:168:C7JUKANXX:6:1204:4198:99717	beta-lactam	EU408346.1.gene6.p01|FEATURES|LRA-1|beta-lactam|LRA	1.0	71.9	32	52.4	2.9e-08	1
MDTG	1	31	HWI-700370F:168:C7JUKANXX:6:2105:7494:57924	multidrug	CP004022.1.gene1785.p01|FEATURES|mdtG|multidrug|mdtG	1.0	61.3	31	48.1	5.4e-07	1
MTRD	333	365	HWI-700370F:168:C7JUKANXX:6:1211:17422:44030	multidrug	NP_274718.1|FEATURES|mtrD|multidrug|mtrD	1.0	78.8	33	53.9	9.9e-09	1
BPEF	56	88	HWI-700370F:168:C7JUKANXX:6:1312:7918:75155	multidrug	ZP_02465589|FEATURES|bpeF|multidrug|bpeF	1.0	81.8	33	58.2	5.2e-10	1
TRANSCRIPTIONAL_REGULATORY_PROTEIN_CPXR_CPXR	67	98	HWI-700370F:168:C7JUKANXX:6:1210:13043:92127	unclassified	CP001918.1.gene5135.p01|FEATURES|transcriptional_regulatory_protein_CpxR_cpxR|unclassified|transcriptional_regulatory_protein_CpxR_cpxR	0.997841541837	68.8	32	46.6	1.6e-06	1
PBP-1A	113	145	HWI-700370F:168:C7JUKANXX:6:1204:14972:45060	beta-lactam	YP_001292390|FEATURES|PBP-1A|beta-lactam|PBP-1A	1.0	60.6	33	45.4	3.5e-06	1
RPOB2	1055	1086	HWI-700370F:168:C7JUKANXX:6:2111:8471:19004	multidrug	BAD59497.1|FEATURES|rpoB2|multidrug|rpoB2	0.999999369399	78.1	32	57.8	6.9e-10	1
MUXA	95	126	HWI-700370F:168:C7JUKANXX:6:2305:8822:12920	multidrug	NP_251218.1|FEATURES|MuxA|multidrug|MuxA	0.999999994171	65.6	32	46.2	2.1e-06	1
ABCA	883	914	HWI-700370F:168:C7JUKANXX:6:1108:15530:9751	multidrug	XP_753111.1|FEATURES|abcA|multidrug|abcA	0.999999490356	78.1	32	50.1	1.4e-07	1
MUXB	6	38	HWI-700370F:168:C7JUKANXX:6:1307:19762:92309	multidrug	NP_251217.1|FEATURES|MuxB|multidrug|MuxB	0.999835953735	72.7	33	52.4	2.9e-08	1
VANR	80	112	HWI-700370F:168:C7JUKANXX:6:2101:9504:67725	glycopeptide	KF478993.1.gene8.p01|FEATURES|vanR|glycopeptide|vanR	1.0	60.6	33	48.9	3.2e-07	1
STAPHYLOCOCCUS_MUPA_CONFERRING_RESISTANCE_TO_MUPIROCIN	51	83	HWI-700370F:168:C7JUKANXX:6:2201:19553:6064	mupirocin	CAA53189|FEATURES|Staphylococcus_mupA_conferring_resistance_to_mupirocin|mupirocin|Staphylococcus_mupA_conferring_resistance_to_mupirocin	0.999999981864	100.0	33	72.8	2.1e-14	1
MEXY	884	914	HWI-700370F:168:C7JUKANXX:6:1113:10541:81929	multidrug	BAA34300|FEATURES|mexY|multidrug|mexY	0.999821968711	64.5	31	46.6	1.6e-06	1
ROSA	250	282	HWI-700370F:168:C7JUKANXX:6:1215:3809:100570	fosmidomycin	YP_001401993|FEATURES|rosA|fosmidomycin|rosA	1.0	75.8	33	55.1	4.4e-09	1
ADEC	73	103	HWI-700370F:168:C7JUKANXX:6:1315:3410:39359	multidrug	CP003583.1.gene2512.p01|FEATURES|adeC|multidrug|adeC	0.999998747953	67.7	31	48.1	5.4e-07	1
ABCA	819	849	HWI-700370F:168:C7JUKANXX:6:1111:21242:68321	multidrug	XP_753111.1|FEATURES|abcA|multidrug|abcA	0.999999679126	93.5	31	62.8	2.1e-11	1
MULTIDRUG_ABC_TRANSPORTER	505	537	HWI-700370F:168:C7JUKANXX:6:2108:6264:84056	multidrug	gi:1011969930:ref:WP_062776015.1:|FEATURES|multidrug_ABC_transporter|multidrug|multidrug_ABC_transporter	1.0	72.7	33	52.0	3.8e-08	1
MEXD	89	119	HWI-700370F:168:C7JUKANXX:6:2209:1333:94504	multidrug	gi:489210576:ref:WP_003119403.1:|FEATURES|mexD|multidrug|mexD	1.0	67.7	31	47.4	9.3e-07	1
RPOB2	584	616	HWI-700370F:168:C7JUKANXX:6:1301:3770:80973	multidrug	BAD59497.1|FEATURES|rpoB2|multidrug|rpoB2	0.999999417275	81.8	33	60.5	1.1e-10	1
TET36	50	81	HWI-700370F:168:C7JUKANXX:6:2216:2487:9550	tetracycline	AJ514254.gene.p01|FEATURES|tet36|tetracycline|tet36	1.0	65.6	32	52.4	2.9e-08	1
MEXN	844	875	HWI-700370F:168:C7JUKANXX:6:1107:6996:57877	multidrug	BAE06006.1|FEATURES|mexN|multidrug|mexN	0.999999119763	65.6	32	45.8	2.7e-06	1
STAPHYLOCOCCUS_MUPA_CONFERRING_RESISTANCE_TO_MUPIROCIN	580	610	HWI-700370F:168:C7JUKANXX:6:1112:18850:96793	mupirocin	CAA53189|FEATURES|Staphylococcus_mupA_conferring_resistance_to_mupirocin|mupirocin|Staphylococcus_mupA_conferring_resistance_to_mupirocin	0.999998651565	61.3	31	47.4	9.3e-07	1
BACA	171	203	HWI-700370F:168:C7JUKANXX:6:1207:19703:84433	bacitracin	YP_001925041|FEATURES|bacA|bacitracin|bacA	1.0	90.9	33	62.0	3.6e-11	1
MEXF	294	324	HWI-700370F:168:C7JUKANXX:6:2302:10546:87566	multidrug	CP000675.2.gene2298.p01|FEATURES|mexF|multidrug|mexF	0.999999245885	61.3	31	48.1	5.4e-07	1
CEOB	53	84	HWI-700370F:168:C7JUKANXX:6:2207:20930:51624	multidrug	AAB58161|FEATURES|ceoB|multidrug|ceoB	1.0	87.5	32	59.3	2.4e-10	1
MEXD	666	698	HWI-700370F:168:C7JUKANXX:6:1311:18926:2438	multidrug	gi:852273548:ref:WP_048328542.1:|FEATURES|mexD|multidrug|mexD	0.999999999939	66.7	33	47.4	9.3e-07	1
MEXW	388	420	HWI-700370F:168:C7JUKANXX:6:1307:5381:59637	multidrug	YP_001670703|FEATURES|mexW|multidrug|mexW	0.999999966333	63.6	33	45.8	2.7e-06	1
MULTIDRUG_ABC_TRANSPORTER	536	566	HWI-700370F:168:C7JUKANXX:6:1208:14665:52444	multidrug	gi:759527374:ref:WP_043247487.1:|FEATURES|multidrug_ABC_transporter|multidrug|multidrug_ABC_transporter	1.0	77.4	31	46.6	1.6e-06	1
ABCA	944	976	HWI-700370F:168:C7JUKANXX:6:1306:14898:22736	multidrug	XP_753111.1|FEATURES|abcA|multidrug|abcA	0.999999652215	97.0	33	65.5	3.3e-12	1
MEXQ	1007	1037	HWI-700370F:168:C7JUKANXX:6:1316:17096:74935	multidrug	BAE06008.1|FEATURES|mexQ|multidrug|mexQ	0.999999376202	64.5	31	45.8	2.7e-06	1
RPOB2	414	446	HWI-700370F:168:C7JUKANXX:6:2216:7592:73538	multidrug	BAD59497.1|FEATURES|rpoB2|multidrug|rpoB2	0.999999322517	75.8	33	55.5	3.4e-09	1
TRIC	740	771	HWI-700370F:168:C7JUKANXX:6:2110:13466:67119	triclosan	NP_248848.1|FEATURES|TriC|triclosan|TriC	0.999999777771	65.6	32	45.8	2.7e-06	1
OPTRA	209	241	HWI-700370F:168:C7JUKANXX:6:1216:6791:3404	oxazolidinone	AKA86814|FEATURES|optrA|oxazolidinone|optrA	0.999269352544	60.6	33	48.5	4.2e-07	1
MULTIDRUG_ABC_TRANSPORTER	479	511	HWI-700370F:168:C7JUKANXX:6:1107:12037:2824	multidrug	gi:917229923:ref:WP_051836635.1:|FEATURES|multidrug_ABC_transporter|multidrug|multidrug_ABC_transporter	1.0	69.7	33	48.5	4.2e-07	1
MUXB	571	603	HWI-700370F:168:C7JUKANXX:6:1316:19895:95670	multidrug	NP_251217.1|FEATURES|MuxB|multidrug|MuxB	0.999998942043	66.7	33	47.4	9.3e-07	1
ABCA	523	555	HWI-700370F:168:C7JUKANXX:6:2107:10343:35109	multidrug	XP_753111.1|FEATURES|abcA|multidrug|abcA	0.999999399967	60.6	33	46.6	1.6e-06	1
MEXD	83	115	HWI-700370F:168:C7JUKANXX:6:2101:16528:10764	multidrug	gi:489226605:ref:WP_003134989.1:|FEATURES|mexD|multidrug|mexD	1.0	63.6	33	47.0	1.2e-06	1
TRIC	691	723	HWI-700370F:168:C7JUKANXX:6:2207:2286:7323	triclosan	NP_248848.1|FEATURES|TriC|triclosan|TriC	0.999999905793	60.6	33	50.8	8.4e-08	1
ABCA	888	919	HWI-700370F:168:C7JUKANXX:6:1215:9186:41783	multidrug	XP_753111.1|FEATURES|abcA|multidrug|abcA	0.99999944143	71.9	32	48.1	5.4e-07	1
MULTIDRUG_ABC_TRANSPORTER	485	516	HWI-700370F:168:C7JUKANXX:6:2109:18781:66063	multidrug	gi:913055317:ref:WP_050357634.1:|FEATURES|multidrug_ABC_transporter|multidrug|multidrug_ABC_transporter	1.0	84.4	32	56.6	1.5e-09	1
TRIC	888	920	HWI-700370F:168:C7JUKANXX:6:2107:10688:13536	triclosan	NP_248848.1|FEATURES|TriC|triclosan|TriC	0.999999983164	93.9	33	62.0	3.6e-11	1
COB(I)ALAMIN_ADENOLSYLTRANSFERASE	33	65	HWI-700370F:168:C7JUKANXX:6:2214:4907:23361	unclassified	gi:771454993:ref:WP_045149547.1:|FEATURES|cob(I)alamin_adenolsyltransferase|unclassified|cob(I)alamin_adenolsyltransferase	1.0	66.7	33	47.4	9.3e-07	1
TRANSCRIPTIONAL_REGULATORY_PROTEIN_CPXR_CPXR	64	96	HWI-700370F:168:C7JUKANXX:6:2207:11271:83682	unclassified	CP001138.1.gene4273.p01|FEATURES|transcriptional_regulatory_protein_CpxR_cpxR|unclassified|transcriptional_regulatory_protein_CpxR_cpxR	0.999999706687	66.7	33	44.7	6.0e-06	1
VANA	182	212	HWI-700370F:168:C7JUKANXX:6:1213:17157:82973	glycopeptide	AAX19283|FEATURES|vanA|glycopeptide|vanA	0.99999926153	61.3	31	44.3	7.8e-06	1
RPOB2	768	799	HWI-700370F:168:C7JUKANXX:6:2306:1926:6920	multidrug	BAD59497.1|FEATURES|rpoB2|multidrug|rpoB2	0.999999189625	75.0	32	50.1	1.4e-07	1
PBP-1B	204	236	HWI-700370F:168:C7JUKANXX:6:1106:7268:32861	beta-lactam	YP_002467958|FEATURES|PBP-1B|beta-lactam|PBP-1B	0.999999999848	69.7	33	50.4	1.1e-07	1
COB(I)ALAMIN_ADENOLSYLTRANSFERASE	35	66	HWI-700370F:168:C7JUKANXX:6:2107:13619:35566	unclassified	gi:771454993:ref:WP_045149547.1:|FEATURES|cob(I)alamin_adenolsyltransferase|unclassified|cob(I)alamin_adenolsyltransferase	1.0	68.8	32	48.1	5.4e-07	1
TRIC	474	504	HWI-700370F:168:C7JUKANXX:6:1211:10691:29250	triclosan	NP_248848.1|FEATURES|TriC|triclosan|TriC	0.999999851235	64.5	31	48.1	5.4e-07	1
ABCA	892	923	HWI-700370F:168:C7JUKANXX:6:1111:6807:71672	multidrug	XP_753111.1|FEATURES|abcA|multidrug|abcA	0.999999353085	65.6	32	45.1	4.6e-06	1
MACB	140	171	HWI-700370F:168:C7JUKANXX:6:1108:17777:98207	MLS	gi:545231548:ref:WP_021531156.1:|FEATURES|macB|MLS|macB	1.0	62.5	32	44.7	6.0e-06	1
VANA	303	333	HWI-700370F:168:C7JUKANXX:6:1113:4031:24473	glycopeptide	CAB61227|FEATURES|vanA|glycopeptide|vanA	1.0	74.2	31	51.2	6.4e-08	1
BACA	169	200	HWI-700370F:168:C7JUKANXX:6:1315:5494:90936	bacitracin	ZP_00051658|FEATURES|bacA|bacitracin|bacA	1.0	90.6	32	59.3	2.4e-10	1
VANR	87	118	HWI-700370F:168:C7JUKANXX:6:2303:15050:80274	glycopeptide	gi:953999146:ref:WP_058083598.1:|FEATURES|vanR|glycopeptide|vanR	0.999145868531	71.9	32	52.0	3.8e-08	1
MULTIDRUG_ABC_TRANSPORTER	471	503	HWI-700370F:168:C7JUKANXX:6:2304:12653:57147	multidrug	gi:844773046:ref:WP_047936044.1:|FEATURES|multidrug_ABC_transporter|multidrug|multidrug_ABC_transporter	1.0	87.9	33	63.2	1.6e-11	1
OPTRA	207	239	HWI-700370F:168:C7JUKANXX:6:1306:1869:8659	oxazolidinone	AKA86814|FEATURES|optrA|oxazolidinone|optrA	0.999383909229	63.6	33	50.8	8.4e-08	1
MULTIDRUG_ABC_TRANSPORTER	557	589	HWI-700370F:168:C7JUKANXX:6:2307:18504:39452	multidrug	gi:759527374:ref:WP_043247487.1:|FEATURES|multidrug_ABC_transporter|multidrug|multidrug_ABC_transporter	1.0	72.7	33	51.6	4.9e-08	1
ABCA	828	860	HWI-700370F:168:C7JUKANXX:6:1305:4863:70968	multidrug	XP_753111.1|FEATURES|abcA|multidrug|abcA	0.999999531664	87.9	33	58.9	3.1e-10	1
MEXF	362	394	HWI-700370F:168:C7JUKANXX:6:1309:18609:80104	multidrug	gi:985599614:ref:WP_060839111.1:|FEATURES|mexF|multidrug|mexF	1.0	72.7	33	56.2	2.0e-09	1
ROSA	44	76	HWI-700370F:168:C7JUKANXX:6:1301:9337:29542	fosmidomycin	YP_001401993|FEATURES|rosA|fosmidomycin|rosA	1.0	69.7	33	51.2	6.4e-08	1
MACB	129	160	HWI-700370F:168:C7JUKANXX:6:2209:20666:8302	MLS	gi:779850732:ref:WP_045348329.1:|FEATURES|macB|MLS|macB	0.999999060259	62.5	32	45.1	4.6e-06	1
MDTE	71	103	HWI-700370F:168:C7JUKANXX:6:2204:18285:18638	multidrug	CP001918.1.gene3442.p01|FEATURES|mdtE|multidrug|mdtE	0.999998337031	66.7	33	46.2	2.1e-06	1
BRUCELLA_SUIS_MPRF	271	303	HWI-700370F:168:C7JUKANXX:6:2216:13768:72264	peptide	Q8FW76|FEATURES|Brucella_suis_mprF|peptide|Brucella_suis_mprF	0.999999975424	66.7	33	44.7	6.0e-06	1
TRIC	186	218	HWI-700370F:168:C7JUKANXX:6:1113:13274:77971	triclosan	NP_248848.1|FEATURES|TriC|triclosan|TriC	0.999999851235	69.7	33	49.7	1.9e-07	1
TRIC	19	51	HWI-700370F:168:C7JUKANXX:6:1110:12149:57727	triclosan	NP_248848.1|FEATURES|TriC|triclosan|TriC	0.999999939018	69.7	33	53.5	1.3e-08	1
VANR	54	86	HWI-700370F:168:C7JUKANXX:6:1216:14719:94420	glycopeptide	CAB61229|FEATURES|vanR|glycopeptide|vanR	0.999988968892	66.7	33	51.2	6.4e-08	1
ADEB	97	128	HWI-700370F:168:C7JUKANXX:6:1210:19448:97197	multidrug	gi:446910358:ref:WP_000987614.1:|FEATURES|adeB|multidrug|adeB	1.0	65.6	32	44.3	7.8e-06	1
MEXB	246	277	HWI-700370F:168:C7JUKANXX:6:1115:15238:24268	multidrug	YP_001345921|FEATURES|mexB|multidrug|mexB	0.999998244993	62.5	32	46.6	1.6e-06	1
RPOB2	429	461	HWI-700370F:168:C7JUKANXX:6:1112:19129:54768	multidrug	BAD59497.1|FEATURES|rpoB2|multidrug|rpoB2	0.999999345912	78.8	33	56.6	1.5e-09	1
MEXQ	240	271	HWI-700370F:168:C7JUKANXX:6:2306:4806:64111	multidrug	BAE06008.1|FEATURES|mexQ|multidrug|mexQ	1.0	68.8	32	54.7	5.8e-09	1
AMRB	479	510	HWI-700370F:168:C7JUKANXX:6:2315:5560:49069	multidrug	gi:493455429:ref:WP_006410704.1:|FEATURES|amrB|multidrug|amrB	1.0	84.8	33	55.5	3.4e-09	1
PBP-1A	437	468	HWI-700370F:168:C7JUKANXX:6:1312:6378:99297	beta-lactam	YP_001292390|FEATURES|PBP-1A|beta-lactam|PBP-1A	1.0	62.5	32	44.3	7.8e-06	1
ADEB	745	777	HWI-700370F:168:C7JUKANXX:6:2113:18080:60051	multidrug	gi:446910365:ref:WP_000987621.1:|FEATURES|adeB|multidrug|adeB	1.0	69.7	33	52.8	2.2e-08	1
ABCA	921	952	HWI-700370F:168:C7JUKANXX:6:1110:15578:73884	multidrug	XP_753111.1|FEATURES|abcA|multidrug|abcA	0.99999944143	68.8	32	48.1	5.4e-07	1
ROSA	241	272	HWI-700370F:168:C7JUKANXX:6:2307:15484:23513	fosmidomycin	YP_001401993|FEATURES|rosA|fosmidomycin|rosA	1.0	71.9	32	55.5	3.4e-09	1
GOLS	39	70	HWI-700370F:168:C7JUKANXX:6:2103:15952:34020	multidrug	NP_459349.1|FEATURES|golS|multidrug|golS	0.999997911305	71.9	32	48.1	5.4e-07	1
MEXF	361	392	HWI-700370F:168:C7JUKANXX:6:2209:16995:80123	multidrug	YP_001668745|FEATURES|mexF|multidrug|mexF	1.0	90.6	32	63.9	9.6e-12	1
ROSB	53	83	HWI-700370F:168:C7JUKANXX:6:1104:16443:45275	fosmidomycin	ZP_04631861|FEATURES|rosB|fosmidomycin|rosB	1.0	71.0	31	47.0	1.2e-06	1
ABCA	995	1027	HWI-700370F:168:C7JUKANXX:6:2315:13633:37702	multidrug	XP_753111.1|FEATURES|abcA|multidrug|abcA	0.999999708594	90.9	33	65.5	3.3e-12	1
ABCA	1176	1208	HWI-700370F:168:C7JUKANXX:6:2215:18746:54557	multidrug	XP_753111.1|FEATURES|abcA|multidrug|abcA	0.99999950621	72.7	33	51.6	4.9e-08	1
MACB	21	53	HWI-700370F:168:C7JUKANXX:6:2316:13833:26512	MLS	gi:754493745:ref:WP_041910640.1:|FEATURES|macB|MLS|macB	0.999999998921	66.7	33	44.3	7.8e-06	1
ABCA	543	575	HWI-700370F:168:C7JUKANXX:6:2104:18217:64441	multidrug	XP_753111.1|FEATURES|abcA|multidrug|abcA	0.999999598239	75.8	33	55.8	2.6e-09	1
MEXF	670	702	HWI-700370F:168:C7JUKANXX:6:2205:13262:100516	multidrug	gi:764528042:ref:WP_044407471.1:|FEATURES|mexF|multidrug|mexF	1.0	81.8	33	64.3	7.3e-12	1
RPOB2	1017	1049	HWI-700370F:168:C7JUKANXX:6:1203:3502:54718	multidrug	BAD59497.1|FEATURES|rpoB2|multidrug|rpoB2	0.99999953601	90.9	33	69.3	2.3e-13	1
MEXF	933	963	HWI-700370F:168:C7JUKANXX:6:1211:9537:60384	multidrug	gi:940169821:gb:KPX83830.1:|FEATURES|mexF|multidrug|mexF	1.0	77.4	31	49.3	2.4e-07	1
MEXF	367	399	HWI-700370F:168:C7JUKANXX:6:1208:16407:96117	multidrug	YP_001749316|FEATURES|mexF|multidrug|mexF	1.0	87.9	33	61.6	4.7e-11	1
TRIC	699	731	HWI-700370F:168:C7JUKANXX:6:2109:6504:11987	triclosan	NP_248848.1|FEATURES|TriC|triclosan|TriC	0.999999878769	66.7	33	55.5	3.4e-09	1
MDTB	355	387	HWI-700370F:168:C7JUKANXX:6:1204:11726:68329	multidrug	gi:857586086:emb:CRL63207.1:|FEATURES|mdtB|multidrug|mdtB	0.999999986837	63.6	33	45.4	3.5e-06	1
AMRB	880	912	HWI-700370F:168:C7JUKANXX:6:1310:8932:22538	multidrug	AAC27754|FEATURES|amrB|multidrug|amrB	1.0	81.8	33	57.4	9.0e-10	1
ABCA	1183	1215	HWI-700370F:168:C7JUKANXX:6:1305:13644:18746	multidrug	XP_753111.1|FEATURES|abcA|multidrug|abcA	0.999999339297	63.6	33	44.7	6.0e-06	1
AMRB	907	939	HWI-700370F:168:C7JUKANXX:6:2111:5656:22787	multidrug	AAC27754|FEATURES|amrB|multidrug|amrB	1.0	78.8	33	55.8	2.6e-09	1
BACA	216	248	HWI-700370F:168:C7JUKANXX:6:1107:19453:84041	bacitracin	YP_001925041|FEATURES|bacA|bacitracin|bacA	0.999999998928	75.8	33	50.8	8.4e-08	1
RPOB2	741	773	HWI-700370F:168:C7JUKANXX:6:1301:19815:72842	multidrug	BAD59497.1|FEATURES|rpoB2|multidrug|rpoB2	0.99999925031	75.8	33	52.4	2.9e-08	1
MEXD	818	848	HWI-700370F:168:C7JUKANXX:6:2105:4341:53576	multidrug	gi:489253397:ref:WP_003161410.1:|FEATURES|mexD|multidrug|mexD	0.999999999999	64.5	31	45.4	3.5e-06	1
MEXD	977	1009	HWI-700370F:168:C7JUKANXX:6:2108:14366:74337	multidrug	gi:553771491:ref:WP_023103521.1:|FEATURES|mexD|multidrug|mexD	1.0	78.8	33	53.9	9.9e-09	1
MEXD	898	929	HWI-700370F:168:C7JUKANXX:6:2314:5523:20012	multidrug	YP_001668663|FEATURES|mexD|multidrug|mexD	1.0	65.6	32	47.8	7.1e-07	1
TRIC	116	148	HWI-700370F:168:C7JUKANXX:6:1107:15200:7489	triclosan	NP_248848.1|FEATURES|TriC|triclosan|TriC	0.999999811939	72.7	33	58.5	4.0e-10	1
ABCA	875	906	HWI-700370F:168:C7JUKANXX:6:1102:11073:26858	multidrug	XP_753111.1|FEATURES|abcA|multidrug|abcA	0.999999674554	93.8	32	62.4	2.8e-11	1
TRIC	196	228	HWI-700370F:168:C7JUKANXX:6:1109:18088:32590	triclosan	NP_248848.1|FEATURES|TriC|triclosan|TriC	0.99999987024	63.6	33	48.9	3.2e-07	1
CEOB	965	997	HWI-700370F:168:C7JUKANXX:6:2303:11626:94646	multidrug	AAB58161|FEATURES|ceoB|multidrug|ceoB	1.0	90.9	33	60.8	8.1e-11	1
PATA	270	300	HWI-700370F:168:C7JUKANXX:6:2215:7861:35586	fluoroquinolone	NP_417544.5|FEATURES|patA|fluoroquinolone|patA	0.999991975412	67.7	31	44.3	7.8e-06	1
MUXA	200	232	HWI-700370F:168:C7JUKANXX:6:1114:9800:54835	multidrug	NP_251218.1|FEATURES|MuxA|multidrug|MuxA	0.999998790579	60.6	33	44.7	6.0e-06	1
MULTIDRUG_ABC_TRANSPORTER	381	413	HWI-700370F:168:C7JUKANXX:6:1309:16940:48057	multidrug	gi:505420018:ref:WP_015607120.1:|FEATURES|multidrug_ABC_transporter|multidrug|multidrug_ABC_transporter	0.999999999991	63.6	33	46.2	2.1e-06	1
MEXF	257	289	HWI-700370F:168:C7JUKANXX:6:2102:3994:3410	multidrug	YP_001348104|FEATURES|mexF|multidrug|mexF	1.0	84.8	33	56.6	1.5e-09	1
VANR	87	118	HWI-700370F:168:C7JUKANXX:6:2116:14560:43929	glycopeptide	gi:953999146:ref:WP_058083598.1:|FEATURES|vanR|glycopeptide|vanR	0.999145868531	71.9	32	52.0	3.8e-08	1
ABCA	943	974	HWI-700370F:168:C7JUKANXX:6:1109:15151:53195	multidrug	XP_753111.1|FEATURES|abcA|multidrug|abcA	0.999999679126	96.9	32	62.8	2.1e-11	1
MULTIDRUG_ABC_TRANSPORTER	498	530	HWI-700370F:168:C7JUKANXX:6:1213:19985:29625	multidrug	gi:913055317:ref:WP_050357634.1:|FEATURES|multidrug_ABC_transporter|multidrug|multidrug_ABC_transporter	1.0	63.6	33	47.0	1.2e-06	1
TRIC	55	85	HWI-700370F:168:C7JUKANXX:6:2211:10298:66669	triclosan	NP_248848.1|FEATURES|TriC|triclosan|TriC	0.999999899313	64.5	31	51.6	4.9e-08	1
RPOB2	450	482	HWI-700370F:168:C7JUKANXX:6:1116:8784:28535	multidrug	BAD59497.1|FEATURES|rpoB2|multidrug|rpoB2	0.999999488141	84.8	33	65.5	3.3e-12	1
MDTE	82	114	HWI-700370F:168:C7JUKANXX:6:1203:17239:11175	multidrug	CP001918.1.gene3442.p01|FEATURES|mdtE|multidrug|mdtE	0.999998219114	63.6	33	45.1	4.6e-06	1
ABCA	949	982	HWI-700370F:168:C7JUKANXX:6:1205:19815:26192	multidrug	XP_753111.1|FEATURES|abcA|multidrug|abcA	0.999999388064	67.6	34	46.2	2.1e-06	1
TRIC	368	399	HWI-700370F:168:C7JUKANXX:6:1302:12275:88532	triclosan	NP_248848.1|FEATURES|TriC|triclosan|TriC	0.999999851235	75.0	32	48.1	5.4e-07	1
ACRB	490	521	HWI-700370F:168:C7JUKANXX:6:1104:12853:49787	multidrug	CP002695.1.gene992.p01|FEATURES|acrB|multidrug|acrB	1.0	68.8	32	57.4	9.0e-10	1
VANR	79	111	HWI-700370F:168:C7JUKANXX:6:1101:15527:27690	glycopeptide	gi:950257734:ref:WP_057294159.1:|FEATURES|vanR|glycopeptide|vanR	1.0	69.7	33	49.3	2.4e-07	1
MEXF	379	410	HWI-700370F:168:C7JUKANXX:6:2112:7568:89736	multidrug	gi:950580033:ref:WP_057445338.1:|FEATURES|mexF|multidrug|mexF	1.0	87.5	32	60.1	1.4e-10	1
BPEF	124	156	HWI-700370F:168:C7JUKANXX:6:1211:10426:53196	multidrug	ZP_02465589|FEATURES|bpeF|multidrug|bpeF	1.0	78.8	33	57.0	1.2e-09	1
EMRA	291	322	HWI-700370F:168:C7JUKANXX:6:1301:5909:53965	multidrug	gi:930430030:ref:WP_054192373.1:|FEATURES|emrA|multidrug|emrA	0.986149385875	65.6	32	45.8	2.7e-06	1
RPOB2	466	498	HWI-700370F:168:C7JUKANXX:6:2308:14372:44417	multidrug	BAD59497.1|FEATURES|rpoB2|multidrug|rpoB2	0.999999396838	72.7	33	59.3	2.4e-10	1
ABCA	816	848	HWI-700370F:168:C7JUKANXX:6:2314:19390:21822	multidrug	XP_753111.1|FEATURES|abcA|multidrug|abcA	0.999999363089	66.7	33	45.4	3.5e-06	1
POXTA	162	194	HWI-700370F:168:C7JUKANXX:6:2104:5516:8076	multidrug	AVI44920.1|FEATURES|poxtA|multidrug|poxtA	0.999999219944	60.6	33	49.7	1.9e-07	1
ROSB	235	267	HWI-700370F:168:C7JUKANXX:6:1215:1703:59771	fosmidomycin	ZP_04631861|FEATURES|rosB|fosmidomycin|rosB	1.0	81.8	33	56.6	1.5e-09	1
ABCA	1007	1039	HWI-700370F:168:C7JUKANXX:6:2304:3960:85952	multidrug	XP_753111.1|FEATURES|abcA|multidrug|abcA	0.999999523409	66.7	33	51.6	4.9e-08	1
ABCA	246	278	HWI-700370F:168:C7JUKANXX:6:2207:11059:40480	multidrug	XP_753111.1|FEATURES|abcA|multidrug|abcA	0.99999957458	84.8	33	58.2	5.2e-10	1
MULTIDRUG_ABC_TRANSPORTER	483	515	HWI-700370F:168:C7JUKANXX:6:2110:9114:100936	multidrug	gi:516574297:ref:WP_017949361.1:|FEATURES|multidrug_ABC_transporter|multidrug|multidrug_ABC_transporter	1.0	72.7	33	53.5	1.3e-08	1
ROSA	153	185	HWI-700370F:168:C7JUKANXX:6:1201:6507:70116	fosmidomycin	YP_001477378|FEATURES|rosA|fosmidomycin|rosA	1.0	63.6	33	45.8	2.7e-06	1
MDTF	399	431	HWI-700370F:168:C7JUKANXX:6:2202:11622:37931	multidrug	YP_002384138|FEATURES|mdtF|multidrug|mdtF	1.0	93.9	33	62.0	3.6e-11	1
ACRA	263	294	HWI-700370F:168:C7JUKANXX:6:2308:12619:23027	multidrug	gi:857586340:emb:CRL61725.1:|FEATURES|acrA|multidrug|acrA	1.0	71.9	32	54.3	7.6e-09	1
RPOB2	733	765	HWI-700370F:168:C7JUKANXX:6:2214:4313:58045	multidrug	BAD59497.1|FEATURES|rpoB2|multidrug|rpoB2	0.999999209225	81.8	33	56.2	2.0e-09	1
VGBC	146	176	HWI-700370F:168:C7JUKANXX:6:1108:7782:63997	MLS	APB03225.1|FEATURES|vgbC|MLS|vgbC	0.999999999996	64.5	31	45.4	3.5e-06	1
MULTIDRUG_ABC_TRANSPORTER	483	515	HWI-700370F:168:C7JUKANXX:6:1115:6267:77552	multidrug	gi:516574297:ref:WP_017949361.1:|FEATURES|multidrug_ABC_transporter|multidrug|multidrug_ABC_transporter	1.0	78.8	33	56.6	1.5e-09	1
PBP-1A	430	460	HWI-700370F:168:C7JUKANXX:6:2108:2425:44852	beta-lactam	YP_001292390|FEATURES|PBP-1A|beta-lactam|PBP-1A	1.0	64.5	31	48.1	5.4e-07	1
YOJI	353	383	HWI-700370F:168:C7JUKANXX:6:1110:2134:12930	peptide	NP_416715.1|FEATURES|YojI|peptide|YojI	0.999999796105	64.5	31	45.1	4.6e-06	1
TRIC	779	811	HWI-700370F:168:C7JUKANXX:6:1214:16387:91462	triclosan	NP_248848.1|FEATURES|TriC|triclosan|TriC	0.999999966658	72.7	33	57.4	9.0e-10	1
ABCA	827	859	HWI-700370F:168:C7JUKANXX:6:1212:1325:29818	multidrug	XP_753111.1|FEATURES|abcA|multidrug|abcA	0.99999950621	72.7	33	50.8	8.4e-08	1
RIFAMPIN_MONOOXYGENASE	277	308	HWI-700370F:168:C7JUKANXX:6:1312:2840:77005	rifamycin	gi:663760960:ref:WP_030535072.1:|FEATURES|rifampin_monooxygenase|rifamycin|rifampin_monooxygenase	1.0	65.6	32	50.4	1.1e-07	1
MSBA	364	394	HWI-700370F:168:C7JUKANXX:6:2106:19504:82432	nitroimidazole	NP_415434.1|FEATURES|msbA|nitroimidazole|msbA	0.999757833842	77.4	31	48.9	3.2e-07	1
ABCA	874	904	HWI-700370F:168:C7JUKANXX:6:2305:10189:64953	multidrug	XP_753111.1|FEATURES|abcA|multidrug|abcA	0.999999363089	71.0	31	47.4	9.3e-07	1
ROSB	18	48	HWI-700370F:168:C7JUKANXX:6:1107:14666:100985	fosmidomycin	gi:1001786599:ref:WP_061324791.1:|FEATURES|rosB|fosmidomycin|rosB	0.999999999998	67.7	31	45.4	3.5e-06	1
OPTRA	204	236	HWI-700370F:168:C7JUKANXX:6:2212:19699:29834	oxazolidinone	AKA86814|FEATURES|optrA|oxazolidinone|optrA	0.999246826073	63.6	33	48.1	5.4e-07	1
[truncated: 14,488 more rows]
