# Supplementary material for: Machine learning algorithm to characterize antimicrobial resistance associated with the International Space Station surface microbiome
Source: Microbiome. 2022 Aug 24;10:134. doi: 10.1186/s40168-022-01332-w (PMC9400218; doi:10.1186/s40168-022-01332-w)
Supplement: Supplementary file 6 — Additional file 5: File S1. Raw results of the DeepARG analyses (zip compressed). [file 40168_2022_1332_MOESM5_ESM.zip › Additional file 5- File S1/DeepARG-SS/F3_L4_PMA_FLT_.out.mapping.ARG]

#ARG	query-start	query-end	read_id	predicted_ARG-class	best-hit	probability	identity	alignment-length	alignment-bitscore	alignment-evalue	counts
SERRATIA_MARCESCENS_OMP1	60	91	SRX3808508.4442185	multidrug	AIA49384.1|FEATURES|Serratia_marcescens_Omp1|multidrug|Serratia_marcescens_Omp1	0.999962946108	93.8	32	67.0	1.1e-12	1
ACRB	545	576	SRX3808508.7719234	multidrug	gi:503341948:ref:WP_013576609.1:|FEATURES|acrB|multidrug|acrB	0.999999998432	75.0	32	48.5	4.0e-07	1
OQXB	993	1025	SRX3808508.16115342	multidrug	YP_001693238|FEATURES|oqxB|multidrug|oqxB	1.0	97.0	33	65.9	2.5e-12	1
NMCR	19	51	SRX3808508.16091807	beta-lactam	CAA79966.1|FEATURES|NmcR|beta-lactam|NmcR	0.999999988917	78.8	33	53.5	1.3e-08	1
ACRA	105	136	SRX3808508.12098629	multidrug	YP_002396538|FEATURES|acrA|multidrug|acrA	1.0	84.4	32	56.2	2.0e-09	1
ESCHERICHIA_COLI_LAMB	247	277	SRX3808508.6914812	multidrug	BAB38442|FEATURES|Escherichia_coli_LamB|multidrug|Escherichia_coli_LamB	0.999995325328	74.2	31	53.5	1.3e-08	1
COB(I)ALAMIN_ADENOLSYLTRANSFERASE	96	127	SRX3808508.12782907	unclassified	gi:447201622:ref:WP_001278878.1:|FEATURES|cob(I)alamin_adenolsyltransferase|unclassified|cob(I)alamin_adenolsyltransferase	1.0	75.0	32	56.2	1.9e-09	1
OMPR	257	289	SRX3808508.6465425	multidrug	CP000034.1.gene3672.p01|FEATURES|ompR|multidrug|ompR	0.999999245979	93.9	33	67.0	1.1e-12	1
ESCHERICHIA_COLI_LAMB	76	108	SRX3808508.12648942	multidrug	BAB38442|FEATURES|Escherichia_coli_LamB|multidrug|Escherichia_coli_LamB	0.999997829117	90.9	33	71.2	6.0e-14	1
MEXB	195	226	SRX3808508.13558348	multidrug	gi:759528585:ref:WP_043248665.1:|FEATURES|mexB|multidrug|mexB	0.99999999993	68.8	32	48.1	5.4e-07	1
NMCR	20	52	SRX3808508.980523	beta-lactam	CAA79966.1|FEATURES|NmcR|beta-lactam|NmcR	0.999999991333	81.8	33	55.1	4.4e-09	1
MDTG	61	93	SRX3808508.12502228	multidrug	gi:238720149:gb:EEQ11953.1:|FEATURES|mdtG|multidrug|mdtG	1.0	72.7	33	54.7	5.8e-09	1
OPRM	375	405	SRX3808508.12010873	multidrug	gi:872412160:emb:CRX31464.1:|FEATURES|oprM|multidrug|oprM	0.999999972366	67.7	31	48.1	5.4e-07	1
MDTB	302	332	SRX3808508.10487867	multidrug	gi:447120656:ref:WP_001197912.1:|FEATURES|mdtB|multidrug|mdtB	0.999999989972	71.0	31	45.1	4.3e-06	1
ARNA	79	111	SRX3808508.1226116	polymyxin	gi:851928593:ref:WP_048220996.1:|FEATURES|arnA|polymyxin|arnA	0.900271955445	84.8	33	58.9	3.1e-10	1
ARNA	217	248	SRX3808508.12944506	polymyxin	gi:693056672:ref:WP_032224529.1:|FEATURES|arnA|polymyxin|arnA	0.995358239614	68.8	32	55.8	2.6e-09	1
TRANSCRIPTIONAL_REGULATORY_PROTEIN_CPXR_CPXR	171	203	SRX3808508.12020445	unclassified	CP001918.1.gene5135.p01|FEATURES|transcriptional_regulatory_protein_CpxR_cpxR|unclassified|transcriptional_regulatory_protein_CpxR_cpxR	1.0	97.0	33	68.6	3.9e-13	1
MDTB	733	764	SRX3808508.4564157	multidrug	CP001918.1.gene3440.p01|FEATURES|mdtB|multidrug|mdtB	0.999998606584	81.2	32	57.4	9.0e-10	1
RAMA	36	68	SRX3808508.16483816	multidrug	AFK13828.1|FEATURES|ramA|multidrug|ramA	0.999999318294	63.6	33	50.4	1.1e-07	1
MDTK	368	400	SRX3808508.3325623	fluoroquinolone	AML99881.1|FEATURES|MdtK|fluoroquinolone|MdtK	0.999978998242	63.6	33	50.1	1.4e-07	1
CPXA	356	388	SRX3808508.5336788	aminoglycoside:aminocoumarin	NP_312864.1|FEATURES|cpxA|aminoglycoside:aminocoumarin|cpxA	0.998764923129	78.8	33	54.7	5.8e-09	1
MACB	538	570	SRX3808508.5450885	MLS	AAV85982.1|FEATURES|macB|MLS|macB	1.0	84.8	33	59.3	2.4e-10	1
MDTH	279	310	SRX3808508.1525274	multidrug	gi:490859158:ref:WP_004721200.1:|FEATURES|mdtH|multidrug|mdtH	0.999999999997	68.8	32	48.1	5.4e-07	1
APH(6)-I	229	261	SRX3808508.13814294	aminoglycoside	gi:446403108:ref:WP_000480963.1:|FEATURES|aph(6)-I|aminoglycoside|aph(6)-I	1.0	100.0	33	72.0	3.5e-14	1
SERRATIA_MARCESCENS_OMP1	19	50	SRX3808508.9033331	multidrug	AIA49384.1|FEATURES|Serratia_marcescens_Omp1|multidrug|Serratia_marcescens_Omp1	0.999999663347	71.9	32	49.7	1.8e-07	1
EMRR	45	77	SRX3808508.516922	fluoroquinolone	NP_417169.1|FEATURES|emrR|fluoroquinolone|emrR	0.999961776015	87.9	33	59.3	2.4e-10	1
OMPR	210	241	SRX3808508.6361923	multidrug	NC_008702.1.4607594.p01|FEATURES|ompR|multidrug|ompR	0.999998025083	75.0	32	50.4	1.1e-07	1
OQXB	7	39	SRX3808508.9616333	multidrug	YP_001693238|FEATURES|oqxB|multidrug|oqxB	1.0	90.9	33	62.8	2.1e-11	1
PENA	50	82	SRX3808508.991404	beta-lactam	ZP_04656349|FEATURES|penA|beta-lactam|penA	1.0	72.7	33	53.5	1.3e-08	1
MDTK	56	88	SRX3808508.13777051	fluoroquinolone	AML99881.1|FEATURES|MdtK|fluoroquinolone|MdtK	0.999993569089	87.9	33	58.9	3.1e-10	1
TRIC	428	460	SRX3808508.5273787	triclosan	NP_248848.1|FEATURES|TriC|triclosan|TriC	0.999999993679	78.8	33	59.7	1.8e-10	1
MDTK	253	285	SRX3808508.13609874	multidrug	ZP_03000572|FEATURES|mdtK|multidrug|mdtK	1.0	93.9	33	60.5	1.1e-10	1
BACA	168	199	SRX3808508.15444867	bacitracin	Q6D159|FEATURES|bacA|bacitracin|bacA	1.0	93.8	32	61.2	6.2e-11	1
MCR-4	435	466	SRX3808508.1811834	peptide	ASR73329.1|FEATURES|MCR-4|peptide|MCR-4	0.999999999523	71.9	32	51.2	6.2e-08	1
APH(6)-I	127	159	SRX3808508.5036951	aminoglycoside	gi:802115701:ref:WP_046033939.1:|FEATURES|aph(6)-I|aminoglycoside|aph(6)-I	1.0	100.0	33	70.9	7.8e-14	1
PBP-1B	285	317	SRX3808508.6706781	beta-lactam	YP_002467958|FEATURES|PBP-1B|beta-lactam|PBP-1B	0.999999999423	78.8	33	57.4	9.0e-10	1
PENA	531	563	SRX3808508.12434898	beta-lactam	ZP_04656349|FEATURES|penA|beta-lactam|penA	1.0	78.8	33	57.0	1.2e-09	1
EMRB	253	285	SRX3808508.4192949	multidrug	gi:661298237:ref:WP_029991091.1:|FEATURES|emrB|multidrug|emrB	0.999942609889	87.9	33	67.0	1.1e-12	1
MACB	141	172	SRX3808508.13280653	MLS	gi:545231548:ref:WP_021531156.1:|FEATURES|macB|MLS|macB	1.0	65.6	32	44.7	6.0e-06	1
TETR	22	53	SRX3808508.5015319	tetracycline	CAD09823.1|FEATURES|tetR|tetracycline|tetR	0.999999791666	71.9	32	54.7	5.8e-09	1
TETA	413	443	SRX3808508.5548054	tetracycline	gi:171851258:emb:CAQ04234.1:|FEATURES|tetA|tetracycline|tetA	0.999999234596	64.5	31	44.3	7.8e-06	1
ARNA	429	461	SRX3808508.4766634	polymyxin	gi:851899656:ref:WP_048211088.1:|FEATURES|arnA|polymyxin|arnA	0.956110223663	87.9	33	69.3	2.3e-13	1
ESCHERICHIA_COLI_LAMB	317	349	SRX3808508.14117231	multidrug	BAB38442|FEATURES|Escherichia_coli_LamB|multidrug|Escherichia_coli_LamB	0.99999668578	66.7	33	60.1	1.4e-10	1
ACRB	868	899	SRX3808508.10298224	multidrug	NP_752514|FEATURES|acrB|multidrug|acrB	1.0	90.6	32	59.7	1.7e-10	1
PBP-1B	639	671	SRX3808508.6694963	beta-lactam	YP_002467958|FEATURES|PBP-1B|beta-lactam|PBP-1B	0.999999999692	66.7	33	60.8	8.1e-11	1
RPOB2	1003	1035	SRX3808508.5233656	multidrug	BAD59497.1|FEATURES|rpoB2|multidrug|rpoB2	0.999999334847	72.7	33	53.9	9.9e-09	1
OQXB	742	772	SRX3808508.6694967	multidrug	YP_001693238|FEATURES|oqxB|multidrug|oqxB	0.99999993439	90.3	31	59.7	1.7e-10	1
ACRB	622	653	SRX3808508.3195306	multidrug	gi:502789935:ref:WP_013024911.1:|FEATURES|acrB|multidrug|acrB	0.999999999566	81.2	32	56.6	1.5e-09	1
PENA	310	340	SRX3808508.13840493	beta-lactam	YP_002146111|FEATURES|penA|beta-lactam|penA	1.0	67.7	31	45.8	2.7e-06	1
EMRA	132	163	SRX3808508.15289950	multidrug	gi:797196726:ref:WP_045857723.1:|FEATURES|emrA|multidrug|emrA	0.982666765905	78.1	32	52.0	3.6e-08	1
PBP-1B	282	313	SRX3808508.2640014	beta-lactam	YP_002467958|FEATURES|PBP-1B|beta-lactam|PBP-1B	0.999999998903	75.0	32	53.9	9.6e-09	1
RPOB2	683	713	SRX3808508.15708631	multidrug	BAD59497.1|FEATURES|rpoB2|multidrug|rpoB2	0.999999178665	64.5	31	47.8	7.1e-07	1
MEXT	26	57	SRX3808508.16480546	multidrug	gi:751314291:ref:WP_041021175.1:|FEATURES|mexT|multidrug|mexT	0.999999995378	71.9	32	50.8	8.1e-08	1
TOLC	400	431	SRX3808508.14534534	multidrug	gi:974587728:ref:WP_059178023.1:|FEATURES|TolC|multidrug|TolC	1.0	93.8	32	61.6	4.6e-11	1
TOLC	401	431	SRX3808508.10061082	multidrug	gi:565892113:ref:WP_023972176.1:|FEATURES|TolC|multidrug|TolC	1.0	93.5	31	61.6	4.7e-11	1
ROSA	65	96	SRX3808508.12992893	fosmidomycin	YP_001477378|FEATURES|rosA|fosmidomycin|rosA	1.0	84.4	32	63.5	1.2e-11	1
RPOB2	779	810	SRX3808508.8553053	multidrug	BAD59497.1|FEATURES|rpoB2|multidrug|rpoB2	0.999999423121	87.5	32	58.5	4.0e-10	1
TRANSCRIPTIONAL_REGULATORY_PROTEIN_CPXR_CPXR	42	73	SRX3808508.11256643	unclassified	CP000647.1.gene4257.p01|FEATURES|transcriptional_regulatory_protein_CpxR_cpxR|unclassified|transcriptional_regulatory_protein_CpxR_cpxR	0.999999997121	68.8	32	48.1	5.4e-07	1
ACRB	362	394	SRX3808508.5281358	multidrug	gi:493959393:ref:WP_006902972.1:|FEATURES|acrB|multidrug|acrB	1.0	100.0	33	65.9	2.5e-12	1
PBP-1B	560	592	SRX3808508.13489195	beta-lactam	YP_002467958|FEATURES|PBP-1B|beta-lactam|PBP-1B	0.999999994765	60.6	33	45.4	3.5e-06	1
OQXA	329	360	SRX3808508.5414789	multidrug	YP_001693237.1|FEATURES|oqxA|multidrug|oqxA	0.999997455319	68.8	32	47.8	7.1e-07	1
VANA	99	131	SRX3808508.12727683	glycopeptide	KF478993.1.gene3.p01|FEATURES|vanA|glycopeptide|vanA	0.999999828719	63.6	33	50.1	1.4e-07	1
BICYCLOMYCIN-MULTIDRUG_EFFLUX_PROTEIN_BCR	306	336	SRX3808508.15332349	multidrug	YP_002237398|FEATURES|bicyclomycin-multidrug_efflux_protein_bcr|multidrug|bicyclomycin-multidrug_efflux_protein_bcr	1.0	80.6	31	51.6	4.6e-08	1
MSBA	62	94	SRX3808508.4363193	nitroimidazole	NP_415434.1|FEATURES|msbA|nitroimidazole|msbA	0.999902047943	81.8	33	65.1	4.3e-12	1
CLASS_C	328	360	SRX3808508.3442675	beta-lactam	gi:525770206:ref:WP_020826741.1:|FEATURES|class_C|beta-lactam|class_C	1.0	81.8	33	65.5	3.3e-12	1
APH(6)-I	1	32	SRX3808508.15283383	aminoglycoside	ZP_04405450|FEATURES|aph(6)-I|aminoglycoside|aph(6)-I	1.0	96.9	32	72.0	3.5e-14	1
MDTG	244	275	SRX3808508.8708028	multidrug	NP_460125|FEATURES|mdtG|multidrug|mdtG	1.0	75.0	32	52.8	2.2e-08	1
RPOB2	683	713	SRX3808508.6074036	multidrug	BAD59497.1|FEATURES|rpoB2|multidrug|rpoB2	0.999999178665	64.5	31	47.8	7.1e-07	1
PENA	18	50	SRX3808508.8044889	beta-lactam	ZP_04656349|FEATURES|penA|beta-lactam|penA	1.0	63.6	33	47.4	9.3e-07	1
MACA	66	97	SRX3808508.13635178	MLS	gi:490836655:ref:WP_004698731.1:|FEATURES|macA|MLS|macA	1.0	65.6	32	47.8	7.1e-07	1
KASUGAMYCIN_RESISTANCE_PROTEIN_KSGA	233	264	SRX3808508.7786624	aminoglycoside	YP_001476958|FEATURES|kasugamycin_resistance_protein_ksgA|aminoglycoside|kasugamycin_resistance_protein_ksgA	0.99999997284	68.8	32	47.4	9.3e-07	1
BICYCLOMYCIN-MULTIDRUG_EFFLUX_PROTEIN_BCR	205	236	SRX3808508.5428798	multidrug	YP_001452184|FEATURES|bicyclomycin-multidrug_efflux_protein_bcr|multidrug|bicyclomycin-multidrug_efflux_protein_bcr	1.0	84.4	32	65.9	2.5e-12	1
CLASS_C	50	82	SRX3808508.4395328	beta-lactam	gi:752536579:ref:WP_041208093.1:|FEATURES|class_C|beta-lactam|class_C	1.0	66.7	33	52.0	3.8e-08	1
MDTD	290	322	SRX3808508.14199007	multidrug	NC_002695.1.916587.p01|FEATURES|mdtD|multidrug|mdtD	0.999999999974	81.8	33	63.2	1.6e-11	1
OMPR	56	89	SRX3808508.12795856	multidrug	gi:909830386:gb:AKU13184.1:|FEATURES|ompR|multidrug|ompR	0.999997923687	67.6	34	47.8	7.1e-07	1
TETD	90	122	SRX3808508.5371003	tetracycline	gi:135617:sp:P28816.1:TETD_ECOLX|FEATURES|tetD|tetracycline|tetD	0.999999998434	63.6	33	44.3	7.8e-06	1
TOLC	135	167	SRX3808508.551991	multidrug	gi:695774696:ref:WP_032697552.1:|FEATURES|TolC|multidrug|TolC	1.0	87.9	33	62.4	2.8e-11	1
ARNA	378	410	SRX3808508.6096150	polymyxin	gi:735685540:ref:WP_034173220.1:|FEATURES|arnA|polymyxin|arnA	0.960852295568	100.0	33	71.6	4.6e-14	1
SDIA	42	72	SRX3808508.5207478	unclassified	gi:695763851:ref:WP_032686892.1:|FEATURES|sdiA|unclassified|sdiA	1.0	67.7	31	50.4	1.0e-07	1
PENA	431	461	SRX3808508.15106010	beta-lactam	ZP_04656349|FEATURES|penA|beta-lactam|penA	1.0	74.2	31	52.8	2.1e-08	1
MSBA	395	427	SRX3808508.5907239	nitroimidazole	NP_415434.1|FEATURES|msbA|nitroimidazole|msbA	0.999836417649	90.9	33	63.5	1.2e-11	1
KASUGAMYCIN_RESISTANCE_PROTEIN_KSGA	167	198	SRX3808508.9040431	aminoglycoside	YP_001454848|FEATURES|kasugamycin_resistance_protein_ksgA|aminoglycoside|kasugamycin_resistance_protein_ksgA	0.999949793808	87.5	32	62.4	2.8e-11	1
MAJOR_FACILITATOR_SUPERFAMILY_TRANSPORTER	29	61	SRX3808508.11350979	multidrug	CP001918.1.gene2931.p01|FEATURES|major_facilitator_superfamily_transporter|multidrug|major_facilitator_superfamily_transporter	0.999999819672	97.0	33	68.2	5.1e-13	1
ACRB	883	914	SRX3808508.14663106	multidrug	AAQ21216|FEATURES|acrB|multidrug|acrB	1.0	96.9	32	65.9	2.4e-12	1
ACRB	152	184	SRX3808508.4686571	multidrug	gi:485731880:ref:WP_001359514.1:|FEATURES|acrB|multidrug|acrB	1.0	75.8	33	55.1	4.4e-09	1
SERRATIA_MARCESCENS_OMP1	141	173	SRX3808508.5152439	multidrug	AIA49384.1|FEATURES|Serratia_marcescens_Omp1|multidrug|Serratia_marcescens_Omp1	0.870784456557	81.8	33	61.2	6.2e-11	1
ACRB	28	59	SRX3808508.15286601	multidrug	gi:485731880:ref:WP_001359514.1:|FEATURES|acrB|multidrug|acrB	1.0	84.4	32	57.0	1.1e-09	1
BAES	259	291	SRX3808508.7733232	multidrug	BAA15934.1|FEATURES|baeS|multidrug|baeS	0.999998809812	66.7	33	48.1	5.4e-07	1
CAMP-REGULATORY_PROTEIN	80	112	SRX3808508.5591640	unclassified	gi:490367208:ref:WP_004246872.1:|FEATURES|cAMP-regulatory_protein|unclassified|cAMP-regulatory_protein	0.941807970741	93.9	33	66.6	1.5e-12	1
ACRA	161	193	SRX3808508.8844028	multidrug	NC_002695.1.912781.p01|FEATURES|acrA|multidrug|acrA	1.0	81.8	33	55.1	4.4e-09	1
YOJI	73	105	SRX3808508.7437862	peptide	NP_416715.1|FEATURES|YojI|peptide|YojI	0.999999782418	78.8	33	56.6	1.5e-09	1
APH(3'')-I	121	153	SRX3808508.5706331	aminoglycoside	DQ464881.1.gene4.p01|FEATURES|aph(3'')-I|aminoglycoside|aph(3'')-I	1.0	100.0	33	70.1	1.3e-13	1
TOLC	400	431	SRX3808508.263932	multidrug	gi:974587728:ref:WP_059178023.1:|FEATURES|TolC|multidrug|TolC	1.0	93.8	32	61.6	4.6e-11	1
ACRB	845	875	SRX3808508.8014813	multidrug	gi:497324874:ref:WP_009639087.1:|FEATURES|acrB|multidrug|acrB	1.0	71.0	31	50.1	1.4e-07	1
MDTG	67	97	SRX3808508.12256398	multidrug	gi:313635905:gb:EFS01863.1:|FEATURES|mdtG|multidrug|mdtG	0.999999789174	67.7	31	45.4	3.4e-06	1
EMRB	40	72	SRX3808508.1052600	multidrug	gi:916813154:ref:WP_051420210.1:|FEATURES|emrB|multidrug|emrB	0.999963992748	78.8	33	51.6	4.9e-08	1
MSBA	174	204	SRX3808508.11893313	nitroimidazole	NP_415434.1|FEATURES|msbA|nitroimidazole|msbA	0.999705147434	83.9	31	54.3	7.1e-09	1
PBP-1B	163	194	SRX3808508.4256093	beta-lactam	YP_002467958|FEATURES|PBP-1B|beta-lactam|PBP-1B	0.999999995828	68.8	32	49.3	2.4e-07	1
RPOB2	415	447	SRX3808508.48936	multidrug	BAD59497.1|FEATURES|rpoB2|multidrug|rpoB2	0.999999334847	72.7	33	53.9	9.9e-09	1
PENA	560	591	SRX3808508.12003031	beta-lactam	ZP_04656349|FEATURES|penA|beta-lactam|penA	1.0	81.2	32	62.4	2.7e-11	1
ACRB	227	258	SRX3808508.14553632	multidrug	gi:763385966:ref:WP_044243114.1:|FEATURES|acrB|multidrug|acrB	1.0	87.5	32	59.3	2.3e-10	1
KLEBSIELLA_PNEUMONIAE_OMPK36	294	325	SRX3808508.7487090	beta-lactam	YP_005228001.1|FEATURES|Klebsiella_pneumoniae_OmpK36|beta-lactam|Klebsiella_pneumoniae_OmpK36	0.999999878135	65.6	32	52.0	3.8e-08	1
ACRB	584	616	SRX3808508.10332938	multidrug	gi:643662068:ref:WP_025246873.1:|FEATURES|acrB|multidrug|acrB	1.0	90.9	33	63.9	9.6e-12	1
PMRF	78	109	SRX3808508.9088716	peptide	AAC75314.1|FEATURES|PmrF|peptide|PmrF	0.999999699853	93.8	32	66.6	1.4e-12	1
CPXA	81	113	SRX3808508.14248825	aminoglycoside:aminocoumarin	NP_312864.1|FEATURES|cpxA|aminoglycoside:aminocoumarin|cpxA	0.999351112065	81.8	33	59.7	1.8e-10	1
TOLC	124	156	SRX3808508.12674714	multidrug	gi:763321415:ref:WP_044179865.1:|FEATURES|TolC|multidrug|TolC	1.0	90.9	33	61.2	6.2e-11	1
RPOB2	264	295	SRX3808508.14046192	multidrug	BAD59497.1|FEATURES|rpoB2|multidrug|rpoB2	0.999999280828	65.6	32	51.6	4.8e-08	1
KDPE	159	191	SRX3808508.7021296	aminoglycoside	NP_415222.1|FEATURES|kdpE|aminoglycoside|kdpE	0.999996430045	93.9	33	68.6	3.9e-13	1
SERRATIA_MARCESCENS_OMP1	5	36	SRX3808508.13774503	multidrug	AIA49384.1|FEATURES|Serratia_marcescens_Omp1|multidrug|Serratia_marcescens_Omp1	0.99997742671	68.8	32	46.2	2.1e-06	1
MDTG	46	76	SRX3808508.15639407	multidrug	ZP_04635523|FEATURES|mdtG|multidrug|mdtG	0.999999999912	61.3	31	45.8	2.7e-06	1
MEXB	438	470	SRX3808508.7359312	multidrug	gi:505288054:ref:WP_015475156.1:|FEATURES|mexB|multidrug|mexB	1.0	90.9	33	60.5	1.1e-10	1
PBP-1A	303	333	SRX3808508.4067751	beta-lactam	YP_001292390|FEATURES|PBP-1A|beta-lactam|PBP-1A	1.0	62.5	32	45.4	3.4e-06	1
APH(6)-I	206	237	SRX3808508.6594554	aminoglycoside	gi:515967030:ref:WP_017397613.1:|FEATURES|aph(6)-I|aminoglycoside|aph(6)-I	1.0	96.9	32	66.6	1.4e-12	1
ARNA	308	339	SRX3808508.5661624	polymyxin	gi:851899656:ref:WP_048211088.1:|FEATURES|arnA|polymyxin|arnA	0.995394604728	87.5	32	59.7	1.8e-10	1
MDTK	378	409	SRX3808508.13817174	fluoroquinolone	AML99881.1|FEATURES|MdtK|fluoroquinolone|MdtK	0.999967356314	65.6	32	47.0	1.2e-06	1
BICYCLOMYCIN-MULTIDRUG_EFFLUX_PROTEIN_BCR	317	348	SRX3808508.10437695	multidrug	YP_689681|FEATURES|bicyclomycin-multidrug_efflux_protein_bcr|multidrug|bicyclomycin-multidrug_efflux_protein_bcr	1.0	93.8	32	62.8	2.1e-11	1
MACB	145	176	SRX3808508.6840276	MLS	gi:1031824807:ref:WP_064152164.1:|FEATURES|macB|MLS|macB	1.0	75.0	32	47.0	1.2e-06	1
ACRB	861	893	SRX3808508.4160494	multidrug	NP_752514|FEATURES|acrB|multidrug|acrB	1.0	87.9	33	60.1	1.4e-10	1
MCR-4	428	458	SRX3808508.14269871	peptide	ASR73329.1|FEATURES|MCR-4|peptide|MCR-4	0.99999955841	61.3	31	44.7	5.8e-06	1
OMPR	9	41	SRX3808508.4726600	multidrug	NC_008702.1.4607594.p01|FEATURES|ompR|multidrug|ompR	0.99999796797	69.7	33	49.7	1.9e-07	1
ACRB	465	497	SRX3808508.12902301	multidrug	gi:495735716:ref:WP_008460295.1:|FEATURES|acrB|multidrug|acrB	1.0	90.9	33	56.6	1.5e-09	1
TRIC	132	164	SRX3808508.13248639	triclosan	NP_248848.1|FEATURES|TriC|triclosan|TriC	0.999999958562	60.6	33	48.5	4.2e-07	1
BICYCLOMYCIN-MULTIDRUG_EFFLUX_PROTEIN_BCR	323	353	SRX3808508.10545415	multidrug	YP_689681|FEATURES|bicyclomycin-multidrug_efflux_protein_bcr|multidrug|bicyclomycin-multidrug_efflux_protein_bcr	1.0	93.5	31	60.8	7.9e-11	1
ACRB	351	382	SRX3808508.14797034	multidrug	gi:485731880:ref:WP_001359514.1:|FEATURES|acrB|multidrug|acrB	1.0	81.2	32	55.5	3.4e-09	1
MUXB	345	375	SRX3808508.5105055	multidrug	NP_251217.1|FEATURES|MuxB|multidrug|MuxB	0.999999999996	93.5	31	57.0	1.1e-09	1
YOJI	82	113	SRX3808508.16316247	peptide	NP_416715.1|FEATURES|YojI|peptide|YojI	0.999999745627	84.4	32	54.7	5.6e-09	1
ACRB	922	952	SRX3808508.10084499	multidrug	CP002695.1.gene992.p01|FEATURES|acrB|multidrug|acrB	1.0	83.9	31	56.6	1.5e-09	1
COB(I)ALAMIN_ADENOLSYLTRANSFERASE	131	161	SRX3808508.15856496	unclassified	gi:915954384:ref:WP_050939464.1:|FEATURES|cob(I)alamin_adenolsyltransferase|unclassified|cob(I)alamin_adenolsyltransferase	1.0	67.7	31	45.8	2.5e-06	1
BAER	184	214	SRX3808508.10632936	multidrug	YP_490321.1|FEATURES|baeR|multidrug|baeR	0.999997488368	96.8	31	65.1	4.0e-12	1
KDPE	145	176	SRX3808508.8427909	aminoglycoside	NP_415222.1|FEATURES|kdpE|aminoglycoside|kdpE	0.99998988948	84.4	32	55.8	2.6e-09	1
TRANSCRIPTIONAL_REGULATORY_PROTEIN_CPXR_CPXR	197	228	SRX3808508.2234121	unclassified	CP001918.1.gene5135.p01|FEATURES|transcriptional_regulatory_protein_CpxR_cpxR|unclassified|transcriptional_regulatory_protein_CpxR_cpxR	1.0	96.9	32	72.0	3.4e-14	1
MEXK	400	432	SRX3808508.4382030	multidrug	AAG07064.1|FEATURES|MexK|multidrug|MexK	0.999999575961	72.7	33	56.6	1.5e-09	1
ESCHERICHIA_COLI_LAMB	317	349	SRX3808508.16190955	multidrug	BAB38442|FEATURES|Escherichia_coli_LamB|multidrug|Escherichia_coli_LamB	0.99999668578	66.7	33	60.1	1.4e-10	1
APH(6)-I	49	80	SRX3808508.4989908	aminoglycoside	gi:515967030:ref:WP_017397613.1:|FEATURES|aph(6)-I|aminoglycoside|aph(6)-I	1.0	100.0	32	67.8	6.4e-13	1
TRANSCRIPTIONAL_REGULATORY_PROTEIN_CPXR_CPXR	155	187	SRX3808508.8416319	unclassified	CP001918.1.gene5135.p01|FEATURES|transcriptional_regulatory_protein_CpxR_cpxR|unclassified|transcriptional_regulatory_protein_CpxR_cpxR	1.0	97.0	33	65.9	2.5e-12	1
OMPR	384	416	SRX3808508.7937245	multidrug	CP000034.1.gene3672.p01|FEATURES|ompR|multidrug|ompR	0.999999024257	84.8	33	61.2	6.2e-11	1
CPXA	404	436	SRX3808508.6991748	aminoglycoside:aminocoumarin	NP_312864.1|FEATURES|cpxA|aminoglycoside:aminocoumarin|cpxA	0.999786058699	97.0	33	70.9	7.8e-14	1
OQXA	164	195	SRX3808508.11508689	multidrug	YP_001693237.1|FEATURES|oqxA|multidrug|oqxA	1.0	84.4	32	56.6	1.5e-09	1
ACRB	881	913	SRX3808508.9268140	multidrug	gi:447055218:ref:WP_001132474.1:|FEATURES|acrB|multidrug|acrB	1.0	93.9	33	65.5	3.3e-12	1
MDTK	400	432	SRX3808508.14622470	multidrug	gi:558088995:ref:WP_023481339.1:|FEATURES|mdtK|multidrug|mdtK	1.0	81.8	33	62.4	2.8e-11	1
ACRB	861	893	SRX3808508.11508687	multidrug	gi:491078681:ref:WP_004940301.1:|FEATURES|acrB|multidrug|acrB	1.0	100.0	33	66.6	1.5e-12	1
PBP-1A	155	187	SRX3808508.65707	beta-lactam	YP_001292390|FEATURES|PBP-1A|beta-lactam|PBP-1A	1.0	75.8	33	55.8	2.6e-09	1
EMRA	307	338	SRX3808508.11648579	multidrug	gi:851936789:ref:WP_048225242.1:|FEATURES|emrA|multidrug|emrA	0.990866025892	93.8	32	65.1	4.2e-12	1
OMPF	267	297	SRX3808508.8105290	multidrug	gi:522181156:ref:WP_020689704.1:|FEATURES|ompF|multidrug|ompF	0.999999946837	67.7	31	49.7	1.8e-07	1
MDTK	56	88	SRX3808508.1187875	fluoroquinolone	AML99881.1|FEATURES|MdtK|fluoroquinolone|MdtK	0.999996790035	90.9	33	64.3	7.3e-12	1
ADEH	298	329	SRX3808508.14702709	multidrug	CAJ77855.1|FEATURES|adeH|multidrug|adeH	0.999999001253	62.5	32	44.3	7.8e-06	1
ACRB	28	59	SRX3808508.15197074	multidrug	gi:485731880:ref:WP_001359514.1:|FEATURES|acrB|multidrug|acrB	1.0	81.2	32	54.7	5.6e-09	1
MEXA	143	174	SRX3808508.9284979	multidrug	gi:759812131:ref:WP_043509561.1:|FEATURES|mexA|multidrug|mexA	1.0	65.6	32	45.1	4.6e-06	1
CTX-M	100	131	SRX3808508.11960330	beta-lactam	JX313020.1.gene1.p1|FEATURES|CTX-M-132|beta-lactam|CTX-M	0.999975261528	62.5	32	50.8	8.4e-08	1
ACRF	844	874	SRX3808508.10071616	multidrug	AAC76298.1|FEATURES|AcrF|multidrug|AcrF	1.0	96.8	31	66.2	1.9e-12	1
KASUGAMYCIN_RESISTANCE_PROTEIN_KSGA	202	234	SRX3808508.6579451	aminoglycoside	B7LVU5|FEATURES|kasugamycin_resistance_protein_ksgA|aminoglycoside|kasugamycin_resistance_protein_ksgA	1.0	81.8	33	58.5	4.0e-10	1
APH(6)-I	181	213	SRX3808508.12948149	aminoglycoside	gi:515967030:ref:WP_017397613.1:|FEATURES|aph(6)-I|aminoglycoside|aph(6)-I	1.0	97.0	33	70.5	1.0e-13	1
MSBA	386	418	SRX3808508.12948148	nitroimidazole	NP_415434.1|FEATURES|msbA|nitroimidazole|msbA	0.999829617936	81.8	33	59.7	1.8e-10	1
MDTG	15	46	SRX3808508.12684076	multidrug	ZP_04004395|FEATURES|mdtG|multidrug|mdtG	1.0	68.8	32	53.5	1.3e-08	1
MAJOR_FACILITATOR_SUPERFAMILY_TRANSPORTER	355	387	SRX3808508.15182795	multidrug	CP001918.1.gene2931.p01|FEATURES|major_facilitator_superfamily_transporter|multidrug|major_facilitator_superfamily_transporter	0.999998687004	81.8	33	57.4	9.0e-10	1
MAJOR_FACILITATOR_SUPERFAMILY_TRANSPORTER	245	276	SRX3808508.3074013	multidrug	CP001918.1.gene2931.p01|FEATURES|major_facilitator_superfamily_transporter|multidrug|major_facilitator_superfamily_transporter	0.999997821443	71.9	32	54.3	7.6e-09	1
ESCHERICHIA_COLI_LAMB	113	145	SRX3808508.13700861	multidrug	BAB38442|FEATURES|Escherichia_coli_LamB|multidrug|Escherichia_coli_LamB	0.999998003361	93.9	33	73.9	9.2e-15	1
ACRB	202	234	SRX3808508.1654315	multidrug	gi:812045371:emb:CRH28493.1:|FEATURES|acrB|multidrug|acrB	0.999999977788	87.9	33	60.8	8.1e-11	1
KDPE	38	69	SRX3808508.3213133	aminoglycoside	NP_415222.1|FEATURES|kdpE|aminoglycoside|kdpE	0.999991300712	81.2	32	57.4	8.7e-10	1
TRANSCRIPTIONAL_REGULATORY_PROTEIN_CPXR_CPXR	75	105	SRX3808508.11772419	unclassified	CP001918.1.gene5135.p01|FEATURES|transcriptional_regulatory_protein_CpxR_cpxR|unclassified|transcriptional_regulatory_protein_CpxR_cpxR	0.999999999877	67.7	31	47.0	1.2e-06	1
TRANSCRIPTIONAL_REGULATORY_PROTEIN_CPXR_CPXR	10	42	SRX3808508.6081742	unclassified	CP000034.1.gene3834.p01|FEATURES|transcriptional_regulatory_protein_CpxR_cpxR|unclassified|transcriptional_regulatory_protein_CpxR_cpxR	0.999999999891	90.9	33	59.3	2.4e-10	1
ACRB	131	162	SRX3808508.7187752	multidrug	ZP_03832747|FEATURES|acrB|multidrug|acrB	0.999979744955	93.8	32	62.0	3.6e-11	1
MAJOR_FACILITATOR_SUPERFAMILY_TRANSPORTER	55	87	SRX3808508.1188527	multidrug	CP001918.1.gene2931.p01|FEATURES|major_facilitator_superfamily_transporter|multidrug|major_facilitator_superfamily_transporter	0.999998933006	90.9	33	62.8	2.1e-11	1
MDTG	108	139	SRX3808508.11328209	multidrug	gi:313635905:gb:EFS01863.1:|FEATURES|mdtG|multidrug|mdtG	0.999996111763	65.6	32	44.3	7.6e-06	1
ACRB	602	633	SRX3808508.12454264	multidrug	gi:558560157:ref:WP_023491039.1:|FEATURES|acrB|multidrug|acrB	1.0	90.6	32	65.5	3.2e-12	1
MACB	547	578	SRX3808508.4501338	MLS	AAV85982.1|FEATURES|macB|MLS|macB	1.0	78.1	32	53.9	9.9e-09	1
ACRB	501	533	SRX3808508.11995026	multidrug	gi:502789935:ref:WP_013024911.1:|FEATURES|acrB|multidrug|acrB	1.0	87.9	33	68.6	3.9e-13	1
OQXA	172	203	SRX3808508.7344881	multidrug	YP_001693237.1|FEATURES|oqxA|multidrug|oqxA	1.0	87.5	32	60.5	1.0e-10	1
ARNA	349	381	SRX3808508.12322982	polymyxin	gi:486158791:ref:WP_001522461.1:|FEATURES|arnA|polymyxin|arnA	0.913654913454	90.9	33	69.7	1.7e-13	1
ACRB	805	837	SRX3808508.5668705	multidrug	CP001918.1.gene1257.p01|FEATURES|acrB|multidrug|acrB	1.0	93.9	33	69.7	1.7e-13	1
EMRR	85	115	SRX3808508.8884473	fluoroquinolone	NP_417169.1|FEATURES|emrR|fluoroquinolone|emrR	0.999969717661	100.0	31	68.6	3.8e-13	1
ACRB	956	987	SRX3808508.11784523	multidrug	ZP_04631836|FEATURES|acrB|multidrug|acrB	1.0	96.9	32	60.8	7.9e-11	1
MEXX	61	93	SRX3808508.6184127	multidrug	gi:694090431:ref:WP_032435131.1:|FEATURES|mexX|multidrug|mexX	1.0	93.9	33	63.5	1.2e-11	1
MDTG	220	252	SRX3808508.2378788	multidrug	gi:313635905:gb:EFS01863.1:|FEATURES|mdtG|multidrug|mdtG	0.999999999999	66.7	33	47.0	1.2e-06	1
ARNA	243	275	SRX3808508.15262953	polymyxin	gi:446782978:ref:WP_000860234.1:|FEATURES|arnA|polymyxin|arnA	0.999986542968	66.7	33	52.8	2.2e-08	1
PENA	367	397	SRX3808508.6528458	beta-lactam	ZP_04656349|FEATURES|penA|beta-lactam|penA	1.0	80.6	31	54.3	7.1e-09	1
MDTG	220	252	SRX3808508.3163286	multidrug	gi:489865065:ref:WP_003768662.1:|FEATURES|mdtG|multidrug|mdtG	1.0	69.7	33	49.3	2.4e-07	1
TRANSCRIPTIONAL_REGULATORY_PROTEIN_CPXR_CPXR	95	126	SRX3808508.11972830	unclassified	CP000675.2.gene1535.p01|FEATURES|transcriptional_regulatory_protein_CpxR_cpxR|unclassified|transcriptional_regulatory_protein_CpxR_cpxR	1.0	87.5	32	60.8	7.9e-11	1
YOJI	213	245	SRX3808508.14782122	peptide	NP_416715.1|FEATURES|YojI|peptide|YojI	0.999999753916	72.7	33	55.1	4.4e-09	1
CTX-M	155	187	SRX3808508.6257591	beta-lactam	BAP34782.1|FEATURES|CTX-M-151|beta-lactam|CTX-M	1.0	75.8	33	57.4	9.0e-10	1
RPOB2	264	296	SRX3808508.8126635	multidrug	BAD59497.1|FEATURES|rpoB2|multidrug|rpoB2	0.999999334847	66.7	33	53.9	9.9e-09	1
PBP-1B	169	201	SRX3808508.9658873	beta-lactam	YP_002467958|FEATURES|PBP-1B|beta-lactam|PBP-1B	0.999999997641	66.7	33	49.7	1.9e-07	1
EMRA	277	309	SRX3808508.9658870	multidrug	gi:506486765:ref:WP_015963310.1:|FEATURES|emrA|multidrug|emrA	0.991029909849	100.0	33	71.2	6.0e-14	1
MEXX	166	198	SRX3808508.8142974	multidrug	gi:497338739:ref:WP_009652952.1:|FEATURES|mexX|multidrug|mexX	1.0	97.0	33	65.1	4.3e-12	1
SDIA	183	214	SRX3808508.11649220	unclassified	gi:749556408:ref:WP_040188680.1:|FEATURES|sdiA|unclassified|sdiA	1.0	81.2	32	58.5	3.9e-10	1
MEXK	362	393	SRX3808508.11649222	multidrug	AAG07064.1|FEATURES|MexK|multidrug|MexK	0.999999339851	75.0	32	47.8	6.9e-07	1
MAJOR_FACILITATOR_SUPERFAMILY_TRANSPORTER	275	307	SRX3808508.14970171	multidrug	CP001918.1.gene2931.p01|FEATURES|major_facilitator_superfamily_transporter|multidrug|major_facilitator_superfamily_transporter	0.99999880191	84.8	33	59.7	1.8e-10	1
TRIC	402	434	SRX3808508.5730157	triclosan	NP_248848.1|FEATURES|TriC|triclosan|TriC	0.999999917169	63.6	33	44.7	6.0e-06	1
TRIC	410	442	SRX3808508.7740936	triclosan	NP_248848.1|FEATURES|TriC|triclosan|TriC	0.999999927293	63.6	33	45.4	3.5e-06	1
OMP36	104	136	SRX3808508.16653256	multidrug	AF336096.1.gene1.p01|FEATURES|omp36|multidrug|omp36	0.983722031932	87.9	33	70.9	7.8e-14	1
RPOB2	759	791	SRX3808508.12636201	multidrug	BAD59497.1|FEATURES|rpoB2|multidrug|rpoB2	0.999999138576	69.7	33	46.6	1.6e-06	1
ACRB	47	79	SRX3808508.12636206	multidrug	YP_001908403|FEATURES|acrB|multidrug|acrB	1.0	97.0	33	67.8	6.6e-13	1
COB(I)ALAMIN_ADENOLSYLTRANSFERASE	40	72	SRX3808508.6377496	unclassified	gi:447201622:ref:WP_001278878.1:|FEATURES|cob(I)alamin_adenolsyltransferase|unclassified|cob(I)alamin_adenolsyltransferase	1.0	81.8	33	60.5	1.1e-10	1
ROSA	55	86	SRX3808508.8978047	fosmidomycin	YP_001477378|FEATURES|rosA|fosmidomycin|rosA	1.0	87.5	32	60.8	8.1e-11	1
ACRB	828	858	SRX3808508.3200579	multidrug	gi:485731880:ref:WP_001359514.1:|FEATURES|acrB|multidrug|acrB	0.999999999674	71.0	31	47.0	1.2e-06	1
MEXB	799	830	SRX3808508.16305129	multidrug	YP_298289|FEATURES|mexB|multidrug|mexB	1.0	90.6	32	63.9	9.6e-12	1
CTX-M	156	186	SRX3808508.3208760	beta-lactam	BAP34782.1|FEATURES|CTX-M-151|beta-lactam|CTX-M	1.0	74.2	31	52.8	2.1e-08	1
PENA	349	381	SRX3808508.15180791	beta-lactam	ZP_04656349|FEATURES|penA|beta-lactam|penA	1.0	90.9	33	70.9	7.8e-14	1
MDTK	155	186	SRX3808508.4602241	multidrug	gi:757799242:ref:WP_043016444.1:|FEATURES|mdtK|multidrug|mdtK	1.0	78.1	32	62.4	2.8e-11	1
ESCHERICHIA_COLI_LAMB	47	78	SRX3808508.7252195	multidrug	BAB38442|FEATURES|Escherichia_coli_LamB|multidrug|Escherichia_coli_LamB	0.999997780938	96.9	32	70.5	9.9e-14	1
MAJOR_FACILITATOR_SUPERFAMILY_TRANSPORTER	159	189	SRX3808508.11433112	multidrug	NC_010410.6002639.p01|FEATURES|major_facilitator_superfamily_transporter|multidrug|major_facilitator_superfamily_transporter	0.999997976999	64.5	31	47.4	9.3e-07	1
OMPF	110	142	SRX3808508.3167661	multidrug	gi:486211916:ref:WP_001555471.1:|FEATURES|ompF|multidrug|ompF	0.997057778353	75.8	33	60.5	1.1e-10	1
RPOB2	1051	1082	SRX3808508.10087149	multidrug	BAD59497.1|FEATURES|rpoB2|multidrug|rpoB2	0.999999280828	78.1	32	54.7	5.6e-09	1
MCR-5	413	443	SRX3808508.4927726	peptide	ATU90148.1|FEATURES|MCR-5|peptide|MCR-5	0.999999869243	64.5	31	48.1	5.4e-07	1
OXY	243	274	SRX3808508.1186581	beta-lactam	AF491278.1.gene1.p01|FEATURES|OXY-3|beta-lactam|OXY	1.0	71.9	32	55.1	4.3e-09	1
ACRB	571	603	SRX3808508.12889677	multidrug	ABR13271|FEATURES|acrB|multidrug|acrB	1.0	97.0	33	65.9	2.5e-12	1
ACRB	451	483	SRX3808508.16597003	multidrug	CAG74079|FEATURES|acrB|multidrug|acrB	1.0	87.9	33	57.8	6.9e-10	1
EMRA	50	81	SRX3808508.7325692	multidrug	gi:817604913:ref:WP_046598123.1:|FEATURES|emrA|multidrug|emrA	0.985618735931	81.2	32	57.0	1.2e-09	1
SDIA	209	240	SRX3808508.14512205	unclassified	gi:554965933:ref:WP_023209999.1:|FEATURES|sdiA|unclassified|sdiA	1.0	84.4	32	60.1	1.4e-10	1
ACRB	800	832	SRX3808508.6623213	multidrug	CP001918.1.gene1257.p01|FEATURES|acrB|multidrug|acrB	1.0	87.9	33	63.9	9.6e-12	1
ACRB	259	291	SRX3808508.1096807	multidrug	gi:485731880:ref:WP_001359514.1:|FEATURES|acrB|multidrug|acrB	0.999999993615	63.6	33	47.4	9.3e-07	1
MACB	151	182	SRX3808508.10644842	MLS	gi:895865878:ref:WP_048974758.1:|FEATURES|macB|MLS|macB	1.0	84.4	32	56.6	1.5e-09	1
NMCR	30	60	SRX3808508.15807059	beta-lactam	CAA79966.1|FEATURES|NmcR|beta-lactam|NmcR	0.999999963096	67.7	31	45.8	2.6e-06	1
COB(I)ALAMIN_ADENOLSYLTRANSFERASE	51	81	SRX3808508.6099135	unclassified	gi:447201622:ref:WP_001278878.1:|FEATURES|cob(I)alamin_adenolsyltransferase|unclassified|cob(I)alamin_adenolsyltransferase	1.0	64.5	31	45.8	2.5e-06	1
CPXA	58	90	SRX3808508.12755041	aminoglycoside:aminocoumarin	NP_312864.1|FEATURES|cpxA|aminoglycoside:aminocoumarin|cpxA	0.999777713956	87.9	33	70.5	1.0e-13	1
COB(I)ALAMIN_ADENOLSYLTRANSFERASE	104	136	SRX3808508.13959214	unclassified	gi:447201622:ref:WP_001278878.1:|FEATURES|cob(I)alamin_adenolsyltransferase|unclassified|cob(I)alamin_adenolsyltransferase	1.0	75.8	33	58.9	3.1e-10	1
EMRB	165	197	SRX3808508.8471197	multidrug	gi:924625749:ref:WP_053529696.1:|FEATURES|emrB|multidrug|emrB	0.999944161658	90.9	33	70.5	1.0e-13	1
ACRA	237	269	SRX3808508.4422256	multidrug	NC_002695.1.912781.p01|FEATURES|acrA|multidrug|acrA	1.0	72.7	33	53.5	1.3e-08	1
ACRB	154	185	SRX3808508.4595241	multidrug	gi:485731880:ref:WP_001359514.1:|FEATURES|acrB|multidrug|acrB	1.0	75.0	32	53.9	9.6e-09	1
OMPR	264	294	SRX3808508.12724990	multidrug	CP000034.1.gene3672.p01|FEATURES|ompR|multidrug|ompR	0.999999219814	100.0	31	66.2	1.9e-12	1
MULTIDRUG_ABC_TRANSPORTER	522	552	SRX3808508.2149321	multidrug	gi:1032695345:ref:WP_064272854.1:|FEATURES|multidrug_ABC_transporter|multidrug|multidrug_ABC_transporter	1.0	93.5	31	57.4	8.4e-10	1
OMPF	106	137	SRX3808508.2206991	multidrug	gi:312286407:gb:EFR14320.1:|FEATURES|ompF|multidrug|ompF	0.999812113008	78.1	32	60.1	1.4e-10	1
BACA	17	49	SRX3808508.15019757	bacitracin	ZP_04616832|FEATURES|bacA|bacitracin|bacA	1.0	97.0	33	67.8	6.6e-13	1
OQXB	1009	1041	SRX3808508.12039550	multidrug	YP_001693238|FEATURES|oqxB|multidrug|oqxB	1.0	97.0	33	66.6	1.5e-12	1
APH(3'')-I	33	64	SRX3808508.10092628	aminoglycoside	AF313472.2.gene15.p01|FEATURES|aph(3'')-I|aminoglycoside|aph(3'')-I	0.999999100064	100.0	32	67.4	8.4e-13	1
APH(6)-I	196	228	SRX3808508.7202131	aminoglycoside	gi:515967030:ref:WP_017397613.1:|FEATURES|aph(6)-I|aminoglycoside|aph(6)-I	1.0	100.0	33	72.8	2.1e-14	1
TRANSCRIPTIONAL_REGULATORY_PROTEIN_CPXR_CPXR	183	213	SRX3808508.269775	unclassified	CP001918.1.gene5135.p01|FEATURES|transcriptional_regulatory_protein_CpxR_cpxR|unclassified|transcriptional_regulatory_protein_CpxR_cpxR	1.0	96.8	31	64.7	5.3e-12	1
TOLC	42	73	SRX3808508.4676864	multidrug	gi:695827459:ref:WP_032741002.1:|FEATURES|TolC|multidrug|TolC	1.0	100.0	32	67.4	8.4e-13	1
MULTIDRUG_ABC_TRANSPORTER	478	509	SRX3808508.15033231	multidrug	gi:1031799645:ref:WP_064138838.1:|FEATURES|multidrug_ABC_transporter|multidrug|multidrug_ABC_transporter	1.0	62.5	32	45.4	3.5e-06	1
OMPF	34	66	SRX3808508.2915484	multidrug	gi:15131544:emb:CAC48383.1:|FEATURES|ompF|multidrug|ompF	0.999982145964	72.7	33	58.5	4.0e-10	1
MDTG	137	168	SRX3808508.5692931	multidrug	gi:727179994:ref:WP_033642668.1:|FEATURES|mdtG|multidrug|mdtG	0.999999841544	62.5	32	48.9	3.2e-07	1
OQXB	450	482	SRX3808508.6388503	multidrug	YP_001693238|FEATURES|oqxB|multidrug|oqxB	1.0	100.0	33	67.0	1.1e-12	1
RPOB2	428	459	SRX3808508.9276694	multidrug	BAD59497.1|FEATURES|rpoB2|multidrug|rpoB2	0.999999261149	75.0	32	54.7	5.6e-09	1
ACRA	164	195	SRX3808508.13680654	multidrug	ZP_03163985|FEATURES|acrA|multidrug|acrA	1.0	100.0	32	63.2	1.6e-11	1
ARNA	101	132	SRX3808508.12846230	polymyxin	gi:510924105:ref:WP_016244890.1:|FEATURES|arnA|polymyxin|arnA	0.963687132343	100.0	32	70.9	7.6e-14	1
ACRA	55	87	SRX3808508.14046978	multidrug	NC_002695.1.912781.p01|FEATURES|acrA|multidrug|acrA	0.999999999677	69.7	33	48.9	3.2e-07	1
COB(I)ALAMIN_ADENOLSYLTRANSFERASE	72	104	SRX3808508.13424822	unclassified	gi:447201622:ref:WP_001278878.1:|FEATURES|cob(I)alamin_adenolsyltransferase|unclassified|cob(I)alamin_adenolsyltransferase	1.0	84.8	33	61.6	4.7e-11	1
TRANSCRIPTIONAL_REGULATORY_PROTEIN_CPXR_CPXR	77	107	SRX3808508.8024372	unclassified	CP001485.1.gene721.p01|FEATURES|transcriptional_regulatory_protein_CpxR_cpxR|unclassified|transcriptional_regulatory_protein_CpxR_cpxR	0.999999999995	74.2	31	45.4	3.3e-06	1
APH(3'')-I	65	97	SRX3808508.3006259	aminoglycoside	AF313472.2.gene15.p01|FEATURES|aph(3'')-I|aminoglycoside|aph(3'')-I	0.9999931236	100.0	33	72.8	2.1e-14	1
MAJOR_FACILITATOR_SUPERFAMILY_TRANSPORTER	275	307	SRX3808508.2080261	multidrug	CP001918.1.gene2931.p01|FEATURES|major_facilitator_superfamily_transporter|multidrug|major_facilitator_superfamily_transporter	0.999998687004	84.8	33	57.4	9.0e-10	1
MSBA	173	204	SRX3808508.10490709	nitroimidazole	NP_415434.1|FEATURES|msbA|nitroimidazole|msbA	0.999756860951	84.4	32	56.2	2.0e-09	1
ARNA	90	122	SRX3808508.15184967	polymyxin	gi:851928593:ref:WP_048220996.1:|FEATURES|arnA|polymyxin|arnA	0.866373947601	90.9	33	64.3	7.3e-12	1
MAJOR_FACILITATOR_SUPERFAMILY_TRANSPORTER	350	382	SRX3808508.15184969	multidrug	CP001918.1.gene2931.p01|FEATURES|major_facilitator_superfamily_transporter|multidrug|major_facilitator_superfamily_transporter	0.999998447326	75.8	33	53.9	9.9e-09	1
MUXB	542	573	SRX3808508.6188367	multidrug	NP_251217.1|FEATURES|MuxB|multidrug|MuxB	0.999999982332	75.0	32	53.1	1.7e-08	1
OQXB	934	966	SRX3808508.13478943	multidrug	YP_001693238|FEATURES|oqxB|multidrug|oqxB	0.999999999001	93.9	33	63.2	1.6e-11	1
KLEBSIELLA_PNEUMONIAE_OMPK36	294	325	SRX3808508.10352993	beta-lactam	YP_005228001.1|FEATURES|Klebsiella_pneumoniae_OmpK36|beta-lactam|Klebsiella_pneumoniae_OmpK36	0.999999878135	65.6	32	52.0	3.8e-08	1
CPXA	56	87	SRX3808508.1411894	aminoglycoside:aminocoumarin	NP_312864.1|FEATURES|cpxA|aminoglycoside:aminocoumarin|cpxA	0.999799853079	93.8	32	71.6	4.6e-14	1
MEXK	897	929	SRX3808508.13629919	multidrug	AAG07064.1|FEATURES|MexK|multidrug|MexK	0.999999224151	66.7	33	45.1	4.6e-06	1
ACRB	613	644	SRX3808508.15853166	multidrug	gi:812045371:emb:CRH28493.1:|FEATURES|acrB|multidrug|acrB	0.999999999196	84.4	32	62.0	3.6e-11	1
EMRB	277	309	SRX3808508.8361095	multidrug	gi:486057056:ref:WP_001507824.1:|FEATURES|emrB|multidrug|emrB	0.999921474247	97.0	33	68.2	5.1e-13	1
ACRB	151	183	SRX3808508.12961508	multidrug	gi:497324874:ref:WP_009639087.1:|FEATURES|acrB|multidrug|acrB	1.0	100.0	33	70.5	1.0e-13	1
ACRB	880	912	SRX3808508.1084298	multidrug	AAQ21216|FEATURES|acrB|multidrug|acrB	1.0	90.9	33	64.3	7.3e-12	1
MAJOR_FACILITATOR_SUPERFAMILY_TRANSPORTER	159	191	SRX3808508.4131923	multidrug	NC_010410.6002639.p01|FEATURES|major_facilitator_superfamily_transporter|multidrug|major_facilitator_superfamily_transporter	0.999998073684	63.6	33	48.9	3.2e-07	1
PENA	286	316	SRX3808508.2667272	beta-lactam	ZP_04656349|FEATURES|penA|beta-lactam|penA	1.0	67.7	31	44.7	6.0e-06	1
MDTK	161	193	SRX3808508.355796	multidrug	gi:558088995:ref:WP_023481339.1:|FEATURES|mdtK|multidrug|mdtK	1.0	81.8	33	66.6	1.5e-12	1
MDTC	392	424	SRX3808508.14251304	multidrug	gi:447132822:ref:WP_001210078.1:|FEATURES|mdtC|multidrug|mdtC	0.999999627773	81.8	33	56.6	1.5e-09	1
ROSA	253	284	SRX3808508.6280143	fosmidomycin	ZP_04623896|FEATURES|rosA|fosmidomycin|rosA	1.0	93.8	32	67.0	1.1e-12	1
PMRF	14	46	SRX3808508.11903721	peptide	AAC75314.1|FEATURES|PmrF|peptide|PmrF	0.999999175576	69.7	33	54.3	7.6e-09	1
MDTK	39	70	SRX3808508.6890878	fluoroquinolone	AML99881.1|FEATURES|MdtK|fluoroquinolone|MdtK	0.999996112457	90.6	32	62.8	2.1e-11	1
CTX-M	202	232	SRX3808508.16260789	beta-lactam	AB284167.2.gene1.p01|FEATURES|CTX-M|beta-lactam|CTX-M	1.0	74.2	31	52.4	2.9e-08	1
SMER	98	128	SRX3808508.12764813	multidrug	AAD51348.1|FEATURES|smeR|multidrug|smeR	0.999999561461	67.7	31	50.1	1.3e-07	1
ARNA	436	468	SRX3808508.9267267	polymyxin	B7LM76|FEATURES|arnA|polymyxin|arnA	0.957966275626	84.8	33	66.2	1.9e-12	1
MSBA	78	109	SRX3808508.5980261	nitroimidazole	NP_415434.1|FEATURES|msbA|nitroimidazole|msbA	0.999902047943	87.5	32	65.1	4.2e-12	1
MDTK	4	36	SRX3808508.8534193	multidrug	gi:754964131:ref:WP_042320052.1:|FEATURES|mdtK|multidrug|mdtK	1.0	87.9	33	60.8	8.1e-11	1
TOLC	98	130	SRX3808508.4466690	multidrug	gi:696408901:ref:WP_032980019.1:|FEATURES|TolC|multidrug|TolC	1.0	100.0	33	67.8	6.6e-13	1
EMRD	243	274	SRX3808508.1323461	multidrug	ZP_02901431|FEATURES|emrD|multidrug|emrD	1.0	75.0	32	51.2	6.4e-08	1
CLASS_A	219	250	SRX3808508.7619192	beta-lactam	ZP_04633951|FEATURES|class_A|beta-lactam|class_A	1.0	84.4	32	63.2	1.6e-11	1
SERRATIA_MARCESCENS_OMP1	123	156	SRX3808508.12984395	multidrug	AIA49384.1|FEATURES|Serratia_marcescens_Omp1|multidrug|Serratia_marcescens_Omp1	0.976273467553	70.6	34	53.1	1.7e-08	1
ACRB	19	51	SRX3808508.8375607	multidrug	gi:485731880:ref:WP_001359514.1:|FEATURES|acrB|multidrug|acrB	1.0	72.7	33	52.4	2.9e-08	1
TRANSCRIPTIONAL_REGULATORY_PROTEIN_CPXR_CPXR	162	194	SRX3808508.3700699	unclassified	CP001918.1.gene5135.p01|FEATURES|transcriptional_regulatory_protein_CpxR_cpxR|unclassified|transcriptional_regulatory_protein_CpxR_cpxR	1.0	100.0	33	68.6	3.9e-13	1
CPXA	376	408	SRX3808508.14467246	aminoglycoside:aminocoumarin	NP_312864.1|FEATURES|cpxA|aminoglycoside:aminocoumarin|cpxA	0.999622288155	87.9	33	65.1	4.3e-12	1
ACRB	422	453	SRX3808508.16429917	multidrug	gi:812045371:emb:CRH28493.1:|FEATURES|acrB|multidrug|acrB	1.0	100.0	32	63.5	1.2e-11	1
ACRB	763	794	SRX3808508.7803854	multidrug	gi:643662068:ref:WP_025246873.1:|FEATURES|acrB|multidrug|acrB	0.999999999974	68.8	32	56.2	2.0e-09	1
RAMA	36	66	SRX3808508.2454163	multidrug	AFK13828.1|FEATURES|ramA|multidrug|ramA	0.999999247624	61.3	31	46.6	1.5e-06	1
MUXB	465	495	SRX3808508.16408949	multidrug	NP_251217.1|FEATURES|MuxB|multidrug|MuxB	0.999998682957	77.4	31	44.7	5.8e-06	1
ROSA	149	180	SRX3808508.11357203	fosmidomycin	AAC60781|FEATURES|rosA|fosmidomycin|rosA	1.0	71.9	32	54.3	7.3e-09	1
ACRB	229	259	SRX3808508.8334929	multidrug	gi:446414955:ref:WP_000492810.1:|FEATURES|acrB|multidrug|acrB	0.999999999816	67.7	31	47.8	7.1e-07	1
KASUGAMYCIN_RESISTANCE_PROTEIN_KSGA	26	57	SRX3808508.7160697	aminoglycoside	YP_002240485|FEATURES|kasugamycin_resistance_protein_ksgA|aminoglycoside|kasugamycin_resistance_protein_ksgA	1.0	90.6	32	60.5	1.0e-10	1
PBP-1B	660	692	SRX3808508.7160690	beta-lactam	YP_002467958|FEATURES|PBP-1B|beta-lactam|PBP-1B	0.999999999121	66.7	33	55.1	4.4e-09	1
ARNA	520	552	SRX3808508.15303146	polymyxin	ZP_02901868|FEATURES|arnA|polymyxin|arnA	0.960774174844	93.9	33	66.2	1.9e-12	1
ACRD	563	594	SRX3808508.6147900	aminoglycoside	YP_490697.1|FEATURES|acrD|aminoglycoside|acrD	0.999978980907	68.8	32	47.0	1.2e-06	1
MSBA	92	123	SRX3808508.13360765	nitroimidazole	NP_415434.1|FEATURES|msbA|nitroimidazole|msbA	0.999859682356	87.5	32	61.6	4.6e-11	1
FARB	25	56	SRX3808508.5741492	antibacterial_free_fatty_acids	NP_273368.1|FEATURES|farB|antibacterial_free_fatty_acids|farB	0.997045035434	96.9	32	66.2	1.9e-12	1
MAJOR_FACILITATOR_SUPERFAMILY_TRANSPORTER	192	223	SRX3808508.6270995	multidrug	CP001918.1.gene2931.p01|FEATURES|major_facilitator_superfamily_transporter|multidrug|major_facilitator_superfamily_transporter	0.999998089099	75.8	33	50.4	1.1e-07	1
MAJOR_FACILITATOR_SUPERFAMILY_TRANSPORTER	129	161	SRX3808508.9408662	multidrug	CP001918.1.gene2931.p01|FEATURES|major_facilitator_superfamily_transporter|multidrug|major_facilitator_superfamily_transporter	0.999997241556	97.0	33	67.4	8.6e-13	1
TETR	22	52	SRX3808508.16300145	tetracycline	CAD09823.1|FEATURES|tetR|tetracycline|tetR	0.999999699428	67.7	31	52.0	3.6e-08	1
MDFA	18	49	SRX3808508.7978080	multidrug	YP_001176066|FEATURES|mdfA|multidrug|mdfA	1.0	75.0	32	54.3	7.3e-09	1
OMPF	144	174	SRX3808508.7626580	multidrug	gi:377849761:gb:EHU14730.1:|FEATURES|ompF|multidrug|ompF	0.999999999862	74.2	31	52.4	2.7e-08	1
ROSB	417	447	SRX3808508.4246621	fosmidomycin	YP_001477377|FEATURES|rosB|fosmidomycin|rosB	1.0	74.2	31	53.9	9.3e-09	1
PENA	374	406	SRX3808508.10461207	beta-lactam	ZP_04656349|FEATURES|penA|beta-lactam|penA	1.0	90.9	33	62.0	3.6e-11	1
TOLC	155	187	SRX3808508.6446875	multidrug	gi:565892113:ref:WP_023972176.1:|FEATURES|TolC|multidrug|TolC	1.0	90.9	33	63.5	1.2e-11	1
PMRF	283	314	SRX3808508.3130077	peptide	AAC75314.1|FEATURES|PmrF|peptide|PmrF	0.999999627646	87.5	32	63.5	1.2e-11	1
PORIN_OMPC	38	69	SRX3808508.1280127	beta-lactam	APB87301|FEATURES|porin_OmpC|beta-lactam|porin_OmpC	0.999993794236	65.6	32	52.4	2.9e-08	1
MDFA	50	82	SRX3808508.6413822	multidrug	gi:729041280:emb:CEJ63695.1:|FEATURES|mdfA|multidrug|mdfA	1.0	72.7	33	55.8	2.6e-09	1
TET34	32	64	SRX3808508.5003298	tetracycline	Q8DF90|FEATURES|tet34|tetracycline|tet34	1.0	84.8	33	60.1	1.4e-10	1
OMPR	208	239	SRX3808508.5003299	multidrug	CP000034.1.gene3672.p01|FEATURES|ompR|multidrug|ompR	0.999998797964	90.6	32	57.8	6.6e-10	1
TETP	73	105	SRX3808508.13008047	tetracycline	YP_002850805|FEATURES|tetP|tetracycline|tetP	1.0	69.7	33	49.3	2.4e-07	1
SERRATIA_MARCESCENS_OMP1	116	148	SRX3808508.12017474	multidrug	AIA49384.1|FEATURES|Serratia_marcescens_Omp1|multidrug|Serratia_marcescens_Omp1	0.987228335054	78.8	33	63.5	1.2e-11	1
MEXA	52	82	SRX3808508.12556231	multidrug	gi:497301063:ref:WP_009615280.1:|FEATURES|mexA|multidrug|mexA	0.999994769147	67.7	31	44.3	7.6e-06	1
RPOB2	569	601	SRX3808508.11201981	multidrug	BAD59497.1|FEATURES|rpoB2|multidrug|rpoB2	0.999999352236	75.8	33	54.7	5.8e-09	1
EMRB	262	294	SRX3808508.89833	multidrug	gi:828164785:ref:WP_047255785.1:|FEATURES|emrB|multidrug|emrB	0.999787790642	90.9	33	64.3	7.3e-12	1
SDIA	188	219	SRX3808508.5540753	unclassified	gi:928849666:ref:WP_053898967.1:|FEATURES|sdiA|unclassified|sdiA	1.0	87.5	32	61.6	4.7e-11	1
MSBA	51	83	SRX3808508.13003748	nitroimidazole	NP_415434.1|FEATURES|msbA|nitroimidazole|msbA	0.999859682356	78.8	33	61.6	4.7e-11	1
EMRB	310	342	SRX3808508.2235053	multidrug	gi:661298237:ref:WP_029991091.1:|FEATURES|emrB|multidrug|emrB	0.999814482524	100.0	33	67.4	8.6e-13	1
SERRATIA_MARCESCENS_OMP1	126	156	SRX3808508.14157970	multidrug	AIA49384.1|FEATURES|Serratia_marcescens_Omp1|multidrug|Serratia_marcescens_Omp1	0.999946214108	68.8	32	46.6	1.6e-06	1
APH(6)-I	28	60	SRX3808508.16274724	aminoglycoside	gi:515967030:ref:WP_017397613.1:|FEATURES|aph(6)-I|aminoglycoside|aph(6)-I	1.0	100.0	33	70.9	7.8e-14	1
BACA	13	43	SRX3808508.10116856	bacitracin	ZP_04616832|FEATURES|bacA|bacitracin|bacA	1.0	100.0	31	65.5	3.3e-12	1
MDTK	30	62	SRX3808508.11716654	fluoroquinolone	AML99881.1|FEATURES|MdtK|fluoroquinolone|MdtK	0.999996306927	84.8	33	63.2	1.6e-11	1
OMP36	1	33	SRX3808508.356260	multidrug	AF336095.1.gene1.p01|FEATURES|omp36|multidrug|omp36	0.983854483246	78.8	33	55.8	2.6e-09	1
MDFA	304	334	SRX3808508.14881711	multidrug	gi:388607857:gb:EIM37061.1:|FEATURES|mdfA|multidrug|mdfA	0.999999914493	67.7	31	48.1	5.4e-07	1
PBP-1B	551	583	SRX3808508.14848941	beta-lactam	YP_002467958|FEATURES|PBP-1B|beta-lactam|PBP-1B	0.999999996408	63.6	33	47.4	9.3e-07	1
MDTK	380	411	SRX3808508.14848945	fluoroquinolone	AML99881.1|FEATURES|MdtK|fluoroquinolone|MdtK	0.999994771165	75.0	32	60.5	1.1e-10	1
ACRB	843	875	SRX3808508.2997982	multidrug	gi:497324874:ref:WP_009639087.1:|FEATURES|acrB|multidrug|acrB	1.0	69.7	33	52.0	3.8e-08	1
KASUGAMYCIN_RESISTANCE_PROTEIN_KSGA	143	175	SRX3808508.16424251	aminoglycoside	YP_002240485|FEATURES|kasugamycin_resistance_protein_ksgA|aminoglycoside|kasugamycin_resistance_protein_ksgA	1.0	97.0	33	67.0	1.1e-12	1
ACRB	127	159	SRX3808508.15020824	multidrug	gi:812045371:emb:CRH28493.1:|FEATURES|acrB|multidrug|acrB	1.0	90.9	33	62.4	2.8e-11	1
CTX-M	156	187	SRX3808508.4960730	beta-lactam	BAP34782.1|FEATURES|CTX-M-151|beta-lactam|CTX-M	1.0	75.0	32	55.1	4.4e-09	1
MUXB	343	375	SRX3808508.1947166	multidrug	NP_251217.1|FEATURES|MuxB|multidrug|MuxB	0.99987927127	93.9	33	60.1	1.4e-10	1
ACRB	601	633	SRX3808508.10222993	multidrug	YP_001908403|FEATURES|acrB|multidrug|acrB	1.0	90.9	33	67.4	8.6e-13	1
MEXX	99	129	SRX3808508.7974880	multidrug	gi:515712732:ref:WP_017145332.1:|FEATURES|mexX|multidrug|mexX	0.999999999916	67.7	31	44.7	5.6e-06	1
MEXB	983	1015	SRX3808508.12606769	multidrug	YP_298289|FEATURES|mexB|multidrug|mexB	1.0	87.9	33	60.8	8.1e-11	1
ARNA	217	248	SRX3808508.659602	polymyxin	gi:693056672:ref:WP_032224529.1:|FEATURES|arnA|polymyxin|arnA	0.99405556847	68.8	32	55.8	2.6e-09	1
ROSB	447	477	SRX3808508.12770278	fosmidomycin	gi:896190680:ref:WP_049199932.1:|FEATURES|rosB|fosmidomycin|rosB	1.0	77.4	31	50.1	1.4e-07	1
OTRA	76	108	SRX3808508.14363383	tetracycline	CAA37477|FEATURES|otrA|tetracycline|otrA	1.0	69.7	33	48.1	5.4e-07	1
TRIC	444	475	SRX3808508.10700363	triclosan	NP_248848.1|FEATURES|TriC|triclosan|TriC	0.999999964019	62.5	32	49.3	2.4e-07	1
TOLC	297	329	SRX3808508.4372650	multidrug	gi:736439011:ref:WP_034461021.1:|FEATURES|TolC|multidrug|TolC	1.0	78.8	33	56.2	2.0e-09	1
ARNA	451	482	SRX3808508.5457522	polymyxin	B7LM76|FEATURES|arnA|polymyxin|arnA	0.958162517166	90.6	32	66.6	1.4e-12	1
YOJI	230	261	SRX3808508.730500	peptide	NP_416715.1|FEATURES|YojI|peptide|YojI	0.999999761942	87.5	32	63.9	9.3e-12	1
ARNA	544	575	SRX3808508.10847664	polymyxin	gi:510924105:ref:WP_016244890.1:|FEATURES|arnA|polymyxin|arnA	0.933477684909	71.9	32	54.3	7.3e-09	1
EMRA	252	284	SRX3808508.6512163	multidrug	gi:851936789:ref:WP_048225242.1:|FEATURES|emrA|multidrug|emrA	0.990411225282	90.9	33	64.7	5.6e-12	1
YOJI	102	133	SRX3808508.316087	peptide	NP_416715.1|FEATURES|YojI|peptide|YojI	0.999999701218	81.2	32	52.8	2.1e-08	1
DNA-BINDING_PROTEIN_H-NS	96	128	SRX3808508.6079878	unclassified	CP001138.1.gene1383.p01|FEATURES|DNA-binding_protein_H-NS|unclassified|DNA-binding_protein_H-NS	0.999999999998	84.8	33	64.3	7.3e-12	1
PENA	444	474	SRX3808508.11366089	beta-lactam	ZP_04656349|FEATURES|penA|beta-lactam|penA	1.0	67.7	31	48.9	3.2e-07	1
TOLC	128	160	SRX3808508.11284638	multidrug	gi:695774696:ref:WP_032697552.1:|FEATURES|TolC|multidrug|TolC	1.0	90.9	33	62.8	2.1e-11	1
MDTK	286	317	SRX3808508.7686992	multidrug	gi:857775740:emb:CRL64671.1:|FEATURES|mdtK|multidrug|mdtK	1.0	71.9	32	47.4	9.3e-07	1
OQXB	609	641	SRX3808508.14062679	multidrug	YP_001693238|FEATURES|oqxB|multidrug|oqxB	0.999999411995	93.9	33	68.2	5.1e-13	1
MEXK	411	443	SRX3808508.5534313	multidrug	AAG07064.1|FEATURES|MexK|multidrug|MexK	0.999999511731	66.7	33	53.5	1.3e-08	1
ACRA	320	352	SRX3808508.14008180	multidrug	ABR13270|FEATURES|acrA|multidrug|acrA	1.0	75.8	33	53.5	1.3e-08	1
ARNA	473	505	SRX3808508.5171229	polymyxin	gi:1002397390:ref:WP_061380650.1:|FEATURES|arnA|polymyxin|arnA	0.922556216074	90.9	33	68.9	3.0e-13	1
APH(6)-I	158	190	SRX3808508.2510585	aminoglycoside	gi:515967030:ref:WP_017397613.1:|FEATURES|aph(6)-I|aminoglycoside|aph(6)-I	1.0	97.0	33	72.8	2.1e-14	1
PMRF	19	50	SRX3808508.13602202	peptide	AAC75314.1|FEATURES|PmrF|peptide|PmrF	0.999998945005	68.8	32	52.0	3.6e-08	1
BACA	48	79	SRX3808508.8135496	bacitracin	YP_001455939|FEATURES|bacA|bacitracin|bacA	1.0	93.8	32	64.3	7.3e-12	1
MEXE	86	117	SRX3808508.13602205	multidrug	gi:749018243:ref:WP_040076872.1:|FEATURES|mexE|multidrug|mexE	1.0	87.5	32	60.8	8.1e-11	1
KDPE	20	51	SRX3808508.3342029	aminoglycoside	NP_415222.1|FEATURES|kdpE|aminoglycoside|kdpE	0.999984410339	71.9	32	51.6	4.9e-08	1
CAMP-REGULATORY_PROTEIN	10	42	SRX3808508.7391471	unclassified	gi:490367208:ref:WP_004246872.1:|FEATURES|cAMP-regulatory_protein|unclassified|cAMP-regulatory_protein	0.95332044344	100.0	33	77.4	8.4e-16	1
PENA	319	350	SRX3808508.11103196	beta-lactam	YP_002146111|FEATURES|penA|beta-lactam|penA	1.0	90.6	32	62.0	3.5e-11	1
ACRB	862	894	SRX3808508.12650132	multidrug	NP_752514|FEATURES|acrB|multidrug|acrB	1.0	87.9	33	59.3	2.4e-10	1
ACRB	841	873	SRX3808508.15087506	multidrug	gi:554963131:ref:WP_023207516.1:|FEATURES|acrB|multidrug|acrB	0.999999999164	63.6	33	50.4	1.1e-07	1
MAJOR_FACILITATOR_SUPERFAMILY_TRANSPORTER	29	59	SRX3808508.2003086	multidrug	CP001918.1.gene2931.p01|FEATURES|major_facilitator_superfamily_transporter|multidrug|major_facilitator_superfamily_transporter	0.999998567156	87.1	31	55.5	3.2e-09	1
KASUGAMYCIN_RESISTANCE_PROTEIN_KSGA	102	134	SRX3808508.2003087	aminoglycoside	A7FMC1|FEATURES|kasugamycin_resistance_protein_ksgA|aminoglycoside|kasugamycin_resistance_protein_ksgA	1.0	81.8	33	62.4	2.8e-11	1
MAJOR_FACILITATOR_SUPERFAMILY_TRANSPORTER	159	190	SRX3808508.10233375	multidrug	NC_010410.6002639.p01|FEATURES|major_facilitator_superfamily_transporter|multidrug|major_facilitator_superfamily_transporter	0.999998048887	62.5	32	48.5	4.2e-07	1
MEXT	35	66	SRX3808508.15167748	multidrug	gi:3646369:emb:CAA07694.1:|FEATURES|mexT|multidrug|mexT	0.999999999776	68.8	32	48.9	3.2e-07	1
ACRB	867	899	SRX3808508.526396	multidrug	NP_752514|FEATURES|acrB|multidrug|acrB	1.0	84.8	33	59.3	2.4e-10	1
ARNA	600	632	SRX3808508.12172313	polymyxin	gi:727765250:ref:WP_033869730.1:|FEATURES|arnA|polymyxin|arnA	0.960011574403	90.9	33	67.4	8.6e-13	1
OPRM	372	404	SRX3808508.4171702	multidrug	gi:872412160:emb:CRX31464.1:|FEATURES|oprM|multidrug|oprM	0.999999972366	66.7	33	48.1	5.4e-07	1
ACRB	21	53	SRX3808508.16403037	multidrug	gi:812045371:emb:CRH28493.1:|FEATURES|acrB|multidrug|acrB	1.0	90.9	33	66.2	1.9e-12	1
ACRB	699	730	SRX3808508.3722510	multidrug	gi:491078681:ref:WP_004940301.1:|FEATURES|acrB|multidrug|acrB	0.999999996745	87.5	32	61.2	6.0e-11	1
MDTK	166	197	SRX3808508.14880047	multidrug	gi:554682163:ref:WP_023182103.1:|FEATURES|mdtK|multidrug|mdtK	1.0	87.5	32	66.2	1.9e-12	1
MEXB	374	406	SRX3808508.13222669	multidrug	gi:565648659:ref:WP_023896298.1:|FEATURES|mexB|multidrug|mexB	1.0	84.8	33	58.2	5.2e-10	1
RPOB2	404	434	SRX3808508.11667576	multidrug	BAD59497.1|FEATURES|rpoB2|multidrug|rpoB2	0.999999108771	61.3	31	45.8	2.7e-06	1
MSBA	50	82	SRX3808508.10191822	nitroimidazole	NP_415434.1|FEATURES|msbA|nitroimidazole|msbA	0.999859682356	78.8	33	61.6	4.7e-11	1
SERRATIA_MARCESCENS_OMP1	52	84	SRX3808508.12235314	multidrug	AIA49384.1|FEATURES|Serratia_marcescens_Omp1|multidrug|Serratia_marcescens_Omp1	0.99011657482	93.9	33	71.2	6.0e-14	1
ARNA	100	131	SRX3808508.6868136	polymyxin	gi:510924105:ref:WP_016244890.1:|FEATURES|arnA|polymyxin|arnA	0.95706016293	93.8	32	66.2	1.9e-12	1
APH(3'')-I	90	122	SRX3808508.6868131	aminoglycoside	AF313472.2.gene15.p01|FEATURES|aph(3'')-I|aminoglycoside|aph(3'')-I	0.999999999746	100.0	33	68.9	3.0e-13	1
OQXA	52	82	SRX3808508.3552620	multidrug	YP_001693237.1|FEATURES|oqxA|multidrug|oqxA	0.999998480128	90.3	31	62.8	2.1e-11	1
KASUGAMYCIN_RESISTANCE_PROTEIN_KSGA	183	215	SRX3808508.2612351	aminoglycoside	ZP_02902942|FEATURES|kasugamycin_resistance_protein_ksgA|aminoglycoside|kasugamycin_resistance_protein_ksgA	1.0	81.8	33	58.5	4.0e-10	1
BAER	200	230	SRX3808508.3101738	multidrug	YP_490321.1|FEATURES|baeR|multidrug|baeR	0.999996994362	90.3	31	60.1	1.3e-10	1
OMPR	47	77	SRX3808508.4753257	multidrug	CP000034.1.gene3672.p01|FEATURES|ompR|multidrug|ompR	0.99999895027	90.3	31	59.7	1.7e-10	1
TRANSCRIPTIONAL_REGULATORY_PROTEIN_CPXR_CPXR	68	100	SRX3808508.15078743	unclassified	CP004022.1.gene3215.p01|FEATURES|transcriptional_regulatory_protein_CpxR_cpxR|unclassified|transcriptional_regulatory_protein_CpxR_cpxR	0.999999997687	66.7	33	46.6	1.6e-06	1
CTX-M	164	196	SRX3808508.14225745	beta-lactam	KJ461948.1.gene1.p1|FEATURES|CTX-M-152|beta-lactam|CTX-M	1.0	78.8	33	54.7	5.8e-09	1
OMPF	317	349	SRX3808508.11749996	multidrug	gi:505383854:ref:WP_015570956.1:|FEATURES|ompF|multidrug|ompF	0.999999999992	72.7	33	52.4	2.9e-08	1
CAMP-REGULATORY_PROTEIN	66	98	SRX3808508.10112662	unclassified	gi:491301754:ref:WP_005159757.1:|FEATURES|cAMP-regulatory_protein|unclassified|cAMP-regulatory_protein	0.948570789658	100.0	33	70.9	7.8e-14	1
TOLC	245	276	SRX3808508.11749991	multidrug	gi:446657927:ref:WP_000735273.1:|FEATURES|TolC|multidrug|TolC	1.0	78.1	32	52.0	3.6e-08	1
TOLC	377	407	SRX3808508.3218520	multidrug	gi:974587728:ref:WP_059178023.1:|FEATURES|TolC|multidrug|TolC	1.0	80.6	31	51.6	4.6e-08	1
OMP36	133	165	SRX3808508.12601232	multidrug	AF336095.1.gene1.p01|FEATURES|omp36|multidrug|omp36	0.988365769522	78.8	33	60.1	1.4e-10	1
CAMP-REGULATORY_PROTEIN	32	64	SRX3808508.9970071	unclassified	gi:490367208:ref:WP_004246872.1:|FEATURES|cAMP-regulatory_protein|unclassified|cAMP-regulatory_protein	0.935095012449	97.0	33	65.9	2.5e-12	1
MSBA	108	140	SRX3808508.16652393	nitroimidazole	NP_415434.1|FEATURES|msbA|nitroimidazole|msbA	0.999889149997	93.9	33	63.9	9.6e-12	1
ACRA	324	355	SRX3808508.4771379	multidrug	ABG77965|FEATURES|acrA|multidrug|acrA	1.0	75.0	32	54.7	5.6e-09	1
OQXB	302	334	SRX3808508.2503173	multidrug	YP_001693238|FEATURES|oqxB|multidrug|oqxB	1.0	90.9	33	65.5	3.3e-12	1
ACRB	17	49	SRX3808508.7234416	multidrug	NP_706355|FEATURES|acrB|multidrug|acrB	1.0	90.9	33	65.5	3.3e-12	1
ESCHERICHIA_COLI_LAMB	94	126	SRX3808508.7676432	multidrug	BAB38442|FEATURES|Escherichia_coli_LamB|multidrug|Escherichia_coli_LamB	0.999997233445	84.8	33	64.3	7.3e-12	1
COB(I)ALAMIN_ADENOLSYLTRANSFERASE	113	144	SRX3808508.14353773	unclassified	gi:771454993:ref:WP_045149547.1:|FEATURES|cob(I)alamin_adenolsyltransferase|unclassified|cob(I)alamin_adenolsyltransferase	1.0	65.6	32	48.5	4.2e-07	1
TOLC	120	152	SRX3808508.6911286	multidrug	gi:695774696:ref:WP_032697552.1:|FEATURES|TolC|multidrug|TolC	1.0	87.9	33	58.5	4.0e-10	1
ARNA	93	124	SRX3808508.14780975	polymyxin	gi:851928593:ref:WP_048220996.1:|FEATURES|arnA|polymyxin|arnA	0.882375640659	90.6	32	62.8	2.1e-11	1
OPRM	376	407	SRX3808508.9185323	multidrug	gi:872412160:emb:CRX31464.1:|FEATURES|oprM|multidrug|oprM	0.999999965653	65.6	32	45.8	2.6e-06	1
ACRB	1004	1035	SRX3808508.10758975	multidrug	AAS61063|FEATURES|acrB|multidrug|acrB	0.99999997224	75.0	32	50.4	1.1e-07	1
MEXK	888	919	SRX3808508.7316966	multidrug	AAG07064.1|FEATURES|MexK|multidrug|MexK	0.999999291575	75.0	32	46.6	1.6e-06	1
ACRB	489	521	SRX3808508.5445889	multidrug	gi:502789935:ref:WP_013024911.1:|FEATURES|acrB|multidrug|acrB	1.0	90.9	33	72.4	2.7e-14	1
OQXB	919	951	SRX3808508.3649497	multidrug	YP_001693238|FEATURES|oqxB|multidrug|oqxB	1.0	97.0	33	67.4	8.6e-13	1
MDFA	322	353	SRX3808508.10308672	multidrug	gi:526125939:gb:AGR58012.1:|FEATURES|mdfA|multidrug|mdfA	0.999999999141	62.5	32	45.4	3.5e-06	1
ARNA	322	354	SRX3808508.2502881	polymyxin	gi:507079934:ref:WP_016150692.1:|FEATURES|arnA|polymyxin|arnA	0.961391323121	93.9	33	68.2	5.1e-13	1
ACRA	312	342	SRX3808508.10025900	multidrug	ABG77965|FEATURES|acrA|multidrug|acrA	1.0	74.2	31	49.7	1.8e-07	1
ACRB	656	688	SRX3808508.5080086	multidrug	CP001918.1.gene1257.p01|FEATURES|acrB|multidrug|acrB	1.0	87.9	33	62.8	2.1e-11	1
ACRB	122	152	SRX3808508.2629927	multidrug	gi:558560157:ref:WP_023491039.1:|FEATURES|acrB|multidrug|acrB	0.999999984281	87.1	31	57.4	8.4e-10	1
YOJI	469	501	SRX3808508.5549254	peptide	NP_416715.1|FEATURES|YojI|peptide|YojI	0.999999789315	75.8	33	57.0	1.2e-09	1
MAJOR_FACILITATOR_SUPERFAMILY_TRANSPORTER	84	116	SRX3808508.12557810	multidrug	CP001918.1.gene2931.p01|FEATURES|major_facilitator_superfamily_transporter|multidrug|major_facilitator_superfamily_transporter	0.999999155489	90.9	33	69.7	1.7e-13	1
ESCHERICHIA_COLI_LAMB	45	77	SRX3808508.3822689	multidrug	BAB38442|FEATURES|Escherichia_coli_LamB|multidrug|Escherichia_coli_LamB	0.999997908663	97.0	33	72.4	2.7e-14	1
OXA	225	257	SRX3808508.12886951	beta-lactam	JX206446.1.gene1.p01|FEATURES|OXA-243|beta-lactam|OXA	0.999999999946	63.6	33	52.8	2.2e-08	1
BACA	224	255	SRX3808508.5124171	bacitracin	YP_001178170|FEATURES|bacA|bacitracin|bacA	1.0	84.4	32	57.8	6.9e-10	1
APH(3'')-I	123	155	SRX3808508.6779027	aminoglycoside	AF313472.2.gene15.p01|FEATURES|aph(3'')-I|aminoglycoside|aph(3'')-I	0.999999869952	100.0	33	70.5	1.0e-13	1
SDIA	40	72	SRX3808508.10054853	unclassified	gi:695763851:ref:WP_032686892.1:|FEATURES|sdiA|unclassified|sdiA	1.0	66.7	33	52.4	2.9e-08	1
MAJOR_FACILITATOR_SUPERFAMILY_TRANSPORTER	281	313	SRX3808508.8150513	multidrug	CP001918.1.gene2931.p01|FEATURES|major_facilitator_superfamily_transporter|multidrug|major_facilitator_superfamily_transporter	0.999999101873	97.0	33	67.8	6.6e-13	1
MUXB	551	583	SRX3808508.6346498	multidrug	NP_251217.1|FEATURES|MuxB|multidrug|MuxB	0.999999546348	66.7	33	49.3	2.4e-07	1
PBP-1A	155	186	SRX3808508.8666733	beta-lactam	YP_001292390|FEATURES|PBP-1A|beta-lactam|PBP-1A	1.0	81.2	32	57.8	6.9e-10	1
ACRB	881	913	SRX3808508.3555394	multidrug	AAQ21216|FEATURES|acrB|multidrug|acrB	1.0	97.0	33	66.6	1.5e-12	1
ARNA	24	56	SRX3808508.11068703	polymyxin	ZP_02901868|FEATURES|arnA|polymyxin|arnA	0.998832389399	69.7	33	45.8	2.7e-06	1
MEXB	443	475	SRX3808508.14085593	multidrug	gi:505288054:ref:WP_015475156.1:|FEATURES|mexB|multidrug|mexB	1.0	93.9	33	62.0	3.6e-11	1
MACB	541	573	SRX3808508.10686534	MLS	AAV85982.1|FEATURES|macB|MLS|macB	1.0	81.8	33	58.9	3.1e-10	1
ACRA	324	356	SRX3808508.8514910	multidrug	ABG77965|FEATURES|acrA|multidrug|acrA	1.0	78.8	33	58.5	4.0e-10	1
TRIC	112	144	SRX3808508.7031	triclosan	NP_248848.1|FEATURES|TriC|triclosan|TriC	0.999999981307	63.6	33	53.1	1.7e-08	1
TRIC	406	438	SRX3808508.14647824	triclosan	NP_248848.1|FEATURES|TriC|triclosan|TriC	0.999999927293	63.6	33	45.4	3.5e-06	1
MDTK	279	310	SRX3808508.13679252	multidrug	gi:739065857:ref:WP_036937266.1:|FEATURES|mdtK|multidrug|mdtK	0.999999935889	71.9	32	46.6	1.6e-06	1
OQXA	72	104	SRX3808508.9943132	multidrug	YP_001693237.1|FEATURES|oqxA|multidrug|oqxA	0.999996991406	60.6	33	44.3	7.8e-06	1
EMRB	315	346	SRX3808508.13347320	multidrug	gi:486057056:ref:WP_001507824.1:|FEATURES|emrB|multidrug|emrB	0.999999555769	84.4	32	50.8	8.1e-08	1
MDTK	76	107	SRX3808508.14755802	fluoroquinolone	AML99881.1|FEATURES|MdtK|fluoroquinolone|MdtK	0.999983825154	81.2	32	52.0	3.8e-08	1
MUXB	741	773	SRX3808508.14858967	multidrug	NP_251217.1|FEATURES|MuxB|multidrug|MuxB	0.999998940623	63.6	33	48.5	4.2e-07	1
APH(6)-I	128	160	SRX3808508.14094838	aminoglycoside	gi:446403118:ref:WP_000480973.1:|FEATURES|aph(6)-I|aminoglycoside|aph(6)-I	1.0	100.0	33	70.9	7.8e-14	1
MSBA	78	110	SRX3808508.3477338	nitroimidazole	NP_415434.1|FEATURES|msbA|nitroimidazole|msbA	0.999922778997	87.9	33	67.4	8.6e-13	1
KLEBSIELLA_PNEUMONIAE_OMPK36	295	326	SRX3808508.6233835	beta-lactam	YP_005228001.1|FEATURES|Klebsiella_pneumoniae_OmpK36|beta-lactam|Klebsiella_pneumoniae_OmpK36	0.999999837992	65.6	32	49.3	2.4e-07	1
OMPR	170	200	SRX3808508.12654162	multidrug	gi:909830386:gb:AKU13184.1:|FEATURES|ompR|multidrug|ompR	0.999998229794	87.1	31	57.4	9.0e-10	1
YOJI	98	130	SRX3808508.12752552	peptide	NP_416715.1|FEATURES|YojI|peptide|YojI	0.999999679401	75.8	33	52.0	3.8e-08	1
ACRB	146	178	SRX3808508.15803033	multidrug	YP_002932544|FEATURES|acrB|multidrug|acrB	1.0	87.9	33	65.1	4.3e-12	1
EMRB	161	193	SRX3808508.15061644	multidrug	gi:924625749:ref:WP_053529696.1:|FEATURES|emrB|multidrug|emrB	0.999979300048	93.9	33	71.6	4.6e-14	1
ROSB	493	524	SRX3808508.11277935	fosmidomycin	ZP_04615639|FEATURES|rosB|fosmidomycin|rosB	1.0	84.4	32	57.4	9.0e-10	1
OMPR	201	233	SRX3808508.4694493	multidrug	NC_008702.1.4607594.p01|FEATURES|ompR|multidrug|ompR	0.999998083139	75.8	33	52.4	2.9e-08	1
PENA	445	477	SRX3808508.16596299	beta-lactam	ZP_04656349|FEATURES|penA|beta-lactam|penA	1.0	87.9	33	62.4	2.8e-11	1
MDTK	386	418	SRX3808508.4945610	fluoroquinolone	AML99881.1|FEATURES|MdtK|fluoroquinolone|MdtK	0.999990838953	69.7	33	56.2	2.0e-09	1
MEXE	187	219	SRX3808508.16758841	multidrug	gi:503835165:ref:WP_014069159.1:|FEATURES|mexE|multidrug|mexE	1.0	90.9	33	60.5	1.1e-10	1
ACRB	872	904	SRX3808508.4287726	multidrug	gi:447055218:ref:WP_001132474.1:|FEATURES|acrB|multidrug|acrB	1.0	90.9	33	61.6	4.7e-11	1
RAMA	86	116	SRX3808508.14878466	multidrug	AFK13828.1|FEATURES|ramA|multidrug|ramA	0.999995976287	61.3	31	48.1	5.4e-07	1
OMPR	202	234	SRX3808508.13606456	multidrug	NC_008702.1.4607594.p01|FEATURES|ompR|multidrug|ompR	0.999998040954	72.7	33	51.2	6.4e-08	1
KASUGAMYCIN_RESISTANCE_PROTEIN_KSGA	19	51	SRX3808508.4709195	aminoglycoside	YP_001439344|FEATURES|kasugamycin_resistance_protein_ksgA|aminoglycoside|kasugamycin_resistance_protein_ksgA	1.0	84.8	33	60.8	8.1e-11	1
KDPE	165	195	SRX3808508.10075612	aminoglycoside	NP_415222.1|FEATURES|kdpE|aminoglycoside|kdpE	0.999996601103	100.0	31	69.3	2.1e-13	1
PENA	193	224	SRX3808508.15462411	beta-lactam	ZP_04656349|FEATURES|penA|beta-lactam|penA	1.0	90.6	32	64.3	7.3e-12	1
MDTK	34	66	SRX3808508.16690887	multidrug	gi:506221330:ref:WP_015741105.1:|FEATURES|mdtK|multidrug|mdtK	1.0	84.8	33	57.0	1.2e-09	1
KLEBSIELLA_PNEUMONIAE_OMPK37	241	271	SRX3808508.6351322	beta-lactam	CAA09666.1|FEATURES|Klebsiella_pneumoniae_OmpK37|beta-lactam|Klebsiella_pneumoniae_OmpK37	0.999982441754	77.4	31	54.3	7.6e-09	1
KASUGAMYCIN_RESISTANCE_PROTEIN_KSGA	218	250	SRX3808508.5110433	aminoglycoside	YP_001454848|FEATURES|kasugamycin_resistance_protein_ksgA|aminoglycoside|kasugamycin_resistance_protein_ksgA	0.999999999998	66.7	33	46.2	2.1e-06	1
FARA	293	323	SRX3808508.14109387	antibacterial_free_fatty_acids	NP_273367.1|FEATURES|farA|antibacterial_free_fatty_acids|farA	0.998591683334	67.7	31	50.4	1.1e-07	1
MAJOR_FACILITATOR_SUPERFAMILY_TRANSPORTER	285	315	SRX3808508.15740742	multidrug	CP001918.1.gene2931.p01|FEATURES|major_facilitator_superfamily_transporter|multidrug|major_facilitator_superfamily_transporter	0.999998509715	80.6	31	54.7	5.5e-09	1
ACRB	48	79	SRX3808508.12473007	multidrug	gi:497324874:ref:WP_009639087.1:|FEATURES|acrB|multidrug|acrB	1.0	90.6	32	62.0	3.5e-11	1
CTX-M	44	75	SRX3808508.10477838	beta-lactam	gi:384406791:gb:AFH89469.1:|FEATURES|CTX-M-14|beta-lactam|CTX-M	1.0	68.8	32	51.6	4.9e-08	1
TOLC	71	103	SRX3808508.576103	multidrug	gi:763321415:ref:WP_044179865.1:|FEATURES|TolC|multidrug|TolC	1.0	78.8	33	61.2	6.2e-11	1
PENA	440	472	SRX3808508.12828066	beta-lactam	ZP_04656349|FEATURES|penA|beta-lactam|penA	1.0	75.8	33	57.8	6.9e-10	1
PENA	547	577	SRX3808508.13628889	beta-lactam	ZP_04656349|FEATURES|penA|beta-lactam|penA	1.0	83.9	31	62.8	2.1e-11	1
NMCR	28	60	SRX3808508.10101541	beta-lactam	CAA79966.1|FEATURES|NmcR|beta-lactam|NmcR	0.999999983249	72.7	33	50.8	8.4e-08	1
SERRATIA_MARCESCENS_OMP1	144	176	SRX3808508.8443684	multidrug	AIA49384.1|FEATURES|Serratia_marcescens_Omp1|multidrug|Serratia_marcescens_Omp1	0.851049359548	84.8	33	63.2	1.6e-11	1
MDTK	51	83	SRX3808508.11533683	fluoroquinolone	AML99881.1|FEATURES|MdtK|fluoroquinolone|MdtK	0.999992955812	84.8	33	58.2	5.2e-10	1
ACRB	25	57	SRX3808508.14159971	multidrug	gi:502789935:ref:WP_013024911.1:|FEATURES|acrB|multidrug|acrB	1.0	87.9	33	63.9	9.6e-12	1
ACRB	143	175	SRX3808508.3659604	multidrug	CAC35725|FEATURES|acrB|multidrug|acrB	1.0	90.9	33	66.2	1.9e-12	1
BICYCLOMYCIN-MULTIDRUG_EFFLUX_PROTEIN_BCR	130	160	SRX3808508.12450282	multidrug	YP_001177494|FEATURES|bicyclomycin-multidrug_efflux_protein_bcr|multidrug|bicyclomycin-multidrug_efflux_protein_bcr	0.999999894599	78.1	32	52.0	3.8e-08	1
NMCR	5	37	SRX3808508.879775	beta-lactam	CAA79966.1|FEATURES|NmcR|beta-lactam|NmcR	0.999999993079	81.8	33	56.6	1.5e-09	1
RPOB2	434	466	SRX3808508.15918279	multidrug	BAD59497.1|FEATURES|rpoB2|multidrug|rpoB2	0.999999271097	69.7	33	51.2	6.4e-08	1
ROSB	490	520	SRX3808508.3419773	fosmidomycin	ZP_04615639|FEATURES|rosB|fosmidomycin|rosB	1.0	83.9	31	58.9	3.1e-10	1
EMRD	46	78	SRX3808508.5049450	multidrug	CP004022.1.gene3225.p01|FEATURES|emrD|multidrug|emrD	1.0	84.8	33	58.9	3.1e-10	1
PENA	536	568	SRX3808508.8316719	beta-lactam	ZP_04656349|FEATURES|penA|beta-lactam|penA	1.0	75.8	33	52.0	3.8e-08	1
ARNA	121	152	SRX3808508.13877593	polymyxin	gi:851935911:ref:WP_048224705.1:|FEATURES|arnA|polymyxin|arnA	0.933675267293	93.8	32	62.0	3.6e-11	1
NMCR	16	48	SRX3808508.11767417	beta-lactam	CAA79966.1|FEATURES|NmcR|beta-lactam|NmcR	0.999999992206	84.8	33	55.8	2.6e-09	1
EMRB	255	287	SRX3808508.9612628	multidrug	gi:491055941:ref:WP_004917586.1:|FEATURES|emrB|multidrug|emrB	0.999936738227	90.9	33	65.5	3.3e-12	1
MEXA	143	174	SRX3808508.8316715	multidrug	gi:759812131:ref:WP_043509561.1:|FEATURES|mexA|multidrug|mexA	1.0	65.6	32	45.1	4.6e-06	1
ARNA	334	366	SRX3808508.6020244	polymyxin	gi:507079934:ref:WP_016150692.1:|FEATURES|arnA|polymyxin|arnA	0.957919253619	84.8	33	62.0	3.6e-11	1
SDIA	193	223	SRX3808508.14760512	unclassified	gi:757781720:ref:WP_043000304.1:|FEATURES|sdiA|unclassified|sdiA	1.0	83.9	31	57.8	6.4e-10	1
MAJOR_FACILITATOR_SUPERFAMILY_TRANSPORTER	25	57	SRX3808508.14246640	multidrug	NC_010410.6002639.p01|FEATURES|major_facilitator_superfamily_transporter|multidrug|major_facilitator_superfamily_transporter	0.999999999965	81.8	33	58.2	5.2e-10	1
ADER	59	91	SRX3808508.9418484	multidrug	ADM92605.1|FEATURES|adeR|multidrug|adeR	0.999997036539	69.7	33	45.8	2.7e-06	1
RPOB2	1054	1085	SRX3808508.442974	multidrug	BAD59497.1|FEATURES|rpoB2|multidrug|rpoB2	0.999999396786	78.1	32	57.0	1.1e-09	1
SERRATIA_MARCESCENS_OMP1	169	201	SRX3808508.14760517	multidrug	AIA49384.1|FEATURES|Serratia_marcescens_Omp1|multidrug|Serratia_marcescens_Omp1	0.999947646246	63.6	33	45.4	3.5e-06	1
RPOB2	404	434	SRX3808508.1390910	multidrug	BAD59497.1|FEATURES|rpoB2|multidrug|rpoB2	0.999999243384	67.7	31	50.1	1.4e-07	1
MDTH	216	246	SRX3808508.4147844	multidrug	gi:507089900:ref:WP_016160613.1:|FEATURES|mdtH|multidrug|mdtH	1.0	83.9	31	57.4	8.7e-10	1
RPOB2	573	604	SRX3808508.4817218	multidrug	BAD59497.1|FEATURES|rpoB2|multidrug|rpoB2	0.999999429551	84.4	32	58.9	3.1e-10	1
PBP-1B	206	238	SRX3808508.15608342	beta-lactam	YP_002467958|FEATURES|PBP-1B|beta-lactam|PBP-1B	0.999999998205	72.7	33	51.2	6.4e-08	1
OQXB	766	797	SRX3808508.10115947	multidrug	YP_001693238|FEATURES|oqxB|multidrug|oqxB	0.999999915647	84.4	32	62.0	3.5e-11	1
OQXB	619	651	SRX3808508.16745789	multidrug	YP_001693238|FEATURES|oqxB|multidrug|oqxB	0.999999324461	87.9	33	64.7	5.6e-12	1
MDTK	196	227	SRX3808508.6483506	fluoroquinolone	AML99881.1|FEATURES|MdtK|fluoroquinolone|MdtK	0.999993894509	81.2	32	59.3	2.4e-10	1
OPRM	361	391	SRX3808508.10612945	multidrug	gi:872412160:emb:CRX31464.1:|FEATURES|oprM|multidrug|oprM	0.999999961959	67.7	31	44.7	6.0e-06	1
OQXB	906	938	SRX3808508.4741176	multidrug	YP_001693238|FEATURES|oqxB|multidrug|oqxB	1.0	93.9	33	63.9	9.6e-12	1
BICYCLOMYCIN-MULTIDRUG_EFFLUX_PROTEIN_BCR	214	244	SRX3808508.16057854	multidrug	YP_001452184|FEATURES|bicyclomycin-multidrug_efflux_protein_bcr|multidrug|bicyclomycin-multidrug_efflux_protein_bcr	1.0	80.6	31	61.6	4.5e-11	1
OMPF	53	84	SRX3808508.14693245	multidrug	gi:742936434:ref:WP_039025717.1:|FEATURES|ompF|multidrug|ompF	0.999999999826	87.5	32	62.8	2.1e-11	1
MAJOR_FACILITATOR_SUPERFAMILY_TRANSPORTER	18	48	SRX3808508.12820277	multidrug	CP001918.1.gene2931.p01|FEATURES|major_facilitator_superfamily_transporter|multidrug|major_facilitator_superfamily_transporter	0.999998729529	93.5	31	58.2	5.1e-10	1
ACRB	957	988	SRX3808508.13555900	multidrug	ZP_04620400|FEATURES|acrB|multidrug|acrB	0.999999999904	96.9	32	60.1	1.3e-10	1
OQXB	727	758	SRX3808508.12820279	multidrug	YP_001693238|FEATURES|oqxB|multidrug|oqxB	0.999999999933	90.6	32	58.5	3.9e-10	1
EMRA	274	306	SRX3808508.13848459	multidrug	gi:506486765:ref:WP_015963310.1:|FEATURES|emrA|multidrug|emrA	0.992289696573	97.0	33	68.2	5.1e-13	1
SDIA	53	83	SRX3808508.14675522	unclassified	gi:491002433:ref:WP_004864155.1:|FEATURES|sdiA|unclassified|sdiA	1.0	67.7	31	52.4	2.8e-08	1
BAES	145	177	SRX3808508.7333716	multidrug	BAA15934.1|FEATURES|baeS|multidrug|baeS	0.999999120033	81.8	33	57.0	1.2e-09	1
MEXX	271	303	SRX3808508.567275	multidrug	gi:485872555:ref:WP_001469398.1:|FEATURES|mexX|multidrug|mexX	1.0	66.7	33	53.9	9.9e-09	1
SERRATIA_MARCESCENS_OMP1	144	176	SRX3808508.14788546	multidrug	AIA49384.1|FEATURES|Serratia_marcescens_Omp1|multidrug|Serratia_marcescens_Omp1	0.851049359548	84.8	33	63.2	1.6e-11	1
MDTK	196	227	SRX3808508.671565	fluoroquinolone	AML99881.1|FEATURES|MdtK|fluoroquinolone|MdtK	0.999992955812	78.1	32	58.2	5.2e-10	1
ROSB	416	447	SRX3808508.9116055	fosmidomycin	YP_001477377|FEATURES|rosB|fosmidomycin|rosB	1.0	71.9	32	54.3	7.6e-09	1
EMRR	11	43	SRX3808508.6945116	fluoroquinolone	NP_417169.1|FEATURES|emrR|fluoroquinolone|emrR	0.999877044774	75.8	33	57.8	6.9e-10	1
EMRA	296	327	SRX3808508.9116053	multidrug	gi:654549100:ref:WP_028016802.1:|FEATURES|emrA|multidrug|emrA	0.99998114083	65.6	32	46.2	2.1e-06	1
APH(6)-I	215	247	SRX3808508.14994997	aminoglycoside	gi:515967030:ref:WP_017397613.1:|FEATURES|aph(6)-I|aminoglycoside|aph(6)-I	1.0	100.0	33	70.5	1.0e-13	1
DNA-BINDING_PROTEIN_H-NS	60	92	SRX3808508.3206603	unclassified	CP000308.1.gene1582.p01|FEATURES|DNA-binding_protein_H-NS|unclassified|DNA-binding_protein_H-NS	0.999999999923	81.8	33	54.7	5.8e-09	1
EMRD	103	135	SRX3808508.9108059	multidrug	ZP_03215830|FEATURES|emrD|multidrug|emrD	1.0	84.8	33	58.2	5.2e-10	1
MDTB	387	419	SRX3808508.9154152	multidrug	gi:553863833:ref:WP_023138386.1:|FEATURES|mdtB|multidrug|mdtB	0.999999998524	93.9	33	63.9	9.6e-12	1
ACRB	26	58	SRX3808508.10199278	multidrug	gi:485731880:ref:WP_001359514.1:|FEATURES|acrB|multidrug|acrB	1.0	81.8	33	57.0	1.2e-09	1
MDTD	359	391	SRX3808508.16666654	multidrug	NC_002695.1.916587.p01|FEATURES|mdtD|multidrug|mdtD	0.999999999936	84.8	33	57.8	6.9e-10	1
DNA-BINDING_PROTEIN_H-NS	40	71	SRX3808508.16666650	unclassified	CP000308.1.gene1582.p01|FEATURES|DNA-binding_protein_H-NS|unclassified|DNA-binding_protein_H-NS	0.999999999925	78.1	32	52.0	3.6e-08	1
PBP-1A	71	103	SRX3808508.13516683	beta-lactam	YP_001292390|FEATURES|PBP-1A|beta-lactam|PBP-1A	1.0	66.7	33	53.1	1.7e-08	1
MDTG	34	65	SRX3808508.13693050	multidrug	B7LT82|FEATURES|mdtG|multidrug|mdtG	1.0	65.6	32	53.5	1.3e-08	1
MDTA	344	376	SRX3808508.14505951	multidrug	gi:1018319469:emb:SAH60719.1:|FEATURES|mdtA|multidrug|mdtA	0.999999981128	63.6	33	45.8	2.7e-06	1
ACRB	973	1005	SRX3808508.12399949	multidrug	AAQ21216|FEATURES|acrB|multidrug|acrB	1.0	100.0	33	65.5	3.3e-12	1
MACB	526	556	SRX3808508.9337535	MLS	gi:486216172:ref:WP_001556874.1:|FEATURES|macB|MLS|macB	0.999999999995	77.4	31	49.3	2.4e-07	1
MDTH	29	61	SRX3808508.5919705	multidrug	gi:828165484:ref:WP_047256484.1:|FEATURES|mdtH|multidrug|mdtH	1.0	84.8	33	58.5	4.0e-10	1
ACRB	654	684	SRX3808508.13133488	multidrug	gi:485731880:ref:WP_001359514.1:|FEATURES|acrB|multidrug|acrB	0.999999992485	74.2	31	52.0	3.8e-08	1
MSBA	411	441	SRX3808508.3347884	nitroimidazole	NP_415434.1|FEATURES|msbA|nitroimidazole|msbA	0.999807538081	90.3	31	58.5	3.9e-10	1
VANS	318	350	SRX3808508.12258267	glycopeptide	AAZ98836|FEATURES|vanS|glycopeptide|vanS	0.999999701598	60.6	33	44.3	7.8e-06	1
KDPE	183	215	SRX3808508.8578311	aminoglycoside	NP_415222.1|FEATURES|kdpE|aminoglycoside|kdpE	0.999994113668	78.8	33	62.0	3.6e-11	1
ESCHERICHIA_COLI_MIPA	55	86	SRX3808508.13692907	multidrug	NP_310518|FEATURES|Escherichia_coli_mipA|multidrug|Escherichia_coli_mipA	0.999998693807	62.5	32	50.1	1.4e-07	1
RPOB2	141	172	SRX3808508.7504681	multidrug	BAD59497.1|FEATURES|rpoB2|multidrug|rpoB2	0.999999316727	71.9	32	53.1	1.7e-08	1
OMPF	139	170	SRX3808508.6035495	multidrug	gi:545251748:ref:WP_021549194.1:|FEATURES|ompF|multidrug|ompF	0.999990676916	71.9	32	55.1	4.3e-09	1
PENA	531	563	SRX3808508.11917106	beta-lactam	ZP_04656349|FEATURES|penA|beta-lactam|penA	1.0	93.9	33	68.6	3.9e-13	1
PENA	73	105	SRX3808508.14289155	beta-lactam	ZP_04656349|FEATURES|penA|beta-lactam|penA	1.0	81.8	33	57.4	9.0e-10	1
ACRB	152	183	SRX3808508.7502680	multidrug	gi:485731880:ref:WP_001359514.1:|FEATURES|acrB|multidrug|acrB	0.999999993509	75.0	32	53.5	1.3e-08	1
ARNA	19	51	SRX3808508.10757110	peptide	NP_252244|FEATURES|arnA|peptide|arnA	0.999999731718	69.7	33	44.3	7.8e-06	1
OMPR	21	53	SRX3808508.9699235	multidrug	CP000034.1.gene3672.p01|FEATURES|ompR|multidrug|ompR	0.999999139598	97.0	33	63.9	9.6e-12	1
ARNA	374	405	SRX3808508.3156060	polymyxin	gi:735685540:ref:WP_034173220.1:|FEATURES|arnA|polymyxin|arnA	0.961105441194	100.0	32	70.9	7.6e-14	1
ACRB	907	939	SRX3808508.4248431	multidrug	AAS61063|FEATURES|acrB|multidrug|acrB	1.0	78.8	33	54.3	7.6e-09	1
DNA-BINDING_PROTEIN_H-NS	92	123	SRX3808508.15157436	unclassified	CP001485.1.gene2287.p01|FEATURES|DNA-binding_protein_H-NS|unclassified|DNA-binding_protein_H-NS	0.999999999998	75.0	32	55.5	3.4e-09	1
TRANSCRIPTIONAL_REGULATORY_PROTEIN_CPXR_CPXR	83	114	SRX3808508.15423162	unclassified	CP001485.1.gene721.p01|FEATURES|transcriptional_regulatory_protein_CpxR_cpxR|unclassified|transcriptional_regulatory_protein_CpxR_cpxR	0.999864306123	68.8	32	50.8	8.4e-08	1
OMPF	223	254	SRX3808508.2919049	multidrug	gi:505383854:ref:WP_015570956.1:|FEATURES|ompF|multidrug|ompF	0.999999999996	65.6	32	52.8	2.2e-08	1
PMRF	183	214	SRX3808508.16354317	peptide	AAC75314.1|FEATURES|PmrF|peptide|PmrF	0.999999461281	84.4	32	58.9	3.0e-10	1
ACRB	556	586	SRX3808508.7805479	multidrug	YP_002932544|FEATURES|acrB|multidrug|acrB	0.999999999158	80.6	31	53.9	9.9e-09	1
OMP36	124	156	SRX3808508.3105254	multidrug	AF336096.1.gene1.p01|FEATURES|omp36|multidrug|omp36	0.956106592564	81.8	33	64.7	5.6e-12	1
APH(6)-I	199	231	SRX3808508.1125411	aminoglycoside	gi:515967030:ref:WP_017397613.1:|FEATURES|aph(6)-I|aminoglycoside|aph(6)-I	1.0	100.0	33	72.0	3.5e-14	1
EMRB	259	291	SRX3808508.13522026	multidrug	gi:491055941:ref:WP_004917586.1:|FEATURES|emrB|multidrug|emrB	0.999991638521	90.9	33	65.9	2.5e-12	1
BICYCLOMYCIN-MULTIDRUG_EFFLUX_PROTEIN_BCR	248	279	SRX3808508.14432334	multidrug	YP_001452184|FEATURES|bicyclomycin-multidrug_efflux_protein_bcr|multidrug|bicyclomycin-multidrug_efflux_protein_bcr	1.0	78.1	32	55.8	2.6e-09	1
TETA	442	474	SRX3808508.14857870	tetracycline	gi:736993687:ref:WP_034989673.1:|FEATURES|tetA|tetracycline|tetA	0.999999957153	63.6	33	44.3	7.8e-06	1
EMRD	243	275	SRX3808508.9985082	multidrug	ZP_02901431|FEATURES|emrD|multidrug|emrD	1.0	81.8	33	60.5	1.1e-10	1
TRANSCRIPTIONAL_REGULATORY_PROTEIN_CPXR_CPXR	17	48	SRX3808508.14789636	unclassified	CP000034.1.gene3834.p01|FEATURES|transcriptional_regulatory_protein_CpxR_cpxR|unclassified|transcriptional_regulatory_protein_CpxR_cpxR	0.999999999008	78.1	32	50.8	8.1e-08	1
YOJI	467	497	SRX3808508.8694568	peptide	NP_416715.1|FEATURES|YojI|peptide|YojI	0.999999775228	77.4	31	56.2	1.9e-09	1
ACRB	94	126	SRX3808508.6085775	multidrug	gi:812045371:emb:CRH28493.1:|FEATURES|acrB|multidrug|acrB	1.0	100.0	33	67.4	8.6e-13	1
ROSB	44	76	SRX3808508.2545281	fosmidomycin	ZP_04631861|FEATURES|rosB|fosmidomycin|rosB	1.0	93.9	33	68.2	5.1e-13	1
EMRR	91	122	SRX3808508.5772009	fluoroquinolone	NP_417169.1|FEATURES|emrR|fluoroquinolone|emrR	0.999978559241	90.6	32	65.5	3.3e-12	1
MDTD	149	180	SRX3808508.12449973	multidrug	gi:446053031:ref:WP_000130886.1:|FEATURES|mdtD|multidrug|mdtD	0.999999999997	96.9	32	69.3	2.2e-13	1
OQXB	783	814	SRX3808508.4318354	multidrug	YP_001693238|FEATURES|oqxB|multidrug|oqxB	0.999998484865	68.8	32	48.5	4.0e-07	1
CTX-M	116	148	SRX3808508.7855508	beta-lactam	HM167760.1.gene1.p01|FEATURES|CTX-M-94|beta-lactam|CTX-M	1.0	63.6	33	48.1	5.4e-07	1
APH(6)-I	167	197	SRX3808508.14261980	aminoglycoside	gi:515967030:ref:WP_017397613.1:|FEATURES|aph(6)-I|aminoglycoside|aph(6)-I	1.0	100.0	31	69.7	1.6e-13	1
OQXB	992	1023	SRX3808508.2140935	multidrug	YP_001693238|FEATURES|oqxB|multidrug|oqxB	1.0	93.8	32	63.2	1.6e-11	1
TET34	55	87	SRX3808508.1247048	tetracycline	ZP_02197344|FEATURES|tet34|tetracycline|tet34	1.0	75.8	33	60.8	8.1e-11	1
BAER	195	227	SRX3808508.12793120	multidrug	YP_490321.1|FEATURES|baeR|multidrug|baeR	0.999997384061	93.9	33	63.9	9.6e-12	1
OMPF	101	132	SRX3808508.10224105	multidrug	gi:312286407:gb:EFR14320.1:|FEATURES|ompF|multidrug|ompF	0.99999818487	84.4	32	62.4	2.7e-11	1
OQXB	625	657	SRX3808508.12158345	multidrug	YP_001693238|FEATURES|oqxB|multidrug|oqxB	0.999999301419	87.9	33	63.9	9.6e-12	1
KASUGAMYCIN_RESISTANCE_PROTEIN_KSGA	85	115	SRX3808508.4218903	aminoglycoside	YP_001439344|FEATURES|kasugamycin_resistance_protein_ksgA|aminoglycoside|kasugamycin_resistance_protein_ksgA	0.999999984537	67.7	31	46.2	2.1e-06	1
ACRB	447	478	SRX3808508.13774623	multidrug	YP_454364|FEATURES|acrB|multidrug|acrB	1.0	93.8	32	60.8	8.1e-11	1
PBP-1B	660	691	SRX3808508.8485568	beta-lactam	YP_002467958|FEATURES|PBP-1B|beta-lactam|PBP-1B	0.999999998981	68.8	32	54.3	7.3e-09	1
PENA	229	259	SRX3808508.4862520	beta-lactam	ZP_04656349|FEATURES|penA|beta-lactam|penA	1.0	80.6	31	57.4	9.0e-10	1
ACRB	28	60	SRX3808508.1920068	multidrug	gi:812045371:emb:CRH28493.1:|FEATURES|acrB|multidrug|acrB	1.0	87.9	33	65.1	4.3e-12	1
PMRF	20	52	SRX3808508.2221002	peptide	AAC75314.1|FEATURES|PmrF|peptide|PmrF	0.999999033884	66.7	33	52.8	2.2e-08	1
KLEBSIELLA_PNEUMONIAE_OMPK37	58	89	SRX3808508.4067610	beta-lactam	CAA09666.1|FEATURES|Klebsiella_pneumoniae_OmpK37|beta-lactam|Klebsiella_pneumoniae_OmpK37	0.999746196451	65.6	32	52.4	2.8e-08	1
OMP36	306	337	SRX3808508.2139664	multidrug	AF336095.1.gene1.p01|FEATURES|omp36|multidrug|omp36	0.999999994404	84.4	32	63.9	9.3e-12	1
KDPE	26	58	SRX3808508.5094090	aminoglycoside	NP_415222.1|FEATURES|kdpE|aminoglycoside|kdpE	0.999990634746	78.8	33	58.5	4.0e-10	1
TRANSCRIPTIONAL_REGULATORY_PROTEIN_CPXR_CPXR	75	106	SRX3808508.5094097	unclassified	CP001138.1.gene4273.p01|FEATURES|transcriptional_regulatory_protein_CpxR_cpxR|unclassified|transcriptional_regulatory_protein_CpxR_cpxR	0.99999999793	96.9	32	66.6	1.4e-12	1
ARNA	575	607	SRX3808508.8910772	polymyxin	gi:851928593:ref:WP_048220996.1:|FEATURES|arnA|polymyxin|arnA	0.939082992066	81.8	33	57.8	6.9e-10	1
OQXB	7	38	SRX3808508.831170	multidrug	YP_001693238|FEATURES|oqxB|multidrug|oqxB	0.999998299642	75.0	32	46.6	1.5e-06	1
ACRB	235	267	SRX3808508.2229250	multidrug	gi:446414955:ref:WP_000492810.1:|FEATURES|acrB|multidrug|acrB	0.999999994266	66.7	33	50.1	1.4e-07	1
OMPR	269	300	SRX3808508.8121884	multidrug	CP000034.1.gene3672.p01|FEATURES|ompR|multidrug|ompR	0.99999870004	84.4	32	55.5	3.3e-09	1
ACRB	869	901	SRX3808508.7617121	multidrug	gi:447055218:ref:WP_001132474.1:|FEATURES|acrB|multidrug|acrB	1.0	93.9	33	63.5	1.2e-11	1
VANR	77	108	SRX3808508.12168715	glycopeptide	AF162694.1.gene5.p01|FEATURES|vanR|glycopeptide|vanR	1.0	68.8	32	55.8	2.5e-09	1
DNA-BINDING_PROTEIN_H-NS	40	70	SRX3808508.11548503	unclassified	CP000308.1.gene1582.p01|FEATURES|DNA-binding_protein_H-NS|unclassified|DNA-binding_protein_H-NS	0.999999999855	77.4	31	49.7	1.8e-07	1
RPOB2	1009	1040	SRX3808508.2961335	multidrug	BAD59497.1|FEATURES|rpoB2|multidrug|rpoB2	0.999999063337	81.2	32	61.2	6.2e-11	1
SERRATIA_MARCESCENS_OMP1	53	84	SRX3808508.10443418	multidrug	AIA49384.1|FEATURES|Serratia_marcescens_Omp1|multidrug|Serratia_marcescens_Omp1	0.999943805095	62.5	32	48.9	3.1e-07	1
TRANSCRIPTIONAL_REGULATORY_PROTEIN_CPXR_CPXR	171	203	SRX3808508.13248346	unclassified	CP001918.1.gene5135.p01|FEATURES|transcriptional_regulatory_protein_CpxR_cpxR|unclassified|transcriptional_regulatory_protein_CpxR_cpxR	0.999999999994	100.0	33	69.7	1.7e-13	1
MACB	157	189	SRX3808508.3580191	MLS	gi:852292746:ref:WP_048332551.1:|FEATURES|macB|MLS|macB	1.0	72.7	33	52.0	3.8e-08	1
OMPR	356	388	SRX3808508.3201372	multidrug	CP000034.1.gene3672.p01|FEATURES|ompR|multidrug|ompR	0.999998970593	81.8	33	60.1	1.4e-10	1
CTX-M	226	256	SRX3808508.13897225	beta-lactam	gi:649725787:gb:AIC64416.1:|FEATURES|CTX-M|beta-lactam|CTX-M	1.0	87.1	31	61.2	5.8e-11	1
ACRB	156	187	SRX3808508.4278208	multidrug	gi:812045371:emb:CRH28493.1:|FEATURES|acrB|multidrug|acrB	1.0	96.9	32	67.8	6.4e-13	1
MCR-3	224	255	SRX3808508.1813177	peptide	ASF81896.1|FEATURES|MCR-3|peptide|MCR-3	0.999999778654	65.6	32	45.8	2.6e-06	1
ACRB	13	45	SRX3808508.4794966	multidrug	gi:812045371:emb:CRH28493.1:|FEATURES|acrB|multidrug|acrB	1.0	90.9	33	65.9	2.5e-12	1
OMPR	262	294	SRX3808508.8469138	multidrug	CP000034.1.gene3672.p01|FEATURES|ompR|multidrug|ompR	0.999999314973	97.0	33	69.3	2.3e-13	1
KDPE	165	196	SRX3808508.5419933	aminoglycoside	NP_415222.1|FEATURES|kdpE|aminoglycoside|kdpE	0.999997023363	100.0	32	71.2	6.0e-14	1
MULTIDRUG_ABC_TRANSPORTER	522	552	SRX3808508.12269221	multidrug	gi:686364868:ref:WP_031893738.1:|FEATURES|multidrug_ABC_transporter|multidrug|multidrug_ABC_transporter	1.0	100.0	31	60.5	9.9e-11	1
DNA-BINDING_PROTEIN_H-NS	39	71	SRX3808508.13255152	unclassified	CP000308.1.gene1582.p01|FEATURES|DNA-binding_protein_H-NS|unclassified|DNA-binding_protein_H-NS	0.999999999957	78.8	33	53.9	9.9e-09	1
OPRM	362	394	SRX3808508.15271966	multidrug	gi:872412160:emb:CRX31464.1:|FEATURES|oprM|multidrug|oprM	0.999999969259	66.7	33	47.0	1.2e-06	1
OMP36	281	311	SRX3808508.10781007	multidrug	AF336095.1.gene1.p01|FEATURES|omp36|multidrug|omp36	0.999948170051	71.0	31	52.8	2.2e-08	1
KDPE	56	87	SRX3808508.5997243	aminoglycoside	NP_415222.1|FEATURES|kdpE|aminoglycoside|kdpE	0.999988727742	75.0	32	54.7	5.6e-09	1
PORIN_OMPC	38	70	SRX3808508.14896270	beta-lactam	APB87301|FEATURES|porin_OmpC|beta-lactam|porin_OmpC	0.99999921171	78.8	33	58.2	5.2e-10	1
ESCHERICHIA_COLI_LAMB	45	77	SRX3808508.2063773	multidrug	BAB38442|FEATURES|Escherichia_coli_LamB|multidrug|Escherichia_coli_LamB	0.999997908663	97.0	33	72.4	2.7e-14	1
RPOB2	995	1027	SRX3808508.8369183	multidrug	BAD59497.1|FEATURES|rpoB2|multidrug|rpoB2	0.999999261149	69.7	33	50.8	8.4e-08	1
MDTH	144	175	SRX3808508.9873319	multidrug	gi:738466966:ref:WP_036417583.1:|FEATURES|mdtH|multidrug|mdtH	1.0	81.2	32	61.6	4.6e-11	1
LRA	146	178	SRX3808508.16486217	beta-lactam	EU408352.1.gene27.p01|FEATURES|LRA-13|beta-lactam|LRA	0.999999999995	60.6	33	48.1	5.4e-07	1
ESCHERICHIA_COLI_LAMB	20	51	SRX3808508.14014431	multidrug	BAB38442|FEATURES|Escherichia_coli_LamB|multidrug|Escherichia_coli_LamB	0.99999743202	93.8	32	66.2	1.9e-12	1
OMPR	210	241	SRX3808508.7767292	multidrug	NC_008702.1.4607594.p01|FEATURES|ompR|multidrug|ompR	0.999998025083	75.0	32	50.4	1.1e-07	1
COB(I)ALAMIN_ADENOLSYLTRANSFERASE	40	72	SRX3808508.9561239	unclassified	gi:447201622:ref:WP_001278878.1:|FEATURES|cob(I)alamin_adenolsyltransferase|unclassified|cob(I)alamin_adenolsyltransferase	1.0	69.7	33	48.9	3.2e-07	1
MUXB	543	573	SRX3808508.11026217	multidrug	NP_251217.1|FEATURES|MuxB|multidrug|MuxB	0.999998940623	71.0	31	48.5	4.0e-07	1
MACB	24	54	SRX3808508.15716935	MLS	gi:502669352:ref:WP_012905216.1:|FEATURES|macB|MLS|macB	0.999999860705	64.5	31	44.3	7.6e-06	1
MAJOR_FACILITATOR_SUPERFAMILY_TRANSPORTER	136	168	SRX3808508.10444195	multidrug	CP001918.1.gene2931.p01|FEATURES|major_facilitator_superfamily_transporter|multidrug|major_facilitator_superfamily_transporter	0.999999984562	97.0	33	70.9	7.8e-14	1
PBP-1B	269	300	SRX3808508.14288207	beta-lactam	YP_002467958|FEATURES|PBP-1B|beta-lactam|PBP-1B	0.999999995501	78.1	32	56.6	1.5e-09	1
PBP-1B	203	235	SRX3808508.10756241	beta-lactam	YP_002467958|FEATURES|PBP-1B|beta-lactam|PBP-1B	0.999999997924	75.8	33	50.4	1.1e-07	1
TRIC	430	461	SRX3808508.7183612	triclosan	NP_248848.1|FEATURES|TriC|triclosan|TriC	0.9999999793	78.1	32	57.0	1.1e-09	1
OQXB	793	825	SRX3808508.6823742	multidrug	YP_001693238|FEATURES|oqxB|multidrug|oqxB	0.999999999736	90.9	33	67.4	8.6e-13	1
OMPR	270	302	SRX3808508.14404119	multidrug	CP000034.1.gene3672.p01|FEATURES|ompR|multidrug|ompR	0.999998907793	84.8	33	58.9	3.1e-10	1
RAMA	36	68	SRX3808508.5205837	multidrug	AFK13828.1|FEATURES|ramA|multidrug|ramA	0.999999318294	63.6	33	50.4	1.1e-07	1
ARNA	326	357	SRX3808508.16587883	polymyxin	gi:507079934:ref:WP_016150692.1:|FEATURES|arnA|polymyxin|arnA	0.996922211175	93.8	32	65.5	3.3e-12	1
ACRB	852	884	SRX3808508.12110166	multidrug	gi:497324874:ref:WP_009639087.1:|FEATURES|acrB|multidrug|acrB	1.0	75.8	33	53.1	1.7e-08	1
CLASS_C	122	154	SRX3808508.15109866	beta-lactam	YP_001478502|FEATURES|class_C|beta-lactam|class_C	1.0	78.8	33	60.1	1.4e-10	1
ACRB	140	172	SRX3808508.636902	multidrug	gi:485731880:ref:WP_001359514.1:|FEATURES|acrB|multidrug|acrB	0.999999988209	63.6	33	47.4	9.3e-07	1
CAMP-REGULATORY_PROTEIN	180	210	SRX3808508.15007755	unclassified	gi:490367208:ref:WP_004246872.1:|FEATURES|cAMP-regulatory_protein|unclassified|cAMP-regulatory_protein	0.930219256908	96.8	31	61.2	6.2e-11	1
APH(6)-I	196	228	SRX3808508.11857296	aminoglycoside	gi:515967030:ref:WP_017397613.1:|FEATURES|aph(6)-I|aminoglycoside|aph(6)-I	1.0	100.0	33	72.8	2.1e-14	1
ACRB	147	179	SRX3808508.4196434	multidrug	gi:485731880:ref:WP_001359514.1:|FEATURES|acrB|multidrug|acrB	1.0	69.7	33	51.2	6.4e-08	1
ARNA	79	111	SRX3808508.15620728	polymyxin	gi:851928593:ref:WP_048220996.1:|FEATURES|arnA|polymyxin|arnA	0.926086723477	78.8	33	51.6	4.9e-08	1
PBP-1B	399	430	SRX3808508.15362586	beta-lactam	YP_002467958|FEATURES|PBP-1B|beta-lactam|PBP-1B	0.999999997064	62.5	32	48.5	4.2e-07	1
OMPR	350	382	SRX3808508.10560212	multidrug	CP000034.1.gene3672.p01|FEATURES|ompR|multidrug|ompR	0.999999258762	87.9	33	67.4	8.6e-13	1
MDTA	344	374	SRX3808508.3097673	multidrug	gi:1018319469:emb:SAH60719.1:|FEATURES|mdtA|multidrug|mdtA	0.999999972458	64.5	31	43.9	9.6e-06	1
PBP-1B	206	238	SRX3808508.7148111	beta-lactam	YP_002467958|FEATURES|PBP-1B|beta-lactam|PBP-1B	0.999999998205	72.7	33	51.2	6.4e-08	1
ACRB	593	624	SRX3808508.8586509	multidrug	ABR13271|FEATURES|acrB|multidrug|acrB	1.0	84.4	32	60.5	1.0e-10	1
MAJOR_FACILITATOR_SUPERFAMILY_TRANSPORTER	141	173	SRX3808508.12701655	multidrug	YP_001419960|FEATURES|major_facilitator_superfamily_transporter|multidrug|major_facilitator_superfamily_transporter	0.999998774464	60.6	33	52.4	2.9e-08	1
EMRB	10	42	SRX3808508.8569580	multidrug	gi:486057056:ref:WP_001507824.1:|FEATURES|emrB|multidrug|emrB	0.999999874007	93.9	33	59.7	1.8e-10	1
OQXB	605	637	SRX3808508.16465045	multidrug	YP_001693238|FEATURES|oqxB|multidrug|oqxB	0.999999402916	93.9	33	67.8	6.6e-13	1
OXY	160	191	SRX3808508.4536932	beta-lactam	AF491278.1.gene1.p01|FEATURES|OXY-3|beta-lactam|OXY	1.0	78.1	32	54.3	7.6e-09	1
TOLC	51	83	SRX3808508.3666815	multidrug	gi:696408901:ref:WP_032980019.1:|FEATURES|TolC|multidrug|TolC	1.0	100.0	33	68.9	3.0e-13	1
OQXB	906	937	SRX3808508.15601769	multidrug	YP_001693238|FEATURES|oqxB|multidrug|oqxB	1.0	93.8	32	62.4	2.8e-11	1
MSBA	251	282	SRX3808508.13825733	nitroimidazole	NP_415434.1|FEATURES|msbA|nitroimidazole|msbA	0.999847705782	93.8	32	60.8	7.9e-11	1
ROSB	435	466	SRX3808508.1241074	fosmidomycin	YP_001477377|FEATURES|rosB|fosmidomycin|rosB	1.0	78.1	32	52.4	2.8e-08	1
MAJOR_FACILITATOR_SUPERFAMILY_TRANSPORTER	392	424	SRX3808508.12300388	multidrug	CP001918.1.gene2931.p01|FEATURES|major_facilitator_superfamily_transporter|multidrug|major_facilitator_superfamily_transporter	0.99999880191	84.8	33	59.7	1.8e-10	1
MDTG	34	65	SRX3808508.14681573	multidrug	B7LT82|FEATURES|mdtG|multidrug|mdtG	1.0	65.6	32	53.5	1.3e-08	1
MDTK	380	412	SRX3808508.10227458	fluoroquinolone	AML99881.1|FEATURES|MdtK|fluoroquinolone|MdtK	0.999995222732	72.7	33	61.2	6.2e-11	1
MDTD	37	69	SRX3808508.5526746	multidrug	NC_002695.1.916587.p01|FEATURES|mdtD|multidrug|mdtD	0.999999999953	78.8	33	53.5	1.3e-08	1
MUXB	467	498	SRX3808508.15413507	multidrug	NP_251217.1|FEATURES|MuxB|multidrug|MuxB	0.999998682957	75.0	32	44.7	6.0e-06	1
OXA	228	260	SRX3808508.5661629	beta-lactam	JX206446.1.gene1.p01|FEATURES|OXA-243|beta-lactam|OXA	1.0	66.7	33	50.8	8.4e-08	1
MAJOR_FACILITATOR_SUPERFAMILY_TRANSPORTER	102	133	SRX3808508.12197960	multidrug	CP001918.1.gene2931.p01|FEATURES|major_facilitator_superfamily_transporter|multidrug|major_facilitator_superfamily_transporter	0.999999042913	93.8	32	65.9	2.4e-12	1
ACRB	277	308	SRX3808508.7168816	multidrug	gi:812045371:emb:CRH28493.1:|FEATURES|acrB|multidrug|acrB	0.999999993606	90.6	32	60.8	8.1e-11	1
KLEBSIELLA_PNEUMONIAE_OMPK37	270	304	SRX3808508.15488916	beta-lactam	CAA09666.1|FEATURES|Klebsiella_pneumoniae_OmpK37|beta-lactam|Klebsiella_pneumoniae_OmpK37	0.999999986472	71.4	35	50.8	8.4e-08	1
ACRB	5	37	SRX3808508.12747668	multidrug	gi:485731880:ref:WP_001359514.1:|FEATURES|acrB|multidrug|acrB	1.0	78.8	33	58.9	3.1e-10	1
SERRATIA_MARCESCENS_OMP1	140	171	SRX3808508.11081172	multidrug	AIA49384.1|FEATURES|Serratia_marcescens_Omp1|multidrug|Serratia_marcescens_Omp1	0.891572667048	81.2	32	59.3	2.4e-10	1
MDTK	20	51	SRX3808508.7784724	multidrug	gi:555222058:ref:WP_023214681.1:|FEATURES|mdtK|multidrug|mdtK	1.0	87.5	32	56.2	1.9e-09	1
MAJOR_FACILITATOR_SUPERFAMILY_TRANSPORTER	159	191	SRX3808508.1790793	multidrug	NC_010410.6002639.p01|FEATURES|major_facilitator_superfamily_transporter|multidrug|major_facilitator_superfamily_transporter	0.999997950128	60.6	33	47.0	1.2e-06	1
MEXX	51	82	SRX3808508.5326221	multidrug	gi:694090431:ref:WP_032435131.1:|FEATURES|mexX|multidrug|mexX	1.0	100.0	32	65.5	3.3e-12	1
OQXB	979	1010	SRX3808508.13148945	multidrug	YP_001693238|FEATURES|oqxB|multidrug|oqxB	1.0	93.8	32	62.0	3.5e-11	1
ADER	59	91	SRX3808508.14817672	multidrug	ADM92605.1|FEATURES|adeR|multidrug|adeR	0.999997036539	69.7	33	45.8	2.7e-06	1
ESCHERICHIA_COLI_MIPA	49	81	SRX3808508.16547594	multidrug	NP_310518|FEATURES|Escherichia_coli_mipA|multidrug|Escherichia_coli_mipA	0.999998914636	66.7	33	57.0	1.2e-09	1
MACB	34	65	SRX3808508.6231412	MLS	gi:655997348:ref:WP_029038923.1:|FEATURES|macB|MLS|macB	1.0	81.2	32	57.8	6.9e-10	1
MEXK	395	427	SRX3808508.6231417	multidrug	AAG07064.1|FEATURES|MexK|multidrug|MexK	0.999999589777	78.8	33	57.4	9.0e-10	1
EPTA	292	322	SRX3808508.13851484	peptide	BAE78116.1|FEATURES|eptA|peptide|eptA	0.999999885976	64.5	31	50.4	1.1e-07	1
EMRB	12	43	SRX3808508.9797432	multidrug	gi:487583016:ref:WP_001723822.1:|FEATURES|emrB|multidrug|emrB	0.999999896987	90.6	32	56.6	1.5e-09	1
PMRF	271	302	SRX3808508.13851481	peptide	AAC75314.1|FEATURES|PmrF|peptide|PmrF	0.999998551987	87.5	32	62.4	2.7e-11	1
EMRB	368	400	SRX3808508.8707859	multidrug	gi:851904449:ref:WP_048213009.1:|FEATURES|emrB|multidrug|emrB	0.999891426315	100.0	33	68.9	3.0e-13	1
MDTG	81	112	SRX3808508.5373304	multidrug	gi:727188926:ref:WP_033650732.1:|FEATURES|mdtG|multidrug|mdtG	0.999999609895	62.5	32	45.8	2.6e-06	1
APH(3'')-I	47	79	SRX3808508.14617112	aminoglycoside	AF313472.2.gene15.p01|FEATURES|aph(3'')-I|aminoglycoside|aph(3'')-I	0.999993998739	100.0	33	75.1	4.1e-15	1
ACRB	861	893	SRX3808508.3128624	multidrug	NP_752514|FEATURES|acrB|multidrug|acrB	1.0	87.9	33	60.1	1.4e-10	1
MDTG	187	217	SRX3808508.2147454	multidrug	CP004022.1.gene1785.p01|FEATURES|mdtG|multidrug|mdtG	1.0	64.5	31	47.0	1.2e-06	1
MUXB	543	573	SRX3808508.9411349	multidrug	NP_251217.1|FEATURES|MuxB|multidrug|MuxB	0.999999830293	77.4	31	52.4	2.7e-08	1
ACRA	309	341	SRX3808508.9598511	multidrug	ABG77965|FEATURES|acrA|multidrug|acrA	1.0	75.8	33	54.3	7.6e-09	1
ROSB	124	156	SRX3808508.7438021	fosmidomycin	ZP_04631861|FEATURES|rosB|fosmidomycin|rosB	1.0	100.0	33	64.3	7.3e-12	1
ACRA	162	194	SRX3808508.12101641	multidrug	NC_002695.1.912781.p01|FEATURES|acrA|multidrug|acrA	1.0	81.8	33	55.1	4.4e-09	1
PBP-1A	114	144	SRX3808508.9130136	beta-lactam	YP_001292390|FEATURES|PBP-1A|beta-lactam|PBP-1A	1.0	64.5	31	44.7	6.0e-06	1
PENA	198	229	SRX3808508.5564269	beta-lactam	ZP_04656349|FEATURES|penA|beta-lactam|penA	1.0	84.4	32	62.4	2.8e-11	1
EMRR	5	37	SRX3808508.15693699	fluoroquinolone	NP_417169.1|FEATURES|emrR|fluoroquinolone|emrR	0.999967179186	78.8	33	60.8	8.1e-11	1
MSBA	525	556	SRX3808508.4217421	nitroimidazole	NP_415434.1|FEATURES|msbA|nitroimidazole|msbA	0.999667477441	87.5	32	53.1	1.6e-08	1
MDTH	287	317	SRX3808508.13343211	multidrug	gi:902970937:ref:WP_049689667.1:|FEATURES|mdtH|multidrug|mdtH	1.0	71.0	31	49.7	1.8e-07	1
KASUGAMYCIN_RESISTANCE_PROTEIN_KSGA	135	166	SRX3808508.2450914	aminoglycoside	YP_002240485|FEATURES|kasugamycin_resistance_protein_ksgA|aminoglycoside|kasugamycin_resistance_protein_ksgA	1.0	96.9	32	65.1	4.3e-12	1
ACRB	2	33	SRX3808508.1136689	multidrug	gi:812045371:emb:CRH28493.1:|FEATURES|acrB|multidrug|acrB	1.0	93.8	32	63.5	1.2e-11	1
ROSB	321	353	SRX3808508.5711711	fosmidomycin	ZP_04630103|FEATURES|rosB|fosmidomycin|rosB	1.0	87.9	33	58.9	3.1e-10	1
MEXB	920	951	SRX3808508.7799058	multidrug	gi:759528585:ref:WP_043248665.1:|FEATURES|mexB|multidrug|mexB	1.0	96.9	32	63.2	1.6e-11	1
DFRA3	29	60	SRX3808508.10230858	diaminopyrimidine	AAA25550.1|FEATURES|dfrA3|diaminopyrimidine|dfrA3	0.999843007136	75.0	32	50.1	1.4e-07	1
KASUGAMYCIN_RESISTANCE_PROTEIN_KSGA	12	43	SRX3808508.4892813	aminoglycoside	YP_002240485|FEATURES|kasugamycin_resistance_protein_ksgA|aminoglycoside|kasugamycin_resistance_protein_ksgA	1.0	87.5	32	62.0	3.5e-11	1
ESCHERICHIA_COLI_LAMB	208	240	SRX3808508.3345815	multidrug	BAB38442|FEATURES|Escherichia_coli_LamB|multidrug|Escherichia_coli_LamB	0.999996144856	75.8	33	57.0	1.2e-09	1
OQXB	707	739	SRX3808508.10240468	multidrug	YP_001693238|FEATURES|oqxB|multidrug|oqxB	0.9999992287	87.9	33	64.3	7.3e-12	1
OQXA	186	217	SRX3808508.10117399	multidrug	YP_001693237.1|FEATURES|oqxA|multidrug|oqxA	0.999997716547	78.1	32	50.4	1.1e-07	1
YOJI	229	261	SRX3808508.13181511	peptide	NP_416715.1|FEATURES|YojI|peptide|YojI	0.999999890297	87.9	33	66.2	1.9e-12	1
MDTD	148	180	SRX3808508.6214998	multidrug	gi:446053031:ref:WP_000130886.1:|FEATURES|mdtD|multidrug|mdtD	0.999999999999	97.0	33	70.9	7.8e-14	1
TET34	55	87	SRX3808508.3421569	tetracycline	ZP_02197344|FEATURES|tet34|tetracycline|tet34	1.0	75.8	33	60.8	8.1e-11	1
DNA-BINDING_PROTEIN_H-NS	104	136	SRX3808508.13257550	unclassified	NC_002695.1.913113.p01|FEATURES|DNA-binding_protein_H-NS|unclassified|DNA-binding_protein_H-NS	0.999999999998	78.8	33	53.5	1.3e-08	1
APH(6)-I	170	202	SRX3808508.7000074	aminoglycoside	gi:515967030:ref:WP_017397613.1:|FEATURES|aph(6)-I|aminoglycoside|aph(6)-I	1.0	100.0	33	73.9	9.2e-15	1
COB(I)ALAMIN_ADENOLSYLTRANSFERASE	69	100	SRX3808508.13916950	unclassified	gi:915954384:ref:WP_050939464.1:|FEATURES|cob(I)alamin_adenolsyltransferase|unclassified|cob(I)alamin_adenolsyltransferase	1.0	84.4	32	63.9	9.6e-12	1
TET34	12	44	SRX3808508.4026786	tetracycline	YP_002418004|FEATURES|tet34|tetracycline|tet34	0.999999999995	60.6	33	47.4	9.3e-07	1
ARNA	608	638	SRX3808508.8408024	polymyxin	B7LM76|FEATURES|arnA|polymyxin|arnA	0.949694410855	83.9	31	62.8	2.1e-11	1
MEXT	27	57	SRX3808508.3323178	multidrug	gi:751314291:ref:WP_041021175.1:|FEATURES|mexT|multidrug|mexT	0.999999992561	67.7	31	46.6	1.5e-06	1
PENA	45	76	SRX3808508.13916955	beta-lactam	ZP_04656349|FEATURES|penA|beta-lactam|penA	1.0	84.4	32	63.9	9.3e-12	1
ROSA	163	195	SRX3808508.8408021	fosmidomycin	AAC60781|FEATURES|rosA|fosmidomycin|rosA	1.0	78.8	33	56.6	1.5e-09	1
MULTIDRUG_ABC_TRANSPORTER	452	484	SRX3808508.10351500	multidrug	gi:896355182:ref:WP_049310020.1:|FEATURES|multidrug_ABC_transporter|multidrug|multidrug_ABC_transporter	1.0	75.8	33	52.8	2.2e-08	1
EMRA	315	347	SRX3808508.12236418	multidrug	gi:851936789:ref:WP_048225242.1:|FEATURES|emrA|multidrug|emrA	0.985112395624	90.9	33	60.8	8.1e-11	1
MAJOR_FACILITATOR_SUPERFAMILY_TRANSPORTER	158	189	SRX3808508.7768749	multidrug	CP001918.1.gene2931.p01|FEATURES|major_facilitator_superfamily_transporter|multidrug|major_facilitator_superfamily_transporter	0.999999241224	96.9	32	73.2	1.6e-14	1
OQXB	841	873	SRX3808508.10761633	multidrug	YP_001693238|FEATURES|oqxB|multidrug|oqxB	0.999998985676	75.8	33	55.8	2.6e-09	1
MEXK	363	394	SRX3808508.8072079	multidrug	AAG07064.1|FEATURES|MexK|multidrug|MexK	0.999999324449	71.9	32	47.4	9.3e-07	1
MSBA	101	133	SRX3808508.11097994	nitroimidazole	NP_415434.1|FEATURES|msbA|nitroimidazole|msbA	0.999925916395	93.9	33	67.8	6.6e-13	1
KDPE	60	92	SRX3808508.14856910	aminoglycoside	NP_415222.1|FEATURES|kdpE|aminoglycoside|kdpE	0.999984410339	72.7	33	51.6	4.9e-08	1
ARNA	341	372	SRX3808508.9809706	polymyxin	ZP_02901868|FEATURES|arnA|polymyxin|arnA	0.965203669229	90.6	32	64.7	5.4e-12	1
OQXA	317	349	SRX3808508.14495569	multidrug	YP_001693237.1|FEATURES|oqxA|multidrug|oqxA	0.999997918017	72.7	33	52.8	2.2e-08	1
ACRB	690	721	SRX3808508.10062235	multidrug	CAC35725|FEATURES|acrB|multidrug|acrB	1.0	96.9	32	67.0	1.1e-12	1
PENA	546	577	SRX3808508.10809950	beta-lactam	ZP_04656349|FEATURES|penA|beta-lactam|penA	1.0	71.9	32	48.9	3.2e-07	1
ACRB	50	81	SRX3808508.4306619	multidrug	gi:485731880:ref:WP_001359514.1:|FEATURES|acrB|multidrug|acrB	1.0	93.8	32	60.5	1.1e-10	1
CTX-M	225	256	SRX3808508.13731982	beta-lactam	gi:649725905:gb:AIC64475.1:|FEATURES|CTX-M|beta-lactam|CTX-M	1.0	93.8	32	69.7	1.7e-13	1
PENA	152	184	SRX3808508.9177642	beta-lactam	ZP_04656349|FEATURES|penA|beta-lactam|penA	1.0	81.8	33	63.2	1.6e-11	1
YOJI	321	351	SRX3808508.14838602	peptide	NP_416715.1|FEATURES|YojI|peptide|YojI	0.999999346825	61.3	31	45.4	3.3e-06	1
NMCR	101	133	SRX3808508.12062981	beta-lactam	CAA79966.1|FEATURES|NmcR|beta-lactam|NmcR	0.999999965447	60.6	33	46.2	2.1e-06	1
ACRB	55	85	SRX3808508.11898512	multidrug	gi:485731880:ref:WP_001359514.1:|FEATURES|acrB|multidrug|acrB	1.0	87.1	31	54.7	5.8e-09	1
EPTA	397	427	SRX3808508.11189234	peptide	BAE78116.1|FEATURES|eptA|peptide|eptA	0.999999904509	64.5	31	52.0	3.6e-08	1
MTRD	552	583	SRX3808508.11898514	multidrug	NP_274718.1|FEATURES|mtrD|multidrug|mtrD	0.999999999998	68.8	32	50.8	8.4e-08	1
ARNA	376	408	SRX3808508.4548317	polymyxin	gi:735685540:ref:WP_034173220.1:|FEATURES|arnA|polymyxin|arnA	0.960539708778	100.0	33	70.5	1.0e-13	1
MACB	19	50	SRX3808508.8564233	MLS	YP_001176128|FEATURES|macB|MLS|macB	1.0	68.8	32	48.5	4.2e-07	1
TOLC	71	103	SRX3808508.6456706	multidrug	gi:491006056:ref:WP_004867776.1:|FEATURES|TolC|multidrug|TolC	1.0	78.8	33	61.2	6.2e-11	1
ROSA	63	95	SRX3808508.11054982	fosmidomycin	YP_001477378|FEATURES|rosA|fosmidomycin|rosA	1.0	84.8	33	64.7	5.6e-12	1
RPOB2	1047	1079	SRX3808508.15325794	multidrug	BAD59497.1|FEATURES|rpoB2|multidrug|rpoB2	0.999999525254	84.8	33	65.9	2.5e-12	1
CTX-M	150	181	SRX3808508.3433180	beta-lactam	BAP34782.1|FEATURES|CTX-M-151|beta-lactam|CTX-M	1.0	65.6	32	48.5	4.0e-07	1
MAJOR_FACILITATOR_SUPERFAMILY_TRANSPORTER	489	521	SRX3808508.13814319	multidrug	CP001918.1.gene2931.p01|FEATURES|major_facilitator_superfamily_transporter|multidrug|major_facilitator_superfamily_transporter	0.99999835459	72.7	33	52.8	2.2e-08	1
BAER	102	133	SRX3808508.12468803	multidrug	YP_490321.1|FEATURES|baeR|multidrug|baeR	0.999999999676	81.2	32	56.2	2.0e-09	1
ROSB	82	114	SRX3808508.13256606	fosmidomycin	ZP_04615639|FEATURES|rosB|fosmidomycin|rosB	1.0	78.8	33	56.2	2.0e-09	1
MACB	131	161	SRX3808508.9892319	MLS	gi:446110335:ref:WP_000188190.1:|FEATURES|macB|MLS|macB	0.998450621024	61.3	31	45.1	4.6e-06	1
SERRATIA_MARCESCENS_OMP1	163	195	SRX3808508.3332239	multidrug	AIA49384.1|FEATURES|Serratia_marcescens_Omp1|multidrug|Serratia_marcescens_Omp1	0.999999861917	69.7	33	48.5	4.2e-07	1
CTX-M	162	194	SRX3808508.10705796	beta-lactam	BAP34782.1|FEATURES|CTX-M-151|beta-lactam|CTX-M	1.0	78.8	33	59.3	2.4e-10	1
MAJOR_FACILITATOR_SUPERFAMILY_TRANSPORTER	371	403	SRX3808508.6311407	multidrug	CP001918.1.gene2931.p01|FEATURES|major_facilitator_superfamily_transporter|multidrug|major_facilitator_superfamily_transporter	0.999998185185	87.9	33	60.8	8.1e-11	1
MSBA	60	91	SRX3808508.14410980	nitroimidazole	NP_415434.1|FEATURES|msbA|nitroimidazole|msbA	0.999875919345	78.1	32	62.8	2.1e-11	1
CTX-M	44	76	SRX3808508.9341488	beta-lactam	gi:384406791:gb:AFH89469.1:|FEATURES|CTX-M-14|beta-lactam|CTX-M	1.0	69.7	33	53.5	1.3e-08	1
ACRB	721	753	SRX3808508.14499901	multidrug	CP001918.1.gene1257.p01|FEATURES|acrB|multidrug|acrB	1.0	90.9	33	64.7	5.6e-12	1
MAJOR_FACILITATOR_SUPERFAMILY_TRANSPORTER	151	183	SRX3808508.5809498	multidrug	CP001918.1.gene2931.p01|FEATURES|major_facilitator_superfamily_transporter|multidrug|major_facilitator_superfamily_transporter	0.99999906592	93.9	33	74.3	7.1e-15	1
MEXB	245	276	SRX3808508.8581623	multidrug	gi:759528585:ref:WP_043248665.1:|FEATURES|mexB|multidrug|mexB	1.0	71.9	32	54.3	7.6e-09	1
EMRR	8	39	SRX3808508.10906933	fluoroquinolone	NP_417169.1|FEATURES|emrR|fluoroquinolone|emrR	0.999951472963	78.1	32	57.0	1.1e-09	1
SERRATIA_MARCESCENS_OMP1	5	37	SRX3808508.8748301	multidrug	AIA49384.1|FEATURES|Serratia_marcescens_Omp1|multidrug|Serratia_marcescens_Omp1	0.999999994975	69.7	33	48.1	5.4e-07	1
SDEY	388	420	SRX3808508.15432193	multidrug	BAC77251|FEATURES|sdeY|multidrug|sdeY	1.0	93.9	33	62.4	2.8e-11	1
ACRB	4	35	SRX3808508.12501451	multidrug	AAQ21216|FEATURES|acrB|multidrug|acrB	1.0	93.8	32	63.9	9.3e-12	1
MDTG	222	253	SRX3808508.9769704	multidrug	ZP_04618869|FEATURES|mdtG|multidrug|mdtG	0.999999999999	68.8	32	47.8	7.1e-07	1
MAJOR_FACILITATOR_SUPERFAMILY_TRANSPORTER	379	411	SRX3808508.15432197	multidrug	CP001918.1.gene2931.p01|FEATURES|major_facilitator_superfamily_transporter|multidrug|major_facilitator_superfamily_transporter	0.999998917362	87.9	33	63.2	1.6e-11	1
YOJI	97	127	SRX3808508.885975	peptide	NP_416715.1|FEATURES|YojI|peptide|YojI	0.999999708891	83.9	31	53.1	1.7e-08	1
TOLC	3	35	SRX3808508.15432199	multidrug	gi:641638394:emb:CDQ55087.1:|FEATURES|TolC|multidrug|TolC	0.999995648503	69.7	33	47.8	7.1e-07	1
PMRF	256	288	SRX3808508.13677770	peptide	AAC75314.1|FEATURES|PmrF|peptide|PmrF	0.999999033884	66.7	33	52.8	2.2e-08	1
KASUGAMYCIN_RESISTANCE_PROTEIN_KSGA	12	43	SRX3808508.7178	aminoglycoside	YP_002240485|FEATURES|kasugamycin_resistance_protein_ksgA|aminoglycoside|kasugamycin_resistance_protein_ksgA	1.0	87.5	32	62.0	3.5e-11	1
ARNA	317	348	SRX3808508.863798	polymyxin	gi:507079934:ref:WP_016150692.1:|FEATURES|arnA|polymyxin|arnA	0.954519030237	93.8	32	65.5	3.2e-12	1
RPOB2	586	617	SRX3808508.12613711	multidrug	BAD59497.1|FEATURES|rpoB2|multidrug|rpoB2	0.99999938934	75.0	32	56.6	1.5e-09	1
PENA	319	351	SRX3808508.2634967	beta-lactam	YP_002146111|FEATURES|penA|beta-lactam|penA	1.0	90.9	33	63.5	1.2e-11	1
ACRB	626	658	SRX3808508.12919842	multidrug	gi:502789935:ref:WP_013024911.1:|FEATURES|acrB|multidrug|acrB	0.999999974553	78.8	33	55.1	4.4e-09	1
PENA	420	450	SRX3808508.14201357	beta-lactam	ZP_04656349|FEATURES|penA|beta-lactam|penA	1.0	80.6	31	60.5	9.9e-11	1
ARNA	203	235	SRX3808508.12992917	polymyxin	gi:851899656:ref:WP_048211088.1:|FEATURES|arnA|polymyxin|arnA	0.999995172135	63.6	33	53.9	9.9e-09	1
ACRA	47	77	SRX3808508.13566046	multidrug	NC_002695.1.912781.p01|FEATURES|acrA|multidrug|acrA	0.999998220418	64.5	31	44.7	5.6e-06	1
OQXB	793	825	SRX3808508.12322829	multidrug	YP_001693238|FEATURES|oqxB|multidrug|oqxB	0.999999999785	90.9	33	67.4	8.6e-13	1
MDTK	380	411	SRX3808508.10081071	fluoroquinolone	AML99881.1|FEATURES|MdtK|fluoroquinolone|MdtK	0.999994771165	75.0	32	60.5	1.1e-10	1
RPOB2	846	878	SRX3808508.13829996	multidrug	BAD59497.1|FEATURES|rpoB2|multidrug|rpoB2	0.999999309536	69.7	33	52.8	2.2e-08	1
RPOB2	462	494	SRX3808508.14448985	multidrug	BAD59497.1|FEATURES|rpoB2|multidrug|rpoB2	0.999999243384	75.8	33	58.9	3.1e-10	1
EMRB	310	342	SRX3808508.16366823	multidrug	gi:828164785:ref:WP_047255785.1:|FEATURES|emrB|multidrug|emrB	0.999734592191	100.0	33	67.4	8.6e-13	1
ACRB	622	652	SRX3808508.1914034	multidrug	gi:504419324:ref:WP_014606426.1:|FEATURES|acrB|multidrug|acrB	0.999999109266	74.2	31	51.6	4.6e-08	1
MSBA	51	83	SRX3808508.11850430	nitroimidazole	NP_415434.1|FEATURES|msbA|nitroimidazole|msbA	0.999859682356	78.8	33	61.6	4.7e-11	1
TOLC	392	423	SRX3808508.6104975	multidrug	gi:974587728:ref:WP_059178023.1:|FEATURES|TolC|multidrug|TolC	1.0	96.9	32	63.9	9.3e-12	1
OMPR	34	65	SRX3808508.5339191	multidrug	CP000034.1.gene3672.p01|FEATURES|ompR|multidrug|ompR	0.999999111987	96.9	32	63.2	1.6e-11	1
OMPF	93	125	SRX3808508.8445139	multidrug	gi:312286407:gb:EFR14320.1:|FEATURES|ompF|multidrug|ompF	0.999993935342	78.8	33	58.9	3.1e-10	1
OMPF	46	79	SRX3808508.9896546	multidrug	gi:490306302:ref:WP_004201406.1:|FEATURES|ompF|multidrug|ompF	0.999438422429	67.6	34	47.4	9.0e-07	1
EMRB	31	61	SRX3808508.2163742	multidrug	CP004022.1.gene546.p01|FEATURES|emrB|multidrug|emrB	0.999912212752	100.0	31	63.9	9.6e-12	1
ACRB	957	989	SRX3808508.10831811	multidrug	CP002695.1.gene992.p01|FEATURES|acrB|multidrug|acrB	1.0	69.7	33	48.9	3.2e-07	1
ROSB	66	96	SRX3808508.3327108	fosmidomycin	ZP_04630103|FEATURES|rosB|fosmidomycin|rosB	1.0	90.3	31	56.2	1.9e-09	1
KLEBSIELLA_PNEUMONIAE_OMPK37	270	300	SRX3808508.12945	beta-lactam	CAA09666.1|FEATURES|Klebsiella_pneumoniae_OmpK37|beta-lactam|Klebsiella_pneumoniae_OmpK37	0.999999966206	71.0	31	44.3	7.6e-06	1
EMRR	138	168	SRX3808508.9674638	fluoroquinolone	NP_417169.1|FEATURES|emrR|fluoroquinolone|emrR	0.999846512781	64.5	31	46.6	1.5e-06	1
MDFA	52	84	SRX3808508.9259560	multidrug	gi:1044109257:emb:SBZ85298.1:|FEATURES|mdfA|multidrug|mdfA	1.0	78.8	33	60.1	1.4e-10	1
ACRB	368	399	SRX3808508.9715939	multidrug	ZP_04620400|FEATURES|acrB|multidrug|acrB	1.0	90.6	32	59.7	1.7e-10	1
MACA	194	226	SRX3808508.10517597	MLS	gi:447046964:ref:WP_001124220.1:|FEATURES|macA|MLS|macA	1.0	75.8	33	49.7	1.9e-07	1
TRIC	450	482	SRX3808508.14931356	triclosan	NP_248848.1|FEATURES|TriC|triclosan|TriC	0.999999975864	63.6	33	51.6	4.9e-08	1
TOLC	161	193	SRX3808508.7380023	multidrug	gi:554963038:ref:WP_023207427.1:|FEATURES|TolC|multidrug|TolC	1.0	97.0	33	65.1	4.3e-12	1
BICYCLOMYCIN-MULTIDRUG_EFFLUX_PROTEIN_BCR	121	153	SRX3808508.10517593	multidrug	YP_002850162|FEATURES|bicyclomycin-multidrug_efflux_protein_bcr|multidrug|bicyclomycin-multidrug_efflux_protein_bcr	1.0	84.8	33	59.3	2.4e-10	1
CPXA	218	249	SRX3808508.9683564	aminoglycoside:aminocoumarin	NP_312864.1|FEATURES|cpxA|aminoglycoside:aminocoumarin|cpxA	0.999377014485	90.6	32	60.1	1.3e-10	1
MUXB	546	578	SRX3808508.15196267	multidrug	NP_251217.1|FEATURES|MuxB|multidrug|MuxB	0.99999955577	66.7	33	50.1	1.4e-07	1
TRANSCRIPTIONAL_REGULATORY_PROTEIN_CPXR_CPXR	162	194	SRX3808508.15106196	unclassified	CP000647.1.gene4257.p01|FEATURES|transcriptional_regulatory_protein_CpxR_cpxR|unclassified|transcriptional_regulatory_protein_CpxR_cpxR	0.999999999998	97.0	33	66.2	1.9e-12	1
PENA	558	590	SRX3808508.12043399	beta-lactam	ZP_04656349|FEATURES|penA|beta-lactam|penA	1.0	72.7	33	56.2	2.0e-09	1
EMRA	296	327	SRX3808508.14233945	multidrug	gi:654549100:ref:WP_028016802.1:|FEATURES|emrA|multidrug|emrA	0.99998114083	65.6	32	46.2	2.1e-06	1
EMRB	23	55	SRX3808508.12720366	multidrug	gi:496192662:ref:WP_008914998.1:|FEATURES|emrB|multidrug|emrB	0.999908175883	93.9	33	64.3	7.3e-12	1
MDTE	76	108	SRX3808508.9348332	multidrug	CP001918.1.gene3442.p01|FEATURES|mdtE|multidrug|mdtE	0.999999999921	81.8	33	57.8	6.9e-10	1
ACRB	861	893	SRX3808508.9519114	multidrug	NP_752514|FEATURES|acrB|multidrug|acrB	1.0	87.9	33	58.9	3.1e-10	1
KDPE	165	196	SRX3808508.13706548	aminoglycoside	NP_415222.1|FEATURES|kdpE|aminoglycoside|kdpE	0.999997023363	100.0	32	71.2	5.8e-14	1
ACRB	861	891	SRX3808508.2328748	multidrug	CP001918.1.gene1257.p01|FEATURES|acrB|multidrug|acrB	1.0	93.5	31	58.5	3.9e-10	1
TET34	12	42	SRX3808508.5980936	tetracycline	YP_002418004|FEATURES|tet34|tetracycline|tet34	1.0	64.5	31	47.0	1.2e-06	1
ARNA	566	598	SRX3808508.5159659	polymyxin	gi:510924105:ref:WP_016244890.1:|FEATURES|arnA|polymyxin|arnA	0.950438540479	81.8	33	59.3	2.4e-10	1
APH(3'')-I	70	102	SRX3808508.8426973	aminoglycoside	AF313472.2.gene15.p01|FEATURES|aph(3'')-I|aminoglycoside|aph(3'')-I	0.999999634195	100.0	33	77.0	1.1e-15	1
ACRB	872	904	SRX3808508.8186476	multidrug	gi:447055218:ref:WP_001132474.1:|FEATURES|acrB|multidrug|acrB	1.0	90.9	33	61.6	4.7e-11	1
CPXA	273	305	SRX3808508.2233926	aminoglycoside:aminocoumarin	NP_312864.1|FEATURES|cpxA|aminoglycoside:aminocoumarin|cpxA	0.999243186643	87.9	33	58.2	5.2e-10	1
APH(3'')-I	70	102	SRX3808508.12952043	aminoglycoside	AF313472.2.gene15.p01|FEATURES|aph(3'')-I|aminoglycoside|aph(3'')-I	0.999999634195	100.0	33	77.0	1.1e-15	1
OQXB	772	804	SRX3808508.3164830	multidrug	YP_001693238|FEATURES|oqxB|multidrug|oqxB	0.999999099798	78.8	33	59.3	2.4e-10	1
EFRA	369	401	SRX3808508.15506786	multidrug	CDO61513.1|FEATURES|efrA|multidrug|efrA	1.0	90.9	33	62.4	2.8e-11	1
SDIA	53	83	SRX3808508.3404773	unclassified	gi:447079919:ref:WP_001157175.1:|FEATURES|sdiA|unclassified|sdiA	1.0	64.5	31	51.2	6.4e-08	1
MDTK	277	307	SRX3808508.15201359	multidrug	B7LQA4|FEATURES|mdtK|multidrug|mdtK	1.0	90.3	31	56.6	1.5e-09	1
TOLC	148	178	SRX3808508.3589039	multidrug	gi:908715920:ref:WP_049847444.1:|FEATURES|TolC|multidrug|TolC	1.0	87.1	31	59.3	2.2e-10	1
OQXA	307	338	SRX3808508.388665	multidrug	YP_001693237.1|FEATURES|oqxA|multidrug|oqxA	0.999997613	68.8	32	49.3	2.4e-07	1
TRIC	959	990	SRX3808508.7455253	triclosan	NP_248848.1|FEATURES|TriC|triclosan|TriC	0.99999995377	75.0	32	53.9	9.9e-09	1
PBP-1B	660	692	SRX3808508.5616571	beta-lactam	YP_002467958|FEATURES|PBP-1B|beta-lactam|PBP-1B	0.999999999121	66.7	33	55.1	4.4e-09	1
ACRB	319	351	SRX3808508.6572483	multidrug	gi:502789935:ref:WP_013024911.1:|FEATURES|acrB|multidrug|acrB	1.0	87.9	33	59.3	2.4e-10	1
MEXE	335	366	SRX3808508.7455256	multidrug	CP001918.1.gene1258.p01|FEATURES|mexE|multidrug|mexE	1.0	75.0	32	55.1	4.4e-09	1
MAJOR_FACILITATOR_SUPERFAMILY_TRANSPORTER	405	437	SRX3808508.11212328	multidrug	CP001918.1.gene2931.p01|FEATURES|major_facilitator_superfamily_transporter|multidrug|major_facilitator_superfamily_transporter	0.999998587773	81.8	33	55.8	2.6e-09	1
PBP-1A	144	176	SRX3808508.15204656	beta-lactam	YP_001292390|FEATURES|PBP-1A|beta-lactam|PBP-1A	1.0	72.7	33	52.0	3.8e-08	1
EMRA	138	168	SRX3808508.9285948	multidrug	gi:896193189:ref:WP_049201850.1:|FEATURES|emrA|multidrug|emrA	0.982733154563	87.1	31	56.2	1.9e-09	1
MACB	189	221	SRX3808508.14791541	MLS	gi:829942568:ref:WP_047368199.1:|FEATURES|macB|MLS|macB	1.0	72.7	33	50.8	8.4e-08	1
PENA	516	546	SRX3808508.2863821	beta-lactam	ZP_04656349|FEATURES|penA|beta-lactam|penA	1.0	67.7	31	45.4	3.5e-06	1
MDTK	196	227	SRX3808508.10695040	fluoroquinolone	AML99881.1|FEATURES|MdtK|fluoroquinolone|MdtK	0.999990838953	78.1	32	56.2	1.9e-09	1
ESCHERICHIA_COLI_LAMB	243	275	SRX3808508.6526987	multidrug	BAB38442|FEATURES|Escherichia_coli_LamB|multidrug|Escherichia_coli_LamB	0.999995431265	81.8	33	61.2	6.2e-11	1
MACB	525	556	SRX3808508.8068490	MLS	gi:1001782895:ref:WP_061321573.1:|FEATURES|macB|MLS|macB	1.0	78.1	32	50.4	1.1e-07	1
ARNA	352	383	SRX3808508.5591567	polymyxin	ZP_02901868|FEATURES|arnA|polymyxin|arnA	0.96692917531	90.6	32	68.9	2.9e-13	1
PENA	224	255	SRX3808508.12833923	beta-lactam	ZP_04656349|FEATURES|penA|beta-lactam|penA	1.0	81.2	32	57.8	6.9e-10	1
MAJOR_FACILITATOR_SUPERFAMILY_TRANSPORTER	489	521	SRX3808508.10604509	multidrug	CP001918.1.gene2931.p01|FEATURES|major_facilitator_superfamily_transporter|multidrug|major_facilitator_superfamily_transporter	0.999998538954	78.8	33	55.1	4.4e-09	1
TOLC	384	415	SRX3808508.16675945	multidrug	gi:974587728:ref:WP_059178023.1:|FEATURES|TolC|multidrug|TolC	1.0	93.8	32	63.2	1.6e-11	1
OXY	231	261	SRX3808508.8569777	beta-lactam	CAG34107|FEATURES|OXY-2|beta-lactam|OXY	1.0	90.3	31	67.8	6.6e-13	1
OTR(B)	294	324	SRX3808508.13872768	tetracycline	AAD04032.1|FEATURES|otr(B)|tetracycline|otr(B)	0.999999980815	61.3	31	44.3	7.8e-06	1
BICYCLOMYCIN-MULTIDRUG_EFFLUX_PROTEIN_BCR	215	247	SRX3808508.1367894	multidrug	YP_001452184|FEATURES|bicyclomycin-multidrug_efflux_protein_bcr|multidrug|bicyclomycin-multidrug_efflux_protein_bcr	1.0	84.8	33	66.6	1.5e-12	1
YOJI	209	241	SRX3808508.16529770	peptide	NP_416715.1|FEATURES|YojI|peptide|YojI	0.999999701218	63.6	33	52.8	2.2e-08	1
RPOB2	501	532	SRX3808508.13396632	multidrug	BAD59497.1|FEATURES|rpoB2|multidrug|rpoB2	0.999999251064	68.8	32	50.4	1.1e-07	1
RPOB2	1053	1085	SRX3808508.13473547	multidrug	BAD59497.1|FEATURES|rpoB2|multidrug|rpoB2	0.999999435807	78.8	33	59.3	2.4e-10	1
TAEA	169	199	SRX3808508.5366494	pleuromutilin	APB03219.1|FEATURES|TaeA|pleuromutilin|TaeA	0.999824089526	64.5	31	45.4	3.5e-06	1
MCR-5	413	443	SRX3808508.2735267	peptide	ATU90148.1|FEATURES|MCR-5|peptide|MCR-5	0.999999869243	64.5	31	48.1	5.3e-07	1
PENA	43	74	SRX3808508.8931255	beta-lactam	ZP_04656349|FEATURES|penA|beta-lactam|penA	1.0	75.0	32	57.4	8.7e-10	1
MEXB	450	481	SRX3808508.8382324	multidrug	gi:503722573:ref:WP_013956649.1:|FEATURES|mexB|multidrug|mexB	1.0	93.8	32	60.1	1.3e-10	1
MAJOR_FACILITATOR_SUPERFAMILY_TRANSPORTER	124	156	SRX3808508.6975497	multidrug	CP001918.1.gene2931.p01|FEATURES|major_facilitator_superfamily_transporter|multidrug|major_facilitator_superfamily_transporter	0.999997708257	93.9	33	64.7	5.6e-12	1
CLASS_C	178	208	SRX3808508.10980829	beta-lactam	YP_001478502|FEATURES|class_C|beta-lactam|class_C	1.0	77.4	31	52.0	3.6e-08	1
CLASS_C	307	338	SRX3808508.2634584	beta-lactam	gi:764984241:ref:WP_044550790.1:|FEATURES|class_C|beta-lactam|class_C	1.0	65.6	32	46.2	2.0e-06	1
ROSA	151	183	SRX3808508.5496032	fosmidomycin	YP_001401993|FEATURES|rosA|fosmidomycin|rosA	1.0	84.8	33	63.9	9.6e-12	1
PBP-1A	65	97	SRX3808508.4579372	beta-lactam	YP_001290033|FEATURES|PBP-1A|beta-lactam|PBP-1A	1.0	69.7	33	53.1	1.7e-08	1
ACRB	168	199	SRX3808508.12029404	multidrug	gi:502789935:ref:WP_013024911.1:|FEATURES|acrB|multidrug|acrB	1.0	93.8	32	68.6	3.8e-13	1
PMRF	199	231	SRX3808508.3263282	peptide	AAC75314.1|FEATURES|PmrF|peptide|PmrF	0.999999691536	90.9	33	66.2	1.9e-12	1
ACRB	851	882	SRX3808508.15856511	multidrug	gi:447055250:ref:WP_001132506.1:|FEATURES|acrB|multidrug|acrB	1.0	100.0	32	69.3	2.2e-13	1
DNA-BINDING_PROTEIN_H-NS	58	89	SRX3808508.3263284	unclassified	CP000308.1.gene1582.p01|FEATURES|DNA-binding_protein_H-NS|unclassified|DNA-binding_protein_H-NS	0.999999999654	78.1	32	50.4	1.1e-07	1
MSBA	101	133	SRX3808508.15209586	nitroimidazole	NP_415434.1|FEATURES|msbA|nitroimidazole|msbA	0.999925916395	93.9	33	67.8	6.6e-13	1
FARB	26	58	SRX3808508.7484423	antibacterial_free_fatty_acids	NP_273368.1|FEATURES|farB|antibacterial_free_fatty_acids|farB	0.997189014423	97.0	33	67.8	6.6e-13	1
MDTG	207	239	SRX3808508.16741197	multidrug	gi:556426192:ref:WP_023311119.1:|FEATURES|mdtG|multidrug|mdtG	1.0	63.6	33	46.2	2.1e-06	1
BAER	197	229	SRX3808508.9518248	multidrug	YP_490321.1|FEATURES|baeR|multidrug|baeR	0.999999644675	90.9	33	63.5	1.2e-11	1
ACRB	740	772	SRX3808508.5246290	multidrug	gi:503341948:ref:WP_013576609.1:|FEATURES|acrB|multidrug|acrB	1.0	72.7	33	56.6	1.5e-09	1
RPOB2	587	618	SRX3808508.5038667	multidrug	BAD59497.1|FEATURES|rpoB2|multidrug|rpoB2	0.999999418019	81.2	32	58.2	5.2e-10	1
OMPR	385	417	SRX3808508.1235938	multidrug	CP000034.1.gene3672.p01|FEATURES|ompR|multidrug|ompR	0.999999024257	84.8	33	61.2	6.2e-11	1
BICYCLOMYCIN-MULTIDRUG_EFFLUX_PROTEIN_BCR	205	235	SRX3808508.1235939	multidrug	YP_001452184|FEATURES|bicyclomycin-multidrug_efflux_protein_bcr|multidrug|bicyclomycin-multidrug_efflux_protein_bcr	1.0	83.9	31	63.5	1.2e-11	1
MAJOR_FACILITATOR_SUPERFAMILY_TRANSPORTER	14	45	SRX3808508.7243545	multidrug	CP001918.1.gene2931.p01|FEATURES|major_facilitator_superfamily_transporter|multidrug|major_facilitator_superfamily_transporter	0.999998917362	90.6	32	62.4	2.7e-11	1
MDTK	26	57	SRX3808508.10357168	fluoroquinolone	AML99881.1|FEATURES|MdtK|fluoroquinolone|MdtK	0.99999496949	84.4	32	60.8	7.9e-11	1
RPOB2	881	912	SRX3808508.1235933	multidrug	BAD59497.1|FEATURES|rpoB2|multidrug|rpoB2	0.999999063337	65.6	32	44.7	5.8e-06	1
EMRB	283	314	SRX3808508.12109252	multidrug	gi:486057056:ref:WP_001507824.1:|FEATURES|emrB|multidrug|emrB	0.999917829102	93.8	32	64.7	5.4e-12	1
SERRATIA_MARCESCENS_OMP1	56	88	SRX3808508.5038669	multidrug	AIA49384.1|FEATURES|Serratia_marcescens_Omp1|multidrug|Serratia_marcescens_Omp1	0.967548555467	93.9	33	69.3	2.3e-13	1
SDIA	187	218	SRX3808508.13091016	unclassified	gi:928849666:ref:WP_053898967.1:|FEATURES|sdiA|unclassified|sdiA	1.0	84.4	32	59.3	2.3e-10	1
MEXT	35	66	SRX3808508.3647528	multidrug	gi:3646369:emb:CAA07694.1:|FEATURES|mexT|multidrug|mexT	0.999999998853	65.6	32	46.2	2.1e-06	1
ESCHERICHIA_COLI_LAMB	208	238	SRX3808508.11648438	multidrug	BAB38442|FEATURES|Escherichia_coli_LamB|multidrug|Escherichia_coli_LamB	0.999996491047	83.9	31	58.9	2.9e-10	1
MDTC	965	996	SRX3808508.11564325	multidrug	gi:857778813:emb:CRL60249.1:|FEATURES|mdtC|multidrug|mdtC	0.999999917476	71.9	32	47.0	1.2e-06	1
PENA	538	568	SRX3808508.7900048	beta-lactam	ZP_04656349|FEATURES|penA|beta-lactam|penA	1.0	77.4	31	50.1	1.4e-07	1
MAJOR_FACILITATOR_SUPERFAMILY_TRANSPORTER	50	81	SRX3808508.7045095	multidrug	NC_010410.6002639.p01|FEATURES|major_facilitator_superfamily_transporter|multidrug|major_facilitator_superfamily_transporter	0.999998048887	65.6	32	48.5	4.2e-07	1
SDIA	191	222	SRX3808508.9046389	unclassified	gi:757781720:ref:WP_043000304.1:|FEATURES|sdiA|unclassified|sdiA	1.0	84.4	32	58.9	3.0e-10	1
ACRB	53	83	SRX3808508.6587428	multidrug	NP_706355|FEATURES|acrB|multidrug|acrB	0.99999999778	93.5	31	59.7	1.7e-10	1
MSBA	460	492	SRX3808508.11663030	nitroimidazole	NP_415434.1|FEATURES|msbA|nitroimidazole|msbA	0.999919520795	97.0	33	67.0	1.1e-12	1
MDTD	171	202	SRX3808508.8704795	multidrug	gi:446052987:ref:WP_000130842.1:|FEATURES|mdtD|multidrug|mdtD	0.999999999936	87.5	32	58.5	3.9e-10	1
ARNA	392	424	SRX3808508.16073803	polymyxin	gi:489931383:ref:WP_003834702.1:|FEATURES|arnA|polymyxin|arnA	0.951623895965	93.9	33	66.6	1.5e-12	1
TRANSCRIPTIONAL_REGULATORY_PROTEIN_CPXR_CPXR	121	153	SRX3808508.3574728	unclassified	CP001138.1.gene4273.p01|FEATURES|transcriptional_regulatory_protein_CpxR_cpxR|unclassified|transcriptional_regulatory_protein_CpxR_cpxR	1.0	93.9	33	65.9	2.5e-12	1
PENA	210	242	SRX3808508.10696537	beta-lactam	ZP_04656349|FEATURES|penA|beta-lactam|penA	1.0	60.6	33	46.2	2.1e-06	1
MEXE	9	40	SRX3808508.4772557	multidrug	YP_002848373|FEATURES|mexE|multidrug|mexE	0.999999979224	71.9	32	47.4	9.0e-07	1
APH(6)-I	22	54	SRX3808508.7415095	aminoglycoside	gi:515967030:ref:WP_017397613.1:|FEATURES|aph(6)-I|aminoglycoside|aph(6)-I	1.0	100.0	33	69.3	2.3e-13	1
YOJI	241	273	SRX3808508.16117084	peptide	NP_416715.1|FEATURES|YojI|peptide|YojI	0.999999812417	84.8	33	58.5	4.0e-10	1
OQXB	809	841	SRX3808508.16141262	multidrug	YP_001693238|FEATURES|oqxB|multidrug|oqxB	1.0	97.0	33	70.9	7.8e-14	1
OQXA	169	200	SRX3808508.13828226	multidrug	YP_001693237.1|FEATURES|oqxA|multidrug|oqxA	1.0	84.4	32	56.2	1.9e-09	1
SERRATIA_MARCESCENS_OMP1	59	91	SRX3808508.5537319	multidrug	AIA49384.1|FEATURES|Serratia_marcescens_Omp1|multidrug|Serratia_marcescens_Omp1	0.999966254318	93.9	33	69.3	2.3e-13	1
PMRF	176	206	SRX3808508.10010027	peptide	AAC75314.1|FEATURES|PmrF|peptide|PmrF	0.999999140752	80.6	31	56.2	1.9e-09	1
OQXB	443	475	SRX3808508.3361566	multidrug	YP_001693238|FEATURES|oqxB|multidrug|oqxB	1.0	97.0	33	65.5	3.3e-12	1
PBP-1A	261	292	SRX3808508.13538652	beta-lactam	YP_001292390|FEATURES|PBP-1A|beta-lactam|PBP-1A	1.0	65.6	32	45.1	4.6e-06	1
APH(6)-I	231	263	SRX3808508.13538651	aminoglycoside	gi:515967030:ref:WP_017397613.1:|FEATURES|aph(6)-I|aminoglycoside|aph(6)-I	1.0	100.0	33	72.8	2.1e-14	1
PBP-1B	237	269	SRX3808508.13538650	beta-lactam	YP_002467958|FEATURES|PBP-1B|beta-lactam|PBP-1B	0.999999999423	78.8	33	57.4	9.0e-10	1
TETA	445	475	SRX3808508.12310430	tetracycline	gi:736993687:ref:WP_034989673.1:|FEATURES|tetA|tetracycline|tetA	0.999999957153	64.5	31	44.3	7.6e-06	1
SRMB	30	62	SRX3808508.14775379	MLS	X63451.gene.p01|FEATURES|srmB|MLS|srmB	0.999999993885	60.6	33	48.1	5.4e-07	1
OXY	166	196	SRX3808508.15963439	beta-lactam	AF491278.1.gene1.p01|FEATURES|OXY-3|beta-lactam|OXY	1.0	80.6	31	52.8	2.1e-08	1
MAJOR_FACILITATOR_SUPERFAMILY_TRANSPORTER	166	198	SRX3808508.12943971	multidrug	CP001918.1.gene2931.p01|FEATURES|major_facilitator_superfamily_transporter|multidrug|major_facilitator_superfamily_transporter	0.999999176307	93.9	33	70.5	1.0e-13	1
OMPF	93	123	SRX3808508.3521702	multidrug	gi:15131544:emb:CAC48383.1:|FEATURES|ompF|multidrug|ompF	0.999999999997	74.2	31	54.7	5.5e-09	1
ACRB	484	516	SRX3808508.1944337	multidrug	gi:503341948:ref:WP_013576609.1:|FEATURES|acrB|multidrug|acrB	1.0	75.8	33	62.0	3.6e-11	1
TETD	17	47	SRX3808508.1082970	tetracycline	gi:135617:sp:P28816.1:TETD_ECOLX|FEATURES|tetD|tetracycline|tetD	0.999999995887	64.5	31	51.6	4.6e-08	1
MEXE	185	217	SRX3808508.12819390	multidrug	gi:749018243:ref:WP_040076872.1:|FEATURES|mexE|multidrug|mexE	1.0	90.9	33	60.1	1.4e-10	1
OXY	228	260	SRX3808508.9221991	beta-lactam	M27459.1.gene1.p01|FEATURES|OXY-1|beta-lactam|OXY	1.0	87.9	33	68.9	3.0e-13	1
MEXE	35	65	SRX3808508.9253511	multidrug	gi:749610452:ref:WP_040232688.1:|FEATURES|mexE|multidrug|mexE	1.0	87.1	31	57.4	8.7e-10	1
OMPR	358	388	SRX3808508.7242633	multidrug	CP000034.1.gene3672.p01|FEATURES|ompR|multidrug|ompR	0.999998772816	80.6	31	56.6	1.4e-09	1
MCR-4	423	455	SRX3808508.13483600	peptide	ASR73329.1|FEATURES|MCR-4|peptide|MCR-4	0.99999964162	60.6	33	46.6	1.6e-06	1
MSBA	91	122	SRX3808508.9221996	nitroimidazole	NP_415434.1|FEATURES|msbA|nitroimidazole|msbA	0.999889149997	87.5	32	63.9	9.3e-12	1
TRANSCRIPTIONAL_REGULATORY_PROTEIN_CPXR_CPXR	172	202	SRX3808508.7242638	unclassified	CP001918.1.gene5135.p01|FEATURES|transcriptional_regulatory_protein_CpxR_cpxR|unclassified|transcriptional_regulatory_protein_CpxR_cpxR	1.0	100.0	31	64.3	6.9e-12	1
DFRA3	28	60	SRX3808508.13127995	diaminopyrimidine	AAA25550.1|FEATURES|dfrA3|diaminopyrimidine|dfrA3	0.99987360001	75.8	33	52.4	2.9e-08	1
SMEB	198	229	SRX3808508.9382522	multidrug	YP_002705656|FEATURES|smeB|multidrug|smeB	0.999999999989	71.9	32	48.9	3.1e-07	1
OQXB	741	773	SRX3808508.3026241	multidrug	YP_001693238|FEATURES|oqxB|multidrug|oqxB	1.0	90.9	33	65.9	2.5e-12	1
EMRA	79	110	SRX3808508.13472636	multidrug	gi:506486765:ref:WP_015963310.1:|FEATURES|emrA|multidrug|emrA	0.982532543407	78.1	32	53.1	1.6e-08	1
ACRB	38	70	SRX3808508.5977554	multidrug	gi:497324874:ref:WP_009639087.1:|FEATURES|acrB|multidrug|acrB	1.0	97.0	33	68.2	5.1e-13	1
PBP-1B	174	205	SRX3808508.1112769	beta-lactam	YP_002467958|FEATURES|PBP-1B|beta-lactam|PBP-1B	0.999999997641	65.6	32	49.7	1.9e-07	1
ACRB	756	788	SRX3808508.11281263	multidrug	ZP_04639026|FEATURES|acrB|multidrug|acrB	1.0	75.8	33	58.2	5.2e-10	1
SERRATIA_MARCESCENS_OMP1	50	80	SRX3808508.7901395	multidrug	AIA49384.1|FEATURES|Serratia_marcescens_Omp1|multidrug|Serratia_marcescens_Omp1	0.999859174923	87.1	31	61.2	6.2e-11	1
ROSB	50	82	SRX3808508.7877386	fosmidomycin	ZP_04631861|FEATURES|rosB|fosmidomycin|rosB	1.0	90.9	33	63.5	1.2e-11	1
MDTK	370	402	SRX3808508.5397678	fluoroquinolone	AML99881.1|FEATURES|MdtK|fluoroquinolone|MdtK	0.999984688508	66.7	33	52.4	2.9e-08	1
ARNA	517	549	SRX3808508.13852819	polymyxin	gi:851928593:ref:WP_048220996.1:|FEATURES|arnA|polymyxin|arnA	0.92317193053	90.9	33	62.8	2.1e-11	1
PENA	387	418	SRX3808508.6053194	beta-lactam	ZP_04656349|FEATURES|penA|beta-lactam|penA	1.0	90.6	32	64.7	5.4e-12	1
VANR	77	109	SRX3808508.15096611	glycopeptide	AF162694.1.gene5.p01|FEATURES|vanR|glycopeptide|vanR	1.0	75.8	33	60.5	1.1e-10	1
MDTD	195	225	SRX3808508.8476397	multidrug	NC_002695.1.916587.p01|FEATURES|mdtD|multidrug|mdtD	0.999999999457	71.0	31	45.4	3.5e-06	1
MSBA	456	487	SRX3808508.8476391	nitroimidazole	NP_415434.1|FEATURES|msbA|nitroimidazole|msbA	0.999801617725	96.9	32	65.9	2.4e-12	1
ACRB	362	393	SRX3808508.16318530	multidrug	CP002695.1.gene992.p01|FEATURES|acrB|multidrug|acrB	1.0	81.2	32	57.4	8.7e-10	1
EMRA	205	237	SRX3808508.8976766	multidrug	gi:1012702223:ref:WP_062814406.1:|FEATURES|emrA|multidrug|emrA	0.982733154563	75.8	33	53.5	1.3e-08	1
SERRATIA_MARCESCENS_OMP1	126	156	SRX3808508.265094	multidrug	AIA49384.1|FEATURES|Serratia_marcescens_Omp1|multidrug|Serratia_marcescens_Omp1	0.999946214108	68.8	32	46.6	1.6e-06	1
MAJOR_FACILITATOR_SUPERFAMILY_TRANSPORTER	405	437	SRX3808508.8107881	multidrug	CP001918.1.gene2931.p01|FEATURES|major_facilitator_superfamily_transporter|multidrug|major_facilitator_superfamily_transporter	0.999998587773	81.8	33	55.8	2.6e-09	1
BACA	181	213	SRX3808508.7968953	bacitracin	YP_001436495|FEATURES|bacA|bacitracin|bacA	1.0	87.9	33	63.2	1.6e-11	1
EMRB	432	463	SRX3808508.7907776	multidrug	gi:917770481:ref:WP_052284485.1:|FEATURES|emrB|multidrug|emrB	0.999998727442	84.4	32	59.7	1.7e-10	1
MAJOR_FACILITATOR_SUPERFAMILY_TRANSPORTER	176	205	SRX3808508.14714318	multidrug	CP001918.1.gene2931.p01|FEATURES|major_facilitator_superfamily_transporter|multidrug|major_facilitator_superfamily_transporter	0.999998380516	87.1	31	53.1	1.6e-08	1
MDTH	351	383	SRX3808508.12034317	multidrug	gi:983382061:ref:WP_060559330.1:|FEATURES|mdtH|multidrug|mdtH	1.0	72.7	33	58.5	4.0e-10	1
MAJOR_FACILITATOR_SUPERFAMILY_TRANSPORTER	387	419	SRX3808508.12284576	multidrug	CP001918.1.gene2931.p01|FEATURES|major_facilitator_superfamily_transporter|multidrug|major_facilitator_superfamily_transporter	0.999998838026	84.8	33	60.5	1.1e-10	1
APH(3'')-I	70	101	SRX3808508.6842937	aminoglycoside	AF313472.2.gene15.p01|FEATURES|aph(3'')-I|aminoglycoside|aph(3'')-I	0.999997752814	100.0	32	74.7	5.3e-15	1
ESCHERICHIA_COLI_LAMB	3	35	SRX3808508.12644232	multidrug	BAB38442|FEATURES|Escherichia_coli_LamB|multidrug|Escherichia_coli_LamB	0.999995535149	75.8	33	54.3	7.6e-09	1
ROSA	98	130	SRX3808508.1790968	fosmidomycin	YP_001477378|FEATURES|rosA|fosmidomycin|rosA	1.0	75.8	33	50.8	8.4e-08	1
PORIN_OMPC	91	121	SRX3808508.11515621	beta-lactam	APB87301|FEATURES|porin_OmpC|beta-lactam|porin_OmpC	0.999999895466	80.6	31	58.9	2.9e-10	1
TRIC	127	157	SRX3808508.2803320	triclosan	NP_248848.1|FEATURES|TriC|triclosan|TriC	0.999999958562	61.3	31	48.5	4.2e-07	1
PMRF	259	291	SRX3808508.7978788	peptide	AAC75314.1|FEATURES|PmrF|peptide|PmrF	0.999999207908	72.7	33	54.7	5.8e-09	1
PMRF	153	184	SRX3808508.13888188	peptide	AAC75314.1|FEATURES|PmrF|peptide|PmrF	0.999999766957	96.9	32	70.5	9.9e-14	1
OQXB	415	447	SRX3808508.5247500	multidrug	YP_001693238|FEATURES|oqxB|multidrug|oqxB	1.0	90.9	33	62.0	3.6e-11	1
MTRD	552	583	SRX3808508.11832550	multidrug	NP_274718.1|FEATURES|mtrD|multidrug|mtrD	0.999999999968	68.8	32	50.8	8.4e-08	1
RPOB2	803	835	SRX3808508.9633178	multidrug	BAD59497.1|FEATURES|rpoB2|multidrug|rpoB2	0.999999290303	72.7	33	52.0	3.8e-08	1
ACRB	625	657	SRX3808508.2790381	multidrug	gi:502789935:ref:WP_013024911.1:|FEATURES|acrB|multidrug|acrB	0.999999996147	81.8	33	57.4	9.0e-10	1
ACRB	948	980	SRX3808508.8537545	multidrug	AAQ21216|FEATURES|acrB|multidrug|acrB	1.0	90.9	33	63.2	1.6e-11	1
KASUGAMYCIN_RESISTANCE_PROTEIN_KSGA	27	59	SRX3808508.9264455	aminoglycoside	YP_001439344|FEATURES|kasugamycin_resistance_protein_ksgA|aminoglycoside|kasugamycin_resistance_protein_ksgA	1.0	87.9	33	61.2	6.2e-11	1
ESCHERICHIA_COLI_LAMB	76	107	SRX3808508.7325716	multidrug	BAB38442|FEATURES|Escherichia_coli_LamB|multidrug|Escherichia_coli_LamB	0.999997780938	93.8	32	70.5	9.9e-14	1
MAJOR_FACILITATOR_SUPERFAMILY_TRANSPORTER	27	58	SRX3808508.3152831	multidrug	CP001918.1.gene2931.p01|FEATURES|major_facilitator_superfamily_transporter|multidrug|major_facilitator_superfamily_transporter	0.999999809462	96.9	32	66.2	1.9e-12	1
MDFA	31	63	SRX3808508.12368238	multidrug	YP_001176066|FEATURES|mdfA|multidrug|mdfA	0.999999999675	69.7	33	52.4	2.9e-08	1
EMRB	28	60	SRX3808508.14624172	multidrug	CP004022.1.gene546.p01|FEATURES|emrB|multidrug|emrB	0.999761770604	93.9	33	63.2	1.6e-11	1
MSBA	293	323	SRX3808508.10011374	nitroimidazole	NP_415434.1|FEATURES|msbA|nitroimidazole|msbA	0.999680516736	100.0	31	64.3	6.9e-12	1
ROSB	227	259	SRX3808508.6320796	fosmidomycin	gi:1001786599:ref:WP_061324791.1:|FEATURES|rosB|fosmidomycin|rosB	1.0	87.9	33	59.7	1.8e-10	1
CLASS_C	190	222	SRX3808508.11755504	beta-lactam	YP_001478502|FEATURES|class_C|beta-lactam|class_C	1.0	78.8	33	59.3	2.4e-10	1
APH(3'')-I	90	121	SRX3808508.6941449	aminoglycoside	AF313472.2.gene15.p01|FEATURES|aph(3'')-I|aminoglycoside|aph(3'')-I	0.999999999595	100.0	32	67.0	1.1e-12	1
PBP-1B	662	694	SRX3808508.11337728	beta-lactam	YP_002467958|FEATURES|PBP-1B|beta-lactam|PBP-1B	0.999999998729	66.7	33	53.1	1.7e-08	1
MEXX	155	186	SRX3808508.12729395	multidrug	gi:485869052:ref:WP_001466418.1:|FEATURES|mexX|multidrug|mexX	0.99999999276	71.9	32	44.3	7.6e-06	1
PBP-1A	186	218	SRX3808508.4688848	beta-lactam	EDJ91555|FEATURES|PBP-1A|beta-lactam|PBP-1A	1.0	72.7	33	50.4	1.1e-07	1
ACRA	46	77	SRX3808508.11637453	multidrug	NC_002695.1.912781.p01|FEATURES|acrA|multidrug|acrA	0.999999602435	65.6	32	46.2	2.1e-06	1
PBP-1A	36	67	SRX3808508.14381118	beta-lactam	YP_001292390|FEATURES|PBP-1A|beta-lactam|PBP-1A	1.0	65.6	32	46.6	1.6e-06	1
ACRA	55	85	SRX3808508.2796970	multidrug	NC_002695.1.912781.p01|FEATURES|acrA|multidrug|acrA	0.999998184408	67.7	31	44.3	7.8e-06	1
TRIC	132	164	SRX3808508.8833158	triclosan	NP_248848.1|FEATURES|TriC|triclosan|TriC	0.999999953033	60.6	33	47.8	7.1e-07	1
ACRB	157	188	SRX3808508.14218644	multidrug	gi:485731880:ref:WP_001359514.1:|FEATURES|acrB|multidrug|acrB	1.0	78.1	32	56.6	1.5e-09	1
OPTRA	212	242	SRX3808508.7932083	oxazolidinone	AKA86814|FEATURES|optrA|oxazolidinone|optrA	0.999207668642	61.3	31	48.5	4.0e-07	1
TETA	443	474	SRX3808508.10896595	tetracycline	gi:736993687:ref:WP_034989673.1:|FEATURES|tetA|tetracycline|tetA	1.0	68.8	32	48.9	3.1e-07	1
ARNA	106	137	SRX3808508.4681527	polymyxin	gi:510924105:ref:WP_016244890.1:|FEATURES|arnA|polymyxin|arnA	0.961113221912	100.0	32	69.7	1.7e-13	1
PENA	145	177	SRX3808508.5547300	beta-lactam	ZP_04656349|FEATURES|penA|beta-lactam|penA	1.0	75.8	33	59.3	2.4e-10	1
ACRA	106	137	SRX3808508.10534065	multidrug	ZP_02902278|FEATURES|acrA|multidrug|acrA	1.0	87.5	32	58.9	3.0e-10	1
MAJOR_FACILITATOR_SUPERFAMILY_TRANSPORTER	119	151	SRX3808508.9260208	multidrug	CP001918.1.gene2931.p01|FEATURES|major_facilitator_superfamily_transporter|multidrug|major_facilitator_superfamily_transporter	0.999999077625	97.0	33	67.0	1.1e-12	1
MACB	129	159	SRX3808508.5933575	MLS	gi:823326845:ref:WP_047080664.1:|FEATURES|macB|MLS|macB	1.0	74.2	31	46.6	1.6e-06	1
ACRA	55	87	SRX3808508.6432537	multidrug	NC_002695.1.912781.p01|FEATURES|acrA|multidrug|acrA	0.999999999677	69.7	33	48.9	3.2e-07	1
ACRB	160	192	SRX3808508.14126026	multidrug	gi:485731880:ref:WP_001359514.1:|FEATURES|acrB|multidrug|acrB	1.0	72.7	33	58.9	3.1e-10	1
APH(6)-I	29	60	SRX3808508.6829659	aminoglycoside	gi:515967030:ref:WP_017397613.1:|FEATURES|aph(6)-I|aminoglycoside|aph(6)-I	1.0	96.9	32	64.7	5.6e-12	1
EMRA	49	81	SRX3808508.15411451	multidrug	gi:896053843:ref:WP_049103497.1:|FEATURES|emrA|multidrug|emrA	0.986401072398	81.8	33	60.8	8.1e-11	1
KASUGAMYCIN_RESISTANCE_PROTEIN_KSGA	28	59	SRX3808508.15683640	aminoglycoside	YP_001439344|FEATURES|kasugamycin_resistance_protein_ksgA|aminoglycoside|kasugamycin_resistance_protein_ksgA	1.0	90.6	32	60.1	1.3e-10	1
MDTK	366	398	SRX3808508.14734283	fluoroquinolone	AML99881.1|FEATURES|MdtK|fluoroquinolone|MdtK	0.999986817335	69.7	33	53.5	1.3e-08	1
MAJOR_FACILITATOR_SUPERFAMILY_TRANSPORTER	151	182	SRX3808508.6797092	multidrug	CP001918.1.gene2931.p01|FEATURES|major_facilitator_superfamily_transporter|multidrug|major_facilitator_superfamily_transporter	0.999998913382	96.9	32	73.9	9.0e-15	1
PORIN_OMPC	224	256	SRX3808508.9352823	beta-lactam	APB87301|FEATURES|porin_OmpC|beta-lactam|porin_OmpC	0.999999998746	69.7	33	55.1	4.4e-09	1
APH(3'')-I	78	110	SRX3808508.13703257	aminoglycoside	DQ464881.1.gene4.p01|FEATURES|aph(3'')-I|aminoglycoside|aph(3'')-I	0.999999999998	100.0	33	76.6	1.4e-15	1
OPCM	311	341	SRX3808508.557275	multidrug	YP_001116030|FEATURES|opcM|multidrug|opcM	0.999999999998	64.5	31	44.7	6.0e-06	1
ACRB	364	394	SRX3808508.1781049	multidrug	gi:447055218:ref:WP_001132474.1:|FEATURES|acrB|multidrug|acrB	1.0	93.5	31	55.8	2.5e-09	1
VANRI	70	101	SRX3808508.11715209	glycopeptide	WP_011461303.1|FEATURES|vanRI|glycopeptide|vanRI	0.999636630882	71.9	32	52.0	3.8e-08	1
CPXA	198	228	SRX3808508.7736436	aminoglycoside:aminocoumarin	NP_312864.1|FEATURES|cpxA|aminoglycoside:aminocoumarin|cpxA	0.999486065714	90.3	31	62.0	3.4e-11	1
CAMP-REGULATORY_PROTEIN	46	78	SRX3808508.3131267	unclassified	gi:490367208:ref:WP_004246872.1:|FEATURES|cAMP-regulatory_protein|unclassified|cAMP-regulatory_protein	0.943304339908	100.0	33	67.8	6.6e-13	1
EFRA	369	401	SRX3808508.5673739	multidrug	CDO61513.1|FEATURES|efrA|multidrug|efrA	1.0	90.9	33	62.4	2.8e-11	1
ACRB	445	476	SRX3808508.13438425	multidrug	YP_454364|FEATURES|acrB|multidrug|acrB	1.0	93.8	32	60.5	1.1e-10	1
ROSB	180	211	SRX3808508.4839174	fosmidomycin	AAS61092|FEATURES|rosB|fosmidomycin|rosB	1.0	81.2	32	55.8	2.6e-09	1
MACB	123	155	SRX3808508.5801867	MLS	gi:446110298:ref:WP_000188153.1:|FEATURES|macB|MLS|macB	1.0	69.7	33	50.1	1.4e-07	1
MSBA	74	105	SRX3808508.15620252	nitroimidazole	NP_415434.1|FEATURES|msbA|nitroimidazole|msbA	0.999847705782	81.2	32	60.8	7.9e-11	1
BAER	55	87	SRX3808508.9630483	multidrug	YP_490321.1|FEATURES|baeR|multidrug|baeR	0.99999907407	60.6	33	47.8	7.1e-07	1
EMRD	25	57	SRX3808508.16513410	multidrug	ZP_03215830|FEATURES|emrD|multidrug|emrD	1.0	75.8	33	56.2	2.0e-09	1
ROSA	98	130	SRX3808508.14605515	fosmidomycin	YP_001477378|FEATURES|rosA|fosmidomycin|rosA	1.0	75.8	33	50.8	8.4e-08	1
BACA	18	49	SRX3808508.15997100	bacitracin	ZP_04616832|FEATURES|bacA|bacitracin|bacA	1.0	96.9	32	65.9	2.4e-12	1
ACRB	24	54	SRX3808508.5029401	multidrug	gi:485731880:ref:WP_001359514.1:|FEATURES|acrB|multidrug|acrB	1.0	80.6	31	53.9	9.9e-09	1
APH(3'')-I	72	104	SRX3808508.829132	aminoglycoside	DQ464881.1.gene4.p01|FEATURES|aph(3'')-I|aminoglycoside|aph(3'')-I	1.0	100.0	33	76.6	1.4e-15	1
ARNA	63	94	SRX3808508.3065177	polymyxin	ZP_02901868|FEATURES|arnA|polymyxin|arnA	0.909329711544	71.9	32	53.9	9.9e-09	1
MDTK	54	84	SRX3808508.15997108	multidrug	gi:554682163:ref:WP_023182103.1:|FEATURES|mdtK|multidrug|mdtK	1.0	87.1	31	56.6	1.4e-09	1
PBP-1B	231	261	SRX3808508.4019529	beta-lactam	YP_002467958|FEATURES|PBP-1B|beta-lactam|PBP-1B	0.999999996663	74.2	31	47.8	7.1e-07	1
PENA	570	602	SRX3808508.8698624	beta-lactam	ZP_04656349|FEATURES|penA|beta-lactam|penA	1.0	78.8	33	62.4	2.8e-11	1
EMRA	269	299	SRX3808508.12154204	multidrug	gi:506486765:ref:WP_015963310.1:|FEATURES|emrA|multidrug|emrA	0.986686882715	93.5	31	64.3	6.9e-12	1
EPTA	159	190	SRX3808508.12489226	peptide	BAE78116.1|FEATURES|eptA|peptide|eptA	0.999999798961	71.9	32	45.8	2.7e-06	1
ACRB	662	693	SRX3808508.4975957	multidrug	YP_001477358|FEATURES|acrB|multidrug|acrB	1.0	93.8	32	65.5	3.2e-12	1
MSBA	197	228	SRX3808508.3461630	nitroimidazole	NP_415434.1|FEATURES|msbA|nitroimidazole|msbA	0.999880898447	93.8	32	63.2	1.6e-11	1
RPOB2	1030	1062	SRX3808508.8277721	multidrug	BAD59497.1|FEATURES|rpoB2|multidrug|rpoB2	0.999999505109	81.8	33	64.3	7.3e-12	1
OXY	258	288	SRX3808508.13744489	beta-lactam	AF491278.1.gene1.p01|FEATURES|OXY-3|beta-lactam|OXY	0.999999967893	67.7	31	44.7	6.0e-06	1
MACB	140	171	SRX3808508.12154201	MLS	AAV85982.1|FEATURES|macB|MLS|macB	1.0	84.4	32	56.2	1.9e-09	1
OMPF	91	123	SRX3808508.4625626	multidrug	gi:545251748:ref:WP_021549194.1:|FEATURES|ompF|multidrug|ompF	0.999999999967	75.8	33	57.4	9.0e-10	1
CAMP-REGULATORY_PROTEIN	137	169	SRX3808508.15052763	unclassified	gi:491301754:ref:WP_005159757.1:|FEATURES|cAMP-regulatory_protein|unclassified|cAMP-regulatory_protein	0.943524093401	100.0	33	69.3	2.3e-13	1
TRIC	444	475	SRX3808508.15052761	triclosan	NP_248848.1|FEATURES|TriC|triclosan|TriC	0.999999964019	62.5	32	49.3	2.4e-07	1
COB(I)ALAMIN_ADENOLSYLTRANSFERASE	11	42	SRX3808508.16725136	unclassified	gi:771454993:ref:WP_045149547.1:|FEATURES|cob(I)alamin_adenolsyltransferase|unclassified|cob(I)alamin_adenolsyltransferase	1.0	68.8	32	50.8	8.1e-08	1
OQXB	330	361	SRX3808508.15931940	multidrug	YP_001693238|FEATURES|oqxB|multidrug|oqxB	1.0	87.5	32	55.8	2.5e-09	1
ARNA	289	320	SRX3808508.4516947	polymyxin	gi:446783041:ref:WP_000860297.1:|FEATURES|arnA|polymyxin|arnA	0.998981695179	71.9	32	46.6	1.6e-06	1
APH(6)-I	28	60	SRX3808508.12463969	aminoglycoside	gi:515967030:ref:WP_017397613.1:|FEATURES|aph(6)-I|aminoglycoside|aph(6)-I	1.0	97.0	33	68.2	5.1e-13	1
OMPR	255	287	SRX3808508.11530482	multidrug	CP000034.1.gene3672.p01|FEATURES|ompR|multidrug|ompR	0.999999168809	90.9	33	64.7	5.6e-12	1
RPOB2	353	384	SRX3808508.13611625	multidrug	BAD59497.1|FEATURES|rpoB2|multidrug|rpoB2	0.999999325911	71.9	32	53.5	1.3e-08	1
EMRR	82	114	SRX3808508.14086739	fluoroquinolone	NP_417169.1|FEATURES|emrR|fluoroquinolone|emrR	0.999984024463	93.9	33	68.2	5.1e-13	1
MDTK	277	309	SRX3808508.15253890	fluoroquinolone	AML99881.1|FEATURES|MdtK|fluoroquinolone|MdtK	0.999992955812	84.8	33	58.2	5.2e-10	1
OMPR	281	311	SRX3808508.9762405	multidrug	CP000034.1.gene3672.p01|FEATURES|ompR|multidrug|ompR	0.999998612503	83.9	31	54.3	7.1e-09	1
RPOB2	594	626	SRX3808508.7047007	multidrug	BAD59497.1|FEATURES|rpoB2|multidrug|rpoB2	0.999999280828	69.7	33	51.6	4.9e-08	1
MDTK	280	311	SRX3808508.10223966	multidrug	CP004022.1.gene1427.p01|FEATURES|mdtK|multidrug|mdtK	1.0	78.1	32	52.4	2.8e-08	1
BICYCLOMYCIN-MULTIDRUG_EFFLUX_PROTEIN_BCR	208	238	SRX3808508.16638477	multidrug	YP_001452184|FEATURES|bicyclomycin-multidrug_efflux_protein_bcr|multidrug|bicyclomycin-multidrug_efflux_protein_bcr	1.0	80.6	31	61.2	6.0e-11	1
KASUGAMYCIN_RESISTANCE_PROTEIN_KSGA	233	264	SRX3808508.8384566	aminoglycoside	YP_001476958|FEATURES|kasugamycin_resistance_protein_ksgA|aminoglycoside|kasugamycin_resistance_protein_ksgA	0.999999976422	68.8	32	48.1	5.3e-07	1
OQXA	58	90	SRX3808508.4599976	multidrug	YP_001693237.1|FEATURES|oqxA|multidrug|oqxA	1.0	84.8	33	60.8	8.1e-11	1
MSBA	275	307	SRX3808508.6957517	nitroimidazole	NP_415434.1|FEATURES|msbA|nitroimidazole|msbA	0.999880898447	97.0	33	63.2	1.6e-11	1
CLASS_C	149	181	SRX3808508.12760168	beta-lactam	gi:1015898921:ref:WP_062870706.1:|FEATURES|class_C|beta-lactam|class_C	1.0	69.7	33	51.2	6.4e-08	1
YOJI	98	130	SRX3808508.10713610	peptide	NP_416715.1|FEATURES|YojI|peptide|YojI	0.999999248523	84.8	33	57.0	1.2e-09	1
YOJI	122	153	SRX3808508.8249486	peptide	NP_416715.1|FEATURES|YojI|peptide|YojI	0.999999545633	71.9	32	48.5	4.2e-07	1
OMPR	263	294	SRX3808508.2945940	multidrug	CP000034.1.gene3672.p01|FEATURES|ompR|multidrug|ompR	0.999999294937	100.0	32	68.6	3.8e-13	1
APH(6)-I	178	210	SRX3808508.4778378	aminoglycoside	gi:515967030:ref:WP_017397613.1:|FEATURES|aph(6)-I|aminoglycoside|aph(6)-I	1.0	100.0	33	72.4	2.7e-14	1
ACRA	153	184	SRX3808508.6614472	multidrug	NC_002695.1.912781.p01|FEATURES|acrA|multidrug|acrA	1.0	71.9	32	50.4	1.1e-07	1
RPOB2	399	429	SRX3808508.15519090	multidrug	BAD59497.1|FEATURES|rpoB2|multidrug|rpoB2	0.999999187851	64.5	31	48.1	5.3e-07	1
ACRB	916	947	SRX3808508.710537	multidrug	AAS61063|FEATURES|acrB|multidrug|acrB	1.0	90.6	32	59.3	2.4e-10	1
TETA	443	474	SRX3808508.4163632	tetracycline	gi:736993687:ref:WP_034989673.1:|FEATURES|tetA|tetracycline|tetA	0.999999999996	65.6	32	46.2	2.1e-06	1
PENA	241	272	SRX3808508.14386461	beta-lactam	ZP_04656349|FEATURES|penA|beta-lactam|penA	1.0	81.2	32	55.8	2.5e-09	1
MDTK	180	212	SRX3808508.12420628	multidrug	YP_001438116|FEATURES|mdtK|multidrug|mdtK	1.0	84.8	33	68.9	3.0e-13	1
MAJOR_FACILITATOR_SUPERFAMILY_TRANSPORTER	57	89	SRX3808508.4750432	multidrug	CP001918.1.gene2931.p01|FEATURES|major_facilitator_superfamily_transporter|multidrug|major_facilitator_superfamily_transporter	0.999998988825	93.9	33	64.3	7.3e-12	1
OQXB	380	412	SRX3808508.2220252	multidrug	YP_001693238|FEATURES|oqxB|multidrug|oqxB	1.0	97.0	33	64.7	5.6e-12	1
ACRB	839	871	SRX3808508.5217349	multidrug	gi:495735716:ref:WP_008460295.1:|FEATURES|acrB|multidrug|acrB	1.0	69.7	33	53.9	9.9e-09	1
ARNA	226	258	SRX3808508.14048868	polymyxin	gi:446783025:ref:WP_000860281.1:|FEATURES|arnA|polymyxin|arnA	0.999492196517	63.6	33	55.5	3.4e-09	1
PBP-1B	257	289	SRX3808508.10712560	beta-lactam	YP_002467958|FEATURES|PBP-1B|beta-lactam|PBP-1B	0.999999999464	72.7	33	57.8	6.9e-10	1
PENA	357	389	SRX3808508.5009705	beta-lactam	ZP_04656349|FEATURES|penA|beta-lactam|penA	1.0	90.9	33	68.9	3.0e-13	1
ESCHERICHIA_COLI_MIPA	164	195	SRX3808508.13996305	multidrug	NP_310518|FEATURES|Escherichia_coli_mipA|multidrug|Escherichia_coli_mipA	0.999998677801	65.6	32	49.7	1.9e-07	1
OQXA	50	82	SRX3808508.7608952	multidrug	YP_001693237.1|FEATURES|oqxA|multidrug|oqxA	1.0	84.8	33	63.2	1.6e-11	1
MEXX	62	94	SRX3808508.14640433	multidrug	gi:694090431:ref:WP_032435131.1:|FEATURES|mexX|multidrug|mexX	1.0	93.9	33	62.8	2.1e-11	1
YOJI	62	94	SRX3808508.10238915	peptide	NP_416715.1|FEATURES|YojI|peptide|YojI	0.999999789315	84.8	33	57.0	1.2e-09	1
CLASS_A	180	212	SRX3808508.13958819	beta-lactam	gi:817107824:ref:WP_046481111.1:|FEATURES|class_A|beta-lactam|class_A	1.0	69.7	33	49.3	2.4e-07	1
YOJI	99	131	SRX3808508.3385371	peptide	NP_416715.1|FEATURES|YojI|peptide|YojI	0.999999782418	84.8	33	56.6	1.5e-09	1
BAES	401	432	SRX3808508.7344312	multidrug	BAA15934.1|FEATURES|baeS|multidrug|baeS	0.999998809812	71.9	32	48.1	5.3e-07	1
MACB	129	159	SRX3808508.14068567	MLS	gi:823326845:ref:WP_047080664.1:|FEATURES|macB|MLS|macB	1.0	74.2	31	46.6	1.6e-06	1
ARNA	335	367	SRX3808508.11809769	polymyxin	gi:487575645:ref:WP_001721607.1:|FEATURES|arnA|polymyxin|arnA	0.891420510555	87.9	33	64.7	5.6e-12	1
BAER	55	86	SRX3808508.15600568	multidrug	YP_490321.1|FEATURES|baeR|multidrug|baeR	0.999993958105	62.5	32	47.4	9.3e-07	1
ACRB	28	59	SRX3808508.11797717	multidrug	gi:446414955:ref:WP_000492810.1:|FEATURES|acrB|multidrug|acrB	1.0	78.1	32	50.8	8.4e-08	1
ACRB	5	37	SRX3808508.15948048	multidrug	gi:485731880:ref:WP_001359514.1:|FEATURES|acrB|multidrug|acrB	1.0	78.8	33	58.9	3.1e-10	1
OXA	56	86	SRX3808508.15110349	beta-lactam	EU188842.1.gene1.p1|FEATURES|OXA-114|beta-lactam|OXA	1.0	67.7	31	50.1	1.4e-07	1
MEXB	922	954	SRX3808508.6315770	multidrug	gi:504646765:ref:WP_014833867.1:|FEATURES|mexB|multidrug|mexB	1.0	93.9	33	63.2	1.6e-11	1
MDTK	390	421	SRX3808508.16556560	multidrug	YP_001438116|FEATURES|mdtK|multidrug|mdtK	1.0	81.2	32	62.0	3.5e-11	1
MACB	539	570	SRX3808508.12428453	MLS	AAV85982.1|FEATURES|macB|MLS|macB	1.0	78.1	32	55.1	4.3e-09	1
MAJOR_FACILITATOR_SUPERFAMILY_TRANSPORTER	60	92	SRX3808508.11308716	multidrug	CP001918.1.gene2931.p01|FEATURES|major_facilitator_superfamily_transporter|multidrug|major_facilitator_superfamily_transporter	0.999999016554	93.9	33	65.1	4.3e-12	1
PORIN_OMPC	224	256	SRX3808508.14925726	beta-lactam	APB87301|FEATURES|porin_OmpC|beta-lactam|porin_OmpC	0.999999998746	69.7	33	55.1	4.4e-09	1
DFRA3	28	60	SRX3808508.6084394	diaminopyrimidine	AAA25550.1|FEATURES|dfrA3|diaminopyrimidine|dfrA3	0.99987360001	75.8	33	52.4	2.9e-08	1
ACRB	934	966	SRX3808508.6934371	multidrug	CP002695.1.gene992.p01|FEATURES|acrB|multidrug|acrB	0.999999940554	69.7	33	52.4	2.9e-08	1
OMPF	52	83	SRX3808508.5701717	multidrug	gi:15131544:emb:CAC48383.1:|FEATURES|ompF|multidrug|ompF	0.999416474072	81.2	32	63.5	1.2e-11	1
ARNA	326	357	SRX3808508.1879376	polymyxin	gi:507079934:ref:WP_016150692.1:|FEATURES|arnA|polymyxin|arnA	0.996501149701	93.8	32	63.9	9.6e-12	1
EMRA	138	169	SRX3808508.9563540	multidrug	gi:1016942650:ref:WP_063144178.1:|FEATURES|emrA|multidrug|emrA	0.983881354321	78.1	32	53.9	9.9e-09	1
ACRB	89	120	SRX3808508.16428382	multidrug	gi:446414955:ref:WP_000492810.1:|FEATURES|acrB|multidrug|acrB	0.999999990887	78.1	32	55.1	4.4e-09	1
ACRB	676	706	SRX3808508.9379601	multidrug	gi:485731880:ref:WP_001359514.1:|FEATURES|acrB|multidrug|acrB	0.999999993084	71.0	31	47.4	9.3e-07	1
PBP-1A	165	197	SRX3808508.5802774	beta-lactam	YP_001292390|FEATURES|PBP-1A|beta-lactam|PBP-1A	1.0	72.7	33	54.3	7.6e-09	1
MTRD	554	585	SRX3808508.730719	multidrug	NP_274718.1|FEATURES|mtrD|multidrug|mtrD	0.999999999789	68.8	32	50.4	1.1e-07	1
ARNA	79	110	SRX3808508.10286638	polymyxin	gi:851928593:ref:WP_048220996.1:|FEATURES|arnA|polymyxin|arnA	0.914312822599	87.5	32	57.4	9.0e-10	1
YOJI	98	130	SRX3808508.11299422	peptide	NP_416715.1|FEATURES|YojI|peptide|YojI	0.999999461249	84.8	33	57.0	1.2e-09	1
ARNA	255	285	SRX3808508.1354759	polymyxin	B7LM76|FEATURES|arnA|polymyxin|arnA	0.987365371192	71.0	31	52.0	3.6e-08	1
OMPF	94	124	SRX3808508.12093749	multidrug	gi:312286407:gb:EFR14320.1:|FEATURES|ompF|multidrug|ompF	0.999902345614	87.1	31	62.8	2.0e-11	1
OQXA	52	82	SRX3808508.4979924	multidrug	YP_001693237.1|FEATURES|oqxA|multidrug|oqxA	0.999998480128	90.3	31	62.8	2.1e-11	1
EMRB	354	386	SRX3808508.5973793	multidrug	gi:486057056:ref:WP_001507824.1:|FEATURES|emrB|multidrug|emrB	0.999985163742	90.9	33	65.9	2.5e-12	1
OQXB	696	727	SRX3808508.182028	multidrug	YP_001693238|FEATURES|oqxB|multidrug|oqxB	0.999998949097	75.0	32	55.1	4.3e-09	1
PBP-1B	666	696	SRX3808508.2628951	beta-lactam	YP_002467958|FEATURES|PBP-1B|beta-lactam|PBP-1B	0.999999995501	64.5	31	46.2	2.0e-06	1
BAER	197	229	SRX3808508.15934661	multidrug	YP_490321.1|FEATURES|baeR|multidrug|baeR	0.99999707414	87.9	33	60.8	8.1e-11	1
MDTH	230	262	SRX3808508.14646872	multidrug	gi:490859158:ref:WP_004721200.1:|FEATURES|mdtH|multidrug|mdtH	1.0	75.8	33	55.5	3.4e-09	1
MDTH	293	325	SRX3808508.14646873	multidrug	gi:490859158:ref:WP_004721200.1:|FEATURES|mdtH|multidrug|mdtH	1.0	78.8	33	53.5	1.3e-08	1
OQXB	705	737	SRX3808508.10378349	multidrug	YP_001693238|FEATURES|oqxB|multidrug|oqxB	0.999999255009	84.8	33	62.4	2.8e-11	1
MDTK	20	52	SRX3808508.10113875	multidrug	gi:555222058:ref:WP_023214681.1:|FEATURES|mdtK|multidrug|mdtK	1.0	90.9	33	59.7	1.8e-10	1
OQXB	927	959	SRX3808508.13707496	multidrug	YP_001693238|FEATURES|oqxB|multidrug|oqxB	1.0	100.0	33	67.0	1.1e-12	1
YOJI	182	214	SRX3808508.15844345	peptide	NP_416715.1|FEATURES|YojI|peptide|YojI	0.999999565104	60.6	33	48.9	3.2e-07	1
PBP-1A	154	186	SRX3808508.3087521	beta-lactam	YP_001292390|FEATURES|PBP-1A|beta-lactam|PBP-1A	1.0	78.8	33	55.5	3.4e-09	1
APH(3'')-I	44	75	SRX3808508.13664317	aminoglycoside	AF313472.2.gene15.p01|FEATURES|aph(3'')-I|aminoglycoside|aph(3'')-I	0.999991720651	96.9	32	69.7	1.7e-13	1
ARNA	328	360	SRX3808508.14584680	polymyxin	gi:507079934:ref:WP_016150692.1:|FEATURES|arnA|polymyxin|arnA	0.964743830626	87.9	33	64.3	7.3e-12	1
MEXX	61	93	SRX3808508.15932627	multidrug	gi:694090431:ref:WP_032435131.1:|FEATURES|mexX|multidrug|mexX	1.0	93.9	33	63.5	1.2e-11	1
OQXB	711	743	SRX3808508.14584682	multidrug	YP_001693238|FEATURES|oqxB|multidrug|oqxB	0.999999335386	90.9	33	65.1	4.3e-12	1
SERRATIA_MARCESCENS_OMP1	55	87	SRX3808508.4691837	multidrug	AIA49384.1|FEATURES|Serratia_marcescens_Omp1|multidrug|Serratia_marcescens_Omp1	0.972410106217	90.9	33	68.2	5.1e-13	1
PBP-1B	264	296	SRX3808508.16679065	beta-lactam	YP_002467958|FEATURES|PBP-1B|beta-lactam|PBP-1B	0.999999999281	75.8	33	56.2	2.0e-09	1
MACB	165	197	SRX3808508.15557551	MLS	gi:852292746:ref:WP_048332551.1:|FEATURES|macB|MLS|macB	1.0	75.8	33	55.5	3.4e-09	1
EMRA	346	378	SRX3808508.13437745	multidrug	gi:506486765:ref:WP_015963310.1:|FEATURES|emrA|multidrug|emrA	0.999994573367	66.7	33	44.7	6.0e-06	1
ACRB	935	966	SRX3808508.14683603	multidrug	ZP_04615616|FEATURES|acrB|multidrug|acrB	1.0	100.0	32	62.8	2.1e-11	1
ACRB	891	923	SRX3808508.2880300	multidrug	AAS61063|FEATURES|acrB|multidrug|acrB	1.0	87.9	33	63.9	9.6e-12	1
KASUGAMYCIN_RESISTANCE_PROTEIN_KSGA	53	84	SRX3808508.15007221	aminoglycoside	YP_002240485|FEATURES|kasugamycin_resistance_protein_ksgA|aminoglycoside|kasugamycin_resistance_protein_ksgA	1.0	93.8	32	65.1	4.2e-12	1
MEXA	21	53	SRX3808508.129556	multidrug	gi:686192802:ref:WP_031805254.1:|FEATURES|mexA|multidrug|mexA	1.0	75.8	33	56.2	2.0e-09	1
CLASS_A	175	206	SRX3808508.16079238	beta-lactam	gi:754962610:ref:WP_042318533.1:|FEATURES|class_A|beta-lactam|class_A	1.0	78.1	32	51.2	6.4e-08	1
SERRATIA_MARCESCENS_OMP1	227	259	SRX3808508.602855	multidrug	AIA49384.1|FEATURES|Serratia_marcescens_Omp1|multidrug|Serratia_marcescens_Omp1	0.999999941102	66.7	33	50.4	1.1e-07	1
BICYCLOMYCIN-MULTIDRUG_EFFLUX_PROTEIN_BCR	74	106	SRX3808508.5358729	multidrug	YP_001452184|FEATURES|bicyclomycin-multidrug_efflux_protein_bcr|multidrug|bicyclomycin-multidrug_efflux_protein_bcr	1.0	78.8	33	52.0	3.8e-08	1
MEXB	973	1005	SRX3808508.4142266	multidrug	gi:759528585:ref:WP_043248665.1:|FEATURES|mexB|multidrug|mexB	1.0	78.8	33	53.1	1.7e-08	1
TRIC	444	475	SRX3808508.2540585	triclosan	NP_248848.1|FEATURES|TriC|triclosan|TriC	0.999999949524	62.5	32	47.4	9.3e-07	1
OQXA	92	124	SRX3808508.8531535	multidrug	YP_001693237.1|FEATURES|oqxA|multidrug|oqxA	0.999996991406	69.7	33	44.3	7.8e-06	1
OMPF	109	140	SRX3808508.2491798	multidrug	gi:312286407:gb:EFR14320.1:|FEATURES|ompF|multidrug|ompF	0.999968721769	81.2	32	61.2	6.0e-11	1
MSBA	100	130	SRX3808508.4795547	nitroimidazole	NP_415434.1|FEATURES|msbA|nitroimidazole|msbA	0.999889149997	93.5	31	63.9	9.6e-12	1
ACRD	230	260	SRX3808508.4627416	aminoglycoside	YP_490697.1|FEATURES|acrD|aminoglycoside|acrD	0.999981624982	74.2	31	48.9	3.1e-07	1
PENA	94	126	SRX3808508.4230770	beta-lactam	ZP_03164918|FEATURES|penA|beta-lactam|penA	1.0	69.7	33	49.3	2.4e-07	1
ESCHERICHIA_COLI_MIPA	172	203	SRX3808508.7265704	multidrug	NP_310518|FEATURES|Escherichia_coli_mipA|multidrug|Escherichia_coli_mipA	0.99999864253	62.5	32	48.9	3.2e-07	1
TET34	62	93	SRX3808508.878785	tetracycline	ZP_02197344|FEATURES|tet34|tetracycline|tet34	1.0	65.6	32	53.1	1.7e-08	1
EMRR	20	52	SRX3808508.2698550	fluoroquinolone	NP_417169.1|FEATURES|emrR|fluoroquinolone|emrR	0.999973139157	84.8	33	62.8	2.1e-11	1
VANR	77	109	SRX3808508.12268403	glycopeptide	gi:983429529:ref:WP_060593182.1:|FEATURES|vanR|glycopeptide|vanR	1.0	63.6	33	46.6	1.6e-06	1
CAMP-REGULATORY_PROTEIN	51	81	SRX3808508.16662978	unclassified	gi:491301754:ref:WP_005159757.1:|FEATURES|cAMP-regulatory_protein|unclassified|cAMP-regulatory_protein	0.918188101926	87.1	31	55.8	2.5e-09	1
OQXB	201	233	SRX3808508.13393053	multidrug	YP_001693238|FEATURES|oqxB|multidrug|oqxB	0.999998256291	69.7	33	46.2	2.1e-06	1
ARNA	87	117	SRX3808508.14608821	polymyxin	gi:851928593:ref:WP_048220996.1:|FEATURES|arnA|polymyxin|arnA	0.930299433758	90.3	31	57.8	6.9e-10	1
EPTA	397	427	SRX3808508.12094216	peptide	BAE78116.1|FEATURES|eptA|peptide|eptA	0.999999904509	64.5	31	52.0	3.8e-08	1
TETA	438	470	SRX3808508.859390	tetracycline	gi:736993687:ref:WP_034989673.1:|FEATURES|tetA|tetracycline|tetA	0.999999999996	66.7	33	45.8	2.7e-06	1
ROSB	61	91	SRX3808508.14764028	fosmidomycin	ZP_04630103|FEATURES|rosB|fosmidomycin|rosB	1.0	83.9	31	49.7	1.8e-07	1
ROSB	86	118	SRX3808508.12479553	fosmidomycin	ZP_04615639|FEATURES|rosB|fosmidomycin|rosB	1.0	81.8	33	57.8	6.9e-10	1
ACRB	981	1013	SRX3808508.4380822	multidrug	YP_001908403|FEATURES|acrB|multidrug|acrB	1.0	81.8	33	57.4	9.0e-10	1
BAER	69	101	SRX3808508.12884276	multidrug	YP_490321.1|FEATURES|baeR|multidrug|baeR	0.999999999782	84.8	33	61.2	6.2e-11	1
EMRB	389	421	SRX3808508.5431993	multidrug	gi:851904449:ref:WP_048213009.1:|FEATURES|emrB|multidrug|emrB	0.999924131062	87.9	33	63.5	1.2e-11	1
ACRB	152	184	SRX3808508.15290217	multidrug	gi:502789935:ref:WP_013024911.1:|FEATURES|acrB|multidrug|acrB	1.0	100.0	33	70.5	1.0e-13	1
ADEJ	388	420	SRX3808508.13199404	multidrug	NC_011586.7045444.p01|FEATURES|adeJ|multidrug|adeJ	1.0	97.0	33	63.5	1.2e-11	1
TRANSCRIPTIONAL_REGULATORY_PROTEIN_CPXR_CPXR	92	124	SRX3808508.10706240	unclassified	CP004022.1.gene3215.p01|FEATURES|transcriptional_regulatory_protein_CpxR_cpxR|unclassified|transcriptional_regulatory_protein_CpxR_cpxR	1.0	97.0	33	69.3	2.3e-13	1
PENA	314	344	SRX3808508.3181412	beta-lactam	ZP_04656349|FEATURES|penA|beta-lactam|penA	1.0	90.3	31	60.1	1.3e-10	1
YOJI	353	383	SRX3808508.8489816	peptide	NP_416715.1|FEATURES|YojI|peptide|YojI	0.999999828568	90.3	31	59.7	1.7e-10	1
TETM	66	97	SRX3808508.15096618	tetracycline	Q02652|FEATURES|tetM|tetracycline|tetM	0.99999995271	65.6	32	49.3	2.4e-07	1
EPTA	248	280	SRX3808508.5111629	peptide	BAE78116.1|FEATURES|eptA|peptide|eptA	0.99999992739	66.7	33	54.7	5.8e-09	1
PMRF	272	302	SRX3808508.8818830	peptide	AAC75314.1|FEATURES|PmrF|peptide|PmrF	0.999999238159	80.6	31	55.1	4.3e-09	1
ACRB	107	138	SRX3808508.13283933	multidrug	gi:491078681:ref:WP_004940301.1:|FEATURES|acrB|multidrug|acrB	1.0	84.4	32	56.2	2.0e-09	1
CLASS_C	36	68	SRX3808508.11790872	beta-lactam	gi:829072143:ref:WP_047305391.1:|FEATURES|class_C|beta-lactam|class_C	0.999999913182	60.6	33	45.1	4.6e-06	1
PATA	267	297	SRX3808508.6341728	fluoroquinolone	NP_417544.5|FEATURES|patA|fluoroquinolone|patA	0.999995537254	64.5	31	51.2	6.2e-08	1
KLUY-2	258	288	SRX3808508.15928329	beta-lactam	AAT45026|FEATURES|KLUY-2|beta-lactam|KLUY-2	0.999987648559	64.5	31	45.8	2.5e-06	1
EMRR	83	114	SRX3808508.7800264	fluoroquinolone	NP_417169.1|FEATURES|emrR|fluoroquinolone|emrR	0.999986606579	100.0	32	70.1	1.3e-13	1
APH(6)-I	118	149	SRX3808508.11790878	aminoglycoside	gi:515967030:ref:WP_017397613.1:|FEATURES|aph(6)-I|aminoglycoside|aph(6)-I	1.0	100.0	32	69.7	1.7e-13	1
TRIC	444	475	SRX3808508.9320713	triclosan	NP_248848.1|FEATURES|TriC|triclosan|TriC	0.999999964019	62.5	32	49.3	2.4e-07	1
RPOB2	444	475	SRX3808508.13553894	multidrug	BAD59497.1|FEATURES|rpoB2|multidrug|rpoB2	0.999999480827	84.4	32	62.4	2.7e-11	1
EMRA	149	181	SRX3808508.5214069	multidrug	gi:647319818:ref:WP_025757133.1:|FEATURES|emrA|multidrug|emrA	0.98665676577	90.9	33	61.6	4.7e-11	1
CLASS_A	39	69	SRX3808508.5564710	beta-lactam	AAK08976|FEATURES|class_A|beta-lactam|class_A	0.99999992893	61.3	31	44.3	7.8e-06	1
OQXB	596	627	SRX3808508.9130483	multidrug	YP_001693238|FEATURES|oqxB|multidrug|oqxB	0.999998587258	75.0	32	49.7	1.8e-07	1
EMRB	13	45	SRX3808508.6679452	multidrug	gi:486057056:ref:WP_001507824.1:|FEATURES|emrB|multidrug|emrB	0.999876682859	97.0	33	63.2	1.6e-11	1
CTX-M	227	259	SRX3808508.14212001	beta-lactam	gi:649725915:gb:AIC64480.1:|FEATURES|CTX-M|beta-lactam|CTX-M	1.0	84.8	33	63.2	1.6e-11	1
PATA	265	296	SRX3808508.5118747	fluoroquinolone	NP_417544.5|FEATURES|patA|fluoroquinolone|patA	0.999994421389	65.6	32	49.7	1.9e-07	1
ACRB	787	819	SRX3808508.6414647	multidrug	CAC35725|FEATURES|acrB|multidrug|acrB	1.0	84.8	33	65.9	2.5e-12	1
ACRB	934	966	SRX3808508.6186814	multidrug	CP002695.1.gene992.p01|FEATURES|acrB|multidrug|acrB	0.999999940554	69.7	33	52.4	2.9e-08	1
ROSA	250	282	SRX3808508.12297647	fosmidomycin	YP_001477378|FEATURES|rosA|fosmidomycin|rosA	1.0	87.9	33	60.8	8.1e-11	1
MSBA	72	103	SRX3808508.13497551	nitroimidazole	NP_415434.1|FEATURES|msbA|nitroimidazole|msbA	0.999728056122	71.9	32	55.1	4.3e-09	1
TOLC	131	162	SRX3808508.7449385	multidrug	gi:516511311:ref:WP_017899749.1:|FEATURES|TolC|multidrug|TolC	1.0	84.4	32	58.2	5.1e-10	1
COB(I)ALAMIN_ADENOLSYLTRANSFERASE	54	85	SRX3808508.5762702	unclassified	gi:447201622:ref:WP_001278878.1:|FEATURES|cob(I)alamin_adenolsyltransferase|unclassified|cob(I)alamin_adenolsyltransferase	1.0	81.2	32	60.1	1.4e-10	1
OQXA	50	82	SRX3808508.5806101	multidrug	YP_001693237.1|FEATURES|oqxA|multidrug|oqxA	0.99999805396	78.8	33	54.7	5.8e-09	1
ACRB	349	381	SRX3808508.2775702	multidrug	gi:502789935:ref:WP_013024911.1:|FEATURES|acrB|multidrug|acrB	1.0	100.0	33	65.9	2.5e-12	1
OMPR	174	206	SRX3808508.7707015	multidrug	gi:909830386:gb:AKU13184.1:|FEATURES|ompR|multidrug|ompR	0.999998236438	78.8	33	58.2	5.2e-10	1
OMPF	6	36	SRX3808508.2244719	multidrug	CP004022.1.gene834.p01|FEATURES|ompF|multidrug|ompF	0.99999797967	61.3	31	45.8	2.7e-06	1
MAJOR_FACILITATOR_SUPERFAMILY_TRANSPORTER	183	214	SRX3808508.16419549	multidrug	CP001918.1.gene2931.p01|FEATURES|major_facilitator_superfamily_transporter|multidrug|major_facilitator_superfamily_transporter	0.999997757531	75.8	33	48.1	5.4e-07	1
PBP-1B	449	481	SRX3808508.2244717	beta-lactam	YP_002467958|FEATURES|PBP-1B|beta-lactam|PBP-1B	0.99999999807	63.6	33	50.8	8.4e-08	1
MDTG	33	64	SRX3808508.10443995	multidrug	B7LT82|FEATURES|mdtG|multidrug|mdtG	1.0	62.5	32	52.0	3.6e-08	1
MACB	53	85	SRX3808508.2244710	MLS	gi:555254264:ref:WP_023237471.1:|FEATURES|macB|MLS|macB	1.0	63.6	33	48.9	3.2e-07	1
PENA	357	389	SRX3808508.2041886	beta-lactam	ZP_04656349|FEATURES|penA|beta-lactam|penA	1.0	87.9	33	67.0	1.1e-12	1
EMRD	158	190	SRX3808508.14814034	multidrug	YP_410000|FEATURES|emrD|multidrug|emrD	1.0	69.7	33	58.9	3.1e-10	1
ACRB	859	889	SRX3808508.14403910	multidrug	NP_752514|FEATURES|acrB|multidrug|acrB	1.0	83.9	31	57.0	1.1e-09	1
CPXA	364	395	SRX3808508.4232193	aminoglycoside:aminocoumarin	NP_312864.1|FEATURES|cpxA|aminoglycoside:aminocoumarin|cpxA	0.998613589892	75.0	32	52.4	2.8e-08	1
ACRB	852	883	SRX3808508.2508993	multidrug	gi:497324874:ref:WP_009639087.1:|FEATURES|acrB|multidrug|acrB	1.0	75.0	32	51.6	4.9e-08	1
CTX-M	49	81	SRX3808508.13494098	beta-lactam	HM755448.1.gene1.p01|FEATURES|CTX-M|beta-lactam|CTX-M	1.0	69.7	33	52.0	3.8e-08	1
TAEA	183	214	SRX3808508.14926408	pleuromutilin	APB03219.1|FEATURES|TaeA|pleuromutilin|TaeA	0.992244596258	62.5	32	48.5	4.0e-07	1
COB(I)ALAMIN_ADENOLSYLTRANSFERASE	33	65	SRX3808508.3298839	unclassified	gi:447201622:ref:WP_001278878.1:|FEATURES|cob(I)alamin_adenolsyltransferase|unclassified|cob(I)alamin_adenolsyltransferase	1.0	84.8	33	59.7	1.8e-10	1
MEXX	59	90	SRX3808508.4667429	multidrug	gi:694090431:ref:WP_032435131.1:|FEATURES|mexX|multidrug|mexX	1.0	90.6	32	58.9	3.0e-10	1
ACRB	589	621	SRX3808508.1345679	multidrug	AAQ21216|FEATURES|acrB|multidrug|acrB	1.0	90.9	33	63.2	1.6e-11	1
ARNA	335	367	SRX3808508.5286665	polymyxin	gi:507079934:ref:WP_016150692.1:|FEATURES|arnA|polymyxin|arnA	0.950063885844	84.8	33	61.2	6.2e-11	1
APH(6)-I	123	155	SRX3808508.6936991	aminoglycoside	gi:802115701:ref:WP_046033939.1:|FEATURES|aph(6)-I|aminoglycoside|aph(6)-I	1.0	100.0	33	70.5	1.0e-13	1
PENA	15	46	SRX3808508.13838507	beta-lactam	ZP_04656349|FEATURES|penA|beta-lactam|penA	1.0	62.5	32	46.2	2.1e-06	1
OPTRA	203	234	SRX3808508.2456692	oxazolidinone	AKA86814|FEATURES|optrA|oxazolidinone|optrA	0.999112887959	65.6	32	47.0	1.2e-06	1
PENA	449	480	SRX3808508.7722388	beta-lactam	ZP_04656349|FEATURES|penA|beta-lactam|penA	1.0	62.5	32	46.6	1.5e-06	1
EMRB	254	286	SRX3808508.16626726	multidrug	gi:491055941:ref:WP_004917586.1:|FEATURES|emrB|multidrug|emrB	0.999943868007	93.9	33	67.0	1.1e-12	1
ARNA	480	511	SRX3808508.9603220	polymyxin	gi:510924105:ref:WP_016244890.1:|FEATURES|arnA|polymyxin|arnA	0.94847694977	93.8	32	67.4	8.4e-13	1
MDTK	418	448	SRX3808508.9325290	fluoroquinolone	AML99881.1|FEATURES|MdtK|fluoroquinolone|MdtK	0.999980935892	80.6	31	55.5	3.4e-09	1
APH(6)-I	243	275	SRX3808508.9603224	aminoglycoside	gi:515967030:ref:WP_017397613.1:|FEATURES|aph(6)-I|aminoglycoside|aph(6)-I	1.0	100.0	33	69.7	1.7e-13	1
EMRR	62	94	SRX3808508.13637114	fluoroquinolone	NP_417169.1|FEATURES|emrR|fluoroquinolone|emrR	0.999957164167	87.9	33	58.2	5.2e-10	1
OQXB	138	169	SRX3808508.9321047	multidrug	YP_001693238|FEATURES|oqxB|multidrug|oqxB	1.0	93.8	32	63.5	1.2e-11	1
YOJI	209	241	SRX3808508.3930734	peptide	NP_416715.1|FEATURES|YojI|peptide|YojI	0.999999701218	63.6	33	52.8	2.2e-08	1
PATA	257	288	SRX3808508.4533570	fluoroquinolone	NP_417544.5|FEATURES|patA|fluoroquinolone|patA	0.999992035633	65.6	32	47.4	9.3e-07	1
CAMP-REGULATORY_PROTEIN	10	42	SRX3808508.11818501	unclassified	gi:490367208:ref:WP_004246872.1:|FEATURES|cAMP-regulatory_protein|unclassified|cAMP-regulatory_protein	0.95332044344	100.0	33	77.4	8.4e-16	1
ACRB	693	725	SRX3808508.2515140	multidrug	gi:502789935:ref:WP_013024911.1:|FEATURES|acrB|multidrug|acrB	1.0	93.9	33	66.6	1.5e-12	1
MDTK	172	204	SRX3808508.14582682	multidrug	gi:695797326:ref:WP_032711517.1:|FEATURES|mdtK|multidrug|mdtK	1.0	84.8	33	65.1	4.3e-12	1
OQXB	814	846	SRX3808508.4808749	multidrug	YP_001693238|FEATURES|oqxB|multidrug|oqxB	0.999999461053	97.0	33	70.5	1.0e-13	1
TOLC	297	328	SRX3808508.4212659	multidrug	gi:259040358:gb:EEW41464.1:|FEATURES|TolC|multidrug|TolC	1.0	75.0	32	51.2	6.2e-08	1
ESCHERICHIA_COLI_LAMB	115	146	SRX3808508.855935	multidrug	BAB38442|FEATURES|Escherichia_coli_LamB|multidrug|Escherichia_coli_LamB	0.999997640708	90.6	32	68.6	3.8e-13	1
MDTC	794	824	SRX3808508.10905934	multidrug	gi:554682018:ref:WP_023181958.1:|FEATURES|mdtC|multidrug|mdtC	0.999999997718	83.9	31	54.3	7.1e-09	1
EMRB	286	318	SRX3808508.13065177	multidrug	gi:486057056:ref:WP_001507824.1:|FEATURES|emrB|multidrug|emrB	0.99987155697	97.0	33	67.8	6.6e-13	1
OMPF	304	336	SRX3808508.8618117	multidrug	gi:312286407:gb:EFR14320.1:|FEATURES|ompF|multidrug|ompF	0.999999995463	75.8	33	57.0	1.2e-09	1
OMP36	101	133	SRX3808508.11256474	multidrug	AF336096.1.gene1.p01|FEATURES|omp36|multidrug|omp36	0.986443627778	78.8	33	60.1	1.4e-10	1
MSBA	66	98	SRX3808508.7448036	nitroimidazole	NP_415434.1|FEATURES|msbA|nitroimidazole|msbA	0.999902047943	81.8	33	65.1	4.3e-12	1
PATA	273	305	SRX3808508.9690632	fluoroquinolone	NP_417544.5|FEATURES|patA|fluoroquinolone|patA	0.999995537254	66.7	33	51.2	6.4e-08	1
PBP-1B	392	424	SRX3808508.7018537	beta-lactam	YP_002467958|FEATURES|PBP-1B|beta-lactam|PBP-1B	0.999999994024	60.6	33	44.7	6.0e-06	1
ESCHERICHIA_COLI_LAMB	351	383	SRX3808508.9017661	multidrug	BAB38442|FEATURES|Escherichia_coli_LamB|multidrug|Escherichia_coli_LamB	0.999996899497	75.8	33	61.6	4.7e-11	1
PENA	548	580	SRX3808508.10289116	beta-lactam	ZP_02346204|FEATURES|penA|beta-lactam|penA	1.0	69.7	33	49.7	1.9e-07	1
PENA	158	188	SRX3808508.547380	beta-lactam	ZP_04656349|FEATURES|penA|beta-lactam|penA	1.0	67.7	31	48.1	5.4e-07	1
MDTK	409	441	SRX3808508.7335446	fluoroquinolone	AML99881.1|FEATURES|MdtK|fluoroquinolone|MdtK	0.999992178461	72.7	33	57.4	9.0e-10	1
VGAA	406	437	SRX3808508.5882086	MLS	AAG08983|FEATURES|vgaA|MLS|vgaA	0.999999990288	65.6	32	46.2	2.1e-06	1
MSBA	57	89	SRX3808508.117637	nitroimidazole	NP_415434.1|FEATURES|msbA|nitroimidazole|msbA	0.999853813239	75.8	33	61.2	6.2e-11	1
MAJOR_FACILITATOR_SUPERFAMILY_TRANSPORTER	407	439	SRX3808508.11916178	multidrug	CP001918.1.gene2931.p01|FEATURES|major_facilitator_superfamily_transporter|multidrug|major_facilitator_superfamily_transporter	0.999998414367	75.8	33	53.5	1.3e-08	1
MEXT	29	60	SRX3808508.12678326	multidrug	gi:490841007:ref:WP_004703082.1:|FEATURES|mexT|multidrug|mexT	0.999999401405	65.6	32	45.8	2.7e-06	1
MEXX	273	304	SRX3808508.8011761	multidrug	gi:485872555:ref:WP_001469398.1:|FEATURES|mexX|multidrug|mexX	1.0	68.8	32	52.8	2.1e-08	1
SMER	77	108	SRX3808508.13855162	multidrug	AAD51348.1|FEATURES|smeR|multidrug|smeR	0.999994320919	65.6	32	47.4	9.0e-07	1
SERRATIA_MARCESCENS_OMP1	144	176	SRX3808508.5439792	multidrug	AIA49384.1|FEATURES|Serratia_marcescens_Omp1|multidrug|Serratia_marcescens_Omp1	0.851049359548	84.8	33	63.2	1.6e-11	1
PATA	260	291	SRX3808508.10282026	fluoroquinolone	NP_417544.5|FEATURES|patA|fluoroquinolone|patA	0.999992035633	65.6	32	47.4	9.0e-07	1
MEXK	974	1004	SRX3808508.1386280	multidrug	AAG07064.1|FEATURES|MexK|multidrug|MexK	0.999999274363	64.5	31	46.2	1.9e-06	1
MSBA	521	552	SRX3808508.10473776	nitroimidazole	NP_415434.1|FEATURES|msbA|nitroimidazole|msbA	0.999756860951	90.6	32	56.2	1.9e-09	1
MDTB	271	303	SRX3808508.5235688	multidrug	gi:553863833:ref:WP_023138386.1:|FEATURES|mdtB|multidrug|mdtB	0.999999999669	60.6	33	45.8	2.7e-06	1
MACB	129	159	SRX3808508.14815349	MLS	gi:823326845:ref:WP_047080664.1:|FEATURES|macB|MLS|macB	1.0	74.2	31	46.6	1.6e-06	1
ARNA	482	514	SRX3808508.6306833	polymyxin	gi:510924105:ref:WP_016244890.1:|FEATURES|arnA|polymyxin|arnA	0.960462962859	97.0	33	70.1	1.3e-13	1
CAMP-REGULATORY_PROTEIN	65	97	SRX3808508.14066936	unclassified	gi:446164891:ref:WP_000242746.1:|FEATURES|cAMP-regulatory_protein|unclassified|cAMP-regulatory_protein	0.934965362095	100.0	33	70.9	7.8e-14	1
ROSB	436	467	SRX3808508.8339255	fosmidomycin	gi:896190680:ref:WP_049199932.1:|FEATURES|rosB|fosmidomycin|rosB	1.0	84.4	32	56.6	1.5e-09	1
OXY	256	288	SRX3808508.16247179	beta-lactam	AF491278.1.gene1.p01|FEATURES|OXY-3|beta-lactam|OXY	1.0	63.6	33	47.4	9.3e-07	1
PENA	328	360	SRX3808508.4567050	beta-lactam	YP_002146111|FEATURES|penA|beta-lactam|penA	1.0	87.9	33	64.3	7.3e-12	1
SMER	52	84	SRX3808508.12825430	multidrug	AAD51348.1|FEATURES|smeR|multidrug|smeR	0.999993352697	60.6	33	45.1	4.6e-06	1
MEXB	921	953	SRX3808508.8395653	multidrug	gi:504646765:ref:WP_014833867.1:|FEATURES|mexB|multidrug|mexB	1.0	90.9	33	61.2	6.2e-11	1
OQXB	595	627	SRX3808508.7053663	multidrug	YP_001693238|FEATURES|oqxB|multidrug|oqxB	0.999999255009	90.9	33	62.4	2.8e-11	1
MAJOR_FACILITATOR_SUPERFAMILY_TRANSPORTER	306	338	SRX3808508.5089380	multidrug	CP001918.1.gene2931.p01|FEATURES|major_facilitator_superfamily_transporter|multidrug|major_facilitator_superfamily_transporter	0.999999077625	97.0	33	67.0	1.1e-12	1
PENA	38	68	SRX3808508.10687539	beta-lactam	ZP_04656349|FEATURES|penA|beta-lactam|penA	1.0	74.2	31	56.2	1.9e-09	1
TRIC	335	366	SRX3808508.4715639	triclosan	NP_248848.1|FEATURES|TriC|triclosan|TriC	0.999999949524	78.1	32	47.4	9.3e-07	1
OQXB	926	958	SRX3808508.4249625	multidrug	YP_001693238|FEATURES|oqxB|multidrug|oqxB	1.0	100.0	33	67.4	8.6e-13	1
ACRA	163	194	SRX3808508.6178715	multidrug	NC_002695.1.912781.p01|FEATURES|acrA|multidrug|acrA	0.999999999994	81.2	32	52.8	2.1e-08	1
MUXB	545	577	SRX3808508.12117174	multidrug	NP_251217.1|FEATURES|MuxB|multidrug|MuxB	0.999999829442	69.7	33	52.0	3.8e-08	1
MULTIDRUG_ABC_TRANSPORTER	414	444	SRX3808508.7748716	multidrug	gi:913055317:ref:WP_050357634.1:|FEATURES|multidrug_ABC_transporter|multidrug|multidrug_ABC_transporter	1.0	67.7	31	47.8	7.1e-07	1
OMPF	235	266	SRX3808508.6178719	multidrug	gi:377849761:gb:EHU14730.1:|FEATURES|ompF|multidrug|ompF	0.970240666727	71.9	32	55.1	4.3e-09	1
ACRB	968	1000	SRX3808508.2738801	multidrug	gi:446414948:ref:WP_000492803.1:|FEATURES|acrB|multidrug|acrB	1.0	90.9	33	61.2	6.2e-11	1
PENA	175	207	SRX3808508.16240235	beta-lactam	ZP_04656349|FEATURES|penA|beta-lactam|penA	1.0	78.8	33	57.4	9.0e-10	1
ACRB	18	50	SRX3808508.14266300	multidrug	gi:485731880:ref:WP_001359514.1:|FEATURES|acrB|multidrug|acrB	1.0	72.7	33	52.0	3.8e-08	1
ACRB	861	893	SRX3808508.16410691	multidrug	NP_752514|FEATURES|acrB|multidrug|acrB	1.0	87.9	33	60.1	1.4e-10	1
ARNA	476	506	SRX3808508.3271270	polymyxin	gi:510924105:ref:WP_016244890.1:|FEATURES|arnA|polymyxin|arnA	0.967755855174	96.8	31	68.2	4.8e-13	1
PATA	272	302	SRX3808508.8312060	fluoroquinolone	NP_417544.5|FEATURES|patA|fluoroquinolone|patA	0.999992521023	64.5	31	47.8	6.9e-07	1
CAMP-REGULATORY_PROTEIN	20	51	SRX3808508.2261522	unclassified	gi:490367208:ref:WP_004246872.1:|FEATURES|cAMP-regulatory_protein|unclassified|cAMP-regulatory_protein	0.939310064191	100.0	32	68.2	5.1e-13	1
MEXE	170	201	SRX3808508.1817631	multidrug	gi:503835165:ref:WP_014069159.1:|FEATURES|mexE|multidrug|mexE	1.0	96.9	32	63.2	1.6e-11	1
TRIC	449	480	SRX3808508.8672806	triclosan	NP_248848.1|FEATURES|TriC|triclosan|TriC	0.999999961396	62.5	32	48.9	3.1e-07	1
ESCHERICHIA_COLI_LAMB	65	97	SRX3808508.1265618	multidrug	BAB38442|FEATURES|Escherichia_coli_LamB|multidrug|Escherichia_coli_LamB	0.999997808711	97.0	33	70.9	7.8e-14	1
BICYCLOMYCIN-MULTIDRUG_EFFLUX_PROTEIN_BCR	325	357	SRX3808508.3083785	multidrug	YP_689681|FEATURES|bicyclomycin-multidrug_efflux_protein_bcr|multidrug|bicyclomycin-multidrug_efflux_protein_bcr	1.0	90.9	33	63.9	9.6e-12	1
OMPF	96	128	SRX3808508.6820712	multidrug	gi:312286407:gb:EFR14320.1:|FEATURES|ompF|multidrug|ompF	0.999503256697	75.8	33	60.1	1.4e-10	1
TETR	22	53	SRX3808508.8412571	tetracycline	CAD09823.1|FEATURES|tetR|tetracycline|tetR	0.999999791666	71.9	32	54.7	5.8e-09	1
ACRB	147	178	SRX3808508.15364881	multidrug	gi:485731880:ref:WP_001359514.1:|FEATURES|acrB|multidrug|acrB	0.999999989827	68.8	32	48.9	3.2e-07	1
MSBA	175	206	SRX3808508.3191107	nitroimidazole	NP_415434.1|FEATURES|msbA|nitroimidazole|msbA	0.999793451047	87.5	32	57.8	6.6e-10	1
OMPF	287	319	SRX3808508.14455443	multidrug	gi:312286407:gb:EFR14320.1:|FEATURES|ompF|multidrug|ompF	0.893555704314	78.8	33	60.8	8.1e-11	1
OMPF	139	171	SRX3808508.16415314	multidrug	gi:545251748:ref:WP_021549194.1:|FEATURES|ompF|multidrug|ompF	0.931959950757	75.8	33	59.3	2.4e-10	1
BAER	198	230	SRX3808508.16750507	multidrug	YP_490321.1|FEATURES|baeR|multidrug|baeR	0.999999678421	90.9	33	64.3	7.3e-12	1
MEXK	395	427	SRX3808508.9493338	multidrug	AAG07064.1|FEATURES|MexK|multidrug|MexK	0.999999589777	78.8	33	57.4	9.0e-10	1
SERRATIA_MARCESCENS_OMP1	131	162	SRX3808508.707933	multidrug	AIA49384.1|FEATURES|Serratia_marcescens_Omp1|multidrug|Serratia_marcescens_Omp1	0.999999989151	72.7	33	52.0	3.8e-08	1
MAJOR_FACILITATOR_SUPERFAMILY_TRANSPORTER	78	110	SRX3808508.1026503	multidrug	CP001918.1.gene2931.p01|FEATURES|major_facilitator_superfamily_transporter|multidrug|major_facilitator_superfamily_transporter	0.999999186485	93.9	33	70.9	7.8e-14	1
SERRATIA_MARCESCENS_OMP1	52	84	SRX3808508.6263534	multidrug	AIA49384.1|FEATURES|Serratia_marcescens_Omp1|multidrug|Serratia_marcescens_Omp1	0.99011657482	93.9	33	71.2	6.0e-14	1
ACRB	466	498	SRX3808508.15175455	multidrug	gi:495735716:ref:WP_008460295.1:|FEATURES|acrB|multidrug|acrB	1.0	87.9	33	55.5	3.4e-09	1
OMPR	48	79	SRX3808508.11569654	multidrug	gi:514966815:ref:WP_016655114.1:|FEATURES|ompR|multidrug|ompR	0.999999991629	69.7	33	46.2	2.1e-06	1
ROSB	2	32	SRX3808508.2877984	fosmidomycin	gi:1001786599:ref:WP_061324791.1:|FEATURES|rosB|fosmidomycin|rosB	1.0	96.8	31	62.8	2.0e-11	1
MDTK	366	398	SRX3808508.12946708	fluoroquinolone	AML99881.1|FEATURES|MdtK|fluoroquinolone|MdtK	0.999989379663	69.7	33	55.1	4.4e-09	1
OMP36	13	45	SRX3808508.4864630	multidrug	AF336095.1.gene1.p01|FEATURES|omp36|multidrug|omp36	0.992814365439	90.9	33	67.0	1.1e-12	1
CLASS_A	39	69	SRX3808508.9412310	beta-lactam	AAK08976|FEATURES|class_A|beta-lactam|class_A	0.99999992893	61.3	31	44.3	7.8e-06	1
CPXA	150	181	SRX3808508.16416662	aminoglycoside:aminocoumarin	NP_312864.1|FEATURES|cpxA|aminoglycoside:aminocoumarin|cpxA	0.999295839092	84.4	32	58.9	3.0e-10	1
OMPF	52	83	SRX3808508.2934493	multidrug	gi:15131544:emb:CAC48383.1:|FEATURES|ompF|multidrug|ompF	0.999416474072	81.2	32	63.5	1.2e-11	1
MDTD	58	90	SRX3808508.13588541	multidrug	NC_002695.1.916587.p01|FEATURES|mdtD|multidrug|mdtD	0.999999999969	81.8	33	56.2	2.0e-09	1
MSBA	299	329	SRX3808508.7752991	nitroimidazole	NP_415434.1|FEATURES|msbA|nitroimidazole|msbA	0.999657391389	93.5	31	58.9	3.0e-10	1
TRIC	959	990	SRX3808508.13008911	triclosan	NP_248848.1|FEATURES|TriC|triclosan|TriC	0.999999919034	68.8	32	50.8	8.1e-08	1
YOJI	244	274	SRX3808508.13363456	peptide	NP_416715.1|FEATURES|YojI|peptide|YojI	0.999999761942	83.9	31	55.5	3.2e-09	1
DNA-BINDING_PROTEIN_H-NS	98	131	SRX3808508.8034154	unclassified	NC_002695.1.913113.p01|FEATURES|DNA-binding_protein_H-NS|unclassified|DNA-binding_protein_H-NS	1.0	79.4	34	57.0	1.2e-09	1
ROSA	270	301	SRX3808508.10349532	fosmidomycin	YP_001477378|FEATURES|rosA|fosmidomycin|rosA	1.0	90.6	32	62.4	2.7e-11	1
ACRB	605	635	SRX3808508.14441766	multidrug	YP_001908403|FEATURES|acrB|multidrug|acrB	1.0	96.8	31	68.2	4.8e-13	1
OXY	246	278	SRX3808508.16107631	beta-lactam	AF491278.1.gene1.p01|FEATURES|OXY-3|beta-lactam|OXY	1.0	72.7	33	55.5	3.4e-09	1
ARNA	486	518	SRX3808508.5268079	polymyxin	gi:510924105:ref:WP_016244890.1:|FEATURES|arnA|polymyxin|arnA	0.93928739839	100.0	33	70.5	1.0e-13	1
PENA	196	227	SRX3808508.815956	beta-lactam	ZP_04656349|FEATURES|penA|beta-lactam|penA	1.0	87.5	32	61.6	4.7e-11	1
KDPE	63	93	SRX3808508.6412882	aminoglycoside	NP_415222.1|FEATURES|kdpE|aminoglycoside|kdpE	0.999985704616	77.4	31	52.4	2.9e-08	1
APH(6)-I	123	154	SRX3808508.5628504	aminoglycoside	gi:515967030:ref:WP_017397613.1:|FEATURES|aph(6)-I|aminoglycoside|aph(6)-I	1.0	100.0	32	68.9	2.9e-13	1
BICYCLOMYCIN-MULTIDRUG_EFFLUX_PROTEIN_BCR	265	297	SRX3808508.16573109	multidrug	YP_001437159|FEATURES|bicyclomycin-multidrug_efflux_protein_bcr|multidrug|bicyclomycin-multidrug_efflux_protein_bcr	0.999999988618	66.7	33	47.8	7.1e-07	1
ESCHERICHIA_COLI_LAMB	122	153	SRX3808508.4475702	multidrug	BAB38442|FEATURES|Escherichia_coli_LamB|multidrug|Escherichia_coli_LamB	0.999998171203	100.0	32	77.0	1.1e-15	1
MEXX	262	294	SRX3808508.14339882	multidrug	gi:507091180:ref:WP_016161893.1:|FEATURES|mexX|multidrug|mexX	1.0	72.7	33	57.4	9.0e-10	1
EMRD	336	368	SRX3808508.6721505	multidrug	YP_002228414|FEATURES|emrD|multidrug|emrD	1.0	75.8	33	57.4	9.0e-10	1
OQXA	197	229	SRX3808508.7169840	multidrug	YP_001693237.1|FEATURES|oqxA|multidrug|oqxA	0.999998079953	78.8	33	55.1	4.4e-09	1
TOLC	99	130	SRX3808508.6985304	multidrug	gi:696408901:ref:WP_032980019.1:|FEATURES|TolC|multidrug|TolC	1.0	100.0	32	66.2	1.9e-12	1
MEXX	61	93	SRX3808508.3014137	multidrug	gi:694090431:ref:WP_032435131.1:|FEATURES|mexX|multidrug|mexX	1.0	93.9	33	63.5	1.2e-11	1
ACRD	258	290	SRX3808508.2703557	aminoglycoside	YP_490697.1|FEATURES|acrD|aminoglycoside|acrD	0.99998548772	72.7	33	52.4	2.9e-08	1
OQXB	468	500	SRX3808508.14147668	multidrug	YP_001693238|FEATURES|oqxB|multidrug|oqxB	1.0	97.0	33	60.1	1.4e-10	1
ROSA	57	89	SRX3808508.10469087	fosmidomycin	YP_001477378|FEATURES|rosA|fosmidomycin|rosA	1.0	84.8	33	63.9	9.6e-12	1
ADEJ	213	243	SRX3808508.9499550	multidrug	gi:691078841:ref:WP_032016505.1:|FEATURES|adeJ|multidrug|adeJ	0.999999999927	83.9	31	57.8	6.6e-10	1
CPXA	85	117	SRX3808508.14682161	aminoglycoside:aminocoumarin	NP_312864.1|FEATURES|cpxA|aminoglycoside:aminocoumarin|cpxA	0.999377014485	81.8	33	60.1	1.4e-10	1
OMPF	238	270	SRX3808508.10387495	multidrug	gi:312286407:gb:EFR14320.1:|FEATURES|ompF|multidrug|ompF	0.999754013842	78.8	33	58.9	3.1e-10	1
ACRB	742	773	SRX3808508.8323225	multidrug	gi:503341948:ref:WP_013576609.1:|FEATURES|acrB|multidrug|acrB	1.0	78.1	32	57.8	6.6e-10	1
CTX-M	163	194	SRX3808508.4058462	beta-lactam	BAP34782.1|FEATURES|CTX-M-151|beta-lactam|CTX-M	1.0	78.1	32	57.0	1.2e-09	1
DNA-BINDING_PROTEIN_H-NS	39	71	SRX3808508.9897968	unclassified	CP000308.1.gene1582.p01|FEATURES|DNA-binding_protein_H-NS|unclassified|DNA-binding_protein_H-NS	0.999999999957	78.8	33	53.9	9.9e-09	1
ACRA	176	208	SRX3808508.13640965	multidrug	NC_002695.1.912781.p01|FEATURES|acrA|multidrug|acrA	1.0	84.8	33	55.1	4.4e-09	1
YOJI	100	132	SRX3808508.6269506	peptide	NP_416715.1|FEATURES|YojI|peptide|YojI	0.999999795855	84.8	33	57.4	9.0e-10	1
ACRB	862	894	SRX3808508.9598894	multidrug	NP_752514|FEATURES|acrB|multidrug|acrB	1.0	87.9	33	59.3	2.4e-10	1
OQXB	654	686	SRX3808508.3427222	multidrug	YP_001693238|FEATURES|oqxB|multidrug|oqxB	0.999999356585	90.9	33	65.9	2.5e-12	1
MACB	63	95	SRX3808508.10410953	MLS	gi:835666879:ref:WP_047606339.1:|FEATURES|macB|MLS|macB	1.0	66.7	33	52.8	2.2e-08	1
BAER	69	101	SRX3808508.9361348	multidrug	YP_490321.1|FEATURES|baeR|multidrug|baeR	0.999999999381	75.8	33	53.9	9.9e-09	1
OPRM	375	405	SRX3808508.7311222	multidrug	gi:872412160:emb:CRX31464.1:|FEATURES|oprM|multidrug|oprM	0.999999972366	67.7	31	48.1	5.4e-07	1
OMP36	134	165	SRX3808508.8462566	multidrug	AF336095.1.gene1.p01|FEATURES|omp36|multidrug|omp36	0.9999612259	78.1	32	57.8	6.6e-10	1
PENA	359	391	SRX3808508.5244505	beta-lactam	ZP_04656349|FEATURES|penA|beta-lactam|penA	1.0	72.7	33	58.5	4.0e-10	1
CPXA	48	79	SRX3808508.6682053	aminoglycoside:aminocoumarin	NP_312864.1|FEATURES|cpxA|aminoglycoside:aminocoumarin|cpxA	0.999786058699	93.8	32	70.9	7.6e-14	1
MSBA	74	106	SRX3808508.6305018	nitroimidazole	NP_415434.1|FEATURES|msbA|nitroimidazole|msbA	0.999880898447	81.8	33	63.2	1.6e-11	1
VANA	97	129	SRX3808508.16143515	glycopeptide	KF478993.1.gene3.p01|FEATURES|vanA|glycopeptide|vanA	0.999999828719	60.6	33	50.1	1.4e-07	1
MDTK	375	406	SRX3808508.14816063	fluoroquinolone	AML99881.1|FEATURES|MdtK|fluoroquinolone|MdtK	0.999994203197	78.1	32	59.7	1.8e-10	1
ACRB	172	204	SRX3808508.14816068	multidrug	YP_001908403|FEATURES|acrB|multidrug|acrB	1.0	90.9	33	68.9	3.0e-13	1
ACRB	181	212	SRX3808508.12735564	multidrug	gi:485731880:ref:WP_001359514.1:|FEATURES|acrB|multidrug|acrB	1.0	81.2	32	57.4	9.0e-10	1
OMPF	75	107	SRX3808508.10366767	multidrug	gi:742936434:ref:WP_039025717.1:|FEATURES|ompF|multidrug|ompF	0.999999999465	81.8	33	53.5	1.3e-08	1
PBP-1B	243	275	SRX3808508.3731097	beta-lactam	YP_002467958|FEATURES|PBP-1B|beta-lactam|PBP-1B	0.99999999977	84.8	33	62.4	2.8e-11	1
RPOB2	573	604	SRX3808508.6528824	multidrug	BAD59497.1|FEATURES|rpoB2|multidrug|rpoB2	0.999999429551	84.4	32	58.9	3.1e-10	1
MDTK	20	52	SRX3808508.7368744	multidrug	gi:757799242:ref:WP_043016444.1:|FEATURES|mdtK|multidrug|mdtK	1.0	90.9	33	59.7	1.8e-10	1
OMPR	33	65	SRX3808508.14729954	multidrug	CP000034.1.gene3672.p01|FEATURES|ompR|multidrug|ompR	0.999999168809	97.0	33	64.7	5.6e-12	1
SRMB	31	63	SRX3808508.4601140	MLS	X63451.gene.p01|FEATURES|srmB|MLS|srmB	1.0	60.6	33	48.1	5.4e-07	1
ARNA	47	79	SRX3808508.14769811	polymyxin	gi:486327523:ref:WP_001583708.1:|FEATURES|arnA|polymyxin|arnA	0.917725592264	72.7	33	57.4	9.0e-10	1
KASUGAMYCIN_RESISTANCE_PROTEIN_KSGA	213	244	SRX3808508.2906546	aminoglycoside	ZP_02902942|FEATURES|kasugamycin_resistance_protein_ksgA|aminoglycoside|kasugamycin_resistance_protein_ksgA	1.0	71.9	32	48.9	3.2e-07	1
TETD	17	48	SRX3808508.3310422	tetracycline	gi:135617:sp:P28816.1:TETD_ECOLX|FEATURES|tetD|tetracycline|tetD	0.999999996721	62.5	32	52.0	3.8e-08	1
RPOB2	426	458	SRX3808508.13594658	multidrug	BAD59497.1|FEATURES|rpoB2|multidrug|rpoB2	0.999999368215	72.7	33	55.5	3.4e-09	1
OMPR	341	372	SRX3808508.11304360	multidrug	CP000034.1.gene3672.p01|FEATURES|ompR|multidrug|ompR	0.999999123993	90.6	32	63.5	1.2e-11	1
ACRB	162	194	SRX3808508.15186376	multidrug	gi:812045371:emb:CRH28493.1:|FEATURES|acrB|multidrug|acrB	1.0	93.9	33	69.7	1.7e-13	1
OMPF	227	259	SRX3808508.1948838	multidrug	gi:545268215:ref:WP_021558857.1:|FEATURES|ompF|multidrug|ompF	0.999999999488	69.7	33	49.3	2.4e-07	1
MEXB	193	224	SRX3808508.11044684	multidrug	gi:759528585:ref:WP_043248665.1:|FEATURES|mexB|multidrug|mexB	0.999987471829	65.6	32	44.7	5.8e-06	1
CTX-M	106	138	SRX3808508.15126738	beta-lactam	JN790862.1.gene1.p01|FEATURES|CTX-M-121|beta-lactam|CTX-M	1.0	66.7	33	55.5	3.4e-09	1
YOJI	508	539	SRX3808508.9782598	peptide	NP_416715.1|FEATURES|YojI|peptide|YojI	0.999999846126	84.4	32	61.2	6.0e-11	1
MEXB	273	304	SRX3808508.5037428	multidrug	gi:759528585:ref:WP_043248665.1:|FEATURES|mexB|multidrug|mexB	0.999999913934	65.6	32	45.8	2.7e-06	1
ESCHERICHIA_COLI_LAMB	55	87	SRX3808508.702413	multidrug	BAB38442|FEATURES|Escherichia_coli_LamB|multidrug|Escherichia_coli_LamB	0.999998050754	100.0	33	74.7	5.4e-15	1
PBP-1B	276	307	SRX3808508.7764667	beta-lactam	YP_002467958|FEATURES|PBP-1B|beta-lactam|PBP-1B	0.999999999464	75.0	32	57.8	6.9e-10	1
OMPF	91	123	SRX3808508.7764668	multidrug	gi:545251748:ref:WP_021549194.1:|FEATURES|ompF|multidrug|ompF	0.999999999967	75.8	33	57.4	9.0e-10	1
SERRATIA_MARCESCENS_OMP1	44	75	SRX3808508.12972785	multidrug	AIA49384.1|FEATURES|Serratia_marcescens_Omp1|multidrug|Serratia_marcescens_Omp1	0.999925872602	87.5	32	63.5	1.2e-11	1
ESCHERICHIA_COLI_LAMB	57	89	SRX3808508.11995476	multidrug	BAB38442|FEATURES|Escherichia_coli_LamB|multidrug|Escherichia_coli_LamB	0.999997575402	100.0	33	75.1	4.1e-15	1
MEXB	391	423	SRX3808508.8505550	multidrug	gi:504646765:ref:WP_014833867.1:|FEATURES|mexB|multidrug|mexB	1.0	100.0	33	64.7	5.6e-12	1
CTX-M	108	140	SRX3808508.15206104	beta-lactam	KJ461948.1.gene1.p1|FEATURES|CTX-M-152|beta-lactam|CTX-M	1.0	69.7	33	56.2	2.0e-09	1
MAJOR_FACILITATOR_SUPERFAMILY_TRANSPORTER	31	63	SRX3808508.6032014	multidrug	NC_010410.6002639.p01|FEATURES|major_facilitator_superfamily_transporter|multidrug|major_facilitator_superfamily_transporter	0.999999999963	78.8	33	56.2	2.0e-09	1
BAER	70	102	SRX3808508.3066588	multidrug	YP_490321.1|FEATURES|baeR|multidrug|baeR	0.999999999725	84.8	33	60.5	1.1e-10	1
BAER	167	198	SRX3808508.9074186	multidrug	YP_490321.1|FEATURES|baeR|multidrug|baeR	0.99999669255	87.5	32	57.8	6.6e-10	1
OQXA	47	79	SRX3808508.13637939	multidrug	YP_001693237.1|FEATURES|oqxA|multidrug|oqxA	1.0	81.8	33	60.1	1.4e-10	1
MSBA	265	295	SRX3808508.16030935	nitroimidazole	NP_415434.1|FEATURES|msbA|nitroimidazole|msbA	0.999829617936	96.8	31	59.7	1.7e-10	1
MACB	19	50	SRX3808508.14301030	MLS	YP_001176128|FEATURES|macB|MLS|macB	0.99999999573	62.5	32	45.4	3.5e-06	1
MDTK	5	37	SRX3808508.6289653	multidrug	gi:754964131:ref:WP_042320052.1:|FEATURES|mdtK|multidrug|mdtK	1.0	84.8	33	58.5	4.0e-10	1
BAES	140	171	SRX3808508.8518005	multidrug	BAA15934.1|FEATURES|baeS|multidrug|baeS	0.999999099116	84.4	32	56.2	2.0e-09	1
OMPF	29	61	SRX3808508.15528715	multidrug	gi:504720116:ref:WP_014907218.1:|FEATURES|ompF|multidrug|ompF	0.999999999801	75.8	33	60.1	1.4e-10	1
ROSA	249	281	SRX3808508.12658433	fosmidomycin	YP_001477378|FEATURES|rosA|fosmidomycin|rosA	1.0	81.8	33	58.2	5.2e-10	1
YOJI	82	113	SRX3808508.481170	peptide	NP_416715.1|FEATURES|YojI|peptide|YojI	0.999999679401	81.2	32	52.0	3.8e-08	1
MDTK	20	52	SRX3808508.8162444	multidrug	gi:555222058:ref:WP_023214681.1:|FEATURES|mdtK|multidrug|mdtK	1.0	90.9	33	59.7	1.8e-10	1
OQXB	996	1028	SRX3808508.5976569	multidrug	YP_001693238|FEATURES|oqxB|multidrug|oqxB	1.0	97.0	33	66.2	1.9e-12	1
ESCHERICHIA_COLI_LAMB	128	160	SRX3808508.5494943	multidrug	BAB38442|FEATURES|Escherichia_coli_LamB|multidrug|Escherichia_coli_LamB	0.999998003361	90.9	33	73.9	9.2e-15	1
BAER	196	228	SRX3808508.16060438	multidrug	YP_490321.1|FEATURES|baeR|multidrug|baeR	0.999997280639	90.9	33	62.8	2.1e-11	1
KASUGAMYCIN_RESISTANCE_PROTEIN_KSGA	141	171	SRX3808508.1850384	aminoglycoside	YP_002240485|FEATURES|kasugamycin_resistance_protein_ksgA|aminoglycoside|kasugamycin_resistance_protein_ksgA	1.0	87.1	31	57.0	1.1e-09	1
OQXB	914	946	SRX3808508.15825700	multidrug	YP_001693238|FEATURES|oqxB|multidrug|oqxB	1.0	97.0	33	67.4	8.6e-13	1
BACTERIAL_REGULATORY_PROTEIN_LUXR	154	185	SRX3808508.12503337	unclassified	CP000034.1.gene4477.p01|FEATURES|bacterial_regulatory_protein_LuxR|unclassified|bacterial_regulatory_protein_LuxR	0.999999401579	65.6	32	44.7	6.0e-06	1
MEXX	59	91	SRX3808508.7798034	multidrug	gi:694090431:ref:WP_032435131.1:|FEATURES|mexX|multidrug|mexX	1.0	93.9	33	62.0	3.6e-11	1
PENA	219	251	SRX3808508.15480637	beta-lactam	ZP_04656349|FEATURES|penA|beta-lactam|penA	1.0	87.9	33	64.3	7.3e-12	1
CAMP-REGULATORY_PROTEIN	161	193	SRX3808508.9256743	unclassified	gi:490367208:ref:WP_004246872.1:|FEATURES|cAMP-regulatory_protein|unclassified|cAMP-regulatory_protein	0.945710916631	100.0	33	68.9	3.0e-13	1
KLEBSIELLA_PNEUMONIAE_OMPK37	228	258	SRX3808508.10622775	beta-lactam	CAA09666.1|FEATURES|Klebsiella_pneumoniae_OmpK37|beta-lactam|Klebsiella_pneumoniae_OmpK37	0.999999969752	68.8	32	45.1	4.5e-06	1
ADEB	491	521	SRX3808508.6431734	multidrug	gi:446910349:ref:WP_000987605.1:|FEATURES|adeB|multidrug|adeB	1.0	61.3	31	44.3	7.8e-06	1
OMPF	36	68	SRX3808508.14430171	multidrug	gi:742936434:ref:WP_039025717.1:|FEATURES|ompF|multidrug|ompF	0.999999999742	75.8	33	58.2	5.2e-10	1
CPXA	72	104	SRX3808508.8544705	aminoglycoside:aminocoumarin	NP_312864.1|FEATURES|cpxA|aminoglycoside:aminocoumarin|cpxA	0.999543971186	84.8	33	63.2	1.6e-11	1
APH(3'')-I	46	78	SRX3808508.15096409	aminoglycoside	AF313472.2.gene15.p01|FEATURES|aph(3'')-I|aminoglycoside|aph(3'')-I	0.999993559969	100.0	33	73.9	9.2e-15	1
ACRB	158	189	SRX3808508.2319796	multidrug	gi:502789935:ref:WP_013024911.1:|FEATURES|acrB|multidrug|acrB	1.0	96.9	32	68.6	3.8e-13	1
MDFA	47	78	SRX3808508.8519752	multidrug	YP_001176066|FEATURES|mdfA|multidrug|mdfA	1.0	75.0	32	55.5	3.4e-09	1
ROSB	375	407	SRX3808508.8787428	fosmidomycin	gi:1001786599:ref:WP_061324791.1:|FEATURES|rosB|fosmidomycin|rosB	1.0	81.8	33	57.8	6.9e-10	1
TLCC	31	62	SRX3808508.5129775	MLS	M57437.gene.p01|FEATURES|tlcC|MLS|tlcC	0.999999967899	62.5	32	44.3	7.6e-06	1
MEXB	439	470	SRX3808508.11435132	multidrug	gi:565648659:ref:WP_023896298.1:|FEATURES|mexB|multidrug|mexB	1.0	93.8	32	62.8	2.1e-11	1
APH(3'')-I	110	142	SRX3808508.7929182	aminoglycoside	AF313472.2.gene15.p01|FEATURES|aph(3'')-I|aminoglycoside|aph(3'')-I	0.999999132992	97.0	33	67.8	6.6e-13	1
ARNA	239	270	SRX3808508.11435136	polymyxin	gi:446782978:ref:WP_000860234.1:|FEATURES|arnA|polymyxin|arnA	0.999672678461	65.6	32	50.8	8.4e-08	1
SERRATIA_MARCESCENS_OMP1	69	101	SRX3808508.11923216	multidrug	AIA49384.1|FEATURES|Serratia_marcescens_Omp1|multidrug|Serratia_marcescens_Omp1	0.999996085278	84.8	33	61.6	4.7e-11	1
ACRA	166	197	SRX3808508.11727569	multidrug	NC_002695.1.912781.p01|FEATURES|acrA|multidrug|acrA	0.999998510472	78.1	32	48.5	4.0e-07	1
OQXB	757	789	SRX3808508.4478810	multidrug	YP_001693238|FEATURES|oqxB|multidrug|oqxB	0.999999999999	84.8	33	65.5	3.3e-12	1
ACRB	761	793	SRX3808508.6909809	multidrug	ZP_04639026|FEATURES|acrB|multidrug|acrB	1.0	78.8	33	59.3	2.4e-10	1
ESCHERICHIA_COLI_LAMB	208	240	SRX3808508.9920758	multidrug	BAB38442|FEATURES|Escherichia_coli_LamB|multidrug|Escherichia_coli_LamB	0.999993721122	69.7	33	48.9	3.2e-07	1
NMCR	139	171	SRX3808508.4811118	beta-lactam	CAA79966.1|FEATURES|NmcR|beta-lactam|NmcR	0.999999967606	60.6	33	46.6	1.6e-06	1
ACRB	360	391	SRX3808508.2524430	multidrug	gi:763385966:ref:WP_044243114.1:|FEATURES|acrB|multidrug|acrB	1.0	100.0	32	64.7	5.6e-12	1
ACRB	44	76	SRX3808508.889443	multidrug	gi:502789935:ref:WP_013024911.1:|FEATURES|acrB|multidrug|acrB	0.999999999785	78.8	33	55.5	3.4e-09	1
MDTD	56	88	SRX3808508.10356152	multidrug	gi:727765325:ref:WP_033869793.1:|FEATURES|mdtD|multidrug|mdtD	0.999999998735	63.6	33	47.8	7.1e-07	1
MDTK	270	302	SRX3808508.3061051	fluoroquinolone	AML99881.1|FEATURES|MdtK|fluoroquinolone|MdtK	0.999990333856	84.8	33	55.8	2.6e-09	1
RPOB2	470	502	SRX3808508.6773837	multidrug	BAD59497.1|FEATURES|rpoB2|multidrug|rpoB2	0.999999404001	72.7	33	57.4	9.0e-10	1
SDIA	208	240	SRX3808508.8391791	unclassified	gi:554965933:ref:WP_023209999.1:|FEATURES|sdiA|unclassified|sdiA	1.0	81.8	33	57.4	9.0e-10	1
OMP36	306	337	SRX3808508.7476955	multidrug	AF336095.1.gene1.p01|FEATURES|omp36|multidrug|omp36	0.999999994404	84.4	32	63.9	9.3e-12	1
ACRB	842	874	SRX3808508.6212003	multidrug	gi:503341948:ref:WP_013576609.1:|FEATURES|acrB|multidrug|acrB	1.0	97.0	33	69.7	1.7e-13	1
OTRA	75	107	SRX3808508.12940930	tetracycline	CAA37477|FEATURES|otrA|tetracycline|otrA	1.0	69.7	33	48.5	4.2e-07	1
MEXB	870	901	SRX3808508.2821043	multidrug	gi:504646765:ref:WP_014833867.1:|FEATURES|mexB|multidrug|mexB	1.0	96.9	32	65.1	4.3e-12	1
ACRD	597	628	SRX3808508.6592164	aminoglycoside	YP_490697.1|FEATURES|acrD|aminoglycoside|acrD	0.999986475131	65.6	32	53.5	1.3e-08	1
MAJOR_FACILITATOR_SUPERFAMILY_TRANSPORTER	159	189	SRX3808508.8451452	multidrug	NC_010410.6002639.p01|FEATURES|major_facilitator_superfamily_transporter|multidrug|major_facilitator_superfamily_transporter	0.99999800375	64.5	31	47.8	6.9e-07	1
MUXB	537	569	SRX3808508.1320725	multidrug	NP_251217.1|FEATURES|MuxB|multidrug|MuxB	0.999999991198	78.8	33	55.1	4.4e-09	1
MDFA	301	333	SRX3808508.5592318	multidrug	gi:388607857:gb:EIM37061.1:|FEATURES|mdfA|multidrug|mdfA	0.99999999998	66.7	33	49.3	2.4e-07	1
TOLC	71	103	SRX3808508.7824603	multidrug	gi:763321415:ref:WP_044179865.1:|FEATURES|TolC|multidrug|TolC	1.0	66.7	33	52.8	2.2e-08	1
OPTRA	206	238	SRX3808508.10086647	oxazolidinone	AKA86814|FEATURES|optrA|oxazolidinone|optrA	0.99933117221	66.7	33	50.8	8.4e-08	1
PMRF	19	51	SRX3808508.5693140	peptide	AAC75314.1|FEATURES|PmrF|peptide|PmrF	0.99999889603	66.7	33	51.6	4.9e-08	1
OQXB	980	1012	SRX3808508.6592168	multidrug	YP_001693238|FEATURES|oqxB|multidrug|oqxB	0.999999999999	93.9	33	62.8	2.1e-11	1
MEXX	259	289	SRX3808508.7953295	multidrug	gi:515712732:ref:WP_017145332.1:|FEATURES|mexX|multidrug|mexX	1.0	77.4	31	56.2	1.9e-09	1
OMPF	12	44	SRX3808508.6363912	multidrug	gi:742936434:ref:WP_039025717.1:|FEATURES|ompF|multidrug|ompF	0.999999999544	78.8	33	53.9	9.9e-09	1
TRANSCRIPTIONAL_REGULATORY_PROTEIN_CPXR_CPXR	167	199	SRX3808508.16318042	unclassified	CP001918.1.gene5135.p01|FEATURES|transcriptional_regulatory_protein_CpxR_cpxR|unclassified|transcriptional_regulatory_protein_CpxR_cpxR	1.0	100.0	33	67.8	6.6e-13	1
MACB	539	571	SRX3808508.15033971	MLS	AAV85982.1|FEATURES|macB|MLS|macB	1.0	81.8	33	58.5	4.0e-10	1
OMPR	32	63	SRX3808508.10204313	multidrug	CP000034.1.gene3672.p01|FEATURES|ompR|multidrug|ompR	0.999999095548	96.9	32	62.8	2.1e-11	1
ARNA	60	90	SRX3808508.3057454	polymyxin	gi:487371591:ref:WP_001645328.1:|FEATURES|arnA|polymyxin|arnA	0.898074812409	74.2	31	58.5	3.9e-10	1
MEXT	23	55	SRX3808508.15123811	multidrug	gi:489246765:ref:WP_003154928.1:|FEATURES|mexT|multidrug|mexT	0.999999987202	63.6	33	45.1	4.6e-06	1
ACRB	422	454	SRX3808508.15169526	multidrug	gi:447055218:ref:WP_001132474.1:|FEATURES|acrB|multidrug|acrB	1.0	90.9	33	60.1	1.4e-10	1
ROSB	102	132	SRX3808508.10214928	fosmidomycin	ZP_04615639|FEATURES|rosB|fosmidomycin|rosB	1.0	80.6	31	56.2	1.9e-09	1
TOLC	128	160	SRX3808508.8497546	multidrug	gi:516511311:ref:WP_017899749.1:|FEATURES|TolC|multidrug|TolC	1.0	87.9	33	60.5	1.1e-10	1
EMRA	246	278	SRX3808508.5703061	multidrug	gi:851936789:ref:WP_048225242.1:|FEATURES|emrA|multidrug|emrA	0.989234059897	90.9	33	62.4	2.8e-11	1
ROSB	39	71	SRX3808508.2744505	fosmidomycin	ZP_04631861|FEATURES|rosB|fosmidomycin|rosB	1.0	93.9	33	65.9	2.5e-12	1
CAMP-REGULATORY_PROTEIN	21	52	SRX3808508.11167348	unclassified	gi:490367208:ref:WP_004246872.1:|FEATURES|cAMP-regulatory_protein|unclassified|cAMP-regulatory_protein	0.936317663579	100.0	32	66.6	1.4e-12	1
ESCHERICHIA_COLI_LAMB	55	87	SRX3808508.12775114	multidrug	BAB38442|FEATURES|Escherichia_coli_LamB|multidrug|Escherichia_coli_LamB	0.999998050754	100.0	33	74.7	5.4e-15	1
ROSA	68	99	SRX3808508.5154886	fosmidomycin	YP_001477378|FEATURES|rosA|fosmidomycin|rosA	1.0	84.4	32	63.2	1.6e-11	1
CTX-M	104	135	SRX3808508.1696282	beta-lactam	JN790862.1.gene1.p01|FEATURES|CTX-M-121|beta-lactam|CTX-M	1.0	65.6	32	53.5	1.3e-08	1
ROSB	446	478	SRX3808508.5957026	fosmidomycin	ZP_04612557|FEATURES|rosB|fosmidomycin|rosB	1.0	90.9	33	65.5	3.3e-12	1
CAMP-REGULATORY_PROTEIN	77	109	SRX3808508.6190426	unclassified	gi:491301754:ref:WP_005159757.1:|FEATURES|cAMP-regulatory_protein|unclassified|cAMP-regulatory_protein	0.945998911452	100.0	33	69.3	2.3e-13	1
TRIC	647	677	SRX3808508.753656	triclosan	NP_248848.1|FEATURES|TriC|triclosan|TriC	0.999999910712	61.3	31	44.3	7.8e-06	1
ARNA	79	111	SRX3808508.2752796	polymyxin	gi:851928593:ref:WP_048220996.1:|FEATURES|arnA|polymyxin|arnA	0.929347778527	87.9	33	60.1	1.4e-10	1
RPOB2	1044	1076	SRX3808508.8811946	multidrug	BAD59497.1|FEATURES|rpoB2|multidrug|rpoB2	0.999999515261	84.8	33	65.1	4.3e-12	1
PENA	402	433	SRX3808508.7244914	beta-lactam	ZP_04656349|FEATURES|penA|beta-lactam|penA	1.0	87.5	32	63.9	9.3e-12	1
MACB	535	567	SRX3808508.8726332	MLS	gi:657888313:ref:WP_029592374.1:|FEATURES|macB|MLS|macB	1.0	84.8	33	58.9	3.1e-10	1
OMPR	113	144	SRX3808508.12835235	multidrug	CP000034.1.gene3672.p01|FEATURES|ompR|multidrug|ompR	0.999999196405	87.5	32	65.5	3.3e-12	1
RPOB2	861	893	SRX3808508.15673348	multidrug	BAD59497.1|FEATURES|rpoB2|multidrug|rpoB2	0.999999368215	75.8	33	55.5	3.4e-09	1
PENA	377	409	SRX3808508.7906399	beta-lactam	ZP_04656349|FEATURES|penA|beta-lactam|penA	1.0	90.9	33	63.9	9.6e-12	1
MULTIDRUG_ABC_TRANSPORTER	532	562	SRX3808508.16137859	multidrug	gi:497748188:ref:WP_010062372.1:|FEATURES|multidrug_ABC_transporter|multidrug|multidrug_ABC_transporter	1.0	93.5	31	58.2	5.1e-10	1
SMES	409	439	SRX3808508.15067035	multidrug	AAD51347.1|FEATURES|smeS|multidrug|smeS	0.999999334082	80.6	31	51.6	4.9e-08	1
TOLC	154	184	SRX3808508.14519173	multidrug	gi:565892113:ref:WP_023972176.1:|FEATURES|TolC|multidrug|TolC	1.0	90.3	31	60.8	7.6e-11	1
KASUGAMYCIN_RESISTANCE_PROTEIN_KSGA	18	48	SRX3808508.13240853	aminoglycoside	YP_002240485|FEATURES|kasugamycin_resistance_protein_ksgA|aminoglycoside|kasugamycin_resistance_protein_ksgA	1.0	87.1	31	60.1	1.4e-10	1
MACB	141	173	SRX3808508.8188276	MLS	gi:693106883:ref:WP_032260279.1:|FEATURES|macB|MLS|macB	0.966364214643	69.7	33	45.1	4.6e-06	1
MDTK	44	76	SRX3808508.5497784	fluoroquinolone	AML99881.1|FEATURES|MdtK|fluoroquinolone|MdtK	0.99999794482	97.0	33	67.8	6.6e-13	1
CLASS_C	135	167	SRX3808508.13812220	beta-lactam	gi:1015898921:ref:WP_062870706.1:|FEATURES|class_C|beta-lactam|class_C	1.0	63.6	33	50.8	8.4e-08	1
YOJI	60	91	SRX3808508.16043009	peptide	NP_416715.1|FEATURES|YojI|peptide|YojI	0.999999435194	71.9	32	46.6	1.6e-06	1
ARNA	92	124	SRX3808508.15076126	polymyxin	gi:851928593:ref:WP_048220996.1:|FEATURES|arnA|polymyxin|arnA	0.943944659923	90.9	33	65.1	4.3e-12	1
ACRB	877	909	SRX3808508.14545578	multidrug	gi:447055218:ref:WP_001132474.1:|FEATURES|acrB|multidrug|acrB	1.0	90.9	33	63.2	1.6e-11	1
PORIN_OMPC	257	289	SRX3808508.7678612	beta-lactam	APB87301|FEATURES|porin_OmpC|beta-lactam|porin_OmpC	0.999999690261	63.6	33	44.3	7.8e-06	1
BICYCLOMYCIN-MULTIDRUG_EFFLUX_PROTEIN_BCR	328	358	SRX3808508.5805106	multidrug	YP_689681|FEATURES|bicyclomycin-multidrug_efflux_protein_bcr|multidrug|bicyclomycin-multidrug_efflux_protein_bcr	1.0	90.3	31	60.8	7.6e-11	1
MDTD	66	97	SRX3808508.15140509	multidrug	gi:727765325:ref:WP_033869793.1:|FEATURES|mdtD|multidrug|mdtD	0.999999999651	68.8	32	49.7	1.8e-07	1
MAJOR_FACILITATOR_SUPERFAMILY_TRANSPORTER	53	85	SRX3808508.4814693	multidrug	NC_010410.6002639.p01|FEATURES|major_facilitator_superfamily_transporter|multidrug|major_facilitator_superfamily_transporter	0.99999800375	60.6	33	47.8	7.1e-07	1
MACB	128	159	SRX3808508.13608986	MLS	gi:693256048:ref:WP_032359333.1:|FEATURES|macB|MLS|macB	0.981221727773	62.5	32	44.3	7.8e-06	1
MTRE	322	354	SRX3808508.14885569	multidrug	gi:488168760:ref:WP_002239968.1:|FEATURES|mtrE|multidrug|mtrE	1.0	66.7	33	48.1	5.4e-07	1
TETR	32	64	SRX3808508.6274151	tetracycline	gi:730515606:ref:WP_034033846.1:|FEATURES|tetR|tetracycline|tetR	1.0	69.7	33	52.8	2.2e-08	1
SERRATIA_MARCESCENS_OMP1	17	49	SRX3808508.9036865	multidrug	AIA49384.1|FEATURES|Serratia_marcescens_Omp1|multidrug|Serratia_marcescens_Omp1	0.994735687352	87.9	33	65.9	2.5e-12	1
MEXB	460	491	SRX3808508.8450320	multidrug	gi:505288054:ref:WP_015475156.1:|FEATURES|mexB|multidrug|mexB	0.999999988545	84.4	32	52.0	3.6e-08	1
MUXC	343	375	SRX3808508.5155599	multidrug	NP_251216.1|FEATURES|MuxC|multidrug|MuxC	0.999999915753	66.7	33	45.1	4.6e-06	1
KASUGAMYCIN_RESISTANCE_PROTEIN_KSGA	166	196	SRX3808508.13921722	aminoglycoside	YP_002039320|FEATURES|kasugamycin_resistance_protein_ksgA|aminoglycoside|kasugamycin_resistance_protein_ksgA	1.0	90.3	31	62.8	2.1e-11	1
VANR	76	108	SRX3808508.13811556	glycopeptide	AF162694.1.gene5.p01|FEATURES|vanR|glycopeptide|vanR	1.0	75.8	33	61.2	6.2e-11	1
TRIC	443	475	SRX3808508.8427700	triclosan	NP_248848.1|FEATURES|TriC|triclosan|TriC	0.999999972296	63.6	33	50.8	8.4e-08	1
OMPR	153	184	SRX3808508.924050	multidrug	CP000034.1.gene3672.p01|FEATURES|ompR|multidrug|ompR	0.999998242388	75.0	32	50.1	1.4e-07	1
MDTK	175	206	SRX3808508.595637	multidrug	gi:1004039946:ref:WP_061495278.1:|FEATURES|mdtK|multidrug|mdtK	1.0	75.0	32	58.2	5.2e-10	1
KDPE	164	196	SRX3808508.15596711	aminoglycoside	NP_415222.1|FEATURES|kdpE|aminoglycoside|kdpE	0.9999973362	100.0	33	72.8	2.1e-14	1
ACRB	746	778	SRX3808508.4007338	multidrug	YP_454364|FEATURES|acrB|multidrug|acrB	1.0	75.8	33	59.7	1.8e-10	1
EPTA	374	405	SRX3808508.4007339	peptide	BAE78116.1|FEATURES|eptA|peptide|eptA	1.0	68.8	32	58.5	3.9e-10	1
CPXA	355	387	SRX3808508.14546000	aminoglycoside:aminocoumarin	NP_312864.1|FEATURES|cpxA|aminoglycoside:aminocoumarin|cpxA	0.998670624824	75.8	33	52.8	2.2e-08	1
PENA	76	107	SRX3808508.9463718	beta-lactam	ZP_04656349|FEATURES|penA|beta-lactam|penA	1.0	81.2	32	55.5	3.4e-09	1
MDTC	371	402	SRX3808508.1416915	multidrug	gi:446590225:ref:WP_000667571.1:|FEATURES|mdtC|multidrug|mdtC	1.0	100.0	32	66.6	1.4e-12	1
PBP-1B	560	592	SRX3808508.3258084	beta-lactam	YP_002467958|FEATURES|PBP-1B|beta-lactam|PBP-1B	0.999999994765	60.6	33	45.4	3.5e-06	1
ACRB	386	416	SRX3808508.514586	multidrug	CP001918.1.gene1257.p01|FEATURES|acrB|multidrug|acrB	1.0	100.0	31	62.4	2.6e-11	1
ACRB	743	773	SRX3808508.9512319	multidrug	ZP_02684554|FEATURES|acrB|multidrug|acrB	1.0	80.6	31	57.0	1.1e-09	1
OQXA	300	330	SRX3808508.15034284	multidrug	YP_001693237.1|FEATURES|oqxA|multidrug|oqxA	0.999997941013	83.9	31	58.5	4.0e-10	1
ACRB	405	437	SRX3808508.12726396	multidrug	gi:657862827:ref:WP_029568496.1:|FEATURES|acrB|multidrug|acrB	1.0	100.0	33	66.2	1.9e-12	1
MAJOR_FACILITATOR_SUPERFAMILY_TRANSPORTER	98	128	SRX3808508.3340711	multidrug	CP001918.1.gene2931.p01|FEATURES|major_facilitator_superfamily_transporter|multidrug|major_facilitator_superfamily_transporter	0.999999016554	93.5	31	65.1	4.0e-12	1
CAMP-REGULATORY_PROTEIN	129	161	SRX3808508.6991289	unclassified	gi:490367208:ref:WP_004246872.1:|FEATURES|cAMP-regulatory_protein|unclassified|cAMP-regulatory_protein	0.942536949786	97.0	33	67.0	1.1e-12	1
ACRB	603	634	SRX3808508.2164316	multidrug	gi:485731880:ref:WP_001359514.1:|FEATURES|acrB|multidrug|acrB	0.999999999934	62.5	32	48.9	3.2e-07	1
MUXB	343	375	SRX3808508.15302461	multidrug	NP_251217.1|FEATURES|MuxB|multidrug|MuxB	0.99987927127	93.9	33	60.1	1.4e-10	1
APH(3'')-I	67	97	SRX3808508.9058086	aminoglycoside	AF313472.2.gene15.p01|FEATURES|aph(3'')-I|aminoglycoside|aph(3'')-I	0.9999900032	100.0	31	66.6	1.4e-12	1
YOJI	239	271	SRX3808508.5060316	peptide	NP_416715.1|FEATURES|YojI|peptide|YojI	0.999999808061	81.8	33	58.2	5.2e-10	1
SDIA	189	220	SRX3808508.13373147	unclassified	gi:928849666:ref:WP_053898967.1:|FEATURES|sdiA|unclassified|sdiA	1.0	75.0	32	50.1	1.4e-07	1
ACRB	811	843	SRX3808508.11975582	multidrug	gi:502789935:ref:WP_013024911.1:|FEATURES|acrB|multidrug|acrB	1.0	93.9	33	67.0	1.1e-12	1
COB(I)ALAMIN_ADENOLSYLTRANSFERASE	62	93	SRX3808508.33834	unclassified	gi:447201622:ref:WP_001278878.1:|FEATURES|cob(I)alamin_adenolsyltransferase|unclassified|cob(I)alamin_adenolsyltransferase	1.0	90.6	32	66.6	1.4e-12	1
YOJI	159	191	SRX3808508.5163132	peptide	NP_416715.1|FEATURES|YojI|peptide|YojI	0.999999286719	60.6	33	44.7	6.0e-06	1
SDIA	180	212	SRX3808508.13237118	unclassified	gi:749556408:ref:WP_040188680.1:|FEATURES|sdiA|unclassified|sdiA	1.0	81.8	33	58.9	3.1e-10	1
TOLC	372	403	SRX3808508.2943677	multidrug	gi:974587728:ref:WP_059178023.1:|FEATURES|TolC|multidrug|TolC	1.0	93.8	32	60.5	1.0e-10	1
KASUGAMYCIN_RESISTANCE_PROTEIN_KSGA	200	230	SRX3808508.15263411	aminoglycoside	YP_001439344|FEATURES|kasugamycin_resistance_protein_ksgA|aminoglycoside|kasugamycin_resistance_protein_ksgA	0.999999570605	77.4	31	55.1	4.3e-09	1
MACA	201	233	SRX3808508.962159	MLS	gi:447046964:ref:WP_001124220.1:|FEATURES|macA|MLS|macA	1.0	72.7	33	50.1	1.4e-07	1
PBP-1B	399	430	SRX3808508.2371111	beta-lactam	YP_002467958|FEATURES|PBP-1B|beta-lactam|PBP-1B	0.999999996842	62.5	32	48.1	5.3e-07	1
KASUGAMYCIN_RESISTANCE_PROTEIN_KSGA	196	228	SRX3808508.7475608	aminoglycoside	YP_002847275|FEATURES|kasugamycin_resistance_protein_ksgA|aminoglycoside|kasugamycin_resistance_protein_ksgA	1.0	72.7	33	53.1	1.7e-08	1
MDTH	250	282	SRX3808508.13847528	multidrug	gi:919980967:ref:WP_052927473.1:|FEATURES|mdtH|multidrug|mdtH	1.0	78.8	33	53.1	1.7e-08	1
ACRB	63	94	SRX3808508.15795121	multidrug	NP_706355|FEATURES|acrB|multidrug|acrB	0.999998539094	78.1	32	52.4	2.9e-08	1
ACRB	800	832	SRX3808508.9951919	multidrug	CP001918.1.gene1257.p01|FEATURES|acrB|multidrug|acrB	1.0	97.0	33	70.5	1.0e-13	1
MAJOR_FACILITATOR_SUPERFAMILY_TRANSPORTER	353	385	SRX3808508.6059673	multidrug	CP001918.1.gene2931.p01|FEATURES|major_facilitator_superfamily_transporter|multidrug|major_facilitator_superfamily_transporter	0.999998587773	78.8	33	55.8	2.6e-09	1
MDTG	260	291	SRX3808508.14824148	multidrug	gi:238720149:gb:EEQ11953.1:|FEATURES|mdtG|multidrug|mdtG	1.0	71.9	32	51.2	6.4e-08	1
MEXE	187	218	SRX3808508.13202140	multidrug	gi:503835165:ref:WP_014069159.1:|FEATURES|mexE|multidrug|mexE	1.0	90.6	32	59.7	1.7e-10	1
PENA	357	389	SRX3808508.6191771	beta-lactam	ZP_04656349|FEATURES|penA|beta-lactam|penA	1.0	72.7	33	59.7	1.8e-10	1
ACRB	174	206	SRX3808508.9497318	multidrug	YP_001908403|FEATURES|acrB|multidrug|acrB	1.0	93.9	33	70.9	7.8e-14	1
PBP-1A	709	741	SRX3808508.7628326	beta-lactam	YP_001292390|FEATURES|PBP-1A|beta-lactam|PBP-1A	1.0	63.6	33	50.8	8.4e-08	1
ESCHERICHIA_COLI_LAMB	215	245	SRX3808508.5458034	multidrug	BAB38442|FEATURES|Escherichia_coli_LamB|multidrug|Escherichia_coli_LamB	0.999996788992	87.1	31	62.4	2.6e-11	1
MSBA	63	94	SRX3808508.16039600	nitroimidazole	NP_415434.1|FEATURES|msbA|nitroimidazole|msbA	0.999884507003	81.2	32	63.5	1.2e-11	1
PMRF	265	296	SRX3808508.11283759	peptide	AAC75314.1|FEATURES|PmrF|peptide|PmrF	0.999999608348	84.4	32	62.8	2.1e-11	1
OMPF	235	266	SRX3808508.6048714	multidrug	gi:377849761:gb:EHU14730.1:|FEATURES|ompF|multidrug|ompF	0.99998443432	68.8	32	51.2	6.4e-08	1
NMCR	7	39	SRX3808508.592360	beta-lactam	CAA79966.1|FEATURES|NmcR|beta-lactam|NmcR	0.999999994533	87.9	33	58.2	5.2e-10	1
RPOB2	854	885	SRX3808508.7326144	multidrug	BAD59497.1|FEATURES|rpoB2|multidrug|rpoB2	0.999999261149	71.9	32	50.8	8.4e-08	1
OXY	243	275	SRX3808508.5620739	beta-lactam	AF491278.1.gene1.p01|FEATURES|OXY-3|beta-lactam|OXY	1.0	72.7	33	57.4	9.0e-10	1
ESCHERICHIA_COLI_LAMB	215	247	SRX3808508.14873542	multidrug	BAB38442|FEATURES|Escherichia_coli_LamB|multidrug|Escherichia_coli_LamB	0.99999710473	84.8	33	63.2	1.6e-11	1
COB(I)ALAMIN_ADENOLSYLTRANSFERASE	126	158	SRX3808508.5465416	unclassified	gi:915954384:ref:WP_050939464.1:|FEATURES|cob(I)alamin_adenolsyltransferase|unclassified|cob(I)alamin_adenolsyltransferase	1.0	66.7	33	48.1	5.4e-07	1
CTX-M	51	83	SRX3808508.2279695	beta-lactam	EU545409.1.gene1.p1|FEATURES|CTX-M-147|beta-lactam|CTX-M	1.0	63.6	33	48.9	3.2e-07	1
PENA	366	396	SRX3808508.13032218	beta-lactam	ZP_04656349|FEATURES|penA|beta-lactam|penA	1.0	80.6	31	57.0	1.1e-09	1
OQXB	226	257	SRX3808508.14033646	multidrug	YP_001693238|FEATURES|oqxB|multidrug|oqxB	0.999998382349	68.8	32	47.4	9.0e-07	1
SERRATIA_MARCESCENS_OMP1	317	348	SRX3808508.6996060	multidrug	AIA49384.1|FEATURES|Serratia_marcescens_Omp1|multidrug|Serratia_marcescens_Omp1	0.997518454073	81.2	32	59.3	2.4e-10	1
ACRF	843	875	SRX3808508.10572386	multidrug	AAC76298.1|FEATURES|AcrF|multidrug|AcrF	1.0	90.9	33	66.2	1.9e-12	1
PENA	71	103	SRX3808508.6996064	beta-lactam	ZP_04656349|FEATURES|penA|beta-lactam|penA	1.0	81.8	33	58.9	3.1e-10	1
OPRN	281	313	SRX3808508.6119141	multidrug	gi:640511711:ref:WP_024947557.1:|FEATURES|oprN|multidrug|oprN	0.999999999911	63.6	33	44.3	7.8e-06	1
CPXA	226	256	SRX3808508.8230761	aminoglycoside:aminocoumarin	NP_312864.1|FEATURES|cpxA|aminoglycoside:aminocoumarin|cpxA	0.999243186643	90.3	31	58.2	4.9e-10	1
MSBA	50	82	SRX3808508.10129420	nitroimidazole	NP_415434.1|FEATURES|msbA|nitroimidazole|msbA	0.999859682356	78.8	33	61.6	4.7e-11	1
COB(I)ALAMIN_ADENOLSYLTRANSFERASE	40	71	SRX3808508.3251100	unclassified	gi:447201635:ref:WP_001278891.1:|FEATURES|cob(I)alamin_adenolsyltransferase|unclassified|cob(I)alamin_adenolsyltransferase	1.0	78.1	32	55.8	2.5e-09	1
PENA	550	580	SRX3808508.4363356	beta-lactam	ZP_04656349|FEATURES|penA|beta-lactam|penA	1.0	68.8	32	47.8	6.9e-07	1
MULTIDRUG_ABC_TRANSPORTER	482	512	SRX3808508.3704651	multidrug	gi:1031799645:ref:WP_064138838.1:|FEATURES|multidrug_ABC_transporter|multidrug|multidrug_ABC_transporter	1.0	77.4	31	48.9	3.2e-07	1
NMCR	33	64	SRX3808508.5755855	beta-lactam	CAA79966.1|FEATURES|NmcR|beta-lactam|NmcR	0.999999982184	71.9	32	50.4	1.1e-07	1
EMRD	34	66	SRX3808508.5809133	multidrug	ZP_03215830|FEATURES|emrD|multidrug|emrD	1.0	78.8	33	55.5	3.4e-09	1
TETD	17	47	SRX3808508.10428936	tetracycline	gi:135617:sp:P28816.1:TETD_ECOLX|FEATURES|tetD|tetracycline|tetD	0.99999999638	64.5	31	51.6	4.8e-08	1
TETA	444	474	SRX3808508.8337846	tetracycline	gi:736993687:ref:WP_034989673.1:|FEATURES|tetA|tetracycline|tetA	0.999999999994	61.3	31	45.1	4.6e-06	1
RPOB2	1033	1065	SRX3808508.3289046	multidrug	BAD59497.1|FEATURES|rpoB2|multidrug|rpoB2	0.999999541642	84.8	33	67.0	1.1e-12	1
MACB	19	49	SRX3808508.10778993	MLS	gi:754493745:ref:WP_041910640.1:|FEATURES|macB|MLS|macB	0.999999995502	61.3	31	44.3	7.8e-06	1
BACA	27	59	SRX3808508.9869748	bacitracin	B2VGJ3|FEATURES|bacA|bacitracin|bacA	1.0	90.9	33	62.8	2.1e-11	1
ESCHERICHIA_COLI_LAMB	53	85	SRX3808508.8650114	multidrug	BAB38442|FEATURES|Escherichia_coli_LamB|multidrug|Escherichia_coli_LamB	0.99999736176	100.0	33	73.9	9.2e-15	1
MACB	19	49	SRX3808508.12033743	MLS	gi:754493745:ref:WP_041910640.1:|FEATURES|macB|MLS|macB	0.999999995502	61.3	31	44.3	7.8e-06	1
BCRA	144	174	SRX3808508.6113722	bacitracin	gi:542061059:gb:ERI11611.1:|FEATURES|bcrA|bacitracin|bcrA	0.999999626303	71.0	31	47.4	9.3e-07	1
MACB	180	212	SRX3808508.4927968	MLS	gi:829942568:ref:WP_047368199.1:|FEATURES|macB|MLS|macB	1.0	66.7	33	47.0	1.2e-06	1
MDTG	338	368	SRX3808508.11884465	multidrug	YP_001478113|FEATURES|mdtG|multidrug|mdtG	1.0	64.5	31	45.4	3.4e-06	1
EPTA	266	298	SRX3808508.2731767	peptide	BAE78116.1|FEATURES|eptA|peptide|eptA	0.999999960802	72.7	33	61.6	4.7e-11	1
ROSA	22	53	SRX3808508.7310950	fosmidomycin	YP_001477378|FEATURES|rosA|fosmidomycin|rosA	1.0	71.9	32	50.4	1.1e-07	1
BAER	163	194	SRX3808508.10267297	multidrug	YP_490321.1|FEATURES|baeR|multidrug|baeR	0.999997454278	93.8	32	64.7	5.4e-12	1
MACB	541	573	SRX3808508.504017	MLS	AAV85982.1|FEATURES|macB|MLS|macB	1.0	84.8	33	59.7	1.8e-10	1
CLASS_A	81	111	SRX3808508.10459545	beta-lactam	CAD20591|FEATURES|class_A|beta-lactam|class_A	1.0	61.3	31	47.4	9.3e-07	1
ESCHERICHIA_COLI_MIPA	164	196	SRX3808508.10459542	multidrug	NP_310518|FEATURES|Escherichia_coli_mipA|multidrug|Escherichia_coli_mipA	0.999998736101	66.7	33	51.2	6.4e-08	1
MSBA	74	105	SRX3808508.1947599	nitroimidazole	NP_415434.1|FEATURES|msbA|nitroimidazole|msbA	0.999807538081	78.1	32	58.5	3.9e-10	1
SERRATIA_MARCESCENS_OMP1	142	173	SRX3808508.8785450	multidrug	AIA49384.1|FEATURES|Serratia_marcescens_Omp1|multidrug|Serratia_marcescens_Omp1	0.874221029113	81.2	32	59.3	2.3e-10	1
PENA	389	420	SRX3808508.750531	beta-lactam	ZP_04656349|FEATURES|penA|beta-lactam|penA	1.0	90.6	32	63.9	9.3e-12	1
EMRA	44	76	SRX3808508.15372234	multidrug	gi:996082189:ref:WP_061092010.1:|FEATURES|emrA|multidrug|emrA	0.984727914217	90.9	33	65.9	2.5e-12	1
KASUGAMYCIN_RESISTANCE_PROTEIN_KSGA	136	167	SRX3808508.9012090	aminoglycoside	YP_002240485|FEATURES|kasugamycin_resistance_protein_ksgA|aminoglycoside|kasugamycin_resistance_protein_ksgA	1.0	96.9	32	65.5	3.2e-12	1
EMRD	245	275	SRX3808508.15792471	multidrug	YP_001174764|FEATURES|emrD|multidrug|emrD	1.0	74.2	31	51.6	4.9e-08	1
ARNA	513	545	SRX3808508.16140070	polymyxin	gi:510924105:ref:WP_016244890.1:|FEATURES|arnA|polymyxin|arnA	0.963297221371	97.0	33	67.4	8.6e-13	1
CTX-M	168	200	SRX3808508.9678992	beta-lactam	BAP34782.1|FEATURES|CTX-M-151|beta-lactam|CTX-M	1.0	75.8	33	54.3	7.6e-09	1
BICYCLOMYCIN-MULTIDRUG_EFFLUX_PROTEIN_BCR	207	238	SRX3808508.5758183	multidrug	YP_001452184|FEATURES|bicyclomycin-multidrug_efflux_protein_bcr|multidrug|bicyclomycin-multidrug_efflux_protein_bcr	1.0	81.2	32	63.5	1.2e-11	1
EMRB	156	188	SRX3808508.2544040	multidrug	gi:924625749:ref:WP_053529696.1:|FEATURES|emrB|multidrug|emrB	0.999993086322	90.9	33	69.3	2.3e-13	1
OMPR	189	221	SRX3808508.2919869	multidrug	CP000034.1.gene3672.p01|FEATURES|ompR|multidrug|ompR	0.999999219814	97.0	33	66.2	1.9e-12	1
CTX-M	199	229	SRX3808508.15373727	beta-lactam	AJ416344.1.gene1.p01|FEATURES|CTX-M-20|beta-lactam|CTX-M	1.0	74.2	31	50.1	1.4e-07	1
OMPF	161	193	SRX3808508.9255622	multidrug	CP000034.1.gene2328.p01|FEATURES|ompF|multidrug|ompF	0.999998119478	75.8	33	53.1	1.7e-08	1
ESCHERICHIA_COLI_LAMB	83	115	SRX3808508.9095500	multidrug	BAB38442|FEATURES|Escherichia_coli_LamB|multidrug|Escherichia_coli_LamB	0.999997541331	87.9	33	67.4	8.6e-13	1
EMRR	35	67	SRX3808508.7225522	fluoroquinolone	NP_417169.1|FEATURES|emrR|fluoroquinolone|emrR	0.999969717661	87.9	33	61.6	4.7e-11	1
VANA	95	127	SRX3808508.13654248	glycopeptide	KF478993.1.gene3.p01|FEATURES|vanA|glycopeptide|vanA	0.999999872822	60.6	33	52.0	3.8e-08	1
YOJI	99	130	SRX3808508.15961710	peptide	NP_416715.1|FEATURES|YojI|peptide|YojI	0.999999753916	84.4	32	55.1	4.3e-09	1
EMRA	57	89	SRX3808508.6432478	multidrug	gi:1032820994:ref:WP_064327128.1:|FEATURES|emrA|multidrug|emrA	0.984759802575	75.8	33	55.5	3.4e-09	1
ACRB	867	899	SRX3808508.14580532	multidrug	NP_752514|FEATURES|acrB|multidrug|acrB	1.0	90.9	33	62.8	2.1e-11	1
PENA	556	587	SRX3808508.11729266	beta-lactam	ZP_04656349|FEATURES|penA|beta-lactam|penA	1.0	78.1	32	60.8	7.9e-11	1
OXY	229	261	SRX3808508.14242015	beta-lactam	M27459.1.gene1.p01|FEATURES|OXY-1|beta-lactam|OXY	1.0	87.9	33	68.9	3.0e-13	1
YOJI	319	351	SRX3808508.12453191	peptide	NP_416715.1|FEATURES|YojI|peptide|YojI	0.999999679401	66.7	33	52.0	3.8e-08	1
MSBA	140	172	SRX3808508.15023903	nitroimidazole	NP_415434.1|FEATURES|msbA|nitroimidazole|msbA	0.999859682356	90.9	33	63.2	1.6e-11	1
MDTD	237	269	SRX3808508.1163340	multidrug	gi:693109153:ref:WP_032261825.1:|FEATURES|mdtD|multidrug|mdtD	0.999963714659	60.6	33	47.0	1.2e-06	1
EMRB	240	271	SRX3808508.5623830	multidrug	gi:661298237:ref:WP_029991091.1:|FEATURES|emrB|multidrug|emrB	0.999824058516	84.4	32	60.8	7.9e-11	1
EPTA	382	412	SRX3808508.14893264	peptide	BAE78116.1|FEATURES|eptA|peptide|eptA	0.999999908507	64.5	31	55.5	3.4e-09	1
TRANSCRIPTIONAL_REGULATORY_PROTEIN_CPXR_CPXR	187	219	SRX3808508.2326625	unclassified	CP001918.1.gene5135.p01|FEATURES|transcriptional_regulatory_protein_CpxR_cpxR|unclassified|transcriptional_regulatory_protein_CpxR_cpxR	1.0	97.0	33	74.3	7.1e-15	1
EPTA	279	311	SRX3808508.7470920	peptide	BAE78116.1|FEATURES|eptA|peptide|eptA	0.999999997805	78.8	33	58.9	3.1e-10	1
MDTD	241	271	SRX3808508.3449285	multidrug	gi:693109153:ref:WP_032261825.1:|FEATURES|mdtD|multidrug|mdtD	0.999999999548	67.7	31	48.5	4.2e-07	1
ACRB	484	516	SRX3808508.15541145	multidrug	AAS61063|FEATURES|acrB|multidrug|acrB	1.0	78.8	33	63.9	9.6e-12	1
MDTK	70	100	SRX3808508.819168	fluoroquinolone	AML99881.1|FEATURES|MdtK|fluoroquinolone|MdtK	0.999987514371	83.9	31	53.9	9.9e-09	1
TRANSCRIPTIONAL_REGULATORY_PROTEIN_CPXR_CPXR	52	84	SRX3808508.9618088	unclassified	CP000675.2.gene1535.p01|FEATURES|transcriptional_regulatory_protein_CpxR_cpxR|unclassified|transcriptional_regulatory_protein_CpxR_cpxR	0.999992900233	66.7	33	44.3	7.8e-06	1
TRIC	378	409	SRX3808508.8971373	triclosan	NP_248848.1|FEATURES|TriC|triclosan|TriC	0.999999758131	71.9	32	47.8	7.1e-07	1
ARNA	306	336	SRX3808508.13930293	polymyxin	gi:851899656:ref:WP_048211088.1:|FEATURES|arnA|polymyxin|arnA	0.999744413036	93.5	31	59.7	1.7e-10	1
APH(6)-I	59	91	SRX3808508.13930290	aminoglycoside	CAC86407|FEATURES|aph(6)-I|aminoglycoside|aph(6)-I	1.0	100.0	33	70.1	1.3e-13	1
DFRA3	14	45	SRX3808508.14333288	diaminopyrimidine	AAA25550.1|FEATURES|dfrA3|diaminopyrimidine|dfrA3	0.999843007136	65.6	32	50.1	1.4e-07	1
OMPR	352	382	SRX3808508.12872700	multidrug	CP000034.1.gene3672.p01|FEATURES|ompR|multidrug|ompR	0.999999095548	87.1	31	62.8	2.1e-11	1
MDTK	38	70	SRX3808508.13482455	fluoroquinolone	AML99881.1|FEATURES|MdtK|fluoroquinolone|MdtK	0.999996790035	90.9	33	64.3	7.3e-12	1
MACB	17	49	SRX3808508.3695988	MLS	gi:780033092:ref:WP_045444768.1:|FEATURES|macB|MLS|macB	0.999999887549	63.6	33	45.8	2.7e-06	1
MEXX	189	220	SRX3808508.3949559	multidrug	gi:740423377:ref:WP_038256086.1:|FEATURES|mexX|multidrug|mexX	1.0	68.8	32	45.8	2.7e-06	1
APH(6)-I	50	82	SRX3808508.7251854	aminoglycoside	CAC86407|FEATURES|aph(6)-I|aminoglycoside|aph(6)-I	1.0	97.0	33	68.9	3.0e-13	1
TRANSCRIPTIONAL_REGULATORY_PROTEIN_CPXR_CPXR	174	204	SRX3808508.3137369	unclassified	CP000675.2.gene1535.p01|FEATURES|transcriptional_regulatory_protein_CpxR_cpxR|unclassified|transcriptional_regulatory_protein_CpxR_cpxR	0.999994702071	67.7	31	46.2	2.1e-06	1
APH(3'')-I	48	80	SRX3808508.15546247	aminoglycoside	AF313472.2.gene15.p01|FEATURES|aph(3'')-I|aminoglycoside|aph(3'')-I	0.999999245684	100.0	33	70.1	1.3e-13	1
ACRB	63	94	SRX3808508.12691720	multidrug	gi:446414960:ref:WP_000492815.1:|FEATURES|acrB|multidrug|acrB	0.999999915689	75.8	33	44.7	6.0e-06	1
ACRB	870	902	SRX3808508.6194851	multidrug	gi:447055218:ref:WP_001132474.1:|FEATURES|acrB|multidrug|acrB	1.0	93.9	33	63.9	9.6e-12	1
RPOB2	574	604	SRX3808508.13795276	multidrug	BAD59497.1|FEATURES|rpoB2|multidrug|rpoB2	0.999999396786	83.9	31	57.0	1.2e-09	1
BAES	54	84	SRX3808508.4800821	multidrug	BAA15934.1|FEATURES|baeS|multidrug|baeS	0.999999018703	74.2	31	53.5	1.3e-08	1
RPOB2	489	520	SRX3808508.2706221	multidrug	BAD59497.1|FEATURES|rpoB2|multidrug|rpoB2	0.999999325911	68.8	32	53.5	1.3e-08	1
ACRB	601	633	SRX3808508.1212189	multidrug	CAC41009|FEATURES|acrB|multidrug|acrB	1.0	90.9	33	67.4	8.6e-13	1
PMRF	142	174	SRX3808508.16720982	peptide	AAC75314.1|FEATURES|PmrF|peptide|PmrF	0.999999638061	87.9	33	63.9	9.6e-12	1
ROSB	491	523	SRX3808508.15224848	fosmidomycin	ZP_04615639|FEATURES|rosB|fosmidomycin|rosB	1.0	84.8	33	60.5	1.1e-10	1
PATA	265	297	SRX3808508.14745593	fluoroquinolone	NP_417544.5|FEATURES|patA|fluoroquinolone|patA	0.99999663154	63.6	33	53.1	1.7e-08	1
VANRI	91	121	SRX3808508.5493213	glycopeptide	WP_011461303.1|FEATURES|vanRI|glycopeptide|vanRI	0.999998103232	64.5	31	45.8	2.6e-06	1
OMPF	263	295	SRX3808508.3523800	multidrug	gi:377849761:gb:EHU14730.1:|FEATURES|ompF|multidrug|ompF	0.96224663728	84.8	33	57.0	1.2e-09	1
MULTIDRUG_ABC_TRANSPORTER	474	504	SRX3808508.5510714	multidrug	gi:1031799645:ref:WP_064138838.1:|FEATURES|multidrug_ABC_transporter|multidrug|multidrug_ABC_transporter	1.0	74.2	31	50.8	8.4e-08	1
PBP-1A	406	437	SRX3808508.14072939	beta-lactam	YP_001292390|FEATURES|PBP-1A|beta-lactam|PBP-1A	1.0	62.5	32	47.0	1.2e-06	1
PENA	553	585	SRX3808508.5088286	beta-lactam	ZP_04656349|FEATURES|penA|beta-lactam|penA	1.0	78.8	33	62.8	2.1e-11	1
ARNA	456	488	SRX3808508.4461988	polymyxin	gi:510924105:ref:WP_016244890.1:|FEATURES|arnA|polymyxin|arnA	0.956918605852	90.9	33	68.6	3.9e-13	1
PENA	516	546	SRX3808508.3605695	beta-lactam	ZP_04656349|FEATURES|penA|beta-lactam|penA	1.0	67.7	31	45.4	3.5e-06	1
MAJOR_FACILITATOR_SUPERFAMILY_TRANSPORTER	263	295	SRX3808508.9409914	multidrug	CP001918.1.gene2931.p01|FEATURES|major_facilitator_superfamily_transporter|multidrug|major_facilitator_superfamily_transporter	0.999998509715	78.8	33	54.7	5.8e-09	1
KASUGAMYCIN_RESISTANCE_PROTEIN_KSGA	112	143	SRX3808508.2539367	aminoglycoside	A7FMC1|FEATURES|kasugamycin_resistance_protein_ksgA|aminoglycoside|kasugamycin_resistance_protein_ksgA	1.0	90.6	32	66.2	1.9e-12	1
APH(3'')-I	27	59	SRX3808508.5989542	aminoglycoside	AF313472.2.gene15.p01|FEATURES|aph(3'')-I|aminoglycoside|aph(3'')-I	0.999992289936	100.0	33	70.9	7.8e-14	1
CPXA	228	259	SRX3808508.6134171	aminoglycoside:aminocoumarin	NP_312864.1|FEATURES|cpxA|aminoglycoside:aminocoumarin|cpxA	0.999419832584	93.8	32	60.8	8.1e-11	1
MACB	21	51	SRX3808508.3031547	MLS	YP_001453760|FEATURES|macB|MLS|macB	1.0	67.7	31	48.1	5.4e-07	1
PENA	500	532	SRX3808508.8056161	beta-lactam	ZP_04656349|FEATURES|penA|beta-lactam|penA	1.0	78.8	33	62.8	2.1e-11	1
MULTIDRUG_ABC_TRANSPORTER	529	560	SRX3808508.10658229	multidrug	gi:639892676:ref:WP_024755698.1:|FEATURES|multidrug_ABC_transporter|multidrug|multidrug_ABC_transporter	1.0	71.9	32	50.4	1.1e-07	1
TETP	77	109	SRX3808508.11870841	tetracycline	YP_002850805|FEATURES|tetP|tetracycline|tetP	1.0	63.6	33	47.4	9.3e-07	1
ACRB	355	387	SRX3808508.1783740	multidrug	AAQ21216|FEATURES|acrB|multidrug|acrB	1.0	93.9	33	62.0	3.6e-11	1
MACA	200	232	SRX3808508.11030836	MLS	gi:447046964:ref:WP_001124220.1:|FEATURES|macA|MLS|macA	1.0	69.7	33	48.1	5.4e-07	1
PMRF	69	101	SRX3808508.12004994	peptide	AAC75314.1|FEATURES|PmrF|peptide|PmrF	0.999999442494	84.8	33	62.8	2.1e-11	1
ESCHERICHIA_COLI_LAMB	236	268	SRX3808508.14634907	multidrug	BAB38442|FEATURES|Escherichia_coli_LamB|multidrug|Escherichia_coli_LamB	0.999995828165	81.8	33	65.5	3.3e-12	1
CAMP-REGULATORY_PROTEIN	10	42	SRX3808508.10165059	unclassified	gi:490367208:ref:WP_004246872.1:|FEATURES|cAMP-regulatory_protein|unclassified|cAMP-regulatory_protein	0.95332044344	100.0	33	77.4	8.4e-16	1
TRIC	963	995	SRX3808508.12004992	triclosan	NP_248848.1|FEATURES|TriC|triclosan|TriC	0.999999942341	69.7	33	52.8	2.2e-08	1
TETA	443	473	SRX3808508.15421371	tetracycline	gi:736993687:ref:WP_034989673.1:|FEATURES|tetA|tetracycline|tetA	0.999999957153	61.3	31	44.3	7.6e-06	1
MDFA	96	127	SRX3808508.12446859	multidrug	CP001918.1.gene2898.p01|FEATURES|mdfA|multidrug|mdfA	1.0	68.8	32	48.5	4.2e-07	1
MACA	58	90	SRX3808508.11081865	MLS	gi:490836655:ref:WP_004698731.1:|FEATURES|macA|MLS|macA	1.0	63.6	33	48.1	5.4e-07	1
PENA	405	436	SRX3808508.7143723	beta-lactam	ZP_04656349|FEATURES|penA|beta-lactam|penA	1.0	87.5	32	63.2	1.6e-11	1
MDTB	606	638	SRX3808508.3424820	multidrug	gi:857778812:emb:CRL60247.1:|FEATURES|mdtB|multidrug|mdtB	0.999999896305	60.6	33	45.4	3.5e-06	1
OXY	229	261	SRX3808508.12987316	beta-lactam	M27459.1.gene1.p01|FEATURES|OXY-1|beta-lactam|OXY	1.0	87.9	33	68.9	3.0e-13	1
ARNA	457	488	SRX3808508.1845550	polymyxin	gi:489931383:ref:WP_003834702.1:|FEATURES|arnA|polymyxin|arnA	0.956861153822	93.8	32	67.4	8.4e-13	1
ESCHERICHIA_COLI_LAMB	132	163	SRX3808508.8611280	multidrug	BAB38442|FEATURES|Escherichia_coli_LamB|multidrug|Escherichia_coli_LamB	0.999996899497	75.0	32	61.6	4.7e-11	1
TOLC	377	409	SRX3808508.12524511	multidrug	gi:974587728:ref:WP_059178023.1:|FEATURES|TolC|multidrug|TolC	1.0	97.0	33	64.3	7.3e-12	1
PMRF	141	173	SRX3808508.14731206	peptide	AAC75314.1|FEATURES|PmrF|peptide|PmrF	0.999999627646	87.9	33	63.5	1.2e-11	1
OQXB	917	949	SRX3808508.12524517	multidrug	YP_001693238|FEATURES|oqxB|multidrug|oqxB	1.0	97.0	33	67.4	8.6e-13	1
OQXA	269	299	SRX3808508.13538194	multidrug	YP_001693237.1|FEATURES|oqxA|multidrug|oqxA	0.999998105174	87.1	31	55.5	3.2e-09	1
TRIC	444	475	SRX3808508.15376805	triclosan	NP_248848.1|FEATURES|TriC|triclosan|TriC	0.999999949524	62.5	32	47.4	9.3e-07	1
RPOB2	858	890	SRX3808508.15376800	multidrug	BAD59497.1|FEATURES|rpoB2|multidrug|rpoB2	0.999999343593	75.8	33	54.3	7.6e-09	1
EMRA	36	67	SRX3808508.16459170	multidrug	gi:554684615:ref:WP_023184522.1:|FEATURES|emrA|multidrug|emrA	0.98427959431	84.4	32	62.0	3.6e-11	1
MEXT	8	38	SRX3808508.6771145	multidrug	gi:490841007:ref:WP_004703082.1:|FEATURES|mexT|multidrug|mexT	0.999999401405	67.7	31	45.8	2.6e-06	1
PMRF	277	309	SRX3808508.6375871	peptide	AAC75314.1|FEATURES|PmrF|peptide|PmrF	0.999999691536	87.9	33	66.2	1.9e-12	1
OMPF	110	142	SRX3808508.4671186	multidrug	gi:486211916:ref:WP_001555471.1:|FEATURES|ompF|multidrug|ompF	0.997057778353	75.8	33	60.5	1.1e-10	1
MULTIDRUG_ABC_TRANSPORTER	468	500	SRX3808508.14671958	multidrug	gi:1031799645:ref:WP_064138838.1:|FEATURES|multidrug_ABC_transporter|multidrug|multidrug_ABC_transporter	1.0	69.7	33	52.0	3.8e-08	1
ESCHERICHIA_COLI_LAMB	287	318	SRX3808508.4246862	multidrug	BAB38442|FEATURES|Escherichia_coli_LamB|multidrug|Escherichia_coli_LamB	0.99999668578	78.1	32	60.1	1.3e-10	1
ACRB	447	478	SRX3808508.3672379	multidrug	YP_454364|FEATURES|acrB|multidrug|acrB	1.0	90.6	32	57.8	6.6e-10	1
OQXB	515	547	SRX3808508.10397712	multidrug	YP_001693238|FEATURES|oqxB|multidrug|oqxB	0.999999063632	75.8	33	59.7	1.8e-10	1
OQXB	44	76	SRX3808508.16223536	multidrug	YP_001693238|FEATURES|oqxB|multidrug|oqxB	1.0	93.9	33	65.1	4.3e-12	1
OXA	233	263	SRX3808508.14976943	beta-lactam	gi:583596984:gb:EWE59955.1:|FEATURES|OXA-9|beta-lactam|OXA	0.999999941154	67.7	31	48.9	3.2e-07	1
ADER	58	90	SRX3808508.3304693	multidrug	ADM92605.1|FEATURES|adeR|multidrug|adeR	0.999997136574	69.7	33	46.6	1.6e-06	1
KLEBSIELLA_PNEUMONIAE_OMPK37	241	271	SRX3808508.15437569	beta-lactam	CAA09666.1|FEATURES|Klebsiella_pneumoniae_OmpK37|beta-lactam|Klebsiella_pneumoniae_OmpK37	0.999982441754	77.4	31	54.3	7.6e-09	1
MAJOR_FACILITATOR_SUPERFAMILY_TRANSPORTER	481	511	SRX3808508.3275571	multidrug	CP001918.1.gene2931.p01|FEATURES|major_facilitator_superfamily_transporter|multidrug|major_facilitator_superfamily_transporter	0.999997241556	71.0	31	45.4	3.4e-06	1
PENA	377	407	SRX3808508.15718082	beta-lactam	ZP_04656349|FEATURES|penA|beta-lactam|penA	1.0	80.6	31	50.1	1.3e-07	1
VANRI	83	114	SRX3808508.4592585	glycopeptide	WP_011461303.1|FEATURES|vanRI|glycopeptide|vanRI	0.999999999991	75.0	32	52.4	2.8e-08	1
OQXB	932	963	SRX3808508.15616006	multidrug	YP_001693238|FEATURES|oqxB|multidrug|oqxB	1.0	96.9	32	62.8	2.1e-11	1
EMRD	264	296	SRX3808508.9958659	multidrug	YP_002384997|FEATURES|emrD|multidrug|emrD	0.999999999999	66.7	33	53.1	1.7e-08	1
ACRB	162	194	SRX3808508.10789989	multidrug	gi:812045371:emb:CRH28493.1:|FEATURES|acrB|multidrug|acrB	1.0	93.9	33	69.7	1.7e-13	1
PENA	363	393	SRX3808508.5479664	beta-lactam	ZP_04656349|FEATURES|penA|beta-lactam|penA	1.0	83.9	31	60.8	8.1e-11	1
ACRA	162	193	SRX3808508.13704067	multidrug	NC_002695.1.912781.p01|FEATURES|acrA|multidrug|acrA	1.0	81.2	32	53.5	1.3e-08	1
MDTC	382	414	SRX3808508.14362447	multidrug	gi:857586087:emb:CRL63209.1:|FEATURES|mdtC|multidrug|mdtC	1.0	97.0	33	63.9	9.6e-12	1
SERRATIA_MARCESCENS_OMP1	52	84	SRX3808508.7685225	multidrug	AIA49384.1|FEATURES|Serratia_marcescens_Omp1|multidrug|Serratia_marcescens_Omp1	0.99011657482	93.9	33	71.2	6.0e-14	1
YOJI	482	512	SRX3808508.13299854	peptide	NP_416715.1|FEATURES|YojI|peptide|YojI	0.999999641323	71.0	31	50.8	8.1e-08	1
ARNA	433	463	SRX3808508.15194195	polymyxin	gi:735685540:ref:WP_034173220.1:|FEATURES|arnA|polymyxin|arnA	0.947549826727	87.1	31	65.1	4.0e-12	1
OMPF	47	78	SRX3808508.14394155	multidrug	gi:522181156:ref:WP_020689704.1:|FEATURES|ompF|multidrug|ompF	0.893203473978	78.1	32	57.4	8.7e-10	1
MACB	141	171	SRX3808508.6078575	MLS	gi:545231548:ref:WP_021531156.1:|FEATURES|macB|MLS|macB	1.0	67.7	31	45.4	3.5e-06	1
PBP-1B	665	696	SRX3808508.4878310	beta-lactam	YP_002467958|FEATURES|PBP-1B|beta-lactam|PBP-1B	0.99999999807	68.8	32	50.8	8.4e-08	1
PBP-1B	281	313	SRX3808508.8532528	beta-lactam	YP_002467958|FEATURES|PBP-1B|beta-lactam|PBP-1B	0.999999998981	72.7	33	54.3	7.6e-09	1
CTX-M	127	158	SRX3808508.16049040	beta-lactam	AIT97310.1|FEATURES|CTX-M-158|beta-lactam|CTX-M	1.0	71.9	32	47.0	1.2e-06	1
MDTK	83	114	SRX3808508.4041968	multidrug	gi:757799242:ref:WP_043016444.1:|FEATURES|mdtK|multidrug|mdtK	1.0	65.6	32	49.7	1.8e-07	1
MACB	77	108	SRX3808508.9508714	MLS	gi:959866458:ref:WP_058145168.1:|FEATURES|macB|MLS|macB	1.0	75.0	32	53.9	9.6e-09	1
PENA	524	554	SRX3808508.12332860	beta-lactam	ZP_04656349|FEATURES|penA|beta-lactam|penA	1.0	71.0	31	47.4	9.3e-07	1
TRANSCRIPTIONAL_REGULATORY_PROTEIN_CPXR_CPXR	188	220	SRX3808508.14292574	unclassified	CP000647.1.gene4257.p01|FEATURES|transcriptional_regulatory_protein_CpxR_cpxR|unclassified|transcriptional_regulatory_protein_CpxR_cpxR	1.0	97.0	33	72.0	3.5e-14	1
MSBA	20	52	SRX3808508.12332864	nitroimidazole	NP_415434.1|FEATURES|msbA|nitroimidazole|msbA	0.999693078909	84.8	33	53.9	9.9e-09	1
CAMP-REGULATORY_PROTEIN	63	95	SRX3808508.9373933	unclassified	gi:491301754:ref:WP_005159757.1:|FEATURES|cAMP-regulatory_protein|unclassified|cAMP-regulatory_protein	0.949659442531	100.0	33	71.6	4.6e-14	1
PENA	434	466	SRX3808508.8437220	beta-lactam	ZP_04656349|FEATURES|penA|beta-lactam|penA	1.0	90.9	33	69.3	2.3e-13	1
MDTG	23	55	SRX3808508.6896824	multidrug	CP004022.1.gene1785.p01|FEATURES|mdtG|multidrug|mdtG	0.999999943423	60.6	33	47.4	9.3e-07	1
ACRB	356	388	SRX3808508.11767849	multidrug	AAQ21216|FEATURES|acrB|multidrug|acrB	1.0	100.0	33	67.4	8.6e-13	1
ARNA	457	489	SRX3808508.13170327	polymyxin	gi:489931383:ref:WP_003834702.1:|FEATURES|arnA|polymyxin|arnA	0.95882547585	93.9	33	69.3	2.3e-13	1
OQXB	808	840	SRX3808508.6139456	multidrug	YP_001693238|FEATURES|oqxB|multidrug|oqxB	0.999999427549	93.9	33	68.9	3.0e-13	1
PBP-1B	208	239	SRX3808508.5502784	beta-lactam	YP_002467958|FEATURES|PBP-1B|beta-lactam|PBP-1B	0.999999997641	71.9	32	49.7	1.8e-07	1
TOLC	157	189	SRX3808508.5397355	multidrug	gi:554963038:ref:WP_023207427.1:|FEATURES|TolC|multidrug|TolC	1.0	87.9	33	57.8	6.9e-10	1
MDTD	172	204	SRX3808508.10359875	multidrug	gi:446052987:ref:WP_000130842.1:|FEATURES|mdtD|multidrug|mdtD	0.999999999684	72.7	33	49.3	2.4e-07	1
MDTK	20	51	SRX3808508.13338970	multidrug	gi:555222058:ref:WP_023214681.1:|FEATURES|mdtK|multidrug|mdtK	1.0	90.6	32	58.2	5.1e-10	1
MEXT	29	59	SRX3808508.12011681	multidrug	gi:490841007:ref:WP_004703082.1:|FEATURES|mexT|multidrug|mexT	0.999999376057	67.7	31	45.1	4.5e-06	1
CPXA	109	141	SRX3808508.14366215	aminoglycoside:aminocoumarin	NP_312864.1|FEATURES|cpxA|aminoglycoside:aminocoumarin|cpxA	0.999777713956	90.9	33	70.5	1.0e-13	1
KASUGAMYCIN_RESISTANCE_PROTEIN_KSGA	1	32	SRX3808508.9014008	aminoglycoside	A7FMC1|FEATURES|kasugamycin_resistance_protein_ksgA|aminoglycoside|kasugamycin_resistance_protein_ksgA	1.0	71.9	32	51.2	6.4e-08	1
MDTD	63	93	SRX3808508.10880864	multidrug	NC_002695.1.916587.p01|FEATURES|mdtD|multidrug|mdtD	0.999999999903	80.6	31	55.5	3.2e-09	1
CLASS_C	64	96	SRX3808508.7521992	beta-lactam	1708210A|FEATURES|class_C|beta-lactam|class_C	1.0	75.8	33	54.3	7.6e-09	1
ACRB	831	861	SRX3808508.6383220	multidrug	gi:485731880:ref:WP_001359514.1:|FEATURES|acrB|multidrug|acrB	1.0	77.4	31	50.4	1.1e-07	1
EMRR	56	87	SRX3808508.4237762	fluoroquinolone	NP_417169.1|FEATURES|emrR|fluoroquinolone|emrR	0.999909446769	81.2	32	51.2	6.2e-08	1
ACRB	463	494	SRX3808508.643894	multidrug	gi:657862827:ref:WP_029568496.1:|FEATURES|acrB|multidrug|acrB	1.0	100.0	32	62.0	3.5e-11	1
ARNA	79	110	SRX3808508.7684579	polymyxin	gi:851928593:ref:WP_048220996.1:|FEATURES|arnA|polymyxin|arnA	0.914312822599	87.5	32	57.4	9.0e-10	1
MEXX	62	93	SRX3808508.5947674	multidrug	gi:694090431:ref:WP_032435131.1:|FEATURES|mexX|multidrug|mexX	1.0	93.8	32	61.2	6.0e-11	1
APH(6)-I	10	41	SRX3808508.16632748	aminoglycoside	gi:515967030:ref:WP_017397613.1:|FEATURES|aph(6)-I|aminoglycoside|aph(6)-I	1.0	100.0	32	70.9	7.6e-14	1
ACRB	867	899	SRX3808508.4497485	multidrug	NP_752514|FEATURES|acrB|multidrug|acrB	1.0	90.9	33	62.8	2.1e-11	1
PENA	46	77	SRX3808508.4497480	beta-lactam	ZP_04656349|FEATURES|penA|beta-lactam|penA	1.0	75.0	32	55.8	2.6e-09	1
MDTK	40	71	SRX3808508.10740524	fluoroquinolone	AML99881.1|FEATURES|MdtK|fluoroquinolone|MdtK	0.999996112457	90.6	32	62.8	2.1e-11	1
ROSB	292	323	SRX3808508.16700028	fosmidomycin	ZP_04612557|FEATURES|rosB|fosmidomycin|rosB	1.0	78.1	32	50.1	1.4e-07	1
ACRF	77	109	SRX3808508.1984114	multidrug	CP000647.1.gene3710.p01|FEATURES|acrF|multidrug|acrF	0.999998786402	66.7	33	48.1	5.4e-07	1
SERRATIA_MARCESCENS_OMP1	126	156	SRX3808508.4920496	multidrug	AIA49384.1|FEATURES|Serratia_marcescens_Omp1|multidrug|Serratia_marcescens_Omp1	0.999946214108	68.8	32	46.6	1.6e-06	1
OQXB	653	685	SRX3808508.13832009	multidrug	YP_001693238|FEATURES|oqxB|multidrug|oqxB	0.999999082006	90.9	33	66.6	1.5e-12	1
PMRF	164	194	SRX3808508.5844668	peptide	AAC75314.1|FEATURES|PmrF|peptide|PmrF	0.999999619575	93.5	31	63.2	1.6e-11	1
TOLC	71	103	SRX3808508.15320073	multidrug	gi:763321415:ref:WP_044179865.1:|FEATURES|TolC|multidrug|TolC	1.0	78.8	33	61.2	6.2e-11	1
MEXX	61	93	SRX3808508.2079838	multidrug	gi:694090431:ref:WP_032435131.1:|FEATURES|mexX|multidrug|mexX	1.0	84.8	33	58.2	5.2e-10	1
APH(3'')-I	23	54	SRX3808508.8008415	aminoglycoside	AF313472.2.gene15.p01|FEATURES|aph(3'')-I|aminoglycoside|aph(3'')-I	0.999991157074	100.0	32	68.6	3.8e-13	1
RPOB2	579	609	SRX3808508.14789243	multidrug	BAD59497.1|FEATURES|rpoB2|multidrug|rpoB2	0.999999404001	80.6	31	57.4	9.0e-10	1
MDTD	157	189	SRX3808508.5042921	multidrug	gi:446052987:ref:WP_000130842.1:|FEATURES|mdtD|multidrug|mdtD	0.999999999996	97.0	33	70.1	1.3e-13	1
RAMA	85	116	SRX3808508.13087737	multidrug	AFK13828.1|FEATURES|ramA|multidrug|ramA	0.999996248517	62.5	32	49.7	1.9e-07	1
PENA	440	472	SRX3808508.4558699	beta-lactam	ZP_04656349|FEATURES|penA|beta-lactam|penA	1.0	75.8	33	57.8	6.9e-10	1
RAMA	85	116	SRX3808508.9820444	multidrug	AFK13828.1|FEATURES|ramA|multidrug|ramA	0.999996248517	62.5	32	49.7	1.9e-07	1
OQXB	684	716	SRX3808508.4558693	multidrug	YP_001693238|FEATURES|oqxB|multidrug|oqxB	0.999999255009	78.8	33	62.4	2.8e-11	1
ACRB	11	41	SRX3808508.2890079	multidrug	gi:446414955:ref:WP_000492810.1:|FEATURES|acrB|multidrug|acrB	1.0	80.6	31	54.7	5.5e-09	1
ARNA	348	379	SRX3808508.11690639	polymyxin	ZP_02901868|FEATURES|arnA|polymyxin|arnA	0.993823134413	78.1	32	55.5	3.3e-09	1
ACRB	948	980	SRX3808508.3010427	multidrug	CP002695.1.gene992.p01|FEATURES|acrB|multidrug|acrB	0.9999999992	66.7	33	50.1	1.4e-07	1
ACRB	276	308	SRX3808508.13542228	multidrug	gi:502789935:ref:WP_013024911.1:|FEATURES|acrB|multidrug|acrB	1.0	90.9	33	62.8	2.1e-11	1
ACRB	308	340	SRX3808508.7975995	multidrug	AAQ21216|FEATURES|acrB|multidrug|acrB	1.0	90.9	33	64.7	5.6e-12	1
APH(6)-I	123	155	SRX3808508.7975998	aminoglycoside	gi:515967030:ref:WP_017397613.1:|FEATURES|aph(6)-I|aminoglycoside|aph(6)-I	1.0	100.0	33	70.5	1.0e-13	1
TRIC	446	478	SRX3808508.4920275	triclosan	NP_248848.1|FEATURES|TriC|triclosan|TriC	0.999999981307	63.6	33	53.1	1.7e-08	1
TOLC	286	316	SRX3808508.12652195	multidrug	gi:225204373:gb:EEG86727.1:|FEATURES|TolC|multidrug|TolC	1.0	80.6	31	53.5	1.2e-08	1
APH(3'')-I	43	75	SRX3808508.16685536	aminoglycoside	AF313472.2.gene15.p01|FEATURES|aph(3'')-I|aminoglycoside|aph(3'')-I	0.999999164816	100.0	33	68.2	5.1e-13	1
APH(6)-I	245	277	SRX3808508.13667629	aminoglycoside	gi:515967030:ref:WP_017397613.1:|FEATURES|aph(6)-I|aminoglycoside|aph(6)-I	1.0	100.0	33	68.9	3.0e-13	1
OQXB	371	402	SRX3808508.10238890	multidrug	YP_001693238|FEATURES|oqxB|multidrug|oqxB	1.0	87.5	32	57.8	6.6e-10	1
BICYCLOMYCIN-MULTIDRUG_EFFLUX_PROTEIN_BCR	319	351	SRX3808508.11188854	multidrug	YP_689681|FEATURES|bicyclomycin-multidrug_efflux_protein_bcr|multidrug|bicyclomycin-multidrug_efflux_protein_bcr	1.0	93.9	33	63.5	1.2e-11	1
MSBA	5	36	SRX3808508.10904322	nitroimidazole	NP_415434.1|FEATURES|msbA|nitroimidazole|msbA	0.999667477441	78.1	32	53.1	1.6e-08	1
EMRA	86	118	SRX3808508.6333585	multidrug	gi:554684615:ref:WP_023184522.1:|FEATURES|emrA|multidrug|emrA	0.985299471564	81.8	33	58.2	5.2e-10	1
MAJOR_FACILITATOR_SUPERFAMILY_TRANSPORTER	154	184	SRX3808508.11809049	multidrug	NC_010410.6002639.p01|FEATURES|major_facilitator_superfamily_transporter|multidrug|major_facilitator_superfamily_transporter	0.999998223988	67.7	31	51.6	4.8e-08	1
MDTK	83	114	SRX3808508.8226993	multidrug	gi:757799242:ref:WP_043016444.1:|FEATURES|mdtK|multidrug|mdtK	1.0	75.0	32	58.2	5.1e-10	1
APH(6)-I	190	222	SRX3808508.6861805	aminoglycoside	gi:515967030:ref:WP_017397613.1:|FEATURES|aph(6)-I|aminoglycoside|aph(6)-I	1.0	93.9	33	66.6	1.5e-12	1
MDTB	645	677	SRX3808508.1268877	multidrug	CP001918.1.gene3440.p01|FEATURES|mdtB|multidrug|mdtB	0.999991488635	60.6	33	44.7	6.0e-06	1
MDFA	37	69	SRX3808508.8000644	multidrug	gi:1044109257:emb:SBZ85298.1:|FEATURES|mdfA|multidrug|mdfA	0.999999999865	69.7	33	50.1	1.4e-07	1
CAMP-REGULATORY_PROTEIN	21	53	SRX3808508.8815681	unclassified	gi:490367208:ref:WP_004246872.1:|FEATURES|cAMP-regulatory_protein|unclassified|cAMP-regulatory_protein	0.940015179869	100.0	33	68.6	3.9e-13	1
EMRB	318	350	SRX3808508.13109829	multidrug	gi:486057056:ref:WP_001507824.1:|FEATURES|emrB|multidrug|emrB	0.999967177956	100.0	33	72.4	2.7e-14	1
TET34	10	42	SRX3808508.14085998	tetracycline	BAC58936|FEATURES|tet34|tetracycline|tet34	1.0	63.6	33	48.9	3.2e-07	1
EPTA	380	412	SRX3808508.10223884	peptide	BAE78116.1|FEATURES|eptA|peptide|eptA	0.999999999999	63.6	33	57.4	9.0e-10	1
YOJI	228	259	SRX3808508.13669282	peptide	NP_416715.1|FEATURES|YojI|peptide|YojI	0.999999641323	90.6	32	65.9	2.4e-12	1
EMRD	285	316	SRX3808508.83035	multidrug	YP_002384997|FEATURES|emrD|multidrug|emrD	1.0	90.6	32	68.2	4.9e-13	1
MDTD	81	111	SRX3808508.11203527	multidrug	NC_002695.1.916587.p01|FEATURES|mdtD|multidrug|mdtD	0.9999999999	87.1	31	57.0	1.1e-09	1
TRANSCRIPTIONAL_REGULATORY_PROTEIN_CPXR_CPXR	55	87	SRX3808508.16120372	unclassified	CP001918.1.gene5135.p01|FEATURES|transcriptional_regulatory_protein_CpxR_cpxR|unclassified|transcriptional_regulatory_protein_CpxR_cpxR	1.0	97.0	33	66.6	1.5e-12	1
MDTH	216	247	SRX3808508.4496596	multidrug	gi:507089900:ref:WP_016160613.1:|FEATURES|mdtH|multidrug|mdtH	1.0	81.2	32	58.9	3.1e-10	1
OMPF	317	348	SRX3808508.3502664	multidrug	gi:505383854:ref:WP_015570956.1:|FEATURES|ompF|multidrug|ompF	0.999998619199	62.5	32	44.3	7.6e-06	1
CLASS_C	122	154	SRX3808508.8965617	beta-lactam	gi:896193254:ref:WP_049201909.1:|FEATURES|class_C|beta-lactam|class_C	1.0	75.8	33	58.2	5.2e-10	1
ACRF	935	967	SRX3808508.15219998	multidrug	CP000647.1.gene3710.p01|FEATURES|acrF|multidrug|acrF	1.0	90.9	33	61.6	4.7e-11	1
MACA	194	226	SRX3808508.11984047	MLS	gi:447046964:ref:WP_001124220.1:|FEATURES|macA|MLS|macA	1.0	75.8	33	49.7	1.9e-07	1
SERRATIA_MARCESCENS_OMP1	50	81	SRX3808508.10167022	multidrug	AIA49384.1|FEATURES|Serratia_marcescens_Omp1|multidrug|Serratia_marcescens_Omp1	0.961754592234	72.7	33	52.0	3.8e-08	1
ACRD	947	979	SRX3808508.16517186	aminoglycoside	YP_490697.1|FEATURES|acrD|aminoglycoside|acrD	0.99998548772	75.8	33	52.4	2.9e-08	1
ACRB	164	196	SRX3808508.6432297	multidrug	gi:485731880:ref:WP_001359514.1:|FEATURES|acrB|multidrug|acrB	1.0	81.8	33	56.6	1.5e-09	1
MUXB	539	569	SRX3808508.1317170	multidrug	NP_251217.1|FEATURES|MuxB|multidrug|MuxB	0.99999984509	80.6	31	53.1	1.6e-08	1
CLASS_C	195	226	SRX3808508.1000598	beta-lactam	gi:665934413:ref:WP_031300463.1:|FEATURES|class_C|beta-lactam|class_C	1.0	75.0	32	58.5	4.0e-10	1
ACRB	318	350	SRX3808508.537626	multidrug	gi:485731880:ref:WP_001359514.1:|FEATURES|acrB|multidrug|acrB	0.999999999991	66.7	33	53.9	9.9e-09	1
MDTC	661	693	SRX3808508.3640570	multidrug	CP001918.1.gene3441.p01|FEATURES|mdtC|multidrug|mdtC	0.999991800528	60.6	33	45.4	3.5e-06	1
ARNA	316	347	SRX3808508.2889984	polymyxin	gi:507079934:ref:WP_016150692.1:|FEATURES|arnA|polymyxin|arnA	0.956123888303	93.8	32	65.9	2.4e-12	1
MEXB	356	387	SRX3808508.3169301	multidrug	gi:503722573:ref:WP_013956649.1:|FEATURES|mexB|multidrug|mexB	0.999999999758	75.0	32	52.8	2.1e-08	1
MSBA	458	489	SRX3808508.9367146	nitroimidazole	NP_415434.1|FEATURES|msbA|nitroimidazole|msbA	0.999909823415	96.9	32	65.9	2.4e-12	1
VANA	295	326	SRX3808508.2916526	glycopeptide	AAY52005|FEATURES|vanA|glycopeptide|vanA	1.0	62.5	32	46.6	1.5e-06	1
ACRB	341	371	SRX3808508.1424068	multidrug	gi:493365861:ref:WP_006322279.1:|FEATURES|acrB|multidrug|acrB	1.0	100.0	31	61.6	4.5e-11	1
ACRA	210	242	SRX3808508.5190153	multidrug	gi:500615129:gb:EOQ55695.1:|FEATURES|acrA|multidrug|acrA	1.0	90.9	33	62.4	2.8e-11	1
MDTH	125	157	SRX3808508.12803499	multidrug	gi:695818956:ref:WP_032732770.1:|FEATURES|mdtH|multidrug|mdtH	1.0	72.7	33	52.0	3.8e-08	1
MARA	28	59	SRX3808508.3648762	multidrug	YP_489794.1|FEATURES|marA|multidrug|marA	0.999997293732	68.8	32	53.1	1.7e-08	1
ACRB	602	633	SRX3808508.14967686	multidrug	gi:503341948:ref:WP_013576609.1:|FEATURES|acrB|multidrug|acrB	0.999999947559	75.0	32	62.8	2.1e-11	1
ROSB	444	476	SRX3808508.14062532	fosmidomycin	ZP_04612557|FEATURES|rosB|fosmidomycin|rosB	1.0	90.9	33	65.1	4.3e-12	1
MDTD	147	177	SRX3808508.16271060	multidrug	NC_002695.1.916587.p01|FEATURES|mdtD|multidrug|mdtD	0.999999999989	83.9	31	62.4	2.8e-11	1
YOJI	229	261	SRX3808508.14453538	peptide	NP_416715.1|FEATURES|YojI|peptide|YojI	0.999999890297	87.9	33	66.2	1.9e-12	1
ACRB	647	679	SRX3808508.10954773	multidrug	gi:485731880:ref:WP_001359514.1:|FEATURES|acrB|multidrug|acrB	0.99999998942	66.7	33	48.5	4.2e-07	1
ACRB	657	689	SRX3808508.12478527	multidrug	CP001918.1.gene1257.p01|FEATURES|acrB|multidrug|acrB	1.0	87.9	33	63.9	9.6e-12	1
APH(3'')-I	67	98	SRX3808508.10286777	aminoglycoside	AF313472.2.gene15.p01|FEATURES|aph(3'')-I|aminoglycoside|aph(3'')-I	0.999999413384	96.9	32	72.0	3.5e-14	1
EPTA	298	330	SRX3808508.14255646	peptide	BAE78116.1|FEATURES|eptA|peptide|eptA	0.999999921411	63.6	33	53.9	9.9e-09	1
APH(6)-I	127	159	SRX3808508.15202844	aminoglycoside	gi:446403118:ref:WP_000480973.1:|FEATURES|aph(6)-I|aminoglycoside|aph(6)-I	1.0	100.0	33	70.9	7.8e-14	1
PBP-1A	183	213	SRX3808508.4124144	beta-lactam	YP_001292390|FEATURES|PBP-1A|beta-lactam|PBP-1A	1.0	74.2	31	51.6	4.8e-08	1
KLEBSIELLA_PNEUMONIAE_OMPK37	198	229	SRX3808508.4627599	beta-lactam	CAA09666.1|FEATURES|Klebsiella_pneumoniae_OmpK37|beta-lactam|Klebsiella_pneumoniae_OmpK37	0.999999987255	71.9	32	51.2	6.4e-08	1
MEXB	273	304	SRX3808508.9274278	multidrug	gi:759528585:ref:WP_043248665.1:|FEATURES|mexB|multidrug|mexB	0.999999913934	65.6	32	45.8	2.7e-06	1
PBP-1A	259	290	SRX3808508.7307853	beta-lactam	YP_001292390|FEATURES|PBP-1A|beta-lactam|PBP-1A	1.0	62.5	32	44.3	7.8e-06	1
CPXA	298	330	SRX3808508.11414480	aminoglycoside:aminocoumarin	NP_312864.1|FEATURES|cpxA|aminoglycoside:aminocoumarin|cpxA	0.998764923129	75.8	33	53.5	1.3e-08	1
MACB	275	306	SRX3808508.12341590	MLS	AAV85982.1|FEATURES|macB|MLS|macB	0.999999956768	65.6	32	44.3	7.8e-06	1
OQXB	324	356	SRX3808508.6813669	multidrug	YP_001693238|FEATURES|oqxB|multidrug|oqxB	0.99999998365	87.9	33	62.0	3.6e-11	1
ACRB	36	68	SRX3808508.10151641	multidrug	gi:497324874:ref:WP_009639087.1:|FEATURES|acrB|multidrug|acrB	1.0	97.0	33	69.3	2.3e-13	1
TRIC	450	481	SRX3808508.3180642	triclosan	NP_248848.1|FEATURES|TriC|triclosan|TriC	0.999999968707	62.5	32	50.1	1.4e-07	1
MCR-3	307	338	SRX3808508.6813662	peptide	ASF81896.1|FEATURES|MCR-3|peptide|MCR-3	0.999999998015	75.0	32	62.8	2.1e-11	1
MEXK	960	991	SRX3808508.13415159	multidrug	AAG07064.1|FEATURES|MexK|multidrug|MexK	0.999999256655	62.5	32	45.8	2.7e-06	1
MACB	192	223	SRX3808508.11088181	MLS	gi:671541568:ref:WP_031525212.1:|FEATURES|macB|MLS|macB	1.0	68.8	32	49.3	2.4e-07	1
EMRB	93	125	SRX3808508.16150667	multidrug	gi:839761818:gb:KMI34767.1:|FEATURES|emrB|multidrug|emrB	0.999921397598	90.9	33	64.3	7.3e-12	1
CTX-M	155	187	SRX3808508.14925884	beta-lactam	BAP34782.1|FEATURES|CTX-M-151|beta-lactam|CTX-M	1.0	75.8	33	57.4	9.0e-10	1
EMRR	50	82	SRX3808508.12851702	fluoroquinolone	NP_417169.1|FEATURES|emrR|fluoroquinolone|emrR	0.999932770583	87.9	33	58.5	4.0e-10	1
KLEBSIELLA_PNEUMONIAE_OMPK37	198	230	SRX3808508.12851704	beta-lactam	CAA09666.1|FEATURES|Klebsiella_pneumoniae_OmpK37|beta-lactam|Klebsiella_pneumoniae_OmpK37	0.999999987989	69.7	33	51.6	4.9e-08	1
TOLC	159	191	SRX3808508.6381882	multidrug	gi:554963038:ref:WP_023207427.1:|FEATURES|TolC|multidrug|TolC	1.0	97.0	33	65.5	3.3e-12	1
ACRA	165	195	SRX3808508.947220	multidrug	NC_002695.1.912781.p01|FEATURES|acrA|multidrug|acrA	1.0	83.9	31	52.4	2.8e-08	1
APH(3'')-I	42	74	SRX3808508.3649385	aminoglycoside	AF313472.2.gene15.p01|FEATURES|aph(3'')-I|aminoglycoside|aph(3'')-I	0.999999217167	100.0	33	68.9	3.0e-13	1
OMPF	287	319	SRX3808508.11826472	multidrug	gi:312286407:gb:EFR14320.1:|FEATURES|ompF|multidrug|ompF	0.893555704314	78.8	33	60.8	8.1e-11	1
ACRB	930	962	SRX3808508.15037675	multidrug	ZP_04615616|FEATURES|acrB|multidrug|acrB	1.0	100.0	33	64.3	7.3e-12	1
OPRM	361	393	SRX3808508.9706819	multidrug	gi:872412160:emb:CRX31464.1:|FEATURES|oprM|multidrug|oprM	0.999999966901	66.7	33	46.2	2.1e-06	1
TETD	54	86	SRX3808508.15355962	tetracycline	gi:135617:sp:P28816.1:TETD_ECOLX|FEATURES|tetD|tetracycline|tetD	0.999999999614	63.6	33	49.3	2.4e-07	1
CPXA	389	420	SRX3808508.12951582	aminoglycoside:aminocoumarin	NP_312864.1|FEATURES|cpxA|aminoglycoside:aminocoumarin|cpxA	0.999661357675	93.8	32	66.2	1.9e-12	1
MEXB	355	386	SRX3808508.6041029	multidrug	gi:503722573:ref:WP_013956649.1:|FEATURES|mexB|multidrug|mexB	1.0	75.0	32	53.5	1.3e-08	1
ACRB	465	496	SRX3808508.5226154	multidrug	gi:812045371:emb:CRH28493.1:|FEATURES|acrB|multidrug|acrB	1.0	100.0	32	61.6	4.6e-11	1
PENA	250	282	SRX3808508.10345870	beta-lactam	AAM97249|FEATURES|penA|beta-lactam|penA	0.999999746706	60.6	33	47.4	9.3e-07	1
COB(I)ALAMIN_ADENOLSYLTRANSFERASE	113	144	SRX3808508.461352	unclassified	gi:771454993:ref:WP_045149547.1:|FEATURES|cob(I)alamin_adenolsyltransferase|unclassified|cob(I)alamin_adenolsyltransferase	0.999999999999	62.5	32	47.0	1.2e-06	1
CAMP-REGULATORY_PROTEIN	176	208	SRX3808508.12246658	unclassified	gi:490367208:ref:WP_004246872.1:|FEATURES|cAMP-regulatory_protein|unclassified|cAMP-regulatory_protein	0.94522153101	100.0	33	68.6	3.9e-13	1
OMP36	12	44	SRX3808508.9402051	multidrug	AF336095.1.gene1.p01|FEATURES|omp36|multidrug|omp36	0.992434419477	90.9	33	67.0	1.1e-12	1
OQXB	689	719	SRX3808508.4048047	multidrug	YP_001693238|FEATURES|oqxB|multidrug|oqxB	0.999998949097	74.2	31	55.1	4.2e-09	1
MACB	24	54	SRX3808508.11347967	MLS	gi:502669352:ref:WP_012905216.1:|FEATURES|macB|MLS|macB	0.999999860705	64.5	31	44.3	7.8e-06	1
APH(3'')-I	74	106	SRX3808508.5236430	aminoglycoside	DQ464881.1.gene4.p01|FEATURES|aph(3'')-I|aminoglycoside|aph(3'')-I	0.99999999999	97.0	33	74.3	7.1e-15	1
ACRA	156	188	SRX3808508.14977836	multidrug	NC_002695.1.912781.p01|FEATURES|acrA|multidrug|acrA	1.0	78.8	33	54.7	5.8e-09	1
ROSA	168	199	SRX3808508.6596069	fosmidomycin	YP_001401993|FEATURES|rosA|fosmidomycin|rosA	1.0	75.0	32	57.0	1.2e-09	1
ACRB	647	679	SRX3808508.13316212	multidrug	gi:485731880:ref:WP_001359514.1:|FEATURES|acrB|multidrug|acrB	0.99999998942	66.7	33	48.5	4.2e-07	1
EMRB	338	370	SRX3808508.15440785	multidrug	gi:486057056:ref:WP_001507824.1:|FEATURES|emrB|multidrug|emrB	0.999989628103	100.0	33	78.2	4.9e-16	1
OMPR	108	138	SRX3808508.12810078	multidrug	CP000034.1.gene3672.p01|FEATURES|ompR|multidrug|ompR	0.999999005109	87.1	31	60.8	7.6e-11	1
DFRA3	14	45	SRX3808508.13691257	diaminopyrimidine	AAA25550.1|FEATURES|dfrA3|diaminopyrimidine|dfrA3	0.999830358269	65.6	32	49.3	2.4e-07	1
OQXB	303	335	SRX3808508.4171329	multidrug	YP_001693238|FEATURES|oqxB|multidrug|oqxB	0.999999420914	93.9	33	68.6	3.9e-13	1
MDTK	201	233	SRX3808508.4695565	fluoroquinolone	AML99881.1|FEATURES|MdtK|fluoroquinolone|MdtK	0.999991757255	75.8	33	57.0	1.2e-09	1
ARNA	551	581	SRX3808508.14190454	polymyxin	gi:757781454:ref:WP_043000038.1:|FEATURES|arnA|polymyxin|arnA	0.992694003104	77.4	31	52.4	2.7e-08	1
ARNA	356	388	SRX3808508.6345297	polymyxin	gi:507079934:ref:WP_016150692.1:|FEATURES|arnA|polymyxin|arnA	0.952463063068	90.9	33	72.0	3.5e-14	1
OMPR	381	412	SRX3808508.10752846	multidrug	CP000034.1.gene3672.p01|FEATURES|ompR|multidrug|ompR	0.999998822189	84.4	32	57.4	9.0e-10	1
MSBA	211	242	SRX3808508.12503645	nitroimidazole	NP_415434.1|FEATURES|msbA|nitroimidazole|msbA	0.999746721142	81.2	32	55.8	2.5e-09	1
ARNA	102	134	SRX3808508.8082238	polymyxin	gi:510924105:ref:WP_016244890.1:|FEATURES|arnA|polymyxin|arnA	0.965727296996	100.0	33	73.6	1.2e-14	1
TRIC	578	608	SRX3808508.6914545	triclosan	NP_248848.1|FEATURES|TriC|triclosan|TriC	0.999999937256	61.3	31	46.2	1.9e-06	1
MCR-4	438	469	SRX3808508.8121232	peptide	ASR73329.1|FEATURES|MCR-4|peptide|MCR-4	0.999999817692	68.8	32	53.9	9.9e-09	1
BAES	406	437	SRX3808508.10645348	multidrug	BAA15934.1|FEATURES|baeS|multidrug|baeS	0.999884038446	87.5	32	60.5	1.0e-10	1
ACRA	248	280	SRX3808508.3077010	multidrug	NC_002695.1.912781.p01|FEATURES|acrA|multidrug|acrA	1.0	81.8	33	60.1	1.4e-10	1
CLASS_C	215	245	SRX3808508.3330265	beta-lactam	YP_001478502|FEATURES|class_C|beta-lactam|class_C	1.0	80.6	31	58.2	4.9e-10	1
ROSA	34	66	SRX3808508.878424	fosmidomycin	YP_001477378|FEATURES|rosA|fosmidomycin|rosA	1.0	84.8	33	59.7	1.8e-10	1
PENA	517	547	SRX3808508.878420	beta-lactam	ZP_04656349|FEATURES|penA|beta-lactam|penA	1.0	83.9	31	60.8	7.9e-11	1
EMRA	34	66	SRX3808508.10179316	multidrug	gi:763071034:ref:WP_043952516.1:|FEATURES|emrA|multidrug|emrA	0.983928384542	81.8	33	61.6	4.7e-11	1
DFRA3	22	54	SRX3808508.10411518	diaminopyrimidine	AAA25550.1|FEATURES|dfrA3|diaminopyrimidine|dfrA3	0.999823469064	69.7	33	48.9	3.2e-07	1
APH(6)-I	29	60	SRX3808508.14416398	aminoglycoside	gi:515967030:ref:WP_017397613.1:|FEATURES|aph(6)-I|aminoglycoside|aph(6)-I	1.0	93.8	32	61.2	6.2e-11	1
MSBA	398	430	SRX3808508.5303740	nitroimidazole	NP_415434.1|FEATURES|msbA|nitroimidazole|msbA	0.999716780539	93.9	33	65.9	2.5e-12	1
OXY	166	197	SRX3808508.4866128	beta-lactam	AF491278.1.gene1.p01|FEATURES|OXY-3|beta-lactam|OXY	1.0	71.9	32	50.1	1.4e-07	1
MEXA	17	47	SRX3808508.8353945	multidrug	gi:686192802:ref:WP_031805254.1:|FEATURES|mexA|multidrug|mexA	1.0	77.4	31	51.6	4.9e-08	1
MEXB	399	430	SRX3808508.14416391	multidrug	gi:504646765:ref:WP_014833867.1:|FEATURES|mexB|multidrug|mexB	1.0	93.8	32	58.5	4.0e-10	1
ACRB	237	269	SRX3808508.6013142	multidrug	YP_001908403|FEATURES|acrB|multidrug|acrB	1.0	93.9	33	64.3	7.3e-12	1
ARNA	513	543	SRX3808508.12305879	polymyxin	gi:510924105:ref:WP_016244890.1:|FEATURES|arnA|polymyxin|arnA	0.956441080489	93.5	31	62.4	2.6e-11	1
MEXB	273	304	SRX3808508.6013143	multidrug	gi:759528585:ref:WP_043248665.1:|FEATURES|mexB|multidrug|mexB	0.999999999626	65.6	32	45.8	2.7e-06	1
MDTK	39	69	SRX3808508.10452953	fluoroquinolone	AML99881.1|FEATURES|MdtK|fluoroquinolone|MdtK	0.999995222732	90.3	31	61.2	5.8e-11	1
EMRA	149	180	SRX3808508.12950236	multidrug	gi:1032820994:ref:WP_064327128.1:|FEATURES|emrA|multidrug|emrA	0.983610351214	84.4	32	55.1	4.4e-09	1
MDTK	20	52	SRX3808508.13312824	fluoroquinolone	AML99881.1|FEATURES|MdtK|fluoroquinolone|MdtK	0.999993225864	72.7	33	58.5	4.0e-10	1
MDFA	19	51	SRX3808508.14110495	multidrug	YP_001176066|FEATURES|mdfA|multidrug|mdfA	1.0	72.7	33	55.1	4.4e-09	1
PBP-1A	709	739	SRX3808508.16237064	beta-lactam	YP_001292390|FEATURES|PBP-1A|beta-lactam|PBP-1A	1.0	71.0	31	54.3	7.6e-09	1
SDIA	184	216	SRX3808508.7392623	unclassified	gi:749556408:ref:WP_040188680.1:|FEATURES|sdiA|unclassified|sdiA	1.0	84.8	33	62.0	3.6e-11	1
TETD	80	112	SRX3808508.14536873	tetracycline	gi:135617:sp:P28816.1:TETD_ECOLX|FEATURES|tetD|tetracycline|tetD	0.999999999714	72.7	33	50.4	1.1e-07	1
CLASS_A	196	228	SRX3808508.4549432	beta-lactam	gi:817107824:ref:WP_046481111.1:|FEATURES|class_A|beta-lactam|class_A	1.0	66.7	33	47.8	7.1e-07	1
TET34	57	88	SRX3808508.5767197	tetracycline	Q8DF90|FEATURES|tet34|tetracycline|tet34	1.0	71.9	32	57.8	6.6e-10	1
SERRATIA_MARCESCENS_OMP1	140	171	SRX3808508.8129021	multidrug	AIA49384.1|FEATURES|Serratia_marcescens_Omp1|multidrug|Serratia_marcescens_Omp1	0.891572667048	81.2	32	59.3	2.4e-10	1
MACB	531	562	SRX3808508.4329268	MLS	gi:1001782895:ref:WP_061321573.1:|FEATURES|macB|MLS|macB	1.0	84.4	32	56.6	1.5e-09	1
KASUGAMYCIN_RESISTANCE_PROTEIN_KSGA	85	117	SRX3808508.10586707	aminoglycoside	YP_002240485|FEATURES|kasugamycin_resistance_protein_ksgA|aminoglycoside|kasugamycin_resistance_protein_ksgA	1.0	81.8	33	60.1	1.4e-10	1
ARNA	92	123	SRX3808508.13188391	polymyxin	gi:851928593:ref:WP_048220996.1:|FEATURES|arnA|polymyxin|arnA	0.937057622359	93.8	32	64.7	5.4e-12	1
COB(I)ALAMIN_ADENOLSYLTRANSFERASE	62	94	SRX3808508.7450179	unclassified	gi:447201622:ref:WP_001278878.1:|FEATURES|cob(I)alamin_adenolsyltransferase|unclassified|cob(I)alamin_adenolsyltransferase	1.0	87.9	33	67.4	8.6e-13	1
PENA	194	226	SRX3808508.635885	beta-lactam	ZP_04656349|FEATURES|penA|beta-lactam|penA	1.0	90.9	33	66.2	1.9e-12	1
OQXB	295	326	SRX3808508.9328069	multidrug	YP_001693238|FEATURES|oqxB|multidrug|oqxB	0.99999999969	93.8	32	65.5	3.2e-12	1
TET36	54	84	SRX3808508.14197100	tetracycline	AJ514254.gene.p01|FEATURES|tet36|tetracycline|tet36	0.999999987232	61.3	31	46.6	1.5e-06	1
BAER	182	214	SRX3808508.8328857	multidrug	YP_490321.1|FEATURES|baeR|multidrug|baeR	0.999999728992	97.0	33	68.9	3.0e-13	1
ESCHERICHIA_COLI_LAMB	42	74	SRX3808508.15135379	multidrug	BAB38442|FEATURES|Escherichia_coli_LamB|multidrug|Escherichia_coli_LamB	0.999997829117	97.0	33	71.2	6.0e-14	1
TAEA	192	222	SRX3808508.12856861	pleuromutilin	APB03219.1|FEATURES|TaeA|pleuromutilin|TaeA	0.999832368707	64.5	31	45.8	2.7e-06	1
CTX-M	202	232	SRX3808508.12148437	beta-lactam	AB284167.2.gene1.p01|FEATURES|CTX-M|beta-lactam|CTX-M	1.0	71.0	31	49.3	2.4e-07	1
MEXB	184	216	SRX3808508.9644531	multidrug	gi:759528585:ref:WP_043248665.1:|FEATURES|mexB|multidrug|mexB	1.0	75.8	33	55.1	4.4e-09	1
ACRB	300	330	SRX3808508.1068205	multidrug	gi:763385966:ref:WP_044243114.1:|FEATURES|acrB|multidrug|acrB	1.0	80.6	31	58.9	2.9e-10	1
ACRB	860	892	SRX3808508.11187912	multidrug	CP001918.1.gene1257.p01|FEATURES|acrB|multidrug|acrB	1.0	84.8	33	58.2	5.2e-10	1
EMRB-QACA_FAMILY_MAJOR_FACILITATOR_TRANSPORTER	64	96	SRX3808508.9803908	multidrug	AE016830.1.gene768.p01|FEATURES|EmrB-QacA_family_major_facilitator_transporter|multidrug|EmrB-QacA_family_major_facilitator_transporter	0.999998731198	60.6	33	45.1	4.6e-06	1
TRANSCRIPTIONAL_REGULATORY_PROTEIN_CPXR_CPXR	52	83	SRX3808508.4862928	unclassified	CP001918.1.gene5135.p01|FEATURES|transcriptional_regulatory_protein_CpxR_cpxR|unclassified|transcriptional_regulatory_protein_CpxR_cpxR	1.0	96.9	32	64.7	5.4e-12	1
EMRB	29	59	SRX3808508.6547833	multidrug	CP004022.1.gene546.p01|FEATURES|emrB|multidrug|emrB	0.999885324358	93.5	31	61.2	5.8e-11	1
OMPR	231	263	SRX3808508.4862927	multidrug	CP000034.1.gene3672.p01|FEATURES|ompR|multidrug|ompR	0.999999168809	93.9	33	64.7	5.6e-12	1
YOJI	242	274	SRX3808508.15211777	peptide	NP_416715.1|FEATURES|YojI|peptide|YojI	0.999999583309	84.8	33	59.3	2.4e-10	1
ACRB	992	1024	SRX3808508.5300214	multidrug	AAS61063|FEATURES|acrB|multidrug|acrB	1.0	90.9	33	64.7	5.6e-12	1
TRANSCRIPTIONAL_REGULATORY_PROTEIN_CPXR_CPXR	173	204	SRX3808508.943837	unclassified	CP000675.2.gene1535.p01|FEATURES|transcriptional_regulatory_protein_CpxR_cpxR|unclassified|transcriptional_regulatory_protein_CpxR_cpxR	0.999995734079	68.8	32	47.8	6.9e-07	1
OMPF	308	339	SRX3808508.4306220	multidrug	gi:505383854:ref:WP_015570956.1:|FEATURES|ompF|multidrug|ompF	0.999999998672	71.9	32	52.0	3.8e-08	1
MAJOR_FACILITATOR_SUPERFAMILY_TRANSPORTER	161	192	SRX3808508.14637704	multidrug	CP001918.1.gene2931.p01|FEATURES|major_facilitator_superfamily_transporter|multidrug|major_facilitator_superfamily_transporter	0.99999996056	96.9	32	72.0	3.4e-14	1
SERRATIA_MARCESCENS_OMP1	22	53	SRX3808508.13361932	multidrug	AIA49384.1|FEATURES|Serratia_marcescens_Omp1|multidrug|Serratia_marcescens_Omp1	0.91264387652	62.5	32	46.2	2.1e-06	1
ROSB	486	517	SRX3808508.6866913	fosmidomycin	ZP_04615639|FEATURES|rosB|fosmidomycin|rosB	1.0	87.5	32	59.3	2.3e-10	1
PATA	269	301	SRX3808508.7710685	fluoroquinolone	NP_417544.5|FEATURES|patA|fluoroquinolone|patA	0.999994421389	63.6	33	49.7	1.9e-07	1
APH(3'')-I	106	137	SRX3808508.2802336	aminoglycoside	AF313472.2.gene15.p01|FEATURES|aph(3'')-I|aminoglycoside|aph(3'')-I	0.99999903027	100.0	32	66.6	1.5e-12	1
RPOB2	850	880	SRX3808508.8915425	multidrug	BAD59497.1|FEATURES|rpoB2|multidrug|rpoB2	0.999999271097	71.0	31	51.2	6.2e-08	1
EMRB	65	96	SRX3808508.10019230	multidrug	gi:493866184:ref:WP_006812840.1:|FEATURES|emrB|multidrug|emrB	0.999969605735	81.2	32	62.0	3.5e-11	1
EPTA	271	303	SRX3808508.913653	peptide	BAE78116.1|FEATURES|eptA|peptide|eptA	0.999999950762	72.7	33	58.9	3.1e-10	1
SDIA	191	223	SRX3808508.11851714	unclassified	gi:757781720:ref:WP_043000304.1:|FEATURES|sdiA|unclassified|sdiA	1.0	84.8	33	61.2	6.2e-11	1
COB(I)ALAMIN_ADENOLSYLTRANSFERASE	125	157	SRX3808508.6225492	unclassified	gi:915954384:ref:WP_050939464.1:|FEATURES|cob(I)alamin_adenolsyltransferase|unclassified|cob(I)alamin_adenolsyltransferase	1.0	63.6	33	47.4	9.3e-07	1
APH(6)-I	142	174	SRX3808508.11436590	aminoglycoside	gi:446403118:ref:WP_000480973.1:|FEATURES|aph(6)-I|aminoglycoside|aph(6)-I	1.0	100.0	33	72.0	3.5e-14	1
MAJOR_FACILITATOR_SUPERFAMILY_TRANSPORTER	25	57	SRX3808508.13190799	multidrug	CP001918.1.gene2931.p01|FEATURES|major_facilitator_superfamily_transporter|multidrug|major_facilitator_superfamily_transporter	0.999998729529	84.8	33	58.2	5.2e-10	1
BACTERIAL_REGULATORY_PROTEIN_LUXR	151	183	SRX3808508.5586824	unclassified	CP000647.1.gene3517.p01|FEATURES|bacterial_regulatory_protein_LuxR|unclassified|bacterial_regulatory_protein_LuxR	0.999999350691	60.6	33	44.7	6.0e-06	1
ACRB	726	758	SRX3808508.3232040	multidrug	CAC35725|FEATURES|acrB|multidrug|acrB	1.0	90.9	33	64.3	7.3e-12	1
MDFA	96	128	SRX3808508.5917148	multidrug	CP001918.1.gene2898.p01|FEATURES|mdfA|multidrug|mdfA	1.0	69.7	33	50.4	1.1e-07	1
MSBA	268	299	SRX3808508.10560886	nitroimidazole	NP_415434.1|FEATURES|msbA|nitroimidazole|msbA	0.999657391389	96.9	32	62.4	2.8e-11	1
ACRB	657	688	SRX3808508.3701537	multidrug	gi:503341948:ref:WP_013576609.1:|FEATURES|acrB|multidrug|acrB	1.0	84.4	32	58.9	3.0e-10	1
PENA	283	315	SRX3808508.12161273	beta-lactam	ZP_04656349|FEATURES|penA|beta-lactam|penA	1.0	66.7	33	45.4	3.5e-06	1
MDTG	222	253	SRX3808508.326002	multidrug	ZP_04618869|FEATURES|mdtG|multidrug|mdtG	1.0	71.9	32	49.3	2.4e-07	1
MSBA	286	316	SRX3808508.11823158	nitroimidazole	NP_415434.1|FEATURES|msbA|nitroimidazole|msbA	0.999516420257	93.5	31	59.7	1.7e-10	1
OQXB	694	726	SRX3808508.9768274	multidrug	YP_001693238|FEATURES|oqxB|multidrug|oqxB	0.999999176169	78.8	33	60.1	1.4e-10	1
APH(3'')-I	43	75	SRX3808508.5439458	aminoglycoside	AF313472.2.gene15.p01|FEATURES|aph(3'')-I|aminoglycoside|aph(3'')-I	0.999999164816	100.0	33	68.2	5.1e-13	1
MEXT	8	38	SRX3808508.13562799	multidrug	gi:490841007:ref:WP_004703082.1:|FEATURES|mexT|multidrug|mexT	0.999999401405	67.7	31	45.8	2.7e-06	1
MAJOR_FACILITATOR_SUPERFAMILY_TRANSPORTER	346	378	SRX3808508.11233965	multidrug	CP001918.1.gene2931.p01|FEATURES|major_facilitator_superfamily_transporter|multidrug|major_facilitator_superfamily_transporter	0.999997640328	72.7	33	52.8	2.2e-08	1
PENA	416	446	SRX3808508.9113391	beta-lactam	ZP_04656349|FEATURES|penA|beta-lactam|penA	1.0	80.6	31	61.2	5.8e-11	1
ACRF	885	916	SRX3808508.3625935	multidrug	CP000647.1.gene3710.p01|FEATURES|acrF|multidrug|acrF	1.0	96.9	32	65.9	2.4e-12	1
MSBA	191	221	SRX3808508.2194600	nitroimidazole	NP_415434.1|FEATURES|msbA|nitroimidazole|msbA	0.999875919345	96.8	31	62.8	2.0e-11	1
PENA	154	186	SRX3808508.3464829	beta-lactam	ZP_04656349|FEATURES|penA|beta-lactam|penA	1.0	60.6	33	45.8	2.7e-06	1
EMRR	73	105	SRX3808508.13637096	fluoroquinolone	NP_417169.1|FEATURES|emrR|fluoroquinolone|emrR	0.999958481416	87.9	33	58.9	3.1e-10	1
ARNA	118	148	SRX3808508.8113626	polymyxin	gi:851917461:ref:WP_048217311.1:|FEATURES|arnA|polymyxin|arnA	0.999999904889	93.5	31	62.4	2.8e-11	1
EMRA	79	111	SRX3808508.14945146	multidrug	gi:895872568:ref:WP_048979803.1:|FEATURES|emrA|multidrug|emrA	0.983066861353	78.8	33	53.9	9.9e-09	1
ROSA	158	190	SRX3808508.8458030	fosmidomycin	YP_001477378|FEATURES|rosA|fosmidomycin|rosA	1.0	75.8	33	55.5	3.4e-09	1
TETA(48)	149	180	SRX3808508.3367005	tetracycline	APB03214.1|FEATURES|tetA(48)|tetracycline|tetA(48)	0.999999975478	62.5	32	48.5	4.2e-07	1
CLASS_C	196	228	SRX3808508.13389761	beta-lactam	YP_001478502|FEATURES|class_C|beta-lactam|class_C	1.0	75.8	33	57.8	6.9e-10	1
PORIN_OMPC	38	70	SRX3808508.8674709	beta-lactam	APB87301|FEATURES|porin_OmpC|beta-lactam|porin_OmpC	0.99999921171	78.8	33	58.2	5.2e-10	1
SERRATIA_MARCESCENS_OMP1	20	51	SRX3808508.8919210	multidrug	AIA49384.1|FEATURES|Serratia_marcescens_Omp1|multidrug|Serratia_marcescens_Omp1	0.993827268031	87.5	32	63.9	9.3e-12	1
RPOB2	1020	1051	SRX3808508.5515384	multidrug	BAD59497.1|FEATURES|rpoB2|multidrug|rpoB2	0.999999494965	87.5	32	63.5	1.2e-11	1
MDTC	369	401	SRX3808508.13007548	multidrug	gi:446590225:ref:WP_000667571.1:|FEATURES|mdtC|multidrug|mdtC	1.0	100.0	33	67.4	8.6e-13	1
OMPR	385	416	SRX3808508.13241652	multidrug	CP000034.1.gene3672.p01|FEATURES|ompR|multidrug|ompR	0.999999005109	87.5	32	60.8	8.1e-11	1
ADEJ	981	1011	SRX3808508.14227362	multidrug	gi:60207557:gb:AAX14802.1:|FEATURES|adeJ|multidrug|adeJ	1.0	87.1	31	55.8	2.4e-09	1
NMCR	139	171	SRX3808508.9076870	beta-lactam	CAA79966.1|FEATURES|NmcR|beta-lactam|NmcR	0.999999967606	60.6	33	46.6	1.6e-06	1
ACRB	646	677	SRX3808508.515964	multidrug	gi:485731880:ref:WP_001359514.1:|FEATURES|acrB|multidrug|acrB	0.999999986677	65.6	32	46.2	2.1e-06	1
VANM	189	221	SRX3808508.15136199	glycopeptide	FJ349556.1.gene6.p01|FEATURES|vanM|glycopeptide|vanM	0.999999255896	60.6	33	46.2	2.1e-06	1
MAJOR_FACILITATOR_SUPERFAMILY_TRANSPORTER	262	292	SRX3808508.4983492	multidrug	CP001918.1.gene2931.p01|FEATURES|major_facilitator_superfamily_transporter|multidrug|major_facilitator_superfamily_transporter	0.999998137782	74.2	31	50.8	7.9e-08	1
ACRA	323	354	SRX3808508.11259049	multidrug	ABG77965|FEATURES|acrA|multidrug|acrA	1.0	81.2	32	57.0	1.2e-09	1
MDTG	12	44	SRX3808508.14340462	multidrug	ZP_04623137|FEATURES|mdtG|multidrug|mdtG	0.999982433255	63.6	33	44.3	7.8e-06	1
ACRB	362	394	SRX3808508.8883463	multidrug	AAQ21216|FEATURES|acrB|multidrug|acrB	1.0	100.0	33	65.9	2.5e-12	1
PBP-1B	660	692	SRX3808508.2193380	beta-lactam	YP_002467958|FEATURES|PBP-1B|beta-lactam|PBP-1B	0.999999999053	66.7	33	54.7	5.8e-09	1
ARNA	54	86	SRX3808508.5196714	polymyxin	ZP_02901868|FEATURES|arnA|polymyxin|arnA	0.931893066977	69.7	33	62.0	3.6e-11	1
MEXA	59	91	SRX3808508.9141066	multidrug	gi:497301063:ref:WP_009615280.1:|FEATURES|mexA|multidrug|mexA	0.999995458474	66.7	33	46.6	1.6e-06	1
ROSB	37	68	SRX3808508.2313225	fosmidomycin	ZP_04631861|FEATURES|rosB|fosmidomycin|rosB	1.0	90.6	32	60.5	1.1e-10	1
OQXB	903	934	SRX3808508.1372585	multidrug	YP_001693238|FEATURES|oqxB|multidrug|oqxB	1.0	93.8	32	62.8	2.1e-11	1
BAER	64	96	SRX3808508.7168613	multidrug	YP_490321.1|FEATURES|baeR|multidrug|baeR	0.999999999602	78.8	33	58.2	5.2e-10	1
OMP36	10	41	SRX3808508.7750473	multidrug	AF336095.1.gene1.p01|FEATURES|omp36|multidrug|omp36	0.96977931934	87.5	32	62.8	2.1e-11	1
ARNA	474	506	SRX3808508.10080374	polymyxin	gi:510924105:ref:WP_016244890.1:|FEATURES|arnA|polymyxin|arnA	0.974508213551	93.9	33	73.2	1.6e-14	1
RPOB2	141	173	SRX3808508.10141694	multidrug	BAD59497.1|FEATURES|rpoB2|multidrug|rpoB2	0.999999368215	72.7	33	55.5	3.4e-09	1
OQXB	293	325	SRX3808508.5224148	multidrug	YP_001693238|FEATURES|oqxB|multidrug|oqxB	0.999999919221	90.9	33	62.8	2.1e-11	1
ACRA	164	195	SRX3808508.4388763	multidrug	ZP_03163985|FEATURES|acrA|multidrug|acrA	1.0	100.0	32	63.2	1.6e-11	1
ACRB	68	99	SRX3808508.5485765	multidrug	gi:485731880:ref:WP_001359514.1:|FEATURES|acrB|multidrug|acrB	0.999999986364	72.7	33	46.2	2.1e-06	1
SERRATIA_MARCESCENS_OMP1	84	116	SRX3808508.6390991	multidrug	AIA49384.1|FEATURES|Serratia_marcescens_Omp1|multidrug|Serratia_marcescens_Omp1	0.887781107002	81.8	33	59.3	2.4e-10	1
ACRB	862	894	SRX3808508.15336755	multidrug	gi:447055254:ref:WP_001132510.1:|FEATURES|acrB|multidrug|acrB	1.0	93.9	33	65.9	2.5e-12	1
PENA	512	543	SRX3808508.14984169	beta-lactam	ZP_04656349|FEATURES|penA|beta-lactam|penA	1.0	87.5	32	65.1	4.2e-12	1
EMRD	27	59	SRX3808508.2398643	multidrug	ZP_03215830|FEATURES|emrD|multidrug|emrD	1.0	72.7	33	53.1	1.7e-08	1
OQXB	815	846	SRX3808508.2711395	multidrug	YP_001693238|FEATURES|oqxB|multidrug|oqxB	0.999999420914	96.9	32	68.6	3.9e-13	1
TRIC	963	995	SRX3808508.2398648	triclosan	NP_248848.1|FEATURES|TriC|triclosan|TriC	0.999999917997	69.7	33	50.4	1.1e-07	1
CLASS_C	65	96	SRX3808508.7248299	beta-lactam	gi:896193254:ref:WP_049201909.1:|FEATURES|class_C|beta-lactam|class_C	1.0	75.0	32	52.0	3.6e-08	1
OMPR	193	225	SRX3808508.15705634	multidrug	CP000034.1.gene3672.p01|FEATURES|ompR|multidrug|ompR	0.99999796766	72.7	33	47.8	7.1e-07	1
MAJOR_FACILITATOR_SUPERFAMILY_TRANSPORTER	491	523	SRX3808508.8087313	multidrug	CP001918.1.gene2931.p01|FEATURES|major_facilitator_superfamily_transporter|multidrug|major_facilitator_superfamily_transporter	0.999998479437	75.8	33	54.3	7.6e-09	1
CPXA	300	330	SRX3808508.538763	aminoglycoside:aminocoumarin	NP_312864.1|FEATURES|cpxA|aminoglycoside:aminocoumarin|cpxA	0.998491671547	77.4	31	51.6	4.8e-08	1
CPXA	62	94	SRX3808508.5750642	aminoglycoside:aminocoumarin	NP_312864.1|FEATURES|cpxA|aminoglycoside:aminocoumarin|cpxA	0.999844799503	97.0	33	74.3	7.1e-15	1
TET34	17	49	SRX3808508.9648530	tetracycline	BAB59035|FEATURES|tet34|tetracycline|tet34	1.0	69.7	33	50.8	8.4e-08	1
MDTK	356	388	SRX3808508.8461174	multidrug	gi:556469366:ref:WP_023321121.1:|FEATURES|mdtK|multidrug|mdtK	1.0	97.0	33	63.9	9.6e-12	1
MDTC	661	693	SRX3808508.13568301	multidrug	CP001918.1.gene3441.p01|FEATURES|mdtC|multidrug|mdtC	0.999991800528	60.6	33	45.4	3.5e-06	1
PMRF	155	187	SRX3808508.16430808	peptide	AAC75314.1|FEATURES|PmrF|peptide|PmrF	0.999999691536	97.0	33	72.0	3.5e-14	1
APH(6)-I	88	120	SRX3808508.16430801	aminoglycoside	gi:446403118:ref:WP_000480973.1:|FEATURES|aph(6)-I|aminoglycoside|aph(6)-I	1.0	100.0	33	68.2	5.1e-13	1
ACRB	361	392	SRX3808508.2571881	multidrug	gi:446414955:ref:WP_000492810.1:|FEATURES|acrB|multidrug|acrB	1.0	81.2	32	57.4	9.0e-10	1
MDTK	27	59	SRX3808508.4544966	multidrug	gi:447097675:ref:WP_001174931.1:|FEATURES|mdtK|multidrug|mdtK	1.0	87.9	33	61.6	4.7e-11	1
TOLC	65	97	SRX3808508.16506226	multidrug	gi:491006056:ref:WP_004867776.1:|FEATURES|TolC|multidrug|TolC	1.0	78.8	33	59.7	1.8e-10	1
PENA	376	408	SRX3808508.11830914	beta-lactam	ZP_04656349|FEATURES|penA|beta-lactam|penA	1.0	87.9	33	62.0	3.6e-11	1
RPHB	153	185	SRX3808508.6405378	rifamycin	APB03222.1|FEATURES|rphB|rifamycin|rphB	0.999982791048	63.6	33	44.7	6.0e-06	1
OQXB	993	1025	SRX3808508.13330836	multidrug	YP_001693238|FEATURES|oqxB|multidrug|oqxB	1.0	97.0	33	65.9	2.5e-12	1
ACRA	55	85	SRX3808508.56385	multidrug	NC_002695.1.912781.p01|FEATURES|acrA|multidrug|acrA	0.999998184408	67.7	31	44.3	7.8e-06	1
MDTK	82	114	SRX3808508.13346968	multidrug	gi:555222058:ref:WP_023214681.1:|FEATURES|mdtK|multidrug|mdtK	1.0	69.7	33	57.8	6.9e-10	1
ACRB	20	51	SRX3808508.16535101	multidrug	gi:485731880:ref:WP_001359514.1:|FEATURES|acrB|multidrug|acrB	1.0	75.0	32	52.0	3.8e-08	1
PENA	363	393	SRX3808508.6907505	beta-lactam	ZP_04656349|FEATURES|penA|beta-lactam|penA	1.0	83.9	31	60.8	8.1e-11	1
PENA	406	436	SRX3808508.12248095	beta-lactam	ZP_04656349|FEATURES|penA|beta-lactam|penA	1.0	90.3	31	65.1	4.3e-12	1
MAJOR_FACILITATOR_SUPERFAMILY_TRANSPORTER	50	82	SRX3808508.9436914	multidrug	CP001918.1.gene2931.p01|FEATURES|major_facilitator_superfamily_transporter|multidrug|major_facilitator_superfamily_transporter	0.999998901333	93.9	33	65.9	2.5e-12	1
ACRB	165	196	SRX3808508.4628844	multidrug	gi:491078681:ref:WP_004940301.1:|FEATURES|acrB|multidrug|acrB	1.0	71.9	32	55.8	2.5e-09	1
ACRB	126	156	SRX3808508.14444384	multidrug	gi:812045371:emb:CRH28493.1:|FEATURES|acrB|multidrug|acrB	0.999999999636	90.3	31	58.9	2.9e-10	1
ARNA	456	488	SRX3808508.7620129	polymyxin	gi:489931383:ref:WP_003834702.1:|FEATURES|arnA|polymyxin|arnA	0.955203344548	87.9	33	67.4	8.6e-13	1
MAJOR_FACILITATOR_SUPERFAMILY_TRANSPORTER	154	184	SRX3808508.4628840	multidrug	NC_010410.6002639.p01|FEATURES|major_facilitator_superfamily_transporter|multidrug|major_facilitator_superfamily_transporter	0.999998182916	64.5	31	50.8	8.4e-08	1
OXY	256	288	SRX3808508.4534960	beta-lactam	AF491278.1.gene1.p01|FEATURES|OXY-3|beta-lactam|OXY	1.0	63.6	33	47.4	9.3e-07	1
MEXA	278	309	SRX3808508.969702	multidrug	gi:950583901:ref:WP_057447389.1:|FEATURES|mexA|multidrug|mexA	1.0	68.8	32	51.6	4.8e-08	1
TRIC	640	671	SRX3808508.13291123	triclosan	NP_248848.1|FEATURES|TriC|triclosan|TriC	0.999999953033	62.5	32	47.8	7.1e-07	1
MACB	65	97	SRX3808508.5249914	MLS	gi:835666879:ref:WP_047606339.1:|FEATURES|macB|MLS|macB	1.0	69.7	33	55.5	3.4e-09	1
MEXK	960	991	SRX3808508.5227497	multidrug	AAG07064.1|FEATURES|MexK|multidrug|MexK	0.999999256655	62.5	32	45.8	2.7e-06	1
OQXB	719	751	SRX3808508.7286218	multidrug	YP_001693238|FEATURES|oqxB|multidrug|oqxB	0.999999922289	97.0	33	67.0	1.1e-12	1
RPOB2	768	799	SRX3808508.11976757	multidrug	BAD59497.1|FEATURES|rpoB2|multidrug|rpoB2	0.999999290303	81.2	32	52.0	3.8e-08	1
TETM	75	107	SRX3808508.5718279	tetracycline	Q02652|FEATURES|tetM|tetracycline|tetM	1.0	66.7	33	48.1	5.4e-07	1
DFRA3	32	62	SRX3808508.10522383	diaminopyrimidine	AAA25550.1|FEATURES|dfrA3|diaminopyrimidine|dfrA3	0.99987360001	77.4	31	52.4	2.8e-08	1
MDTG	15	46	SRX3808508.5901387	multidrug	ZP_04004395|FEATURES|mdtG|multidrug|mdtG	1.0	68.8	32	53.5	1.3e-08	1
TOLC	182	212	SRX3808508.5901386	multidrug	gi:695774696:ref:WP_032697552.1:|FEATURES|TolC|multidrug|TolC	1.0	83.9	31	55.5	3.4e-09	1
ROSA	25	56	SRX3808508.9080818	fosmidomycin	YP_001477378|FEATURES|rosA|fosmidomycin|rosA	1.0	78.1	32	54.7	5.6e-09	1
EMRA	68	100	SRX3808508.14723469	multidrug	gi:740320274:ref:WP_038157440.1:|FEATURES|emrA|multidrug|emrA	0.982771518553	75.8	33	53.1	1.7e-08	1
PMRF	111	142	SRX3808508.11656845	peptide	AAC75314.1|FEATURES|PmrF|peptide|PmrF	0.999999207908	75.0	32	54.7	5.8e-09	1
MDTK	88	119	SRX3808508.8657340	multidrug	gi:757799242:ref:WP_043016444.1:|FEATURES|mdtK|multidrug|mdtK	1.0	71.9	32	58.5	3.9e-10	1
MSBA	414	446	SRX3808508.5497515	nitroimidazole	NP_415434.1|FEATURES|msbA|nitroimidazole|msbA	0.999842959443	84.8	33	60.5	1.1e-10	1
CAMP-REGULATORY_PROTEIN	149	181	SRX3808508.7757128	unclassified	gi:490367208:ref:WP_004246872.1:|FEATURES|cAMP-regulatory_protein|unclassified|cAMP-regulatory_protein	0.948913864482	100.0	33	70.9	7.8e-14	1
MDTE	350	382	SRX3808508.5103350	multidrug	CP001918.1.gene3442.p01|FEATURES|mdtE|multidrug|mdtE	0.99999999998	84.8	33	60.1	1.4e-10	1
MSBA	4	36	SRX3808508.10001713	nitroimidazole	NP_415434.1|FEATURES|msbA|nitroimidazole|msbA	0.999842959443	84.8	33	60.5	1.1e-10	1
ACRB	913	945	SRX3808508.7757120	multidrug	AAS61063|FEATURES|acrB|multidrug|acrB	1.0	87.9	33	57.8	6.9e-10	1
APH(6)-I	187	219	SRX3808508.8327910	aminoglycoside	gi:515967030:ref:WP_017397613.1:|FEATURES|aph(6)-I|aminoglycoside|aph(6)-I	1.0	100.0	33	73.6	1.2e-14	1
OMPR	45	77	SRX3808508.4739411	multidrug	CP000034.1.gene3672.p01|FEATURES|ompR|multidrug|ompR	0.999999182762	93.9	33	65.1	4.3e-12	1
OQXB	796	828	SRX3808508.12534450	multidrug	YP_001693238|FEATURES|oqxB|multidrug|oqxB	0.999999999777	81.8	33	64.3	7.3e-12	1
ARNA	556	588	SRX3808508.12183556	polymyxin	gi:510924105:ref:WP_016244890.1:|FEATURES|arnA|polymyxin|arnA	0.952120819461	78.8	33	59.7	1.8e-10	1
MAJOR_FACILITATOR_SUPERFAMILY_TRANSPORTER	85	117	SRX3808508.12534452	multidrug	CP001918.1.gene2931.p01|FEATURES|major_facilitator_superfamily_transporter|multidrug|major_facilitator_superfamily_transporter	0.999999186485	93.9	33	70.9	7.8e-14	1
KLEBSIELLA_PNEUMONIAE_OMPK37	258	291	SRX3808508.5709535	beta-lactam	CAA09666.1|FEATURES|Klebsiella_pneumoniae_OmpK37|beta-lactam|Klebsiella_pneumoniae_OmpK37	0.999989102867	79.4	34	53.5	1.3e-08	1
OQXB	691	722	SRX3808508.14528371	multidrug	YP_001693238|FEATURES|oqxB|multidrug|oqxB	0.999999082006	78.1	32	57.8	6.9e-10	1
MDTD	156	188	SRX3808508.627878	multidrug	NC_002695.1.916587.p01|FEATURES|mdtD|multidrug|mdtD	0.999999999706	63.6	33	50.1	1.4e-07	1
TRANSCRIPTIONAL_REGULATORY_PROTEIN_CPXR_CPXR	70	100	SRX3808508.10478842	unclassified	CP001918.1.gene5135.p01|FEATURES|transcriptional_regulatory_protein_CpxR_cpxR|unclassified|transcriptional_regulatory_protein_CpxR_cpxR	0.999999996883	61.3	31	47.0	1.2e-06	1
DNA-BINDING_PROTEIN_H-NS	47	77	SRX3808508.10189666	unclassified	CP000308.1.gene1582.p01|FEATURES|DNA-binding_protein_H-NS|unclassified|DNA-binding_protein_H-NS	0.999994875036	80.6	31	53.5	1.3e-08	1
ACRB	182	214	SRX3808508.8130416	multidrug	gi:485731880:ref:WP_001359514.1:|FEATURES|acrB|multidrug|acrB	1.0	78.8	33	57.8	6.9e-10	1
OQXB	469	500	SRX3808508.9065705	multidrug	YP_001693238|FEATURES|oqxB|multidrug|oqxB	1.0	90.6	32	54.3	7.6e-09	1
ACRA	53	85	SRX3808508.4921813	multidrug	NC_002695.1.912781.p01|FEATURES|acrA|multidrug|acrA	0.999999584395	63.6	33	44.7	6.0e-06	1
APH(6)-I	28	60	SRX3808508.5377595	aminoglycoside	gi:515967030:ref:WP_017397613.1:|FEATURES|aph(6)-I|aminoglycoside|aph(6)-I	1.0	93.9	33	66.6	1.5e-12	1
MEXK	411	443	SRX3808508.12257195	multidrug	AAG07064.1|FEATURES|MexK|multidrug|MexK	0.999999511731	66.7	33	53.5	1.3e-08	1
TOLC	130	162	SRX3808508.10611284	multidrug	gi:695774696:ref:WP_032697552.1:|FEATURES|TolC|multidrug|TolC	1.0	90.9	33	63.5	1.2e-11	1
MACA	42	73	SRX3808508.12442353	MLS	gi:749639726:ref:WP_040241688.1:|FEATURES|macA|MLS|macA	1.0	62.5	32	47.0	1.2e-06	1
CPXA	35	67	SRX3808508.9443954	aminoglycoside:aminocoumarin	NP_312864.1|FEATURES|cpxA|aminoglycoside:aminocoumarin|cpxA	0.999377014485	81.8	33	62.0	3.6e-11	1
ARNA	87	119	SRX3808508.5816277	polymyxin	gi:507086291:ref:WP_016157032.1:|FEATURES|arnA|polymyxin|arnA	0.93317350233	90.9	33	64.3	7.3e-12	1
MEXX	163	194	SRX3808508.13473864	multidrug	gi:749597978:ref:WP_040222790.1:|FEATURES|mexX|multidrug|mexX	1.0	96.9	32	62.0	3.5e-11	1
TET34	27	58	SRX3808508.13934914	tetracycline	ZP_02197344|FEATURES|tet34|tetracycline|tet34	1.0	81.2	32	55.8	2.6e-09	1
MULTIDRUG_ABC_TRANSPORTER	479	509	SRX3808508.10369111	multidrug	gi:1031799645:ref:WP_064138838.1:|FEATURES|multidrug_ABC_transporter|multidrug|multidrug_ABC_transporter	1.0	71.0	31	47.8	7.1e-07	1
KDPE	159	191	SRX3808508.3521339	aminoglycoside	NP_415222.1|FEATURES|kdpE|aminoglycoside|kdpE	0.999996430045	93.9	33	68.6	3.9e-13	1
PENA	536	568	SRX3808508.13486750	beta-lactam	ZP_04656349|FEATURES|penA|beta-lactam|penA	1.0	75.8	33	52.0	3.8e-08	1
ESCHERICHIA_COLI_LAMB	207	239	SRX3808508.14034014	multidrug	BAB38442|FEATURES|Escherichia_coli_LamB|multidrug|Escherichia_coli_LamB	0.99999668578	81.8	33	62.0	3.6e-11	1
OQXB	3	34	SRX3808508.13486752	multidrug	YP_001693238|FEATURES|oqxB|multidrug|oqxB	0.999999999674	93.8	32	61.6	4.6e-11	1
SERRATIA_MARCESCENS_OMP1	126	157	SRX3808508.11297	multidrug	AIA49384.1|FEATURES|Serratia_marcescens_Omp1|multidrug|Serratia_marcescens_Omp1	0.999943805095	69.7	33	48.9	3.2e-07	1
MSBA	233	263	SRX3808508.40317	nitroimidazole	NP_415434.1|FEATURES|msbA|nitroimidazole|msbA	0.999693078909	87.1	31	53.9	9.3e-09	1
MULTIDRUG_ABC_TRANSPORTER	510	542	SRX3808508.7422285	multidrug	gi:943909899:ref:WP_055545300.1:|FEATURES|multidrug_ABC_transporter|multidrug|multidrug_ABC_transporter	1.0	97.0	33	62.8	2.1e-11	1
EMRA	315	347	SRX3808508.12057351	multidrug	gi:922961918:ref:WP_053390100.1:|FEATURES|emrA|multidrug|emrA	0.985128635226	93.9	33	62.8	2.1e-11	1
MDTK	37	69	SRX3808508.2532130	multidrug	gi:554682163:ref:WP_023182103.1:|FEATURES|mdtK|multidrug|mdtK	1.0	90.9	33	63.2	1.6e-11	1
ESCHERICHIA_COLI_LAMB	58	90	SRX3808508.16248921	multidrug	BAB38442|FEATURES|Escherichia_coli_LamB|multidrug|Escherichia_coli_LamB	0.999997402723	100.0	33	73.9	9.2e-15	1
MAJOR_FACILITATOR_SUPERFAMILY_TRANSPORTER	158	188	SRX3808508.7968524	multidrug	CP001918.1.gene2931.p01|FEATURES|major_facilitator_superfamily_transporter|multidrug|major_facilitator_superfamily_transporter	0.99999835459	64.5	31	52.8	2.2e-08	1
ESCHERICHIA_COLI_LAMB	292	324	SRX3808508.14978076	multidrug	BAB38442|FEATURES|Escherichia_coli_LamB|multidrug|Escherichia_coli_LamB	0.999995734618	66.7	33	55.1	4.4e-09	1
ACRB	253	285	SRX3808508.11212994	multidrug	gi:446414955:ref:WP_000492810.1:|FEATURES|acrB|multidrug|acrB	0.999999999843	69.7	33	49.3	2.4e-07	1
APH(6)-I	148	180	SRX3808508.5553742	aminoglycoside	gi:446403118:ref:WP_000480973.1:|FEATURES|aph(6)-I|aminoglycoside|aph(6)-I	1.0	100.0	33	71.6	4.6e-14	1
DNA-BINDING_PROTEIN_H-NS	57	89	SRX3808508.2284261	unclassified	CP000308.1.gene1582.p01|FEATURES|DNA-binding_protein_H-NS|unclassified|DNA-binding_protein_H-NS	0.999988438343	72.7	33	47.4	9.3e-07	1
TET34	25	56	SRX3808508.12706990	tetracycline	ZP_02197344|FEATURES|tet34|tetracycline|tet34	1.0	84.4	32	58.9	3.0e-10	1
MDTG	259	289	SRX3808508.13700570	multidrug	gi:754953070:ref:WP_042309229.1:|FEATURES|mdtG|multidrug|mdtG	1.0	74.2	31	51.2	6.0e-08	1
MDTK	87	117	SRX3808508.15831633	fluoroquinolone	AML99881.1|FEATURES|MdtK|fluoroquinolone|MdtK	0.999961172285	74.2	31	45.8	2.7e-06	1
ACRB	794	826	SRX3808508.8140827	multidrug	gi:554682892:ref:WP_023182822.1:|FEATURES|acrB|multidrug|acrB	0.999999520015	63.6	33	46.2	2.1e-06	1
EMRB	283	315	SRX3808508.16366661	multidrug	gi:486057056:ref:WP_001507824.1:|FEATURES|emrB|multidrug|emrB	0.999876993732	97.0	33	68.6	3.9e-13	1
ACRB	78	109	SRX3808508.10592483	multidrug	gi:446414955:ref:WP_000492810.1:|FEATURES|acrB|multidrug|acrB	0.999999999571	75.8	33	48.1	5.4e-07	1
BICYCLOMYCIN-MULTIDRUG_EFFLUX_PROTEIN_BCR	11	42	SRX3808508.10143871	multidrug	YP_001437159|FEATURES|bicyclomycin-multidrug_efflux_protein_bcr|multidrug|bicyclomycin-multidrug_efflux_protein_bcr	0.999999999999	81.2	32	53.1	1.6e-08	1
CTX-M	160	192	SRX3808508.4504980	beta-lactam	BAP34782.1|FEATURES|CTX-M-151|beta-lactam|CTX-M	1.0	78.8	33	56.2	2.0e-09	1
DFRA3	28	60	SRX3808508.883382	diaminopyrimidine	AAA25550.1|FEATURES|dfrA3|diaminopyrimidine|dfrA3	0.99987360001	75.8	33	52.4	2.9e-08	1
RPOB2	478	510	SRX3808508.5062279	multidrug	BAD59497.1|FEATURES|rpoB2|multidrug|rpoB2	0.999999374047	72.7	33	55.8	2.6e-09	1
TAEA	466	498	SRX3808508.13957935	pleuromutilin	APB03219.1|FEATURES|TaeA|pleuromutilin|TaeA	0.999840176617	63.6	33	46.2	2.1e-06	1
ARNA	426	458	SRX3808508.13825357	polymyxin	B7LM76|FEATURES|arnA|polymyxin|arnA	0.96606018809	90.9	33	68.6	3.9e-13	1
PENA	382	414	SRX3808508.3290249	beta-lactam	ZP_04656349|FEATURES|penA|beta-lactam|penA	1.0	69.7	33	52.0	3.8e-08	1
RPOB2	593	625	SRX3808508.8926871	multidrug	BAD59497.1|FEATURES|rpoB2|multidrug|rpoB2	0.999999261149	69.7	33	50.8	8.4e-08	1
OMPF	63	93	SRX3808508.11227311	multidrug	gi:742936434:ref:WP_039025717.1:|FEATURES|ompF|multidrug|ompF	0.999999998873	77.4	31	48.1	5.1e-07	1
MEXB	891	922	SRX3808508.13147404	multidrug	gi:504646765:ref:WP_014833867.1:|FEATURES|mexB|multidrug|mexB	1.0	96.9	32	65.9	2.4e-12	1
MEXT	25	57	SRX3808508.11227317	multidrug	gi:751314291:ref:WP_041021175.1:|FEATURES|mexT|multidrug|mexT	0.999999996136	72.7	33	52.4	2.9e-08	1
PENA	328	359	SRX3808508.16484670	beta-lactam	YP_002146111|FEATURES|penA|beta-lactam|penA	1.0	90.6	32	63.9	9.6e-12	1
ACRB	958	988	SRX3808508.11966034	multidrug	CP002695.1.gene992.p01|FEATURES|acrB|multidrug|acrB	1.0	71.0	31	47.0	1.1e-06	1
APH(3'')-I	51	81	SRX3808508.8653141	aminoglycoside	AF313472.2.gene15.p01|FEATURES|aph(3'')-I|aminoglycoside|aph(3'')-I	0.999999100064	100.0	31	67.4	8.1e-13	1
SERRATIA_MARCESCENS_OMP1	48	78	SRX3808508.7437772	multidrug	AIA49384.1|FEATURES|Serratia_marcescens_Omp1|multidrug|Serratia_marcescens_Omp1	0.924533197221	80.6	31	60.5	1.1e-10	1
SERRATIA_MARCESCENS_OMP1	126	156	SRX3808508.15954308	multidrug	AIA49384.1|FEATURES|Serratia_marcescens_Omp1|multidrug|Serratia_marcescens_Omp1	0.999946214108	68.8	32	46.6	1.6e-06	1
MDTE	87	119	SRX3808508.7437777	multidrug	CP001918.1.gene3442.p01|FEATURES|mdtE|multidrug|mdtE	0.99999999997	93.9	33	65.5	3.3e-12	1
CAMP-REGULATORY_PROTEIN	133	165	SRX3808508.628521	unclassified	gi:491301754:ref:WP_005159757.1:|FEATURES|cAMP-regulatory_protein|unclassified|cAMP-regulatory_protein	0.940065645105	100.0	33	70.1	1.3e-13	1
CPXA	34	65	SRX3808508.2311205	aminoglycoside:aminocoumarin	NP_312864.1|FEATURES|cpxA|aminoglycoside:aminocoumarin|cpxA	0.99902945123	78.1	32	55.8	2.6e-09	1
PENA	388	420	SRX3808508.2311201	beta-lactam	ZP_04656349|FEATURES|penA|beta-lactam|penA	1.0	90.9	33	66.2	1.9e-12	1
APH(6)-I	224	255	SRX3808508.6141267	aminoglycoside	gi:515967030:ref:WP_017397613.1:|FEATURES|aph(6)-I|aminoglycoside|aph(6)-I	1.0	93.8	32	65.9	2.4e-12	1
MSBA	522	554	SRX3808508.7261589	nitroimidazole	NP_415434.1|FEATURES|msbA|nitroimidazole|msbA	0.9997759793	84.8	33	57.0	1.2e-09	1
MDTK	403	435	SRX3808508.8660899	fluoroquinolone	AML99881.1|FEATURES|MdtK|fluoroquinolone|MdtK	0.999989936529	75.8	33	55.5	3.4e-09	1
MEXK	882	913	SRX3808508.10719404	multidrug	AAG07064.1|FEATURES|MexK|multidrug|MexK	0.999999224151	71.9	32	45.1	4.5e-06	1
ROSA	49	81	SRX3808508.7869163	fosmidomycin	YP_001477378|FEATURES|rosA|fosmidomycin|rosA	1.0	87.9	33	60.5	1.1e-10	1
OMPR	351	382	SRX3808508.9284400	multidrug	CP000034.1.gene3672.p01|FEATURES|ompR|multidrug|ompR	0.999998550109	87.5	32	65.5	3.3e-12	1
OXA	223	253	SRX3808508.13801491	beta-lactam	JX206446.1.gene1.p01|FEATURES|OXA-243|beta-lactam|OXA	0.999999999994	61.3	31	49.7	1.8e-07	1
ACRA	72	104	SRX3808508.13858746	multidrug	ABR13270|FEATURES|acrA|multidrug|acrA	1.0	78.8	33	53.5	1.3e-08	1
ACRB	908	940	SRX3808508.10454532	multidrug	AAS61063|FEATURES|acrB|multidrug|acrB	1.0	78.8	33	55.1	4.4e-09	1
SDIA	208	240	SRX3808508.5363568	unclassified	gi:554965933:ref:WP_023209999.1:|FEATURES|sdiA|unclassified|sdiA	1.0	84.8	33	62.0	3.6e-11	1
MDTK	150	182	SRX3808508.11799708	multidrug	gi:489929427:ref:WP_003832751.1:|FEATURES|mdtK|multidrug|mdtK	1.0	84.8	33	66.2	1.9e-12	1
TRANSCRIPTIONAL_REGULATORY_PROTEIN_CPXR_CPXR	188	219	SRX3808508.4547604	unclassified	CP000647.1.gene4257.p01|FEATURES|transcriptional_regulatory_protein_CpxR_cpxR|unclassified|transcriptional_regulatory_protein_CpxR_cpxR	0.999999999999	96.9	32	72.0	3.4e-14	1
PBP-1B	660	692	SRX3808508.7743958	beta-lactam	YP_002467958|FEATURES|PBP-1B|beta-lactam|PBP-1B	0.999999999121	66.7	33	55.1	4.4e-09	1
NMCR	134	166	SRX3808508.7955970	beta-lactam	CAA79966.1|FEATURES|NmcR|beta-lactam|NmcR	0.999999955752	60.6	33	44.7	6.0e-06	1
OMP36	103	134	SRX3808508.3090529	multidrug	AF336096.1.gene1.p01|FEATURES|omp36|multidrug|omp36	0.993607409274	81.2	32	64.3	7.1e-12	1
OTRA	76	108	SRX3808508.13491296	tetracycline	CAA37477|FEATURES|otrA|tetracycline|otrA	1.0	69.7	33	48.5	4.2e-07	1
MSBA	7	39	SRX3808508.8526469	nitroimidazole	NP_415434.1|FEATURES|msbA|nitroimidazole|msbA	0.999842959443	84.8	33	60.5	1.1e-10	1
OQXB	608	640	SRX3808508.12631873	multidrug	YP_001693238|FEATURES|oqxB|multidrug|oqxB	0.999999215057	93.9	33	67.8	6.6e-13	1
RPOB2	441	473	SRX3808508.5609448	multidrug	BAD59497.1|FEATURES|rpoB2|multidrug|rpoB2	0.999999475339	78.8	33	62.0	3.6e-11	1
CAMP-REGULATORY_PROTEIN	77	107	SRX3808508.4041941	unclassified	gi:491301754:ref:WP_005159757.1:|FEATURES|cAMP-regulatory_protein|unclassified|cAMP-regulatory_protein	0.940065645105	100.0	31	65.9	2.4e-12	1
PMRF	61	93	SRX3808508.4925221	peptide	AAC75314.1|FEATURES|PmrF|peptide|PmrF	0.999999207908	72.7	33	55.5	3.4e-09	1
PBP-1A	544	574	SRX3808508.12670002	beta-lactam	YP_001292390|FEATURES|PBP-1A|beta-lactam|PBP-1A	1.0	67.7	31	48.9	3.1e-07	1
MEXB	875	907	SRX3808508.13660897	multidrug	gi:504646765:ref:WP_014833867.1:|FEATURES|mexB|multidrug|mexB	1.0	97.0	33	67.4	8.6e-13	1
OQXB	323	355	SRX3808508.9469045	multidrug	YP_001693238|FEATURES|oqxB|multidrug|oqxB	1.0	90.9	33	64.3	7.3e-12	1
MEXE	185	217	SRX3808508.8972360	multidrug	gi:503835165:ref:WP_014069159.1:|FEATURES|mexE|multidrug|mexE	1.0	90.9	33	60.5	1.1e-10	1
MDTK	143	174	SRX3808508.15262247	multidrug	gi:489929427:ref:WP_003832751.1:|FEATURES|mdtK|multidrug|mdtK	1.0	81.2	32	57.0	1.2e-09	1
PBP-1B	662	692	SRX3808508.3469476	beta-lactam	YP_002467958|FEATURES|PBP-1B|beta-lactam|PBP-1B	0.99999999727	64.5	31	48.9	3.1e-07	1
TET44	50	81	SRX3808508.10094188	tetracycline	FN594949.1.gene24.p01|FEATURES|tet44|tetracycline|tet44	0.999999972956	62.5	32	49.3	2.4e-07	1
PENA	449	480	SRX3808508.16218953	beta-lactam	ZP_04656349|FEATURES|penA|beta-lactam|penA	1.0	65.6	32	49.7	1.8e-07	1
PENA	356	386	SRX3808508.15076016	beta-lactam	ZP_04656349|FEATURES|penA|beta-lactam|penA	1.0	90.3	31	63.2	1.5e-11	1
ESCHERICHIA_COLI_MIPA	164	195	SRX3808508.11455250	multidrug	NP_310518|FEATURES|Escherichia_coli_mipA|multidrug|Escherichia_coli_mipA	0.999998677801	65.6	32	49.7	1.9e-07	1
EMRB	120	152	SRX3808508.13345289	multidrug	gi:486057056:ref:WP_001507824.1:|FEATURES|emrB|multidrug|emrB	0.999800680878	90.9	33	63.5	1.2e-11	1
ACRB	687	719	SRX3808508.5478899	multidrug	YP_001908403|FEATURES|acrB|multidrug|acrB	1.0	93.9	33	67.4	8.6e-13	1
ACRB	843	873	SRX3808508.5552033	multidrug	ABW72062|FEATURES|acrB|multidrug|acrB	1.0	77.4	31	54.7	5.8e-09	1
OPRM	375	405	SRX3808508.10679945	multidrug	gi:872412160:emb:CRX31464.1:|FEATURES|oprM|multidrug|oprM	0.999999972366	67.7	31	48.1	5.4e-07	1
OMPR	201	233	SRX3808508.6937025	multidrug	NC_008702.1.4607594.p01|FEATURES|ompR|multidrug|ompR	0.999998083139	75.8	33	52.4	2.9e-08	1
ACRB	140	171	SRX3808508.13069480	multidrug	gi:491078681:ref:WP_004940301.1:|FEATURES|acrB|multidrug|acrB	1.0	93.8	32	63.9	9.6e-12	1
PENA	426	458	SRX3808508.5782380	beta-lactam	ZP_04656349|FEATURES|penA|beta-lactam|penA	1.0	84.8	33	70.1	1.3e-13	1
ROSA	164	194	SRX3808508.12136873	fosmidomycin	AAC60781|FEATURES|rosA|fosmidomycin|rosA	1.0	77.4	31	52.4	2.8e-08	1
ROSA	57	89	SRX3808508.16038453	fosmidomycin	YP_001477378|FEATURES|rosA|fosmidomycin|rosA	1.0	78.8	33	58.2	5.2e-10	1
OMPR	99	131	SRX3808508.5776756	multidrug	CP000034.1.gene3672.p01|FEATURES|ompR|multidrug|ompR	0.999999245979	90.9	33	67.0	1.1e-12	1
PATA	258	288	SRX3808508.4849997	fluoroquinolone	NP_417544.5|FEATURES|patA|fluoroquinolone|patA	0.999992864852	64.5	31	48.1	5.4e-07	1
MCR-5	413	443	SRX3808508.8940155	peptide	ATU90148.1|FEATURES|MCR-5|peptide|MCR-5	0.999999869243	64.5	31	48.1	5.4e-07	1
OXY	164	196	SRX3808508.14005972	beta-lactam	AF491278.1.gene1.p01|FEATURES|OXY-3|beta-lactam|OXY	1.0	78.8	33	54.7	5.8e-09	1
YOJI	209	240	SRX3808508.6156298	peptide	NP_416715.1|FEATURES|YojI|peptide|YojI	0.999999654825	62.5	32	51.2	6.2e-08	1
PBP-1B	238	269	SRX3808508.15997535	beta-lactam	YP_002467958|FEATURES|PBP-1B|beta-lactam|PBP-1B	0.999999999121	78.1	32	55.1	4.3e-09	1
APH(6)-I	36	68	SRX3808508.6609932	aminoglycoside	gi:515967030:ref:WP_017397613.1:|FEATURES|aph(6)-I|aminoglycoside|aph(6)-I	1.0	97.0	33	68.6	3.9e-13	1
OMPR	124	156	SRX3808508.15057656	multidrug	CP000034.1.gene3672.p01|FEATURES|ompR|multidrug|ompR	0.999999374326	93.9	33	71.6	4.6e-14	1
RPOB2	775	806	SRX3808508.8047831	multidrug	BAD59497.1|FEATURES|rpoB2|multidrug|rpoB2	0.999999343593	81.2	32	54.3	7.6e-09	1
MTRE	326	357	SRX3808508.10429983	multidrug	gi:488161705:ref:WP_002232913.1:|FEATURES|mtrE|multidrug|mtrE	1.0	65.6	32	48.5	4.2e-07	1
ACRA	324	355	SRX3808508.8728434	multidrug	ABG77965|FEATURES|acrA|multidrug|acrA	1.0	78.1	32	56.2	1.9e-09	1
OMPF	156	186	SRX3808508.3435998	multidrug	gi:377849761:gb:EHU14730.1:|FEATURES|ompF|multidrug|ompF	0.999999999827	80.6	31	55.8	2.6e-09	1
TETA	444	474	SRX3808508.4924571	tetracycline	gi:736993687:ref:WP_034989673.1:|FEATURES|tetA|tetracycline|tetA	0.999999999994	61.3	31	45.1	4.6e-06	1
CTX-M	228	260	SRX3808508.9848697	beta-lactam	gi:649725717:gb:AIC64381.1:|FEATURES|CTX-M|beta-lactam|CTX-M	1.0	87.9	33	68.9	3.0e-13	1
OMPF	222	253	SRX3808508.5173749	multidrug	gi:505383854:ref:WP_015570956.1:|FEATURES|ompF|multidrug|ompF	0.999999999994	65.6	32	53.1	1.6e-08	1
TRANSCRIPTIONAL_REGULATORY_PROTEIN_CPXR_CPXR	17	47	SRX3808508.1793065	unclassified	CP000034.1.gene3834.p01|FEATURES|transcriptional_regulatory_protein_CpxR_cpxR|unclassified|transcriptional_regulatory_protein_CpxR_cpxR	0.999915848049	71.0	31	44.7	5.8e-06	1
MSBA	46	77	SRX3808508.11073957	nitroimidazole	NP_415434.1|FEATURES|msbA|nitroimidazole|msbA	0.999599063394	71.9	32	51.2	6.4e-08	1
CTX-M	224	255	SRX3808508.3713078	beta-lactam	gi:649725905:gb:AIC64475.1:|FEATURES|CTX-M|beta-lactam|CTX-M	1.0	93.8	32	68.9	3.0e-13	1
TET34	17	48	SRX3808508.14918798	tetracycline	BAB59035|FEATURES|tet34|tetracycline|tet34	1.0	68.8	32	50.1	1.4e-07	1
OQXB	723	755	SRX3808508.14367414	multidrug	YP_001693238|FEATURES|oqxB|multidrug|oqxB	1.0	93.9	33	63.5	1.2e-11	1
YOJI	516	546	SRX3808508.15396843	peptide	NP_416715.1|FEATURES|YojI|peptide|YojI	0.999999565104	77.4	31	48.9	3.2e-07	1
ACRD	778	809	SRX3808508.10768948	aminoglycoside	YP_490697.1|FEATURES|acrD|aminoglycoside|acrD	0.999980143578	68.8	32	47.8	6.9e-07	1
MSBA	92	124	SRX3808508.9230800	nitroimidazole	NP_415434.1|FEATURES|msbA|nitroimidazole|msbA	0.999880898447	87.9	33	63.2	1.6e-11	1
MEXT	35	66	SRX3808508.10508296	multidrug	gi:751314291:ref:WP_041021175.1:|FEATURES|mexT|multidrug|mexT	0.999999991909	65.6	32	46.6	1.6e-06	1
ACRB	542	574	SRX3808508.9336528	multidrug	gi:812045371:emb:CRH28493.1:|FEATURES|acrB|multidrug|acrB	1.0	84.8	33	60.5	1.1e-10	1
OQXB	287	318	SRX3808508.5387038	multidrug	YP_001693238|FEATURES|oqxB|multidrug|oqxB	0.999999301419	100.0	32	63.9	9.3e-12	1
ACRA	249	281	SRX3808508.2784165	multidrug	NC_002695.1.912781.p01|FEATURES|acrA|multidrug|acrA	1.0	81.8	33	60.1	1.4e-10	1
OQXB	932	963	SRX3808508.9254034	multidrug	YP_001693238|FEATURES|oqxB|multidrug|oqxB	1.0	96.9	32	62.8	2.1e-11	1
APH(6)-I	46	78	SRX3808508.9270159	aminoglycoside	gi:515967030:ref:WP_017397613.1:|FEATURES|aph(6)-I|aminoglycoside|aph(6)-I	1.0	100.0	33	70.5	1.0e-13	1
PENA	363	393	SRX3808508.11215423	beta-lactam	YP_002146111|FEATURES|penA|beta-lactam|penA	1.0	83.9	31	60.8	7.9e-11	1
OQXA	81	112	SRX3808508.11099515	multidrug	YP_001693237.1|FEATURES|oqxA|multidrug|oqxA	0.999998313166	87.5	32	59.3	2.4e-10	1
[truncated: 191,945 more rows]
