# Supplementary material for: Machine learning algorithm to characterize antimicrobial resistance associated with the International Space Station surface microbiome
Source: Microbiome. 2022 Aug 24;10:134. doi: 10.1186/s40168-022-01332-w (PMC9400218; doi:10.1186/s40168-022-01332-w)
Supplement: Supplementary file 6 — Additional file 5: File S1. Raw results of the DeepARG analyses (zip compressed). [file 40168_2022_1332_MOESM5_ESM.zip › Additional file 5- File S1/DeepARG-SS/F2_L2a_PMA_FLT_.out.mapping.ARG]

#ARG	query-start	query-end	read_id	predicted_ARG-class	best-hit	probability	identity	alignment-length	alignment-bitscore	alignment-evalue	counts
LMRB	189	221	HWI-700370F:168:C7JUKANXX:7:2201:16911:78993	MLS	O35018|FEATURES|lmrB|MLS|lmrB	1.0	60.6	33	53.1	1.7e-08	1
MULTIDRUG_ABC_TRANSPORTER	527	559	HWI-700370F:168:C7JUKANXX:7:1111:3624:64282	multidrug	gi:930426663:ref:WP_054189647.1:|FEATURES|multidrug_ABC_transporter|multidrug|multidrug_ABC_transporter	1.0	63.6	33	50.1	1.4e-07	1
RPHB	740	772	HWI-700370F:168:C7JUKANXX:7:1214:17278:84963	rifamycin	APB03222.1|FEATURES|rphB|rifamycin|rphB	0.999976186746	75.8	33	57.0	1.2e-09	1
UGD	296	328	HWI-700370F:168:C7JUKANXX:7:2111:19749:4324	peptide	AAC75089.1|FEATURES|ugd|peptide|ugd	0.999999538844	63.6	33	47.4	9.3e-07	1
BCRA	184	216	HWI-700370F:168:C7JUKANXX:7:2203:5205:82780	bacitracin	gi:446110087:ref:WP_000187942.1:|FEATURES|bcrA|bacitracin|bcrA	0.999999999999	60.6	33	47.4	9.3e-07	1
FOSB	58	90	HWI-700370F:168:C7JUKANXX:7:2104:17076:10108	fosfomycin	gi:948792952:ref:WP_056935383.1:|FEATURES|fosB|fosfomycin|fosB	1.0	81.8	33	67.8	6.6e-13	1
FMTC	381	412	HWI-700370F:168:C7JUKANXX:7:2203:10045:41763	beta-lactam	gi:1031796384:ref:WP_064136479.1:|FEATURES|fmtC|beta-lactam|fmtC	1.0	65.6	32	45.1	4.6e-06	1
MACB	31	63	HWI-700370F:168:C7JUKANXX:7:1215:3388:73760	MLS	gi:746243059:ref:WP_039291473.1:|FEATURES|macB|MLS|macB	1.0	63.6	33	46.2	2.1e-06	1
TETB(46)	364	396	HWI-700370F:168:C7JUKANXX:7:1215:12363:69407	tetracycline	AET10445.1|FEATURES|tetB(46)|tetracycline|tetB(46)	0.999999417859	60.6	33	46.2	2.1e-06	1
FMTC	633	665	HWI-700370F:168:C7JUKANXX:7:1206:13161:12109	beta-lactam	gi:446993908:ref:WP_001071164.1:|FEATURES|fmtC|beta-lactam|fmtC	1.0	69.7	33	53.9	9.9e-09	1
MARR	84	116	HWI-700370F:168:C7JUKANXX:7:1203:2464:83544	multidrug	gi:488380192:ref:WP_002449577.1:|FEATURES|marR|multidrug|marR	1.0	100.0	33	67.0	1.1e-12	1
EFRA	329	361	HWI-700370F:168:C7JUKANXX:7:1108:14767:29940	multidrug	CDO61513.1|FEATURES|efrA|multidrug|efrA	1.0	100.0	33	69.3	2.3e-13	1
TAEA	442	474	HWI-700370F:168:C7JUKANXX:7:2114:19588:24261	pleuromutilin	APB03219.1|FEATURES|TaeA|pleuromutilin|TaeA	0.993202019846	100.0	33	67.8	6.6e-13	1
LMRB	254	286	HWI-700370F:168:C7JUKANXX:7:2202:7466:26201	MLS	gi:1007411670:gb:AMQ72759.1:|FEATURES|lmrB|MLS|lmrB	1.0	90.9	33	64.3	7.3e-12	1
MSRA	293	325	HWI-700370F:168:C7JUKANXX:7:2105:18805:93472	MLS	ABA02367|FEATURES|msrA|MLS|msrA	1.0	100.0	33	70.1	1.3e-13	1
VANRI	51	83	HWI-700370F:168:C7JUKANXX:7:1107:16419:21082	glycopeptide	WP_011461303.1|FEATURES|vanRI|glycopeptide|vanRI	0.999995195668	60.6	33	44.7	6.0e-06	1
TET(K)	298	330	HWI-700370F:168:C7JUKANXX:7:1103:20065:33460	tetracycline	YP_003283625.1|FEATURES|tet(K)|tetracycline|tet(K)	1.0	100.0	33	69.3	2.3e-13	1
ABCA	74	105	HWI-700370F:168:C7JUKANXX:7:1112:1756:83494	multidrug	XP_753111.1|FEATURES|abcA|multidrug|abcA	0.99999944839	65.6	32	47.8	7.1e-07	1
LSA	29	61	HWI-700370F:168:C7JUKANXX:7:1304:15451:95778	MLS	gi:506326044:ref:WP_015845803.1:|FEATURES|lsa|MLS|lsa	1.0	87.9	33	66.6	1.5e-12	1
TRANSCRIPTIONAL_REGULATORY_PROTEIN_CPXR_CPXR	75	107	HWI-700370F:168:C7JUKANXX:7:1311:5397:20583	unclassified	CP001138.1.gene4273.p01|FEATURES|transcriptional_regulatory_protein_CpxR_cpxR|unclassified|transcriptional_regulatory_protein_CpxR_cpxR	1.0	66.7	33	48.9	3.2e-07	1
MULTIDRUG_ABC_TRANSPORTER	453	485	HWI-700370F:168:C7JUKANXX:7:2113:21112:36774	multidrug	gi:913055317:ref:WP_050357634.1:|FEATURES|multidrug_ABC_transporter|multidrug|multidrug_ABC_transporter	1.0	69.7	33	47.4	9.3e-07	1
MULTIDRUG_ABC_TRANSPORTER	519	551	HWI-700370F:168:C7JUKANXX:7:1110:11904:90773	multidrug	gi:686364868:ref:WP_031893738.1:|FEATURES|multidrug_ABC_transporter|multidrug|multidrug_ABC_transporter	1.0	69.7	33	48.1	5.4e-07	1
VGAA	206	238	HWI-700370F:168:C7JUKANXX:7:1105:8729:92756	MLS	DQ823382.1.gene1.p01|FEATURES|vgaA|MLS|vgaA	1.0	100.0	33	67.0	1.1e-12	1
ARLS	238	270	HWI-700370F:168:C7JUKANXX:7:2209:11787:99769	multidrug	YP_499945.1|FEATURES|arlS|multidrug|arlS	0.999999084906	93.9	33	69.7	1.7e-13	1
FOSB	8	40	HWI-700370F:168:C7JUKANXX:7:2207:5869:18367	fosfomycin	gi:835503090:ref:WP_047529730.1:|FEATURES|fosB|fosfomycin|fosB	1.0	75.8	33	56.2	2.0e-09	1
NORA	8	40	HWI-700370F:168:C7JUKANXX:7:2114:15633:19275	multidrug	gi:757193207:ref:WP_042738170.1:|FEATURES|norA|multidrug|norA	0.999999999668	60.6	33	48.9	3.2e-07	1
MECR1	112	144	HWI-700370F:168:C7JUKANXX:7:2116:21214:76143	beta-lactam	gi:1006694739:ref:WP_061822031.1:|FEATURES|mecR1|beta-lactam|mecR1	1.0	100.0	33	68.6	3.9e-13	1
TRANSCRIPTIONAL_REGULATORY_PROTEIN_CPXR_CPXR	64	94	HWI-700370F:168:C7JUKANXX:7:1114:21116:100543	unclassified	CP001918.1.gene5135.p01|FEATURES|transcriptional_regulatory_protein_CpxR_cpxR|unclassified|transcriptional_regulatory_protein_CpxR_cpxR	0.868486010681	64.5	31	47.8	7.1e-07	1
MAJOR_FACILITATOR_SUPERFAMILY_TRANSPORTER	242	274	HWI-700370F:168:C7JUKANXX:7:1213:12386:16031	multidrug	NC_002952.2859362.p01|FEATURES|major_facilitator_superfamily_transporter|multidrug|major_facilitator_superfamily_transporter	0.999999953137	87.9	33	61.6	4.7e-11	1
MACB	30	62	HWI-700370F:168:C7JUKANXX:7:2211:8034:4584	MLS	AAV85982.1|FEATURES|macB|MLS|macB	0.999999974173	60.6	33	45.1	4.6e-06	1
MULTIDRUG_ABC_TRANSPORTER	523	555	HWI-700370F:168:C7JUKANXX:7:2203:5261:71502	multidrug	gi:640499891:ref:WP_024937220.1:|FEATURES|multidrug_ABC_transporter|multidrug|multidrug_ABC_transporter	0.813028239788	60.6	33	45.1	4.6e-06	1
RPOB2	426	458	HWI-700370F:168:C7JUKANXX:7:2210:19481:97820	multidrug	BAD59497.1|FEATURES|rpoB2|multidrug|rpoB2	0.999999353658	78.8	33	58.2	5.2e-10	1
ERMA	179	211	HWI-700370F:168:C7JUKANXX:7:2211:10728:66327	MLS	BAC53825|FEATURES|ermA|MLS|ermA	1.0	100.0	33	74.3	7.1e-15	1
TETA	50	81	HWI-700370F:168:C7JUKANXX:7:1112:19952:44887	tetracycline	gi:923015757:ref:WP_053409934.1:|FEATURES|tetA|tetracycline|tetA	1.0	62.5	32	44.3	7.8e-06	1
EMRB-QACA_FAMILY_MAJOR_FACILITATOR_TRANSPORTER	6	38	HWI-700370F:168:C7JUKANXX:7:2201:2424:68659	multidrug	NC_002951.3238155.p01|FEATURES|EmrB-QacA_family_major_facilitator_transporter|multidrug|EmrB-QacA_family_major_facilitator_transporter	0.999999859602	90.9	33	64.3	7.3e-12	1
AAD(9)	19	51	HWI-700370F:168:C7JUKANXX:7:2212:9923:27544	aminoglycoside	AAX54909|FEATURES|aad(9)|aminoglycoside|aad(9)	0.999993753696	100.0	33	66.6	1.5e-12	1
STAPHYLOCOCCUS_MUPA_CONFERRING_RESISTANCE_TO_MUPIROCIN	975	1007	HWI-700370F:168:C7JUKANXX:7:2114:6916:37358	mupirocin	CAA53189|FEATURES|Staphylococcus_mupA_conferring_resistance_to_mupirocin|mupirocin|Staphylococcus_mupA_conferring_resistance_to_mupirocin	0.999999888703	93.9	33	65.9	2.5e-12	1
EMRB-QACA_FAMILY_MAJOR_FACILITATOR_TRANSPORTER	173	205	HWI-700370F:168:C7JUKANXX:7:1307:5670:11907	multidrug	gi:297176489:gb:EFH35756.1:|FEATURES|EmrB-QacA_family_major_facilitator_transporter|multidrug|EmrB-QacA_family_major_facilitator_transporter	0.999999970962	75.8	33	52.8	2.2e-08	1
ERMX	123	154	HWI-700370F:168:C7JUKANXX:7:2203:21088:34766	MLS	AAK28907|FEATURES|ermX|MLS|ermX	1.0	100.0	32	70.9	7.8e-14	1
RPOB2	197	229	HWI-700370F:168:C7JUKANXX:7:1205:14433:65627	multidrug	BAD59497.1|FEATURES|rpoB2|multidrug|rpoB2	0.999998988795	63.6	33	45.8	2.7e-06	1
RPHB	496	528	HWI-700370F:168:C7JUKANXX:7:2106:13182:90007	rifamycin	APB03222.1|FEATURES|rphB|rifamycin|rphB	0.999999960805	87.9	33	63.2	1.6e-11	1
VANE	164	195	HWI-700370F:168:C7JUKANXX:7:2105:13702:25538	glycopeptide	AF155139.2.gene7.p01|FEATURES|vanE|glycopeptide|vanE	0.999999999998	71.9	32	49.7	1.9e-07	1
LMRD	603	634	HWI-700370F:168:C7JUKANXX:7:2108:11787:67546	MLS	ABF66027.1|FEATURES|lmrD|MLS|lmrD	0.999999957695	65.6	32	45.1	4.6e-06	1
EFRB	199	231	HWI-700370F:168:C7JUKANXX:7:1315:12918:31280	multidrug	CDO61516.1|FEATURES|efrB|multidrug|efrB	1.0	75.8	33	55.8	2.6e-09	1
YOJI	492	522	HWI-700370F:168:C7JUKANXX:7:1106:20327:13780	peptide	NP_416715.1|FEATURES|YojI|peptide|YojI	0.999999835315	67.7	31	46.6	1.6e-06	1
TRANSCRIPTIONAL_REGULATORY_PROTEIN_CPXR_CPXR	75	107	HWI-700370F:168:C7JUKANXX:7:1204:7935:73355	unclassified	CP001485.1.gene721.p01|FEATURES|transcriptional_regulatory_protein_CpxR_cpxR|unclassified|transcriptional_regulatory_protein_CpxR_cpxR	0.998154459063	69.7	33	49.7	1.9e-07	1
DFRC	37	69	HWI-700370F:168:C7JUKANXX:7:1113:12274:97217	diaminopyrimidine	AAO04716.1|FEATURES|dfrC|diaminopyrimidine|dfrC	0.999998981375	84.8	33	58.9	3.1e-10	1
VANR	157	188	HWI-700370F:168:C7JUKANXX:7:1308:4051:85642	glycopeptide	gi:947806628:ref:WP_056468082.1:|FEATURES|vanR|glycopeptide|vanR	0.999999998671	65.6	32	46.2	2.1e-06	1
TRUNCATED_PUTATIVE_RESPONSE_REGULATOR_ARLR	148	180	HWI-700370F:168:C7JUKANXX:7:1201:3497:51481	unclassified	gi:446114283:ref:WP_000192138.1:|FEATURES|truncated_putative_response_regulator_ArlR|unclassified|truncated_putative_response_regulator_ArlR	0.999999999554	78.8	33	61.2	6.2e-11	1
RPOB2	365	395	HWI-700370F:168:C7JUKANXX:7:1313:18189:93579	multidrug	BAD59497.1|FEATURES|rpoB2|multidrug|rpoB2	0.999999232405	77.4	31	52.8	2.2e-08	1
FOSB	35	66	HWI-700370F:168:C7JUKANXX:7:1216:13153:19643	fosfomycin	gi:920634270:ref:WP_053032028.1:|FEATURES|fosB|fosfomycin|fosB	1.0	71.9	32	60.5	1.1e-10	1
ANT(4')-IA	160	191	HWI-700370F:168:C7JUKANXX:7:1102:8064:74426	aminoglycoside	gi:1027664803:ref:WP_063609470.1:|FEATURES|ant(4')-Ia|aminoglycoside|ant(4')-Ia	0.999997511945	71.9	32	55.5	3.4e-09	1
VANS	136	168	HWI-700370F:168:C7JUKANXX:7:1216:6896:39879	glycopeptide	EU250284.1.gene6.p01|FEATURES|vanS|glycopeptide|vanS	0.999999625352	60.6	33	45.8	2.7e-06	1
TETT	72	104	HWI-700370F:168:C7JUKANXX:7:1208:15534:12755	tetracycline	AAV80410|FEATURES|tetT|tetracycline|tetT	1.0	66.7	33	51.2	6.4e-08	1
LMRB	254	286	HWI-700370F:168:C7JUKANXX:7:1203:11381:40782	MLS	gi:1007411670:gb:AMQ72759.1:|FEATURES|lmrB|MLS|lmrB	1.0	72.7	33	51.6	4.9e-08	1
STAPHYLOCOCCUS_MUPA_CONFERRING_RESISTANCE_TO_MUPIROCIN	112	144	HWI-700370F:168:C7JUKANXX:7:1201:7601:7102	mupirocin	CAA53189|FEATURES|Staphylococcus_mupA_conferring_resistance_to_mupirocin|mupirocin|Staphylococcus_mupA_conferring_resistance_to_mupirocin	0.999999982902	100.0	33	78.2	4.9e-16	1
BCRA	113	144	HWI-700370F:168:C7JUKANXX:7:1314:20421:87908	bacitracin	gi:507044560:ref:WP_016115614.1:|FEATURES|bcrA|bacitracin|bcrA	0.999999960771	62.5	32	45.1	4.6e-06	1
MSRA	348	380	HWI-700370F:168:C7JUKANXX:7:1115:5864:66520	MLS	gi:686335175:ref:WP_031881860.1:|FEATURES|msrA|MLS|msrA	1.0	100.0	33	70.5	1.0e-13	1
MAJOR_FACILITATOR_SUPERFAMILY_TRANSPORTER	326	357	HWI-700370F:168:C7JUKANXX:7:1112:19016:49236	multidrug	NC_002952.2859362.p01|FEATURES|major_facilitator_superfamily_transporter|multidrug|major_facilitator_superfamily_transporter	0.999999789159	84.4	32	63.2	1.6e-11	1
NORA	248	280	HWI-700370F:168:C7JUKANXX:7:2105:13023:94924	multidrug	YP_302113|FEATURES|norA|multidrug|norA	1.0	100.0	33	70.1	1.3e-13	1
STAPHYLOCOCCUS_MUPA_CONFERRING_RESISTANCE_TO_MUPIROCIN	114	146	HWI-700370F:168:C7JUKANXX:7:1110:7849:80948	mupirocin	CAA53189|FEATURES|Staphylococcus_mupA_conferring_resistance_to_mupirocin|mupirocin|Staphylococcus_mupA_conferring_resistance_to_mupirocin	0.999999430222	60.6	33	55.8	2.6e-09	1
VANRI	52	84	HWI-700370F:168:C7JUKANXX:7:1110:5451:2677	glycopeptide	WP_011461303.1|FEATURES|vanRI|glycopeptide|vanRI	0.999995460606	60.6	33	45.1	4.6e-06	1
MULTIDRUG_ABC_TRANSPORTER	550	582	HWI-700370F:168:C7JUKANXX:7:1305:10958:19578	multidrug	gi:695887424:ref:WP_032788534.1:|FEATURES|multidrug_ABC_transporter|multidrug|multidrug_ABC_transporter	1.0	60.6	33	46.6	1.6e-06	1
MEPA	211	243	HWI-700370F:168:C7JUKANXX:7:1112:5171:57141	multidrug	YP_302230|FEATURES|mepA|multidrug|mepA	1.0	97.0	33	65.5	3.3e-12	1
LSA	4	36	HWI-700370F:168:C7JUKANXX:7:2208:16319:36987	MLS	gi:738272573:ref:WP_036227195.1:|FEATURES|lsa|MLS|lsa	1.0	84.8	33	65.9	2.5e-12	1
RPOB2	275	307	HWI-700370F:168:C7JUKANXX:7:1102:4844:93210	multidrug	BAD59497.1|FEATURES|rpoB2|multidrug|rpoB2	0.999998955558	63.6	33	45.1	4.6e-06	1
EFRB	200	231	HWI-700370F:168:C7JUKANXX:7:2211:20775:32913	multidrug	CDO61516.1|FEATURES|efrB|multidrug|efrB	1.0	78.1	32	54.7	5.8e-09	1
FMTC	765	797	HWI-700370F:168:C7JUKANXX:7:1316:16041:16171	beta-lactam	gi:1031796384:ref:WP_064136479.1:|FEATURES|fmtC|beta-lactam|fmtC	1.0	90.9	33	65.1	4.3e-12	1
STAPHYLOCOCCUS_MUPA_CONFERRING_RESISTANCE_TO_MUPIROCIN	422	454	HWI-700370F:168:C7JUKANXX:7:2112:14127:48786	mupirocin	CAA53189|FEATURES|Staphylococcus_mupA_conferring_resistance_to_mupirocin|mupirocin|Staphylococcus_mupA_conferring_resistance_to_mupirocin	0.999999986253	100.0	33	79.7	1.7e-16	1
MECR1	423	455	HWI-700370F:168:C7JUKANXX:7:2106:12237:46509	beta-lactam	gi:1006694739:ref:WP_061822031.1:|FEATURES|mecR1|beta-lactam|mecR1	1.0	100.0	33	77.0	1.1e-15	1
MULTIDRUG_ABC_TRANSPORTER	438	468	HWI-700370F:168:C7JUKANXX:7:2108:19613:69011	multidrug	gi:686242239:ref:WP_031833460.1:|FEATURES|multidrug_ABC_transporter|multidrug|multidrug_ABC_transporter	1.0	64.5	31	45.4	3.5e-06	1
VANS	391	421	HWI-700370F:168:C7JUKANXX:7:1114:10647:77086	glycopeptide	JF802084.2.gene5.p01|FEATURES|vanS|glycopeptide|vanS	0.999999999585	67.7	31	47.4	9.3e-07	1
MEPA	283	313	HWI-700370F:168:C7JUKANXX:7:1206:8883:47575	multidrug	gi:686157080:ref:WP_031788612.1:|FEATURES|mepA|multidrug|mepA	1.0	77.4	31	53.5	1.3e-08	1
MACB	142	174	HWI-700370F:168:C7JUKANXX:7:1213:10608:6965	MLS	gi:446110330:ref:WP_000188185.1:|FEATURES|macB|MLS|macB	1.0	72.7	33	48.9	3.2e-07	1
FMTC	287	319	HWI-700370F:168:C7JUKANXX:7:1213:9068:78219	beta-lactam	gi:446993874:ref:WP_001071130.1:|FEATURES|fmtC|beta-lactam|fmtC	1.0	81.8	33	57.4	9.0e-10	1
VATB	133	165	HWI-700370F:168:C7JUKANXX:7:1116:12580:99407	MLS	YP_002861121|FEATURES|vatB|MLS|vatB	1.0	66.7	33	50.8	8.4e-08	1
TETB(46)	373	403	HWI-700370F:168:C7JUKANXX:7:1209:20550:72721	tetracycline	AET10445.1|FEATURES|tetB(46)|tetracycline|tetB(46)	0.999999712315	71.0	31	49.3	2.4e-07	1
MEPA	40	72	HWI-700370F:168:C7JUKANXX:7:2110:17173:76324	multidrug	gi:488374619:ref:WP_002444004.1:|FEATURES|mepA|multidrug|mepA	1.0	93.9	33	66.2	1.9e-12	1
STAPHYLOCOCCUS_MUPA_CONFERRING_RESISTANCE_TO_MUPIROCIN	743	775	HWI-700370F:168:C7JUKANXX:7:2103:11522:33841	mupirocin	CAA53189|FEATURES|Staphylococcus_mupA_conferring_resistance_to_mupirocin|mupirocin|Staphylococcus_mupA_conferring_resistance_to_mupirocin	0.999999959106	100.0	33	72.4	2.7e-14	1
TRUNCATED_PUTATIVE_RESPONSE_REGULATOR_ARLR	73	103	HWI-700370F:168:C7JUKANXX:7:2113:4320:31192	unclassified	HE999704.1.gene1528.p01|FEATURES|truncated_putative_response_regulator_ArlR|unclassified|truncated_putative_response_regulator_ArlR	0.999996725658	64.5	31	48.5	4.2e-07	1
NORA	158	190	HWI-700370F:168:C7JUKANXX:7:2111:14026:11389	multidrug	YP_302113|FEATURES|norA|multidrug|norA	1.0	100.0	33	70.1	1.3e-13	1
ANT(4')-IA	73	105	HWI-700370F:168:C7JUKANXX:7:2102:16262:27985	aminoglycoside	EF540343.1.gene1.p01|FEATURES|ant(4')-Ia|aminoglycoside|ant(4')-Ia	0.999999999991	81.8	33	61.2	6.2e-11	1
TET(K)	330	362	HWI-700370F:168:C7JUKANXX:7:1309:10489:62505	tetracycline	YP_003283625.1|FEATURES|tet(K)|tetracycline|tet(K)	0.99999994995	100.0	33	67.8	6.6e-13	1
MACB	127	159	HWI-700370F:168:C7JUKANXX:7:1107:3739:67423	MLS	gi:895903124:ref:WP_049003730.1:|FEATURES|macB|MLS|macB	1.0	69.7	33	49.7	1.9e-07	1
RPOB2	571	603	HWI-700370F:168:C7JUKANXX:7:2111:15507:62887	multidrug	BAD59497.1|FEATURES|rpoB2|multidrug|rpoB2	0.999999359345	81.8	33	58.5	4.0e-10	1
MSBA	497	529	HWI-700370F:168:C7JUKANXX:7:2205:8441:43439	nitroimidazole	NP_415434.1|FEATURES|msbA|nitroimidazole|msbA	0.999705758816	63.6	33	45.4	3.5e-06	1
MULTIDRUG_ABC_TRANSPORTER	479	509	HWI-700370F:168:C7JUKANXX:7:1306:17011:25628	multidrug	gi:1031799645:ref:WP_064138838.1:|FEATURES|multidrug_ABC_transporter|multidrug|multidrug_ABC_transporter	1.0	64.5	31	47.0	1.2e-06	1
RPOB2	1056	1088	HWI-700370F:168:C7JUKANXX:7:2206:15790:37909	multidrug	BAD59497.1|FEATURES|rpoB2|multidrug|rpoB2	0.999999259158	78.8	33	58.9	3.1e-10	1
EFRB	191	223	HWI-700370F:168:C7JUKANXX:7:1212:2181:43704	multidrug	CDO61516.1|FEATURES|efrB|multidrug|efrB	1.0	60.6	33	46.6	1.6e-06	1
TETA(46)	538	569	HWI-700370F:168:C7JUKANXX:7:2215:12378:74710	tetracycline	AET10444.1|FEATURES|tetA(46)|tetracycline|tetA(46)	0.999999952774	65.6	32	49.3	2.4e-07	1
PATA	265	296	HWI-700370F:168:C7JUKANXX:7:1103:10522:73917	fluoroquinolone	NP_417544.5|FEATURES|patA|fluoroquinolone|patA	0.999989669364	62.5	32	45.1	4.6e-06	1
MSRA	335	367	HWI-700370F:168:C7JUKANXX:7:1206:9328:10997	MLS	gi:686335175:ref:WP_031881860.1:|FEATURES|msrA|MLS|msrA	1.0	100.0	33	71.2	6.0e-14	1
OMPR	95	128	HWI-700370F:168:C7JUKANXX:7:2110:15218:42006	multidrug	gi:479873665:gb:ENU25063.1:|FEATURES|ompR|multidrug|ompR	0.99999364498	61.8	34	44.7	6.0e-06	1
STAPHYLOCOCCUS_MUPA_CONFERRING_RESISTANCE_TO_MUPIROCIN	118	150	HWI-700370F:168:C7JUKANXX:7:1302:4945:20659	mupirocin	CAA53189|FEATURES|Staphylococcus_mupA_conferring_resistance_to_mupirocin|mupirocin|Staphylococcus_mupA_conferring_resistance_to_mupirocin	0.999999980752	100.0	33	77.4	8.4e-16	1
MAJOR_FACILITATOR_SUPERFAMILY_TRANSPORTER	512	544	HWI-700370F:168:C7JUKANXX:7:2204:8561:77610	multidrug	NC_002952.2859362.p01|FEATURES|major_facilitator_superfamily_transporter|multidrug|major_facilitator_superfamily_transporter	0.999999705132	63.6	33	45.1	4.6e-06	1
VANR	80	110	HWI-700370F:168:C7JUKANXX:7:2316:13182:77086	glycopeptide	AF155139.2.gene2.p01|FEATURES|vanR|glycopeptide|vanR	1.0	64.5	31	49.7	1.9e-07	1
MAJOR_FACILITATOR_SUPERFAMILY_TRANSPORTER	283	315	HWI-700370F:168:C7JUKANXX:7:1202:4748:11528	multidrug	NC_002952.2859362.p01|FEATURES|major_facilitator_superfamily_transporter|multidrug|major_facilitator_superfamily_transporter	0.999999871613	75.8	33	63.9	9.6e-12	1
MAJOR_FACILITATOR_SUPERFAMILY_TRANSPORTER	326	357	HWI-700370F:168:C7JUKANXX:7:2206:6756:95423	multidrug	NC_002952.2859362.p01|FEATURES|major_facilitator_superfamily_transporter|multidrug|major_facilitator_superfamily_transporter	0.999999782247	84.4	32	63.2	1.6e-11	1
RPOB2	1040	1072	HWI-700370F:168:C7JUKANXX:7:1104:6535:13120	multidrug	BAD59497.1|FEATURES|rpoB2|multidrug|rpoB2	0.999999494009	87.9	33	67.4	8.6e-13	1
VANS	389	421	HWI-700370F:168:C7JUKANXX:7:1301:19442:32449	glycopeptide	JF802084.2.gene5.p01|FEATURES|vanS|glycopeptide|vanS	0.999999684742	63.6	33	46.6	1.6e-06	1
LMRD	454	485	HWI-700370F:168:C7JUKANXX:7:1206:20015:35545	MLS	ABF66027.1|FEATURES|lmrD|MLS|lmrD	0.999999959568	62.5	32	45.4	3.5e-06	1
RPOB2	658	690	HWI-700370F:168:C7JUKANXX:7:1210:13675:22979	multidrug	BAD59497.1|FEATURES|rpoB2|multidrug|rpoB2	0.999999007213	60.6	33	46.2	2.1e-06	1
EMRB-QACA_FAMILY_MAJOR_FACILITATOR_TRANSPORTER	219	251	HWI-700370F:168:C7JUKANXX:7:1108:11656:35082	multidrug	AE016830.1.gene424.p01|FEATURES|EmrB-QacA_family_major_facilitator_transporter|multidrug|EmrB-QacA_family_major_facilitator_transporter	0.999998690773	93.9	33	65.1	4.3e-12	1
MEXD	955	986	HWI-700370F:168:C7JUKANXX:7:2208:8750:55407	multidrug	gi:553756961:ref:WP_023089641.1:|FEATURES|mexD|multidrug|mexD	0.999999999996	65.6	32	45.8	2.7e-06	1
MSBA	491	522	HWI-700370F:168:C7JUKANXX:7:1106:6050:68211	nitroimidazole	NP_415434.1|FEATURES|msbA|nitroimidazole|msbA	0.990059630065	71.9	32	45.4	3.5e-06	1
MECA	473	505	HWI-700370F:168:C7JUKANXX:7:1206:17185:6380	beta-lactam	gi:686337277:ref:WP_031882888.1:|FEATURES|mecA|beta-lactam|mecA	1.0	100.0	33	71.6	4.6e-14	1
TRUNCATED_PUTATIVE_RESPONSE_REGULATOR_ARLR	181	213	HWI-700370F:168:C7JUKANXX:7:1314:11182:55545	unclassified	AE015929.1.gene1106.p01|FEATURES|truncated_putative_response_regulator_ArlR|unclassified|truncated_putative_response_regulator_ArlR	0.999999999993	87.9	33	62.0	3.6e-11	1
MSBA	481	512	HWI-700370F:168:C7JUKANXX:7:1210:13697:77659	nitroimidazole	NP_415434.1|FEATURES|msbA|nitroimidazole|msbA	0.999847421211	75.0	32	50.8	8.4e-08	1
EMRB-QACA_FAMILY_MAJOR_FACILITATOR_TRANSPORTER	160	192	HWI-700370F:168:C7JUKANXX:7:1316:18278:62727	multidrug	AE016830.1.gene424.p01|FEATURES|EmrB-QacA_family_major_facilitator_transporter|multidrug|EmrB-QacA_family_major_facilitator_transporter	0.999997418672	60.6	33	47.4	9.3e-07	1
MULTIDRUG_ABC_TRANSPORTER	478	509	HWI-700370F:168:C7JUKANXX:7:2108:19510:4741	multidrug	gi:686364868:ref:WP_031893738.1:|FEATURES|multidrug_ABC_transporter|multidrug|multidrug_ABC_transporter	1.0	93.8	32	60.8	8.1e-11	1
NORA	111	143	HWI-700370F:168:C7JUKANXX:7:2213:4925:9043	multidrug	YP_302113|FEATURES|norA|multidrug|norA	1.0	100.0	33	68.2	5.1e-13	1
TET32	582	614	HWI-700370F:168:C7JUKANXX:7:2204:11517:25309	tetracycline	ABV82120|FEATURES|tet32|tetracycline|tet32	1.0	100.0	33	74.3	7.1e-15	1
MULTIDRUG_ABC_TRANSPORTER	549	580	HWI-700370F:168:C7JUKANXX:7:2211:14290:61114	multidrug	gi:860594225:ref:WP_048475168.1:|FEATURES|multidrug_ABC_transporter|multidrug|multidrug_ABC_transporter	1.0	71.9	32	51.6	4.9e-08	1
TETM	66	96	HWI-700370F:168:C7JUKANXX:7:1305:19112:72292	tetracycline	X04388.gene.p01|FEATURES|tetM|tetracycline|tetM	0.999999999794	71.0	31	48.1	5.4e-07	1
LMRB	254	285	HWI-700370F:168:C7JUKANXX:7:1211:13960:3362	MLS	gi:695815041:ref:WP_032728901.1:|FEATURES|lmrB|MLS|lmrB	1.0	75.0	32	57.0	1.2e-09	1
BCRA	128	160	HWI-700370F:168:C7JUKANXX:7:2205:17106:84619	bacitracin	gi:507044560:ref:WP_016115614.1:|FEATURES|bcrA|bacitracin|bcrA	1.0	69.7	33	48.9	3.2e-07	1
FUSD	12	44	HWI-700370F:168:C7JUKANXX:7:1113:7895:22768	fusidic-acid	WP_011303797|FEATURES|fusD|fusidic-acid|fusD	0.99952895347	100.0	33	68.9	3.0e-13	1
VATB	126	156	HWI-700370F:168:C7JUKANXX:7:1109:13065:39200	MLS	YP_001785579|FEATURES|vatB|MLS|vatB	0.999999999894	64.5	31	47.4	9.3e-07	1
LMRB	309	341	HWI-700370F:168:C7JUKANXX:7:2110:17042:31278	MLS	ZP_03589930|FEATURES|lmrB|MLS|lmrB	1.0	78.8	33	62.8	2.1e-11	1
ARLS	413	445	HWI-700370F:168:C7JUKANXX:7:2106:16664:77858	multidrug	YP_499945.1|FEATURES|arlS|multidrug|arlS	0.999997700017	66.7	33	46.6	1.6e-06	1
MULTIDRUG_ABC_TRANSPORTER	173	205	HWI-700370F:168:C7JUKANXX:7:1102:17731:63161	multidrug	gi:686364868:ref:WP_031893738.1:|FEATURES|multidrug_ABC_transporter|multidrug|multidrug_ABC_transporter	1.0	90.9	33	63.5	1.2e-11	1
STAPHYLOCOCCUS_MUPA_CONFERRING_RESISTANCE_TO_MUPIROCIN	5	37	HWI-700370F:168:C7JUKANXX:7:1104:4311:21054	mupirocin	CAA53189|FEATURES|Staphylococcus_mupA_conferring_resistance_to_mupirocin|mupirocin|Staphylococcus_mupA_conferring_resistance_to_mupirocin	0.999999945412	100.0	33	71.6	4.6e-14	1
MACB	142	174	HWI-700370F:168:C7JUKANXX:7:2102:13042:82255	MLS	gi:446110330:ref:WP_000188185.1:|FEATURES|macB|MLS|macB	1.0	72.7	33	48.1	5.4e-07	1
QACB	390	422	HWI-700370F:168:C7JUKANXX:7:2114:1623:35625	multidrug	AAK38457|FEATURES|qacB|multidrug|qacB	0.915896139169	100.0	33	67.0	1.1e-12	1
FOSB	34	64	HWI-700370F:168:C7JUKANXX:7:2203:10113:21625	fosfomycin	gi:1043076557:ref:WP_065338388.1:|FEATURES|fosB|fosfomycin|fosB	1.0	87.1	31	64.7	5.6e-12	1
VGAA	121	153	HWI-700370F:168:C7JUKANXX:7:1308:5684:58777	MLS	DQ823382.1.gene1.p01|FEATURES|vgaA|MLS|vgaA	1.0	100.0	33	76.3	1.9e-15	1
TET(K)	12	44	HWI-700370F:168:C7JUKANXX:7:1108:9548:12975	tetracycline	YP_003283625.1|FEATURES|tet(K)|tetracycline|tet(K)	0.999999971817	100.0	33	71.6	4.6e-14	1
STAPHYLOCOCCUS_MUPA_CONFERRING_RESISTANCE_TO_MUPIROCIN	96	128	HWI-700370F:168:C7JUKANXX:7:2208:7037:63655	mupirocin	CAA53189|FEATURES|Staphylococcus_mupA_conferring_resistance_to_mupirocin|mupirocin|Staphylococcus_mupA_conferring_resistance_to_mupirocin	0.999999950934	100.0	33	75.1	4.1e-15	1
MEPA	29	61	HWI-700370F:168:C7JUKANXX:7:2209:12810:70842	multidrug	gi:488374619:ref:WP_002444004.1:|FEATURES|mepA|multidrug|mepA	1.0	97.0	33	66.2	1.9e-12	1
TAEA	482	514	HWI-700370F:168:C7JUKANXX:7:1104:13636:74490	pleuromutilin	APB03219.1|FEATURES|TaeA|pleuromutilin|TaeA	0.999813247237	81.8	33	63.2	1.6e-11	1
MULTIDRUG_ABC_TRANSPORTER	472	504	HWI-700370F:168:C7JUKANXX:7:1214:15180:40902	multidrug	gi:686364868:ref:WP_031893738.1:|FEATURES|multidrug_ABC_transporter|multidrug|multidrug_ABC_transporter	1.0	72.7	33	53.5	1.3e-08	1
RPOB2	1067	1098	HWI-700370F:168:C7JUKANXX:7:1110:16609:78586	multidrug	BAD59497.1|FEATURES|rpoB2|multidrug|rpoB2	0.999999388487	81.2	32	60.1	1.4e-10	1
LLMA_23S_RIBOSOMAL_RNA_METHYLTRANSFERASE	78	109	HWI-700370F:168:C7JUKANXX:7:2204:18512:76418	MLS	APB03216.1|FEATURES|LlmA_23S_ribosomal_RNA_methyltransferase|MLS|LlmA_23S_ribosomal_RNA_methyltransferase	0.999999963459	84.4	32	66.2	1.9e-12	1
TETB(60)	361	393	HWI-700370F:168:C7JUKANXX:7:2111:18360:19452	tetracycline	ANZ79241.1|FEATURES|tetB(60)|tetracycline|tetB(60)	0.999999999949	81.8	33	61.6	4.7e-11	1
BCRA	144	176	HWI-700370F:168:C7JUKANXX:7:1303:20374:63218	bacitracin	gi:445996723:ref:WP_000074578.1:|FEATURES|bcrA|bacitracin|bcrA	1.0	75.8	33	51.6	4.9e-08	1
FOSB	45	76	HWI-700370F:168:C7JUKANXX:7:1311:14676:85213	fosfomycin	gi:835427938:ref:WP_047502624.1:|FEATURES|fosB|fosfomycin|fosB	1.0	90.6	32	68.2	5.1e-13	1
BLT	222	252	HWI-700370F:168:C7JUKANXX:7:2203:10142:89372	multidrug	AAC36944.1|FEATURES|blt|multidrug|blt	0.999999890986	71.0	31	51.6	4.9e-08	1
LSA	403	435	HWI-700370F:168:C7JUKANXX:7:2109:3833:80784	MLS	AJ579365.gene.p01|FEATURES|lsa|MLS|lsa	1.0	78.8	33	56.6	1.5e-09	1
VANL	99	131	HWI-700370F:168:C7JUKANXX:7:1303:10707:63395	glycopeptide	ABX54687.1|FEATURES|vanL|glycopeptide|vanL	0.999999999999	60.6	33	45.1	4.6e-06	1
RPOB2	266	298	HWI-700370F:168:C7JUKANXX:7:2108:5266:50378	multidrug	BAD59497.1|FEATURES|rpoB2|multidrug|rpoB2	0.999999286766	90.9	33	64.7	5.6e-12	1
ERM(33)	195	227	HWI-700370F:168:C7JUKANXX:7:2215:15441:89305	MLS	AJ313523.1.orf0.gene.p01|FEATURES|erm(33)|MLS|erm(33)	1.0	97.0	33	69.7	1.7e-13	1
TETB(60)	360	392	HWI-700370F:168:C7JUKANXX:7:1110:3217:51145	tetracycline	ANZ79241.1|FEATURES|tetB(60)|tetracycline|tetB(60)	0.999999999943	81.8	33	62.4	2.8e-11	1
TRUNCATED_PUTATIVE_RESPONSE_REGULATOR_ARLR	87	117	HWI-700370F:168:C7JUKANXX:7:1115:10264:2425	unclassified	AE015929.1.gene1106.p01|FEATURES|truncated_putative_response_regulator_ArlR|unclassified|truncated_putative_response_regulator_ArlR	0.999999999953	74.2	31	49.7	1.9e-07	1
PATA	272	304	HWI-700370F:168:C7JUKANXX:7:2108:16165:85797	fluoroquinolone	NP_417544.5|FEATURES|patA|fluoroquinolone|patA	0.999994005853	60.6	33	48.5	4.2e-07	1
FOSB	44	76	HWI-700370F:168:C7JUKANXX:7:2111:3905:60981	fosfomycin	gi:835427938:ref:WP_047502624.1:|FEATURES|fosB|fosfomycin|fosB	1.0	90.9	33	70.5	1.0e-13	1
MULTIDRUG_ABC_TRANSPORTER	94	126	HWI-700370F:168:C7JUKANXX:7:1105:19308:84914	multidrug	gi:686364868:ref:WP_031893738.1:|FEATURES|multidrug_ABC_transporter|multidrug|multidrug_ABC_transporter	1.0	93.9	33	65.5	3.3e-12	1
YKKC	32	62	HWI-700370F:168:C7JUKANXX:7:1109:14429:93062	multidrug	gi:489421662:ref:WP_003327390.1:|FEATURES|ykkC|multidrug|ykkC	0.999999999398	67.7	31	48.9	3.2e-07	1
LLMA_23S_RIBOSOMAL_RNA_METHYLTRANSFERASE	191	222	HWI-700370F:168:C7JUKANXX:7:1314:11366:18260	MLS	APB03216.1|FEATURES|LlmA_23S_ribosomal_RNA_methyltransferase|MLS|LlmA_23S_ribosomal_RNA_methyltransferase	0.999999976849	93.8	32	70.5	1.0e-13	1
MAJOR_FACILITATOR_SUPERFAMILY_TRANSPORTER	316	346	HWI-700370F:168:C7JUKANXX:7:2216:21120:51502	multidrug	NC_002952.2859362.p01|FEATURES|major_facilitator_superfamily_transporter|multidrug|major_facilitator_superfamily_transporter	0.99999982581	77.4	31	56.6	1.5e-09	1
LLMA_23S_RIBOSOMAL_RNA_METHYLTRANSFERASE	247	279	HWI-700370F:168:C7JUKANXX:7:2107:3900:36717	MLS	APB03216.1|FEATURES|LlmA_23S_ribosomal_RNA_methyltransferase|MLS|LlmA_23S_ribosomal_RNA_methyltransferase	0.99999994405	84.8	33	62.4	2.8e-11	1
RPHB	23	55	HWI-700370F:168:C7JUKANXX:7:2105:6402:42499	rifamycin	APB03222.1|FEATURES|rphB|rifamycin|rphB	0.999987900514	81.8	33	63.2	1.6e-11	1
EFRA	322	354	HWI-700370F:168:C7JUKANXX:7:1104:15921:100766	multidrug	CDO61513.1|FEATURES|efrA|multidrug|efrA	0.999999070238	63.6	33	52.4	2.9e-08	1
EFRA	390	422	HWI-700370F:168:C7JUKANXX:7:2110:19097:8529	multidrug	CDO61513.1|FEATURES|efrA|multidrug|efrA	0.999999091195	69.7	33	49.7	1.9e-07	1
FMTC	307	339	HWI-700370F:168:C7JUKANXX:7:1102:12263:68320	beta-lactam	gi:1031796384:ref:WP_064136479.1:|FEATURES|fmtC|beta-lactam|fmtC	1.0	81.8	33	57.8	6.9e-10	1
TET(K)	130	162	HWI-700370F:168:C7JUKANXX:7:1313:19254:76641	tetracycline	YP_003283625.1|FEATURES|tet(K)|tetracycline|tet(K)	1.0	100.0	33	68.2	5.1e-13	1
MULTIDRUG_ABC_TRANSPORTER	114	145	HWI-700370F:168:C7JUKANXX:7:1207:13357:58747	multidrug	gi:686364868:ref:WP_031893738.1:|FEATURES|multidrug_ABC_transporter|multidrug|multidrug_ABC_transporter	1.0	100.0	32	67.8	6.6e-13	1
LMRD	202	234	HWI-700370F:168:C7JUKANXX:7:2203:9017:5311	MLS	ABF66027.1|FEATURES|lmrD|MLS|lmrD	0.999872806456	69.7	33	51.6	4.9e-08	1
TETT	71	102	HWI-700370F:168:C7JUKANXX:7:2213:9293:92160	tetracycline	AAV80410|FEATURES|tetT|tetracycline|tetT	1.0	68.8	32	51.2	6.4e-08	1
STAPHYLOCOCCUS_MUPA_CONFERRING_RESISTANCE_TO_MUPIROCIN	66	96	HWI-700370F:168:C7JUKANXX:7:1316:10567:70290	mupirocin	CAA53189|FEATURES|Staphylococcus_mupA_conferring_resistance_to_mupirocin|mupirocin|Staphylococcus_mupA_conferring_resistance_to_mupirocin	0.999998927679	71.0	31	52.0	3.8e-08	1
EMRB-QACA_FAMILY_MAJOR_FACILITATOR_TRANSPORTER	105	137	HWI-700370F:168:C7JUKANXX:7:1316:14245:77908	multidrug	NC_002951.3237419.p01|FEATURES|EmrB-QacA_family_major_facilitator_transporter|multidrug|EmrB-QacA_family_major_facilitator_transporter	0.999999978557	75.8	33	55.1	4.4e-09	1
EMRB-QACA_FAMILY_MAJOR_FACILITATOR_TRANSPORTER	399	431	HWI-700370F:168:C7JUKANXX:7:1201:12636:42009	multidrug	NC_002951.3238155.p01|FEATURES|EmrB-QacA_family_major_facilitator_transporter|multidrug|EmrB-QacA_family_major_facilitator_transporter	0.999999750099	63.6	33	52.0	3.8e-08	1
MULTIDRUG_ABC_TRANSPORTER	473	505	HWI-700370F:168:C7JUKANXX:7:2203:3383:53761	multidrug	gi:1006148426:ref:WP_061732450.1:|FEATURES|multidrug_ABC_transporter|multidrug|multidrug_ABC_transporter	1.0	72.7	33	52.4	2.9e-08	1
AADK	34	66	HWI-700370F:168:C7JUKANXX:7:1108:9878:67530	aminoglycoside	gi:505197081:ref:WP_015384183.1:|FEATURES|aadK|aminoglycoside|aadK	1.0	84.8	33	68.6	3.9e-13	1
MEPA	286	317	HWI-700370F:168:C7JUKANXX:7:2213:8806:67920	multidrug	gi:686155635:ref:WP_031787393.1:|FEATURES|mepA|multidrug|mepA	1.0	87.5	32	60.8	8.1e-11	1
MACB	29	61	HWI-700370F:168:C7JUKANXX:7:1206:5409:85987	MLS	gi:657888313:ref:WP_029592374.1:|FEATURES|macB|MLS|macB	1.0	66.7	33	48.5	4.2e-07	1
OPTRA	361	393	HWI-700370F:168:C7JUKANXX:7:2206:8861:101108	oxazolidinone	AKA86814|FEATURES|optrA|oxazolidinone|optrA	0.999054313963	60.6	33	48.1	5.4e-07	1
ABCA	632	664	HWI-700370F:168:C7JUKANXX:7:1201:8827:21772	multidrug	XP_753111.1|FEATURES|abcA|multidrug|abcA	0.999999613482	66.7	33	56.2	2.0e-09	1
RPHB	35	66	HWI-700370F:168:C7JUKANXX:7:1308:17783:9443	rifamycin	APB03222.1|FEATURES|rphB|rifamycin|rphB	0.999923575994	71.9	32	53.5	1.3e-08	1
TETM	600	632	HWI-700370F:168:C7JUKANXX:7:2107:11947:97744	tetracycline	gi:319894056:gb:ADV76307.1:|FEATURES|tetM|tetracycline|tetM	1.0	100.0	33	73.6	1.2e-14	1
BLT	334	364	HWI-700370F:168:C7JUKANXX:7:2108:6835:60356	multidrug	AAC36944.1|FEATURES|blt|multidrug|blt	1.0	71.0	31	53.1	1.7e-08	1
STAPHYLOCOCCUS_MUPA_CONFERRING_RESISTANCE_TO_MUPIROCIN	766	798	HWI-700370F:168:C7JUKANXX:7:2105:1636:90782	mupirocin	CAA53189|FEATURES|Staphylococcus_mupA_conferring_resistance_to_mupirocin|mupirocin|Staphylococcus_mupA_conferring_resistance_to_mupirocin	0.999999930228	100.0	33	69.7	1.7e-13	1
BCRA	26	56	HWI-700370F:168:C7JUKANXX:7:1114:9939:49974	bacitracin	gi:445996709:ref:WP_000074564.1:|FEATURES|bcrA|bacitracin|bcrA	0.989512021687	61.3	31	45.1	4.6e-06	1
NORB	145	177	HWI-700370F:168:C7JUKANXX:7:2210:20428:81640	fluoroquinolone	gi:738114161:ref:WP_036072414.1:|FEATURES|norB|fluoroquinolone|norB	1.0	69.7	33	58.2	5.2e-10	1
STAPHYLOCOCCUS_MUPA_CONFERRING_RESISTANCE_TO_MUPIROCIN	68	99	HWI-700370F:168:C7JUKANXX:7:2115:2576:53898	mupirocin	CAA53189|FEATURES|Staphylococcus_mupA_conferring_resistance_to_mupirocin|mupirocin|Staphylococcus_mupA_conferring_resistance_to_mupirocin	0.999998684292	68.8	32	50.8	8.4e-08	1
MULTIDRUG_ABC_TRANSPORTER	47	79	HWI-700370F:168:C7JUKANXX:7:1213:19637:28863	multidrug	gi:953521994:ref:WP_058008139.1:|FEATURES|multidrug_ABC_transporter|multidrug|multidrug_ABC_transporter	1.0	75.8	33	55.5	3.4e-09	1
LMRB	392	423	HWI-700370F:168:C7JUKANXX:7:1204:5138:79543	MLS	gi:1007411670:gb:AMQ72759.1:|FEATURES|lmrB|MLS|lmrB	1.0	78.1	32	53.9	9.9e-09	1
TET(K)	84	116	HWI-700370F:168:C7JUKANXX:7:2214:1314:37360	tetracycline	YP_003283625.1|FEATURES|tet(K)|tetracycline|tet(K)	1.0	100.0	33	69.7	1.7e-13	1
MARR	109	141	HWI-700370F:168:C7JUKANXX:7:1106:10061:69224	multidrug	gi:499622949:ref:WP_011303683.1:|FEATURES|marR|multidrug|marR	1.0	97.0	33	64.7	5.6e-12	1
EMRB-QACA_FAMILY_MAJOR_FACILITATOR_TRANSPORTER	112	144	HWI-700370F:168:C7JUKANXX:7:2112:20391:74567	multidrug	gi:409744629:gb:EKN43141.1:|FEATURES|EmrB-QacA_family_major_facilitator_transporter|multidrug|EmrB-QacA_family_major_facilitator_transporter	0.999999914094	69.7	33	51.2	6.4e-08	1
RPHB	273	305	HWI-700370F:168:C7JUKANXX:7:1216:9581:4631	rifamycin	APB03222.1|FEATURES|rphB|rifamycin|rphB	0.999999885888	87.9	33	65.1	4.3e-12	1
LMRB	14	46	HWI-700370F:168:C7JUKANXX:7:1314:18887:4473	MLS	gi:1036324608:gb:OAZ67878.1:|FEATURES|lmrB|MLS|lmrB	1.0	81.8	33	56.2	2.0e-09	1
LSA	413	445	HWI-700370F:168:C7JUKANXX:7:1308:2368:57838	MLS	gi:657210059:ref:WP_029324453.1:|FEATURES|lsa|MLS|lsa	1.0	81.8	33	60.1	1.4e-10	1
STAPHYLOCOCCUS_MUPA_CONFERRING_RESISTANCE_TO_MUPIROCIN	166	198	HWI-700370F:168:C7JUKANXX:7:1207:17981:101236	mupirocin	CAA53189|FEATURES|Staphylococcus_mupA_conferring_resistance_to_mupirocin|mupirocin|Staphylococcus_mupA_conferring_resistance_to_mupirocin	0.999999588886	75.8	33	57.8	6.9e-10	1
LMRB	375	407	HWI-700370F:168:C7JUKANXX:7:2203:13488:92367	MLS	gi:384930133:gb:AFI26811.1:|FEATURES|lmrB|MLS|lmrB	1.0	87.9	33	62.8	2.1e-11	1
STAPHYLOCOCCUS_MUPA_CONFERRING_RESISTANCE_TO_MUPIROCIN	822	853	HWI-700370F:168:C7JUKANXX:7:2113:5732:48214	mupirocin	CAA53189|FEATURES|Staphylococcus_mupA_conferring_resistance_to_mupirocin|mupirocin|Staphylococcus_mupA_conferring_resistance_to_mupirocin	0.999999926919	100.0	32	68.6	3.9e-13	1
ERMC	105	137	HWI-700370F:168:C7JUKANXX:7:2111:4983:13477	MLS	NC_007792.3912746.p01|FEATURES|ermC|MLS|ermC	1.0	100.0	33	68.6	3.9e-13	1
TETA	55	86	HWI-700370F:168:C7JUKANXX:7:1215:1313:10530	tetracycline	gi:636674341:gb:AIA15198.1:|FEATURES|tetA|tetracycline|tetA	0.999999999963	62.5	32	45.1	4.6e-06	1
ARLS	231	263	HWI-700370F:168:C7JUKANXX:7:2209:13704:88558	multidrug	YP_499945.1|FEATURES|arlS|multidrug|arlS	0.999999105609	97.0	33	70.5	1.0e-13	1
TETB(46)	370	402	HWI-700370F:168:C7JUKANXX:7:2212:2612:30487	tetracycline	AET10445.1|FEATURES|tetB(46)|tetracycline|tetB(46)	0.999999999947	69.7	33	52.4	2.9e-08	1
AADK	247	279	HWI-700370F:168:C7JUKANXX:7:1312:15260:57801	aminoglycoside	gi:505197081:ref:WP_015384183.1:|FEATURES|aadK|aminoglycoside|aadK	1.0	72.7	33	55.8	2.6e-09	1
BAES	396	428	HWI-700370F:168:C7JUKANXX:7:1312:18721:50205	multidrug	BAA15934.1|FEATURES|baeS|multidrug|baeS	0.999999975161	63.6	33	47.4	9.3e-07	1
TETL	355	385	HWI-700370F:168:C7JUKANXX:7:1104:17556:33609	tetracycline	gi:504873274:ref:WP_015060376.1:|FEATURES|tetL|tetracycline|tetL	0.999999999998	67.7	31	44.7	6.0e-06	1
RPOB2	892	924	HWI-700370F:168:C7JUKANXX:7:2210:11116:2939	multidrug	BAD59497.1|FEATURES|rpoB2|multidrug|rpoB2	0.999999320484	72.7	33	56.6	1.5e-09	1
MULTIDRUG_ABC_TRANSPORTER	522	554	HWI-700370F:168:C7JUKANXX:7:1214:6823:32611	multidrug	gi:686364868:ref:WP_031893738.1:|FEATURES|multidrug_ABC_transporter|multidrug|multidrug_ABC_transporter	1.0	87.9	33	59.7	1.8e-10	1
MACB	128	159	HWI-700370F:168:C7JUKANXX:7:2103:14346:41078	MLS	gi:502669352:ref:WP_012905216.1:|FEATURES|macB|MLS|macB	1.0	68.8	32	50.4	1.1e-07	1
TAEA	447	479	HWI-700370F:168:C7JUKANXX:7:2215:18251:79491	pleuromutilin	APB03219.1|FEATURES|TaeA|pleuromutilin|TaeA	0.999568928328	72.7	33	53.5	1.3e-08	1
TAEA	487	519	HWI-700370F:168:C7JUKANXX:7:1301:2267:52648	pleuromutilin	APB03219.1|FEATURES|TaeA|pleuromutilin|TaeA	0.999799725236	78.8	33	62.0	3.6e-11	1
AAD(9)	218	250	HWI-700370F:168:C7JUKANXX:7:1315:13074:8978	aminoglycoside	AAX54909|FEATURES|aad(9)|aminoglycoside|aad(9)	0.999996560327	100.0	33	73.6	1.2e-14	1
TAEA	451	483	HWI-700370F:168:C7JUKANXX:7:1208:7843:47169	pleuromutilin	APB03219.1|FEATURES|TaeA|pleuromutilin|TaeA	0.999736852503	97.0	33	63.9	9.6e-12	1
MPHC	200	232	HWI-700370F:168:C7JUKANXX:7:1206:11365:87679	MLS	YP_001569069|FEATURES|mphC|MLS|mphC	1.0	100.0	33	75.5	3.2e-15	1
TRUNCATED_PUTATIVE_RESPONSE_REGULATOR_ARLR	156	188	HWI-700370F:168:C7JUKANXX:7:1113:14844:91613	unclassified	AE015929.1.gene1106.p01|FEATURES|truncated_putative_response_regulator_ArlR|unclassified|truncated_putative_response_regulator_ArlR	0.999999999572	84.8	33	62.4	2.8e-11	1
TRUNCATED_PUTATIVE_RESPONSE_REGULATOR_ARLR	90	122	HWI-700370F:168:C7JUKANXX:7:2213:8558:52728	unclassified	gi:446114283:ref:WP_000192138.1:|FEATURES|truncated_putative_response_regulator_ArlR|unclassified|truncated_putative_response_regulator_ArlR	0.999992736422	87.9	33	63.9	9.6e-12	1
MAJOR_FACILITATOR_SUPERFAMILY_TRANSPORTER	519	551	HWI-700370F:168:C7JUKANXX:7:2111:10251:28324	multidrug	NC_002952.2859362.p01|FEATURES|major_facilitator_superfamily_transporter|multidrug|major_facilitator_superfamily_transporter	0.99999973933	66.7	33	47.8	7.1e-07	1
AADD	16	46	HWI-700370F:168:C7JUKANXX:7:2212:3321:93834	aminoglycoside	ACC96132|FEATURES|aadD|aminoglycoside|aadD	0.999819920839	64.5	31	47.4	9.3e-07	1
EMRB-QACA_FAMILY_MAJOR_FACILITATOR_TRANSPORTER	19	51	HWI-700370F:168:C7JUKANXX:7:1313:12703:97486	multidrug	NC_002951.3237419.p01|FEATURES|EmrB-QacA_family_major_facilitator_transporter|multidrug|EmrB-QacA_family_major_facilitator_transporter	0.999999944648	63.6	33	44.7	6.0e-06	1
MACB	24	54	HWI-700370F:168:C7JUKANXX:7:1216:12139:59224	MLS	gi:749017716:ref:WP_040076354.1:|FEATURES|macB|MLS|macB	1.0	67.7	31	46.2	2.1e-06	1
TETB(46)	506	538	HWI-700370F:168:C7JUKANXX:7:1214:18783:59933	tetracycline	AET10445.1|FEATURES|tetB(46)|tetracycline|tetB(46)	0.999999736535	75.8	33	49.7	1.9e-07	1
MEPA	54	85	HWI-700370F:168:C7JUKANXX:7:1214:19135:50494	multidrug	ZP_04679156|FEATURES|mepA|multidrug|mepA	1.0	65.6	32	49.3	2.4e-07	1
NORB	266	297	HWI-700370F:168:C7JUKANXX:7:1112:8993:52003	fluoroquinolone	gi:494742298:ref:WP_007477706.1:|FEATURES|norB|fluoroquinolone|norB	1.0	81.2	32	54.3	7.6e-09	1
MAJOR_FACILITATOR_SUPERFAMILY_TRANSPORTER	14	46	HWI-700370F:168:C7JUKANXX:7:2209:20324:47472	multidrug	AE016830.1.gene1357.p01|FEATURES|major_facilitator_superfamily_transporter|multidrug|major_facilitator_superfamily_transporter	0.999997553629	69.7	33	50.4	1.1e-07	1
LMRD	628	660	HWI-700370F:168:C7JUKANXX:7:1203:18825:33104	MLS	ABF66027.1|FEATURES|lmrD|MLS|lmrD	0.999993200821	63.6	33	51.2	6.4e-08	1
EFRB	327	359	HWI-700370F:168:C7JUKANXX:7:1213:10435:83449	multidrug	CDO61516.1|FEATURES|efrB|multidrug|efrB	0.999996721887	60.6	33	44.7	6.0e-06	1
MULTIDRUG_ABC_TRANSPORTER	567	597	HWI-700370F:168:C7JUKANXX:7:2211:17542:48635	multidrug	gi:748767925:ref:WP_040019608.1:|FEATURES|multidrug_ABC_transporter|multidrug|multidrug_ABC_transporter	0.999999999984	71.0	31	47.8	7.1e-07	1
EMRB-QACA_FAMILY_MAJOR_FACILITATOR_TRANSPORTER	226	257	HWI-700370F:168:C7JUKANXX:7:2102:7164:85947	multidrug	AE016830.1.gene424.p01|FEATURES|EmrB-QacA_family_major_facilitator_transporter|multidrug|EmrB-QacA_family_major_facilitator_transporter	0.999997312542	68.8	32	46.6	1.6e-06	1
LLMA_23S_RIBOSOMAL_RNA_METHYLTRANSFERASE	187	219	HWI-700370F:168:C7JUKANXX:7:1115:14063:43702	MLS	APB03216.1|FEATURES|LlmA_23S_ribosomal_RNA_methyltransferase|MLS|LlmA_23S_ribosomal_RNA_methyltransferase	0.999999977803	90.9	33	70.9	7.8e-14	1
ERMA	149	181	HWI-700370F:168:C7JUKANXX:7:1212:6937:52419	MLS	BAC53825|FEATURES|ermA|MLS|ermA	1.0	100.0	33	71.6	4.6e-14	1
MACB	20	50	HWI-700370F:168:C7JUKANXX:7:2202:7361:22183	MLS	gi:494938585:ref:WP_007664615.1:|FEATURES|macB|MLS|macB	1.0	67.7	31	45.4	3.5e-06	1
STAPHYLOCOCCUS_MUPA_CONFERRING_RESISTANCE_TO_MUPIROCIN	359	391	HWI-700370F:168:C7JUKANXX:7:2113:2978:32311	mupirocin	CAA53189|FEATURES|Staphylococcus_mupA_conferring_resistance_to_mupirocin|mupirocin|Staphylococcus_mupA_conferring_resistance_to_mupirocin	0.999999633124	66.7	33	58.5	4.0e-10	1
MULTIDRUG_ABC_TRANSPORTER	479	509	HWI-700370F:168:C7JUKANXX:7:1209:11664:40076	multidrug	gi:1031799645:ref:WP_064138838.1:|FEATURES|multidrug_ABC_transporter|multidrug|multidrug_ABC_transporter	1.0	64.5	31	47.0	1.2e-06	1
OPTRA	197	229	HWI-700370F:168:C7JUKANXX:7:2101:5761:93893	oxazolidinone	AKA86814|FEATURES|optrA|oxazolidinone|optrA	0.99922232752	63.6	33	50.8	8.4e-08	1
VAND	287	319	HWI-700370F:168:C7JUKANXX:7:2103:5916:96421	glycopeptide	gi:1002798395:gb:AMN85478.1:|FEATURES|vanD|glycopeptide|vanD	1.0	60.6	33	48.5	4.2e-07	1
STAPHYLOCOCCUS_MUPA_CONFERRING_RESISTANCE_TO_MUPIROCIN	937	969	HWI-700370F:168:C7JUKANXX:7:1111:18903:45479	mupirocin	CAA53189|FEATURES|Staphylococcus_mupA_conferring_resistance_to_mupirocin|mupirocin|Staphylococcus_mupA_conferring_resistance_to_mupirocin	0.999999856426	100.0	33	67.0	1.1e-12	1
BCRA	138	170	HWI-700370F:168:C7JUKANXX:7:2216:20793:92040	bacitracin	gi:445996697:ref:WP_000074552.1:|FEATURES|bcrA|bacitracin|bcrA	1.0	78.8	33	54.3	7.6e-09	1
TETM	173	205	HWI-700370F:168:C7JUKANXX:7:1107:17048:20491	tetracycline	AAR29970|FEATURES|tetM|tetracycline|tetM	1.0	100.0	33	71.6	4.6e-14	1
BCRA	37	69	HWI-700370F:168:C7JUKANXX:7:1309:8652:14541	bacitracin	YP_001373621|FEATURES|bcrA|bacitracin|bcrA	1.0	63.6	33	51.2	6.4e-08	1
PMRF	94	124	HWI-700370F:168:C7JUKANXX:7:1210:4480:95513	peptide	AAC75314.1|FEATURES|PmrF|peptide|PmrF	0.999999792518	64.5	31	45.8	2.7e-06	1
TET(K)	202	234	HWI-700370F:168:C7JUKANXX:7:1202:16749:28514	tetracycline	YP_003283625.1|FEATURES|tet(K)|tetracycline|tet(K)	1.0	100.0	33	70.5	1.0e-13	1
EMRB-QACA_FAMILY_MAJOR_FACILITATOR_TRANSPORTER	316	348	HWI-700370F:168:C7JUKANXX:7:1205:20923:48212	multidrug	NC_002951.3238155.p01|FEATURES|EmrB-QacA_family_major_facilitator_transporter|multidrug|EmrB-QacA_family_major_facilitator_transporter	0.999999709897	69.7	33	50.1	1.4e-07	1
MSBA	463	495	HWI-700370F:168:C7JUKANXX:7:2205:13740:20299	nitroimidazole	NP_415434.1|FEATURES|msbA|nitroimidazole|msbA	0.846132031997	66.7	33	50.1	1.4e-07	1
BCRA	131	162	HWI-700370F:168:C7JUKANXX:7:2101:15481:37492	bacitracin	gi:445996697:ref:WP_000074552.1:|FEATURES|bcrA|bacitracin|bcrA	1.0	71.9	32	48.9	3.2e-07	1
EDEQ	61	92	HWI-700370F:168:C7JUKANXX:7:1308:17459:19018	polyamine:peptide	AHH86051.1|FEATURES|EdeQ|polyamine:peptide|EdeQ	0.983140972428	62.5	32	51.2	6.4e-08	1
TETA(48)	152	184	HWI-700370F:168:C7JUKANXX:7:2204:18786:12933	tetracycline	APB03214.1|FEATURES|tetA(48)|tetracycline|tetA(48)	0.897259814061	63.6	33	46.2	2.1e-06	1
BACA	13	45	HWI-700370F:168:C7JUKANXX:7:2102:12175:85335	bacitracin	YP_001187667|FEATURES|bacA|bacitracin|bacA	1.0	69.7	33	52.4	2.9e-08	1
TETW	72	104	HWI-700370F:168:C7JUKANXX:7:1213:19716:86726	tetracycline	AAO42740|FEATURES|tetW|tetracycline|tetW	0.999999999955	60.6	33	45.1	4.6e-06	1
MULTIDRUG_ABC_TRANSPORTER	528	559	HWI-700370F:168:C7JUKANXX:7:1310:2201:57201	multidrug	gi:640499891:ref:WP_024937220.1:|FEATURES|multidrug_ABC_transporter|multidrug|multidrug_ABC_transporter	0.813028239788	62.5	32	45.1	4.6e-06	1
MECA	585	617	HWI-700370F:168:C7JUKANXX:7:1111:16515:22389	beta-lactam	gi:686337277:ref:WP_031882888.1:|FEATURES|mecA|beta-lactam|mecA	1.0	100.0	33	71.6	4.6e-14	1
MECA	473	505	HWI-700370F:168:C7JUKANXX:7:1309:15051:29287	beta-lactam	gi:686337277:ref:WP_031882888.1:|FEATURES|mecA|beta-lactam|mecA	1.0	100.0	33	71.6	4.6e-14	1
AADK	46	78	HWI-700370F:168:C7JUKANXX:7:1201:13966:2821	aminoglycoside	gi:505197081:ref:WP_015384183.1:|FEATURES|aadK|aminoglycoside|aadK	1.0	81.8	33	64.3	7.3e-12	1
LMRB	398	429	HWI-700370F:168:C7JUKANXX:7:1207:5825:79579	MLS	gi:1007411670:gb:AMQ72759.1:|FEATURES|lmrB|MLS|lmrB	1.0	68.8	32	47.0	1.2e-06	1
EFRB	281	313	HWI-700370F:168:C7JUKANXX:7:1104:3698:100588	multidrug	CDO61516.1|FEATURES|efrB|multidrug|efrB	0.999998610821	75.8	33	57.4	9.0e-10	1
MACB	19	51	HWI-700370F:168:C7JUKANXX:7:2116:13047:98793	MLS	gi:502669352:ref:WP_012905216.1:|FEATURES|macB|MLS|macB	1.0	66.7	33	46.6	1.6e-06	1
LMRB	377	409	HWI-700370F:168:C7JUKANXX:7:1306:4196:46560	MLS	gi:384930133:gb:AFI26811.1:|FEATURES|lmrB|MLS|lmrB	1.0	84.8	33	61.6	4.7e-11	1
RPOB2	787	819	HWI-700370F:168:C7JUKANXX:7:2214:14339:48438	multidrug	BAD59497.1|FEATURES|rpoB2|multidrug|rpoB2	0.999999295593	90.9	33	59.7	1.8e-10	1
MULTIDRUG_ABC_TRANSPORTER	457	489	HWI-700370F:168:C7JUKANXX:7:2110:17385:19829	multidrug	gi:896355182:ref:WP_049310020.1:|FEATURES|multidrug_ABC_transporter|multidrug|multidrug_ABC_transporter	1.0	63.6	33	47.8	7.1e-07	1
TRUNCATED_PUTATIVE_RESPONSE_REGULATOR_ARLR	74	106	HWI-700370F:168:C7JUKANXX:7:1105:19670:13458	unclassified	HE999704.1.gene1528.p01|FEATURES|truncated_putative_response_regulator_ArlR|unclassified|truncated_putative_response_regulator_ArlR	0.999995219449	66.7	33	52.4	2.9e-08	1
MAJOR_FACILITATOR_SUPERFAMILY_TRANSPORTER	142	174	HWI-700370F:168:C7JUKANXX:7:2209:17097:27091	multidrug	NC_002952.2859362.p01|FEATURES|major_facilitator_superfamily_transporter|multidrug|major_facilitator_superfamily_transporter	0.999999709198	60.6	33	45.4	3.5e-06	1
FMTC	648	680	HWI-700370F:168:C7JUKANXX:7:1305:18275:34916	beta-lactam	gi:928780642:ref:WP_053862023.1:|FEATURES|fmtC|beta-lactam|fmtC	1.0	69.7	33	55.8	2.6e-09	1
MAJOR_FACILITATOR_SUPERFAMILY_TRANSPORTER	444	476	HWI-700370F:168:C7JUKANXX:7:1304:15054:12849	multidrug	NC_002952.2859362.p01|FEATURES|major_facilitator_superfamily_transporter|multidrug|major_facilitator_superfamily_transporter	0.999999849816	75.8	33	59.7	1.8e-10	1
BCRA	141	171	HWI-700370F:168:C7JUKANXX:7:1210:3521:25011	bacitracin	gi:542061059:gb:ERI11611.1:|FEATURES|bcrA|bacitracin|bcrA	1.0	83.9	31	57.0	1.2e-09	1
MEPA	228	260	HWI-700370F:168:C7JUKANXX:7:1208:14374:25779	multidrug	gi:984518628:emb:CUM21384.1:|FEATURES|mepA|multidrug|mepA	0.999998942361	60.6	33	44.7	6.0e-06	1
MAJOR_FACILITATOR_SUPERFAMILY_TRANSPORTER	123	155	HWI-700370F:168:C7JUKANXX:7:2109:11763:4611	multidrug	AE016830.1.gene1357.p01|FEATURES|major_facilitator_superfamily_transporter|multidrug|major_facilitator_superfamily_transporter	0.999999894332	63.6	33	50.1	1.4e-07	1
ARLS	124	156	HWI-700370F:168:C7JUKANXX:7:1201:16293:30263	multidrug	YP_499945.1|FEATURES|arlS|multidrug|arlS	0.999998204115	66.7	33	51.6	4.9e-08	1
EMRB-QACA_FAMILY_MAJOR_FACILITATOR_TRANSPORTER	203	235	HWI-700370F:168:C7JUKANXX:7:2214:5739:35491	multidrug	NC_002951.3237419.p01|FEATURES|EmrB-QacA_family_major_facilitator_transporter|multidrug|EmrB-QacA_family_major_facilitator_transporter	0.999999979855	81.8	33	55.8	2.6e-09	1
TRUNCATED_PUTATIVE_RESPONSE_REGULATOR_ARLR	73	103	HWI-700370F:168:C7JUKANXX:7:1105:5804:52618	unclassified	HE999704.1.gene1528.p01|FEATURES|truncated_putative_response_regulator_ArlR|unclassified|truncated_putative_response_regulator_ArlR	0.999996725658	64.5	31	48.5	4.2e-07	1
QACG	26	57	HWI-700370F:168:C7JUKANXX:7:2107:10717:60522	multidrug	gi:686408520:ref:WP_031913065.1:|FEATURES|qacG|multidrug|qacG	0.999999568511	100.0	32	70.5	1.0e-13	1
BCRA	20	52	HWI-700370F:168:C7JUKANXX:7:1213:15428:34726	bacitracin	gi:500194536:ref:WP_011867743.1:|FEATURES|bcrA|bacitracin|bcrA	0.999998478755	60.6	33	48.5	4.2e-07	1
TRUNCATED_PUTATIVE_RESPONSE_REGULATOR_ARLR	82	113	HWI-700370F:168:C7JUKANXX:7:1110:14342:90619	unclassified	gi:446114283:ref:WP_000192138.1:|FEATURES|truncated_putative_response_regulator_ArlR|unclassified|truncated_putative_response_regulator_ArlR	0.999999999613	90.6	32	63.5	1.2e-11	1
MPHC	91	122	HWI-700370F:168:C7JUKANXX:7:1216:10558:21634	MLS	YP_001569069|FEATURES|mphC|MLS|mphC	1.0	100.0	32	72.8	2.1e-14	1
EMRB-QACA_FAMILY_MAJOR_FACILITATOR_TRANSPORTER	5	37	HWI-700370F:168:C7JUKANXX:7:2104:6200:3982	multidrug	NC_002951.3237419.p01|FEATURES|EmrB-QacA_family_major_facilitator_transporter|multidrug|EmrB-QacA_family_major_facilitator_transporter	0.999999979855	84.8	33	55.8	2.6e-09	1
MAJOR_FACILITATOR_SUPERFAMILY_TRANSPORTER	141	173	HWI-700370F:168:C7JUKANXX:7:2214:1661:61228	multidrug	NC_002952.2859362.p01|FEATURES|major_facilitator_superfamily_transporter|multidrug|major_facilitator_superfamily_transporter	0.999999724968	63.6	33	46.6	1.6e-06	1
MULTIDRUG_ABC_TRANSPORTER	563	594	HWI-700370F:168:C7JUKANXX:7:1207:18236:74925	multidrug	gi:944152509:ref:WP_055644808.1:|FEATURES|multidrug_ABC_transporter|multidrug|multidrug_ABC_transporter	1.0	65.6	32	47.4	9.3e-07	1
TETL	93	125	HWI-700370F:168:C7JUKANXX:7:2109:7758:52524	tetracycline	gi:504873274:ref:WP_015060376.1:|FEATURES|tetL|tetracycline|tetL	1.0	63.6	33	48.5	4.2e-07	1
RPOB2	724	756	HWI-700370F:168:C7JUKANXX:7:1314:16182:71297	multidrug	BAD59497.1|FEATURES|rpoB2|multidrug|rpoB2	0.99999920136	72.7	33	51.6	4.9e-08	1
FMTC	797	829	HWI-700370F:168:C7JUKANXX:7:2104:7765:70143	beta-lactam	gi:1031796384:ref:WP_064136479.1:|FEATURES|fmtC|beta-lactam|fmtC	1.0	81.8	33	65.1	4.3e-12	1
NORA	99	131	HWI-700370F:168:C7JUKANXX:7:1314:20786:11571	multidrug	gi:488407009:ref:WP_002476394.1:|FEATURES|norA|multidrug|norA	1.0	100.0	33	70.5	1.0e-13	1
FOSB	30	61	HWI-700370F:168:C7JUKANXX:7:2212:16573:93182	fosfomycin	gi:835503090:ref:WP_047529730.1:|FEATURES|fosB|fosfomycin|fosB	1.0	81.2	32	60.1	1.4e-10	1
TET(K)	375	407	HWI-700370F:168:C7JUKANXX:7:2101:8967:7620	tetracycline	YP_003283625.1|FEATURES|tet(K)|tetracycline|tet(K)	1.0	100.0	33	64.3	7.3e-12	1
FOSB	48	80	HWI-700370F:168:C7JUKANXX:7:2202:9742:37739	fosfomycin	gi:948792952:ref:WP_056935383.1:|FEATURES|fosB|fosfomycin|fosB	1.0	87.9	33	68.6	3.9e-13	1
LMRD	195	225	HWI-700370F:168:C7JUKANXX:7:1215:2157:9628	MLS	ABF66027.1|FEATURES|lmrD|MLS|lmrD	0.999932203403	74.2	31	51.6	4.9e-08	1
TRUNCATED_PUTATIVE_RESPONSE_REGULATOR_ARLR	157	189	HWI-700370F:168:C7JUKANXX:7:1309:16727:59090	unclassified	gi:446114283:ref:WP_000192138.1:|FEATURES|truncated_putative_response_regulator_ArlR|unclassified|truncated_putative_response_regulator_ArlR	0.999999999988	75.8	33	59.3	2.4e-10	1
RPOB2	1060	1092	HWI-700370F:168:C7JUKANXX:7:2211:15302:33893	multidrug	BAD59497.1|FEATURES|rpoB2|multidrug|rpoB2	0.999999388487	81.8	33	60.1	1.4e-10	1
FMTC	741	771	HWI-700370F:168:C7JUKANXX:7:2113:3115:55562	beta-lactam	gi:1031796384:ref:WP_064136479.1:|FEATURES|fmtC|beta-lactam|fmtC	1.0	80.6	31	55.8	2.6e-09	1
YKKD	37	68	HWI-700370F:168:C7JUKANXX:7:1312:1481:80642	multidrug	gi:489421661:ref:WP_003327389.1:|FEATURES|ykkD|multidrug|ykkD	0.99999999311	75.0	32	53.1	1.7e-08	1
MARR	101	133	HWI-700370F:168:C7JUKANXX:7:1303:16795:40640	multidrug	gi:739693976:ref:WP_037548407.1:|FEATURES|marR|multidrug|marR	1.0	97.0	33	65.5	3.3e-12	1
AADK	65	97	HWI-700370F:168:C7JUKANXX:7:1212:15146:43388	aminoglycoside	gi:1039476118:ref:WP_064814315.1:|FEATURES|aadK|aminoglycoside|aadK	1.0	90.9	33	69.3	2.3e-13	1
EMRB-QACA_FAMILY_MAJOR_FACILITATOR_TRANSPORTER	358	390	HWI-700370F:168:C7JUKANXX:7:1103:19451:60208	multidrug	NC_002951.3238155.p01|FEATURES|EmrB-QacA_family_major_facilitator_transporter|multidrug|EmrB-QacA_family_major_facilitator_transporter	0.999999709897	87.9	33	58.9	3.1e-10	1
SRMB	20	52	HWI-700370F:168:C7JUKANXX:7:1215:15028:13440	MLS	X63451.gene.p01|FEATURES|srmB|MLS|srmB	0.999999999987	63.6	33	44.3	7.8e-06	1
MACB	142	174	HWI-700370F:168:C7JUKANXX:7:2112:8628:83750	MLS	gi:895865878:ref:WP_048974758.1:|FEATURES|macB|MLS|macB	1.0	66.7	33	47.8	7.1e-07	1
TAEA	185	217	HWI-700370F:168:C7JUKANXX:7:1211:6813:7798	pleuromutilin	APB03219.1|FEATURES|TaeA|pleuromutilin|TaeA	0.999888297547	97.0	33	72.4	2.7e-14	1
LSA	113	145	HWI-700370F:168:C7JUKANXX:7:1212:3350:58677	MLS	gi:498397181:ref:WP_010710665.1:|FEATURES|lsa|MLS|lsa	1.0	100.0	33	68.9	3.0e-13	1
BCRA	151	184	HWI-700370F:168:C7JUKANXX:7:1309:12227:16500	bacitracin	gi:542061059:gb:ERI11611.1:|FEATURES|bcrA|bacitracin|bcrA	0.999999999998	61.8	34	45.4	3.5e-06	1
MTRA	53	85	HWI-700370F:168:C7JUKANXX:7:1106:15864:29219	multidrug	CCP46065.1|FEATURES|mtrA|multidrug|mtrA	0.999996269858	60.6	33	45.1	4.6e-06	1
STAPHYLOCOCCUS_MUPA_CONFERRING_RESISTANCE_TO_MUPIROCIN	611	642	HWI-700370F:168:C7JUKANXX:7:2212:10954:55792	mupirocin	CAA53189|FEATURES|Staphylococcus_mupA_conferring_resistance_to_mupirocin|mupirocin|Staphylococcus_mupA_conferring_resistance_to_mupirocin	0.999998590958	68.8	32	50.4	1.1e-07	1
QACA	285	317	HWI-700370F:168:C7JUKANXX:7:2202:1749:78313	multidrug	YP_536864|FEATURES|qacA|multidrug|qacA	0.914554630802	100.0	33	66.2	1.9e-12	1
TRUNCATED_PUTATIVE_RESPONSE_REGULATOR_ARLR	152	184	HWI-700370F:168:C7JUKANXX:7:1308:13058:83276	unclassified	gi:446114283:ref:WP_000192138.1:|FEATURES|truncated_putative_response_regulator_ArlR|unclassified|truncated_putative_response_regulator_ArlR	0.999999999897	90.9	33	68.6	3.9e-13	1
TRANSCRIPTIONAL_REGULATORY_PROTEIN_CPXR_CPXR	77	109	HWI-700370F:168:C7JUKANXX:7:2203:19046:81785	unclassified	CP001918.1.gene5135.p01|FEATURES|transcriptional_regulatory_protein_CpxR_cpxR|unclassified|transcriptional_regulatory_protein_CpxR_cpxR	1.0	60.6	33	48.9	3.2e-07	1
MARR	1	31	HWI-700370F:168:C7JUKANXX:7:2105:5443:76888	multidrug	gi:516331910:ref:WP_017722569.1:|FEATURES|marR|multidrug|marR	1.0	100.0	31	67.8	6.6e-13	1
DFRC	113	145	HWI-700370F:168:C7JUKANXX:7:2113:18450:21621	diaminopyrimidine	AAO04716.1|FEATURES|dfrC|diaminopyrimidine|dfrC	0.999862214001	69.7	33	54.3	7.6e-09	1
NORB	110	142	HWI-700370F:168:C7JUKANXX:7:2213:12738:88621	fluoroquinolone	gi:738114161:ref:WP_036072414.1:|FEATURES|norB|fluoroquinolone|norB	1.0	60.6	33	48.9	3.2e-07	1
VGAA	17	49	HWI-700370F:168:C7JUKANXX:7:1312:14645:38704	MLS	DQ823382.1.gene1.p01|FEATURES|vgaA|MLS|vgaA	1.0	100.0	33	68.6	3.9e-13	1
BACA	224	255	HWI-700370F:168:C7JUKANXX:7:2101:3512:72993	bacitracin	ZP_03225116|FEATURES|bacA|bacitracin|bacA	1.0	75.0	32	48.9	3.2e-07	1
MULTIDRUG_ABC_TRANSPORTER	519	551	HWI-700370F:168:C7JUKANXX:7:2102:7128:35728	multidrug	gi:948137056:ref:WP_056795395.1:|FEATURES|multidrug_ABC_transporter|multidrug|multidrug_ABC_transporter	1.0	75.8	33	51.6	4.9e-08	1
NORB	256	287	HWI-700370F:168:C7JUKANXX:7:1106:6717:33644	fluoroquinolone	gi:494742298:ref:WP_007477706.1:|FEATURES|norB|fluoroquinolone|norB	1.0	66.7	33	48.5	4.2e-07	1
MAJOR_FACILITATOR_SUPERFAMILY_TRANSPORTER	120	152	HWI-700370F:168:C7JUKANXX:7:2208:6187:20682	multidrug	NC_002952.2859362.p01|FEATURES|major_facilitator_superfamily_transporter|multidrug|major_facilitator_superfamily_transporter	0.999999792962	63.6	33	53.1	1.7e-08	1
MAJOR_FACILITATOR_SUPERFAMILY_TRANSPORTER	469	501	HWI-700370F:168:C7JUKANXX:7:1208:4179:42906	multidrug	NC_002952.2859362.p01|FEATURES|major_facilitator_superfamily_transporter|multidrug|major_facilitator_superfamily_transporter	0.999999852496	81.8	33	61.2	6.2e-11	1
MECA	192	224	HWI-700370F:168:C7JUKANXX:7:2215:17528:10521	beta-lactam	BAG06200|FEATURES|mecA|beta-lactam|mecA	1.0	100.0	33	72.4	2.7e-14	1
MTRA	51	83	HWI-700370F:168:C7JUKANXX:7:1316:14466:92400	multidrug	CCP46065.1|FEATURES|mtrA|multidrug|mtrA	0.99999966709	60.6	33	48.5	4.2e-07	1
TETA	50	82	HWI-700370F:168:C7JUKANXX:7:1312:3701:25420	tetracycline	NP_958729|FEATURES|tetA|tetracycline|tetA	1.0	63.6	33	46.6	1.6e-06	1
ABCA	251	281	HWI-700370F:168:C7JUKANXX:7:1207:9893:55153	multidrug	XP_753111.1|FEATURES|abcA|multidrug|abcA	0.999999485495	74.2	31	49.3	2.4e-07	1
MAJOR_FACILITATOR_SUPERFAMILY_TRANSPORTER	193	224	HWI-700370F:168:C7JUKANXX:7:1209:5139:76505	multidrug	NC_002952.2859362.p01|FEATURES|major_facilitator_superfamily_transporter|multidrug|major_facilitator_superfamily_transporter	0.999999866909	87.5	32	62.4	2.8e-11	1
TETL	105	137	HWI-700370F:168:C7JUKANXX:7:1306:7614:58319	tetracycline	gi:690583901:ref:WP_031944040.1:|FEATURES|tetL|tetracycline|tetL	1.0	63.6	33	51.6	4.9e-08	1
MAJOR_FACILITATOR_SUPERFAMILY_TRANSPORTER	243	274	HWI-700370F:168:C7JUKANXX:7:1315:16265:36991	multidrug	NC_002952.2859362.p01|FEATURES|major_facilitator_superfamily_transporter|multidrug|major_facilitator_superfamily_transporter	0.99999973933	62.5	32	47.8	7.1e-07	1
FOSB	42	74	HWI-700370F:168:C7JUKANXX:7:2216:5230:40051	fosfomycin	gi:835427938:ref:WP_047502624.1:|FEATURES|fosB|fosfomycin|fosB	1.0	87.9	33	69.3	2.3e-13	1
VANWI	293	325	HWI-700370F:168:C7JUKANXX:7:2216:16075:28111	glycopeptide	WP_005813024.1|FEATURES|vanWI|glycopeptide|vanWI	0.999999818647	63.6	33	50.1	1.4e-07	1
FMTC	275	305	HWI-700370F:168:C7JUKANXX:7:1108:18754:33336	beta-lactam	gi:1031796384:ref:WP_064136479.1:|FEATURES|fmtC|beta-lactam|fmtC	1.0	90.3	31	59.7	1.8e-10	1
BCRA	150	181	HWI-700370F:168:C7JUKANXX:7:2213:12708:64525	bacitracin	gi:445996723:ref:WP_000074578.1:|FEATURES|bcrA|bacitracin|bcrA	1.0	75.0	32	48.9	3.2e-07	1
LSA	115	147	HWI-700370F:168:C7JUKANXX:7:1107:1480:97810	MLS	gi:499132967:ref:WP_010860999.1:|FEATURES|lsa|MLS|lsa	1.0	75.8	33	55.8	2.6e-09	1
QACB	456	488	HWI-700370F:168:C7JUKANXX:7:1209:16908:10692	multidrug	AAK38457|FEATURES|qacB|multidrug|qacB	0.914066091032	100.0	33	63.9	9.6e-12	1
MULTIDRUG_ABC_TRANSPORTER	468	500	HWI-700370F:168:C7JUKANXX:7:1313:21076:57667	multidrug	gi:844773046:ref:WP_047936044.1:|FEATURES|multidrug_ABC_transporter|multidrug|multidrug_ABC_transporter	1.0	93.9	33	65.9	2.5e-12	1
QACB	74	106	HWI-700370F:168:C7JUKANXX:7:2215:8200:46020	multidrug	AAK38457|FEATURES|qacB|multidrug|qacB	0.916121895884	100.0	33	67.4	8.6e-13	1
BLT	334	366	HWI-700370F:168:C7JUKANXX:7:2103:14979:50349	multidrug	AAC36944.1|FEATURES|blt|multidrug|blt	1.0	69.7	33	55.8	2.6e-09	1
RPHB	520	552	HWI-700370F:168:C7JUKANXX:7:1301:2252:96349	rifamycin	APB03222.1|FEATURES|rphB|rifamycin|rphB	0.999999918719	78.8	33	58.9	3.1e-10	1
MULTIDRUG_ABC_TRANSPORTER	84	116	HWI-700370F:168:C7JUKANXX:7:1112:12218:75933	multidrug	gi:953521994:ref:WP_058008139.1:|FEATURES|multidrug_ABC_transporter|multidrug|multidrug_ABC_transporter	1.0	97.0	33	69.7	1.7e-13	1
ARLS	54	84	HWI-700370F:168:C7JUKANXX:7:1314:7428:16758	multidrug	YP_499945.1|FEATURES|arlS|multidrug|arlS	0.999998378053	80.6	31	53.9	9.9e-09	1
LMRD	451	482	HWI-700370F:168:C7JUKANXX:7:1313:14903:78256	MLS	ABF66027.1|FEATURES|lmrD|MLS|lmrD	0.999999961924	62.5	32	45.8	2.7e-06	1
ARLS	379	411	HWI-700370F:168:C7JUKANXX:7:2109:7467:73439	multidrug	YP_499945.1|FEATURES|arlS|multidrug|arlS	0.999997843429	66.7	33	47.8	7.1e-07	1
RIFAMPIN_MONOOXYGENASE	292	324	HWI-700370F:168:C7JUKANXX:7:1309:6328:21000	rifamycin	gi:663760960:ref:WP_030535072.1:|FEATURES|rifampin_monooxygenase|rifamycin|rifampin_monooxygenase	1.0	63.6	33	50.8	8.4e-08	1
NORA	167	198	HWI-700370F:168:C7JUKANXX:7:2202:15107:83372	multidrug	gi:518673227:ref:WP_019834920.1:|FEATURES|norA|multidrug|norA	0.999999989649	100.0	32	66.2	1.9e-12	1
ARLS	366	398	HWI-700370F:168:C7JUKANXX:7:1109:17547:32486	multidrug	YP_499945.1|FEATURES|arlS|multidrug|arlS	0.999998040897	63.6	33	49.7	1.9e-07	1
MULTIDRUG_ABC_TRANSPORTER	463	495	HWI-700370F:168:C7JUKANXX:7:1314:11727:73223	multidrug	gi:1031799645:ref:WP_064138838.1:|FEATURES|multidrug_ABC_transporter|multidrug|multidrug_ABC_transporter	1.0	75.8	33	52.0	3.8e-08	1
LMRD	481	513	HWI-700370F:168:C7JUKANXX:7:1301:20588:9853	MLS	ABF66027.1|FEATURES|lmrD|MLS|lmrD	0.999999968162	69.7	33	47.0	1.2e-06	1
MULTIDRUG_ABC_TRANSPORTER	452	484	HWI-700370F:168:C7JUKANXX:7:2116:4374:40468	multidrug	gi:537465895:ref:WP_020977391.1:|FEATURES|multidrug_ABC_transporter|multidrug|multidrug_ABC_transporter	1.0	69.7	33	53.1	1.7e-08	1
MAJOR_FACILITATOR_SUPERFAMILY_TRANSPORTER	152	182	HWI-700370F:168:C7JUKANXX:7:1114:10217:23956	multidrug	NC_002952.2859362.p01|FEATURES|major_facilitator_superfamily_transporter|multidrug|major_facilitator_superfamily_transporter	0.99999974274	67.7	31	48.1	5.4e-07	1
FMTC	461	493	HWI-700370F:168:C7JUKANXX:7:2216:8177:55146	beta-lactam	gi:1031796384:ref:WP_064136479.1:|FEATURES|fmtC|beta-lactam|fmtC	1.0	66.7	33	54.7	5.8e-09	1
BCRA	158	188	HWI-700370F:168:C7JUKANXX:7:2106:8408:63497	bacitracin	gi:510143239:gb:AGN36970.1:|FEATURES|bcrA|bacitracin|bcrA	1.0	77.4	31	54.3	7.6e-09	1
OPTRA	197	228	HWI-700370F:168:C7JUKANXX:7:1112:20808:21079	oxazolidinone	AKA86814|FEATURES|optrA|oxazolidinone|optrA	0.999244302153	65.6	32	51.2	6.4e-08	1
VANE	164	195	HWI-700370F:168:C7JUKANXX:7:2201:13334:76755	glycopeptide	AF155139.2.gene7.p01|FEATURES|vanE|glycopeptide|vanE	0.999999999998	71.9	32	49.7	1.9e-07	1
TET(K)	268	300	HWI-700370F:168:C7JUKANXX:7:1112:6922:9610	tetracycline	YP_003283625.1|FEATURES|tet(K)|tetracycline|tet(K)	1.0	100.0	33	68.2	5.1e-13	1
TETQ	72	104	HWI-700370F:168:C7JUKANXX:7:2202:13038:54111	tetracycline	Z21523.gene.p01|FEATURES|tetQ|tetracycline|tetQ	1.0	63.6	33	47.4	9.3e-07	1
MSBA	363	393	HWI-700370F:168:C7JUKANXX:7:1105:17518:94574	nitroimidazole	NP_415434.1|FEATURES|msbA|nitroimidazole|msbA	0.999664299681	67.7	31	44.3	7.8e-06	1
RPOB2	584	616	HWI-700370F:168:C7JUKANXX:7:2112:7891:30658	multidrug	BAD59497.1|FEATURES|rpoB2|multidrug|rpoB2	0.999999295593	78.8	33	55.5	3.4e-09	1
LMRD	443	474	HWI-700370F:168:C7JUKANXX:7:2108:11566:74796	MLS	ABF66027.1|FEATURES|lmrD|MLS|lmrD	0.999999688068	84.4	32	58.9	3.1e-10	1
BACA	230	262	HWI-700370F:168:C7JUKANXX:7:2211:21065:61780	bacitracin	YP_254125|FEATURES|bacA|bacitracin|bacA	1.0	100.0	33	67.8	6.6e-13	1
OMPR	88	120	HWI-700370F:168:C7JUKANXX:7:2103:7226:8937	multidrug	NC_011586.7046327.p01|FEATURES|ompR|multidrug|ompR	0.999999772974	60.6	33	48.9	3.2e-07	1
MACB	542	574	HWI-700370F:168:C7JUKANXX:7:1313:15411:30016	MLS	gi:655997348:ref:WP_029038923.1:|FEATURES|macB|MLS|macB	1.0	72.7	33	51.6	4.9e-08	1
TAEA	196	227	HWI-700370F:168:C7JUKANXX:7:2102:10230:64222	pleuromutilin	APB03219.1|FEATURES|TaeA|pleuromutilin|TaeA	0.999247733047	62.5	32	47.8	7.1e-07	1
LSA	79	111	HWI-700370F:168:C7JUKANXX:7:2202:18347:61530	MLS	gi:488349878:ref:WP_002419263.1:|FEATURES|lsa|MLS|lsa	1.0	100.0	33	71.6	4.6e-14	1
TAEA	69	101	HWI-700370F:168:C7JUKANXX:7:1307:10304:25236	pleuromutilin	APB03219.1|FEATURES|TaeA|pleuromutilin|TaeA	0.999642156146	72.7	33	55.5	3.4e-09	1
MULTIDRUG_ABC_TRANSPORTER	444	476	HWI-700370F:168:C7JUKANXX:7:2213:6404:59151	multidrug	gi:686364868:ref:WP_031893738.1:|FEATURES|multidrug_ABC_transporter|multidrug|multidrug_ABC_transporter	1.0	84.8	33	62.0	3.6e-11	1
TET(K)	394	426	HWI-700370F:168:C7JUKANXX:7:2110:6734:44075	tetracycline	YP_003283625.1|FEATURES|tet(K)|tetracycline|tet(K)	0.999999923858	100.0	33	65.1	4.3e-12	1
ERMX	153	185	HWI-700370F:168:C7JUKANXX:7:2209:13857:8819	MLS	AAK28907|FEATURES|ermX|MLS|ermX	1.0	100.0	33	71.6	4.6e-14	1
VAND	289	319	HWI-700370F:168:C7JUKANXX:7:1302:2105:92746	glycopeptide	AAZ98839|FEATURES|vanD|glycopeptide|vanD	0.99999999716	65.6	32	47.8	7.1e-07	1
MACB	26	57	HWI-700370F:168:C7JUKANXX:7:1206:6145:40524	MLS	AAV85982.1|FEATURES|macB|MLS|macB	1.0	68.8	32	53.1	1.7e-08	1
ARLS	372	404	HWI-700370F:168:C7JUKANXX:7:2113:17931:96441	multidrug	YP_499945.1|FEATURES|arlS|multidrug|arlS	0.999998739149	78.8	33	60.1	1.4e-10	1
MACB	23	55	HWI-700370F:168:C7JUKANXX:7:2104:3528:20577	MLS	YP_001176128|FEATURES|macB|MLS|macB	1.0	69.7	33	49.7	1.9e-07	1
LLMA_23S_RIBOSOMAL_RNA_METHYLTRANSFERASE	3	35	HWI-700370F:168:C7JUKANXX:7:1310:20028:67224	MLS	APB03216.1|FEATURES|LlmA_23S_ribosomal_RNA_methyltransferase|MLS|LlmA_23S_ribosomal_RNA_methyltransferase	0.999999971731	81.8	33	68.6	3.9e-13	1
EMRB-QACA_FAMILY_MAJOR_FACILITATOR_TRANSPORTER	369	401	HWI-700370F:168:C7JUKANXX:7:1313:3060:18192	multidrug	gi:409744629:gb:EKN43141.1:|FEATURES|EmrB-QacA_family_major_facilitator_transporter|multidrug|EmrB-QacA_family_major_facilitator_transporter	0.999999635086	60.6	33	46.6	1.6e-06	1
BACA	1	32	HWI-700370F:168:C7JUKANXX:7:2110:5108:3662	bacitracin	YP_254125|FEATURES|bacA|bacitracin|bacA	1.0	100.0	32	64.3	7.3e-12	1
BACA	184	216	HWI-700370F:168:C7JUKANXX:7:1115:15376:69737	bacitracin	ZP_03930663|FEATURES|bacA|bacitracin|bacA	1.0	93.9	33	61.6	4.7e-11	1
FMTC	284	316	HWI-700370F:168:C7JUKANXX:7:1310:14482:2379	beta-lactam	gi:1031796384:ref:WP_064136479.1:|FEATURES|fmtC|beta-lactam|fmtC	1.0	78.8	33	57.4	9.0e-10	1
RPOB2	465	497	HWI-700370F:168:C7JUKANXX:7:1302:7420:77165	multidrug	BAD59497.1|FEATURES|rpoB2|multidrug|rpoB2	0.999999438494	84.8	33	63.2	1.6e-11	1
MULTIDRUG_ABC_TRANSPORTER	479	511	HWI-700370F:168:C7JUKANXX:7:1307:16768:98784	multidrug	gi:1031799645:ref:WP_064138838.1:|FEATURES|multidrug_ABC_transporter|multidrug|multidrug_ABC_transporter	1.0	69.7	33	49.3	2.4e-07	1
EMRB-QACA_FAMILY_MAJOR_FACILITATOR_TRANSPORTER	85	117	HWI-700370F:168:C7JUKANXX:7:1116:13320:33607	multidrug	NC_002951.3238155.p01|FEATURES|EmrB-QacA_family_major_facilitator_transporter|multidrug|EmrB-QacA_family_major_facilitator_transporter	0.999999868448	93.9	33	67.0	1.1e-12	1
MULTIDRUG_ABC_TRANSPORTER	543	575	HWI-700370F:168:C7JUKANXX:7:1303:12532:75433	multidrug	gi:496018010:ref:WP_008742581.1:|FEATURES|multidrug_ABC_transporter|multidrug|multidrug_ABC_transporter	1.0	72.7	33	50.1	1.4e-07	1
NORB	60	92	HWI-700370F:168:C7JUKANXX:7:1104:15026:61828	fluoroquinolone	gi:1000360171:ref:WP_061107359.1:|FEATURES|norB|fluoroquinolone|norB	1.0	72.7	33	49.3	2.4e-07	1
BLT	322	354	HWI-700370F:168:C7JUKANXX:7:1303:10835:94126	multidrug	AAC36944.1|FEATURES|blt|multidrug|blt	0.999999901491	69.7	33	52.4	2.9e-08	1
MULTIDRUG_ABC_TRANSPORTER	483	515	HWI-700370F:168:C7JUKANXX:7:2106:3442:32328	multidrug	gi:1031799645:ref:WP_064138838.1:|FEATURES|multidrug_ABC_transporter|multidrug|multidrug_ABC_transporter	1.0	66.7	33	49.3	2.4e-07	1
BCRA	159	191	HWI-700370F:168:C7JUKANXX:7:1211:5660:64289	bacitracin	gi:445996723:ref:WP_000074578.1:|FEATURES|bcrA|bacitracin|bcrA	1.0	63.6	33	49.7	1.9e-07	1
RPOB2	795	827	HWI-700370F:168:C7JUKANXX:7:2107:15282:96177	multidrug	BAD59497.1|FEATURES|rpoB2|multidrug|rpoB2	0.999999374086	87.9	33	59.3	2.4e-10	1
EMRB-QACA_FAMILY_MAJOR_FACILITATOR_TRANSPORTER	285	317	HWI-700370F:168:C7JUKANXX:7:2103:7718:32864	multidrug	NC_002951.3237948.p01|FEATURES|EmrB-QacA_family_major_facilitator_transporter|multidrug|EmrB-QacA_family_major_facilitator_transporter	0.999999864855	66.7	33	62.8	2.1e-11	1
FMTC	620	652	HWI-700370F:168:C7JUKANXX:7:1316:15564:46098	beta-lactam	gi:928780642:ref:WP_053862023.1:|FEATURES|fmtC|beta-lactam|fmtC	1.0	90.9	33	63.9	9.6e-12	1
TRUNCATED_PUTATIVE_RESPONSE_REGULATOR_ARLR	82	113	HWI-700370F:168:C7JUKANXX:7:2103:21151:54754	unclassified	gi:446114283:ref:WP_000192138.1:|FEATURES|truncated_putative_response_regulator_ArlR|unclassified|truncated_putative_response_regulator_ArlR	0.999999999613	90.6	32	63.5	1.2e-11	1
CAT_CHLORAMPHENICOL_ACETYLTRANSFERASE	116	146	HWI-700370F:168:C7JUKANXX:7:1314:14486:39034	phenicol	M58472.1.gene1.p01|FEATURES|cat_chloramphenicol_acetyltransferase|phenicol|cat_chloramphenicol_acetyltransferase	0.999988048433	61.3	31	45.8	2.7e-06	1
MSRA	73	104	HWI-700370F:168:C7JUKANXX:7:1309:11729:68550	MLS	ABA02367|FEATURES|msrA|MLS|msrA	1.0	100.0	32	68.9	3.0e-13	1
MPHC	193	225	HWI-700370F:168:C7JUKANXX:7:2110:12824:17168	MLS	YP_001569069|FEATURES|mphC|MLS|mphC	1.0	100.0	33	75.5	3.2e-15	1
RPOB2	401	433	HWI-700370F:168:C7JUKANXX:7:2206:5687:26875	multidrug	BAD59497.1|FEATURES|rpoB2|multidrug|rpoB2	0.999999366766	78.8	33	58.9	3.1e-10	1
MACB	443	474	HWI-700370F:168:C7JUKANXX:7:1105:10902:48773	MLS	gi:545231548:ref:WP_021531156.1:|FEATURES|macB|MLS|macB	1.0	68.8	32	47.0	1.2e-06	1
TETB(46)	348	380	HWI-700370F:168:C7JUKANXX:7:2103:20548:96334	tetracycline	AET10445.1|FEATURES|tetB(46)|tetracycline|tetB(46)	0.999999808684	69.7	33	51.2	6.4e-08	1
LSA	227	259	HWI-700370F:168:C7JUKANXX:7:1206:1916:78365	MLS	gi:498399943:ref:WP_010713140.1:|FEATURES|lsa|MLS|lsa	1.0	100.0	33	72.0	3.5e-14	1
MECR1	334	366	HWI-700370F:168:C7JUKANXX:7:1215:2951:38790	beta-lactam	gi:1006694739:ref:WP_061822031.1:|FEATURES|mecR1|beta-lactam|mecR1	1.0	100.0	33	72.0	3.5e-14	1
TRANSCRIPTIONAL_REGULATORY_PROTEIN_CPXR_CPXR	87	119	HWI-700370F:168:C7JUKANXX:7:1109:5487:6532	unclassified	CP001918.1.gene5135.p01|FEATURES|transcriptional_regulatory_protein_CpxR_cpxR|unclassified|transcriptional_regulatory_protein_CpxR_cpxR	0.998915968433	69.7	33	51.2	6.4e-08	1
MULTIDRUG_ABC_TRANSPORTER	475	506	HWI-700370F:168:C7JUKANXX:7:1114:3323:98509	multidrug	gi:446519896:ref:WP_000597242.1:|FEATURES|multidrug_ABC_transporter|multidrug|multidrug_ABC_transporter	1.0	75.0	32	52.4	2.9e-08	1
TETB(46)	409	441	HWI-700370F:168:C7JUKANXX:7:1115:7490:83215	tetracycline	AET10445.1|FEATURES|tetB(46)|tetracycline|tetB(46)	0.99999908579	60.6	33	44.3	7.8e-06	1
BACA	169	201	HWI-700370F:168:C7JUKANXX:7:2113:8198:70126	bacitracin	ZP_03941859|FEATURES|bacA|bacitracin|bacA	1.0	72.7	33	50.1	1.4e-07	1
ARNA	100	131	HWI-700370F:168:C7JUKANXX:7:2103:10556:85081	polymyxin	gi:757781454:ref:WP_043000038.1:|FEATURES|arnA|polymyxin|arnA	0.999934794261	62.5	32	48.1	5.4e-07	1
MULTIDRUG_ABC_TRANSPORTER	128	160	HWI-700370F:168:C7JUKANXX:7:1301:5755:61349	multidrug	gi:686364868:ref:WP_031893738.1:|FEATURES|multidrug_ABC_transporter|multidrug|multidrug_ABC_transporter	1.0	87.9	33	64.7	5.6e-12	1
ANT(4')-IA	86	117	HWI-700370F:168:C7JUKANXX:7:1210:16102:88343	aminoglycoside	EF540343.1.gene1.p01|FEATURES|ant(4')-Ia|aminoglycoside|ant(4')-Ia	0.999997562845	75.0	32	56.6	1.5e-09	1
MULTIDRUG_ABC_TRANSPORTER	210	241	HWI-700370F:168:C7JUKANXX:7:1302:7799:80258	multidrug	gi:686364868:ref:WP_031893738.1:|FEATURES|multidrug_ABC_transporter|multidrug|multidrug_ABC_transporter	1.0	81.2	32	58.2	5.2e-10	1
RPOB2	1029	1061	HWI-700370F:168:C7JUKANXX:7:2315:2156:40757	multidrug	BAD59497.1|FEATURES|rpoB2|multidrug|rpoB2	0.999999494009	84.8	33	67.4	8.6e-13	1
VANS	313	345	HWI-700370F:168:C7JUKANXX:7:1107:5573:30786	glycopeptide	JF802084.2.gene5.p01|FEATURES|vanS|glycopeptide|vanS	0.99999999955	69.7	33	46.2	2.1e-06	1
YOJI	492	522	HWI-700370F:168:C7JUKANXX:7:1302:10616:39852	peptide	NP_416715.1|FEATURES|YojI|peptide|YojI	0.999999835315	67.7	31	46.6	1.6e-06	1
VANL	100	131	HWI-700370F:168:C7JUKANXX:7:2102:20498:57959	glycopeptide	ABX54687.1|FEATURES|vanL|glycopeptide|vanL	1.0	62.5	32	47.8	7.1e-07	1
BLT	333	365	HWI-700370F:168:C7JUKANXX:7:2214:10614:36957	multidrug	AAC36944.1|FEATURES|blt|multidrug|blt	0.99999887378	63.6	33	49.3	2.4e-07	1
MSRA	134	165	HWI-700370F:168:C7JUKANXX:7:1308:14743:5058	MLS	gi:686335175:ref:WP_031881860.1:|FEATURES|msrA|MLS|msrA	1.0	100.0	32	68.2	5.1e-13	1
MULTIDRUG_ABC_TRANSPORTER	284	316	HWI-700370F:168:C7JUKANXX:7:2104:17109:92207	multidrug	gi:686364868:ref:WP_031893738.1:|FEATURES|multidrug_ABC_transporter|multidrug|multidrug_ABC_transporter	1.0	93.9	33	63.5	1.2e-11	1
MULTIDRUG_ABC_TRANSPORTER	14	46	HWI-700370F:168:C7JUKANXX:7:2108:17182:25181	multidrug	gi:686364868:ref:WP_031893738.1:|FEATURES|multidrug_ABC_transporter|multidrug|multidrug_ABC_transporter	1.0	78.8	33	57.0	1.2e-09	1
PMRF	94	124	HWI-700370F:168:C7JUKANXX:7:1208:17843:92945	peptide	AAC75314.1|FEATURES|PmrF|peptide|PmrF	0.999999792518	64.5	31	45.8	2.7e-06	1
TET(K)	56	88	HWI-700370F:168:C7JUKANXX:7:1114:13607:44608	tetracycline	YP_003283625.1|FEATURES|tet(K)|tetracycline|tet(K)	1.0	100.0	33	66.2	1.9e-12	1
TET(K)	45	77	HWI-700370F:168:C7JUKANXX:7:1211:2266:68696	tetracycline	YP_003283625.1|FEATURES|tet(K)|tetracycline|tet(K)	1.0	100.0	33	72.8	2.1e-14	1
TETB(46)	498	530	HWI-700370F:168:C7JUKANXX:7:2107:19381:47687	tetracycline	AET10445.1|FEATURES|tetB(46)|tetracycline|tetB(46)	0.999999999938	75.8	33	52.4	2.9e-08	1
RPOB2	779	811	HWI-700370F:168:C7JUKANXX:7:2105:9883:13596	multidrug	BAD59497.1|FEATURES|rpoB2|multidrug|rpoB2	0.999999353658	84.8	33	58.2	5.2e-10	1
MAJOR_FACILITATOR_SUPERFAMILY_TRANSPORTER	537	569	HWI-700370F:168:C7JUKANXX:7:1203:9224:3856	multidrug	NC_002952.2859362.p01|FEATURES|major_facilitator_superfamily_transporter|multidrug|major_facilitator_superfamily_transporter	0.999999747202	60.6	33	48.5	4.2e-07	1
EMRB-QACA_FAMILY_MAJOR_FACILITATOR_TRANSPORTER	13	45	HWI-700370F:168:C7JUKANXX:7:1206:2891:59184	multidrug	NC_002951.3238155.p01|FEATURES|EmrB-QacA_family_major_facilitator_transporter|multidrug|EmrB-QacA_family_major_facilitator_transporter	0.999999954604	90.9	33	63.9	9.6e-12	1
MACB	528	558	HWI-700370F:168:C7JUKANXX:7:2112:11469:93190	MLS	ZP_03045710|FEATURES|macB|MLS|macB	1.0	87.1	31	55.5	3.4e-09	1
MACB	129	161	HWI-700370F:168:C7JUKANXX:7:2109:6154:45352	MLS	gi:746253210:ref:WP_039301529.1:|FEATURES|macB|MLS|macB	0.999999999997	63.6	33	45.4	3.5e-06	1
MEPA	280	312	HWI-700370F:168:C7JUKANXX:7:1209:15962:16264	multidrug	gi:488374619:ref:WP_002444004.1:|FEATURES|mepA|multidrug|mepA	1.0	93.9	33	65.1	4.3e-12	1
MACB	149	181	HWI-700370F:168:C7JUKANXX:7:2207:3638:94841	MLS	gi:1033064422:ref:WP_064375412.1:|FEATURES|macB|MLS|macB	1.0	60.6	33	45.4	3.5e-06	1
MULTIDRUG_ABC_TRANSPORTER	553	584	HWI-700370F:168:C7JUKANXX:7:1104:19470:50589	multidrug	gi:493394434:ref:WP_006350564.1:|FEATURES|multidrug_ABC_transporter|multidrug|multidrug_ABC_transporter	1.0	69.7	33	47.4	9.3e-07	1
MEPA	290	322	HWI-700370F:168:C7JUKANXX:7:2211:3533:41303	multidrug	YP_302230|FEATURES|mepA|multidrug|mepA	1.0	100.0	33	68.2	5.1e-13	1
TETM	460	492	HWI-700370F:168:C7JUKANXX:7:1210:13758:95321	tetracycline	ABB70056|FEATURES|tetM|tetracycline|tetM	1.0	100.0	33	73.9	9.2e-15	1
LSAC	300	332	HWI-700370F:168:C7JUKANXX:7:1204:12212:47283	MLS	AEA37904.1|FEATURES|lsaC|MLS|lsaC	0.99999997217	75.8	33	57.4	9.0e-10	1
STAPHYLOCOCCUS_MUPA_CONFERRING_RESISTANCE_TO_MUPIROCIN	619	651	HWI-700370F:168:C7JUKANXX:7:1305:2137:27685	mupirocin	CAA53189|FEATURES|Staphylococcus_mupA_conferring_resistance_to_mupirocin|mupirocin|Staphylococcus_mupA_conferring_resistance_to_mupirocin	0.999999967432	100.0	33	73.9	9.2e-15	1
YKKC	57	88	HWI-700370F:168:C7JUKANXX:7:1111:7218:69470	multidrug	gi:452079515:emb:CCP21271.1:|FEATURES|ykkC|multidrug|ykkC	0.999999395734	62.5	32	48.5	4.2e-07	1
TRUNCATED_PUTATIVE_RESPONSE_REGULATOR_ARLR	16	48	HWI-700370F:168:C7JUKANXX:7:1302:14052:93521	unclassified	AE015929.1.gene1106.p01|FEATURES|truncated_putative_response_regulator_ArlR|unclassified|truncated_putative_response_regulator_ArlR	0.999999999096	84.8	33	60.5	1.1e-10	1
STAPHYLOCOCCUS_MUPA_CONFERRING_RESISTANCE_TO_MUPIROCIN	169	200	HWI-700370F:168:C7JUKANXX:7:2208:18395:62551	mupirocin	CAA53189|FEATURES|Staphylococcus_mupA_conferring_resistance_to_mupirocin|mupirocin|Staphylococcus_mupA_conferring_resistance_to_mupirocin	0.999998997725	75.0	32	52.4	2.9e-08	1
FOSB	19	51	HWI-700370F:168:C7JUKANXX:7:1301:2133:48517	fosfomycin	gi:1000964927:ref:WP_061184277.1:|FEATURES|fosB|fosfomycin|fosB	1.0	72.7	33	55.1	4.4e-09	1
NORB	106	138	HWI-700370F:168:C7JUKANXX:7:1102:9381:79290	fluoroquinolone	gi:738114161:ref:WP_036072414.1:|FEATURES|norB|fluoroquinolone|norB	1.0	78.8	33	58.5	4.0e-10	1
MSRA	64	95	HWI-700370F:168:C7JUKANXX:7:1209:7359:83854	MLS	ABA02367|FEATURES|msrA|MLS|msrA	0.999999999984	96.9	32	65.5	3.3e-12	1
TRANSCRIPTIONAL_REGULATORY_PROTEIN_CPXR_CPXR	73	103	HWI-700370F:168:C7JUKANXX:7:2214:16979:11038	unclassified	CP001918.1.gene5135.p01|FEATURES|transcriptional_regulatory_protein_CpxR_cpxR|unclassified|transcriptional_regulatory_protein_CpxR_cpxR	0.999999999999	64.5	31	47.8	7.1e-07	1
MULTIDRUG_ABC_TRANSPORTER	558	590	HWI-700370F:168:C7JUKANXX:7:1116:11543:69420	multidrug	gi:1011069317:ref:WP_062010695.1:|FEATURES|multidrug_ABC_transporter|multidrug|multidrug_ABC_transporter	1.0	69.7	33	49.7	1.9e-07	1
VANS	390	422	HWI-700370F:168:C7JUKANXX:7:2103:16923:13509	glycopeptide	CAB61230|FEATURES|vanS|glycopeptide|vanS	0.999999999999	69.7	33	51.2	6.4e-08	1
MULTIDRUG_ABC_TRANSPORTER	445	475	HWI-700370F:168:C7JUKANXX:7:2215:16501:8582	multidrug	gi:686364868:ref:WP_031893738.1:|FEATURES|multidrug_ABC_transporter|multidrug|multidrug_ABC_transporter	1.0	64.5	31	48.1	5.4e-07	1
NORB	50	82	HWI-700370F:168:C7JUKANXX:7:1215:6987:90306	fluoroquinolone	gi:1000360171:ref:WP_061107359.1:|FEATURES|norB|fluoroquinolone|norB	1.0	75.8	33	54.7	5.8e-09	1
QACB	392	424	HWI-700370F:168:C7JUKANXX:7:2216:7138:18355	multidrug	AAK38457|FEATURES|qacB|multidrug|qacB	0.91566831013	100.0	33	66.6	1.5e-12	1
MULTIDRUG_ABC_TRANSPORTER	466	498	HWI-700370F:168:C7JUKANXX:7:1205:10944:52553	multidrug	gi:1031799645:ref:WP_064138838.1:|FEATURES|multidrug_ABC_transporter|multidrug|multidrug_ABC_transporter	1.0	72.7	33	48.1	5.4e-07	1
EFRB	330	362	HWI-700370F:168:C7JUKANXX:7:2203:4262:43742	multidrug	CDO61516.1|FEATURES|efrB|multidrug|efrB	0.999999984883	78.8	33	52.8	2.2e-08	1
NORA	91	123	HWI-700370F:168:C7JUKANXX:7:1101:6262:80663	multidrug	gi:881042407:ref:WP_048761349.1:|FEATURES|norA|multidrug|norA	1.0	100.0	33	65.5	3.3e-12	1
VANR	83	114	HWI-700370F:168:C7JUKANXX:7:2206:20351:58752	glycopeptide	EU250284.1.gene5.p01|FEATURES|vanR|glycopeptide|vanR	1.0	65.6	32	52.0	3.8e-08	1
BCRA	23	53	HWI-700370F:168:C7JUKANXX:7:1310:16115:18403	bacitracin	gi:814314593:emb:CKF49145.1:|FEATURES|bcrA|bacitracin|bcrA	0.998283595431	64.5	31	45.8	2.7e-06	1
MAJOR_FACILITATOR_SUPERFAMILY_TRANSPORTER	169	201	HWI-700370F:168:C7JUKANXX:7:1214:15335:43824	multidrug	NC_002952.2859362.p01|FEATURES|major_facilitator_superfamily_transporter|multidrug|major_facilitator_superfamily_transporter	0.999999829127	93.9	33	67.4	8.6e-13	1
LSAE	184	216	HWI-700370F:168:C7JUKANXX:7:2214:14131:71976	MLS	AFU35065.1|FEATURES|lsaE|MLS|lsaE	1.0	78.8	33	61.6	4.7e-11	1
MULTIDRUG_ABC_TRANSPORTER	486	518	HWI-700370F:168:C7JUKANXX:7:1114:2118:33448	multidrug	gi:686364868:ref:WP_031893738.1:|FEATURES|multidrug_ABC_transporter|multidrug|multidrug_ABC_transporter	1.0	78.8	33	53.5	1.3e-08	1
ARLS	388	420	HWI-700370F:168:C7JUKANXX:7:2203:7804:96169	multidrug	YP_499945.1|FEATURES|arlS|multidrug|arlS	0.999998790836	81.8	33	61.2	6.2e-11	1
VANR	201	231	HWI-700370F:168:C7JUKANXX:7:1314:20978:52294	glycopeptide	AAK58492|FEATURES|vanR|glycopeptide|vanR	0.999999999199	61.3	31	45.1	4.6e-06	1
MULTIDRUG_ABC_TRANSPORTER	480	511	HWI-700370F:168:C7JUKANXX:7:2208:3993:42236	multidrug	gi:662175949:ref:WP_030118884.1:|FEATURES|multidrug_ABC_transporter|multidrug|multidrug_ABC_transporter	1.0	62.5	32	46.6	1.6e-06	1
BCRA	145	177	HWI-700370F:168:C7JUKANXX:7:2206:5781:6669	bacitracin	gi:542061059:gb:ERI11611.1:|FEATURES|bcrA|bacitracin|bcrA	1.0	75.8	33	58.9	3.1e-10	1
BACA	199	231	HWI-700370F:168:C7JUKANXX:7:1110:10800:76923	bacitracin	B2VGJ3|FEATURES|bacA|bacitracin|bacA	1.0	60.6	33	49.7	1.9e-07	1
QACB	40	71	HWI-700370F:168:C7JUKANXX:7:1203:16062:90781	multidrug	AAK38457|FEATURES|qacB|multidrug|qacB	0.914030937162	96.9	32	63.9	9.6e-12	1
RPHB	152	184	HWI-700370F:168:C7JUKANXX:7:1304:11491:72255	rifamycin	APB03222.1|FEATURES|rphB|rifamycin|rphB	0.999999900409	90.9	33	68.2	5.1e-13	1
AADD	30	62	HWI-700370F:168:C7JUKANXX:7:1310:16268:67403	aminoglycoside	BAA06245|FEATURES|aadD|aminoglycoside|aadD	0.999999999994	100.0	33	72.4	2.7e-14	1
ABCA	952	982	HWI-700370F:168:C7JUKANXX:7:2115:18520:8317	multidrug	XP_753111.1|FEATURES|abcA|multidrug|abcA	0.999999629555	83.9	31	57.4	9.0e-10	1
TAEA	197	229	HWI-700370F:168:C7JUKANXX:7:1110:8565:7657	pleuromutilin	APB03219.1|FEATURES|TaeA|pleuromutilin|TaeA	0.999885487492	100.0	33	68.6	3.9e-13	1
MSRA	263	295	HWI-700370F:168:C7JUKANXX:7:1315:3124:23462	MLS	ABA02367|FEATURES|msrA|MLS|msrA	1.0	100.0	33	75.9	2.4e-15	1
TET(K)	162	194	HWI-700370F:168:C7JUKANXX:7:2116:8748:97049	tetracycline	YP_003283625.1|FEATURES|tet(K)|tetracycline|tet(K)	1.0	100.0	33	70.9	7.8e-14	1
RPOB2	1015	1046	HWI-700370F:168:C7JUKANXX:7:1311:3959:20830	multidrug	BAD59497.1|FEATURES|rpoB2|multidrug|rpoB2	0.999999432615	84.4	32	62.8	2.1e-11	1
EFRA	394	426	HWI-700370F:168:C7JUKANXX:7:2206:7439:51960	multidrug	CDO61513.1|FEATURES|efrA|multidrug|efrA	0.999999126565	69.7	33	50.4	1.1e-07	1
MEPA	355	387	HWI-700370F:168:C7JUKANXX:7:2103:5882:85614	multidrug	ZP_04679156|FEATURES|mepA|multidrug|mepA	1.0	100.0	33	67.4	8.6e-13	1
TETA(60)	358	388	HWI-700370F:168:C7JUKANXX:7:2113:7654:91507	tetracycline	ANZ79240.1|FEATURES|tetA(60)|tetracycline|tetA(60)	0.99999998699	71.0	31	52.4	2.9e-08	1
MULTIDRUG_ABC_TRANSPORTER	463	493	HWI-700370F:168:C7JUKANXX:7:1303:12965:34551	multidrug	gi:537465895:ref:WP_020977391.1:|FEATURES|multidrug_ABC_transporter|multidrug|multidrug_ABC_transporter	0.875575260098	71.0	31	49.7	1.9e-07	1
CLOSTRIDIUM_PERFRINGENS_MPRF	518	549	HWI-700370F:168:C7JUKANXX:7:2109:9714:66274	peptide	ABG86067.1|FEATURES|Clostridium_perfringens_mprF|peptide|Clostridium_perfringens_mprF	0.999999935707	65.6	32	52.0	3.8e-08	1
MARR	37	69	HWI-700370F:168:C7JUKANXX:7:2115:12618:93337	multidrug	gi:808045374:ref:WP_046207364.1:|FEATURES|marR|multidrug|marR	1.0	100.0	33	68.9	3.0e-13	1
RPOB2	355	385	HWI-700370F:168:C7JUKANXX:7:2208:13502:99409	multidrug	BAD59497.1|FEATURES|rpoB2|multidrug|rpoB2	0.999999345543	80.6	31	57.8	6.9e-10	1
RPOB2	272	304	HWI-700370F:168:C7JUKANXX:7:2209:9339:76782	multidrug	BAD59497.1|FEATURES|rpoB2|multidrug|rpoB2	0.999999166755	69.7	33	50.4	1.1e-07	1
MULTIDRUG_ABC_TRANSPORTER	454	485	HWI-700370F:168:C7JUKANXX:7:2201:13817:88589	multidrug	gi:896355182:ref:WP_049310020.1:|FEATURES|multidrug_ABC_transporter|multidrug|multidrug_ABC_transporter	1.0	65.6	32	50.1	1.4e-07	1
STAPHYLOCOCCUS_MUPA_CONFERRING_RESISTANCE_TO_MUPIROCIN	853	885	HWI-700370F:168:C7JUKANXX:7:1101:8558:49896	mupirocin	CAA53189|FEATURES|Staphylococcus_mupA_conferring_resistance_to_mupirocin|mupirocin|Staphylococcus_mupA_conferring_resistance_to_mupirocin	0.999999922242	100.0	33	68.2	5.1e-13	1
BLT	330	361	HWI-700370F:168:C7JUKANXX:7:1211:16727:20919	multidrug	AAC36944.1|FEATURES|blt|multidrug|blt	0.999999999999	65.6	32	48.9	3.2e-07	1
MULTIDRUG_ABC_TRANSPORTER	560	592	HWI-700370F:168:C7JUKANXX:7:1203:11760:2210	multidrug	gi:664042835:ref:WP_030582300.1:|FEATURES|multidrug_ABC_transporter|multidrug|multidrug_ABC_transporter	0.999991198896	60.6	33	44.3	7.8e-06	1
MAJOR_FACILITATOR_SUPERFAMILY_TRANSPORTER	414	446	HWI-700370F:168:C7JUKANXX:7:1207:4150:21084	multidrug	NC_002952.2859362.p01|FEATURES|major_facilitator_superfamily_transporter|multidrug|major_facilitator_superfamily_transporter	0.999999797105	66.7	33	53.5	1.3e-08	1
MSBA	481	512	HWI-700370F:168:C7JUKANXX:7:2201:12484:3500	nitroimidazole	NP_415434.1|FEATURES|msbA|nitroimidazole|msbA	0.999732925602	62.5	32	46.2	2.1e-06	1
RPHB	381	411	HWI-700370F:168:C7JUKANXX:7:1306:2355:12717	rifamycin	APB03222.1|FEATURES|rphB|rifamycin|rphB	0.999940091586	74.2	31	49.3	2.4e-07	1
OPTRA	489	520	HWI-700370F:168:C7JUKANXX:7:1202:2396:15606	oxazolidinone	AKA86814|FEATURES|optrA|oxazolidinone|optrA	0.999081635135	65.6	32	48.5	4.2e-07	1
DFRC	29	61	HWI-700370F:168:C7JUKANXX:7:2115:16201:90610	diaminopyrimidine	AAO04716.1|FEATURES|dfrC|diaminopyrimidine|dfrC	0.999999937229	87.9	33	63.5	1.2e-11	1
RPOB2	875	905	HWI-700370F:168:C7JUKANXX:7:2211:3751:13940	multidrug	BAD59497.1|FEATURES|rpoB2|multidrug|rpoB2	0.999999381333	77.4	31	59.7	1.8e-10	1
TETA(46)	472	502	HWI-700370F:168:C7JUKANXX:7:2210:17298:60074	tetracycline	AET10444.1|FEATURES|tetA(46)|tetracycline|tetA(46)	0.999999874063	64.5	31	44.7	6.0e-06	1
CARA	443	474	HWI-700370F:168:C7JUKANXX:7:2213:15206:76585	MLS	M80346.gene.p01|FEATURES|carA|MLS|carA	0.989761861621	68.8	32	50.4	1.1e-07	1
FOSB	101	133	HWI-700370F:168:C7JUKANXX:7:2101:10040:81781	fosfomycin	gi:872716498:ref:WP_048567206.1:|FEATURES|fosB|fosfomycin|fosB	1.0	87.9	33	69.7	1.7e-13	1
MACB	537	569	HWI-700370F:168:C7JUKANXX:7:1101:18575:95661	MLS	gi:1022664304:ref:WP_063420886.1:|FEATURES|macB|MLS|macB	1.0	69.7	33	53.1	1.7e-08	1
AADK	85	117	HWI-700370F:168:C7JUKANXX:7:2106:11326:53006	aminoglycoside	gi:639659608:ref:WP_024714945.1:|FEATURES|aadK|aminoglycoside|aadK	1.0	93.9	33	68.9	3.0e-13	1
STAPHYLOCOCCUS_MUPA_CONFERRING_RESISTANCE_TO_MUPIROCIN	542	574	HWI-700370F:168:C7JUKANXX:7:2207:11066:48539	mupirocin	CAA53189|FEATURES|Staphylococcus_mupA_conferring_resistance_to_mupirocin|mupirocin|Staphylococcus_mupA_conferring_resistance_to_mupirocin	0.999998852221	63.6	33	51.6	4.9e-08	1
RPHB	304	336	HWI-700370F:168:C7JUKANXX:7:1207:10808:54642	rifamycin	APB03222.1|FEATURES|rphB|rifamycin|rphB	0.999999978816	100.0	33	72.8	2.1e-14	1
RIFAMPIN_MONOOXYGENASE	247	277	HWI-700370F:168:C7JUKANXX:7:1210:14282:93172	rifamycin	gi:769934495:ref:WP_045068423.1:|FEATURES|rifampin_monooxygenase|rifamycin|rifampin_monooxygenase	1.0	71.0	31	51.2	6.4e-08	1
ANT(4')-IA	18	50	HWI-700370F:168:C7JUKANXX:7:1201:13967:59888	aminoglycoside	EF540343.1.gene1.p01|FEATURES|ant(4')-Ia|aminoglycoside|ant(4')-Ia	0.999997993255	75.8	33	57.4	9.0e-10	1
RPOB2	142	172	HWI-700370F:168:C7JUKANXX:7:1212:3194:65656	multidrug	BAD59497.1|FEATURES|rpoB2|multidrug|rpoB2	0.999999311575	80.6	31	56.2	2.0e-09	1
ABCA	1025	1058	HWI-700370F:168:C7JUKANXX:7:2107:3974:98763	multidrug	XP_753111.1|FEATURES|abcA|multidrug|abcA	0.999999437951	61.8	34	47.4	9.3e-07	1
SALA	411	442	HWI-700370F:168:C7JUKANXX:7:1104:12321:23011	MLS	AGN74946|FEATURES|salA|MLS|salA	0.9999999845	68.8	32	47.0	1.2e-06	1
BCRA	159	191	HWI-700370F:168:C7JUKANXX:7:1303:13950:13275	bacitracin	gi:445996697:ref:WP_000074552.1:|FEATURES|bcrA|bacitracin|bcrA	1.0	63.6	33	50.1	1.4e-07	1
MACB	127	159	HWI-700370F:168:C7JUKANXX:7:1304:7123:28621	MLS	gi:895903124:ref:WP_049003730.1:|FEATURES|macB|MLS|macB	1.0	69.7	33	49.7	1.9e-07	1
EDEQ	45	77	HWI-700370F:168:C7JUKANXX:7:2103:15974:57651	polyamine:peptide	AHH86051.1|FEATURES|EdeQ|polyamine:peptide|EdeQ	0.985126107726	63.6	33	56.6	1.5e-09	1
LMRD	603	634	HWI-700370F:168:C7JUKANXX:7:1303:13150:58703	MLS	ABF66027.1|FEATURES|lmrD|MLS|lmrD	0.999999957695	65.6	32	45.1	4.6e-06	1
TETM	586	618	HWI-700370F:168:C7JUKANXX:7:1104:10022:97009	tetracycline	AAR29970|FEATURES|tetM|tetracycline|tetM	1.0	100.0	33	73.2	1.6e-14	1
STAPHYLOCOCCUS_MUPA_CONFERRING_RESISTANCE_TO_MUPIROCIN	481	513	HWI-700370F:168:C7JUKANXX:7:2213:1871:99008	mupirocin	CAA53189|FEATURES|Staphylococcus_mupA_conferring_resistance_to_mupirocin|mupirocin|Staphylococcus_mupA_conferring_resistance_to_mupirocin	0.999999972835	100.0	33	75.1	4.1e-15	1
VANE	100	132	HWI-700370F:168:C7JUKANXX:7:2207:19321:28097	glycopeptide	FJ872411.1.gene41.p01|FEATURES|vanE|glycopeptide|vanE	0.99999941062	60.6	33	44.3	7.8e-06	1
MACB	20	52	HWI-700370F:168:C7JUKANXX:7:1114:20240:86712	MLS	gi:639225329:ref:WP_024561799.1:|FEATURES|macB|MLS|macB	1.0	60.6	33	45.1	4.6e-06	1
TETL	273	305	HWI-700370F:168:C7JUKANXX:7:2201:2115:2534	tetracycline	ZP_03593907|FEATURES|tetL|tetracycline|tetL	1.0	66.7	33	55.1	4.4e-09	1
MEPA	116	148	HWI-700370F:168:C7JUKANXX:7:1313:10098:8717	multidrug	gi:488374619:ref:WP_002444004.1:|FEATURES|mepA|multidrug|mepA	1.0	78.8	33	57.0	1.2e-09	1
MAJOR_FACILITATOR_SUPERFAMILY_TRANSPORTER	113	144	HWI-700370F:168:C7JUKANXX:7:1304:15353:95148	multidrug	NC_002952.2859362.p01|FEATURES|major_facilitator_superfamily_transporter|multidrug|major_facilitator_superfamily_transporter	0.99999751952	62.5	32	50.4	1.1e-07	1
VAND	89	119	HWI-700370F:168:C7JUKANXX:7:1212:11826:96440	glycopeptide	gi:1002798395:gb:AMN85478.1:|FEATURES|vanD|glycopeptide|vanD	1.0	61.3	31	50.1	1.4e-07	1
ABCA	1000	1031	HWI-700370F:168:C7JUKANXX:7:2205:8971:39469	multidrug	XP_753111.1|FEATURES|abcA|multidrug|abcA	0.999999678456	87.5	32	62.0	3.6e-11	1
MSRA	283	315	HWI-700370F:168:C7JUKANXX:7:2114:1965:95787	MLS	ABA02367|FEATURES|msrA|MLS|msrA	1.0	100.0	33	71.6	4.6e-14	1
MAJOR_FACILITATOR_SUPERFAMILY_TRANSPORTER	446	478	HWI-700370F:168:C7JUKANXX:7:2301:13525:67254	multidrug	NC_002952.2859362.p01|FEATURES|major_facilitator_superfamily_transporter|multidrug|major_facilitator_superfamily_transporter	0.999999797105	87.9	33	61.6	4.7e-11	1
LMRB	153	183	HWI-700370F:168:C7JUKANXX:7:1102:10786:59698	MLS	gi:498485855:ref:WP_010787543.1:|FEATURES|lmrB|MLS|lmrB	1.0	77.4	31	60.5	1.1e-10	1
EMRB-QACA_FAMILY_MAJOR_FACILITATOR_TRANSPORTER	47	79	HWI-700370F:168:C7JUKANXX:7:1211:11277:60759	multidrug	NC_002951.3237419.p01|FEATURES|EmrB-QacA_family_major_facilitator_transporter|multidrug|EmrB-QacA_family_major_facilitator_transporter	0.9999999873	87.9	33	64.3	7.3e-12	1
VANRI	73	104	HWI-700370F:168:C7JUKANXX:7:1103:3970:54208	glycopeptide	WP_011461303.1|FEATURES|vanRI|glycopeptide|vanRI	1.0	65.6	32	47.8	7.1e-07	1
MACB	134	165	HWI-700370F:168:C7JUKANXX:7:1208:12626:92813	MLS	gi:585355296:ref:WP_024236899.1:|FEATURES|macB|MLS|macB	1.0	78.1	32	49.7	1.9e-07	1
MEPA	31	63	HWI-700370F:168:C7JUKANXX:7:2207:20532:7674	multidrug	YP_302230|FEATURES|mepA|multidrug|mepA	1.0	100.0	33	67.4	8.6e-13	1
TAEA	467	499	HWI-700370F:168:C7JUKANXX:7:2209:15207:17962	pleuromutilin	APB03219.1|FEATURES|TaeA|pleuromutilin|TaeA	0.999521129364	66.7	33	52.4	2.9e-08	1
BCRA	117	149	HWI-700370F:168:C7JUKANXX:7:2212:5299:54626	bacitracin	gi:507044560:ref:WP_016115614.1:|FEATURES|bcrA|bacitracin|bcrA	0.999999958159	66.7	33	44.7	6.0e-06	1
RPHB	764	796	HWI-700370F:168:C7JUKANXX:7:2205:7521:97719	rifamycin	APB03222.1|FEATURES|rphB|rifamycin|rphB	0.99998310864	87.9	33	60.1	1.4e-10	1
QACG	26	57	HWI-700370F:168:C7JUKANXX:7:2209:21172:95506	multidrug	gi:488408518:ref:WP_002477903.1:|FEATURES|qacG|multidrug|qacG	0.99999881752	75.0	32	52.0	3.8e-08	1
BACA	230	262	HWI-700370F:168:C7JUKANXX:7:2205:19630:73332	bacitracin	ZP_04632979|FEATURES|bacA|bacitracin|bacA	1.0	72.7	33	51.6	4.9e-08	1
LSA	404	435	HWI-700370F:168:C7JUKANXX:7:1207:2919:67848	MLS	AJ579365.gene.p01|FEATURES|lsa|MLS|lsa	1.0	78.1	32	54.7	5.8e-09	1
MACB	542	574	HWI-700370F:168:C7JUKANXX:7:1307:6313:16608	MLS	gi:655997348:ref:WP_029038923.1:|FEATURES|macB|MLS|macB	1.0	72.7	33	51.6	4.9e-08	1
MEPA	179	210	HWI-700370F:168:C7JUKANXX:7:1303:12994:37072	multidrug	gi:488374619:ref:WP_002444004.1:|FEATURES|mepA|multidrug|mepA	0.999996305251	62.5	32	44.7	6.0e-06	1
MAJOR_FACILITATOR_SUPERFAMILY_TRANSPORTER	146	178	HWI-700370F:168:C7JUKANXX:7:1303:11691:37067	multidrug	NC_002952.2859362.p01|FEATURES|major_facilitator_superfamily_transporter|multidrug|major_facilitator_superfamily_transporter	0.999999847033	84.8	33	59.3	2.4e-10	1
BCRA	143	175	HWI-700370F:168:C7JUKANXX:7:1311:9388:38065	bacitracin	gi:446026113:ref:WP_000103968.1:|FEATURES|bcrA|bacitracin|bcrA	0.999999999804	60.6	33	49.7	1.9e-07	1
STAPHYLOCOCCUS_MUPA_CONFERRING_RESISTANCE_TO_MUPIROCIN	896	928	HWI-700370F:168:C7JUKANXX:7:1204:14758:82340	mupirocin	CAA53189|FEATURES|Staphylococcus_mupA_conferring_resistance_to_mupirocin|mupirocin|Staphylococcus_mupA_conferring_resistance_to_mupirocin	0.999999930228	100.0	33	68.9	3.0e-13	1
MULTIDRUG_ABC_TRANSPORTER	463	493	HWI-700370F:168:C7JUKANXX:7:1213:20163:25709	multidrug	gi:1031799645:ref:WP_064138838.1:|FEATURES|multidrug_ABC_transporter|multidrug|multidrug_ABC_transporter	1.0	80.6	31	53.5	1.3e-08	1
MULTIDRUG_ABC_TRANSPORTER	67	98	HWI-700370F:168:C7JUKANXX:7:1301:6025:26181	multidrug	gi:686364868:ref:WP_031893738.1:|FEATURES|multidrug_ABC_transporter|multidrug|multidrug_ABC_transporter	1.0	96.9	32	67.4	8.6e-13	1
EMRB-QACA_FAMILY_MAJOR_FACILITATOR_TRANSPORTER	336	368	HWI-700370F:168:C7JUKANXX:7:1308:17703:39382	multidrug	AE016830.1.gene1786.p01|FEATURES|EmrB-QacA_family_major_facilitator_transporter|multidrug|EmrB-QacA_family_major_facilitator_transporter	0.999999876638	100.0	33	66.6	1.5e-12	1
MULTIDRUG_ABC_TRANSPORTER	455	486	HWI-700370F:168:C7JUKANXX:7:1115:4202:33006	multidrug	gi:537465895:ref:WP_020977391.1:|FEATURES|multidrug_ABC_transporter|multidrug|multidrug_ABC_transporter	1.0	68.8	32	51.6	4.9e-08	1
NORA	300	331	HWI-700370F:168:C7JUKANXX:7:1214:3396:86907	multidrug	gi:755009796:ref:WP_042363132.1:|FEATURES|norA|multidrug|norA	1.0	100.0	32	68.9	3.0e-13	1
VANS	325	357	HWI-700370F:168:C7JUKANXX:7:2210:5997:24157	glycopeptide	AAD42181|FEATURES|vanS|glycopeptide|vanS	0.999999999991	60.6	33	46.6	1.6e-06	1
CLASS_A	166	198	HWI-700370F:168:C7JUKANXX:7:1205:10298:73880	beta-lactam	ABB82608|FEATURES|class_A|beta-lactam|class_A	1.0	100.0	33	67.8	6.6e-13	1
EFRA	315	347	HWI-700370F:168:C7JUKANXX:7:2212:8207:87532	multidrug	CDO61513.1|FEATURES|efrA|multidrug|efrA	0.99999927535	66.7	33	53.9	9.9e-09	1
MAJOR_FACILITATOR_SUPERFAMILY_TRANSPORTER	432	464	HWI-700370F:168:C7JUKANXX:7:1102:12687:85806	multidrug	NC_002952.2859362.p01|FEATURES|major_facilitator_superfamily_transporter|multidrug|major_facilitator_superfamily_transporter	0.999999849816	81.8	33	59.7	1.8e-10	1
TAEA	197	229	HWI-700370F:168:C7JUKANXX:7:1211:18477:28793	pleuromutilin	APB03219.1|FEATURES|TaeA|pleuromutilin|TaeA	0.99908000778	60.6	33	45.8	2.7e-06	1
VANE	103	135	HWI-700370F:168:C7JUKANXX:7:1115:12106:24622	glycopeptide	FJ872411.1.gene41.p01|FEATURES|vanE|glycopeptide|vanE	0.999999999321	60.6	33	46.6	1.6e-06	1
ABCA	241	273	HWI-700370F:168:C7JUKANXX:7:2210:3359:13351	multidrug	XP_753111.1|FEATURES|abcA|multidrug|abcA	0.999999687511	87.9	33	62.8	2.1e-11	1
CPXA	391	423	HWI-700370F:168:C7JUKANXX:7:2116:20108:58712	aminoglycoside:aminocoumarin	NP_312864.1|FEATURES|cpxA|aminoglycoside:aminocoumarin|cpxA	0.99938736613	69.7	33	49.7	1.9e-07	1
BLT	225	256	HWI-700370F:168:C7JUKANXX:7:1307:3587:87454	multidrug	AAC36944.1|FEATURES|blt|multidrug|blt	0.999999895053	71.9	32	52.0	3.8e-08	1
VANR	167	197	HWI-700370F:168:C7JUKANXX:7:1304:6424:4296	glycopeptide	FJ872411.1.gene44.p01|FEATURES|vanR|glycopeptide|vanR	0.999998344138	61.3	31	48.1	5.4e-07	1
BCRA	32	62	HWI-700370F:168:C7JUKANXX:7:1107:3288:13922	bacitracin	gi:445996697:ref:WP_000074552.1:|FEATURES|bcrA|bacitracin|bcrA	0.99999999733	61.3	31	44.3	7.8e-06	1
STAPHYLOCOCCUS_MUPA_CONFERRING_RESISTANCE_TO_MUPIROCIN	544	576	HWI-700370F:168:C7JUKANXX:7:1306:2326:96420	mupirocin	CAA53189|FEATURES|Staphylococcus_mupA_conferring_resistance_to_mupirocin|mupirocin|Staphylococcus_mupA_conferring_resistance_to_mupirocin	0.999998927679	63.6	33	52.0	3.8e-08	1
EMRB-QACA_FAMILY_MAJOR_FACILITATOR_TRANSPORTER	48	79	HWI-700370F:168:C7JUKANXX:7:2101:15141:82369	multidrug	AE016830.1.gene768.p01|FEATURES|EmrB-QacA_family_major_facilitator_transporter|multidrug|EmrB-QacA_family_major_facilitator_transporter	0.999997834455	62.5	32	48.5	4.2e-07	1
VANR	51	83	HWI-700370F:168:C7JUKANXX:7:2315:11794:2801	glycopeptide	AF155139.2.gene2.p01|FEATURES|vanR|glycopeptide|vanR	0.999998023629	60.6	33	44.3	7.8e-06	1
MAJOR_FACILITATOR_SUPERFAMILY_TRANSPORTER	159	191	HWI-700370F:168:C7JUKANXX:7:1107:11422:27365	multidrug	NC_002952.2859362.p01|FEATURES|major_facilitator_superfamily_transporter|multidrug|major_facilitator_superfamily_transporter	0.999999999299	90.9	33	65.1	4.3e-12	1
TET(K)	23	55	HWI-700370F:168:C7JUKANXX:7:1306:9851:7255	tetracycline	YP_003283625.1|FEATURES|tet(K)|tetracycline|tet(K)	1.0	100.0	33	72.4	2.7e-14	1
MACB	141	172	HWI-700370F:168:C7JUKANXX:7:1307:2556:76802	MLS	gi:960873409:ref:WP_058345546.1:|FEATURES|macB|MLS|macB	1.0	68.8	32	46.2	2.1e-06	1
RIFAMPIN_MONOOXYGENASE	247	277	HWI-700370F:168:C7JUKANXX:7:1206:12188:89491	rifamycin	gi:769934495:ref:WP_045068423.1:|FEATURES|rifampin_monooxygenase|rifamycin|rifampin_monooxygenase	1.0	71.0	31	51.2	6.4e-08	1
QACA	161	193	HWI-700370F:168:C7JUKANXX:7:1307:1460:22065	multidrug	YP_536864|FEATURES|qacA|multidrug|qacA	0.913796810063	100.0	33	68.9	3.0e-13	1
QACB	313	345	HWI-700370F:168:C7JUKANXX:7:1104:10560:31448	multidrug	AAK38457|FEATURES|qacB|multidrug|qacB	0.914386986158	100.0	33	69.3	2.3e-13	1
MAJOR_FACILITATOR_SUPERFAMILY_TRANSPORTER	267	298	HWI-700370F:168:C7JUKANXX:7:1111:8736:68143	multidrug	NC_002952.2859362.p01|FEATURES|major_facilitator_superfamily_transporter|multidrug|major_facilitator_superfamily_transporter	0.999999905026	100.0	32	70.1	1.3e-13	1
TRUNCATED_PUTATIVE_RESPONSE_REGULATOR_ARLR	33	65	HWI-700370F:168:C7JUKANXX:7:1111:6189:45304	unclassified	gi:446114283:ref:WP_000192138.1:|FEATURES|truncated_putative_response_regulator_ArlR|unclassified|truncated_putative_response_regulator_ArlR	0.999999999596	84.8	33	59.3	2.4e-10	1
OLEB	206	238	HWI-700370F:168:C7JUKANXX:7:2205:5851:29132	MLS	AAA50325|FEATURES|oleB|MLS|oleB	0.999999999994	63.6	33	57.0	1.2e-09	1
STAPHYLOCOCCUS_MUPA_CONFERRING_RESISTANCE_TO_MUPIROCIN	515	547	HWI-700370F:168:C7JUKANXX:7:2101:3889:21484	mupirocin	CAA53189|FEATURES|Staphylococcus_mupA_conferring_resistance_to_mupirocin|mupirocin|Staphylococcus_mupA_conferring_resistance_to_mupirocin	0.999999698146	72.7	33	59.7	1.8e-10	1
MULTIDRUG_ABC_TRANSPORTER	560	592	HWI-700370F:168:C7JUKANXX:7:2110:12477:97521	multidrug	gi:944009777:ref:WP_055601444.1:|FEATURES|multidrug_ABC_transporter|multidrug|multidrug_ABC_transporter	1.0	75.8	33	52.8	2.2e-08	1
TAEA	32	64	HWI-700370F:168:C7JUKANXX:7:2113:12449:88599	pleuromutilin	APB03219.1|FEATURES|TaeA|pleuromutilin|TaeA	0.999642156146	75.8	33	58.5	4.0e-10	1
ABCA	1207	1238	HWI-700370F:168:C7JUKANXX:7:1312:15150:72818	multidrug	XP_753111.1|FEATURES|abcA|multidrug|abcA	0.999999536003	68.8	32	51.6	4.9e-08	1
MPHI	198	230	HWI-700370F:168:C7JUKANXX:7:2112:4859:54590	MLS	APB03226.1|FEATURES|mphI|MLS|mphI	0.999999970684	60.6	33	53.5	1.3e-08	1
CATB	150	182	HWI-700370F:168:C7JUKANXX:7:1316:9975:14807	phenicol	AF047479.2.gene11.p01|FEATURES|catB|phenicol|catB	0.999999999683	63.6	33	53.5	1.3e-08	1
QACB	80	112	HWI-700370F:168:C7JUKANXX:7:1106:9610:35778	multidrug	AAK38457|FEATURES|qacB|multidrug|qacB	0.915031519916	100.0	33	67.0	1.1e-12	1
TET(K)	385	417	HWI-700370F:168:C7JUKANXX:7:2111:10280:72990	tetracycline	YP_003283625.1|FEATURES|tet(K)|tetracycline|tet(K)	1.0	100.0	33	65.1	4.3e-12	1
TETO	70	101	HWI-700370F:168:C7JUKANXX:7:1109:7904:65247	tetracycline	AAW34142|FEATURES|tetO|tetracycline|tetO	1.0	65.6	32	45.8	2.7e-06	1
MEL	138	170	HWI-700370F:168:C7JUKANXX:7:2203:13831:48567	MLS	WP_000420313.1|FEATURES|mel|MLS|mel	1.0	100.0	33	70.5	1.0e-13	1
MULTIDRUG_ABC_TRANSPORTER	437	468	HWI-700370F:168:C7JUKANXX:7:1213:10516:90627	multidrug	gi:686364868:ref:WP_031893738.1:|FEATURES|multidrug_ABC_transporter|multidrug|multidrug_ABC_transporter	1.0	65.6	32	50.4	1.1e-07	1
FMTC	688	720	HWI-700370F:168:C7JUKANXX:7:2207:13733:17751	beta-lactam	gi:1031796384:ref:WP_064136479.1:|FEATURES|fmtC|beta-lactam|fmtC	1.0	75.8	33	57.8	6.9e-10	1
VANH	255	287	HWI-700370F:168:C7JUKANXX:7:1311:1056:68801	glycopeptide	KF478993.1.gene2.p01|FEATURES|vanH|glycopeptide|vanH	1.0	63.6	33	49.7	1.9e-07	1
RPOB2	264	296	HWI-700370F:168:C7JUKANXX:7:2111:18233:12792	multidrug	BAD59497.1|FEATURES|rpoB2|multidrug|rpoB2	0.999999059098	63.6	33	47.4	9.3e-07	1
VGAA	399	431	HWI-700370F:168:C7JUKANXX:7:1210:6720:16861	MLS	DQ823382.1.gene1.p01|FEATURES|vgaA|MLS|vgaA	1.0	100.0	33	67.8	6.6e-13	1
BCRA	136	168	HWI-700370F:168:C7JUKANXX:7:1212:10704:43149	bacitracin	gi:445996697:ref:WP_000074552.1:|FEATURES|bcrA|bacitracin|bcrA	1.0	84.8	33	58.9	3.1e-10	1
LLMA_23S_RIBOSOMAL_RNA_METHYLTRANSFERASE	196	228	HWI-700370F:168:C7JUKANXX:7:1311:12843:71613	MLS	APB03216.1|FEATURES|LlmA_23S_ribosomal_RNA_methyltransferase|MLS|LlmA_23S_ribosomal_RNA_methyltransferase	0.999999974822	87.9	33	69.7	1.7e-13	1
ARLS	141	173	HWI-700370F:168:C7JUKANXX:7:1215:20164:65736	multidrug	YP_499945.1|FEATURES|arlS|multidrug|arlS	0.999998320427	72.7	33	53.1	1.7e-08	1
TET(K)	346	377	HWI-700370F:168:C7JUKANXX:7:2209:19343:47161	tetracycline	YP_003283625.1|FEATURES|tet(K)|tetracycline|tet(K)	1.0	100.0	32	65.5	3.3e-12	1
FOSB	69	101	HWI-700370F:168:C7JUKANXX:7:1309:14821:76262	fosfomycin	gi:970417691:ref:WP_058702889.1:|FEATURES|fosB|fosfomycin|fosB	1.0	84.8	33	67.8	6.6e-13	1
TETL	377	409	HWI-700370F:168:C7JUKANXX:7:2111:11243:80320	tetracycline	YP_001966009|FEATURES|tetL|tetracycline|tetL	1.0	63.6	33	47.0	1.2e-06	1
MTRA	178	209	HWI-700370F:168:C7JUKANXX:7:2205:8013:55389	multidrug	CCP46065.1|FEATURES|mtrA|multidrug|mtrA	0.999996628065	78.1	32	58.9	3.1e-10	1
BLEOMYCIN_RESISTANCE_PROTEIN	23	55	HWI-700370F:168:C7JUKANXX:7:2111:15972:49865	glycopeptide	gi:452754543:emb:CCP89775.1:|FEATURES|bleomycin_resistance_protein|glycopeptide|bleomycin_resistance_protein	0.999999999994	100.0	33	76.6	1.4e-15	1
ERMA	167	199	HWI-700370F:168:C7JUKANXX:7:1210:6664:27118	MLS	BAC53825|FEATURES|ermA|MLS|ermA	1.0	100.0	33	71.2	6.0e-14	1
MULTIDRUG_ABC_TRANSPORTER	482	512	HWI-700370F:168:C7JUKANXX:7:1202:20271:86709	multidrug	gi:944009777:ref:WP_055601444.1:|FEATURES|multidrug_ABC_transporter|multidrug|multidrug_ABC_transporter	1.0	74.2	31	52.0	3.8e-08	1
RPOB2	269	301	HWI-700370F:168:C7JUKANXX:7:1216:19995:59485	multidrug	BAD59497.1|FEATURES|rpoB2|multidrug|rpoB2	0.999999087279	66.7	33	48.1	5.4e-07	1
PATA	262	294	HWI-700370F:168:C7JUKANXX:7:1210:19609:79257	fluoroquinolone	NP_417544.5|FEATURES|patA|fluoroquinolone|patA	0.999991905144	63.6	33	46.6	1.6e-06	1
LSA	438	470	HWI-700370F:168:C7JUKANXX:7:2310:9762:100012	MLS	gi:445983920:ref:WP_000061775.1:|FEATURES|lsa|MLS|lsa	1.0	69.7	33	59.3	2.4e-10	1
TRANSCRIPTIONAL_REGULATORY_PROTEIN_CPXR_CPXR	65	97	HWI-700370F:168:C7JUKANXX:7:2103:14228:67468	unclassified	CP001485.1.gene721.p01|FEATURES|transcriptional_regulatory_protein_CpxR_cpxR|unclassified|transcriptional_regulatory_protein_CpxR_cpxR	0.999999998716	66.7	33	47.0	1.2e-06	1
LMRD	588	619	HWI-700370F:168:C7JUKANXX:7:1101:20837:81609	MLS	ABF66027.1|FEATURES|lmrD|MLS|lmrD	0.999924182868	62.5	32	44.7	6.0e-06	1
LMRD	236	266	HWI-700370F:168:C7JUKANXX:7:1204:10130:18985	MLS	ABF66027.1|FEATURES|lmrD|MLS|lmrD	0.999870696057	61.3	31	45.8	2.7e-06	1
BCRA	35	66	HWI-700370F:168:C7JUKANXX:7:1212:2767:8625	bacitracin	YP_001373621|FEATURES|bcrA|bacitracin|bcrA	0.99999998529	65.6	32	45.4	3.5e-06	1
BLAZ	239	271	HWI-700370F:168:C7JUKANXX:7:1208:11351:26658	beta-lactam	FR823292.1.gene2.p01|FEATURES|blaZ|beta-lactam|blaZ	1.0	66.7	33	55.5	3.4e-09	1
MAJOR_FACILITATOR_SUPERFAMILY_TRANSPORTER	162	194	HWI-700370F:168:C7JUKANXX:7:2215:16482:90082	multidrug	NC_002952.2859362.p01|FEATURES|major_facilitator_superfamily_transporter|multidrug|major_facilitator_superfamily_transporter	0.999999999561	97.0	33	68.2	5.1e-13	1
QACG	5	37	HWI-700370F:168:C7JUKANXX:7:2212:7127:27238	multidrug	gi:686408520:ref:WP_031913065.1:|FEATURES|qacG|multidrug|qacG	0.999999500946	100.0	33	68.6	3.9e-13	1
ABCA	1237	1269	HWI-700370F:168:C7JUKANXX:7:1310:10884:68415	multidrug	XP_753111.1|FEATURES|abcA|multidrug|abcA	0.999999613482	75.8	33	58.2	5.2e-10	1
VANR	87	119	HWI-700370F:168:C7JUKANXX:7:1101:8312:53678	glycopeptide	gi:530818241:gb:EQC77429.1:|FEATURES|vanR|glycopeptide|vanR	1.0	63.6	33	45.8	2.7e-06	1
TET36	67	99	HWI-700370F:168:C7JUKANXX:7:2213:5796:41263	tetracycline	AJ514254.gene.p01|FEATURES|tet36|tetracycline|tet36	0.999999999932	63.6	33	47.0	1.2e-06	1
ANT(4')-IA	165	197	HWI-700370F:168:C7JUKANXX:7:2205:17875:5663	aminoglycoside	EF540343.1.gene1.p01|FEATURES|ant(4')-Ia|aminoglycoside|ant(4')-Ia	0.999996139929	75.8	33	58.5	4.0e-10	1
EFMA	111	143	HWI-700370F:168:C7JUKANXX:7:2116:4178:69683	multidrug	BAG75524.1|FEATURES|efmA|multidrug|efmA	0.999999353541	72.7	33	52.8	2.2e-08	1
STAPHYLOCOCCUS_MUPA_CONFERRING_RESISTANCE_TO_MUPIROCIN	162	193	HWI-700370F:168:C7JUKANXX:7:2105:21270:47400	mupirocin	CAA53189|FEATURES|Staphylococcus_mupA_conferring_resistance_to_mupirocin|mupirocin|Staphylococcus_mupA_conferring_resistance_to_mupirocin	0.999998852221	65.6	32	51.6	4.9e-08	1
CLASS_A	167	199	HWI-700370F:168:C7JUKANXX:7:1110:4635:101098	beta-lactam	ABB82608|FEATURES|class_A|beta-lactam|class_A	1.0	100.0	33	67.4	8.6e-13	1
MPHC	213	245	HWI-700370F:168:C7JUKANXX:7:2210:14880:27464	MLS	YP_001569069|FEATURES|mphC|MLS|mphC	1.0	100.0	33	75.1	4.1e-15	1
NORA	203	235	HWI-700370F:168:C7JUKANXX:7:2207:11244:53966	multidrug	gi:821514643:ref:WP_046837150.1:|FEATURES|norA|multidrug|norA	1.0	100.0	33	68.6	3.9e-13	1
ERM(TR)	189	221	HWI-700370F:168:C7JUKANXX:7:1310:12969:87876	MLS	AF002716.gene.p01|FEATURES|erm(TR)|MLS|erm(TR)	1.0	100.0	33	73.9	9.2e-15	1
VANH	87	119	HWI-700370F:168:C7JUKANXX:7:2103:6112:6449	glycopeptide	FJ349556.1.gene5.p01|FEATURES|vanH|glycopeptide|vanH	0.999999999726	60.6	33	44.7	6.0e-06	1
MULTIDRUG_ABC_TRANSPORTER	454	486	HWI-700370F:168:C7JUKANXX:7:2208:1810:81985	multidrug	gi:686364868:ref:WP_031893738.1:|FEATURES|multidrug_ABC_transporter|multidrug|multidrug_ABC_transporter	1.0	66.7	33	52.8	2.2e-08	1
FMTC	41	73	HWI-700370F:168:C7JUKANXX:7:1204:18286:24722	beta-lactam	gi:1031796384:ref:WP_064136479.1:|FEATURES|fmtC|beta-lactam|fmtC	1.0	63.6	33	45.8	2.7e-06	1
BCRA	147	179	HWI-700370F:168:C7JUKANXX:7:1113:17270:73656	bacitracin	gi:542061059:gb:ERI11611.1:|FEATURES|bcrA|bacitracin|bcrA	1.0	84.8	33	58.2	5.2e-10	1
TRANSCRIPTIONAL_REGULATORY_PROTEIN_CPXR_CPXR	35	66	HWI-700370F:168:C7JUKANXX:7:1104:8456:8765	unclassified	CP000675.2.gene1535.p01|FEATURES|transcriptional_regulatory_protein_CpxR_cpxR|unclassified|transcriptional_regulatory_protein_CpxR_cpxR	0.999997037286	62.5	32	44.3	7.8e-06	1
TETB(46)	474	504	HWI-700370F:168:C7JUKANXX:7:1206:11010:86530	tetracycline	AET10445.1|FEATURES|tetB(46)|tetracycline|tetB(46)	0.999999245314	71.0	31	45.1	4.6e-06	1
BCRA	146	178	HWI-700370F:168:C7JUKANXX:7:1213:6346:96427	bacitracin	gi:542061059:gb:ERI11611.1:|FEATURES|bcrA|bacitracin|bcrA	1.0	87.9	33	62.4	2.8e-11	1
BCRA	129	161	HWI-700370F:168:C7JUKANXX:7:2202:15354:66459	bacitracin	gi:507044560:ref:WP_016115614.1:|FEATURES|bcrA|bacitracin|bcrA	1.0	69.7	33	49.3	2.4e-07	1
ABCA	251	281	HWI-700370F:168:C7JUKANXX:7:2215:20507:96651	multidrug	XP_753111.1|FEATURES|abcA|multidrug|abcA	0.999999494766	74.2	31	49.7	1.9e-07	1
RPOB2	266	298	HWI-700370F:168:C7JUKANXX:7:1205:9851:56282	multidrug	BAD59497.1|FEATURES|rpoB2|multidrug|rpoB2	0.999999042229	63.6	33	47.0	1.2e-06	1
TETA	55	86	HWI-700370F:168:C7JUKANXX:7:2110:8320:60277	tetracycline	gi:636674341:gb:AIA15198.1:|FEATURES|tetA|tetracycline|tetA	0.999999999963	62.5	32	45.1	4.6e-06	1
MSRA	156	188	HWI-700370F:168:C7JUKANXX:7:2208:8183:63548	MLS	ABA02367|FEATURES|msrA|MLS|msrA	1.0	100.0	33	72.8	2.1e-14	1
MULTIDRUG_ABC_TRANSPORTER	529	561	HWI-700370F:168:C7JUKANXX:7:2205:9853:31391	multidrug	gi:930426663:ref:WP_054189647.1:|FEATURES|multidrug_ABC_transporter|multidrug|multidrug_ABC_transporter	1.0	63.6	33	49.3	2.4e-07	1
SRMB	23	53	HWI-700370F:168:C7JUKANXX:7:1109:19223:74578	MLS	X63451.gene.p01|FEATURES|srmB|MLS|srmB	0.999999999996	64.5	31	48.9	3.2e-07	1
BCRA	22	52	HWI-700370F:168:C7JUKANXX:7:1305:9975:91254	bacitracin	gi:445996709:ref:WP_000074564.1:|FEATURES|bcrA|bacitracin|bcrA	0.999999999264	61.3	31	44.7	6.0e-06	1
EFRB	200	231	HWI-700370F:168:C7JUKANXX:7:2206:6660:50297	multidrug	CDO61516.1|FEATURES|efrB|multidrug|efrB	1.0	75.0	32	54.3	7.6e-09	1
AADK	148	180	HWI-700370F:168:C7JUKANXX:7:2205:6834:59717	aminoglycoside	gi:1039476118:ref:WP_064814315.1:|FEATURES|aadK|aminoglycoside|aadK	1.0	93.9	33	71.6	4.6e-14	1
MACB	137	167	HWI-700370F:168:C7JUKANXX:7:1105:13323:54546	MLS	gi:1035686596:ref:WP_064530178.1:|FEATURES|macB|MLS|macB	1.0	74.2	31	46.6	1.6e-06	1
VANR	75	107	HWI-700370F:168:C7JUKANXX:7:1315:2079:40312	glycopeptide	gi:948051271:ref:WP_056710274.1:|FEATURES|vanR|glycopeptide|vanR	1.0	63.6	33	48.1	5.4e-07	1
MAJOR_FACILITATOR_SUPERFAMILY_TRANSPORTER	243	274	HWI-700370F:168:C7JUKANXX:7:2114:16553:46579	multidrug	NC_002952.2859362.p01|FEATURES|major_facilitator_superfamily_transporter|multidrug|major_facilitator_superfamily_transporter	0.99999973933	62.5	32	47.8	7.1e-07	1
CLASS_A	108	140	HWI-700370F:168:C7JUKANXX:7:1106:20723:71163	beta-lactam	M60253.gene.p01|FEATURES|class_A|beta-lactam|class_A	0.999999999998	63.6	33	46.6	1.6e-06	1
MULTIDRUG_ABC_TRANSPORTER	529	561	HWI-700370F:168:C7JUKANXX:7:1203:20745:73757	multidrug	gi:930426663:ref:WP_054189647.1:|FEATURES|multidrug_ABC_transporter|multidrug|multidrug_ABC_transporter	1.0	63.6	33	49.3	2.4e-07	1
MAJOR_FACILITATOR_SUPERFAMILY_TRANSPORTER	180	210	HWI-700370F:168:C7JUKANXX:7:2109:16434:3342	multidrug	NC_002952.2859362.p01|FEATURES|major_facilitator_superfamily_transporter|multidrug|major_facilitator_superfamily_transporter	0.999999999866	71.0	31	52.0	3.8e-08	1
EMRB-QACA_FAMILY_MAJOR_FACILITATOR_TRANSPORTER	352	384	HWI-700370F:168:C7JUKANXX:7:1113:16814:95281	multidrug	NC_009641.5331418.p01|FEATURES|EmrB-QacA_family_major_facilitator_transporter|multidrug|EmrB-QacA_family_major_facilitator_transporter	0.999999992386	66.7	33	49.7	1.9e-07	1
RPHB	818	850	HWI-700370F:168:C7JUKANXX:7:2112:14065:99506	rifamycin	APB03222.1|FEATURES|rphB|rifamycin|rphB	0.999999990979	97.0	33	70.1	1.3e-13	1
TETA(60)	525	555	HWI-700370F:168:C7JUKANXX:7:1105:17149:42244	tetracycline	ANZ79240.1|FEATURES|tetA(60)|tetracycline|tetA(60)	0.999999989413	77.4	31	53.5	1.3e-08	1
BCRA	141	172	HWI-700370F:168:C7JUKANXX:7:1116:5607:53707	bacitracin	gi:507044560:ref:WP_016115614.1:|FEATURES|bcrA|bacitracin|bcrA	1.0	68.8	32	52.0	3.8e-08	1
ABCA	1189	1221	HWI-700370F:168:C7JUKANXX:7:1206:16391:52991	multidrug	XP_753111.1|FEATURES|abcA|multidrug|abcA	0.999999585264	72.7	33	59.7	1.8e-10	1
BLT	338	369	HWI-700370F:168:C7JUKANXX:7:1115:20298:41284	multidrug	AAC36944.1|FEATURES|blt|multidrug|blt	1.0	68.8	32	53.1	1.7e-08	1
YKKC	91	123	HWI-700370F:168:C7JUKANXX:7:2208:15152:34325	multidrug	gi:307606148:emb:CBI42519.1:|FEATURES|ykkC|multidrug|ykkC	0.999999984485	60.6	33	44.7	6.0e-06	1
CATB	149	180	HWI-700370F:168:C7JUKANXX:7:1211:21111:75816	phenicol	AY232670.1.gene3.p01|FEATURES|catB|phenicol|catB	0.999994443217	62.5	32	49.3	2.4e-07	1
FMTC	60	92	HWI-700370F:168:C7JUKANXX:7:1203:16889:26437	beta-lactam	gi:1031796384:ref:WP_064136479.1:|FEATURES|fmtC|beta-lactam|fmtC	1.0	60.6	33	45.4	3.5e-06	1
MAJOR_FACILITATOR_SUPERFAMILY_TRANSPORTER	117	149	HWI-700370F:168:C7JUKANXX:7:2211:1632:9291	multidrug	NC_002952.2859362.p01|FEATURES|major_facilitator_superfamily_transporter|multidrug|major_facilitator_superfamily_transporter	0.999999747202	60.6	33	48.5	4.2e-07	1
QACB	239	271	HWI-700370F:168:C7JUKANXX:7:1309:5468:42030	multidrug	AAK38457|FEATURES|qacB|multidrug|qacB	0.915675129214	100.0	33	66.6	1.5e-12	1
TETP	75	107	HWI-700370F:168:C7JUKANXX:7:2110:6006:68144	tetracycline	YP_002850805|FEATURES|tetP|tetracycline|tetP	1.0	60.6	33	46.2	2.1e-06	1
MACB	29	61	HWI-700370F:168:C7JUKANXX:7:2103:8396:66091	MLS	gi:639218559:ref:WP_024556062.1:|FEATURES|macB|MLS|macB	1.0	60.6	33	44.3	7.8e-06	1
LMRB	263	295	HWI-700370F:168:C7JUKANXX:7:2112:11909:40206	MLS	gi:1007411670:gb:AMQ72759.1:|FEATURES|lmrB|MLS|lmrB	1.0	75.8	33	57.0	1.2e-09	1
NORA	309	341	HWI-700370F:168:C7JUKANXX:7:1305:14976:99550	multidrug	ZP_04060517|FEATURES|norA|multidrug|norA	1.0	100.0	33	71.6	4.6e-14	1
RPOB2	860	892	HWI-700370F:168:C7JUKANXX:7:1214:18678:61835	multidrug	BAD59497.1|FEATURES|rpoB2|multidrug|rpoB2	0.999999295593	72.7	33	55.5	3.4e-09	1
VANR	198	230	HWI-700370F:168:C7JUKANXX:7:1206:13351:79650	glycopeptide	gi:1045412091:ref:WP_065484665.1:|FEATURES|vanR|glycopeptide|vanR	0.999999999833	60.6	33	46.2	2.1e-06	1
MULTIDRUG_ABC_TRANSPORTER	459	490	HWI-700370F:168:C7JUKANXX:7:1301:11742:28073	multidrug	gi:686364868:ref:WP_031893738.1:|FEATURES|multidrug_ABC_transporter|multidrug|multidrug_ABC_transporter	1.0	65.6	32	49.7	1.9e-07	1
SAT-4	128	160	HWI-700370F:168:C7JUKANXX:7:2116:4632:77031	nucleoside	AAB53445.1|FEATURES|SAT-4|nucleoside|SAT-4	0.997724428914	60.6	33	45.1	4.6e-06	1
YKKC	32	62	HWI-700370F:168:C7JUKANXX:7:2102:11122:45279	multidrug	gi:489421662:ref:WP_003327390.1:|FEATURES|ykkC|multidrug|ykkC	0.999999999398	67.7	31	48.9	3.2e-07	1
AADK	84	114	HWI-700370F:168:C7JUKANXX:7:2205:14097:75737	aminoglycoside	gi:505197081:ref:WP_015384183.1:|FEATURES|aadK|aminoglycoside|aadK	1.0	100.0	31	68.9	3.0e-13	1
RPOB2	264	296	HWI-700370F:168:C7JUKANXX:7:2107:18329:76643	multidrug	BAD59497.1|FEATURES|rpoB2|multidrug|rpoB2	0.999999059098	63.6	33	47.4	9.3e-07	1
DFRC	129	159	HWI-700370F:168:C7JUKANXX:7:1204:13772:4539	diaminopyrimidine	AAO04716.1|FEATURES|dfrC|diaminopyrimidine|dfrC	0.999847709393	71.0	31	53.1	1.7e-08	1
OMPR	47	77	HWI-700370F:168:C7JUKANXX:7:1206:11505:44797	multidrug	gi:446603231:ref:WP_000680577.1:|FEATURES|ompR|multidrug|ompR	0.999998341255	61.3	31	45.1	4.6e-06	1
MEPA	10	42	HWI-700370F:168:C7JUKANXX:7:1315:18474:71331	multidrug	gi:505177635:ref:WP_015364737.1:|FEATURES|mepA|multidrug|mepA	1.0	100.0	33	68.9	3.0e-13	1
MPHC	232	264	HWI-700370F:168:C7JUKANXX:7:1116:6407:44000	MLS	YP_001569069|FEATURES|mphC|MLS|mphC	1.0	100.0	33	75.5	3.2e-15	1
TRUNCATED_PUTATIVE_RESPONSE_REGULATOR_ARLR	177	208	HWI-700370F:168:C7JUKANXX:7:2113:6747:51881	unclassified	HE999704.1.gene1528.p01|FEATURES|truncated_putative_response_regulator_ArlR|unclassified|truncated_putative_response_regulator_ArlR	0.999999616885	93.8	32	66.2	1.9e-12	1
TRUNCATED_PUTATIVE_RESPONSE_REGULATOR_ARLR	176	206	HWI-700370F:168:C7JUKANXX:7:1311:19441:96358	unclassified	AE015929.1.gene1106.p01|FEATURES|truncated_putative_response_regulator_ArlR|unclassified|truncated_putative_response_regulator_ArlR	0.99999999961	87.1	31	62.4	2.8e-11	1
BCRA	46	77	HWI-700370F:168:C7JUKANXX:7:1212:13971:6947	bacitracin	gi:445996710:ref:WP_000074565.1:|FEATURES|bcrA|bacitracin|bcrA	1.0	68.8	32	48.1	5.4e-07	1
ABCA	1315	1347	HWI-700370F:168:C7JUKANXX:7:1205:20405:39349	multidrug	XP_753111.1|FEATURES|abcA|multidrug|abcA	0.999999613482	75.8	33	56.2	2.0e-09	1
VANRI	68	100	HWI-700370F:168:C7JUKANXX:7:1315:5178:69417	glycopeptide	WP_011461303.1|FEATURES|vanRI|glycopeptide|vanRI	1.0	72.7	33	52.4	2.9e-08	1
ARLS	389	421	HWI-700370F:168:C7JUKANXX:7:1102:8724:84937	multidrug	YP_499945.1|FEATURES|arlS|multidrug|arlS	0.999998171669	69.7	33	51.2	6.4e-08	1
MULTIDRUG_ABC_TRANSPORTER	482	514	HWI-700370F:168:C7JUKANXX:7:2116:6828:31499	multidrug	gi:1031799645:ref:WP_064138838.1:|FEATURES|multidrug_ABC_transporter|multidrug|multidrug_ABC_transporter	1.0	69.7	33	51.6	4.9e-08	1
MSRA	157	189	HWI-700370F:168:C7JUKANXX:7:2102:2452:34310	MLS	ABA02367|FEATURES|msrA|MLS|msrA	1.0	100.0	33	73.2	1.6e-14	1
RPOB2	580	612	HWI-700370F:168:C7JUKANXX:7:1116:16043:3514	multidrug	BAD59497.1|FEATURES|rpoB2|multidrug|rpoB2	0.999999277772	72.7	33	54.7	5.8e-09	1
MDTK	423	455	HWI-700370F:168:C7JUKANXX:7:2210:4422:10344	fluoroquinolone	AML99881.1|FEATURES|MdtK|fluoroquinolone|MdtK	0.999996307477	60.6	33	48.1	5.4e-07	1
DFRC	1	32	HWI-700370F:168:C7JUKANXX:7:1116:10675:20510	diaminopyrimidine	AAO04716.1|FEATURES|dfrC|diaminopyrimidine|dfrC	0.999717531467	84.4	32	64.7	5.6e-12	1
MEPA	290	322	HWI-700370F:168:C7JUKANXX:7:2209:2126:28505	multidrug	YP_302230|FEATURES|mepA|multidrug|mepA	1.0	100.0	33	68.2	5.1e-13	1
RPOB2	574	606	HWI-700370F:168:C7JUKANXX:7:1112:4606:53017	multidrug	BAD59497.1|FEATURES|rpoB2|multidrug|rpoB2	0.999999395519	84.8	33	60.5	1.1e-10	1
RPHB	38	68	HWI-700370F:168:C7JUKANXX:7:2212:9719:21146	rifamycin	APB03222.1|FEATURES|rphB|rifamycin|rphB	0.999952802084	71.0	31	51.2	6.4e-08	1
BACA	45	77	HWI-700370F:168:C7JUKANXX:7:1314:19582:70470	bacitracin	ZP_04060511|FEATURES|bacA|bacitracin|bacA	1.0	100.0	33	70.9	7.8e-14	1
ABCA	1171	1202	HWI-700370F:168:C7JUKANXX:7:1113:15411:83353	multidrug	XP_753111.1|FEATURES|abcA|multidrug|abcA	0.999999639094	75.0	32	58.2	5.2e-10	1
MARR	14	46	HWI-700370F:168:C7JUKANXX:7:1102:10942:95617	multidrug	gi:488397771:ref:WP_002467156.1:|FEATURES|marR|multidrug|marR	1.0	100.0	33	70.9	7.8e-14	1
TET(K)	167	199	HWI-700370F:168:C7JUKANXX:7:2216:7523:3783	tetracycline	YP_003283625.1|FEATURES|tet(K)|tetracycline|tet(K)	1.0	100.0	33	70.1	1.3e-13	1
RPOB2	1069	1101	HWI-700370F:168:C7JUKANXX:7:2204:10251:24738	multidrug	BAD59497.1|FEATURES|rpoB2|multidrug|rpoB2	0.999999212014	72.7	33	52.0	3.8e-08	1
MAJOR_FACILITATOR_SUPERFAMILY_TRANSPORTER	532	564	HWI-700370F:168:C7JUKANXX:7:1208:20405:88631	multidrug	NC_002952.2859362.p01|FEATURES|major_facilitator_superfamily_transporter|multidrug|major_facilitator_superfamily_transporter	0.999999829127	84.8	33	57.0	1.2e-09	1
MULTIDRUG_ABC_TRANSPORTER	448	480	HWI-700370F:168:C7JUKANXX:7:2205:5160:60256	multidrug	gi:686364868:ref:WP_031893738.1:|FEATURES|multidrug_ABC_transporter|multidrug|multidrug_ABC_transporter	1.0	69.7	33	53.1	1.7e-08	1
YKKC	68	100	HWI-700370F:168:C7JUKANXX:7:2210:14574:13417	multidrug	gi:307606148:emb:CBI42519.1:|FEATURES|ykkC|multidrug|ykkC	0.999999999293	60.6	33	47.8	7.1e-07	1
TET(K)	287	319	HWI-700370F:168:C7JUKANXX:7:1106:2540:87266	tetracycline	YP_003283625.1|FEATURES|tet(K)|tetracycline|tet(K)	1.0	100.0	33	71.2	6.0e-14	1
MULTIDRUG_ABC_TRANSPORTER	552	583	HWI-700370F:168:C7JUKANXX:7:1114:20123:76323	multidrug	gi:497748188:ref:WP_010062372.1:|FEATURES|multidrug_ABC_transporter|multidrug|multidrug_ABC_transporter	1.0	68.8	32	50.8	8.4e-08	1
MULTIDRUG_ABC_TRANSPORTER	513	545	HWI-700370F:168:C7JUKANXX:7:1108:5040:78647	multidrug	gi:686364868:ref:WP_031893738.1:|FEATURES|multidrug_ABC_transporter|multidrug|multidrug_ABC_transporter	1.0	66.7	33	47.8	7.1e-07	1
QACB	66	98	HWI-700370F:168:C7JUKANXX:7:2207:16588:66387	multidrug	AAK38457|FEATURES|qacB|multidrug|qacB	0.913817548834	100.0	33	68.2	5.1e-13	1
EMRB-QACA_FAMILY_MAJOR_FACILITATOR_TRANSPORTER	279	311	HWI-700370F:168:C7JUKANXX:7:1105:15396:30999	multidrug	CP003583.1.gene510.p01|FEATURES|EmrB-QacA_family_major_facilitator_transporter|multidrug|EmrB-QacA_family_major_facilitator_transporter	0.999998449523	69.7	33	51.6	4.9e-08	1
TET(42)	133	164	HWI-700370F:168:C7JUKANXX:7:1114:20822:13636	tetracycline	ACD35503.1|FEATURES|tet(42)|tetracycline|tet(42)	0.999999962046	68.8	32	48.1	5.4e-07	1
RPHB	315	347	HWI-700370F:168:C7JUKANXX:7:1305:19198:77982	rifamycin	APB03222.1|FEATURES|rphB|rifamycin|rphB	0.999999971053	93.9	33	71.6	4.6e-14	1
TLCC	184	215	HWI-700370F:168:C7JUKANXX:7:2208:9014:35475	MLS	M57437.gene.p01|FEATURES|tlcC|MLS|tlcC	0.999999434817	65.6	32	49.3	2.4e-07	1
MULTIDRUG_ABC_TRANSPORTER	213	245	HWI-700370F:168:C7JUKANXX:7:2107:21276:13927	multidrug	gi:686364868:ref:WP_031893738.1:|FEATURES|multidrug_ABC_transporter|multidrug|multidrug_ABC_transporter	1.0	81.8	33	62.4	2.8e-11	1
ABCA	1305	1337	HWI-700370F:168:C7JUKANXX:7:2113:6353:100988	multidrug	XP_753111.1|FEATURES|abcA|multidrug|abcA	0.999999603556	66.7	33	55.5	3.4e-09	1
CAT_CHLORAMPHENICOL_ACETYLTRANSFERASE	114	146	HWI-700370F:168:C7JUKANXX:7:1314:14087:52725	phenicol	M58472.1.gene1.p01|FEATURES|cat_chloramphenicol_acetyltransferase|phenicol|cat_chloramphenicol_acetyltransferase	0.999999998065	60.6	33	48.5	4.2e-07	1
OPTRA	200	231	HWI-700370F:168:C7JUKANXX:7:1109:16649:82892	oxazolidinone	AKA86814|FEATURES|optrA|oxazolidinone|optrA	0.999182247313	62.5	32	50.1	1.4e-07	1
MACB	143	174	HWI-700370F:168:C7JUKANXX:7:2211:8032:68040	MLS	AAV85982.1|FEATURES|macB|MLS|macB	1.0	71.9	32	47.8	7.1e-07	1
AADK	162	194	HWI-700370F:168:C7JUKANXX:7:1305:17146:58572	aminoglycoside	gi:1039476118:ref:WP_064814315.1:|FEATURES|aadK|aminoglycoside|aadK	1.0	90.9	33	63.2	1.6e-11	1
EFRA	282	314	HWI-700370F:168:C7JUKANXX:7:1205:10611:29073	multidrug	CDO61513.1|FEATURES|efrA|multidrug|efrA	0.999999145704	69.7	33	50.8	8.4e-08	1
RPOB2	1047	1079	HWI-700370F:168:C7JUKANXX:7:1313:20081:24279	multidrug	BAD59497.1|FEATURES|rpoB2|multidrug|rpoB2	0.999999259158	84.8	33	65.9	2.5e-12	1
RPOB2	746	777	HWI-700370F:168:C7JUKANXX:7:1311:3598:58270	multidrug	BAD59497.1|FEATURES|rpoB2|multidrug|rpoB2	0.999999268553	81.2	32	54.3	7.6e-09	1
OPTRA	363	393	HWI-700370F:168:C7JUKANXX:7:2104:2723:9407	oxazolidinone	AKA86814|FEATURES|optrA|oxazolidinone|optrA	0.998973654987	61.3	31	47.0	1.2e-06	1
YKKD	59	91	HWI-700370F:168:C7JUKANXX:7:1203:4073:10050	multidrug	gi:489421661:ref:WP_003327389.1:|FEATURES|ykkD|multidrug|ykkD	0.999997785393	63.6	33	50.4	1.1e-07	1
VANR	196	228	HWI-700370F:168:C7JUKANXX:7:1312:3316:76218	glycopeptide	gi:1045412091:ref:WP_065484665.1:|FEATURES|vanR|glycopeptide|vanR	0.999999999897	60.6	33	47.8	7.1e-07	1
STAPHYLOCOCCUS_MUPA_CONFERRING_RESISTANCE_TO_MUPIROCIN	576	608	HWI-700370F:168:C7JUKANXX:7:1310:6979:82540	mupirocin	CAA53189|FEATURES|Staphylococcus_mupA_conferring_resistance_to_mupirocin|mupirocin|Staphylococcus_mupA_conferring_resistance_to_mupirocin	0.999997777254	60.6	33	47.8	7.1e-07	1
LMRB	33	65	HWI-700370F:168:C7JUKANXX:7:2104:19289:41742	MLS	gi:1007411670:gb:AMQ72759.1:|FEATURES|lmrB|MLS|lmrB	1.0	78.8	33	53.5	1.3e-08	1
BCRA	145	177	HWI-700370F:168:C7JUKANXX:7:1102:20919:91551	bacitracin	gi:542061059:gb:ERI11611.1:|FEATURES|bcrA|bacitracin|bcrA	1.0	75.8	33	58.9	3.1e-10	1
MPHB	259	289	HWI-700370F:168:C7JUKANXX:7:2105:3996:92004	MLS	gi:510836536:ref:WP_016208156.1:|FEATURES|mphB|MLS|mphB	1.0	71.0	31	53.5	1.3e-08	1
MEPA	60	92	HWI-700370F:168:C7JUKANXX:7:1103:16938:19784	multidrug	YP_302230|FEATURES|mepA|multidrug|mepA	1.0	90.9	33	63.9	9.6e-12	1
BCRA	143	174	HWI-700370F:168:C7JUKANXX:7:1213:19844:77561	bacitracin	gi:507044560:ref:WP_016115614.1:|FEATURES|bcrA|bacitracin|bcrA	0.999999976933	62.5	32	48.5	4.2e-07	1
BCRA	128	160	HWI-700370F:168:C7JUKANXX:7:2313:11908:43677	bacitracin	gi:507044560:ref:WP_016115614.1:|FEATURES|bcrA|bacitracin|bcrA	1.0	69.7	33	49.7	1.9e-07	1
VANH	87	119	HWI-700370F:168:C7JUKANXX:7:1213:7099:51611	glycopeptide	FJ349556.1.gene5.p01|FEATURES|vanH|glycopeptide|vanH	0.999999999726	60.6	33	44.7	6.0e-06	1
EMRB-QACA_FAMILY_MAJOR_FACILITATOR_TRANSPORTER	391	423	HWI-700370F:168:C7JUKANXX:7:2115:12435:3065	multidrug	NC_002951.3237419.p01|FEATURES|EmrB-QacA_family_major_facilitator_transporter|multidrug|EmrB-QacA_family_major_facilitator_transporter	0.999999988913	93.9	33	62.8	2.1e-11	1
RPOB2	358	390	HWI-700370F:168:C7JUKANXX:7:2108:7660:28750	multidrug	BAD59497.1|FEATURES|rpoB2|multidrug|rpoB2	0.999999395519	81.8	33	60.5	1.1e-10	1
VANR	77	108	HWI-700370F:168:C7JUKANXX:7:2107:10421:7066	glycopeptide	gi:948234034:ref:WP_056891683.1:|FEATURES|vanR|glycopeptide|vanR	1.0	68.8	32	48.9	3.2e-07	1
RPHB	520	551	HWI-700370F:168:C7JUKANXX:7:1303:21047:8852	rifamycin	APB03222.1|FEATURES|rphB|rifamycin|rphB	0.999999917711	78.1	32	57.0	1.2e-09	1
MARR	88	120	HWI-700370F:168:C7JUKANXX:7:1316:12091:31655	multidrug	gi:657290285:ref:WP_029377736.1:|FEATURES|marR|multidrug|marR	1.0	100.0	33	68.2	5.1e-13	1
MACB	19	50	HWI-700370F:168:C7JUKANXX:7:2207:1804:19729	MLS	gi:851902043:ref:WP_048212057.1:|FEATURES|macB|MLS|macB	0.999999977871	62.5	32	44.3	7.8e-06	1
BACA	42	74	HWI-700370F:168:C7JUKANXX:7:1314:17094:9446	bacitracin	ZP_04060511|FEATURES|bacA|bacitracin|bacA	1.0	100.0	33	70.1	1.3e-13	1
EFRA	397	429	HWI-700370F:168:C7JUKANXX:7:2116:3781:79836	multidrug	CDO61513.1|FEATURES|efrA|multidrug|efrA	0.999999446446	84.8	33	59.3	2.4e-10	1
MSBA	491	522	HWI-700370F:168:C7JUKANXX:7:2211:4100:74901	nitroimidazole	NP_415434.1|FEATURES|msbA|nitroimidazole|msbA	0.990059630065	71.9	32	45.4	3.5e-06	1
CARA	167	197	HWI-700370F:168:C7JUKANXX:7:1101:15800:97016	MLS	M80346.gene.p01|FEATURES|carA|MLS|carA	0.999999980997	64.5	31	44.3	7.8e-06	1
EFRB	197	229	HWI-700370F:168:C7JUKANXX:7:2212:18269:32732	multidrug	CDO61516.1|FEATURES|efrB|multidrug|efrB	0.999997737386	66.7	33	49.7	1.9e-07	1
LSAE	164	196	HWI-700370F:168:C7JUKANXX:7:2111:2037:32623	MLS	AFU35065.1|FEATURES|lsaE|MLS|lsaE	1.0	84.8	33	63.2	1.6e-11	1
TETB(60)	100	132	HWI-700370F:168:C7JUKANXX:7:1103:12018:58999	tetracycline	ANZ79241.1|FEATURES|tetB(60)|tetracycline|tetB(60)	0.999999730672	60.6	33	52.8	2.2e-08	1
MULTIDRUG_ABC_TRANSPORTER	475	506	HWI-700370F:168:C7JUKANXX:7:2106:3319:58735	multidrug	gi:844773046:ref:WP_047936044.1:|FEATURES|multidrug_ABC_transporter|multidrug|multidrug_ABC_transporter	1.0	71.9	32	50.8	8.4e-08	1
BCRA	46	78	HWI-700370F:168:C7JUKANXX:7:1310:14496:29797	bacitracin	YP_001373621|FEATURES|bcrA|bacitracin|bcrA	1.0	63.6	33	46.6	1.6e-06	1
QACB	27	58	HWI-700370F:168:C7JUKANXX:7:1106:15032:69390	multidrug	AAK38457|FEATURES|qacB|multidrug|qacB	0.915230451009	100.0	32	65.9	2.5e-12	1
NORB	107	139	HWI-700370F:168:C7JUKANXX:7:1315:10702:52678	fluoroquinolone	gi:738114161:ref:WP_036072414.1:|FEATURES|norB|fluoroquinolone|norB	1.0	78.8	33	56.2	2.0e-09	1
MSBA	465	496	HWI-700370F:168:C7JUKANXX:7:1203:13610:27859	nitroimidazole	NP_415434.1|FEATURES|msbA|nitroimidazole|msbA	0.850488281629	68.8	32	50.1	1.4e-07	1
MACB	139	170	HWI-700370F:168:C7JUKANXX:7:1103:20177:97257	MLS	AAV85982.1|FEATURES|macB|MLS|macB	1.0	75.0	32	50.8	8.4e-08	1
TETB	372	404	HWI-700370F:168:C7JUKANXX:7:2208:4141:38586	tetracycline	gi:491533320:ref:WP_005390943.1:|FEATURES|tetB|tetracycline|tetB	0.999999533682	72.7	33	45.4	3.5e-06	1
MULTIDRUG_ABC_TRANSPORTER	304	336	HWI-700370F:168:C7JUKANXX:7:2111:7650:93736	multidrug	gi:446519900:ref:WP_000597246.1:|FEATURES|multidrug_ABC_transporter|multidrug|multidrug_ABC_transporter	1.0	81.8	33	56.2	2.0e-09	1
ABCA	261	293	HWI-700370F:168:C7JUKANXX:7:2104:15528:44830	multidrug	XP_753111.1|FEATURES|abcA|multidrug|abcA	0.999999591572	69.7	33	54.7	5.8e-09	1
BLEOMYCIN_RESISTANCE_PROTEIN	13	45	HWI-700370F:168:C7JUKANXX:7:2214:18883:79076	glycopeptide	gi:452754543:emb:CCP89775.1:|FEATURES|bleomycin_resistance_protein|glycopeptide|bleomycin_resistance_protein	0.999999999968	100.0	33	73.6	1.2e-14	1
TRUNCATED_PUTATIVE_RESPONSE_REGULATOR_ARLR	176	206	HWI-700370F:168:C7JUKANXX:7:2110:14671:50793	unclassified	NC_002745.3251084.p01|FEATURES|truncated_putative_response_regulator_ArlR|unclassified|truncated_putative_response_regulator_ArlR	0.999999998587	87.1	31	62.4	2.8e-11	1
MPHC	19	51	HWI-700370F:168:C7JUKANXX:7:1102:18836:58583	MLS	YP_001569069|FEATURES|mphC|MLS|mphC	1.0	100.0	33	72.0	3.5e-14	1
EMRB-QACA_FAMILY_MAJOR_FACILITATOR_TRANSPORTER	26	58	HWI-700370F:168:C7JUKANXX:7:1213:2528:32006	multidrug	NC_002951.3237419.p01|FEATURES|EmrB-QacA_family_major_facilitator_transporter|multidrug|EmrB-QacA_family_major_facilitator_transporter	0.999999954869	66.7	33	47.0	1.2e-06	1
TET(K)	400	432	HWI-700370F:168:C7JUKANXX:7:1112:20305:97769	tetracycline	YP_003283625.1|FEATURES|tet(K)|tetracycline|tet(K)	0.999999928494	100.0	33	65.5	3.3e-12	1
MULTIDRUG_ABC_TRANSPORTER	549	579	HWI-700370F:168:C7JUKANXX:7:2114:1319:30797	multidrug	gi:1031799645:ref:WP_064138838.1:|FEATURES|multidrug_ABC_transporter|multidrug|multidrug_ABC_transporter	1.0	77.4	31	50.8	8.4e-08	1
MDTG	79	111	HWI-700370F:168:C7JUKANXX:7:1116:3467:69436	multidrug	ZP_04525131|FEATURES|mdtG|multidrug|mdtG	0.99999993841	63.6	33	52.0	3.8e-08	1
TAEA	475	507	HWI-700370F:168:C7JUKANXX:7:1211:16550:74050	pleuromutilin	APB03219.1|FEATURES|TaeA|pleuromutilin|TaeA	0.99979260391	84.8	33	61.6	4.7e-11	1
MULTIDRUG_ABC_TRANSPORTER	59	91	HWI-700370F:168:C7JUKANXX:7:1215:10346:69770	multidrug	gi:686364868:ref:WP_031893738.1:|FEATURES|multidrug_ABC_transporter|multidrug|multidrug_ABC_transporter	1.0	84.8	33	63.5	1.2e-11	1
FMTC	284	316	HWI-700370F:168:C7JUKANXX:7:1203:13256:96324	beta-lactam	gi:1031796384:ref:WP_064136479.1:|FEATURES|fmtC|beta-lactam|fmtC	1.0	78.8	33	57.4	9.0e-10	1
MEPA	268	298	HWI-700370F:168:C7JUKANXX:7:2206:2578:91882	multidrug	gi:686390606:ref:WP_031905637.1:|FEATURES|mepA|multidrug|mepA	1.0	77.4	31	53.5	1.3e-08	1
FMTC	797	829	HWI-700370F:168:C7JUKANXX:7:2108:14811:58891	beta-lactam	gi:1031796384:ref:WP_064136479.1:|FEATURES|fmtC|beta-lactam|fmtC	1.0	84.8	33	68.2	5.1e-13	1
ARLS	362	394	HWI-700370F:168:C7JUKANXX:7:1106:8095:12677	multidrug	YP_499945.1|FEATURES|arlS|multidrug|arlS	0.999997962794	63.6	33	48.9	3.2e-07	1
MULTIDRUG_ABC_TRANSPORTER	472	504	HWI-700370F:168:C7JUKANXX:7:1113:5120:85524	multidrug	gi:1031799645:ref:WP_064138838.1:|FEATURES|multidrug_ABC_transporter|multidrug|multidrug_ABC_transporter	1.0	78.8	33	52.8	2.2e-08	1
RPOB2	1026	1058	HWI-700370F:168:C7JUKANXX:7:2203:10399:18637	multidrug	BAD59497.1|FEATURES|rpoB2|multidrug|rpoB2	0.99999953751	90.9	33	70.9	7.8e-14	1
YKKC	74	106	HWI-700370F:168:C7JUKANXX:7:2213:12802:6658	multidrug	gi:452079515:emb:CCP21271.1:|FEATURES|ykkC|multidrug|ykkC	0.99999999579	69.7	33	48.9	3.2e-07	1
NORB	309	341	HWI-700370F:168:C7JUKANXX:7:1215:9833:71496	fluoroquinolone	gi:644111449:ref:WP_025280016.1:|FEATURES|norB|fluoroquinolone|norB	1.0	66.7	33	49.7	1.9e-07	1
OPTRA	442	472	HWI-700370F:168:C7JUKANXX:7:2204:13549:97573	oxazolidinone	AKA86814|FEATURES|optrA|oxazolidinone|optrA	0.998876455215	64.5	31	45.8	2.7e-06	1
PATA	271	302	HWI-700370F:168:C7JUKANXX:7:1308:12986:23319	fluoroquinolone	NP_417544.5|FEATURES|patA|fluoroquinolone|patA	0.999991905144	68.8	32	46.6	1.6e-06	1
RIFAMPIN_MONOOXYGENASE	241	272	HWI-700370F:168:C7JUKANXX:7:2110:9569:8584	rifamycin	gi:769934495:ref:WP_045068423.1:|FEATURES|rifampin_monooxygenase|rifamycin|rifampin_monooxygenase	1.0	65.6	32	50.4	1.1e-07	1
AADK	165	196	HWI-700370F:168:C7JUKANXX:7:2211:18879:100124	aminoglycoside	gi:1039476118:ref:WP_064814315.1:|FEATURES|aadK|aminoglycoside|aadK	1.0	90.6	32	63.9	9.6e-12	1
RPOB2	727	759	HWI-700370F:168:C7JUKANXX:7:1312:2762:71402	multidrug	BAD59497.1|FEATURES|rpoB2|multidrug|rpoB2	0.999999259158	75.8	33	53.9	9.9e-09	1
TRUNCATED_PUTATIVE_RESPONSE_REGULATOR_ARLR	157	189	HWI-700370F:168:C7JUKANXX:7:2216:10377:90620	unclassified	AE015929.1.gene1106.p01|FEATURES|truncated_putative_response_regulator_ArlR|unclassified|truncated_putative_response_regulator_ArlR	0.999999999635	84.8	33	63.2	1.6e-11	1
MDTG	319	351	HWI-700370F:168:C7JUKANXX:7:2212:9900:71570	multidrug	ZP_04525131|FEATURES|mdtG|multidrug|mdtG	0.999999970667	69.7	33	55.1	4.4e-09	1
VANR	73	104	HWI-700370F:168:C7JUKANXX:7:1202:18171:52515	glycopeptide	gi:947806628:ref:WP_056468082.1:|FEATURES|vanR|glycopeptide|vanR	1.0	68.8	32	52.0	3.8e-08	1
ARLS	194	226	HWI-700370F:168:C7JUKANXX:7:2101:2412:30778	multidrug	YP_499945.1|FEATURES|arlS|multidrug|arlS	0.999998551591	78.8	33	56.6	1.5e-09	1
RPOB2	779	810	HWI-700370F:168:C7JUKANXX:7:2212:19622:42281	multidrug	BAD59497.1|FEATURES|rpoB2|multidrug|rpoB2	0.999999232405	81.2	32	52.8	2.2e-08	1
MAJOR_FACILITATOR_SUPERFAMILY_TRANSPORTER	405	437	HWI-700370F:168:C7JUKANXX:7:1307:1320:20726	multidrug	NC_002952.2859362.p01|FEATURES|major_facilitator_superfamily_transporter|multidrug|major_facilitator_superfamily_transporter	0.999999699111	72.7	33	53.9	9.9e-09	1
NORB	116	147	HWI-700370F:168:C7JUKANXX:7:2114:3510:8510	fluoroquinolone	gi:738114161:ref:WP_036072414.1:|FEATURES|norB|fluoroquinolone|norB	1.0	65.6	32	51.2	6.4e-08	1
ABCA	854	885	HWI-700370F:168:C7JUKANXX:7:2109:13062:85557	multidrug	XP_753111.1|FEATURES|abcA|multidrug|abcA	0.999999543964	68.8	32	52.0	3.8e-08	1
MULTIDRUG_ABC_TRANSPORTER	471	503	HWI-700370F:168:C7JUKANXX:7:2214:10708:73077	multidrug	gi:446519895:ref:WP_000597241.1:|FEATURES|multidrug_ABC_transporter|multidrug|multidrug_ABC_transporter	1.0	75.8	33	54.3	7.6e-09	1
MPHC	144	176	HWI-700370F:168:C7JUKANXX:7:1316:18627:7144	MLS	YP_001569069|FEATURES|mphC|MLS|mphC	1.0	100.0	33	72.4	2.7e-14	1
STAPHYLOCOCCUS_MUPA_CONFERRING_RESISTANCE_TO_MUPIROCIN	616	646	HWI-700370F:168:C7JUKANXX:7:1307:15039:51834	mupirocin	CAA53189|FEATURES|Staphylococcus_mupA_conferring_resistance_to_mupirocin|mupirocin|Staphylococcus_mupA_conferring_resistance_to_mupirocin	0.99999639788	61.3	31	45.1	4.6e-06	1
STAPHYLOCOCCUS_MUPA_CONFERRING_RESISTANCE_TO_MUPIROCIN	849	880	HWI-700370F:168:C7JUKANXX:7:2105:11573:35067	mupirocin	CAA53189|FEATURES|Staphylococcus_mupA_conferring_resistance_to_mupirocin|mupirocin|Staphylococcus_mupA_conferring_resistance_to_mupirocin	0.999999911958	100.0	32	67.8	6.6e-13	1
ERMC	24	56	HWI-700370F:168:C7JUKANXX:7:1205:21217:38724	MLS	gi:503924494:ref:WP_014158488.1:|FEATURES|ermC|MLS|ermC	1.0	100.0	33	72.4	2.7e-14	1
LMRB	168	200	HWI-700370F:168:C7JUKANXX:7:1102:4558:93417	MLS	ZP_03589930|FEATURES|lmrB|MLS|lmrB	1.0	81.8	33	64.7	5.6e-12	1
BCRA	33	65	HWI-700370F:168:C7JUKANXX:7:1208:4283:83612	bacitracin	gi:510143239:gb:AGN36970.1:|FEATURES|bcrA|bacitracin|bcrA	1.0	69.7	33	54.7	5.8e-09	1
BCRA	52	82	HWI-700370F:168:C7JUKANXX:7:2208:17921:81729	bacitracin	gi:542061059:gb:ERI11611.1:|FEATURES|bcrA|bacitracin|bcrA	0.999999978006	74.2	31	48.5	4.2e-07	1
NORA	6	38	HWI-700370F:168:C7JUKANXX:7:2114:8930:95572	multidrug	gi:757193207:ref:WP_042738170.1:|FEATURES|norA|multidrug|norA	1.0	60.6	33	49.3	2.4e-07	1
LMRB	156	188	HWI-700370F:168:C7JUKANXX:7:1307:15449:54006	MLS	gi:498485855:ref:WP_010787543.1:|FEATURES|lmrB|MLS|lmrB	1.0	72.7	33	58.2	5.2e-10	1
RPOB2	475	506	HWI-700370F:168:C7JUKANXX:7:2216:16966:69869	multidrug	BAD59497.1|FEATURES|rpoB2|multidrug|rpoB2	0.999999329005	78.1	32	57.0	1.2e-09	1
STAPHYLOCOCCUS_MUPA_CONFERRING_RESISTANCE_TO_MUPIROCIN	707	739	HWI-700370F:168:C7JUKANXX:7:1204:21128:33675	mupirocin	CAA53189|FEATURES|Staphylococcus_mupA_conferring_resistance_to_mupirocin|mupirocin|Staphylococcus_mupA_conferring_resistance_to_mupirocin	0.999997777254	60.6	33	47.8	7.1e-07	1
YKKC	62	94	HWI-700370F:168:C7JUKANXX:7:2110:14389:29663	multidrug	gi:489421662:ref:WP_003327390.1:|FEATURES|ykkC|multidrug|ykkC	0.999995107426	63.6	33	45.4	3.5e-06	1
STAPHYLOCOCCUS_MUPA_CONFERRING_RESISTANCE_TO_MUPIROCIN	512	544	HWI-700370F:168:C7JUKANXX:7:1107:13695:75823	mupirocin	CAA53189|FEATURES|Staphylococcus_mupA_conferring_resistance_to_mupirocin|mupirocin|Staphylococcus_mupA_conferring_resistance_to_mupirocin	0.999999817354	75.8	33	62.8	2.1e-11	1
BCRA	137	167	HWI-700370F:168:C7JUKANXX:7:1207:19952:44508	bacitracin	gi:507044560:ref:WP_016115614.1:|FEATURES|bcrA|bacitracin|bcrA	1.0	71.0	31	47.8	7.1e-07	1
FUSD	5	37	HWI-700370F:168:C7JUKANXX:7:2211:1862:55859	fusidic-acid	WP_011303797|FEATURES|fusD|fusidic-acid|fusD	0.999427992175	100.0	33	71.6	4.6e-14	1
VANS	301	332	HWI-700370F:168:C7JUKANXX:7:2214:4396:9547	glycopeptide	AAY67972|FEATURES|vanS|glycopeptide|vanS	1.0	75.0	32	49.3	2.4e-07	1
STAPHYLOCOCCUS_MUPA_CONFERRING_RESISTANCE_TO_MUPIROCIN	744	776	HWI-700370F:168:C7JUKANXX:7:1309:4842:55418	mupirocin	CAA53189|FEATURES|Staphylococcus_mupA_conferring_resistance_to_mupirocin|mupirocin|Staphylococcus_mupA_conferring_resistance_to_mupirocin	0.999999961517	100.0	33	72.8	2.1e-14	1
LMRB	288	320	HWI-700370F:168:C7JUKANXX:7:2207:10984:93313	MLS	gi:1007411670:gb:AMQ72759.1:|FEATURES|lmrB|MLS|lmrB	1.0	66.7	33	50.8	8.4e-08	1
MSBA	473	505	HWI-700370F:168:C7JUKANXX:7:1213:8923:46866	nitroimidazole	NP_415434.1|FEATURES|msbA|nitroimidazole|msbA	0.999705758816	63.6	33	45.4	3.5e-06	1
CAT_CHLORAMPHENICOL_ACETYLTRANSFERASE	116	146	HWI-700370F:168:C7JUKANXX:7:2212:14358:56425	phenicol	M58472.1.gene1.p01|FEATURES|cat_chloramphenicol_acetyltransferase|phenicol|cat_chloramphenicol_acetyltransferase	0.999988048433	61.3	31	45.8	2.7e-06	1
BACA	199	231	HWI-700370F:168:C7JUKANXX:7:1203:11770:70388	bacitracin	YP_254125|FEATURES|bacA|bacitracin|bacA	1.0	100.0	33	65.9	2.5e-12	1
EMRB-QACA_FAMILY_MAJOR_FACILITATOR_TRANSPORTER	50	80	HWI-700370F:168:C7JUKANXX:7:1103:8029:40333	multidrug	NC_002951.3237419.p01|FEATURES|EmrB-QacA_family_major_facilitator_transporter|multidrug|EmrB-QacA_family_major_facilitator_transporter	0.999999957968	67.7	31	47.8	7.1e-07	1
MULTIDRUG_ABC_TRANSPORTER	447	478	HWI-700370F:168:C7JUKANXX:7:1310:11624:55254	multidrug	gi:896355182:ref:WP_049310020.1:|FEATURES|multidrug_ABC_transporter|multidrug|multidrug_ABC_transporter	1.0	65.6	32	44.7	6.0e-06	1
VANC	286	318	HWI-700370F:168:C7JUKANXX:7:1114:1538:29654	glycopeptide	gi:751652141:ref:WP_041119007.1:|FEATURES|vanC|glycopeptide|vanC	1.0	63.6	33	50.1	1.4e-07	1
MPHC	185	217	HWI-700370F:168:C7JUKANXX:7:1302:3642:76328	MLS	YP_001569069|FEATURES|mphC|MLS|mphC	1.0	100.0	33	76.3	1.9e-15	1
MULTIDRUG_ABC_TRANSPORTER	496	526	HWI-700370F:168:C7JUKANXX:7:1104:17095:58992	multidrug	gi:493394434:ref:WP_006350564.1:|FEATURES|multidrug_ABC_transporter|multidrug|multidrug_ABC_transporter	1.0	80.6	31	52.4	2.9e-08	1
VANRI	52	84	HWI-700370F:168:C7JUKANXX:7:2215:15604:95000	glycopeptide	WP_011461303.1|FEATURES|vanRI|glycopeptide|vanRI	0.999995460606	60.6	33	45.1	4.6e-06	1
STAPHYLOCOCCUS_MUPA_CONFERRING_RESISTANCE_TO_MUPIROCIN	311	343	HWI-700370F:168:C7JUKANXX:7:2209:18879:66653	mupirocin	CAA53189|FEATURES|Staphylococcus_mupA_conferring_resistance_to_mupirocin|mupirocin|Staphylococcus_mupA_conferring_resistance_to_mupirocin	0.999999950934	100.0	33	71.2	6.0e-14	1
BCRA	31	63	HWI-700370F:168:C7JUKANXX:7:2211:16789:10331	bacitracin	gi:500448961:gb:EOP61695.1:|FEATURES|bcrA|bacitracin|bcrA	0.999999996174	60.6	33	48.1	5.4e-07	1
RPOB2	443	474	HWI-700370F:168:C7JUKANXX:7:2203:20705:20123	multidrug	BAD59497.1|FEATURES|rpoB2|multidrug|rpoB2	0.999999498797	93.8	32	67.8	6.6e-13	1
MAJOR_FACILITATOR_SUPERFAMILY_TRANSPORTER	257	288	HWI-700370F:168:C7JUKANXX:7:1304:2408:35872	multidrug	NC_002952.2859362.p01|FEATURES|major_facilitator_superfamily_transporter|multidrug|major_facilitator_superfamily_transporter	0.999999965359	93.8	32	65.1	4.3e-12	1
MULTIDRUG_ABC_TRANSPORTER	575	606	HWI-700370F:168:C7JUKANXX:7:1111:11212:33763	multidrug	gi:739906046:ref:WP_037756452.1:|FEATURES|multidrug_ABC_transporter|multidrug|multidrug_ABC_transporter	0.999999761871	62.5	32	45.8	2.7e-06	1
LSA	153	185	HWI-700370F:168:C7JUKANXX:7:1305:6784:59899	MLS	gi:951399103:ref:WP_057773891.1:|FEATURES|lsa|MLS|lsa	1.0	75.8	33	58.9	3.1e-10	1
TETM	127	159	HWI-700370F:168:C7JUKANXX:7:1310:11554:66409	tetracycline	gi:294769543:gb:ADF36620.1:|FEATURES|tetM|tetracycline|tetM	1.0	100.0	33	65.9	2.5e-12	1
BCRC	128	158	HWI-700370F:168:C7JUKANXX:7:2104:10692:29274	bacitracin	P42334|FEATURES|bcrC|bacitracin|bcrC	0.999999993171	61.3	31	50.1	1.4e-07	1
STAPHYLOCOCCUS_MUPA_CONFERRING_RESISTANCE_TO_MUPIROCIN	606	637	HWI-700370F:168:C7JUKANXX:7:1310:7838:68988	mupirocin	CAA53189|FEATURES|Staphylococcus_mupA_conferring_resistance_to_mupirocin|mupirocin|Staphylococcus_mupA_conferring_resistance_to_mupirocin	0.999998997725	65.6	32	52.4	2.9e-08	1
LSA	170	202	HWI-700370F:168:C7JUKANXX:7:1106:8550:26405	MLS	gi:655143626:ref:WP_028590425.1:|FEATURES|lsa|MLS|lsa	1.0	84.8	33	68.2	5.1e-13	1
OPTRA	441	473	HWI-700370F:168:C7JUKANXX:7:1305:7106:79297	oxazolidinone	AKA86814|FEATURES|optrA|oxazolidinone|optrA	0.832247076023	69.7	33	48.5	4.2e-07	1
NORA	306	338	HWI-700370F:168:C7JUKANXX:7:1113:7831:55409	multidrug	ZP_04060517|FEATURES|norA|multidrug|norA	1.0	100.0	33	70.9	7.8e-14	1
MARR	15	47	HWI-700370F:168:C7JUKANXX:7:2316:20171:44656	multidrug	gi:739693976:ref:WP_037548407.1:|FEATURES|marR|multidrug|marR	1.0	100.0	33	70.5	1.0e-13	1
VANY	186	217	HWI-700370F:168:C7JUKANXX:7:1207:6885:95018	glycopeptide	AAY52007|FEATURES|vanY|glycopeptide|vanY	1.0	68.8	32	58.2	5.2e-10	1
ANT(4')-IA	15	46	HWI-700370F:168:C7JUKANXX:7:1108:11604:49550	aminoglycoside	EF540343.1.gene1.p01|FEATURES|ant(4')-Ia|aminoglycoside|ant(4')-Ia	0.999996861651	75.0	32	53.1	1.7e-08	1
QACG	1	31	HWI-700370F:168:C7JUKANXX:7:1205:5646:20167	multidrug	gi:686408520:ref:WP_031913065.1:|FEATURES|qacG|multidrug|qacG	0.999999469932	100.0	31	67.0	1.1e-12	1
RPOB2	686	717	HWI-700370F:168:C7JUKANXX:7:2105:12665:62817	multidrug	BAD59497.1|FEATURES|rpoB2|multidrug|rpoB2	0.99999920136	65.6	32	51.6	4.9e-08	1
BCRA	133	165	HWI-700370F:168:C7JUKANXX:7:2201:11247:83800	bacitracin	gi:445996697:ref:WP_000074552.1:|FEATURES|bcrA|bacitracin|bcrA	1.0	75.8	33	54.3	7.6e-09	1
MACB	40	72	HWI-700370F:168:C7JUKANXX:7:2114:15329:30506	MLS	gi:498115003:ref:WP_010429159.1:|FEATURES|macB|MLS|macB	1.0	63.6	33	48.5	4.2e-07	1
MEPA	64	96	HWI-700370F:168:C7JUKANXX:7:1108:16203:33273	multidrug	YP_302230|FEATURES|mepA|multidrug|mepA	1.0	97.0	33	65.5	3.3e-12	1
TETL	369	401	HWI-700370F:168:C7JUKANXX:7:2311:9054:31658	tetracycline	YP_001966009|FEATURES|tetL|tetracycline|tetL	0.999998310399	63.6	33	44.7	6.0e-06	1
MULTIDRUG_ABC_TRANSPORTER	478	510	HWI-700370F:168:C7JUKANXX:7:1206:18860:73279	multidrug	gi:496018010:ref:WP_008742581.1:|FEATURES|multidrug_ABC_transporter|multidrug|multidrug_ABC_transporter	1.0	66.7	33	48.9	3.2e-07	1
MACB	531	562	HWI-700370F:168:C7JUKANXX:7:2206:4108:100247	MLS	gi:746243059:ref:WP_039291473.1:|FEATURES|macB|MLS|macB	1.0	65.6	32	47.8	7.1e-07	1
STAPHYLOCOCCUS_MUPA_CONFERRING_RESISTANCE_TO_MUPIROCIN	578	609	HWI-700370F:168:C7JUKANXX:7:1106:4696:59575	mupirocin	CAA53189|FEATURES|Staphylococcus_mupA_conferring_resistance_to_mupirocin|mupirocin|Staphylococcus_mupA_conferring_resistance_to_mupirocin	0.99999789209	62.5	32	48.1	5.4e-07	1
EMRB-QACA_FAMILY_MAJOR_FACILITATOR_TRANSPORTER	353	385	HWI-700370F:168:C7JUKANXX:7:1304:3698:25559	multidrug	NC_009641.5331418.p01|FEATURES|EmrB-QacA_family_major_facilitator_transporter|multidrug|EmrB-QacA_family_major_facilitator_transporter	0.999999978629	63.6	33	48.1	5.4e-07	1
ANT(4')-IA	13	44	HWI-700370F:168:C7JUKANXX:7:1316:16007:22861	aminoglycoside	EF540343.1.gene1.p01|FEATURES|ant(4')-Ia|aminoglycoside|ant(4')-Ia	0.999996756136	75.0	32	52.8	2.2e-08	1
EDEQ	49	81	HWI-700370F:168:C7JUKANXX:7:2112:11098:77079	polyamine:peptide	AHH86051.1|FEATURES|EdeQ|polyamine:peptide|EdeQ	0.985826847363	66.7	33	59.3	2.4e-10	1
ANT(4')-IA	178	210	HWI-700370F:168:C7JUKANXX:7:2206:4035:99452	aminoglycoside	EF540343.1.gene1.p01|FEATURES|ant(4')-Ia|aminoglycoside|ant(4')-Ia	0.999998532145	81.8	33	60.5	1.1e-10	1
BCRA	175	207	HWI-700370F:168:C7JUKANXX:7:1114:19343:48901	bacitracin	gi:542061059:gb:ERI11611.1:|FEATURES|bcrA|bacitracin|bcrA	0.999999975306	60.6	33	46.2	2.1e-06	1
FOSB	62	94	HWI-700370F:168:C7JUKANXX:7:1308:19246:92552	fosfomycin	gi:948792952:ref:WP_056935383.1:|FEATURES|fosB|fosfomycin|fosB	1.0	81.8	33	68.2	5.1e-13	1
TETA	406	438	HWI-700370F:168:C7JUKANXX:7:2109:4859:72615	tetracycline	gi:171851258:emb:CAQ04234.1:|FEATURES|tetA|tetracycline|tetA	0.999998683973	60.6	33	44.7	6.0e-06	1
MAJOR_FACILITATOR_SUPERFAMILY_TRANSPORTER	142	173	HWI-700370F:168:C7JUKANXX:7:1213:9582:34372	multidrug	NC_002952.2859362.p01|FEATURES|major_facilitator_superfamily_transporter|multidrug|major_facilitator_superfamily_transporter	0.999999871613	96.9	32	63.2	1.6e-11	1
RIFAMPIN_MONOOXYGENASE	245	277	HWI-700370F:168:C7JUKANXX:7:2102:13490:3416	rifamycin	gi:769934495:ref:WP_045068423.1:|FEATURES|rifampin_monooxygenase|rifamycin|rifampin_monooxygenase	1.0	66.7	33	50.8	8.4e-08	1
MEPA	237	269	HWI-700370F:168:C7JUKANXX:7:2111:11608:24876	multidrug	YP_302230|FEATURES|mepA|multidrug|mepA	1.0	97.0	33	64.3	7.3e-12	1
TETA	444	476	HWI-700370F:168:C7JUKANXX:7:1301:10347:37436	tetracycline	gi:736993687:ref:WP_034989673.1:|FEATURES|tetA|tetracycline|tetA	0.999999437035	60.6	33	48.9	3.2e-07	1
LMRB	100	132	HWI-700370F:168:C7JUKANXX:7:2208:5292:42684	MLS	gi:1007411670:gb:AMQ72759.1:|FEATURES|lmrB|MLS|lmrB	1.0	97.0	33	70.5	1.0e-13	1
FOSB	48	80	HWI-700370F:168:C7JUKANXX:7:1102:1536:38874	fosfomycin	gi:948792952:ref:WP_056935383.1:|FEATURES|fosB|fosfomycin|fosB	1.0	87.9	33	68.6	3.9e-13	1
MACB	40	72	HWI-700370F:168:C7JUKANXX:7:1208:7027:39210	MLS	gi:498115003:ref:WP_010429159.1:|FEATURES|macB|MLS|macB	1.0	63.6	33	48.5	4.2e-07	1
NORA	110	142	HWI-700370F:168:C7JUKANXX:7:1108:11738:96104	multidrug	YP_302113|FEATURES|norA|multidrug|norA	1.0	100.0	33	68.6	3.9e-13	1
QACB	456	488	HWI-700370F:168:C7JUKANXX:7:1211:9939:76464	multidrug	AAK38457|FEATURES|qacB|multidrug|qacB	0.911900642836	100.0	33	63.9	9.6e-12	1
LMRD	207	239	HWI-700370F:168:C7JUKANXX:7:2105:6208:15164	MLS	ABF66027.1|FEATURES|lmrD|MLS|lmrD	0.999999961924	60.6	33	45.8	2.7e-06	1
OPTRA	463	495	HWI-700370F:168:C7JUKANXX:7:1309:1950:48341	oxazolidinone	AKA86814|FEATURES|optrA|oxazolidinone|optrA	0.995237487951	63.6	33	48.5	4.2e-07	1
YKKD	70	102	HWI-700370F:168:C7JUKANXX:7:2210:15404:36482	multidrug	gi:489421661:ref:WP_003327389.1:|FEATURES|ykkD|multidrug|ykkD	0.999980074191	60.6	33	45.1	4.6e-06	1
AADK	77	109	HWI-700370F:168:C7JUKANXX:7:1215:9811:70768	aminoglycoside	gi:505197081:ref:WP_015384183.1:|FEATURES|aadK|aminoglycoside|aadK	1.0	97.0	33	70.1	1.3e-13	1
TRUNCATED_PUTATIVE_RESPONSE_REGULATOR_ARLR	76	108	HWI-700370F:168:C7JUKANXX:7:1304:17275:56006	unclassified	HE999704.1.gene1528.p01|FEATURES|truncated_putative_response_regulator_ArlR|unclassified|truncated_putative_response_regulator_ArlR	0.999999999949	66.7	33	49.3	2.4e-07	1
TAEA	27	58	HWI-700370F:168:C7JUKANXX:7:2201:1504:27635	pleuromutilin	APB03219.1|FEATURES|TaeA|pleuromutilin|TaeA	0.999763411531	78.1	32	60.1	1.4e-10	1
MULTIDRUG_ABC_TRANSPORTER	70	102	HWI-700370F:168:C7JUKANXX:7:1307:6034:96453	multidrug	gi:953521994:ref:WP_058008139.1:|FEATURES|multidrug_ABC_transporter|multidrug|multidrug_ABC_transporter	1.0	84.8	33	65.1	4.3e-12	1
EMRB-QACA_FAMILY_MAJOR_FACILITATOR_TRANSPORTER	354	386	HWI-700370F:168:C7JUKANXX:7:2115:3161:99380	multidrug	NC_002951.3238155.p01|FEATURES|EmrB-QacA_family_major_facilitator_transporter|multidrug|EmrB-QacA_family_major_facilitator_transporter	0.99999977856	81.8	33	54.7	5.8e-09	1
VANRI	52	84	HWI-700370F:168:C7JUKANXX:7:2108:9552:28858	glycopeptide	WP_011461303.1|FEATURES|vanRI|glycopeptide|vanRI	0.999995460606	60.6	33	45.1	4.6e-06	1
RPOB2	156	187	HWI-700370F:168:C7JUKANXX:7:2203:7869:94564	multidrug	BAD59497.1|FEATURES|rpoB2|multidrug|rpoB2	0.999998988795	62.5	32	45.8	2.7e-06	1
TETA(48)	148	179	HWI-700370F:168:C7JUKANXX:7:1102:3435:50859	tetracycline	APB03214.1|FEATURES|tetA(48)|tetracycline|tetA(48)	0.999999898815	62.5	32	45.1	4.6e-06	1
TAEA	606	637	HWI-700370F:168:C7JUKANXX:7:1312:7630:54334	pleuromutilin	APB03219.1|FEATURES|TaeA|pleuromutilin|TaeA	0.999298165103	68.8	32	48.5	4.2e-07	1
TETB(60)	486	518	HWI-700370F:168:C7JUKANXX:7:2105:3536:84144	tetracycline	ANZ79241.1|FEATURES|tetB(60)|tetracycline|tetB(60)	0.999999999898	72.7	33	50.8	8.4e-08	1
NORB	260	289	HWI-700370F:168:C7JUKANXX:7:1112:11961:56596	fluoroquinolone	gi:494742298:ref:WP_007477706.1:|FEATURES|norB|fluoroquinolone|norB	1.0	71.0	31	47.8	7.1e-07	1
MEPA	4	35	HWI-700370F:168:C7JUKANXX:7:1113:10345:87598	multidrug	gi:757671144:ref:WP_042903632.1:|FEATURES|mepA|multidrug|mepA	1.0	62.5	32	49.7	1.9e-07	1
STAPHYLOCOCCUS_MUPA_CONFERRING_RESISTANCE_TO_MUPIROCIN	610	642	HWI-700370F:168:C7JUKANXX:7:1111:7297:14904	mupirocin	CAA53189|FEATURES|Staphylococcus_mupA_conferring_resistance_to_mupirocin|mupirocin|Staphylococcus_mupA_conferring_resistance_to_mupirocin	0.999999956545	100.0	33	72.0	3.5e-14	1
LMRB	128	160	HWI-700370F:168:C7JUKANXX:7:1209:9470:41571	MLS	gi:1007411670:gb:AMQ72759.1:|FEATURES|lmrB|MLS|lmrB	1.0	60.6	33	45.1	4.6e-06	1
TETB(60)	344	377	HWI-700370F:168:C7JUKANXX:7:1110:6096:43352	tetracycline	ANZ79241.1|FEATURES|tetB(60)|tetracycline|tetB(60)	0.999998969913	64.7	34	45.8	2.7e-06	1
VATB	132	164	HWI-700370F:168:C7JUKANXX:7:2205:14627:31471	MLS	YP_001779894|FEATURES|vatB|MLS|vatB	0.99999993923	63.6	33	45.1	4.6e-06	1
EMRB-QACA_FAMILY_MAJOR_FACILITATOR_TRANSPORTER	32	64	HWI-700370F:168:C7JUKANXX:7:1215:9626:30117	multidrug	NC_002951.3237419.p01|FEATURES|EmrB-QacA_family_major_facilitator_transporter|multidrug|EmrB-QacA_family_major_facilitator_transporter	0.999999987865	63.6	33	47.0	1.2e-06	1
RPOB2	592	624	HWI-700370F:168:C7JUKANXX:7:1213:17415:57006	multidrug	BAD59497.1|FEATURES|rpoB2|multidrug|rpoB2	0.99999920136	78.8	33	51.6	4.9e-08	1
STAPHYLOCOCCUS_MUPA_CONFERRING_RESISTANCE_TO_MUPIROCIN	838	870	HWI-700370F:168:C7JUKANXX:7:1110:4787:57741	mupirocin	CAA53189|FEATURES|Staphylococcus_mupA_conferring_resistance_to_mupirocin|mupirocin|Staphylococcus_mupA_conferring_resistance_to_mupirocin	0.999999938305	100.0	33	69.7	1.7e-13	1
EFRB	305	335	HWI-700370F:168:C7JUKANXX:7:1306:8765:87032	multidrug	CDO61516.1|FEATURES|efrB|multidrug|efrB	0.999996898193	74.2	31	45.4	3.5e-06	1
BCRA	144	176	HWI-700370F:168:C7JUKANXX:7:2210:5855:57308	bacitracin	gi:542061059:gb:ERI11611.1:|FEATURES|bcrA|bacitracin|bcrA	1.0	69.7	33	48.9	3.2e-07	1
MULTIDRUG_ABC_TRANSPORTER	529	560	HWI-700370F:168:C7JUKANXX:7:1115:17655:65624	multidrug	gi:639148059:ref:WP_024490169.1:|FEATURES|multidrug_ABC_transporter|multidrug|multidrug_ABC_transporter	0.999999909589	65.6	32	44.3	7.8e-06	1
FMTC	345	376	HWI-700370F:168:C7JUKANXX:7:1312:5753:6049	beta-lactam	gi:1031796384:ref:WP_064136479.1:|FEATURES|fmtC|beta-lactam|fmtC	1.0	62.5	32	53.9	9.9e-09	1
EMRB-QACA_FAMILY_MAJOR_FACILITATOR_TRANSPORTER	375	407	HWI-700370F:168:C7JUKANXX:7:2216:7771:26326	multidrug	NC_002951.3238155.p01|FEATURES|EmrB-QacA_family_major_facilitator_transporter|multidrug|EmrB-QacA_family_major_facilitator_transporter	0.999999697282	66.7	33	48.1	5.4e-07	1
ABCA	1040	1070	HWI-700370F:168:C7JUKANXX:7:1108:21030:31559	multidrug	XP_753111.1|FEATURES|abcA|multidrug|abcA	0.999999597615	74.2	31	55.1	4.4e-09	1
RPHB	145	177	HWI-700370F:168:C7JUKANXX:7:2206:10709:33599	rifamycin	APB03222.1|FEATURES|rphB|rifamycin|rphB	0.999999950686	87.9	33	66.6	1.5e-12	1
VATB	129	160	HWI-700370F:168:C7JUKANXX:7:2103:8251:35972	MLS	YP_001785579|FEATURES|vatB|MLS|vatB	0.999562975013	62.5	32	45.1	4.6e-06	1
LSA	402	434	HWI-700370F:168:C7JUKANXX:7:1215:16933:40500	MLS	AJ579365.gene.p01|FEATURES|lsa|MLS|lsa	1.0	81.8	33	58.2	5.2e-10	1
ARLS	221	253	HWI-700370F:168:C7JUKANXX:7:2107:11312:22501	multidrug	YP_499945.1|FEATURES|arlS|multidrug|arlS	0.999999019922	100.0	33	68.2	5.1e-13	1
TETB(46)	165	197	HWI-700370F:168:C7JUKANXX:7:1106:13296:70739	tetracycline	AET10445.1|FEATURES|tetB(46)|tetracycline|tetB(46)	0.99999908579	60.6	33	49.3	2.4e-07	1
MEPA	16	48	HWI-700370F:168:C7JUKANXX:7:2212:9212:65261	multidrug	gi:313638554:gb:EFS03703.1:|FEATURES|mepA|multidrug|mepA	1.0	60.6	33	50.8	8.4e-08	1
NORB	2	32	HWI-700370F:168:C7JUKANXX:7:1216:4128:4917	fluoroquinolone	gi:738114161:ref:WP_036072414.1:|FEATURES|norB|fluoroquinolone|norB	0.999946567114	64.5	31	46.2	2.1e-06	1
AADD	50	82	HWI-700370F:168:C7JUKANXX:7:2206:1202:69217	aminoglycoside	ACC96132|FEATURES|aadD|aminoglycoside|aadD	0.999999999993	100.0	33	75.9	2.4e-15	1
RPOB2	775	807	HWI-700370F:168:C7JUKANXX:7:1209:4568:96160	multidrug	BAD59497.1|FEATURES|rpoB2|multidrug|rpoB2	0.999999337364	84.8	33	57.4	9.0e-10	1
BCRA	154	184	HWI-700370F:168:C7JUKANXX:7:1306:1369:17041	bacitracin	gi:445996697:ref:WP_000074552.1:|FEATURES|bcrA|bacitracin|bcrA	1.0	61.3	31	45.4	3.5e-06	1
MULTIDRUG_ABC_TRANSPORTER	476	507	HWI-700370F:168:C7JUKANXX:7:2112:15795:94138	multidrug	gi:1031799645:ref:WP_064138838.1:|FEATURES|multidrug_ABC_transporter|multidrug|multidrug_ABC_transporter	0.999975159162	68.8	32	45.1	4.6e-06	1
VANS	390	422	HWI-700370F:168:C7JUKANXX:7:2209:15325:16869	glycopeptide	DQ212986.1.gene5.p01|FEATURES|vanS|glycopeptide|vanS	1.0	69.7	33	50.8	8.4e-08	1
CLASS_A	85	117	HWI-700370F:168:C7JUKANXX:7:1309:4537:7320	beta-lactam	ABB82608|FEATURES|class_A|beta-lactam|class_A	1.0	100.0	33	67.8	6.6e-13	1
STAPHYLOCOCCUS_MUPA_CONFERRING_RESISTANCE_TO_MUPIROCIN	413	445	HWI-700370F:168:C7JUKANXX:7:1202:20096:6674	mupirocin	CAA53189|FEATURES|Staphylococcus_mupA_conferring_resistance_to_mupirocin|mupirocin|Staphylococcus_mupA_conferring_resistance_to_mupirocin	0.999999987027	100.0	33	80.1	1.3e-16	1
RPOB2	764	796	HWI-700370F:168:C7JUKANXX:7:2105:5819:20301	multidrug	BAD59497.1|FEATURES|rpoB2|multidrug|rpoB2	0.99999924965	75.8	33	53.5	1.3e-08	1
FOSB	40	72	HWI-700370F:168:C7JUKANXX:7:2106:7880:45175	fosfomycin	gi:835427938:ref:WP_047502624.1:|FEATURES|fosB|fosfomycin|fosB	1.0	78.8	33	64.3	7.3e-12	1
TRUNCATED_PUTATIVE_RESPONSE_REGULATOR_ARLR	176	208	HWI-700370F:168:C7JUKANXX:7:2207:18297:5531	unclassified	gi:446114283:ref:WP_000192138.1:|FEATURES|truncated_putative_response_regulator_ArlR|unclassified|truncated_putative_response_regulator_ArlR	0.999999999815	84.8	33	65.1	4.3e-12	1
TETB	559	589	HWI-700370F:168:C7JUKANXX:7:2202:20328:96084	tetracycline	gi:499592337:ref:WP_011273071.1:|FEATURES|tetB|tetracycline|tetB	1.0	67.7	31	47.0	1.2e-06	1
TAEA	211	243	HWI-700370F:168:C7JUKANXX:7:1111:2739:81007	pleuromutilin	APB03219.1|FEATURES|TaeA|pleuromutilin|TaeA	0.999907607305	97.0	33	71.2	6.0e-14	1
VANR	52	83	HWI-700370F:168:C7JUKANXX:7:1209:16198:49415	glycopeptide	gi:947806628:ref:WP_056468082.1:|FEATURES|vanR|glycopeptide|vanR	0.999999275424	62.5	32	46.2	2.1e-06	1
BACA	74	105	HWI-700370F:168:C7JUKANXX:7:1109:17997:7300	bacitracin	ZP_04185253|FEATURES|bacA|bacitracin|bacA	1.0	62.5	32	45.8	2.7e-06	1
VANE	103	133	HWI-700370F:168:C7JUKANXX:7:1114:18721:76580	glycopeptide	FJ872411.1.gene41.p01|FEATURES|vanE|glycopeptide|vanE	0.999999999136	64.5	31	45.1	4.6e-06	1
MACB	550	582	HWI-700370F:168:C7JUKANXX:7:1314:17410:100102	MLS	gi:655997348:ref:WP_029038923.1:|FEATURES|macB|MLS|macB	1.0	60.6	33	45.4	3.5e-06	1
MAJOR_FACILITATOR_SUPERFAMILY_TRANSPORTER	459	490	HWI-700370F:168:C7JUKANXX:7:1302:6809:60611	multidrug	NC_002952.2859362.p01|FEATURES|major_facilitator_superfamily_transporter|multidrug|major_facilitator_superfamily_transporter	0.999999945195	78.1	32	57.8	6.9e-10	1
MAJOR_FACILITATOR_SUPERFAMILY_TRANSPORTER	533	565	HWI-700370F:168:C7JUKANXX:7:2107:3865:43912	multidrug	NC_002952.2859362.p01|FEATURES|major_facilitator_superfamily_transporter|multidrug|major_facilitator_superfamily_transporter	0.999999832402	84.8	33	57.8	6.9e-10	1
ARLS	317	349	HWI-700370F:168:C7JUKANXX:7:2216:16640:39016	multidrug	YP_499945.1|FEATURES|arlS|multidrug|arlS	0.999997700017	63.6	33	46.6	1.6e-06	1
BLT	218	250	HWI-700370F:168:C7JUKANXX:7:2110:11231:77390	multidrug	AAC36944.1|FEATURES|blt|multidrug|blt	0.999999007789	66.7	33	52.4	2.9e-08	1
TETB(46)	510	541	HWI-700370F:168:C7JUKANXX:7:2102:7178:49697	tetracycline	AET10445.1|FEATURES|tetB(46)|tetracycline|tetB(46)	0.999999558808	75.0	32	47.4	9.3e-07	1
ABCA	1040	1070	HWI-700370F:168:C7JUKANXX:7:2103:10314:18177	multidrug	XP_753111.1|FEATURES|abcA|multidrug|abcA	0.999999597615	74.2	31	55.1	4.4e-09	1
TETB	126	158	HWI-700370F:168:C7JUKANXX:7:1204:7511:50065	tetracycline	ZP_03561873|FEATURES|tetB|tetracycline|tetB	0.999999993923	60.6	33	47.0	1.2e-06	1
RPOB2	1034	1066	HWI-700370F:168:C7JUKANXX:7:1312:13199:30156	multidrug	BAD59497.1|FEATURES|rpoB2|multidrug|rpoB2	0.999999475516	84.8	33	65.9	2.5e-12	1
MACB	30	62	HWI-700370F:168:C7JUKANXX:7:1105:5849:7773	MLS	AAV85982.1|FEATURES|macB|MLS|macB	1.0	66.7	33	51.6	4.9e-08	1
TET(K)	35	67	HWI-700370F:168:C7JUKANXX:7:1206:12289:61859	tetracycline	YP_003283625.1|FEATURES|tet(K)|tetracycline|tet(K)	1.0	100.0	33	72.8	2.1e-14	1
FMTC	597	628	HWI-700370F:168:C7JUKANXX:7:1101:20549:63584	beta-lactam	gi:1031796384:ref:WP_064136479.1:|FEATURES|fmtC|beta-lactam|fmtC	1.0	87.5	32	65.5	3.3e-12	1
TETA(46)	525	555	HWI-700370F:168:C7JUKANXX:7:1207:19228:84250	tetracycline	AET10444.1|FEATURES|tetA(46)|tetracycline|tetA(46)	0.999999999863	67.7	31	46.2	2.1e-06	1
RPOB2	887	919	HWI-700370F:168:C7JUKANXX:7:1111:14150:84418	multidrug	BAD59497.1|FEATURES|rpoB2|multidrug|rpoB2	0.999999117024	75.8	33	58.5	4.0e-10	1
MEPA	221	253	HWI-700370F:168:C7JUKANXX:7:1316:16491:22737	multidrug	gi:984518628:emb:CUM21384.1:|FEATURES|mepA|multidrug|mepA	0.99999988215	60.6	33	47.4	9.3e-07	1
DFRC	28	60	HWI-700370F:168:C7JUKANXX:7:2216:14067:80713	diaminopyrimidine	AAO04716.1|FEATURES|dfrC|diaminopyrimidine|dfrC	0.99999690854	87.9	33	64.3	7.3e-12	1
TAEA	158	189	HWI-700370F:168:C7JUKANXX:7:1302:20960:95902	pleuromutilin	APB03219.1|FEATURES|TaeA|pleuromutilin|TaeA	0.999247733047	65.6	32	47.8	7.1e-07	1
LSAC	57	89	HWI-700370F:168:C7JUKANXX:7:2204:10396:93386	MLS	AEA37904.1|FEATURES|lsaC|MLS|lsaC	1.0	84.8	33	62.4	2.8e-11	1
MACB	546	578	HWI-700370F:168:C7JUKANXX:7:2211:3467:60972	MLS	gi:655997348:ref:WP_029038923.1:|FEATURES|macB|MLS|macB	1.0	66.7	33	48.5	4.2e-07	1
ABCA	955	986	HWI-700370F:168:C7JUKANXX:7:1204:18510:38551	multidrug	XP_753111.1|FEATURES|abcA|multidrug|abcA	0.999999682985	90.6	32	62.4	2.8e-11	1
TETO	178	210	HWI-700370F:168:C7JUKANXX:7:1106:2442:70535	tetracycline	gi:226044:prf::1408188A|FEATURES|tetO|tetracycline|tetO	1.0	100.0	33	70.1	1.3e-13	1
MARR	42	74	HWI-700370F:168:C7JUKANXX:7:1107:14484:59369	multidrug	gi:488397771:ref:WP_002467156.1:|FEATURES|marR|multidrug|marR	1.0	100.0	33	67.0	1.1e-12	1
MULTIDRUG_ABC_TRANSPORTER	477	509	HWI-700370F:168:C7JUKANXX:7:1203:12981:13127	multidrug	gi:686364868:ref:WP_031893738.1:|FEATURES|multidrug_ABC_transporter|multidrug|multidrug_ABC_transporter	1.0	69.7	33	49.7	1.9e-07	1
LLMA_23S_RIBOSOMAL_RNA_METHYLTRANSFERASE	20	52	HWI-700370F:168:C7JUKANXX:7:1315:3182:77855	MLS	APB03216.1|FEATURES|LlmA_23S_ribosomal_RNA_methyltransferase|MLS|LlmA_23S_ribosomal_RNA_methyltransferase	0.999999946545	69.7	33	62.8	2.1e-11	1
LLMA_23S_RIBOSOMAL_RNA_METHYLTRANSFERASE	3	35	HWI-700370F:168:C7JUKANXX:7:1307:9690:75855	MLS	APB03216.1|FEATURES|LlmA_23S_ribosomal_RNA_methyltransferase|MLS|LlmA_23S_ribosomal_RNA_methyltransferase	0.999999971731	81.8	33	68.6	3.9e-13	1
BACA	123	155	HWI-700370F:168:C7JUKANXX:7:2214:11941:45311	bacitracin	YP_254125|FEATURES|bacA|bacitracin|bacA	1.0	100.0	33	69.3	2.3e-13	1
MULTIDRUG_ABC_TRANSPORTER	198	230	HWI-700370F:168:C7JUKANXX:7:2201:5928:18597	multidrug	gi:686197643:ref:WP_031807899.1:|FEATURES|multidrug_ABC_transporter|multidrug|multidrug_ABC_transporter	1.0	78.8	33	57.0	1.2e-09	1
MEPA	286	318	HWI-700370F:168:C7JUKANXX:7:2106:16997:30473	multidrug	YP_302230|FEATURES|mepA|multidrug|mepA	1.0	100.0	33	68.9	3.0e-13	1
VANH	223	255	HWI-700370F:168:C7JUKANXX:7:1305:16517:40257	glycopeptide	KF478993.1.gene2.p01|FEATURES|vanH|glycopeptide|vanH	0.999999999579	60.6	33	44.3	7.8e-06	1
RPHB	764	796	HWI-700370F:168:C7JUKANXX:7:1208:14893:11824	rifamycin	APB03222.1|FEATURES|rphB|rifamycin|rphB	0.99998310864	87.9	33	60.1	1.4e-10	1
MPHC	45	76	HWI-700370F:168:C7JUKANXX:7:2207:8096:95482	MLS	YP_001569069|FEATURES|mphC|MLS|mphC	1.0	100.0	32	70.5	1.0e-13	1
EFRA	421	453	HWI-700370F:168:C7JUKANXX:7:1111:11407:89229	multidrug	CDO61513.1|FEATURES|efrA|multidrug|efrA	0.999999001958	69.7	33	48.1	5.4e-07	1
EMRB-QACA_FAMILY_MAJOR_FACILITATOR_TRANSPORTER	234	264	HWI-700370F:168:C7JUKANXX:7:1208:8882:73749	multidrug	NC_002951.3238155.p01|FEATURES|EmrB-QacA_family_major_facilitator_transporter|multidrug|EmrB-QacA_family_major_facilitator_transporter	0.999999774598	80.6	31	54.3	7.6e-09	1
MEPA	269	301	HWI-700370F:168:C7JUKANXX:7:1102:10415:67576	multidrug	ZP_04679156|FEATURES|mepA|multidrug|mepA	0.99999993321	90.9	33	62.4	2.8e-11	1
LMRB	155	186	HWI-700370F:168:C7JUKANXX:7:2212:13169:39113	MLS	gi:1007411670:gb:AMQ72759.1:|FEATURES|lmrB|MLS|lmrB	1.0	78.1	32	60.1	1.4e-10	1
MULTIDRUG_ABC_TRANSPORTER	178	210	HWI-700370F:168:C7JUKANXX:7:2116:2119:2431	multidrug	gi:686364868:ref:WP_031893738.1:|FEATURES|multidrug_ABC_transporter|multidrug|multidrug_ABC_transporter	1.0	87.9	33	61.2	6.2e-11	1
NORB	109	141	HWI-700370F:168:C7JUKANXX:7:1304:5853:16317	fluoroquinolone	gi:1000360171:ref:WP_061107359.1:|FEATURES|norB|fluoroquinolone|norB	1.0	75.8	33	55.1	4.4e-09	1
BACILLUS_SUBTILIS_MPRF	618	649	HWI-700370F:168:C7JUKANXX:7:1108:14909:89410	peptide	CAX52582.1|FEATURES|Bacillus_subtilis_mprF|peptide|Bacillus_subtilis_mprF	0.999999967602	65.6	32	48.1	5.4e-07	1
VANH	169	199	HWI-700370F:168:C7JUKANXX:7:1202:9879:96760	glycopeptide	KF478993.1.gene2.p01|FEATURES|vanH|glycopeptide|vanH	0.99999959716	64.5	31	47.4	9.3e-07	1
OPTRA	489	521	HWI-700370F:168:C7JUKANXX:7:2101:12338:12279	oxazolidinone	AKA86814|FEATURES|optrA|oxazolidinone|optrA	0.999054313963	60.6	33	48.1	5.4e-07	1
EFRA	306	338	HWI-700370F:168:C7JUKANXX:7:1102:15328:55268	multidrug	CDO61513.1|FEATURES|efrA|multidrug|efrA	0.999998766885	63.6	33	48.9	3.2e-07	1
RPHB	655	687	HWI-700370F:168:C7JUKANXX:7:1311:5665:60243	rifamycin	APB03222.1|FEATURES|rphB|rifamycin|rphB	0.999999890511	78.8	33	59.7	1.8e-10	1
TETB(46)	483	515	HWI-700370F:168:C7JUKANXX:7:2116:7236:76609	tetracycline	AET10445.1|FEATURES|tetB(46)|tetracycline|tetB(46)	0.999999999769	72.7	33	47.0	1.2e-06	1
TAEA	348	380	HWI-700370F:168:C7JUKANXX:7:1312:14285:33063	pleuromutilin	APB03219.1|FEATURES|TaeA|pleuromutilin|TaeA	0.999584919558	72.7	33	53.9	9.9e-09	1
MULTIDRUG_ABC_TRANSPORTER	253	285	HWI-700370F:168:C7JUKANXX:7:1211:20245:43013	multidrug	gi:686364868:ref:WP_031893738.1:|FEATURES|multidrug_ABC_transporter|multidrug|multidrug_ABC_transporter	1.0	90.9	33	61.6	4.7e-11	1
VANRI	77	109	HWI-700370F:168:C7JUKANXX:7:1211:12128:60560	glycopeptide	WP_011461303.1|FEATURES|vanRI|glycopeptide|vanRI	1.0	78.8	33	56.6	1.5e-09	1
ABCA	945	977	HWI-700370F:168:C7JUKANXX:7:1202:8969:56579	multidrug	XP_753111.1|FEATURES|abcA|multidrug|abcA	0.999999699825	93.9	33	63.9	9.6e-12	1
MEPA	4	35	HWI-700370F:168:C7JUKANXX:7:1202:3304:73205	multidrug	ZP_04679156|FEATURES|mepA|multidrug|mepA	0.999999545148	65.6	32	49.7	1.9e-07	1
ABCA	1304	1336	HWI-700370F:168:C7JUKANXX:7:2204:4829:70483	multidrug	XP_753111.1|FEATURES|abcA|multidrug|abcA	0.999999646907	78.8	33	61.6	4.7e-11	1
BCRA	25	57	HWI-700370F:168:C7JUKANXX:7:1316:5743:28811	bacitracin	gi:507044560:ref:WP_016115614.1:|FEATURES|bcrA|bacitracin|bcrA	1.0	78.8	33	53.5	1.3e-08	1
EFRB	248	279	HWI-700370F:168:C7JUKANXX:7:1106:18699:68700	multidrug	CDO61516.1|FEATURES|efrB|multidrug|efrB	0.999997258855	65.6	32	47.0	1.2e-06	1
RPHB	386	416	HWI-700370F:168:C7JUKANXX:7:2109:3967:16183	rifamycin	APB03222.1|FEATURES|rphB|rifamycin|rphB	0.999905401505	71.0	31	45.8	2.7e-06	1
MULTIDRUG_ABC_TRANSPORTER	432	463	HWI-700370F:168:C7JUKANXX:7:1208:10925:3954	multidrug	gi:686242239:ref:WP_031833460.1:|FEATURES|multidrug_ABC_transporter|multidrug|multidrug_ABC_transporter	0.999981882435	62.5	32	44.3	7.8e-06	1
LSA	399	430	HWI-700370F:168:C7JUKANXX:7:1111:15233:33267	MLS	gi:488306124:ref:WP_002376519.1:|FEATURES|lsa|MLS|lsa	1.0	84.4	32	58.2	5.2e-10	1
MULTIDRUG_ABC_TRANSPORTER	494	526	HWI-700370F:168:C7JUKANXX:7:1202:12845:83757	multidrug	gi:493394434:ref:WP_006350564.1:|FEATURES|multidrug_ABC_transporter|multidrug|multidrug_ABC_transporter	1.0	78.8	33	54.3	7.6e-09	1
CLASS_A	212	244	HWI-700370F:168:C7JUKANXX:7:1215:17226:23598	beta-lactam	NP_765163|FEATURES|class_A|beta-lactam|class_A	1.0	72.7	33	55.1	4.4e-09	1
OPTRA	464	495	HWI-700370F:168:C7JUKANXX:7:2313:13308:10534	oxazolidinone	AKA86814|FEATURES|optrA|oxazolidinone|optrA	0.993772489889	62.5	32	47.0	1.2e-06	1
ARLS	230	262	HWI-700370F:168:C7JUKANXX:7:1311:18818:45315	multidrug	YP_499945.1|FEATURES|arlS|multidrug|arlS	0.999998002663	60.6	33	49.3	2.4e-07	1
MULTIDRUG_ABC_TRANSPORTER	527	559	HWI-700370F:168:C7JUKANXX:7:1301:9267:90263	multidrug	gi:664556405:ref:WP_031071225.1:|FEATURES|multidrug_ABC_transporter|multidrug|multidrug_ABC_transporter	1.0	66.7	33	50.1	1.4e-07	1
FMTC	703	735	HWI-700370F:168:C7JUKANXX:7:1303:19619:46226	beta-lactam	gi:1031796384:ref:WP_064136479.1:|FEATURES|fmtC|beta-lactam|fmtC	1.0	75.8	33	62.0	3.6e-11	1
BACA	139	171	HWI-700370F:168:C7JUKANXX:7:1109:8390:100010	bacitracin	YP_254125|FEATURES|bacA|bacitracin|bacA	1.0	100.0	33	67.8	6.6e-13	1
EFRA	322	354	HWI-700370F:168:C7JUKANXX:7:1211:19154:46916	multidrug	CDO61513.1|FEATURES|efrA|multidrug|efrA	0.999999091195	63.6	33	52.4	2.9e-08	1
VANR	73	104	HWI-700370F:168:C7JUKANXX:7:1113:2821:76363	glycopeptide	gi:947806628:ref:WP_056468082.1:|FEATURES|vanR|glycopeptide|vanR	1.0	68.8	32	52.0	3.8e-08	1
ABCA	1175	1207	HWI-700370F:168:C7JUKANXX:7:1111:11678:100007	multidrug	XP_753111.1|FEATURES|abcA|multidrug|abcA	0.99999952781	72.7	33	51.2	6.4e-08	1
ARLS	379	411	HWI-700370F:168:C7JUKANXX:7:2204:1587:9916	multidrug	YP_499945.1|FEATURES|arlS|multidrug|arlS	0.999997877251	63.6	33	48.1	5.4e-07	1
BACA	159	191	HWI-700370F:168:C7JUKANXX:7:2111:2635:59081	bacitracin	ZP_04271500|FEATURES|bacA|bacitracin|bacA	1.0	100.0	33	67.4	8.6e-13	1
TRANSCRIPTIONAL_REGULATORY_PROTEIN_CPXR_CPXR	71	103	HWI-700370F:168:C7JUKANXX:7:1116:18429:65233	unclassified	CP001918.1.gene5135.p01|FEATURES|transcriptional_regulatory_protein_CpxR_cpxR|unclassified|transcriptional_regulatory_protein_CpxR_cpxR	0.999999999997	69.7	33	51.6	4.9e-08	1
SAT-4	124	156	HWI-700370F:168:C7JUKANXX:7:1309:6986:60065	nucleoside	AAB53445.1|FEATURES|SAT-4|nucleoside|SAT-4	0.998550435615	63.6	33	50.8	8.4e-08	1
MULTIDRUG_ABC_TRANSPORTER	371	402	HWI-700370F:168:C7JUKANXX:7:2216:7248:89102	multidrug	gi:686197643:ref:WP_031807899.1:|FEATURES|multidrug_ABC_transporter|multidrug|multidrug_ABC_transporter	1.0	65.6	32	44.7	6.0e-06	1
MULTIDRUG_ABC_TRANSPORTER	478	509	HWI-700370F:168:C7JUKANXX:7:2108:20290:3637	multidrug	gi:1031799645:ref:WP_064138838.1:|FEATURES|multidrug_ABC_transporter|multidrug|multidrug_ABC_transporter	1.0	68.8	32	47.4	9.3e-07	1
MULTIDRUG_ABC_TRANSPORTER	454	486	HWI-700370F:168:C7JUKANXX:7:2208:16154:100001	multidrug	gi:896355182:ref:WP_049310020.1:|FEATURES|multidrug_ABC_transporter|multidrug|multidrug_ABC_transporter	1.0	97.0	33	69.3	2.3e-13	1
FOSB	99	131	HWI-700370F:168:C7JUKANXX:7:1106:5646:34841	fosfomycin	gi:1006562788:ref:WP_061804475.1:|FEATURES|fosB|fosfomycin|fosB	1.0	87.9	33	70.9	7.8e-14	1
BCRA	21	52	HWI-700370F:168:C7JUKANXX:7:2216:4050:72078	bacitracin	gi:510143239:gb:AGN36970.1:|FEATURES|bcrA|bacitracin|bcrA	1.0	71.9	32	52.4	2.9e-08	1
MECR1	369	399	HWI-700370F:168:C7JUKANXX:7:1209:19012:40405	beta-lactam	HE993884.1.gene10.p01|FEATURES|mecR1|beta-lactam|mecR1	1.0	71.0	31	55.5	3.4e-09	1
BCRA	29	61	HWI-700370F:168:C7JUKANXX:7:2211:15325:11340	bacitracin	gi:446026113:ref:WP_000103968.1:|FEATURES|bcrA|bacitracin|bcrA	1.0	63.6	33	47.4	9.3e-07	1
RPOB2	597	629	HWI-700370F:168:C7JUKANXX:7:1205:2264:5421	multidrug	BAD59497.1|FEATURES|rpoB2|multidrug|rpoB2	0.999998988795	66.7	33	45.8	2.7e-06	1
LMRB	124	156	HWI-700370F:168:C7JUKANXX:7:2203:13455:74001	MLS	gi:1007411670:gb:AMQ72759.1:|FEATURES|lmrB|MLS|lmrB	1.0	84.8	33	61.2	6.2e-11	1
MSBA	363	393	HWI-700370F:168:C7JUKANXX:7:1107:14715:29402	nitroimidazole	NP_415434.1|FEATURES|msbA|nitroimidazole|msbA	0.999664299681	67.7	31	44.3	7.8e-06	1
AADD	39	71	HWI-700370F:168:C7JUKANXX:7:2102:7357:87364	aminoglycoside	ACC96132|FEATURES|aadD|aminoglycoside|aadD	0.999999999994	100.0	33	73.9	9.2e-15	1
MEL	165	197	HWI-700370F:168:C7JUKANXX:7:2316:14717:19287	MLS	WP_000420313.1|FEATURES|mel|MLS|mel	1.0	100.0	33	73.9	9.2e-15	1
MULTIDRUG_ABC_TRANSPORTER	179	211	HWI-700370F:168:C7JUKANXX:7:1115:2745:93861	multidrug	gi:686364868:ref:WP_031893738.1:|FEATURES|multidrug_ABC_transporter|multidrug|multidrug_ABC_transporter	1.0	90.9	33	63.2	1.6e-11	1
ABCA	1199	1231	HWI-700370F:168:C7JUKANXX:7:2304:7347:75219	multidrug	XP_753111.1|FEATURES|abcA|multidrug|abcA	0.999999519299	66.7	33	50.8	8.4e-08	1
ARNA	99	129	HWI-700370F:168:C7JUKANXX:7:2204:14923:58774	polymyxin	gi:757781454:ref:WP_043000038.1:|FEATURES|arnA|polymyxin|arnA	0.99989811003	61.3	31	47.0	1.2e-06	1
MAJOR_FACILITATOR_SUPERFAMILY_TRANSPORTER	14	46	HWI-700370F:168:C7JUKANXX:7:1310:5718:35515	multidrug	AE016830.1.gene1357.p01|FEATURES|major_facilitator_superfamily_transporter|multidrug|major_facilitator_superfamily_transporter	0.999997553629	69.7	33	50.4	1.1e-07	1
ABCA	1206	1238	HWI-700370F:168:C7JUKANXX:7:2211:13470:13587	multidrug	XP_753111.1|FEATURES|abcA|multidrug|abcA	0.999999682985	75.8	33	62.4	2.8e-11	1
CLASS_A	231	263	HWI-700370F:168:C7JUKANXX:7:1306:8894:33701	beta-lactam	ABB82608|FEATURES|class_A|beta-lactam|class_A	1.0	100.0	33	70.1	1.3e-13	1
MULTIDRUG_ABC_TRANSPORTER	297	329	HWI-700370F:168:C7JUKANXX:7:1102:13633:42144	multidrug	gi:739906046:ref:WP_037756452.1:|FEATURES|multidrug_ABC_transporter|multidrug|multidrug_ABC_transporter	0.999999999356	60.6	33	48.5	4.2e-07	1
ABCA	939	971	HWI-700370F:168:C7JUKANXX:7:1304:14486:68653	multidrug	XP_753111.1|FEATURES|abcA|multidrug|abcA	0.999999613482	78.8	33	56.2	2.0e-09	1
MTRA	87	119	HWI-700370F:168:C7JUKANXX:7:2209:8959:69701	multidrug	CCP46065.1|FEATURES|mtrA|multidrug|mtrA	0.999637922876	93.9	33	65.5	3.3e-12	1
MEFA	3	35	HWI-700370F:168:C7JUKANXX:7:1208:16467:75658	MLS	gi:912688367:ref:WP_050233077.1:|FEATURES|mefA|MLS|mefA	1.0	100.0	33	71.2	6.0e-14	1
MAJOR_FACILITATOR_SUPERFAMILY_TRANSPORTER	452	484	HWI-700370F:168:C7JUKANXX:7:1105:20671:100219	multidrug	NC_002952.2859362.p01|FEATURES|major_facilitator_superfamily_transporter|multidrug|major_facilitator_superfamily_transporter	0.999999805063	81.8	33	60.8	8.1e-11	1
FMTC	542	574	HWI-700370F:168:C7JUKANXX:7:2203:11043:67843	beta-lactam	gi:1031796384:ref:WP_064136479.1:|FEATURES|fmtC|beta-lactam|fmtC	1.0	69.7	33	54.7	5.8e-09	1
MARR	69	101	HWI-700370F:168:C7JUKANXX:7:1104:8889:19803	multidrug	gi:488380192:ref:WP_002449577.1:|FEATURES|marR|multidrug|marR	1.0	100.0	33	67.0	1.1e-12	1
MACB	129	159	HWI-700370F:168:C7JUKANXX:7:1209:9146:99490	MLS	gi:974672242:ref:WP_059256507.1:|FEATURES|macB|MLS|macB	1.0	71.0	31	48.5	4.2e-07	1
OMPR	73	103	HWI-700370F:168:C7JUKANXX:7:2212:18810:82657	multidrug	gi:507097545:ref:WP_016168184.1:|FEATURES|ompR|multidrug|ompR	0.903706316325	61.3	31	48.1	5.4e-07	1
LMRD	265	297	HWI-700370F:168:C7JUKANXX:7:2216:19507:17681	MLS	ABF66027.1|FEATURES|lmrD|MLS|lmrD	0.999999957695	60.6	33	45.1	4.6e-06	1
AADK	89	121	HWI-700370F:168:C7JUKANXX:7:1308:5954:91295	aminoglycoside	gi:1039476118:ref:WP_064814315.1:|FEATURES|aadK|aminoglycoside|aadK	1.0	93.9	33	65.5	3.3e-12	1
FUSB	164	196	HWI-700370F:168:C7JUKANXX:7:1204:2510:23383	fusaric-acid	AAL12234|FEATURES|fusB|fusaric-acid|fusB	0.977963107531	100.0	33	73.6	1.2e-14	1
BACA	45	77	HWI-700370F:168:C7JUKANXX:7:2206:18469:66398	bacitracin	ZP_04060511|FEATURES|bacA|bacitracin|bacA	1.0	100.0	33	70.9	7.8e-14	1
TETA	444	474	HWI-700370F:168:C7JUKANXX:7:2108:17410:51410	tetracycline	gi:736993687:ref:WP_034989673.1:|FEATURES|tetA|tetracycline|tetA	0.999999999986	67.7	31	46.2	2.1e-06	1
EMRB	154	185	HWI-700370F:168:C7JUKANXX:7:2112:14682:43685	multidrug	gi:1016518516:ref:WP_063098254.1:|FEATURES|emrB|multidrug|emrB	0.999999772639	65.6	32	46.6	1.6e-06	1
ERMC	26	58	HWI-700370F:168:C7JUKANXX:7:2108:12131:13757	MLS	gi:503924494:ref:WP_014158488.1:|FEATURES|ermC|MLS|ermC	1.0	100.0	33	72.0	3.5e-14	1
TAEA	205	237	HWI-700370F:168:C7JUKANXX:7:1211:4028:45611	pleuromutilin	APB03219.1|FEATURES|TaeA|pleuromutilin|TaeA	0.999905304485	100.0	33	70.9	7.8e-14	1
OLEB	210	240	HWI-700370F:168:C7JUKANXX:7:1102:15160:40859	MLS	AAA50325|FEATURES|oleB|MLS|oleB	0.999999988462	61.3	31	46.2	2.1e-06	1
SMER	80	110	HWI-700370F:168:C7JUKANXX:7:2216:5219:33409	multidrug	AAD51348.1|FEATURES|smeR|multidrug|smeR	0.999989746769	64.5	31	49.7	1.9e-07	1
MACB	23	54	HWI-700370F:168:C7JUKANXX:7:2208:5617:10095	MLS	AAV85982.1|FEATURES|macB|MLS|macB	1.0	71.9	32	52.0	3.8e-08	1
MSRA	431	463	HWI-700370F:168:C7JUKANXX:7:2207:10199:63561	MLS	gi:580336413:gb:EVD62957.1:|FEATURES|msrA|MLS|msrA	1.0	100.0	33	68.9	3.0e-13	1
MULTIDRUG_ABC_TRANSPORTER	188	220	HWI-700370F:168:C7JUKANXX:7:2213:3355:45821	multidrug	gi:686364868:ref:WP_031893738.1:|FEATURES|multidrug_ABC_transporter|multidrug|multidrug_ABC_transporter	1.0	90.9	33	62.4	2.8e-11	1
LMRB	97	129	HWI-700370F:168:C7JUKANXX:7:1315:4511:21659	MLS	gi:1007411670:gb:AMQ72759.1:|FEATURES|lmrB|MLS|lmrB	1.0	93.9	33	68.2	5.1e-13	1
TAEA	188	220	HWI-700370F:168:C7JUKANXX:7:2209:10538:80910	pleuromutilin	APB03219.1|FEATURES|TaeA|pleuromutilin|TaeA	0.999907607305	97.0	33	71.2	6.0e-14	1
FMTC	92	123	HWI-700370F:168:C7JUKANXX:7:1206:3298:26718	beta-lactam	gi:1031796384:ref:WP_064136479.1:|FEATURES|fmtC|beta-lactam|fmtC	1.0	75.0	32	53.9	9.9e-09	1
EMRB-QACA_FAMILY_MAJOR_FACILITATOR_TRANSPORTER	326	357	HWI-700370F:168:C7JUKANXX:7:1203:16612:100225	multidrug	AE016830.1.gene424.p01|FEATURES|EmrB-QacA_family_major_facilitator_transporter|multidrug|EmrB-QacA_family_major_facilitator_transporter	0.999997468488	62.5	32	47.8	7.1e-07	1
LLMA_23S_RIBOSOMAL_RNA_METHYLTRANSFERASE	228	259	HWI-700370F:168:C7JUKANXX:7:1311:18825:44867	MLS	APB03216.1|FEATURES|LlmA_23S_ribosomal_RNA_methyltransferase|MLS|LlmA_23S_ribosomal_RNA_methyltransferase	0.999999932817	87.5	32	60.8	8.1e-11	1
EFRB	164	196	HWI-700370F:168:C7JUKANXX:7:1113:7383:61197	multidrug	CDO61516.1|FEATURES|efrB|multidrug|efrB	0.999999264772	100.0	33	69.7	1.7e-13	1
FMTC	526	557	HWI-700370F:168:C7JUKANXX:7:2112:11156:35535	beta-lactam	gi:1031796384:ref:WP_064136479.1:|FEATURES|fmtC|beta-lactam|fmtC	1.0	65.6	32	48.1	5.4e-07	1
PBP-1B	446	478	HWI-700370F:168:C7JUKANXX:7:2103:13625:87366	beta-lactam	AF101781.1.gene1.p01|FEATURES|PBP-1B|beta-lactam|PBP-1B	0.999999981941	63.6	33	47.0	1.2e-06	1
ERM(TR)	16	48	HWI-700370F:168:C7JUKANXX:7:1213:7102:14053	MLS	AF002716.gene.p01|FEATURES|erm(TR)|MLS|erm(TR)	1.0	100.0	33	70.5	1.0e-13	1
FOSB	74	105	HWI-700370F:168:C7JUKANXX:7:1212:17003:40277	fosfomycin	gi:872022881:emb:CRV27548.1:|FEATURES|fosB|fosfomycin|fosB	1.0	84.4	32	65.5	3.3e-12	1
TRANSCRIPTIONAL_REGULATORY_PROTEIN_CPXR_CPXR	71	103	HWI-700370F:168:C7JUKANXX:7:1310:14336:70674	unclassified	CP001485.1.gene721.p01|FEATURES|transcriptional_regulatory_protein_CpxR_cpxR|unclassified|transcriptional_regulatory_protein_CpxR_cpxR	0.999999973741	72.7	33	54.7	5.8e-09	1
ABCA	946	976	HWI-700370F:168:C7JUKANXX:7:2102:18130:51782	multidrug	XP_753111.1|FEATURES|abcA|multidrug|abcA	0.999999585264	87.1	31	57.0	1.2e-09	1
FOSB	55	86	HWI-700370F:168:C7JUKANXX:7:2203:12029:90729	fosfomycin	gi:948792952:ref:WP_056935383.1:|FEATURES|fosB|fosfomycin|fosB	1.0	84.4	32	68.2	5.1e-13	1
RPOB2	119	150	HWI-700370F:168:C7JUKANXX:7:2105:7320:77978	multidrug	BAD59497.1|FEATURES|rpoB2|multidrug|rpoB2	0.999998915868	62.5	32	44.3	7.8e-06	1
EMRB-QACA_FAMILY_MAJOR_FACILITATOR_TRANSPORTER	129	160	HWI-700370F:168:C7JUKANXX:7:2111:20579:3978	multidrug	CP003583.1.gene510.p01|FEATURES|EmrB-QacA_family_major_facilitator_transporter|multidrug|EmrB-QacA_family_major_facilitator_transporter	0.999998139646	62.5	32	47.8	7.1e-07	1
MAJOR_FACILITATOR_SUPERFAMILY_TRANSPORTER	196	227	HWI-700370F:168:C7JUKANXX:7:1313:4263:43608	multidrug	NC_002952.2859362.p01|FEATURES|major_facilitator_superfamily_transporter|multidrug|major_facilitator_superfamily_transporter	0.999999829127	78.1	32	58.2	5.2e-10	1
FMTC	676	708	HWI-700370F:168:C7JUKANXX:7:1304:15020:61427	beta-lactam	gi:1031796384:ref:WP_064136479.1:|FEATURES|fmtC|beta-lactam|fmtC	1.0	72.7	33	57.4	9.0e-10	1
TRUNCATED_PUTATIVE_RESPONSE_REGULATOR_ARLR	81	113	HWI-700370F:168:C7JUKANXX:7:1208:14171:34665	unclassified	gi:446114283:ref:WP_000192138.1:|FEATURES|truncated_putative_response_regulator_ArlR|unclassified|truncated_putative_response_regulator_ArlR	0.999999999956	66.7	33	48.9	3.2e-07	1
MDTG	73	105	HWI-700370F:168:C7JUKANXX:7:1216:20060:56077	multidrug	CP001918.1.gene2608.p01|FEATURES|mdtG|multidrug|mdtG	1.0	66.7	33	48.1	5.4e-07	1
RPOB2	869	899	HWI-700370F:168:C7JUKANXX:7:1116:4568:77483	multidrug	BAD59497.1|FEATURES|rpoB2|multidrug|rpoB2	0.999999359345	77.4	31	58.5	4.0e-10	1
NORB	108	140	HWI-700370F:168:C7JUKANXX:7:2213:11458:24255	fluoroquinolone	gi:494742298:ref:WP_007477706.1:|FEATURES|norB|fluoroquinolone|norB	1.0	75.8	33	58.5	4.0e-10	1
MPHC	165	196	HWI-700370F:168:C7JUKANXX:7:1302:17266:56392	MLS	YP_001569069|FEATURES|mphC|MLS|mphC	1.0	100.0	32	78.6	3.8e-16	1
CLASS_A	178	210	HWI-700370F:168:C7JUKANXX:7:1202:14386:85439	beta-lactam	ABB82608|FEATURES|class_A|beta-lactam|class_A	1.0	100.0	33	68.2	5.1e-13	1
RPOB2	791	822	HWI-700370F:168:C7JUKANXX:7:1311:6556:26923	multidrug	BAD59497.1|FEATURES|rpoB2|multidrug|rpoB2	0.999999166755	90.6	32	58.9	3.1e-10	1
TET(42)	133	165	HWI-700370F:168:C7JUKANXX:7:1106:6494:21435	tetracycline	ACD35503.1|FEATURES|tet(42)|tetracycline|tet(42)	0.999999965182	66.7	33	48.5	4.2e-07	1
BCRA	30	62	HWI-700370F:168:C7JUKANXX:7:2114:11857:46339	bacitracin	gi:445996709:ref:WP_000074564.1:|FEATURES|bcrA|bacitracin|bcrA	0.999999999741	60.6	33	48.1	5.4e-07	1
LSA	123	154	HWI-700370F:168:C7JUKANXX:7:2102:14232:15765	MLS	gi:922777287:ref:WP_053374995.1:|FEATURES|lsa|MLS|lsa	1.0	78.1	32	57.0	1.2e-09	1
BLEOMYCIN_RESISTANCE_PROTEIN	16	48	HWI-700370F:168:C7JUKANXX:7:2115:7441:73389	glycopeptide	gi:452754543:emb:CCP89775.1:|FEATURES|bleomycin_resistance_protein|glycopeptide|bleomycin_resistance_protein	0.999999999939	100.0	33	77.0	1.1e-15	1
AADK	221	253	HWI-700370F:168:C7JUKANXX:7:1302:5347:34097	aminoglycoside	gi:657203716:ref:WP_029318148.1:|FEATURES|aadK|aminoglycoside|aadK	1.0	72.7	33	61.6	4.7e-11	1
LSA	152	184	HWI-700370F:168:C7JUKANXX:7:1203:9304:99216	MLS	gi:951399103:ref:WP_057773891.1:|FEATURES|lsa|MLS|lsa	1.0	78.8	33	60.1	1.4e-10	1
PBP-1A	504	536	HWI-700370F:168:C7JUKANXX:7:1309:9065:57320	beta-lactam	JN645776.1.gene1.p01|FEATURES|PBP-1A|beta-lactam|PBP-1A	0.999999996921	75.8	33	55.5	3.4e-09	1
MAJOR_FACILITATOR_SUPERFAMILY_TRANSPORTER	329	360	HWI-700370F:168:C7JUKANXX:7:1213:12807:48171	multidrug	NC_002952.2859362.p01|FEATURES|major_facilitator_superfamily_transporter|multidrug|major_facilitator_superfamily_transporter	0.99999976393	62.5	32	50.1	1.4e-07	1
EMRB-QACA_FAMILY_MAJOR_FACILITATOR_TRANSPORTER	126	158	HWI-700370F:168:C7JUKANXX:7:1103:19044:94176	multidrug	NC_002951.3237419.p01|FEATURES|EmrB-QacA_family_major_facilitator_transporter|multidrug|EmrB-QacA_family_major_facilitator_transporter	0.999999999127	72.7	33	52.4	2.9e-08	1
EFRB	244	275	HWI-700370F:168:C7JUKANXX:7:1306:15872:24281	multidrug	CDO61516.1|FEATURES|efrB|multidrug|efrB	0.999997947225	68.8	32	51.2	6.4e-08	1
VANS	399	431	HWI-700370F:168:C7JUKANXX:7:1302:11196:87354	glycopeptide	AAD42181|FEATURES|vanS|glycopeptide|vanS	1.0	87.9	33	60.8	8.1e-11	1
NORB	148	178	HWI-700370F:168:C7JUKANXX:7:1103:12226:69606	fluoroquinolone	gi:494742298:ref:WP_007477706.1:|FEATURES|norB|fluoroquinolone|norB	0.999935073026	64.5	31	46.2	2.1e-06	1
LSA	442	474	HWI-700370F:168:C7JUKANXX:7:1111:12450:20127	MLS	gi:517204321:ref:WP_018393139.1:|FEATURES|lsa|MLS|lsa	1.0	72.7	33	58.2	5.2e-10	1
RIFAMPIN_MONOOXYGENASE	271	303	HWI-700370F:168:C7JUKANXX:7:1208:11276:67404	rifamycin	gi:663760960:ref:WP_030535072.1:|FEATURES|rifampin_monooxygenase|rifamycin|rifampin_monooxygenase	1.0	72.7	33	57.8	6.9e-10	1
LMRB	276	308	HWI-700370F:168:C7JUKANXX:7:1201:1290:91024	MLS	gi:498485855:ref:WP_010787543.1:|FEATURES|lmrB|MLS|lmrB	1.0	72.7	33	53.1	1.7e-08	1
BCRA	25	57	HWI-700370F:168:C7JUKANXX:7:2202:5693:43489	bacitracin	gi:445996697:ref:WP_000074552.1:|FEATURES|bcrA|bacitracin|bcrA	0.999999998945	60.6	33	45.1	4.6e-06	1
FUSB	183	213	HWI-700370F:168:C7JUKANXX:7:2112:1585:40383	fusaric-acid	AAL12234|FEATURES|fusB|fusaric-acid|fusB	0.999743731713	100.0	31	71.6	4.6e-14	1
MULTIDRUG_ABC_TRANSPORTER	3	35	HWI-700370F:168:C7JUKANXX:7:1306:7905:65916	multidrug	gi:686364868:ref:WP_031893738.1:|FEATURES|multidrug_ABC_transporter|multidrug|multidrug_ABC_transporter	1.0	90.9	33	65.1	4.3e-12	1
FMTC	281	313	HWI-700370F:168:C7JUKANXX:7:1215:7325:96815	beta-lactam	gi:1031796384:ref:WP_064136479.1:|FEATURES|fmtC|beta-lactam|fmtC	1.0	84.8	33	62.4	2.8e-11	1
MULTIDRUG_ABC_TRANSPORTER	484	516	HWI-700370F:168:C7JUKANXX:7:2102:20871:37954	multidrug	gi:1031799645:ref:WP_064138838.1:|FEATURES|multidrug_ABC_transporter|multidrug|multidrug_ABC_transporter	1.0	84.8	33	57.0	1.2e-09	1
LSA	461	492	HWI-700370F:168:C7JUKANXX:7:2107:12621:31263	MLS	gi:951389844:ref:WP_057765492.1:|FEATURES|lsa|MLS|lsa	0.999997970212	62.5	32	44.3	7.8e-06	1
RPOB2	741	773	HWI-700370F:168:C7JUKANXX:7:1202:16041:49857	multidrug	BAD59497.1|FEATURES|rpoB2|multidrug|rpoB2	0.999999374086	81.8	33	59.3	2.4e-10	1
ABCA	1204	1236	HWI-700370F:168:C7JUKANXX:7:2203:17157:83226	multidrug	XP_753111.1|FEATURES|abcA|multidrug|abcA	0.999999404401	75.8	33	62.8	2.1e-11	1
BCRA	157	188	HWI-700370F:168:C7JUKANXX:7:1212:6952:52821	bacitracin	gi:542061059:gb:ERI11611.1:|FEATURES|bcrA|bacitracin|bcrA	1.0	65.6	32	49.7	1.9e-07	1
QACB	460	492	HWI-700370F:168:C7JUKANXX:7:1112:18664:51873	multidrug	AAK38457|FEATURES|qacB|multidrug|qacB	0.914555581613	100.0	33	64.7	5.6e-12	1
PATA	265	296	HWI-700370F:168:C7JUKANXX:7:1307:15139:36272	fluoroquinolone	NP_417544.5|FEATURES|patA|fluoroquinolone|patA	0.999989669364	62.5	32	45.1	4.6e-06	1
RPHB	24	56	HWI-700370F:168:C7JUKANXX:7:1105:9491:79460	rifamycin	APB03222.1|FEATURES|rphB|rifamycin|rphB	0.999987377092	81.8	33	62.8	2.1e-11	1
TET(K)	411	443	HWI-700370F:168:C7JUKANXX:7:1109:3581:76234	tetracycline	YP_003283625.1|FEATURES|tet(K)|tetracycline|tet(K)	0.999999928494	100.0	33	65.5	3.3e-12	1
LLMA_23S_RIBOSOMAL_RNA_METHYLTRANSFERASE	1	32	HWI-700370F:168:C7JUKANXX:7:1101:12353:95455	MLS	APB03216.1|FEATURES|LlmA_23S_ribosomal_RNA_methyltransferase|MLS|LlmA_23S_ribosomal_RNA_methyltransferase	0.999999963459	81.2	32	66.2	1.9e-12	1
TET(K)	23	55	HWI-700370F:168:C7JUKANXX:7:2204:14421:42345	tetracycline	YP_003283625.1|FEATURES|tet(K)|tetracycline|tet(K)	1.0	100.0	33	72.4	2.7e-14	1
BCRA	159	191	HWI-700370F:168:C7JUKANXX:7:1212:10532:34542	bacitracin	gi:445996697:ref:WP_000074552.1:|FEATURES|bcrA|bacitracin|bcrA	1.0	60.6	33	45.8	2.7e-06	1
EFRA	390	421	HWI-700370F:168:C7JUKANXX:7:1110:3966:33015	multidrug	CDO61513.1|FEATURES|efrA|multidrug|efrA	0.999998189918	68.8	32	47.0	1.2e-06	1
MPHC	36	68	HWI-700370F:168:C7JUKANXX:7:2216:4319:42975	MLS	YP_001569069|FEATURES|mphC|MLS|mphC	1.0	100.0	33	75.1	4.1e-15	1
ABCA	941	972	HWI-700370F:168:C7JUKANXX:7:1314:4190:55641	multidrug	XP_753111.1|FEATURES|abcA|multidrug|abcA	0.999999597615	81.2	32	55.1	4.4e-09	1
TRUNCATED_PUTATIVE_RESPONSE_REGULATOR_ARLR	4	35	HWI-700370F:168:C7JUKANXX:7:1106:3069:94219	unclassified	NC_002745.1124086.p01|FEATURES|truncated_putative_response_regulator_ArlR|unclassified|truncated_putative_response_regulator_ArlR	0.999999999996	84.4	32	58.9	3.1e-10	1
TETA	413	444	HWI-700370F:168:C7JUKANXX:7:1112:17060:101052	tetracycline	gi:171851258:emb:CAQ04234.1:|FEATURES|tetA|tetracycline|tetA	0.999998566554	65.6	32	44.3	7.8e-06	1
TET(K)	384	416	HWI-700370F:168:C7JUKANXX:7:2107:20966:22633	tetracycline	YP_003283625.1|FEATURES|tet(K)|tetracycline|tet(K)	1.0	100.0	33	65.1	4.3e-12	1
QACB	420	452	HWI-700370F:168:C7JUKANXX:7:2103:2222:55390	multidrug	AAK38457|FEATURES|qacB|multidrug|qacB	0.913125423892	100.0	33	65.1	4.3e-12	1
MULTIDRUG_ABC_TRANSPORTER	492	522	HWI-700370F:168:C7JUKANXX:7:2104:20643:30737	multidrug	gi:493394434:ref:WP_006350564.1:|FEATURES|multidrug_ABC_transporter|multidrug|multidrug_ABC_transporter	0.999998618986	61.3	31	44.7	6.0e-06	1
RPHB	177	209	HWI-700370F:168:C7JUKANXX:7:2216:3457:46718	rifamycin	APB03222.1|FEATURES|rphB|rifamycin|rphB	0.99997917717	81.8	33	58.2	5.2e-10	1
MSRA	386	418	HWI-700370F:168:C7JUKANXX:7:2109:6161:15144	MLS	gi:486216135:ref:WP_001556865.1:|FEATURES|msrA|MLS|msrA	1.0	100.0	33	67.4	8.6e-13	1
ERMC	57	89	HWI-700370F:168:C7JUKANXX:7:2213:2659:90036	MLS	CAJ43792|FEATURES|ermC|MLS|ermC	1.0	100.0	33	72.8	2.1e-14	1
TETB(46)	467	499	HWI-700370F:168:C7JUKANXX:7:1110:16512:49705	tetracycline	AET10445.1|FEATURES|tetB(46)|tetracycline|tetB(46)	0.99999999992	78.8	33	55.1	4.4e-09	1
MACB	34	66	HWI-700370F:168:C7JUKANXX:7:1302:6024:20305	MLS	gi:639209604:ref:WP_024547784.1:|FEATURES|macB|MLS|macB	1.0	75.8	33	55.5	3.4e-09	1
MACB	19	51	HWI-700370F:168:C7JUKANXX:7:1214:7311:80367	MLS	gi:765283866:ref:WP_044612790.1:|FEATURES|macB|MLS|macB	1.0	60.6	33	45.8	2.7e-06	1
MEPA	119	151	HWI-700370F:168:C7JUKANXX:7:1314:17648:28519	multidrug	YP_302230|FEATURES|mepA|multidrug|mepA	1.0	97.0	33	65.5	3.3e-12	1
STAPHYLOCOCCUS_MUPA_CONFERRING_RESISTANCE_TO_MUPIROCIN	523	554	HWI-700370F:168:C7JUKANXX:7:1206:17463:37300	mupirocin	CAA53189|FEATURES|Staphylococcus_mupA_conferring_resistance_to_mupirocin|mupirocin|Staphylococcus_mupA_conferring_resistance_to_mupirocin	0.999999763481	71.9	32	61.2	6.2e-11	1
STAPHYLOCOCCUS_MUPA_CONFERRING_RESISTANCE_TO_MUPIROCIN	422	454	HWI-700370F:168:C7JUKANXX:7:1313:11951:9577	mupirocin	CAA53189|FEATURES|Staphylococcus_mupA_conferring_resistance_to_mupirocin|mupirocin|Staphylococcus_mupA_conferring_resistance_to_mupirocin	0.999999986253	100.0	33	79.7	1.7e-16	1
VANR	75	107	HWI-700370F:168:C7JUKANXX:7:2216:3211:80307	glycopeptide	EU250284.1.gene5.p01|FEATURES|vanR|glycopeptide|vanR	1.0	75.8	33	55.1	4.4e-09	1
FOSB	18	50	HWI-700370F:168:C7JUKANXX:7:1206:10264:12655	fosfomycin	gi:835503090:ref:WP_047529730.1:|FEATURES|fosB|fosfomycin|fosB	1.0	78.8	33	59.7	1.8e-10	1
FMTC	530	562	HWI-700370F:168:C7JUKANXX:7:2103:9662:15574	beta-lactam	gi:1031796384:ref:WP_064136479.1:|FEATURES|fmtC|beta-lactam|fmtC	1.0	72.7	33	57.4	9.0e-10	1
ABCA	190	221	HWI-700370F:168:C7JUKANXX:7:1216:5775:40743	multidrug	XP_753111.1|FEATURES|abcA|multidrug|abcA	0.999999639094	81.2	32	58.2	5.2e-10	1
BACA	125	157	HWI-700370F:168:C7JUKANXX:7:1305:7094:18339	bacitracin	ZP_04113961|FEATURES|bacA|bacitracin|bacA	1.0	72.7	33	49.7	1.9e-07	1
MACB	142	174	HWI-700370F:168:C7JUKANXX:7:2106:9267:52079	MLS	gi:446110330:ref:WP_000188185.1:|FEATURES|macB|MLS|macB	1.0	72.7	33	48.1	5.4e-07	1
YKKC	34	64	HWI-700370F:168:C7JUKANXX:7:2205:13579:9830	multidrug	gi:489421662:ref:WP_003327390.1:|FEATURES|ykkC|multidrug|ykkC	0.999999999584	71.0	31	51.2	6.4e-08	1
MAJOR_FACILITATOR_SUPERFAMILY_TRANSPORTER	452	484	HWI-700370F:168:C7JUKANXX:7:1206:13255:78078	multidrug	NC_002952.2859362.p01|FEATURES|major_facilitator_superfamily_transporter|multidrug|major_facilitator_superfamily_transporter	0.999999805063	81.8	33	60.8	8.1e-11	1
AADK	142	174	HWI-700370F:168:C7JUKANXX:7:1310:6814:101298	aminoglycoside	gi:1039476118:ref:WP_064814315.1:|FEATURES|aadK|aminoglycoside|aadK	1.0	90.9	33	72.0	3.5e-14	1
VANR	64	95	HWI-700370F:168:C7JUKANXX:7:2205:15842:38917	glycopeptide	CAB61229|FEATURES|vanR|glycopeptide|vanR	0.838823882649	65.6	32	50.1	1.4e-07	1
MACB	144	176	HWI-700370F:168:C7JUKANXX:7:1313:19321:39916	MLS	gi:1035735809:ref:WP_064572349.1:|FEATURES|macB|MLS|macB	0.999999242796	63.6	33	44.7	6.0e-06	1
YKKC	32	63	HWI-700370F:168:C7JUKANXX:7:1103:18709:87950	multidrug	gi:489421662:ref:WP_003327390.1:|FEATURES|ykkC|multidrug|ykkC	0.999999999584	68.8	32	51.2	6.4e-08	1
MULTIDRUG_ABC_TRANSPORTER	521	553	HWI-700370F:168:C7JUKANXX:7:1313:8638:36454	multidrug	gi:702897513:ref:WP_033300957.1:|FEATURES|multidrug_ABC_transporter|multidrug|multidrug_ABC_transporter	0.999990291955	72.7	33	49.7	1.9e-07	1
MSRA	263	295	HWI-700370F:168:C7JUKANXX:7:1208:8849:80579	MLS	ABA02367|FEATURES|msrA|MLS|msrA	1.0	97.0	33	75.1	4.1e-15	1
AADK	245	276	HWI-700370F:168:C7JUKANXX:7:1311:10504:12667	aminoglycoside	gi:505197081:ref:WP_015384183.1:|FEATURES|aadK|aminoglycoside|aadK	1.0	78.1	32	60.1	1.4e-10	1
FOSB	1	32	HWI-700370F:168:C7JUKANXX:7:1205:19166:48781	fosfomycin	gi:835263828:ref:WP_047425942.1:|FEATURES|fosB|fosfomycin|fosB	1.0	75.0	32	55.8	2.6e-09	1
MULTIDRUG_ABC_TRANSPORTER	453	485	HWI-700370F:168:C7JUKANXX:7:2107:14266:10076	multidrug	gi:896355182:ref:WP_049310020.1:|FEATURES|multidrug_ABC_transporter|multidrug|multidrug_ABC_transporter	1.0	78.8	33	55.8	2.6e-09	1
MACB	144	175	HWI-700370F:168:C7JUKANXX:7:1115:1191:78413	MLS	gi:1044080358:emb:SBY45576.1:|FEATURES|macB|MLS|macB	0.999390985289	65.6	32	45.4	3.5e-06	1
MACB	39	69	HWI-700370F:168:C7JUKANXX:7:1210:9471:98936	MLS	gi:763399392:ref:WP_044256358.1:|FEATURES|macB|MLS|macB	0.999998447633	61.3	31	45.8	2.7e-06	1
EFMA	364	396	HWI-700370F:168:C7JUKANXX:7:1216:7333:17985	multidrug	BAG75524.1|FEATURES|efmA|multidrug|efmA	0.999999502949	60.6	33	51.6	4.9e-08	1
MACB	135	167	HWI-700370F:168:C7JUKANXX:7:2104:12721:49070	MLS	gi:829911593:ref:WP_047362788.1:|FEATURES|macB|MLS|macB	1.0	63.6	33	44.3	7.8e-06	1
VANC	93	125	HWI-700370F:168:C7JUKANXX:7:1207:1958:96088	glycopeptide	AAY67968|FEATURES|vanC|glycopeptide|vanC	1.0	63.6	33	52.8	2.2e-08	1
TAEA	439	471	HWI-700370F:168:C7JUKANXX:7:1215:2899:54678	pleuromutilin	APB03219.1|FEATURES|TaeA|pleuromutilin|TaeA	0.999727305307	93.9	33	64.7	5.6e-12	1
MULTIDRUG_ABC_TRANSPORTER	467	497	HWI-700370F:168:C7JUKANXX:7:1205:6485:18677	multidrug	gi:926351744:ref:WP_053683383.1:|FEATURES|multidrug_ABC_transporter|multidrug|multidrug_ABC_transporter	1.0	64.5	31	45.4	3.5e-06	1
STAPHYLOCOCCUS_MUPA_CONFERRING_RESISTANCE_TO_MUPIROCIN	48	80	HWI-700370F:168:C7JUKANXX:7:1116:10393:44865	mupirocin	CAA53189|FEATURES|Staphylococcus_mupA_conferring_resistance_to_mupirocin|mupirocin|Staphylococcus_mupA_conferring_resistance_to_mupirocin	0.999999961517	100.0	33	72.8	2.1e-14	1
RPHB	812	844	HWI-700370F:168:C7JUKANXX:7:2111:7421:83323	rifamycin	APB03222.1|FEATURES|rphB|rifamycin|rphB	0.999999986772	93.9	33	68.2	5.1e-13	1
QACG	3	33	HWI-700370F:168:C7JUKANXX:7:2114:11546:26318	multidrug	gi:686408520:ref:WP_031913065.1:|FEATURES|qacG|multidrug|qacG	0.999998540396	74.2	31	50.1	1.4e-07	1
TAEA	472	504	HWI-700370F:168:C7JUKANXX:7:2107:18079:65265	pleuromutilin	APB03219.1|FEATURES|TaeA|pleuromutilin|TaeA	0.998926234038	63.6	33	44.3	7.8e-06	1
MULTIDRUG_ABC_TRANSPORTER	524	555	HWI-700370F:168:C7JUKANXX:7:1208:8782:56038	multidrug	gi:496018010:ref:WP_008742581.1:|FEATURES|multidrug_ABC_transporter|multidrug|multidrug_ABC_transporter	1.0	84.4	32	54.7	5.8e-09	1
FOSB	61	92	HWI-700370F:168:C7JUKANXX:7:2108:10648:71208	fosfomycin	gi:948792952:ref:WP_056935383.1:|FEATURES|fosB|fosfomycin|fosB	1.0	84.4	32	65.9	2.5e-12	1
NORA	182	214	HWI-700370F:168:C7JUKANXX:7:1207:9449:28834	multidrug	YP_302113|FEATURES|norA|multidrug|norA	1.0	100.0	33	70.1	1.3e-13	1
STAPHYLOCOCCUS_MUPA_CONFERRING_RESISTANCE_TO_MUPIROCIN	413	445	HWI-700370F:168:C7JUKANXX:7:1209:14010:52007	mupirocin	CAA53189|FEATURES|Staphylococcus_mupA_conferring_resistance_to_mupirocin|mupirocin|Staphylococcus_mupA_conferring_resistance_to_mupirocin	0.999999975917	100.0	33	80.1	1.3e-16	1
RPHB	604	635	HWI-700370F:168:C7JUKANXX:7:2212:8005:24000	rifamycin	APB03222.1|FEATURES|rphB|rifamycin|rphB	0.99997391385	84.4	32	56.6	1.5e-09	1
RPHB	771	803	HWI-700370F:168:C7JUKANXX:7:2112:2484:88288	rifamycin	APB03222.1|FEATURES|rphB|rifamycin|rphB	0.99997823022	84.8	33	57.8	6.9e-10	1
STAPHYLOCOCCUS_MUPA_CONFERRING_RESISTANCE_TO_MUPIROCIN	357	389	HWI-700370F:168:C7JUKANXX:7:1208:9457:55812	mupirocin	CAA53189|FEATURES|Staphylococcus_mupA_conferring_resistance_to_mupirocin|mupirocin|Staphylococcus_mupA_conferring_resistance_to_mupirocin	0.999999531548	63.6	33	57.0	1.2e-09	1
VANS	281	311	HWI-700370F:168:C7JUKANXX:7:2213:13133:5859	glycopeptide	AAK53982|FEATURES|vanS|glycopeptide|vanS	1.0	71.0	31	47.4	9.3e-07	1
ARLS	217	248	HWI-700370F:168:C7JUKANXX:7:2214:8238:5041	multidrug	YP_499945.1|FEATURES|arlS|multidrug|arlS	0.999998790836	90.6	32	62.4	2.8e-11	1
LMRC	338	370	HWI-700370F:168:C7JUKANXX:7:1202:19134:21762	MLS	ABF66011.1|FEATURES|lmrC|MLS|lmrC	0.999999961705	75.8	33	58.9	3.1e-10	1
RPOB2	588	618	HWI-700370F:168:C7JUKANXX:7:1204:18992:36362	multidrug	BAD59497.1|FEATURES|rpoB2|multidrug|rpoB2	0.999999239902	77.4	31	53.1	1.7e-08	1
FMTC	351	383	HWI-700370F:168:C7JUKANXX:7:1103:1149:47618	beta-lactam	gi:1031796384:ref:WP_064136479.1:|FEATURES|fmtC|beta-lactam|fmtC	1.0	69.7	33	57.8	6.9e-10	1
RPOB2	692	724	HWI-700370F:168:C7JUKANXX:7:1302:13345:46976	multidrug	BAD59497.1|FEATURES|rpoB2|multidrug|rpoB2	0.999999286766	69.7	33	55.1	4.4e-09	1
NORB	144	176	HWI-700370F:168:C7JUKANXX:7:2211:12779:37846	fluoroquinolone	gi:494742298:ref:WP_007477706.1:|FEATURES|norB|fluoroquinolone|norB	1.0	69.7	33	55.1	4.4e-09	1
PBP-1A	31	63	HWI-700370F:168:C7JUKANXX:7:2206:3291:91728	beta-lactam	JN645776.1.gene1.p01|FEATURES|PBP-1A|beta-lactam|PBP-1A	0.999999991699	69.7	33	48.9	3.2e-07	1
MAJOR_FACILITATOR_SUPERFAMILY_TRANSPORTER	356	388	HWI-700370F:168:C7JUKANXX:7:2107:16037:77199	multidrug	AE016830.1.gene1357.p01|FEATURES|major_facilitator_superfamily_transporter|multidrug|major_facilitator_superfamily_transporter	0.999998442037	100.0	33	72.0	3.5e-14	1
BCRA	16	48	HWI-700370F:168:C7JUKANXX:7:1306:10310:73639	bacitracin	AAD21213|FEATURES|bcrA|bacitracin|bcrA	0.999999610979	60.6	33	44.7	6.0e-06	1
LLMA_23S_RIBOSOMAL_RNA_METHYLTRANSFERASE	244	276	HWI-700370F:168:C7JUKANXX:7:2215:6164:9841	MLS	APB03216.1|FEATURES|LlmA_23S_ribosomal_RNA_methyltransferase|MLS|LlmA_23S_ribosomal_RNA_methyltransferase	0.999999904189	81.8	33	57.8	6.9e-10	1
RPOB2	819	851	HWI-700370F:168:C7JUKANXX:7:1303:7077:31542	multidrug	BAD59497.1|FEATURES|rpoB2|multidrug|rpoB2	0.999999190237	63.6	33	51.2	6.4e-08	1
MACB	27	59	HWI-700370F:168:C7JUKANXX:7:2116:19180:56957	MLS	gi:1035717981:ref:WP_064557480.1:|FEATURES|macB|MLS|macB	1.0	63.6	33	47.0	1.2e-06	1
BCRA	117	149	HWI-700370F:168:C7JUKANXX:7:1209:16511:53295	bacitracin	gi:507044560:ref:WP_016115614.1:|FEATURES|bcrA|bacitracin|bcrA	0.999999958159	66.7	33	44.7	6.0e-06	1
ARLS	388	420	HWI-700370F:168:C7JUKANXX:7:2210:9659:47435	multidrug	YP_499945.1|FEATURES|arlS|multidrug|arlS	0.999998077321	69.7	33	50.1	1.4e-07	1
BCRA	147	178	HWI-700370F:168:C7JUKANXX:7:1313:13577:15650	bacitracin	gi:542061059:gb:ERI11611.1:|FEATURES|bcrA|bacitracin|bcrA	1.0	78.1	32	57.4	9.0e-10	1
LMRB	156	188	HWI-700370F:168:C7JUKANXX:7:1210:1976:72728	MLS	gi:498485855:ref:WP_010787543.1:|FEATURES|lmrB|MLS|lmrB	1.0	72.7	33	58.2	5.2e-10	1
EFRB	180	212	HWI-700370F:168:C7JUKANXX:7:1212:13707:67282	multidrug	CDO61516.1|FEATURES|efrB|multidrug|efrB	0.99999998971	72.7	33	50.4	1.1e-07	1
RPHB	298	330	HWI-700370F:168:C7JUKANXX:7:2209:13616:91689	rifamycin	APB03222.1|FEATURES|rphB|rifamycin|rphB	0.99999996444	97.0	33	71.2	6.0e-14	1
TRUNCATED_PUTATIVE_RESPONSE_REGULATOR_ARLR	76	107	HWI-700370F:168:C7JUKANXX:7:1107:20118:88956	unclassified	HE999704.1.gene1528.p01|FEATURES|truncated_putative_response_regulator_ArlR|unclassified|truncated_putative_response_regulator_ArlR	0.999999995186	68.8	32	47.4	9.3e-07	1
PENA	453	483	HWI-700370F:168:C7JUKANXX:7:1204:9078:81000	beta-lactam	U58210.1.gene4.p01|FEATURES|penA|beta-lactam|penA	0.999999990421	64.5	31	45.1	4.6e-06	1
MPHB	161	191	HWI-700370F:168:C7JUKANXX:7:1313:8261:91223	MLS	ACE78320|FEATURES|mphB|MLS|mphB	0.999999936276	61.3	31	49.7	1.9e-07	1
VANR	87	119	HWI-700370F:168:C7JUKANXX:7:2211:5364:3898	glycopeptide	AF162694.1.gene5.p01|FEATURES|vanR|glycopeptide|vanR	1.0	72.7	33	52.4	2.9e-08	1
VAND	288	319	HWI-700370F:168:C7JUKANXX:7:2112:5672:27811	glycopeptide	gi:1002798395:gb:AMN85478.1:|FEATURES|vanD|glycopeptide|vanD	1.0	62.5	32	47.4	9.3e-07	1
VANH	169	199	HWI-700370F:168:C7JUKANXX:7:2111:3620:43903	glycopeptide	KF478993.1.gene2.p01|FEATURES|vanH|glycopeptide|vanH	0.99999959716	64.5	31	47.4	9.3e-07	1
FMTC	749	780	HWI-700370F:168:C7JUKANXX:7:1312:6750:20290	beta-lactam	gi:1031796384:ref:WP_064136479.1:|FEATURES|fmtC|beta-lactam|fmtC	1.0	75.0	32	53.5	1.3e-08	1
MACB	29	61	HWI-700370F:168:C7JUKANXX:7:1101:11674:46683	MLS	gi:639218559:ref:WP_024556062.1:|FEATURES|macB|MLS|macB	1.0	60.6	33	44.3	7.8e-06	1
TET(K)	150	181	HWI-700370F:168:C7JUKANXX:7:1303:12895:36627	tetracycline	YP_003283625.1|FEATURES|tet(K)|tetracycline|tet(K)	1.0	68.8	32	53.5	1.3e-08	1
MSRC	341	373	HWI-700370F:168:C7JUKANXX:7:1306:4609:43679	MLS	gi:488321355:ref:WP_002390740.1:|FEATURES|msrC|MLS|msrC	1.0	100.0	33	69.3	2.3e-13	1
BMR	231	262	HWI-700370F:168:C7JUKANXX:7:1304:7805:2959	multidrug	AAA22277.1|FEATURES|bmr|multidrug|bmr	0.999999877903	62.5	32	47.4	9.3e-07	1
EMRB-QACA_FAMILY_MAJOR_FACILITATOR_TRANSPORTER	235	267	HWI-700370F:168:C7JUKANXX:7:1312:20866:70604	multidrug	NC_002951.3238155.p01|FEATURES|EmrB-QacA_family_major_facilitator_transporter|multidrug|EmrB-QacA_family_major_facilitator_transporter	0.999999803242	78.8	33	57.4	9.0e-10	1
BCRA	165	197	HWI-700370F:168:C7JUKANXX:7:2106:7449:61510	bacitracin	gi:445996723:ref:WP_000074578.1:|FEATURES|bcrA|bacitracin|bcrA	1.0	66.7	33	50.1	1.4e-07	1
MULTIDRUG_ABC_TRANSPORTER	363	394	HWI-700370F:168:C7JUKANXX:7:1110:13316:55882	multidrug	gi:829615579:ref:WP_047339381.1:|FEATURES|multidrug_ABC_transporter|multidrug|multidrug_ABC_transporter	1.0	87.5	32	60.8	8.1e-11	1
RPOB2	992	1024	HWI-700370F:168:C7JUKANXX:7:1309:7833:3893	multidrug	BAD59497.1|FEATURES|rpoB2|multidrug|rpoB2	0.999999131095	63.6	33	49.3	2.4e-07	1
QACB	24	55	HWI-700370F:168:C7JUKANXX:7:2213:20917:78791	multidrug	AAK38457|FEATURES|qacB|multidrug|qacB	0.911893839208	96.9	32	60.8	8.1e-11	1
MACB	23	54	HWI-700370F:168:C7JUKANXX:7:2215:4164:49025	MLS	gi:657888313:ref:WP_029592374.1:|FEATURES|macB|MLS|macB	1.0	65.6	32	47.0	1.2e-06	1
MAJOR_FACILITATOR_SUPERFAMILY_TRANSPORTER	282	314	HWI-700370F:168:C7JUKANXX:7:1204:2372:27808	multidrug	NC_002952.2859362.p01|FEATURES|major_facilitator_superfamily_transporter|multidrug|major_facilitator_superfamily_transporter	0.999999871613	75.8	33	63.5	1.2e-11	1
LMRB	243	275	HWI-700370F:168:C7JUKANXX:7:1114:11026:34541	MLS	gi:1036324608:gb:OAZ67878.1:|FEATURES|lmrB|MLS|lmrB	1.0	66.7	33	57.0	1.2e-09	1
MSRA	283	315	HWI-700370F:168:C7JUKANXX:7:1114:14828:96899	MLS	ABA02367|FEATURES|msrA|MLS|msrA	1.0	100.0	33	71.6	4.6e-14	1
STAPHYLOCOCCUS_MUPA_CONFERRING_RESISTANCE_TO_MUPIROCIN	39	71	HWI-700370F:168:C7JUKANXX:7:1315:6182:54210	mupirocin	CAA53189|FEATURES|Staphylococcus_mupA_conferring_resistance_to_mupirocin|mupirocin|Staphylococcus_mupA_conferring_resistance_to_mupirocin	0.999999956545	100.0	33	72.0	3.5e-14	1
MULTIDRUG_ABC_TRANSPORTER	442	473	HWI-700370F:168:C7JUKANXX:7:1116:14764:45531	multidrug	gi:686364868:ref:WP_031893738.1:|FEATURES|multidrug_ABC_transporter|multidrug|multidrug_ABC_transporter	1.0	68.8	32	46.2	2.1e-06	1
TETB(46)	521	553	HWI-700370F:168:C7JUKANXX:7:1306:16162:35911	tetracycline	AET10445.1|FEATURES|tetB(46)|tetracycline|tetB(46)	0.999999169491	63.6	33	44.7	6.0e-06	1
ARLS	210	242	HWI-700370F:168:C7JUKANXX:7:1108:12133:79116	multidrug	YP_499945.1|FEATURES|arlS|multidrug|arlS	0.999998679154	84.8	33	58.9	3.1e-10	1
MARR	97	129	HWI-700370F:168:C7JUKANXX:7:1308:19861:74349	multidrug	gi:499622949:ref:WP_011303683.1:|FEATURES|marR|multidrug|marR	0.999999999998	97.0	33	67.0	1.1e-12	1
MSBA	491	522	HWI-700370F:168:C7JUKANXX:7:1214:14038:13702	nitroimidazole	NP_415434.1|FEATURES|msbA|nitroimidazole|msbA	0.990059630065	71.9	32	45.4	3.5e-06	1
VANS	328	360	HWI-700370F:168:C7JUKANXX:7:1108:3874:96741	glycopeptide	AAD42181|FEATURES|vanS|glycopeptide|vanS	1.0	69.7	33	50.4	1.1e-07	1
BCRA	31	62	HWI-700370F:168:C7JUKANXX:7:1103:12191:74935	bacitracin	gi:445996710:ref:WP_000074565.1:|FEATURES|bcrA|bacitracin|bcrA	1.0	62.5	32	48.1	5.4e-07	1
LSA	4	34	HWI-700370F:168:C7JUKANXX:7:1315:17026:39970	MLS	gi:738272573:ref:WP_036227195.1:|FEATURES|lsa|MLS|lsa	1.0	83.9	31	61.2	6.2e-11	1
RPOB2	848	879	HWI-700370F:168:C7JUKANXX:7:1302:14567:25980	multidrug	BAD59497.1|FEATURES|rpoB2|multidrug|rpoB2	0.999999454351	90.6	32	64.3	7.3e-12	1
ERMC	177	209	HWI-700370F:168:C7JUKANXX:7:2215:20367:39490	MLS	gi:503924494:ref:WP_014158488.1:|FEATURES|ermC|MLS|ermC	1.0	100.0	33	71.2	6.0e-14	1
YOJI	492	522	HWI-700370F:168:C7JUKANXX:7:1308:17984:69721	peptide	NP_416715.1|FEATURES|YojI|peptide|YojI	0.999999835315	67.7	31	46.6	1.6e-06	1
VANR	83	115	HWI-700370F:168:C7JUKANXX:7:1213:8432:46291	glycopeptide	gi:507059692:ref:WP_016130597.1:|FEATURES|vanR|glycopeptide|vanR	1.0	66.7	33	53.1	1.7e-08	1
EMRB-QACA_FAMILY_MAJOR_FACILITATOR_TRANSPORTER	235	267	HWI-700370F:168:C7JUKANXX:7:1204:11645:32119	multidrug	NC_002951.3238155.p01|FEATURES|EmrB-QacA_family_major_facilitator_transporter|multidrug|EmrB-QacA_family_major_facilitator_transporter	0.999999803242	78.8	33	57.4	9.0e-10	1
LMRB	101	133	HWI-700370F:168:C7JUKANXX:7:2101:6960:41545	MLS	gi:1007411670:gb:AMQ72759.1:|FEATURES|lmrB|MLS|lmrB	1.0	93.9	33	68.2	5.1e-13	1
ANT(4')-IA	18	50	HWI-700370F:168:C7JUKANXX:7:1101:13199:40326	aminoglycoside	EF540343.1.gene1.p01|FEATURES|ant(4')-Ia|aminoglycoside|ant(4')-Ia	0.999997993255	75.8	33	57.4	9.0e-10	1
RPOB2	673	705	HWI-700370F:168:C7JUKANXX:7:2108:20535:50434	multidrug	BAD59497.1|FEATURES|rpoB2|multidrug|rpoB2	0.999998915868	63.6	33	44.3	7.8e-06	1
MPHI	271	303	HWI-700370F:168:C7JUKANXX:7:2205:18857:66688	MLS	APB03226.1|FEATURES|mphI|MLS|mphI	1.0	75.8	33	51.6	4.9e-08	1
RPOB2	727	759	HWI-700370F:168:C7JUKANXX:7:2207:19660:29622	multidrug	BAD59497.1|FEATURES|rpoB2|multidrug|rpoB2	0.999999259158	75.8	33	53.9	9.9e-09	1
BACA	25	57	HWI-700370F:168:C7JUKANXX:7:1311:7515:92257	bacitracin	B1YIX1|FEATURES|bacA|bacitracin|bacA	1.0	78.8	33	55.5	3.4e-09	1
EMRB-QACA_FAMILY_MAJOR_FACILITATOR_TRANSPORTER	357	388	HWI-700370F:168:C7JUKANXX:7:1112:3720:57165	multidrug	CP003583.1.gene510.p01|FEATURES|EmrB-QacA_family_major_facilitator_transporter|multidrug|EmrB-QacA_family_major_facilitator_transporter	0.999998743542	78.1	32	57.0	1.2e-09	1
LLMA_23S_RIBOSOMAL_RNA_METHYLTRANSFERASE	190	222	HWI-700370F:168:C7JUKANXX:7:2215:18966:32485	MLS	APB03216.1|FEATURES|LlmA_23S_ribosomal_RNA_methyltransferase|MLS|LlmA_23S_ribosomal_RNA_methyltransferase	0.999999919978	93.9	33	72.0	3.5e-14	1
OPTRA	197	228	HWI-700370F:168:C7JUKANXX:7:1307:9114:30539	oxazolidinone	AKA86814|FEATURES|optrA|oxazolidinone|optrA	0.999374359074	68.8	32	53.9	9.9e-09	1
CLOSTRIDIUM_PERFRINGENS_MPRF	395	427	HWI-700370F:168:C7JUKANXX:7:2106:9312:61084	peptide	ABG86067.1|FEATURES|Clostridium_perfringens_mprF|peptide|Clostridium_perfringens_mprF	0.999999999999	69.7	33	53.9	9.9e-09	1
TETO	555	586	HWI-700370F:168:C7JUKANXX:7:2108:20010:54529	tetracycline	CAG30567|FEATURES|tetO|tetracycline|tetO	1.0	100.0	32	70.9	7.8e-14	1
RPHB	572	604	HWI-700370F:168:C7JUKANXX:7:2115:14083:97609	rifamycin	APB03222.1|FEATURES|rphB|rifamycin|rphB	0.999999918719	75.8	33	59.3	2.4e-10	1
ABCA	995	1027	HWI-700370F:168:C7JUKANXX:7:1301:1485:81822	multidrug	XP_753111.1|FEATURES|abcA|multidrug|abcA	0.999999716581	90.9	33	65.5	3.3e-12	1
MACB	31	63	HWI-700370F:168:C7JUKANXX:7:2108:14893:62426	MLS	gi:922960663:ref:WP_053388845.1:|FEATURES|macB|MLS|macB	1.0	60.6	33	45.8	2.7e-06	1
ARLS	116	147	HWI-700370F:168:C7JUKANXX:7:2111:11719:58203	multidrug	YP_499945.1|FEATURES|arlS|multidrug|arlS	0.999997596487	62.5	32	45.8	2.7e-06	1
TETB(46)	469	501	HWI-700370F:168:C7JUKANXX:7:2107:11083:19653	tetracycline	AET10445.1|FEATURES|tetB(46)|tetracycline|tetB(46)	0.999999999608	63.6	33	45.4	3.5e-06	1
RPOB2	468	500	HWI-700370F:168:C7JUKANXX:7:2115:4340:58703	multidrug	BAD59497.1|FEATURES|rpoB2|multidrug|rpoB2	0.999999337364	78.8	33	57.4	9.0e-10	1
ANT(4')-IA	93	124	HWI-700370F:168:C7JUKANXX:7:1112:21098:100141	aminoglycoside	EF540343.1.gene1.p01|FEATURES|ant(4')-Ia|aminoglycoside|ant(4')-Ia	0.999997562845	71.9	32	55.5	3.4e-09	1
MAJOR_FACILITATOR_SUPERFAMILY_TRANSPORTER	239	271	HWI-700370F:168:C7JUKANXX:7:1206:15764:54322	multidrug	NC_002952.2859362.p01|FEATURES|major_facilitator_superfamily_transporter|multidrug|major_facilitator_superfamily_transporter	0.999999759827	63.6	33	49.7	1.9e-07	1
RPOB2	804	835	HWI-700370F:168:C7JUKANXX:7:1105:15318:6276	multidrug	BAD59497.1|FEATURES|rpoB2|multidrug|rpoB2	0.999999286766	81.2	32	55.1	4.4e-09	1
EFRB	186	218	HWI-700370F:168:C7JUKANXX:7:1310:7998:85678	multidrug	CDO61516.1|FEATURES|efrB|multidrug|efrB	0.99999761124	69.7	33	48.9	3.2e-07	1
NORB	371	402	HWI-700370F:168:C7JUKANXX:7:2104:21088:42883	fluoroquinolone	gi:494742298:ref:WP_007477706.1:|FEATURES|norB|fluoroquinolone|norB	1.0	87.5	32	61.2	6.2e-11	1
RPOB2	1012	1044	HWI-700370F:168:C7JUKANXX:7:2111:19770:20959	multidrug	BAD59497.1|FEATURES|rpoB2|multidrug|rpoB2	0.999999454351	81.8	33	64.3	7.3e-12	1
VANR	73	105	HWI-700370F:168:C7JUKANXX:7:1308:13004:91773	glycopeptide	EU250284.1.gene5.p01|FEATURES|vanR|glycopeptide|vanR	1.0	72.7	33	54.3	7.6e-09	1
MEPA	40	71	HWI-700370F:168:C7JUKANXX:7:1301:19204:92579	multidrug	gi:488374619:ref:WP_002444004.1:|FEATURES|mepA|multidrug|mepA	1.0	93.8	32	63.9	9.6e-12	1
RPOB2	470	502	HWI-700370F:168:C7JUKANXX:7:2113:16550:89072	multidrug	BAD59497.1|FEATURES|rpoB2|multidrug|rpoB2	0.999999277772	66.7	33	54.7	5.8e-09	1
TET(K)	12	44	HWI-700370F:168:C7JUKANXX:7:1113:19729:53563	tetracycline	YP_003283625.1|FEATURES|tet(K)|tetracycline|tet(K)	1.0	100.0	33	71.6	4.6e-14	1
MULTIDRUG_ABC_TRANSPORTER	494	526	HWI-700370F:168:C7JUKANXX:7:1316:11390:91516	multidrug	gi:493394434:ref:WP_006350564.1:|FEATURES|multidrug_ABC_transporter|multidrug|multidrug_ABC_transporter	1.0	78.8	33	54.3	7.6e-09	1
STAPHYLOCOCCUS_MUPA_CONFERRING_RESISTANCE_TO_MUPIROCIN	23	55	HWI-700370F:168:C7JUKANXX:7:1215:7944:98109	mupirocin	CAA53189|FEATURES|Staphylococcus_mupA_conferring_resistance_to_mupirocin|mupirocin|Staphylococcus_mupA_conferring_resistance_to_mupirocin	0.999999614804	72.7	33	58.2	5.2e-10	1
OLEB	59	90	HWI-700370F:168:C7JUKANXX:7:1103:5942:5909	MLS	AAA50325|FEATURES|oleB|MLS|oleB	0.999999990592	62.5	32	47.4	9.3e-07	1
RPOB2	129	159	HWI-700370F:168:C7JUKANXX:7:1201:1526:89014	multidrug	BAD59497.1|FEATURES|rpoB2|multidrug|rpoB2	0.999999144479	64.5	31	49.7	1.9e-07	1
MARR	31	62	HWI-700370F:168:C7JUKANXX:7:1207:18901:37052	multidrug	gi:488380192:ref:WP_002449577.1:|FEATURES|marR|multidrug|marR	1.0	100.0	32	68.2	5.1e-13	1
FMTC	86	117	HWI-700370F:168:C7JUKANXX:7:1101:13303:50159	beta-lactam	gi:1031796384:ref:WP_064136479.1:|FEATURES|fmtC|beta-lactam|fmtC	1.0	71.9	32	52.8	2.2e-08	1
CATB	150	182	HWI-700370F:168:C7JUKANXX:7:2204:3324:80935	phenicol	AF047479.2.gene11.p01|FEATURES|catB|phenicol|catB	0.999999999683	63.6	33	53.5	1.3e-08	1
UGD	138	168	HWI-700370F:168:C7JUKANXX:7:2112:7498:34276	peptide	AAC75089.1|FEATURES|ugd|peptide|ugd	0.999999538844	64.5	31	47.4	9.3e-07	1
EMRB-QACA_FAMILY_MAJOR_FACILITATOR_TRANSPORTER	47	78	HWI-700370F:168:C7JUKANXX:7:1306:14891:51456	multidrug	NC_002951.3237419.p01|FEATURES|EmrB-QacA_family_major_facilitator_transporter|multidrug|EmrB-QacA_family_major_facilitator_transporter	0.999999996255	62.5	32	45.8	2.7e-06	1
RLMA(II)	144	176	HWI-700370F:168:C7JUKANXX:7:2109:18273:60892	MLS	AJD73064.1|FEATURES|RlmA(II)|MLS|RlmA(II)	0.999999981595	78.8	33	61.2	6.2e-11	1
BLT	330	361	HWI-700370F:168:C7JUKANXX:7:2107:3636:15009	multidrug	AAC36944.1|FEATURES|blt|multidrug|blt	1.0	62.5	32	49.7	1.9e-07	1
MULTIDRUG_ABC_TRANSPORTER	552	582	HWI-700370F:168:C7JUKANXX:7:1312:15641:40757	multidrug	gi:497748188:ref:WP_010062372.1:|FEATURES|multidrug_ABC_transporter|multidrug|multidrug_ABC_transporter	1.0	67.7	31	49.3	2.4e-07	1
TRUNCATED_PUTATIVE_RESPONSE_REGULATOR_ARLR	7	39	HWI-700370F:168:C7JUKANXX:7:1107:20995:52572	unclassified	NC_002745.1124086.p01|FEATURES|truncated_putative_response_regulator_ArlR|unclassified|truncated_putative_response_regulator_ArlR	0.999999999996	78.8	33	58.9	3.1e-10	1
YKKD	35	67	HWI-700370F:168:C7JUKANXX:7:1214:14178:9578	multidrug	gi:320021335:gb:ADV96321.1:|FEATURES|ykkD|multidrug|ykkD	0.999999994157	72.7	33	53.9	9.9e-09	1
STAPHYLOCOCCUS_MUPA_CONFERRING_RESISTANCE_TO_MUPIROCIN	48	80	HWI-700370F:168:C7JUKANXX:7:1112:9016:65747	mupirocin	CAA53189|FEATURES|Staphylococcus_mupA_conferring_resistance_to_mupirocin|mupirocin|Staphylococcus_mupA_conferring_resistance_to_mupirocin	0.999999961517	100.0	33	72.8	2.1e-14	1
FOSB	91	123	HWI-700370F:168:C7JUKANXX:7:2102:11746:7325	fosfomycin	gi:1000964927:ref:WP_061184277.1:|FEATURES|fosB|fosfomycin|fosB	1.0	87.9	33	69.3	2.3e-13	1
QACG	46	78	HWI-700370F:168:C7JUKANXX:7:1211:12110:39616	multidrug	gi:896521222:ref:WP_049426109.1:|FEATURES|qacG|multidrug|qacG	0.999998596537	63.6	33	50.1	1.4e-07	1
MECR1	375	407	HWI-700370F:168:C7JUKANXX:7:1103:16683:68943	beta-lactam	gi:1006694739:ref:WP_061822031.1:|FEATURES|mecR1|beta-lactam|mecR1	1.0	100.0	33	78.2	4.9e-16	1
LLMA_23S_RIBOSOMAL_RNA_METHYLTRANSFERASE	228	259	HWI-700370F:168:C7JUKANXX:7:1312:18762:41214	MLS	APB03216.1|FEATURES|LlmA_23S_ribosomal_RNA_methyltransferase|MLS|LlmA_23S_ribosomal_RNA_methyltransferase	0.999999932817	87.5	32	60.8	8.1e-11	1
EFRB	248	279	HWI-700370F:168:C7JUKANXX:7:1301:3296:31158	multidrug	CDO61516.1|FEATURES|efrB|multidrug|efrB	0.999997258855	65.6	32	47.0	1.2e-06	1
TETA	444	474	HWI-700370F:168:C7JUKANXX:7:2116:1502:8689	tetracycline	gi:736993687:ref:WP_034989673.1:|FEATURES|tetA|tetracycline|tetA	0.999999999983	64.5	31	45.8	2.7e-06	1
NORA	31	63	HWI-700370F:168:C7JUKANXX:7:1212:2762:42307	multidrug	gi:755009796:ref:WP_042363132.1:|FEATURES|norA|multidrug|norA	1.0	100.0	33	66.2	1.9e-12	1
MPHB	259	289	HWI-700370F:168:C7JUKANXX:7:2116:17369:30202	MLS	gi:510836536:ref:WP_016208156.1:|FEATURES|mphB|MLS|mphB	1.0	71.0	31	53.5	1.3e-08	1
CLOSTRIDIUM_PERFRINGENS_MPRF	518	549	HWI-700370F:168:C7JUKANXX:7:2103:18682:54534	peptide	ABG86067.1|FEATURES|Clostridium_perfringens_mprF|peptide|Clostridium_perfringens_mprF	0.999999935707	65.6	32	52.0	3.8e-08	1
FMTC	607	639	HWI-700370F:168:C7JUKANXX:7:2101:3307:32467	beta-lactam	gi:1031796384:ref:WP_064136479.1:|FEATURES|fmtC|beta-lactam|fmtC	1.0	90.9	33	67.0	1.1e-12	1
RPOB2	1036	1067	HWI-700370F:168:C7JUKANXX:7:2201:18572:15818	multidrug	BAD59497.1|FEATURES|rpoB2|multidrug|rpoB2	0.999999388487	78.1	32	60.1	1.4e-10	1
LMRC	518	550	HWI-700370F:168:C7JUKANXX:7:1103:8582:89951	MLS	ABF66011.1|FEATURES|lmrC|MLS|lmrC	0.999999749117	60.6	33	44.7	6.0e-06	1
STAPHYLOCOCCUS_MUPA_CONFERRING_RESISTANCE_TO_MUPIROCIN	510	542	HWI-700370F:168:C7JUKANXX:7:1113:18697:60956	mupirocin	CAA53189|FEATURES|Staphylococcus_mupA_conferring_resistance_to_mupirocin|mupirocin|Staphylococcus_mupA_conferring_resistance_to_mupirocin	0.999999865345	78.8	33	64.7	5.6e-12	1
VGAE	446	477	HWI-700370F:168:C7JUKANXX:7:1213:14998:64097	MLS	FR772051.1.gene9.p01|FEATURES|vgaE|MLS|vgaE	1.0	75.0	32	52.8	2.2e-08	1
LSA	151	182	HWI-700370F:168:C7JUKANXX:7:1308:6767:15855	MLS	gi:655143626:ref:WP_028590425.1:|FEATURES|lsa|MLS|lsa	1.0	78.1	32	57.4	9.0e-10	1
LMRB	214	246	HWI-700370F:168:C7JUKANXX:7:2212:16662:82742	MLS	gi:1007411670:gb:AMQ72759.1:|FEATURES|lmrB|MLS|lmrB	1.0	72.7	33	55.5	3.4e-09	1
TAEA	455	486	HWI-700370F:168:C7JUKANXX:7:1214:13481:34019	pleuromutilin	APB03219.1|FEATURES|TaeA|pleuromutilin|TaeA	0.999325416951	65.6	32	48.9	3.2e-07	1
RPOB2	135	167	HWI-700370F:168:C7JUKANXX:7:2107:14543:36389	multidrug	BAD59497.1|FEATURES|rpoB2|multidrug|rpoB2	0.999999131095	84.8	33	61.6	4.7e-11	1
MULTIDRUG_ABC_TRANSPORTER	458	488	HWI-700370F:168:C7JUKANXX:7:1314:6597:22721	multidrug	gi:896355182:ref:WP_049310020.1:|FEATURES|multidrug_ABC_transporter|multidrug|multidrug_ABC_transporter	1.0	71.0	31	46.6	1.6e-06	1
MDTK	414	444	HWI-700370F:168:C7JUKANXX:7:2204:7315:74600	fluoroquinolone	AML99881.1|FEATURES|MdtK|fluoroquinolone|MdtK	0.999997488179	71.0	31	50.4	1.1e-07	1
MSRA	121	153	HWI-700370F:168:C7JUKANXX:7:2207:9069:9351	MLS	gi:686335175:ref:WP_031881860.1:|FEATURES|msrA|MLS|msrA	1.0	100.0	33	72.0	3.5e-14	1
RIFAMPIN_MONOOXYGENASE	290	320	HWI-700370F:168:C7JUKANXX:7:1316:6838:74743	rifamycin	gi:663760960:ref:WP_030535072.1:|FEATURES|rifampin_monooxygenase|rifamycin|rifampin_monooxygenase	1.0	64.5	31	50.1	1.4e-07	1
RPOB2	887	919	HWI-700370F:168:C7JUKANXX:7:2113:4482:86948	multidrug	BAD59497.1|FEATURES|rpoB2|multidrug|rpoB2	0.999999366766	75.8	33	58.9	3.1e-10	1
TET(K)	91	122	HWI-700370F:168:C7JUKANXX:7:1114:3599:33963	tetracycline	YP_003283625.1|FEATURES|tet(K)|tetracycline|tet(K)	1.0	100.0	32	67.4	8.6e-13	1
TRANSCRIPTIONAL_REGULATORY_PROTEIN_CPXR_CPXR	96	127	HWI-700370F:168:C7JUKANXX:7:2208:17276:77230	unclassified	CP001485.1.gene721.p01|FEATURES|transcriptional_regulatory_protein_CpxR_cpxR|unclassified|transcriptional_regulatory_protein_CpxR_cpxR	0.99999989566	71.9	32	49.7	1.9e-07	1
VATB	133	165	HWI-700370F:168:C7JUKANXX:7:2208:20709:38045	MLS	YP_001779894|FEATURES|vatB|MLS|vatB	0.999999999914	66.7	33	47.4	9.3e-07	1
TETA(48)	150	182	HWI-700370F:168:C7JUKANXX:7:2105:16274:70143	tetracycline	APB03214.1|FEATURES|tetA(48)|tetracycline|tetA(48)	0.888164874192	66.7	33	48.1	5.4e-07	1
TETB(60)	490	521	HWI-700370F:168:C7JUKANXX:7:1303:15252:94430	tetracycline	ANZ79241.1|FEATURES|tetB(60)|tetracycline|tetB(60)	0.999999052826	65.6	32	46.2	2.1e-06	1
LMRD	473	505	HWI-700370F:168:C7JUKANXX:7:2102:6965:20167	MLS	ABF66027.1|FEATURES|lmrD|MLS|lmrD	0.999999971717	69.7	33	47.8	7.1e-07	1
LMRB	360	391	HWI-700370F:168:C7JUKANXX:7:2113:18185:72471	MLS	gi:498485855:ref:WP_010787543.1:|FEATURES|lmrB|MLS|lmrB	1.0	90.6	32	62.4	2.8e-11	1
RPHB	663	695	HWI-700370F:168:C7JUKANXX:7:1302:6112:90598	rifamycin	APB03222.1|FEATURES|rphB|rifamycin|rphB	0.999999959869	87.9	33	64.3	7.3e-12	1
TETL	105	137	HWI-700370F:168:C7JUKANXX:7:1109:4632:77734	tetracycline	gi:690583901:ref:WP_031944040.1:|FEATURES|tetL|tetracycline|tetL	1.0	63.6	33	51.6	4.9e-08	1
RPOB2	804	835	HWI-700370F:168:C7JUKANXX:7:2111:16003:87300	multidrug	BAD59497.1|FEATURES|rpoB2|multidrug|rpoB2	0.999999286766	81.2	32	55.1	4.4e-09	1
TET(K)	399	431	HWI-700370F:168:C7JUKANXX:7:1202:15740:37224	tetracycline	YP_003283625.1|FEATURES|tet(K)|tetracycline|tet(K)	0.999999932832	100.0	33	65.9	2.5e-12	1
RPHB	194	226	HWI-700370F:168:C7JUKANXX:7:1109:11334:17463	rifamycin	APB03222.1|FEATURES|rphB|rifamycin|rphB	0.999999923443	87.9	33	59.3	2.4e-10	1
EDEQ	5	37	HWI-700370F:168:C7JUKANXX:7:2202:8400:43309	polyamine:peptide	AHH86051.1|FEATURES|EdeQ|polyamine:peptide|EdeQ	0.981488452048	60.6	33	47.8	7.1e-07	1
EFRA	359	391	HWI-700370F:168:C7JUKANXX:7:2216:17799:91269	multidrug	CDO61513.1|FEATURES|efrA|multidrug|efrA	1.0	100.0	33	69.3	2.3e-13	1
VANH	261	293	HWI-700370F:168:C7JUKANXX:7:1206:20655:13897	glycopeptide	KF478993.1.gene2.p01|FEATURES|vanH|glycopeptide|vanH	0.999999998252	60.6	33	47.0	1.2e-06	1
STAPHYLOCOCCUS_MUPA_CONFERRING_RESISTANCE_TO_MUPIROCIN	569	601	HWI-700370F:168:C7JUKANXX:7:1211:20501:83372	mupirocin	CAA53189|FEATURES|Staphylococcus_mupA_conferring_resistance_to_mupirocin|mupirocin|Staphylococcus_mupA_conferring_resistance_to_mupirocin	0.999997777254	60.6	33	47.8	7.1e-07	1
ARLS	388	420	HWI-700370F:168:C7JUKANXX:7:2114:20706:36553	multidrug	YP_499945.1|FEATURES|arlS|multidrug|arlS	0.999998204115	69.7	33	51.6	4.9e-08	1
MACB	142	174	HWI-700370F:168:C7JUKANXX:7:1111:2768:78765	MLS	gi:1044080358:emb:SBY45576.1:|FEATURES|macB|MLS|macB	1.0	63.6	33	47.0	1.2e-06	1
FMTC	620	652	HWI-700370F:168:C7JUKANXX:7:2113:16856:89813	beta-lactam	gi:928780642:ref:WP_053862023.1:|FEATURES|fmtC|beta-lactam|fmtC	1.0	90.9	33	63.9	9.6e-12	1
VGAA	348	380	HWI-700370F:168:C7JUKANXX:7:1205:4814:41749	MLS	DQ823382.1.gene1.p01|FEATURES|vgaA|MLS|vgaA	1.0	100.0	33	67.4	8.6e-13	1
VAND	287	318	HWI-700370F:168:C7JUKANXX:7:1316:7437:44473	glycopeptide	AAZ98839|FEATURES|vanD|glycopeptide|vanD	0.999999999985	63.6	33	48.1	5.4e-07	1
TAEA	32	64	HWI-700370F:168:C7JUKANXX:7:1314:15333:59157	pleuromutilin	APB03219.1|FEATURES|TaeA|pleuromutilin|TaeA	0.999727305307	75.8	33	58.5	4.0e-10	1
MULTIDRUG_ABC_TRANSPORTER	458	490	HWI-700370F:168:C7JUKANXX:7:2112:18201:88082	multidrug	gi:537465895:ref:WP_020977391.1:|FEATURES|multidrug_ABC_transporter|multidrug|multidrug_ABC_transporter	1.0	72.7	33	48.9	3.2e-07	1
TETB(60)	361	393	HWI-700370F:168:C7JUKANXX:7:2214:16518:33148	tetracycline	ANZ79241.1|FEATURES|tetB(60)|tetracycline|tetB(60)	0.999999999929	69.7	33	52.0	3.8e-08	1
FOSB	39	70	HWI-700370F:168:C7JUKANXX:7:1302:14052:46923	fosfomycin	gi:835427938:ref:WP_047502624.1:|FEATURES|fosB|fosfomycin|fosB	1.0	84.4	32	67.4	8.6e-13	1
NORB	114	145	HWI-700370F:168:C7JUKANXX:7:2108:20986:19278	fluoroquinolone	gi:494742298:ref:WP_007477706.1:|FEATURES|norB|fluoroquinolone|norB	1.0	84.4	32	62.4	2.8e-11	1
FOSB	87	118	HWI-700370F:168:C7JUKANXX:7:1208:19804:5706	fosfomycin	gi:653161779:ref:WP_027410707.1:|FEATURES|fosB|fosfomycin|fosB	1.0	90.6	32	67.8	6.6e-13	1
VANRI	73	104	HWI-700370F:168:C7JUKANXX:7:1102:19253:4889	glycopeptide	WP_011461303.1|FEATURES|vanRI|glycopeptide|vanRI	0.999995195668	65.6	32	44.7	6.0e-06	1
EMRB-QACA_FAMILY_MAJOR_FACILITATOR_TRANSPORTER	16	48	HWI-700370F:168:C7JUKANXX:7:2115:9596:53991	multidrug	NC_002951.3238155.p01|FEATURES|EmrB-QacA_family_major_facilitator_transporter|multidrug|EmrB-QacA_family_major_facilitator_transporter	0.999999957637	90.9	33	65.9	2.5e-12	1
TAEA	476	507	HWI-700370F:168:C7JUKANXX:7:2110:20837:7488	pleuromutilin	APB03219.1|FEATURES|TaeA|pleuromutilin|TaeA	0.999754888706	84.4	32	59.7	1.8e-10	1
NORA	328	360	HWI-700370F:168:C7JUKANXX:7:1306:14790:12313	multidrug	YP_302113|FEATURES|norA|multidrug|norA	1.0	100.0	33	72.0	3.5e-14	1
MULTIDRUG_ABC_TRANSPORTER	360	391	HWI-700370F:168:C7JUKANXX:7:2114:2964:64340	multidrug	gi:686197643:ref:WP_031807899.1:|FEATURES|multidrug_ABC_transporter|multidrug|multidrug_ABC_transporter	1.0	62.5	32	45.8	2.7e-06	1
ERM(TR)	168	200	HWI-700370F:168:C7JUKANXX:7:1115:19124:98013	MLS	AF002716.gene.p01|FEATURES|erm(TR)|MLS|erm(TR)	1.0	100.0	33	73.2	1.6e-14	1
FOSB	15	46	HWI-700370F:168:C7JUKANXX:7:1205:1469:94784	fosfomycin	gi:835263828:ref:WP_047425942.1:|FEATURES|fosB|fosfomycin|fosB	1.0	78.1	32	57.0	1.2e-09	1
BCRA	31	61	HWI-700370F:168:C7JUKANXX:7:2201:7434:17952	bacitracin	gi:542061059:gb:ERI11611.1:|FEATURES|bcrA|bacitracin|bcrA	1.0	64.5	31	47.0	1.2e-06	1
AADK	246	276	HWI-700370F:168:C7JUKANXX:7:1305:7791:96761	aminoglycoside	gi:505197081:ref:WP_015384183.1:|FEATURES|aadK|aminoglycoside|aadK	1.0	77.4	31	58.2	5.2e-10	1
OPTRA	460	492	HWI-700370F:168:C7JUKANXX:7:2104:14118:96065	oxazolidinone	AKA86814|FEATURES|optrA|oxazolidinone|optrA	0.957170119453	69.7	33	51.2	6.4e-08	1
LMRB	383	415	HWI-700370F:168:C7JUKANXX:7:1107:7626:43014	MLS	gi:384930133:gb:AFI26811.1:|FEATURES|lmrB|MLS|lmrB	1.0	84.8	33	61.2	6.2e-11	1
RPOB2	443	475	HWI-700370F:168:C7JUKANXX:7:2215:7617:79449	multidrug	BAD59497.1|FEATURES|rpoB2|multidrug|rpoB2	0.999998936019	90.9	33	67.4	8.6e-13	1
MACB	138	170	HWI-700370F:168:C7JUKANXX:7:1108:12874:80748	MLS	gi:938466766:ref:WP_054627825.1:|FEATURES|macB|MLS|macB	1.0	69.7	33	47.4	9.3e-07	1
MULTIDRUG_ABC_TRANSPORTER	482	514	HWI-700370F:168:C7JUKANXX:7:2104:9070:48263	multidrug	gi:913055317:ref:WP_050357634.1:|FEATURES|multidrug_ABC_transporter|multidrug|multidrug_ABC_transporter	1.0	75.8	33	53.9	9.9e-09	1
TAEA	471	502	HWI-700370F:168:C7JUKANXX:7:1308:2094:18033	pleuromutilin	APB03219.1|FEATURES|TaeA|pleuromutilin|TaeA	0.999727305307	84.4	32	59.7	1.8e-10	1
EFRA	408	440	HWI-700370F:168:C7JUKANXX:7:1313:6104:16274	multidrug	CDO61513.1|FEATURES|efrA|multidrug|efrA	0.999999232257	69.7	33	52.8	2.2e-08	1
OPTRA	204	236	HWI-700370F:168:C7JUKANXX:7:2107:17803:31117	oxazolidinone	AKA86814|FEATURES|optrA|oxazolidinone|optrA	0.99942358922	72.7	33	55.1	4.4e-09	1
RPHB	186	218	HWI-700370F:168:C7JUKANXX:7:2301:16850:12373	rifamycin	APB03222.1|FEATURES|rphB|rifamycin|rphB	0.999999933684	84.8	33	59.7	1.8e-10	1
MULTIDRUG_ABC_TRANSPORTER	107	139	HWI-700370F:168:C7JUKANXX:7:1312:19569:57431	multidrug	gi:686364868:ref:WP_031893738.1:|FEATURES|multidrug_ABC_transporter|multidrug|multidrug_ABC_transporter	1.0	97.0	33	65.5	3.3e-12	1
LMRB	362	393	HWI-700370F:168:C7JUKANXX:7:1315:3325:9440	MLS	gi:384930133:gb:AFI26811.1:|FEATURES|lmrB|MLS|lmrB	1.0	87.5	32	61.2	6.2e-11	1
TETL	274	306	HWI-700370F:168:C7JUKANXX:7:1202:12861:38726	tetracycline	ZP_03593907|FEATURES|tetL|tetracycline|tetL	1.0	66.7	33	55.1	4.4e-09	1
FMTC	609	639	HWI-700370F:168:C7JUKANXX:7:1311:7027:35014	beta-lactam	gi:1031796384:ref:WP_064136479.1:|FEATURES|fmtC|beta-lactam|fmtC	1.0	96.8	31	66.6	1.5e-12	1
VATB	133	165	HWI-700370F:168:C7JUKANXX:7:2105:9532:30709	MLS	YP_002861121|FEATURES|vatB|MLS|vatB	1.0	66.7	33	50.8	8.4e-08	1
FMTC	800	832	HWI-700370F:168:C7JUKANXX:7:2203:2895:61761	beta-lactam	gi:1031796384:ref:WP_064136479.1:|FEATURES|fmtC|beta-lactam|fmtC	1.0	75.8	33	60.1	1.4e-10	1
MSRA	263	295	HWI-700370F:168:C7JUKANXX:7:1211:13416:94753	MLS	ABA02367|FEATURES|msrA|MLS|msrA	1.0	100.0	33	75.9	2.4e-15	1
DFRC	121	153	HWI-700370F:168:C7JUKANXX:7:1111:9467:74774	diaminopyrimidine	AAO04716.1|FEATURES|dfrC|diaminopyrimidine|dfrC	0.999881955375	90.9	33	70.9	7.8e-14	1
NORB	375	407	HWI-700370F:168:C7JUKANXX:7:1116:13190:5665	fluoroquinolone	gi:494742298:ref:WP_007477706.1:|FEATURES|norB|fluoroquinolone|norB	1.0	81.8	33	57.8	6.9e-10	1
RPOB2	1026	1058	HWI-700370F:168:C7JUKANXX:7:1203:2172:47908	multidrug	BAD59497.1|FEATURES|rpoB2|multidrug|rpoB2	0.99999953751	90.9	33	70.9	7.8e-14	1
EMRB-QACA_FAMILY_MAJOR_FACILITATOR_TRANSPORTER	129	160	HWI-700370F:168:C7JUKANXX:7:1110:15795:49880	multidrug	CP003583.1.gene510.p01|FEATURES|EmrB-QacA_family_major_facilitator_transporter|multidrug|EmrB-QacA_family_major_facilitator_transporter	0.999998525428	84.4	32	60.5	1.1e-10	1
OPTRA	196	228	HWI-700370F:168:C7JUKANXX:7:1309:14555:7793	oxazolidinone	AKA86814|FEATURES|optrA|oxazolidinone|optrA	0.999285983348	63.6	33	52.0	3.8e-08	1
RPOB2	673	705	HWI-700370F:168:C7JUKANXX:7:1311:1068:99067	multidrug	BAD59497.1|FEATURES|rpoB2|multidrug|rpoB2	0.999999075432	63.6	33	47.8	7.1e-07	1
MULTIDRUG_ABC_TRANSPORTER	552	584	HWI-700370F:168:C7JUKANXX:7:1308:13595:101103	multidrug	gi:817122037:ref:WP_046494699.1:|FEATURES|multidrug_ABC_transporter|multidrug|multidrug_ABC_transporter	1.0	66.7	33	48.5	4.2e-07	1
EMRB-QACA_FAMILY_MAJOR_FACILITATOR_TRANSPORTER	345	376	HWI-700370F:168:C7JUKANXX:7:1305:3393:14372	multidrug	NC_002951.3237419.p01|FEATURES|EmrB-QacA_family_major_facilitator_transporter|multidrug|EmrB-QacA_family_major_facilitator_transporter	0.999999812305	62.5	32	44.3	7.8e-06	1
MSBA	363	393	HWI-700370F:168:C7JUKANXX:7:1302:5263:93725	nitroimidazole	NP_415434.1|FEATURES|msbA|nitroimidazole|msbA	0.999664299681	67.7	31	44.3	7.8e-06	1
TET(K)	82	114	HWI-700370F:168:C7JUKANXX:7:1306:9340:57218	tetracycline	YP_003283625.1|FEATURES|tet(K)|tetracycline|tet(K)	1.0	100.0	33	68.9	3.0e-13	1
TRUNCATED_PUTATIVE_RESPONSE_REGULATOR_ARLR	85	117	HWI-700370F:168:C7JUKANXX:7:2201:7960:88708	unclassified	NC_002951.3238224.p01|FEATURES|truncated_putative_response_regulator_ArlR|unclassified|truncated_putative_response_regulator_ArlR	1.0	97.0	33	67.8	6.6e-13	1
VANR	51	83	HWI-700370F:168:C7JUKANXX:7:2215:20569:20577	glycopeptide	FJ349556.1.gene2.p01|FEATURES|vanR|glycopeptide|vanR	0.99999999914	60.6	33	47.8	7.1e-07	1
LMRD	318	350	HWI-700370F:168:C7JUKANXX:7:2109:15062:82283	MLS	ABF66027.1|FEATURES|lmrD|MLS|lmrD	0.99985523435	72.7	33	47.8	7.1e-07	1
NORA	158	190	HWI-700370F:168:C7JUKANXX:7:1307:21112:61067	multidrug	ZP_04060517|FEATURES|norA|multidrug|norA	0.99999999904	100.0	33	70.1	1.3e-13	1
BCRA	15	45	HWI-700370F:168:C7JUKANXX:7:1216:10565:10907	bacitracin	gi:500194536:ref:WP_011867743.1:|FEATURES|bcrA|bacitracin|bcrA	1.0	64.5	31	51.2	6.4e-08	1
LMRD	603	634	HWI-700370F:168:C7JUKANXX:7:2109:17952:6446	MLS	ABF66027.1|FEATURES|lmrD|MLS|lmrD	0.999999957695	65.6	32	45.1	4.6e-06	1
BCRA	144	175	HWI-700370F:168:C7JUKANXX:7:1306:9567:32620	bacitracin	gi:542061059:gb:ERI11611.1:|FEATURES|bcrA|bacitracin|bcrA	1.0	78.1	32	59.3	2.4e-10	1
NORB	297	328	HWI-700370F:168:C7JUKANXX:7:2107:6191:45192	fluoroquinolone	gi:917392609:ref:WP_051999321.1:|FEATURES|norB|fluoroquinolone|norB	1.0	75.0	32	48.5	4.2e-07	1
RPHB	522	554	HWI-700370F:168:C7JUKANXX:7:2111:16839:10622	rifamycin	APB03222.1|FEATURES|rphB|rifamycin|rphB	0.999999907847	75.8	33	57.8	6.9e-10	1
RPOB2	421	453	HWI-700370F:168:C7JUKANXX:7:2114:4716:27838	multidrug	BAD59497.1|FEATURES|rpoB2|multidrug|rpoB2	0.999999395519	87.9	33	60.5	1.1e-10	1
ABCA	838	868	HWI-700370F:168:C7JUKANXX:7:2101:13849:56564	multidrug	XP_753111.1|FEATURES|abcA|multidrug|abcA	0.999999543964	77.4	31	52.0	3.8e-08	1
TETA	444	474	HWI-700370F:168:C7JUKANXX:7:1305:9435:13259	tetracycline	gi:736993687:ref:WP_034989673.1:|FEATURES|tetA|tetracycline|tetA	0.999999897999	64.5	31	44.3	7.8e-06	1
TAEA	331	361	HWI-700370F:168:C7JUKANXX:7:1102:9885:33676	pleuromutilin	APB03219.1|FEATURES|TaeA|pleuromutilin|TaeA	0.999664513085	83.9	31	56.2	2.0e-09	1
MSBA	506	538	HWI-700370F:168:C7JUKANXX:7:1207:13566:34272	nitroimidazole	NP_415434.1|FEATURES|msbA|nitroimidazole|msbA	0.999780328628	69.7	33	47.8	7.1e-07	1
TETB(46)	508	538	HWI-700370F:168:C7JUKANXX:7:1308:6210:65487	tetracycline	AET10445.1|FEATURES|tetB(46)|tetracycline|tetB(46)	0.999999773539	77.4	31	50.4	1.1e-07	1
BACA	206	238	HWI-700370F:168:C7JUKANXX:7:1108:20549:34253	bacitracin	YP_254125|FEATURES|bacA|bacitracin|bacA	1.0	100.0	33	67.0	1.1e-12	1
ARLS	26	58	HWI-700370F:168:C7JUKANXX:7:1302:5276:13750	multidrug	YP_499945.1|FEATURES|arlS|multidrug|arlS	0.999997877251	66.7	33	48.1	5.4e-07	1
RPOB2	863	895	HWI-700370F:168:C7JUKANXX:7:1112:13487:54683	multidrug	BAD59497.1|FEATURES|rpoB2|multidrug|rpoB2	0.999999420449	78.8	33	62.0	3.6e-11	1
MULTIDRUG_ABC_TRANSPORTER	460	492	HWI-700370F:168:C7JUKANXX:7:2205:8203:83662	multidrug	gi:686364868:ref:WP_031893738.1:|FEATURES|multidrug_ABC_transporter|multidrug|multidrug_ABC_transporter	1.0	87.9	33	60.8	8.1e-11	1
FOSB	60	92	HWI-700370F:168:C7JUKANXX:7:2107:10505:6490	fosfomycin	gi:948792952:ref:WP_056935383.1:|FEATURES|fosB|fosfomycin|fosB	1.0	81.8	33	67.0	1.1e-12	1
RPHB	655	687	HWI-700370F:168:C7JUKANXX:7:2114:21079:82674	rifamycin	APB03222.1|FEATURES|rphB|rifamycin|rphB	0.99999988315	78.8	33	59.7	1.8e-10	1
MACB	150	182	HWI-700370F:168:C7JUKANXX:7:1206:20270:31586	MLS	gi:639209604:ref:WP_024547784.1:|FEATURES|macB|MLS|macB	1.0	69.7	33	47.0	1.2e-06	1
VGAA	19	51	HWI-700370F:168:C7JUKANXX:7:1302:13092:94070	MLS	DQ823382.1.gene1.p01|FEATURES|vgaA|MLS|vgaA	1.0	100.0	33	69.3	2.3e-13	1
TETM	149	181	HWI-700370F:168:C7JUKANXX:7:1101:6113:9674	tetracycline	BAB82500|FEATURES|tetM|tetracycline|tetM	1.0	100.0	33	70.9	7.8e-14	1
MULTIDRUG_ABC_TRANSPORTER	442	473	HWI-700370F:168:C7JUKANXX:7:1204:10146:46709	multidrug	gi:686364868:ref:WP_031893738.1:|FEATURES|multidrug_ABC_transporter|multidrug|multidrug_ABC_transporter	1.0	84.4	32	59.3	2.4e-10	1
TAEA	496	528	HWI-700370F:168:C7JUKANXX:7:1115:11219:100984	pleuromutilin	APB03219.1|FEATURES|TaeA|pleuromutilin|TaeA	0.999841412801	84.8	33	64.7	5.6e-12	1
STAPHYLOCOCCUS_MUPA_CONFERRING_RESISTANCE_TO_MUPIROCIN	300	331	HWI-700370F:168:C7JUKANXX:7:1203:1412:65617	mupirocin	CAA53189|FEATURES|Staphylococcus_mupA_conferring_resistance_to_mupirocin|mupirocin|Staphylococcus_mupA_conferring_resistance_to_mupirocin	0.999997777254	62.5	32	47.8	7.1e-07	1
TRUNCATED_PUTATIVE_RESPONSE_REGULATOR_ARLR	99	130	HWI-700370F:168:C7JUKANXX:7:2209:1070:64860	unclassified	NC_002745.1124086.p01|FEATURES|truncated_putative_response_regulator_ArlR|unclassified|truncated_putative_response_regulator_ArlR	0.999999999313	84.4	32	58.9	3.1e-10	1
NORB	362	394	HWI-700370F:168:C7JUKANXX:7:2208:12118:88201	fluoroquinolone	gi:1000360171:ref:WP_061107359.1:|FEATURES|norB|fluoroquinolone|norB	1.0	78.8	33	58.5	4.0e-10	1
NORB	311	342	HWI-700370F:168:C7JUKANXX:7:2211:19043:23813	fluoroquinolone	gi:644111449:ref:WP_025280016.1:|FEATURES|norB|fluoroquinolone|norB	1.0	71.9	32	50.4	1.1e-07	1
ABCA	1216	1248	HWI-700370F:168:C7JUKANXX:7:1103:12762:100588	multidrug	XP_753111.1|FEATURES|abcA|multidrug|abcA	0.999999564831	75.8	33	65.1	4.3e-12	1
TRUNCATED_PUTATIVE_RESPONSE_REGULATOR_ARLR	146	178	HWI-700370F:168:C7JUKANXX:7:2203:7738:26631	unclassified	AE015929.1.gene1106.p01|FEATURES|truncated_putative_response_regulator_ArlR|unclassified|truncated_putative_response_regulator_ArlR	0.999999999422	78.8	33	60.1	1.4e-10	1
RPOB2	1003	1035	HWI-700370F:168:C7JUKANXX:7:2201:19283:38789	multidrug	BAD59497.1|FEATURES|rpoB2|multidrug|rpoB2	0.999999212014	66.7	33	52.0	3.8e-08	1
CARA	28	60	HWI-700370F:168:C7JUKANXX:7:1108:17187:32433	MLS	M80346.gene.p01|FEATURES|carA|MLS|carA	0.99999999995	63.6	33	45.4	3.5e-06	1
NORA	247	278	HWI-700370F:168:C7JUKANXX:7:2114:7966:64064	multidrug	YP_302113|FEATURES|norA|multidrug|norA	1.0	100.0	32	69.3	2.3e-13	1
ANT(4')-IA	81	113	HWI-700370F:168:C7JUKANXX:7:2114:15064:63989	aminoglycoside	EF540343.1.gene1.p01|FEATURES|ant(4')-Ia|aminoglycoside|ant(4')-Ia	0.99999774407	78.8	33	58.9	3.1e-10	1
EMRB-QACA_FAMILY_MAJOR_FACILITATOR_TRANSPORTER	109	140	HWI-700370F:168:C7JUKANXX:7:2114:3551:10288	multidrug	NC_002951.3238155.p01|FEATURES|EmrB-QacA_family_major_facilitator_transporter|multidrug|EmrB-QacA_family_major_facilitator_transporter	0.999999699239	65.6	32	49.3	2.4e-07	1
TETB(60)	500	532	HWI-700370F:168:C7JUKANXX:7:2210:2010:72261	tetracycline	ANZ79241.1|FEATURES|tetB(60)|tetracycline|tetB(60)	0.999998969913	69.7	33	45.8	2.7e-06	1
SALA	410	441	HWI-700370F:168:C7JUKANXX:7:1104:10775:34142	MLS	AGN74946|FEATURES|salA|MLS|salA	0.9999999845	68.8	32	47.0	1.2e-06	1
TET(K)	50	82	HWI-700370F:168:C7JUKANXX:7:1215:20401:68302	tetracycline	YP_003283625.1|FEATURES|tet(K)|tetracycline|tet(K)	1.0	100.0	33	70.1	1.3e-13	1
SRMB	30	62	HWI-700370F:168:C7JUKANXX:7:1204:13577:25171	MLS	X63451.gene.p01|FEATURES|srmB|MLS|srmB	0.999999988243	60.6	33	47.0	1.2e-06	1
VGAA	367	399	HWI-700370F:168:C7JUKANXX:7:1102:18243:100795	MLS	DQ823382.1.gene1.p01|FEATURES|vgaA|MLS|vgaA	1.0	100.0	33	68.2	5.1e-13	1
MACB	413	443	HWI-700370F:168:C7JUKANXX:7:1213:13697:48450	MLS	gi:446110330:ref:WP_000188185.1:|FEATURES|macB|MLS|macB	1.0	67.7	31	47.0	1.2e-06	1
AADD	186	218	HWI-700370F:168:C7JUKANXX:7:1109:12574:3520	aminoglycoside	ACC96132|FEATURES|aadD|aminoglycoside|aadD	0.999999967624	63.6	33	48.1	5.4e-07	1
MEPA	16	48	HWI-700370F:168:C7JUKANXX:7:2204:2177:81686	multidrug	gi:313638554:gb:EFS03703.1:|FEATURES|mepA|multidrug|mepA	1.0	60.6	33	50.8	8.4e-08	1
LLMA_23S_RIBOSOMAL_RNA_METHYLTRANSFERASE	47	78	HWI-700370F:168:C7JUKANXX:7:1208:7925:86808	MLS	APB03216.1|FEATURES|LlmA_23S_ribosomal_RNA_methyltransferase|MLS|LlmA_23S_ribosomal_RNA_methyltransferase	0.999999911986	68.8	32	58.5	4.0e-10	1
QACG	38	70	HWI-700370F:168:C7JUKANXX:7:2207:2716:66644	multidrug	gi:488408518:ref:WP_002477903.1:|FEATURES|qacG|multidrug|qacG	0.838863299371	97.0	33	69.7	1.7e-13	1
BACA	120	152	HWI-700370F:168:C7JUKANXX:7:1108:11855:74439	bacitracin	A0KQI1|FEATURES|bacA|bacitracin|bacA	1.0	63.6	33	49.3	2.4e-07	1
VANRI	67	99	HWI-700370F:168:C7JUKANXX:7:2206:19845:3407	glycopeptide	WP_011461303.1|FEATURES|vanRI|glycopeptide|vanRI	1.0	72.7	33	52.4	2.9e-08	1
ABCA	569	601	HWI-700370F:168:C7JUKANXX:7:2209:4365:101238	multidrug	XP_753111.1|FEATURES|abcA|multidrug|abcA	0.999999370773	69.7	33	45.1	4.6e-06	1
VAND	284	313	HWI-700370F:168:C7JUKANXX:7:2210:4048:45328	glycopeptide	AAZ98839|FEATURES|vanD|glycopeptide|vanD	0.999998418376	67.7	31	44.7	6.0e-06	1
TETB(60)	343	376	HWI-700370F:168:C7JUKANXX:7:2208:19874:84968	tetracycline	ANZ79241.1|FEATURES|tetB(60)|tetracycline|tetB(60)	0.999998969913	64.7	34	45.8	2.7e-06	1
ARLS	386	418	HWI-700370F:168:C7JUKANXX:7:1107:5250:18818	multidrug	YP_499945.1|FEATURES|arlS|multidrug|arlS	0.999998267038	69.7	33	52.4	2.9e-08	1
RPOB2	464	496	HWI-700370F:168:C7JUKANXX:7:2208:15651:80352	multidrug	BAD59497.1|FEATURES|rpoB2|multidrug|rpoB2	0.999999442876	84.8	33	63.5	1.2e-11	1
NORA	16	48	HWI-700370F:168:C7JUKANXX:7:2212:11385:33941	multidrug	gi:379992994:gb:EIA14443.1:|FEATURES|norA|multidrug|norA	0.999978393907	69.7	33	49.3	2.4e-07	1
LSAE	177	209	HWI-700370F:168:C7JUKANXX:7:1314:16645:15991	MLS	AFU35065.1|FEATURES|lsaE|MLS|lsaE	1.0	84.8	33	66.6	1.5e-12	1
BCRA	140	172	HWI-700370F:168:C7JUKANXX:7:2113:9029:53636	bacitracin	gi:445996697:ref:WP_000074552.1:|FEATURES|bcrA|bacitracin|bcrA	1.0	72.7	33	53.5	1.3e-08	1
MULTIDRUG_ABC_TRANSPORTER	213	245	HWI-700370F:168:C7JUKANXX:7:2204:9446:23580	multidrug	gi:686364868:ref:WP_031893738.1:|FEATURES|multidrug_ABC_transporter|multidrug|multidrug_ABC_transporter	1.0	78.8	33	59.7	1.8e-10	1
QACG	2	34	HWI-700370F:168:C7JUKANXX:7:1316:8663:73141	multidrug	gi:686408520:ref:WP_031913065.1:|FEATURES|qacG|multidrug|qacG	0.999999553381	100.0	33	70.9	7.8e-14	1
BCRA	51	82	HWI-700370F:168:C7JUKANXX:7:1212:18111:101190	bacitracin	gi:542061059:gb:ERI11611.1:|FEATURES|bcrA|bacitracin|bcrA	0.999999982712	75.0	32	50.1	1.4e-07	1
EMRB-QACA_FAMILY_MAJOR_FACILITATOR_TRANSPORTER	121	153	HWI-700370F:168:C7JUKANXX:7:2108:10308:87422	multidrug	NC_002951.3237419.p01|FEATURES|EmrB-QacA_family_major_facilitator_transporter|multidrug|EmrB-QacA_family_major_facilitator_transporter	0.999999973609	75.8	33	52.8	2.2e-08	1
BACA	123	154	HWI-700370F:168:C7JUKANXX:7:1313:3348:96183	bacitracin	ZP_04232797|FEATURES|bacA|bacitracin|bacA	1.0	75.0	32	50.4	1.1e-07	1
UGD	225	257	HWI-700370F:168:C7JUKANXX:7:2110:16731:68681	peptide	AAC75089.1|FEATURES|ugd|peptide|ugd	0.999999924328	84.8	33	67.8	6.6e-13	1
MEPA	211	243	HWI-700370F:168:C7JUKANXX:7:1110:18382:72740	multidrug	gi:313638554:gb:EFS03703.1:|FEATURES|mepA|multidrug|mepA	0.999998877115	60.6	33	48.1	5.4e-07	1
FMTC	92	123	HWI-700370F:168:C7JUKANXX:7:1301:2571:14244	beta-lactam	gi:1031796384:ref:WP_064136479.1:|FEATURES|fmtC|beta-lactam|fmtC	1.0	75.0	32	53.9	9.9e-09	1
QACB	284	316	HWI-700370F:168:C7JUKANXX:7:2106:18301:79022	multidrug	AAK38457|FEATURES|qacB|multidrug|qacB	0.916129517374	100.0	33	67.4	8.6e-13	1
TETB(46)	520	552	HWI-700370F:168:C7JUKANXX:7:2113:16667:22336	tetracycline	AET10445.1|FEATURES|tetB(46)|tetracycline|tetB(46)	0.99999908579	66.7	33	44.3	7.8e-06	1
MULTIDRUG_ABC_TRANSPORTER	76	108	HWI-700370F:168:C7JUKANXX:7:1102:10341:53694	multidrug	gi:686364868:ref:WP_031893738.1:|FEATURES|multidrug_ABC_transporter|multidrug|multidrug_ABC_transporter	1.0	97.0	33	69.7	1.7e-13	1
PBP-1B	223	255	HWI-700370F:168:C7JUKANXX:7:1116:2623:59339	beta-lactam	AF101781.1.gene1.p01|FEATURES|PBP-1B|beta-lactam|PBP-1B	0.999999993879	75.8	33	53.5	1.3e-08	1
MULTIDRUG_ABC_TRANSPORTER	76	108	HWI-700370F:168:C7JUKANXX:7:1110:3910:96668	multidrug	gi:686364868:ref:WP_031893738.1:|FEATURES|multidrug_ABC_transporter|multidrug|multidrug_ABC_transporter	1.0	87.9	33	65.9	2.5e-12	1
DFRC	110	142	HWI-700370F:168:C7JUKANXX:7:2207:4634:60628	diaminopyrimidine	AAO04716.1|FEATURES|dfrC|diaminopyrimidine|dfrC	0.999862214001	69.7	33	54.3	7.6e-09	1
LMRB	279	311	HWI-700370F:168:C7JUKANXX:7:1312:4332:72453	MLS	gi:503878543:ref:WP_014112537.1:|FEATURES|lmrB|MLS|lmrB	1.0	87.9	33	66.6	1.5e-12	1
FMTC	391	423	HWI-700370F:168:C7JUKANXX:7:1216:16305:86235	beta-lactam	gi:1031796384:ref:WP_064136479.1:|FEATURES|fmtC|beta-lactam|fmtC	1.0	63.6	33	45.1	4.6e-06	1
TETM	480	512	HWI-700370F:168:C7JUKANXX:7:1214:17597:62804	tetracycline	AAR29970|FEATURES|tetM|tetracycline|tetM	1.0	100.0	33	79.0	2.9e-16	1
BACA	56	88	HWI-700370F:168:C7JUKANXX:7:1115:14929:70978	bacitracin	ZP_04060511|FEATURES|bacA|bacitracin|bacA	1.0	100.0	33	72.4	2.7e-14	1
RPHB	771	802	HWI-700370F:168:C7JUKANXX:7:2205:5007:56058	rifamycin	APB03222.1|FEATURES|rphB|rifamycin|rphB	0.999977236293	87.5	32	57.4	9.0e-10	1
ARLS	388	420	HWI-700370F:168:C7JUKANXX:7:2106:9062:36303	multidrug	YP_499945.1|FEATURES|arlS|multidrug|arlS	0.999997749407	63.6	33	47.0	1.2e-06	1
LMRD	472	503	HWI-700370F:168:C7JUKANXX:7:2109:17368:96316	MLS	ABF66027.1|FEATURES|lmrD|MLS|lmrD	0.999999974456	71.9	32	48.5	4.2e-07	1
RPOB2	730	762	HWI-700370F:168:C7JUKANXX:7:2209:8677:78400	multidrug	BAD59497.1|FEATURES|rpoB2|multidrug|rpoB2	0.999999166755	66.7	33	50.4	1.1e-07	1
TETM	388	420	HWI-700370F:168:C7JUKANXX:7:1210:14415:54866	tetracycline	AAR29970|FEATURES|tetM|tetracycline|tetM	1.0	100.0	33	68.6	3.9e-13	1
NORB	116	148	HWI-700370F:168:C7JUKANXX:7:1115:17803:97777	fluoroquinolone	gi:1000360171:ref:WP_061107359.1:|FEATURES|norB|fluoroquinolone|norB	1.0	69.7	33	55.1	4.4e-09	1
YOJI	470	501	HWI-700370F:168:C7JUKANXX:7:2107:7527:86847	peptide	NP_416715.1|FEATURES|YojI|peptide|YojI	0.999999841331	62.5	32	47.0	1.2e-06	1
MULTIDRUG_ABC_TRANSPORTER	459	490	HWI-700370F:168:C7JUKANXX:7:1105:18903:64733	multidrug	gi:896355182:ref:WP_049310020.1:|FEATURES|multidrug_ABC_transporter|multidrug|multidrug_ABC_transporter	1.0	65.6	32	47.0	1.2e-06	1
MULTIDRUG_ABC_TRANSPORTER	466	497	HWI-700370F:168:C7JUKANXX:7:2108:7080:92308	multidrug	gi:917166849:ref:WP_051773561.1:|FEATURES|multidrug_ABC_transporter|multidrug|multidrug_ABC_transporter	1.0	68.8	32	47.0	1.2e-06	1
LMRB	277	309	HWI-700370F:168:C7JUKANXX:7:1203:6741:18560	MLS	gi:503878543:ref:WP_014112537.1:|FEATURES|lmrB|MLS|lmrB	1.0	87.9	33	66.6	1.5e-12	1
STAPHYLOCOCCUS_MUPA_CONFERRING_RESISTANCE_TO_MUPIROCIN	510	542	HWI-700370F:168:C7JUKANXX:7:2211:7572:75905	mupirocin	CAA53189|FEATURES|Staphylococcus_mupA_conferring_resistance_to_mupirocin|mupirocin|Staphylococcus_mupA_conferring_resistance_to_mupirocin	0.999999865345	78.8	33	64.7	5.6e-12	1
TAEA	455	487	HWI-700370F:168:C7JUKANXX:7:2204:7644:24599	pleuromutilin	APB03219.1|FEATURES|TaeA|pleuromutilin|TaeA	0.999841412801	97.0	33	66.6	1.5e-12	1
STAPHYLOCOCCUS_MUPA_CONFERRING_RESISTANCE_TO_MUPIROCIN	357	389	HWI-700370F:168:C7JUKANXX:7:1308:7581:85733	mupirocin	CAA53189|FEATURES|Staphylococcus_mupA_conferring_resistance_to_mupirocin|mupirocin|Staphylococcus_mupA_conferring_resistance_to_mupirocin	0.999999531548	63.6	33	57.0	1.2e-09	1
MULTIDRUG_ABC_TRANSPORTER	484	516	HWI-700370F:168:C7JUKANXX:7:1103:9506:19939	multidrug	gi:944009777:ref:WP_055601444.1:|FEATURES|multidrug_ABC_transporter|multidrug|multidrug_ABC_transporter	1.0	66.7	33	49.7	1.9e-07	1
LLMA_23S_RIBOSOMAL_RNA_METHYLTRANSFERASE	224	256	HWI-700370F:168:C7JUKANXX:7:1303:4194:36322	MLS	APB03216.1|FEATURES|LlmA_23S_ribosomal_RNA_methyltransferase|MLS|LlmA_23S_ribosomal_RNA_methyltransferase	0.999999911986	81.8	33	58.5	4.0e-10	1
MULTIDRUG_ABC_TRANSPORTER	492	524	HWI-700370F:168:C7JUKANXX:7:2211:13025:16254	multidrug	gi:686364868:ref:WP_031893738.1:|FEATURES|multidrug_ABC_transporter|multidrug|multidrug_ABC_transporter	1.0	90.9	33	60.1	1.4e-10	1
EMRB-QACA_FAMILY_MAJOR_FACILITATOR_TRANSPORTER	184	216	HWI-700370F:168:C7JUKANXX:7:1208:1315:42290	multidrug	NC_002951.3237419.p01|FEATURES|EmrB-QacA_family_major_facilitator_transporter|multidrug|EmrB-QacA_family_major_facilitator_transporter	0.999999958024	66.7	33	48.9	3.2e-07	1
MULTIDRUG_ABC_TRANSPORTER	471	502	HWI-700370F:168:C7JUKANXX:7:2214:7955:50571	multidrug	gi:1031799645:ref:WP_064138838.1:|FEATURES|multidrug_ABC_transporter|multidrug|multidrug_ABC_transporter	1.0	75.0	32	51.2	6.4e-08	1
CLASS_A	146	178	HWI-700370F:168:C7JUKANXX:7:2104:5302:16620	beta-lactam	ABB82608|FEATURES|class_A|beta-lactam|class_A	1.0	100.0	33	71.6	4.6e-14	1
BCRA	34	64	HWI-700370F:168:C7JUKANXX:7:1102:8904:31842	bacitracin	gi:446110087:ref:WP_000187942.1:|FEATURES|bcrA|bacitracin|bcrA	1.0	80.6	31	55.1	4.4e-09	1
MSRA	378	410	HWI-700370F:168:C7JUKANXX:7:2213:3602:2348	MLS	gi:486216135:ref:WP_001556865.1:|FEATURES|msrA|MLS|msrA	1.0	100.0	33	68.2	5.1e-13	1
STAPHYLOCOCCUS_MUPA_CONFERRING_RESISTANCE_TO_MUPIROCIN	126	158	HWI-700370F:168:C7JUKANXX:7:1105:20192:36577	mupirocin	CAA53189|FEATURES|Staphylococcus_mupA_conferring_resistance_to_mupirocin|mupirocin|Staphylococcus_mupA_conferring_resistance_to_mupirocin	0.999999971146	100.0	33	74.7	5.4e-15	1
TETA	413	444	HWI-700370F:168:C7JUKANXX:7:2108:13440:15303	tetracycline	gi:171851258:emb:CAQ04234.1:|FEATURES|tetA|tetracycline|tetA	1.0	65.6	32	48.1	5.4e-07	1
TAEA	196	226	HWI-700370F:168:C7JUKANXX:7:2105:20332:79986	pleuromutilin	APB03219.1|FEATURES|TaeA|pleuromutilin|TaeA	0.99908000778	61.3	31	45.8	2.7e-06	1
OLEB	210	240	HWI-700370F:168:C7JUKANXX:7:1214:20229:53414	MLS	AAA50325|FEATURES|oleB|MLS|oleB	0.999999988462	61.3	31	46.2	2.1e-06	1
ABCA	486	516	HWI-700370F:168:C7JUKANXX:7:1106:18690:14645	multidrug	XP_753111.1|FEATURES|abcA|multidrug|abcA	0.999999370773	64.5	31	45.1	4.6e-06	1
STAPHYLOCOCCUS_MUPA_CONFERRING_RESISTANCE_TO_MUPIROCIN	856	888	HWI-700370F:168:C7JUKANXX:7:1105:8719:89750	mupirocin	CAA53189|FEATURES|Staphylococcus_mupA_conferring_resistance_to_mupirocin|mupirocin|Staphylococcus_mupA_conferring_resistance_to_mupirocin	0.999999911958	100.0	33	68.9	3.0e-13	1
SAT-4	128	160	HWI-700370F:168:C7JUKANXX:7:1102:7198:2282	nucleoside	AAB53445.1|FEATURES|SAT-4|nucleoside|SAT-4	0.997724428914	60.6	33	45.1	4.6e-06	1
BCRA	161	192	HWI-700370F:168:C7JUKANXX:7:2116:5508:78345	bacitracin	gi:445996697:ref:WP_000074552.1:|FEATURES|bcrA|bacitracin|bcrA	1.0	62.5	32	47.8	7.1e-07	1
VANRI	81	113	HWI-700370F:168:C7JUKANXX:7:2207:3788:78887	glycopeptide	WP_011461303.1|FEATURES|vanRI|glycopeptide|vanRI	0.997980819915	90.9	33	64.3	7.3e-12	1
NORB	2	33	HWI-700370F:168:C7JUKANXX:7:1211:10140:23077	fluoroquinolone	gi:738114161:ref:WP_036072414.1:|FEATURES|norB|fluoroquinolone|norB	0.999949331285	62.5	32	46.6	1.6e-06	1
RPOB2	784	816	HWI-700370F:168:C7JUKANXX:7:1215:1707:76631	multidrug	BAD59497.1|FEATURES|rpoB2|multidrug|rpoB2	0.999999381333	87.9	33	59.7	1.8e-10	1
MPHC	231	263	HWI-700370F:168:C7JUKANXX:7:1306:18591:99139	MLS	YP_001569069|FEATURES|mphC|MLS|mphC	1.0	100.0	33	75.5	3.2e-15	1
MULTIDRUG_ABC_TRANSPORTER	531	563	HWI-700370F:168:C7JUKANXX:7:1106:3902:65384	multidrug	gi:944009777:ref:WP_055601444.1:|FEATURES|multidrug_ABC_transporter|multidrug|multidrug_ABC_transporter	1.0	78.8	33	54.7	5.8e-09	1
MPHC	245	277	HWI-700370F:168:C7JUKANXX:7:1213:19829:100424	MLS	YP_001569069|FEATURES|mphC|MLS|mphC	1.0	100.0	33	71.6	4.6e-14	1
MULTIDRUG_ABC_TRANSPORTER	532	562	HWI-700370F:168:C7JUKANXX:7:2103:12250:77004	multidrug	gi:496018010:ref:WP_008742581.1:|FEATURES|multidrug_ABC_transporter|multidrug|multidrug_ABC_transporter	1.0	77.4	31	51.6	4.9e-08	1
BCRA	23	55	HWI-700370F:168:C7JUKANXX:7:2212:4864:49635	bacitracin	gi:814314593:emb:CKF49145.1:|FEATURES|bcrA|bacitracin|bcrA	0.999999999989	60.6	33	45.8	2.7e-06	1
MSRA	283	315	HWI-700370F:168:C7JUKANXX:7:1104:10827:84091	MLS	ABA02367|FEATURES|msrA|MLS|msrA	1.0	100.0	33	71.6	4.6e-14	1
TETB(46)	201	232	HWI-700370F:168:C7JUKANXX:7:1208:4649:20224	tetracycline	AET10445.1|FEATURES|tetB(46)|tetracycline|tetB(46)	0.999999685794	68.8	32	48.9	3.2e-07	1
MAJOR_FACILITATOR_SUPERFAMILY_TRANSPORTER	262	293	HWI-700370F:168:C7JUKANXX:7:1306:19305:56707	multidrug	NC_002952.2859362.p01|FEATURES|major_facilitator_superfamily_transporter|multidrug|major_facilitator_superfamily_transporter	0.999999944551	78.1	32	55.1	4.4e-09	1
VANR	87	119	HWI-700370F:168:C7JUKANXX:7:1215:14973:11271	glycopeptide	gi:507059692:ref:WP_016130597.1:|FEATURES|vanR|glycopeptide|vanR	1.0	75.8	33	51.6	4.9e-08	1
ERMX	144	176	HWI-700370F:168:C7JUKANXX:7:1107:8730:71144	MLS	gi:695257004:ref:WP_032488331.1:|FEATURES|ermX|MLS|ermX	1.0	100.0	33	76.3	1.9e-15	1
FOSB	40	72	HWI-700370F:168:C7JUKANXX:7:1213:8431:75521	fosfomycin	gi:835427938:ref:WP_047502624.1:|FEATURES|fosB|fosfomycin|fosB	1.0	84.8	33	68.6	3.9e-13	1
EMRB-QACA_FAMILY_MAJOR_FACILITATOR_TRANSPORTER	279	311	HWI-700370F:168:C7JUKANXX:7:1209:6757:60045	multidrug	NC_002951.3237419.p01|FEATURES|EmrB-QacA_family_major_facilitator_transporter|multidrug|EmrB-QacA_family_major_facilitator_transporter	0.999999969289	69.7	33	51.6	4.9e-08	1
MULTIDRUG_ABC_TRANSPORTER	283	314	HWI-700370F:168:C7JUKANXX:7:1108:10707:17721	multidrug	gi:758886413:ref:WP_043044256.1:|FEATURES|multidrug_ABC_transporter|multidrug|multidrug_ABC_transporter	1.0	93.8	32	61.6	4.7e-11	1
ANT(4')-IA	162	193	HWI-700370F:168:C7JUKANXX:7:1215:3363:83783	aminoglycoside	EF540343.1.gene1.p01|FEATURES|ant(4')-Ia|aminoglycoside|ant(4')-Ia	0.999996139929	68.8	32	53.5	1.3e-08	1
LMRD	449	480	HWI-700370F:168:C7JUKANXX:7:1312:20133:52581	MLS	ABF66027.1|FEATURES|lmrD|MLS|lmrD	0.999999964131	62.5	32	46.2	2.1e-06	1
VANE	166	197	HWI-700370F:168:C7JUKANXX:7:1113:14136:24734	glycopeptide	AF155139.2.gene7.p01|FEATURES|vanE|glycopeptide|vanE	0.99999927397	65.6	32	45.4	3.5e-06	1
VANR	85	117	HWI-700370F:168:C7JUKANXX:7:1314:13804:50580	glycopeptide	AF162694.1.gene5.p01|FEATURES|vanR|glycopeptide|vanR	1.0	66.7	33	54.3	7.6e-09	1
TET(K)	150	182	HWI-700370F:168:C7JUKANXX:7:1115:9005:86793	tetracycline	YP_003283625.1|FEATURES|tet(K)|tetracycline|tet(K)	1.0	100.0	33	71.2	6.0e-14	1
STAPHYLOCOCCUS_MUPA_CONFERRING_RESISTANCE_TO_MUPIROCIN	512	544	HWI-700370F:168:C7JUKANXX:7:2103:16104:32106	mupirocin	CAA53189|FEATURES|Staphylococcus_mupA_conferring_resistance_to_mupirocin|mupirocin|Staphylococcus_mupA_conferring_resistance_to_mupirocin	0.999999817354	75.8	33	62.8	2.1e-11	1
MAJOR_FACILITATOR_SUPERFAMILY_TRANSPORTER	160	192	HWI-700370F:168:C7JUKANXX:7:1216:14089:47749	multidrug	NC_002952.2859362.p01|FEATURES|major_facilitator_superfamily_transporter|multidrug|major_facilitator_superfamily_transporter	0.999999999612	100.0	33	69.3	2.3e-13	1
MDTG	32	64	HWI-700370F:168:C7JUKANXX:7:1302:20517:83116	multidrug	CP004022.1.gene1785.p01|FEATURES|mdtG|multidrug|mdtG	1.0	66.7	33	46.2	2.1e-06	1
NORA	142	174	HWI-700370F:168:C7JUKANXX:7:1315:11920:37046	multidrug	gi:896514456:ref:WP_049420414.1:|FEATURES|norA|multidrug|norA	1.0	100.0	33	69.3	2.3e-13	1
VANS	390	422	HWI-700370F:168:C7JUKANXX:7:1113:6792:78907	glycopeptide	CAB61230|FEATURES|vanS|glycopeptide|vanS	0.999999999999	69.7	33	51.2	6.4e-08	1
RPOB2	747	778	HWI-700370F:168:C7JUKANXX:7:1308:18441:34275	multidrug	BAD59497.1|FEATURES|rpoB2|multidrug|rpoB2	0.999999277772	78.1	32	54.7	5.8e-09	1
QACB	39	71	HWI-700370F:168:C7JUKANXX:7:2211:12738:57414	multidrug	AAK38457|FEATURES|qacB|multidrug|qacB	0.916313897166	100.0	33	67.8	6.6e-13	1
YKKC	89	120	HWI-700370F:168:C7JUKANXX:7:1314:12627:48672	multidrug	gi:307606148:emb:CBI42519.1:|FEATURES|ykkC|multidrug|ykkC	0.999999999293	68.8	32	47.4	9.3e-07	1
VANRI	198	230	HWI-700370F:168:C7JUKANXX:7:2113:20014:92098	glycopeptide	WP_011461303.1|FEATURES|vanRI|glycopeptide|vanRI	1.0	60.6	33	52.8	2.2e-08	1
FOSB	94	126	HWI-700370F:168:C7JUKANXX:7:1116:19111:58936	fosfomycin	gi:1000964927:ref:WP_061184277.1:|FEATURES|fosB|fosfomycin|fosB	1.0	84.8	33	67.0	1.1e-12	1
BLT	321	352	HWI-700370F:168:C7JUKANXX:7:1307:13895:27275	multidrug	AAC36944.1|FEATURES|blt|multidrug|blt	0.999998833156	65.6	32	48.5	4.2e-07	1
RPOB2	1081	1112	HWI-700370F:168:C7JUKANXX:7:1308:20911:95406	multidrug	BAD59497.1|FEATURES|rpoB2|multidrug|rpoB2	0.999999302497	78.1	32	55.8	2.6e-09	1
BCRA	35	66	HWI-700370F:168:C7JUKANXX:7:1313:12879:97387	bacitracin	gi:445996719:ref:WP_000074574.1:|FEATURES|bcrA|bacitracin|bcrA	1.0	65.6	32	50.1	1.4e-07	1
FMTC	260	292	HWI-700370F:168:C7JUKANXX:7:1105:1496:71598	beta-lactam	gi:1006178758:ref:WP_061739947.1:|FEATURES|fmtC|beta-lactam|fmtC	1.0	100.0	33	67.8	6.6e-13	1
BACA	115	147	HWI-700370F:168:C7JUKANXX:7:1103:21087:11862	bacitracin	YP_001140148|FEATURES|bacA|bacitracin|bacA	0.999999988632	69.7	33	53.1	1.7e-08	1
NORB	55	87	HWI-700370F:168:C7JUKANXX:7:2105:3109:63051	fluoroquinolone	gi:1000360171:ref:WP_061107359.1:|FEATURES|norB|fluoroquinolone|norB	1.0	69.7	33	50.1	1.4e-07	1
MPHC	50	82	HWI-700370F:168:C7JUKANXX:7:1113:10457:21806	MLS	YP_001569069|FEATURES|mphC|MLS|mphC	1.0	100.0	33	73.6	1.2e-14	1
LMRC	347	377	HWI-700370F:168:C7JUKANXX:7:2108:16127:16361	MLS	ABF66011.1|FEATURES|lmrC|MLS|lmrC	0.999999773692	64.5	31	45.4	3.5e-06	1
OPTRA	442	474	HWI-700370F:168:C7JUKANXX:7:1209:4837:71555	oxazolidinone	AKA86814|FEATURES|optrA|oxazolidinone|optrA	0.882055818177	69.7	33	48.9	3.2e-07	1
MULTIDRUG_ABC_TRANSPORTER	464	496	HWI-700370F:168:C7JUKANXX:7:1203:4133:67468	multidrug	gi:896355182:ref:WP_049310020.1:|FEATURES|multidrug_ABC_transporter|multidrug|multidrug_ABC_transporter	1.0	75.8	33	55.8	2.6e-09	1
MULTIDRUG_ABC_TRANSPORTER	508	539	HWI-700370F:168:C7JUKANXX:7:1216:2627:47801	multidrug	gi:686364868:ref:WP_031893738.1:|FEATURES|multidrug_ABC_transporter|multidrug|multidrug_ABC_transporter	1.0	65.6	32	45.4	3.5e-06	1
MAJOR_FACILITATOR_SUPERFAMILY_TRANSPORTER	245	277	HWI-700370F:168:C7JUKANXX:7:1205:19492:82513	multidrug	NC_002952.2859362.p01|FEATURES|major_facilitator_superfamily_transporter|multidrug|major_facilitator_superfamily_transporter	0.99999985703	84.8	33	60.8	8.1e-11	1
TRUNCATED_PUTATIVE_RESPONSE_REGULATOR_ARLR	85	117	HWI-700370F:168:C7JUKANXX:7:1202:5672:7044	unclassified	NC_002951.3238224.p01|FEATURES|truncated_putative_response_regulator_ArlR|unclassified|truncated_putative_response_regulator_ArlR	1.0	97.0	33	67.8	6.6e-13	1
VANRI	67	99	HWI-700370F:168:C7JUKANXX:7:2209:9291:10816	glycopeptide	WP_011461303.1|FEATURES|vanRI|glycopeptide|vanRI	1.0	72.7	33	52.4	2.9e-08	1
MPHC	39	71	HWI-700370F:168:C7JUKANXX:7:2111:21049:61422	MLS	YP_001569069|FEATURES|mphC|MLS|mphC	1.0	100.0	33	73.9	9.2e-15	1
TETA(48)	32	62	HWI-700370F:168:C7JUKANXX:7:1302:8785:31262	tetracycline	APB03214.1|FEATURES|tetA(48)|tetracycline|tetA(48)	0.999997031473	64.5	31	45.4	3.5e-06	1
RPHB	683	714	HWI-700370F:168:C7JUKANXX:7:1313:3752:3573	rifamycin	APB03222.1|FEATURES|rphB|rifamycin|rphB	0.99998155981	84.4	32	59.3	2.4e-10	1
NORB	366	398	HWI-700370F:168:C7JUKANXX:7:2214:19805:56498	fluoroquinolone	gi:1000360171:ref:WP_061107359.1:|FEATURES|norB|fluoroquinolone|norB	1.0	84.8	33	62.0	3.6e-11	1
MULTIDRUG_ABC_TRANSPORTER	464	495	HWI-700370F:168:C7JUKANXX:7:1103:5467:61079	multidrug	gi:1031799645:ref:WP_064138838.1:|FEATURES|multidrug_ABC_transporter|multidrug|multidrug_ABC_transporter	1.0	71.9	32	51.6	4.9e-08	1
LSA	426	457	HWI-700370F:168:C7JUKANXX:7:1216:5083:19995	MLS	gi:517611899:ref:WP_018782107.1:|FEATURES|lsa|MLS|lsa	1.0	81.2	32	61.2	6.2e-11	1
MACB	543	575	HWI-700370F:168:C7JUKANXX:7:2214:3190:77367	MLS	gi:1022664304:ref:WP_063420886.1:|FEATURES|macB|MLS|macB	1.0	66.7	33	47.4	9.3e-07	1
RPOB2	797	829	HWI-700370F:168:C7JUKANXX:7:2208:12681:91479	multidrug	BAD59497.1|FEATURES|rpoB2|multidrug|rpoB2	0.999999388487	87.9	33	60.1	1.4e-10	1
TET(K)	141	172	HWI-700370F:168:C7JUKANXX:7:2102:4079:99390	tetracycline	YP_003283625.1|FEATURES|tet(K)|tetracycline|tet(K)	1.0	100.0	32	70.5	1.0e-13	1
MACB	27	59	HWI-700370F:168:C7JUKANXX:7:1314:9320:44256	MLS	gi:1035717981:ref:WP_064557480.1:|FEATURES|macB|MLS|macB	1.0	63.6	33	47.0	1.2e-06	1
BACA	225	257	HWI-700370F:168:C7JUKANXX:7:1313:18192:19211	bacitracin	ZP_04060511|FEATURES|bacA|bacitracin|bacA	1.0	100.0	33	68.6	3.9e-13	1
BCRA	151	182	HWI-700370F:168:C7JUKANXX:7:1207:17991:95764	bacitracin	gi:542061059:gb:ERI11611.1:|FEATURES|bcrA|bacitracin|bcrA	1.0	81.2	32	56.6	1.5e-09	1
BACA	216	248	HWI-700370F:168:C7JUKANXX:7:1101:9888:46809	bacitracin	A0KQI1|FEATURES|bacA|bacitracin|bacA	1.0	72.7	33	54.7	5.8e-09	1
RPHB	684	716	HWI-700370F:168:C7JUKANXX:7:2113:21285:47682	rifamycin	APB03222.1|FEATURES|rphB|rifamycin|rphB	0.99997986006	81.8	33	58.5	4.0e-10	1
EFRA	277	309	HWI-700370F:168:C7JUKANXX:7:1112:4295:36639	multidrug	CDO61513.1|FEATURES|efrA|multidrug|efrA	0.999999446446	90.9	33	59.3	2.4e-10	1
FOSB	34	64	HWI-700370F:168:C7JUKANXX:7:2104:17038:16221	fosfomycin	gi:1043076557:ref:WP_065338388.1:|FEATURES|fosB|fosfomycin|fosB	1.0	87.1	31	64.7	5.6e-12	1
EMRB-QACA_FAMILY_MAJOR_FACILITATOR_TRANSPORTER	36	67	HWI-700370F:168:C7JUKANXX:7:2213:14297:23468	multidrug	NC_002951.3237419.p01|FEATURES|EmrB-QacA_family_major_facilitator_transporter|multidrug|EmrB-QacA_family_major_facilitator_transporter	0.999999968275	65.6	32	50.8	8.4e-08	1
STAPHYLOCOCCUS_MUPA_CONFERRING_RESISTANCE_TO_MUPIROCIN	616	646	HWI-700370F:168:C7JUKANXX:7:1310:13814:5407	mupirocin	CAA53189|FEATURES|Staphylococcus_mupA_conferring_resistance_to_mupirocin|mupirocin|Staphylococcus_mupA_conferring_resistance_to_mupirocin	0.99999639788	61.3	31	45.1	4.6e-06	1
BACILLUS_SUBTILIS_MPRF	618	648	HWI-700370F:168:C7JUKANXX:7:2114:4924:61261	peptide	CAX52582.1|FEATURES|Bacillus_subtilis_mprF|peptide|Bacillus_subtilis_mprF	0.999999959639	64.5	31	46.2	2.1e-06	1
BACA	50	82	HWI-700370F:168:C7JUKANXX:7:1115:1766:16173	bacitracin	YP_302125|FEATURES|bacA|bacitracin|bacA	1.0	100.0	33	72.0	3.5e-14	1
FMTC	164	195	HWI-700370F:168:C7JUKANXX:7:2208:16470:76360	beta-lactam	gi:928780642:ref:WP_053862023.1:|FEATURES|fmtC|beta-lactam|fmtC	1.0	62.5	32	55.1	4.4e-09	1
STAPHYLOCOCCUS_MUPA_CONFERRING_RESISTANCE_TO_MUPIROCIN	54	85	HWI-700370F:168:C7JUKANXX:7:1110:14932:45636	mupirocin	CAA53189|FEATURES|Staphylococcus_mupA_conferring_resistance_to_mupirocin|mupirocin|Staphylococcus_mupA_conferring_resistance_to_mupirocin	0.999998590958	62.5	32	50.4	1.1e-07	1
STAPHYLOCOCCUS_MUPA_CONFERRING_RESISTANCE_TO_MUPIROCIN	378	410	HWI-700370F:168:C7JUKANXX:7:2101:4055:6657	mupirocin	CAA53189|FEATURES|Staphylococcus_mupA_conferring_resistance_to_mupirocin|mupirocin|Staphylococcus_mupA_conferring_resistance_to_mupirocin	0.999999987027	100.0	33	82.0	3.4e-17	1
LSA	174	206	HWI-700370F:168:C7JUKANXX:7:1210:5210:89257	MLS	gi:922777287:ref:WP_053374995.1:|FEATURES|lsa|MLS|lsa	1.0	81.8	33	65.1	4.3e-12	1
SALA	433	463	HWI-700370F:168:C7JUKANXX:7:1115:2613:17420	MLS	AGN74946|FEATURES|salA|MLS|salA	0.999999994802	67.7	31	53.9	9.9e-09	1
MAJOR_FACILITATOR_SUPERFAMILY_TRANSPORTER	423	455	HWI-700370F:168:C7JUKANXX:7:2211:10994:18981	multidrug	NC_002952.2859362.p01|FEATURES|major_facilitator_superfamily_transporter|multidrug|major_facilitator_superfamily_transporter	0.999999818911	75.8	33	55.8	2.6e-09	1
MSRA	346	378	HWI-700370F:168:C7JUKANXX:7:2313:13712:28121	MLS	gi:486216135:ref:WP_001556865.1:|FEATURES|msrA|MLS|msrA	1.0	100.0	33	72.0	3.5e-14	1
BCRA	137	169	HWI-700370F:168:C7JUKANXX:7:2103:15528:87381	bacitracin	gi:542061059:gb:ERI11611.1:|FEATURES|bcrA|bacitracin|bcrA	1.0	63.6	33	46.6	1.6e-06	1
ARLS	139	170	HWI-700370F:168:C7JUKANXX:7:1314:19261:11887	multidrug	YP_499945.1|FEATURES|arlS|multidrug|arlS	0.999998267038	71.9	32	52.4	2.9e-08	1
BLT	334	366	HWI-700370F:168:C7JUKANXX:7:1206:18137:8756	multidrug	AAC36944.1|FEATURES|blt|multidrug|blt	0.999998795555	60.6	33	47.8	7.1e-07	1
TETA(60)	525	555	HWI-700370F:168:C7JUKANXX:7:1311:12225:37791	tetracycline	ANZ79240.1|FEATURES|tetA(60)|tetracycline|tetA(60)	0.999999989413	77.4	31	53.5	1.3e-08	1
RPOB2	574	606	HWI-700370F:168:C7JUKANXX:7:1309:1719:7217	multidrug	BAD59497.1|FEATURES|rpoB2|multidrug|rpoB2	0.999999359345	84.8	33	58.5	4.0e-10	1
STAPHYLOCOCCUS_MUPA_CONFERRING_RESISTANCE_TO_MUPIROCIN	493	525	HWI-700370F:168:C7JUKANXX:7:1313:9597:3632	mupirocin	CAA53189|FEATURES|Staphylococcus_mupA_conferring_resistance_to_mupirocin|mupirocin|Staphylococcus_mupA_conferring_resistance_to_mupirocin	0.999999500026	66.7	33	56.6	1.5e-09	1
MEL	142	174	HWI-700370F:168:C7JUKANXX:7:1304:16545:5361	MLS	WP_000420313.1|FEATURES|mel|MLS|mel	1.0	100.0	33	71.2	6.0e-14	1
RPHB	153	185	HWI-700370F:168:C7JUKANXX:7:2207:5691:8836	rifamycin	APB03222.1|FEATURES|rphB|rifamycin|rphB	0.999999956233	87.9	33	65.1	4.3e-12	1
FMTC	105	137	HWI-700370F:168:C7JUKANXX:7:1116:3076:46597	beta-lactam	gi:1031796384:ref:WP_064136479.1:|FEATURES|fmtC|beta-lactam|fmtC	1.0	78.8	33	56.2	2.0e-09	1
BACA	153	185	HWI-700370F:168:C7JUKANXX:7:1216:7483:81594	bacitracin	YP_302125|FEATURES|bacA|bacitracin|bacA	1.0	100.0	33	71.2	6.0e-14	1
MAJOR_FACILITATOR_SUPERFAMILY_TRANSPORTER	135	167	HWI-700370F:168:C7JUKANXX:7:1201:8289:43212	multidrug	AE016830.1.gene1357.p01|FEATURES|major_facilitator_superfamily_transporter|multidrug|major_facilitator_superfamily_transporter	0.999997626073	63.6	33	51.2	6.4e-08	1
STAPHYLOCOCCUS_MUPA_CONFERRING_RESISTANCE_TO_MUPIROCIN	480	512	HWI-700370F:168:C7JUKANXX:7:2107:4859:72448	mupirocin	CAA53189|FEATURES|Staphylococcus_mupA_conferring_resistance_to_mupirocin|mupirocin|Staphylococcus_mupA_conferring_resistance_to_mupirocin	0.999999972835	100.0	33	75.1	4.1e-15	1
TETB(46)	471	502	HWI-700370F:168:C7JUKANXX:7:1304:7793:86001	tetracycline	AET10445.1|FEATURES|tetB(46)|tetracycline|tetB(46)	0.999999245314	65.6	32	45.1	4.6e-06	1
TET(K)	339	371	HWI-700370F:168:C7JUKANXX:7:2110:19386:76596	tetracycline	YP_003283625.1|FEATURES|tet(K)|tetracycline|tet(K)	1.0	100.0	33	69.3	2.3e-13	1
VGAA	256	288	HWI-700370F:168:C7JUKANXX:7:2201:14381:96526	MLS	DQ823382.1.gene1.p01|FEATURES|vgaA|MLS|vgaA	1.0	100.0	33	68.9	3.0e-13	1
TETA(48)	30	62	HWI-700370F:168:C7JUKANXX:7:1311:20311:74699	tetracycline	APB03214.1|FEATURES|tetA(48)|tetracycline|tetA(48)	0.999999922294	60.6	33	46.6	1.6e-06	1
LSA	4	36	HWI-700370F:168:C7JUKANXX:7:1213:16679:19249	MLS	gi:738272573:ref:WP_036227195.1:|FEATURES|lsa|MLS|lsa	1.0	84.8	33	65.9	2.5e-12	1
STAPHYLOCOCCUS_MUPA_CONFERRING_RESISTANCE_TO_MUPIROCIN	118	149	HWI-700370F:168:C7JUKANXX:7:2115:16548:7636	mupirocin	CAA53189|FEATURES|Staphylococcus_mupA_conferring_resistance_to_mupirocin|mupirocin|Staphylococcus_mupA_conferring_resistance_to_mupirocin	0.999999500026	62.5	32	56.6	1.5e-09	1
STAPHYLOCOCCUS_MUPA_CONFERRING_RESISTANCE_TO_MUPIROCIN	417	449	HWI-700370F:168:C7JUKANXX:7:1209:10995:29016	mupirocin	CAA53189|FEATURES|Staphylococcus_mupA_conferring_resistance_to_mupirocin|mupirocin|Staphylococcus_mupA_conferring_resistance_to_mupirocin	0.999999974424	97.0	33	75.5	3.2e-15	1
LMRD	621	652	HWI-700370F:168:C7JUKANXX:7:2104:10906:46451	MLS	ABF66027.1|FEATURES|lmrD|MLS|lmrD	0.999999968162	62.5	32	47.0	1.2e-06	1
MULTIDRUG_ABC_TRANSPORTER	512	543	HWI-700370F:168:C7JUKANXX:7:2107:21282:26562	multidrug	gi:640499891:ref:WP_024937220.1:|FEATURES|multidrug_ABC_transporter|multidrug|multidrug_ABC_transporter	1.0	68.8	32	45.4	3.5e-06	1
TAEA	460	491	HWI-700370F:168:C7JUKANXX:7:1213:4759:26152	pleuromutilin	APB03219.1|FEATURES|TaeA|pleuromutilin|TaeA	0.999185138895	62.5	32	47.0	1.2e-06	1
TETB(46)	506	538	HWI-700370F:168:C7JUKANXX:7:2204:15613:49195	tetracycline	AET10445.1|FEATURES|tetB(46)|tetracycline|tetB(46)	0.999999736535	75.8	33	49.7	1.9e-07	1
LMRB	45	77	HWI-700370F:168:C7JUKANXX:7:2115:13609:25989	MLS	gi:384930133:gb:AFI26811.1:|FEATURES|lmrB|MLS|lmrB	1.0	84.8	33	58.2	5.2e-10	1
PBP-1B	188	220	HWI-700370F:168:C7JUKANXX:7:1109:11978:79425	beta-lactam	YP_002467958|FEATURES|PBP-1B|beta-lactam|PBP-1B	0.999999999848	63.6	33	44.3	7.8e-06	1
TETB(60)	100	132	HWI-700370F:168:C7JUKANXX:7:2108:13283:45273	tetracycline	ANZ79241.1|FEATURES|tetB(60)|tetracycline|tetB(60)	0.999999665812	63.6	33	51.6	4.9e-08	1
TETM	54	85	HWI-700370F:168:C7JUKANXX:7:1114:20412:13657	tetracycline	ABI81214|FEATURES|tetM|tetracycline|tetM	0.999999383861	62.5	32	45.4	3.5e-06	1
RPHB	307	339	HWI-700370F:168:C7JUKANXX:7:2107:8962:63297	rifamycin	APB03222.1|FEATURES|rphB|rifamycin|rphB	0.999999979586	100.0	33	72.0	3.5e-14	1
BCRA	28	59	HWI-700370F:168:C7JUKANXX:7:1207:15161:100118	bacitracin	P42332|FEATURES|bcrA|bacitracin|bcrA	0.999999999965	62.5	32	46.2	2.1e-06	1
VGAA	479	511	HWI-700370F:168:C7JUKANXX:7:1113:15839:67866	MLS	DQ823382.1.gene1.p01|FEATURES|vgaA|MLS|vgaA	1.0	100.0	33	64.7	5.6e-12	1
TETL	266	298	HWI-700370F:168:C7JUKANXX:7:1213:7858:53891	tetracycline	ZP_03593907|FEATURES|tetL|tetracycline|tetL	0.999999999996	63.6	33	52.8	2.2e-08	1
TETB(46)	347	379	HWI-700370F:168:C7JUKANXX:7:1214:11720:80552	tetracycline	AET10445.1|FEATURES|tetB(46)|tetracycline|tetB(46)	0.99999959747	66.7	33	47.8	7.1e-07	1
LMRB	168	200	HWI-700370F:168:C7JUKANXX:7:1316:5141:40752	MLS	gi:1007411670:gb:AMQ72759.1:|FEATURES|lmrB|MLS|lmrB	1.0	81.8	33	64.7	5.6e-12	1
EMRB-QACA_FAMILY_MAJOR_FACILITATOR_TRANSPORTER	229	261	HWI-700370F:168:C7JUKANXX:7:1102:15240:31450	multidrug	AE016830.1.gene424.p01|FEATURES|EmrB-QacA_family_major_facilitator_transporter|multidrug|EmrB-QacA_family_major_facilitator_transporter	0.999998901838	100.0	33	71.6	4.6e-14	1
BLT	342	373	HWI-700370F:168:C7JUKANXX:7:1313:17684:91857	multidrug	AAC36944.1|FEATURES|blt|multidrug|blt	0.999998992532	65.6	32	52.0	3.8e-08	1
TAEA	68	100	HWI-700370F:168:C7JUKANXX:7:1305:6975:55172	pleuromutilin	APB03219.1|FEATURES|TaeA|pleuromutilin|TaeA	0.999584919558	69.7	33	53.9	9.9e-09	1
MARR	19	51	HWI-700370F:168:C7JUKANXX:7:1307:20394:78551	multidrug	gi:808045374:ref:WP_046207364.1:|FEATURES|marR|multidrug|marR	1.0	100.0	33	72.4	2.7e-14	1
FMTC	92	124	HWI-700370F:168:C7JUKANXX:7:2109:15939:34946	beta-lactam	gi:1031796384:ref:WP_064136479.1:|FEATURES|fmtC|beta-lactam|fmtC	1.0	72.7	33	54.7	5.8e-09	1
TAEA	21	53	HWI-700370F:168:C7JUKANXX:7:1305:21007:87161	pleuromutilin	APB03219.1|FEATURES|TaeA|pleuromutilin|TaeA	0.999568928328	78.8	33	60.5	1.1e-10	1
AADK	178	210	HWI-700370F:168:C7JUKANXX:7:1108:3723:3051	aminoglycoside	gi:760320840:ref:WP_043856858.1:|FEATURES|aadK|aminoglycoside|aadK	1.0	81.8	33	61.6	4.7e-11	1
VANE	285	316	HWI-700370F:168:C7JUKANXX:7:2213:11089:34156	glycopeptide	FJ872411.1.gene41.p01|FEATURES|vanE|glycopeptide|vanE	1.0	62.5	32	49.3	2.4e-07	1
EMRB-QACA_FAMILY_MAJOR_FACILITATOR_TRANSPORTER	291	323	HWI-700370F:168:C7JUKANXX:7:1206:16549:27063	multidrug	AE016830.1.gene424.p01|FEATURES|EmrB-QacA_family_major_facilitator_transporter|multidrug|EmrB-QacA_family_major_facilitator_transporter	0.999998705773	93.9	33	65.5	3.3e-12	1
MULTIDRUG_ABC_TRANSPORTER	478	509	HWI-700370F:168:C7JUKANXX:7:2206:19958:46956	multidrug	gi:860594225:ref:WP_048475168.1:|FEATURES|multidrug_ABC_transporter|multidrug|multidrug_ABC_transporter	1.0	65.6	32	48.9	3.2e-07	1
ABCA	843	875	HWI-700370F:168:C7JUKANXX:7:2205:9968:12424	multidrug	XP_753111.1|FEATURES|abcA|multidrug|abcA	0.999999456124	66.7	33	48.1	5.4e-07	1
VANR	86	117	HWI-700370F:168:C7JUKANXX:7:1310:11592:29153	glycopeptide	AF155139.2.gene2.p01|FEATURES|vanR|glycopeptide|vanR	0.999999999999	75.0	32	52.0	3.8e-08	1
STAPHYLOCOCCUS_MUPA_CONFERRING_RESISTANCE_TO_MUPIROCIN	897	929	HWI-700370F:168:C7JUKANXX:7:2115:3954:12429	mupirocin	CAA53189|FEATURES|Staphylococcus_mupA_conferring_resistance_to_mupirocin|mupirocin|Staphylococcus_mupA_conferring_resistance_to_mupirocin	0.999999941972	100.0	33	70.1	1.3e-13	1
EMRB-QACA_FAMILY_MAJOR_FACILITATOR_TRANSPORTER	339	371	HWI-700370F:168:C7JUKANXX:7:2112:9056:38806	multidrug	NC_002951.3238155.p01|FEATURES|EmrB-QacA_family_major_facilitator_transporter|multidrug|EmrB-QacA_family_major_facilitator_transporter	0.999999840679	90.9	33	62.4	2.8e-11	1
VANR	83	113	HWI-700370F:168:C7JUKANXX:7:1309:14660:61877	glycopeptide	CAB61229|FEATURES|vanR|glycopeptide|vanR	1.0	61.3	31	48.1	5.4e-07	1
STAPHYLOCOCCUS_MUPA_CONFERRING_RESISTANCE_TO_MUPIROCIN	141	173	HWI-700370F:168:C7JUKANXX:7:2209:2167:5969	mupirocin	CAA53189|FEATURES|Staphylococcus_mupA_conferring_resistance_to_mupirocin|mupirocin|Staphylococcus_mupA_conferring_resistance_to_mupirocin	0.999997045624	75.8	33	61.2	6.2e-11	1
PMRF	94	124	HWI-700370F:168:C7JUKANXX:7:1104:9632:40611	peptide	AAC75314.1|FEATURES|PmrF|peptide|PmrF	0.999999792518	64.5	31	45.8	2.7e-06	1
QACB	132	164	HWI-700370F:168:C7JUKANXX:7:1209:2472:27693	multidrug	AAK38457|FEATURES|qacB|multidrug|qacB	0.914066091032	100.0	33	67.4	8.6e-13	1
ROSA	136	167	HWI-700370F:168:C7JUKANXX:7:1202:2543:59935	fosmidomycin	YP_001477378|FEATURES|rosA|fosmidomycin|rosA	0.999999174011	62.5	32	45.4	3.5e-06	1
STAPHYLOCOCCUS_MUPA_CONFERRING_RESISTANCE_TO_MUPIROCIN	616	647	HWI-700370F:168:C7JUKANXX:7:2112:17061:4973	mupirocin	CAA53189|FEATURES|Staphylococcus_mupA_conferring_resistance_to_mupirocin|mupirocin|Staphylococcus_mupA_conferring_resistance_to_mupirocin	0.999999945412	100.0	32	70.5	1.0e-13	1
MULTIDRUG_ABC_TRANSPORTER	558	589	HWI-700370F:168:C7JUKANXX:7:1115:10060:88732	multidrug	gi:917166849:ref:WP_051773561.1:|FEATURES|multidrug_ABC_transporter|multidrug|multidrug_ABC_transporter	1.0	62.5	32	46.2	2.1e-06	1
VAND	329	361	HWI-700370F:168:C7JUKANXX:7:1103:8132:37515	glycopeptide	BAD60925|FEATURES|vanD|glycopeptide|vanD	1.0	66.7	33	44.7	6.0e-06	1
MACB	139	171	HWI-700370F:168:C7JUKANXX:7:1315:6102:6551	MLS	gi:736472622:ref:WP_034494292.1:|FEATURES|macB|MLS|macB	1.0	63.6	33	47.8	7.1e-07	1
ABCA	959	991	HWI-700370F:168:C7JUKANXX:7:1205:10865:35713	multidrug	XP_753111.1|FEATURES|abcA|multidrug|abcA	0.999999666402	84.8	33	60.8	8.1e-11	1
VANE	166	197	HWI-700370F:168:C7JUKANXX:7:2107:19157:37074	glycopeptide	AF155139.2.gene7.p01|FEATURES|vanE|glycopeptide|vanE	0.99999927397	65.6	32	45.4	3.5e-06	1
RPOB2	496	526	HWI-700370F:168:C7JUKANXX:7:2109:18258:99405	multidrug	BAD59497.1|FEATURES|rpoB2|multidrug|rpoB2	0.999998955558	60.6	33	45.1	4.6e-06	1
BACA	61	93	HWI-700370F:168:C7JUKANXX:7:1109:19623:8321	bacitracin	ZP_04060511|FEATURES|bacA|bacitracin|bacA	1.0	100.0	33	73.2	1.6e-14	1
MEPA	281	313	HWI-700370F:168:C7JUKANXX:7:1216:9669:12080	multidrug	gi:686157080:ref:WP_031788612.1:|FEATURES|mepA|multidrug|mepA	1.0	78.8	33	57.0	1.2e-09	1
TETM	54	86	HWI-700370F:168:C7JUKANXX:7:1306:3788:73387	tetracycline	AAR29970|FEATURES|tetM|tetracycline|tetM	1.0	100.0	33	71.2	6.0e-14	1
MAJOR_FACILITATOR_SUPERFAMILY_TRANSPORTER	388	420	HWI-700370F:168:C7JUKANXX:7:1215:21055:11264	multidrug	NC_002758.1122377.p01|FEATURES|major_facilitator_superfamily_transporter|multidrug|major_facilitator_superfamily_transporter	0.999999842601	87.9	33	58.9	3.1e-10	1
RPOB2	567	599	HWI-700370F:168:C7JUKANXX:7:2107:18852:69318	multidrug	BAD59497.1|FEATURES|rpoB2|multidrug|rpoB2	0.999999353658	81.8	33	58.2	5.2e-10	1
AADE	152	183	HWI-700370F:168:C7JUKANXX:7:1306:15211:83276	aminoglycoside	ZP_04556181|FEATURES|aadE|aminoglycoside|aadE	1.0	93.8	32	70.5	1.0e-13	1
MULTIDRUG_ABC_TRANSPORTER	521	553	HWI-700370F:168:C7JUKANXX:7:1208:12675:85000	multidrug	gi:926400371:ref:WP_053728483.1:|FEATURES|multidrug_ABC_transporter|multidrug|multidrug_ABC_transporter	0.884176561362	66.7	33	47.8	7.1e-07	1
EMRB-QACA_FAMILY_MAJOR_FACILITATOR_TRANSPORTER	54	86	HWI-700370F:168:C7JUKANXX:7:1203:1257:15058	multidrug	CP003583.1.gene510.p01|FEATURES|EmrB-QacA_family_major_facilitator_transporter|multidrug|EmrB-QacA_family_major_facilitator_transporter	0.999998099311	63.6	33	47.4	9.3e-07	1
CARA	26	58	HWI-700370F:168:C7JUKANXX:7:2114:1141:54278	MLS	M80346.gene.p01|FEATURES|carA|MLS|carA	0.999999980997	63.6	33	44.3	7.8e-06	1
MARR	110	142	HWI-700370F:168:C7JUKANXX:7:1307:6130:89781	multidrug	gi:880936195:ref:WP_048682595.1:|FEATURES|marR|multidrug|marR	1.0	100.0	33	64.7	5.6e-12	1
ABCA	838	868	HWI-700370F:168:C7JUKANXX:7:2112:1651:54534	multidrug	XP_753111.1|FEATURES|abcA|multidrug|abcA	0.999999543964	77.4	31	52.0	3.8e-08	1
PBP-1B	219	249	HWI-700370F:168:C7JUKANXX:7:2113:17020:30948	beta-lactam	AF101781.1.gene1.p01|FEATURES|PBP-1B|beta-lactam|PBP-1B	0.99999999575	74.2	31	55.8	2.6e-09	1
LMRD	603	634	HWI-700370F:168:C7JUKANXX:7:2206:2186:64225	MLS	ABF66027.1|FEATURES|lmrD|MLS|lmrD	0.999999957695	65.6	32	45.1	4.6e-06	1
TRANSCRIPTIONAL_REGULATORY_PROTEIN_CPXR_CPXR	66	97	HWI-700370F:168:C7JUKANXX:7:2310:20075:96060	unclassified	CP001485.1.gene721.p01|FEATURES|transcriptional_regulatory_protein_CpxR_cpxR|unclassified|transcriptional_regulatory_protein_CpxR_cpxR	0.999999999998	68.8	32	46.6	1.6e-06	1
RPOB2	419	451	HWI-700370F:168:C7JUKANXX:7:1214:8369:48325	multidrug	BAD59497.1|FEATURES|rpoB2|multidrug|rpoB2	0.99999924965	84.8	33	59.3	2.4e-10	1
YOJI	479	511	HWI-700370F:168:C7JUKANXX:7:1104:10955:59178	peptide	NP_416715.1|FEATURES|YojI|peptide|YojI	0.999999882825	63.6	33	50.4	1.1e-07	1
MACB	31	63	HWI-700370F:168:C7JUKANXX:7:2102:14935:68911	MLS	YP_001176128|FEATURES|macB|MLS|macB	1.0	63.6	33	48.9	3.2e-07	1
BCRA	132	163	HWI-700370F:168:C7JUKANXX:7:2108:1425:75713	bacitracin	gi:542061059:gb:ERI11611.1:|FEATURES|bcrA|bacitracin|bcrA	0.999999998935	68.8	32	46.6	1.6e-06	1
BLT	315	346	HWI-700370F:168:C7JUKANXX:7:1107:9450:27142	multidrug	AAC36944.1|FEATURES|blt|multidrug|blt	0.999998677341	65.6	32	45.8	2.7e-06	1
NORA	87	119	HWI-700370F:168:C7JUKANXX:7:2105:7444:25235	multidrug	gi:815842605:ref:WP_046464285.1:|FEATURES|norA|multidrug|norA	1.0	75.8	33	58.5	4.0e-10	1
MULTIDRUG_ABC_TRANSPORTER	552	583	HWI-700370F:168:C7JUKANXX:7:1103:13859:32232	multidrug	gi:817122037:ref:WP_046494699.1:|FEATURES|multidrug_ABC_transporter|multidrug|multidrug_ABC_transporter	1.0	78.1	32	53.9	9.9e-09	1
BCRA	158	188	HWI-700370F:168:C7JUKANXX:7:1311:11818:11658	bacitracin	gi:510143239:gb:AGN36970.1:|FEATURES|bcrA|bacitracin|bcrA	1.0	77.4	31	54.3	7.6e-09	1
VANR	74	106	HWI-700370F:168:C7JUKANXX:7:1209:20973:22565	glycopeptide	AF162694.1.gene5.p01|FEATURES|vanR|glycopeptide|vanR	1.0	78.8	33	63.2	1.6e-11	1
FOSB	45	76	HWI-700370F:168:C7JUKANXX:7:1115:17854:43048	fosfomycin	gi:835427938:ref:WP_047502624.1:|FEATURES|fosB|fosfomycin|fosB	1.0	90.6	32	68.2	5.1e-13	1
MEPA	286	318	HWI-700370F:168:C7JUKANXX:7:1312:9606:88605	multidrug	YP_302230|FEATURES|mepA|multidrug|mepA	1.0	100.0	33	68.9	3.0e-13	1
EFRB	247	279	HWI-700370F:168:C7JUKANXX:7:2216:7754:92133	multidrug	CDO61516.1|FEATURES|efrB|multidrug|efrB	0.999997473335	66.7	33	48.1	5.4e-07	1
MDTG	32	64	HWI-700370F:168:C7JUKANXX:7:1313:14620:64360	multidrug	CP004022.1.gene1785.p01|FEATURES|mdtG|multidrug|mdtG	1.0	66.7	33	46.2	2.1e-06	1
YKKC	36	67	HWI-700370F:168:C7JUKANXX:7:1311:3140:88842	multidrug	gi:489311090:ref:WP_003218499.1:|FEATURES|ykkC|multidrug|ykkC	0.999999999752	75.0	32	54.7	5.8e-09	1
MACB	136	167	HWI-700370F:168:C7JUKANXX:7:1305:3841:73112	MLS	gi:1035686596:ref:WP_064530178.1:|FEATURES|macB|MLS|macB	1.0	68.8	32	45.8	2.7e-06	1
TAEA	155	187	HWI-700370F:168:C7JUKANXX:7:2212:17538:92290	pleuromutilin	APB03219.1|FEATURES|TaeA|pleuromutilin|TaeA	0.99908000778	66.7	33	45.8	2.7e-06	1
BCRA	55	87	HWI-700370F:168:C7JUKANXX:7:2216:1631:68218	bacitracin	gi:542061059:gb:ERI11611.1:|FEATURES|bcrA|bacitracin|bcrA	1.0	69.7	33	47.8	7.1e-07	1
ERMX	201	233	HWI-700370F:168:C7JUKANXX:7:1215:5425:50949	MLS	AAK28907|FEATURES|ermX|MLS|ermX	1.0	100.0	33	68.2	5.1e-13	1
TET(K)	255	287	HWI-700370F:168:C7JUKANXX:7:2112:7574:18292	tetracycline	YP_003283625.1|FEATURES|tet(K)|tetracycline|tet(K)	1.0	100.0	33	69.3	2.3e-13	1
RIFAMPIN_MONOOXYGENASE	264	296	HWI-700370F:168:C7JUKANXX:7:1308:5418:33022	rifamycin	gi:769934495:ref:WP_045068423.1:|FEATURES|rifampin_monooxygenase|rifamycin|rifampin_monooxygenase	1.0	66.7	33	53.1	1.7e-08	1
RPOB2	881	913	HWI-700370F:168:C7JUKANXX:7:2104:4906:97604	multidrug	BAD59497.1|FEATURES|rpoB2|multidrug|rpoB2	0.99999920136	66.7	33	51.6	4.9e-08	1
BCRA	41	71	HWI-700370F:168:C7JUKANXX:7:1108:17234:32061	bacitracin	gi:542061059:gb:ERI11611.1:|FEATURES|bcrA|bacitracin|bcrA	1.0	67.7	31	45.8	2.7e-06	1
BACA	14	45	HWI-700370F:168:C7JUKANXX:7:2203:11174:39595	bacitracin	YP_001187667|FEATURES|bacA|bacitracin|bacA	1.0	68.8	32	50.1	1.4e-07	1
BACA	199	231	HWI-700370F:168:C7JUKANXX:7:1110:4383:46102	bacitracin	B2VGJ3|FEATURES|bacA|bacitracin|bacA	1.0	60.6	33	49.7	1.9e-07	1
MAJOR_FACILITATOR_SUPERFAMILY_TRANSPORTER	427	459	HWI-700370F:168:C7JUKANXX:7:1308:13205:40618	multidrug	NC_002952.2859362.p01|FEATURES|major_facilitator_superfamily_transporter|multidrug|major_facilitator_superfamily_transporter	0.999999805063	72.7	33	54.3	7.6e-09	1
LMRD	481	513	HWI-700370F:168:C7JUKANXX:7:1104:11745:59046	MLS	ABF66027.1|FEATURES|lmrD|MLS|lmrD	0.999999968162	69.7	33	47.0	1.2e-06	1
VANR	86	118	HWI-700370F:168:C7JUKANXX:7:1107:19247:62277	glycopeptide	EU250284.1.gene5.p01|FEATURES|vanR|glycopeptide|vanR	1.0	69.7	33	55.1	4.4e-09	1
TET(K)	1	31	HWI-700370F:168:C7JUKANXX:7:1210:5680:86773	tetracycline	YP_003283625.1|FEATURES|tet(K)|tetracycline|tet(K)	0.99999993978	96.8	31	66.6	1.5e-12	1
FMTC	219	251	HWI-700370F:168:C7JUKANXX:7:1310:10830:47276	beta-lactam	gi:537465722:ref:WP_020977229.1:|FEATURES|fmtC|beta-lactam|fmtC	1.0	75.8	33	53.9	9.9e-09	1
EMRB-QACA_FAMILY_MAJOR_FACILITATOR_TRANSPORTER	26	58	HWI-700370F:168:C7JUKANXX:7:2201:6712:46046	multidrug	NC_002951.3238155.p01|FEATURES|EmrB-QacA_family_major_facilitator_transporter|multidrug|EmrB-QacA_family_major_facilitator_transporter	0.999999766468	72.7	33	53.5	1.3e-08	1
FUSD	5	37	HWI-700370F:168:C7JUKANXX:7:1103:15795:75754	fusidic-acid	WP_011303797|FEATURES|fusD|fusidic-acid|fusD	0.9993026888	100.0	33	71.6	4.6e-14	1
EFRB	332	362	HWI-700370F:168:C7JUKANXX:7:2107:18406:16512	multidrug	CDO61516.1|FEATURES|efrB|multidrug|efrB	0.999996613939	67.7	31	44.3	7.8e-06	1
CLASS_A	231	263	HWI-700370F:168:C7JUKANXX:7:2214:14501:61682	beta-lactam	ABB82608|FEATURES|class_A|beta-lactam|class_A	1.0	100.0	33	70.1	1.3e-13	1
MARR	13	45	HWI-700370F:168:C7JUKANXX:7:2115:16812:52165	multidrug	gi:516331910:ref:WP_017722569.1:|FEATURES|marR|multidrug|marR	1.0	100.0	33	71.6	4.6e-14	1
BCRA	51	82	HWI-700370F:168:C7JUKANXX:7:2102:15397:72749	bacitracin	gi:542061059:gb:ERI11611.1:|FEATURES|bcrA|bacitracin|bcrA	0.999999982712	75.0	32	50.1	1.4e-07	1
BLT	318	350	HWI-700370F:168:C7JUKANXX:7:1310:14135:13656	multidrug	AAC36944.1|FEATURES|blt|multidrug|blt	0.999999879022	66.7	33	49.7	1.9e-07	1
EMRB-QACA_FAMILY_MAJOR_FACILITATOR_TRANSPORTER	131	162	HWI-700370F:168:C7JUKANXX:7:1315:4346:89812	multidrug	NC_002951.3237419.p01|FEATURES|EmrB-QacA_family_major_facilitator_transporter|multidrug|EmrB-QacA_family_major_facilitator_transporter	0.999999994713	90.6	32	59.7	1.8e-10	1
RPOB2	715	747	HWI-700370F:168:C7JUKANXX:7:2115:13506:71171	multidrug	BAD59497.1|FEATURES|rpoB2|multidrug|rpoB2	0.999999222285	66.7	33	52.4	2.9e-08	1
AADK	30	62	HWI-700370F:168:C7JUKANXX:7:1210:7990:59798	aminoglycoside	gi:505197081:ref:WP_015384183.1:|FEATURES|aadK|aminoglycoside|aadK	1.0	87.9	33	67.8	6.6e-13	1
BACILLUS_SUBTILIS_MPRF	751	782	HWI-700370F:168:C7JUKANXX:7:1302:12521:47420	peptide	CAX52582.1|FEATURES|Bacillus_subtilis_mprF|peptide|Bacillus_subtilis_mprF	0.999999970365	65.6	32	48.9	3.2e-07	1
TAEA	361	393	HWI-700370F:168:C7JUKANXX:7:2115:10106:83480	pleuromutilin	APB03219.1|FEATURES|TaeA|pleuromutilin|TaeA	0.999651921008	75.8	33	56.2	2.0e-09	1
EMRB-QACA_FAMILY_MAJOR_FACILITATOR_TRANSPORTER	128	160	HWI-700370F:168:C7JUKANXX:7:1308:7223:62608	multidrug	NC_002951.3238155.p01|FEATURES|EmrB-QacA_family_major_facilitator_transporter|multidrug|EmrB-QacA_family_major_facilitator_transporter	0.999999703827	78.8	33	56.6	1.5e-09	1
ABCA	979	1011	HWI-700370F:168:C7JUKANXX:7:1305:3683:49153	multidrug	XP_753111.1|FEATURES|abcA|multidrug|abcA	0.999999585264	72.7	33	54.3	7.6e-09	1
SAT-4	124	155	HWI-700370F:168:C7JUKANXX:7:1114:5988:92336	nucleoside	AAB53445.1|FEATURES|SAT-4|nucleoside|SAT-4	0.998294789313	62.5	32	48.5	4.2e-07	1
MACB	136	168	HWI-700370F:168:C7JUKANXX:7:2115:3245:74236	MLS	gi:654544841:ref:WP_028012549.1:|FEATURES|macB|MLS|macB	1.0	63.6	33	44.3	7.8e-06	1
MAJOR_FACILITATOR_SUPERFAMILY_TRANSPORTER	173	204	HWI-700370F:168:C7JUKANXX:7:1115:6274:55902	multidrug	NC_002952.2859362.p01|FEATURES|major_facilitator_superfamily_transporter|multidrug|major_facilitator_superfamily_transporter	0.999999755699	65.6	32	49.3	2.4e-07	1
MAJOR_FACILITATOR_SUPERFAMILY_TRANSPORTER	182	214	HWI-700370F:168:C7JUKANXX:7:1206:14344:89620	multidrug	ZP_03612813|FEATURES|major_facilitator_superfamily_transporter|multidrug|major_facilitator_superfamily_transporter	1.0	81.8	33	63.2	1.6e-11	1
STAPHYLOCOCCUS_MUPA_CONFERRING_RESISTANCE_TO_MUPIROCIN	266	298	HWI-700370F:168:C7JUKANXX:7:1209:17646:78126	mupirocin	CAA53189|FEATURES|Staphylococcus_mupA_conferring_resistance_to_mupirocin|mupirocin|Staphylococcus_mupA_conferring_resistance_to_mupirocin	0.999999950934	100.0	33	71.2	6.0e-14	1
LMRB	138	169	HWI-700370F:168:C7JUKANXX:7:2208:9769:31345	MLS	O35018|FEATURES|lmrB|MLS|lmrB	1.0	78.1	32	60.1	1.4e-10	1
STAPHYLOCOCCUS_MUPA_CONFERRING_RESISTANCE_TO_MUPIROCIN	134	165	HWI-700370F:168:C7JUKANXX:7:1308:4468:94361	mupirocin	CAA53189|FEATURES|Staphylococcus_mupA_conferring_resistance_to_mupirocin|mupirocin|Staphylococcus_mupA_conferring_resistance_to_mupirocin	0.999999735066	75.0	32	60.5	1.1e-10	1
MULTIDRUG_ABC_TRANSPORTER	361	393	HWI-700370F:168:C7JUKANXX:7:1204:10395:80062	multidrug	gi:686197643:ref:WP_031807899.1:|FEATURES|multidrug_ABC_transporter|multidrug|multidrug_ABC_transporter	0.999909641502	60.6	33	44.3	7.8e-06	1
MEPA	164	196	HWI-700370F:168:C7JUKANXX:7:1216:4859:21315	multidrug	gi:686155635:ref:WP_031787393.1:|FEATURES|mepA|multidrug|mepA	1.0	97.0	33	62.8	2.1e-11	1
MAJOR_FACILITATOR_SUPERFAMILY_TRANSPORTER	152	184	HWI-700370F:168:C7JUKANXX:7:2106:5588:9760	multidrug	NC_002952.2859362.p01|FEATURES|major_facilitator_superfamily_transporter|multidrug|major_facilitator_superfamily_transporter	0.999999999396	90.9	33	63.5	1.2e-11	1
YOJI	492	522	HWI-700370F:168:C7JUKANXX:7:2206:4133:49873	peptide	NP_416715.1|FEATURES|YojI|peptide|YojI	0.999999835315	67.7	31	46.6	1.6e-06	1
RPOB2	703	735	HWI-700370F:168:C7JUKANXX:7:1107:6274:48511	multidrug	BAD59497.1|FEATURES|rpoB2|multidrug|rpoB2	0.999999212014	63.6	33	52.0	3.8e-08	1
TRANSCRIPTIONAL_REGULATORY_PROTEIN_CPXR_CPXR	87	119	HWI-700370F:168:C7JUKANXX:7:1308:7727:33290	unclassified	CP001918.1.gene5135.p01|FEATURES|transcriptional_regulatory_protein_CpxR_cpxR|unclassified|transcriptional_regulatory_protein_CpxR_cpxR	0.998915968433	69.7	33	51.2	6.4e-08	1
RPOB2	588	618	HWI-700370F:168:C7JUKANXX:7:2113:11104:38741	multidrug	BAD59497.1|FEATURES|rpoB2|multidrug|rpoB2	0.999999239902	77.4	31	53.1	1.7e-08	1
QACB	61	93	HWI-700370F:168:C7JUKANXX:7:2107:7484:97490	multidrug	AAK38457|FEATURES|qacB|multidrug|qacB	0.916784901354	100.0	33	68.6	3.9e-13	1
LLMA_23S_RIBOSOMAL_RNA_METHYLTRANSFERASE	47	78	HWI-700370F:168:C7JUKANXX:7:1103:7803:69346	MLS	APB03216.1|FEATURES|LlmA_23S_ribosomal_RNA_methyltransferase|MLS|LlmA_23S_ribosomal_RNA_methyltransferase	0.999999911986	68.8	32	58.5	4.0e-10	1
ABCA	1011	1043	HWI-700370F:168:C7JUKANXX:7:2213:1460:27275	multidrug	XP_753111.1|FEATURES|abcA|multidrug|abcA	0.999999551742	69.7	33	52.4	2.9e-08	1
OPTRA	441	473	HWI-700370F:168:C7JUKANXX:7:1112:14816:85810	oxazolidinone	AKA86814|FEATURES|optrA|oxazolidinone|optrA	0.832247076023	69.7	33	48.5	4.2e-07	1
MACB	129	159	HWI-700370F:168:C7JUKANXX:7:1314:8875:92650	MLS	gi:938466766:ref:WP_054627825.1:|FEATURES|macB|MLS|macB	1.0	71.0	31	46.2	2.1e-06	1
TETP	66	97	HWI-700370F:168:C7JUKANXX:7:2103:4155:5254	tetracycline	YP_002850805|FEATURES|tetP|tetracycline|tetP	1.0	71.9	32	52.8	2.2e-08	1
VANH	169	199	HWI-700370F:168:C7JUKANXX:7:1212:5506:67713	glycopeptide	KF478993.1.gene2.p01|FEATURES|vanH|glycopeptide|vanH	0.99999959716	64.5	31	47.4	9.3e-07	1
TAEA	373	404	HWI-700370F:168:C7JUKANXX:7:2211:18381:54881	pleuromutilin	APB03219.1|FEATURES|TaeA|pleuromutilin|TaeA	0.999376670348	90.6	32	60.8	8.1e-11	1
EFRA	299	329	HWI-700370F:168:C7JUKANXX:7:1106:9163:7139	multidrug	CDO61513.1|FEATURES|efrA|multidrug|efrA	0.99999987453	61.3	31	46.2	2.1e-06	1
EMRB-QACA_FAMILY_MAJOR_FACILITATOR_TRANSPORTER	329	361	HWI-700370F:168:C7JUKANXX:7:2103:9472:52527	multidrug	NC_002951.3238155.p01|FEATURES|EmrB-QacA_family_major_facilitator_transporter|multidrug|EmrB-QacA_family_major_facilitator_transporter	0.99999984572	81.8	33	63.2	1.6e-11	1
RPOB2	698	730	HWI-700370F:168:C7JUKANXX:7:1109:4431:34800	multidrug	BAD59497.1|FEATURES|rpoB2|multidrug|rpoB2	0.999999454351	84.8	33	64.3	7.3e-12	1
MULTIDRUG_ABC_TRANSPORTER	469	500	HWI-700370F:168:C7JUKANXX:7:1105:14477:74939	multidrug	gi:686364868:ref:WP_031893738.1:|FEATURES|multidrug_ABC_transporter|multidrug|multidrug_ABC_transporter	1.0	68.8	32	48.5	4.2e-07	1
EMRB-QACA_FAMILY_MAJOR_FACILITATOR_TRANSPORTER	15	46	HWI-700370F:168:C7JUKANXX:7:2209:10859:50352	multidrug	NC_002951.3238155.p01|FEATURES|EmrB-QacA_family_major_facilitator_transporter|multidrug|EmrB-QacA_family_major_facilitator_transporter	0.999999838065	84.4	32	62.0	3.6e-11	1
LSA	231	262	HWI-700370F:168:C7JUKANXX:7:1107:5489:98971	MLS	gi:445983947:ref:WP_000061802.1:|FEATURES|lsa|MLS|lsa	1.0	78.1	32	58.2	5.2e-10	1
LMRD	181	213	HWI-700370F:168:C7JUKANXX:7:1206:15975:59287	MLS	ABF66027.1|FEATURES|lmrD|MLS|lmrD	0.999999994184	78.8	33	58.9	3.1e-10	1
EMRB-QACA_FAMILY_MAJOR_FACILITATOR_TRANSPORTER	173	205	HWI-700370F:168:C7JUKANXX:7:1107:8639:68864	multidrug	NC_009487.5169896.p01|FEATURES|EmrB-QacA_family_major_facilitator_transporter|multidrug|EmrB-QacA_family_major_facilitator_transporter	0.999997773159	63.6	33	48.1	5.4e-07	1
MSBA	482	512	HWI-700370F:168:C7JUKANXX:7:2201:6680:58742	nitroimidazole	NP_415434.1|FEATURES|msbA|nitroimidazole|msbA	0.999816787344	74.2	31	49.3	2.4e-07	1
BACA	36	68	HWI-700370F:168:C7JUKANXX:7:1309:9857:55603	bacitracin	ZP_03225116|FEATURES|bacA|bacitracin|bacA	0.999999619925	60.6	33	49.7	1.9e-07	1
RPOB2	414	446	HWI-700370F:168:C7JUKANXX:7:1211:5630:8433	multidrug	BAD59497.1|FEATURES|rpoB2|multidrug|rpoB2	0.999999295593	84.8	33	58.9	3.1e-10	1
ARLS	205	237	HWI-700370F:168:C7JUKANXX:7:1106:10851:97984	multidrug	YP_499945.1|FEATURES|arlS|multidrug|arlS	0.999998204115	81.8	33	57.4	9.0e-10	1
MSRA	49	81	HWI-700370F:168:C7JUKANXX:7:1215:4659:29867	MLS	gi:486216135:ref:WP_001556865.1:|FEATURES|msrA|MLS|msrA	1.0	100.0	33	69.7	1.7e-13	1
TETB(46)	364	394	HWI-700370F:168:C7JUKANXX:7:1105:3038:55647	tetracycline	AET10445.1|FEATURES|tetB(46)|tetracycline|tetB(46)	0.999999999971	87.1	31	62.0	3.6e-11	1
MEPA	151	183	HWI-700370F:168:C7JUKANXX:7:1107:20337:72341	multidrug	YP_302230|FEATURES|mepA|multidrug|mepA	0.999997128405	69.7	33	44.7	6.0e-06	1
EFRB	426	457	HWI-700370F:168:C7JUKANXX:7:1204:10736:96511	multidrug	CDO61516.1|FEATURES|efrB|multidrug|efrB	0.999999333919	62.5	32	44.3	7.8e-06	1
MPHC	163	195	HWI-700370F:168:C7JUKANXX:7:1115:2833:33637	MLS	YP_001569069|FEATURES|mphC|MLS|mphC	1.0	100.0	33	79.0	2.9e-16	1
PATA	233	263	HWI-700370F:168:C7JUKANXX:7:1201:12625:50785	fluoroquinolone	NP_417544.5|FEATURES|patA|fluoroquinolone|patA	0.999994363535	61.3	31	48.9	3.2e-07	1
ABCA	1308	1340	HWI-700370F:168:C7JUKANXX:7:2206:13851:44105	multidrug	XP_753111.1|FEATURES|abcA|multidrug|abcA	0.999999536003	66.7	33	51.6	4.9e-08	1
MULTIDRUG_ABC_TRANSPORTER	116	148	HWI-700370F:168:C7JUKANXX:7:1314:2182:49553	multidrug	gi:686364868:ref:WP_031893738.1:|FEATURES|multidrug_ABC_transporter|multidrug|multidrug_ABC_transporter	1.0	100.0	33	70.1	1.3e-13	1
STAPHYLOCOCCUS_MUPA_CONFERRING_RESISTANCE_TO_MUPIROCIN	529	561	HWI-700370F:168:C7JUKANXX:7:2216:11890:64575	mupirocin	CAA53189|FEATURES|Staphylococcus_mupA_conferring_resistance_to_mupirocin|mupirocin|Staphylococcus_mupA_conferring_resistance_to_mupirocin	0.999998590958	66.7	33	50.4	1.1e-07	1
VGAA	227	258	HWI-700370F:168:C7JUKANXX:7:1110:18816:76624	MLS	KC539823.1.gene1.p01|FEATURES|vgaA|MLS|vgaA	1.0	100.0	32	64.3	7.3e-12	1
MULTIDRUG_ABC_TRANSPORTER	481	512	HWI-700370F:168:C7JUKANXX:7:2206:2964:49506	multidrug	gi:686364868:ref:WP_031893738.1:|FEATURES|multidrug_ABC_transporter|multidrug|multidrug_ABC_transporter	1.0	78.1	32	53.9	9.9e-09	1
LLMA_23S_RIBOSOMAL_RNA_METHYLTRANSFERASE	184	216	HWI-700370F:168:C7JUKANXX:7:1314:10767:94604	MLS	APB03216.1|FEATURES|LlmA_23S_ribosomal_RNA_methyltransferase|MLS|LlmA_23S_ribosomal_RNA_methyltransferase	0.999999916096	90.9	33	72.4	2.7e-14	1
MULTIDRUG_ABC_TRANSPORTER	523	554	HWI-700370F:168:C7JUKANXX:7:1107:20646:73837	multidrug	gi:686364868:ref:WP_031893738.1:|FEATURES|multidrug_ABC_transporter|multidrug|multidrug_ABC_transporter	1.0	75.0	32	49.7	1.9e-07	1
RPOB2	578	610	HWI-700370F:168:C7JUKANXX:7:2216:13984:94228	multidrug	BAD59497.1|FEATURES|rpoB2|multidrug|rpoB2	0.999999277772	75.8	33	54.7	5.8e-09	1
ABCA	269	301	HWI-700370F:168:C7JUKANXX:7:1212:1745:88949	multidrug	XP_753111.1|FEATURES|abcA|multidrug|abcA	0.999999708311	87.9	33	64.7	5.6e-12	1
NORB	54	86	HWI-700370F:168:C7JUKANXX:7:2209:6406:35048	fluoroquinolone	gi:1000360171:ref:WP_061107359.1:|FEATURES|norB|fluoroquinolone|norB	1.0	72.7	33	50.8	8.4e-08	1
TETA	442	474	HWI-700370F:168:C7JUKANXX:7:1102:16820:29881	tetracycline	gi:491465657:ref:WP_005323423.1:|FEATURES|tetA|tetracycline|tetA	0.999999999603	63.6	33	45.1	4.6e-06	1
EMRB-QACA_FAMILY_MAJOR_FACILITATOR_TRANSPORTER	29	60	HWI-700370F:168:C7JUKANXX:7:1312:16591:97227	multidrug	NC_002951.3237419.p01|FEATURES|EmrB-QacA_family_major_facilitator_transporter|multidrug|EmrB-QacA_family_major_facilitator_transporter	0.999999968275	71.9	32	50.8	8.4e-08	1
ANT(4')-IA	123	155	HWI-700370F:168:C7JUKANXX:7:2103:16388:22855	aminoglycoside	EF540343.1.gene1.p01|FEATURES|ant(4')-Ia|aminoglycoside|ant(4')-Ia	0.999997636393	78.8	33	57.8	6.9e-10	1
RPOB2	574	606	HWI-700370F:168:C7JUKANXX:7:2206:10364:14684	multidrug	BAD59497.1|FEATURES|rpoB2|multidrug|rpoB2	0.999999395519	84.8	33	60.5	1.1e-10	1
NORA	58	90	HWI-700370F:168:C7JUKANXX:7:1209:9211:16180	multidrug	gi:755009796:ref:WP_042363132.1:|FEATURES|norA|multidrug|norA	1.0	100.0	33	68.2	5.1e-13	1
MULTIDRUG_ABC_TRANSPORTER	528	559	HWI-700370F:168:C7JUKANXX:7:1106:12567:97945	multidrug	gi:640499891:ref:WP_024937220.1:|FEATURES|multidrug_ABC_transporter|multidrug|multidrug_ABC_transporter	0.813028239788	62.5	32	45.1	4.6e-06	1
FOSB	34	64	HWI-700370F:168:C7JUKANXX:7:2203:2933:78370	fosfomycin	gi:1043076557:ref:WP_065338388.1:|FEATURES|fosB|fosfomycin|fosB	1.0	87.1	31	64.7	5.6e-12	1
BCRA	136	167	HWI-700370F:168:C7JUKANXX:7:1112:9768:59680	bacitracin	gi:445996697:ref:WP_000074552.1:|FEATURES|bcrA|bacitracin|bcrA	1.0	78.1	32	54.7	5.8e-09	1
MAJOR_FACILITATOR_SUPERFAMILY_TRANSPORTER	178	210	HWI-700370F:168:C7JUKANXX:7:1201:19334:23160	multidrug	NC_002952.2859362.p01|FEATURES|major_facilitator_superfamily_transporter|multidrug|major_facilitator_superfamily_transporter	0.999999729848	63.6	33	47.0	1.2e-06	1
LSA	190	222	HWI-700370F:168:C7JUKANXX:7:2107:9601:76749	MLS	gi:498519697:ref:WP_010819589.1:|FEATURES|lsa|MLS|lsa	1.0	84.8	33	60.1	1.4e-10	1
MULTIDRUG_ABC_TRANSPORTER	452	484	HWI-700370F:168:C7JUKANXX:7:2211:14229:89181	multidrug	gi:913055317:ref:WP_050357634.1:|FEATURES|multidrug_ABC_transporter|multidrug|multidrug_ABC_transporter	1.0	66.7	33	45.8	2.7e-06	1
MEPA	222	254	HWI-700370F:168:C7JUKANXX:7:1103:3015:9590	multidrug	gi:313638554:gb:EFS03703.1:|FEATURES|mepA|multidrug|mepA	0.999999887028	60.6	33	47.8	7.1e-07	1
NORB	394	426	HWI-700370F:168:C7JUKANXX:7:1113:11059:28728	fluoroquinolone	gi:494742298:ref:WP_007477706.1:|FEATURES|norB|fluoroquinolone|norB	1.0	69.7	33	51.6	4.9e-08	1
MULTIDRUG_ABC_TRANSPORTER	459	490	HWI-700370F:168:C7JUKANXX:7:2109:11881:68224	multidrug	gi:686364868:ref:WP_031893738.1:|FEATURES|multidrug_ABC_transporter|multidrug|multidrug_ABC_transporter	1.0	65.6	32	49.7	1.9e-07	1
RPOB2	143	175	HWI-700370F:168:C7JUKANXX:7:2111:1426:51502	multidrug	BAD59497.1|FEATURES|rpoB2|multidrug|rpoB2	0.999999345543	72.7	33	57.8	6.9e-10	1
YOJI	474	506	HWI-700370F:168:C7JUKANXX:7:2109:6997:71821	peptide	NP_416715.1|FEATURES|YojI|peptide|YojI	0.999999886633	66.7	33	50.8	8.4e-08	1
MULTIDRUG_ABC_TRANSPORTER	474	506	HWI-700370F:168:C7JUKANXX:7:1103:8913:79079	multidrug	gi:1031799645:ref:WP_064138838.1:|FEATURES|multidrug_ABC_transporter|multidrug|multidrug_ABC_transporter	1.0	72.7	33	52.8	2.2e-08	1
BMR	314	346	HWI-700370F:168:C7JUKANXX:7:2215:6181:33144	multidrug	AAA22277.1|FEATURES|bmr|multidrug|bmr	0.99999888909	60.6	33	46.6	1.6e-06	1
MSRA	355	387	HWI-700370F:168:C7JUKANXX:7:2109:9274:42207	MLS	gi:486216135:ref:WP_001556865.1:|FEATURES|msrA|MLS|msrA	1.0	100.0	33	69.3	2.3e-13	1
BCRA	146	178	HWI-700370F:168:C7JUKANXX:7:1213:10716:29484	bacitracin	gi:445996697:ref:WP_000074552.1:|FEATURES|bcrA|bacitracin|bcrA	1.0	78.8	33	52.4	2.9e-08	1
ROSA	72	103	HWI-700370F:168:C7JUKANXX:7:1306:14439:79270	fosmidomycin	ZP_04612558|FEATURES|rosA|fosmidomycin|rosA	1.0	65.6	32	50.1	1.4e-07	1
QACB	309	341	HWI-700370F:168:C7JUKANXX:7:2108:19186:55638	multidrug	gi:727755142:ref:WP_033862510.1:|FEATURES|qacB|multidrug|qacB	0.91647107717	100.0	33	70.5	1.0e-13	1
MSRA	261	293	HWI-700370F:168:C7JUKANXX:7:2112:20299:21772	MLS	ABA02367|FEATURES|msrA|MLS|msrA	1.0	100.0	33	73.9	9.2e-15	1
BCRA	165	197	HWI-700370F:168:C7JUKANXX:7:2109:7624:87152	bacitracin	gi:445996723:ref:WP_000074578.1:|FEATURES|bcrA|bacitracin|bcrA	1.0	66.7	33	50.1	1.4e-07	1
RPOB2	454	484	HWI-700370F:168:C7JUKANXX:7:1215:4897:52117	multidrug	BAD59497.1|FEATURES|rpoB2|multidrug|rpoB2	0.999999475516	90.3	31	65.9	2.5e-12	1
VANS	405	437	HWI-700370F:168:C7JUKANXX:7:2205:16993:5964	glycopeptide	AAD42181|FEATURES|vanS|glycopeptide|vanS	1.0	69.7	33	49.7	1.9e-07	1
AADK	3	34	HWI-700370F:168:C7JUKANXX:7:2201:18398:19624	aminoglycoside	gi:827043802:ref:WP_047182932.1:|FEATURES|aadK|aminoglycoside|aadK	0.999999523903	68.8	32	48.1	5.4e-07	1
MULTIDRUG_ABC_TRANSPORTER	558	589	HWI-700370F:168:C7JUKANXX:7:1112:10570:51702	multidrug	gi:917166849:ref:WP_051773561.1:|FEATURES|multidrug_ABC_transporter|multidrug|multidrug_ABC_transporter	0.999999965977	62.5	32	46.2	2.1e-06	1
EFRA	331	363	HWI-700370F:168:C7JUKANXX:7:1309:5060:54503	multidrug	CDO61513.1|FEATURES|efrA|multidrug|efrA	0.999999260022	72.7	33	53.5	1.3e-08	1
RPOB2	740	772	HWI-700370F:168:C7JUKANXX:7:1112:19528:62565	multidrug	BAD59497.1|FEATURES|rpoB2|multidrug|rpoB2	0.999999212014	72.7	33	52.0	3.8e-08	1
TRANSCRIPTIONAL_REGULATORY_PROTEIN_CPXR_CPXR	83	113	HWI-700370F:168:C7JUKANXX:7:2115:8456:35800	unclassified	CP001485.1.gene721.p01|FEATURES|transcriptional_regulatory_protein_CpxR_cpxR|unclassified|transcriptional_regulatory_protein_CpxR_cpxR	0.99974954122	77.4	31	53.9	9.9e-09	1
MULTIDRUG_ABC_TRANSPORTER	511	543	HWI-700370F:168:C7JUKANXX:7:2113:8386:57759	multidrug	gi:640499891:ref:WP_024937220.1:|FEATURES|multidrug_ABC_transporter|multidrug|multidrug_ABC_transporter	1.0	75.8	33	52.0	3.8e-08	1
VANR	70	102	HWI-700370F:168:C7JUKANXX:7:1216:4212:78365	glycopeptide	gi:507059692:ref:WP_016130597.1:|FEATURES|vanR|glycopeptide|vanR	1.0	63.6	33	49.7	1.9e-07	1
TRANSCRIPTIONAL_REGULATORY_PROTEIN_CPXR_CPXR	73	103	HWI-700370F:168:C7JUKANXX:7:2115:1674:34786	unclassified	CP001918.1.gene5135.p01|FEATURES|transcriptional_regulatory_protein_CpxR_cpxR|unclassified|transcriptional_regulatory_protein_CpxR_cpxR	0.999999999999	64.5	31	47.8	7.1e-07	1
ARNA	99	129	HWI-700370F:168:C7JUKANXX:7:1313:13313:22856	polymyxin	gi:510924105:ref:WP_016244890.1:|FEATURES|arnA|polymyxin|arnA	0.996781473719	61.3	31	47.0	1.2e-06	1
FMTC	124	155	HWI-700370F:168:C7JUKANXX:7:1109:7452:54342	beta-lactam	gi:1031796384:ref:WP_064136479.1:|FEATURES|fmtC|beta-lactam|fmtC	1.0	68.8	32	50.4	1.1e-07	1
BACA	225	257	HWI-700370F:168:C7JUKANXX:7:2203:8592:98667	bacitracin	ZP_03225116|FEATURES|bacA|bacitracin|bacA	1.0	78.8	33	51.6	4.9e-08	1
MULTIDRUG_ABC_TRANSPORTER	490	522	HWI-700370F:168:C7JUKANXX:7:1105:9727:2284	multidrug	gi:686364868:ref:WP_031893738.1:|FEATURES|multidrug_ABC_transporter|multidrug|multidrug_ABC_transporter	1.0	93.9	33	62.8	2.1e-11	1
MSRA	383	415	HWI-700370F:168:C7JUKANXX:7:1312:13733:4255	MLS	gi:489823302:ref:WP_003727089.1:|FEATURES|msrA|MLS|msrA	0.999999999243	69.7	33	48.9	3.2e-07	1
MULTIDRUG_ABC_TRANSPORTER	455	486	HWI-700370F:168:C7JUKANXX:7:1213:15053:98184	multidrug	gi:537465895:ref:WP_020977391.1:|FEATURES|multidrug_ABC_transporter|multidrug|multidrug_ABC_transporter	1.0	68.8	32	51.6	4.9e-08	1
STAPHYLOCOCCUS_MUPA_CONFERRING_RESISTANCE_TO_MUPIROCIN	369	401	HWI-700370F:168:C7JUKANXX:7:2115:3975:79156	mupirocin	CAA53189|FEATURES|Staphylococcus_mupA_conferring_resistance_to_mupirocin|mupirocin|Staphylococcus_mupA_conferring_resistance_to_mupirocin	0.999999805172	69.7	33	64.7	5.6e-12	1
EMRB-QACA_FAMILY_MAJOR_FACILITATOR_TRANSPORTER	26	58	HWI-700370F:168:C7JUKANXX:7:1203:17540:19801	multidrug	NC_002951.3238155.p01|FEATURES|EmrB-QacA_family_major_facilitator_transporter|multidrug|EmrB-QacA_family_major_facilitator_transporter	0.999994328165	84.8	33	58.9	3.1e-10	1
ABCA	241	273	HWI-700370F:168:C7JUKANXX:7:1105:11959:31169	multidrug	XP_753111.1|FEATURES|abcA|multidrug|abcA	0.999999687511	87.9	33	62.8	2.1e-11	1
PENA	540	572	HWI-700370F:168:C7JUKANXX:7:2215:20818:13017	beta-lactam	U58210.1.gene4.p01|FEATURES|penA|beta-lactam|penA	0.999999996695	63.6	33	51.6	4.9e-08	1
EMRB-QACA_FAMILY_MAJOR_FACILITATOR_TRANSPORTER	394	426	HWI-700370F:168:C7JUKANXX:7:1115:20110:28093	multidrug	NC_002951.3238155.p01|FEATURES|EmrB-QacA_family_major_facilitator_transporter|multidrug|EmrB-QacA_family_major_facilitator_transporter	0.999999792731	69.7	33	56.2	2.0e-09	1
MULTIDRUG_ABC_TRANSPORTER	103	135	HWI-700370F:168:C7JUKANXX:7:2205:14087:31446	multidrug	gi:686364868:ref:WP_031893738.1:|FEATURES|multidrug_ABC_transporter|multidrug|multidrug_ABC_transporter	1.0	100.0	33	67.8	6.6e-13	1
RIFAMPIN_MONOOXYGENASE	290	320	HWI-700370F:168:C7JUKANXX:7:1305:1416:5972	rifamycin	gi:663760960:ref:WP_030535072.1:|FEATURES|rifampin_monooxygenase|rifamycin|rifampin_monooxygenase	1.0	64.5	31	50.1	1.4e-07	1
MULTIDRUG_ABC_TRANSPORTER	124	156	HWI-700370F:168:C7JUKANXX:7:1205:4224:46394	multidrug	gi:686364868:ref:WP_031893738.1:|FEATURES|multidrug_ABC_transporter|multidrug|multidrug_ABC_transporter	1.0	97.0	33	68.2	5.1e-13	1
ANT(4')-IA	43	75	HWI-700370F:168:C7JUKANXX:7:1114:17818:41505	aminoglycoside	EF540343.1.gene1.p01|FEATURES|ant(4')-Ia|aminoglycoside|ant(4')-Ia	0.999997352851	72.7	33	54.7	5.8e-09	1
BLT	330	361	HWI-700370F:168:C7JUKANXX:7:1107:18503:21633	multidrug	AAC36944.1|FEATURES|blt|multidrug|blt	0.999998812009	65.6	32	48.1	5.4e-07	1
BCRA	134	165	HWI-700370F:168:C7JUKANXX:7:1310:13167:2970	bacitracin	gi:507044560:ref:WP_016115614.1:|FEATURES|bcrA|bacitracin|bcrA	1.0	71.9	32	51.2	6.4e-08	1
TAEA	217	249	HWI-700370F:168:C7JUKANXX:7:2110:17971:84905	pleuromutilin	APB03219.1|FEATURES|TaeA|pleuromutilin|TaeA	0.999719900748	97.0	33	68.2	5.1e-13	1
ABCA	861	893	HWI-700370F:168:C7JUKANXX:7:1105:15433:81022	multidrug	XP_753111.1|FEATURES|abcA|multidrug|abcA	0.999999619001	84.8	33	62.4	2.8e-11	1
VATB	126	156	HWI-700370F:168:C7JUKANXX:7:1213:7434:80483	MLS	YP_001785579|FEATURES|vatB|MLS|vatB	0.999999999894	64.5	31	47.4	9.3e-07	1
OMPR	48	78	HWI-700370F:168:C7JUKANXX:7:1105:12971:54629	multidrug	gi:491322039:ref:WP_005180005.1:|FEATURES|ompR|multidrug|ompR	0.999999816524	61.3	31	45.1	4.6e-06	1
FMTC	142	173	HWI-700370F:168:C7JUKANXX:7:1204:17084:82844	beta-lactam	gi:1031796384:ref:WP_064136479.1:|FEATURES|fmtC|beta-lactam|fmtC	1.0	65.6	32	49.3	2.4e-07	1
YKKC	85	117	HWI-700370F:168:C7JUKANXX:7:1107:18583:53278	multidrug	gi:307606148:emb:CBI42519.1:|FEATURES|ykkC|multidrug|ykkC	0.999999999679	78.8	33	52.8	2.2e-08	1
RPOB2	1081	1112	HWI-700370F:168:C7JUKANXX:7:1316:5791:31683	multidrug	BAD59497.1|FEATURES|rpoB2|multidrug|rpoB2	0.999999239902	75.0	32	53.1	1.7e-08	1
CLASS_A	212	244	HWI-700370F:168:C7JUKANXX:7:2207:6559:13188	beta-lactam	NP_765163|FEATURES|class_A|beta-lactam|class_A	1.0	72.7	33	55.1	4.4e-09	1
MAJOR_FACILITATOR_SUPERFAMILY_TRANSPORTER	257	288	HWI-700370F:168:C7JUKANXX:7:1112:19337:75959	multidrug	NC_002952.2859362.p01|FEATURES|major_facilitator_superfamily_transporter|multidrug|major_facilitator_superfamily_transporter	0.999999956732	93.8	32	65.1	4.3e-12	1
LMRB	332	364	HWI-700370F:168:C7JUKANXX:7:2114:17388:45284	MLS	gi:695815041:ref:WP_032728901.1:|FEATURES|lmrB|MLS|lmrB	1.0	72.7	33	53.1	1.7e-08	1
MAJOR_FACILITATOR_SUPERFAMILY_TRANSPORTER	174	206	HWI-700370F:168:C7JUKANXX:7:1208:17262:10608	multidrug	AE016830.1.gene1357.p01|FEATURES|major_facilitator_superfamily_transporter|multidrug|major_facilitator_superfamily_transporter	0.999997922823	66.7	33	55.1	4.4e-09	1
QACB	76	108	HWI-700370F:168:C7JUKANXX:7:2301:17061:47676	multidrug	AAK38457|FEATURES|qacB|multidrug|qacB	0.916344900033	100.0	33	67.8	6.6e-13	1
PBP-1B	307	338	HWI-700370F:168:C7JUKANXX:7:1205:10776:99377	beta-lactam	AF101781.1.gene1.p01|FEATURES|PBP-1B|beta-lactam|PBP-1B	0.999999986977	65.6	32	48.9	3.2e-07	1
MAJOR_FACILITATOR_SUPERFAMILY_TRANSPORTER	519	550	HWI-700370F:168:C7JUKANXX:7:1108:13680:95938	multidrug	NC_002952.2859362.p01|FEATURES|major_facilitator_superfamily_transporter|multidrug|major_facilitator_superfamily_transporter	0.999999714634	65.6	32	45.8	2.7e-06	1
EFRB	332	362	HWI-700370F:168:C7JUKANXX:7:1216:7204:11510	multidrug	CDO61516.1|FEATURES|efrB|multidrug|efrB	0.99999761124	74.2	31	48.9	3.2e-07	1
TET(K)	21	53	HWI-700370F:168:C7JUKANXX:7:1307:10195:18335	tetracycline	YP_003283625.1|FEATURES|tet(K)|tetracycline|tet(K)	1.0	100.0	33	71.6	4.6e-14	1
TAEA	68	100	HWI-700370F:168:C7JUKANXX:7:2206:11339:9222	pleuromutilin	APB03219.1|FEATURES|TaeA|pleuromutilin|TaeA	0.999568928328	69.7	33	53.9	9.9e-09	1
LLMA_23S_RIBOSOMAL_RNA_METHYLTRANSFERASE	192	224	HWI-700370F:168:C7JUKANXX:7:2205:15097:84639	MLS	APB03216.1|FEATURES|LlmA_23S_ribosomal_RNA_methyltransferase|MLS|LlmA_23S_ribosomal_RNA_methyltransferase	0.999999919978	90.9	33	71.6	4.6e-14	1
TRUNCATED_PUTATIVE_RESPONSE_REGULATOR_ARLR	73	103	HWI-700370F:168:C7JUKANXX:7:2105:8239:42090	unclassified	HE999704.1.gene1528.p01|FEATURES|truncated_putative_response_regulator_ArlR|unclassified|truncated_putative_response_regulator_ArlR	0.999996725658	64.5	31	48.5	4.2e-07	1
MULTIDRUG_ABC_TRANSPORTER	447	479	HWI-700370F:168:C7JUKANXX:7:1104:13803:75865	multidrug	gi:537465895:ref:WP_020977391.1:|FEATURES|multidrug_ABC_transporter|multidrug|multidrug_ABC_transporter	0.871303175243	60.6	33	46.2	2.1e-06	1
STAPHYLOCOCCUS_MUPA_CONFERRING_RESISTANCE_TO_MUPIROCIN	917	949	HWI-700370F:168:C7JUKANXX:7:2101:11921:91997	mupirocin	CAA53189|FEATURES|Staphylococcus_mupA_conferring_resistance_to_mupirocin|mupirocin|Staphylococcus_mupA_conferring_resistance_to_mupirocin	0.999999950934	100.0	33	71.2	6.0e-14	1
LMRB	111	143	HWI-700370F:168:C7JUKANXX:7:1212:15926:5256	MLS	gi:1007411670:gb:AMQ72759.1:|FEATURES|lmrB|MLS|lmrB	1.0	78.8	33	55.8	2.6e-09	1
EMRB-QACA_FAMILY_MAJOR_FACILITATOR_TRANSPORTER	433	465	HWI-700370F:168:C7JUKANXX:7:1102:16128:16672	multidrug	AE016830.1.gene1786.p01|FEATURES|EmrB-QacA_family_major_facilitator_transporter|multidrug|EmrB-QacA_family_major_facilitator_transporter	0.999999896341	100.0	33	70.1	1.3e-13	1
MARR	23	54	HWI-700370F:168:C7JUKANXX:7:1105:15150:55909	multidrug	gi:739693976:ref:WP_037548407.1:|FEATURES|marR|multidrug|marR	1.0	100.0	32	71.6	4.6e-14	1
MULTIDRUG_ABC_TRANSPORTER	477	508	HWI-700370F:168:C7JUKANXX:7:2313:6004:37306	multidrug	gi:1031799645:ref:WP_064138838.1:|FEATURES|multidrug_ABC_transporter|multidrug|multidrug_ABC_transporter	1.0	62.5	32	45.1	4.6e-06	1
MULTIDRUG_ABC_TRANSPORTER	477	509	HWI-700370F:168:C7JUKANXX:7:1108:9998:20330	multidrug	gi:686364868:ref:WP_031893738.1:|FEATURES|multidrug_ABC_transporter|multidrug|multidrug_ABC_transporter	1.0	69.7	33	49.7	1.9e-07	1
TET(42)	126	158	HWI-700370F:168:C7JUKANXX:7:1202:14853:59416	tetracycline	ACD35503.1|FEATURES|tet(42)|tetracycline|tet(42)	0.99999997842	69.7	33	50.8	8.4e-08	1
MULTIDRUG_ABC_TRANSPORTER	544	576	HWI-700370F:168:C7JUKANXX:7:1303:13504:4585	multidrug	gi:496018010:ref:WP_008742581.1:|FEATURES|multidrug_ABC_transporter|multidrug|multidrug_ABC_transporter	1.0	72.7	33	50.8	8.4e-08	1
VANR	96	127	HWI-700370F:168:C7JUKANXX:7:2116:9262:87956	glycopeptide	gi:530818241:gb:EQC77429.1:|FEATURES|vanR|glycopeptide|vanR	1.0	71.9	32	55.1	4.4e-09	1
MULTIDRUG_ABC_TRANSPORTER	553	584	HWI-700370F:168:C7JUKANXX:7:1115:13749:52007	multidrug	gi:953808775:ref:WP_058042812.1:|FEATURES|multidrug_ABC_transporter|multidrug|multidrug_ABC_transporter	0.999999381123	62.5	32	46.2	2.1e-06	1
TETA	444	475	HWI-700370F:168:C7JUKANXX:7:1209:14927:10171	tetracycline	gi:736993687:ref:WP_034989673.1:|FEATURES|tetA|tetracycline|tetA	1.0	65.6	32	48.9	3.2e-07	1
NORB	318	349	HWI-700370F:168:C7JUKANXX:7:1107:20875:62191	fluoroquinolone	gi:644111449:ref:WP_025280016.1:|FEATURES|norB|fluoroquinolone|norB	0.999922653491	62.5	32	44.3	7.8e-06	1
QACB	207	239	HWI-700370F:168:C7JUKANXX:7:1106:19784:100822	multidrug	AAK38457|FEATURES|qacB|multidrug|qacB	0.916947840196	100.0	33	68.9	3.0e-13	1
TET(K)	84	116	HWI-700370F:168:C7JUKANXX:7:1101:9049:20470	tetracycline	YP_003283625.1|FEATURES|tet(K)|tetracycline|tet(K)	1.0	100.0	33	69.7	1.7e-13	1
RPOB2	1036	1068	HWI-700370F:168:C7JUKANXX:7:2209:18546:16556	multidrug	BAD59497.1|FEATURES|rpoB2|multidrug|rpoB2	0.999999503567	87.9	33	68.2	5.1e-13	1
RBPA	73	103	HWI-700370F:168:C7JUKANXX:7:1105:5561:6323	rifamycin	ADV91011.1|FEATURES|RbpA|rifamycin|RbpA	0.999908757836	77.4	31	55.8	2.6e-09	1
VANR	77	109	HWI-700370F:168:C7JUKANXX:7:2204:10871:35193	glycopeptide	CAB61229|FEATURES|vanR|glycopeptide|vanR	1.0	75.8	33	54.3	7.6e-09	1
BACA	230	262	HWI-700370F:168:C7JUKANXX:7:1303:6723:39161	bacitracin	ZP_04632979|FEATURES|bacA|bacitracin|bacA	1.0	72.7	33	51.6	4.9e-08	1
TRUNCATED_PUTATIVE_RESPONSE_REGULATOR_ARLR	162	194	HWI-700370F:168:C7JUKANXX:7:2204:7103:32778	unclassified	HE999704.1.gene1528.p01|FEATURES|truncated_putative_response_regulator_ArlR|unclassified|truncated_putative_response_regulator_ArlR	0.999999529773	90.9	33	64.3	7.3e-12	1
RPHB	772	803	HWI-700370F:168:C7JUKANXX:7:2105:12129:88718	rifamycin	APB03222.1|FEATURES|rphB|rifamycin|rphB	0.999976186746	87.5	32	57.0	1.2e-09	1
EMRB-QACA_FAMILY_MAJOR_FACILITATOR_TRANSPORTER	195	226	HWI-700370F:168:C7JUKANXX:7:2214:7353:89128	multidrug	NC_009487.5169896.p01|FEATURES|EmrB-QacA_family_major_facilitator_transporter|multidrug|EmrB-QacA_family_major_facilitator_transporter	0.999999983735	87.5	32	59.7	1.8e-10	1
TETM	221	253	HWI-700370F:168:C7JUKANXX:7:1107:5963:3018	tetracycline	AAR29970|FEATURES|tetM|tetracycline|tetM	1.0	100.0	33	68.2	5.1e-13	1
QACB	456	488	HWI-700370F:168:C7JUKANXX:7:1311:2982:61721	multidrug	AAK38457|FEATURES|qacB|multidrug|qacB	0.914066091032	100.0	33	63.9	9.6e-12	1
MULTIDRUG_ABC_TRANSPORTER	461	493	HWI-700370F:168:C7JUKANXX:7:2114:8241:97581	multidrug	gi:686364868:ref:WP_031893738.1:|FEATURES|multidrug_ABC_transporter|multidrug|multidrug_ABC_transporter	1.0	60.6	33	48.1	5.4e-07	1
MULTIDRUG_ABC_TRANSPORTER	561	593	HWI-700370F:168:C7JUKANXX:7:1209:9426:44770	multidrug	gi:1011069317:ref:WP_062010695.1:|FEATURES|multidrug_ABC_transporter|multidrug|multidrug_ABC_transporter	1.0	66.7	33	47.0	1.2e-06	1
TRANSCRIPTIONAL_REGULATORY_PROTEIN_CPXR_CPXR	83	115	HWI-700370F:168:C7JUKANXX:7:2207:11066:75803	unclassified	CP001485.1.gene721.p01|FEATURES|transcriptional_regulatory_protein_CpxR_cpxR|unclassified|transcriptional_regulatory_protein_CpxR_cpxR	0.999776401614	66.7	33	52.4	2.9e-08	1
NORB	372	403	HWI-700370F:168:C7JUKANXX:7:2210:3434:70979	fluoroquinolone	gi:738114161:ref:WP_036072414.1:|FEATURES|norB|fluoroquinolone|norB	0.999999668711	65.6	32	45.4	3.5e-06	1
MAJOR_FACILITATOR_SUPERFAMILY_TRANSPORTER	326	357	HWI-700370F:168:C7JUKANXX:7:1113:16547:84153	multidrug	NC_002952.2859362.p01|FEATURES|major_facilitator_superfamily_transporter|multidrug|major_facilitator_superfamily_transporter	0.999999789159	84.4	32	63.2	1.6e-11	1
BCRA	159	191	HWI-700370F:168:C7JUKANXX:7:1115:14409:91569	bacitracin	gi:445996697:ref:WP_000074552.1:|FEATURES|bcrA|bacitracin|bcrA	1.0	63.6	33	50.1	1.4e-07	1
ARLS	388	420	HWI-700370F:168:C7JUKANXX:7:1211:17948:18448	multidrug	YP_499945.1|FEATURES|arlS|multidrug|arlS	0.999999008087	87.9	33	67.0	1.1e-12	1
TAEA	155	186	HWI-700370F:168:C7JUKANXX:7:2210:4873:70911	pleuromutilin	APB03219.1|FEATURES|TaeA|pleuromutilin|TaeA	0.999217242755	68.8	32	47.4	9.3e-07	1
FMTC	110	142	HWI-700370F:168:C7JUKANXX:7:2101:19013:74046	beta-lactam	gi:1031796384:ref:WP_064136479.1:|FEATURES|fmtC|beta-lactam|fmtC	1.0	81.8	33	58.2	5.2e-10	1
QACA	288	320	HWI-700370F:168:C7JUKANXX:7:1310:11231:35025	multidrug	YP_536864|FEATURES|qacA|multidrug|qacA	0.914624879817	100.0	33	66.6	1.5e-12	1
TET(K)	17	49	HWI-700370F:168:C7JUKANXX:7:1102:9400:39043	tetracycline	YP_003283625.1|FEATURES|tet(K)|tetracycline|tet(K)	1.0	100.0	33	73.2	1.6e-14	1
ABCA	235	267	HWI-700370F:168:C7JUKANXX:7:1214:9601:34459	multidrug	XP_753111.1|FEATURES|abcA|multidrug|abcA	0.999999510643	66.7	33	50.4	1.1e-07	1
VANRI	85	117	HWI-700370F:168:C7JUKANXX:7:2209:8663:17801	glycopeptide	WP_011461303.1|FEATURES|vanRI|glycopeptide|vanRI	1.0	72.7	33	53.9	9.9e-09	1
MPHC	108	140	HWI-700370F:168:C7JUKANXX:7:2109:14651:23088	MLS	YP_001569069|FEATURES|mphC|MLS|mphC	1.0	100.0	33	73.9	9.2e-15	1
MEPA	24	56	HWI-700370F:168:C7JUKANXX:7:1311:18868:3441	multidrug	YP_302230|FEATURES|mepA|multidrug|mepA	1.0	100.0	33	67.8	6.6e-13	1
QACB	207	239	HWI-700370F:168:C7JUKANXX:7:2206:18058:77800	multidrug	gi:488380213:ref:WP_002449598.1:|FEATURES|qacB|multidrug|qacB	0.915517843745	100.0	33	68.9	3.0e-13	1
BCRA	25	57	HWI-700370F:168:C7JUKANXX:7:2108:8948:51665	bacitracin	gi:507044560:ref:WP_016115614.1:|FEATURES|bcrA|bacitracin|bcrA	1.0	78.8	33	53.5	1.3e-08	1
RPHB	307	339	HWI-700370F:168:C7JUKANXX:7:1310:18297:81528	rifamycin	APB03222.1|FEATURES|rphB|rifamycin|rphB	0.999999979586	100.0	33	72.0	3.5e-14	1
MECA	207	239	HWI-700370F:168:C7JUKANXX:7:1107:13699:33597	beta-lactam	BAG06200|FEATURES|mecA|beta-lactam|mecA	1.0	100.0	33	71.2	6.0e-14	1
MSBA	482	514	HWI-700370F:168:C7JUKANXX:7:1301:6059:68448	nitroimidazole	NP_415434.1|FEATURES|msbA|nitroimidazole|msbA	0.999694969762	66.7	33	45.1	4.6e-06	1
VGAB	429	460	HWI-700370F:168:C7JUKANXX:7:1212:11796:16667	MLS	U82085.gene.p01|FEATURES|vgaB|MLS|vgaB	0.999999999923	68.8	32	45.8	2.7e-06	1
ANT(4')-IA	160	191	HWI-700370F:168:C7JUKANXX:7:2201:13939:55195	aminoglycoside	gi:1027664803:ref:WP_063609470.1:|FEATURES|ant(4')-Ia|aminoglycoside|ant(4')-Ia	0.999997511945	71.9	32	55.5	3.4e-09	1
TAEA	32	64	HWI-700370F:168:C7JUKANXX:7:1208:7121:45100	pleuromutilin	APB03219.1|FEATURES|TaeA|pleuromutilin|TaeA	0.999727305307	75.8	33	58.5	4.0e-10	1
TETA	57	87	HWI-700370F:168:C7JUKANXX:7:2201:13130:91634	tetracycline	gi:942475770:ref:WP_055324180.1:|FEATURES|tetA|tetracycline|tetA	1.0	67.7	31	47.0	1.2e-06	1
MDTG	27	57	HWI-700370F:168:C7JUKANXX:7:1101:7472:52991	multidrug	gi:238720149:gb:EEQ11953.1:|FEATURES|mdtG|multidrug|mdtG	1.0	71.0	31	49.7	1.9e-07	1
BACA	8	40	HWI-700370F:168:C7JUKANXX:7:1109:21127:33842	bacitracin	YP_932216|FEATURES|bacA|bacitracin|bacA	1.0	69.7	33	53.9	9.9e-09	1
TRANSCRIPTIONAL_REGULATORY_PROTEIN_CPXR_CPXR	191	222	HWI-700370F:168:C7JUKANXX:7:1201:14064:4708	unclassified	CP000675.2.gene1535.p01|FEATURES|transcriptional_regulatory_protein_CpxR_cpxR|unclassified|transcriptional_regulatory_protein_CpxR_cpxR	0.999997586211	62.5	32	45.8	2.7e-06	1
ARLS	358	390	HWI-700370F:168:C7JUKANXX:7:2212:9607:60956	multidrug	YP_499945.1|FEATURES|arlS|multidrug|arlS	0.999997877251	63.6	33	48.1	5.4e-07	1
EFRA	272	303	HWI-700370F:168:C7JUKANXX:7:2115:7291:49896	multidrug	CDO61513.1|FEATURES|efrA|multidrug|efrA	0.999999048424	75.0	32	56.2	2.0e-09	1
MACB	145	176	HWI-700370F:168:C7JUKANXX:7:1203:6450:30263	MLS	gi:895865878:ref:WP_048974758.1:|FEATURES|macB|MLS|macB	1.0	68.8	32	47.4	9.3e-07	1
EFRA	402	433	HWI-700370F:168:C7JUKANXX:7:2212:7536:53434	multidrug	CDO61513.1|FEATURES|efrA|multidrug|efrA	1.0	78.1	32	51.6	4.9e-08	1
NORB	53	83	HWI-700370F:168:C7JUKANXX:7:2216:14661:15868	fluoroquinolone	gi:1000360171:ref:WP_061107359.1:|FEATURES|norB|fluoroquinolone|norB	1.0	77.4	31	52.0	3.8e-08	1
QACB	283	315	HWI-700370F:168:C7JUKANXX:7:1314:5803:77993	multidrug	AAK38457|FEATURES|qacB|multidrug|qacB	0.916129517374	100.0	33	67.4	8.6e-13	1
MULTIDRUG_ABC_TRANSPORTER	451	483	HWI-700370F:168:C7JUKANXX:7:2115:20085:97718	multidrug	gi:686364868:ref:WP_031893738.1:|FEATURES|multidrug_ABC_transporter|multidrug|multidrug_ABC_transporter	1.0	93.9	33	66.2	1.9e-12	1
AADK	77	109	HWI-700370F:168:C7JUKANXX:7:1207:5606:5018	aminoglycoside	gi:1039476118:ref:WP_064814315.1:|FEATURES|aadK|aminoglycoside|aadK	1.0	97.0	33	70.1	1.3e-13	1
BCRA	158	188	HWI-700370F:168:C7JUKANXX:7:2104:13551:94395	bacitracin	gi:510143239:gb:AGN36970.1:|FEATURES|bcrA|bacitracin|bcrA	1.0	77.4	31	54.3	7.6e-09	1
RPOB2	875	905	HWI-700370F:168:C7JUKANXX:7:1314:7091:86604	multidrug	BAD59497.1|FEATURES|rpoB2|multidrug|rpoB2	0.999999302497	74.2	31	55.8	2.6e-09	1
VGAE	376	408	HWI-700370F:168:C7JUKANXX:7:1311:4269:70909	MLS	FR772051.1.gene9.p01|FEATURES|vgaE|MLS|vgaE	0.999999983938	63.6	33	44.7	6.0e-06	1
RPOB2	1035	1067	HWI-700370F:168:C7JUKANXX:7:2115:4090:46726	multidrug	BAD59497.1|FEATURES|rpoB2|multidrug|rpoB2	0.999999489218	84.8	33	67.0	1.1e-12	1
MULTIDRUG_ABC_TRANSPORTER	467	499	HWI-700370F:168:C7JUKANXX:7:1314:19332:34158	multidrug	gi:844773046:ref:WP_047936044.1:|FEATURES|multidrug_ABC_transporter|multidrug|multidrug_ABC_transporter	1.0	100.0	33	68.9	3.0e-13	1
MARR	46	78	HWI-700370F:168:C7JUKANXX:7:1303:21054:39735	multidrug	gi:488380192:ref:WP_002449577.1:|FEATURES|marR|multidrug|marR	1.0	100.0	33	68.2	5.1e-13	1
MEPR	2	34	HWI-700370F:168:C7JUKANXX:7:2202:3980:21142	multidrug	YP_001440920.1|FEATURES|mepR|multidrug|mepR	0.999998831067	75.8	33	56.6	1.5e-09	1
LMRC	279	310	HWI-700370F:168:C7JUKANXX:7:1210:17082:57480	MLS	ABF66011.1|FEATURES|lmrC|MLS|lmrC	0.849398791002	62.5	32	48.1	5.4e-07	1
MULTIDRUG_ABC_TRANSPORTER	467	499	HWI-700370F:168:C7JUKANXX:7:1201:15155:51827	multidrug	gi:1031799645:ref:WP_064138838.1:|FEATURES|multidrug_ABC_transporter|multidrug|multidrug_ABC_transporter	1.0	75.8	33	52.4	2.9e-08	1
EMRB-QACA_FAMILY_MAJOR_FACILITATOR_TRANSPORTER	305	337	HWI-700370F:168:C7JUKANXX:7:1211:20781:70230	multidrug	NC_002951.3238155.p01|FEATURES|EmrB-QacA_family_major_facilitator_transporter|multidrug|EmrB-QacA_family_major_facilitator_transporter	0.999999721384	63.6	33	49.7	1.9e-07	1
UGD	223	254	HWI-700370F:168:C7JUKANXX:7:2205:18619:69640	peptide	AAC75089.1|FEATURES|ugd|peptide|ugd	0.999999919994	84.4	32	67.0	1.1e-12	1
TETM	320	352	HWI-700370F:168:C7JUKANXX:7:1105:14719:11620	tetracycline	ABB70056|FEATURES|tetM|tetracycline|tetM	1.0	100.0	33	68.6	3.9e-13	1
VANR	92	124	HWI-700370F:168:C7JUKANXX:7:1202:17887:56087	glycopeptide	CAB61229|FEATURES|vanR|glycopeptide|vanR	1.0	69.7	33	57.0	1.2e-09	1
NORB	269	300	HWI-700370F:168:C7JUKANXX:7:2202:11345:17967	fluoroquinolone	gi:494742298:ref:WP_007477706.1:|FEATURES|norB|fluoroquinolone|norB	1.0	78.1	32	52.0	3.8e-08	1
AADK	157	189	HWI-700370F:168:C7JUKANXX:7:1201:8311:28461	aminoglycoside	gi:658532949:ref:WP_029727170.1:|FEATURES|aadK|aminoglycoside|aadK	1.0	90.9	33	67.0	1.1e-12	1
ABCA	856	888	HWI-700370F:168:C7JUKANXX:7:1316:16939:68498	multidrug	XP_753111.1|FEATURES|abcA|multidrug|abcA	0.999999494766	69.7	33	49.7	1.9e-07	1
FUSB	10	42	HWI-700370F:168:C7JUKANXX:7:2111:2672:33922	fusaric-acid	AAL12234|FEATURES|fusB|fusaric-acid|fusB	0.99966443961	100.0	33	68.6	3.9e-13	1
NORA	20	51	HWI-700370F:168:C7JUKANXX:7:1301:19605:66753	multidrug	gi:379992994:gb:EIA14443.1:|FEATURES|norA|multidrug|norA	0.999984167889	78.1	32	54.7	5.8e-09	1
TETM	603	634	HWI-700370F:168:C7JUKANXX:7:1315:17353:48902	tetracycline	gi:319894056:gb:ADV76307.1:|FEATURES|tetM|tetracycline|tetM	1.0	100.0	32	73.2	1.6e-14	1
NORB	90	122	HWI-700370F:168:C7JUKANXX:7:1309:15501:89026	fluoroquinolone	gi:494742298:ref:WP_007477706.1:|FEATURES|norB|fluoroquinolone|norB	0.999999997238	60.6	33	45.1	4.6e-06	1
MPHC	13	44	HWI-700370F:168:C7JUKANXX:7:1109:19192:41535	MLS	YP_001569069|FEATURES|mphC|MLS|mphC	1.0	100.0	32	69.3	2.3e-13	1
ABCA	525	556	HWI-700370F:168:C7JUKANXX:7:1103:7826:19088	multidrug	XP_753111.1|FEATURES|abcA|multidrug|abcA	0.999999564831	75.0	32	53.1	1.7e-08	1
MDTG	78	110	HWI-700370F:168:C7JUKANXX:7:2112:10039:17595	multidrug	ZP_04525131|FEATURES|mdtG|multidrug|mdtG	0.999999963605	81.8	33	60.1	1.4e-10	1
VANR	90	122	HWI-700370F:168:C7JUKANXX:7:1216:3098:92348	glycopeptide	gi:507059692:ref:WP_016130597.1:|FEATURES|vanR|glycopeptide|vanR	1.0	72.7	33	58.2	5.2e-10	1
RPOB2	722	754	HWI-700370F:168:C7JUKANXX:7:2215:20143:92847	multidrug	BAD59497.1|FEATURES|rpoB2|multidrug|rpoB2	0.999999166755	69.7	33	50.4	1.1e-07	1
MULTIDRUG_ABC_TRANSPORTER	487	519	HWI-700370F:168:C7JUKANXX:7:1203:1133:94819	multidrug	gi:686364868:ref:WP_031893738.1:|FEATURES|multidrug_ABC_transporter|multidrug|multidrug_ABC_transporter	1.0	78.8	33	53.5	1.3e-08	1
TETA(46)	469	501	HWI-700370F:168:C7JUKANXX:7:1301:7442:5406	tetracycline	AET10444.1|FEATURES|tetA(46)|tetracycline|tetA(46)	0.999999999941	78.8	33	55.1	4.4e-09	1
AADK	131	161	HWI-700370F:168:C7JUKANXX:7:1302:1087:83648	aminoglycoside	gi:639659608:ref:WP_024714945.1:|FEATURES|aadK|aminoglycoside|aadK	1.0	77.4	31	60.1	1.4e-10	1
CATB	148	180	HWI-700370F:168:C7JUKANXX:7:1307:7316:99287	phenicol	AY232670.1.gene3.p01|FEATURES|catB|phenicol|catB	0.999999995459	63.6	33	49.3	2.4e-07	1
MULTIDRUG_ABC_TRANSPORTER	19	51	HWI-700370F:168:C7JUKANXX:7:2111:19859:32901	multidrug	gi:658597161:ref:WP_029754048.1:|FEATURES|multidrug_ABC_transporter|multidrug|multidrug_ABC_transporter	1.0	69.7	33	52.0	3.8e-08	1
TET(K)	406	437	HWI-700370F:168:C7JUKANXX:7:1309:8224:38417	tetracycline	YP_003283625.1|FEATURES|tet(K)|tetracycline|tet(K)	0.9999998897	100.0	32	62.8	2.1e-11	1
TETM	106	138	HWI-700370F:168:C7JUKANXX:7:1111:16106:49039	tetracycline	ABB70056|FEATURES|tetM|tetracycline|tetM	1.0	100.0	33	68.9	3.0e-13	1
MULTIDRUG_ABC_TRANSPORTER	472	504	HWI-700370F:168:C7JUKANXX:7:1112:8777:26862	multidrug	gi:686364868:ref:WP_031893738.1:|FEATURES|multidrug_ABC_transporter|multidrug|multidrug_ABC_transporter	1.0	72.7	33	53.5	1.3e-08	1
VANRI	86	118	HWI-700370F:168:C7JUKANXX:7:1215:17989:22414	glycopeptide	WP_011461303.1|FEATURES|vanRI|glycopeptide|vanRI	0.999999999996	60.6	33	49.7	1.9e-07	1
STAPHYLOCOCCUS_MUPA_CONFERRING_RESISTANCE_TO_MUPIROCIN	353	385	HWI-700370F:168:C7JUKANXX:7:2101:10249:48788	mupirocin	CAA53189|FEATURES|Staphylococcus_mupA_conferring_resistance_to_mupirocin|mupirocin|Staphylococcus_mupA_conferring_resistance_to_mupirocin	0.999999561126	63.6	33	57.4	9.0e-10	1
OPTRA	204	236	HWI-700370F:168:C7JUKANXX:7:1116:9167:69834	oxazolidinone	AKA86814|FEATURES|optrA|oxazolidinone|optrA	0.999407750636	63.6	33	54.7	5.8e-09	1
RPHA	332	364	HWI-700370F:168:C7JUKANXX:7:2104:14267:85340	rifamycin	AIA08936.1|FEATURES|rphA|rifamycin|rphA	0.999999880123	66.7	33	53.9	9.9e-09	1
FMTC	282	313	HWI-700370F:168:C7JUKANXX:7:2110:17027:26414	beta-lactam	gi:1031796384:ref:WP_064136479.1:|FEATURES|fmtC|beta-lactam|fmtC	1.0	84.4	32	60.8	8.1e-11	1
MACB	129	161	HWI-700370F:168:C7JUKANXX:7:1309:11543:101101	MLS	gi:823291602:ref:WP_047047573.1:|FEATURES|macB|MLS|macB	0.907812729796	63.6	33	44.7	6.0e-06	1
MSRA	454	486	HWI-700370F:168:C7JUKANXX:7:2215:8745:89401	MLS	ABA02367|FEATURES|msrA|MLS|msrA	1.0	100.0	33	74.3	7.1e-15	1
TAEA	217	249	HWI-700370F:168:C7JUKANXX:7:2211:5482:49305	pleuromutilin	APB03219.1|FEATURES|TaeA|pleuromutilin|TaeA	0.999856606531	93.9	33	65.9	2.5e-12	1
BACA	50	82	HWI-700370F:168:C7JUKANXX:7:1208:14572:75916	bacitracin	ZP_04060511|FEATURES|bacA|bacitracin|bacA	1.0	100.0	33	71.2	6.0e-14	1
MAJOR_FACILITATOR_SUPERFAMILY_TRANSPORTER	65	97	HWI-700370F:168:C7JUKANXX:7:1107:13451:33104	multidrug	NC_010410.6002639.p01|FEATURES|major_facilitator_superfamily_transporter|multidrug|major_facilitator_superfamily_transporter	0.99999852031	60.6	33	45.8	2.7e-06	1
TRANSCRIPTIONAL_REGULATORY_PROTEIN_CPXR_CPXR	85	115	HWI-700370F:168:C7JUKANXX:7:1305:2754:91147	unclassified	CP001485.1.gene721.p01|FEATURES|transcriptional_regulatory_protein_CpxR_cpxR|unclassified|transcriptional_regulatory_protein_CpxR_cpxR	0.998775946923	74.2	31	45.4	3.5e-06	1
ADEC	446	478	HWI-700370F:168:C7JUKANXX:7:1107:12326:13600	multidrug	CP003583.1.gene2512.p01|FEATURES|adeC|multidrug|adeC	0.999998775081	60.6	33	51.2	6.4e-08	1
MULTIDRUG_ABC_TRANSPORTER	528	559	HWI-700370F:168:C7JUKANXX:7:2215:17155:58588	multidrug	gi:496018010:ref:WP_008742581.1:|FEATURES|multidrug_ABC_transporter|multidrug|multidrug_ABC_transporter	1.0	84.4	32	54.3	7.6e-09	1
FMTC	461	492	HWI-700370F:168:C7JUKANXX:7:2110:12573:89514	beta-lactam	gi:1031796384:ref:WP_064136479.1:|FEATURES|fmtC|beta-lactam|fmtC	1.0	68.8	32	52.0	3.8e-08	1
YKKD	33	64	HWI-700370F:168:C7JUKANXX:7:1305:12078:46989	multidrug	gi:489421661:ref:WP_003327389.1:|FEATURES|ykkD|multidrug|ykkD	0.999982791416	65.6	32	47.0	1.2e-06	1
LMRB	124	156	HWI-700370F:168:C7JUKANXX:7:2104:5625:68360	MLS	gi:1007411670:gb:AMQ72759.1:|FEATURES|lmrB|MLS|lmrB	1.0	84.8	33	61.2	6.2e-11	1
NORB	377	409	HWI-700370F:168:C7JUKANXX:7:1111:19501:5138	fluoroquinolone	gi:738114161:ref:WP_036072414.1:|FEATURES|norB|fluoroquinolone|norB	1.0	93.9	33	65.5	3.3e-12	1
EMRB-QACA_FAMILY_MAJOR_FACILITATOR_TRANSPORTER	377	409	HWI-700370F:168:C7JUKANXX:7:1207:8996:86194	multidrug	AE016830.1.gene424.p01|FEATURES|EmrB-QacA_family_major_facilitator_transporter|multidrug|EmrB-QacA_family_major_facilitator_transporter	0.999998773599	100.0	33	67.4	8.6e-13	1
FOSB	92	124	HWI-700370F:168:C7JUKANXX:7:1208:20166:41981	fosfomycin	gi:1000964927:ref:WP_061184277.1:|FEATURES|fosB|fosfomycin|fosB	1.0	87.9	33	69.7	1.7e-13	1
NORA	216	248	HWI-700370F:168:C7JUKANXX:7:1102:19066:7880	multidrug	gi:518673227:ref:WP_019834920.1:|FEATURES|norA|multidrug|norA	1.0	100.0	33	68.2	5.1e-13	1
LSA	26	58	HWI-700370F:168:C7JUKANXX:7:2214:7316:47029	MLS	gi:922777287:ref:WP_053374995.1:|FEATURES|lsa|MLS|lsa	1.0	90.9	33	68.6	3.9e-13	1
RPOB2	884	916	HWI-700370F:168:C7JUKANXX:7:2109:10164:50698	multidrug	BAD59497.1|FEATURES|rpoB2|multidrug|rpoB2	0.999998988795	72.7	33	57.4	9.0e-10	1
VANE	99	131	HWI-700370F:168:C7JUKANXX:7:1113:13883:57977	glycopeptide	FJ872411.1.gene41.p01|FEATURES|vanE|glycopeptide|vanE	0.999999537831	60.6	33	45.8	2.7e-06	1
VANS	297	329	HWI-700370F:168:C7JUKANXX:7:2103:4611:42789	glycopeptide	AAY67972|FEATURES|vanS|glycopeptide|vanS	1.0	72.7	33	50.1	1.4e-07	1
MAJOR_FACILITATOR_SUPERFAMILY_TRANSPORTER	581	613	HWI-700370F:168:C7JUKANXX:7:2103:1874:35407	multidrug	NC_002952.2859362.p01|FEATURES|major_facilitator_superfamily_transporter|multidrug|major_facilitator_superfamily_transporter	0.999999747202	63.6	33	48.5	4.2e-07	1
MACB	141	173	HWI-700370F:168:C7JUKANXX:7:1301:5523:5327	MLS	gi:693106883:ref:WP_032260279.1:|FEATURES|macB|MLS|macB	1.0	63.6	33	47.4	9.3e-07	1
MSRA	383	415	HWI-700370F:168:C7JUKANXX:7:2109:3665:26114	MLS	gi:489823302:ref:WP_003727089.1:|FEATURES|msrA|MLS|msrA	0.999999998958	60.6	33	44.7	6.0e-06	1
MAJOR_FACILITATOR_SUPERFAMILY_TRANSPORTER	148	179	HWI-700370F:168:C7JUKANXX:7:2208:2162:16881	multidrug	AE016830.1.gene1357.p01|FEATURES|major_facilitator_superfamily_transporter|multidrug|major_facilitator_superfamily_transporter	0.999997867436	62.5	32	54.3	7.6e-09	1
RPHB	35	66	HWI-700370F:168:C7JUKANXX:7:1105:3827:9243	rifamycin	APB03222.1|FEATURES|rphB|rifamycin|rphB	0.999964277859	71.9	32	53.5	1.3e-08	1
MSBA	362	394	HWI-700370F:168:C7JUKANXX:7:2113:17170:47273	nitroimidazole	NP_415434.1|FEATURES|msbA|nitroimidazole|msbA	0.999839771676	66.7	33	50.4	1.1e-07	1
ABCA	872	904	HWI-700370F:168:C7JUKANXX:7:2104:9893:34408	multidrug	XP_753111.1|FEATURES|abcA|multidrug|abcA	0.999999639094	81.8	33	58.2	5.2e-10	1
TAEA	435	467	HWI-700370F:168:C7JUKANXX:7:1115:9040:84260	pleuromutilin	APB03219.1|FEATURES|TaeA|pleuromutilin|TaeA	0.999763411531	90.9	33	63.5	1.2e-11	1
LLMA_23S_RIBOSOMAL_RNA_METHYLTRANSFERASE	224	256	HWI-700370F:168:C7JUKANXX:7:1213:15206:97829	MLS	APB03216.1|FEATURES|LlmA_23S_ribosomal_RNA_methyltransferase|MLS|LlmA_23S_ribosomal_RNA_methyltransferase	0.999999911986	81.8	33	58.5	4.0e-10	1
FOSB	58	90	HWI-700370F:168:C7JUKANXX:7:2101:18924:79679	fosfomycin	gi:948792952:ref:WP_056935383.1:|FEATURES|fosB|fosfomycin|fosB	1.0	81.8	33	67.8	6.6e-13	1
EFRA	336	368	HWI-700370F:168:C7JUKANXX:7:1106:14237:11139	multidrug	CDO61513.1|FEATURES|efrA|multidrug|efrA	0.999998850229	60.6	33	45.8	2.7e-06	1
MULTIDRUG_ABC_TRANSPORTER	473	505	HWI-700370F:168:C7JUKANXX:7:2205:1251:71558	multidrug	gi:985844137:ref:WP_060895163.1:|FEATURES|multidrug_ABC_transporter|multidrug|multidrug_ABC_transporter	0.999997019404	75.8	33	48.9	3.2e-07	1
EMRB-QACA_FAMILY_MAJOR_FACILITATOR_TRANSPORTER	98	130	HWI-700370F:168:C7JUKANXX:7:2212:13056:25736	multidrug	NC_002951.3237419.p01|FEATURES|EmrB-QacA_family_major_facilitator_transporter|multidrug|EmrB-QacA_family_major_facilitator_transporter	0.999999972627	75.8	33	58.2	5.2e-10	1
TET(K)	87	119	HWI-700370F:168:C7JUKANXX:7:1305:1224:72458	tetracycline	YP_003283625.1|FEATURES|tet(K)|tetracycline|tet(K)	1.0	100.0	33	68.9	3.0e-13	1
TAEA	45	77	HWI-700370F:168:C7JUKANXX:7:1114:11387:4062	pleuromutilin	APB03219.1|FEATURES|TaeA|pleuromutilin|TaeA	0.999628695359	69.7	33	55.1	4.4e-09	1
ERM(TR)	160	192	HWI-700370F:168:C7JUKANXX:7:2201:2310:75797	MLS	AF002716.gene.p01|FEATURES|erm(TR)|MLS|erm(TR)	1.0	100.0	33	73.2	1.6e-14	1
NORB	279	310	HWI-700370F:168:C7JUKANXX:7:2111:9813:90338	fluoroquinolone	gi:494742298:ref:WP_007477706.1:|FEATURES|norB|fluoroquinolone|norB	1.0	71.9	32	48.5	4.2e-07	1
MEPA	341	372	HWI-700370F:168:C7JUKANXX:7:2205:6071:92889	multidrug	gi:505177635:ref:WP_015364737.1:|FEATURES|mepA|multidrug|mepA	1.0	84.4	32	55.5	3.4e-09	1
VANR	54	86	HWI-700370F:168:C7JUKANXX:7:1113:20899:65572	glycopeptide	gi:947806628:ref:WP_056468082.1:|FEATURES|vanR|glycopeptide|vanR	0.999999181481	60.6	33	45.4	3.5e-06	1
BCRA	156	189	HWI-700370F:168:C7JUKANXX:7:1201:19714:7540	bacitracin	gi:507055561:ref:WP_016126482.1:|FEATURES|bcrA|bacitracin|bcrA	0.999999999999	67.6	34	46.6	1.6e-06	1
MECI	19	51	HWI-700370F:168:C7JUKANXX:7:2105:2690:101145	beta-lactam	FR823292.1.gene6.p01|FEATURES|mecI|beta-lactam|mecI	0.999999999999	63.6	33	47.0	1.2e-06	1
MDTG	338	369	HWI-700370F:168:C7JUKANXX:7:2105:18971:3126	multidrug	ZP_02721571|FEATURES|mdtG|multidrug|mdtG	0.999978260588	62.5	32	52.8	2.2e-08	1
ERM(TR)	26	58	HWI-700370F:168:C7JUKANXX:7:2214:8559:75002	MLS	AF002716.gene.p01|FEATURES|erm(TR)|MLS|erm(TR)	0.999999999747	100.0	33	68.2	5.1e-13	1
MAJOR_FACILITATOR_SUPERFAMILY_TRANSPORTER	553	585	HWI-700370F:168:C7JUKANXX:7:1314:18768:37278	multidrug	NC_002952.2859362.p01|FEATURES|major_facilitator_superfamily_transporter|multidrug|major_facilitator_superfamily_transporter	0.999999855099	75.8	33	60.5	1.1e-10	1
RPOB2	706	738	HWI-700370F:168:C7JUKANXX:7:1314:19301:34658	multidrug	BAD59497.1|FEATURES|rpoB2|multidrug|rpoB2	0.999999232405	66.7	33	52.8	2.2e-08	1
YKKD	54	86	HWI-700370F:168:C7JUKANXX:7:1115:19310:37296	multidrug	gi:489421661:ref:WP_003327389.1:|FEATURES|ykkD|multidrug|ykkD	0.999999995219	66.7	33	55.8	2.6e-09	1
BMR	230	262	HWI-700370F:168:C7JUKANXX:7:1215:2244:93178	multidrug	AAA22277.1|FEATURES|bmr|multidrug|bmr	0.999999881963	63.6	33	48.9	3.2e-07	1
MTRA	155	187	HWI-700370F:168:C7JUKANXX:7:1104:17407:75912	multidrug	CCP46065.1|FEATURES|mtrA|multidrug|mtrA	0.999997220921	66.7	33	49.7	1.9e-07	1
ABCA	865	896	HWI-700370F:168:C7JUKANXX:7:2208:12412:20750	multidrug	XP_753111.1|FEATURES|abcA|multidrug|abcA	0.999999415962	62.5	32	46.6	1.6e-06	1
MSBA	361	393	HWI-700370F:168:C7JUKANXX:7:1110:13740:43404	nitroimidazole	NP_415434.1|FEATURES|msbA|nitroimidazole|msbA	0.999679976553	63.6	33	44.7	6.0e-06	1
MULTIDRUG_ABC_TRANSPORTER	120	152	HWI-700370F:168:C7JUKANXX:7:1106:12692:21962	multidrug	gi:686364868:ref:WP_031893738.1:|FEATURES|multidrug_ABC_transporter|multidrug|multidrug_ABC_transporter	1.0	97.0	33	68.2	5.1e-13	1
RPOB2	1066	1098	HWI-700370F:168:C7JUKANXX:7:2207:15397:23187	multidrug	BAD59497.1|FEATURES|rpoB2|multidrug|rpoB2	0.999999413994	81.8	33	61.6	4.7e-11	1
DFRC	16	48	HWI-700370F:168:C7JUKANXX:7:1107:19572:45811	diaminopyrimidine	AAO04716.1|FEATURES|dfrC|diaminopyrimidine|dfrC	0.999784650044	84.8	33	67.4	8.6e-13	1
MULTIDRUG_ABC_TRANSPORTER	417	449	HWI-700370F:168:C7JUKANXX:7:1214:5726:90139	multidrug	gi:686364868:ref:WP_031893738.1:|FEATURES|multidrug_ABC_transporter|multidrug|multidrug_ABC_transporter	1.0	87.9	33	62.8	2.1e-11	1
MSBA	362	393	HWI-700370F:168:C7JUKANXX:7:1101:20924:24090	nitroimidazole	NP_415434.1|FEATURES|msbA|nitroimidazole|msbA	0.999719618904	62.5	32	45.8	2.7e-06	1
RPOB2	847	879	HWI-700370F:168:C7JUKANXX:7:1211:5668:72530	multidrug	BAD59497.1|FEATURES|rpoB2|multidrug|rpoB2	0.999999286766	81.8	33	63.9	9.6e-12	1
RPOB2	1025	1056	HWI-700370F:168:C7JUKANXX:7:1101:14872:90152	multidrug	BAD59497.1|FEATURES|rpoB2|multidrug|rpoB2	0.999999329005	90.6	32	67.8	6.6e-13	1
STAPHYLOCOCCUS_MUPA_CONFERRING_RESISTANCE_TO_MUPIROCIN	741	773	HWI-700370F:168:C7JUKANXX:7:1310:6961:62546	mupirocin	CAA53189|FEATURES|Staphylococcus_mupA_conferring_resistance_to_mupirocin|mupirocin|Staphylococcus_mupA_conferring_resistance_to_mupirocin	0.999999917255	100.0	33	71.2	6.0e-14	1
QACB	318	350	HWI-700370F:168:C7JUKANXX:7:2102:2096:3737	multidrug	gi:488380213:ref:WP_002449598.1:|FEATURES|qacB|multidrug|qacB	0.915575427169	100.0	33	68.9	3.0e-13	1
FMTC	648	680	HWI-700370F:168:C7JUKANXX:7:1109:18353:93494	beta-lactam	gi:928780642:ref:WP_053862023.1:|FEATURES|fmtC|beta-lactam|fmtC	1.0	69.7	33	55.8	2.6e-09	1
BMR	231	262	HWI-700370F:168:C7JUKANXX:7:1114:19666:22959	multidrug	AAA22277.1|FEATURES|bmr|multidrug|bmr	0.999999877903	62.5	32	47.4	9.3e-07	1
MULTIDRUG_ABC_TRANSPORTER	448	480	HWI-700370F:168:C7JUKANXX:7:1315:11341:16475	multidrug	gi:686117736:ref:WP_031766634.1:|FEATURES|multidrug_ABC_transporter|multidrug|multidrug_ABC_transporter	1.0	63.6	33	47.8	7.1e-07	1
TETM	61	93	HWI-700370F:168:C7JUKANXX:7:2203:4827:6812	tetracycline	X04388.gene.p01|FEATURES|tetM|tetracycline|tetM	1.0	69.7	33	50.8	8.4e-08	1
YKKD	47	79	HWI-700370F:168:C7JUKANXX:7:1210:11484:81867	multidrug	gi:489421661:ref:WP_003327389.1:|FEATURES|ykkD|multidrug|ykkD	0.99999999293	66.7	33	52.8	2.2e-08	1
RPOB2	502	532	HWI-700370F:168:C7JUKANXX:7:1311:3550:73309	multidrug	BAD59497.1|FEATURES|rpoB2|multidrug|rpoB2	0.999999007213	66.7	33	46.2	2.1e-06	1
ABCA	295	327	HWI-700370F:168:C7JUKANXX:7:1208:9822:68650	multidrug	XP_753111.1|FEATURES|abcA|multidrug|abcA	0.999999437951	63.6	33	47.4	9.3e-07	1
EMRB-QACA_FAMILY_MAJOR_FACILITATOR_TRANSPORTER	307	338	HWI-700370F:168:C7JUKANXX:7:2213:4440:86190	multidrug	NC_002951.3237419.p01|FEATURES|EmrB-QacA_family_major_facilitator_transporter|multidrug|EmrB-QacA_family_major_facilitator_transporter	0.999999993668	96.9	32	69.7	1.7e-13	1
MULTIDRUG_ABC_TRANSPORTER	460	490	HWI-700370F:168:C7JUKANXX:7:1113:5494:72628	multidrug	gi:537465895:ref:WP_020977391.1:|FEATURES|multidrug_ABC_transporter|multidrug|multidrug_ABC_transporter	1.0	80.6	31	53.5	1.3e-08	1
TET(K)	288	320	HWI-700370F:168:C7JUKANXX:7:2209:18025:16573	tetracycline	YP_003283625.1|FEATURES|tet(K)|tetracycline|tet(K)	1.0	100.0	33	70.5	1.0e-13	1
MPHC	24	56	HWI-700370F:168:C7JUKANXX:7:1209:16053:12642	MLS	YP_001569069|FEATURES|mphC|MLS|mphC	1.0	100.0	33	73.2	1.6e-14	1
EDEQ	45	77	HWI-700370F:168:C7JUKANXX:7:1105:13405:45902	polyamine:peptide	AHH86051.1|FEATURES|EdeQ|polyamine:peptide|EdeQ	0.985126107726	63.6	33	56.6	1.5e-09	1
RPOB2	1017	1049	HWI-700370F:168:C7JUKANXX:7:2113:14419:11586	multidrug	BAD59497.1|FEATURES|rpoB2|multidrug|rpoB2	0.999999479421	84.8	33	66.2	1.9e-12	1
MEPA	416	448	HWI-700370F:168:C7JUKANXX:7:1308:11636:60966	multidrug	YP_302230|FEATURES|mepA|multidrug|mepA	1.0	100.0	33	65.9	2.5e-12	1
BCRA	30	61	HWI-700370F:168:C7JUKANXX:7:2210:21101:42713	bacitracin	gi:510143239:gb:AGN36970.1:|FEATURES|bcrA|bacitracin|bcrA	1.0	87.5	32	59.7	1.8e-10	1
DFRC	118	150	HWI-700370F:168:C7JUKANXX:7:1116:13128:48330	diaminopyrimidine	AAO04716.1|FEATURES|dfrC|diaminopyrimidine|dfrC	0.999958800134	90.9	33	70.5	1.0e-13	1
TETM	573	605	HWI-700370F:168:C7JUKANXX:7:2205:17325:44284	tetracycline	AAR29970|FEATURES|tetM|tetracycline|tetM	1.0	100.0	33	73.2	1.6e-14	1
LMRB	100	132	HWI-700370F:168:C7JUKANXX:7:1208:7537:10924	MLS	gi:1007411670:gb:AMQ72759.1:|FEATURES|lmrB|MLS|lmrB	1.0	97.0	33	71.2	6.0e-14	1
MAJOR_FACILITATOR_SUPERFAMILY_TRANSPORTER	410	442	HWI-700370F:168:C7JUKANXX:7:2101:15304:51449	multidrug	NC_002952.2859362.p01|FEATURES|major_facilitator_superfamily_transporter|multidrug|major_facilitator_superfamily_transporter	0.999999835603	78.8	33	57.8	6.9e-10	1
FMTC	251	283	HWI-700370F:168:C7JUKANXX:7:2116:3993:77296	beta-lactam	gi:1031796384:ref:WP_064136479.1:|FEATURES|fmtC|beta-lactam|fmtC	1.0	78.8	33	57.0	1.2e-09	1
MTRA	155	187	HWI-700370F:168:C7JUKANXX:7:1112:16331:11233	multidrug	CCP46065.1|FEATURES|mtrA|multidrug|mtrA	0.999997220921	66.7	33	49.7	1.9e-07	1
YKKC	69	100	HWI-700370F:168:C7JUKANXX:7:2203:16089:97278	multidrug	gi:452079515:emb:CCP21271.1:|FEATURES|ykkC|multidrug|ykkC	0.99999999962	71.9	32	53.1	1.7e-08	1
TAEA	93	123	HWI-700370F:168:C7JUKANXX:7:2108:8235:11726	pleuromutilin	APB03219.1|FEATURES|TaeA|pleuromutilin|TaeA	0.999568928328	80.6	31	53.5	1.3e-08	1
MULTIDRUG_ABC_TRANSPORTER	503	535	HWI-700370F:168:C7JUKANXX:7:1306:3928:29076	multidrug	gi:686364868:ref:WP_031893738.1:|FEATURES|multidrug_ABC_transporter|multidrug|multidrug_ABC_transporter	1.0	72.7	33	48.5	4.2e-07	1
LSAC	13	45	HWI-700370F:168:C7JUKANXX:7:1115:3642:68585	MLS	AEA37904.1|FEATURES|lsaC|MLS|lsaC	1.0	93.9	33	72.8	2.1e-14	1
MULTIDRUG_ABC_TRANSPORTER	545	577	HWI-700370F:168:C7JUKANXX:7:1203:18989:79415	multidrug	gi:496018010:ref:WP_008742581.1:|FEATURES|multidrug_ABC_transporter|multidrug|multidrug_ABC_transporter	0.99999486356	63.6	33	45.4	3.5e-06	1
RPOB2	1021	1053	HWI-700370F:168:C7JUKANXX:7:1105:13207:17548	multidrug	BAD59497.1|FEATURES|rpoB2|multidrug|rpoB2	0.999999489218	87.9	33	67.0	1.1e-12	1
TETM	1	31	HWI-700370F:168:C7JUKANXX:7:2206:5201:71067	tetracycline	ZP_02511926|FEATURES|tetM|tetracycline|tetM	1.0	100.0	31	65.1	4.3e-12	1
ABCA	569	601	HWI-700370F:168:C7JUKANXX:7:2113:19146:76913	multidrug	XP_753111.1|FEATURES|abcA|multidrug|abcA	0.999999427171	60.6	33	47.0	1.2e-06	1
BCRA	135	165	HWI-700370F:168:C7JUKANXX:7:1115:12852:69609	bacitracin	gi:510143239:gb:AGN36970.1:|FEATURES|bcrA|bacitracin|bcrA	1.0	77.4	31	45.4	3.5e-06	1
QACB	27	58	HWI-700370F:168:C7JUKANXX:7:2216:17337:21936	multidrug	AAK38457|FEATURES|qacB|multidrug|qacB	0.915230451009	100.0	32	65.9	2.5e-12	1
VANE	98	130	HWI-700370F:168:C7JUKANXX:7:2212:6067:38161	glycopeptide	FJ872411.1.gene41.p01|FEATURES|vanE|glycopeptide|vanE	0.999999507121	60.6	33	45.4	3.5e-06	1
FMTC	94	126	HWI-700370F:168:C7JUKANXX:7:2115:15171:95266	beta-lactam	gi:1031796384:ref:WP_064136479.1:|FEATURES|fmtC|beta-lactam|fmtC	1.0	69.7	33	51.6	4.9e-08	1
VGAE	446	477	HWI-700370F:168:C7JUKANXX:7:1304:12941:88521	MLS	FR772051.1.gene9.p01|FEATURES|vgaE|MLS|vgaE	1.0	75.0	32	52.8	2.2e-08	1
TETB(60)	105	136	HWI-700370F:168:C7JUKANXX:7:2115:7311:39110	tetracycline	ANZ79241.1|FEATURES|tetB(60)|tetracycline|tetB(60)	0.99999931449	65.6	32	47.8	7.1e-07	1
FUSD	83	115	HWI-700370F:168:C7JUKANXX:7:1310:3432:56282	fusidic-acid	WP_011303797|FEATURES|fusD|fusidic-acid|fusD	0.999447164137	97.0	33	67.0	1.1e-12	1
EMRB-QACA_FAMILY_MAJOR_FACILITATOR_TRANSPORTER	12	44	HWI-700370F:168:C7JUKANXX:7:1207:14947:25000	multidrug	NC_002951.3238155.p01|FEATURES|EmrB-QacA_family_major_facilitator_transporter|multidrug|EmrB-QacA_family_major_facilitator_transporter	0.999999944279	78.8	33	60.5	1.1e-10	1
QACA	170	202	HWI-700370F:168:C7JUKANXX:7:2111:5554:97000	multidrug	YP_536864|FEATURES|qacA|multidrug|qacA	0.914118227275	100.0	33	68.2	5.1e-13	1
FUSD	13	45	HWI-700370F:168:C7JUKANXX:7:2114:16205:48482	fusidic-acid	WP_011303797|FEATURES|fusD|fusidic-acid|fusD	0.999465619666	100.0	33	67.8	6.6e-13	1
ARLS	386	418	HWI-700370F:168:C7JUKANXX:7:2207:11742:33774	multidrug	YP_499945.1|FEATURES|arlS|multidrug|arlS	0.999998267038	69.7	33	52.4	2.9e-08	1
LSA	400	432	HWI-700370F:168:C7JUKANXX:7:2111:15505:85414	MLS	AJ579365.gene.p01|FEATURES|lsa|MLS|lsa	1.0	81.8	33	58.2	5.2e-10	1
LMRB	167	199	HWI-700370F:168:C7JUKANXX:7:2110:13518:92722	MLS	gi:384930133:gb:AFI26811.1:|FEATURES|lmrB|MLS|lmrB	1.0	78.8	33	63.2	1.6e-11	1
VGAA	280	312	HWI-700370F:168:C7JUKANXX:7:2214:11887:47833	MLS	DQ823382.1.gene1.p01|FEATURES|vgaA|MLS|vgaA	1.0	100.0	33	70.1	1.3e-13	1
STAPHYLOCOCCUS_MUPA_CONFERRING_RESISTANCE_TO_MUPIROCIN	649	681	HWI-700370F:168:C7JUKANXX:7:2210:17970:36137	mupirocin	CAA53189|FEATURES|Staphylococcus_mupA_conferring_resistance_to_mupirocin|mupirocin|Staphylococcus_mupA_conferring_resistance_to_mupirocin	0.99999994864	100.0	33	73.6	1.2e-14	1
VANS	296	327	HWI-700370F:168:C7JUKANXX:7:2113:20604:2265	glycopeptide	AAY67972|FEATURES|vanS|glycopeptide|vanS	1.0	71.9	32	48.5	4.2e-07	1
VGAA	469	501	HWI-700370F:168:C7JUKANXX:7:2206:18872:59741	MLS	KC539823.1.gene1.p01|FEATURES|vgaA|MLS|vgaA	1.0	100.0	33	65.5	3.3e-12	1
MEPA	416	448	HWI-700370F:168:C7JUKANXX:7:2109:2588:50614	multidrug	YP_302230|FEATURES|mepA|multidrug|mepA	1.0	100.0	33	65.9	2.5e-12	1
VGAA	483	515	HWI-700370F:168:C7JUKANXX:7:2104:5950:18271	MLS	KC539823.1.gene1.p01|FEATURES|vgaA|MLS|vgaA	1.0	100.0	33	64.7	5.6e-12	1
ANT(4')-IA	214	245	HWI-700370F:168:C7JUKANXX:7:2103:14703:88020	aminoglycoside	EF540343.1.gene1.p01|FEATURES|ant(4')-Ia|aminoglycoside|ant(4')-Ia	0.998819251547	62.5	32	51.6	4.9e-08	1
FMTC	809	840	HWI-700370F:168:C7JUKANXX:7:1103:10297:8975	beta-lactam	gi:1031796384:ref:WP_064136479.1:|FEATURES|fmtC|beta-lactam|fmtC	1.0	81.2	32	61.2	6.2e-11	1
VANR	200	230	HWI-700370F:168:C7JUKANXX:7:1111:15832:43315	glycopeptide	JF802084.2.gene4.p01|FEATURES|vanR|glycopeptide|vanR	0.999999999999	61.3	31	50.8	8.4e-08	1
MULTIDRUG_ABC_TRANSPORTER	406	438	HWI-700370F:168:C7JUKANXX:7:1306:15212:93009	multidrug	gi:686364868:ref:WP_031893738.1:|FEATURES|multidrug_ABC_transporter|multidrug|multidrug_ABC_transporter	1.0	100.0	33	67.4	8.6e-13	1
ABCA	357	387	HWI-700370F:168:C7JUKANXX:7:1305:5710:75669	multidrug	XP_753111.1|FEATURES|abcA|multidrug|abcA	0.999999437951	67.7	31	47.4	9.3e-07	1
NORB	128	160	HWI-700370F:168:C7JUKANXX:7:1316:7463:75372	fluoroquinolone	gi:494742298:ref:WP_007477706.1:|FEATURES|norB|fluoroquinolone|norB	1.0	60.6	33	47.8	7.1e-07	1
ABCA	254	286	HWI-700370F:168:C7JUKANXX:7:2108:18055:30271	multidrug	XP_753111.1|FEATURES|abcA|multidrug|abcA	0.999999716581	90.9	33	65.5	3.3e-12	1
NORB	266	297	HWI-700370F:168:C7JUKANXX:7:1112:4877:25066	fluoroquinolone	gi:494742298:ref:WP_007477706.1:|FEATURES|norB|fluoroquinolone|norB	1.0	81.2	32	54.3	7.6e-09	1
TETB	126	158	HWI-700370F:168:C7JUKANXX:7:1303:2524:43171	tetracycline	ZP_03561873|FEATURES|tetB|tetracycline|tetB	0.999999993923	60.6	33	47.0	1.2e-06	1
MSRA	489	521	HWI-700370F:168:C7JUKANXX:7:2113:5806:63588	MLS	gi:497614507:ref:WP_009928691.1:|FEATURES|msrA|MLS|msrA	0.999999999856	66.7	33	50.8	8.4e-08	1
TAEA	386	418	HWI-700370F:168:C7JUKANXX:7:1305:5065:97173	pleuromutilin	APB03219.1|FEATURES|TaeA|pleuromutilin|TaeA	0.999719900748	84.8	33	58.9	3.1e-10	1
MACB	443	474	HWI-700370F:168:C7JUKANXX:7:1309:5013:9697	MLS	gi:545231548:ref:WP_021531156.1:|FEATURES|macB|MLS|macB	1.0	62.5	32	47.8	7.1e-07	1
LSA	427	459	HWI-700370F:168:C7JUKANXX:7:1207:12682:19562	MLS	gi:1031496106:ref:WP_064100483.1:|FEATURES|lsa|MLS|lsa	1.0	81.8	33	62.8	2.1e-11	1
DFRC	118	150	HWI-700370F:168:C7JUKANXX:7:1211:4944:24778	diaminopyrimidine	AAO04716.1|FEATURES|dfrC|diaminopyrimidine|dfrC	0.999958800134	90.9	33	70.5	1.0e-13	1
LSA	225	256	HWI-700370F:168:C7JUKANXX:7:1311:11982:89079	MLS	gi:445983947:ref:WP_000061802.1:|FEATURES|lsa|MLS|lsa	1.0	71.9	32	50.8	8.4e-08	1
TETB(46)	609	640	HWI-700370F:168:C7JUKANXX:7:1208:10739:77257	tetracycline	AET10445.1|FEATURES|tetB(46)|tetracycline|tetB(46)	0.999998102922	65.6	32	46.2	2.1e-06	1
MACB	32	63	HWI-700370F:168:C7JUKANXX:7:1203:10609:43370	MLS	YP_001176128|FEATURES|macB|MLS|macB	0.999999996556	65.6	32	45.1	4.6e-06	1
BACA	100	131	HWI-700370F:168:C7JUKANXX:7:1309:1774:48276	bacitracin	YP_001925041|FEATURES|bacA|bacitracin|bacA	0.999999999967	90.6	32	66.6	1.5e-12	1
TETB(60)	362	394	HWI-700370F:168:C7JUKANXX:7:1116:9866:100752	tetracycline	ANZ79241.1|FEATURES|tetB(60)|tetracycline|tetB(60)	0.999999999969	84.8	33	63.5	1.2e-11	1
STAPHYLOCOCCUS_MUPA_CONFERRING_RESISTANCE_TO_MUPIROCIN	422	453	HWI-700370F:168:C7JUKANXX:7:2212:17593:3002	mupirocin	CAA53189|FEATURES|Staphylococcus_mupA_conferring_resistance_to_mupirocin|mupirocin|Staphylococcus_mupA_conferring_resistance_to_mupirocin	0.999999953825	100.0	32	76.3	1.9e-15	1
VANRI	67	98	HWI-700370F:168:C7JUKANXX:7:1316:14758:73344	glycopeptide	WP_011461303.1|FEATURES|vanRI|glycopeptide|vanRI	0.999999999387	71.9	32	49.7	1.9e-07	1
MEFA	118	150	HWI-700370F:168:C7JUKANXX:7:2105:4817:16380	MLS	ABC60093|FEATURES|mefA|MLS|mefA	1.0	100.0	33	69.3	2.3e-13	1
QACB	39	71	HWI-700370F:168:C7JUKANXX:7:1111:15591:69350	multidrug	AAK38457|FEATURES|qacB|multidrug|qacB	0.915437998462	100.0	33	67.8	6.6e-13	1
RPHB	160	191	HWI-700370F:168:C7JUKANXX:7:1102:13882:9341	rifamycin	APB03222.1|FEATURES|rphB|rifamycin|rphB	0.999999966153	87.5	32	62.4	2.8e-11	1
TRUNCATED_PUTATIVE_RESPONSE_REGULATOR_ARLR	49	81	HWI-700370F:168:C7JUKANXX:7:1104:9988:76979	unclassified	HE999704.1.gene1528.p01|FEATURES|truncated_putative_response_regulator_ArlR|unclassified|truncated_putative_response_regulator_ArlR	0.999410338704	63.6	33	50.8	8.4e-08	1
NORA	71	103	HWI-700370F:168:C7JUKANXX:7:2101:16902:11357	multidrug	gi:556618713:ref:WP_023374778.1:|FEATURES|norA|multidrug|norA	1.0	100.0	33	67.4	8.6e-13	1
VANR	87	119	HWI-700370F:168:C7JUKANXX:7:1314:15605:82782	glycopeptide	AF162694.1.gene5.p01|FEATURES|vanR|glycopeptide|vanR	1.0	72.7	33	52.4	2.9e-08	1
MAJOR_FACILITATOR_SUPERFAMILY_TRANSPORTER	452	484	HWI-700370F:168:C7JUKANXX:7:1107:17059:91453	multidrug	NC_002952.2859362.p01|FEATURES|major_facilitator_superfamily_transporter|multidrug|major_facilitator_superfamily_transporter	0.999999805063	81.8	33	60.8	8.1e-11	1
QACB	224	256	HWI-700370F:168:C7JUKANXX:7:1112:14704:53954	multidrug	AAK38457|FEATURES|qacB|multidrug|qacB	0.916344900033	100.0	33	67.8	6.6e-13	1
ANT(4')-IA	24	56	HWI-700370F:168:C7JUKANXX:7:2109:18088:84922	aminoglycoside	EF540343.1.gene1.p01|FEATURES|ant(4')-Ia|aminoglycoside|ant(4')-Ia	0.999999999991	81.8	33	60.8	8.1e-11	1
FMTC	708	740	HWI-700370F:168:C7JUKANXX:7:2105:20952:77247	beta-lactam	gi:1031796384:ref:WP_064136479.1:|FEATURES|fmtC|beta-lactam|fmtC	1.0	81.8	33	64.3	7.3e-12	1
BLT	121	152	HWI-700370F:168:C7JUKANXX:7:1111:9846:73282	multidrug	AAC36944.1|FEATURES|blt|multidrug|blt	0.999998577939	62.5	32	44.3	7.8e-06	1
MARR	76	108	HWI-700370F:168:C7JUKANXX:7:1201:6177:16644	multidrug	gi:488380192:ref:WP_002449577.1:|FEATURES|marR|multidrug|marR	1.0	100.0	33	68.2	5.1e-13	1
MSRA	1	33	HWI-700370F:168:C7JUKANXX:7:2115:16699:64556	MLS	gi:582362524:gb:EVW57639.1:|FEATURES|msrA|MLS|msrA	1.0	97.0	33	70.9	7.8e-14	1
MAJOR_FACILITATOR_SUPERFAMILY_TRANSPORTER	551	582	HWI-700370F:168:C7JUKANXX:7:1305:9964:14390	multidrug	NC_002952.2859362.p01|FEATURES|major_facilitator_superfamily_transporter|multidrug|major_facilitator_superfamily_transporter	0.99999981629	68.8	32	55.5	3.4e-09	1
TETB(46)	377	409	HWI-700370F:168:C7JUKANXX:7:2212:8916:35691	tetracycline	AET10445.1|FEATURES|tetB(46)|tetracycline|tetB(46)	0.999999245314	75.8	33	55.5	3.4e-09	1
ARLS	394	425	HWI-700370F:168:C7JUKANXX:7:1101:7270:21945	multidrug	YP_499945.1|FEATURES|arlS|multidrug|arlS	0.999997596487	65.6	32	45.8	2.7e-06	1
MAJOR_FACILITATOR_SUPERFAMILY_TRANSPORTER	180	211	HWI-700370F:168:C7JUKANXX:7:1108:2707:86913	multidrug	NC_002952.2859362.p01|FEATURES|major_facilitator_superfamily_transporter|multidrug|major_facilitator_superfamily_transporter	0.999999709198	62.5	32	47.0	1.2e-06	1
TAEA	32	64	HWI-700370F:168:C7JUKANXX:7:1110:1601:59351	pleuromutilin	APB03219.1|FEATURES|TaeA|pleuromutilin|TaeA	0.999727305307	75.8	33	58.5	4.0e-10	1
MACB	119	151	HWI-700370F:168:C7JUKANXX:7:2216:18178:69886	MLS	gi:979540828:ref:WP_059340323.1:|FEATURES|macB|MLS|macB	1.0	60.6	33	45.4	3.5e-06	1
TRUNCATED_PUTATIVE_RESPONSE_REGULATOR_ARLR	157	189	HWI-700370F:168:C7JUKANXX:7:1102:16917:37531	unclassified	AE015929.1.gene1106.p01|FEATURES|truncated_putative_response_regulator_ArlR|unclassified|truncated_putative_response_regulator_ArlR	0.999999999635	84.8	33	63.2	1.6e-11	1
MULTIDRUG_ABC_TRANSPORTER	496	526	HWI-700370F:168:C7JUKANXX:7:2202:17419:3068	multidrug	gi:493394434:ref:WP_006350564.1:|FEATURES|multidrug_ABC_transporter|multidrug|multidrug_ABC_transporter	1.0	80.6	31	52.4	2.9e-08	1
VGAE	101	133	HWI-700370F:168:C7JUKANXX:7:2112:4016:85588	MLS	FR772051.1.gene9.p01|FEATURES|vgaE|MLS|vgaE	0.999999988227	60.6	33	46.6	1.6e-06	1
VANR	73	104	HWI-700370F:168:C7JUKANXX:7:1206:9835:79721	glycopeptide	gi:947806628:ref:WP_056468082.1:|FEATURES|vanR|glycopeptide|vanR	1.0	68.8	32	52.0	3.8e-08	1
TAEA	345	377	HWI-700370F:168:C7JUKANXX:7:2209:20825:77404	pleuromutilin	APB03219.1|FEATURES|TaeA|pleuromutilin|TaeA	0.999376670348	66.7	33	49.7	1.9e-07	1
TETM	52	84	HWI-700370F:168:C7JUKANXX:7:1316:6050:97099	tetracycline	X04388.gene.p01|FEATURES|tetM|tetracycline|tetM	1.0	63.6	33	49.3	2.4e-07	1
YKKD	54	84	HWI-700370F:168:C7JUKANXX:7:1311:17395:34050	multidrug	gi:489421661:ref:WP_003327389.1:|FEATURES|ykkD|multidrug|ykkD	0.999999981033	67.7	31	54.3	7.6e-09	1
MULTIDRUG_ABC_TRANSPORTER	471	502	HWI-700370F:168:C7JUKANXX:7:1114:17739:58918	multidrug	gi:1031799645:ref:WP_064138838.1:|FEATURES|multidrug_ABC_transporter|multidrug|multidrug_ABC_transporter	1.0	75.0	32	49.3	2.4e-07	1
PATA	277	309	HWI-700370F:168:C7JUKANXX:7:2212:19798:49270	fluoroquinolone	NP_417544.5|FEATURES|patA|fluoroquinolone|patA	0.99999686794	63.6	33	52.8	2.2e-08	1
MAJOR_FACILITATOR_SUPERFAMILY_TRANSPORTER	180	211	HWI-700370F:168:C7JUKANXX:7:1106:13645:88881	multidrug	NC_002952.2859362.p01|FEATURES|major_facilitator_superfamily_transporter|multidrug|major_facilitator_superfamily_transporter	0.99999999932	68.8	32	52.8	2.2e-08	1
RPHB	381	411	HWI-700370F:168:C7JUKANXX:7:2203:6663:97088	rifamycin	APB03222.1|FEATURES|rphB|rifamycin|rphB	0.999940091586	74.2	31	49.3	2.4e-07	1
STAPHYLOCOCCUS_MUPA_CONFERRING_RESISTANCE_TO_MUPIROCIN	70	102	HWI-700370F:168:C7JUKANXX:7:1307:3031:24281	mupirocin	CAA53189|FEATURES|Staphylococcus_mupA_conferring_resistance_to_mupirocin|mupirocin|Staphylococcus_mupA_conferring_resistance_to_mupirocin	0.999998590958	66.7	33	50.4	1.1e-07	1
MULTIDRUG_ABC_TRANSPORTER	500	530	HWI-700370F:168:C7JUKANXX:7:1311:16240:55321	multidrug	gi:913055317:ref:WP_050357634.1:|FEATURES|multidrug_ABC_transporter|multidrug|multidrug_ABC_transporter	1.0	64.5	31	44.3	7.8e-06	1
MULTIDRUG_ABC_TRANSPORTER	549	580	HWI-700370F:168:C7JUKANXX:7:1204:6746:99630	multidrug	gi:505389066:ref:WP_015576168.1:|FEATURES|multidrug_ABC_transporter|multidrug|multidrug_ABC_transporter	1.0	75.0	32	51.6	4.9e-08	1
MECR1	375	407	HWI-700370F:168:C7JUKANXX:7:2116:16979:42179	beta-lactam	gi:1006694739:ref:WP_061822031.1:|FEATURES|mecR1|beta-lactam|mecR1	1.0	100.0	33	78.2	4.9e-16	1
FMTC	633	665	HWI-700370F:168:C7JUKANXX:7:2108:5213:63398	beta-lactam	gi:1031796384:ref:WP_064136479.1:|FEATURES|fmtC|beta-lactam|fmtC	1.0	87.9	33	65.1	4.3e-12	1
RPOB2	988	1019	HWI-700370F:168:C7JUKANXX:7:1111:17718:42069	multidrug	BAD59497.1|FEATURES|rpoB2|multidrug|rpoB2	0.999999381333	78.1	32	59.7	1.8e-10	1
BACA	31	63	HWI-700370F:168:C7JUKANXX:7:1303:12014:78967	bacitracin	ZP_03916453|FEATURES|bacA|bacitracin|bacA	1.0	87.9	33	59.7	1.8e-10	1
EFRB	243	275	HWI-700370F:168:C7JUKANXX:7:1307:17486:30412	multidrug	CDO61516.1|FEATURES|efrB|multidrug|efrB	0.999999317652	100.0	33	71.2	6.0e-14	1
MAJOR_FACILITATOR_SUPERFAMILY_TRANSPORTER	235	267	HWI-700370F:168:C7JUKANXX:7:1107:12179:16879	multidrug	NC_002952.2859362.p01|FEATURES|major_facilitator_superfamily_transporter|multidrug|major_facilitator_superfamily_transporter	0.999999751523	63.6	33	48.9	3.2e-07	1
MACB	18	50	HWI-700370F:168:C7JUKANXX:7:2201:15522:21181	MLS	gi:495004199:ref:WP_007730213.1:|FEATURES|macB|MLS|macB	1.0	66.7	33	45.1	4.6e-06	1
QACB	150	182	HWI-700370F:168:C7JUKANXX:7:1211:4477:89937	multidrug	AAK38457|FEATURES|qacB|multidrug|qacB	0.916511438642	100.0	33	68.9	3.0e-13	1
FMTC	627	659	HWI-700370F:168:C7JUKANXX:7:1314:12138:74693	beta-lactam	gi:1031796384:ref:WP_064136479.1:|FEATURES|fmtC|beta-lactam|fmtC	1.0	84.8	33	60.8	8.1e-11	1
BLT	340	372	HWI-700370F:168:C7JUKANXX:7:1105:16571:100335	multidrug	AAC36944.1|FEATURES|blt|multidrug|blt	0.999998773151	60.6	33	47.4	9.3e-07	1
RPHB	595	627	HWI-700370F:168:C7JUKANXX:7:1315:7753:58954	rifamycin	APB03222.1|FEATURES|rphB|rifamycin|rphB	0.999976186746	78.8	33	57.0	1.2e-09	1
MAJOR_FACILITATOR_SUPERFAMILY_TRANSPORTER	11	43	HWI-700370F:168:C7JUKANXX:7:1206:16753:54378	multidrug	NC_009487.5169637.p01|FEATURES|major_facilitator_superfamily_transporter|multidrug|major_facilitator_superfamily_transporter	0.999993589993	84.8	33	60.1	1.4e-10	1
LSA	28	59	HWI-700370F:168:C7JUKANXX:7:2209:3552:97681	MLS	gi:922777287:ref:WP_053374995.1:|FEATURES|lsa|MLS|lsa	1.0	90.6	32	66.6	1.5e-12	1
ERMC	26	58	HWI-700370F:168:C7JUKANXX:7:1105:9150:71208	MLS	gi:503924494:ref:WP_014158488.1:|FEATURES|ermC|MLS|ermC	1.0	100.0	33	72.0	3.5e-14	1
BCRA	30	62	HWI-700370F:168:C7JUKANXX:7:1109:6114:68929	bacitracin	AAD21213|FEATURES|bcrA|bacitracin|bcrA	0.999999994342	60.6	33	47.4	9.3e-07	1
ABCA	227	259	HWI-700370F:168:C7JUKANXX:7:1315:12151:76828	multidrug	XP_753111.1|FEATURES|abcA|multidrug|abcA	0.999999536003	72.7	33	51.6	4.9e-08	1
MAJOR_FACILITATOR_SUPERFAMILY_TRANSPORTER	99	129	HWI-700370F:168:C7JUKANXX:7:1304:12644:96793	multidrug	ZP_03053667|FEATURES|major_facilitator_superfamily_transporter|multidrug|major_facilitator_superfamily_transporter	0.999999812492	61.3	31	47.0	1.2e-06	1
MECR1	372	403	HWI-700370F:168:C7JUKANXX:7:2203:16659:35420	beta-lactam	gi:556502805:emb:CDH98054.1:|FEATURES|mecR1|beta-lactam|mecR1	1.0	75.0	32	58.9	3.1e-10	1
VANR	67	98	HWI-700370F:168:C7JUKANXX:7:2214:18779:45197	glycopeptide	gi:947806628:ref:WP_056468082.1:|FEATURES|vanR|glycopeptide|vanR	0.999999026332	62.5	32	44.3	7.8e-06	1
ARNA	102	132	HWI-700370F:168:C7JUKANXX:7:2208:9272:10309	polymyxin	gi:510924105:ref:WP_016244890.1:|FEATURES|arnA|polymyxin|arnA	0.965968874197	67.7	31	49.7	1.9e-07	1
LMRB	72	104	HWI-700370F:168:C7JUKANXX:7:2216:10581:47282	MLS	gi:498485855:ref:WP_010787543.1:|FEATURES|lmrB|MLS|lmrB	1.0	90.9	33	64.3	7.3e-12	1
TETM	224	256	HWI-700370F:168:C7JUKANXX:7:1306:20265:4397	tetracycline	ABB70053|FEATURES|tetM|tetracycline|tetM	1.0	100.0	33	70.9	7.8e-14	1
MACB	153	184	HWI-700370F:168:C7JUKANXX:7:1310:4876:66308	MLS	gi:639209604:ref:WP_024547784.1:|FEATURES|macB|MLS|macB	0.999999999667	65.6	32	44.3	7.8e-06	1
MAJOR_FACILITATOR_SUPERFAMILY_TRANSPORTER	267	299	HWI-700370F:168:C7JUKANXX:7:1213:18692:68695	multidrug	NC_002952.2859362.p01|FEATURES|major_facilitator_superfamily_transporter|multidrug|major_facilitator_superfamily_transporter	0.999999950568	69.7	33	56.2	2.0e-09	1
BACA	98	130	HWI-700370F:168:C7JUKANXX:7:1110:20098:56795	bacitracin	ZP_03916453|FEATURES|bacA|bacitracin|bacA	0.999999383294	60.6	33	49.3	2.4e-07	1
LLMA_23S_RIBOSOMAL_RNA_METHYLTRANSFERASE	167	199	HWI-700370F:168:C7JUKANXX:7:1215:10863:38096	MLS	APB03216.1|FEATURES|LlmA_23S_ribosomal_RNA_methyltransferase|MLS|LlmA_23S_ribosomal_RNA_methyltransferase	0.999999973742	90.9	33	69.3	2.3e-13	1
ABCA	441	471	HWI-700370F:168:C7JUKANXX:7:1305:16361:4757	multidrug	XP_753111.1|FEATURES|abcA|multidrug|abcA	0.999999510643	67.7	31	50.4	1.1e-07	1
ABCA	856	888	HWI-700370F:168:C7JUKANXX:7:1102:20336:81042	multidrug	XP_753111.1|FEATURES|abcA|multidrug|abcA	0.999999519299	63.6	33	50.8	8.4e-08	1
MAJOR_FACILITATOR_SUPERFAMILY_TRANSPORTER	444	476	HWI-700370F:168:C7JUKANXX:7:1114:1416:26123	multidrug	NC_002952.2859362.p01|FEATURES|major_facilitator_superfamily_transporter|multidrug|major_facilitator_superfamily_transporter	0.999999862064	81.8	33	61.6	4.7e-11	1
FMTC	303	334	HWI-700370F:168:C7JUKANXX:7:2107:19001:69990	beta-lactam	gi:1031796384:ref:WP_064136479.1:|FEATURES|fmtC|beta-lactam|fmtC	1.0	81.2	32	58.2	5.2e-10	1
QACB	283	315	HWI-700370F:168:C7JUKANXX:7:1302:12127:48680	multidrug	AAK38457|FEATURES|qacB|multidrug|qacB	0.905661445214	100.0	33	67.4	8.6e-13	1
RPOB2	843	875	HWI-700370F:168:C7JUKANXX:7:2104:17858:22138	multidrug	BAD59497.1|FEATURES|rpoB2|multidrug|rpoB2	0.999999144479	69.7	33	51.2	6.4e-08	1
AADK	148	180	HWI-700370F:168:C7JUKANXX:7:1103:14503:36729	aminoglycoside	gi:658532949:ref:WP_029727170.1:|FEATURES|aadK|aminoglycoside|aadK	1.0	93.9	33	71.6	4.6e-14	1
ABCA	1216	1248	HWI-700370F:168:C7JUKANXX:7:2112:9385:91640	multidrug	XP_753111.1|FEATURES|abcA|multidrug|abcA	0.999999712474	75.8	33	65.1	4.3e-12	1
MULTIDRUG_ABC_TRANSPORTER	529	559	HWI-700370F:168:C7JUKANXX:7:1309:12905:19334	multidrug	gi:664556405:ref:WP_031071225.1:|FEATURES|multidrug_ABC_transporter|multidrug|multidrug_ABC_transporter	1.0	64.5	31	50.4	1.1e-07	1
RPOB2	1040	1072	HWI-700370F:168:C7JUKANXX:7:1203:4125:79013	multidrug	BAD59497.1|FEATURES|rpoB2|multidrug|rpoB2	0.999999494009	87.9	33	67.4	8.6e-13	1
RPOB2	711	742	HWI-700370F:168:C7JUKANXX:7:1301:4862:30968	multidrug	BAD59497.1|FEATURES|rpoB2|multidrug|rpoB2	0.999999259158	68.8	32	53.9	9.9e-09	1
MULTIDRUG_ABC_TRANSPORTER	552	583	HWI-700370F:168:C7JUKANXX:7:2209:1726:43010	multidrug	gi:664556405:ref:WP_031071225.1:|FEATURES|multidrug_ABC_transporter|multidrug|multidrug_ABC_transporter	1.0	65.6	32	50.4	1.1e-07	1
RPOB2	271	303	HWI-700370F:168:C7JUKANXX:7:1114:2215:52875	multidrug	BAD59497.1|FEATURES|rpoB2|multidrug|rpoB2	0.999999166755	69.7	33	50.4	1.1e-07	1
BCRA	159	191	HWI-700370F:168:C7JUKANXX:7:1216:20225:49801	bacitracin	gi:445996697:ref:WP_000074552.1:|FEATURES|bcrA|bacitracin|bcrA	1.0	63.6	33	50.1	1.4e-07	1
RPOB2	699	730	HWI-700370F:168:C7JUKANXX:7:1310:5094:58501	multidrug	BAD59497.1|FEATURES|rpoB2|multidrug|rpoB2	0.99999917877	62.5	32	50.8	8.4e-08	1
TAEA	606	636	HWI-700370F:168:C7JUKANXX:7:2114:10967:18619	pleuromutilin	APB03219.1|FEATURES|TaeA|pleuromutilin|TaeA	0.99915165492	67.7	31	46.6	1.6e-06	1
ARLS	351	383	HWI-700370F:168:C7JUKANXX:7:2205:18828:54948	multidrug	YP_499945.1|FEATURES|arlS|multidrug|arlS	0.999997499155	63.6	33	45.1	4.6e-06	1
OTRA	76	108	HWI-700370F:168:C7JUKANXX:7:1208:11797:35290	tetracycline	CAA37477|FEATURES|otrA|tetracycline|otrA	0.999999984365	60.6	33	44.7	6.0e-06	1
EFRB	198	229	HWI-700370F:168:C7JUKANXX:7:1203:1150:65826	multidrug	CDO61516.1|FEATURES|efrB|multidrug|efrB	0.999997795795	68.8	32	50.1	1.4e-07	1
MAJOR_FACILITATOR_SUPERFAMILY_TRANSPORTER	182	214	HWI-700370F:168:C7JUKANXX:7:2211:16563:8145	multidrug	NC_002952.2859362.p01|FEATURES|major_facilitator_superfamily_transporter|multidrug|major_facilitator_superfamily_transporter	0.999999996262	60.6	33	46.2	2.1e-06	1
AADK	12	44	HWI-700370F:168:C7JUKANXX:7:2109:19892:50026	aminoglycoside	gi:896112410:ref:WP_049141107.1:|FEATURES|aadK|aminoglycoside|aadK	1.0	78.8	33	60.5	1.1e-10	1
RPOB2	118	149	HWI-700370F:168:C7JUKANXX:7:1315:18914:8580	multidrug	BAD59497.1|FEATURES|rpoB2|multidrug|rpoB2	0.999998955558	62.5	32	45.1	4.6e-06	1
STAPHYLOCOCCUS_MUPA_CONFERRING_RESISTANCE_TO_MUPIROCIN	983	1015	HWI-700370F:168:C7JUKANXX:7:1316:20767:95355	mupirocin	CAA53189|FEATURES|Staphylococcus_mupA_conferring_resistance_to_mupirocin|mupirocin|Staphylococcus_mupA_conferring_resistance_to_mupirocin	0.999999934399	93.9	33	69.3	2.3e-13	1
BMR	222	254	HWI-700370F:168:C7JUKANXX:7:2108:13215:79545	multidrug	AAA22277.1|FEATURES|bmr|multidrug|bmr	0.999999105449	66.7	33	50.4	1.1e-07	1
BCRA	143	175	HWI-700370F:168:C7JUKANXX:7:2201:16026:53088	bacitracin	gi:542061059:gb:ERI11611.1:|FEATURES|bcrA|bacitracin|bcrA	1.0	63.6	33	47.4	9.3e-07	1
VANR	74	106	HWI-700370F:168:C7JUKANXX:7:1206:12962:20514	glycopeptide	EU250284.1.gene5.p01|FEATURES|vanR|glycopeptide|vanR	1.0	75.8	33	55.8	2.6e-09	1
ERM(TR)	171	203	HWI-700370F:168:C7JUKANXX:7:1208:15576:25819	MLS	AF002716.gene.p01|FEATURES|erm(TR)|MLS|erm(TR)	1.0	100.0	33	73.6	1.2e-14	1
MULTIDRUG_ABC_TRANSPORTER	543	575	HWI-700370F:168:C7JUKANXX:7:1114:10305:36129	multidrug	gi:772774655:ref:WP_045322518.1:|FEATURES|multidrug_ABC_transporter|multidrug|multidrug_ABC_transporter	1.0	66.7	33	48.1	5.4e-07	1
BCRA	41	73	HWI-700370F:168:C7JUKANXX:7:2204:11660:75505	bacitracin	YP_001373621|FEATURES|bcrA|bacitracin|bcrA	1.0	63.6	33	51.2	6.4e-08	1
TAEA	180	212	HWI-700370F:168:C7JUKANXX:7:1112:15352:61716	pleuromutilin	APB03219.1|FEATURES|TaeA|pleuromutilin|TaeA	0.999400779578	97.0	33	68.9	3.0e-13	1
ABCA	933	965	HWI-700370F:168:C7JUKANXX:7:1316:8656:43744	multidrug	XP_753111.1|FEATURES|abcA|multidrug|abcA	0.999999559306	75.8	33	52.8	2.2e-08	1
LMRB	82	114	HWI-700370F:168:C7JUKANXX:7:2203:11435:20310	MLS	gi:1007411670:gb:AMQ72759.1:|FEATURES|lmrB|MLS|lmrB	1.0	90.9	33	66.6	1.5e-12	1
MTRA	65	97	HWI-700370F:168:C7JUKANXX:7:1304:2501:36926	multidrug	CCP46065.1|FEATURES|mtrA|multidrug|mtrA	0.99999797005	78.8	33	55.8	2.6e-09	1
LSA	232	264	HWI-700370F:168:C7JUKANXX:7:2214:1766:20077	MLS	gi:445983947:ref:WP_000061802.1:|FEATURES|lsa|MLS|lsa	1.0	78.8	33	59.3	2.4e-10	1
RPOB2	1066	1098	HWI-700370F:168:C7JUKANXX:7:1106:20700:83217	multidrug	BAD59497.1|FEATURES|rpoB2|multidrug|rpoB2	0.999999413994	81.8	33	61.6	4.7e-11	1
RPOB2	814	844	HWI-700370F:168:C7JUKANXX:7:2110:14411:54560	multidrug	BAD59497.1|FEATURES|rpoB2|multidrug|rpoB2	0.999999102532	67.7	31	48.5	4.2e-07	1
MAJOR_FACILITATOR_SUPERFAMILY_TRANSPORTER	414	446	HWI-700370F:168:C7JUKANXX:7:2104:5390:68298	multidrug	NC_002952.2859362.p01|FEATURES|major_facilitator_superfamily_transporter|multidrug|major_facilitator_superfamily_transporter	0.999999797105	66.7	33	53.5	1.3e-08	1
MULTIDRUG_ABC_TRANSPORTER	512	544	HWI-700370F:168:C7JUKANXX:7:2109:19475:58506	multidrug	gi:686364868:ref:WP_031893738.1:|FEATURES|multidrug_ABC_transporter|multidrug|multidrug_ABC_transporter	1.0	97.0	33	63.9	9.6e-12	1
ERM(TR)	149	180	HWI-700370F:168:C7JUKANXX:7:1301:7591:47839	MLS	AF002716.gene.p01|FEATURES|erm(TR)|MLS|erm(TR)	1.0	100.0	32	68.6	3.9e-13	1
TETA(48)	33	63	HWI-700370F:168:C7JUKANXX:7:2113:10543:13865	tetracycline	APB03214.1|FEATURES|tetA(48)|tetracycline|tetA(48)	0.999999904038	61.3	31	45.4	3.5e-06	1
EFRA	320	352	HWI-700370F:168:C7JUKANXX:7:2102:8014:94976	multidrug	CDO61513.1|FEATURES|efrA|multidrug|efrA	0.999999215932	63.6	33	52.4	2.9e-08	1
VGAB	490	521	HWI-700370F:168:C7JUKANXX:7:2103:11616:10293	MLS	U82085.gene.p01|FEATURES|vgaB|MLS|vgaB	0.999677837634	71.9	32	52.4	2.9e-08	1
RPHB	579	609	HWI-700370F:168:C7JUKANXX:7:1307:6268:56002	rifamycin	APB03222.1|FEATURES|rphB|rifamycin|rphB	0.999999898128	87.1	31	61.6	4.7e-11	1
VANR	192	224	HWI-700370F:168:C7JUKANXX:7:1104:19079:28263	glycopeptide	EU250284.1.gene5.p01|FEATURES|vanR|glycopeptide|vanR	0.999999998262	60.6	33	55.1	4.4e-09	1
STAPHYLOCOCCUS_MUPA_CONFERRING_RESISTANCE_TO_MUPIROCIN	16	48	HWI-700370F:168:C7JUKANXX:7:2104:8045:98460	mupirocin	CAA53189|FEATURES|Staphylococcus_mupA_conferring_resistance_to_mupirocin|mupirocin|Staphylococcus_mupA_conferring_resistance_to_mupirocin	0.999999953825	100.0	33	75.1	4.1e-15	1
VANR	72	103	HWI-700370F:168:C7JUKANXX:7:1115:13866:63220	glycopeptide	gi:983429529:ref:WP_060593182.1:|FEATURES|vanR|glycopeptide|vanR	1.0	68.8	32	49.3	2.4e-07	1
LLMA_23S_RIBOSOMAL_RNA_METHYLTRANSFERASE	34	66	HWI-700370F:168:C7JUKANXX:7:1214:11118:58347	MLS	APB03216.1|FEATURES|LlmA_23S_ribosomal_RNA_methyltransferase|MLS|LlmA_23S_ribosomal_RNA_methyltransferase	0.999999858254	60.6	33	54.7	5.8e-09	1
MAJOR_FACILITATOR_SUPERFAMILY_TRANSPORTER	13	45	HWI-700370F:168:C7JUKANXX:7:1215:10925:32036	multidrug	NC_009487.5169637.p01|FEATURES|major_facilitator_superfamily_transporter|multidrug|major_facilitator_superfamily_transporter	0.999998901073	81.8	33	58.2	5.2e-10	1
MULTIDRUG_ABC_TRANSPORTER	509	541	HWI-700370F:168:C7JUKANXX:7:1307:16729:35426	multidrug	gi:686364868:ref:WP_031893738.1:|FEATURES|multidrug_ABC_transporter|multidrug|multidrug_ABC_transporter	1.0	97.0	33	63.9	9.6e-12	1
OPTRA	208	239	HWI-700370F:168:C7JUKANXX:7:1314:9464:69630	oxazolidinone	AKA86814|FEATURES|optrA|oxazolidinone|optrA	0.999391328136	71.9	32	54.3	7.6e-09	1
RPOB2	730	762	HWI-700370F:168:C7JUKANXX:7:2201:12232:80938	multidrug	BAD59497.1|FEATURES|rpoB2|multidrug|rpoB2	0.999999302497	78.8	33	55.8	2.6e-09	1
FMTC	599	631	HWI-700370F:168:C7JUKANXX:7:2101:14983:33750	beta-lactam	gi:1031796384:ref:WP_064136479.1:|FEATURES|fmtC|beta-lactam|fmtC	1.0	87.9	33	66.2	1.9e-12	1
DFRC	39	69	HWI-700370F:168:C7JUKANXX:7:1316:8657:99968	diaminopyrimidine	AAO04716.1|FEATURES|dfrC|diaminopyrimidine|dfrC	0.999838446874	77.4	31	52.4	2.9e-08	1
NORB	246	277	HWI-700370F:168:C7JUKANXX:7:1102:18361:79746	fluoroquinolone	gi:1000360171:ref:WP_061107359.1:|FEATURES|norB|fluoroquinolone|norB	1.0	75.0	32	49.7	1.9e-07	1
STAPHYLOCOCCUS_MUPA_CONFERRING_RESISTANCE_TO_MUPIROCIN	41	72	HWI-700370F:168:C7JUKANXX:7:1213:13145:63273	mupirocin	CAA53189|FEATURES|Staphylococcus_mupA_conferring_resistance_to_mupirocin|mupirocin|Staphylococcus_mupA_conferring_resistance_to_mupirocin	0.999999941972	100.0	32	70.1	1.3e-13	1
RPHB	106	138	HWI-700370F:168:C7JUKANXX:7:2215:10915:6772	rifamycin	APB03222.1|FEATURES|rphB|rifamycin|rphB	0.999999965509	90.9	33	63.9	9.6e-12	1
MULTIDRUG_ABC_TRANSPORTER	368	398	HWI-700370F:168:C7JUKANXX:7:1307:14923:11799	multidrug	gi:686364868:ref:WP_031893738.1:|FEATURES|multidrug_ABC_transporter|multidrug|multidrug_ABC_transporter	1.0	90.3	31	60.5	1.1e-10	1
MULTIDRUG_ABC_TRANSPORTER	489	521	HWI-700370F:168:C7JUKANXX:7:1314:1507:43004	multidrug	gi:497748188:ref:WP_010062372.1:|FEATURES|multidrug_ABC_transporter|multidrug|multidrug_ABC_transporter	1.0	63.6	33	48.5	4.2e-07	1
EFRA	326	357	HWI-700370F:168:C7JUKANXX:7:1108:5968:62089	multidrug	CDO61513.1|FEATURES|efrA|multidrug|efrA	0.999999111616	68.8	32	50.1	1.4e-07	1
RPOB2	586	618	HWI-700370F:168:C7JUKANXX:7:1112:7656:58906	multidrug	BAD59497.1|FEATURES|rpoB2|multidrug|rpoB2	0.999999302497	75.8	33	55.8	2.6e-09	1
LLMA_23S_RIBOSOMAL_RNA_METHYLTRANSFERASE	175	207	HWI-700370F:168:C7JUKANXX:7:2109:19617:8211	MLS	APB03216.1|FEATURES|LlmA_23S_ribosomal_RNA_methyltransferase|MLS|LlmA_23S_ribosomal_RNA_methyltransferase	0.999999982503	93.9	33	73.2	1.6e-14	1
STAPHYLOCOCCUS_MUPA_CONFERRING_RESISTANCE_TO_MUPIROCIN	497	527	HWI-700370F:168:C7JUKANXX:7:2207:15856:75728	mupirocin	CAA53189|FEATURES|Staphylococcus_mupA_conferring_resistance_to_mupirocin|mupirocin|Staphylococcus_mupA_conferring_resistance_to_mupirocin	0.999998168927	67.7	31	48.9	3.2e-07	1
MULTIDRUG_ABC_TRANSPORTER	199	230	HWI-700370F:168:C7JUKANXX:7:2106:17530:91443	multidrug	gi:686364868:ref:WP_031893738.1:|FEATURES|multidrug_ABC_transporter|multidrug|multidrug_ABC_transporter	1.0	90.6	32	63.2	1.6e-11	1
MSBA	362	393	HWI-700370F:168:C7JUKANXX:7:2112:2347:66235	nitroimidazole	NP_415434.1|FEATURES|msbA|nitroimidazole|msbA	0.999719618904	62.5	32	45.8	2.7e-06	1
TET(K)	244	276	HWI-700370F:168:C7JUKANXX:7:1213:5444:66160	tetracycline	YP_003283625.1|FEATURES|tet(K)|tetracycline|tet(K)	1.0	100.0	33	70.1	1.3e-13	1
YOJI	489	521	HWI-700370F:168:C7JUKANXX:7:1205:12520:44523	peptide	NP_416715.1|FEATURES|YojI|peptide|YojI	0.999999847072	63.6	33	47.4	9.3e-07	1
MAJOR_FACILITATOR_SUPERFAMILY_TRANSPORTER	161	193	HWI-700370F:168:C7JUKANXX:7:2210:16971:96375	multidrug	NC_002952.2859362.p01|FEATURES|major_facilitator_superfamily_transporter|multidrug|major_facilitator_superfamily_transporter	0.999999999561	97.0	33	68.2	5.1e-13	1
ARLS	406	437	HWI-700370F:168:C7JUKANXX:7:2104:17836:61629	multidrug	YP_499945.1|FEATURES|arlS|multidrug|arlS	0.999998138308	75.0	32	50.8	8.4e-08	1
EFRB	191	223	HWI-700370F:168:C7JUKANXX:7:1208:8951:89676	multidrug	CDO61516.1|FEATURES|efrB|multidrug|efrB	1.0	69.7	33	50.8	8.4e-08	1
RPHB	522	554	HWI-700370F:168:C7JUKANXX:7:1111:10078:47222	rifamycin	APB03222.1|FEATURES|rphB|rifamycin|rphB	0.999999907847	75.8	33	57.8	6.9e-10	1
FOSB	17	48	HWI-700370F:168:C7JUKANXX:7:1106:10890:32716	fosfomycin	gi:835263828:ref:WP_047425942.1:|FEATURES|fosB|fosfomycin|fosB	1.0	78.1	32	58.2	5.2e-10	1
[truncated: 95,797 more rows]
