# Supplementary material for: Machine learning algorithm to characterize antimicrobial resistance associated with the International Space Station surface microbiome
Source: Microbiome. 2022 Aug 24;10:134. doi: 10.1186/s40168-022-01332-w (PMC9400218; doi:10.1186/s40168-022-01332-w)
Supplement: Supplementary file 6 — Additional file 5: File S1. Raw results of the DeepARG analyses (zip compressed). [file 40168_2022_1332_MOESM5_ESM.zip › Additional file 5- File S1/DeepARG-SS/F2_L5_PMA_FLT_.out.mapping.ARG]

#ARG	query-start	query-end	read_id	predicted_ARG-class	best-hit	probability	identity	alignment-length	alignment-bitscore	alignment-evalue	counts
DNA-BINDING_PROTEIN_H-NS	12	44	HWI-700370F:168:C7JUKANXX:7:2101:7746:41804	unclassified	CP000308.1.gene1582.p01|FEATURES|DNA-binding_protein_H-NS|unclassified|DNA-binding_protein_H-NS	0.99999999972	66.7	33	45.1	4.6e-06	1
SMER	98	128	HWI-700370F:168:C7JUKANXX:7:1108:17197:38571	multidrug	AAD51348.1|FEATURES|smeR|multidrug|smeR	0.999999998896	67.7	31	50.1	1.4e-07	1
OQXB	198	230	HWI-700370F:168:C7JUKANXX:7:1106:7679:17469	multidrug	YP_001693238|FEATURES|oqxB|multidrug|oqxB	0.999999709919	90.9	33	60.5	1.1e-10	1
PBP-1A	120	151	HWI-700370F:168:C7JUKANXX:7:1212:15628:75478	beta-lactam	YP_001290033|FEATURES|PBP-1A|beta-lactam|PBP-1A	1.0	71.9	32	51.2	6.4e-08	1
TRUNCATED_PUTATIVE_RESPONSE_REGULATOR_ARLR	79	111	HWI-700370F:168:C7JUKANXX:7:1304:8556:29082	unclassified	HE999704.1.gene1528.p01|FEATURES|truncated_putative_response_regulator_ArlR|unclassified|truncated_putative_response_regulator_ArlR	0.999999448208	66.7	33	50.4	1.1e-07	1
CPXA	386	418	HWI-700370F:168:C7JUKANXX:7:2204:12632:44131	aminoglycoside:aminocoumarin	NP_312864.1|FEATURES|cpxA|aminoglycoside:aminocoumarin|cpxA	0.999844799503	100.0	33	73.9	9.2e-15	1
MACB	141	172	HWI-700370F:168:C7JUKANXX:7:2216:10505:64780	MLS	gi:1035735809:ref:WP_064572349.1:|FEATURES|macB|MLS|macB	0.999999689768	65.6	32	45.4	3.5e-06	1
MAJOR_FACILITATOR_SUPERFAMILY_TRANSPORTER	380	411	HWI-700370F:168:C7JUKANXX:7:1302:17415:52326	multidrug	CP001918.1.gene2931.p01|FEATURES|major_facilitator_superfamily_transporter|multidrug|major_facilitator_superfamily_transporter	0.99999856724	87.5	32	60.8	8.1e-11	1
RPOB2	502	532	HWI-700370F:168:C7JUKANXX:7:2209:3490:10598	multidrug	BAD59497.1|FEATURES|rpoB2|multidrug|rpoB2	0.999999108001	64.5	31	46.6	1.6e-06	1
CLASS_C	218	250	HWI-700370F:168:C7JUKANXX:7:1207:5928:53180	beta-lactam	YP_002847014|FEATURES|class_C|beta-lactam|class_C	1.0	75.8	33	58.9	3.1e-10	1
ROSB	203	235	HWI-700370F:168:C7JUKANXX:7:1213:17992:42610	fosmidomycin	ZP_04612557|FEATURES|rosB|fosmidomycin|rosB	1.0	84.8	33	58.2	5.2e-10	1
ACRB	686	718	HWI-700370F:168:C7JUKANXX:7:2211:2879:37710	multidrug	gi:812045371:emb:CRH28493.1:|FEATURES|acrB|multidrug|acrB	1.0	97.0	33	70.1	1.3e-13	1
MDTA	239	270	HWI-700370F:168:C7JUKANXX:7:2312:3754:69407	multidrug	gi:431338942:gb:ELG26004.1:|FEATURES|mdtA|multidrug|mdtA	0.999999999246	62.5	32	45.4	3.5e-06	1
CAMP-REGULATORY_PROTEIN	59	91	HWI-700370F:168:C7JUKANXX:7:1204:17830:18513	unclassified	gi:491301754:ref:WP_005159757.1:|FEATURES|cAMP-regulatory_protein|unclassified|cAMP-regulatory_protein	0.947728576087	100.0	33	70.1	1.3e-13	1
PENA	45	77	HWI-700370F:168:C7JUKANXX:7:2307:17920:56111	beta-lactam	ZP_04656349|FEATURES|penA|beta-lactam|penA	1.0	84.8	33	66.2	1.9e-12	1
TOLC	142	174	HWI-700370F:168:C7JUKANXX:7:1212:4583:19548	multidrug	gi:495038506:ref:WP_007764020.1:|FEATURES|TolC|multidrug|TolC	1.0	93.9	33	64.7	5.6e-12	1
PENA	247	279	HWI-700370F:168:C7JUKANXX:7:1315:3833:84742	beta-lactam	ZP_04656349|FEATURES|penA|beta-lactam|penA	1.0	60.6	33	45.8	2.7e-06	1
TRANSCRIPTIONAL_REGULATORY_PROTEIN_CPXR_CPXR	82	114	HWI-700370F:168:C7JUKANXX:7:2112:12033:79725	unclassified	CP001485.1.gene721.p01|FEATURES|transcriptional_regulatory_protein_CpxR_cpxR|unclassified|transcriptional_regulatory_protein_CpxR_cpxR	0.999975283787	93.9	33	67.4	8.6e-13	1
BAES	412	443	HWI-700370F:168:C7JUKANXX:7:2203:15628:89390	multidrug	BAA15934.1|FEATURES|baeS|multidrug|baeS	0.999999897773	87.5	32	58.9	3.1e-10	1
SMEE	243	275	HWI-700370F:168:C7JUKANXX:7:2107:15230:82327	multidrug	YP_002706077|FEATURES|smeE|multidrug|smeE	0.999999999991	72.7	33	49.7	1.9e-07	1
ACRB	36	68	HWI-700370F:168:C7JUKANXX:7:1112:6853:93732	multidrug	gi:812045371:emb:CRH28493.1:|FEATURES|acrB|multidrug|acrB	1.0	97.0	33	67.0	1.1e-12	1
ESCHERICHIA_COLI_MIPA	164	194	HWI-700370F:168:C7JUKANXX:7:2110:17253:16179	multidrug	NP_310518|FEATURES|Escherichia_coli_mipA|multidrug|Escherichia_coli_mipA	0.999998728532	67.7	31	49.3	2.4e-07	1
ACRB	373	405	HWI-700370F:168:C7JUKANXX:7:2304:18635:68667	multidrug	gi:502789935:ref:WP_013024911.1:|FEATURES|acrB|multidrug|acrB	1.0	97.0	33	65.5	3.3e-12	1
EMRB	68	100	HWI-700370F:168:C7JUKANXX:7:1213:16954:35321	multidrug	gi:754956999:ref:WP_042313106.1:|FEATURES|emrB|multidrug|emrB	0.999985287684	84.8	33	65.5	3.3e-12	1
OMPF	235	266	HWI-700370F:168:C7JUKANXX:7:1304:20127:47279	multidrug	gi:377849761:gb:EHU14730.1:|FEATURES|ompF|multidrug|ompF	0.999999999008	75.0	32	56.2	2.0e-09	1
PBP-1A	154	186	HWI-700370F:168:C7JUKANXX:7:1314:6260:99568	beta-lactam	YP_001292390|FEATURES|PBP-1A|beta-lactam|PBP-1A	1.0	81.8	33	60.1	1.4e-10	1
OQXB	745	777	HWI-700370F:168:C7JUKANXX:7:1201:20777:90606	multidrug	YP_001693238|FEATURES|oqxB|multidrug|oqxB	1.0	93.9	33	67.8	6.6e-13	1
EMRD	27	59	HWI-700370F:168:C7JUKANXX:7:1302:11104:33738	multidrug	ZP_03215830|FEATURES|emrD|multidrug|emrD	1.0	69.7	33	51.2	6.4e-08	1
YOJI	209	239	HWI-700370F:168:C7JUKANXX:7:2208:8490:79359	peptide	NP_416715.1|FEATURES|YojI|peptide|YojI	0.999999587702	61.3	31	49.7	1.9e-07	1
ACRB	76	108	HWI-700370F:168:C7JUKANXX:7:1116:10255:8509	multidrug	gi:446414955:ref:WP_000492810.1:|FEATURES|acrB|multidrug|acrB	0.999999999999	75.8	33	55.1	4.4e-09	1
PENA	414	446	HWI-700370F:168:C7JUKANXX:7:1315:4550:56087	beta-lactam	ZP_04656349|FEATURES|penA|beta-lactam|penA	1.0	90.9	33	70.1	1.3e-13	1
TET36	45	77	HWI-700370F:168:C7JUKANXX:7:1115:8757:97972	tetracycline	AJ514254.gene.p01|FEATURES|tet36|tetracycline|tet36	0.999999992419	63.6	33	50.8	8.4e-08	1
MULTIDRUG_ABC_TRANSPORTER	470	501	HWI-700370F:168:C7JUKANXX:7:2212:13218:44334	multidrug	gi:1031799645:ref:WP_064138838.1:|FEATURES|multidrug_ABC_transporter|multidrug|multidrug_ABC_transporter	1.0	71.9	32	49.7	1.9e-07	1
VGAC	1	32	HWI-700370F:168:C7JUKANXX:7:2215:19313:95735	MLS	AMP35312.1|FEATURES|vgaC|MLS|vgaC	0.999999588937	96.9	32	64.7	5.6e-12	1
RPOB2	1016	1048	HWI-700370F:168:C7JUKANXX:7:2211:9305:77269	multidrug	BAD59497.1|FEATURES|rpoB2|multidrug|rpoB2	0.999999058976	84.8	33	64.3	7.3e-12	1
KLEBSIELLA_PNEUMONIAE_OMPK36	316	346	HWI-700370F:168:C7JUKANXX:7:1111:4916:87652	beta-lactam	YP_005228001.1|FEATURES|Klebsiella_pneumoniae_OmpK36|beta-lactam|Klebsiella_pneumoniae_OmpK36	0.999999996536	67.7	31	49.7	1.9e-07	1
OMPR	243	275	HWI-700370F:168:C7JUKANXX:7:1108:16258:98309	multidrug	CP000034.1.gene3672.p01|FEATURES|ompR|multidrug|ompR	0.999999138057	100.0	33	68.6	3.9e-13	1
ACRB	576	608	HWI-700370F:168:C7JUKANXX:7:2204:7113:87052	multidrug	AAQ21216|FEATURES|acrB|multidrug|acrB	1.0	97.0	33	65.9	2.5e-12	1
OMPF	64	96	HWI-700370F:168:C7JUKANXX:7:2205:13942:19171	multidrug	gi:742936434:ref:WP_039025717.1:|FEATURES|ompF|multidrug|ompF	0.999999999273	84.8	33	54.3	7.6e-09	1
MEXX	260	292	HWI-700370F:168:C7JUKANXX:7:2206:12024:5043	multidrug	gi:694080094:ref:WP_032425292.1:|FEATURES|mexX|multidrug|mexX	1.0	93.9	33	67.8	6.6e-13	1
MSBA	549	581	HWI-700370F:168:C7JUKANXX:7:2108:2853:91034	nitroimidazole	NP_415434.1|FEATURES|msbA|nitroimidazole|msbA	0.999771343521	78.8	33	55.8	2.6e-09	1
CPXA	45	77	HWI-700370F:168:C7JUKANXX:7:1304:20145:95006	aminoglycoside:aminocoumarin	NP_312864.1|FEATURES|cpxA|aminoglycoside:aminocoumarin|cpxA	0.999731973716	84.8	33	68.2	5.1e-13	1
VANA	305	337	HWI-700370F:168:C7JUKANXX:7:1116:16196:69196	glycopeptide	gi:748291566:ref:WP_039833224.1:|FEATURES|vanA|glycopeptide|vanA	1.0	63.6	33	46.2	2.1e-06	1
EMRB	62	94	HWI-700370F:168:C7JUKANXX:7:2208:2245:43807	multidrug	gi:839761818:gb:KMI34767.1:|FEATURES|emrB|multidrug|emrB	0.999986710541	84.8	33	65.5	3.3e-12	1
ACRB	7	39	HWI-700370F:168:C7JUKANXX:7:1107:15202:89961	multidrug	gi:502789935:ref:WP_013024911.1:|FEATURES|acrB|multidrug|acrB	1.0	97.0	33	67.4	8.6e-13	1
MDTG	274	306	HWI-700370F:168:C7JUKANXX:7:2115:13007:51963	multidrug	gi:852054322:ref:WP_048271543.1:|FEATURES|mdtG|multidrug|mdtG	1.0	63.6	33	48.5	4.2e-07	1
PENA	357	389	HWI-700370F:168:C7JUKANXX:7:1110:8863:68906	beta-lactam	ZP_04656349|FEATURES|penA|beta-lactam|penA	1.0	90.9	33	69.7	1.7e-13	1
MDTD	159	191	HWI-700370F:168:C7JUKANXX:7:1104:10011:40940	multidrug	NC_002695.1.916587.p01|FEATURES|mdtD|multidrug|mdtD	0.999999999989	87.9	33	67.4	8.6e-13	1
PBP-1B	273	304	HWI-700370F:168:C7JUKANXX:7:1315:6363:32275	beta-lactam	YP_002467958|FEATURES|PBP-1B|beta-lactam|PBP-1B	0.999999999504	75.0	32	59.3	2.4e-10	1
MSBA	186	218	HWI-700370F:168:C7JUKANXX:7:1302:19307:100998	nitroimidazole	NP_415434.1|FEATURES|msbA|nitroimidazole|msbA	0.999920185752	97.0	33	65.9	2.5e-12	1
TRIC	967	997	HWI-700370F:168:C7JUKANXX:7:2206:13705:36735	triclosan	NP_248848.1|FEATURES|TriC|triclosan|TriC	0.999999984433	71.0	31	53.1	1.7e-08	1
RPOB2	889	920	HWI-700370F:168:C7JUKANXX:7:2115:9792:32425	multidrug	BAD59497.1|FEATURES|rpoB2|multidrug|rpoB2	0.999999248503	75.0	32	51.2	6.4e-08	1
PENA	309	341	HWI-700370F:168:C7JUKANXX:7:2207:19820:61154	beta-lactam	ZP_04656349|FEATURES|penA|beta-lactam|penA	1.0	87.9	33	62.0	3.6e-11	1
ADEL	119	150	HWI-700370F:168:C7JUKANXX:7:2211:11220:62157	multidrug	ALH22601.1|FEATURES|adeL|multidrug|adeL	0.999999076681	65.6	32	45.1	4.6e-06	1
MEXE	101	133	HWI-700370F:168:C7JUKANXX:7:1203:4876:90322	multidrug	gi:749610452:ref:WP_040232688.1:|FEATURES|mexE|multidrug|mexE	1.0	75.8	33	51.6	4.9e-08	1
ACRB	860	892	HWI-700370F:168:C7JUKANXX:7:1308:19443:70310	multidrug	gi:502789935:ref:WP_013024911.1:|FEATURES|acrB|multidrug|acrB	1.0	81.8	33	57.4	9.0e-10	1
PENA	45	77	HWI-700370F:168:C7JUKANXX:7:1111:2693:89395	beta-lactam	ZP_04656349|FEATURES|penA|beta-lactam|penA	1.0	84.8	33	66.2	1.9e-12	1
MDTK	364	396	HWI-700370F:168:C7JUKANXX:7:2116:16935:37167	multidrug	gi:558088995:ref:WP_023481339.1:|FEATURES|mdtK|multidrug|mdtK	1.0	97.0	33	68.9	3.0e-13	1
CMX	91	121	HWI-700370F:168:C7JUKANXX:7:1211:5729:88875	beta-lactam	JQ733571.1.gene2.p01|FEATURES|CMY-51|beta-lactam|CMX	1.0	67.7	31	50.1	1.4e-07	1
CAMP-REGULATORY_PROTEIN	157	189	HWI-700370F:168:C7JUKANXX:7:2113:4148:36253	unclassified	gi:490367208:ref:WP_004246872.1:|FEATURES|cAMP-regulatory_protein|unclassified|cAMP-regulatory_protein	0.945654435276	100.0	33	69.7	1.7e-13	1
OMPF	241	271	HWI-700370F:168:C7JUKANXX:7:2216:3252:60240	multidrug	gi:377849761:gb:EHU14730.1:|FEATURES|ompF|multidrug|ompF	0.99999432709	74.2	31	52.8	2.2e-08	1
RPOB2	357	389	HWI-700370F:168:C7JUKANXX:7:1201:18919:41235	multidrug	BAD59497.1|FEATURES|rpoB2|multidrug|rpoB2	0.999999258444	66.7	33	51.6	4.9e-08	1
EPTA	174	205	HWI-700370F:168:C7JUKANXX:7:2115:13169:47660	peptide	BAE78116.1|FEATURES|eptA|peptide|eptA	0.999999936915	87.5	32	60.5	1.1e-10	1
EPTA	334	366	HWI-700370F:168:C7JUKANXX:7:1311:8162:75440	peptide	BAE78116.1|FEATURES|eptA|peptide|eptA	0.99999999748	75.8	33	63.5	1.2e-11	1
KDPE	76	108	HWI-700370F:168:C7JUKANXX:7:1302:15581:75603	aminoglycoside	NP_415222.1|FEATURES|kdpE|aminoglycoside|kdpE	0.999967171751	60.6	33	44.7	6.0e-06	1
VGAC	20	52	HWI-700370F:168:C7JUKANXX:7:1104:18730:5500	MLS	AMP35312.1|FEATURES|vgaC|MLS|vgaC	0.99999962465	87.9	33	65.9	2.5e-12	1
MSBA	147	179	HWI-700370F:168:C7JUKANXX:7:1210:13990:14216	nitroimidazole	NP_415434.1|FEATURES|msbA|nitroimidazole|msbA	0.999920185752	97.0	33	65.9	2.5e-12	1
YOJI	340	372	HWI-700370F:168:C7JUKANXX:7:2216:11450:89653	peptide	NP_416715.1|FEATURES|YojI|peptide|YojI	0.999999530721	90.9	33	64.3	7.3e-12	1
DNA-BINDING_PROTEIN_H-NS	41	73	HWI-700370F:168:C7JUKANXX:7:1103:5703:78640	unclassified	CP000308.1.gene1582.p01|FEATURES|DNA-binding_protein_H-NS|unclassified|DNA-binding_protein_H-NS	0.99999999998	81.8	33	56.6	1.5e-09	1
ACRB	593	624	HWI-700370F:168:C7JUKANXX:7:2108:13987:43302	multidrug	gi:485731880:ref:WP_001359514.1:|FEATURES|acrB|multidrug|acrB	0.999999999944	65.6	32	52.4	2.9e-08	1
EPTA	32	64	HWI-700370F:168:C7JUKANXX:7:1111:7513:21685	peptide	BAE78116.1|FEATURES|eptA|peptide|eptA	0.999999797974	69.7	33	49.3	2.4e-07	1
RPOB2	472	504	HWI-700370F:168:C7JUKANXX:7:2114:19942:32125	multidrug	BAD59497.1|FEATURES|rpoB2|multidrug|rpoB2	0.999999370237	75.8	33	58.2	5.2e-10	1
ACRB	165	196	HWI-700370F:168:C7JUKANXX:7:2108:10237:35136	multidrug	YP_002932544|FEATURES|acrB|multidrug|acrB	1.0	71.9	32	55.8	2.6e-09	1
BICYCLOMYCIN-MULTIDRUG_EFFLUX_PROTEIN_BCR	306	338	HWI-700370F:168:C7JUKANXX:7:1304:16473:43734	multidrug	YP_002237398|FEATURES|bicyclomycin-multidrug_efflux_protein_bcr|multidrug|bicyclomycin-multidrug_efflux_protein_bcr	1.0	84.8	33	59.3	2.4e-10	1
EMRB	343	375	HWI-700370F:168:C7JUKANXX:7:1105:8149:13799	multidrug	gi:983459915:ref:WP_060619314.1:|FEATURES|emrB|multidrug|emrB	0.999989778821	100.0	33	78.2	4.9e-16	1
MDTK	262	292	HWI-700370F:168:C7JUKANXX:7:1316:5563:81889	fluoroquinolone	AML99881.1|FEATURES|MdtK|fluoroquinolone|MdtK	0.999991001788	83.9	31	57.0	1.2e-09	1
MSBA	275	307	HWI-700370F:168:C7JUKANXX:7:1207:2229:52770	nitroimidazole	NP_415434.1|FEATURES|msbA|nitroimidazole|msbA	0.99981394746	97.0	33	63.2	1.6e-11	1
TETA	443	474	HWI-700370F:168:C7JUKANXX:7:1310:10456:99876	tetracycline	gi:736993687:ref:WP_034989673.1:|FEATURES|tetA|tetracycline|tetA	0.999999999957	68.8	32	46.2	2.1e-06	1
BICYCLOMYCIN-MULTIDRUG_EFFLUX_PROTEIN_BCR	54	85	HWI-700370F:168:C7JUKANXX:7:1107:16517:53168	multidrug	YP_689681|FEATURES|bicyclomycin-multidrug_efflux_protein_bcr|multidrug|bicyclomycin-multidrug_efflux_protein_bcr	1.0	78.1	32	58.5	4.0e-10	1
MDTK	378	409	HWI-700370F:168:C7JUKANXX:7:1307:5330:96709	fluoroquinolone	AML99881.1|FEATURES|MdtK|fluoroquinolone|MdtK	0.999992595237	71.9	32	58.5	4.0e-10	1
BICYCLOMYCIN-MULTIDRUG_EFFLUX_PROTEIN_BCR	233	265	HWI-700370F:168:C7JUKANXX:7:1302:10203:67419	multidrug	YP_001437159|FEATURES|bicyclomycin-multidrug_efflux_protein_bcr|multidrug|bicyclomycin-multidrug_efflux_protein_bcr	1.0	81.8	33	65.1	4.3e-12	1
STAPHYLOCOCCUS_MUPA_CONFERRING_RESISTANCE_TO_MUPIROCIN	357	389	HWI-700370F:168:C7JUKANXX:7:1308:10156:20823	mupirocin	CAA53189|FEATURES|Staphylococcus_mupA_conferring_resistance_to_mupirocin|mupirocin|Staphylococcus_mupA_conferring_resistance_to_mupirocin	0.999999987215	63.6	33	57.0	1.2e-09	1
ACRB	28	60	HWI-700370F:168:C7JUKANXX:7:2101:16120:38120	multidrug	gi:485731880:ref:WP_001359514.1:|FEATURES|acrB|multidrug|acrB	1.0	81.8	33	58.2	5.2e-10	1
CPXA	228	259	HWI-700370F:168:C7JUKANXX:7:2205:1926:42491	aminoglycoside:aminocoumarin	NP_312864.1|FEATURES|cpxA|aminoglycoside:aminocoumarin|cpxA	0.999421443536	93.8	32	60.5	1.1e-10	1
TRANSCRIPTIONAL_REGULATORY_PROTEIN_CPXR_CPXR	87	119	HWI-700370F:168:C7JUKANXX:7:1112:9232:18646	unclassified	CP004022.1.gene3215.p01|FEATURES|transcriptional_regulatory_protein_CpxR_cpxR|unclassified|transcriptional_regulatory_protein_CpxR_cpxR	1.0	100.0	33	68.2	5.1e-13	1
ACRB	589	621	HWI-700370F:168:C7JUKANXX:7:2109:20499:14186	multidrug	gi:485731880:ref:WP_001359514.1:|FEATURES|acrB|multidrug|acrB	0.999999999121	66.7	33	53.9	9.9e-09	1
OMPF	132	165	HWI-700370F:168:C7JUKANXX:7:1301:9670:68889	multidrug	gi:15131544:emb:CAC48383.1:|FEATURES|ompF|multidrug|ompF	0.878308490823	70.6	34	50.8	8.4e-08	1
TRANSCRIPTIONAL_REGULATORY_PROTEIN_CPXR_CPXR	77	108	HWI-700370F:168:C7JUKANXX:7:1106:7710:48564	unclassified	CP000675.2.gene1535.p01|FEATURES|transcriptional_regulatory_protein_CpxR_cpxR|unclassified|transcriptional_regulatory_protein_CpxR_cpxR	0.999789590574	75.0	32	60.8	8.1e-11	1
ACRB	756	787	HWI-700370F:168:C7JUKANXX:7:2210:8884:22597	multidrug	gi:446414955:ref:WP_000492810.1:|FEATURES|acrB|multidrug|acrB	1.0	78.1	32	61.6	4.7e-11	1
ACRB	79	111	HWI-700370F:168:C7JUKANXX:7:1302:16618:95023	multidrug	gi:485731880:ref:WP_001359514.1:|FEATURES|acrB|multidrug|acrB	1.0	75.8	33	55.5	3.4e-09	1
TRIC	437	469	HWI-700370F:168:C7JUKANXX:7:1203:19684:8679	triclosan	NP_248848.1|FEATURES|TriC|triclosan|TriC	0.999999984433	69.7	33	53.1	1.7e-08	1
ACRB	389	421	HWI-700370F:168:C7JUKANXX:7:2107:17612:32271	multidrug	gi:485731880:ref:WP_001359514.1:|FEATURES|acrB|multidrug|acrB	1.0	97.0	33	62.8	2.1e-11	1
ACRB	875	907	HWI-700370F:168:C7JUKANXX:7:1311:7345:67659	multidrug	gi:727178815:ref:WP_033642107.1:|FEATURES|acrB|multidrug|acrB	1.0	90.9	33	64.3	7.3e-12	1
OMPF	304	336	HWI-700370F:168:C7JUKANXX:7:2105:7689:47904	multidrug	gi:15131544:emb:CAC48383.1:|FEATURES|ompF|multidrug|ompF	0.999999250397	78.8	33	65.1	4.3e-12	1
PENA	492	522	HWI-700370F:168:C7JUKANXX:7:2215:12187:70256	beta-lactam	ZP_04656349|FEATURES|penA|beta-lactam|penA	1.0	71.0	31	50.4	1.1e-07	1
ACRB	966	998	HWI-700370F:168:C7JUKANXX:7:2205:5397:5856	multidrug	gi:446414948:ref:WP_000492803.1:|FEATURES|acrB|multidrug|acrB	1.0	90.9	33	61.6	4.7e-11	1
PENA	439	470	HWI-700370F:168:C7JUKANXX:7:1108:10894:77216	beta-lactam	ZP_04656349|FEATURES|penA|beta-lactam|penA	1.0	81.2	32	60.1	1.4e-10	1
MDTD	75	107	HWI-700370F:168:C7JUKANXX:7:2115:16418:17791	multidrug	gi:134034159:sp:Q0T353.2:MDTD_SHIF8|FEATURES|mdtD|multidrug|mdtD	0.999999999963	75.8	33	56.2	2.0e-09	1
RPHA	331	363	HWI-700370F:168:C7JUKANXX:7:1109:4021:7750	rifamycin	AIA08936.1|FEATURES|rphA|rifamycin|rphA	0.999999932255	63.6	33	52.0	3.8e-08	1
ACRB	297	329	HWI-700370F:168:C7JUKANXX:7:2213:7276:67101	multidrug	gi:485731880:ref:WP_001359514.1:|FEATURES|acrB|multidrug|acrB	0.999999999992	63.6	33	50.4	1.1e-07	1
ROSB	2	34	HWI-700370F:168:C7JUKANXX:7:1314:6932:10270	fosmidomycin	ZP_04638974|FEATURES|rosB|fosmidomycin|rosB	1.0	93.9	33	63.5	1.2e-11	1
MDTK	263	295	HWI-700370F:168:C7JUKANXX:7:2213:6020:84921	multidrug	YP_001570595|FEATURES|mdtK|multidrug|mdtK	1.0	87.9	33	58.9	3.1e-10	1
BAES	413	443	HWI-700370F:168:C7JUKANXX:7:2206:1081:47240	multidrug	BAA15934.1|FEATURES|baeS|multidrug|baeS	0.99999989331	87.1	31	57.0	1.2e-09	1
EMRB	166	197	HWI-700370F:168:C7JUKANXX:7:1208:9989:58252	multidrug	gi:489922618:ref:WP_003825966.1:|FEATURES|emrB|multidrug|emrB	0.999996975011	93.8	32	68.9	3.0e-13	1
ESCHERICHIA_COLI_LAMB	99	130	HWI-700370F:168:C7JUKANXX:7:1216:1247:61784	multidrug	BAB38442|FEATURES|Escherichia_coli_LamB|multidrug|Escherichia_coli_LamB	0.999997118691	90.6	32	64.3	7.3e-12	1
ACRB	11	43	HWI-700370F:168:C7JUKANXX:7:1209:18306:66404	multidrug	gi:502789935:ref:WP_013024911.1:|FEATURES|acrB|multidrug|acrB	1.0	97.0	33	67.4	8.6e-13	1
MDTK	201	233	HWI-700370F:168:C7JUKANXX:7:2106:4046:6258	fluoroquinolone	AML99881.1|FEATURES|MdtK|fluoroquinolone|MdtK	0.999982424596	78.8	33	60.5	1.1e-10	1
MEXX	35	67	HWI-700370F:168:C7JUKANXX:7:1204:8271:95208	multidrug	gi:740423377:ref:WP_038256086.1:|FEATURES|mexX|multidrug|mexX	1.0	93.9	33	64.3	7.3e-12	1
MDTC	362	394	HWI-700370F:168:C7JUKANXX:7:1215:15498:8501	multidrug	gi:447132822:ref:WP_001210078.1:|FEATURES|mdtC|multidrug|mdtC	1.0	100.0	33	67.0	1.1e-12	1
KASUGAMYCIN_RESISTANCE_PROTEIN_KSGA	52	84	HWI-700370F:168:C7JUKANXX:7:1312:5669:39051	aminoglycoside	YP_001476958|FEATURES|kasugamycin_resistance_protein_ksgA|aminoglycoside|kasugamycin_resistance_protein_ksgA	1.0	93.9	33	67.4	8.6e-13	1
CAMP-REGULATORY_PROTEIN	17	49	HWI-700370F:168:C7JUKANXX:7:1109:14439:17902	unclassified	gi:491301754:ref:WP_005159757.1:|FEATURES|cAMP-regulatory_protein|unclassified|cAMP-regulatory_protein	0.948964249872	100.0	33	73.2	1.6e-14	1
TOLC	136	168	HWI-700370F:168:C7JUKANXX:7:2209:10583:20394	multidrug	gi:495038506:ref:WP_007764020.1:|FEATURES|TolC|multidrug|TolC	1.0	90.9	33	63.5	1.2e-11	1
ACRB	36	68	HWI-700370F:168:C7JUKANXX:7:1110:7263:31638	multidrug	gi:446414955:ref:WP_000492810.1:|FEATURES|acrB|multidrug|acrB	1.0	90.9	33	63.9	9.6e-12	1
OQXB	364	396	HWI-700370F:168:C7JUKANXX:7:2211:8349:38826	multidrug	YP_001693238|FEATURES|oqxB|multidrug|oqxB	1.0	93.9	33	65.9	2.5e-12	1
OQXB	151	182	HWI-700370F:168:C7JUKANXX:7:2111:20495:33477	multidrug	YP_001693238|FEATURES|oqxB|multidrug|oqxB	1.0	93.8	32	65.1	4.3e-12	1
CPXA	100	131	HWI-700370F:168:C7JUKANXX:7:2116:14494:68723	aminoglycoside:aminocoumarin	NP_312864.1|FEATURES|cpxA|aminoglycoside:aminocoumarin|cpxA	0.999685970506	90.6	32	66.6	1.5e-12	1
MDTC	377	408	HWI-700370F:168:C7JUKANXX:7:1110:17551:41796	multidrug	gi:446590225:ref:WP_000667571.1:|FEATURES|mdtC|multidrug|mdtC	0.999999974763	90.6	32	60.1	1.4e-10	1
YOJI	461	493	HWI-700370F:168:C7JUKANXX:7:2203:13287:16999	peptide	NP_416715.1|FEATURES|YojI|peptide|YojI	0.999999837472	81.8	33	60.8	8.1e-11	1
TRANSCRIPTIONAL_REGULATORY_PROTEIN_CPXR_CPXR	10	42	HWI-700370F:168:C7JUKANXX:7:1212:18858:97267	unclassified	CP000034.1.gene3834.p01|FEATURES|transcriptional_regulatory_protein_CpxR_cpxR|unclassified|transcriptional_regulatory_protein_CpxR_cpxR	0.999999999894	87.9	33	58.9	3.1e-10	1
MDTD	47	79	HWI-700370F:168:C7JUKANXX:7:1116:3366:81644	multidrug	NC_002695.1.916587.p01|FEATURES|mdtD|multidrug|mdtD	0.999999999988	84.8	33	59.7	1.8e-10	1
ACRB	698	730	HWI-700370F:168:C7JUKANXX:7:1115:3221:22062	multidrug	gi:485731880:ref:WP_001359514.1:|FEATURES|acrB|multidrug|acrB	0.999999988065	72.7	33	49.3	2.4e-07	1
ESCHERICHIA_COLI_LAMB	337	369	HWI-700370F:168:C7JUKANXX:7:1210:16659:59555	multidrug	BAB38442|FEATURES|Escherichia_coli_LamB|multidrug|Escherichia_coli_LamB	0.999996402764	69.7	33	59.3	2.4e-10	1
SDIA	207	238	HWI-700370F:168:C7JUKANXX:7:1310:7333:24834	unclassified	gi:554965933:ref:WP_023209999.1:|FEATURES|sdiA|unclassified|sdiA	1.0	84.4	32	60.8	8.1e-11	1
ADC-23	232	262	HWI-700370F:168:C7JUKANXX:7:2310:14042:27793	beta-lactam	WP_063857797.1|FEATURES|ADC-23|beta-lactam|ADC-23	1.0	74.2	31	50.1	1.4e-07	1
TOLC	53	85	HWI-700370F:168:C7JUKANXX:7:2114:16426:28613	multidrug	gi:414709877:emb:CCN31581.1:|FEATURES|TolC|multidrug|TolC	1.0	90.9	33	67.8	6.6e-13	1
OQXA	329	359	HWI-700370F:168:C7JUKANXX:7:1101:15917:78190	multidrug	YP_001693237.1|FEATURES|oqxA|multidrug|oqxA	0.999996991057	67.7	31	45.4	3.5e-06	1
EMRR	62	94	HWI-700370F:168:C7JUKANXX:7:1303:18879:44016	fluoroquinolone	NP_417169.1|FEATURES|emrR|fluoroquinolone|emrR	0.9999635624	87.9	33	58.2	5.2e-10	1
OMPR	35	66	HWI-700370F:168:C7JUKANXX:7:2201:9917:18540	multidrug	CP000034.1.gene3672.p01|FEATURES|ompR|multidrug|ompR	0.999999057753	96.9	32	63.9	9.6e-12	1
EMRA	68	100	HWI-700370F:168:C7JUKANXX:7:2205:14433:98344	multidrug	gi:740320274:ref:WP_038157440.1:|FEATURES|emrA|multidrug|emrA	0.984755321336	78.8	33	55.8	2.6e-09	1
YOJI	120	152	HWI-700370F:168:C7JUKANXX:7:1102:19093:79386	peptide	NP_416715.1|FEATURES|YojI|peptide|YojI	0.999999615701	72.7	33	50.4	1.1e-07	1
ACRB	146	178	HWI-700370F:168:C7JUKANXX:7:1216:13616:84140	multidrug	gi:485731880:ref:WP_001359514.1:|FEATURES|acrB|multidrug|acrB	0.999999991694	69.7	33	54.3	7.6e-09	1
EMRA	171	203	HWI-700370F:168:C7JUKANXX:7:2204:16902:10606	multidrug	gi:498120214:ref:WP_010434370.1:|FEATURES|emrA|multidrug|emrA	0.984877550214	81.8	33	58.9	3.1e-10	1
MDTE	71	103	HWI-700370F:168:C7JUKANXX:7:1106:12274:73486	multidrug	CP001918.1.gene3442.p01|FEATURES|mdtE|multidrug|mdtE	0.999999999951	69.7	33	53.5	1.3e-08	1
OQXA	58	90	HWI-700370F:168:C7JUKANXX:7:1213:16393:87946	multidrug	YP_001693237.1|FEATURES|oqxA|multidrug|oqxA	1.0	78.8	33	58.5	4.0e-10	1
ACRB	161	193	HWI-700370F:168:C7JUKANXX:7:2112:3937:61018	multidrug	YP_002932544|FEATURES|acrB|multidrug|acrB	1.0	81.8	33	63.5	1.2e-11	1
MAJOR_FACILITATOR_SUPERFAMILY_TRANSPORTER	486	518	HWI-700370F:168:C7JUKANXX:7:1201:10525:64629	multidrug	CP001918.1.gene2931.p01|FEATURES|major_facilitator_superfamily_transporter|multidrug|major_facilitator_superfamily_transporter	0.99999856724	78.8	33	55.8	2.6e-09	1
MARA	31	63	HWI-700370F:168:C7JUKANXX:7:1305:15016:76887	multidrug	YP_489794.1|FEATURES|marA|multidrug|marA	0.999997179257	69.7	33	54.7	5.8e-09	1
MDTK	17	49	HWI-700370F:168:C7JUKANXX:7:1212:4539:87529	fluoroquinolone	AML99881.1|FEATURES|MdtK|fluoroquinolone|MdtK	0.999992301732	69.7	33	58.2	5.2e-10	1
ACRB	728	760	HWI-700370F:168:C7JUKANXX:7:2210:12176:69576	multidrug	gi:485731880:ref:WP_001359514.1:|FEATURES|acrB|multidrug|acrB	0.999999981553	78.8	33	60.5	1.1e-10	1
BACA	172	204	HWI-700370F:168:C7JUKANXX:7:2112:9254:4801	bacitracin	Q6D159|FEATURES|bacA|bacitracin|bacA	1.0	100.0	33	65.9	2.5e-12	1
MDTG	345	377	HWI-700370F:168:C7JUKANXX:7:2110:10534:23901	multidrug	ZP_04618869|FEATURES|mdtG|multidrug|mdtG	1.0	75.8	33	50.4	1.1e-07	1
BACA	180	212	HWI-700370F:168:C7JUKANXX:7:1214:20277:65840	bacitracin	Q6D159|FEATURES|bacA|bacitracin|bacA	1.0	97.0	33	66.6	1.5e-12	1
DNA-BINDING_PROTEIN_H-NS	96	129	HWI-700370F:168:C7JUKANXX:7:2115:10966:97704	unclassified	CP000308.1.gene1582.p01|FEATURES|DNA-binding_protein_H-NS|unclassified|DNA-binding_protein_H-NS	0.999999999999	76.5	34	55.1	4.4e-09	1
TOLC	363	395	HWI-700370F:168:C7JUKANXX:7:2214:10804:10527	multidrug	gi:661553905:emb:CDS68257.1:|FEATURES|TolC|multidrug|TolC	1.0	97.0	33	62.8	2.1e-11	1
ROSB	122	154	HWI-700370F:168:C7JUKANXX:7:2209:8879:33550	fosmidomycin	ZP_04612557|FEATURES|rosB|fosmidomycin|rosB	1.0	90.9	33	61.2	6.2e-11	1
ACRB	359	391	HWI-700370F:168:C7JUKANXX:7:1205:20935:72696	multidrug	gi:447055218:ref:WP_001132474.1:|FEATURES|acrB|multidrug|acrB	1.0	84.8	33	60.1	1.4e-10	1
OMPF	88	120	HWI-700370F:168:C7JUKANXX:7:2110:9835:50282	multidrug	gi:823296122:ref:WP_047051707.1:|FEATURES|ompF|multidrug|ompF	0.999999999997	90.9	33	67.8	6.6e-13	1
OMPR	73	105	HWI-700370F:168:C7JUKANXX:7:2105:15472:18570	multidrug	CP000034.1.gene3672.p01|FEATURES|ompR|multidrug|ompR	0.999999203158	90.9	33	67.8	6.6e-13	1
DNA-BINDING_PROTEIN_H-NS	9	41	HWI-700370F:168:C7JUKANXX:7:2101:11310:43574	unclassified	NC_002695.1.913113.p01|FEATURES|DNA-binding_protein_H-NS|unclassified|DNA-binding_protein_H-NS	0.999999999874	69.7	33	47.8	7.1e-07	1
BICYCLOMYCIN-MULTIDRUG_EFFLUX_PROTEIN_BCR	104	135	HWI-700370F:168:C7JUKANXX:7:1315:4941:80578	multidrug	YP_689681|FEATURES|bicyclomycin-multidrug_efflux_protein_bcr|multidrug|bicyclomycin-multidrug_efflux_protein_bcr	1.0	90.6	32	58.5	4.0e-10	1
OMPF	227	259	HWI-700370F:168:C7JUKANXX:7:2103:3093:71906	multidrug	gi:545251748:ref:WP_021549194.1:|FEATURES|ompF|multidrug|ompF	0.99999999936	66.7	33	52.8	2.2e-08	1
TRANSCRIPTIONAL_REGULATORY_PROTEIN_CPXR_CPXR	173	205	HWI-700370F:168:C7JUKANXX:7:1207:1589:40022	unclassified	CP004022.1.gene3215.p01|FEATURES|transcriptional_regulatory_protein_CpxR_cpxR|unclassified|transcriptional_regulatory_protein_CpxR_cpxR	1.0	100.0	33	68.6	3.9e-13	1
EMRR	113	144	HWI-700370F:168:C7JUKANXX:7:1313:4080:47783	fluoroquinolone	NP_417169.1|FEATURES|emrR|fluoroquinolone|emrR	0.999937173455	71.9	32	53.1	1.7e-08	1
EMRA	36	67	HWI-700370F:168:C7JUKANXX:7:1107:12188:83239	multidrug	gi:896053843:ref:WP_049103497.1:|FEATURES|emrA|multidrug|emrA	0.987661608069	84.4	32	65.9	2.5e-12	1
ACRB	162	194	HWI-700370F:168:C7JUKANXX:7:1313:14544:14623	multidrug	gi:502789935:ref:WP_013024911.1:|FEATURES|acrB|multidrug|acrB	1.0	93.9	33	70.1	1.3e-13	1
TRANSCRIPTIONAL_REGULATORY_PROTEIN_CPXR_CPXR	171	203	HWI-700370F:168:C7JUKANXX:7:1110:9782:4566	unclassified	CP001918.1.gene5135.p01|FEATURES|transcriptional_regulatory_protein_CpxR_cpxR|unclassified|transcriptional_regulatory_protein_CpxR_cpxR	1.0	100.0	33	69.7	1.7e-13	1
EMRB	64	96	HWI-700370F:168:C7JUKANXX:7:1310:8377:24319	multidrug	gi:857775940:emb:CRL64641.1:|FEATURES|emrB|multidrug|emrB	0.999814708006	84.8	33	66.6	1.5e-12	1
MDTK	74	106	HWI-700370F:168:C7JUKANXX:7:1114:18616:72727	fluoroquinolone	AML99881.1|FEATURES|MdtK|fluoroquinolone|MdtK	0.999987784872	81.8	33	54.7	5.8e-09	1
ADEJ	164	196	HWI-700370F:168:C7JUKANXX:7:1111:10528:5997	multidrug	gi:60207557:gb:AAX14802.1:|FEATURES|adeJ|multidrug|adeJ	1.0	72.7	33	58.5	4.0e-10	1
MEXE	45	77	HWI-700370F:168:C7JUKANXX:7:1213:13171:17727	multidrug	YP_001175678|FEATURES|mexE|multidrug|mexE	1.0	90.9	33	62.4	2.8e-11	1
OQXB	53	85	HWI-700370F:168:C7JUKANXX:7:1201:16279:101082	multidrug	YP_001693238|FEATURES|oqxB|multidrug|oqxB	1.0	93.9	33	65.1	4.3e-12	1
PENA	36	68	HWI-700370F:168:C7JUKANXX:7:1310:12192:52436	beta-lactam	ZP_04656349|FEATURES|penA|beta-lactam|penA	1.0	72.7	33	60.1	1.4e-10	1
COB(I)ALAMIN_ADENOLSYLTRANSFERASE	156	188	HWI-700370F:168:C7JUKANXX:7:2107:17394:89311	unclassified	gi:447201622:ref:WP_001278878.1:|FEATURES|cob(I)alamin_adenolsyltransferase|unclassified|cob(I)alamin_adenolsyltransferase	1.0	78.8	33	63.5	1.2e-11	1
EPTA	369	400	HWI-700370F:168:C7JUKANXX:7:2205:9782:49604	peptide	BAE78116.1|FEATURES|eptA|peptide|eptA	0.999999899385	75.0	32	57.0	1.2e-09	1
ACRB	573	605	HWI-700370F:168:C7JUKANXX:7:1209:16103:55393	multidrug	gi:485731880:ref:WP_001359514.1:|FEATURES|acrB|multidrug|acrB	0.999999991656	72.7	33	53.1	1.7e-08	1
EMRB	265	297	HWI-700370F:168:C7JUKANXX:7:1312:7693:32119	multidrug	gi:486057056:ref:WP_001507824.1:|FEATURES|emrB|multidrug|emrB	0.999929026962	93.9	33	65.1	4.3e-12	1
VGAC	30	61	HWI-700370F:168:C7JUKANXX:7:1214:3565:40215	MLS	AMP35312.1|FEATURES|vgaC|MLS|vgaC	0.999999492327	84.4	32	62.0	3.6e-11	1
KLEBSIELLA_PNEUMONIAE_OMPK36	284	316	HWI-700370F:168:C7JUKANXX:7:2203:20728:46601	beta-lactam	YP_005228001.1|FEATURES|Klebsiella_pneumoniae_OmpK36|beta-lactam|Klebsiella_pneumoniae_OmpK36	0.999999741209	60.6	33	45.4	3.5e-06	1
OMPF	49	81	HWI-700370F:168:C7JUKANXX:7:1112:8328:34272	multidrug	gi:496081365:ref:WP_008805872.1:|FEATURES|ompF|multidrug|ompF	0.998984343433	69.7	33	48.5	4.2e-07	1
EVGS	961	992	HWI-700370F:168:C7JUKANXX:7:2204:11281:51019	multidrug	AAC75429.1|FEATURES|evgS|multidrug|evgS	0.999999675515	62.5	32	44.7	6.0e-06	1
TOLC	129	161	HWI-700370F:168:C7JUKANXX:7:2113:12179:93579	multidrug	gi:797195853:ref:WP_045856850.1:|FEATURES|TolC|multidrug|TolC	1.0	90.9	33	63.2	1.6e-11	1
EMRA	151	182	HWI-700370F:168:C7JUKANXX:7:1308:12997:92470	multidrug	gi:740422437:ref:WP_038255191.1:|FEATURES|emrA|multidrug|emrA	0.984434111858	87.5	32	59.7	1.8e-10	1
TOLC	383	415	HWI-700370F:168:C7JUKANXX:7:2109:3707:71032	multidrug	gi:516511311:ref:WP_017899749.1:|FEATURES|TolC|multidrug|TolC	1.0	87.9	33	61.2	6.2e-11	1
MDTK	418	448	HWI-700370F:168:C7JUKANXX:7:2208:9600:36095	fluoroquinolone	AML99881.1|FEATURES|MdtK|fluoroquinolone|MdtK	0.999996285516	87.1	31	63.9	9.6e-12	1
EMRD	352	382	HWI-700370F:168:C7JUKANXX:7:1201:13416:96978	multidrug	CP004022.1.gene3225.p01|FEATURES|emrD|multidrug|emrD	0.9999999563	61.3	31	53.1	1.7e-08	1
OMPF	117	149	HWI-700370F:168:C7JUKANXX:7:2109:12294:16503	multidrug	gi:15131544:emb:CAC48383.1:|FEATURES|ompF|multidrug|ompF	0.999838391416	81.8	33	62.0	3.6e-11	1
DNA-BINDING_PROTEIN_H-NS	90	122	HWI-700370F:168:C7JUKANXX:7:2208:7234:63740	unclassified	CP001485.1.gene2287.p01|FEATURES|DNA-binding_protein_H-NS|unclassified|DNA-binding_protein_H-NS	0.999999999991	78.8	33	58.9	3.1e-10	1
MDTK	240	272	HWI-700370F:168:C7JUKANXX:7:1213:20198:18405	multidrug	gi:555038129:gb:ESL82444.1:|FEATURES|mdtK|multidrug|mdtK	1.0	97.0	33	64.7	5.6e-12	1
MAJOR_FACILITATOR_SUPERFAMILY_TRANSPORTER	24	56	HWI-700370F:168:C7JUKANXX:7:2114:4489:4749	multidrug	CP001918.1.gene2931.p01|FEATURES|major_facilitator_superfamily_transporter|multidrug|major_facilitator_superfamily_transporter	0.999593823335	97.0	33	67.8	6.6e-13	1
PBP-1A	280	312	HWI-700370F:168:C7JUKANXX:7:2205:6651:12100	beta-lactam	YP_001290033|FEATURES|PBP-1A|beta-lactam|PBP-1A	1.0	60.6	33	44.7	6.0e-06	1
MULTIDRUG_ABC_TRANSPORTER	443	474	HWI-700370F:168:C7JUKANXX:7:1103:13112:7283	multidrug	gi:1031799645:ref:WP_064138838.1:|FEATURES|multidrug_ABC_transporter|multidrug|multidrug_ABC_transporter	1.0	65.6	32	48.1	5.4e-07	1
OQXB	71	103	HWI-700370F:168:C7JUKANXX:7:1304:8894:86716	multidrug	YP_001693238|FEATURES|oqxB|multidrug|oqxB	0.999999999998	100.0	33	70.5	1.0e-13	1
OQXB	26	58	HWI-700370F:168:C7JUKANXX:7:2111:13724:32250	multidrug	YP_001693238|FEATURES|oqxB|multidrug|oqxB	1.0	93.9	33	68.6	3.9e-13	1
MAJOR_FACILITATOR_SUPERFAMILY_TRANSPORTER	86	118	HWI-700370F:168:C7JUKANXX:7:2106:8534:62239	multidrug	CP001918.1.gene2931.p01|FEATURES|major_facilitator_superfamily_transporter|multidrug|major_facilitator_superfamily_transporter	0.999999102901	93.9	33	70.9	7.8e-14	1
OPTRA	210	242	HWI-700370F:168:C7JUKANXX:7:2204:6479:96090	oxazolidinone	AKA86814|FEATURES|optrA|oxazolidinone|optrA	0.999093627585	63.6	33	47.4	9.3e-07	1
PBP-1B	435	465	HWI-700370F:168:C7JUKANXX:7:1301:11083:49762	beta-lactam	YP_002467958|FEATURES|PBP-1B|beta-lactam|PBP-1B	0.999999998402	77.4	31	52.8	2.2e-08	1
OMPF	130	162	HWI-700370F:168:C7JUKANXX:7:2209:15448:32309	multidrug	gi:823296122:ref:WP_047051707.1:|FEATURES|ompF|multidrug|ompF	0.999864460107	75.8	33	58.9	3.1e-10	1
RPOB2	357	389	HWI-700370F:168:C7JUKANXX:7:1104:9611:14575	multidrug	BAD59497.1|FEATURES|rpoB2|multidrug|rpoB2	0.999999258444	66.7	33	51.6	4.9e-08	1
MUXB	988	1018	HWI-700370F:168:C7JUKANXX:7:1208:2253:58440	multidrug	NP_251217.1|FEATURES|MuxB|multidrug|MuxB	0.999998950283	74.2	31	50.1	1.4e-07	1
MDSB	184	216	HWI-700370F:168:C7JUKANXX:7:2106:12736:18276	multidrug	NP_459346.1|FEATURES|mdsB|multidrug|mdsB	1.0	100.0	33	68.9	3.0e-13	1
ROSB	486	518	HWI-700370F:168:C7JUKANXX:7:1211:4880:91515	fosmidomycin	gi:896190680:ref:WP_049199932.1:|FEATURES|rosB|fosmidomycin|rosB	1.0	81.8	33	58.5	4.0e-10	1
BACA	151	182	HWI-700370F:168:C7JUKANXX:7:2208:4650:30952	bacitracin	Q6D159|FEATURES|bacA|bacitracin|bacA	1.0	100.0	32	72.0	3.5e-14	1
ADER	187	219	HWI-700370F:168:C7JUKANXX:7:1215:19757:55401	multidrug	ADM92605.1|FEATURES|adeR|multidrug|adeR	0.999996646907	63.6	33	46.2	2.1e-06	1
ADEL	107	138	HWI-700370F:168:C7JUKANXX:7:1216:4193:25759	multidrug	ALH22601.1|FEATURES|adeL|multidrug|adeL	0.999999245814	65.6	32	48.5	4.2e-07	1
EMRA	159	190	HWI-700370F:168:C7JUKANXX:7:1211:19621:50402	multidrug	gi:817604913:ref:WP_046598123.1:|FEATURES|emrA|multidrug|emrA	0.986146501649	90.6	32	60.8	8.1e-11	1
OQXB	787	819	HWI-700370F:168:C7JUKANXX:7:1301:19432:96632	multidrug	YP_001693238|FEATURES|oqxB|multidrug|oqxB	0.999999371424	90.9	33	65.1	4.3e-12	1
TOLC	390	422	HWI-700370F:168:C7JUKANXX:7:1109:9798:98221	multidrug	gi:565892113:ref:WP_023972176.1:|FEATURES|TolC|multidrug|TolC	1.0	81.8	33	58.2	5.2e-10	1
TRANSCRIPTIONAL_REGULATORY_PROTEIN_CPXR_CPXR	85	115	HWI-700370F:168:C7JUKANXX:7:2115:9325:71471	unclassified	CP001485.1.gene721.p01|FEATURES|transcriptional_regulatory_protein_CpxR_cpxR|unclassified|transcriptional_regulatory_protein_CpxR_cpxR	1.0	74.2	31	47.0	1.2e-06	1
ACRB	990	1021	HWI-700370F:168:C7JUKANXX:7:2204:6646:18334	multidrug	gi:503341948:ref:WP_013576609.1:|FEATURES|acrB|multidrug|acrB	1.0	93.8	32	60.5	1.1e-10	1
MDTC	660	690	HWI-700370F:168:C7JUKANXX:7:1103:20089:53553	multidrug	CP001918.1.gene3441.p01|FEATURES|mdtC|multidrug|mdtC	0.999991746859	61.3	31	45.1	4.6e-06	1
MDTE	152	184	HWI-700370F:168:C7JUKANXX:7:2108:3311:34557	multidrug	CP001918.1.gene3442.p01|FEATURES|mdtE|multidrug|mdtE	0.999999999911	90.9	33	67.0	1.1e-12	1
ADEJ	875	907	HWI-700370F:168:C7JUKANXX:7:1206:9238:77720	multidrug	NC_011586.7045444.p01|FEATURES|adeJ|multidrug|adeJ	1.0	90.9	33	64.3	7.3e-12	1
MDTC	644	676	HWI-700370F:168:C7JUKANXX:7:1309:18452:9708	multidrug	CP001918.1.gene3441.p01|FEATURES|mdtC|multidrug|mdtC	0.999993140047	60.6	33	48.1	5.4e-07	1
MDTD	91	123	HWI-700370F:168:C7JUKANXX:7:2208:1423:58797	multidrug	gi:545277213:ref:WP_021564462.1:|FEATURES|mdtD|multidrug|mdtD	0.999999999987	87.9	33	62.4	2.8e-11	1
ESCHERICHIA_COLI_LAMB	197	229	HWI-700370F:168:C7JUKANXX:7:2116:17361:38144	multidrug	BAB38442|FEATURES|Escherichia_coli_LamB|multidrug|Escherichia_coli_LamB	0.999995316381	75.8	33	54.3	7.6e-09	1
PBP-1A	549	580	HWI-700370F:168:C7JUKANXX:7:1215:19978:23417	beta-lactam	EDJ91555|FEATURES|PBP-1A|beta-lactam|PBP-1A	1.0	65.6	32	49.7	1.9e-07	1
RPOB2	861	893	HWI-700370F:168:C7JUKANXX:7:2102:4032:54603	multidrug	BAD59497.1|FEATURES|rpoB2|multidrug|rpoB2	0.999999348421	75.8	33	55.5	3.4e-09	1
PBP-1A	426	458	HWI-700370F:168:C7JUKANXX:7:1204:18364:76904	beta-lactam	YP_001292390|FEATURES|PBP-1A|beta-lactam|PBP-1A	1.0	66.7	33	50.1	1.4e-07	1
EMRB	28	60	HWI-700370F:168:C7JUKANXX:7:1304:4871:84200	multidrug	CP004022.1.gene546.p01|FEATURES|emrB|multidrug|emrB	0.999878796196	100.0	33	68.2	5.1e-13	1
ADEJ	885	916	HWI-700370F:168:C7JUKANXX:7:2101:18209:16076	multidrug	NC_011586.7045444.p01|FEATURES|adeJ|multidrug|adeJ	1.0	84.4	32	61.6	4.7e-11	1
BAES	137	167	HWI-700370F:168:C7JUKANXX:7:1307:12229:74466	multidrug	BAA15934.1|FEATURES|baeS|multidrug|baeS	0.999998515363	74.2	31	47.4	9.3e-07	1
BICYCLOMYCIN-MULTIDRUG_EFFLUX_PROTEIN_BCR	230	262	HWI-700370F:168:C7JUKANXX:7:2213:10754:77747	multidrug	YP_001437159|FEATURES|bicyclomycin-multidrug_efflux_protein_bcr|multidrug|bicyclomycin-multidrug_efflux_protein_bcr	1.0	84.8	33	65.9	2.5e-12	1
ACRB	265	297	HWI-700370F:168:C7JUKANXX:7:2207:13859:47828	multidrug	ZP_03832747|FEATURES|acrB|multidrug|acrB	0.999999999989	72.7	33	50.4	1.1e-07	1
EMRB	4	34	HWI-700370F:168:C7JUKANXX:7:1101:13024:54315	multidrug	gi:486057056:ref:WP_001507824.1:|FEATURES|emrB|multidrug|emrB	0.99999980803	90.3	31	55.5	3.4e-09	1
EPTA	466	498	HWI-700370F:168:C7JUKANXX:7:1101:1913:29472	peptide	BAE78116.1|FEATURES|eptA|peptide|eptA	0.999999955385	81.8	33	64.7	5.6e-12	1
EPTA	284	316	HWI-700370F:168:C7JUKANXX:7:1310:11300:32391	peptide	BAE78116.1|FEATURES|eptA|peptide|eptA	0.999999997241	78.8	33	57.8	6.9e-10	1
PENA	139	171	HWI-700370F:168:C7JUKANXX:7:2202:11526:55481	beta-lactam	ZP_04656349|FEATURES|penA|beta-lactam|penA	1.0	72.7	33	57.4	9.0e-10	1
RPOB2	848	880	HWI-700370F:168:C7JUKANXX:7:1213:13793:37556	multidrug	BAD59497.1|FEATURES|rpoB2|multidrug|rpoB2	0.999999277885	69.7	33	52.4	2.9e-08	1
PENA	217	249	HWI-700370F:168:C7JUKANXX:7:1209:1181:80034	beta-lactam	ZP_04656349|FEATURES|penA|beta-lactam|penA	1.0	81.8	33	61.2	6.2e-11	1
PENA	214	245	HWI-700370F:168:C7JUKANXX:7:2208:11308:43694	beta-lactam	ZP_04656349|FEATURES|penA|beta-lactam|penA	1.0	87.5	32	64.7	5.6e-12	1
OXA	233	263	HWI-700370F:168:C7JUKANXX:7:1110:5483:92081	beta-lactam	gi:583596984:gb:EWE59955.1:|FEATURES|OXA-9|beta-lactam|OXA	0.999999942445	71.0	31	51.2	6.4e-08	1
BAES	409	441	HWI-700370F:168:C7JUKANXX:7:1108:15772:43740	multidrug	BAA15934.1|FEATURES|baeS|multidrug|baeS	0.999998285495	60.6	33	44.3	7.8e-06	1
ACRB	947	979	HWI-700370F:168:C7JUKANXX:7:1305:10792:5988	multidrug	YP_001908403|FEATURES|acrB|multidrug|acrB	1.0	100.0	33	67.4	8.6e-13	1
ACRB	722	753	HWI-700370F:168:C7JUKANXX:7:1311:19574:67764	multidrug	gi:485731880:ref:WP_001359514.1:|FEATURES|acrB|multidrug|acrB	0.999999994614	81.2	32	57.8	6.9e-10	1
MAJOR_FACILITATOR_SUPERFAMILY_TRANSPORTER	81	113	HWI-700370F:168:C7JUKANXX:7:1201:1792:17993	multidrug	CP001918.1.gene2931.p01|FEATURES|major_facilitator_superfamily_transporter|multidrug|major_facilitator_superfamily_transporter	0.999999004633	97.0	33	71.6	4.6e-14	1
MDTD	15	47	HWI-700370F:168:C7JUKANXX:7:1113:1404:36636	multidrug	gi:134034159:sp:Q0T353.2:MDTD_SHIF8|FEATURES|mdtD|multidrug|mdtD	0.999999999979	81.8	33	57.4	9.0e-10	1
MDTK	238	269	HWI-700370F:168:C7JUKANXX:7:1305:14941:32024	multidrug	gi:447097675:ref:WP_001174931.1:|FEATURES|mdtK|multidrug|mdtK	1.0	90.6	32	57.4	9.0e-10	1
CPXA	267	298	HWI-700370F:168:C7JUKANXX:7:1304:21187:51787	aminoglycoside:aminocoumarin	NP_312864.1|FEATURES|cpxA|aminoglycoside:aminocoumarin|cpxA	0.99875018594	81.2	32	53.1	1.7e-08	1
ACRB	753	784	HWI-700370F:168:C7JUKANXX:7:1310:13842:47919	multidrug	ABW72062|FEATURES|acrB|multidrug|acrB	1.0	78.1	32	62.4	2.8e-11	1
ROSB	479	511	HWI-700370F:168:C7JUKANXX:7:1112:2431:77245	fosmidomycin	YP_001477377|FEATURES|rosB|fosmidomycin|rosB	1.0	81.8	33	60.5	1.1e-10	1
ADEJ	391	423	HWI-700370F:168:C7JUKANXX:7:1113:7194:99798	multidrug	NC_011586.7045444.p01|FEATURES|adeJ|multidrug|adeJ	1.0	97.0	33	63.2	1.6e-11	1
MDTG	312	344	HWI-700370F:168:C7JUKANXX:7:2114:21077:21102	multidrug	CP001918.1.gene2608.p01|FEATURES|mdtG|multidrug|mdtG	1.0	72.7	33	48.9	3.2e-07	1
ACRB	327	359	HWI-700370F:168:C7JUKANXX:7:2111:19577:9468	multidrug	gi:502789935:ref:WP_013024911.1:|FEATURES|acrB|multidrug|acrB	1.0	93.9	33	63.9	9.6e-12	1
OMPF	119	150	HWI-700370F:168:C7JUKANXX:7:1209:20605:58806	multidrug	gi:15131544:emb:CAC48383.1:|FEATURES|ompF|multidrug|ompF	0.999826043465	78.1	32	58.2	5.2e-10	1
CMX	98	130	HWI-700370F:168:C7JUKANXX:7:1107:15463:5306	beta-lactam	HM544040.1.gene1.p1|FEATURES|CMY-55|beta-lactam|CMX	1.0	66.7	33	53.1	1.7e-08	1
MDTC	670	701	HWI-700370F:168:C7JUKANXX:7:2206:3864:64402	multidrug	gi:857778813:emb:CRL60249.1:|FEATURES|mdtC|multidrug|mdtC	0.999999605555	62.5	32	48.1	5.4e-07	1
PENA	26	58	HWI-700370F:168:C7JUKANXX:7:1315:15808:89703	beta-lactam	ZP_04656349|FEATURES|penA|beta-lactam|penA	1.0	66.7	33	52.4	2.9e-08	1
OQXA	58	90	HWI-700370F:168:C7JUKANXX:7:1308:6275:65015	multidrug	YP_001693237.1|FEATURES|oqxA|multidrug|oqxA	1.0	78.8	33	58.5	4.0e-10	1
ACRB	386	418	HWI-700370F:168:C7JUKANXX:7:1107:16718:87490	multidrug	gi:502789935:ref:WP_013024911.1:|FEATURES|acrB|multidrug|acrB	1.0	100.0	33	66.2	1.9e-12	1
MSBA	51	83	HWI-700370F:168:C7JUKANXX:7:1302:9587:95239	nitroimidazole	NP_415434.1|FEATURES|msbA|nitroimidazole|msbA	0.999859446114	75.8	33	60.5	1.1e-10	1
OQXB	296	328	HWI-700370F:168:C7JUKANXX:7:2213:7270:13825	multidrug	YP_001693238|FEATURES|oqxB|multidrug|oqxB	0.999999918728	84.8	33	60.5	1.1e-10	1
ESCHERICHIA_COLI_LAMB	330	360	HWI-700370F:168:C7JUKANXX:7:1305:2668:96787	multidrug	BAB38442|FEATURES|Escherichia_coli_LamB|multidrug|Escherichia_coli_LamB	0.999996931001	77.4	31	62.8	2.1e-11	1
OQXB	271	303	HWI-700370F:168:C7JUKANXX:7:1116:3596:31856	multidrug	YP_001693238|FEATURES|oqxB|multidrug|oqxB	1.0	97.0	33	66.6	1.5e-12	1
RPOB2	848	880	HWI-700370F:168:C7JUKANXX:7:1309:8445:14027	multidrug	BAD59497.1|FEATURES|rpoB2|multidrug|rpoB2	0.999999277885	69.7	33	52.4	2.9e-08	1
EPTA	44	76	HWI-700370F:168:C7JUKANXX:7:2215:13134:52107	peptide	BAE78116.1|FEATURES|eptA|peptide|eptA	0.999999698224	81.8	33	57.0	1.2e-09	1
BAES	172	204	HWI-700370F:168:C7JUKANXX:7:2213:16012:90245	multidrug	BAA15934.1|FEATURES|baeS|multidrug|baeS	0.999998933944	84.8	33	56.2	2.0e-09	1
EMRA	48	80	HWI-700370F:168:C7JUKANXX:7:1113:8055:4368	multidrug	gi:486426857:ref:WP_001615023.1:|FEATURES|emrA|multidrug|emrA	0.983090720341	81.8	33	61.6	4.7e-11	1
KASUGAMYCIN_RESISTANCE_PROTEIN_KSGA	138	170	HWI-700370F:168:C7JUKANXX:7:2309:10288:52522	aminoglycoside	YP_001461223|FEATURES|kasugamycin_resistance_protein_ksgA|aminoglycoside|kasugamycin_resistance_protein_ksgA	1.0	93.9	33	66.2	1.9e-12	1
ACRB	399	431	HWI-700370F:168:C7JUKANXX:7:1213:16203:48453	multidrug	gi:502789935:ref:WP_013024911.1:|FEATURES|acrB|multidrug|acrB	1.0	100.0	33	65.1	4.3e-12	1
ACRB	961	993	HWI-700370F:168:C7JUKANXX:7:1202:16667:100327	multidrug	gi:502789935:ref:WP_013024911.1:|FEATURES|acrB|multidrug|acrB	1.0	100.0	33	65.9	2.5e-12	1
CPXA	412	444	HWI-700370F:168:C7JUKANXX:7:1209:20689:67248	aminoglycoside:aminocoumarin	NP_312864.1|FEATURES|cpxA|aminoglycoside:aminocoumarin|cpxA	0.999759378697	93.9	33	69.3	2.3e-13	1
TRANSCRIPTIONAL_REGULATORY_PROTEIN_CPXR_CPXR	79	111	HWI-700370F:168:C7JUKANXX:7:1316:2371:90140	unclassified	CP001485.1.gene721.p01|FEATURES|transcriptional_regulatory_protein_CpxR_cpxR|unclassified|transcriptional_regulatory_protein_CpxR_cpxR	0.999996602526	87.9	33	64.7	5.6e-12	1
MDTC	488	519	HWI-700370F:168:C7JUKANXX:7:1110:18429:78123	multidrug	CP001918.1.gene3441.p01|FEATURES|mdtC|multidrug|mdtC	0.999999972879	65.6	32	46.2	2.1e-06	1
PBP-1B	287	318	HWI-700370F:168:C7JUKANXX:7:2313:8481:67522	beta-lactam	YP_002467958|FEATURES|PBP-1B|beta-lactam|PBP-1B	0.999999999193	81.2	32	56.6	1.5e-09	1
EFRB	298	330	HWI-700370F:168:C7JUKANXX:7:1114:20081:24245	multidrug	CDO61516.1|FEATURES|efrB|multidrug|efrB	0.999998725516	63.6	33	45.8	2.7e-06	1
MDTD	76	108	HWI-700370F:168:C7JUKANXX:7:1302:4009:48628	multidrug	NC_002695.1.916587.p01|FEATURES|mdtD|multidrug|mdtD	0.999999999975	75.8	33	56.6	1.5e-09	1
TRUNCATED_PUTATIVE_RESPONSE_REGULATOR_ARLR	79	111	HWI-700370F:168:C7JUKANXX:7:1310:5069:19128	unclassified	HE999704.1.gene1528.p01|FEATURES|truncated_putative_response_regulator_ArlR|unclassified|truncated_putative_response_regulator_ArlR	0.999999616885	63.6	33	53.1	1.7e-08	1
YOJI	102	134	HWI-700370F:168:C7JUKANXX:7:2206:21108:23610	peptide	NP_416715.1|FEATURES|YojI|peptide|YojI	0.999999776325	81.8	33	56.6	1.5e-09	1
OXA	221	253	HWI-700370F:168:C7JUKANXX:7:1108:19069:32191	beta-lactam	gi:583596984:gb:EWE59955.1:|FEATURES|OXA-9|beta-lactam|OXA	0.999999939337	63.6	33	50.8	8.4e-08	1
PENA	142	174	HWI-700370F:168:C7JUKANXX:7:1107:14952:25120	beta-lactam	ZP_04656349|FEATURES|penA|beta-lactam|penA	1.0	75.8	33	59.3	2.4e-10	1
ACRB	547	577	HWI-700370F:168:C7JUKANXX:7:2115:13887:3313	multidrug	AAQ21216|FEATURES|acrB|multidrug|acrB	0.999999984084	80.6	31	52.8	2.2e-08	1
OMPF	122	154	HWI-700370F:168:C7JUKANXX:7:2207:16240:61813	multidrug	gi:823296122:ref:WP_047051707.1:|FEATURES|ompF|multidrug|ompF	0.998241440929	66.7	33	52.0	3.8e-08	1
TRANSCRIPTIONAL_REGULATORY_PROTEIN_CPXR_CPXR	64	96	HWI-700370F:168:C7JUKANXX:7:1105:9390:54114	unclassified	CP001918.1.gene5135.p01|FEATURES|transcriptional_regulatory_protein_CpxR_cpxR|unclassified|transcriptional_regulatory_protein_CpxR_cpxR	1.0	97.0	33	65.5	3.3e-12	1
BAES	394	426	HWI-700370F:168:C7JUKANXX:7:1316:9239:96113	multidrug	BAA15934.1|FEATURES|baeS|multidrug|baeS	0.999999901166	72.7	33	54.3	7.6e-09	1
OQXA	260	292	HWI-700370F:168:C7JUKANXX:7:2210:15704:4036	multidrug	YP_001693237.1|FEATURES|oqxA|multidrug|oqxA	0.999999969887	90.9	33	62.8	2.1e-11	1
MDTK	31	63	HWI-700370F:168:C7JUKANXX:7:1110:3542:6363	multidrug	gi:506221330:ref:WP_015741105.1:|FEATURES|mdtK|multidrug|mdtK	1.0	90.9	33	64.3	7.3e-12	1
ESCHERICHIA_COLI_LAMB	246	277	HWI-700370F:168:C7JUKANXX:7:2104:8966:15339	multidrug	BAB38442|FEATURES|Escherichia_coli_LamB|multidrug|Escherichia_coli_LamB	0.999994762609	68.8	32	52.4	2.9e-08	1
MACB	131	161	HWI-700370F:168:C7JUKANXX:7:2109:11188:83826	MLS	gi:446110335:ref:WP_000188190.1:|FEATURES|macB|MLS|macB	0.999634228174	61.3	31	45.1	4.6e-06	1
EMRB-QACA_FAMILY_MAJOR_FACILITATOR_TRANSPORTER	48	79	HWI-700370F:168:C7JUKANXX:7:2104:7213:58849	multidrug	AE016830.1.gene768.p01|FEATURES|EmrB-QacA_family_major_facilitator_transporter|multidrug|EmrB-QacA_family_major_facilitator_transporter	0.999998835273	65.6	32	45.8	2.7e-06	1
MACB	17	51	HWI-700370F:168:C7JUKANXX:7:1106:10385:41754	MLS	gi:545231548:ref:WP_021531156.1:|FEATURES|macB|MLS|macB	1.0	62.9	35	44.3	7.8e-06	1
ACRB	875	907	HWI-700370F:168:C7JUKANXX:7:2102:6445:72118	multidrug	gi:727178815:ref:WP_033642107.1:|FEATURES|acrB|multidrug|acrB	1.0	90.9	33	64.3	7.3e-12	1
MACB	141	172	HWI-700370F:168:C7JUKANXX:7:2102:6515:34797	MLS	gi:1035735809:ref:WP_064572349.1:|FEATURES|macB|MLS|macB	0.999999689768	65.6	32	45.4	3.5e-06	1
ESCHERICHIA_COLI_LAMB	338	370	HWI-700370F:168:C7JUKANXX:7:1114:16937:75313	multidrug	BAB38442|FEATURES|Escherichia_coli_LamB|multidrug|Escherichia_coli_LamB	0.999996203662	69.7	33	58.2	5.2e-10	1
PENA	139	171	HWI-700370F:168:C7JUKANXX:7:2201:18262:62454	beta-lactam	ZP_03164918|FEATURES|penA|beta-lactam|penA	1.0	72.7	33	57.4	9.0e-10	1
OQXB	746	778	HWI-700370F:168:C7JUKANXX:7:2215:20889:37149	multidrug	YP_001693238|FEATURES|oqxB|multidrug|oqxB	1.0	93.9	33	68.2	5.1e-13	1
EPTA	313	345	HWI-700370F:168:C7JUKANXX:7:2201:13455:6515	peptide	BAE78116.1|FEATURES|eptA|peptide|eptA	0.999999998597	84.8	33	68.6	3.9e-13	1
AMPC	222	254	HWI-700370F:168:C7JUKANXX:7:1313:4424:70048	beta-lactam	AAM11666|FEATURES|ampC|beta-lactam|ampC	1.0	63.6	33	48.5	4.2e-07	1
CPXA	293	325	HWI-700370F:168:C7JUKANXX:7:2102:15794:98542	aminoglycoside:aminocoumarin	NP_312864.1|FEATURES|cpxA|aminoglycoside:aminocoumarin|cpxA	0.997493296603	69.7	33	49.3	2.4e-07	1
BICYCLOMYCIN-MULTIDRUG_EFFLUX_PROTEIN_BCR	338	370	HWI-700370F:168:C7JUKANXX:7:1204:7354:53614	multidrug	YP_689681|FEATURES|bicyclomycin-multidrug_efflux_protein_bcr|multidrug|bicyclomycin-multidrug_efflux_protein_bcr	1.0	84.8	33	59.7	1.8e-10	1
PBP-1A	266	297	HWI-700370F:168:C7JUKANXX:7:1316:4677:72792	beta-lactam	YP_001292390|FEATURES|PBP-1A|beta-lactam|PBP-1A	1.0	71.9	32	46.6	1.6e-06	1
MAJOR_FACILITATOR_SUPERFAMILY_TRANSPORTER	167	197	HWI-700370F:168:C7JUKANXX:7:1206:8620:52992	multidrug	NC_010410.6002639.p01|FEATURES|major_facilitator_superfamily_transporter|multidrug|major_facilitator_superfamily_transporter	0.999998189961	64.5	31	49.3	2.4e-07	1
TOLC	352	384	HWI-700370F:168:C7JUKANXX:7:1302:11401:58412	multidrug	gi:974587728:ref:WP_059178023.1:|FEATURES|TolC|multidrug|TolC	1.0	97.0	33	63.5	1.2e-11	1
PBP-1B	250	282	HWI-700370F:168:C7JUKANXX:7:1309:16126:67393	beta-lactam	YP_002467958|FEATURES|PBP-1B|beta-lactam|PBP-1B	0.999999999755	81.8	33	63.2	1.6e-11	1
OQXB	440	472	HWI-700370F:168:C7JUKANXX:7:2204:5496:88395	multidrug	YP_001693238|FEATURES|oqxB|multidrug|oqxB	1.0	100.0	33	68.2	5.1e-13	1
ACRB	324	356	HWI-700370F:168:C7JUKANXX:7:1216:10876:78805	multidrug	gi:502789935:ref:WP_013024911.1:|FEATURES|acrB|multidrug|acrB	1.0	93.9	33	65.5	3.3e-12	1
ACRB	510	542	HWI-700370F:168:C7JUKANXX:7:1315:15032:94270	multidrug	ZP_02684554|FEATURES|acrB|multidrug|acrB	1.0	90.9	33	71.2	6.0e-14	1
OXA	175	205	HWI-700370F:168:C7JUKANXX:7:1104:13937:24584	beta-lactam	gi:583596984:gb:EWE59955.1:|FEATURES|OXA-9|beta-lactam|OXA	0.999999898017	61.3	31	47.0	1.2e-06	1
PENA	420	451	HWI-700370F:168:C7JUKANXX:7:2108:14547:32695	beta-lactam	ZP_04656349|FEATURES|penA|beta-lactam|penA	1.0	90.6	32	67.8	6.6e-13	1
OQXB	747	779	HWI-700370F:168:C7JUKANXX:7:1201:4978:5522	multidrug	YP_001693238|FEATURES|oqxB|multidrug|oqxB	1.0	93.9	33	68.2	5.1e-13	1
BAES	28	60	HWI-700370F:168:C7JUKANXX:7:2106:19548:93034	multidrug	BAA15934.1|FEATURES|baeS|multidrug|baeS	0.999999018866	75.8	33	58.9	3.1e-10	1
MEXK	362	394	HWI-700370F:168:C7JUKANXX:7:1206:13233:16129	multidrug	AAG07064.1|FEATURES|MexK|multidrug|MexK	0.999999252533	69.7	33	45.1	4.6e-06	1
OMPR	242	273	HWI-700370F:168:C7JUKANXX:7:1204:2584:73434	multidrug	CP000034.1.gene3672.p01|FEATURES|ompR|multidrug|ompR	0.999999057753	100.0	32	66.6	1.5e-12	1
TOLC	439	472	HWI-700370F:168:C7JUKANXX:7:2316:16868:7820	multidrug	gi:1005722588:ref:WP_061707191.1:|FEATURES|TolC|multidrug|TolC	0.999982027522	64.7	34	44.7	6.0e-06	1
EMRD	100	132	HWI-700370F:168:C7JUKANXX:7:2210:2481:30184	multidrug	ZP_03215830|FEATURES|emrD|multidrug|emrD	1.0	84.8	33	57.8	6.9e-10	1
MDTK	245	277	HWI-700370F:168:C7JUKANXX:7:1110:4292:61330	multidrug	YP_001570595|FEATURES|mdtK|multidrug|mdtK	1.0	100.0	33	65.5	3.3e-12	1
BAES	338	370	HWI-700370F:168:C7JUKANXX:7:2113:2672:30613	multidrug	BAA15934.1|FEATURES|baeS|multidrug|baeS	0.999998768399	72.7	33	52.0	3.8e-08	1
MEXB	176	207	HWI-700370F:168:C7JUKANXX:7:1109:2607:28934	multidrug	YP_001345921|FEATURES|mexB|multidrug|mexB	1.0	75.0	32	54.3	7.6e-09	1
ACRB	153	185	HWI-700370F:168:C7JUKANXX:7:1316:11974:49365	multidrug	YP_002932544|FEATURES|acrB|multidrug|acrB	1.0	84.8	33	63.5	1.2e-11	1
PENA	240	271	HWI-700370F:168:C7JUKANXX:7:2210:20894:78987	beta-lactam	ZP_04656349|FEATURES|penA|beta-lactam|penA	1.0	65.6	32	45.8	2.7e-06	1
ESCHERICHIA_COLI_LAMB	234	266	HWI-700370F:168:C7JUKANXX:7:2110:12574:77472	multidrug	BAB38442|FEATURES|Escherichia_coli_LamB|multidrug|Escherichia_coli_LamB	0.999997166399	81.8	33	64.7	5.6e-12	1
ACRB	731	763	HWI-700370F:168:C7JUKANXX:7:1111:12456:13236	multidrug	gi:485731880:ref:WP_001359514.1:|FEATURES|acrB|multidrug|acrB	0.999999986897	81.8	33	61.6	4.7e-11	1
MACB	129	161	HWI-700370F:168:C7JUKANXX:7:1114:16275:72908	MLS	gi:446110335:ref:WP_000188190.1:|FEATURES|macB|MLS|macB	1.0	60.6	33	46.6	1.6e-06	1
MUXB	361	393	HWI-700370F:168:C7JUKANXX:7:1304:18500:60346	multidrug	NP_251217.1|FEATURES|MuxB|multidrug|MuxB	1.0	87.9	33	60.8	8.1e-11	1
MDTK	2	33	HWI-700370F:168:C7JUKANXX:7:1108:17234:50541	multidrug	gi:364568766:gb:EHM46406.1:|FEATURES|mdtK|multidrug|mdtK	0.999995977624	87.5	32	55.1	4.4e-09	1
EMRA	312	344	HWI-700370F:168:C7JUKANXX:7:1207:7512:55600	multidrug	gi:922961918:ref:WP_053390100.1:|FEATURES|emrA|multidrug|emrA	0.984343752101	81.8	33	57.8	6.9e-10	1
ACRB	136	167	HWI-700370F:168:C7JUKANXX:7:2213:16893:100246	multidrug	CP002695.1.gene992.p01|FEATURES|acrB|multidrug|acrB	1.0	93.8	32	62.8	2.1e-11	1
ACRB	260	292	HWI-700370F:168:C7JUKANXX:7:2116:4047:63373	multidrug	gi:447055250:ref:WP_001132506.1:|FEATURES|acrB|multidrug|acrB	1.0	93.9	33	64.7	5.6e-12	1
MULTIDRUG_ABC_TRANSPORTER	519	551	HWI-700370F:168:C7JUKANXX:7:1101:11014:48953	multidrug	gi:686364868:ref:WP_031893738.1:|FEATURES|multidrug_ABC_transporter|multidrug|multidrug_ABC_transporter	1.0	93.9	33	62.0	3.6e-11	1
BICYCLOMYCIN-MULTIDRUG_EFFLUX_PROTEIN_BCR	4	34	HWI-700370F:168:C7JUKANXX:7:1108:4394:101079	multidrug	BAH64410|FEATURES|bicyclomycin-multidrug_efflux_protein_bcr|multidrug|bicyclomycin-multidrug_efflux_protein_bcr	0.999999100228	77.4	31	52.0	3.8e-08	1
CPXA	196	227	HWI-700370F:168:C7JUKANXX:7:1305:15793:81674	aminoglycoside:aminocoumarin	NP_312864.1|FEATURES|cpxA|aminoglycoside:aminocoumarin|cpxA	0.999559189605	90.6	32	63.2	1.6e-11	1
PBP-1B	621	653	HWI-700370F:168:C7JUKANXX:7:1206:3521:100238	beta-lactam	YP_002467958|FEATURES|PBP-1B|beta-lactam|PBP-1B	0.999999997011	66.7	33	49.3	2.4e-07	1
KASUGAMYCIN_RESISTANCE_PROTEIN_KSGA	46	78	HWI-700370F:168:C7JUKANXX:7:1207:12632:15426	aminoglycoside	YP_002240485|FEATURES|kasugamycin_resistance_protein_ksgA|aminoglycoside|kasugamycin_resistance_protein_ksgA	1.0	90.9	33	63.5	1.2e-11	1
ESCHERICHIA_COLI_LAMB	240	271	HWI-700370F:168:C7JUKANXX:7:1116:17946:8417	multidrug	BAB38442|FEATURES|Escherichia_coli_LamB|multidrug|Escherichia_coli_LamB	0.999993737558	81.2	32	60.5	1.1e-10	1
EMRA	173	205	HWI-700370F:168:C7JUKANXX:7:1107:4712:88835	multidrug	gi:498120214:ref:WP_010434370.1:|FEATURES|emrA|multidrug|emrA	0.984714230732	81.8	33	58.9	3.1e-10	1
ACRB	881	913	HWI-700370F:168:C7JUKANXX:7:2105:9784:38814	multidrug	gi:503341948:ref:WP_013576609.1:|FEATURES|acrB|multidrug|acrB	1.0	100.0	33	67.4	8.6e-13	1
EMRB	379	411	HWI-700370F:168:C7JUKANXX:7:2111:20047:52812	multidrug	gi:983459915:ref:WP_060619314.1:|FEATURES|emrB|multidrug|emrB	0.999932758638	93.9	33	62.4	2.8e-11	1
PENA	34	66	HWI-700370F:168:C7JUKANXX:7:2216:6716:100966	beta-lactam	ZP_04656349|FEATURES|penA|beta-lactam|penA	1.0	72.7	33	59.7	1.8e-10	1
OQXB	223	255	HWI-700370F:168:C7JUKANXX:7:2115:21279:77514	multidrug	YP_001693238|FEATURES|oqxB|multidrug|oqxB	0.999998857651	69.7	33	52.4	2.9e-08	1
PBP-1B	423	455	HWI-700370F:168:C7JUKANXX:7:2208:16754:64412	beta-lactam	YP_002467958|FEATURES|PBP-1B|beta-lactam|PBP-1B	0.999999997546	63.6	33	50.4	1.1e-07	1
ACRB	9	41	HWI-700370F:168:C7JUKANXX:7:2102:6351:65585	multidrug	gi:502789935:ref:WP_013024911.1:|FEATURES|acrB|multidrug|acrB	1.0	97.0	33	68.6	3.9e-13	1
MACB	141	172	HWI-700370F:168:C7JUKANXX:7:2207:16047:80170	MLS	gi:545231548:ref:WP_021531156.1:|FEATURES|macB|MLS|macB	1.0	68.8	32	44.7	6.0e-06	1
ROSB	82	114	HWI-700370F:168:C7JUKANXX:7:1214:17397:24053	fosmidomycin	ZP_04615639|FEATURES|rosB|fosmidomycin|rosB	1.0	78.8	33	56.6	1.5e-09	1
OMPF	75	106	HWI-700370F:168:C7JUKANXX:7:2201:15874:81843	multidrug	gi:15131544:emb:CAC48383.1:|FEATURES|ompF|multidrug|ompF	0.999829077745	87.5	32	64.7	5.6e-12	1
PATA	262	294	HWI-700370F:168:C7JUKANXX:7:1313:15656:34270	fluoroquinolone	NP_417544.5|FEATURES|patA|fluoroquinolone|patA	0.999996672999	66.7	33	52.4	2.9e-08	1
PBP-1B	207	238	HWI-700370F:168:C7JUKANXX:7:1107:11123:34423	beta-lactam	YP_002467958|FEATURES|PBP-1B|beta-lactam|PBP-1B	0.999999996789	71.9	32	48.9	3.2e-07	1
OQXB	173	205	HWI-700370F:168:C7JUKANXX:7:2211:17205:43837	multidrug	YP_001693238|FEATURES|oqxB|multidrug|oqxB	1.0	97.0	33	69.3	2.3e-13	1
VGAC	29	61	HWI-700370F:168:C7JUKANXX:7:1104:11925:68671	MLS	AMP35312.1|FEATURES|vgaC|MLS|vgaC	0.999999549388	84.8	33	63.5	1.2e-11	1
TET34	55	87	HWI-700370F:168:C7JUKANXX:7:2212:19152:55134	tetracycline	ZP_02197344|FEATURES|tet34|tetracycline|tet34	1.0	75.8	33	61.2	6.2e-11	1
MDTC	373	405	HWI-700370F:168:C7JUKANXX:7:1311:19017:24727	multidrug	gi:446590225:ref:WP_000667571.1:|FEATURES|mdtC|multidrug|mdtC	1.0	87.9	33	62.8	2.1e-11	1
MDTG	298	330	HWI-700370F:168:C7JUKANXX:7:1116:6265:6659	multidrug	Q5PGY0|FEATURES|mdtG|multidrug|mdtG	0.999999999998	60.6	33	45.1	4.6e-06	1
VANR	56	88	HWI-700370F:168:C7JUKANXX:7:2104:18227:40703	glycopeptide	AF155139.2.gene2.p01|FEATURES|vanR|glycopeptide|vanR	0.999998763089	60.6	33	44.3	7.8e-06	1
ACRB	50	82	HWI-700370F:168:C7JUKANXX:7:2210:15823:41182	multidrug	YP_001908403|FEATURES|acrB|multidrug|acrB	1.0	100.0	33	67.8	6.6e-13	1
EPTA	310	342	HWI-700370F:168:C7JUKANXX:7:2114:20400:94512	peptide	BAE78116.1|FEATURES|eptA|peptide|eptA	0.99999996971	87.9	33	69.7	1.7e-13	1
ACRB	858	890	HWI-700370F:168:C7JUKANXX:7:2208:1140:68320	multidrug	gi:485731880:ref:WP_001359514.1:|FEATURES|acrB|multidrug|acrB	1.0	81.8	33	57.4	9.0e-10	1
SERRATIA_MARCESCENS_OMP1	141	173	HWI-700370F:168:C7JUKANXX:7:1102:19881:16728	multidrug	AIA49384.1|FEATURES|Serratia_marcescens_Omp1|multidrug|Serratia_marcescens_Omp1	0.821690588757	81.8	33	60.8	8.1e-11	1
MDTB	319	350	HWI-700370F:168:C7JUKANXX:7:2115:12211:42413	multidrug	CP001918.1.gene3440.p01|FEATURES|mdtB|multidrug|mdtB	0.999990879501	78.1	32	52.8	2.2e-08	1
PBP-1A	34	66	HWI-700370F:168:C7JUKANXX:7:1308:20778:48777	beta-lactam	YP_001292390|FEATURES|PBP-1A|beta-lactam|PBP-1A	0.999999999994	60.6	33	45.1	4.6e-06	1
TOLC	246	278	HWI-700370F:168:C7JUKANXX:7:2205:13973:20400	multidrug	gi:797195853:ref:WP_045856850.1:|FEATURES|TolC|multidrug|TolC	1.0	78.8	33	54.7	5.8e-09	1
ACRF	597	628	HWI-700370F:168:C7JUKANXX:7:2210:13264:21193	multidrug	AAC76298.1|FEATURES|AcrF|multidrug|AcrF	0.999999999957	65.6	32	50.4	1.1e-07	1
MDTE	273	305	HWI-700370F:168:C7JUKANXX:7:2214:19123:29330	multidrug	CP001918.1.gene3442.p01|FEATURES|mdtE|multidrug|mdtE	0.999999999983	87.9	33	65.1	4.3e-12	1
TOLC	310	342	HWI-700370F:168:C7JUKANXX:7:2101:3862:6503	multidrug	gi:974587728:ref:WP_059178023.1:|FEATURES|TolC|multidrug|TolC	1.0	97.0	33	65.5	3.3e-12	1
TOLC	306	336	HWI-700370F:168:C7JUKANXX:7:1306:9087:22368	multidrug	gi:890454542:ref:WP_048887938.1:|FEATURES|TolC|multidrug|TolC	1.0	90.3	31	59.7	1.8e-10	1
OQXB	796	828	HWI-700370F:168:C7JUKANXX:7:1116:2099:75412	multidrug	YP_001693238|FEATURES|oqxB|multidrug|oqxB	0.999999999968	90.9	33	67.8	6.6e-13	1
TET34	46	78	HWI-700370F:168:C7JUKANXX:7:1109:19916:11320	tetracycline	Q8DF90|FEATURES|tet34|tetracycline|tet34	1.0	84.8	33	62.4	2.8e-11	1
MEXB	864	895	HWI-700370F:168:C7JUKANXX:7:2203:6194:68322	multidrug	gi:503722573:ref:WP_013956649.1:|FEATURES|mexB|multidrug|mexB	1.0	84.4	32	58.9	3.1e-10	1
TOLC	401	433	HWI-700370F:168:C7JUKANXX:7:1304:3563:76214	multidrug	gi:565892113:ref:WP_023972176.1:|FEATURES|TolC|multidrug|TolC	1.0	81.8	33	56.6	1.5e-09	1
OMPF	125	157	HWI-700370F:168:C7JUKANXX:7:2103:13556:12383	multidrug	gi:15131544:emb:CAC48383.1:|FEATURES|ompF|multidrug|ompF	0.999999999203	75.8	33	55.5	3.4e-09	1
KLEBSIELLA_PNEUMONIAE_OMPK36	294	326	HWI-700370F:168:C7JUKANXX:7:1213:14315:83060	beta-lactam	YP_005228001.1|FEATURES|Klebsiella_pneumoniae_OmpK36|beta-lactam|Klebsiella_pneumoniae_OmpK36	0.999999863777	60.6	33	51.2	6.4e-08	1
ROSB	121	153	HWI-700370F:168:C7JUKANXX:7:1213:5336:20124	fosmidomycin	AAS61092|FEATURES|rosB|fosmidomycin|rosB	1.0	93.9	33	62.4	2.8e-11	1
BAER	71	103	HWI-700370F:168:C7JUKANXX:7:1112:7640:79305	multidrug	YP_490321.1|FEATURES|baeR|multidrug|baeR	0.999999999775	81.8	33	58.5	4.0e-10	1
ACRB	760	792	HWI-700370F:168:C7JUKANXX:7:2201:6169:82291	multidrug	YP_001908403|FEATURES|acrB|multidrug|acrB	1.0	87.9	33	66.6	1.5e-12	1
PENA	516	548	HWI-700370F:168:C7JUKANXX:7:1106:16188:52080	beta-lactam	ZP_04656349|FEATURES|penA|beta-lactam|penA	1.0	72.7	33	52.4	2.9e-08	1
MAJOR_FACILITATOR_SUPERFAMILY_TRANSPORTER	132	164	HWI-700370F:168:C7JUKANXX:7:1110:1330:17214	multidrug	YP_808159|FEATURES|major_facilitator_superfamily_transporter|multidrug|major_facilitator_superfamily_transporter	0.999997416326	60.6	33	46.6	1.6e-06	1
BAES	12	44	HWI-700370F:168:C7JUKANXX:7:2311:3283:60668	multidrug	BAA15934.1|FEATURES|baeS|multidrug|baeS	0.999999007461	69.7	33	58.5	4.0e-10	1
MDTK	62	94	HWI-700370F:168:C7JUKANXX:7:2108:9743:12544	fluoroquinolone	AML99881.1|FEATURES|MdtK|fluoroquinolone|MdtK	0.9999957284	93.9	33	62.8	2.1e-11	1
CMX	120	152	HWI-700370F:168:C7JUKANXX:7:2108:2677:9884	beta-lactam	EU515249.1.gene1.p01|FEATURES|CMY-25|beta-lactam|CMX	1.0	78.8	33	60.1	1.4e-10	1
TOLC	316	348	HWI-700370F:168:C7JUKANXX:7:2211:20124:59637	multidrug	gi:890454542:ref:WP_048887938.1:|FEATURES|TolC|multidrug|TolC	1.0	90.9	33	63.2	1.6e-11	1
OPRM	54	85	HWI-700370F:168:C7JUKANXX:7:2209:10900:2909	multidrug	gi:573999612:gb:ETU76469.1:|FEATURES|oprM|multidrug|oprM	0.999999964201	71.9	32	51.2	6.4e-08	1
MDTC	351	383	HWI-700370F:168:C7JUKANXX:7:1109:3638:35189	multidrug	gi:447132822:ref:WP_001210078.1:|FEATURES|mdtC|multidrug|mdtC	1.0	97.0	33	66.2	1.9e-12	1
PENA	168	200	HWI-700370F:168:C7JUKANXX:7:2102:5145:2333	beta-lactam	ZP_04656349|FEATURES|penA|beta-lactam|penA	1.0	63.6	33	46.6	1.6e-06	1
OQXA	40	72	HWI-700370F:168:C7JUKANXX:7:1303:3450:53127	multidrug	YP_001693237.1|FEATURES|oqxA|multidrug|oqxA	0.999998180504	78.8	33	58.2	5.2e-10	1
MEXX	259	291	HWI-700370F:168:C7JUKANXX:7:2209:18107:41016	multidrug	gi:503993030:ref:WP_014227024.1:|FEATURES|mexX|multidrug|mexX	1.0	93.9	33	67.4	8.6e-13	1
BICYCLOMYCIN-MULTIDRUG_EFFLUX_PROTEIN_BCR	316	348	HWI-700370F:168:C7JUKANXX:7:2105:3631:62889	multidrug	YP_689681|FEATURES|bicyclomycin-multidrug_efflux_protein_bcr|multidrug|bicyclomycin-multidrug_efflux_protein_bcr	1.0	97.0	33	67.4	8.6e-13	1
OQXB	46	78	HWI-700370F:168:C7JUKANXX:7:1107:12456:100684	multidrug	YP_001693238|FEATURES|oqxB|multidrug|oqxB	1.0	93.9	33	65.9	2.5e-12	1
EMRA	38	70	HWI-700370F:168:C7JUKANXX:7:2109:18266:90745	multidrug	gi:896053843:ref:WP_049103497.1:|FEATURES|emrA|multidrug|emrA	0.988611151205	87.9	33	68.6	3.9e-13	1
PENA	252	284	HWI-700370F:168:C7JUKANXX:7:2113:13213:89649	beta-lactam	AAM97249|FEATURES|penA|beta-lactam|penA	0.999999767748	60.6	33	48.1	5.4e-07	1
BAER	57	89	HWI-700370F:168:C7JUKANXX:7:2116:3713:22618	multidrug	YP_490321.1|FEATURES|baeR|multidrug|baeR	0.999999999691	84.8	33	61.2	6.2e-11	1
MDTD	40	70	HWI-700370F:168:C7JUKANXX:7:1112:8051:98715	multidrug	NC_002695.1.916587.p01|FEATURES|mdtD|multidrug|mdtD	0.999999999979	87.1	31	57.0	1.2e-09	1
CHLORAMPHENICOL_EXPORTER	24	55	HWI-700370F:168:C7JUKANXX:7:1305:10906:89741	phenicol	Z12001.1.gene1.p1|FEATURES|chloramphenicol_exporter|phenicol|chloramphenicol_exporter	0.999995297826	62.5	32	45.8	2.7e-06	1
RPOB2	466	498	HWI-700370F:168:C7JUKANXX:7:2113:5228:64207	multidrug	BAD59497.1|FEATURES|rpoB2|multidrug|rpoB2	0.999999437925	75.8	33	60.5	1.1e-10	1
MDTG	220	251	HWI-700370F:168:C7JUKANXX:7:1211:20281:58862	multidrug	gi:489865065:ref:WP_003768662.1:|FEATURES|mdtG|multidrug|mdtG	0.999999638745	65.6	32	45.4	3.5e-06	1
TET44	49	80	HWI-700370F:168:C7JUKANXX:7:2105:2988:19367	tetracycline	FN594949.1.gene24.p01|FEATURES|tet44|tetracycline|tet44	1.0	68.8	32	52.8	2.2e-08	1
ACRB	227	258	HWI-700370F:168:C7JUKANXX:7:1311:12207:86175	multidrug	gi:491078681:ref:WP_004940301.1:|FEATURES|acrB|multidrug|acrB	1.0	81.2	32	54.7	5.8e-09	1
RPOB2	477	509	HWI-700370F:168:C7JUKANXX:7:2204:10386:94685	multidrug	BAD59497.1|FEATURES|rpoB2|multidrug|rpoB2	0.999999370237	72.7	33	56.6	1.5e-09	1
BACA	32	63	HWI-700370F:168:C7JUKANXX:7:1210:18289:36532	bacitracin	B2VGJ3|FEATURES|bacA|bacitracin|bacA	1.0	93.8	32	60.5	1.1e-10	1
MDTD	53	85	HWI-700370F:168:C7JUKANXX:7:2211:14098:93012	multidrug	gi:727765325:ref:WP_033869793.1:|FEATURES|mdtD|multidrug|mdtD	0.997189248579	60.6	33	47.8	7.1e-07	1
OPMB	19	49	HWI-700370F:168:C7JUKANXX:7:2110:9303:42866	multidrug	NP_251215.1|FEATURES|OpmB|multidrug|OpmB	0.999998525023	61.3	31	53.1	1.7e-08	1
CPXA	403	435	HWI-700370F:168:C7JUKANXX:7:2106:4176:73701	aminoglycoside:aminocoumarin	NP_312864.1|FEATURES|cpxA|aminoglycoside:aminocoumarin|cpxA	0.999799576138	97.0	33	71.2	6.0e-14	1
MDTC	351	383	HWI-700370F:168:C7JUKANXX:7:1116:10659:67827	multidrug	gi:554682018:ref:WP_023181958.1:|FEATURES|mdtC|multidrug|mdtC	1.0	97.0	33	66.2	1.9e-12	1
CPXA	398	430	HWI-700370F:168:C7JUKANXX:7:1215:20324:12115	aminoglycoside:aminocoumarin	NP_312864.1|FEATURES|cpxA|aminoglycoside:aminocoumarin|cpxA	0.99974232782	97.0	33	68.6	3.9e-13	1
EMRB	29	61	HWI-700370F:168:C7JUKANXX:7:1207:4255:15999	multidrug	CP004022.1.gene546.p01|FEATURES|emrB|multidrug|emrB	0.999918061403	100.0	33	68.2	5.1e-13	1
TRANSCRIPTIONAL_REGULATORY_PROTEIN_CPXR_CPXR	75	105	HWI-700370F:168:C7JUKANXX:7:1306:4632:25461	unclassified	CP001918.1.gene5135.p01|FEATURES|transcriptional_regulatory_protein_CpxR_cpxR|unclassified|transcriptional_regulatory_protein_CpxR_cpxR	0.999999999913	67.7	31	47.8	7.1e-07	1
ACRB	729	761	HWI-700370F:168:C7JUKANXX:7:2102:13432:76474	multidrug	gi:485731880:ref:WP_001359514.1:|FEATURES|acrB|multidrug|acrB	0.999999995751	81.8	33	62.4	2.8e-11	1
PENA	440	472	HWI-700370F:168:C7JUKANXX:7:1302:8720:26269	beta-lactam	ZP_04656349|FEATURES|penA|beta-lactam|penA	1.0	78.8	33	58.5	4.0e-10	1
ACRB	558	590	HWI-700370F:168:C7JUKANXX:7:1310:13304:84728	multidrug	gi:485731880:ref:WP_001359514.1:|FEATURES|acrB|multidrug|acrB	0.999999992814	78.8	33	54.7	5.8e-09	1
OMP36	320	351	HWI-700370F:168:C7JUKANXX:7:1202:13351:61733	multidrug	AF336096.1.gene1.p01|FEATURES|omp36|multidrug|omp36	0.996044940486	87.5	32	62.8	2.1e-11	1
OQXB	811	841	HWI-700370F:168:C7JUKANXX:7:2108:17975:9116	multidrug	YP_001693238|FEATURES|oqxB|multidrug|oqxB	0.999999398484	100.0	31	68.2	5.1e-13	1
TETA	444	474	HWI-700370F:168:C7JUKANXX:7:2101:11206:68979	tetracycline	gi:736993687:ref:WP_034989673.1:|FEATURES|tetA|tetracycline|tetA	0.999999961492	67.7	31	44.7	6.0e-06	1
MECC	350	382	HWI-700370F:168:C7JUKANXX:7:2115:7306:31436	beta-lactam	WP_000725529.1|FEATURES|mecC|beta-lactam|mecC	1.0	63.6	33	46.2	2.1e-06	1
PENA	421	453	HWI-700370F:168:C7JUKANXX:7:2108:7985:92561	beta-lactam	ZP_04656349|FEATURES|penA|beta-lactam|penA	1.0	90.9	33	70.9	7.8e-14	1
COB(I)ALAMIN_ADENOLSYLTRANSFERASE	102	134	HWI-700370F:168:C7JUKANXX:7:1305:5176:23065	unclassified	gi:447201622:ref:WP_001278878.1:|FEATURES|cob(I)alamin_adenolsyltransferase|unclassified|cob(I)alamin_adenolsyltransferase	1.0	72.7	33	57.8	6.9e-10	1
MAJOR_FACILITATOR_SUPERFAMILY_TRANSPORTER	395	427	HWI-700370F:168:C7JUKANXX:7:1105:16433:94489	multidrug	CP001918.1.gene2931.p01|FEATURES|major_facilitator_superfamily_transporter|multidrug|major_facilitator_superfamily_transporter	0.99999888776	93.9	33	62.0	3.6e-11	1
ESCHERICHIA_COLI_LAMB	373	404	HWI-700370F:168:C7JUKANXX:7:1108:11402:89015	multidrug	BAB38442|FEATURES|Escherichia_coli_LamB|multidrug|Escherichia_coli_LamB	0.999997913305	93.8	32	73.6	1.2e-14	1
ACRB	4	36	HWI-700370F:168:C7JUKANXX:7:2204:13023:73243	multidrug	YP_001908403|FEATURES|acrB|multidrug|acrB	1.0	75.8	33	56.6	1.5e-09	1
KDPE	176	207	HWI-700370F:168:C7JUKANXX:7:2113:2063:37676	aminoglycoside	NP_415222.1|FEATURES|kdpE|aminoglycoside|kdpE	0.999996306708	90.6	32	67.0	1.1e-12	1
EMRA	185	217	HWI-700370F:168:C7JUKANXX:7:1303:5986:24962	multidrug	gi:1028866969:ref:WP_064034812.1:|FEATURES|emrA|multidrug|emrA	0.982465881367	78.8	33	56.6	1.5e-09	1
MSBA	181	213	HWI-700370F:168:C7JUKANXX:7:1202:2315:5910	nitroimidazole	NP_415434.1|FEATURES|msbA|nitroimidazole|msbA	0.999884715348	93.9	33	62.4	2.8e-11	1
MSBA	350	382	HWI-700370F:168:C7JUKANXX:7:1112:16944:91043	nitroimidazole	NP_415434.1|FEATURES|msbA|nitroimidazole|msbA	0.999925861314	93.9	33	66.6	1.5e-12	1
MSBA	131	163	HWI-700370F:168:C7JUKANXX:7:1305:6461:46382	nitroimidazole	NP_415434.1|FEATURES|msbA|nitroimidazole|msbA	0.99990943878	97.0	33	64.7	5.6e-12	1
EMRD	62	93	HWI-700370F:168:C7JUKANXX:7:1201:15019:71880	multidrug	CP004022.1.gene3225.p01|FEATURES|emrD|multidrug|emrD	0.99999665731	62.5	32	45.4	3.5e-06	1
OMPR	100	132	HWI-700370F:168:C7JUKANXX:7:2212:4099:37242	multidrug	CP000034.1.gene3672.p01|FEATURES|ompR|multidrug|ompR	0.999999122894	87.9	33	65.5	3.3e-12	1
OQXB	731	762	HWI-700370F:168:C7JUKANXX:7:1311:7966:89603	multidrug	YP_001693238|FEATURES|oqxB|multidrug|oqxB	0.999999954026	96.9	32	63.5	1.2e-11	1
MEXB	355	387	HWI-700370F:168:C7JUKANXX:7:2215:17115:31101	multidrug	gi:504646765:ref:WP_014833867.1:|FEATURES|mexB|multidrug|mexB	1.0	90.9	33	62.4	2.8e-11	1
BAES	12	44	HWI-700370F:168:C7JUKANXX:7:1316:7056:67171	multidrug	BAA15934.1|FEATURES|baeS|multidrug|baeS	0.999999007461	69.7	33	58.5	4.0e-10	1
COB(I)ALAMIN_ADENOLSYLTRANSFERASE	45	77	HWI-700370F:168:C7JUKANXX:7:1310:7279:44407	unclassified	gi:447201622:ref:WP_001278878.1:|FEATURES|cob(I)alamin_adenolsyltransferase|unclassified|cob(I)alamin_adenolsyltransferase	1.0	78.8	33	61.2	6.2e-11	1
MACB	141	172	HWI-700370F:168:C7JUKANXX:7:1106:18987:25299	MLS	gi:545231548:ref:WP_021531156.1:|FEATURES|macB|MLS|macB	1.0	68.8	32	47.0	1.2e-06	1
MDTK	45	77	HWI-700370F:168:C7JUKANXX:7:1108:7723:94098	multidrug	gi:507090493:ref:WP_016161206.1:|FEATURES|mdtK|multidrug|mdtK	1.0	93.9	33	65.9	2.5e-12	1
BICYCLOMYCIN-MULTIDRUG_EFFLUX_PROTEIN_BCR	58	89	HWI-700370F:168:C7JUKANXX:7:2113:3218:9137	multidrug	YP_689681|FEATURES|bicyclomycin-multidrug_efflux_protein_bcr|multidrug|bicyclomycin-multidrug_efflux_protein_bcr	1.0	75.0	32	55.1	4.4e-09	1
MAJOR_FACILITATOR_SUPERFAMILY_TRANSPORTER	407	439	HWI-700370F:168:C7JUKANXX:7:1207:3411:97376	multidrug	CP001918.1.gene2931.p01|FEATURES|major_facilitator_superfamily_transporter|multidrug|major_facilitator_superfamily_transporter	0.999998594483	81.8	33	56.2	2.0e-09	1
ACRB	578	610	HWI-700370F:168:C7JUKANXX:7:1103:1540:26036	multidrug	gi:812045371:emb:CRH28493.1:|FEATURES|acrB|multidrug|acrB	1.0	97.0	33	66.6	1.5e-12	1
YOJI	178	209	HWI-700370F:168:C7JUKANXX:7:1211:10085:41074	peptide	NP_416715.1|FEATURES|YojI|peptide|YojI	0.999999550921	68.8	32	48.9	3.2e-07	1
EMRB	390	422	HWI-700370F:168:C7JUKANXX:7:1310:6637:97527	multidrug	gi:983459915:ref:WP_060619314.1:|FEATURES|emrB|multidrug|emrB	0.999989778821	93.9	33	63.9	9.6e-12	1
ACRB	110	142	HWI-700370F:168:C7JUKANXX:7:2116:13743:3500	multidrug	gi:812045371:emb:CRH28493.1:|FEATURES|acrB|multidrug|acrB	1.0	100.0	33	65.5	3.3e-12	1
BAES	8	40	HWI-700370F:168:C7JUKANXX:7:1204:13309:29673	multidrug	BAA15934.1|FEATURES|baeS|multidrug|baeS	0.99999880342	63.6	33	52.8	2.2e-08	1
EPTA	478	509	HWI-700370F:168:C7JUKANXX:7:2206:4371:50890	peptide	BAE78116.1|FEATURES|eptA|peptide|eptA	0.999999764955	62.5	32	48.1	5.4e-07	1
ACRB	274	306	HWI-700370F:168:C7JUKANXX:7:1104:11394:63411	multidrug	ZP_03832747|FEATURES|acrB|multidrug|acrB	0.999999999997	72.7	33	50.4	1.1e-07	1
MEXB	355	387	HWI-700370F:168:C7JUKANXX:7:2202:13847:53374	multidrug	gi:504646765:ref:WP_014833867.1:|FEATURES|mexB|multidrug|mexB	1.0	90.9	33	62.4	2.8e-11	1
PENA	531	563	HWI-700370F:168:C7JUKANXX:7:1216:2272:65243	beta-lactam	ZP_04656349|FEATURES|penA|beta-lactam|penA	1.0	87.9	33	65.9	2.5e-12	1
ACRB	741	773	HWI-700370F:168:C7JUKANXX:7:1111:6699:34915	multidrug	gi:485731880:ref:WP_001359514.1:|FEATURES|acrB|multidrug|acrB	1.0	78.8	33	63.9	9.6e-12	1
OMPF	310	342	HWI-700370F:168:C7JUKANXX:7:2111:5484:17511	multidrug	gi:15131544:emb:CAC48383.1:|FEATURES|ompF|multidrug|ompF	0.999999999566	87.9	33	67.0	1.1e-12	1
KASUGAMYCIN_RESISTANCE_PROTEIN_KSGA	85	117	HWI-700370F:168:C7JUKANXX:7:1105:3917:80045	aminoglycoside	YP_002240485|FEATURES|kasugamycin_resistance_protein_ksgA|aminoglycoside|kasugamycin_resistance_protein_ksgA	1.0	78.8	33	58.9	3.1e-10	1
LMRC	351	383	HWI-700370F:168:C7JUKANXX:7:2211:6099:29485	MLS	ABF66011.1|FEATURES|lmrC|MLS|lmrC	0.999999946157	60.6	33	46.6	1.6e-06	1
ACRB	607	639	HWI-700370F:168:C7JUKANXX:7:1214:10543:2257	multidrug	gi:502789935:ref:WP_013024911.1:|FEATURES|acrB|multidrug|acrB	1.0	90.9	33	67.8	6.6e-13	1
VGAC	16	48	HWI-700370F:168:C7JUKANXX:7:1114:15649:32910	MLS	AMP35312.1|FEATURES|vgaC|MLS|vgaC	0.999999716161	97.0	33	69.7	1.7e-13	1
ACRB	154	185	HWI-700370F:168:C7JUKANXX:7:2113:16884:29286	multidrug	YP_002932544|FEATURES|acrB|multidrug|acrB	1.0	84.4	32	61.2	6.2e-11	1
OQXA	325	357	HWI-700370F:168:C7JUKANXX:7:2213:3823:8913	multidrug	YP_001693237.1|FEATURES|oqxA|multidrug|oqxA	0.999997530611	66.7	33	49.7	1.9e-07	1
TRANSCRIPTIONAL_REGULATORY_PROTEIN_CPXR_CPXR	85	117	HWI-700370F:168:C7JUKANXX:7:1301:18723:21249	unclassified	CP001485.1.gene721.p01|FEATURES|transcriptional_regulatory_protein_CpxR_cpxR|unclassified|transcriptional_regulatory_protein_CpxR_cpxR	0.952611254496	97.0	33	67.4	8.6e-13	1
EMRD	140	172	HWI-700370F:168:C7JUKANXX:7:1216:18903:33056	multidrug	NP_462699|FEATURES|emrD|multidrug|emrD	1.0	72.7	33	54.7	5.8e-09	1
MDTK	276	308	HWI-700370F:168:C7JUKANXX:7:2206:14128:38492	fluoroquinolone	AML99881.1|FEATURES|MdtK|fluoroquinolone|MdtK	0.999991460314	81.8	33	57.4	9.0e-10	1
MULTIDRUG_ABC_TRANSPORTER	414	444	HWI-700370F:168:C7JUKANXX:7:2210:13127:7633	multidrug	gi:913055317:ref:WP_050357634.1:|FEATURES|multidrug_ABC_transporter|multidrug|multidrug_ABC_transporter	1.0	67.7	31	47.8	7.1e-07	1
OMPF	132	165	HWI-700370F:168:C7JUKANXX:7:2202:2027:92463	multidrug	gi:823296122:ref:WP_047051707.1:|FEATURES|ompF|multidrug|ompF	0.88917253798	70.6	34	50.8	8.4e-08	1
PBP-1A	285	316	HWI-700370F:168:C7JUKANXX:7:1207:5979:83228	beta-lactam	YP_001290033|FEATURES|PBP-1A|beta-lactam|PBP-1A	1.0	62.5	32	45.4	3.5e-06	1
SRMB	28	60	HWI-700370F:168:C7JUKANXX:7:1102:16209:32124	MLS	X63451.gene.p01|FEATURES|srmB|MLS|srmB	0.999999993885	60.6	33	44.7	6.0e-06	1
ACRB	274	306	HWI-700370F:168:C7JUKANXX:7:2109:4788:77194	multidrug	ZP_03832747|FEATURES|acrB|multidrug|acrB	0.999999999997	72.7	33	50.4	1.1e-07	1
EMRB	56	87	HWI-700370F:168:C7JUKANXX:7:1201:3812:44273	multidrug	gi:896109343:ref:WP_049139088.1:|FEATURES|emrB|multidrug|emrB	0.999960987711	87.5	32	64.3	7.3e-12	1
RPOB2	863	893	HWI-700370F:168:C7JUKANXX:7:1101:20948:63647	multidrug	BAD59497.1|FEATURES|rpoB2|multidrug|rpoB2	0.999999331237	77.4	31	54.7	5.8e-09	1
CAMP-REGULATORY_PROTEIN	10	42	HWI-700370F:168:C7JUKANXX:7:2107:13158:86300	unclassified	gi:490367208:ref:WP_004246872.1:|FEATURES|cAMP-regulatory_protein|unclassified|cAMP-regulatory_protein	0.953754139895	100.0	33	77.4	8.4e-16	1
MDTK	378	409	HWI-700370F:168:C7JUKANXX:7:1102:13144:81879	fluoroquinolone	AML99881.1|FEATURES|MdtK|fluoroquinolone|MdtK	0.999980412771	71.9	32	58.5	4.0e-10	1
PENA	373	405	HWI-700370F:168:C7JUKANXX:7:1303:3616:88673	beta-lactam	YP_002146111|FEATURES|penA|beta-lactam|penA	1.0	90.9	33	62.4	2.8e-11	1
ACRB	801	833	HWI-700370F:168:C7JUKANXX:7:2207:12197:51341	multidrug	gi:502789935:ref:WP_013024911.1:|FEATURES|acrB|multidrug|acrB	1.0	93.9	33	69.3	2.3e-13	1
VANA	99	129	HWI-700370F:168:C7JUKANXX:7:1308:16867:77711	glycopeptide	KF478993.1.gene3.p01|FEATURES|vanA|glycopeptide|vanA	0.9999997787	64.5	31	48.5	4.2e-07	1
MDTE	274	305	HWI-700370F:168:C7JUKANXX:7:2103:15170:75203	multidrug	ZP_02901198|FEATURES|mdtE|multidrug|mdtE	1.0	87.5	32	61.6	4.7e-11	1
PBP-1B	203	234	HWI-700370F:168:C7JUKANXX:7:1303:5594:47808	beta-lactam	P57296|FEATURES|PBP-1B|beta-lactam|PBP-1B	1.0	75.0	32	52.4	2.9e-08	1
TRUNCATED_PUTATIVE_RESPONSE_REGULATOR_ARLR	77	109	HWI-700370F:168:C7JUKANXX:7:1109:17545:33918	unclassified	HE999704.1.gene1528.p01|FEATURES|truncated_putative_response_regulator_ArlR|unclassified|truncated_putative_response_regulator_ArlR	0.999999241273	60.6	33	48.1	5.4e-07	1
TOLC	157	189	HWI-700370F:168:C7JUKANXX:7:2216:11122:16564	multidrug	gi:554963038:ref:WP_023207427.1:|FEATURES|TolC|multidrug|TolC	1.0	97.0	33	65.9	2.5e-12	1
MSBA	255	287	HWI-700370F:168:C7JUKANXX:7:2216:4956:22946	nitroimidazole	NP_415434.1|FEATURES|msbA|nitroimidazole|msbA	0.999633543849	97.0	33	61.6	4.7e-11	1
EMRB	390	422	HWI-700370F:168:C7JUKANXX:7:2109:13479:18069	multidrug	gi:493870778:ref:WP_006817302.1:|FEATURES|emrB|multidrug|emrB	0.999956732382	93.9	33	63.9	9.6e-12	1
OMPR	338	370	HWI-700370F:168:C7JUKANXX:7:2214:17683:41818	multidrug	CP000034.1.gene3672.p01|FEATURES|ompR|multidrug|ompR	0.999998826015	84.8	33	62.4	2.8e-11	1
OMPF	67	99	HWI-700370F:168:C7JUKANXX:7:1313:4674:73393	multidrug	gi:742936434:ref:WP_039025717.1:|FEATURES|ompF|multidrug|ompF	0.999999999456	87.9	33	56.6	1.5e-09	1
MDTC	365	396	HWI-700370F:168:C7JUKANXX:7:1205:2667:93041	multidrug	gi:446590225:ref:WP_000667571.1:|FEATURES|mdtC|multidrug|mdtC	0.999999952536	90.6	32	60.5	1.1e-10	1
ACRB	258	290	HWI-700370F:168:C7JUKANXX:7:2209:8618:44543	multidrug	gi:446414955:ref:WP_000492810.1:|FEATURES|acrB|multidrug|acrB	0.999999999999	63.6	33	49.7	1.9e-07	1
MDTK	29	61	HWI-700370F:168:C7JUKANXX:7:1207:17187:94676	multidrug	gi:555222058:ref:WP_023214681.1:|FEATURES|mdtK|multidrug|mdtK	1.0	90.9	33	63.5	1.2e-11	1
MSBA	136	168	HWI-700370F:168:C7JUKANXX:7:2206:15985:63181	nitroimidazole	NP_415434.1|FEATURES|msbA|nitroimidazole|msbA	0.999922664604	97.0	33	66.2	1.9e-12	1
TRIC	888	918	HWI-700370F:168:C7JUKANXX:7:1101:13024:31251	triclosan	NP_248848.1|FEATURES|TriC|triclosan|TriC	0.999999947165	64.5	31	46.2	2.1e-06	1
VATB	125	155	HWI-700370F:168:C7JUKANXX:7:2102:8947:86525	MLS	YP_001779894|FEATURES|vatB|MLS|vatB	1.0	71.0	31	47.0	1.2e-06	1
MARA	28	59	HWI-700370F:168:C7JUKANXX:7:2313:15888:24634	multidrug	YP_489794.1|FEATURES|marA|multidrug|marA	0.999997279174	75.0	32	57.0	1.2e-09	1
RPOB2	135	165	HWI-700370F:168:C7JUKANXX:7:2209:3916:90915	multidrug	BAD59497.1|FEATURES|rpoB2|multidrug|rpoB2	0.999999186039	64.5	31	48.9	3.2e-07	1
TETA	444	474	HWI-700370F:168:C7JUKANXX:7:2109:6316:77047	tetracycline	gi:736993687:ref:WP_034989673.1:|FEATURES|tetA|tetracycline|tetA	0.999999999866	64.5	31	47.8	7.1e-07	1
PBP-1B	408	440	HWI-700370F:168:C7JUKANXX:7:2103:14859:13813	beta-lactam	YP_002467958|FEATURES|PBP-1B|beta-lactam|PBP-1B	0.999999997874	60.6	33	51.2	6.4e-08	1
ACRB	843	874	HWI-700370F:168:C7JUKANXX:7:1308:10738:18846	multidrug	YP_001908403|FEATURES|acrB|multidrug|acrB	1.0	100.0	32	69.7	1.7e-13	1
ACRB	349	380	HWI-700370F:168:C7JUKANXX:7:1313:2794:96313	multidrug	gi:497324874:ref:WP_009639087.1:|FEATURES|acrB|multidrug|acrB	1.0	90.6	32	59.3	2.4e-10	1
EMRR	4	36	HWI-700370F:168:C7JUKANXX:7:1308:1350:35450	fluoroquinolone	NP_417169.1|FEATURES|emrR|fluoroquinolone|emrR	0.999974333141	81.8	33	61.6	4.7e-11	1
MSBA	144	176	HWI-700370F:168:C7JUKANXX:7:1216:14444:50707	nitroimidazole	NP_415434.1|FEATURES|msbA|nitroimidazole|msbA	0.999905547303	93.9	33	65.9	2.5e-12	1
CAMP-REGULATORY_PROTEIN	172	203	HWI-700370F:168:C7JUKANXX:7:1304:2031:89368	unclassified	gi:490367208:ref:WP_004246872.1:|FEATURES|cAMP-regulatory_protein|unclassified|cAMP-regulatory_protein	0.942283265856	100.0	32	66.6	1.5e-12	1
YOJI	352	384	HWI-700370F:168:C7JUKANXX:7:2201:11986:27655	peptide	NP_416715.1|FEATURES|YojI|peptide|YojI	0.999999872838	90.9	33	64.3	7.3e-12	1
ACRB	43	75	HWI-700370F:168:C7JUKANXX:7:1114:1259:25368	multidrug	gi:502789935:ref:WP_013024911.1:|FEATURES|acrB|multidrug|acrB	1.0	97.0	33	66.2	1.9e-12	1
VANR	77	108	HWI-700370F:168:C7JUKANXX:7:1215:14052:60324	glycopeptide	AF162694.1.gene5.p01|FEATURES|vanR|glycopeptide|vanR	1.0	75.0	32	58.9	3.1e-10	1
EMRB	385	417	HWI-700370F:168:C7JUKANXX:7:1203:15908:86203	multidrug	gi:983459915:ref:WP_060619314.1:|FEATURES|emrB|multidrug|emrB	0.999984619144	93.9	33	60.8	8.1e-11	1
EPTA	329	361	HWI-700370F:168:C7JUKANXX:7:2109:8373:76206	peptide	BAE78116.1|FEATURES|eptA|peptide|eptA	0.999999936915	81.8	33	67.8	6.6e-13	1
MAJOR_FACILITATOR_SUPERFAMILY_TRANSPORTER	46	78	HWI-700370F:168:C7JUKANXX:7:1112:6004:10088	multidrug	CP001918.1.gene2931.p01|FEATURES|major_facilitator_superfamily_transporter|multidrug|major_facilitator_superfamily_transporter	0.999998946888	93.9	33	63.5	1.2e-11	1
TRANSCRIPTIONAL_REGULATORY_PROTEIN_CPXR_CPXR	65	97	HWI-700370F:168:C7JUKANXX:7:1303:15657:32804	unclassified	CP004022.1.gene3215.p01|FEATURES|transcriptional_regulatory_protein_CpxR_cpxR|unclassified|transcriptional_regulatory_protein_CpxR_cpxR	0.999999998021	66.7	33	52.4	2.9e-08	1
EPTA	63	95	HWI-700370F:168:C7JUKANXX:7:1207:7170:63540	peptide	BAE78116.1|FEATURES|eptA|peptide|eptA	0.999999755722	66.7	33	47.8	7.1e-07	1
BICYCLOMYCIN-MULTIDRUG_EFFLUX_PROTEIN_BCR	318	350	HWI-700370F:168:C7JUKANXX:7:2115:20314:51532	multidrug	YP_689681|FEATURES|bicyclomycin-multidrug_efflux_protein_bcr|multidrug|bicyclomycin-multidrug_efflux_protein_bcr	1.0	97.0	33	65.9	2.5e-12	1
ACRB	575	607	HWI-700370F:168:C7JUKANXX:7:2110:9112:94593	multidrug	gi:485731880:ref:WP_001359514.1:|FEATURES|acrB|multidrug|acrB	0.999999992257	72.7	33	53.9	9.9e-09	1
VANR	76	108	HWI-700370F:168:C7JUKANXX:7:1314:10064:89274	glycopeptide	AF162694.1.gene5.p01|FEATURES|vanR|glycopeptide|vanR	1.0	75.8	33	61.2	6.2e-11	1
ACRB	38	70	HWI-700370F:168:C7JUKANXX:7:1106:14339:77749	multidrug	gi:502789935:ref:WP_013024911.1:|FEATURES|acrB|multidrug|acrB	1.0	97.0	33	66.2	1.9e-12	1
CPXA	196	227	HWI-700370F:168:C7JUKANXX:7:2105:2616:71949	aminoglycoside:aminocoumarin	NP_312864.1|FEATURES|cpxA|aminoglycoside:aminocoumarin|cpxA	0.999559189605	90.6	32	63.2	1.6e-11	1
RPOB2	270	301	HWI-700370F:168:C7JUKANXX:7:2201:7688:96580	multidrug	BAD59497.1|FEATURES|rpoB2|multidrug|rpoB2	0.999999294172	68.8	32	53.1	1.7e-08	1
VGAC	30	61	HWI-700370F:168:C7JUKANXX:7:1116:13866:71177	MLS	AMP35312.1|FEATURES|vgaC|MLS|vgaC	0.999999492327	84.4	32	62.0	3.6e-11	1
OQXA	260	292	HWI-700370F:168:C7JUKANXX:7:1209:12968:47253	multidrug	YP_001693237.1|FEATURES|oqxA|multidrug|oqxA	0.999999966391	90.9	33	62.8	2.1e-11	1
ACRA	315	347	HWI-700370F:168:C7JUKANXX:7:2112:11473:79937	multidrug	ZP_02902278|FEATURES|acrA|multidrug|acrA	1.0	78.8	33	57.0	1.2e-09	1
RPOB2	688	720	HWI-700370F:168:C7JUKANXX:7:1211:11096:96208	multidrug	BAD59497.1|FEATURES|rpoB2|multidrug|rpoB2	0.99999926826	69.7	33	56.2	2.0e-09	1
ACRB	607	637	HWI-700370F:168:C7JUKANXX:7:1207:6855:8674	multidrug	AAQ21216|FEATURES|acrB|multidrug|acrB	1.0	96.8	31	67.4	8.6e-13	1
BACA	1	32	HWI-700370F:168:C7JUKANXX:7:1104:6069:58746	bacitracin	B2VGJ3|FEATURES|bacA|bacitracin|bacA	1.0	90.6	32	64.3	7.3e-12	1
MDTD	84	116	HWI-700370F:168:C7JUKANXX:7:2212:7002:39878	multidrug	gi:446052970:ref:WP_000130825.1:|FEATURES|mdtD|multidrug|mdtD	0.999999999682	69.7	33	47.4	9.3e-07	1
RPOB2	1029	1061	HWI-700370F:168:C7JUKANXX:7:2114:12018:26811	multidrug	BAD59497.1|FEATURES|rpoB2|multidrug|rpoB2	0.999999027876	81.8	33	64.3	7.3e-12	1
MDTE	40	71	HWI-700370F:168:C7JUKANXX:7:2102:20848:88152	multidrug	CP001918.1.gene3442.p01|FEATURES|mdtE|multidrug|mdtE	0.999999999965	84.4	32	57.8	6.9e-10	1
KASUGAMYCIN_RESISTANCE_PROTEIN_KSGA	84	116	HWI-700370F:168:C7JUKANXX:7:1103:8966:95528	aminoglycoside	YP_001461223|FEATURES|kasugamycin_resistance_protein_ksgA|aminoglycoside|kasugamycin_resistance_protein_ksgA	1.0	78.8	33	58.5	4.0e-10	1
ACRB	989	1021	HWI-700370F:168:C7JUKANXX:7:1314:20045:88376	multidrug	gi:503341948:ref:WP_013576609.1:|FEATURES|acrB|multidrug|acrB	1.0	87.9	33	62.4	2.8e-11	1
ACRB	753	784	HWI-700370F:168:C7JUKANXX:7:2214:2929:48542	multidrug	gi:446414955:ref:WP_000492810.1:|FEATURES|acrB|multidrug|acrB	1.0	78.1	32	62.4	2.8e-11	1
MDTD	52	84	HWI-700370F:168:C7JUKANXX:7:2207:8645:59651	multidrug	NC_002695.1.916587.p01|FEATURES|mdtD|multidrug|mdtD	0.999999999985	84.8	33	58.5	4.0e-10	1
EMRA	71	102	HWI-700370F:168:C7JUKANXX:7:1304:13866:47768	multidrug	gi:506486765:ref:WP_015963310.1:|FEATURES|emrA|multidrug|emrA	0.984441367403	75.0	32	54.3	7.6e-09	1
MEXE	207	237	HWI-700370F:168:C7JUKANXX:7:1102:5530:78317	multidrug	gi:749018243:ref:WP_040076872.1:|FEATURES|mexE|multidrug|mexE	1.0	77.4	31	53.1	1.7e-08	1
PBP-1A	428	459	HWI-700370F:168:C7JUKANXX:7:1311:2580:86104	beta-lactam	YP_001292390|FEATURES|PBP-1A|beta-lactam|PBP-1A	1.0	71.9	32	51.6	4.9e-08	1
VGAC	6	38	HWI-700370F:168:C7JUKANXX:7:1306:14081:2363	MLS	AMP35312.1|FEATURES|vgaC|MLS|vgaC	0.999999664186	97.0	33	67.4	8.6e-13	1
MDTC	640	670	HWI-700370F:168:C7JUKANXX:7:1202:4800:39989	multidrug	CP001918.1.gene3441.p01|FEATURES|mdtC|multidrug|mdtC	0.999992299913	61.3	31	46.2	2.1e-06	1
PENA	139	171	HWI-700370F:168:C7JUKANXX:7:2114:5150:64430	beta-lactam	ZP_04656349|FEATURES|penA|beta-lactam|penA	1.0	72.7	33	57.4	9.0e-10	1
VGAC	30	61	HWI-700370F:168:C7JUKANXX:7:2204:7166:36309	MLS	AMP35312.1|FEATURES|vgaC|MLS|vgaC	0.999999492327	84.4	32	62.0	3.6e-11	1
ACRB	717	749	HWI-700370F:168:C7JUKANXX:7:1216:19297:26088	multidrug	gi:485731880:ref:WP_001359514.1:|FEATURES|acrB|multidrug|acrB	0.999989208122	81.8	33	59.3	2.4e-10	1
VANR	73	103	HWI-700370F:168:C7JUKANXX:7:1102:17992:44666	glycopeptide	AF162694.1.gene5.p01|FEATURES|vanR|glycopeptide|vanR	1.0	71.0	31	59.3	2.4e-10	1
MSBA	399	430	HWI-700370F:168:C7JUKANXX:7:1113:3883:56836	nitroimidazole	NP_415434.1|FEATURES|msbA|nitroimidazole|msbA	0.999806135217	90.6	32	61.2	6.2e-11	1
OQXB	620	652	HWI-700370F:168:C7JUKANXX:7:2107:12321:3922	multidrug	YP_001693238|FEATURES|oqxB|multidrug|oqxB	0.999999308402	90.9	33	66.2	1.9e-12	1
MEXK	398	430	HWI-700370F:168:C7JUKANXX:7:1205:10047:68230	multidrug	AAG07064.1|FEATURES|MexK|multidrug|MexK	0.999999625742	75.8	33	58.9	3.1e-10	1
TRIC	441	473	HWI-700370F:168:C7JUKANXX:7:1115:10488:11495	triclosan	NP_248848.1|FEATURES|TriC|triclosan|TriC	0.999999973821	66.7	33	50.1	1.4e-07	1
TLCC	31	63	HWI-700370F:168:C7JUKANXX:7:2110:12838:31108	MLS	M57437.gene.p01|FEATURES|tlcC|MLS|tlcC	0.999999974657	63.6	33	46.6	1.6e-06	1
MSBA	76	108	HWI-700370F:168:C7JUKANXX:7:2202:1418:61284	nitroimidazole	NP_415434.1|FEATURES|msbA|nitroimidazole|msbA	0.999863775504	75.8	33	60.8	8.1e-11	1
RPOB2	267	298	HWI-700370F:168:C7JUKANXX:7:1216:19031:26579	multidrug	BAD59497.1|FEATURES|rpoB2|multidrug|rpoB2	0.99999926826	65.6	32	52.0	3.8e-08	1
OMPF	62	92	HWI-700370F:168:C7JUKANXX:7:2104:6732:54601	multidrug	gi:312286407:gb:EFR14320.1:|FEATURES|ompF|multidrug|ompF	0.974898590076	74.2	31	56.6	1.5e-09	1
EPTA	96	127	HWI-700370F:168:C7JUKANXX:7:1301:10333:75335	peptide	BAE78116.1|FEATURES|eptA|peptide|eptA	0.999999787631	65.6	32	48.9	3.2e-07	1
MAJOR_FACILITATOR_SUPERFAMILY_TRANSPORTER	97	129	HWI-700370F:168:C7JUKANXX:7:2215:1749:91699	multidrug	CP001918.1.gene2931.p01|FEATURES|major_facilitator_superfamily_transporter|multidrug|major_facilitator_superfamily_transporter	0.999999123118	93.9	33	68.9	3.0e-13	1
MAJOR_FACILITATOR_SUPERFAMILY_TRANSPORTER	209	240	HWI-700370F:168:C7JUKANXX:7:2107:16888:5798	multidrug	CP001918.1.gene2931.p01|FEATURES|major_facilitator_superfamily_transporter|multidrug|major_facilitator_superfamily_transporter	0.999998645343	78.1	32	57.0	1.2e-09	1
MAJOR_FACILITATOR_SUPERFAMILY_TRANSPORTER	488	519	HWI-700370F:168:C7JUKANXX:7:1108:2017:65213	multidrug	CP001918.1.gene2931.p01|FEATURES|major_facilitator_superfamily_transporter|multidrug|major_facilitator_superfamily_transporter	0.999998546348	81.2	32	55.5	3.4e-09	1
CLASS_C	138	170	HWI-700370F:168:C7JUKANXX:7:1212:20835:26820	beta-lactam	P05364|FEATURES|class_C|beta-lactam|class_C	1.0	75.8	33	57.0	1.2e-09	1
TET34	19	51	HWI-700370F:168:C7JUKANXX:7:2211:16765:53654	tetracycline	BAB59035|FEATURES|tet34|tetracycline|tet34	1.0	72.7	33	53.5	1.3e-08	1
ESCHERICHIA_COLI_LAMB	368	400	HWI-700370F:168:C7JUKANXX:7:1303:4100:69998	multidrug	BAB38442|FEATURES|Escherichia_coli_LamB|multidrug|Escherichia_coli_LamB	0.999996649786	97.0	33	73.6	1.2e-14	1
OQXB	521	553	HWI-700370F:168:C7JUKANXX:7:1316:6812:52230	multidrug	YP_001693238|FEATURES|oqxB|multidrug|oqxB	1.0	75.8	33	56.2	2.0e-09	1
MDTG	54	85	HWI-700370F:168:C7JUKANXX:7:1306:8152:59870	multidrug	gi:727188926:ref:WP_033650732.1:|FEATURES|mdtG|multidrug|mdtG	0.999999586551	62.5	32	44.7	6.0e-06	1
TRIC	442	473	HWI-700370F:168:C7JUKANXX:7:1110:2583:59541	triclosan	NP_248848.1|FEATURES|TriC|triclosan|TriC	0.999999960575	65.6	32	47.8	7.1e-07	1
MDTG	317	349	HWI-700370F:168:C7JUKANXX:7:1110:18124:40707	multidrug	gi:489865065:ref:WP_003768662.1:|FEATURES|mdtG|multidrug|mdtG	1.0	63.6	33	49.3	2.4e-07	1
ACRB	394	426	HWI-700370F:168:C7JUKANXX:7:2209:3096:66088	multidrug	gi:446414948:ref:WP_000492803.1:|FEATURES|acrB|multidrug|acrB	1.0	97.0	33	62.0	3.6e-11	1
TET34	35	67	HWI-700370F:168:C7JUKANXX:7:1208:10852:8300	tetracycline	Q8DF90|FEATURES|tet34|tetracycline|tet34	1.0	87.9	33	66.6	1.5e-12	1
ACRB	785	817	HWI-700370F:168:C7JUKANXX:7:1202:12210:3304	multidrug	gi:558560157:ref:WP_023491039.1:|FEATURES|acrB|multidrug|acrB	1.0	87.9	33	67.0	1.1e-12	1
ROSB	72	103	HWI-700370F:168:C7JUKANXX:7:1112:14836:50902	fosmidomycin	ZP_04638974|FEATURES|rosB|fosmidomycin|rosB	1.0	93.8	32	60.1	1.4e-10	1
RPOB2	781	813	HWI-700370F:168:C7JUKANXX:7:1110:14064:15261	multidrug	BAD59497.1|FEATURES|rpoB2|multidrug|rpoB2	0.999999442502	87.9	33	60.8	8.1e-11	1
MDTK	34	66	HWI-700370F:168:C7JUKANXX:7:1115:4320:79992	multidrug	gi:506221330:ref:WP_015741105.1:|FEATURES|mdtK|multidrug|mdtK	1.0	90.9	33	63.2	1.6e-11	1
ESCHERICHIA_COLI_LAMB	210	241	HWI-700370F:168:C7JUKANXX:7:1212:18262:42901	multidrug	BAB38442|FEATURES|Escherichia_coli_LamB|multidrug|Escherichia_coli_LamB	0.999996824456	84.4	32	62.0	3.6e-11	1
TETP	75	107	HWI-700370F:168:C7JUKANXX:7:1201:10724:45108	tetracycline	YP_002850805|FEATURES|tetP|tetracycline|tetP	1.0	66.7	33	49.7	1.9e-07	1
EPTA	298	330	HWI-700370F:168:C7JUKANXX:7:2315:17572:79069	peptide	BAE78116.1|FEATURES|eptA|peptide|eptA	0.999999998318	78.8	33	60.8	8.1e-11	1
YOJI	497	529	HWI-700370F:168:C7JUKANXX:7:1312:3572:31287	peptide	NP_416715.1|FEATURES|YojI|peptide|YojI	0.999999872838	87.9	33	64.3	7.3e-12	1
ACT	147	179	HWI-700370F:168:C7JUKANXX:7:2203:16488:3869	beta-lactam	AHM76774.1|FEATURES|ACT-22|beta-lactam|ACT	1.0	75.8	33	55.8	2.6e-09	1
ACRB	157	188	HWI-700370F:168:C7JUKANXX:7:1108:21105:62773	multidrug	YP_002932544|FEATURES|acrB|multidrug|acrB	1.0	84.4	32	63.2	1.6e-11	1
MEXK	455	487	HWI-700370F:168:C7JUKANXX:7:1303:19419:19549	multidrug	AAG07064.1|FEATURES|MexK|multidrug|MexK	0.999999283801	60.6	33	45.8	2.7e-06	1
TOLC	162	194	HWI-700370F:168:C7JUKANXX:7:1308:15537:14996	multidrug	gi:696408901:ref:WP_032980019.1:|FEATURES|TolC|multidrug|TolC	1.0	93.9	33	65.9	2.5e-12	1
ACRB	602	633	HWI-700370F:168:C7JUKANXX:7:1215:1622:27531	multidrug	gi:812045371:emb:CRH28493.1:|FEATURES|acrB|multidrug|acrB	1.0	96.9	32	66.6	1.5e-12	1
TOLC	251	283	HWI-700370F:168:C7JUKANXX:7:2114:2093:23147	multidrug	gi:751932569:ref:WP_041147277.1:|FEATURES|TolC|multidrug|TolC	1.0	81.8	33	59.3	2.4e-10	1
ROSB	124	155	HWI-700370F:168:C7JUKANXX:7:2106:15150:61857	fosmidomycin	ZP_04615639|FEATURES|rosB|fosmidomycin|rosB	1.0	90.6	32	59.3	2.4e-10	1
ACRB	118	150	HWI-700370F:168:C7JUKANXX:7:2113:5439:44877	multidrug	NP_706355|FEATURES|acrB|multidrug|acrB	1.0	84.8	33	59.7	1.8e-10	1
EMRA	263	295	HWI-700370F:168:C7JUKANXX:7:2215:1140:56442	multidrug	gi:639824866:ref:WP_024748482.1:|FEATURES|emrA|multidrug|emrA	0.984149634864	81.8	33	60.5	1.1e-10	1
OMPF	118	148	HWI-700370F:168:C7JUKANXX:7:1213:9775:97606	multidrug	gi:486211916:ref:WP_001555471.1:|FEATURES|ompF|multidrug|ompF	0.999183742727	83.9	31	63.5	1.2e-11	1
ACRB	481	513	HWI-700370F:168:C7JUKANXX:7:2207:3469:91397	multidrug	gi:502789935:ref:WP_013024911.1:|FEATURES|acrB|multidrug|acrB	1.0	97.0	33	68.9	3.0e-13	1
MDTC	966	997	HWI-700370F:168:C7JUKANXX:7:2201:10072:66198	multidrug	gi:857778813:emb:CRL60249.1:|FEATURES|mdtC|multidrug|mdtC	0.999999922746	71.9	32	47.4	9.3e-07	1
ACRB	50	81	HWI-700370F:168:C7JUKANXX:7:1210:1254:15752	multidrug	gi:485731880:ref:WP_001359514.1:|FEATURES|acrB|multidrug|acrB	1.0	93.8	32	61.6	4.7e-11	1
ADEJ	887	919	HWI-700370F:168:C7JUKANXX:7:1214:9055:47681	multidrug	NC_011586.7045444.p01|FEATURES|adeJ|multidrug|adeJ	1.0	81.8	33	62.0	3.6e-11	1
OMPR	382	414	HWI-700370F:168:C7JUKANXX:7:1112:20020:86040	multidrug	CP000034.1.gene3672.p01|FEATURES|ompR|multidrug|ompR	0.999998778464	84.8	33	58.5	4.0e-10	1
DNA-BINDING_PROTEIN_H-NS	97	129	HWI-700370F:168:C7JUKANXX:7:1212:2677:63449	unclassified	CP001138.1.gene1383.p01|FEATURES|DNA-binding_protein_H-NS|unclassified|DNA-binding_protein_H-NS	0.999999999999	87.9	33	66.6	1.5e-12	1
MDTG	69	100	HWI-700370F:168:C7JUKANXX:7:1102:8138:52086	multidrug	gi:727188926:ref:WP_033650732.1:|FEATURES|mdtG|multidrug|mdtG	1.0	71.9	32	51.6	4.9e-08	1
RPOB2	1007	1039	HWI-700370F:168:C7JUKANXX:7:1116:4579:32727	multidrug	BAD59497.1|FEATURES|rpoB2|multidrug|rpoB2	0.999999431789	78.8	33	60.1	1.4e-10	1
CAMP-REGULATORY_PROTEIN	162	194	HWI-700370F:168:C7JUKANXX:7:1107:5031:23084	unclassified	gi:446164891:ref:WP_000242746.1:|FEATURES|cAMP-regulatory_protein|unclassified|cAMP-regulatory_protein	0.934250652126	100.0	33	68.2	5.1e-13	1
MAJOR_FACILITATOR_SUPERFAMILY_TRANSPORTER	327	359	HWI-700370F:168:C7JUKANXX:7:2111:12108:40751	multidrug	CP001918.1.gene2931.p01|FEATURES|major_facilitator_superfamily_transporter|multidrug|major_facilitator_superfamily_transporter	0.999998669308	78.8	33	57.4	9.0e-10	1
ESCHERICHIA_COLI_LAMB	353	385	HWI-700370F:168:C7JUKANXX:7:1116:14999:76082	multidrug	BAB38442|FEATURES|Escherichia_coli_LamB|multidrug|Escherichia_coli_LamB	0.99999676814	78.8	33	61.6	4.7e-11	1
EPTA	44	75	HWI-700370F:168:C7JUKANXX:7:1312:12058:13607	peptide	BAE78116.1|FEATURES|eptA|peptide|eptA	0.999999895181	81.2	32	55.1	4.4e-09	1
YOJI	58	88	HWI-700370F:168:C7JUKANXX:7:1108:15450:18375	peptide	NP_416715.1|FEATURES|YojI|peptide|YojI	0.999999530721	74.2	31	48.5	4.2e-07	1
YOJI	88	120	HWI-700370F:168:C7JUKANXX:7:2211:7784:34131	peptide	NP_416715.1|FEATURES|YojI|peptide|YojI	0.999999768926	87.9	33	56.2	2.0e-09	1
YOJI	342	374	HWI-700370F:168:C7JUKANXX:7:2201:7713:42668	peptide	NP_416715.1|FEATURES|YojI|peptide|YojI	0.999999387369	90.9	33	63.9	9.6e-12	1
TRIC	967	997	HWI-700370F:168:C7JUKANXX:7:1207:4323:97316	triclosan	NP_248848.1|FEATURES|TriC|triclosan|TriC	0.999999984433	71.0	31	53.1	1.7e-08	1
DHA	65	95	HWI-700370F:168:C7JUKANXX:7:1303:13807:18539	beta-lactam	AIT76109.1|FEATURES|DHA-22|beta-lactam|DHA	1.0	74.2	31	47.0	1.2e-06	1
EMRD	9	41	HWI-700370F:168:C7JUKANXX:7:1312:14829:79621	multidrug	NP_462699|FEATURES|emrD|multidrug|emrD	1.0	75.8	33	53.5	1.3e-08	1
MULTIDRUG_ABC_TRANSPORTER	535	566	HWI-700370F:168:C7JUKANXX:7:1113:20299:58701	multidrug	gi:947982677:ref:WP_056642336.1:|FEATURES|multidrug_ABC_transporter|multidrug|multidrug_ABC_transporter	1.0	87.5	32	56.6	1.5e-09	1
MUXC	356	388	HWI-700370F:168:C7JUKANXX:7:1215:18089:63464	multidrug	NP_251216.1|FEATURES|MuxC|multidrug|MuxC	1.0	100.0	33	67.8	6.6e-13	1
EMRB	50	82	HWI-700370F:168:C7JUKANXX:7:2106:17281:80885	multidrug	gi:493870778:ref:WP_006817302.1:|FEATURES|emrB|multidrug|emrB	0.999934497318	97.0	33	70.1	1.3e-13	1
PBP-1A	449	479	HWI-700370F:168:C7JUKANXX:7:2212:14920:95164	beta-lactam	YP_001292390|FEATURES|PBP-1A|beta-lactam|PBP-1A	1.0	67.7	31	48.9	3.2e-07	1
EMRA	185	217	HWI-700370F:168:C7JUKANXX:7:1311:4977:48244	multidrug	gi:895872851:ref:WP_048980086.1:|FEATURES|emrA|multidrug|emrA	0.985993786874	78.8	33	56.6	1.5e-09	1
ACRB	57	88	HWI-700370F:168:C7JUKANXX:7:2116:13814:4718	multidrug	gi:763385966:ref:WP_044243114.1:|FEATURES|acrB|multidrug|acrB	1.0	90.6	32	60.5	1.1e-10	1
PENA	349	381	HWI-700370F:168:C7JUKANXX:7:2211:1631:23085	beta-lactam	ZP_04656349|FEATURES|penA|beta-lactam|penA	1.0	90.9	33	71.6	4.6e-14	1
CPXA	295	327	HWI-700370F:168:C7JUKANXX:7:2105:3000:89039	aminoglycoside:aminocoumarin	NP_312864.1|FEATURES|cpxA|aminoglycoside:aminocoumarin|cpxA	0.998336422871	72.7	33	50.8	8.4e-08	1
MDTK	57	89	HWI-700370F:168:C7JUKANXX:7:1109:2863:4501	multidrug	gi:554682163:ref:WP_023182103.1:|FEATURES|mdtK|multidrug|mdtK	1.0	84.8	33	64.7	5.6e-12	1
BACA	197	229	HWI-700370F:168:C7JUKANXX:7:2215:9190:86137	bacitracin	YP_001436495|FEATURES|bacA|bacitracin|bacA	1.0	84.8	33	61.6	4.7e-11	1
KDPE	75	107	HWI-700370F:168:C7JUKANXX:7:2106:18430:99786	aminoglycoside	NP_415222.1|FEATURES|kdpE|aminoglycoside|kdpE	0.999967171751	60.6	33	44.7	6.0e-06	1
ESCHERICHIA_COLI_LAMB	131	163	HWI-700370F:168:C7JUKANXX:7:2111:19044:14047	multidrug	BAB38442|FEATURES|Escherichia_coli_LamB|multidrug|Escherichia_coli_LamB	0.999997957724	90.9	33	74.3	7.1e-15	1
ESCHERICHIA_COLI_MIPA	146	177	HWI-700370F:168:C7JUKANXX:7:1203:11645:12479	multidrug	NP_310518|FEATURES|Escherichia_coli_mipA|multidrug|Escherichia_coli_mipA	0.999998826051	65.6	32	52.0	3.8e-08	1
RPOB2	272	304	HWI-700370F:168:C7JUKANXX:7:1305:19902:78516	multidrug	BAD59497.1|FEATURES|rpoB2|multidrug|rpoB2	0.99999931318	69.7	33	53.9	9.9e-09	1
ROSB	369	401	HWI-700370F:168:C7JUKANXX:7:2116:19019:92202	fosmidomycin	YP_001477377|FEATURES|rosB|fosmidomycin|rosB	1.0	81.8	33	57.0	1.2e-09	1
ACRB	410	442	HWI-700370F:168:C7JUKANXX:7:1314:4734:15394	multidrug	gi:502789935:ref:WP_013024911.1:|FEATURES|acrB|multidrug|acrB	1.0	97.0	33	64.7	5.6e-12	1
ACRB	685	717	HWI-700370F:168:C7JUKANXX:7:2213:11656:44476	multidrug	gi:502789935:ref:WP_013024911.1:|FEATURES|acrB|multidrug|acrB	1.0	97.0	33	70.1	1.3e-13	1
EMRB	39	71	HWI-700370F:168:C7JUKANXX:7:1103:3553:16879	multidrug	gi:839761818:gb:KMI34767.1:|FEATURES|emrB|multidrug|emrB	0.999908153546	100.0	33	67.8	6.6e-13	1
TRIC	113	145	HWI-700370F:168:C7JUKANXX:7:2201:2088:78745	triclosan	NP_248848.1|FEATURES|TriC|triclosan|TriC	0.999999967617	60.6	33	48.9	3.2e-07	1
ACRB	801	833	HWI-700370F:168:C7JUKANXX:7:2204:8190:70463	multidrug	gi:446414948:ref:WP_000492803.1:|FEATURES|acrB|multidrug|acrB	1.0	72.7	33	55.5	3.4e-09	1
BAER	186	218	HWI-700370F:168:C7JUKANXX:7:1204:7117:48477	multidrug	YP_490321.1|FEATURES|baeR|multidrug|baeR	0.999999696787	97.0	33	68.9	3.0e-13	1
ACRB	966	998	HWI-700370F:168:C7JUKANXX:7:1313:2817:6300	multidrug	gi:446414948:ref:WP_000492803.1:|FEATURES|acrB|multidrug|acrB	1.0	90.9	33	61.6	4.7e-11	1
OMPF	125	157	HWI-700370F:168:C7JUKANXX:7:1102:11976:16397	multidrug	gi:15131544:emb:CAC48383.1:|FEATURES|ompF|multidrug|ompF	0.999999999203	75.8	33	55.5	3.4e-09	1
VANR	49	81	HWI-700370F:168:C7JUKANXX:7:1303:8323:30436	glycopeptide	ABB53349|FEATURES|vanR|glycopeptide|vanR	0.999999999844	60.6	33	48.1	5.4e-07	1
MDTG	123	155	HWI-700370F:168:C7JUKANXX:7:2116:19002:91440	multidrug	gi:727184277:ref:WP_033646458.1:|FEATURES|mdtG|multidrug|mdtG	1.0	63.6	33	49.7	1.9e-07	1
ACRF	599	630	HWI-700370F:168:C7JUKANXX:7:1311:4317:31370	multidrug	AAC76298.1|FEATURES|AcrF|multidrug|AcrF	0.999999999932	65.6	32	53.9	9.9e-09	1
ESCHERICHIA_COLI_LAMB	323	354	HWI-700370F:168:C7JUKANXX:7:1114:5796:11441	multidrug	BAB38442|FEATURES|Escherichia_coli_LamB|multidrug|Escherichia_coli_LamB	0.999994485532	75.0	32	64.3	7.3e-12	1
TOLC	415	447	HWI-700370F:168:C7JUKANXX:7:1114:9266:8678	multidrug	gi:661553905:emb:CDS68257.1:|FEATURES|TolC|multidrug|TolC	1.0	84.8	33	56.6	1.5e-09	1
ACRB	194	226	HWI-700370F:168:C7JUKANXX:7:2206:1911:62470	multidrug	gi:812045371:emb:CRH28493.1:|FEATURES|acrB|multidrug|acrB	0.99999999997	90.9	33	64.7	5.6e-12	1
OQXB	48	80	HWI-700370F:168:C7JUKANXX:7:1211:20067:75276	multidrug	YP_001693238|FEATURES|oqxB|multidrug|oqxB	1.0	93.9	33	67.0	1.1e-12	1
BACA	135	167	HWI-700370F:168:C7JUKANXX:7:1304:15215:77879	bacitracin	B2VGJ3|FEATURES|bacA|bacitracin|bacA	1.0	87.9	33	65.9	2.5e-12	1
MDTK	59	91	HWI-700370F:168:C7JUKANXX:7:1209:16796:101018	multidrug	gi:555222058:ref:WP_023214681.1:|FEATURES|mdtK|multidrug|mdtK	1.0	84.8	33	62.4	2.8e-11	1
OMPF	72	104	HWI-700370F:168:C7JUKANXX:7:1316:4140:89531	multidrug	gi:823296122:ref:WP_047051707.1:|FEATURES|ompF|multidrug|ompF	0.999974303254	75.8	33	60.5	1.1e-10	1
ACRB	110	140	HWI-700370F:168:C7JUKANXX:7:1112:2418:27579	multidrug	gi:485731880:ref:WP_001359514.1:|FEATURES|acrB|multidrug|acrB	0.999999990559	80.6	31	52.0	3.8e-08	1
TOLC	239	271	HWI-700370F:168:C7JUKANXX:7:2206:8999:81319	multidrug	gi:495038506:ref:WP_007764020.1:|FEATURES|TolC|multidrug|TolC	1.0	81.8	33	57.8	6.9e-10	1
PENA	72	104	HWI-700370F:168:C7JUKANXX:7:1113:16944:30902	beta-lactam	ZP_04656349|FEATURES|penA|beta-lactam|penA	1.0	72.7	33	54.3	7.6e-09	1
OQXB	991	1023	HWI-700370F:168:C7JUKANXX:7:1313:10831:24254	multidrug	YP_001693238|FEATURES|oqxB|multidrug|oqxB	1.0	97.0	33	65.5	3.3e-12	1
OQXB	588	620	HWI-700370F:168:C7JUKANXX:7:2112:18471:91283	multidrug	YP_001693238|FEATURES|oqxB|multidrug|oqxB	0.999999234972	90.9	33	60.5	1.1e-10	1
TRUNCATED_PUTATIVE_RESPONSE_REGULATOR_ARLR	87	118	HWI-700370F:168:C7JUKANXX:7:2208:18382:15220	unclassified	NC_002951.3238224.p01|FEATURES|truncated_putative_response_regulator_ArlR|unclassified|truncated_putative_response_regulator_ArlR	1.0	71.9	32	52.4	2.9e-08	1
BICYCLOMYCIN-MULTIDRUG_EFFLUX_PROTEIN_BCR	110	142	HWI-700370F:168:C7JUKANXX:7:2201:7548:62869	multidrug	YP_001437159|FEATURES|bicyclomycin-multidrug_efflux_protein_bcr|multidrug|bicyclomycin-multidrug_efflux_protein_bcr	1.0	87.9	33	57.4	9.0e-10	1
RPOB2	267	298	HWI-700370F:168:C7JUKANXX:7:2203:7731:87537	multidrug	BAD59497.1|FEATURES|rpoB2|multidrug|rpoB2	0.99999926826	65.6	32	52.0	3.8e-08	1
TOLC	220	252	HWI-700370F:168:C7JUKANXX:7:1216:7806:92119	multidrug	gi:695749246:ref:WP_032675510.1:|FEATURES|TolC|multidrug|TolC	1.0	78.8	33	55.5	3.4e-09	1
EMRB	34	66	HWI-700370F:168:C7JUKANXX:7:1316:13702:69070	multidrug	gi:754956999:ref:WP_042313106.1:|FEATURES|emrB|multidrug|emrB	0.999906453616	100.0	33	68.2	5.1e-13	1
EMRD	96	127	HWI-700370F:168:C7JUKANXX:7:1105:18728:28611	multidrug	gi:489114053:ref:WP_003023905.1:|FEATURES|emrD|multidrug|emrD	1.0	71.9	32	54.7	5.8e-09	1
MDTK	340	372	HWI-700370F:168:C7JUKANXX:7:1211:14402:14262	multidrug	gi:555222058:ref:WP_023214681.1:|FEATURES|mdtK|multidrug|mdtK	1.0	93.9	33	62.4	2.8e-11	1
OQXB	626	658	HWI-700370F:168:C7JUKANXX:7:1316:15795:94126	multidrug	YP_001693238|FEATURES|oqxB|multidrug|oqxB	0.999999308402	90.9	33	66.2	1.9e-12	1
OMPF	304	334	HWI-700370F:168:C7JUKANXX:7:1203:15038:68111	multidrug	gi:505383854:ref:WP_015570956.1:|FEATURES|ompF|multidrug|ompF	0.947338727416	80.6	31	59.3	2.4e-10	1
CPXA	337	369	HWI-700370F:168:C7JUKANXX:7:2103:5561:70519	aminoglycoside:aminocoumarin	NP_312864.1|FEATURES|cpxA|aminoglycoside:aminocoumarin|cpxA	0.999673206859	87.9	33	66.2	1.9e-12	1
MDTC	385	417	HWI-700370F:168:C7JUKANXX:7:1308:14486:38470	multidrug	CP004022.1.gene1674.p01|FEATURES|mdtC|multidrug|mdtC	0.999997690762	84.8	33	58.2	5.2e-10	1
OMP36	234	266	HWI-700370F:168:C7JUKANXX:7:2206:14027:70548	multidrug	AF336095.1.gene1.p01|FEATURES|omp36|multidrug|omp36	0.804383544744	81.8	33	61.6	4.7e-11	1
KDPE	75	107	HWI-700370F:168:C7JUKANXX:7:2103:20324:2952	aminoglycoside	NP_415222.1|FEATURES|kdpE|aminoglycoside|kdpE	0.999967171751	60.6	33	44.7	6.0e-06	1
PBP-1B	634	666	HWI-700370F:168:C7JUKANXX:7:1114:9784:47627	beta-lactam	YP_002467958|FEATURES|PBP-1B|beta-lactam|PBP-1B	0.999999999825	78.8	33	65.1	4.3e-12	1
ROSB	438	470	HWI-700370F:168:C7JUKANXX:7:2206:10573:37516	fosmidomycin	gi:544012122:gb:ERK10884.1:|FEATURES|rosB|fosmidomycin|rosB	1.0	90.9	33	63.2	1.6e-11	1
EMRB	435	467	HWI-700370F:168:C7JUKANXX:7:1103:16837:49099	multidrug	gi:917770481:ref:WP_052284485.1:|FEATURES|emrB|multidrug|emrB	0.999999551021	75.8	33	56.2	2.0e-09	1
PBP-1A	428	459	HWI-700370F:168:C7JUKANXX:7:1308:2494:91838	beta-lactam	YP_001292390|FEATURES|PBP-1A|beta-lactam|PBP-1A	1.0	71.9	32	51.6	4.9e-08	1
LMRD	609	640	HWI-700370F:168:C7JUKANXX:7:1309:8199:57696	MLS	ABF66027.1|FEATURES|lmrD|MLS|lmrD	0.999999989937	68.8	32	48.9	3.2e-07	1
BAER	195	227	HWI-700370F:168:C7JUKANXX:7:2116:15210:57820	multidrug	YP_490321.1|FEATURES|baeR|multidrug|baeR	0.999997625348	93.9	33	63.9	9.6e-12	1
BICYCLOMYCIN-MULTIDRUG_EFFLUX_PROTEIN_BCR	240	271	HWI-700370F:168:C7JUKANXX:7:1116:14138:48888	multidrug	YP_001437159|FEATURES|bicyclomycin-multidrug_efflux_protein_bcr|multidrug|bicyclomycin-multidrug_efflux_protein_bcr	1.0	81.2	32	62.8	2.1e-11	1
MAJOR_FACILITATOR_SUPERFAMILY_TRANSPORTER	107	139	HWI-700370F:168:C7JUKANXX:7:1110:2112:80325	multidrug	CP001918.1.gene2931.p01|FEATURES|major_facilitator_superfamily_transporter|multidrug|major_facilitator_superfamily_transporter	0.99999899073	90.9	33	64.7	5.6e-12	1
TET34	63	94	HWI-700370F:168:C7JUKANXX:7:2210:20789:9922	tetracycline	Q8DF90|FEATURES|tet34|tetracycline|tet34	1.0	71.9	32	57.4	9.0e-10	1
ACRB	881	913	HWI-700370F:168:C7JUKANXX:7:1304:18466:11789	multidrug	gi:497324874:ref:WP_009639087.1:|FEATURES|acrB|multidrug|acrB	1.0	100.0	33	67.4	8.6e-13	1
ACRB	62	94	HWI-700370F:168:C7JUKANXX:7:2216:20766:10186	multidrug	NP_706355|FEATURES|acrB|multidrug|acrB	1.0	84.8	33	58.9	3.1e-10	1
OMPR	178	210	HWI-700370F:168:C7JUKANXX:7:1315:2612:33509	multidrug	CP000034.1.gene3672.p01|FEATURES|ompR|multidrug|ompR	0.999999250954	97.0	33	69.3	2.3e-13	1
PORIN_OMPC	65	95	HWI-700370F:168:C7JUKANXX:7:1205:4367:21246	beta-lactam	APB87301|FEATURES|porin_OmpC|beta-lactam|porin_OmpC	0.999999630475	63.6	33	44.7	6.0e-06	1
ROSB	54	86	HWI-700370F:168:C7JUKANXX:7:2111:12362:6258	fosmidomycin	AAS61092|FEATURES|rosB|fosmidomycin|rosB	1.0	87.9	33	61.2	6.2e-11	1
ACRB	857	889	HWI-700370F:168:C7JUKANXX:7:1309:14326:14183	multidrug	gi:446414955:ref:WP_000492810.1:|FEATURES|acrB|multidrug|acrB	1.0	81.8	33	54.7	5.8e-09	1
RPOB2	262	292	HWI-700370F:168:C7JUKANXX:7:1305:17479:86635	multidrug	BAD59497.1|FEATURES|rpoB2|multidrug|rpoB2	0.999999227765	67.7	31	50.4	1.1e-07	1
BACA	56	88	HWI-700370F:168:C7JUKANXX:7:1110:10718:53889	bacitracin	B2VGJ3|FEATURES|bacA|bacitracin|bacA	1.0	87.9	33	65.5	3.3e-12	1
ACRB	132	164	HWI-700370F:168:C7JUKANXX:7:1213:4909:65550	multidrug	gi:485731880:ref:WP_001359514.1:|FEATURES|acrB|multidrug|acrB	0.999999991656	69.7	33	53.1	1.7e-08	1
PENA	305	337	HWI-700370F:168:C7JUKANXX:7:1104:17554:87207	beta-lactam	ZP_04656349|FEATURES|penA|beta-lactam|penA	1.0	93.9	33	65.1	4.3e-12	1
EPTA	325	357	HWI-700370F:168:C7JUKANXX:7:2210:4617:75049	peptide	BAE78116.1|FEATURES|eptA|peptide|eptA	0.999999919455	84.8	33	70.9	7.8e-14	1
PENA	439	470	HWI-700370F:168:C7JUKANXX:7:1101:14248:62960	beta-lactam	ZP_04656349|FEATURES|penA|beta-lactam|penA	1.0	96.9	32	68.2	5.1e-13	1
ROSB	90	122	HWI-700370F:168:C7JUKANXX:7:1208:15821:79584	fosmidomycin	ZP_04615639|FEATURES|rosB|fosmidomycin|rosB	1.0	81.8	33	59.7	1.8e-10	1
DNA-BINDING_PROTEIN_H-NS	79	111	HWI-700370F:168:C7JUKANXX:7:1205:16408:48568	unclassified	CP000308.1.gene1582.p01|FEATURES|DNA-binding_protein_H-NS|unclassified|DNA-binding_protein_H-NS	0.999995774837	66.7	33	50.4	1.1e-07	1
BACA	162	194	HWI-700370F:168:C7JUKANXX:7:2106:15995:11608	bacitracin	ZP_03381912|FEATURES|bacA|bacitracin|bacA	1.0	100.0	33	71.2	6.0e-14	1
ESCHERICHIA_COLI_LAMB	69	101	HWI-700370F:168:C7JUKANXX:7:2204:4300:14603	multidrug	BAB38442|FEATURES|Escherichia_coli_LamB|multidrug|Escherichia_coli_LamB	0.999997932593	100.0	33	73.9	9.2e-15	1
DNA-BINDING_PROTEIN_H-NS	79	110	HWI-700370F:168:C7JUKANXX:7:1312:16797:3723	unclassified	CP000308.1.gene1582.p01|FEATURES|DNA-binding_protein_H-NS|unclassified|DNA-binding_protein_H-NS	0.999994602741	65.6	32	48.5	4.2e-07	1
CAMP-REGULATORY_PROTEIN	13	45	HWI-700370F:168:C7JUKANXX:7:1104:16081:98263	unclassified	gi:490367208:ref:WP_004246872.1:|FEATURES|cAMP-regulatory_protein|unclassified|cAMP-regulatory_protein	0.952391656308	100.0	33	76.3	1.9e-15	1
TRUNCATED_PUTATIVE_RESPONSE_REGULATOR_ARLR	78	110	HWI-700370F:168:C7JUKANXX:7:2205:12841:87322	unclassified	HE999704.1.gene1528.p01|FEATURES|truncated_putative_response_regulator_ArlR|unclassified|truncated_putative_response_regulator_ArlR	0.999999556042	60.6	33	52.0	3.8e-08	1
PENA	50	82	HWI-700370F:168:C7JUKANXX:7:1206:8389:76408	beta-lactam	ZP_04656349|FEATURES|penA|beta-lactam|penA	1.0	69.7	33	49.7	1.9e-07	1
TRIC	413	444	HWI-700370F:168:C7JUKANXX:7:2207:10715:13894	triclosan	NP_248848.1|FEATURES|TriC|triclosan|TriC	0.999999960575	68.8	32	47.8	7.1e-07	1
ACRB	871	903	HWI-700370F:168:C7JUKANXX:7:1204:1873:62646	multidrug	gi:447055254:ref:WP_001132510.1:|FEATURES|acrB|multidrug|acrB	1.0	97.0	33	66.6	1.5e-12	1
MAJOR_FACILITATOR_SUPERFAMILY_TRANSPORTER	160	192	HWI-700370F:168:C7JUKANXX:7:1309:7902:46241	multidrug	NC_010410.6002639.p01|FEATURES|major_facilitator_superfamily_transporter|multidrug|major_facilitator_superfamily_transporter	0.999999999826	66.7	33	52.4	2.9e-08	1
PBP-1A	488	519	HWI-700370F:168:C7JUKANXX:7:2101:12605:78849	beta-lactam	YP_001292390|FEATURES|PBP-1A|beta-lactam|PBP-1A	1.0	68.8	32	55.5	3.4e-09	1
TRANSCRIPTIONAL_REGULATORY_PROTEIN_CPXR_CPXR	90	122	HWI-700370F:168:C7JUKANXX:7:1302:17822:38073	unclassified	CP001485.1.gene721.p01|FEATURES|transcriptional_regulatory_protein_CpxR_cpxR|unclassified|transcriptional_regulatory_protein_CpxR_cpxR	0.994502420806	66.7	33	52.8	2.2e-08	1
OQXB	720	751	HWI-700370F:168:C7JUKANXX:7:1313:15879:28468	multidrug	YP_001693238|FEATURES|oqxB|multidrug|oqxB	0.999999916037	96.9	32	64.7	5.6e-12	1
TETA	413	443	HWI-700370F:168:C7JUKANXX:7:1106:8345:42676	tetracycline	gi:171851258:emb:CAQ04234.1:|FEATURES|tetA|tetracycline|tetA	1.0	67.7	31	47.8	7.1e-07	1
TRANSCRIPTIONAL_REGULATORY_PROTEIN_CPXR_CPXR	72	103	HWI-700370F:168:C7JUKANXX:7:1313:14761:62099	unclassified	CP001138.1.gene4273.p01|FEATURES|transcriptional_regulatory_protein_CpxR_cpxR|unclassified|transcriptional_regulatory_protein_CpxR_cpxR	0.999999999965	100.0	32	67.8	6.6e-13	1
TOLC	189	221	HWI-700370F:168:C7JUKANXX:7:2207:18266:24211	multidrug	gi:917769599:ref:WP_052283603.1:|FEATURES|TolC|multidrug|TolC	1.0	81.8	33	55.8	2.6e-09	1
ESCHERICHIA_COLI_LAMB	351	383	HWI-700370F:168:C7JUKANXX:7:2210:6089:13259	multidrug	BAB38442|FEATURES|Escherichia_coli_LamB|multidrug|Escherichia_coli_LamB	0.999996710027	75.8	33	61.2	6.2e-11	1
FARA	293	325	HWI-700370F:168:C7JUKANXX:7:2207:14275:54049	antibacterial_free_fatty_acids	NP_273367.1|FEATURES|farA|antibacterial_free_fatty_acids|farA	0.998771027764	60.6	33	50.4	1.1e-07	1
MDTE	290	321	HWI-700370F:168:C7JUKANXX:7:1301:2972:29097	multidrug	CP001918.1.gene3442.p01|FEATURES|mdtE|multidrug|mdtE	0.999999999887	75.0	32	53.1	1.7e-08	1
OMPF	48	80	HWI-700370F:168:C7JUKANXX:7:1203:8826:56008	multidrug	gi:742936434:ref:WP_039025717.1:|FEATURES|ompF|multidrug|ompF	0.9999999997	84.8	33	62.0	3.6e-11	1
CPXA	68	100	HWI-700370F:168:C7JUKANXX:7:1113:8199:25785	aminoglycoside:aminocoumarin	NP_312864.1|FEATURES|cpxA|aminoglycoside:aminocoumarin|cpxA	0.99943884637	81.8	33	63.9	9.6e-12	1
ACRB	32	64	HWI-700370F:168:C7JUKANXX:7:1207:19829:82454	multidrug	gi:485731880:ref:WP_001359514.1:|FEATURES|acrB|multidrug|acrB	1.0	87.9	33	62.8	2.1e-11	1
BCRA	146	176	HWI-700370F:168:C7JUKANXX:7:1102:20204:92055	bacitracin	gi:542061059:gb:ERI11611.1:|FEATURES|bcrA|bacitracin|bcrA	0.999998175745	67.7	31	44.3	7.8e-06	1
EMRA	286	318	HWI-700370F:168:C7JUKANXX:7:2204:11213:17376	multidrug	gi:654549100:ref:WP_028016802.1:|FEATURES|emrA|multidrug|emrA	0.989087331421	100.0	33	70.9	7.8e-14	1
OMPF	78	109	HWI-700370F:168:C7JUKANXX:7:2208:5486:54712	multidrug	gi:823296122:ref:WP_047051707.1:|FEATURES|ompF|multidrug|ompF	0.999640284301	87.5	32	64.7	5.6e-12	1
SDIA	34	64	HWI-700370F:168:C7JUKANXX:7:1108:5304:39631	unclassified	gi:493174660:ref:WP_006176120.1:|FEATURES|sdiA|unclassified|sdiA	1.0	64.5	31	52.4	2.9e-08	1
QACG	9	39	HWI-700370F:168:C7JUKANXX:7:1115:1260:55721	multidrug	gi:686408520:ref:WP_031913065.1:|FEATURES|qacG|multidrug|qacG	0.999999593714	71.0	31	48.5	4.2e-07	1
PBP-1B	435	465	HWI-700370F:168:C7JUKANXX:7:1315:3958:27913	beta-lactam	YP_002467958|FEATURES|PBP-1B|beta-lactam|PBP-1B	0.999999998402	77.4	31	52.8	2.2e-08	1
ACRB	912	944	HWI-700370F:168:C7JUKANXX:7:2101:4062:16440	multidrug	gi:503341948:ref:WP_013576609.1:|FEATURES|acrB|multidrug|acrB	1.0	69.7	33	53.1	1.7e-08	1
EPTA	28	59	HWI-700370F:168:C7JUKANXX:7:1203:2464:37340	peptide	BAE78116.1|FEATURES|eptA|peptide|eptA	0.999999728803	65.6	32	47.0	1.2e-06	1
COB(I)ALAMIN_ADENOLSYLTRANSFERASE	96	128	HWI-700370F:168:C7JUKANXX:7:2112:15438:10250	unclassified	gi:915954384:ref:WP_050939464.1:|FEATURES|cob(I)alamin_adenolsyltransferase|unclassified|cob(I)alamin_adenolsyltransferase	1.0	78.8	33	59.7	1.8e-10	1
MSBA	62	94	HWI-700370F:168:C7JUKANXX:7:1212:4305:13813	nitroimidazole	NP_415434.1|FEATURES|msbA|nitroimidazole|msbA	0.999920185752	81.8	33	65.9	2.5e-12	1
CMX	126	158	HWI-700370F:168:C7JUKANXX:7:2216:17437:8442	beta-lactam	CBI75447.1|FEATURES|CMY-50|beta-lactam|CMX	1.0	78.8	33	62.0	3.6e-11	1
MACB	140	172	HWI-700370F:168:C7JUKANXX:7:1311:9437:37893	MLS	gi:446110330:ref:WP_000188185.1:|FEATURES|macB|MLS|macB	1.0	72.7	33	50.1	1.4e-07	1
OQXB	689	721	HWI-700370F:168:C7JUKANXX:7:1107:15096:53531	multidrug	YP_001693238|FEATURES|oqxB|multidrug|oqxB	1.0	84.8	33	64.7	5.6e-12	1
ACRB	448	479	HWI-700370F:168:C7JUKANXX:7:2103:10751:33460	multidrug	gi:446414955:ref:WP_000492810.1:|FEATURES|acrB|multidrug|acrB	1.0	90.6	32	60.1	1.4e-10	1
BACA	32	63	HWI-700370F:168:C7JUKANXX:7:2108:16208:19774	bacitracin	B2VGJ3|FEATURES|bacA|bacitracin|bacA	1.0	93.8	32	60.5	1.1e-10	1
PBP-1B	443	475	HWI-700370F:168:C7JUKANXX:7:2107:10123:89740	beta-lactam	YP_002467958|FEATURES|PBP-1B|beta-lactam|PBP-1B	0.999999998687	72.7	33	53.9	9.9e-09	1
ACRB	119	151	HWI-700370F:168:C7JUKANXX:7:1202:14018:27261	multidrug	YP_002932544|FEATURES|acrB|multidrug|acrB	1.0	84.8	33	60.1	1.4e-10	1
MEXX	66	97	HWI-700370F:168:C7JUKANXX:7:1202:4730:51184	multidrug	gi:694090431:ref:WP_032435131.1:|FEATURES|mexX|multidrug|mexX	1.0	93.8	32	63.9	9.6e-12	1
MEXK	959	990	HWI-700370F:168:C7JUKANXX:7:1215:3411:57021	multidrug	AAG07064.1|FEATURES|MexK|multidrug|MexK	0.999999252533	62.5	32	45.1	4.6e-06	1
PATA	272	304	HWI-700370F:168:C7JUKANXX:7:2201:10291:59419	fluoroquinolone	NP_417544.5|FEATURES|patA|fluoroquinolone|patA	0.999997007138	75.8	33	53.1	1.7e-08	1
EMRA	146	178	HWI-700370F:168:C7JUKANXX:7:2103:2890:65103	multidrug	gi:740422437:ref:WP_038255191.1:|FEATURES|emrA|multidrug|emrA	0.985852435588	84.8	33	58.2	5.2e-10	1
OQXB	818	850	HWI-700370F:168:C7JUKANXX:7:1103:10690:49105	multidrug	YP_001693238|FEATURES|oqxB|multidrug|oqxB	1.0	90.9	33	64.3	7.3e-12	1
EMRD	27	59	HWI-700370F:168:C7JUKANXX:7:1307:2304:42033	multidrug	ZP_03215830|FEATURES|emrD|multidrug|emrD	1.0	69.7	33	51.2	6.4e-08	1
ACRB	606	638	HWI-700370F:168:C7JUKANXX:7:2216:14823:69578	multidrug	gi:812045371:emb:CRH28493.1:|FEATURES|acrB|multidrug|acrB	1.0	93.9	33	67.4	8.6e-13	1
OQXB	606	638	HWI-700370F:168:C7JUKANXX:7:2202:9504:72421	multidrug	YP_001693238|FEATURES|oqxB|multidrug|oqxB	0.999998923922	90.9	33	65.9	2.5e-12	1
DNA-BINDING_PROTEIN_H-NS	79	110	HWI-700370F:168:C7JUKANXX:7:1207:1798:75273	unclassified	CP000308.1.gene1582.p01|FEATURES|DNA-binding_protein_H-NS|unclassified|DNA-binding_protein_H-NS	0.999994602741	65.6	32	48.5	4.2e-07	1
MACB	140	172	HWI-700370F:168:C7JUKANXX:7:2205:1833:13866	MLS	gi:446110330:ref:WP_000188185.1:|FEATURES|macB|MLS|macB	1.0	72.7	33	50.1	1.4e-07	1
RPOB2	882	914	HWI-700370F:168:C7JUKANXX:7:1215:14526:32806	multidrug	BAD59497.1|FEATURES|rpoB2|multidrug|rpoB2	0.999999108001	66.7	33	46.6	1.6e-06	1
MSBA	331	363	HWI-700370F:168:C7JUKANXX:7:1214:14054:69595	nitroimidazole	NP_415434.1|FEATURES|msbA|nitroimidazole|msbA	0.999874684	84.8	33	61.6	4.7e-11	1
PBP-1B	274	306	HWI-700370F:168:C7JUKANXX:7:2101:6584:7849	beta-lactam	YP_002467958|FEATURES|PBP-1B|beta-lactam|PBP-1B	0.999999999601	75.8	33	60.5	1.1e-10	1
EPTA	65	96	HWI-700370F:168:C7JUKANXX:7:2115:15998:101093	peptide	BAE78116.1|FEATURES|eptA|peptide|eptA	0.999999714001	65.6	32	46.6	1.6e-06	1
TRUNCATED_PUTATIVE_RESPONSE_REGULATOR_ARLR	87	117	HWI-700370F:168:C7JUKANXX:7:1311:1818:84354	unclassified	AE015929.1.gene1106.p01|FEATURES|truncated_putative_response_regulator_ArlR|unclassified|truncated_putative_response_regulator_ArlR	1.0	74.2	31	49.7	1.9e-07	1
OMPF	66	98	HWI-700370F:168:C7JUKANXX:7:1209:15747:36801	multidrug	gi:486211916:ref:WP_001555471.1:|FEATURES|ompF|multidrug|ompF	0.999212864989	90.9	33	69.3	2.3e-13	1
OQXB	45	77	HWI-700370F:168:C7JUKANXX:7:2206:16003:21031	multidrug	YP_001693238|FEATURES|oqxB|multidrug|oqxB	1.0	93.9	33	65.5	3.3e-12	1
COB(I)ALAMIN_ADENOLSYLTRANSFERASE	64	96	HWI-700370F:168:C7JUKANXX:7:2112:9868:95203	unclassified	gi:771454993:ref:WP_045149547.1:|FEATURES|cob(I)alamin_adenolsyltransferase|unclassified|cob(I)alamin_adenolsyltransferase	1.0	90.9	33	70.1	1.3e-13	1
MDTK	296	326	HWI-700370F:168:C7JUKANXX:7:1113:19626:86756	multidrug	gi:754952496:ref:WP_042308660.1:|FEATURES|mdtK|multidrug|mdtK	0.999999999977	71.0	31	45.1	4.6e-06	1
MEXT	7	38	HWI-700370F:168:C7JUKANXX:7:1201:8928:4757	multidrug	gi:490841007:ref:WP_004703082.1:|FEATURES|mexT|multidrug|mexT	0.999998223653	68.8	32	45.1	4.6e-06	1
EMRB	146	178	HWI-700370F:168:C7JUKANXX:7:1211:13951:99725	multidrug	gi:751932149:ref:WP_041146857.1:|FEATURES|emrB|multidrug|emrB	0.99998005109	97.0	33	76.3	1.9e-15	1
EMRB	267	299	HWI-700370F:168:C7JUKANXX:7:2213:1681:90104	multidrug	gi:486057056:ref:WP_001507824.1:|FEATURES|emrB|multidrug|emrB	0.999938155047	93.9	33	65.1	4.3e-12	1
TRANSCRIPTIONAL_REGULATORY_PROTEIN_CPXR_CPXR	82	114	HWI-700370F:168:C7JUKANXX:7:1113:13691:53521	unclassified	CP001138.1.gene4273.p01|FEATURES|transcriptional_regulatory_protein_CpxR_cpxR|unclassified|transcriptional_regulatory_protein_CpxR_cpxR	0.999999959074	100.0	33	68.2	5.1e-13	1
MULTIDRUG_ABC_TRANSPORTER	444	474	HWI-700370F:168:C7JUKANXX:7:2206:5533:99403	multidrug	gi:913055317:ref:WP_050357634.1:|FEATURES|multidrug_ABC_transporter|multidrug|multidrug_ABC_transporter	1.0	71.0	31	47.8	7.1e-07	1
TETA	444	475	HWI-700370F:168:C7JUKANXX:7:1201:1156:53797	tetracycline	gi:736993687:ref:WP_034989673.1:|FEATURES|tetA|tetracycline|tetA	0.999999999997	65.6	32	46.6	1.6e-06	1
BICYCLOMYCIN-MULTIDRUG_EFFLUX_PROTEIN_BCR	302	332	HWI-700370F:168:C7JUKANXX:7:2211:13610:56876	multidrug	YP_001437159|FEATURES|bicyclomycin-multidrug_efflux_protein_bcr|multidrug|bicyclomycin-multidrug_efflux_protein_bcr	0.999999999999	80.6	31	52.4	2.9e-08	1
ACRB	159	190	HWI-700370F:168:C7JUKANXX:7:2215:20651:68830	multidrug	YP_002932544|FEATURES|acrB|multidrug|acrB	1.0	84.4	32	63.9	9.6e-12	1
ACRB	616	648	HWI-700370F:168:C7JUKANXX:7:1304:12708:46269	multidrug	gi:502789935:ref:WP_013024911.1:|FEATURES|acrB|multidrug|acrB	1.0	90.9	33	66.2	1.9e-12	1
ESCHERICHIA_COLI_LAMB	309	340	HWI-700370F:168:C7JUKANXX:7:1106:7006:91891	multidrug	BAB38442|FEATURES|Escherichia_coli_LamB|multidrug|Escherichia_coli_LamB	0.999995965709	68.8	32	58.9	3.1e-10	1
ESCHERICHIA_COLI_LAMB	126	158	HWI-700370F:168:C7JUKANXX:7:1204:4067:37264	multidrug	BAB38442|FEATURES|Escherichia_coli_LamB|multidrug|Escherichia_coli_LamB	0.999998112836	93.9	33	77.0	1.1e-15	1
EPTA	329	361	HWI-700370F:168:C7JUKANXX:7:1105:6107:91388	peptide	BAE78116.1|FEATURES|eptA|peptide|eptA	0.999999955385	81.8	33	67.8	6.6e-13	1
MDTK	402	434	HWI-700370F:168:C7JUKANXX:7:1305:20104:88197	fluoroquinolone	AML99881.1|FEATURES|MdtK|fluoroquinolone|MdtK	0.99998335022	72.7	33	53.5	1.3e-08	1
OQXB	860	892	HWI-700370F:168:C7JUKANXX:7:1305:10482:100701	multidrug	YP_001693238|FEATURES|oqxB|multidrug|oqxB	1.0	90.9	33	65.1	4.3e-12	1
COB(I)ALAMIN_ADENOLSYLTRANSFERASE	64	96	HWI-700370F:168:C7JUKANXX:7:1109:18848:18369	unclassified	gi:447201622:ref:WP_001278878.1:|FEATURES|cob(I)alamin_adenolsyltransferase|unclassified|cob(I)alamin_adenolsyltransferase	1.0	90.9	33	70.1	1.3e-13	1
ACRB	750	781	HWI-700370F:168:C7JUKANXX:7:1311:16040:97555	multidrug	gi:447196041:ref:WP_001273297.1:|FEATURES|acrB|multidrug|acrB	1.0	90.6	32	64.7	5.6e-12	1
YOJI	493	525	HWI-700370F:168:C7JUKANXX:7:1201:12198:23344	peptide	NP_416715.1|FEATURES|YojI|peptide|YojI	0.999999846454	81.8	33	61.6	4.7e-11	1
PENA	388	420	HWI-700370F:168:C7JUKANXX:7:1102:2749:84567	beta-lactam	ZP_04656349|FEATURES|penA|beta-lactam|penA	1.0	63.6	33	48.1	5.4e-07	1
OQXB	79	111	HWI-700370F:168:C7JUKANXX:7:1207:3759:44261	multidrug	YP_001693238|FEATURES|oqxB|multidrug|oqxB	0.999999984635	100.0	33	69.3	2.3e-13	1
MSBA	416	447	HWI-700370F:168:C7JUKANXX:7:2203:6469:7086	nitroimidazole	NP_415434.1|FEATURES|msbA|nitroimidazole|msbA	0.99990943878	93.8	32	64.7	5.6e-12	1
BAES	8	39	HWI-700370F:168:C7JUKANXX:7:1105:14351:43671	multidrug	BAA15934.1|FEATURES|baeS|multidrug|baeS	0.999998750322	65.6	32	51.6	4.9e-08	1
PENA	246	277	HWI-700370F:168:C7JUKANXX:7:1206:1912:81510	beta-lactam	ZP_04656349|FEATURES|penA|beta-lactam|penA	1.0	65.6	32	46.2	2.1e-06	1
MDTK	161	192	HWI-700370F:168:C7JUKANXX:7:1205:15645:47580	fluoroquinolone	AML99881.1|FEATURES|MdtK|fluoroquinolone|MdtK	0.999995022196	90.6	32	61.6	4.7e-11	1
PBP-1B	273	304	HWI-700370F:168:C7JUKANXX:7:1309:14575:49232	beta-lactam	YP_002467958|FEATURES|PBP-1B|beta-lactam|PBP-1B	0.999999999504	75.0	32	59.3	2.4e-10	1
EPTA	318	350	HWI-700370F:168:C7JUKANXX:7:2211:9553:56600	peptide	BAE78116.1|FEATURES|eptA|peptide|eptA	0.999999999855	78.8	33	66.6	1.5e-12	1
PBP-1B	399	430	HWI-700370F:168:C7JUKANXX:7:1201:5452:99820	beta-lactam	YP_002467958|FEATURES|PBP-1B|beta-lactam|PBP-1B	0.999999996549	62.5	32	48.5	4.2e-07	1
BICYCLOMYCIN-MULTIDRUG_EFFLUX_PROTEIN_BCR	193	225	HWI-700370F:168:C7JUKANXX:7:1210:18694:39655	multidrug	YP_002850162|FEATURES|bicyclomycin-multidrug_efflux_protein_bcr|multidrug|bicyclomycin-multidrug_efflux_protein_bcr	1.0	75.8	33	57.4	9.0e-10	1
TRANSCRIPTIONAL_REGULATORY_PROTEIN_CPXR_CPXR	58	90	HWI-700370F:168:C7JUKANXX:7:1310:8689:41096	unclassified	CP001918.1.gene5135.p01|FEATURES|transcriptional_regulatory_protein_CpxR_cpxR|unclassified|transcriptional_regulatory_protein_CpxR_cpxR	1.0	97.0	33	65.5	3.3e-12	1
ACRB	758	790	HWI-700370F:168:C7JUKANXX:7:2101:13803:85043	multidrug	ZP_04639026|FEATURES|acrB|multidrug|acrB	1.0	87.9	33	65.5	3.3e-12	1
OMPF	56	88	HWI-700370F:168:C7JUKANXX:7:1216:2898:18939	multidrug	gi:15131544:emb:CAC48383.1:|FEATURES|ompF|multidrug|ompF	0.99999947612	69.7	33	54.3	7.6e-09	1
TET36	64	94	HWI-700370F:168:C7JUKANXX:7:1111:10637:54701	tetracycline	AJ514254.gene.p01|FEATURES|tet36|tetracycline|tet36	1.0	64.5	31	45.1	4.6e-06	1
EMRR	71	103	HWI-700370F:168:C7JUKANXX:7:2113:20135:25672	fluoroquinolone	NP_417169.1|FEATURES|emrR|fluoroquinolone|emrR	0.999981874108	97.0	33	65.1	4.3e-12	1
CPXA	112	144	HWI-700370F:168:C7JUKANXX:7:2203:10217:55966	aminoglycoside:aminocoumarin	NP_312864.1|FEATURES|cpxA|aminoglycoside:aminocoumarin|cpxA	0.999588945072	93.9	33	71.6	4.6e-14	1
TRANSCRIPTIONAL_REGULATORY_PROTEIN_CPXR_CPXR	66	97	HWI-700370F:168:C7JUKANXX:7:2106:7726:21338	unclassified	CP004022.1.gene3215.p01|FEATURES|transcriptional_regulatory_protein_CpxR_cpxR|unclassified|transcriptional_regulatory_protein_CpxR_cpxR	0.999999997797	68.8	32	51.6	4.9e-08	1
ACRB	282	314	HWI-700370F:168:C7JUKANXX:7:1215:12966:15098	multidrug	gi:485731880:ref:WP_001359514.1:|FEATURES|acrB|multidrug|acrB	1.0	72.7	33	56.2	2.0e-09	1
TET36	45	77	HWI-700370F:168:C7JUKANXX:7:1315:16975:86812	tetracycline	AJ514254.gene.p01|FEATURES|tet36|tetracycline|tet36	0.999999992419	63.6	33	50.8	8.4e-08	1
EMRA	185	217	HWI-700370F:168:C7JUKANXX:7:2111:8301:64331	multidrug	gi:498120214:ref:WP_010434370.1:|FEATURES|emrA|multidrug|emrA	0.983579000207	78.8	33	56.6	1.5e-09	1
COB(I)ALAMIN_ADENOLSYLTRANSFERASE	94	125	HWI-700370F:168:C7JUKANXX:7:1206:20665:29346	unclassified	gi:915954384:ref:WP_050939464.1:|FEATURES|cob(I)alamin_adenolsyltransferase|unclassified|cob(I)alamin_adenolsyltransferase	1.0	75.0	32	56.6	1.5e-09	1
VANR	49	81	HWI-700370F:168:C7JUKANXX:7:2203:12648:73524	glycopeptide	ABB53349|FEATURES|vanR|glycopeptide|vanR	0.999999999844	60.6	33	48.1	5.4e-07	1
BICYCLOMYCIN-MULTIDRUG_EFFLUX_PROTEIN_BCR	241	273	HWI-700370F:168:C7JUKANXX:7:1206:3855:39590	multidrug	YP_001437159|FEATURES|bicyclomycin-multidrug_efflux_protein_bcr|multidrug|bicyclomycin-multidrug_efflux_protein_bcr	1.0	78.8	33	60.8	8.1e-11	1
EMRB	39	71	HWI-700370F:168:C7JUKANXX:7:1312:16904:79666	multidrug	CP004022.1.gene546.p01|FEATURES|emrB|multidrug|emrB	0.999874452264	100.0	33	67.8	6.6e-13	1
VGAC	38	70	HWI-700370F:168:C7JUKANXX:7:2208:14009:99158	MLS	AMP35312.1|FEATURES|vgaC|MLS|vgaC	0.999999492327	81.8	33	62.0	3.6e-11	1
TRANSCRIPTIONAL_REGULATORY_PROTEIN_CPXR_CPXR	53	85	HWI-700370F:168:C7JUKANXX:7:1303:8539:99077	unclassified	CP001918.1.gene5135.p01|FEATURES|transcriptional_regulatory_protein_CpxR_cpxR|unclassified|transcriptional_regulatory_protein_CpxR_cpxR	1.0	93.9	33	65.1	4.3e-12	1
TRANSCRIPTIONAL_REGULATORY_PROTEIN_CPXR_CPXR	53	85	HWI-700370F:168:C7JUKANXX:7:1102:11835:97720	unclassified	CP001918.1.gene5135.p01|FEATURES|transcriptional_regulatory_protein_CpxR_cpxR|unclassified|transcriptional_regulatory_protein_CpxR_cpxR	1.0	97.0	33	67.0	1.1e-12	1
EPTA	175	206	HWI-700370F:168:C7JUKANXX:7:2111:13192:62733	peptide	BAE78116.1|FEATURES|eptA|peptide|eptA	0.999999942611	87.5	32	61.6	4.7e-11	1
TETD	60	92	HWI-700370F:168:C7JUKANXX:7:2106:5912:13118	tetracycline	gi:135617:sp:P28816.1:TETD_ECOLX|FEATURES|tetD|tetracycline|tetD	0.999999998456	63.6	33	44.7	6.0e-06	1
PENA	516	548	HWI-700370F:168:C7JUKANXX:7:1308:10493:12312	beta-lactam	ZP_04656349|FEATURES|penA|beta-lactam|penA	1.0	72.7	33	52.4	2.9e-08	1
OQXB	40	71	HWI-700370F:168:C7JUKANXX:7:1201:1623:41767	multidrug	YP_001693238|FEATURES|oqxB|multidrug|oqxB	1.0	93.8	32	63.2	1.6e-11	1
EMRD	43	75	HWI-700370F:168:C7JUKANXX:7:2115:2019:5774	multidrug	YP_002846930|FEATURES|emrD|multidrug|emrD	1.0	84.8	33	58.5	4.0e-10	1
OMPR	378	410	HWI-700370F:168:C7JUKANXX:7:1105:16869:79734	multidrug	CP000034.1.gene3672.p01|FEATURES|ompR|multidrug|ompR	0.999998148688	81.8	33	57.0	1.2e-09	1
EPTA	330	362	HWI-700370F:168:C7JUKANXX:7:1215:16517:94945	peptide	BAE78116.1|FEATURES|eptA|peptide|eptA	0.999999998013	81.8	33	67.4	8.6e-13	1
MACB	144	176	HWI-700370F:168:C7JUKANXX:7:2205:19036:6959	MLS	gi:895865878:ref:WP_048974758.1:|FEATURES|macB|MLS|macB	1.0	72.7	33	48.5	4.2e-07	1
RPOB2	267	297	HWI-700370F:168:C7JUKANXX:7:2103:9366:27666	multidrug	BAD59497.1|FEATURES|rpoB2|multidrug|rpoB2	0.999999258444	67.7	31	51.6	4.9e-08	1
ACRB	722	754	HWI-700370F:168:C7JUKANXX:7:2101:21106:51320	multidrug	gi:485731880:ref:WP_001359514.1:|FEATURES|acrB|multidrug|acrB	0.999999993518	78.8	33	58.9	3.1e-10	1
OPTRA	206	238	HWI-700370F:168:C7JUKANXX:7:1104:20078:32042	oxazolidinone	AKA86814|FEATURES|optrA|oxazolidinone|optrA	0.999463700133	63.6	33	54.7	5.8e-09	1
OQXB	204	236	HWI-700370F:168:C7JUKANXX:7:1212:9591:7327	multidrug	YP_001693238|FEATURES|oqxB|multidrug|oqxB	0.999999702911	87.9	33	59.7	1.8e-10	1
YOJI	396	428	HWI-700370F:168:C7JUKANXX:7:1306:6325:33855	peptide	NP_416715.1|FEATURES|YojI|peptide|YojI	0.999999604049	69.7	33	50.1	1.4e-07	1
MAJOR_FACILITATOR_SUPERFAMILY_TRANSPORTER	482	514	HWI-700370F:168:C7JUKANXX:7:2211:12001:47916	multidrug	CP001918.1.gene2931.p01|FEATURES|major_facilitator_superfamily_transporter|multidrug|major_facilitator_superfamily_transporter	0.999998328675	75.8	33	52.8	2.2e-08	1
TOLC	400	432	HWI-700370F:168:C7JUKANXX:7:1205:11818:15818	multidrug	gi:896183104:ref:WP_049194289.1:|FEATURES|TolC|multidrug|TolC	1.0	84.8	33	59.3	2.4e-10	1
PENA	413	445	HWI-700370F:168:C7JUKANXX:7:1302:18490:63583	beta-lactam	ZP_04656349|FEATURES|penA|beta-lactam|penA	1.0	63.6	33	47.0	1.2e-06	1
ACRB	839	871	HWI-700370F:168:C7JUKANXX:7:1104:7819:97099	multidrug	YP_001908403|FEATURES|acrB|multidrug|acrB	1.0	97.0	33	69.3	2.3e-13	1
ACRB	7	39	HWI-700370F:168:C7JUKANXX:7:1302:11681:25147	multidrug	AAQ21216|FEATURES|acrB|multidrug|acrB	1.0	87.9	33	64.3	7.3e-12	1
OQXB	507	539	HWI-700370F:168:C7JUKANXX:7:1101:15885:63643	multidrug	YP_001693238|FEATURES|oqxB|multidrug|oqxB	0.999999885784	72.7	33	60.8	8.1e-11	1
MACB	142	174	HWI-700370F:168:C7JUKANXX:7:2215:14081:2152	MLS	gi:1035735809:ref:WP_064572349.1:|FEATURES|macB|MLS|macB	0.999999646434	63.6	33	44.3	7.8e-06	1
VANS	399	431	HWI-700370F:168:C7JUKANXX:7:1309:10526:21982	glycopeptide	AAD42181|FEATURES|vanS|glycopeptide|vanS	1.0	63.6	33	48.9	3.2e-07	1
TRANSCRIPTIONAL_REGULATORY_PROTEIN_CPXR_CPXR	44	76	HWI-700370F:168:C7JUKANXX:7:1108:10581:5746	unclassified	CP000647.1.gene4257.p01|FEATURES|transcriptional_regulatory_protein_CpxR_cpxR|unclassified|transcriptional_regulatory_protein_CpxR_cpxR	1.0	97.0	33	65.9	2.5e-12	1
BICYCLOMYCIN-MULTIDRUG_EFFLUX_PROTEIN_BCR	48	78	HWI-700370F:168:C7JUKANXX:7:1314:3076:33898	multidrug	YP_689681|FEATURES|bicyclomycin-multidrug_efflux_protein_bcr|multidrug|bicyclomycin-multidrug_efflux_protein_bcr	1.0	80.6	31	58.5	4.0e-10	1
SDIA	180	210	HWI-700370F:168:C7JUKANXX:7:2212:19099:30691	unclassified	gi:749556408:ref:WP_040188680.1:|FEATURES|sdiA|unclassified|sdiA	1.0	77.4	31	53.5	1.3e-08	1
EMRB	379	411	HWI-700370F:168:C7JUKANXX:7:2213:17629:87774	multidrug	gi:924625749:ref:WP_053529696.1:|FEATURES|emrB|multidrug|emrB	0.999871862383	93.9	33	62.4	2.8e-11	1
PBP-1A	720	750	HWI-700370F:168:C7JUKANXX:7:2205:1886:96987	beta-lactam	YP_001292390|FEATURES|PBP-1A|beta-lactam|PBP-1A	1.0	67.7	31	51.2	6.4e-08	1
KASUGAMYCIN_RESISTANCE_PROTEIN_KSGA	13	45	HWI-700370F:168:C7JUKANXX:7:1312:20295:39666	aminoglycoside	YP_002240485|FEATURES|kasugamycin_resistance_protein_ksgA|aminoglycoside|kasugamycin_resistance_protein_ksgA	1.0	78.8	33	58.9	3.1e-10	1
EMRB	7	39	HWI-700370F:168:C7JUKANXX:7:2108:7175:4033	multidrug	gi:486057056:ref:WP_001507824.1:|FEATURES|emrB|multidrug|emrB	0.999999193018	90.9	33	58.2	5.2e-10	1
OPRM	60	92	HWI-700370F:168:C7JUKANXX:7:2110:6706:54768	multidrug	gi:573999612:gb:ETU76469.1:|FEATURES|oprM|multidrug|oprM	0.99999994613	69.7	33	46.6	1.6e-06	1
VANR	74	104	HWI-700370F:168:C7JUKANXX:7:1212:14456:58978	glycopeptide	gi:943641831:ref:WP_055470667.1:|FEATURES|vanR|glycopeptide|vanR	0.999999999945	61.3	31	45.4	3.5e-06	1
MULTIDRUG_ABC_TRANSPORTER	518	549	HWI-700370F:168:C7JUKANXX:7:1214:16815:99146	multidrug	gi:702897513:ref:WP_033300957.1:|FEATURES|multidrug_ABC_transporter|multidrug|multidrug_ABC_transporter	1.0	78.1	32	51.2	6.4e-08	1
MSBA	189	221	HWI-700370F:168:C7JUKANXX:7:1314:17742:93339	nitroimidazole	NP_415434.1|FEATURES|msbA|nitroimidazole|msbA	0.999925861314	97.0	33	66.6	1.5e-12	1
VANR	89	119	HWI-700370F:168:C7JUKANXX:7:1305:20127:49129	glycopeptide	gi:507059692:ref:WP_016130597.1:|FEATURES|vanR|glycopeptide|vanR	0.999862865416	83.9	31	58.5	4.0e-10	1
ACRB	856	888	HWI-700370F:168:C7JUKANXX:7:2208:20043:57041	multidrug	gi:446414955:ref:WP_000492810.1:|FEATURES|acrB|multidrug|acrB	1.0	81.8	33	55.5	3.4e-09	1
MDTD	87	119	HWI-700370F:168:C7JUKANXX:7:2115:3749:75260	multidrug	gi:545277213:ref:WP_021564462.1:|FEATURES|mdtD|multidrug|mdtD	0.999999999989	87.9	33	63.2	1.6e-11	1
TOLC	314	346	HWI-700370F:168:C7JUKANXX:7:1304:4105:85760	multidrug	gi:763321415:ref:WP_044179865.1:|FEATURES|TolC|multidrug|TolC	1.0	97.0	33	66.2	1.9e-12	1
TOLC	345	377	HWI-700370F:168:C7JUKANXX:7:1303:14211:88069	multidrug	gi:736439011:ref:WP_034461021.1:|FEATURES|TolC|multidrug|TolC	1.0	100.0	33	63.9	9.6e-12	1
ACRB	726	758	HWI-700370F:168:C7JUKANXX:7:2316:19961:38446	multidrug	gi:485731880:ref:WP_001359514.1:|FEATURES|acrB|multidrug|acrB	0.999999999994	78.8	33	60.1	1.4e-10	1
EFRA	401	432	HWI-700370F:168:C7JUKANXX:7:1202:3264:4182	multidrug	CDO61513.1|FEATURES|efrA|multidrug|efrA	0.999999171703	62.5	32	44.3	7.8e-06	1
SDIA	207	238	HWI-700370F:168:C7JUKANXX:7:2109:5752:100308	unclassified	gi:554965933:ref:WP_023209999.1:|FEATURES|sdiA|unclassified|sdiA	1.0	84.4	32	60.8	8.1e-11	1
MEXE	204	236	HWI-700370F:168:C7JUKANXX:7:1102:4348:91865	multidrug	gi:749018243:ref:WP_040076872.1:|FEATURES|mexE|multidrug|mexE	1.0	78.8	33	56.2	2.0e-09	1
CMX	116	148	HWI-700370F:168:C7JUKANXX:7:1301:11640:7091	beta-lactam	AHM76768.1|FEATURES|CMY-93|beta-lactam|CMX	1.0	78.8	33	60.5	1.1e-10	1
MDTC	477	508	HWI-700370F:168:C7JUKANXX:7:1316:13042:14514	multidrug	CP001918.1.gene3441.p01|FEATURES|mdtC|multidrug|mdtC	0.999999978543	68.8	32	47.8	7.1e-07	1
PBP-1A	414	446	HWI-700370F:168:C7JUKANXX:7:1316:15264:101247	beta-lactam	YP_001292390|FEATURES|PBP-1A|beta-lactam|PBP-1A	1.0	63.6	33	46.6	1.6e-06	1
BAER	60	92	HWI-700370F:168:C7JUKANXX:7:2103:16383:66902	multidrug	YP_490321.1|FEATURES|baeR|multidrug|baeR	0.999999999685	78.8	33	58.9	3.1e-10	1
RPHB	112	144	HWI-700370F:168:C7JUKANXX:7:1210:6371:15126	rifamycin	APB03222.1|FEATURES|rphB|rifamycin|rphB	0.999999965456	69.7	33	53.1	1.7e-08	1
CPXA	96	128	HWI-700370F:168:C7JUKANXX:7:1209:11543:73266	aminoglycoside:aminocoumarin	NP_312864.1|FEATURES|cpxA|aminoglycoside:aminocoumarin|cpxA	0.999620413652	84.8	33	64.7	5.6e-12	1
VANR	69	100	HWI-700370F:168:C7JUKANXX:7:2211:11823:42371	glycopeptide	gi:947806628:ref:WP_056468082.1:|FEATURES|vanR|glycopeptide|vanR	0.999999999981	65.6	32	48.1	5.4e-07	1
TET34	114	146	HWI-700370F:168:C7JUKANXX:7:1303:15889:83183	tetracycline	ZP_02197344|FEATURES|tet34|tetracycline|tet34	1.0	69.7	33	58.9	3.1e-10	1
TOLC	60	92	HWI-700370F:168:C7JUKANXX:7:1116:19075:54392	multidrug	gi:797195853:ref:WP_045856850.1:|FEATURES|TolC|multidrug|TolC	1.0	84.8	33	63.9	9.6e-12	1
PENA	363	393	HWI-700370F:168:C7JUKANXX:7:1216:19235:99354	beta-lactam	ZP_04656349|FEATURES|penA|beta-lactam|penA	1.0	83.9	31	60.5	1.1e-10	1
MULTIDRUG_ABC_TRANSPORTER	526	558	HWI-700370F:168:C7JUKANXX:7:1314:5461:89537	multidrug	gi:686364868:ref:WP_031893738.1:|FEATURES|multidrug_ABC_transporter|multidrug|multidrug_ABC_transporter	1.0	93.9	33	61.6	4.7e-11	1
EPTA	275	307	HWI-700370F:168:C7JUKANXX:7:1314:11181:6176	peptide	BAE78116.1|FEATURES|eptA|peptide|eptA	0.999999999752	78.8	33	58.9	3.1e-10	1
PENA	544	575	HWI-700370F:168:C7JUKANXX:7:1315:9673:6368	beta-lactam	ZP_04656349|FEATURES|penA|beta-lactam|penA	1.0	68.8	32	45.8	2.7e-06	1
OQXB	624	655	HWI-700370F:168:C7JUKANXX:7:1204:17589:14941	multidrug	YP_001693238|FEATURES|oqxB|multidrug|oqxB	0.999999350509	90.6	32	64.3	7.3e-12	1
OMPF	229	261	HWI-700370F:168:C7JUKANXX:7:1110:4777:59669	multidrug	gi:545251748:ref:WP_021549194.1:|FEATURES|ompF|multidrug|ompF	0.999333118478	75.8	33	61.6	4.7e-11	1
MACB	127	159	HWI-700370F:168:C7JUKANXX:7:1309:11258:2450	MLS	gi:746243059:ref:WP_039291473.1:|FEATURES|macB|MLS|macB	1.0	72.7	33	51.6	4.9e-08	1
MDTE	250	280	HWI-700370F:168:C7JUKANXX:7:2209:4292:55917	multidrug	ZP_02901198|FEATURES|mdtE|multidrug|mdtE	1.0	87.1	31	59.3	2.4e-10	1
ACRB	157	188	HWI-700370F:168:C7JUKANXX:7:2202:7773:80035	multidrug	gi:446414955:ref:WP_000492810.1:|FEATURES|acrB|multidrug|acrB	1.0	78.1	32	61.6	4.7e-11	1
PENA	225	257	HWI-700370F:168:C7JUKANXX:7:2112:16124:97427	beta-lactam	ZP_04656349|FEATURES|penA|beta-lactam|penA	1.0	81.8	33	62.8	2.1e-11	1
PBP-1A	261	292	HWI-700370F:168:C7JUKANXX:7:1215:10597:35794	beta-lactam	EDJ91555|FEATURES|PBP-1A|beta-lactam|PBP-1A	1.0	75.0	32	50.8	8.4e-08	1
MULTIDRUG_ABC_TRANSPORTER	450	482	HWI-700370F:168:C7JUKANXX:7:1301:2755:21363	multidrug	gi:896355182:ref:WP_049310020.1:|FEATURES|multidrug_ABC_transporter|multidrug|multidrug_ABC_transporter	1.0	69.7	33	50.1	1.4e-07	1
AMPC	222	254	HWI-700370F:168:C7JUKANXX:7:2209:6147:61166	beta-lactam	AAM11666|FEATURES|ampC|beta-lactam|ampC	1.0	63.6	33	48.5	4.2e-07	1
PENA	535	567	HWI-700370F:168:C7JUKANXX:7:1110:5520:77919	beta-lactam	ZP_04656349|FEATURES|penA|beta-lactam|penA	1.0	87.9	33	64.7	5.6e-12	1
EMRD	304	335	HWI-700370F:168:C7JUKANXX:7:1309:15783:49009	multidrug	ZP_03215830|FEATURES|emrD|multidrug|emrD	1.0	78.1	32	57.8	6.9e-10	1
MACB	23	54	HWI-700370F:168:C7JUKANXX:7:2211:7114:5838	MLS	gi:835330218:ref:WP_047457825.1:|FEATURES|macB|MLS|macB	0.999999999878	65.6	32	47.4	9.3e-07	1
OMPF	310	342	HWI-700370F:168:C7JUKANXX:7:1204:1334:4851	multidrug	gi:15131544:emb:CAC48383.1:|FEATURES|ompF|multidrug|ompF	0.999999924681	87.9	33	67.0	1.1e-12	1
EMRA	68	100	HWI-700370F:168:C7JUKANXX:7:1109:15149:75606	multidrug	gi:740320274:ref:WP_038157440.1:|FEATURES|emrA|multidrug|emrA	0.983748377884	78.8	33	55.8	2.6e-09	1
ACRB	175	207	HWI-700370F:168:C7JUKANXX:7:1205:8009:63614	multidrug	YP_001908403|FEATURES|acrB|multidrug|acrB	1.0	90.9	33	68.6	3.9e-13	1
MACB	141	173	HWI-700370F:168:C7JUKANXX:7:2112:4256:71015	MLS	gi:545231548:ref:WP_021531156.1:|FEATURES|macB|MLS|macB	1.0	63.6	33	45.4	3.5e-06	1
ACRA	304	336	HWI-700370F:168:C7JUKANXX:7:2104:17120:2394	multidrug	ZP_02902278|FEATURES|acrA|multidrug|acrA	1.0	78.8	33	57.8	6.9e-10	1
MEXE	45	77	HWI-700370F:168:C7JUKANXX:7:2114:12780:73146	multidrug	YP_001175678|FEATURES|mexE|multidrug|mexE	1.0	90.9	33	62.4	2.8e-11	1
ACRB	62	94	HWI-700370F:168:C7JUKANXX:7:2204:10135:85919	multidrug	gi:446414955:ref:WP_000492810.1:|FEATURES|acrB|multidrug|acrB	0.999999999994	75.8	33	53.1	1.7e-08	1
ACRB	873	904	HWI-700370F:168:C7JUKANXX:7:1104:14656:64675	multidrug	gi:447055254:ref:WP_001132510.1:|FEATURES|acrB|multidrug|acrB	1.0	100.0	32	65.5	3.3e-12	1
OQXB	925	957	HWI-700370F:168:C7JUKANXX:7:1109:11378:48488	multidrug	YP_001693238|FEATURES|oqxB|multidrug|oqxB	1.0	100.0	33	67.8	6.6e-13	1
PENA	553	584	HWI-700370F:168:C7JUKANXX:7:1116:14243:86738	beta-lactam	ZP_02346204|FEATURES|penA|beta-lactam|penA	1.0	65.6	32	47.0	1.2e-06	1
EPTA	95	127	HWI-700370F:168:C7JUKANXX:7:1316:3903:87985	peptide	BAE78116.1|FEATURES|eptA|peptide|eptA	0.999999831667	66.7	33	50.8	8.4e-08	1
BAES	408	440	HWI-700370F:168:C7JUKANXX:7:2203:7576:53005	multidrug	BAA15934.1|FEATURES|baeS|multidrug|baeS	0.999999925914	87.9	33	63.5	1.2e-11	1
OMPR	181	213	HWI-700370F:168:C7JUKANXX:7:1113:9803:41548	multidrug	CP000034.1.gene3672.p01|FEATURES|ompR|multidrug|ompR	0.999999228958	97.0	33	68.6	3.9e-13	1
MDTK	157	189	HWI-700370F:168:C7JUKANXX:7:1214:4772:72441	multidrug	gi:693113188:ref:WP_032264335.1:|FEATURES|mdtK|multidrug|mdtK	1.0	87.9	33	68.6	3.9e-13	1
OMPF	219	249	HWI-700370F:168:C7JUKANXX:7:1310:18383:84293	multidrug	gi:505383854:ref:WP_015570956.1:|FEATURES|ompF|multidrug|ompF	0.999248311421	64.5	31	48.5	4.2e-07	1
MSBA	63	94	HWI-700370F:168:C7JUKANXX:7:1202:5666:52915	nitroimidazole	NP_415434.1|FEATURES|msbA|nitroimidazole|msbA	0.999869344474	81.2	32	64.3	7.3e-12	1
TRIC	444	475	HWI-700370F:168:C7JUKANXX:7:1312:1760:77832	triclosan	NP_248848.1|FEATURES|TriC|triclosan|TriC	0.999999957608	65.6	32	47.4	9.3e-07	1
EMRA	261	293	HWI-700370F:168:C7JUKANXX:7:1306:17420:77985	multidrug	gi:763071034:ref:WP_043952516.1:|FEATURES|emrA|multidrug|emrA	0.982414833705	81.8	33	60.1	1.4e-10	1
SDIA	207	238	HWI-700370F:168:C7JUKANXX:7:1303:6583:17474	unclassified	gi:554965933:ref:WP_023209999.1:|FEATURES|sdiA|unclassified|sdiA	1.0	84.4	32	60.8	8.1e-11	1
KDPE	143	175	HWI-700370F:168:C7JUKANXX:7:2204:19313:6562	aminoglycoside	NP_415222.1|FEATURES|kdpE|aminoglycoside|kdpE	0.999993667853	81.8	33	60.1	1.4e-10	1
ACRD	599	629	HWI-700370F:168:C7JUKANXX:7:1204:2009:48391	aminoglycoside	YP_490697.1|FEATURES|acrD|aminoglycoside|acrD	0.999985945414	67.7	31	53.5	1.3e-08	1
TETL	294	325	HWI-700370F:168:C7JUKANXX:7:1115:6056:42094	tetracycline	ZP_03593907|FEATURES|tetL|tetracycline|tetL	1.0	62.5	32	47.8	7.1e-07	1
SERRATIA_MARCESCENS_OMP1	46	78	HWI-700370F:168:C7JUKANXX:7:1113:3548:31638	multidrug	AIA49384.1|FEATURES|Serratia_marcescens_Omp1|multidrug|Serratia_marcescens_Omp1	0.815445092027	78.8	33	65.5	3.3e-12	1
PENA	142	174	HWI-700370F:168:C7JUKANXX:7:2215:2676:53086	beta-lactam	YP_216904|FEATURES|penA|beta-lactam|penA	1.0	72.7	33	57.8	6.9e-10	1
EPTA	359	389	HWI-700370F:168:C7JUKANXX:7:1302:1867:22722	peptide	BAE78116.1|FEATURES|eptA|peptide|eptA	0.99999992721	80.6	31	58.9	3.1e-10	1
BACA	189	221	HWI-700370F:168:C7JUKANXX:7:1106:13218:67776	bacitracin	ZP_04623431|FEATURES|bacA|bacitracin|bacA	1.0	90.9	33	63.2	1.6e-11	1
MDTC	377	409	HWI-700370F:168:C7JUKANXX:7:2214:7924:30761	multidrug	gi:447132822:ref:WP_001210078.1:|FEATURES|mdtC|multidrug|mdtC	1.0	100.0	33	67.4	8.6e-13	1
RPOB2	702	733	HWI-700370F:168:C7JUKANXX:7:2113:9701:19056	multidrug	BAD59497.1|FEATURES|rpoB2|multidrug|rpoB2	0.999999219837	65.6	32	52.0	3.8e-08	1
OQXA	292	324	HWI-700370F:168:C7JUKANXX:7:1110:16413:59572	multidrug	YP_001693237.1|FEATURES|oqxA|multidrug|oqxA	0.999999999996	90.9	33	63.5	1.2e-11	1
MARA	37	69	HWI-700370F:168:C7JUKANXX:7:1310:2429:70915	multidrug	YP_489794.1|FEATURES|marA|multidrug|marA	0.99999683745	60.6	33	49.7	1.9e-07	1
PBP-1A	58	90	HWI-700370F:168:C7JUKANXX:7:1206:1284:13980	beta-lactam	YP_001292390|FEATURES|PBP-1A|beta-lactam|PBP-1A	1.0	60.6	33	45.8	2.7e-06	1
BICYCLOMYCIN-MULTIDRUG_EFFLUX_PROTEIN_BCR	316	348	HWI-700370F:168:C7JUKANXX:7:1312:2794:84722	multidrug	YP_689681|FEATURES|bicyclomycin-multidrug_efflux_protein_bcr|multidrug|bicyclomycin-multidrug_efflux_protein_bcr	1.0	97.0	33	67.4	8.6e-13	1
VGAC	45	75	HWI-700370F:168:C7JUKANXX:7:1115:19452:48671	MLS	AMP35312.1|FEATURES|vgaC|MLS|vgaC	0.999999139822	74.2	31	55.8	2.6e-09	1
OQXB	268	299	HWI-700370F:168:C7JUKANXX:7:2213:1383:13002	multidrug	YP_001693238|FEATURES|oqxB|multidrug|oqxB	1.0	96.9	32	64.7	5.6e-12	1
YOJI	221	252	HWI-700370F:168:C7JUKANXX:7:1202:8292:61995	peptide	NP_416715.1|FEATURES|YojI|peptide|YojI	0.999999850751	81.2	32	62.0	3.6e-11	1
ESCHERICHIA_COLI_LAMB	355	387	HWI-700370F:168:C7JUKANXX:7:1310:11836:42688	multidrug	BAB38442|FEATURES|Escherichia_coli_LamB|multidrug|Escherichia_coli_LamB	0.999996649786	78.8	33	60.8	8.1e-11	1
TRANSCRIPTIONAL_REGULATORY_PROTEIN_CPXR_CPXR	51	83	HWI-700370F:168:C7JUKANXX:7:1102:12472:82870	unclassified	CP001918.1.gene5135.p01|FEATURES|transcriptional_regulatory_protein_CpxR_cpxR|unclassified|transcriptional_regulatory_protein_CpxR_cpxR	1.0	97.0	33	67.0	1.1e-12	1
MDTK	55	87	HWI-700370F:168:C7JUKANXX:7:1202:18547:27237	multidrug	gi:754964131:ref:WP_042320052.1:|FEATURES|mdtK|multidrug|mdtK	1.0	87.9	33	63.2	1.6e-11	1
OMP36	54	84	HWI-700370F:168:C7JUKANXX:7:1314:19845:60487	multidrug	AF336097.1.gene1.p01|FEATURES|omp36|multidrug|omp36	0.999390437724	67.7	31	48.9	3.2e-07	1
OMPF	51	82	HWI-700370F:168:C7JUKANXX:7:1216:14323:18301	multidrug	gi:490306302:ref:WP_004201406.1:|FEATURES|ompF|multidrug|ompF	0.978937022603	69.7	33	52.8	2.2e-08	1
ACRB	588	620	HWI-700370F:168:C7JUKANXX:7:1111:10450:13456	multidrug	gi:502789935:ref:WP_013024911.1:|FEATURES|acrB|multidrug|acrB	1.0	93.9	33	65.1	4.3e-12	1
OMPR	137	169	HWI-700370F:168:C7JUKANXX:7:1302:5908:5066	multidrug	CP000034.1.gene3672.p01|FEATURES|ompR|multidrug|ompR	0.999999328155	97.0	33	72.0	3.5e-14	1
EMRB	324	356	HWI-700370F:168:C7JUKANXX:7:1313:8317:98300	multidrug	gi:486057056:ref:WP_001507824.1:|FEATURES|emrB|multidrug|emrB	0.99990065024	100.0	33	74.3	7.1e-15	1
PATA	257	288	HWI-700370F:168:C7JUKANXX:7:2202:9343:49149	fluoroquinolone	NP_417544.5|FEATURES|patA|fluoroquinolone|patA	0.999996672999	65.6	32	52.4	2.9e-08	1
PENA	235	267	HWI-700370F:168:C7JUKANXX:7:2214:16068:24558	beta-lactam	ZP_04656349|FEATURES|penA|beta-lactam|penA	1.0	81.8	33	59.3	2.4e-10	1
ACRB	754	786	HWI-700370F:168:C7JUKANXX:7:2108:17831:75533	multidrug	gi:446414955:ref:WP_000492810.1:|FEATURES|acrB|multidrug|acrB	1.0	75.8	33	63.2	1.6e-11	1
PENA	30	62	HWI-700370F:168:C7JUKANXX:7:2105:4039:32872	beta-lactam	ZP_04656349|FEATURES|penA|beta-lactam|penA	1.0	69.7	33	55.1	4.4e-09	1
ACRB	131	163	HWI-700370F:168:C7JUKANXX:7:1211:7923:88511	multidrug	gi:763385966:ref:WP_044243114.1:|FEATURES|acrB|multidrug|acrB	0.997044239792	90.9	33	63.5	1.2e-11	1
CMX	124	154	HWI-700370F:168:C7JUKANXX:7:2104:15311:26430	beta-lactam	EU515249.1.gene1.p01|FEATURES|CMY-25|beta-lactam|CMX	1.0	77.4	31	55.5	3.4e-09	1
ACRB	972	1004	HWI-700370F:168:C7JUKANXX:7:1209:19257:15839	multidrug	gi:446414955:ref:WP_000492810.1:|FEATURES|acrB|multidrug|acrB	1.0	93.9	33	63.5	1.2e-11	1
EMRB	166	197	HWI-700370F:168:C7JUKANXX:7:2212:8965:93504	multidrug	gi:489922618:ref:WP_003825966.1:|FEATURES|emrB|multidrug|emrB	0.999999980878	93.8	32	68.9	3.0e-13	1
ACRB	482	514	HWI-700370F:168:C7JUKANXX:7:1301:3004:85480	multidrug	YP_001908403|FEATURES|acrB|multidrug|acrB	0.999999999755	97.0	33	71.6	4.6e-14	1
MAJOR_FACILITATOR_SUPERFAMILY_TRANSPORTER	310	342	HWI-700370F:168:C7JUKANXX:7:1203:4799:25215	multidrug	CP001918.1.gene2931.p01|FEATURES|major_facilitator_superfamily_transporter|multidrug|major_facilitator_superfamily_transporter	0.99999899073	93.9	33	64.7	5.6e-12	1
PBP-1B	655	686	HWI-700370F:168:C7JUKANXX:7:1211:8579:100337	beta-lactam	YP_002467958|FEATURES|PBP-1B|beta-lactam|PBP-1B	0.999999998942	65.6	32	55.1	4.4e-09	1
MDTE	152	184	HWI-700370F:168:C7JUKANXX:7:2111:4889:71576	multidrug	CP001918.1.gene3442.p01|FEATURES|mdtE|multidrug|mdtE	0.999999999911	90.9	33	67.0	1.1e-12	1
MEXE	274	306	HWI-700370F:168:C7JUKANXX:7:1209:3334:40590	multidrug	CP001918.1.gene1258.p01|FEATURES|mexE|multidrug|mexE	1.0	87.9	33	63.9	9.6e-12	1
ACRB	4	36	HWI-700370F:168:C7JUKANXX:7:1213:8739:31482	multidrug	gi:502789935:ref:WP_013024911.1:|FEATURES|acrB|multidrug|acrB	1.0	97.0	33	68.2	5.1e-13	1
PBP-1A	709	740	HWI-700370F:168:C7JUKANXX:7:1210:20603:32655	beta-lactam	YP_001292390|FEATURES|PBP-1A|beta-lactam|PBP-1A	1.0	68.8	32	55.5	3.4e-09	1
OMPF	44	76	HWI-700370F:168:C7JUKANXX:7:1310:3531:61036	multidrug	gi:742936434:ref:WP_039025717.1:|FEATURES|ompF|multidrug|ompF	0.999999999756	84.8	33	62.8	2.1e-11	1
MDTK	60	91	HWI-700370F:168:C7JUKANXX:7:2208:17518:91066	multidrug	gi:554682163:ref:WP_023182103.1:|FEATURES|mdtK|multidrug|mdtK	1.0	84.4	32	60.1	1.4e-10	1
TRIC	437	469	HWI-700370F:168:C7JUKANXX:7:1315:17406:47472	triclosan	NP_248848.1|FEATURES|TriC|triclosan|TriC	0.999999984433	69.7	33	53.1	1.7e-08	1
OMPF	296	328	HWI-700370F:168:C7JUKANXX:7:1108:8691:85272	multidrug	gi:312286407:gb:EFR14320.1:|FEATURES|ompF|multidrug|ompF	0.999999991084	72.7	33	61.6	4.7e-11	1
TET34	17	49	HWI-700370F:168:C7JUKANXX:7:1215:20535:34991	tetracycline	ZP_02197344|FEATURES|tet34|tetracycline|tet34	1.0	69.7	33	52.0	3.8e-08	1
OMP36	66	98	HWI-700370F:168:C7JUKANXX:7:1204:18267:63860	multidrug	AF336095.1.gene1.p01|FEATURES|omp36|multidrug|omp36	0.996288007031	90.9	33	69.3	2.3e-13	1
PATA	273	305	HWI-700370F:168:C7JUKANXX:7:1207:5574:35269	fluoroquinolone	NP_417544.5|FEATURES|patA|fluoroquinolone|patA	0.999989669364	60.6	33	45.1	4.6e-06	1
CAMP-REGULATORY_PROTEIN	141	173	HWI-700370F:168:C7JUKANXX:7:2109:19694:72642	unclassified	gi:490367208:ref:WP_004246872.1:|FEATURES|cAMP-regulatory_protein|unclassified|cAMP-regulatory_protein	0.946142772463	100.0	33	68.9	3.0e-13	1
PBP-1A	78	108	HWI-700370F:168:C7JUKANXX:7:2201:15779:78400	beta-lactam	YP_001290033|FEATURES|PBP-1A|beta-lactam|PBP-1A	1.0	67.7	31	52.0	3.8e-08	1
OQXB	908	940	HWI-700370F:168:C7JUKANXX:7:1108:11036:38716	multidrug	YP_001693238|FEATURES|oqxB|multidrug|oqxB	1.0	97.0	33	65.5	3.3e-12	1
RPOB2	857	889	HWI-700370F:168:C7JUKANXX:7:1108:14546:80466	multidrug	BAD59497.1|FEATURES|rpoB2|multidrug|rpoB2	0.999999287268	72.7	33	52.8	2.2e-08	1
MDTG	349	381	HWI-700370F:168:C7JUKANXX:7:1105:6419:92881	multidrug	gi:490998761:ref:WP_004860484.1:|FEATURES|mdtG|multidrug|mdtG	1.0	72.7	33	50.1	1.4e-07	1
RPOB2	998	1030	HWI-700370F:168:C7JUKANXX:7:1104:19973:19987	multidrug	BAD59497.1|FEATURES|rpoB2|multidrug|rpoB2	0.999999294172	72.7	33	53.1	1.7e-08	1
ACRB	46	77	HWI-700370F:168:C7JUKANXX:7:1302:17648:11090	multidrug	gi:485731880:ref:WP_001359514.1:|FEATURES|acrB|multidrug|acrB	1.0	96.9	32	61.2	6.2e-11	1
BICYCLOMYCIN-MULTIDRUG_EFFLUX_PROTEIN_BCR	104	135	HWI-700370F:168:C7JUKANXX:7:2113:1804:81902	multidrug	YP_001437159|FEATURES|bicyclomycin-multidrug_efflux_protein_bcr|multidrug|bicyclomycin-multidrug_efflux_protein_bcr	1.0	90.6	32	58.5	4.0e-10	1
MSBA	14	46	HWI-700370F:168:C7JUKANXX:7:2310:6901:98057	nitroimidazole	NP_415434.1|FEATURES|msbA|nitroimidazole|msbA	0.999675304898	75.8	33	52.4	2.9e-08	1
MDTB	382	414	HWI-700370F:168:C7JUKANXX:7:1104:8504:94818	multidrug	gi:447120620:ref:WP_001197876.1:|FEATURES|mdtB|multidrug|mdtB	1.0	97.0	33	63.9	9.6e-12	1
MAJOR_FACILITATOR_SUPERFAMILY_TRANSPORTER	308	340	HWI-700370F:168:C7JUKANXX:7:1208:10795:43252	multidrug	CP001918.1.gene2931.p01|FEATURES|major_facilitator_superfamily_transporter|multidrug|major_facilitator_superfamily_transporter	0.999999031397	97.0	33	65.9	2.5e-12	1
MEXE	279	311	HWI-700370F:168:C7JUKANXX:7:1202:2994:80389	multidrug	CP001918.1.gene1258.p01|FEATURES|mexE|multidrug|mexE	1.0	84.8	33	63.2	1.6e-11	1
PENA	517	548	HWI-700370F:168:C7JUKANXX:7:1310:7129:16234	beta-lactam	ZP_04656349|FEATURES|penA|beta-lactam|penA	1.0	71.9	32	50.4	1.1e-07	1
SERRATIA_MARCESCENS_OMP1	54	85	HWI-700370F:168:C7JUKANXX:7:2207:19922:28301	multidrug	AIA49384.1|FEATURES|Serratia_marcescens_Omp1|multidrug|Serratia_marcescens_Omp1	0.962209040575	87.5	32	65.9	2.5e-12	1
AMPC	139	171	HWI-700370F:168:C7JUKANXX:7:2115:15179:16322	beta-lactam	AAM11666|FEATURES|ampC|beta-lactam|ampC	1.0	72.7	33	54.7	5.8e-09	1
LSA	406	438	HWI-700370F:168:C7JUKANXX:7:2104:6827:26762	MLS	AJ579365.gene.p01|FEATURES|lsa|MLS|lsa	1.0	81.8	33	59.3	2.4e-10	1
MEXB	862	894	HWI-700370F:168:C7JUKANXX:7:2109:19705:28555	multidrug	gi:504646765:ref:WP_014833867.1:|FEATURES|mexB|multidrug|mexB	1.0	97.0	33	67.0	1.1e-12	1
CPXA	204	236	HWI-700370F:168:C7JUKANXX:7:2215:16325:13801	aminoglycoside:aminocoumarin	NP_312864.1|FEATURES|cpxA|aminoglycoside:aminocoumarin|cpxA	0.999620413652	90.9	33	65.1	4.3e-12	1
DFRA3	18	49	HWI-700370F:168:C7JUKANXX:7:2209:9545:49517	diaminopyrimidine	AAA25550.1|FEATURES|dfrA3|diaminopyrimidine|dfrA3	0.999793143319	65.6	32	47.0	1.2e-06	1
LMRD	199	231	HWI-700370F:168:C7JUKANXX:7:1316:2977:28397	MLS	ABF66027.1|FEATURES|lmrD|MLS|lmrD	0.911758451845	75.8	33	55.5	3.4e-09	1
MDTE	257	288	HWI-700370F:168:C7JUKANXX:7:2213:11333:67181	multidrug	CP001918.1.gene3442.p01|FEATURES|mdtE|multidrug|mdtE	0.999999999987	84.4	32	66.2	1.9e-12	1
ACRA	328	359	HWI-700370F:168:C7JUKANXX:7:2101:4684:62084	multidrug	gi:554314182:gb:ESH50507.1:|FEATURES|acrA|multidrug|acrA	1.0	78.1	32	56.6	1.5e-09	1
MDFA	116	148	HWI-700370F:168:C7JUKANXX:7:1210:8345:24681	multidrug	AAC44147|FEATURES|mdfA|multidrug|mdfA	1.0	75.8	33	55.8	2.6e-09	1
BACA	161	193	HWI-700370F:168:C7JUKANXX:7:2210:3536:9831	bacitracin	Q6D159|FEATURES|bacA|bacitracin|bacA	1.0	97.0	33	67.8	6.6e-13	1
EPTA	28	59	HWI-700370F:168:C7JUKANXX:7:1307:1304:98718	peptide	BAE78116.1|FEATURES|eptA|peptide|eptA	0.999999728803	65.6	32	47.0	1.2e-06	1
MEXF	1016	1047	HWI-700370F:168:C7JUKANXX:7:2101:13769:2676	multidrug	gi:940417834:ref:WP_055007142.1:|FEATURES|mexF|multidrug|mexF	1.0	68.8	32	48.1	5.4e-07	1
OMPF	54	85	HWI-700370F:168:C7JUKANXX:7:2203:3569:59846	multidrug	gi:15131544:emb:CAC48383.1:|FEATURES|ompF|multidrug|ompF	0.999582324479	65.6	32	55.8	2.6e-09	1
TRANSCRIPTIONAL_REGULATORY_PROTEIN_CPXR_CPXR	67	100	HWI-700370F:168:C7JUKANXX:7:1210:20915:57657	unclassified	CP001918.1.gene5135.p01|FEATURES|transcriptional_regulatory_protein_CpxR_cpxR|unclassified|transcriptional_regulatory_protein_CpxR_cpxR	0.999999999803	67.6	34	45.1	4.6e-06	1
BICYCLOMYCIN-MULTIDRUG_EFFLUX_PROTEIN_BCR	332	363	HWI-700370F:168:C7JUKANXX:7:1106:16430:69593	multidrug	YP_689681|FEATURES|bicyclomycin-multidrug_efflux_protein_bcr|multidrug|bicyclomycin-multidrug_efflux_protein_bcr	1.0	90.6	32	61.2	6.2e-11	1
MARA	26	58	HWI-700370F:168:C7JUKANXX:7:1211:3371:88671	multidrug	YP_489794.1|FEATURES|marA|multidrug|marA	0.999996622685	60.6	33	47.4	9.3e-07	1
ACRB	738	770	HWI-700370F:168:C7JUKANXX:7:1202:20474:14865	multidrug	gi:491078681:ref:WP_004940301.1:|FEATURES|acrB|multidrug|acrB	1.0	100.0	33	69.3	2.3e-13	1
TRANSCRIPTIONAL_REGULATORY_PROTEIN_CPXR_CPXR	87	119	HWI-700370F:168:C7JUKANXX:7:1305:7779:37696	unclassified	CP004022.1.gene3215.p01|FEATURES|transcriptional_regulatory_protein_CpxR_cpxR|unclassified|transcriptional_regulatory_protein_CpxR_cpxR	1.0	100.0	33	68.2	5.1e-13	1
MDTG	67	99	HWI-700370F:168:C7JUKANXX:7:1310:17693:7357	multidrug	gi:727188926:ref:WP_033650732.1:|FEATURES|mdtG|multidrug|mdtG	1.0	66.7	33	50.1	1.4e-07	1
EPTA	371	403	HWI-700370F:168:C7JUKANXX:7:1111:2804:24721	peptide	BAE78116.1|FEATURES|eptA|peptide|eptA	0.999999929813	75.8	33	59.3	2.4e-10	1
TRANSCRIPTIONAL_REGULATORY_PROTEIN_CPXR_CPXR	9	40	HWI-700370F:168:C7JUKANXX:7:2104:7803:36364	unclassified	CP000034.1.gene3834.p01|FEATURES|transcriptional_regulatory_protein_CpxR_cpxR|unclassified|transcriptional_regulatory_protein_CpxR_cpxR	0.999999999844	87.5	32	57.4	9.0e-10	1
RPOB2	1065	1095	HWI-700370F:168:C7JUKANXX:7:1110:18553:23990	multidrug	BAD59497.1|FEATURES|rpoB2|multidrug|rpoB2	0.999999092428	67.7	31	46.2	2.1e-06	1
MEXB	162	194	HWI-700370F:168:C7JUKANXX:7:2207:14262:83198	multidrug	gi:505288054:ref:WP_015475156.1:|FEATURES|mexB|multidrug|mexB	1.0	75.8	33	57.8	6.9e-10	1
OMPF	48	79	HWI-700370F:168:C7JUKANXX:7:2210:9902:39629	multidrug	gi:522181156:ref:WP_020689704.1:|FEATURES|ompF|multidrug|ompF	0.886895303398	75.0	32	62.0	3.6e-11	1
OQXB	710	742	HWI-700370F:168:C7JUKANXX:7:2211:17127:93284	multidrug	YP_001693238|FEATURES|oqxB|multidrug|oqxB	0.999999993733	97.0	33	68.9	3.0e-13	1
EMRR	15	46	HWI-700370F:168:C7JUKANXX:7:1111:4681:61004	fluoroquinolone	NP_417169.1|FEATURES|emrR|fluoroquinolone|emrR	0.999962002143	81.2	32	60.5	1.1e-10	1
ACRB	122	154	HWI-700370F:168:C7JUKANXX:7:2205:14037:18761	multidrug	YP_002932544|FEATURES|acrB|multidrug|acrB	1.0	84.8	33	59.7	1.8e-10	1
MACB	19	49	HWI-700370F:168:C7JUKANXX:7:2105:10410:18389	MLS	YP_001176128|FEATURES|macB|MLS|macB	1.0	67.7	31	47.0	1.2e-06	1
OQXA	47	78	HWI-700370F:168:C7JUKANXX:7:1205:16606:75338	multidrug	YP_001693237.1|FEATURES|oqxA|multidrug|oqxA	1.0	84.4	32	61.6	4.7e-11	1
MEXB	145	177	HWI-700370F:168:C7JUKANXX:7:2106:8073:78822	multidrug	YP_001345921|FEATURES|mexB|multidrug|mexB	1.0	69.7	33	55.1	4.4e-09	1
TETD	53	83	HWI-700370F:168:C7JUKANXX:7:1211:3250:68076	tetracycline	gi:135617:sp:P28816.1:TETD_ECOLX|FEATURES|tetD|tetracycline|tetD	0.999999997258	64.5	31	48.9	3.2e-07	1
EPTA	33	65	HWI-700370F:168:C7JUKANXX:7:1212:10714:72435	peptide	BAE78116.1|FEATURES|eptA|peptide|eptA	0.999999807723	72.7	33	49.7	1.9e-07	1
PENA	551	583	HWI-700370F:168:C7JUKANXX:7:1215:16669:82603	beta-lactam	ZP_02346204|FEATURES|penA|beta-lactam|penA	1.0	69.7	33	49.7	1.9e-07	1
KLEBSIELLA_PNEUMONIAE_OMPK36	316	346	HWI-700370F:168:C7JUKANXX:7:2212:17420:53792	beta-lactam	YP_005228001.1|FEATURES|Klebsiella_pneumoniae_OmpK36|beta-lactam|Klebsiella_pneumoniae_OmpK36	0.999999996536	67.7	31	49.7	1.9e-07	1
MAJOR_FACILITATOR_SUPERFAMILY_TRANSPORTER	18	49	HWI-700370F:168:C7JUKANXX:7:1209:4755:48246	multidrug	CP001918.1.gene2931.p01|FEATURES|major_facilitator_superfamily_transporter|multidrug|major_facilitator_superfamily_transporter	0.999998768275	90.6	32	59.3	2.4e-10	1
YOJI	166	198	HWI-700370F:168:C7JUKANXX:7:2106:3447:7302	peptide	NP_416715.1|FEATURES|YojI|peptide|YojI	0.999999681831	69.7	33	52.4	2.9e-08	1
MDTE	353	385	HWI-700370F:168:C7JUKANXX:7:1301:16240:42635	multidrug	CP001918.1.gene3442.p01|FEATURES|mdtE|multidrug|mdtE	0.999999999985	90.9	33	61.6	4.7e-11	1
TRIC	436	467	HWI-700370F:168:C7JUKANXX:7:2206:11772:96305	triclosan	NP_248848.1|FEATURES|TriC|triclosan|TriC	0.999999835525	71.9	32	53.9	9.9e-09	1
MEXX	263	295	HWI-700370F:168:C7JUKANXX:7:2210:13716:14509	multidrug	gi:507091180:ref:WP_016161893.1:|FEATURES|mexX|multidrug|mexX	1.0	93.9	33	67.0	1.1e-12	1
OQXB	184	216	HWI-700370F:168:C7JUKANXX:7:1313:16245:20964	multidrug	YP_001693238|FEATURES|oqxB|multidrug|oqxB	1.0	100.0	33	68.9	3.0e-13	1
SMEE	268	300	HWI-700370F:168:C7JUKANXX:7:1211:18284:96653	multidrug	CAC14595|FEATURES|smeE|multidrug|smeE	0.99999997619	87.9	33	63.2	1.6e-11	1
STAPHYLOCOCCUS_MUPA_CONFERRING_RESISTANCE_TO_MUPIROCIN	149	181	HWI-700370F:168:C7JUKANXX:7:2108:3760:88066	mupirocin	CAA53189|FEATURES|Staphylococcus_mupA_conferring_resistance_to_mupirocin|mupirocin|Staphylococcus_mupA_conferring_resistance_to_mupirocin	0.999999979467	69.7	33	56.2	2.0e-09	1
PENA	257	289	HWI-700370F:168:C7JUKANXX:7:1212:9678:52661	beta-lactam	YP_002146111|FEATURES|penA|beta-lactam|penA	1.0	69.7	33	50.1	1.4e-07	1
ESCHERICHIA_COLI_MIPA	53	85	HWI-700370F:168:C7JUKANXX:7:2110:16333:69005	multidrug	NP_310518|FEATURES|Escherichia_coli_mipA|multidrug|Escherichia_coli_mipA	0.99999878549	60.6	33	50.8	8.4e-08	1
TOLC	189	221	HWI-700370F:168:C7JUKANXX:7:1105:16245:74926	multidrug	gi:917769599:ref:WP_052283603.1:|FEATURES|TolC|multidrug|TolC	1.0	81.8	33	55.8	2.6e-09	1
MDTD	22	54	HWI-700370F:168:C7JUKANXX:7:2207:4565:57065	multidrug	gi:134034159:sp:Q0T353.2:MDTD_SHIF8|FEATURES|mdtD|multidrug|mdtD	0.999999999967	78.8	33	54.7	5.8e-09	1
ACRB	476	507	HWI-700370F:168:C7JUKANXX:7:1103:19939:25375	multidrug	gi:485731880:ref:WP_001359514.1:|FEATURES|acrB|multidrug|acrB	0.999999981849	65.6	32	45.1	4.6e-06	1
VGAC	30	61	HWI-700370F:168:C7JUKANXX:7:2107:3324:81472	MLS	AMP35312.1|FEATURES|vgaC|MLS|vgaC	0.999999492327	84.4	32	62.0	3.6e-11	1
OMPR	136	168	HWI-700370F:168:C7JUKANXX:7:1212:1289:83737	multidrug	CP000034.1.gene3672.p01|FEATURES|ompR|multidrug|ompR	0.99999933868	97.0	33	72.4	2.7e-14	1
EMRB	352	384	HWI-700370F:168:C7JUKANXX:7:1204:10692:7095	multidrug	gi:486057056:ref:WP_001507824.1:|FEATURES|emrB|multidrug|emrB	0.999961560366	100.0	33	75.5	3.2e-15	1
BAER	73	105	HWI-700370F:168:C7JUKANXX:7:1307:13278:92608	multidrug	YP_490321.1|FEATURES|baeR|multidrug|baeR	0.999999999811	81.8	33	58.9	3.1e-10	1
MDTC	373	405	HWI-700370F:168:C7JUKANXX:7:2115:9698:13230	multidrug	gi:446590225:ref:WP_000667571.1:|FEATURES|mdtC|multidrug|mdtC	1.0	87.9	33	62.8	2.1e-11	1
ACRB	802	834	HWI-700370F:168:C7JUKANXX:7:1303:11166:99655	multidrug	gi:502789935:ref:WP_013024911.1:|FEATURES|acrB|multidrug|acrB	1.0	93.9	33	69.7	1.7e-13	1
ACRB	301	333	HWI-700370F:168:C7JUKANXX:7:1214:10538:41112	multidrug	gi:502789935:ref:WP_013024911.1:|FEATURES|acrB|multidrug|acrB	1.0	90.9	33	66.2	1.9e-12	1
MAJOR_FACILITATOR_SUPERFAMILY_TRANSPORTER	20	52	HWI-700370F:168:C7JUKANXX:7:1203:17287:11021	multidrug	NC_010410.6002639.p01|FEATURES|major_facilitator_superfamily_transporter|multidrug|major_facilitator_superfamily_transporter	0.999999999934	81.8	33	57.0	1.2e-09	1
ACRB	937	969	HWI-700370F:168:C7JUKANXX:7:1209:9253:2281	multidrug	AAQ21216|FEATURES|acrB|multidrug|acrB	1.0	100.0	33	66.2	1.9e-12	1
RPOB2	586	618	HWI-700370F:168:C7JUKANXX:7:2202:12804:25475	multidrug	BAD59497.1|FEATURES|rpoB2|multidrug|rpoB2	0.999999448575	81.8	33	61.2	6.2e-11	1
ACRB	396	428	HWI-700370F:168:C7JUKANXX:7:2201:19851:28268	multidrug	gi:495735716:ref:WP_008460295.1:|FEATURES|acrB|multidrug|acrB	1.0	93.9	33	62.4	2.8e-11	1
OPRZ	320	350	HWI-700370F:168:C7JUKANXX:7:2215:7612:2707	multidrug	EGP45230|FEATURES|OprZ|multidrug|OprZ	0.999995136076	61.3	31	48.5	4.2e-07	1
AAC(6')-IB8	1	31	HWI-700370F:168:C7JUKANXX:7:1310:6302:32045	aminoglycoside	YP_009062819.1|FEATURES|AAC(6')-Ib8|aminoglycoside|AAC(6')-Ib8	0.999976548842	80.6	31	57.0	1.2e-09	1
TAEA	471	502	HWI-700370F:168:C7JUKANXX:7:2114:6737:32744	pleuromutilin	APB03219.1|FEATURES|TaeA|pleuromutilin|TaeA	0.999031026478	65.6	32	45.8	2.7e-06	1
OQXB	751	783	HWI-700370F:168:C7JUKANXX:7:2107:17159:71310	multidrug	YP_001693238|FEATURES|oqxB|multidrug|oqxB	1.0	87.9	33	66.2	1.9e-12	1
OMPR	152	184	HWI-700370F:168:C7JUKANXX:7:2213:6099:58990	multidrug	CP000034.1.gene3672.p01|FEATURES|ompR|multidrug|ompR	0.999999298014	100.0	33	70.9	7.8e-14	1
MACB	20	51	HWI-700370F:168:C7JUKANXX:7:1112:3479:78727	MLS	gi:780033092:ref:WP_045444768.1:|FEATURES|macB|MLS|macB	1.0	65.6	32	47.0	1.2e-06	1
TET34	40	71	HWI-700370F:168:C7JUKANXX:7:2115:7940:67499	tetracycline	Q8DF90|FEATURES|tet34|tetracycline|tet34	1.0	84.4	32	63.5	1.2e-11	1
EMRD	34	65	HWI-700370F:168:C7JUKANXX:7:1304:9869:83993	multidrug	ZP_03215830|FEATURES|emrD|multidrug|emrD	1.0	75.0	32	53.1	1.7e-08	1
BACA	170	202	HWI-700370F:168:C7JUKANXX:7:1104:11668:64778	bacitracin	Q6D159|FEATURES|bacA|bacitracin|bacA	1.0	100.0	33	66.6	1.5e-12	1
TET44	68	98	HWI-700370F:168:C7JUKANXX:7:1216:4141:76182	tetracycline	FN594949.1.gene24.p01|FEATURES|tet44|tetracycline|tet44	1.0	64.5	31	47.0	1.2e-06	1
MUXC	179	209	HWI-700370F:168:C7JUKANXX:7:2205:20526:56311	multidrug	NP_251216.1|FEATURES|MuxC|multidrug|MuxC	0.999998924754	61.3	31	44.7	6.0e-06	1
MSBA	129	161	HWI-700370F:168:C7JUKANXX:7:1106:15178:19011	nitroimidazole	NP_415434.1|FEATURES|msbA|nitroimidazole|msbA	0.999901483118	97.0	33	63.9	9.6e-12	1
TOLC	146	178	HWI-700370F:168:C7JUKANXX:7:1110:14074:15404	multidrug	gi:516511311:ref:WP_017899749.1:|FEATURES|TolC|multidrug|TolC	1.0	93.9	33	65.5	3.3e-12	1
ACRB	273	304	HWI-700370F:168:C7JUKANXX:7:1314:11097:8121	multidrug	ZP_03832747|FEATURES|acrB|multidrug|acrB	0.999999999994	75.0	32	51.2	6.4e-08	1
MDTG	345	377	HWI-700370F:168:C7JUKANXX:7:1209:7422:89579	multidrug	ZP_04618869|FEATURES|mdtG|multidrug|mdtG	1.0	75.8	33	50.4	1.1e-07	1
PBP-1A	545	576	HWI-700370F:168:C7JUKANXX:7:2212:5431:51282	beta-lactam	EDJ91555|FEATURES|PBP-1A|beta-lactam|PBP-1A	1.0	71.9	32	53.1	1.7e-08	1
MSBA	139	171	HWI-700370F:168:C7JUKANXX:7:1315:20083:30161	nitroimidazole	NP_415434.1|FEATURES|msbA|nitroimidazole|msbA	0.999884715348	93.9	33	65.5	3.3e-12	1
ESCHERICHIA_COLI_LAMB	367	398	HWI-700370F:168:C7JUKANXX:7:2116:9163:62276	multidrug	BAB38442|FEATURES|Escherichia_coli_LamB|multidrug|Escherichia_coli_LamB	0.999997781026	96.9	32	71.6	4.6e-14	1
YOJI	513	545	HWI-700370F:168:C7JUKANXX:7:1106:12186:85849	peptide	NP_416715.1|FEATURES|YojI|peptide|YojI	0.99999972051	78.8	33	53.9	9.9e-09	1
MDTK	378	409	HWI-700370F:168:C7JUKANXX:7:1206:8343:99342	fluoroquinolone	AML99881.1|FEATURES|MdtK|fluoroquinolone|MdtK	0.999950682772	71.9	32	58.5	4.0e-10	1
DNA-BINDING_PROTEIN_H-NS	95	128	HWI-700370F:168:C7JUKANXX:7:1205:4989:4560	unclassified	CP000308.1.gene1582.p01|FEATURES|DNA-binding_protein_H-NS|unclassified|DNA-binding_protein_H-NS	0.9999999987	73.5	34	53.1	1.7e-08	1
OMPF	296	326	HWI-700370F:168:C7JUKANXX:7:1106:2846:37953	multidrug	gi:312286407:gb:EFR14320.1:|FEATURES|ompF|multidrug|ompF	0.999999032949	78.1	32	53.9	9.9e-09	1
OMPR	34	65	HWI-700370F:168:C7JUKANXX:7:2207:13559:55452	multidrug	CP000034.1.gene3672.p01|FEATURES|ompR|multidrug|ompR	0.999999026329	96.9	32	63.2	1.6e-11	1
BAER	76	107	HWI-700370F:168:C7JUKANXX:7:2110:19832:95990	multidrug	YP_490321.1|FEATURES|baeR|multidrug|baeR	0.999999984936	81.2	32	56.6	1.5e-09	1
EPTA	72	104	HWI-700370F:168:C7JUKANXX:7:2202:10767:37090	peptide	BAE78116.1|FEATURES|eptA|peptide|eptA	0.999999776618	66.7	33	48.5	4.2e-07	1
EPTA	478	509	HWI-700370F:168:C7JUKANXX:7:2216:16171:85860	peptide	BAE78116.1|FEATURES|eptA|peptide|eptA	0.999999764955	62.5	32	48.1	5.4e-07	1
OMPF	95	127	HWI-700370F:168:C7JUKANXX:7:2206:3225:60268	multidrug	gi:312286407:gb:EFR14320.1:|FEATURES|ompF|multidrug|ompF	0.997921820879	78.8	33	58.9	3.1e-10	1
ACRF	597	628	HWI-700370F:168:C7JUKANXX:7:1102:11739:52305	multidrug	AAC76298.1|FEATURES|AcrF|multidrug|AcrF	0.999999999925	65.6	32	50.4	1.1e-07	1
EPTA	356	388	HWI-700370F:168:C7JUKANXX:7:1302:19648:34591	peptide	BAE78116.1|FEATURES|eptA|peptide|eptA	0.999999860171	78.8	33	62.0	3.6e-11	1
ACRB	858	890	HWI-700370F:168:C7JUKANXX:7:1114:17980:63325	multidrug	gi:485731880:ref:WP_001359514.1:|FEATURES|acrB|multidrug|acrB	1.0	81.8	33	57.4	9.0e-10	1
YOJI	330	362	HWI-700370F:168:C7JUKANXX:7:1108:16775:37106	peptide	NP_416715.1|FEATURES|YojI|peptide|YojI	0.999999790234	75.8	33	57.4	9.0e-10	1
MDTB	848	880	HWI-700370F:168:C7JUKANXX:7:1107:15515:72084	multidrug	gi:857586086:emb:CRL63207.1:|FEATURES|mdtB|multidrug|mdtB	0.999999906976	60.6	33	47.4	9.3e-07	1
VGAC	9	41	HWI-700370F:168:C7JUKANXX:7:1314:6432:30337	MLS	AMP35312.1|FEATURES|vgaC|MLS|vgaC	0.999999643709	97.0	33	66.6	1.5e-12	1
TOLC	423	454	HWI-700370F:168:C7JUKANXX:7:1112:18555:62726	multidrug	gi:661553905:emb:CDS68257.1:|FEATURES|TolC|multidrug|TolC	1.0	84.4	32	56.6	1.5e-09	1
BAES	140	171	HWI-700370F:168:C7JUKANXX:7:1209:6667:83945	multidrug	BAA15934.1|FEATURES|baeS|multidrug|baeS	0.999998816129	78.1	32	53.1	1.7e-08	1
ACRB	206	236	HWI-700370F:168:C7JUKANXX:7:2213:5048:85108	multidrug	gi:727178815:ref:WP_033642107.1:|FEATURES|acrB|multidrug|acrB	0.999999999983	83.9	31	55.5	3.4e-09	1
ACRB	388	420	HWI-700370F:168:C7JUKANXX:7:2214:12915:86946	multidrug	gi:497324874:ref:WP_009639087.1:|FEATURES|acrB|multidrug|acrB	1.0	100.0	33	65.1	4.3e-12	1
ESCHERICHIA_COLI_LAMB	140	172	HWI-700370F:168:C7JUKANXX:7:1111:15093:53806	multidrug	BAB38442|FEATURES|Escherichia_coli_LamB|multidrug|Escherichia_coli_LamB	0.9999975196	90.9	33	68.2	5.1e-13	1
VGAC	20	52	HWI-700370F:168:C7JUKANXX:7:2213:6839:33222	MLS	AMP35312.1|FEATURES|vgaC|MLS|vgaC	0.99999962465	87.9	33	65.9	2.5e-12	1
TRANSCRIPTIONAL_REGULATORY_PROTEIN_CPXR_CPXR	85	117	HWI-700370F:168:C7JUKANXX:7:1103:12545:88156	unclassified	CP001485.1.gene721.p01|FEATURES|transcriptional_regulatory_protein_CpxR_cpxR|unclassified|transcriptional_regulatory_protein_CpxR_cpxR	0.952611254496	97.0	33	67.4	8.6e-13	1
ACRB	58	90	HWI-700370F:168:C7JUKANXX:7:2114:1766:89764	multidrug	gi:485731880:ref:WP_001359514.1:|FEATURES|acrB|multidrug|acrB	0.999999998738	81.8	33	55.8	2.6e-09	1
PENA	255	287	HWI-700370F:168:C7JUKANXX:7:1314:4883:23640	beta-lactam	ZP_04656349|FEATURES|penA|beta-lactam|penA	1.0	66.7	33	47.8	7.1e-07	1
MDTD	246	278	HWI-700370F:168:C7JUKANXX:7:1206:4334:87587	multidrug	gi:693109153:ref:WP_032261825.1:|FEATURES|mdtD|multidrug|mdtD	0.9999999998	72.7	33	51.6	4.9e-08	1
COB(I)ALAMIN_ADENOLSYLTRANSFERASE	97	129	HWI-700370F:168:C7JUKANXX:7:1211:4993:56894	unclassified	gi:447201635:ref:WP_001278891.1:|FEATURES|cob(I)alamin_adenolsyltransferase|unclassified|cob(I)alamin_adenolsyltransferase	1.0	75.8	33	58.5	4.0e-10	1
ACRB	709	741	HWI-700370F:168:C7JUKANXX:7:1313:16301:4239	multidrug	YP_001908403|FEATURES|acrB|multidrug|acrB	1.0	90.9	33	65.1	4.3e-12	1
MDTK	369	401	HWI-700370F:168:C7JUKANXX:7:2212:7395:10395	multidrug	CP004022.1.gene1427.p01|FEATURES|mdtK|multidrug|mdtK	1.0	87.9	33	68.2	5.1e-13	1
KASUGAMYCIN_RESISTANCE_PROTEIN_KSGA	144	176	HWI-700370F:168:C7JUKANXX:7:1115:4019:36240	aminoglycoside	YP_001461223|FEATURES|kasugamycin_resistance_protein_ksgA|aminoglycoside|kasugamycin_resistance_protein_ksgA	1.0	93.9	33	65.5	3.3e-12	1
BACA	70	102	HWI-700370F:168:C7JUKANXX:7:1214:18766:43214	bacitracin	B2VGJ3|FEATURES|bacA|bacitracin|bacA	1.0	87.9	33	62.0	3.6e-11	1
SMEE	804	836	HWI-700370F:168:C7JUKANXX:7:2109:21320:59907	multidrug	YP_002706077|FEATURES|smeE|multidrug|smeE	0.999999996274	81.8	33	60.1	1.4e-10	1
MAJOR_FACILITATOR_SUPERFAMILY_TRANSPORTER	360	392	HWI-700370F:168:C7JUKANXX:7:2101:19339:35326	multidrug	CP001918.1.gene2931.p01|FEATURES|major_facilitator_superfamily_transporter|multidrug|major_facilitator_superfamily_transporter	0.999998904	90.9	33	62.4	2.8e-11	1
CPXA	139	171	HWI-700370F:168:C7JUKANXX:7:1203:20891:21673	aminoglycoside:aminocoumarin	NP_312864.1|FEATURES|cpxA|aminoglycoside:aminocoumarin|cpxA	0.999559189605	90.9	33	63.2	1.6e-11	1
TOLC	322	354	HWI-700370F:168:C7JUKANXX:7:1114:20120:63302	multidrug	gi:565892113:ref:WP_023972176.1:|FEATURES|TolC|multidrug|TolC	1.0	93.9	33	62.4	2.8e-11	1
BAES	185	217	HWI-700370F:168:C7JUKANXX:7:1102:7843:74093	multidrug	BAA15934.1|FEATURES|baeS|multidrug|baeS	0.999998632607	75.8	33	51.6	4.9e-08	1
OQXB	4	36	HWI-700370F:168:C7JUKANXX:7:1304:6777:35501	multidrug	YP_001693238|FEATURES|oqxB|multidrug|oqxB	1.0	90.9	33	63.2	1.6e-11	1
EMRB	138	169	HWI-700370F:168:C7JUKANXX:7:2201:3279:47157	multidrug	gi:920021424:ref:WP_052936095.1:|FEATURES|emrB|multidrug|emrB	0.999933019805	93.8	32	72.4	2.7e-14	1
KASUGAMYCIN_RESISTANCE_PROTEIN_KSGA	117	149	HWI-700370F:168:C7JUKANXX:7:2211:17223:5770	aminoglycoside	YP_001439344|FEATURES|kasugamycin_resistance_protein_ksgA|aminoglycoside|kasugamycin_resistance_protein_ksgA	1.0	90.9	33	65.1	4.3e-12	1
OMPF	294	325	HWI-700370F:168:C7JUKANXX:7:1310:15109:8245	multidrug	gi:15131544:emb:CAC48383.1:|FEATURES|ompF|multidrug|ompF	0.999999999936	84.4	32	63.5	1.2e-11	1
OMPR	98	130	HWI-700370F:168:C7JUKANXX:7:2114:13488:57674	multidrug	CP000034.1.gene3672.p01|FEATURES|ompR|multidrug|ompR	0.999999007812	87.9	33	65.1	4.3e-12	1
OMPF	241	271	HWI-700370F:168:C7JUKANXX:7:2104:10827:20256	multidrug	gi:545169464:ref:WP_021523905.1:|FEATURES|ompF|multidrug|ompF	0.999999976981	67.7	31	48.1	5.4e-07	1
ESCHERICHIA_COLI_LAMB	226	258	HWI-700370F:168:C7JUKANXX:7:1303:4551:25631	multidrug	BAB38442|FEATURES|Escherichia_coli_LamB|multidrug|Escherichia_coli_LamB	0.999997019936	81.8	33	63.5	1.2e-11	1
ACRB	63	94	HWI-700370F:168:C7JUKANXX:7:1204:8736:45989	multidrug	gi:485731880:ref:WP_001359514.1:|FEATURES|acrB|multidrug|acrB	0.999999999905	75.0	32	51.6	4.9e-08	1
BACA	170	202	HWI-700370F:168:C7JUKANXX:7:1301:1169:38973	bacitracin	Q6D159|FEATURES|bacA|bacitracin|bacA	1.0	100.0	33	66.6	1.5e-12	1
ACRF	597	628	HWI-700370F:168:C7JUKANXX:7:1102:3605:45161	multidrug	AAC76298.1|FEATURES|AcrF|multidrug|AcrF	0.999999999925	65.6	32	50.4	1.1e-07	1
EPTA	344	376	HWI-700370F:168:C7JUKANXX:7:1104:1560:20483	peptide	BAE78116.1|FEATURES|eptA|peptide|eptA	0.999999913244	72.7	33	59.7	1.8e-10	1
PENA	528	560	HWI-700370F:168:C7JUKANXX:7:1115:20966:36737	beta-lactam	ZP_02346204|FEATURES|penA|beta-lactam|penA	1.0	87.9	33	66.2	1.9e-12	1
ADEL	120	152	HWI-700370F:168:C7JUKANXX:7:1307:2290:41162	multidrug	ALH22601.1|FEATURES|adeL|multidrug|adeL	0.999999053548	63.6	33	44.7	6.0e-06	1
ACRA	15	46	HWI-700370F:168:C7JUKANXX:7:2101:16481:83382	multidrug	ABG77965|FEATURES|acrA|multidrug|acrA	0.999999999993	72.7	33	47.0	1.2e-06	1
VGAC	15	47	HWI-700370F:168:C7JUKANXX:7:2211:12690:61397	MLS	AMP35312.1|FEATURES|vgaC|MLS|vgaC	0.999999698826	97.0	33	68.9	3.0e-13	1
MDTK	333	365	HWI-700370F:168:C7JUKANXX:7:1111:16359:78884	multidrug	YP_001176513|FEATURES|mdtK|multidrug|mdtK	1.0	87.9	33	60.1	1.4e-10	1
TRIC	408	440	HWI-700370F:168:C7JUKANXX:7:2204:12708:37975	triclosan	NP_248848.1|FEATURES|TriC|triclosan|TriC	0.999999954395	66.7	33	47.0	1.2e-06	1
MEXE	104	136	HWI-700370F:168:C7JUKANXX:7:1214:19862:28646	multidrug	gi:749610452:ref:WP_040232688.1:|FEATURES|mexE|multidrug|mexE	1.0	75.8	33	51.6	4.9e-08	1
CAMP-REGULATORY_PROTEIN	10	42	HWI-700370F:168:C7JUKANXX:7:1101:14078:13053	unclassified	gi:490367208:ref:WP_004246872.1:|FEATURES|cAMP-regulatory_protein|unclassified|cAMP-regulatory_protein	0.953754139895	100.0	33	77.4	8.4e-16	1
ACRB	588	619	HWI-700370F:168:C7JUKANXX:7:2205:7048:63362	multidrug	gi:485731880:ref:WP_001359514.1:|FEATURES|acrB|multidrug|acrB	0.999999991091	65.6	32	52.4	2.9e-08	1
MACB	444	474	HWI-700370F:168:C7JUKANXX:7:1111:2005:41309	MLS	gi:1046630742:ref:WP_065696754.1:|FEATURES|macB|MLS|macB	1.0	67.7	31	47.4	9.3e-07	1
CPXA	300	332	HWI-700370F:168:C7JUKANXX:7:1316:9075:25661	aminoglycoside:aminocoumarin	NP_312864.1|FEATURES|cpxA|aminoglycoside:aminocoumarin|cpxA	0.997043856316	72.7	33	52.4	2.9e-08	1
SDIA	207	238	HWI-700370F:168:C7JUKANXX:7:1111:18338:96110	unclassified	gi:554965933:ref:WP_023209999.1:|FEATURES|sdiA|unclassified|sdiA	1.0	84.4	32	60.8	8.1e-11	1
RPOB2	811	843	HWI-700370F:168:C7JUKANXX:7:2206:9827:31967	multidrug	BAD59497.1|FEATURES|rpoB2|multidrug|rpoB2	0.999999092428	60.6	33	46.2	2.1e-06	1
PBP-1B	206	238	HWI-700370F:168:C7JUKANXX:7:1302:3292:35610	beta-lactam	YP_002467958|FEATURES|PBP-1B|beta-lactam|PBP-1B	0.999999997874	72.7	33	51.2	6.4e-08	1
ACRB	792	824	HWI-700370F:168:C7JUKANXX:7:2109:12045:50377	multidrug	gi:485731880:ref:WP_001359514.1:|FEATURES|acrB|multidrug|acrB	0.999999999374	78.8	33	58.5	4.0e-10	1
EPTA	243	274	HWI-700370F:168:C7JUKANXX:7:2313:10637:97679	peptide	BAE78116.1|FEATURES|eptA|peptide|eptA	0.9999999024	78.1	32	58.2	5.2e-10	1
ACRB	601	632	HWI-700370F:168:C7JUKANXX:7:1312:3746:60321	multidrug	AAQ21216|FEATURES|acrB|multidrug|acrB	0.999999910896	68.8	32	55.5	3.4e-09	1
TRIC	430	462	HWI-700370F:168:C7JUKANXX:7:2105:4793:94619	triclosan	NP_248848.1|FEATURES|TriC|triclosan|TriC	0.999999922721	72.7	33	55.1	4.4e-09	1
MUXC	363	395	HWI-700370F:168:C7JUKANXX:7:1316:10086:21182	multidrug	NP_251216.1|FEATURES|MuxC|multidrug|MuxC	0.981149324956	78.8	33	51.6	4.9e-08	1
MAJOR_FACILITATOR_SUPERFAMILY_TRANSPORTER	481	513	HWI-700370F:168:C7JUKANXX:7:2214:4092:72322	multidrug	CP001918.1.gene2931.p01|FEATURES|major_facilitator_superfamily_transporter|multidrug|major_facilitator_superfamily_transporter	0.999998390177	78.8	33	53.5	1.3e-08	1
ACRB	852	884	HWI-700370F:168:C7JUKANXX:7:1210:10780:97461	multidrug	CP001918.1.gene1257.p01|FEATURES|acrB|multidrug|acrB	1.0	100.0	33	70.5	1.0e-13	1
ACRB	871	903	HWI-700370F:168:C7JUKANXX:7:2110:4778:51541	multidrug	gi:446414948:ref:WP_000492803.1:|FEATURES|acrB|multidrug|acrB	1.0	87.9	33	64.3	7.3e-12	1
CMX	111	143	HWI-700370F:168:C7JUKANXX:7:1211:8972:84528	beta-lactam	HM544040.1.gene1.p1|FEATURES|CMY-55|beta-lactam|CMX	1.0	81.8	33	65.9	2.5e-12	1
OQXB	189	221	HWI-700370F:168:C7JUKANXX:7:1105:12032:74066	multidrug	YP_001693238|FEATURES|oqxB|multidrug|oqxB	1.0	100.0	33	67.8	6.6e-13	1
RPOB2	264	296	HWI-700370F:168:C7JUKANXX:7:1209:15452:86024	multidrug	BAD59497.1|FEATURES|rpoB2|multidrug|rpoB2	0.99999931318	66.7	33	53.9	9.9e-09	1
OQXB	724	756	HWI-700370F:168:C7JUKANXX:7:1210:3323:61365	multidrug	YP_001693238|FEATURES|oqxB|multidrug|oqxB	1.0	97.0	33	65.9	2.5e-12	1
MEXB	171	201	HWI-700370F:168:C7JUKANXX:7:1106:16687:70600	multidrug	gi:759528585:ref:WP_043248665.1:|FEATURES|mexB|multidrug|mexB	1.0	77.4	31	55.5	3.4e-09	1
ACRB	687	719	HWI-700370F:168:C7JUKANXX:7:1314:7626:21291	multidrug	gi:812045371:emb:CRH28493.1:|FEATURES|acrB|multidrug|acrB	1.0	97.0	33	70.5	1.0e-13	1
ACRB	848	880	HWI-700370F:168:C7JUKANXX:7:2204:9325:22974	multidrug	CP001918.1.gene1257.p01|FEATURES|acrB|multidrug|acrB	1.0	100.0	33	71.2	6.0e-14	1
OMPF	282	314	HWI-700370F:168:C7JUKANXX:7:1112:4128:96249	multidrug	gi:486211916:ref:WP_001555471.1:|FEATURES|ompF|multidrug|ompF	0.999202031467	81.8	33	62.4	2.8e-11	1
ESCHERICHIA_COLI_LAMB	309	340	HWI-700370F:168:C7JUKANXX:7:1106:10104:50753	multidrug	BAB38442|FEATURES|Escherichia_coli_LamB|multidrug|Escherichia_coli_LamB	0.999996332093	68.8	32	58.9	3.1e-10	1
MDTA	197	228	HWI-700370F:168:C7JUKANXX:7:2212:3775:79398	multidrug	CP004022.1.gene1672.p01|FEATURES|mdtA|multidrug|mdtA	0.999999643166	62.5	32	44.7	6.0e-06	1
BAER	60	92	HWI-700370F:168:C7JUKANXX:7:1105:10147:75906	multidrug	YP_490321.1|FEATURES|baeR|multidrug|baeR	0.999999999733	81.8	33	60.1	1.4e-10	1
BACA	145	177	HWI-700370F:168:C7JUKANXX:7:1310:9547:89238	bacitracin	ZP_04616832|FEATURES|bacA|bacitracin|bacA	1.0	90.9	33	70.9	7.8e-14	1
ACRB	516	548	HWI-700370F:168:C7JUKANXX:7:2206:18843:100693	multidrug	AAQ21216|FEATURES|acrB|multidrug|acrB	1.0	87.9	33	64.7	5.6e-12	1
MACB	145	176	HWI-700370F:168:C7JUKANXX:7:2208:6141:21812	MLS	gi:746243059:ref:WP_039291473.1:|FEATURES|macB|MLS|macB	1.0	71.9	32	47.8	7.1e-07	1
BAES	334	365	HWI-700370F:168:C7JUKANXX:7:1310:3523:84487	multidrug	BAA15934.1|FEATURES|baeS|multidrug|baeS	0.99999848824	68.8	32	47.0	1.2e-06	1
PBP-1B	276	307	HWI-700370F:168:C7JUKANXX:7:1213:15411:53385	beta-lactam	YP_002467958|FEATURES|PBP-1B|beta-lactam|PBP-1B	0.999999999349	75.0	32	57.8	6.9e-10	1
MDTD	263	295	HWI-700370F:168:C7JUKANXX:7:1311:17075:22655	multidrug	gi:545277213:ref:WP_021564462.1:|FEATURES|mdtD|multidrug|mdtD	0.999999999938	90.9	33	69.7	1.7e-13	1
PBP-1B	643	675	HWI-700370F:168:C7JUKANXX:7:2111:3995:99447	beta-lactam	YP_002467958|FEATURES|PBP-1B|beta-lactam|PBP-1B	0.999999999193	63.6	33	56.6	1.5e-09	1
ACRB	839	871	HWI-700370F:168:C7JUKANXX:7:2102:17410:83875	multidrug	gi:485731880:ref:WP_001359514.1:|FEATURES|acrB|multidrug|acrB	0.999999987094	69.7	33	48.5	4.2e-07	1
TRIC	441	473	HWI-700370F:168:C7JUKANXX:7:1106:19838:28771	triclosan	NP_248848.1|FEATURES|TriC|triclosan|TriC	0.999999973821	66.7	33	50.1	1.4e-07	1
ACRB	280	311	HWI-700370F:168:C7JUKANXX:7:1104:12676:30497	multidrug	gi:495735716:ref:WP_008460295.1:|FEATURES|acrB|multidrug|acrB	0.999999711739	68.8	32	50.1	1.4e-07	1
ACRB	722	754	HWI-700370F:168:C7JUKANXX:7:1103:8819:28006	multidrug	gi:485731880:ref:WP_001359514.1:|FEATURES|acrB|multidrug|acrB	0.999999995134	78.8	33	58.9	3.1e-10	1
MULTIDRUG_ABC_TRANSPORTER	492	523	HWI-700370F:168:C7JUKANXX:7:2312:11868:100524	multidrug	gi:985844137:ref:WP_060895163.1:|FEATURES|multidrug_ABC_transporter|multidrug|multidrug_ABC_transporter	0.999999999997	62.5	32	44.3	7.8e-06	1
ACRB	58	90	HWI-700370F:168:C7JUKANXX:7:2115:19632:12902	multidrug	gi:485731880:ref:WP_001359514.1:|FEATURES|acrB|multidrug|acrB	0.999999998913	81.8	33	55.8	2.6e-09	1
MDTC	966	997	HWI-700370F:168:C7JUKANXX:7:1301:12886:10153	multidrug	gi:857778813:emb:CRL60249.1:|FEATURES|mdtC|multidrug|mdtC	0.999999922746	71.9	32	47.4	9.3e-07	1
RPOB2	1010	1042	HWI-700370F:168:C7JUKANXX:7:1101:8371:23849	multidrug	BAD59497.1|FEATURES|rpoB2|multidrug|rpoB2	0.999999092428	81.8	33	63.5	1.2e-11	1
RPOB2	801	832	HWI-700370F:168:C7JUKANXX:7:1108:15115:26024	multidrug	BAD59497.1|FEATURES|rpoB2|multidrug|rpoB2	0.999999009412	75.0	32	52.8	2.2e-08	1
MDTB	373	405	HWI-700370F:168:C7JUKANXX:7:2106:3900:83014	multidrug	CP004022.1.gene1673.p01|FEATURES|mdtB|multidrug|mdtB	1.0	100.0	33	67.4	8.6e-13	1
ACRB	31	63	HWI-700370F:168:C7JUKANXX:7:1215:1239:68033	multidrug	gi:485731880:ref:WP_001359514.1:|FEATURES|acrB|multidrug|acrB	1.0	87.9	33	62.4	2.8e-11	1
VGAC	1	32	HWI-700370F:168:C7JUKANXX:7:1301:10402:64063	MLS	AMP35312.1|FEATURES|vgaC|MLS|vgaC	0.999999588937	96.9	32	64.7	5.6e-12	1
ACRB	452	484	HWI-700370F:168:C7JUKANXX:7:2209:12761:33660	multidrug	gi:495735716:ref:WP_008460295.1:|FEATURES|acrB|multidrug|acrB	1.0	93.9	33	62.8	2.1e-11	1
YOJI	510	542	HWI-700370F:168:C7JUKANXX:7:1115:14909:13732	peptide	NP_416715.1|FEATURES|YojI|peptide|YojI	0.99999981308	81.8	33	58.9	3.1e-10	1
EPTA	359	389	HWI-700370F:168:C7JUKANXX:7:1101:20984:79300	peptide	BAE78116.1|FEATURES|eptA|peptide|eptA	0.999999816924	80.6	31	58.9	3.1e-10	1
TRIC	127	159	HWI-700370F:168:C7JUKANXX:7:2214:19114:85387	triclosan	NP_248848.1|FEATURES|TriC|triclosan|TriC	0.999999976845	60.6	33	50.8	8.4e-08	1
EMRD	314	346	HWI-700370F:168:C7JUKANXX:7:2206:17491:97957	multidrug	CP000647.1.gene4115.p01|FEATURES|emrD|multidrug|emrD	1.0	69.7	33	56.6	1.5e-09	1
MDTC	378	410	HWI-700370F:168:C7JUKANXX:7:1103:13310:98240	multidrug	gi:446590225:ref:WP_000667571.1:|FEATURES|mdtC|multidrug|mdtC	0.999999236917	87.9	33	62.4	2.8e-11	1
TOLC	328	360	HWI-700370F:168:C7JUKANXX:7:1305:3571:36899	multidrug	gi:516511311:ref:WP_017899749.1:|FEATURES|TolC|multidrug|TolC	1.0	93.9	33	62.4	2.8e-11	1
CMX	114	146	HWI-700370F:168:C7JUKANXX:7:1115:19743:7030	beta-lactam	EU515249.1.gene1.p01|FEATURES|CMY-25|beta-lactam|CMX	1.0	78.8	33	61.2	6.2e-11	1
ACRB	568	599	HWI-700370F:168:C7JUKANXX:7:1103:1537:85931	multidrug	gi:485731880:ref:WP_001359514.1:|FEATURES|acrB|multidrug|acrB	0.999999990396	75.0	32	51.6	4.9e-08	1
ROSB	105	137	HWI-700370F:168:C7JUKANXX:7:2209:14400:68519	fosmidomycin	ZP_04615639|FEATURES|rosB|fosmidomycin|rosB	1.0	87.9	33	61.2	6.2e-11	1
TRANSCRIPTIONAL_REGULATORY_PROTEIN_CPXR_CPXR	14	46	HWI-700370F:168:C7JUKANXX:7:2105:15842:33475	unclassified	CP000034.1.gene3834.p01|FEATURES|transcriptional_regulatory_protein_CpxR_cpxR|unclassified|transcriptional_regulatory_protein_CpxR_cpxR	0.9999999998	81.8	33	56.6	1.5e-09	1
OQXB	600	632	HWI-700370F:168:C7JUKANXX:7:1209:16782:35707	multidrug	YP_001693238|FEATURES|oqxB|multidrug|oqxB	0.999998923922	90.9	33	63.9	9.6e-12	1
RPOB2	144	176	HWI-700370F:168:C7JUKANXX:7:2205:8938:48786	multidrug	BAD59497.1|FEATURES|rpoB2|multidrug|rpoB2	0.999999354701	72.7	33	55.8	2.6e-09	1
KASUGAMYCIN_RESISTANCE_PROTEIN_KSGA	52	84	HWI-700370F:168:C7JUKANXX:7:1107:19039:16571	aminoglycoside	YP_002240485|FEATURES|kasugamycin_resistance_protein_ksgA|aminoglycoside|kasugamycin_resistance_protein_ksgA	1.0	93.9	33	67.4	8.6e-13	1
PENA	180	212	HWI-700370F:168:C7JUKANXX:7:1304:12014:96119	beta-lactam	ZP_04656349|FEATURES|penA|beta-lactam|penA	1.0	60.6	33	44.3	7.8e-06	1
BACA	172	204	HWI-700370F:168:C7JUKANXX:7:2212:13365:8408	bacitracin	Q6D159|FEATURES|bacA|bacitracin|bacA	1.0	100.0	33	65.9	2.5e-12	1
DNA-BINDING_PROTEIN_H-NS	90	122	HWI-700370F:168:C7JUKANXX:7:1108:8521:33006	unclassified	CP001918.1.gene1661.p01|FEATURES|DNA-binding_protein_H-NS|unclassified|DNA-binding_protein_H-NS	1.0	84.8	33	63.2	1.6e-11	1
DNA-BINDING_PROTEIN_H-NS	81	113	HWI-700370F:168:C7JUKANXX:7:1205:18886:100382	unclassified	NC_002695.1.913113.p01|FEATURES|DNA-binding_protein_H-NS|unclassified|DNA-binding_protein_H-NS	0.999999736453	66.7	33	46.2	2.1e-06	1
PENA	221	253	HWI-700370F:168:C7JUKANXX:7:2114:18073:25439	beta-lactam	ZP_04656349|FEATURES|penA|beta-lactam|penA	1.0	84.8	33	63.2	1.6e-11	1
ACRB	724	755	HWI-700370F:168:C7JUKANXX:7:2212:7863:78372	multidrug	CP002695.1.gene992.p01|FEATURES|acrB|multidrug|acrB	0.999999999651	78.1	32	57.8	6.9e-10	1
YOJI	235	267	HWI-700370F:168:C7JUKANXX:7:1215:3880:72545	peptide	NP_416715.1|FEATURES|YojI|peptide|YojI	0.999999833924	84.8	33	60.5	1.1e-10	1
OMPF	71	103	HWI-700370F:168:C7JUKANXX:7:2108:3478:77478	multidrug	gi:15131544:emb:CAC48383.1:|FEATURES|ompF|multidrug|ompF	0.999999999987	63.6	33	51.6	4.9e-08	1
VGAC	9	41	HWI-700370F:168:C7JUKANXX:7:1302:20743:88163	MLS	AMP35312.1|FEATURES|vgaC|MLS|vgaC	0.999999643709	97.0	33	66.6	1.5e-12	1
TETA	444	474	HWI-700370F:168:C7JUKANXX:7:1116:14739:59690	tetracycline	gi:736993687:ref:WP_034989673.1:|FEATURES|tetA|tetracycline|tetA	0.999999999866	64.5	31	47.8	7.1e-07	1
SERRATIA_MARCESCENS_OMP1	55	86	HWI-700370F:168:C7JUKANXX:7:1201:3165:14488	multidrug	AIA49384.1|FEATURES|Serratia_marcescens_Omp1|multidrug|Serratia_marcescens_Omp1	0.999941860025	62.5	32	50.4	1.1e-07	1
TOLC	315	346	HWI-700370F:168:C7JUKANXX:7:1211:19165:77712	multidrug	gi:890454542:ref:WP_048887938.1:|FEATURES|TolC|multidrug|TolC	1.0	96.9	32	64.7	5.6e-12	1
BAES	100	131	HWI-700370F:168:C7JUKANXX:7:1309:4189:17753	multidrug	BAA15934.1|FEATURES|baeS|multidrug|baeS	0.999999146084	71.9	32	63.9	9.6e-12	1
ACRB	875	907	HWI-700370F:168:C7JUKANXX:7:1115:20723:9533	multidrug	gi:727178815:ref:WP_033642107.1:|FEATURES|acrB|multidrug|acrB	1.0	90.9	33	64.3	7.3e-12	1
MDFA	319	351	HWI-700370F:168:C7JUKANXX:7:1204:7915:56740	multidrug	ACB17400|FEATURES|mdfA|multidrug|mdfA	1.0	72.7	33	51.2	6.4e-08	1
MDTG	317	349	HWI-700370F:168:C7JUKANXX:7:1201:12464:62284	multidrug	gi:489865065:ref:WP_003768662.1:|FEATURES|mdtG|multidrug|mdtG	1.0	63.6	33	49.3	2.4e-07	1
ACRB	36	68	HWI-700370F:168:C7JUKANXX:7:1109:21045:87379	multidrug	gi:812045371:emb:CRH28493.1:|FEATURES|acrB|multidrug|acrB	1.0	97.0	33	67.0	1.1e-12	1
EMRR	107	139	HWI-700370F:168:C7JUKANXX:7:1307:4403:97199	fluoroquinolone	NP_417169.1|FEATURES|emrR|fluoroquinolone|emrR	0.999954951563	72.7	33	56.2	2.0e-09	1
BAES	8	40	HWI-700370F:168:C7JUKANXX:7:1208:6207:33245	multidrug	BAA15934.1|FEATURES|baeS|multidrug|baeS	0.99999880342	63.6	33	52.8	2.2e-08	1
TRIC	441	473	HWI-700370F:168:C7JUKANXX:7:2105:9132:78090	triclosan	NP_248848.1|FEATURES|TriC|triclosan|TriC	0.999999973821	66.7	33	50.1	1.4e-07	1
OMPF	29	61	HWI-700370F:168:C7JUKANXX:7:1213:19212:94610	multidrug	gi:312286407:gb:EFR14320.1:|FEATURES|ompF|multidrug|ompF	0.997771746026	69.7	33	55.5	3.4e-09	1
BACA	3	34	HWI-700370F:168:C7JUKANXX:7:1215:9169:83938	bacitracin	YP_002434803|FEATURES|bacA|bacitracin|bacA	1.0	68.8	32	53.1	1.7e-08	1
ACRB	648	680	HWI-700370F:168:C7JUKANXX:7:2103:20968:25609	multidrug	gi:485731880:ref:WP_001359514.1:|FEATURES|acrB|multidrug|acrB	0.999999989248	66.7	33	50.4	1.1e-07	1
ADEL	119	150	HWI-700370F:168:C7JUKANXX:7:1309:17072:64518	multidrug	ALH22601.1|FEATURES|adeL|multidrug|adeL	0.999999076681	65.6	32	45.1	4.6e-06	1
EPTA	184	216	HWI-700370F:168:C7JUKANXX:7:1209:8538:68714	peptide	BAE78116.1|FEATURES|eptA|peptide|eptA	0.999999916419	78.8	33	57.4	9.0e-10	1
TETA	443	475	HWI-700370F:168:C7JUKANXX:7:1102:13410:77454	tetracycline	gi:736993687:ref:WP_034989673.1:|FEATURES|tetA|tetracycline|tetA	1.0	66.7	33	48.1	5.4e-07	1
MDTD	56	88	HWI-700370F:168:C7JUKANXX:7:2102:10447:97666	multidrug	gi:446053031:ref:WP_000130886.1:|FEATURES|mdtD|multidrug|mdtD	0.999999999988	84.8	33	60.1	1.4e-10	1
ACRB	150	182	HWI-700370F:168:C7JUKANXX:7:1304:15523:75778	multidrug	YP_002932544|FEATURES|acrB|multidrug|acrB	1.0	87.9	33	65.5	3.3e-12	1
ACRB	452	484	HWI-700370F:168:C7JUKANXX:7:1312:10987:49163	multidrug	gi:495735716:ref:WP_008460295.1:|FEATURES|acrB|multidrug|acrB	1.0	93.9	33	62.8	2.1e-11	1
ADEJ	32	64	HWI-700370F:168:C7JUKANXX:7:1311:8851:44755	multidrug	NC_011586.7045444.p01|FEATURES|adeJ|multidrug|adeJ	1.0	90.9	33	68.2	5.1e-13	1
OMPF	54	86	HWI-700370F:168:C7JUKANXX:7:1313:19506:54727	multidrug	gi:742936434:ref:WP_039025717.1:|FEATURES|ompF|multidrug|ompF	0.999999999829	90.9	33	65.9	2.5e-12	1
MSBA	4	35	HWI-700370F:168:C7JUKANXX:7:1107:11106:6969	nitroimidazole	NP_415434.1|FEATURES|msbA|nitroimidazole|msbA	0.999863775504	87.5	32	60.8	8.1e-11	1
BAES	100	131	HWI-700370F:168:C7JUKANXX:7:1307:19836:23838	multidrug	BAA15934.1|FEATURES|baeS|multidrug|baeS	0.999999018866	71.9	32	63.9	9.6e-12	1
OMPF	7	39	HWI-700370F:168:C7JUKANXX:7:2201:5230:33202	multidrug	gi:504720116:ref:WP_014907218.1:|FEATURES|ompF|multidrug|ompF	0.999999999357	78.8	33	55.1	4.4e-09	1
ACRB	221	252	HWI-700370F:168:C7JUKANXX:7:1302:18170:13159	multidrug	YP_002932544|FEATURES|acrB|multidrug|acrB	1.0	84.4	32	57.8	6.9e-10	1
ACRB	785	816	HWI-700370F:168:C7JUKANXX:7:2203:1582:77361	multidrug	gi:558560157:ref:WP_023491039.1:|FEATURES|acrB|multidrug|acrB	1.0	87.5	32	64.3	7.3e-12	1
MDTE	265	297	HWI-700370F:168:C7JUKANXX:7:1301:12553:37470	multidrug	CP001918.1.gene3442.p01|FEATURES|mdtE|multidrug|mdtE	0.999999999996	87.9	33	68.2	5.1e-13	1
MEXK	880	911	HWI-700370F:168:C7JUKANXX:7:1104:14774:21284	multidrug	AAG07064.1|FEATURES|MexK|multidrug|MexK	0.99999921437	68.8	32	44.3	7.8e-06	1
ACRB	177	209	HWI-700370F:168:C7JUKANXX:7:1215:13534:13937	multidrug	gi:447055250:ref:WP_001132506.1:|FEATURES|acrB|multidrug|acrB	1.0	90.9	33	68.9	3.0e-13	1
RPOB2	419	451	HWI-700370F:168:C7JUKANXX:7:1107:6606:30039	multidrug	BAD59497.1|FEATURES|rpoB2|multidrug|rpoB2	0.99999937785	75.8	33	57.0	1.2e-09	1
MEXT	20	52	HWI-700370F:168:C7JUKANXX:7:1208:17818:70457	multidrug	gi:1011730119:ref:WP_062573757.1:|FEATURES|mexT|multidrug|mexT	0.999998790125	66.7	33	44.3	7.8e-06	1
TET34	73	105	HWI-700370F:168:C7JUKANXX:7:1109:11845:97691	tetracycline	Q8DF90|FEATURES|tet34|tetracycline|tet34	1.0	66.7	33	52.8	2.2e-08	1
ACRB	297	329	HWI-700370F:168:C7JUKANXX:7:1112:1640:72835	multidrug	gi:497324874:ref:WP_009639087.1:|FEATURES|acrB|multidrug|acrB	1.0	90.9	33	64.7	5.6e-12	1
TETP	75	107	HWI-700370F:168:C7JUKANXX:7:1105:12458:46605	tetracycline	YP_002850805|FEATURES|tetP|tetracycline|tetP	1.0	66.7	33	49.7	1.9e-07	1
KLEBSIELLA_PNEUMONIAE_OMPK37	125	156	HWI-700370F:168:C7JUKANXX:7:1313:1861:54723	beta-lactam	CAA09666.1|FEATURES|Klebsiella_pneumoniae_OmpK37|beta-lactam|Klebsiella_pneumoniae_OmpK37	0.997760399716	68.8	32	52.8	2.2e-08	1
MDTD	158	190	HWI-700370F:168:C7JUKANXX:7:2211:15477:78261	multidrug	NC_002695.1.916587.p01|FEATURES|mdtD|multidrug|mdtD	0.999999999989	87.9	33	67.0	1.1e-12	1
ACRB	717	749	HWI-700370F:168:C7JUKANXX:7:1215:13132:100985	multidrug	gi:485731880:ref:WP_001359514.1:|FEATURES|acrB|multidrug|acrB	0.999970345184	81.8	33	59.3	2.4e-10	1
OMPF	118	149	HWI-700370F:168:C7JUKANXX:7:1206:18016:58223	multidrug	gi:486211916:ref:WP_001555471.1:|FEATURES|ompF|multidrug|ompF	0.999212864989	84.4	32	65.9	2.5e-12	1
TRIC	413	444	HWI-700370F:168:C7JUKANXX:7:1104:19534:6537	triclosan	NP_248848.1|FEATURES|TriC|triclosan|TriC	0.999999960575	68.8	32	47.8	7.1e-07	1
DNA-BINDING_PROTEIN_H-NS	12	44	HWI-700370F:168:C7JUKANXX:7:1306:13812:77220	unclassified	NC_002695.1.913113.p01|FEATURES|DNA-binding_protein_H-NS|unclassified|DNA-binding_protein_H-NS	0.99999999972	66.7	33	45.1	4.6e-06	1
ACRB	315	347	HWI-700370F:168:C7JUKANXX:7:2114:15867:98557	multidrug	gi:485731880:ref:WP_001359514.1:|FEATURES|acrB|multidrug|acrB	0.999999988942	66.7	33	50.1	1.4e-07	1
OQXB	374	406	HWI-700370F:168:C7JUKANXX:7:2216:7672:72967	multidrug	YP_001693238|FEATURES|oqxB|multidrug|oqxB	1.0	97.0	33	64.3	7.3e-12	1
MULTIDRUG_ABC_TRANSPORTER	530	562	HWI-700370F:168:C7JUKANXX:7:2214:3712:91230	multidrug	gi:497748188:ref:WP_010062372.1:|FEATURES|multidrug_ABC_transporter|multidrug|multidrug_ABC_transporter	1.0	93.9	33	63.2	1.6e-11	1
OQXB	21	53	HWI-700370F:168:C7JUKANXX:7:2215:21086:97801	multidrug	YP_001693238|FEATURES|oqxB|multidrug|oqxB	1.0	90.9	33	67.8	6.6e-13	1
SDIA	203	235	HWI-700370F:168:C7JUKANXX:7:1106:11300:46901	unclassified	gi:554965933:ref:WP_023209999.1:|FEATURES|sdiA|unclassified|sdiA	1.0	87.9	33	63.2	1.6e-11	1
ACRB	731	763	HWI-700370F:168:C7JUKANXX:7:2211:13357:34170	multidrug	gi:502789935:ref:WP_013024911.1:|FEATURES|acrB|multidrug|acrB	1.0	100.0	33	69.3	2.3e-13	1
ACRB	27	59	HWI-700370F:168:C7JUKANXX:7:1312:20221:40729	multidrug	YP_454364|FEATURES|acrB|multidrug|acrB	1.0	87.9	33	66.6	1.5e-12	1
ACRB	19	51	HWI-700370F:168:C7JUKANXX:7:1205:16635:51308	multidrug	gi:485731880:ref:WP_001359514.1:|FEATURES|acrB|multidrug|acrB	1.0	72.7	33	51.6	4.9e-08	1
YOJI	64	94	HWI-700370F:168:C7JUKANXX:7:2208:11876:28570	peptide	NP_416715.1|FEATURES|YojI|peptide|YojI	0.999999681831	80.6	31	52.4	2.9e-08	1
OQXB	615	645	HWI-700370F:168:C7JUKANXX:7:1110:1941:12888	multidrug	YP_001693238|FEATURES|oqxB|multidrug|oqxB	1.0	93.5	31	64.7	5.6e-12	1
ACRB	31	63	HWI-700370F:168:C7JUKANXX:7:1109:14034:54028	multidrug	NC_002695.1.912777.p01|FEATURES|acrB|multidrug|acrB	1.0	87.9	33	62.4	2.8e-11	1
ACRB	24	56	HWI-700370F:168:C7JUKANXX:7:1309:14143:83750	multidrug	gi:502789935:ref:WP_013024911.1:|FEATURES|acrB|multidrug|acrB	1.0	97.0	33	67.0	1.1e-12	1
EPTA	66	96	HWI-700370F:168:C7JUKANXX:7:1110:13032:45358	peptide	BAE78116.1|FEATURES|eptA|peptide|eptA	0.999999649391	64.5	31	45.1	4.6e-06	1
ACRB	155	187	HWI-700370F:168:C7JUKANXX:7:2102:20095:85060	multidrug	gi:446414955:ref:WP_000492810.1:|FEATURES|acrB|multidrug|acrB	1.0	75.8	33	58.9	3.1e-10	1
CPXA	179	211	HWI-700370F:168:C7JUKANXX:7:1115:2255:39211	aminoglycoside:aminocoumarin	NP_312864.1|FEATURES|cpxA|aminoglycoside:aminocoumarin|cpxA	0.999635293385	90.9	33	65.1	4.3e-12	1
ACRB	114	145	HWI-700370F:168:C7JUKANXX:7:1102:15340:54112	multidrug	gi:485731880:ref:WP_001359514.1:|FEATURES|acrB|multidrug|acrB	0.999999988251	75.0	32	49.7	1.9e-07	1
MULTIDRUG_ABC_TRANSPORTER	534	566	HWI-700370F:168:C7JUKANXX:7:2109:6950:97206	multidrug	gi:497748188:ref:WP_010062372.1:|FEATURES|multidrug_ABC_transporter|multidrug|multidrug_ABC_transporter	1.0	87.9	33	58.2	5.2e-10	1
CPXA	313	345	HWI-700370F:168:C7JUKANXX:7:1305:1391:79383	aminoglycoside:aminocoumarin	NP_312864.1|FEATURES|cpxA|aminoglycoside:aminocoumarin|cpxA	0.999170229879	66.7	33	57.0	1.2e-09	1
ACT	131	163	HWI-700370F:168:C7JUKANXX:7:1307:18116:67667	beta-lactam	AHM76774.1|FEATURES|ACT-22|beta-lactam|ACT	1.0	81.8	33	60.8	8.1e-11	1
ACRB	754	786	HWI-700370F:168:C7JUKANXX:7:2116:19892:2794	multidrug	CAL13137|FEATURES|acrB|multidrug|acrB	1.0	75.8	33	63.2	1.6e-11	1
RPOB2	1019	1051	HWI-700370F:168:C7JUKANXX:7:1307:7837:15411	multidrug	BAD59497.1|FEATURES|rpoB2|multidrug|rpoB2	0.999999027876	87.9	33	66.6	1.5e-12	1
ESCHERICHIA_COLI_LAMB	56	87	HWI-700370F:168:C7JUKANXX:7:1201:15722:13183	multidrug	BAB38442|FEATURES|Escherichia_coli_LamB|multidrug|Escherichia_coli_LamB	0.999997887391	100.0	32	73.2	1.6e-14	1
YOJI	477	509	HWI-700370F:168:C7JUKANXX:7:1307:4289:72628	peptide	NP_416715.1|FEATURES|YojI|peptide|YojI	0.999999768926	75.8	33	56.2	2.0e-09	1
OQXB	729	760	HWI-700370F:168:C7JUKANXX:7:2103:7220:53076	multidrug	YP_001693238|FEATURES|oqxB|multidrug|oqxB	1.0	96.9	32	63.9	9.6e-12	1
OMPF	306	337	HWI-700370F:168:C7JUKANXX:7:2207:1124:96778	multidrug	gi:515954236:ref:WP_017384819.1:|FEATURES|ompF|multidrug|ompF	0.99999993183	68.8	32	49.7	1.9e-07	1
ACRB	597	629	HWI-700370F:168:C7JUKANXX:7:1113:3525:17996	multidrug	gi:812045371:emb:CRH28493.1:|FEATURES|acrB|multidrug|acrB	1.0	97.0	33	65.9	2.5e-12	1
ACRB	587	619	HWI-700370F:168:C7JUKANXX:7:2214:14522:89371	multidrug	ABR13271|FEATURES|acrB|multidrug|acrB	1.0	93.9	33	64.7	5.6e-12	1
CMX	108	140	HWI-700370F:168:C7JUKANXX:7:1111:4091:14519	beta-lactam	HM544040.1.gene1.p1|FEATURES|CMY-55|beta-lactam|CMX	1.0	81.8	33	63.9	9.6e-12	1
OMPR	170	202	HWI-700370F:168:C7JUKANXX:7:2101:1466:14872	multidrug	CP000034.1.gene3672.p01|FEATURES|ompR|multidrug|ompR	0.999999228958	97.0	33	68.6	3.9e-13	1
PENA	449	480	HWI-700370F:168:C7JUKANXX:7:2212:16256:23429	beta-lactam	ZP_04656349|FEATURES|penA|beta-lactam|penA	1.0	93.8	32	64.7	5.6e-12	1
RPOB2	443	475	HWI-700370F:168:C7JUKANXX:7:1204:7443:47272	multidrug	BAD59497.1|FEATURES|rpoB2|multidrug|rpoB2	0.999999485743	84.8	33	63.9	9.6e-12	1
TRIC	427	458	HWI-700370F:168:C7JUKANXX:7:1313:15783:38919	triclosan	NP_248848.1|FEATURES|TriC|triclosan|TriC	0.999999983615	71.9	32	52.8	2.2e-08	1
EMRD	263	295	HWI-700370F:168:C7JUKANXX:7:1116:17112:9763	multidrug	YP_001451632|FEATURES|emrD|multidrug|emrD	0.994862842362	60.6	33	44.7	6.0e-06	1
OMPR	258	290	HWI-700370F:168:C7JUKANXX:7:1113:1539:82119	multidrug	CP000034.1.gene3672.p01|FEATURES|ompR|multidrug|ompR	0.999999263191	100.0	33	69.7	1.7e-13	1
KASUGAMYCIN_RESISTANCE_PROTEIN_KSGA	226	258	HWI-700370F:168:C7JUKANXX:7:1107:21062:57161	aminoglycoside	YP_001454848|FEATURES|kasugamycin_resistance_protein_ksgA|aminoglycoside|kasugamycin_resistance_protein_ksgA	0.999999996937	63.6	33	46.6	1.6e-06	1
TAEA	169	199	HWI-700370F:168:C7JUKANXX:7:1214:12454:65411	pleuromutilin	APB03219.1|FEATURES|TaeA|pleuromutilin|TaeA	0.999031026478	67.7	31	45.8	2.7e-06	1
EPTA	33	65	HWI-700370F:168:C7JUKANXX:7:1206:14672:75155	peptide	BAE78116.1|FEATURES|eptA|peptide|eptA	0.999999807723	72.7	33	49.7	1.9e-07	1
ADEL	31	62	HWI-700370F:168:C7JUKANXX:7:2114:8683:6741	multidrug	ALH22601.1|FEATURES|adeL|multidrug|adeL	0.999999176867	65.6	32	47.0	1.2e-06	1
EPTA	93	125	HWI-700370F:168:C7JUKANXX:7:1115:18676:99024	peptide	BAE78116.1|FEATURES|eptA|peptide|eptA	0.999999823475	66.7	33	50.4	1.1e-07	1
MAJOR_FACILITATOR_SUPERFAMILY_TRANSPORTER	219	251	HWI-700370F:168:C7JUKANXX:7:1308:3301:93113	multidrug	CP001918.1.gene2931.p01|FEATURES|major_facilitator_superfamily_transporter|multidrug|major_facilitator_superfamily_transporter	0.99999294648	72.7	33	56.2	2.0e-09	1
ACRB	964	996	HWI-700370F:168:C7JUKANXX:7:1215:6030:43677	multidrug	gi:446414948:ref:WP_000492803.1:|FEATURES|acrB|multidrug|acrB	1.0	90.9	33	61.6	4.7e-11	1
MSBA	347	379	HWI-700370F:168:C7JUKANXX:7:2109:6941:88910	nitroimidazole	NP_415434.1|FEATURES|msbA|nitroimidazole|msbA	0.999925861314	93.9	33	66.6	1.5e-12	1
OQXA	271	303	HWI-700370F:168:C7JUKANXX:7:2116:6023:11724	multidrug	YP_001693237.1|FEATURES|oqxA|multidrug|oqxA	0.999998353592	90.9	33	61.6	4.7e-11	1
EMRA	261	293	HWI-700370F:168:C7JUKANXX:7:2107:9250:67184	multidrug	gi:838616135:gb:KLW00339.1:|FEATURES|emrA|multidrug|emrA	0.985637606984	63.6	33	50.8	8.4e-08	1
ACRA	321	352	HWI-700370F:168:C7JUKANXX:7:1111:19222:79060	multidrug	ZP_03163985|FEATURES|acrA|multidrug|acrA	1.0	81.2	32	57.4	9.0e-10	1
KASUGAMYCIN_RESISTANCE_PROTEIN_KSGA	8	39	HWI-700370F:168:C7JUKANXX:7:2110:15387:75475	aminoglycoside	YP_002240485|FEATURES|kasugamycin_resistance_protein_ksgA|aminoglycoside|kasugamycin_resistance_protein_ksgA	1.0	78.1	32	57.8	6.9e-10	1
ROSB	1	32	HWI-700370F:168:C7JUKANXX:7:2109:5572:14674	fosmidomycin	gi:1001786599:ref:WP_061324791.1:|FEATURES|rosB|fosmidomycin|rosB	1.0	93.8	32	62.4	2.8e-11	1
MULTIDRUG_ABC_TRANSPORTER	535	566	HWI-700370F:168:C7JUKANXX:7:1115:9680:7565	multidrug	gi:497748188:ref:WP_010062372.1:|FEATURES|multidrug_ABC_transporter|multidrug|multidrug_ABC_transporter	1.0	87.5	32	56.6	1.5e-09	1
MARA	35	67	HWI-700370F:168:C7JUKANXX:7:2215:2584:87153	multidrug	YP_489794.1|FEATURES|marA|multidrug|marA	0.999999315151	63.6	33	52.4	2.9e-08	1
ACRD	310	342	HWI-700370F:168:C7JUKANXX:7:2115:16577:93269	aminoglycoside	YP_490697.1|FEATURES|acrD|aminoglycoside|acrD	0.999986620388	72.7	33	54.3	7.6e-09	1
DNA-BINDING_PROTEIN_H-NS	96	129	HWI-700370F:168:C7JUKANXX:7:2206:17498:65862	unclassified	NC_002695.1.913113.p01|FEATURES|DNA-binding_protein_H-NS|unclassified|DNA-binding_protein_H-NS	0.999999999743	79.4	34	57.8	6.9e-10	1
MACB	31	63	HWI-700370F:168:C7JUKANXX:7:1307:19601:9639	MLS	YP_001176128|FEATURES|macB|MLS|macB	1.0	69.7	33	52.0	3.8e-08	1
MDTK	42	74	HWI-700370F:168:C7JUKANXX:7:1116:6657:54901	fluoroquinolone	AML99881.1|FEATURES|MdtK|fluoroquinolone|MdtK	0.999996806681	93.9	33	65.1	4.3e-12	1
RPOB2	417	448	HWI-700370F:168:C7JUKANXX:7:2110:12119:90771	multidrug	BAD59497.1|FEATURES|rpoB2|multidrug|rpoB2	0.999999385366	78.1	32	57.4	9.0e-10	1
ACRA	329	360	HWI-700370F:168:C7JUKANXX:7:1211:13866:99136	multidrug	ZP_03163985|FEATURES|acrA|multidrug|acrA	1.0	75.0	32	56.2	2.0e-09	1
RPHB	115	146	HWI-700370F:168:C7JUKANXX:7:1111:13605:31244	rifamycin	APB03222.1|FEATURES|rphB|rifamycin|rphB	0.999999954946	68.8	32	52.0	3.8e-08	1
EMRB	351	383	HWI-700370F:168:C7JUKANXX:7:1103:16638:71914	multidrug	gi:486057056:ref:WP_001507824.1:|FEATURES|emrB|multidrug|emrB	0.999984863802	100.0	33	75.5	3.2e-15	1
MSBA	127	159	HWI-700370F:168:C7JUKANXX:7:1315:11998:66580	nitroimidazole	NP_415434.1|FEATURES|msbA|nitroimidazole|msbA	0.999884715348	97.0	33	63.2	1.6e-11	1
ACRB	155	187	HWI-700370F:168:C7JUKANXX:7:1105:11816:86926	multidrug	YP_002932544|FEATURES|acrB|multidrug|acrB	1.0	84.8	33	65.5	3.3e-12	1
MDTK	161	193	HWI-700370F:168:C7JUKANXX:7:2209:10840:92032	fluoroquinolone	AML99881.1|FEATURES|MdtK|fluoroquinolone|MdtK	0.999996285516	90.9	33	63.9	9.6e-12	1
TRIC	967	997	HWI-700370F:168:C7JUKANXX:7:1304:3700:99025	triclosan	NP_248848.1|FEATURES|TriC|triclosan|TriC	0.999999984433	71.0	31	53.1	1.7e-08	1
MEXE	182	214	HWI-700370F:168:C7JUKANXX:7:1114:5782:65732	multidrug	gi:503835165:ref:WP_014069159.1:|FEATURES|mexE|multidrug|mexE	1.0	90.9	33	61.2	6.2e-11	1
ACRB	730	762	HWI-700370F:168:C7JUKANXX:7:1316:4550:91302	multidrug	gi:447055218:ref:WP_001132474.1:|FEATURES|acrB|multidrug|acrB	0.999993742185	81.8	33	61.6	4.7e-11	1
MDTC	372	404	HWI-700370F:168:C7JUKANXX:7:2215:3443:79675	multidrug	gi:447132822:ref:WP_001210078.1:|FEATURES|mdtC|multidrug|mdtC	1.0	100.0	33	68.2	5.1e-13	1
MUXB	369	401	HWI-700370F:168:C7JUKANXX:7:1205:7784:60891	multidrug	NP_251217.1|FEATURES|MuxB|multidrug|MuxB	1.0	87.9	33	62.8	2.1e-11	1
SERRATIA_MARCESCENS_OMP1	95	127	HWI-700370F:168:C7JUKANXX:7:2203:14039:70980	multidrug	AIA49384.1|FEATURES|Serratia_marcescens_Omp1|multidrug|Serratia_marcescens_Omp1	0.992731897391	87.9	33	67.0	1.1e-12	1
RPOB2	502	532	HWI-700370F:168:C7JUKANXX:7:2111:9515:27102	multidrug	BAD59497.1|FEATURES|rpoB2|multidrug|rpoB2	0.999999108001	64.5	31	46.6	1.6e-06	1
TET44	48	78	HWI-700370F:168:C7JUKANXX:7:1306:14311:40359	tetracycline	FN594949.1.gene24.p01|FEATURES|tet44|tetracycline|tet44	1.0	71.0	31	52.0	3.8e-08	1
OMP36	302	333	HWI-700370F:168:C7JUKANXX:7:2201:9480:76194	multidrug	AF336095.1.gene1.p01|FEATURES|omp36|multidrug|omp36	0.999999887384	68.8	32	54.7	5.8e-09	1
TRANSCRIPTIONAL_REGULATORY_PROTEIN_CPXR_CPXR	82	114	HWI-700370F:168:C7JUKANXX:7:1102:11264:49088	unclassified	CP001138.1.gene4273.p01|FEATURES|transcriptional_regulatory_protein_CpxR_cpxR|unclassified|transcriptional_regulatory_protein_CpxR_cpxR	0.999999959074	100.0	33	68.2	5.1e-13	1
TRANSCRIPTIONAL_REGULATORY_PROTEIN_CPXR_CPXR	63	95	HWI-700370F:168:C7JUKANXX:7:2110:20707:84402	unclassified	CP001918.1.gene5135.p01|FEATURES|transcriptional_regulatory_protein_CpxR_cpxR|unclassified|transcriptional_regulatory_protein_CpxR_cpxR	1.0	97.0	33	64.7	5.6e-12	1
PENA	419	450	HWI-700370F:168:C7JUKANXX:7:1308:13001:20909	beta-lactam	ZP_04656349|FEATURES|penA|beta-lactam|penA	1.0	62.5	32	45.4	3.5e-06	1
EMRA	266	296	HWI-700370F:168:C7JUKANXX:7:1216:1821:27206	multidrug	gi:506486765:ref:WP_015963310.1:|FEATURES|emrA|multidrug|emrA	0.985010571032	83.9	31	60.1	1.4e-10	1
MAJOR_FACILITATOR_SUPERFAMILY_TRANSPORTER	93	124	HWI-700370F:168:C7JUKANXX:7:1316:9796:10399	multidrug	CP001918.1.gene2931.p01|FEATURES|major_facilitator_superfamily_transporter|multidrug|major_facilitator_superfamily_transporter	0.999999090995	93.8	32	70.1	1.3e-13	1
TRIC	441	473	HWI-700370F:168:C7JUKANXX:7:2108:7884:63923	triclosan	NP_248848.1|FEATURES|TriC|triclosan|TriC	0.999999973821	66.7	33	50.1	1.4e-07	1
ACRB	506	538	HWI-700370F:168:C7JUKANXX:7:1202:18393:7442	multidrug	gi:502789935:ref:WP_013024911.1:|FEATURES|acrB|multidrug|acrB	0.999999999993	90.9	33	71.6	4.6e-14	1
MARA	21	52	HWI-700370F:168:C7JUKANXX:7:2104:11107:45421	multidrug	YP_489794.1|FEATURES|marA|multidrug|marA	0.999997062537	68.8	32	52.8	2.2e-08	1
VGAC	14	46	HWI-700370F:168:C7JUKANXX:7:1113:16262:29859	MLS	AMP35312.1|FEATURES|vgaC|MLS|vgaC	0.999999601244	90.9	33	65.1	4.3e-12	1
ACRB	258	290	HWI-700370F:168:C7JUKANXX:7:1109:7798:12304	multidrug	gi:812045371:emb:CRH28493.1:|FEATURES|acrB|multidrug|acrB	1.0	93.9	33	64.7	5.6e-12	1
MDFA	335	366	HWI-700370F:168:C7JUKANXX:7:2205:12909:37952	multidrug	ZP_03027991|FEATURES|mdfA|multidrug|mdfA	0.999999999286	62.5	32	45.4	3.5e-06	1
BAER	194	225	HWI-700370F:168:C7JUKANXX:7:2202:2224:5823	multidrug	YP_490321.1|FEATURES|baeR|multidrug|baeR	0.999997350747	93.8	32	60.8	8.1e-11	1
ACRB	274	306	HWI-700370F:168:C7JUKANXX:7:1302:21039:12520	multidrug	gi:495735716:ref:WP_008460295.1:|FEATURES|acrB|multidrug|acrB	0.999999854346	84.8	33	59.3	2.4e-10	1
PBP-1A	184	214	HWI-700370F:168:C7JUKANXX:7:1108:4828:12036	beta-lactam	YP_001292390|FEATURES|PBP-1A|beta-lactam|PBP-1A	1.0	77.4	31	53.1	1.7e-08	1
PENA	223	255	HWI-700370F:168:C7JUKANXX:7:2107:4958:12630	beta-lactam	ZP_04656349|FEATURES|penA|beta-lactam|penA	1.0	84.8	33	62.8	2.1e-11	1
CMX	207	239	HWI-700370F:168:C7JUKANXX:7:2110:17223:26371	beta-lactam	AGR82311.1|FEATURES|CMY-104|beta-lactam|CMX	1.0	66.7	33	51.6	4.9e-08	1
PENA	141	173	HWI-700370F:168:C7JUKANXX:7:1314:14373:5226	beta-lactam	ZP_03164918|FEATURES|penA|beta-lactam|penA	1.0	75.8	33	58.5	4.0e-10	1
BACA	42	74	HWI-700370F:168:C7JUKANXX:7:2106:4638:66236	bacitracin	B2VGJ3|FEATURES|bacA|bacitracin|bacA	1.0	97.0	33	65.1	4.3e-12	1
EMRB	49	81	HWI-700370F:168:C7JUKANXX:7:1310:9957:19557	multidrug	gi:493870778:ref:WP_006817302.1:|FEATURES|emrB|multidrug|emrB	0.9999361513	97.0	33	69.3	2.3e-13	1
OPRM	54	85	HWI-700370F:168:C7JUKANXX:7:2111:10685:78894	multidrug	gi:573999612:gb:ETU76469.1:|FEATURES|oprM|multidrug|oprM	0.999999964201	71.9	32	51.2	6.4e-08	1
MDTK	411	443	HWI-700370F:168:C7JUKANXX:7:1203:10411:54428	fluoroquinolone	AML99881.1|FEATURES|MdtK|fluoroquinolone|MdtK	0.999993320892	78.8	33	59.3	2.4e-10	1
PENA	538	569	HWI-700370F:168:C7JUKANXX:7:1103:5929:85184	beta-lactam	ZP_04656349|FEATURES|penA|beta-lactam|penA	1.0	84.4	32	61.2	6.2e-11	1
MULTIDRUG_ABC_TRANSPORTER	480	511	HWI-700370F:168:C7JUKANXX:7:1314:13402:76215	multidrug	gi:1031799645:ref:WP_064138838.1:|FEATURES|multidrug_ABC_transporter|multidrug|multidrug_ABC_transporter	1.0	68.8	32	48.5	4.2e-07	1
ACRB	13	45	HWI-700370F:168:C7JUKANXX:7:2201:18234:31888	multidrug	YP_001908403|FEATURES|acrB|multidrug|acrB	1.0	69.7	33	53.9	9.9e-09	1
OQXA	47	79	HWI-700370F:168:C7JUKANXX:7:2211:17556:84277	multidrug	YP_001693237.1|FEATURES|oqxA|multidrug|oqxA	1.0	81.8	33	62.4	2.8e-11	1
ACRB	373	405	HWI-700370F:168:C7JUKANXX:7:2101:16699:95806	multidrug	gi:502789935:ref:WP_013024911.1:|FEATURES|acrB|multidrug|acrB	1.0	97.0	33	65.5	3.3e-12	1
TOLC	241	272	HWI-700370F:168:C7JUKANXX:7:1205:1103:40394	multidrug	gi:696408901:ref:WP_032980019.1:|FEATURES|TolC|multidrug|TolC	1.0	84.4	32	57.0	1.2e-09	1
MDTL	56	86	HWI-700370F:168:C7JUKANXX:7:1104:2685:90291	multidrug	gi:446988854:ref:WP_001066110.1:|FEATURES|mdtL|multidrug|mdtL	0.999999816364	61.3	31	44.7	6.0e-06	1
PENA	536	568	HWI-700370F:168:C7JUKANXX:7:2113:12392:84681	beta-lactam	ZP_04656349|FEATURES|penA|beta-lactam|penA	1.0	75.8	33	52.0	3.8e-08	1
TET(42)	131	163	HWI-700370F:168:C7JUKANXX:7:1206:7698:74457	tetracycline	ACD35503.1|FEATURES|tet(42)|tetracycline|tet(42)	0.99999997842	69.7	33	50.4	1.1e-07	1
RPHB	679	710	HWI-700370F:168:C7JUKANXX:7:2102:13633:86276	rifamycin	APB03222.1|FEATURES|rphB|rifamycin|rphB	0.999983709573	84.4	32	60.1	1.4e-10	1
TRANSCRIPTIONAL_REGULATORY_PROTEIN_CPXR_CPXR	90	121	HWI-700370F:168:C7JUKANXX:7:1206:11560:84364	unclassified	CP004022.1.gene3215.p01|FEATURES|transcriptional_regulatory_protein_CpxR_cpxR|unclassified|transcriptional_regulatory_protein_CpxR_cpxR	1.0	100.0	32	68.6	3.9e-13	1
MSBA	112	144	HWI-700370F:168:C7JUKANXX:7:2202:2274:69292	nitroimidazole	NP_415434.1|FEATURES|msbA|nitroimidazole|msbA	0.999897245698	93.9	33	63.5	1.2e-11	1
MDTE	293	325	HWI-700370F:168:C7JUKANXX:7:1114:14179:28790	multidrug	CP001918.1.gene3442.p01|FEATURES|mdtE|multidrug|mdtE	0.999999999804	84.8	33	62.8	2.1e-11	1
ACRB	37	69	HWI-700370F:168:C7JUKANXX:7:2111:2424:69469	multidrug	gi:446414955:ref:WP_000492810.1:|FEATURES|acrB|multidrug|acrB	1.0	90.9	33	63.2	1.6e-11	1
ACRB	973	1005	HWI-700370F:168:C7JUKANXX:7:2105:18652:6981	multidrug	gi:502789935:ref:WP_013024911.1:|FEATURES|acrB|multidrug|acrB	1.0	100.0	33	65.9	2.5e-12	1
ESCHERICHIA_COLI_MIPA	164	195	HWI-700370F:168:C7JUKANXX:7:1204:15438:73086	multidrug	NP_310518|FEATURES|Escherichia_coli_mipA|multidrug|Escherichia_coli_mipA	0.999998871788	68.8	32	53.5	1.3e-08	1
OQXB	272	304	HWI-700370F:168:C7JUKANXX:7:1205:16746:40266	multidrug	YP_001693238|FEATURES|oqxB|multidrug|oqxB	1.0	97.0	33	67.4	8.6e-13	1
RPOB2	584	616	HWI-700370F:168:C7JUKANXX:7:1304:6200:9963	multidrug	BAD59497.1|FEATURES|rpoB2|multidrug|rpoB2	0.999999442502	81.8	33	60.8	8.1e-11	1
ACRB	857	888	HWI-700370F:168:C7JUKANXX:7:2216:3919:59203	multidrug	gi:446414955:ref:WP_000492810.1:|FEATURES|acrB|multidrug|acrB	1.0	81.2	32	53.1	1.7e-08	1
DNA-BINDING_PROTEIN_H-NS	79	110	HWI-700370F:168:C7JUKANXX:7:1101:17328:101026	unclassified	CP000308.1.gene1582.p01|FEATURES|DNA-binding_protein_H-NS|unclassified|DNA-binding_protein_H-NS	0.999994602741	65.6	32	48.5	4.2e-07	1
MUXB	1	32	HWI-700370F:168:C7JUKANXX:7:2202:10405:48819	multidrug	NP_251217.1|FEATURES|MuxB|multidrug|MuxB	0.999998987075	71.9	32	50.8	8.4e-08	1
RPOB2	461	492	HWI-700370F:168:C7JUKANXX:7:2210:19516:59840	multidrug	BAD59497.1|FEATURES|rpoB2|multidrug|rpoB2	0.99999923827	78.1	32	58.9	3.1e-10	1
MDTK	46	78	HWI-700370F:168:C7JUKANXX:7:2205:3240:17061	fluoroquinolone	AML99881.1|FEATURES|MdtK|fluoroquinolone|MdtK	0.999996963509	97.0	33	65.5	3.3e-12	1
TETM	65	97	HWI-700370F:168:C7JUKANXX:7:1304:9159:24231	tetracycline	AAR29970|FEATURES|tetM|tetracycline|tetM	1.0	63.6	33	46.2	2.1e-06	1
MULTIDRUG_ABC_TRANSPORTER	474	504	HWI-700370F:168:C7JUKANXX:7:1302:6437:71889	multidrug	gi:1031799645:ref:WP_064138838.1:|FEATURES|multidrug_ABC_transporter|multidrug|multidrug_ABC_transporter	1.0	74.2	31	50.8	8.4e-08	1
MDFA	322	354	HWI-700370F:168:C7JUKANXX:7:1313:2875:28885	multidrug	ACB17400|FEATURES|mdfA|multidrug|mdfA	1.0	66.7	33	48.5	4.2e-07	1
KDPE	137	168	HWI-700370F:168:C7JUKANXX:7:2103:12306:2638	aminoglycoside	NP_415222.1|FEATURES|kdpE|aminoglycoside|kdpE	0.999988377305	75.0	32	53.5	1.3e-08	1
DFRA3	32	64	HWI-700370F:168:C7JUKANXX:7:1112:12674:12764	diaminopyrimidine	AAA25550.1|FEATURES|dfrA3|diaminopyrimidine|dfrA3	0.999901680757	78.8	33	54.7	5.8e-09	1
DFRA3	16	48	HWI-700370F:168:C7JUKANXX:7:1101:13011:44586	diaminopyrimidine	AAA25550.1|FEATURES|dfrA3|diaminopyrimidine|dfrA3	0.999793143319	63.6	33	47.0	1.2e-06	1
TOLC	61	93	HWI-700370F:168:C7JUKANXX:7:2110:5641:14640	multidrug	gi:695827459:ref:WP_032741002.1:|FEATURES|TolC|multidrug|TolC	1.0	84.8	33	63.9	9.6e-12	1
MDTK	413	445	HWI-700370F:168:C7JUKANXX:7:1207:11328:100413	fluoroquinolone	AML99881.1|FEATURES|MdtK|fluoroquinolone|MdtK	0.999994488734	81.8	33	60.8	8.1e-11	1
ACRB	784	816	HWI-700370F:168:C7JUKANXX:7:1305:6640:43139	multidrug	gi:558560157:ref:WP_023491039.1:|FEATURES|acrB|multidrug|acrB	1.0	87.9	33	65.9	2.5e-12	1
TRIC	457	487	HWI-700370F:168:C7JUKANXX:7:2212:11667:39450	triclosan	NP_248848.1|FEATURES|TriC|triclosan|TriC	0.999999954395	67.7	31	48.9	3.2e-07	1
ACRB	153	185	HWI-700370F:168:C7JUKANXX:7:2112:3216:8240	multidrug	gi:485731880:ref:WP_001359514.1:|FEATURES|acrB|multidrug|acrB	0.999999998415	72.7	33	58.2	5.2e-10	1
BAES	13	44	HWI-700370F:168:C7JUKANXX:7:1314:6558:69752	multidrug	BAA15934.1|FEATURES|baeS|multidrug|baeS	0.999998961885	68.8	32	57.0	1.2e-09	1
VANR	101	131	HWI-700370F:168:C7JUKANXX:7:1113:3009:56236	glycopeptide	JF802084.2.gene4.p01|FEATURES|vanR|glycopeptide|vanR	0.999999999999	83.9	31	55.5	3.4e-09	1
ACRA	315	347	HWI-700370F:168:C7JUKANXX:7:2206:3730:4951	multidrug	ZP_03163985|FEATURES|acrA|multidrug|acrA	1.0	75.8	33	56.2	2.0e-09	1
OQXB	306	338	HWI-700370F:168:C7JUKANXX:7:1114:6536:49889	multidrug	YP_001693238|FEATURES|oqxB|multidrug|oqxB	1.0	87.9	33	64.3	7.3e-12	1
MARA	26	58	HWI-700370F:168:C7JUKANXX:7:1302:2183:50186	multidrug	YP_489794.1|FEATURES|marA|multidrug|marA	0.999996622685	60.6	33	47.4	9.3e-07	1
OMPF	306	338	HWI-700370F:168:C7JUKANXX:7:2215:2705:80568	multidrug	gi:514076957:ref:WP_016529535.1:|FEATURES|ompF|multidrug|ompF	0.999989060502	81.8	33	60.8	8.1e-11	1
ACRA	215	247	HWI-700370F:168:C7JUKANXX:7:1207:9924:84260	multidrug	gi:500615129:gb:EOQ55695.1:|FEATURES|acrA|multidrug|acrA	1.0	81.8	33	57.8	6.9e-10	1
ACRB	526	558	HWI-700370F:168:C7JUKANXX:7:1205:5293:15646	multidrug	gi:812045371:emb:CRH28493.1:|FEATURES|acrB|multidrug|acrB	0.999998647177	90.9	33	63.9	9.6e-12	1
MAJOR_FACILITATOR_SUPERFAMILY_TRANSPORTER	97	129	HWI-700370F:168:C7JUKANXX:7:1315:20298:84974	multidrug	CP001918.1.gene2931.p01|FEATURES|major_facilitator_superfamily_transporter|multidrug|major_facilitator_superfamily_transporter	0.999999123118	93.9	33	68.9	3.0e-13	1
MEXX	61	93	HWI-700370F:168:C7JUKANXX:7:1107:11408:59083	multidrug	gi:694090431:ref:WP_032435131.1:|FEATURES|mexX|multidrug|mexX	1.0	90.9	33	63.9	9.6e-12	1
OQXB	932	964	HWI-700370F:168:C7JUKANXX:7:1108:11921:101150	multidrug	YP_001693238|FEATURES|oqxB|multidrug|oqxB	1.0	97.0	33	65.1	4.3e-12	1
KASUGAMYCIN_RESISTANCE_PROTEIN_KSGA	128	160	HWI-700370F:168:C7JUKANXX:7:2206:12231:48728	aminoglycoside	A7FMC1|FEATURES|kasugamycin_resistance_protein_ksgA|aminoglycoside|kasugamycin_resistance_protein_ksgA	1.0	87.9	33	62.4	2.8e-11	1
MDTD	51	83	HWI-700370F:168:C7JUKANXX:7:2110:17197:81190	multidrug	NC_002695.1.916587.p01|FEATURES|mdtD|multidrug|mdtD	0.999999999985	84.8	33	58.5	4.0e-10	1
ACRB	592	624	HWI-700370F:168:C7JUKANXX:7:1302:4607:36485	multidrug	gi:485731880:ref:WP_001359514.1:|FEATURES|acrB|multidrug|acrB	0.99999999998	66.7	33	54.7	5.8e-09	1
MULTIDRUG_ABC_TRANSPORTER	470	502	HWI-700370F:168:C7JUKANXX:7:1312:4247:32069	multidrug	gi:1031799645:ref:WP_064138838.1:|FEATURES|multidrug_ABC_transporter|multidrug|multidrug_ABC_transporter	1.0	72.7	33	51.2	6.4e-08	1
EPTA	379	410	HWI-700370F:168:C7JUKANXX:7:1308:17620:88152	peptide	BAE78116.1|FEATURES|eptA|peptide|eptA	0.999999998013	81.2	32	64.3	7.3e-12	1
TRIC	956	988	HWI-700370F:168:C7JUKANXX:7:2208:18205:20195	triclosan	NP_248848.1|FEATURES|TriC|triclosan|TriC	0.999999984366	78.8	33	58.2	5.2e-10	1
OQXA	245	277	HWI-700370F:168:C7JUKANXX:7:2108:17962:5321	multidrug	YP_001693237.1|FEATURES|oqxA|multidrug|oqxA	0.999999968147	90.9	33	65.5	3.3e-12	1
SERRATIA_MARCESCENS_OMP1	95	127	HWI-700370F:168:C7JUKANXX:7:2101:15627:87423	multidrug	AIA49384.1|FEATURES|Serratia_marcescens_Omp1|multidrug|Serratia_marcescens_Omp1	0.999999999987	90.9	33	67.4	8.6e-13	1
YOJI	109	141	HWI-700370F:168:C7JUKANXX:7:1315:15402:29384	peptide	NP_416715.1|FEATURES|YojI|peptide|YojI	0.999999783433	78.8	33	57.0	1.2e-09	1
MDTK	197	229	HWI-700370F:168:C7JUKANXX:7:1101:13530:28307	fluoroquinolone	AML99881.1|FEATURES|MdtK|fluoroquinolone|MdtK	0.999994761937	81.8	33	61.2	6.2e-11	1
BICYCLOMYCIN-MULTIDRUG_EFFLUX_PROTEIN_BCR	302	334	HWI-700370F:168:C7JUKANXX:7:2311:15494:24919	multidrug	YP_001177494|FEATURES|bicyclomycin-multidrug_efflux_protein_bcr|multidrug|bicyclomycin-multidrug_efflux_protein_bcr	1.0	81.8	33	56.6	1.5e-09	1
MEXB	176	207	HWI-700370F:168:C7JUKANXX:7:2108:12192:33664	multidrug	YP_001345921|FEATURES|mexB|multidrug|mexB	1.0	75.0	32	54.3	7.6e-09	1
EMRD	95	125	HWI-700370F:168:C7JUKANXX:7:1212:7362:14212	multidrug	gi:489114053:ref:WP_003023905.1:|FEATURES|emrD|multidrug|emrD	1.0	71.0	31	52.0	3.8e-08	1
ACRB	119	151	HWI-700370F:168:C7JUKANXX:7:1116:7754:19740	multidrug	NP_706355|FEATURES|acrB|multidrug|acrB	1.0	84.8	33	60.1	1.4e-10	1
BAES	406	437	HWI-700370F:168:C7JUKANXX:7:2206:18916:31932	multidrug	BAA15934.1|FEATURES|baeS|multidrug|baeS	0.999999932475	90.6	32	63.5	1.2e-11	1
PBP-1A	62	93	HWI-700370F:168:C7JUKANXX:7:1311:13606:60321	beta-lactam	YP_001290033|FEATURES|PBP-1A|beta-lactam|PBP-1A	1.0	68.8	32	51.6	4.9e-08	1
VANR	88	119	HWI-700370F:168:C7JUKANXX:7:1104:6124:70824	glycopeptide	gi:1045412091:ref:WP_065484665.1:|FEATURES|vanR|glycopeptide|vanR	1.0	71.9	32	52.4	2.9e-08	1
EPTA	96	127	HWI-700370F:168:C7JUKANXX:7:2206:5592:49794	peptide	BAE78116.1|FEATURES|eptA|peptide|eptA	0.999999787631	65.6	32	48.9	3.2e-07	1
MDTG	55	87	HWI-700370F:168:C7JUKANXX:7:2101:1580:84456	multidrug	gi:490851190:ref:WP_004713249.1:|FEATURES|mdtG|multidrug|mdtG	1.0	78.8	33	56.6	1.5e-09	1
MEXT	21	53	HWI-700370F:168:C7JUKANXX:7:1203:8242:23024	multidrug	gi:1011730119:ref:WP_062573757.1:|FEATURES|mexT|multidrug|mexT	0.999999992039	66.7	33	45.1	4.6e-06	1
ESCHERICHIA_COLI_MIPA	152	183	HWI-700370F:168:C7JUKANXX:7:1112:17619:14854	multidrug	NP_310518|FEATURES|Escherichia_coli_mipA|multidrug|Escherichia_coli_mipA	0.999998813019	68.8	32	51.6	4.9e-08	1
ACRB	144	176	HWI-700370F:168:C7JUKANXX:7:2116:1922:40428	multidrug	gi:485731880:ref:WP_001359514.1:|FEATURES|acrB|multidrug|acrB	0.999999992801	69.7	33	55.8	2.6e-09	1
PENA	215	246	HWI-700370F:168:C7JUKANXX:7:2204:6470:51806	beta-lactam	ZP_04656349|FEATURES|penA|beta-lactam|penA	1.0	84.4	32	63.9	9.6e-12	1
PATA	264	296	HWI-700370F:168:C7JUKANXX:7:1316:14517:94748	fluoroquinolone	NP_417544.5|FEATURES|patA|fluoroquinolone|patA	0.999996672999	69.7	33	52.4	2.9e-08	1
ACRB	789	821	HWI-700370F:168:C7JUKANXX:7:1101:2452:98768	multidrug	gi:485731880:ref:WP_001359514.1:|FEATURES|acrB|multidrug|acrB	0.999999990396	72.7	33	55.1	4.4e-09	1
ACRB	768	800	HWI-700370F:168:C7JUKANXX:7:2102:14811:24327	multidrug	gi:485731880:ref:WP_001359514.1:|FEATURES|acrB|multidrug|acrB	0.999999999996	69.7	33	57.0	1.2e-09	1
MUXB	545	577	HWI-700370F:168:C7JUKANXX:7:1302:17359:22185	multidrug	NP_251217.1|FEATURES|MuxB|multidrug|MuxB	0.999999545442	66.7	33	50.8	8.4e-08	1
ACRB	849	881	HWI-700370F:168:C7JUKANXX:7:1107:3103:42312	multidrug	gi:485731880:ref:WP_001359514.1:|FEATURES|acrB|multidrug|acrB	0.999999992257	78.8	33	53.9	9.9e-09	1
VGAD	407	438	HWI-700370F:168:C7JUKANXX:7:2210:20854:99161	MLS	GQ205627.2.gene1.p01|FEATURES|vgaD|MLS|vgaD	0.999999970134	62.5	32	46.2	2.1e-06	1
LMRC	479	511	HWI-700370F:168:C7JUKANXX:7:1315:13818:36748	MLS	ABF66011.1|FEATURES|lmrC|MLS|lmrC	0.999449570815	60.6	33	44.7	6.0e-06	1
ACRB	155	187	HWI-700370F:168:C7JUKANXX:7:2211:7895:30081	multidrug	gi:446414955:ref:WP_000492810.1:|FEATURES|acrB|multidrug|acrB	1.0	75.8	33	58.9	3.1e-10	1
ACRB	168	199	HWI-700370F:168:C7JUKANXX:7:1309:5333:32435	multidrug	gi:485731880:ref:WP_001359514.1:|FEATURES|acrB|multidrug|acrB	1.0	71.9	32	54.3	7.6e-09	1
ACRB	558	589	HWI-700370F:168:C7JUKANXX:7:1201:6128:48332	multidrug	gi:485731880:ref:WP_001359514.1:|FEATURES|acrB|multidrug|acrB	0.999999991656	78.1	32	53.1	1.7e-08	1
OMPF	259	290	HWI-700370F:168:C7JUKANXX:7:2116:18690:91348	multidrug	gi:377849761:gb:EHU14730.1:|FEATURES|ompF|multidrug|ompF	0.99999649351	65.6	32	45.8	2.7e-06	1
PENA	439	470	HWI-700370F:168:C7JUKANXX:7:1303:18644:58726	beta-lactam	ZP_04656349|FEATURES|penA|beta-lactam|penA	1.0	81.2	32	60.1	1.4e-10	1
OQXB	707	738	HWI-700370F:168:C7JUKANXX:7:2107:12658:22043	multidrug	YP_001693238|FEATURES|oqxB|multidrug|oqxB	0.999999994413	96.9	32	67.8	6.6e-13	1
VANR	78	110	HWI-700370F:168:C7JUKANXX:7:1211:7157:53315	glycopeptide	AF162694.1.gene5.p01|FEATURES|vanR|glycopeptide|vanR	0.999999999999	78.8	33	62.4	2.8e-11	1
ESCHERICHIA_COLI_MIPA	164	195	HWI-700370F:168:C7JUKANXX:7:1212:18143:92149	multidrug	NP_310518|FEATURES|Escherichia_coli_mipA|multidrug|Escherichia_coli_mipA	0.999998871788	68.8	32	53.5	1.3e-08	1
ACRB	754	786	HWI-700370F:168:C7JUKANXX:7:1201:10970:72539	multidrug	gi:446414955:ref:WP_000492810.1:|FEATURES|acrB|multidrug|acrB	1.0	75.8	33	63.2	1.6e-11	1
MDTG	81	112	HWI-700370F:168:C7JUKANXX:7:2312:10925:37027	multidrug	gi:727188926:ref:WP_033650732.1:|FEATURES|mdtG|multidrug|mdtG	0.999999600781	65.6	32	46.2	2.1e-06	1
PENA	533	564	HWI-700370F:168:C7JUKANXX:7:2205:20780:97186	beta-lactam	ZP_04656349|FEATURES|penA|beta-lactam|penA	1.0	87.5	32	62.4	2.8e-11	1
VANH	198	230	HWI-700370F:168:C7JUKANXX:7:1315:20848:51718	glycopeptide	AY082011.1.gene6.p01|FEATURES|vanH|glycopeptide|vanH	0.999999980432	63.6	33	44.3	7.8e-06	1
MSBA	414	446	HWI-700370F:168:C7JUKANXX:7:1210:14585:47456	nitroimidazole	NP_415434.1|FEATURES|msbA|nitroimidazole|msbA	0.999744417357	93.9	33	65.9	2.5e-12	1
CAMP-REGULATORY_PROTEIN	30	62	HWI-700370F:168:C7JUKANXX:7:2207:8426:66701	unclassified	gi:490367208:ref:WP_004246872.1:|FEATURES|cAMP-regulatory_protein|unclassified|cAMP-regulatory_protein	0.937731440365	100.0	33	67.0	1.1e-12	1
OMPF	282	314	HWI-700370F:168:C7JUKANXX:7:2111:13864:79293	multidrug	gi:15131544:emb:CAC48383.1:|FEATURES|ompF|multidrug|ompF	0.987400095601	81.8	33	62.4	2.8e-11	1
ACRB	556	588	HWI-700370F:168:C7JUKANXX:7:1309:8307:76013	multidrug	gi:485731880:ref:WP_001359514.1:|FEATURES|acrB|multidrug|acrB	0.999999993755	78.8	33	56.2	2.0e-09	1
EMRA	41	72	HWI-700370F:168:C7JUKANXX:7:1106:11773:29090	multidrug	gi:896193189:ref:WP_049201850.1:|FEATURES|emrA|multidrug|emrA	0.98373361009	93.8	32	67.4	8.6e-13	1
MDTC	378	409	HWI-700370F:168:C7JUKANXX:7:2203:5503:25784	multidrug	gi:446590225:ref:WP_000667571.1:|FEATURES|mdtC|multidrug|mdtC	1.0	90.6	32	60.5	1.1e-10	1
MDTK	8	39	HWI-700370F:168:C7JUKANXX:7:1208:5573:98552	multidrug	gi:857587401:emb:CRL58909.1:|FEATURES|mdtK|multidrug|mdtK	0.999999998974	75.0	32	50.4	1.1e-07	1
TRUNCATED_PUTATIVE_RESPONSE_REGULATOR_ARLR	88	118	HWI-700370F:168:C7JUKANXX:7:2205:14040:22381	unclassified	HE999704.1.gene1528.p01|FEATURES|truncated_putative_response_regulator_ArlR|unclassified|truncated_putative_response_regulator_ArlR	1.0	74.2	31	49.3	2.4e-07	1
KASUGAMYCIN_RESISTANCE_PROTEIN_KSGA	6	37	HWI-700370F:168:C7JUKANXX:7:1110:4891:6142	aminoglycoside	YP_002240485|FEATURES|kasugamycin_resistance_protein_ksgA|aminoglycoside|kasugamycin_resistance_protein_ksgA	1.0	84.4	32	62.4	2.8e-11	1
TRANSCRIPTIONAL_REGULATORY_PROTEIN_CPXR_CPXR	165	197	HWI-700370F:168:C7JUKANXX:7:2206:14091:59143	unclassified	CP001918.1.gene5135.p01|FEATURES|transcriptional_regulatory_protein_CpxR_cpxR|unclassified|transcriptional_regulatory_protein_CpxR_cpxR	0.999999999995	100.0	33	67.8	6.6e-13	1
TRANSCRIPTIONAL_REGULATORY_PROTEIN_CPXR_CPXR	81	112	HWI-700370F:168:C7JUKANXX:7:1316:2878:35522	unclassified	CP001918.1.gene5135.p01|FEATURES|transcriptional_regulatory_protein_CpxR_cpxR|unclassified|transcriptional_regulatory_protein_CpxR_cpxR	0.999999995584	65.6	32	45.1	4.6e-06	1
PENA	442	474	HWI-700370F:168:C7JUKANXX:7:1208:9398:19553	beta-lactam	ZP_04656349|FEATURES|penA|beta-lactam|penA	1.0	72.7	33	54.3	7.6e-09	1
CHLORAMPHENICOL_EXPORTER	128	160	HWI-700370F:168:C7JUKANXX:7:1307:10816:52530	phenicol	gi:2708772:gb:AAB96371.1:|FEATURES|chloramphenicol_exporter|phenicol|chloramphenicol_exporter	0.999999997409	60.6	33	45.4	3.5e-06	1
BICYCLOMYCIN-MULTIDRUG_EFFLUX_PROTEIN_BCR	226	258	HWI-700370F:168:C7JUKANXX:7:1111:9681:15909	multidrug	YP_001437159|FEATURES|bicyclomycin-multidrug_efflux_protein_bcr|multidrug|bicyclomycin-multidrug_efflux_protein_bcr	1.0	84.8	33	66.2	1.9e-12	1
MDTK	267	298	HWI-700370F:168:C7JUKANXX:7:1213:17807:78450	fluoroquinolone	AML99881.1|FEATURES|MdtK|fluoroquinolone|MdtK	0.999992301732	87.5	32	58.2	5.2e-10	1
ROSB	87	119	HWI-700370F:168:C7JUKANXX:7:1316:8546:27535	fosmidomycin	YP_001007250|FEATURES|rosB|fosmidomycin|rosB	1.0	84.8	33	56.6	1.5e-09	1
BCRA	144	174	HWI-700370F:168:C7JUKANXX:7:1305:7398:34951	bacitracin	gi:542061059:gb:ERI11611.1:|FEATURES|bcrA|bacitracin|bcrA	0.999998777359	71.0	31	47.4	9.3e-07	1
ESCHERICHIA_COLI_LAMB	337	369	HWI-700370F:168:C7JUKANXX:7:1103:8403:65662	multidrug	BAB38442|FEATURES|Escherichia_coli_LamB|multidrug|Escherichia_coli_LamB	0.999996402764	69.7	33	59.3	2.4e-10	1
MEXE	101	132	HWI-700370F:168:C7JUKANXX:7:1104:5117:2061	multidrug	gi:749610452:ref:WP_040232688.1:|FEATURES|mexE|multidrug|mexE	1.0	75.0	32	50.1	1.4e-07	1
ACRB	742	774	HWI-700370F:168:C7JUKANXX:7:1110:20785:47117	multidrug	gi:485731880:ref:WP_001359514.1:|FEATURES|acrB|multidrug|acrB	0.999999999745	75.8	33	63.5	1.2e-11	1
TRIC	967	997	HWI-700370F:168:C7JUKANXX:7:1111:12312:52305	triclosan	NP_248848.1|FEATURES|TriC|triclosan|TriC	0.999999984433	71.0	31	53.1	1.7e-08	1
EMRA	247	279	HWI-700370F:168:C7JUKANXX:7:2214:20080:90969	multidrug	gi:1036665295:ref:WP_064719275.1:|FEATURES|emrA|multidrug|emrA	0.982341710228	87.9	33	64.3	7.3e-12	1
CPXA	283	314	HWI-700370F:168:C7JUKANXX:7:2207:3737:69259	aminoglycoside:aminocoumarin	NP_312864.1|FEATURES|cpxA|aminoglycoside:aminocoumarin|cpxA	0.999029492158	81.2	32	55.5	3.4e-09	1
OMPF	34	66	HWI-700370F:168:C7JUKANXX:7:1213:8012:95995	multidrug	gi:742936434:ref:WP_039025717.1:|FEATURES|ompF|multidrug|ompF	0.999999999023	78.8	33	60.1	1.4e-10	1
COB(I)ALAMIN_ADENOLSYLTRANSFERASE	28	60	HWI-700370F:168:C7JUKANXX:7:1310:1890:11630	unclassified	gi:447201622:ref:WP_001278878.1:|FEATURES|cob(I)alamin_adenolsyltransferase|unclassified|cob(I)alamin_adenolsyltransferase	1.0	81.8	33	60.8	8.1e-11	1
BACA	102	133	HWI-700370F:168:C7JUKANXX:7:2215:17601:22349	bacitracin	B2VGJ3|FEATURES|bacA|bacitracin|bacA	1.0	87.5	32	62.0	3.6e-11	1
HMRM	161	193	HWI-700370F:168:C7JUKANXX:7:1111:12882:19940	multidrug	WP_014550864.1|FEATURES|hmrM|multidrug|hmrM	1.0	87.9	33	69.3	2.3e-13	1
MDTK	347	378	HWI-700370F:168:C7JUKANXX:7:1206:6173:96378	multidrug	gi:490989759:ref:WP_004851492.1:|FEATURES|mdtK|multidrug|mdtK	1.0	93.8	32	59.7	1.8e-10	1
PENA	306	337	HWI-700370F:168:C7JUKANXX:7:2209:3769:72513	beta-lactam	ZP_04656349|FEATURES|penA|beta-lactam|penA	1.0	68.8	32	48.9	3.2e-07	1
YOJI	513	545	HWI-700370F:168:C7JUKANXX:7:1313:11592:34509	peptide	NP_416715.1|FEATURES|YojI|peptide|YojI	0.99999972051	78.8	33	53.9	9.9e-09	1
EPTA	325	357	HWI-700370F:168:C7JUKANXX:7:1206:10002:63722	peptide	BAE78116.1|FEATURES|eptA|peptide|eptA	0.999999999822	84.8	33	70.9	7.8e-14	1
MDTD	54	86	HWI-700370F:168:C7JUKANXX:7:1214:6883:24911	multidrug	gi:727765325:ref:WP_033869793.1:|FEATURES|mdtD|multidrug|mdtD	0.997262028158	60.6	33	48.1	5.4e-07	1
ACRB	75	107	HWI-700370F:168:C7JUKANXX:7:1307:15642:94081	multidrug	gi:446414955:ref:WP_000492810.1:|FEATURES|acrB|multidrug|acrB	0.999999999999	72.7	33	53.9	9.9e-09	1
OQXB	809	841	HWI-700370F:168:C7JUKANXX:7:1102:8228:44083	multidrug	YP_001693238|FEATURES|oqxB|multidrug|oqxB	1.0	97.0	33	69.7	1.7e-13	1
ADER	192	223	HWI-700370F:168:C7JUKANXX:7:1312:19001:89183	multidrug	ADM92605.1|FEATURES|adeR|multidrug|adeR	0.999996516512	62.5	32	45.4	3.5e-06	1
OMPF	141	172	HWI-700370F:168:C7JUKANXX:7:1314:19715:31121	multidrug	gi:490306302:ref:WP_004201406.1:|FEATURES|ompF|multidrug|ompF	0.84267492267	71.9	32	52.4	2.9e-08	1
OMPF	130	161	HWI-700370F:168:C7JUKANXX:7:1307:16120:25065	multidrug	gi:377849761:gb:EHU14730.1:|FEATURES|ompF|multidrug|ompF	0.99999999812	65.6	32	47.0	1.2e-06	1
OPTRA	205	237	HWI-700370F:168:C7JUKANXX:7:1116:6879:8038	oxazolidinone	AKA86814|FEATURES|optrA|oxazolidinone|optrA	0.999433468063	63.6	33	53.9	9.9e-09	1
ESCHERICHIA_COLI_LAMB	345	377	HWI-700370F:168:C7JUKANXX:7:1103:14876:53204	multidrug	BAB38442|FEATURES|Escherichia_coli_LamB|multidrug|Escherichia_coli_LamB	0.999995791247	69.7	33	56.2	2.0e-09	1
MIR	93	125	HWI-700370F:168:C7JUKANXX:7:1114:5880:76862	beta-lactam	AIT76113.1|FEATURES|MIR-9|beta-lactam|MIR	1.0	63.6	33	48.9	3.2e-07	1
MDFA	307	339	HWI-700370F:168:C7JUKANXX:7:2116:10485:59730	multidrug	ACB17400|FEATURES|mdfA|multidrug|mdfA	1.0	69.7	33	50.4	1.1e-07	1
VGAC	38	70	HWI-700370F:168:C7JUKANXX:7:2105:17030:83406	MLS	AMP35312.1|FEATURES|vgaC|MLS|vgaC	0.999999492327	81.8	33	62.0	3.6e-11	1
MAJOR_FACILITATOR_SUPERFAMILY_TRANSPORTER	96	128	HWI-700370F:168:C7JUKANXX:7:2106:3428:73125	multidrug	CP001918.1.gene2931.p01|FEATURES|major_facilitator_superfamily_transporter|multidrug|major_facilitator_superfamily_transporter	0.999999123118	93.9	33	68.9	3.0e-13	1
TRIC	112	144	HWI-700370F:168:C7JUKANXX:7:1212:13258:90330	triclosan	NP_248848.1|FEATURES|TriC|triclosan|TriC	0.999999952091	63.6	33	52.8	2.2e-08	1
TRUNCATED_PUTATIVE_RESPONSE_REGULATOR_ARLR	87	118	HWI-700370F:168:C7JUKANXX:7:2115:14982:47503	unclassified	HE999704.1.gene1528.p01|FEATURES|truncated_putative_response_regulator_ArlR|unclassified|truncated_putative_response_regulator_ArlR	1.0	75.0	32	51.2	6.4e-08	1
MDTK	274	305	HWI-700370F:168:C7JUKANXX:7:1101:6415:95072	multidrug	B7LQA4|FEATURES|mdtK|multidrug|mdtK	1.0	90.6	32	59.3	2.4e-10	1
OMPF	62	94	HWI-700370F:168:C7JUKANXX:7:2208:1042:40823	multidrug	gi:823296122:ref:WP_047051707.1:|FEATURES|ompF|multidrug|ompF	0.99998929417	90.9	33	69.3	2.3e-13	1
PENA	306	337	HWI-700370F:168:C7JUKANXX:7:1211:5352:78488	beta-lactam	ZP_04656349|FEATURES|penA|beta-lactam|penA	1.0	68.8	32	48.9	3.2e-07	1
PBP-1B	270	302	HWI-700370F:168:C7JUKANXX:7:2111:16400:36634	beta-lactam	YP_002467958|FEATURES|PBP-1B|beta-lactam|PBP-1B	0.999999999249	75.8	33	57.0	1.2e-09	1
ESCHERICHIA_COLI_LAMB	337	369	HWI-700370F:168:C7JUKANXX:7:1112:17257:61527	multidrug	BAB38442|FEATURES|Escherichia_coli_LamB|multidrug|Escherichia_coli_LamB	0.999996402764	69.7	33	59.3	2.4e-10	1
TETD	31	63	HWI-700370F:168:C7JUKANXX:7:1201:13531:76025	tetracycline	gi:135617:sp:P28816.1:TETD_ECOLX|FEATURES|tetD|tetracycline|tetD	0.999999999521	60.6	33	48.9	3.2e-07	1
BACA	158	190	HWI-700370F:168:C7JUKANXX:7:1107:15132:73715	bacitracin	Q6D159|FEATURES|bacA|bacitracin|bacA	1.0	100.0	33	73.2	1.6e-14	1
OMPF	302	334	HWI-700370F:168:C7JUKANXX:7:1215:11556:97442	multidrug	gi:505383854:ref:WP_015570956.1:|FEATURES|ompF|multidrug|ompF	0.804025313538	78.8	33	61.2	6.2e-11	1
OMPF	63	95	HWI-700370F:168:C7JUKANXX:7:1106:7222:12223	multidrug	gi:15131544:emb:CAC48383.1:|FEATURES|ompF|multidrug|ompF	0.997101096502	69.7	33	54.3	7.6e-09	1
ACRD	494	525	HWI-700370F:168:C7JUKANXX:7:1316:10875:8831	aminoglycoside	YP_490697.1|FEATURES|acrD|aminoglycoside|acrD	0.99998274583	65.6	32	50.4	1.1e-07	1
ACRB	33	65	HWI-700370F:168:C7JUKANXX:7:1211:19639:40973	multidrug	YP_001908403|FEATURES|acrB|multidrug|acrB	1.0	87.9	33	61.6	4.7e-11	1
EMRB	18	49	HWI-700370F:168:C7JUKANXX:7:1116:6729:8219	multidrug	gi:916813154:ref:WP_051420210.1:|FEATURES|emrB|multidrug|emrB	0.999701461732	100.0	32	62.8	2.1e-11	1
ESCHERICHIA_COLI_MIPA	152	184	HWI-700370F:168:C7JUKANXX:7:1304:1704:81205	multidrug	NP_310518|FEATURES|Escherichia_coli_mipA|multidrug|Escherichia_coli_mipA	0.999998826051	66.7	33	52.0	3.8e-08	1
VANA	97	129	HWI-700370F:168:C7JUKANXX:7:2316:16303:85417	glycopeptide	KF478993.1.gene3.p01|FEATURES|vanA|glycopeptide|vanA	0.999999828719	60.6	33	50.1	1.4e-07	1
ACRB	447	479	HWI-700370F:168:C7JUKANXX:7:1316:9596:9481	multidrug	YP_001721930|FEATURES|acrB|multidrug|acrB	1.0	90.9	33	62.0	3.6e-11	1
OQXA	342	374	HWI-700370F:168:C7JUKANXX:7:1311:1325:73632	multidrug	YP_001693237.1|FEATURES|oqxA|multidrug|oqxA	0.999997675917	69.7	33	51.2	6.4e-08	1
ACRB	552	584	HWI-700370F:168:C7JUKANXX:7:1205:17139:4750	multidrug	AAQ21216|FEATURES|acrB|multidrug|acrB	1.0	84.8	33	57.8	6.9e-10	1
ACRB	243	275	HWI-700370F:168:C7JUKANXX:7:1115:1503:35176	multidrug	YP_454364|FEATURES|acrB|multidrug|acrB	1.0	93.9	33	65.1	4.3e-12	1
TOLC	309	341	HWI-700370F:168:C7JUKANXX:7:1212:12762:81855	multidrug	gi:890454542:ref:WP_048887938.1:|FEATURES|TolC|multidrug|TolC	1.0	93.9	33	64.7	5.6e-12	1
TRIC	113	145	HWI-700370F:168:C7JUKANXX:7:1206:20320:68929	triclosan	NP_248848.1|FEATURES|TriC|triclosan|TriC	0.999999967617	60.6	33	48.9	3.2e-07	1
OMPF	12	43	HWI-700370F:168:C7JUKANXX:7:1104:16566:19833	multidrug	gi:504720116:ref:WP_014907218.1:|FEATURES|ompF|multidrug|ompF	0.999999999356	75.0	32	53.5	1.3e-08	1
DNA-BINDING_PROTEIN_H-NS	79	110	HWI-700370F:168:C7JUKANXX:7:2106:6970:62003	unclassified	CP000308.1.gene1582.p01|FEATURES|DNA-binding_protein_H-NS|unclassified|DNA-binding_protein_H-NS	0.999994602741	65.6	32	48.5	4.2e-07	1
MAJOR_FACILITATOR_SUPERFAMILY_TRANSPORTER	287	319	HWI-700370F:168:C7JUKANXX:7:1106:18533:3966	multidrug	CP001918.1.gene2931.p01|FEATURES|major_facilitator_superfamily_transporter|multidrug|major_facilitator_superfamily_transporter	0.999999102901	97.0	33	68.2	5.1e-13	1
PENA	24	56	HWI-700370F:168:C7JUKANXX:7:2211:7414:76170	beta-lactam	ZP_04656349|FEATURES|penA|beta-lactam|penA	1.0	66.7	33	50.8	8.4e-08	1
PATA	265	295	HWI-700370F:168:C7JUKANXX:7:2201:10684:82611	fluoroquinolone	NP_417544.5|FEATURES|patA|fluoroquinolone|patA	0.999991368924	64.5	31	46.2	2.1e-06	1
TRANSCRIPTIONAL_REGULATORY_PROTEIN_CPXR_CPXR	69	100	HWI-700370F:168:C7JUKANXX:7:1114:10953:56813	unclassified	CP004022.1.gene3215.p01|FEATURES|transcriptional_regulatory_protein_CpxR_cpxR|unclassified|transcriptional_regulatory_protein_CpxR_cpxR	0.982818795885	68.8	32	52.8	2.2e-08	1
MAJOR_FACILITATOR_SUPERFAMILY_TRANSPORTER	320	352	HWI-700370F:168:C7JUKANXX:7:1313:13498:87506	multidrug	CP001918.1.gene2931.p01|FEATURES|major_facilitator_superfamily_transporter|multidrug|major_facilitator_superfamily_transporter	0.999998854241	87.9	33	61.2	6.2e-11	1
SMEE	219	251	HWI-700370F:168:C7JUKANXX:7:2204:11687:95921	multidrug	YP_002706077|FEATURES|smeE|multidrug|smeE	1.0	81.8	33	55.8	2.6e-09	1
MSBA	283	315	HWI-700370F:168:C7JUKANXX:7:1204:8457:81564	nitroimidazole	NP_415434.1|FEATURES|msbA|nitroimidazole|msbA	0.999840732438	100.0	33	66.6	1.5e-12	1
ACRF	598	628	HWI-700370F:168:C7JUKANXX:7:1309:15545:40982	multidrug	AAC76298.1|FEATURES|AcrF|multidrug|AcrF	1.0	67.7	31	49.3	2.4e-07	1
EPTA	321	353	HWI-700370F:168:C7JUKANXX:7:1310:11244:2785	peptide	BAE78116.1|FEATURES|eptA|peptide|eptA	0.999999997975	81.8	33	69.3	2.3e-13	1
RPOB2	354	385	HWI-700370F:168:C7JUKANXX:7:1113:20077:54949	multidrug	BAD59497.1|FEATURES|rpoB2|multidrug|rpoB2	0.99999926826	71.9	32	53.5	1.3e-08	1
BAES	289	321	HWI-700370F:168:C7JUKANXX:7:1304:12380:67892	multidrug	BAA15934.1|FEATURES|baeS|multidrug|baeS	0.999998879491	78.8	33	54.7	5.8e-09	1
OMPR	33	65	HWI-700370F:168:C7JUKANXX:7:2111:3903:92591	multidrug	CP000034.1.gene3672.p01|FEATURES|ompR|multidrug|ompR	0.999999091269	97.0	33	64.7	5.6e-12	1
TRANSCRIPTIONAL_REGULATORY_PROTEIN_CPXR_CPXR	180	212	HWI-700370F:168:C7JUKANXX:7:1215:8747:36173	unclassified	CP001918.1.gene5135.p01|FEATURES|transcriptional_regulatory_protein_CpxR_cpxR|unclassified|transcriptional_regulatory_protein_CpxR_cpxR	1.0	97.0	33	68.6	3.9e-13	1
MULTIDRUG_ABC_TRANSPORTER	481	513	HWI-700370F:168:C7JUKANXX:7:2210:12190:13454	multidrug	gi:917166849:ref:WP_051773561.1:|FEATURES|multidrug_ABC_transporter|multidrug|multidrug_ABC_transporter	1.0	63.6	33	47.8	7.1e-07	1
ESCHERICHIA_COLI_LAMB	43	75	HWI-700370F:168:C7JUKANXX:7:2111:6703:73290	multidrug	BAB38442|FEATURES|Escherichia_coli_LamB|multidrug|Escherichia_coli_LamB	0.999997703839	97.0	33	70.5	1.0e-13	1
ACRB	796	827	HWI-700370F:168:C7JUKANXX:7:1206:17565:32935	multidrug	gi:446414955:ref:WP_000492810.1:|FEATURES|acrB|multidrug|acrB	1.0	78.1	32	56.2	2.0e-09	1
RPOB2	1023	1055	HWI-700370F:168:C7JUKANXX:7:1307:5081:70429	multidrug	BAD59497.1|FEATURES|rpoB2|multidrug|rpoB2	0.999999058976	87.9	33	66.6	1.5e-12	1
ACRB	511	543	HWI-700370F:168:C7JUKANXX:7:1103:4040:67299	multidrug	AAQ21216|FEATURES|acrB|multidrug|acrB	0.99999999974	87.9	33	69.7	1.7e-13	1
SMEE	192	223	HWI-700370F:168:C7JUKANXX:7:2208:7813:87111	multidrug	YP_002706077|FEATURES|smeE|multidrug|smeE	0.999999999204	62.5	32	49.3	2.4e-07	1
OMPF	94	126	HWI-700370F:168:C7JUKANXX:7:1215:19266:42903	multidrug	gi:15131544:emb:CAC48383.1:|FEATURES|ompF|multidrug|ompF	0.999999999997	75.8	33	59.3	2.4e-10	1
ACRA	211	243	HWI-700370F:168:C7JUKANXX:7:2216:18800:66341	multidrug	gi:500615129:gb:EOQ55695.1:|FEATURES|acrA|multidrug|acrA	1.0	87.9	33	60.1	1.4e-10	1
TRANSCRIPTIONAL_REGULATORY_PROTEIN_CPXR_CPXR	162	194	HWI-700370F:168:C7JUKANXX:7:1212:14233:29513	unclassified	CP001918.1.gene5135.p01|FEATURES|transcriptional_regulatory_protein_CpxR_cpxR|unclassified|transcriptional_regulatory_protein_CpxR_cpxR	0.999999999995	100.0	33	68.6	3.9e-13	1
MEXE	101	133	HWI-700370F:168:C7JUKANXX:7:1304:6871:29211	multidrug	gi:749610452:ref:WP_040232688.1:|FEATURES|mexE|multidrug|mexE	1.0	75.8	33	51.6	4.9e-08	1
TRANSCRIPTIONAL_REGULATORY_PROTEIN_CPXR_CPXR	196	228	HWI-700370F:168:C7JUKANXX:7:2207:3765:87783	unclassified	CP001918.1.gene5135.p01|FEATURES|transcriptional_regulatory_protein_CpxR_cpxR|unclassified|transcriptional_regulatory_protein_CpxR_cpxR	1.0	97.0	33	73.6	1.2e-14	1
TET34	55	87	HWI-700370F:168:C7JUKANXX:7:1305:15445:36218	tetracycline	ZP_02197344|FEATURES|tet34|tetracycline|tet34	1.0	75.8	33	61.2	6.2e-11	1
CAMP-REGULATORY_PROTEIN	12	44	HWI-700370F:168:C7JUKANXX:7:2206:7350:27941	unclassified	gi:490367208:ref:WP_004246872.1:|FEATURES|cAMP-regulatory_protein|unclassified|cAMP-regulatory_protein	0.93646745625	100.0	33	75.9	2.4e-15	1
MDTC	377	409	HWI-700370F:168:C7JUKANXX:7:1310:15349:66599	multidrug	gi:447132822:ref:WP_001210078.1:|FEATURES|mdtC|multidrug|mdtC	1.0	90.9	33	62.4	2.8e-11	1
OMPF	217	248	HWI-700370F:168:C7JUKANXX:7:1312:20198:43959	multidrug	gi:823296122:ref:WP_047051707.1:|FEATURES|ompF|multidrug|ompF	0.999998634696	62.5	32	48.5	4.2e-07	1
ACRB	468	500	HWI-700370F:168:C7JUKANXX:7:1203:17223:77758	multidrug	gi:503341948:ref:WP_013576609.1:|FEATURES|acrB|multidrug|acrB	1.0	97.0	33	62.8	2.1e-11	1
ACRB	788	820	HWI-700370F:168:C7JUKANXX:7:1103:17410:92307	multidrug	CAC35725|FEATURES|acrB|multidrug|acrB	1.0	90.9	33	68.6	3.9e-13	1
RPOB2	431	463	HWI-700370F:168:C7JUKANXX:7:1308:5788:88103	multidrug	BAD59497.1|FEATURES|rpoB2|multidrug|rpoB2	0.999999418984	78.8	33	59.3	2.4e-10	1
VGAC	12	44	HWI-700370F:168:C7JUKANXX:7:2108:19730:77538	MLS	AMP35312.1|FEATURES|vgaC|MLS|vgaC	0.999999588937	90.9	33	64.7	5.6e-12	1
ACRB	795	827	HWI-700370F:168:C7JUKANXX:7:1202:9099:8647	multidrug	CAC35725|FEATURES|acrB|multidrug|acrB	1.0	90.9	33	67.4	8.6e-13	1
ACRB	155	186	HWI-700370F:168:C7JUKANXX:7:1201:7827:76422	multidrug	gi:485731880:ref:WP_001359514.1:|FEATURES|acrB|multidrug|acrB	0.999999999998	75.0	32	57.4	9.0e-10	1
CPXA	324	356	HWI-700370F:168:C7JUKANXX:7:1210:10818:85511	aminoglycoside:aminocoumarin	NP_312864.1|FEATURES|cpxA|aminoglycoside:aminocoumarin|cpxA	0.998654277395	78.8	33	63.2	1.6e-11	1
VANR	77	108	HWI-700370F:168:C7JUKANXX:7:1114:16636:96855	glycopeptide	AF162694.1.gene5.p01|FEATURES|vanR|glycopeptide|vanR	1.0	75.0	32	58.9	3.1e-10	1
MAJOR_FACILITATOR_SUPERFAMILY_TRANSPORTER	287	319	HWI-700370F:168:C7JUKANXX:7:1103:7956:36829	multidrug	CP001918.1.gene2931.p01|FEATURES|major_facilitator_superfamily_transporter|multidrug|major_facilitator_superfamily_transporter	0.999999102901	97.0	33	68.2	5.1e-13	1
ACRB	844	876	HWI-700370F:168:C7JUKANXX:7:1106:17833:26385	multidrug	gi:491078681:ref:WP_004940301.1:|FEATURES|acrB|multidrug|acrB	1.0	100.0	33	72.0	3.5e-14	1
ACRB	961	993	HWI-700370F:168:C7JUKANXX:7:2207:15506:88237	multidrug	AAQ21216|FEATURES|acrB|multidrug|acrB	1.0	87.9	33	58.5	4.0e-10	1
OPTRA	199	231	HWI-700370F:168:C7JUKANXX:7:2212:13300:47752	oxazolidinone	AKA86814|FEATURES|optrA|oxazolidinone|optrA	0.999139785388	66.7	33	48.1	5.4e-07	1
SERRATIA_MARCESCENS_OMP1	14	46	HWI-700370F:168:C7JUKANXX:7:2209:7485:40038	multidrug	AIA49384.1|FEATURES|Serratia_marcescens_Omp1|multidrug|Serratia_marcescens_Omp1	0.974899817799	90.9	33	67.4	8.6e-13	1
MDTK	284	315	HWI-700370F:168:C7JUKANXX:7:1107:7702:45388	multidrug	gi:857775740:emb:CRL64671.1:|FEATURES|mdtK|multidrug|mdtK	1.0	71.9	32	51.2	6.4e-08	1
TRIC	438	470	HWI-700370F:168:C7JUKANXX:7:2316:5142:67099	triclosan	NP_248848.1|FEATURES|TriC|triclosan|TriC	0.999999981201	69.7	33	52.0	3.8e-08	1
OQXB	588	620	HWI-700370F:168:C7JUKANXX:7:1111:8465:11157	multidrug	YP_001693238|FEATURES|oqxB|multidrug|oqxB	0.999999234972	90.9	33	60.5	1.1e-10	1
OXA	175	205	HWI-700370F:168:C7JUKANXX:7:1216:18695:76161	beta-lactam	gi:583596984:gb:EWE59955.1:|FEATURES|OXA-9|beta-lactam|OXA	0.999999898017	61.3	31	47.0	1.2e-06	1
MEXB	862	894	HWI-700370F:168:C7JUKANXX:7:1113:20968:61019	multidrug	gi:504646765:ref:WP_014833867.1:|FEATURES|mexB|multidrug|mexB	1.0	97.0	33	67.0	1.1e-12	1
EMRR	99	131	HWI-700370F:168:C7JUKANXX:7:1209:7670:95275	fluoroquinolone	NP_417169.1|FEATURES|emrR|fluoroquinolone|emrR	0.999983701347	84.8	33	66.2	1.9e-12	1
ACRB	45	77	HWI-700370F:168:C7JUKANXX:7:1312:1331:71925	multidrug	gi:812045371:emb:CRH28493.1:|FEATURES|acrB|multidrug|acrB	1.0	97.0	33	67.4	8.6e-13	1
ACRB	160	192	HWI-700370F:168:C7JUKANXX:7:1205:14950:35953	multidrug	gi:812045371:emb:CRH28493.1:|FEATURES|acrB|multidrug|acrB	1.0	93.9	33	70.1	1.3e-13	1
RPOB2	882	914	HWI-700370F:168:C7JUKANXX:7:1301:12663:64739	multidrug	BAD59497.1|FEATURES|rpoB2|multidrug|rpoB2	0.999999108001	66.7	33	46.6	1.6e-06	1
ACRB	784	816	HWI-700370F:168:C7JUKANXX:7:1211:16505:99481	multidrug	ZP_04639026|FEATURES|acrB|multidrug|acrB	1.0	84.8	33	63.5	1.2e-11	1
VANR	49	81	HWI-700370F:168:C7JUKANXX:7:1208:13794:11085	glycopeptide	ABB53349|FEATURES|vanR|glycopeptide|vanR	0.999999999844	60.6	33	48.1	5.4e-07	1
ACRB	130	161	HWI-700370F:168:C7JUKANXX:7:1210:11026:91688	multidrug	gi:491078681:ref:WP_004940301.1:|FEATURES|acrB|multidrug|acrB	0.999999999342	84.4	32	56.6	1.5e-09	1
ACRB	376	408	HWI-700370F:168:C7JUKANXX:7:2111:1241:9454	multidrug	gi:502789935:ref:WP_013024911.1:|FEATURES|acrB|multidrug|acrB	1.0	97.0	33	65.9	2.5e-12	1
BLT	326	357	HWI-700370F:168:C7JUKANXX:7:1315:18489:101080	multidrug	AAC36944.1|FEATURES|blt|multidrug|blt	0.999999898533	65.6	32	49.7	1.9e-07	1
ESCHERICHIA_COLI_LAMB	55	87	HWI-700370F:168:C7JUKANXX:7:1216:19653:90085	multidrug	BAB38442|FEATURES|Escherichia_coli_LamB|multidrug|Escherichia_coli_LamB	0.999997369903	100.0	33	74.7	5.4e-15	1
CPXA	40	72	HWI-700370F:168:C7JUKANXX:7:1307:10090:77592	aminoglycoside:aminocoumarin	NP_312864.1|FEATURES|cpxA|aminoglycoside:aminocoumarin|cpxA	0.999749808069	87.9	33	68.9	3.0e-13	1
BCRA	128	160	HWI-700370F:168:C7JUKANXX:7:1105:2923:97164	bacitracin	gi:507044560:ref:WP_016115614.1:|FEATURES|bcrA|bacitracin|bcrA	0.999999984508	72.7	33	48.5	4.2e-07	1
PBP-1A	440	472	HWI-700370F:168:C7JUKANXX:7:1216:10541:57315	beta-lactam	YP_001292390|FEATURES|PBP-1A|beta-lactam|PBP-1A	1.0	69.7	33	52.8	2.2e-08	1
EMRB	336	368	HWI-700370F:168:C7JUKANXX:7:2114:15130:40056	multidrug	gi:486057056:ref:WP_001507824.1:|FEATURES|emrB|multidrug|emrB	0.999836031629	100.0	33	77.4	8.4e-16	1
MEXT	20	52	HWI-700370F:168:C7JUKANXX:7:1112:10073:40037	multidrug	gi:490841007:ref:WP_004703082.1:|FEATURES|mexT|multidrug|mexT	0.999998899249	72.7	33	53.1	1.7e-08	1
MUXB	365	396	HWI-700370F:168:C7JUKANXX:7:1114:13921:60395	multidrug	NP_251217.1|FEATURES|MuxB|multidrug|MuxB	0.999999852516	90.6	32	60.5	1.1e-10	1
ACRB	150	182	HWI-700370F:168:C7JUKANXX:7:2208:17944:35003	multidrug	gi:485731880:ref:WP_001359514.1:|FEATURES|acrB|multidrug|acrB	0.999999991962	66.7	33	54.3	7.6e-09	1
ROSB	336	368	HWI-700370F:168:C7JUKANXX:7:2207:9825:62018	fosmidomycin	ZP_04630103|FEATURES|rosB|fosmidomycin|rosB	1.0	81.8	33	56.2	2.0e-09	1
VGAA	410	441	HWI-700370F:168:C7JUKANXX:7:1306:19226:37592	MLS	AAG08983|FEATURES|vgaA|MLS|vgaA	1.0	68.8	32	48.9	3.2e-07	1
MDTC	377	409	HWI-700370F:168:C7JUKANXX:7:1105:8885:60691	multidrug	gi:447132822:ref:WP_001210078.1:|FEATURES|mdtC|multidrug|mdtC	1.0	100.0	33	67.4	8.6e-13	1
KDPE	29	60	HWI-700370F:168:C7JUKANXX:7:1314:6701:94904	aminoglycoside	NP_415222.1|FEATURES|kdpE|aminoglycoside|kdpE	0.999976848198	87.5	32	63.2	1.6e-11	1
BACA	73	105	HWI-700370F:168:C7JUKANXX:7:1107:6181:9838	bacitracin	B2VGJ3|FEATURES|bacA|bacitracin|bacA	1.0	84.8	33	61.6	4.7e-11	1
PBP-1A	283	315	HWI-700370F:168:C7JUKANXX:7:2109:7807:61096	beta-lactam	YP_001290033|FEATURES|PBP-1A|beta-lactam|PBP-1A	1.0	60.6	33	45.1	4.6e-06	1
OMPF	286	318	HWI-700370F:168:C7JUKANXX:7:2203:3858:61599	multidrug	gi:486211916:ref:WP_001555471.1:|FEATURES|ompF|multidrug|ompF	0.855351781096	75.8	33	62.0	3.6e-11	1
ACRB	435	467	HWI-700370F:168:C7JUKANXX:7:2205:2070:91567	multidrug	gi:502789935:ref:WP_013024911.1:|FEATURES|acrB|multidrug|acrB	1.0	100.0	33	66.2	1.9e-12	1
EMRD	302	334	HWI-700370F:168:C7JUKANXX:7:2111:8432:79030	multidrug	ZP_03215830|FEATURES|emrD|multidrug|emrD	1.0	78.8	33	59.3	2.4e-10	1
RPOB2	858	890	HWI-700370F:168:C7JUKANXX:7:2101:3475:36485	multidrug	BAD59497.1|FEATURES|rpoB2|multidrug|rpoB2	0.999999248503	75.8	33	54.3	7.6e-09	1
MSBA	183	215	HWI-700370F:168:C7JUKANXX:7:1208:10906:5681	nitroimidazole	NP_415434.1|FEATURES|msbA|nitroimidazole|msbA	0.999905547303	93.9	33	64.3	7.3e-12	1
MDTC	371	403	HWI-700370F:168:C7JUKANXX:7:2106:5726:7814	multidrug	gi:447132822:ref:WP_001210078.1:|FEATURES|mdtC|multidrug|mdtC	1.0	100.0	33	68.2	5.1e-13	1
MDTK	42	72	HWI-700370F:168:C7JUKANXX:7:1114:21208:48748	fluoroquinolone	AML99881.1|FEATURES|MdtK|fluoroquinolone|MdtK	0.999977191758	77.4	31	50.1	1.4e-07	1
YOJI	156	186	HWI-700370F:168:C7JUKANXX:7:2108:12660:48092	peptide	NP_416715.1|FEATURES|YojI|peptide|YojI	0.999999530721	64.5	31	48.5	4.2e-07	1
VGAC	38	70	HWI-700370F:168:C7JUKANXX:7:1102:5893:98582	MLS	AMP35312.1|FEATURES|vgaC|MLS|vgaC	0.999999664186	90.9	33	67.4	8.6e-13	1
ACRA	316	348	HWI-700370F:168:C7JUKANXX:7:2208:19752:62890	multidrug	ZP_03163985|FEATURES|acrA|multidrug|acrA	1.0	75.8	33	55.8	2.6e-09	1
OMPR	356	388	HWI-700370F:168:C7JUKANXX:7:2208:19680:49547	multidrug	CP000034.1.gene3672.p01|FEATURES|ompR|multidrug|ompR	0.999998708533	78.8	33	57.4	9.0e-10	1
ESCHERICHIA_COLI_LAMB	217	249	HWI-700370F:168:C7JUKANXX:7:1213:9541:91235	multidrug	BAB38442|FEATURES|Escherichia_coli_LamB|multidrug|Escherichia_coli_LamB	0.999997166399	84.8	33	64.7	5.6e-12	1
EPTA	265	297	HWI-700370F:168:C7JUKANXX:7:1314:1274:93408	peptide	BAE78116.1|FEATURES|eptA|peptide|eptA	0.999999997523	84.8	33	65.9	2.5e-12	1
ACRB	466	498	HWI-700370F:168:C7JUKANXX:7:2202:16156:58377	multidrug	gi:754968546:ref:WP_042324453.1:|FEATURES|acrB|multidrug|acrB	1.0	97.0	33	62.8	2.1e-11	1
MDTD	61	93	HWI-700370F:168:C7JUKANXX:7:1206:21205:38214	multidrug	gi:727765325:ref:WP_033869793.1:|FEATURES|mdtD|multidrug|mdtD	0.997189248579	60.6	33	47.8	7.1e-07	1
MEXE	185	217	HWI-700370F:168:C7JUKANXX:7:1114:14451:18009	multidrug	gi:503835165:ref:WP_014069159.1:|FEATURES|mexE|multidrug|mexE	1.0	90.9	33	61.2	6.2e-11	1
BACA	74	105	HWI-700370F:168:C7JUKANXX:7:2105:10122:50316	bacitracin	B2VGJ3|FEATURES|bacA|bacitracin|bacA	1.0	84.4	32	59.3	2.4e-10	1
PENA	531	563	HWI-700370F:168:C7JUKANXX:7:2110:9093:22857	beta-lactam	ZP_02346204|FEATURES|penA|beta-lactam|penA	1.0	87.9	33	65.9	2.5e-12	1
MDTD	60	92	HWI-700370F:168:C7JUKANXX:7:1103:8021:42217	multidrug	NC_002695.1.916587.p01|FEATURES|mdtD|multidrug|mdtD	0.999999999988	81.8	33	60.1	1.4e-10	1
EMRB	339	371	HWI-700370F:168:C7JUKANXX:7:1215:12331:80843	multidrug	gi:486057056:ref:WP_001507824.1:|FEATURES|emrB|multidrug|emrB	0.99998792475	100.0	33	78.2	4.9e-16	1
OMPR	127	159	HWI-700370F:168:C7JUKANXX:7:1107:19907:25936	multidrug	CP000034.1.gene3672.p01|FEATURES|ompR|multidrug|ompR	0.999999358298	93.9	33	73.2	1.6e-14	1
PENA	421	452	HWI-700370F:168:C7JUKANXX:7:2213:8760:24416	beta-lactam	ZP_04656349|FEATURES|penA|beta-lactam|penA	1.0	90.6	32	68.2	5.1e-13	1
ACRB	463	495	HWI-700370F:168:C7JUKANXX:7:1301:17738:77121	multidrug	gi:657862827:ref:WP_029568496.1:|FEATURES|acrB|multidrug|acrB	1.0	100.0	33	63.9	9.6e-12	1
RPHB	35	66	HWI-700370F:168:C7JUKANXX:7:2206:16180:63485	rifamycin	APB03222.1|FEATURES|rphB|rifamycin|rphB	0.999965507482	71.9	32	53.5	1.3e-08	1
TOLC	385	417	HWI-700370F:168:C7JUKANXX:7:2112:7749:7930	multidrug	gi:736439011:ref:WP_034461021.1:|FEATURES|TolC|multidrug|TolC	1.0	90.9	33	62.4	2.8e-11	1
CPXA	228	259	HWI-700370F:168:C7JUKANXX:7:1110:8895:3486	aminoglycoside:aminocoumarin	NP_312864.1|FEATURES|cpxA|aminoglycoside:aminocoumarin|cpxA	0.999421443536	93.8	32	60.5	1.1e-10	1
EPTA	351	383	HWI-700370F:168:C7JUKANXX:7:1209:19713:82442	peptide	BAE78116.1|FEATURES|eptA|peptide|eptA	0.999999944525	78.8	33	62.0	3.6e-11	1
ACRB	662	694	HWI-700370F:168:C7JUKANXX:7:1313:18930:81159	multidrug	AAQ21216|FEATURES|acrB|multidrug|acrB	1.0	90.9	33	64.3	7.3e-12	1
OMPR	39	70	HWI-700370F:168:C7JUKANXX:7:2107:7278:6247	multidrug	CP000034.1.gene3672.p01|FEATURES|ompR|multidrug|ompR	0.999999057753	96.9	32	63.9	9.6e-12	1
ACRB	266	298	HWI-700370F:168:C7JUKANXX:7:1302:13156:98645	multidrug	gi:495735716:ref:WP_008460295.1:|FEATURES|acrB|multidrug|acrB	1.0	84.8	33	61.2	6.2e-11	1
OPTRA	202	233	HWI-700370F:168:C7JUKANXX:7:2103:18114:20931	oxazolidinone	AKA86814|FEATURES|optrA|oxazolidinone|optrA	0.999333891217	62.5	32	51.6	4.9e-08	1
PENA	440	472	HWI-700370F:168:C7JUKANXX:7:2205:5081:17537	beta-lactam	ZP_04656349|FEATURES|penA|beta-lactam|penA	1.0	97.0	33	68.6	3.9e-13	1
TRIC	430	462	HWI-700370F:168:C7JUKANXX:7:2215:2274:63400	triclosan	NP_248848.1|FEATURES|TriC|triclosan|TriC	0.999999975182	72.7	33	55.1	4.4e-09	1
ROSB	475	505	HWI-700370F:168:C7JUKANXX:7:2108:13905:51904	fosmidomycin	gi:1001786599:ref:WP_061324791.1:|FEATURES|rosB|fosmidomycin|rosB	1.0	87.1	31	60.8	8.1e-11	1
PENA	168	200	HWI-700370F:168:C7JUKANXX:7:1114:7048:24252	beta-lactam	ZP_04656349|FEATURES|penA|beta-lactam|penA	1.0	63.6	33	46.6	1.6e-06	1
BICYCLOMYCIN-MULTIDRUG_EFFLUX_PROTEIN_BCR	316	348	HWI-700370F:168:C7JUKANXX:7:1213:16989:98474	multidrug	YP_689681|FEATURES|bicyclomycin-multidrug_efflux_protein_bcr|multidrug|bicyclomycin-multidrug_efflux_protein_bcr	1.0	97.0	33	67.4	8.6e-13	1
ACRB	354	385	HWI-700370F:168:C7JUKANXX:7:1313:17014:65626	multidrug	gi:447055218:ref:WP_001132474.1:|FEATURES|acrB|multidrug|acrB	1.0	93.8	32	62.4	2.8e-11	1
YOJI	153	183	HWI-700370F:168:C7JUKANXX:7:1110:18098:65691	peptide	NP_416715.1|FEATURES|YojI|peptide|YojI	0.999999324364	61.3	31	45.4	3.5e-06	1
ESCHERICHIA_COLI_LAMB	147	177	HWI-700370F:168:C7JUKANXX:7:2210:18279:88153	multidrug	BAB38442|FEATURES|Escherichia_coli_LamB|multidrug|Escherichia_coli_LamB	0.999994892176	87.1	31	58.2	5.2e-10	1
EMRA	279	311	HWI-700370F:168:C7JUKANXX:7:1206:9618:66460	multidrug	gi:1033061324:ref:WP_064372453.1:|FEATURES|emrA|multidrug|emrA	0.990956567465	97.0	33	69.3	2.3e-13	1
EMRB	463	495	HWI-700370F:168:C7JUKANXX:7:1210:10157:90948	multidrug	gi:510905729:ref:WP_016232280.1:|FEATURES|emrB|multidrug|emrB	0.999966682666	84.8	33	58.2	5.2e-10	1
ACRB	870	902	HWI-700370F:168:C7JUKANXX:7:1202:10774:100422	multidrug	gi:446414948:ref:WP_000492803.1:|FEATURES|acrB|multidrug|acrB	1.0	84.8	33	62.4	2.8e-11	1
VANH	200	232	HWI-700370F:168:C7JUKANXX:7:1307:5142:33205	glycopeptide	AY082011.1.gene6.p01|FEATURES|vanH|glycopeptide|vanH	0.999999983649	66.7	33	45.1	4.6e-06	1
RPOB2	876	908	HWI-700370F:168:C7JUKANXX:7:1312:11743:61404	multidrug	BAD59497.1|FEATURES|rpoB2|multidrug|rpoB2	0.999999219837	69.7	33	50.1	1.4e-07	1
ACRB	24	56	HWI-700370F:168:C7JUKANXX:7:1103:13541:73890	multidrug	gi:485731880:ref:WP_001359514.1:|FEATURES|acrB|multidrug|acrB	1.0	75.8	33	54.3	7.6e-09	1
MSBA	426	458	HWI-700370F:168:C7JUKANXX:7:1114:16256:67506	nitroimidazole	NP_415434.1|FEATURES|msbA|nitroimidazole|msbA	0.99981394746	78.8	33	57.8	6.9e-10	1
CLASS_C	147	179	HWI-700370F:168:C7JUKANXX:7:1208:12216:17158	beta-lactam	P05364|FEATURES|class_C|beta-lactam|class_C	1.0	75.8	33	55.8	2.6e-09	1
BACA	161	193	HWI-700370F:168:C7JUKANXX:7:2114:13326:80222	bacitracin	Q6D159|FEATURES|bacA|bacitracin|bacA	1.0	100.0	33	72.4	2.7e-14	1
RPOB2	892	924	HWI-700370F:168:C7JUKANXX:7:1316:2350:71005	multidrug	BAD59497.1|FEATURES|rpoB2|multidrug|rpoB2	0.99999931318	75.8	33	53.9	9.9e-09	1
OMPF	25	57	HWI-700370F:168:C7JUKANXX:7:1114:4881:71094	multidrug	gi:742936434:ref:WP_039025717.1:|FEATURES|ompF|multidrug|ompF	0.999999999212	78.8	33	58.5	4.0e-10	1
ESCHERICHIA_COLI_LAMB	363	393	HWI-700370F:168:C7JUKANXX:7:1210:11343:60809	multidrug	BAB38442|FEATURES|Escherichia_coli_LamB|multidrug|Escherichia_coli_LamB	0.999994892176	87.1	31	62.8	2.1e-11	1
BAER	67	99	HWI-700370F:168:C7JUKANXX:7:1315:20962:94655	multidrug	YP_490321.1|FEATURES|baeR|multidrug|baeR	0.999999999807	81.8	33	59.3	2.4e-10	1
ACRB	182	214	HWI-700370F:168:C7JUKANXX:7:2102:2527:24306	multidrug	YP_001908403|FEATURES|acrB|multidrug|acrB	1.0	93.9	33	69.7	1.7e-13	1
TRIC	446	478	HWI-700370F:168:C7JUKANXX:7:2207:21185:7049	triclosan	NP_248848.1|FEATURES|TriC|triclosan|TriC	0.999999979856	66.7	33	51.6	4.9e-08	1
ACRB	860	892	HWI-700370F:168:C7JUKANXX:7:1214:9856:56671	multidrug	gi:495735716:ref:WP_008460295.1:|FEATURES|acrB|multidrug|acrB	1.0	90.9	33	62.4	2.8e-11	1
MUXB	373	405	HWI-700370F:168:C7JUKANXX:7:2115:15834:48602	multidrug	NP_251217.1|FEATURES|MuxB|multidrug|MuxB	1.0	87.9	33	62.8	2.1e-11	1
EMRD	11	43	HWI-700370F:168:C7JUKANXX:7:2214:10243:78040	multidrug	ZP_03215830|FEATURES|emrD|multidrug|emrD	1.0	72.7	33	53.5	1.3e-08	1
BACA	44	75	HWI-700370F:168:C7JUKANXX:7:1202:3885:49368	bacitracin	B2VGJ3|FEATURES|bacA|bacitracin|bacA	1.0	100.0	32	65.9	2.5e-12	1
MDTD	14	45	HWI-700370F:168:C7JUKANXX:7:1208:8748:81381	multidrug	NC_002695.1.916587.p01|FEATURES|mdtD|multidrug|mdtD	0.999999996958	65.6	32	44.3	7.8e-06	1
EMRA	37	69	HWI-700370F:168:C7JUKANXX:7:2203:19885:82684	multidrug	gi:896053843:ref:WP_049103497.1:|FEATURES|emrA|multidrug|emrA	0.98643186767	87.9	33	67.8	6.6e-13	1
OQXB	427	459	HWI-700370F:168:C7JUKANXX:7:2206:14157:67755	multidrug	YP_001693238|FEATURES|oqxB|multidrug|oqxB	1.0	93.9	33	62.0	3.6e-11	1
ADER	85	116	HWI-700370F:168:C7JUKANXX:7:1107:13575:65055	multidrug	ADM92605.1|FEATURES|adeR|multidrug|adeR	0.99999658387	62.5	32	45.8	2.7e-06	1
MDTK	289	321	HWI-700370F:168:C7JUKANXX:7:1106:11600:65170	fluoroquinolone	AML99881.1|FEATURES|MdtK|fluoroquinolone|MdtK	0.999992595237	84.8	33	58.5	4.0e-10	1
OPTRA	211	243	HWI-700370F:168:C7JUKANXX:7:1305:11445:83952	oxazolidinone	AKA86814|FEATURES|optrA|oxazolidinone|optrA	0.999120323719	63.6	33	47.8	7.1e-07	1
MDTK	189	221	HWI-700370F:168:C7JUKANXX:7:1311:14744:82171	multidrug	gi:506221330:ref:WP_015741105.1:|FEATURES|mdtK|multidrug|mdtK	1.0	84.8	33	67.8	6.6e-13	1
BACA	47	79	HWI-700370F:168:C7JUKANXX:7:1316:18096:73885	bacitracin	B2VGJ3|FEATURES|bacA|bacitracin|bacA	1.0	100.0	33	68.6	3.9e-13	1
BICYCLOMYCIN-MULTIDRUG_EFFLUX_PROTEIN_BCR	218	249	HWI-700370F:168:C7JUKANXX:7:2215:15220:23691	multidrug	YP_001437159|FEATURES|bicyclomycin-multidrug_efflux_protein_bcr|multidrug|bicyclomycin-multidrug_efflux_protein_bcr	1.0	87.5	32	63.9	9.6e-12	1
ESCHERICHIA_COLI_LAMB	314	346	HWI-700370F:168:C7JUKANXX:7:1101:8103:5956	multidrug	BAB38442|FEATURES|Escherichia_coli_LamB|multidrug|Escherichia_coli_LamB	0.999996649786	72.7	33	60.8	8.1e-11	1
ESCHERICHIA_COLI_LAMB	57	89	HWI-700370F:168:C7JUKANXX:7:1112:10175:88345	multidrug	BAB38442|FEATURES|Escherichia_coli_LamB|multidrug|Escherichia_coli_LamB	0.999998006163	100.0	33	75.1	4.1e-15	1
ACRB	51	82	HWI-700370F:168:C7JUKANXX:7:2110:5457:87316	multidrug	gi:446414955:ref:WP_000492810.1:|FEATURES|acrB|multidrug|acrB	1.0	90.6	32	59.3	2.4e-10	1
ACRB	989	1021	HWI-700370F:168:C7JUKANXX:7:2103:15913:74942	multidrug	gi:503341948:ref:WP_013576609.1:|FEATURES|acrB|multidrug|acrB	1.0	87.9	33	62.4	2.8e-11	1
ESCHERICHIA_COLI_MIPA	174	205	HWI-700370F:168:C7JUKANXX:7:1215:19849:46966	multidrug	NP_310518|FEATURES|Escherichia_coli_mipA|multidrug|Escherichia_coli_mipA	0.999998826051	71.9	32	52.0	3.8e-08	1
TAEA	266	297	HWI-700370F:168:C7JUKANXX:7:2112:7448:94261	pleuromutilin	APB03219.1|FEATURES|TaeA|pleuromutilin|TaeA	0.999141364429	75.0	32	55.8	2.6e-09	1
PENA	195	227	HWI-700370F:168:C7JUKANXX:7:1107:13220:49432	beta-lactam	ZP_04656349|FEATURES|penA|beta-lactam|penA	1.0	87.9	33	63.5	1.2e-11	1
ACRB	871	903	HWI-700370F:168:C7JUKANXX:7:2101:18592:18368	multidrug	gi:485731880:ref:WP_001359514.1:|FEATURES|acrB|multidrug|acrB	1.0	87.9	33	64.3	7.3e-12	1
OQXB	1003	1035	HWI-700370F:168:C7JUKANXX:7:2212:10565:30203	multidrug	YP_001693238|FEATURES|oqxB|multidrug|oqxB	1.0	100.0	33	68.2	5.1e-13	1
MDTC	643	674	HWI-700370F:168:C7JUKANXX:7:2115:13094:21249	multidrug	CP001918.1.gene3441.p01|FEATURES|mdtC|multidrug|mdtC	0.999992299913	62.5	32	46.2	2.1e-06	1
MSBA	109	141	HWI-700370F:168:C7JUKANXX:7:1103:10612:80008	nitroimidazole	NP_415434.1|FEATURES|msbA|nitroimidazole|msbA	0.999916754219	97.0	33	65.5	3.3e-12	1
ROSB	134	166	HWI-700370F:168:C7JUKANXX:7:1307:12631:27265	fosmidomycin	gi:896190680:ref:WP_049199932.1:|FEATURES|rosB|fosmidomycin|rosB	1.0	97.0	33	63.9	9.6e-12	1
ACRB	317	349	HWI-700370F:168:C7JUKANXX:7:1112:15975:83642	multidrug	YP_001908403|FEATURES|acrB|multidrug|acrB	1.0	90.9	33	65.5	3.3e-12	1
PENA	531	563	HWI-700370F:168:C7JUKANXX:7:2113:9307:29373	beta-lactam	ZP_02346204|FEATURES|penA|beta-lactam|penA	1.0	87.9	33	65.9	2.5e-12	1
ESCHERICHIA_COLI_LAMB	310	342	HWI-700370F:168:C7JUKANXX:7:2206:10886:86610	multidrug	BAB38442|FEATURES|Escherichia_coli_LamB|multidrug|Escherichia_coli_LamB	0.999996602693	69.7	33	60.8	8.1e-11	1
TETA	444	474	HWI-700370F:168:C7JUKANXX:7:1102:16217:46020	tetracycline	gi:736993687:ref:WP_034989673.1:|FEATURES|tetA|tetracycline|tetA	1.0	67.7	31	49.7	1.9e-07	1
MULTIDRUG_ABC_TRANSPORTER	525	557	HWI-700370F:168:C7JUKANXX:7:2213:1240:83409	multidrug	gi:686364868:ref:WP_031893738.1:|FEATURES|multidrug_ABC_transporter|multidrug|multidrug_ABC_transporter	1.0	93.9	33	61.6	4.7e-11	1
EPTA	59	91	HWI-700370F:168:C7JUKANXX:7:2215:19016:84527	peptide	BAE78116.1|FEATURES|eptA|peptide|eptA	0.999999787631	69.7	33	48.9	3.2e-07	1
ACRB	846	877	HWI-700370F:168:C7JUKANXX:7:2106:11609:74393	multidrug	gi:485731880:ref:WP_001359514.1:|FEATURES|acrB|multidrug|acrB	0.999999998785	78.1	32	52.8	2.2e-08	1
MDSB	184	216	HWI-700370F:168:C7JUKANXX:7:1113:19469:75838	multidrug	NP_459346.1|FEATURES|mdsB|multidrug|mdsB	1.0	100.0	33	68.9	3.0e-13	1
MAJOR_FACILITATOR_SUPERFAMILY_TRANSPORTER	486	518	HWI-700370F:168:C7JUKANXX:7:2207:15555:59593	multidrug	CP001918.1.gene2931.p01|FEATURES|major_facilitator_superfamily_transporter|multidrug|major_facilitator_superfamily_transporter	0.99999856724	78.8	33	55.8	2.6e-09	1
MACB	145	176	HWI-700370F:168:C7JUKANXX:7:1304:3279:12980	MLS	gi:693106883:ref:WP_032260279.1:|FEATURES|macB|MLS|macB	1.0	75.0	32	48.5	4.2e-07	1
ROSB	16	48	HWI-700370F:168:C7JUKANXX:7:2104:10413:60476	fosmidomycin	YP_001477377|FEATURES|rosB|fosmidomycin|rosB	1.0	93.9	33	64.7	5.6e-12	1
EMRK	285	315	HWI-700370F:168:C7JUKANXX:7:2209:10045:51603	multidrug	gi:742917254:ref:WP_039022713.1:|FEATURES|emrK|multidrug|emrK	0.999999999066	64.5	31	47.8	7.1e-07	1
MAJOR_FACILITATOR_SUPERFAMILY_TRANSPORTER	68	100	HWI-700370F:168:C7JUKANXX:7:1113:11181:30450	multidrug	CP001918.1.gene2931.p01|FEATURES|major_facilitator_superfamily_transporter|multidrug|major_facilitator_superfamily_transporter	0.999998904	90.9	33	67.8	6.6e-13	1
MDTD	362	393	HWI-700370F:168:C7JUKANXX:7:2107:21300:46295	multidrug	NC_002695.1.916587.p01|FEATURES|mdtD|multidrug|mdtD	0.999999999952	87.5	32	57.8	6.9e-10	1
AADE	38	70	HWI-700370F:168:C7JUKANXX:7:1105:15221:96046	aminoglycoside	FN594949.1.gene25.p01|FEATURES|aadE|aminoglycoside|aadE	1.0	78.8	33	63.5	1.2e-11	1
MSBA	542	574	HWI-700370F:168:C7JUKANXX:7:2207:5710:5185	nitroimidazole	NP_415434.1|FEATURES|msbA|nitroimidazole|msbA	0.999655039386	78.8	33	53.5	1.3e-08	1
OMPF	231	261	HWI-700370F:168:C7JUKANXX:7:2104:10995:39972	multidrug	gi:505383854:ref:WP_015570956.1:|FEATURES|ompF|multidrug|ompF	0.999998577764	61.3	31	47.4	9.3e-07	1
ACRB	552	584	HWI-700370F:168:C7JUKANXX:7:1111:12464:20736	multidrug	AAQ21216|FEATURES|acrB|multidrug|acrB	1.0	84.8	33	57.8	6.9e-10	1
PBP-1B	652	684	HWI-700370F:168:C7JUKANXX:7:1301:20074:65217	beta-lactam	YP_002467958|FEATURES|PBP-1B|beta-lactam|PBP-1B	0.999999999249	66.7	33	57.0	1.2e-09	1
ACRB	375	406	HWI-700370F:168:C7JUKANXX:7:2103:8128:90568	multidrug	gi:502789935:ref:WP_013024911.1:|FEATURES|acrB|multidrug|acrB	1.0	96.9	32	62.8	2.1e-11	1
ACRB	744	775	HWI-700370F:168:C7JUKANXX:7:2214:1552:24615	multidrug	ZP_04639026|FEATURES|acrB|multidrug|acrB	1.0	93.8	32	65.1	4.3e-12	1
ACRB	98	130	HWI-700370F:168:C7JUKANXX:7:1213:9200:16718	multidrug	gi:502789935:ref:WP_013024911.1:|FEATURES|acrB|multidrug|acrB	1.0	100.0	33	66.2	1.9e-12	1
OQXB	777	809	HWI-700370F:168:C7JUKANXX:7:1109:12117:35107	multidrug	YP_001693238|FEATURES|oqxB|multidrug|oqxB	0.999999009487	84.8	33	60.1	1.4e-10	1
VANR	97	129	HWI-700370F:168:C7JUKANXX:7:1214:9252:77554	glycopeptide	EU250284.1.gene5.p01|FEATURES|vanR|glycopeptide|vanR	0.999999999992	93.9	33	65.5	3.3e-12	1
RPOB2	1013	1045	HWI-700370F:168:C7JUKANXX:7:2107:16475:80795	multidrug	BAD59497.1|FEATURES|rpoB2|multidrug|rpoB2	0.999999465751	81.8	33	62.4	2.8e-11	1
EMRD	352	384	HWI-700370F:168:C7JUKANXX:7:1311:14010:60579	multidrug	CP004022.1.gene3225.p01|FEATURES|emrD|multidrug|emrD	0.999997831605	63.6	33	56.2	2.0e-09	1
EMRB	355	386	HWI-700370F:168:C7JUKANXX:7:1110:9698:77065	multidrug	gi:924625749:ref:WP_053529696.1:|FEATURES|emrB|multidrug|emrB	0.999915189618	100.0	32	72.8	2.1e-14	1
MDTG	219	250	HWI-700370F:168:C7JUKANXX:7:1314:11817:63699	multidrug	gi:313635905:gb:EFS01863.1:|FEATURES|mdtG|multidrug|mdtG	0.999999999999	68.8	32	46.6	1.6e-06	1
ACRB	590	622	HWI-700370F:168:C7JUKANXX:7:1106:13399:34783	multidrug	gi:485731880:ref:WP_001359514.1:|FEATURES|acrB|multidrug|acrB	0.999999999717	66.7	33	53.9	9.9e-09	1
MDTC	356	388	HWI-700370F:168:C7JUKANXX:7:1107:5847:88890	multidrug	gi:446590225:ref:WP_000667571.1:|FEATURES|mdtC|multidrug|mdtC	1.0	100.0	33	67.8	6.6e-13	1
MAJOR_FACILITATOR_SUPERFAMILY_TRANSPORTER	390	422	HWI-700370F:168:C7JUKANXX:7:2115:6056:25494	multidrug	CP001918.1.gene2931.p01|FEATURES|major_facilitator_superfamily_transporter|multidrug|major_facilitator_superfamily_transporter	0.999998823559	87.9	33	60.5	1.1e-10	1
OMPR	17	49	HWI-700370F:168:C7JUKANXX:7:2208:13933:14703	multidrug	CP000034.1.gene3672.p01|FEATURES|ompR|multidrug|ompR	0.999998988925	97.0	33	62.4	2.8e-11	1
MACB	444	474	HWI-700370F:168:C7JUKANXX:7:1213:3860:19832	MLS	gi:1046630742:ref:WP_065696754.1:|FEATURES|macB|MLS|macB	1.0	67.7	31	48.5	4.2e-07	1
DNA-BINDING_PROTEIN_H-NS	81	113	HWI-700370F:168:C7JUKANXX:7:2214:3830:16000	unclassified	NC_002695.1.913113.p01|FEATURES|DNA-binding_protein_H-NS|unclassified|DNA-binding_protein_H-NS	0.999999736453	66.7	33	46.2	2.1e-06	1
BACA	31	63	HWI-700370F:168:C7JUKANXX:7:1304:17939:57507	bacitracin	ZP_04616832|FEATURES|bacA|bacitracin|bacA	1.0	93.9	33	62.4	2.8e-11	1
MDTK	5	37	HWI-700370F:168:C7JUKANXX:7:2206:17423:80283	multidrug	gi:754964131:ref:WP_042320052.1:|FEATURES|mdtK|multidrug|mdtK	1.0	90.9	33	60.1	1.4e-10	1
ACRB	677	709	HWI-700370F:168:C7JUKANXX:7:1314:4080:5660	multidrug	CAC41009|FEATURES|acrB|multidrug|acrB	1.0	97.0	33	70.5	1.0e-13	1
VANR	74	105	HWI-700370F:168:C7JUKANXX:7:2216:2369:66655	glycopeptide	gi:983429529:ref:WP_060593182.1:|FEATURES|vanR|glycopeptide|vanR	0.999999627388	62.5	32	47.8	7.1e-07	1
OQXA	158	190	HWI-700370F:168:C7JUKANXX:7:2202:10392:50012	multidrug	YP_001693237.1|FEATURES|oqxA|multidrug|oqxA	1.0	81.8	33	57.0	1.2e-09	1
PENA	251	283	HWI-700370F:168:C7JUKANXX:7:2216:11416:33621	beta-lactam	AAM97249|FEATURES|penA|beta-lactam|penA	0.999999733743	60.6	33	47.0	1.2e-06	1
CAMP-REGULATORY_PROTEIN	176	208	HWI-700370F:168:C7JUKANXX:7:1201:21183:60041	unclassified	gi:490367208:ref:WP_004246872.1:|FEATURES|cAMP-regulatory_protein|unclassified|cAMP-regulatory_protein	0.945654435276	100.0	33	68.6	3.9e-13	1
BAES	140	170	HWI-700370F:168:C7JUKANXX:7:1112:5553:63021	multidrug	BAA15934.1|FEATURES|baeS|multidrug|baeS	0.999998750322	77.4	31	51.6	4.9e-08	1
ROSA	124	156	HWI-700370F:168:C7JUKANXX:7:2113:17414:13861	fosmidomycin	YP_001401993|FEATURES|rosA|fosmidomycin|rosA	1.0	72.7	33	55.1	4.4e-09	1
PBP-1A	60	92	HWI-700370F:168:C7JUKANXX:7:1204:13726:6757	beta-lactam	YP_001290033|FEATURES|PBP-1A|beta-lactam|PBP-1A	1.0	63.6	33	48.9	3.2e-07	1
EMRA	168	200	HWI-700370F:168:C7JUKANXX:7:1312:20087:55304	multidrug	gi:498120214:ref:WP_010434370.1:|FEATURES|emrA|multidrug|emrA	0.984566073034	84.8	33	59.7	1.8e-10	1
MDTD	293	325	HWI-700370F:168:C7JUKANXX:7:1209:4300:60769	multidrug	NC_002695.1.916587.p01|FEATURES|mdtD|multidrug|mdtD	0.999999999886	84.8	33	62.8	2.1e-11	1
EMRR	69	101	HWI-700370F:168:C7JUKANXX:7:1316:12803:66107	fluoroquinolone	NP_417169.1|FEATURES|emrR|fluoroquinolone|emrR	0.999889062907	93.9	33	63.5	1.2e-11	1
KASUGAMYCIN_RESISTANCE_PROTEIN_KSGA	150	181	HWI-700370F:168:C7JUKANXX:7:2215:1631:68248	aminoglycoside	YP_001461223|FEATURES|kasugamycin_resistance_protein_ksgA|aminoglycoside|kasugamycin_resistance_protein_ksgA	1.0	90.6	32	63.2	1.6e-11	1
SMEE	131	163	HWI-700370F:168:C7JUKANXX:7:1210:17178:23795	multidrug	YP_002706077|FEATURES|smeE|multidrug|smeE	0.956102263518	90.9	33	63.5	1.2e-11	1
EPTA	448	480	HWI-700370F:168:C7JUKANXX:7:2103:17551:37665	peptide	BAE78116.1|FEATURES|eptA|peptide|eptA	1.0	93.9	33	67.8	6.6e-13	1
SMER	98	128	HWI-700370F:168:C7JUKANXX:7:1113:5356:24197	multidrug	AAD51348.1|FEATURES|smeR|multidrug|smeR	0.999999998896	67.7	31	50.1	1.4e-07	1
MSBA	121	153	HWI-700370F:168:C7JUKANXX:7:2201:3314:53246	nitroimidazole	NP_415434.1|FEATURES|msbA|nitroimidazole|msbA	0.999847225934	97.0	33	62.8	2.1e-11	1
ACRB	711	742	HWI-700370F:168:C7JUKANXX:7:2205:16905:12843	multidrug	ZP_03222019|FEATURES|acrB|multidrug|acrB	0.999713305445	84.4	32	61.2	6.2e-11	1
RPOB2	1047	1078	HWI-700370F:168:C7JUKANXX:7:2302:12883:93923	multidrug	BAD59497.1|FEATURES|rpoB2|multidrug|rpoB2	0.999999331237	84.4	32	63.5	1.2e-11	1
ACRB	372	404	HWI-700370F:168:C7JUKANXX:7:1309:15349:73055	multidrug	gi:485731880:ref:WP_001359514.1:|FEATURES|acrB|multidrug|acrB	1.0	93.9	33	61.2	6.2e-11	1
OMPF	224	256	HWI-700370F:168:C7JUKANXX:7:2212:12015:2304	multidrug	gi:485797225:ref:WP_001418483.1:|FEATURES|ompF|multidrug|ompF	0.987168887079	75.8	33	57.0	1.2e-09	1
BACA	148	180	HWI-700370F:168:C7JUKANXX:7:2109:17462:34757	bacitracin	ZP_04156234|FEATURES|bacA|bacitracin|bacA	1.0	87.9	33	63.5	1.2e-11	1
TET34	34	66	HWI-700370F:168:C7JUKANXX:7:2212:2399:23127	tetracycline	Q8DF90|FEATURES|tet34|tetracycline|tet34	1.0	87.9	33	65.1	4.3e-12	1
RPOB2	809	841	HWI-700370F:168:C7JUKANXX:7:2213:12710:2102	multidrug	BAD59497.1|FEATURES|rpoB2|multidrug|rpoB2	0.99999912296	63.6	33	47.0	1.2e-06	1
SDIA	46	76	HWI-700370F:168:C7JUKANXX:7:2206:12610:67922	unclassified	gi:490215455:ref:WP_004113835.1:|FEATURES|sdiA|unclassified|sdiA	1.0	64.5	31	53.1	1.7e-08	1
TRIC	437	469	HWI-700370F:168:C7JUKANXX:7:1306:2096:68937	triclosan	NP_248848.1|FEATURES|TriC|triclosan|TriC	0.999999984433	69.7	33	53.1	1.7e-08	1
OMPF	106	137	HWI-700370F:168:C7JUKANXX:7:1211:6217:7371	multidrug	gi:312286407:gb:EFR14320.1:|FEATURES|ompF|multidrug|ompF	0.889684731825	81.2	32	60.8	8.1e-11	1
DNA-BINDING_PROTEIN_H-NS	8	39	HWI-700370F:168:C7JUKANXX:7:1212:20584:85117	unclassified	NC_002695.1.913113.p01|FEATURES|DNA-binding_protein_H-NS|unclassified|DNA-binding_protein_H-NS	0.999999999744	68.8	32	45.4	3.5e-06	1
EPTA	364	396	HWI-700370F:168:C7JUKANXX:7:1304:19427:92433	peptide	BAE78116.1|FEATURES|eptA|peptide|eptA	0.9999999024	75.8	33	59.7	1.8e-10	1
DFRA3	29	60	HWI-700370F:168:C7JUKANXX:7:1103:8393:79081	diaminopyrimidine	AAA25550.1|FEATURES|dfrA3|diaminopyrimidine|dfrA3	0.999836256589	75.0	32	49.3	2.4e-07	1
EMRA	313	345	HWI-700370F:168:C7JUKANXX:7:2103:6893:42810	multidrug	gi:817604913:ref:WP_046598123.1:|FEATURES|emrA|multidrug|emrA	0.982606234474	78.8	33	54.7	5.8e-09	1
OMPF	6	38	HWI-700370F:168:C7JUKANXX:7:1304:8686:11919	multidrug	gi:504720116:ref:WP_014907218.1:|FEATURES|ompF|multidrug|ompF	0.999999976379	66.7	33	45.8	2.7e-06	1
BICYCLOMYCIN-MULTIDRUG_EFFLUX_PROTEIN_BCR	312	344	HWI-700370F:168:C7JUKANXX:7:2312:20369:99964	multidrug	YP_689681|FEATURES|bicyclomycin-multidrug_efflux_protein_bcr|multidrug|bicyclomycin-multidrug_efflux_protein_bcr	1.0	93.9	33	65.1	4.3e-12	1
ACRB	44	76	HWI-700370F:168:C7JUKANXX:7:1110:13605:4604	multidrug	gi:485731880:ref:WP_001359514.1:|FEATURES|acrB|multidrug|acrB	1.0	90.9	33	60.8	8.1e-11	1
OQXA	323	355	HWI-700370F:168:C7JUKANXX:7:1209:11554:71941	multidrug	YP_001693237.1|FEATURES|oqxA|multidrug|oqxA	0.999997901941	72.7	33	53.9	9.9e-09	1
VGAC	29	61	HWI-700370F:168:C7JUKANXX:7:2108:16928:46064	MLS	AMP35312.1|FEATURES|vgaC|MLS|vgaC	0.999999549388	84.8	33	63.5	1.2e-11	1
ACRB	157	188	HWI-700370F:168:C7JUKANXX:7:1107:8848:36801	multidrug	gi:446414955:ref:WP_000492810.1:|FEATURES|acrB|multidrug|acrB	1.0	78.1	32	61.6	4.7e-11	1
OQXB	930	962	HWI-700370F:168:C7JUKANXX:7:1304:15678:76588	multidrug	YP_001693238|FEATURES|oqxB|multidrug|oqxB	1.0	97.0	33	64.7	5.6e-12	1
MSBA	546	578	HWI-700370F:168:C7JUKANXX:7:1114:7727:18039	nitroimidazole	NP_415434.1|FEATURES|msbA|nitroimidazole|msbA	0.999754027597	78.8	33	55.1	4.4e-09	1
OQXB	185	217	HWI-700370F:168:C7JUKANXX:7:1307:2947:97244	multidrug	YP_001693238|FEATURES|oqxB|multidrug|oqxB	1.0	100.0	33	68.6	3.9e-13	1
EPTA	454	486	HWI-700370F:168:C7JUKANXX:7:1206:10224:8706	peptide	BAE78116.1|FEATURES|eptA|peptide|eptA	1.0	87.9	33	65.5	3.3e-12	1
MDTD	82	114	HWI-700370F:168:C7JUKANXX:7:2309:11010:60704	multidrug	gi:446052970:ref:WP_000130825.1:|FEATURES|mdtD|multidrug|mdtD	0.99999999955	69.7	33	45.4	3.5e-06	1
OMPF	86	117	HWI-700370F:168:C7JUKANXX:7:2202:14076:60048	multidrug	gi:742936434:ref:WP_039025717.1:|FEATURES|ompF|multidrug|ompF	0.99999998288	71.9	32	47.4	9.3e-07	1
ACRB	313	344	HWI-700370F:168:C7JUKANXX:7:2208:7910:8716	multidrug	gi:495735716:ref:WP_008460295.1:|FEATURES|acrB|multidrug|acrB	0.954317469323	78.1	32	54.3	7.6e-09	1
OMPF	312	343	HWI-700370F:168:C7JUKANXX:7:1214:12787:64010	multidrug	gi:515954236:ref:WP_017384819.1:|FEATURES|ompF|multidrug|ompF	0.999999923586	65.6	32	48.9	3.2e-07	1
DFRA3	32	63	HWI-700370F:168:C7JUKANXX:7:1110:12298:5918	diaminopyrimidine	AAA25550.1|FEATURES|dfrA3|diaminopyrimidine|dfrA3	0.999774722718	78.1	32	53.1	1.7e-08	1
BAES	205	236	HWI-700370F:168:C7JUKANXX:7:2215:12525:53668	multidrug	BAA15934.1|FEATURES|baeS|multidrug|baeS	0.999998372325	68.8	32	45.4	3.5e-06	1
CAMP-REGULATORY_PROTEIN	21	53	HWI-700370F:168:C7JUKANXX:7:2316:10340:89700	unclassified	gi:490367208:ref:WP_004246872.1:|FEATURES|cAMP-regulatory_protein|unclassified|cAMP-regulatory_protein	0.940492746196	100.0	33	68.6	3.9e-13	1
MEXK	959	990	HWI-700370F:168:C7JUKANXX:7:2214:9056:95587	multidrug	AAG07064.1|FEATURES|MexK|multidrug|MexK	0.999999252533	62.5	32	45.1	4.6e-06	1
DNA-BINDING_PROTEIN_H-NS	12	44	HWI-700370F:168:C7JUKANXX:7:2203:7294:83786	unclassified	NC_002695.1.913113.p01|FEATURES|DNA-binding_protein_H-NS|unclassified|DNA-binding_protein_H-NS	0.99999999972	66.7	33	45.1	4.6e-06	1
ESCHERICHIA_COLI_MIPA	168	200	HWI-700370F:168:C7JUKANXX:7:2106:3207:87970	multidrug	NP_310518|FEATURES|Escherichia_coli_mipA|multidrug|Escherichia_coli_mipA	0.999998914636	69.7	33	55.1	4.4e-09	1
MDTB	384	416	HWI-700370F:168:C7JUKANXX:7:2110:14642:15621	multidrug	CP001918.1.gene3440.p01|FEATURES|mdtB|multidrug|mdtB	0.999999998601	90.9	33	61.6	4.7e-11	1
ACRB	11	43	HWI-700370F:168:C7JUKANXX:7:2115:15335:12937	multidrug	NP_706355|FEATURES|acrB|multidrug|acrB	1.0	87.9	33	65.1	4.3e-12	1
OQXB	153	185	HWI-700370F:168:C7JUKANXX:7:2216:7386:58273	multidrug	YP_001693238|FEATURES|oqxB|multidrug|oqxB	1.0	93.9	33	67.0	1.1e-12	1
MDTD	66	97	HWI-700370F:168:C7JUKANXX:7:2207:4115:22281	multidrug	gi:134034159:sp:Q0T353.2:MDTD_SHIF8|FEATURES|mdtD|multidrug|mdtD	0.999999999979	81.2	32	57.4	9.0e-10	1
KDPE	10	42	HWI-700370F:168:C7JUKANXX:7:2210:9439:94733	aminoglycoside	NP_415222.1|FEATURES|kdpE|aminoglycoside|kdpE	0.999976848198	63.6	33	47.4	9.3e-07	1
PBP-1B	564	595	HWI-700370F:168:C7JUKANXX:7:1302:7514:69730	beta-lactam	YP_002467958|FEATURES|PBP-1B|beta-lactam|PBP-1B	0.999999993526	62.5	32	45.1	4.6e-06	1
TRIC	961	993	HWI-700370F:168:C7JUKANXX:7:1213:9749:57180	triclosan	NP_248848.1|FEATURES|TriC|triclosan|TriC	0.999999965765	69.7	33	53.5	1.3e-08	1
EPTA	61	93	HWI-700370F:168:C7JUKANXX:7:1115:18666:10195	peptide	BAE78116.1|FEATURES|eptA|peptide|eptA	0.999999787631	69.7	33	48.9	3.2e-07	1
ROSB	47	79	HWI-700370F:168:C7JUKANXX:7:1114:16655:38977	fosmidomycin	ZP_04623897|FEATURES|rosB|fosmidomycin|rosB	1.0	93.9	33	65.9	2.5e-12	1
OMPF	160	192	HWI-700370F:168:C7JUKANXX:7:2206:16315:54221	multidrug	CP000034.1.gene2328.p01|FEATURES|ompF|multidrug|ompF	0.999999999237	72.7	33	54.7	5.8e-09	1
OMP36	280	311	HWI-700370F:168:C7JUKANXX:7:2102:7307:4502	multidrug	AF336096.1.gene1.p01|FEATURES|omp36|multidrug|omp36	0.999999971273	71.9	32	53.9	9.9e-09	1
CAMP-REGULATORY_PROTEIN	154	186	HWI-700370F:168:C7JUKANXX:7:1302:7631:53344	unclassified	gi:490367208:ref:WP_004246872.1:|FEATURES|cAMP-regulatory_protein|unclassified|cAMP-regulatory_protein	0.950417774062	100.0	33	71.6	4.6e-14	1
COB(I)ALAMIN_ADENOLSYLTRANSFERASE	78	110	HWI-700370F:168:C7JUKANXX:7:2108:14388:67077	unclassified	gi:771454993:ref:WP_045149547.1:|FEATURES|cob(I)alamin_adenolsyltransferase|unclassified|cob(I)alamin_adenolsyltransferase	1.0	87.9	33	67.4	8.6e-13	1
PENA	252	284	HWI-700370F:168:C7JUKANXX:7:1309:10580:100780	beta-lactam	AAM97249|FEATURES|penA|beta-lactam|penA	0.999999767748	60.6	33	48.1	5.4e-07	1
PBP-1B	200	231	HWI-700370F:168:C7JUKANXX:7:1216:18315:39846	beta-lactam	P57296|FEATURES|PBP-1B|beta-lactam|PBP-1B	1.0	71.9	32	51.2	6.4e-08	1
MDFA	316	348	HWI-700370F:168:C7JUKANXX:7:1303:17589:25892	multidrug	ACB17400|FEATURES|mdfA|multidrug|mdfA	1.0	72.7	33	51.6	4.9e-08	1
ACRB	413	444	HWI-700370F:168:C7JUKANXX:7:2104:15676:64286	multidrug	gi:446414955:ref:WP_000492810.1:|FEATURES|acrB|multidrug|acrB	1.0	90.6	32	58.5	4.0e-10	1
YOJI	459	490	HWI-700370F:168:C7JUKANXX:7:2108:9328:28028	peptide	NP_416715.1|FEATURES|YojI|peptide|YojI	0.999999846454	84.4	32	61.6	4.7e-11	1
PENA	449	480	HWI-700370F:168:C7JUKANXX:7:1310:6710:36462	beta-lactam	ZP_04656349|FEATURES|penA|beta-lactam|penA	1.0	93.8	32	64.7	5.6e-12	1
ACRB	125	157	HWI-700370F:168:C7JUKANXX:7:1110:20370:64454	multidrug	gi:812045371:emb:CRH28493.1:|FEATURES|acrB|multidrug|acrB	1.0	87.9	33	60.1	1.4e-10	1
MDTG	116	148	HWI-700370F:168:C7JUKANXX:7:2103:21171:4681	multidrug	gi:490851190:ref:WP_004713249.1:|FEATURES|mdtG|multidrug|mdtG	1.0	69.7	33	51.6	4.9e-08	1
ACRB	858	890	HWI-700370F:168:C7JUKANXX:7:2206:8239:14282	multidrug	gi:485731880:ref:WP_001359514.1:|FEATURES|acrB|multidrug|acrB	1.0	81.8	33	57.4	9.0e-10	1
OQXB	193	225	HWI-700370F:168:C7JUKANXX:7:2204:16569:89894	multidrug	YP_001693238|FEATURES|oqxB|multidrug|oqxB	1.0	100.0	33	65.5	3.3e-12	1
KASUGAMYCIN_RESISTANCE_PROTEIN_KSGA	156	188	HWI-700370F:168:C7JUKANXX:7:2103:6952:80644	aminoglycoside	YP_002240485|FEATURES|kasugamycin_resistance_protein_ksgA|aminoglycoside|kasugamycin_resistance_protein_ksgA	1.0	90.9	33	68.6	3.9e-13	1
MEXK	893	925	HWI-700370F:168:C7JUKANXX:7:2204:5603:14614	multidrug	AAG07064.1|FEATURES|MexK|multidrug|MexK	0.999999363709	72.7	33	47.8	7.1e-07	1
EMRB	258	290	HWI-700370F:168:C7JUKANXX:7:2116:1925:12109	multidrug	gi:661298237:ref:WP_029991091.1:|FEATURES|emrB|multidrug|emrB	0.999871699238	93.9	33	65.9	2.5e-12	1
YOJI	332	363	HWI-700370F:168:C7JUKANXX:7:1216:3364:58648	peptide	NP_416715.1|FEATURES|YojI|peptide|YojI	0.999999790234	78.1	32	57.4	9.0e-10	1
BAES	36	68	HWI-700370F:168:C7JUKANXX:7:2108:7427:54095	multidrug	BAA15934.1|FEATURES|baeS|multidrug|baeS	0.999999007461	78.8	33	61.6	4.7e-11	1
TOLC	352	384	HWI-700370F:168:C7JUKANXX:7:1212:7325:32199	multidrug	gi:565892113:ref:WP_023972176.1:|FEATURES|TolC|multidrug|TolC	1.0	97.0	33	63.5	1.2e-11	1
ACRB	402	434	HWI-700370F:168:C7JUKANXX:7:2115:7360:61841	multidrug	gi:446414955:ref:WP_000492810.1:|FEATURES|acrB|multidrug|acrB	1.0	97.0	33	63.5	1.2e-11	1
RPOB2	1031	1063	HWI-700370F:168:C7JUKANXX:7:1315:17593:99913	multidrug	BAD59497.1|FEATURES|rpoB2|multidrug|rpoB2	0.999999027876	81.8	33	65.1	4.3e-12	1
CPXA	225	257	HWI-700370F:168:C7JUKANXX:7:2105:18162:93508	aminoglycoside:aminocoumarin	NP_312864.1|FEATURES|cpxA|aminoglycoside:aminocoumarin|cpxA	0.999572187749	93.9	33	63.5	1.2e-11	1
MEXB	390	422	HWI-700370F:168:C7JUKANXX:7:1112:2925:62001	multidrug	gi:504646765:ref:WP_014833867.1:|FEATURES|mexB|multidrug|mexB	1.0	100.0	33	64.3	7.3e-12	1
OQXB	796	828	HWI-700370F:168:C7JUKANXX:7:1308:9822:69246	multidrug	YP_001693238|FEATURES|oqxB|multidrug|oqxB	0.999999999975	90.9	33	67.8	6.6e-13	1
MUXB	425	457	HWI-700370F:168:C7JUKANXX:7:2116:7504:32606	multidrug	NP_251217.1|FEATURES|MuxB|multidrug|MuxB	1.0	93.9	33	62.0	3.6e-11	1
MAJOR_FACILITATOR_SUPERFAMILY_TRANSPORTER	306	338	HWI-700370F:168:C7JUKANXX:7:2202:16279:44107	multidrug	CP001918.1.gene2931.p01|FEATURES|major_facilitator_superfamily_transporter|multidrug|major_facilitator_superfamily_transporter	0.999998805495	97.0	33	67.0	1.1e-12	1
ACRB	79	111	HWI-700370F:168:C7JUKANXX:7:1301:6387:2584	multidrug	gi:446414955:ref:WP_000492810.1:|FEATURES|acrB|multidrug|acrB	0.999999999997	75.8	33	55.5	3.4e-09	1
TRIC	112	144	HWI-700370F:168:C7JUKANXX:7:1305:8581:75986	triclosan	NP_248848.1|FEATURES|TriC|triclosan|TriC	0.999999975166	60.6	33	50.4	1.1e-07	1
MDTD	56	87	HWI-700370F:168:C7JUKANXX:7:1311:12152:100298	multidrug	gi:727765325:ref:WP_033869793.1:|FEATURES|mdtD|multidrug|mdtD	0.996985604933	62.5	32	47.0	1.2e-06	1
MSBA	543	575	HWI-700370F:168:C7JUKANXX:7:2108:11856:18095	nitroimidazole	NP_415434.1|FEATURES|msbA|nitroimidazole|msbA	0.999654488535	78.8	33	53.5	1.3e-08	1
BAES	411	443	HWI-700370F:168:C7JUKANXX:7:2203:21217:18744	multidrug	BAA15934.1|FEATURES|baeS|multidrug|baeS	0.999999908627	87.9	33	60.8	8.1e-11	1
RPOB2	136	167	HWI-700370F:168:C7JUKANXX:7:1103:15408:38425	multidrug	BAD59497.1|FEATURES|rpoB2|multidrug|rpoB2	0.999999258444	68.8	32	51.6	4.9e-08	1
ACRB	36	68	HWI-700370F:168:C7JUKANXX:7:1304:6777:29163	multidrug	gi:502789935:ref:WP_013024911.1:|FEATURES|acrB|multidrug|acrB	1.0	97.0	33	67.0	1.1e-12	1
MEXB	174	206	HWI-700370F:168:C7JUKANXX:7:1307:16963:74052	multidrug	YP_001345921|FEATURES|mexB|multidrug|mexB	1.0	72.7	33	55.1	4.4e-09	1
MDTG	48	79	HWI-700370F:168:C7JUKANXX:7:1315:12277:4426	multidrug	gi:238720149:gb:EEQ11953.1:|FEATURES|mdtG|multidrug|mdtG	1.0	71.9	32	53.5	1.3e-08	1
RPOB2	579	609	HWI-700370F:168:C7JUKANXX:7:2101:3932:70644	multidrug	BAD59497.1|FEATURES|rpoB2|multidrug|rpoB2	0.999999385366	80.6	31	57.4	9.0e-10	1
OQXA	302	334	HWI-700370F:168:C7JUKANXX:7:1109:13429:68837	multidrug	YP_001693237.1|FEATURES|oqxA|multidrug|oqxA	0.999998259743	81.8	33	59.7	1.8e-10	1
ESCHERICHIA_COLI_LAMB	117	149	HWI-700370F:168:C7JUKANXX:7:1303:1378:85131	multidrug	BAB38442|FEATURES|Escherichia_coli_LamB|multidrug|Escherichia_coli_LamB	0.999991288625	97.0	33	74.7	5.4e-15	1
EPTA	76	107	HWI-700370F:168:C7JUKANXX:7:1102:4284:76808	peptide	BAE78116.1|FEATURES|eptA|peptide|eptA	0.99999962916	65.6	32	44.7	6.0e-06	1
BICYCLOMYCIN-MULTIDRUG_EFFLUX_PROTEIN_BCR	320	352	HWI-700370F:168:C7JUKANXX:7:1211:9238:80005	multidrug	YP_689681|FEATURES|bicyclomycin-multidrug_efflux_protein_bcr|multidrug|bicyclomycin-multidrug_efflux_protein_bcr	1.0	97.0	33	64.7	5.6e-12	1
OMP36	152	187	HWI-700370F:168:C7JUKANXX:7:2102:13241:73557	multidrug	AF336097.1.gene1.p01|FEATURES|omp36|multidrug|omp36	0.999297346901	69.4	36	52.8	2.2e-08	1
ESCHERICHIA_COLI_LAMB	117	149	HWI-700370F:168:C7JUKANXX:7:1307:3423:82962	multidrug	BAB38442|FEATURES|Escherichia_coli_LamB|multidrug|Escherichia_coli_LamB	0.999997982188	97.0	33	74.7	5.4e-15	1
ACRB	145	177	HWI-700370F:168:C7JUKANXX:7:1316:11260:14892	multidrug	gi:497324874:ref:WP_009639087.1:|FEATURES|acrB|multidrug|acrB	0.999953629829	87.9	33	64.3	7.3e-12	1
ACRB	153	185	HWI-700370F:168:C7JUKANXX:7:1209:3917:68908	multidrug	gi:485731880:ref:WP_001359514.1:|FEATURES|acrB|multidrug|acrB	0.999999999821	72.7	33	58.2	5.2e-10	1
ACRB	152	184	HWI-700370F:168:C7JUKANXX:7:1205:10265:74545	multidrug	YP_002932544|FEATURES|acrB|multidrug|acrB	1.0	84.8	33	63.5	1.2e-11	1
EPTA	61	92	HWI-700370F:168:C7JUKANXX:7:1204:20448:43891	peptide	BAE78116.1|FEATURES|eptA|peptide|eptA	0.99999974268	68.8	32	47.4	9.3e-07	1
MDTD	20	52	HWI-700370F:168:C7JUKANXX:7:1208:9388:6158	multidrug	gi:446053031:ref:WP_000130886.1:|FEATURES|mdtD|multidrug|mdtD	0.999999999978	81.8	33	57.0	1.2e-09	1
RPOB2	1015	1046	HWI-700370F:168:C7JUKANXX:7:1215:1031:50294	multidrug	BAD59497.1|FEATURES|rpoB2|multidrug|rpoB2	0.999999448575	84.4	32	61.2	6.2e-11	1
MSBA	81	113	HWI-700370F:168:C7JUKANXX:7:2101:10307:63350	nitroimidazole	NP_415434.1|FEATURES|msbA|nitroimidazole|msbA	0.999905547303	84.8	33	64.3	7.3e-12	1
ACRB	435	467	HWI-700370F:168:C7JUKANXX:7:2213:17293:91789	multidrug	gi:502789935:ref:WP_013024911.1:|FEATURES|acrB|multidrug|acrB	1.0	100.0	33	66.2	1.9e-12	1
EMRB	128	160	HWI-700370F:168:C7JUKANXX:7:2105:14426:7009	multidrug	gi:493870778:ref:WP_006817302.1:|FEATURES|emrB|multidrug|emrB	0.999792626493	90.9	33	67.4	8.6e-13	1
MDTK	179	211	HWI-700370F:168:C7JUKANXX:7:1103:17524:43167	multidrug	YP_001438116|FEATURES|mdtK|multidrug|mdtK	1.0	93.9	33	75.1	4.1e-15	1
PENA	341	373	HWI-700370F:168:C7JUKANXX:7:1301:12082:36773	beta-lactam	ZP_04656349|FEATURES|penA|beta-lactam|penA	1.0	84.8	33	70.1	1.3e-13	1
OQXB	63	95	HWI-700370F:168:C7JUKANXX:7:1309:8344:60702	multidrug	YP_001693238|FEATURES|oqxB|multidrug|oqxB	1.0	100.0	33	66.6	1.5e-12	1
YOJI	179	210	HWI-700370F:168:C7JUKANXX:7:1111:20009:77131	peptide	NP_416715.1|FEATURES|YojI|peptide|YojI	0.999999530721	65.6	32	48.5	4.2e-07	1
ACRB	708	740	HWI-700370F:168:C7JUKANXX:7:1103:14599:95252	multidrug	YP_001908403|FEATURES|acrB|multidrug|acrB	1.0	90.9	33	66.6	1.5e-12	1
ACRB	282	314	HWI-700370F:168:C7JUKANXX:7:2114:7906:5037	multidrug	gi:446414955:ref:WP_000492810.1:|FEATURES|acrB|multidrug|acrB	1.0	72.7	33	56.2	2.0e-09	1
EPTA	174	205	HWI-700370F:168:C7JUKANXX:7:2116:5082:79103	peptide	BAE78116.1|FEATURES|eptA|peptide|eptA	0.999999936915	87.5	32	60.5	1.1e-10	1
BICYCLOMYCIN-MULTIDRUG_EFFLUX_PROTEIN_BCR	212	244	HWI-700370F:168:C7JUKANXX:7:2209:18934:84904	multidrug	YP_001437159|FEATURES|bicyclomycin-multidrug_efflux_protein_bcr|multidrug|bicyclomycin-multidrug_efflux_protein_bcr	1.0	81.8	33	61.6	4.7e-11	1
VGAC	7	39	HWI-700370F:168:C7JUKANXX:7:1107:18987:19002	MLS	AMP35312.1|FEATURES|vgaC|MLS|vgaC	0.999999654105	93.9	33	67.0	1.1e-12	1
VANR	77	108	HWI-700370F:168:C7JUKANXX:7:2206:5626:24180	glycopeptide	AF162694.1.gene5.p01|FEATURES|vanR|glycopeptide|vanR	1.0	75.0	32	58.9	3.1e-10	1
CAMP-REGULATORY_PROTEIN	58	90	HWI-700370F:168:C7JUKANXX:7:2107:12369:60371	unclassified	gi:491301754:ref:WP_005159757.1:|FEATURES|cAMP-regulatory_protein|unclassified|cAMP-regulatory_protein	0.947789750739	100.0	33	70.1	1.3e-13	1
PBP-1B	659	689	HWI-700370F:168:C7JUKANXX:7:1209:14695:22212	beta-lactam	YP_002467958|FEATURES|PBP-1B|beta-lactam|PBP-1B	0.999999998284	67.7	31	52.4	2.9e-08	1
MACB	444	476	HWI-700370F:168:C7JUKANXX:7:1101:19531:13140	MLS	gi:1044231927:emb:SBX14918.1:|FEATURES|macB|MLS|macB	1.0	69.7	33	49.3	2.4e-07	1
VANR	97	129	HWI-700370F:168:C7JUKANXX:7:2210:17601:72517	glycopeptide	EU250284.1.gene5.p01|FEATURES|vanR|glycopeptide|vanR	0.999999999992	93.9	33	65.5	3.3e-12	1
PENA	149	181	HWI-700370F:168:C7JUKANXX:7:1305:8554:4674	beta-lactam	ZP_03164918|FEATURES|penA|beta-lactam|penA	1.0	78.8	33	60.8	8.1e-11	1
PBP-1A	191	222	HWI-700370F:168:C7JUKANXX:7:1207:13357:54232	beta-lactam	EDJ91555|FEATURES|PBP-1A|beta-lactam|PBP-1A	1.0	78.1	32	50.4	1.1e-07	1
DFRA3	99	130	HWI-700370F:168:C7JUKANXX:7:1106:15504:67545	diaminopyrimidine	AAA25550.1|FEATURES|dfrA3|diaminopyrimidine|dfrA3	0.999897973863	68.8	32	54.3	7.6e-09	1
ACRF	590	622	HWI-700370F:168:C7JUKANXX:7:1311:7606:11348	multidrug	AAC76298.1|FEATURES|AcrF|multidrug|AcrF	0.999999999397	66.7	33	53.9	9.9e-09	1
EMRB	129	161	HWI-700370F:168:C7JUKANXX:7:2109:17909:19871	multidrug	gi:493870778:ref:WP_006817302.1:|FEATURES|emrB|multidrug|emrB	0.999788661735	90.9	33	67.4	8.6e-13	1
TET34	61	93	HWI-700370F:168:C7JUKANXX:7:2104:20854:35337	tetracycline	ZP_02197344|FEATURES|tet34|tetracycline|tet34	1.0	72.7	33	58.2	5.2e-10	1
RPHB	110	141	HWI-700370F:168:C7JUKANXX:7:2110:4696:13941	rifamycin	APB03222.1|FEATURES|rphB|rifamycin|rphB	0.999999954076	71.9	32	51.2	6.4e-08	1
OQXB	252	283	HWI-700370F:168:C7JUKANXX:7:1102:1416:81232	multidrug	YP_001693238|FEATURES|oqxB|multidrug|oqxB	0.999999998836	93.8	32	60.5	1.1e-10	1
ESCHERICHIA_COLI_MIPA	168	198	HWI-700370F:168:C7JUKANXX:7:2213:2689:91039	multidrug	NP_310518|FEATURES|Escherichia_coli_mipA|multidrug|Escherichia_coli_mipA	0.999998850716	71.0	31	52.8	2.2e-08	1
VANR	49	81	HWI-700370F:168:C7JUKANXX:7:2105:12431:53674	glycopeptide	ABB53349|FEATURES|vanR|glycopeptide|vanR	0.999999999844	60.6	33	48.1	5.4e-07	1
MSBA	255	287	HWI-700370F:168:C7JUKANXX:7:1303:12384:66887	nitroimidazole	NP_415434.1|FEATURES|msbA|nitroimidazole|msbA	0.999874684	97.0	33	61.6	4.7e-11	1
EMRD	125	155	HWI-700370F:168:C7JUKANXX:7:2309:3778:78441	multidrug	NP_462699|FEATURES|emrD|multidrug|emrD	1.0	83.9	31	52.8	2.2e-08	1
VANA	97	129	HWI-700370F:168:C7JUKANXX:7:2209:20525:51074	glycopeptide	KF478993.1.gene3.p01|FEATURES|vanA|glycopeptide|vanA	0.999999828719	60.6	33	50.1	1.4e-07	1
BAES	288	318	HWI-700370F:168:C7JUKANXX:7:1307:20441:23529	multidrug	BAA15934.1|FEATURES|baeS|multidrug|baeS	0.999998731777	77.4	31	51.2	6.4e-08	1
ACRB	582	614	HWI-700370F:168:C7JUKANXX:7:1313:17787:71497	multidrug	gi:502789935:ref:WP_013024911.1:|FEATURES|acrB|multidrug|acrB	1.0	93.9	33	63.9	9.6e-12	1
RPOB2	263	294	HWI-700370F:168:C7JUKANXX:7:1115:1248:100709	multidrug	BAD59497.1|FEATURES|rpoB2|multidrug|rpoB2	0.999999227765	65.6	32	50.4	1.1e-07	1
EMRR	26	58	HWI-700370F:168:C7JUKANXX:7:1201:7482:64272	fluoroquinolone	NP_417169.1|FEATURES|emrR|fluoroquinolone|emrR	0.999981874108	90.9	33	65.1	4.3e-12	1
CAMP-REGULATORY_PROTEIN	10	42	HWI-700370F:168:C7JUKANXX:7:1315:18505:35957	unclassified	gi:491301754:ref:WP_005159757.1:|FEATURES|cAMP-regulatory_protein|unclassified|cAMP-regulatory_protein	0.948964249872	100.0	33	77.4	8.4e-16	1
YOJI	341	373	HWI-700370F:168:C7JUKANXX:7:2107:3844:75251	peptide	NP_416715.1|FEATURES|YojI|peptide|YojI	0.999999876166	90.9	33	64.7	5.6e-12	1
MACB	140	171	HWI-700370F:168:C7JUKANXX:7:1212:9481:98979	MLS	gi:545231548:ref:WP_021531156.1:|FEATURES|macB|MLS|macB	1.0	65.6	32	45.8	2.7e-06	1
MDTG	75	107	HWI-700370F:168:C7JUKANXX:7:2116:3808:79375	multidrug	gi:727188926:ref:WP_033650732.1:|FEATURES|mdtG|multidrug|mdtG	1.0	69.7	33	49.7	1.9e-07	1
ESCHERICHIA_COLI_LAMB	313	345	HWI-700370F:168:C7JUKANXX:7:1107:6625:18048	multidrug	BAB38442|FEATURES|Escherichia_coli_LamB|multidrug|Escherichia_coli_LamB	0.999996824456	72.7	33	62.0	3.6e-11	1
RPOB2	563	594	HWI-700370F:168:C7JUKANXX:7:1109:4173:28642	multidrug	BAD59497.1|FEATURES|rpoB2|multidrug|rpoB2	0.999999339917	78.1	32	55.1	4.4e-09	1
TOLC	398	429	HWI-700370F:168:C7JUKANXX:7:1211:10370:36139	multidrug	gi:565892113:ref:WP_023972176.1:|FEATURES|TolC|multidrug|TolC	1.0	84.4	32	58.5	4.0e-10	1
MUXC	172	204	HWI-700370F:168:C7JUKANXX:7:1306:18411:13653	multidrug	NP_251216.1|FEATURES|MuxC|multidrug|MuxC	0.999998958958	60.6	33	45.4	3.5e-06	1
ESCHERICHIA_COLI_LAMB	237	269	HWI-700370F:168:C7JUKANXX:7:1205:17119:54381	multidrug	BAB38442|FEATURES|Escherichia_coli_LamB|multidrug|Escherichia_coli_LamB	0.999997211606	81.8	33	65.1	4.3e-12	1
ESCHERICHIA_COLI_LAMB	104	135	HWI-700370F:168:C7JUKANXX:7:1213:1690:24365	multidrug	BAB38442|FEATURES|Escherichia_coli_LamB|multidrug|Escherichia_coli_LamB	0.999997369903	93.8	32	66.6	1.5e-12	1
ROSB	95	127	HWI-700370F:168:C7JUKANXX:7:2201:15078:31145	fosmidomycin	ZP_04623897|FEATURES|rosB|fosmidomycin|rosB	1.0	97.0	33	63.9	9.6e-12	1
ACRB	58	90	HWI-700370F:168:C7JUKANXX:7:1305:6685:10446	multidrug	gi:485731880:ref:WP_001359514.1:|FEATURES|acrB|multidrug|acrB	0.999999999338	81.8	33	55.8	2.6e-09	1
BAES	295	326	HWI-700370F:168:C7JUKANXX:7:1304:8589:19661	multidrug	BAA15934.1|FEATURES|baeS|multidrug|baeS	0.99999856049	68.8	32	48.1	5.4e-07	1
TOLC	323	355	HWI-700370F:168:C7JUKANXX:7:1311:9392:76681	multidrug	gi:763321415:ref:WP_044179865.1:|FEATURES|TolC|multidrug|TolC	1.0	93.9	33	63.2	1.6e-11	1
MACB	142	174	HWI-700370F:168:C7JUKANXX:7:1215:1610:10947	MLS	gi:1044080358:emb:SBY45576.1:|FEATURES|macB|MLS|macB	1.0	66.7	33	44.7	6.0e-06	1
MDTK	35	67	HWI-700370F:168:C7JUKANXX:7:1206:3430:40244	fluoroquinolone	AML99881.1|FEATURES|MdtK|fluoroquinolone|MdtK	0.999996641723	90.9	33	64.7	5.6e-12	1
EMRA	330	360	HWI-700370F:168:C7JUKANXX:7:2109:4363:64750	multidrug	gi:1035701600:ref:WP_064543230.1:|FEATURES|emrA|multidrug|emrA	0.99999568641	61.3	31	44.7	6.0e-06	1
ACRF	613	645	HWI-700370F:168:C7JUKANXX:7:1214:18564:8129	multidrug	AAC76298.1|FEATURES|AcrF|multidrug|AcrF	1.0	72.7	33	53.5	1.3e-08	1
EMRB	383	415	HWI-700370F:168:C7JUKANXX:7:1115:8865:98874	multidrug	gi:983459915:ref:WP_060619314.1:|FEATURES|emrB|multidrug|emrB	0.99990812095	93.9	33	61.2	6.2e-11	1
PATA	261	293	HWI-700370F:168:C7JUKANXX:7:2114:18891:38215	fluoroquinolone	NP_417544.5|FEATURES|patA|fluoroquinolone|patA	0.999997182917	66.7	33	53.5	1.3e-08	1
KASUGAMYCIN_RESISTANCE_PROTEIN_KSGA	136	168	HWI-700370F:168:C7JUKANXX:7:2106:15660:42836	aminoglycoside	YP_001476958|FEATURES|kasugamycin_resistance_protein_ksgA|aminoglycoside|kasugamycin_resistance_protein_ksgA	1.0	97.0	33	69.3	2.3e-13	1
ROSB	448	480	HWI-700370F:168:C7JUKANXX:7:2209:10333:28937	fosmidomycin	gi:1001786599:ref:WP_061324791.1:|FEATURES|rosB|fosmidomycin|rosB	1.0	84.8	33	56.6	1.5e-09	1
MDTE	86	118	HWI-700370F:168:C7JUKANXX:7:1208:3315:54668	multidrug	CP001918.1.gene3442.p01|FEATURES|mdtE|multidrug|mdtE	0.999999999989	87.9	33	63.2	1.6e-11	1
ADEL	31	62	HWI-700370F:168:C7JUKANXX:7:1212:17705:3402	multidrug	ALH22601.1|FEATURES|adeL|multidrug|adeL	0.999999176867	65.6	32	47.0	1.2e-06	1
BACA	73	105	HWI-700370F:168:C7JUKANXX:7:1314:14296:14320	bacitracin	B2VGJ3|FEATURES|bacA|bacitracin|bacA	1.0	84.8	33	61.6	4.7e-11	1
EPTA	65	96	HWI-700370F:168:C7JUKANXX:7:1206:14822:83901	peptide	BAE78116.1|FEATURES|eptA|peptide|eptA	0.999999714001	65.6	32	46.6	1.6e-06	1
EMRB	312	344	HWI-700370F:168:C7JUKANXX:7:1303:4776:83990	multidrug	gi:486057056:ref:WP_001507824.1:|FEATURES|emrB|multidrug|emrB	0.99984270091	97.0	33	68.2	5.1e-13	1
MDTE	275	307	HWI-700370F:168:C7JUKANXX:7:1306:18518:99015	multidrug	CP001918.1.gene3442.p01|FEATURES|mdtE|multidrug|mdtE	0.99999999998	84.8	33	63.9	9.6e-12	1
MULTIDRUG_ABC_TRANSPORTER	514	546	HWI-700370F:168:C7JUKANXX:7:1115:14833:101046	multidrug	gi:686364868:ref:WP_031893738.1:|FEATURES|multidrug_ABC_transporter|multidrug|multidrug_ABC_transporter	1.0	63.6	33	46.2	2.1e-06	1
ACRB	864	896	HWI-700370F:168:C7JUKANXX:7:1115:4530:78135	multidrug	gi:447055254:ref:WP_001132510.1:|FEATURES|acrB|multidrug|acrB	1.0	100.0	33	67.8	6.6e-13	1
PBP-1A	154	185	HWI-700370F:168:C7JUKANXX:7:2101:13362:12794	beta-lactam	YP_001292390|FEATURES|PBP-1A|beta-lactam|PBP-1A	1.0	81.2	32	58.2	5.2e-10	1
TET34	57	89	HWI-700370F:168:C7JUKANXX:7:1104:11524:60235	tetracycline	ZP_02197344|FEATURES|tet34|tetracycline|tet34	1.0	72.7	33	60.5	1.1e-10	1
EMRD	29	61	HWI-700370F:168:C7JUKANXX:7:1307:18822:38216	multidrug	ZP_03215830|FEATURES|emrD|multidrug|emrD	1.0	72.7	33	50.8	8.4e-08	1
MSBA	123	155	HWI-700370F:168:C7JUKANXX:7:1302:17625:20330	nitroimidazole	NP_415434.1|FEATURES|msbA|nitroimidazole|msbA	0.999863775504	97.0	33	62.4	2.8e-11	1
MUXC	179	209	HWI-700370F:168:C7JUKANXX:7:1308:7103:38726	multidrug	NP_251216.1|FEATURES|MuxC|multidrug|MuxC	0.999998924754	61.3	31	44.7	6.0e-06	1
PBP-1A	440	472	HWI-700370F:168:C7JUKANXX:7:1303:18993:59197	beta-lactam	AAC22099|FEATURES|PBP-1A|beta-lactam|PBP-1A	1.0	69.7	33	52.8	2.2e-08	1
ACRB	555	587	HWI-700370F:168:C7JUKANXX:7:1113:7160:26712	multidrug	ZP_04625767|FEATURES|acrB|multidrug|acrB	0.999999999904	81.8	33	57.0	1.2e-09	1
MDTD	56	88	HWI-700370F:168:C7JUKANXX:7:1114:4202:92823	multidrug	gi:446053031:ref:WP_000130886.1:|FEATURES|mdtD|multidrug|mdtD	0.999999999988	84.8	33	60.1	1.4e-10	1
MAJOR_FACILITATOR_SUPERFAMILY_TRANSPORTER	306	338	HWI-700370F:168:C7JUKANXX:7:1101:20965:15950	multidrug	CP001918.1.gene2931.p01|FEATURES|major_facilitator_superfamily_transporter|multidrug|major_facilitator_superfamily_transporter	0.999999066456	97.0	33	67.0	1.1e-12	1
ACRB	229	261	HWI-700370F:168:C7JUKANXX:7:1201:20267:85665	multidrug	ZP_03832747|FEATURES|acrB|multidrug|acrB	0.999999999998	78.8	33	52.8	2.2e-08	1
ACRB	367	399	HWI-700370F:168:C7JUKANXX:7:1315:5074:22774	multidrug	CP002695.1.gene992.p01|FEATURES|acrB|multidrug|acrB	1.0	87.9	33	60.5	1.1e-10	1
KLEBSIELLA_PNEUMONIAE_OMPK36	297	329	HWI-700370F:168:C7JUKANXX:7:1312:18830:56160	beta-lactam	YP_005228001.1|FEATURES|Klebsiella_pneumoniae_OmpK36|beta-lactam|Klebsiella_pneumoniae_OmpK36	0.999999869244	60.6	33	51.6	4.9e-08	1
SERRATIA_MARCESCENS_OMP1	147	178	HWI-700370F:168:C7JUKANXX:7:2112:12350:45770	multidrug	AIA49384.1|FEATURES|Serratia_marcescens_Omp1|multidrug|Serratia_marcescens_Omp1	0.999622432541	71.9	32	54.7	5.8e-09	1
BICYCLOMYCIN-MULTIDRUG_EFFLUX_PROTEIN_BCR	197	228	HWI-700370F:168:C7JUKANXX:7:1101:19552:83846	multidrug	YP_001452184|FEATURES|bicyclomycin-multidrug_efflux_protein_bcr|multidrug|bicyclomycin-multidrug_efflux_protein_bcr	1.0	84.4	32	60.1	1.4e-10	1
OMPF	15	47	HWI-700370F:168:C7JUKANXX:7:2212:11433:26936	multidrug	gi:15131544:emb:CAC48383.1:|FEATURES|ompF|multidrug|ompF	0.997523837146	93.9	33	67.0	1.1e-12	1
BICYCLOMYCIN-MULTIDRUG_EFFLUX_PROTEIN_BCR	20	52	HWI-700370F:168:C7JUKANXX:7:1316:3133:83141	multidrug	YP_001437159|FEATURES|bicyclomycin-multidrug_efflux_protein_bcr|multidrug|bicyclomycin-multidrug_efflux_protein_bcr	1.0	81.8	33	56.6	1.5e-09	1
ESCHERICHIA_COLI_MIPA	169	201	HWI-700370F:168:C7JUKANXX:7:1204:3819:75048	multidrug	NP_310518|FEATURES|Escherichia_coli_mipA|multidrug|Escherichia_coli_mipA	0.999998894255	69.7	33	54.3	7.6e-09	1
BLT	340	372	HWI-700370F:168:C7JUKANXX:7:1305:20503:39133	multidrug	AAC36944.1|FEATURES|blt|multidrug|blt	1.0	63.6	33	52.4	2.9e-08	1
OMPR	58	90	HWI-700370F:168:C7JUKANXX:7:1306:15000:32554	multidrug	CP000034.1.gene3672.p01|FEATURES|ompR|multidrug|ompR	0.999999057753	90.9	33	63.9	9.6e-12	1
MACB	23	55	HWI-700370F:168:C7JUKANXX:7:1214:2864:81081	MLS	gi:851928815:ref:WP_048221086.1:|FEATURES|macB|MLS|macB	1.0	66.7	33	49.3	2.4e-07	1
BICYCLOMYCIN-MULTIDRUG_EFFLUX_PROTEIN_BCR	129	160	HWI-700370F:168:C7JUKANXX:7:2107:5633:24660	multidrug	YP_002850162|FEATURES|bicyclomycin-multidrug_efflux_protein_bcr|multidrug|bicyclomycin-multidrug_efflux_protein_bcr	1.0	81.8	33	60.1	1.4e-10	1
ACRB	76	108	HWI-700370F:168:C7JUKANXX:7:1313:21216:85846	multidrug	gi:763385966:ref:WP_044243114.1:|FEATURES|acrB|multidrug|acrB	0.999843135564	78.8	33	54.3	7.6e-09	1
DNA-BINDING_PROTEIN_H-NS	79	109	HWI-700370F:168:C7JUKANXX:7:1210:16011:48078	unclassified	CP000308.1.gene1582.p01|FEATURES|DNA-binding_protein_H-NS|unclassified|DNA-binding_protein_H-NS	0.999992528607	64.5	31	46.2	2.1e-06	1
ESCHERICHIA_COLI_LAMB	337	369	HWI-700370F:168:C7JUKANXX:7:1202:1295:66675	multidrug	BAB38442|FEATURES|Escherichia_coli_LamB|multidrug|Escherichia_coli_LamB	0.999996402764	69.7	33	59.3	2.4e-10	1
BAER	190	222	HWI-700370F:168:C7JUKANXX:7:2102:4947:58712	multidrug	YP_490321.1|FEATURES|baeR|multidrug|baeR	0.999997776934	93.9	33	65.9	2.5e-12	1
SERRATIA_MARCESCENS_OMP1	18	49	HWI-700370F:168:C7JUKANXX:7:1210:1748:84606	multidrug	AIA49384.1|FEATURES|Serratia_marcescens_Omp1|multidrug|Serratia_marcescens_Omp1	0.999999999978	87.5	32	63.9	9.6e-12	1
TOLC	142	174	HWI-700370F:168:C7JUKANXX:7:1110:19608:69978	multidrug	gi:516511311:ref:WP_017899749.1:|FEATURES|TolC|multidrug|TolC	1.0	93.9	33	64.7	5.6e-12	1
MDTC	477	508	HWI-700370F:168:C7JUKANXX:7:1214:17846:56750	multidrug	CP001918.1.gene3441.p01|FEATURES|mdtC|multidrug|mdtC	0.999999978543	68.8	32	47.8	7.1e-07	1
MULTIDRUG_ABC_TRANSPORTER	532	564	HWI-700370F:168:C7JUKANXX:7:2202:16410:84332	multidrug	gi:446519900:ref:WP_000597246.1:|FEATURES|multidrug_ABC_transporter|multidrug|multidrug_ABC_transporter	1.0	60.6	33	47.0	1.2e-06	1
PENA	498	529	HWI-700370F:168:C7JUKANXX:7:1212:14040:35129	beta-lactam	ZP_04656349|FEATURES|penA|beta-lactam|penA	1.0	84.4	32	62.0	3.6e-11	1
ACRB	28	60	HWI-700370F:168:C7JUKANXX:7:2112:7207:51887	multidrug	gi:502789935:ref:WP_013024911.1:|FEATURES|acrB|multidrug|acrB	1.0	97.0	33	68.2	5.1e-13	1
ACRA	368	399	HWI-700370F:168:C7JUKANXX:7:2109:19102:61841	multidrug	gi:573042590:emb:CDI16885.1:|FEATURES|acrA|multidrug|acrA	1.0	68.8	32	47.8	7.1e-07	1
COB(I)ALAMIN_ADENOLSYLTRANSFERASE	42	74	HWI-700370F:168:C7JUKANXX:7:1215:15191:21899	unclassified	gi:447201635:ref:WP_001278891.1:|FEATURES|cob(I)alamin_adenolsyltransferase|unclassified|cob(I)alamin_adenolsyltransferase	1.0	78.8	33	61.2	6.2e-11	1
TOLC	160	192	HWI-700370F:168:C7JUKANXX:7:1214:7398:86292	multidrug	gi:554963038:ref:WP_023207427.1:|FEATURES|TolC|multidrug|TolC	1.0	100.0	33	67.0	1.1e-12	1
MSBA	278	310	HWI-700370F:168:C7JUKANXX:7:1115:17100:70057	nitroimidazole	NP_415434.1|FEATURES|msbA|nitroimidazole|msbA	0.999897245698	97.0	33	63.5	1.2e-11	1
PENA	357	389	HWI-700370F:168:C7JUKANXX:7:1105:6835:32982	beta-lactam	ZP_04656349|FEATURES|penA|beta-lactam|penA	1.0	72.7	33	59.7	1.8e-10	1
EMRB	254	286	HWI-700370F:168:C7JUKANXX:7:1309:14320:23178	multidrug	gi:661298237:ref:WP_029991091.1:|FEATURES|emrB|multidrug|emrB	0.999708644541	93.9	33	67.0	1.1e-12	1
MULTIDRUG_ABC_TRANSPORTER	474	505	HWI-700370F:168:C7JUKANXX:7:1211:19088:30030	multidrug	gi:817122037:ref:WP_046494699.1:|FEATURES|multidrug_ABC_transporter|multidrug|multidrug_ABC_transporter	1.0	75.0	32	52.0	3.8e-08	1
ACRB	487	519	HWI-700370F:168:C7JUKANXX:7:1205:7847:78001	multidrug	gi:812045371:emb:CRH28493.1:|FEATURES|acrB|multidrug|acrB	1.0	97.0	33	74.3	7.1e-15	1
TOLC	339	371	HWI-700370F:168:C7JUKANXX:7:1307:3112:41132	multidrug	gi:736439011:ref:WP_034461021.1:|FEATURES|TolC|multidrug|TolC	1.0	97.0	33	63.2	1.6e-11	1
SDIA	50	82	HWI-700370F:168:C7JUKANXX:7:1314:9780:5230	unclassified	gi:506439788:ref:WP_015959505.1:|FEATURES|sdiA|unclassified|sdiA	1.0	63.6	33	58.9	3.1e-10	1
ACRB	49	81	HWI-700370F:168:C7JUKANXX:7:2109:17281:64449	multidrug	gi:485731880:ref:WP_001359514.1:|FEATURES|acrB|multidrug|acrB	1.0	93.9	33	63.5	1.2e-11	1
PBP-1A	720	750	HWI-700370F:168:C7JUKANXX:7:1104:9207:66391	beta-lactam	YP_001292390|FEATURES|PBP-1A|beta-lactam|PBP-1A	1.0	64.5	31	49.7	1.9e-07	1
OQXB	627	659	HWI-700370F:168:C7JUKANXX:7:2316:14778:38937	multidrug	YP_001693238|FEATURES|oqxB|multidrug|oqxB	0.999999391317	90.9	33	65.9	2.5e-12	1
MDTK	429	461	HWI-700370F:168:C7JUKANXX:7:2214:18726:81336	fluoroquinolone	AML99881.1|FEATURES|MdtK|fluoroquinolone|MdtK	0.999994761937	78.8	33	61.2	6.2e-11	1
MDTK	38	70	HWI-700370F:168:C7JUKANXX:7:1106:20610:21234	fluoroquinolone	AML99881.1|FEATURES|MdtK|fluoroquinolone|MdtK	0.999996641723	93.9	33	64.7	5.6e-12	1
MDTB	393	425	HWI-700370F:168:C7JUKANXX:7:2103:18580:23010	multidrug	CP004022.1.gene1673.p01|FEATURES|mdtB|multidrug|mdtB	1.0	100.0	33	65.1	4.3e-12	1
RPOB2	565	597	HWI-700370F:168:C7JUKANXX:7:1310:14099:48481	multidrug	BAD59497.1|FEATURES|rpoB2|multidrug|rpoB2	0.999999385366	78.8	33	57.4	9.0e-10	1
BACA	64	96	HWI-700370F:168:C7JUKANXX:7:1114:19680:3120	bacitracin	B2VGJ3|FEATURES|bacA|bacitracin|bacA	1.0	87.9	33	64.7	5.6e-12	1
VANH	200	232	HWI-700370F:168:C7JUKANXX:7:1105:13142:78690	glycopeptide	AY082011.1.gene6.p01|FEATURES|vanH|glycopeptide|vanH	0.999999983649	66.7	33	45.1	4.6e-06	1
OMPF	312	344	HWI-700370F:168:C7JUKANXX:7:1115:18409:31469	multidrug	gi:312286407:gb:EFR14320.1:|FEATURES|ompF|multidrug|ompF	0.999999257276	87.9	33	66.6	1.5e-12	1
OMPF	247	279	HWI-700370F:168:C7JUKANXX:7:2212:3935:22934	multidrug	gi:312286407:gb:EFR14320.1:|FEATURES|ompF|multidrug|ompF	0.999952630098	75.8	33	52.8	2.2e-08	1
EPTA	194	225	HWI-700370F:168:C7JUKANXX:7:1303:6452:9257	peptide	BAE78116.1|FEATURES|eptA|peptide|eptA	0.999999649391	81.2	32	57.8	6.9e-10	1
MDTK	363	394	HWI-700370F:168:C7JUKANXX:7:2114:17853:88945	multidrug	gi:558088995:ref:WP_023481339.1:|FEATURES|mdtK|multidrug|mdtK	1.0	96.9	32	63.5	1.2e-11	1
ACRB	18	50	HWI-700370F:168:C7JUKANXX:7:2113:14999:59295	multidrug	gi:812045371:emb:CRH28493.1:|FEATURES|acrB|multidrug|acrB	1.0	93.9	33	65.5	3.3e-12	1
ROSB	230	262	HWI-700370F:168:C7JUKANXX:7:2106:9592:11722	fosmidomycin	YP_001605795|FEATURES|rosB|fosmidomycin|rosB	1.0	90.9	33	60.5	1.1e-10	1
OMP36	280	311	HWI-700370F:168:C7JUKANXX:7:1204:2192:14833	multidrug	AF336096.1.gene1.p01|FEATURES|omp36|multidrug|omp36	0.999999971273	71.9	32	53.9	9.9e-09	1
MULTIDRUG_ABC_TRANSPORTER	456	488	HWI-700370F:168:C7JUKANXX:7:2211:19517:5528	multidrug	gi:896355182:ref:WP_049310020.1:|FEATURES|multidrug_ABC_transporter|multidrug|multidrug_ABC_transporter	1.0	90.9	33	63.9	9.6e-12	1
TETA	444	475	HWI-700370F:168:C7JUKANXX:7:1301:8920:28623	tetracycline	gi:736993687:ref:WP_034989673.1:|FEATURES|tetA|tetracycline|tetA	0.999999999998	65.6	32	47.8	7.1e-07	1
ACRB	36	68	HWI-700370F:168:C7JUKANXX:7:2108:4083:22867	multidrug	gi:446414955:ref:WP_000492810.1:|FEATURES|acrB|multidrug|acrB	1.0	93.9	33	68.2	5.1e-13	1
TRIC	957	988	HWI-700370F:168:C7JUKANXX:7:2114:2889:80100	triclosan	NP_248848.1|FEATURES|TriC|triclosan|TriC	0.999999978345	78.1	32	56.2	2.0e-09	1
MDTG	12	44	HWI-700370F:168:C7JUKANXX:7:1305:16256:50232	multidrug	ZP_04004395|FEATURES|mdtG|multidrug|mdtG	1.0	69.7	33	55.1	4.4e-09	1
MSBA	275	307	HWI-700370F:168:C7JUKANXX:7:1203:18050:45380	nitroimidazole	NP_415434.1|FEATURES|msbA|nitroimidazole|msbA	0.999771343521	97.0	33	63.2	1.6e-11	1
VGAC	45	75	HWI-700370F:168:C7JUKANXX:7:2208:8412:67857	MLS	AMP35312.1|FEATURES|vgaC|MLS|vgaC	0.999999139822	74.2	31	55.8	2.6e-09	1
MEXT	20	51	HWI-700370F:168:C7JUKANXX:7:2203:20345:64512	multidrug	gi:490841007:ref:WP_004703082.1:|FEATURES|mexT|multidrug|mexT	0.999998798938	71.9	32	51.6	4.9e-08	1
BAER	197	229	HWI-700370F:168:C7JUKANXX:7:1215:3237:84691	multidrug	YP_490321.1|FEATURES|baeR|multidrug|baeR	0.999999600628	90.9	33	63.5	1.2e-11	1
EMRA	227	259	HWI-700370F:168:C7JUKANXX:7:1213:11239:61318	multidrug	gi:822016107:ref:WP_046877644.1:|FEATURES|emrA|multidrug|emrA	0.986285665539	87.9	33	62.0	3.6e-11	1
ACRB	862	894	HWI-700370F:168:C7JUKANXX:7:1302:13409:10354	multidrug	gi:558560157:ref:WP_023491039.1:|FEATURES|acrB|multidrug|acrB	1.0	81.8	33	58.5	4.0e-10	1
VANR	89	119	HWI-700370F:168:C7JUKANXX:7:1115:3923:59632	glycopeptide	AF162694.1.gene5.p01|FEATURES|vanR|glycopeptide|vanR	1.0	83.9	31	58.2	5.2e-10	1
PBP-1A	723	755	HWI-700370F:168:C7JUKANXX:7:2106:20248:21202	beta-lactam	YP_001292390|FEATURES|PBP-1A|beta-lactam|PBP-1A	1.0	63.6	33	53.1	1.7e-08	1
BICYCLOMYCIN-MULTIDRUG_EFFLUX_PROTEIN_BCR	246	277	HWI-700370F:168:C7JUKANXX:7:2207:11714:18836	multidrug	YP_001452184|FEATURES|bicyclomycin-multidrug_efflux_protein_bcr|multidrug|bicyclomycin-multidrug_efflux_protein_bcr	1.0	75.0	32	56.2	2.0e-09	1
MDTK	351	382	HWI-700370F:168:C7JUKANXX:7:1111:18469:25784	multidrug	gi:555222058:ref:WP_023214681.1:|FEATURES|mdtK|multidrug|mdtK	1.0	93.8	32	60.1	1.4e-10	1
MACB	143	175	HWI-700370F:168:C7JUKANXX:7:2213:18387:11561	MLS	gi:545231548:ref:WP_021531156.1:|FEATURES|macB|MLS|macB	1.0	66.7	33	44.7	6.0e-06	1
EMRB	140	172	HWI-700370F:168:C7JUKANXX:7:1110:4396:88502	multidrug	gi:920021424:ref:WP_052936095.1:|FEATURES|emrB|multidrug|emrB	0.999961385183	93.9	33	75.5	3.2e-15	1
MSBA	244	276	HWI-700370F:168:C7JUKANXX:7:1313:19984:19171	nitroimidazole	NP_415434.1|FEATURES|msbA|nitroimidazole|msbA	0.999863775504	93.9	33	60.8	8.1e-11	1
TOLC	145	177	HWI-700370F:168:C7JUKANXX:7:2107:7570:49133	multidrug	gi:908715920:ref:WP_049847444.1:|FEATURES|TolC|multidrug|TolC	1.0	93.9	33	64.7	5.6e-12	1
EMRR	84	115	HWI-700370F:168:C7JUKANXX:7:2110:7651:63563	fluoroquinolone	NP_417169.1|FEATURES|emrR|fluoroquinolone|emrR	0.999986529948	96.9	32	68.2	5.1e-13	1
EPTA	430	461	HWI-700370F:168:C7JUKANXX:7:2112:8382:84617	peptide	BAE78116.1|FEATURES|eptA|peptide|eptA	0.999999913244	81.2	32	57.8	6.9e-10	1
MAJOR_FACILITATOR_SUPERFAMILY_TRANSPORTER	298	330	HWI-700370F:168:C7JUKANXX:7:1307:5240:6663	multidrug	CP001918.1.gene2931.p01|FEATURES|major_facilitator_superfamily_transporter|multidrug|major_facilitator_superfamily_transporter	0.999999102901	100.0	33	68.2	5.1e-13	1
KASUGAMYCIN_RESISTANCE_PROTEIN_KSGA	62	94	HWI-700370F:168:C7JUKANXX:7:2208:2590:37289	aminoglycoside	YP_002240485|FEATURES|kasugamycin_resistance_protein_ksgA|aminoglycoside|kasugamycin_resistance_protein_ksgA	1.0	93.9	33	67.0	1.1e-12	1
PBP-1B	634	666	HWI-700370F:168:C7JUKANXX:7:2214:20561:41911	beta-lactam	YP_002467958|FEATURES|PBP-1B|beta-lactam|PBP-1B	0.999999999825	78.8	33	65.1	4.3e-12	1
MSBA	381	412	HWI-700370F:168:C7JUKANXX:7:1115:17200:26061	nitroimidazole	NP_415434.1|FEATURES|msbA|nitroimidazole|msbA	0.999789533588	81.2	32	58.9	3.1e-10	1
EMRB-QACA_FAMILY_MAJOR_FACILITATOR_TRANSPORTER	23	55	HWI-700370F:168:C7JUKANXX:7:1309:17371:75954	multidrug	AE016830.1.gene768.p01|FEATURES|EmrB-QacA_family_major_facilitator_transporter|multidrug|EmrB-QacA_family_major_facilitator_transporter	0.999998835273	66.7	33	45.8	2.7e-06	1
LMRB	322	353	HWI-700370F:168:C7JUKANXX:7:2212:2670:8807	MLS	gi:1044618389:gb:OCB92939.1:|FEATURES|lmrB|MLS|lmrB	1.0	65.6	32	49.3	2.4e-07	1
MDTK	72	104	HWI-700370F:168:C7JUKANXX:7:1208:16616:2352	multidrug	gi:754964131:ref:WP_042320052.1:|FEATURES|mdtK|multidrug|mdtK	1.0	84.8	33	59.7	1.8e-10	1
VGAC	15	47	HWI-700370F:168:C7JUKANXX:7:1110:8564:26538	MLS	AMP35312.1|FEATURES|vgaC|MLS|vgaC	0.999999698826	97.0	33	68.9	3.0e-13	1
MDTK	72	104	HWI-700370F:168:C7JUKANXX:7:1310:4919:69690	fluoroquinolone	AML99881.1|FEATURES|MdtK|fluoroquinolone|MdtK	0.999988420488	81.8	33	55.1	4.4e-09	1
TET34	55	87	HWI-700370F:168:C7JUKANXX:7:2215:9153:42972	tetracycline	Q8DF90|FEATURES|tet34|tetracycline|tet34	1.0	75.8	33	61.2	6.2e-11	1
EMRK	285	316	HWI-700370F:168:C7JUKANXX:7:1216:9781:67442	multidrug	gi:742917254:ref:WP_039022713.1:|FEATURES|emrK|multidrug|emrK	0.999999999203	62.5	32	48.9	3.2e-07	1
MAJOR_FACILITATOR_SUPERFAMILY_TRANSPORTER	410	440	HWI-700370F:168:C7JUKANXX:7:1210:6650:97866	multidrug	CP001918.1.gene2931.p01|FEATURES|major_facilitator_superfamily_transporter|multidrug|major_facilitator_superfamily_transporter	0.999997445135	77.4	31	50.4	1.1e-07	1
TRANSCRIPTIONAL_REGULATORY_PROTEIN_CPXR_CPXR	196	228	HWI-700370F:168:C7JUKANXX:7:2201:15086:77729	unclassified	CP004022.1.gene3215.p01|FEATURES|transcriptional_regulatory_protein_CpxR_cpxR|unclassified|transcriptional_regulatory_protein_CpxR_cpxR	1.0	97.0	33	73.6	1.2e-14	1
ACRB	722	754	HWI-700370F:168:C7JUKANXX:7:1207:20366:55662	multidrug	gi:485731880:ref:WP_001359514.1:|FEATURES|acrB|multidrug|acrB	0.999999995134	78.8	33	58.9	3.1e-10	1
OMPR	39	70	HWI-700370F:168:C7JUKANXX:7:2212:3920:63851	multidrug	CP000034.1.gene3672.p01|FEATURES|ompR|multidrug|ompR	0.999999057753	96.9	32	63.9	9.6e-12	1
OMPF	101	133	HWI-700370F:168:C7JUKANXX:7:1106:6820:42309	multidrug	gi:312286407:gb:EFR14320.1:|FEATURES|ompF|multidrug|ompF	0.892237004191	75.8	33	58.5	4.0e-10	1
YOJI	1	31	HWI-700370F:168:C7JUKANXX:7:1315:14469:6093	peptide	NP_416715.1|FEATURES|YojI|peptide|YojI	0.999999356803	67.7	31	45.8	2.7e-06	1
YOJI	511	543	HWI-700370F:168:C7JUKANXX:7:1111:16541:59338	peptide	NP_416715.1|FEATURES|YojI|peptide|YojI	0.999999802851	81.8	33	58.2	5.2e-10	1
PENA	153	184	HWI-700370F:168:C7JUKANXX:7:1103:7972:5188	beta-lactam	ZP_04656349|FEATURES|penA|beta-lactam|penA	1.0	81.2	32	59.7	1.8e-10	1
MDTC	473	503	HWI-700370F:168:C7JUKANXX:7:2116:5977:3286	multidrug	CP001918.1.gene3441.p01|FEATURES|mdtC|multidrug|mdtC	0.999999972499	71.0	31	47.4	9.3e-07	1
ESCHERICHIA_COLI_LAMB	350	381	HWI-700370F:168:C7JUKANXX:7:1316:6064:37333	multidrug	BAB38442|FEATURES|Escherichia_coli_LamB|multidrug|Escherichia_coli_LamB	0.999996048133	75.0	32	57.4	9.0e-10	1
OQXB	321	353	HWI-700370F:168:C7JUKANXX:7:1211:16024:20831	multidrug	YP_001693238|FEATURES|oqxB|multidrug|oqxB	1.0	87.9	33	63.2	1.6e-11	1
ACRB	922	954	HWI-700370F:168:C7JUKANXX:7:1316:1459:86649	multidrug	gi:446414955:ref:WP_000492810.1:|FEATURES|acrB|multidrug|acrB	0.99999999995	78.8	33	52.8	2.2e-08	1
TET34	61	93	HWI-700370F:168:C7JUKANXX:7:2215:15878:22220	tetracycline	ZP_02197344|FEATURES|tet34|tetracycline|tet34	1.0	72.7	33	58.2	5.2e-10	1
TRIC	407	439	HWI-700370F:168:C7JUKANXX:7:1211:9093:18485	triclosan	NP_248848.1|FEATURES|TriC|triclosan|TriC	0.999999954395	66.7	33	47.0	1.2e-06	1
MDFA	24	54	HWI-700370F:168:C7JUKANXX:7:1204:1637:4816	multidrug	gi:1044109257:emb:SBZ85298.1:|FEATURES|mdfA|multidrug|mdfA	0.999999999237	71.0	31	50.4	1.1e-07	1
PBP-1A	67	99	HWI-700370F:168:C7JUKANXX:7:1304:10368:8423	beta-lactam	YP_001290033|FEATURES|PBP-1A|beta-lactam|PBP-1A	1.0	66.7	33	55.5	3.4e-09	1
CPXA	28	58	HWI-700370F:168:C7JUKANXX:7:1201:4740:21202	aminoglycoside:aminocoumarin	NP_312864.1|FEATURES|cpxA|aminoglycoside:aminocoumarin|cpxA	0.999236360453	87.1	31	57.8	6.9e-10	1
TRANSCRIPTIONAL_REGULATORY_PROTEIN_CPXR_CPXR	86	118	HWI-700370F:168:C7JUKANXX:7:1301:4766:18474	unclassified	CP000675.2.gene1535.p01|FEATURES|transcriptional_regulatory_protein_CpxR_cpxR|unclassified|transcriptional_regulatory_protein_CpxR_cpxR	0.879671963877	81.8	33	62.0	3.6e-11	1
OMPF	152	182	HWI-700370F:168:C7JUKANXX:7:2213:15498:23368	multidrug	gi:515954236:ref:WP_017384819.1:|FEATURES|ompF|multidrug|ompF	0.999999944858	77.4	31	53.5	1.3e-08	1
COB(I)ALAMIN_ADENOLSYLTRANSFERASE	32	64	HWI-700370F:168:C7JUKANXX:7:1311:6448:30866	unclassified	gi:771454993:ref:WP_045149547.1:|FEATURES|cob(I)alamin_adenolsyltransferase|unclassified|cob(I)alamin_adenolsyltransferase	1.0	78.8	33	59.7	1.8e-10	1
DNA-BINDING_PROTEIN_H-NS	1	31	HWI-700370F:168:C7JUKANXX:7:1109:12250:39749	unclassified	NC_002695.1.913113.p01|FEATURES|DNA-binding_protein_H-NS|unclassified|DNA-binding_protein_H-NS	0.99999999984	74.2	31	47.0	1.2e-06	1
MACB	146	177	HWI-700370F:168:C7JUKANXX:7:2204:9517:52753	MLS	gi:895865878:ref:WP_048974758.1:|FEATURES|macB|MLS|macB	1.0	68.8	32	45.4	3.5e-06	1
ESCHERICHIA_COLI_LAMB	225	257	HWI-700370F:168:C7JUKANXX:7:2108:20231:23030	multidrug	BAB38442|FEATURES|Escherichia_coli_LamB|multidrug|Escherichia_coli_LamB	0.99999706974	81.8	33	63.9	9.6e-12	1
ACRB	155	187	HWI-700370F:168:C7JUKANXX:7:1213:10160:90828	multidrug	gi:446414955:ref:WP_000492810.1:|FEATURES|acrB|multidrug|acrB	1.0	75.8	33	58.9	3.1e-10	1
ACRB	78	110	HWI-700370F:168:C7JUKANXX:7:1315:15314:75397	multidrug	gi:485731880:ref:WP_001359514.1:|FEATURES|acrB|multidrug|acrB	1.0	75.8	33	56.2	2.0e-09	1
ACRB	726	757	HWI-700370F:168:C7JUKANXX:7:1101:8108:61655	multidrug	gi:485731880:ref:WP_001359514.1:|FEATURES|acrB|multidrug|acrB	0.999999999311	78.1	32	58.5	4.0e-10	1
TOLC	61	93	HWI-700370F:168:C7JUKANXX:7:1313:20450:65748	multidrug	gi:414709877:emb:CCN31581.1:|FEATURES|TolC|multidrug|TolC	1.0	84.8	33	63.9	9.6e-12	1
MAJOR_FACILITATOR_SUPERFAMILY_TRANSPORTER	227	259	HWI-700370F:168:C7JUKANXX:7:2111:7442:42096	multidrug	CP001918.1.gene2931.p01|FEATURES|major_facilitator_superfamily_transporter|multidrug|major_facilitator_superfamily_transporter	0.999998645343	66.7	33	57.0	1.2e-09	1
SMEE	263	295	HWI-700370F:168:C7JUKANXX:7:1316:3958:12858	multidrug	CAC14595|FEATURES|smeE|multidrug|smeE	0.999999974109	84.8	33	61.2	6.2e-11	1
MEXB	171	201	HWI-700370F:168:C7JUKANXX:7:1113:18738:90852	multidrug	gi:759528585:ref:WP_043248665.1:|FEATURES|mexB|multidrug|mexB	1.0	77.4	31	55.5	3.4e-09	1
KASUGAMYCIN_RESISTANCE_PROTEIN_KSGA	1	31	HWI-700370F:168:C7JUKANXX:7:2205:19246:53179	aminoglycoside	A7FMC1|FEATURES|kasugamycin_resistance_protein_ksgA|aminoglycoside|kasugamycin_resistance_protein_ksgA	1.0	90.3	31	65.1	4.3e-12	1
ADEL	131	162	HWI-700370F:168:C7JUKANXX:7:2202:13514:59390	multidrug	ALH22601.1|FEATURES|adeL|multidrug|adeL	0.999999053548	65.6	32	44.7	6.0e-06	1
MARA	11	42	HWI-700370F:168:C7JUKANXX:7:2102:5999:21749	multidrug	YP_489794.1|FEATURES|marA|multidrug|marA	0.999997062537	62.5	32	52.8	2.2e-08	1
MULTIDRUG_ABC_TRANSPORTER	505	537	HWI-700370F:168:C7JUKANXX:7:1206:19217:22623	multidrug	gi:943909899:ref:WP_055545300.1:|FEATURES|multidrug_ABC_transporter|multidrug|multidrug_ABC_transporter	1.0	97.0	33	63.5	1.2e-11	1
RPOB2	800	832	HWI-700370F:168:C7JUKANXX:7:2213:16275:57330	multidrug	BAD59497.1|FEATURES|rpoB2|multidrug|rpoB2	0.999999287268	72.7	33	53.5	1.3e-08	1
MDTK	270	301	HWI-700370F:168:C7JUKANXX:7:1206:12381:40233	fluoroquinolone	AML99881.1|FEATURES|MdtK|fluoroquinolone|MdtK	0.999991892321	87.5	32	57.8	6.9e-10	1
MEXX	165	196	HWI-700370F:168:C7JUKANXX:7:1307:10642:58050	multidrug	gi:749623555:ref:WP_040236743.1:|FEATURES|mexX|multidrug|mexX	1.0	100.0	32	63.5	1.2e-11	1
MSBA	109	141	HWI-700370F:168:C7JUKANXX:7:1101:8901:7599	nitroimidazole	NP_415434.1|FEATURES|msbA|nitroimidazole|msbA	0.999916754219	97.0	33	65.5	3.3e-12	1
YOJI	86	118	HWI-700370F:168:C7JUKANXX:7:2108:7599:45550	peptide	NP_416715.1|FEATURES|YojI|peptide|YojI	0.999999796694	90.9	33	57.8	6.9e-10	1
ACRB	744	775	HWI-700370F:168:C7JUKANXX:7:1309:6122:19874	multidrug	ZP_04639026|FEATURES|acrB|multidrug|acrB	1.0	93.8	32	65.1	4.3e-12	1
ACRB	76	108	HWI-700370F:168:C7JUKANXX:7:2203:12792:80356	multidrug	gi:446414955:ref:WP_000492810.1:|FEATURES|acrB|multidrug|acrB	0.999999999999	75.8	33	55.1	4.4e-09	1
ACRB	512	544	HWI-700370F:168:C7JUKANXX:7:1114:9929:75281	multidrug	gi:812045371:emb:CRH28493.1:|FEATURES|acrB|multidrug|acrB	0.99999748813	90.9	33	70.9	7.8e-14	1
RPOB2	786	818	HWI-700370F:168:C7JUKANXX:7:2116:17336:26481	multidrug	BAD59497.1|FEATURES|rpoB2|multidrug|rpoB2	0.999999465751	87.9	33	62.4	2.8e-11	1
MULTIDRUG_ABC_TRANSPORTER	527	559	HWI-700370F:168:C7JUKANXX:7:1307:11997:19921	multidrug	gi:930426663:ref:WP_054189647.1:|FEATURES|multidrug_ABC_transporter|multidrug|multidrug_ABC_transporter	1.0	93.9	33	62.0	3.6e-11	1
MARA	26	58	HWI-700370F:168:C7JUKANXX:7:1108:2949:91702	multidrug	YP_489794.1|FEATURES|marA|multidrug|marA	0.99999726292	72.7	33	56.6	1.5e-09	1
PBP-1B	279	311	HWI-700370F:168:C7JUKANXX:7:2215:6191:90670	beta-lactam	YP_002467958|FEATURES|PBP-1B|beta-lactam|PBP-1B	0.999999998589	72.7	33	55.8	2.6e-09	1
ACRB	398	430	HWI-700370F:168:C7JUKANXX:7:1201:3617:61282	multidrug	gi:502789935:ref:WP_013024911.1:|FEATURES|acrB|multidrug|acrB	1.0	100.0	33	65.1	4.3e-12	1
MULTIDRUG_ABC_TRANSPORTER	512	544	HWI-700370F:168:C7JUKANXX:7:2107:4734:53603	multidrug	gi:943909899:ref:WP_055545300.1:|FEATURES|multidrug_ABC_transporter|multidrug|multidrug_ABC_transporter	1.0	97.0	33	63.5	1.2e-11	1
ACRB	861	891	HWI-700370F:168:C7JUKANXX:7:1207:14746:67260	multidrug	CP001918.1.gene1257.p01|FEATURES|acrB|multidrug|acrB	1.0	96.8	31	61.2	6.2e-11	1
ACRB	944	976	HWI-700370F:168:C7JUKANXX:7:1302:9715:84914	multidrug	gi:643662068:ref:WP_025246873.1:|FEATURES|acrB|multidrug|acrB	1.0	100.0	33	67.4	8.6e-13	1
MDTK	237	269	HWI-700370F:168:C7JUKANXX:7:1216:4935:46486	multidrug	gi:554682163:ref:WP_023182103.1:|FEATURES|mdtK|multidrug|mdtK	1.0	90.9	33	59.3	2.4e-10	1
ACRB	741	773	HWI-700370F:168:C7JUKANXX:7:1206:20911:98997	multidrug	gi:502789935:ref:WP_013024911.1:|FEATURES|acrB|multidrug|acrB	1.0	100.0	33	70.1	1.3e-13	1
PBP-1B	665	696	HWI-700370F:168:C7JUKANXX:7:1315:20683:22239	beta-lactam	YP_002467958|FEATURES|PBP-1B|beta-lactam|PBP-1B	0.999999995453	62.5	32	47.0	1.2e-06	1
MUXB	2	32	HWI-700370F:168:C7JUKANXX:7:1307:11537:17931	multidrug	NP_251217.1|FEATURES|MuxB|multidrug|MuxB	0.999998882511	71.0	31	48.9	3.2e-07	1
ACRB	9	41	HWI-700370F:168:C7JUKANXX:7:2316:7586:11204	multidrug	gi:502789935:ref:WP_013024911.1:|FEATURES|acrB|multidrug|acrB	1.0	97.0	33	68.6	3.9e-13	1
OQXB	156	188	HWI-700370F:168:C7JUKANXX:7:2202:16917:34380	multidrug	YP_001693238|FEATURES|oqxB|multidrug|oqxB	1.0	93.9	33	66.6	1.5e-12	1
TRANSCRIPTIONAL_REGULATORY_PROTEIN_CPXR_CPXR	76	108	HWI-700370F:168:C7JUKANXX:7:1106:4013:45129	unclassified	CP001918.1.gene5135.p01|FEATURES|transcriptional_regulatory_protein_CpxR_cpxR|unclassified|transcriptional_regulatory_protein_CpxR_cpxR	0.999999999901	63.6	33	47.4	9.3e-07	1
ROSB	241	273	HWI-700370F:168:C7JUKANXX:7:2201:2704:17181	fosmidomycin	ZP_04638974|FEATURES|rosB|fosmidomycin|rosB	1.0	97.0	33	65.5	3.3e-12	1
RPOB2	560	591	HWI-700370F:168:C7JUKANXX:7:1103:7010:67058	multidrug	BAD59497.1|FEATURES|rpoB2|multidrug|rpoB2	0.999999354701	78.1	32	55.8	2.6e-09	1
ACRB	158	190	HWI-700370F:168:C7JUKANXX:7:1205:16894:44487	multidrug	gi:446414955:ref:WP_000492810.1:|FEATURES|acrB|multidrug|acrB	0.999999999292	78.8	33	63.2	1.6e-11	1
MUXB	538	569	HWI-700370F:168:C7JUKANXX:7:1315:16247:80565	multidrug	NP_251217.1|FEATURES|MuxB|multidrug|MuxB	0.999999829687	75.0	32	52.0	3.8e-08	1
ACRB	122	153	HWI-700370F:168:C7JUKANXX:7:1313:10529:59005	multidrug	gi:812045371:emb:CRH28493.1:|FEATURES|acrB|multidrug|acrB	0.999999999976	90.6	32	58.9	3.1e-10	1
MUXB	345	377	HWI-700370F:168:C7JUKANXX:7:2212:13186:84445	multidrug	NP_251217.1|FEATURES|MuxB|multidrug|MuxB	0.999999620844	93.9	33	60.5	1.1e-10	1
MSBA	515	547	HWI-700370F:168:C7JUKANXX:7:1206:21025:21759	nitroimidazole	NP_415434.1|FEATURES|msbA|nitroimidazole|msbA	0.998293326553	97.0	33	63.2	1.6e-11	1
MAJOR_FACILITATOR_SUPERFAMILY_TRANSPORTER	126	157	HWI-700370F:168:C7JUKANXX:7:2108:10963:8924	multidrug	CP001918.1.gene2931.p01|FEATURES|major_facilitator_superfamily_transporter|multidrug|major_facilitator_superfamily_transporter	0.999998244455	93.8	32	61.2	6.2e-11	1
ESCHERICHIA_COLI_LAMB	373	404	HWI-700370F:168:C7JUKANXX:7:1313:14444:59212	multidrug	BAB38442|FEATURES|Escherichia_coli_LamB|multidrug|Escherichia_coli_LamB	0.999996824456	93.8	32	73.6	1.2e-14	1
TET44	68	98	HWI-700370F:168:C7JUKANXX:7:2203:15373:42854	tetracycline	FN594949.1.gene24.p01|FEATURES|tet44|tetracycline|tet44	1.0	64.5	31	48.1	5.4e-07	1
MDTK	411	442	HWI-700370F:168:C7JUKANXX:7:1306:20033:43403	fluoroquinolone	AML99881.1|FEATURES|MdtK|fluoroquinolone|MdtK	0.999991001788	78.1	32	57.0	1.2e-09	1
EPTA	459	490	HWI-700370F:168:C7JUKANXX:7:2113:12205:91983	peptide	BAE78116.1|FEATURES|eptA|peptide|eptA	0.999999999845	84.4	32	62.4	2.8e-11	1
KLEBSIELLA_PNEUMONIAE_OMPK37	120	152	HWI-700370F:168:C7JUKANXX:7:2209:1877:53419	beta-lactam	CAA09666.1|FEATURES|Klebsiella_pneumoniae_OmpK37|beta-lactam|Klebsiella_pneumoniae_OmpK37	0.999927244505	66.7	33	52.4	2.9e-08	1
ACRA	309	341	HWI-700370F:168:C7JUKANXX:7:2207:2183:23502	multidrug	ZP_02656523|FEATURES|acrA|multidrug|acrA	1.0	72.7	33	52.4	2.9e-08	1
ADEJ	390	422	HWI-700370F:168:C7JUKANXX:7:2106:15481:89385	multidrug	NC_011586.7045444.p01|FEATURES|adeJ|multidrug|adeJ	1.0	97.0	33	62.4	2.8e-11	1
EMRD	249	281	HWI-700370F:168:C7JUKANXX:7:1105:3791:98657	multidrug	YP_001174764|FEATURES|emrD|multidrug|emrD	1.0	69.7	33	52.0	3.8e-08	1
PBP-1B	251	283	HWI-700370F:168:C7JUKANXX:7:2108:5832:6957	beta-lactam	YP_002467958|FEATURES|PBP-1B|beta-lactam|PBP-1B	0.999999999755	81.8	33	63.2	1.6e-11	1
TRANSCRIPTIONAL_REGULATORY_PROTEIN_CPXR_CPXR	88	120	HWI-700370F:168:C7JUKANXX:7:2214:7803:26032	unclassified	CP000675.2.gene1535.p01|FEATURES|transcriptional_regulatory_protein_CpxR_cpxR|unclassified|transcriptional_regulatory_protein_CpxR_cpxR	0.999999998573	66.7	33	48.5	4.2e-07	1
RPOB2	1064	1096	HWI-700370F:168:C7JUKANXX:7:1301:7569:66464	multidrug	BAD59497.1|FEATURES|rpoB2|multidrug|rpoB2	0.999999442502	81.8	33	60.8	8.1e-11	1
OQXB	362	394	HWI-700370F:168:C7JUKANXX:7:1210:19435:23273	multidrug	YP_001693238|FEATURES|oqxB|multidrug|oqxB	1.0	93.9	33	65.9	2.5e-12	1
MSBA	123	155	HWI-700370F:168:C7JUKANXX:7:2107:3621:53112	nitroimidazole	NP_415434.1|FEATURES|msbA|nitroimidazole|msbA	0.999884715348	97.0	33	62.4	2.8e-11	1
ACRF	598	630	HWI-700370F:168:C7JUKANXX:7:1213:5256:27301	multidrug	AAC76298.1|FEATURES|AcrF|multidrug|AcrF	1.0	66.7	33	50.8	8.4e-08	1
BICYCLOMYCIN-MULTIDRUG_EFFLUX_PROTEIN_BCR	320	352	HWI-700370F:168:C7JUKANXX:7:2205:7138:64274	multidrug	YP_689681|FEATURES|bicyclomycin-multidrug_efflux_protein_bcr|multidrug|bicyclomycin-multidrug_efflux_protein_bcr	1.0	97.0	33	64.7	5.6e-12	1
MSBA	284	316	HWI-700370F:168:C7JUKANXX:7:1108:3704:45405	nitroimidazole	NP_415434.1|FEATURES|msbA|nitroimidazole|msbA	0.99981394746	100.0	33	66.6	1.5e-12	1
EMRA	93	124	HWI-700370F:168:C7JUKANXX:7:1302:8098:74617	multidrug	gi:554684615:ref:WP_023184522.1:|FEATURES|emrA|multidrug|emrA	0.984853302949	84.4	32	57.4	9.0e-10	1
TRANSCRIPTIONAL_REGULATORY_PROTEIN_CPXR_CPXR	93	125	HWI-700370F:168:C7JUKANXX:7:1316:11424:66057	unclassified	CP000675.2.gene1535.p01|FEATURES|transcriptional_regulatory_protein_CpxR_cpxR|unclassified|transcriptional_regulatory_protein_CpxR_cpxR	0.999992162152	60.6	33	45.4	3.5e-06	1
MEXX	278	309	HWI-700370F:168:C7JUKANXX:7:2108:9128:75457	multidrug	gi:507091180:ref:WP_016161893.1:|FEATURES|mexX|multidrug|mexX	1.0	90.6	32	63.2	1.6e-11	1
DFRA3	106	136	HWI-700370F:168:C7JUKANXX:7:2216:13451:72814	diaminopyrimidine	AAA25550.1|FEATURES|dfrA3|diaminopyrimidine|dfrA3	0.999852586179	71.0	31	50.4	1.1e-07	1
OMPF	51	82	HWI-700370F:168:C7JUKANXX:7:2103:16134:18847	multidrug	gi:15131544:emb:CAC48383.1:|FEATURES|ompF|multidrug|ompF	0.9999999112	65.6	32	51.2	6.4e-08	1
MSBA	277	309	HWI-700370F:168:C7JUKANXX:7:2201:19645:90423	nitroimidazole	NP_415434.1|FEATURES|msbA|nitroimidazole|msbA	0.99981394746	97.0	33	63.9	9.6e-12	1
DNA-BINDING_PROTEIN_H-NS	9	41	HWI-700370F:168:C7JUKANXX:7:1103:15256:45828	unclassified	NC_002695.1.913113.p01|FEATURES|DNA-binding_protein_H-NS|unclassified|DNA-binding_protein_H-NS	0.999999999874	69.7	33	47.8	7.1e-07	1
TETD	96	128	HWI-700370F:168:C7JUKANXX:7:2209:12429:74055	tetracycline	gi:135617:sp:P28816.1:TETD_ECOLX|FEATURES|tetD|tetracycline|tetD	0.999999996899	66.7	33	48.9	3.2e-07	1
YOJI	224	256	HWI-700370F:168:C7JUKANXX:7:1313:18722:89385	peptide	NP_416715.1|FEATURES|YojI|peptide|YojI	0.999999796694	84.8	33	63.5	1.2e-11	1
OMPF	236	268	HWI-700370F:168:C7JUKANXX:7:1302:5170:53652	multidrug	gi:312286407:gb:EFR14320.1:|FEATURES|ompF|multidrug|ompF	0.999985782026	75.8	33	56.2	2.0e-09	1
OQXB	67	99	HWI-700370F:168:C7JUKANXX:7:2214:3731:47003	multidrug	YP_001693238|FEATURES|oqxB|multidrug|oqxB	1.0	100.0	33	68.2	5.1e-13	1
ACRB	74	106	HWI-700370F:168:C7JUKANXX:7:1212:21108:91076	multidrug	gi:446414955:ref:WP_000492810.1:|FEATURES|acrB|multidrug|acrB	0.999999999999	72.7	33	54.3	7.6e-09	1
MARA	31	63	HWI-700370F:168:C7JUKANXX:7:1301:19291:33179	multidrug	YP_489794.1|FEATURES|marA|multidrug|marA	0.999997309027	72.7	33	57.8	6.9e-10	1
EPTA	440	472	HWI-700370F:168:C7JUKANXX:7:2101:5384:13389	peptide	BAE78116.1|FEATURES|eptA|peptide|eptA	0.999999999896	87.9	33	66.6	1.5e-12	1
KASUGAMYCIN_RESISTANCE_PROTEIN_KSGA	165	196	HWI-700370F:168:C7JUKANXX:7:1212:12532:85890	aminoglycoside	YP_002240485|FEATURES|kasugamycin_resistance_protein_ksgA|aminoglycoside|kasugamycin_resistance_protein_ksgA	1.0	93.8	32	67.0	1.1e-12	1
CAMP-REGULATORY_PROTEIN	20	52	HWI-700370F:168:C7JUKANXX:7:1312:9801:87263	unclassified	gi:490367208:ref:WP_004246872.1:|FEATURES|cAMP-regulatory_protein|unclassified|cAMP-regulatory_protein	0.942349868922	100.0	33	69.7	1.7e-13	1
ACRB	147	178	HWI-700370F:168:C7JUKANXX:7:1106:5568:71818	multidrug	gi:485731880:ref:WP_001359514.1:|FEATURES|acrB|multidrug|acrB	0.999999988942	68.8	32	52.4	2.9e-08	1
OQXB	415	447	HWI-700370F:168:C7JUKANXX:7:2109:19473:35446	multidrug	YP_001693238|FEATURES|oqxB|multidrug|oqxB	1.0	90.9	33	59.3	2.4e-10	1
ACRB	801	833	HWI-700370F:168:C7JUKANXX:7:1314:4481:90767	multidrug	gi:812045371:emb:CRH28493.1:|FEATURES|acrB|multidrug|acrB	1.0	87.9	33	63.2	1.6e-11	1
ACRB	475	507	HWI-700370F:168:C7JUKANXX:7:2214:4011:71331	multidrug	gi:812045371:emb:CRH28493.1:|FEATURES|acrB|multidrug|acrB	0.999995454656	97.0	33	65.5	3.3e-12	1
ACRB	33	65	HWI-700370F:168:C7JUKANXX:7:1115:1489:34340	multidrug	gi:485731880:ref:WP_001359514.1:|FEATURES|acrB|multidrug|acrB	1.0	93.9	33	68.6	3.9e-13	1
VGAC	41	73	HWI-700370F:168:C7JUKANXX:7:2211:6632:66224	MLS	AMP35312.1|FEATURES|vgaC|MLS|vgaC	0.999999549388	81.8	33	63.5	1.2e-11	1
CPXA	396	428	HWI-700370F:168:C7JUKANXX:7:1205:19592:59274	aminoglycoside:aminocoumarin	NP_312864.1|FEATURES|cpxA|aminoglycoside:aminocoumarin|cpxA	0.99974232782	97.0	33	68.6	3.9e-13	1
RPOB2	490	520	HWI-700370F:168:C7JUKANXX:7:2111:4553:89795	multidrug	BAD59497.1|FEATURES|rpoB2|multidrug|rpoB2	0.999999219837	64.5	31	50.1	1.4e-07	1
TET34	62	94	HWI-700370F:168:C7JUKANXX:7:1113:2521:40642	tetracycline	ZP_02197344|FEATURES|tet34|tetracycline|tet34	1.0	72.7	33	58.9	3.1e-10	1
VGAC	33	65	HWI-700370F:168:C7JUKANXX:7:1210:11142:63572	MLS	AMP35312.1|FEATURES|vgaC|MLS|vgaC	0.999999538817	84.8	33	63.2	1.6e-11	1
ANT(4')-IA	84	115	HWI-700370F:168:C7JUKANXX:7:2101:8604:47892	aminoglycoside	EF540343.1.gene1.p01|FEATURES|ant(4')-Ia|aminoglycoside|ant(4')-Ia	1.0	78.1	32	58.5	4.0e-10	1
MEXE	284	316	HWI-700370F:168:C7JUKANXX:7:2116:3982:64292	multidrug	CP001918.1.gene1258.p01|FEATURES|mexE|multidrug|mexE	1.0	84.8	33	60.8	8.1e-11	1
MULTIDRUG_ABC_TRANSPORTER	481	511	HWI-700370F:168:C7JUKANXX:7:1309:17201:63069	multidrug	gi:686364868:ref:WP_031893738.1:|FEATURES|multidrug_ABC_transporter|multidrug|multidrug_ABC_transporter	1.0	77.4	31	51.6	4.9e-08	1
TETD	15	47	HWI-700370F:168:C7JUKANXX:7:1104:7271:43271	tetracycline	gi:135617:sp:P28816.1:TETD_ECOLX|FEATURES|tetD|tetracycline|tetD	0.999999997896	63.6	33	52.0	3.8e-08	1
OQXA	277	308	HWI-700370F:168:C7JUKANXX:7:1202:4974:31574	multidrug	YP_001693237.1|FEATURES|oqxA|multidrug|oqxA	0.999998239688	87.5	32	59.3	2.4e-10	1
PBP-1A	432	464	HWI-700370F:168:C7JUKANXX:7:1304:14536:87245	beta-lactam	YP_001292390|FEATURES|PBP-1A|beta-lactam|PBP-1A	1.0	66.7	33	50.4	1.1e-07	1
BICYCLOMYCIN-MULTIDRUG_EFFLUX_PROTEIN_BCR	54	85	HWI-700370F:168:C7JUKANXX:7:2205:5439:65545	multidrug	YP_689681|FEATURES|bicyclomycin-multidrug_efflux_protein_bcr|multidrug|bicyclomycin-multidrug_efflux_protein_bcr	1.0	78.1	32	58.5	4.0e-10	1
ESCHERICHIA_COLI_LAMB	55	87	HWI-700370F:168:C7JUKANXX:7:1104:15534:75479	multidrug	BAB38442|FEATURES|Escherichia_coli_LamB|multidrug|Escherichia_coli_LamB	0.999997483882	100.0	33	74.7	5.4e-15	1
MSBA	389	420	HWI-700370F:168:C7JUKANXX:7:1301:11323:53047	nitroimidazole	NP_415434.1|FEATURES|msbA|nitroimidazole|msbA	0.999821474273	81.2	32	58.2	5.2e-10	1
ACRB	36	68	HWI-700370F:168:C7JUKANXX:7:1204:10050:27416	multidrug	gi:446414955:ref:WP_000492810.1:|FEATURES|acrB|multidrug|acrB	1.0	93.9	33	68.2	5.1e-13	1
ACRB	727	759	HWI-700370F:168:C7JUKANXX:7:1101:1107:67789	multidrug	gi:485731880:ref:WP_001359514.1:|FEATURES|acrB|multidrug|acrB	0.999999999997	78.8	33	60.8	8.1e-11	1
OMPF	30	62	HWI-700370F:168:C7JUKANXX:7:2104:9867:18916	multidrug	gi:504720116:ref:WP_014907218.1:|FEATURES|ompF|multidrug|ompF	0.999999999726	78.8	33	60.1	1.4e-10	1
PORIN_OMPC	224	255	HWI-700370F:168:C7JUKANXX:7:1111:12339:82085	beta-lactam	APB87301|FEATURES|porin_OmpC|beta-lactam|porin_OmpC	0.999999225404	75.0	32	55.1	4.4e-09	1
ACRB	77	109	HWI-700370F:168:C7JUKANXX:7:1216:5775:25166	multidrug	ZP_04639026|FEATURES|acrB|multidrug|acrB	1.0	75.8	33	55.5	3.4e-09	1
MACB	142	173	HWI-700370F:168:C7JUKANXX:7:1112:17070:49812	MLS	gi:446110335:ref:WP_000188190.1:|FEATURES|macB|MLS|macB	1.0	71.9	32	50.4	1.1e-07	1
ACRB	34	66	HWI-700370F:168:C7JUKANXX:7:1311:3564:98705	multidrug	gi:446414955:ref:WP_000492810.1:|FEATURES|acrB|multidrug|acrB	1.0	93.9	33	68.6	3.9e-13	1
ACRB	558	590	HWI-700370F:168:C7JUKANXX:7:2114:11158:47024	multidrug	gi:485731880:ref:WP_001359514.1:|FEATURES|acrB|multidrug|acrB	0.999999992814	78.8	33	54.7	5.8e-09	1
DNA-BINDING_PROTEIN_H-NS	98	130	HWI-700370F:168:C7JUKANXX:7:1311:20167:26625	unclassified	CP001485.1.gene2287.p01|FEATURES|DNA-binding_protein_H-NS|unclassified|DNA-binding_protein_H-NS	0.999999998711	66.7	33	52.8	2.2e-08	1
EMRA	286	318	HWI-700370F:168:C7JUKANXX:7:1306:15607:87997	multidrug	gi:654549100:ref:WP_028016802.1:|FEATURES|emrA|multidrug|emrA	0.990834276171	100.0	33	70.9	7.8e-14	1
OMPF	54	86	HWI-700370F:168:C7JUKANXX:7:1209:8581:75117	multidrug	gi:742936434:ref:WP_039025717.1:|FEATURES|ompF|multidrug|ompF	0.999999999829	90.9	33	65.9	2.5e-12	1
AAC(6')-IB8	3	34	HWI-700370F:168:C7JUKANXX:7:1205:18771:79386	aminoglycoside	YP_009062819.1|FEATURES|AAC(6')-Ib8|aminoglycoside|AAC(6')-Ib8	0.999987598707	78.1	32	55.5	3.4e-09	1
MDTK	166	198	HWI-700370F:168:C7JUKANXX:7:1112:2780:32578	multidrug	gi:693113188:ref:WP_032264335.1:|FEATURES|mdtK|multidrug|mdtK	1.0	90.9	33	69.3	2.3e-13	1
BICYCLOMYCIN-MULTIDRUG_EFFLUX_PROTEIN_BCR	94	125	HWI-700370F:168:C7JUKANXX:7:2105:7370:86079	multidrug	YP_689681|FEATURES|bicyclomycin-multidrug_efflux_protein_bcr|multidrug|bicyclomycin-multidrug_efflux_protein_bcr	1.0	90.6	32	57.0	1.2e-09	1
CPXA	412	444	HWI-700370F:168:C7JUKANXX:7:1115:3156:12141	aminoglycoside:aminocoumarin	NP_312864.1|FEATURES|cpxA|aminoglycoside:aminocoumarin|cpxA	0.999759378697	93.9	33	69.3	2.3e-13	1
TOLC	80	110	HWI-700370F:168:C7JUKANXX:7:1113:17951:24756	multidrug	gi:817655647:ref:WP_046621562.1:|FEATURES|TolC|multidrug|TolC	1.0	83.9	31	57.4	9.0e-10	1
OMPR	266	297	HWI-700370F:168:C7JUKANXX:7:2208:13452:30961	multidrug	CP000034.1.gene3672.p01|FEATURES|ompR|multidrug|ompR	0.999998346808	93.8	32	62.4	2.8e-11	1
DNA-BINDING_PROTEIN_H-NS	9	41	HWI-700370F:168:C7JUKANXX:7:1214:18846:54779	unclassified	NC_002695.1.913113.p01|FEATURES|DNA-binding_protein_H-NS|unclassified|DNA-binding_protein_H-NS	0.999999999874	69.7	33	47.8	7.1e-07	1
EMRA	185	217	HWI-700370F:168:C7JUKANXX:7:1209:11806:41957	multidrug	gi:498120214:ref:WP_010434370.1:|FEATURES|emrA|multidrug|emrA	0.983345289552	78.8	33	56.6	1.5e-09	1
VGAC	16	48	HWI-700370F:168:C7JUKANXX:7:1309:6327:3710	MLS	AMP35312.1|FEATURES|vgaC|MLS|vgaC	0.999999692167	90.9	33	68.6	3.9e-13	1
EMRA	149	181	HWI-700370F:168:C7JUKANXX:7:1313:7456:63702	multidrug	gi:851936789:ref:WP_048225242.1:|FEATURES|emrA|multidrug|emrA	0.983623512005	87.9	33	61.2	6.2e-11	1
PENA	305	336	HWI-700370F:168:C7JUKANXX:7:1307:2690:29974	beta-lactam	ZP_04656349|FEATURES|penA|beta-lactam|penA	1.0	68.8	32	48.9	3.2e-07	1
PENA	428	460	HWI-700370F:168:C7JUKANXX:7:1210:13369:37576	beta-lactam	ZP_04656349|FEATURES|penA|beta-lactam|penA	1.0	93.9	33	73.6	1.2e-14	1
ACRB	310	342	HWI-700370F:168:C7JUKANXX:7:1113:16272:59612	multidrug	gi:485731880:ref:WP_001359514.1:|FEATURES|acrB|multidrug|acrB	0.999999999998	63.6	33	51.6	4.9e-08	1
ACRA	327	359	HWI-700370F:168:C7JUKANXX:7:1202:8592:86891	multidrug	gi:554314182:gb:ESH50507.1:|FEATURES|acrA|multidrug|acrA	1.0	78.8	33	58.9	3.1e-10	1
KLEBSIELLA_PNEUMONIAE_OMPK37	125	156	HWI-700370F:168:C7JUKANXX:7:2103:7494:31562	beta-lactam	CAA09666.1|FEATURES|Klebsiella_pneumoniae_OmpK37|beta-lactam|Klebsiella_pneumoniae_OmpK37	0.997760399716	68.8	32	52.8	2.2e-08	1
MSBA	374	406	HWI-700370F:168:C7JUKANXX:7:1306:9091:87552	nitroimidazole	NP_415434.1|FEATURES|msbA|nitroimidazole|msbA	0.992658293116	81.8	33	60.1	1.4e-10	1
CPXA	192	224	HWI-700370F:168:C7JUKANXX:7:2115:17926:91178	aminoglycoside:aminocoumarin	NP_312864.1|FEATURES|cpxA|aminoglycoside:aminocoumarin|cpxA	0.999461238572	87.9	33	61.2	6.2e-11	1
BAES	55	86	HWI-700370F:168:C7JUKANXX:7:1314:1236:45423	multidrug	BAA15934.1|FEATURES|baeS|multidrug|baeS	0.999998879491	75.0	32	54.7	5.8e-09	1
SMES	413	445	HWI-700370F:168:C7JUKANXX:7:1105:20542:56103	multidrug	AAD51347.1|FEATURES|smeS|multidrug|smeS	0.999999103054	60.6	33	45.1	4.6e-06	1
MSBA	245	277	HWI-700370F:168:C7JUKANXX:7:1213:15822:87718	nitroimidazole	NP_415434.1|FEATURES|msbA|nitroimidazole|msbA	0.999869344474	97.0	33	62.4	2.8e-11	1
MEXE	188	220	HWI-700370F:168:C7JUKANXX:7:1204:3964:95357	multidrug	gi:503835165:ref:WP_014069159.1:|FEATURES|mexE|multidrug|mexE	1.0	90.9	33	60.5	1.1e-10	1
CAMP-REGULATORY_PROTEIN	3	35	HWI-700370F:168:C7JUKANXX:7:2216:1049:15230	unclassified	gi:490367208:ref:WP_004246872.1:|FEATURES|cAMP-regulatory_protein|unclassified|cAMP-regulatory_protein	0.95134456255	97.0	33	75.1	4.1e-15	1
VANR	87	119	HWI-700370F:168:C7JUKANXX:7:2116:12902:45590	glycopeptide	AF162694.1.gene5.p01|FEATURES|vanR|glycopeptide|vanR	1.0	69.7	33	53.5	1.3e-08	1
PENA	200	232	HWI-700370F:168:C7JUKANXX:7:2116:2333:33862	beta-lactam	ZP_04656349|FEATURES|penA|beta-lactam|penA	1.0	66.7	33	52.8	2.2e-08	1
ACRB	56	88	HWI-700370F:168:C7JUKANXX:7:2310:17585:32005	multidrug	NP_706355|FEATURES|acrB|multidrug|acrB	1.0	90.9	33	62.4	2.8e-11	1
MDTD	108	139	HWI-700370F:168:C7JUKANXX:7:2113:19841:24158	multidrug	NC_002695.1.916587.p01|FEATURES|mdtD|multidrug|mdtD	0.999999999985	93.8	32	64.7	5.6e-12	1
ACRB	990	1022	HWI-700370F:168:C7JUKANXX:7:2202:17544:76130	multidrug	gi:503341948:ref:WP_013576609.1:|FEATURES|acrB|multidrug|acrB	1.0	87.9	33	63.2	1.6e-11	1
VGAC	30	61	HWI-700370F:168:C7JUKANXX:7:2102:9173:47024	MLS	AMP35312.1|FEATURES|vgaC|MLS|vgaC	0.999999492327	84.4	32	62.0	3.6e-11	1
MEXB	162	194	HWI-700370F:168:C7JUKANXX:7:2108:5017:54343	multidrug	gi:505288054:ref:WP_015475156.1:|FEATURES|mexB|multidrug|mexB	1.0	75.8	33	57.8	6.9e-10	1
OQXB	707	739	HWI-700370F:168:C7JUKANXX:7:1201:5958:21541	multidrug	YP_001693238|FEATURES|oqxB|multidrug|oqxB	1.0	97.0	33	69.7	1.7e-13	1
ACRB	511	543	HWI-700370F:168:C7JUKANXX:7:1306:11038:100313	multidrug	AAQ21216|FEATURES|acrB|multidrug|acrB	1.0	90.9	33	70.5	1.0e-13	1
RPHB	104	136	HWI-700370F:168:C7JUKANXX:7:2101:19788:3793	rifamycin	APB03222.1|FEATURES|rphB|rifamycin|rphB	0.999999850161	66.7	33	45.8	2.7e-06	1
YOJI	508	539	HWI-700370F:168:C7JUKANXX:7:2309:12451:5480	peptide	NP_416715.1|FEATURES|YojI|peptide|YojI	0.999999854948	87.5	32	62.4	2.8e-11	1
OQXA	75	106	HWI-700370F:168:C7JUKANXX:7:1111:20924:54243	multidrug	YP_001693237.1|FEATURES|oqxA|multidrug|oqxA	0.999996809812	81.2	32	57.8	6.9e-10	1
PBP-1A	546	578	HWI-700370F:168:C7JUKANXX:7:1202:9756:63027	beta-lactam	EDJ91555|FEATURES|PBP-1A|beta-lactam|PBP-1A	1.0	69.7	33	52.8	2.2e-08	1
MEXB	171	201	HWI-700370F:168:C7JUKANXX:7:2107:18928:5864	multidrug	gi:759528585:ref:WP_043248665.1:|FEATURES|mexB|multidrug|mexB	1.0	77.4	31	55.5	3.4e-09	1
MEXB	787	818	HWI-700370F:168:C7JUKANXX:7:1211:12660:55884	multidrug	gi:504646765:ref:WP_014833867.1:|FEATURES|mexB|multidrug|mexB	1.0	90.6	32	67.8	6.6e-13	1
ACRS	18	50	HWI-700370F:168:C7JUKANXX:7:1306:11892:10799	multidrug	AAC76296.1|FEATURES|AcrS|multidrug|AcrS	0.999998346461	66.7	33	47.0	1.2e-06	1
ACRB	591	623	HWI-700370F:168:C7JUKANXX:7:1115:15671:45825	multidrug	gi:502789935:ref:WP_013024911.1:|FEATURES|acrB|multidrug|acrB	1.0	93.9	33	66.2	1.9e-12	1
BAER	164	196	HWI-700370F:168:C7JUKANXX:7:2105:9570:22874	multidrug	YP_490321.1|FEATURES|baeR|multidrug|baeR	0.99999779812	97.0	33	66.2	1.9e-12	1
MDTG	241	273	HWI-700370F:168:C7JUKANXX:7:1309:13631:4955	multidrug	gi:935474058:ref:WP_054410905.1:|FEATURES|mdtG|multidrug|mdtG	1.0	69.7	33	48.5	4.2e-07	1
MACB	23	54	HWI-700370F:168:C7JUKANXX:7:2111:17666:4021	MLS	gi:835233765:ref:WP_047410073.1:|FEATURES|macB|MLS|macB	1.0	62.5	32	44.7	6.0e-06	1
EMRB	33	65	HWI-700370F:168:C7JUKANXX:7:1116:21087:31347	multidrug	gi:754956999:ref:WP_042313106.1:|FEATURES|emrB|multidrug|emrB	0.999863795223	100.0	33	68.2	5.1e-13	1
PBP-1B	551	583	HWI-700370F:168:C7JUKANXX:7:2215:12949:72906	beta-lactam	YP_002467958|FEATURES|PBP-1B|beta-lactam|PBP-1B	0.999999996288	66.7	33	48.1	5.4e-07	1
ACRB	973	1005	HWI-700370F:168:C7JUKANXX:7:1208:14122:49569	multidrug	gi:502789935:ref:WP_013024911.1:|FEATURES|acrB|multidrug|acrB	1.0	100.0	33	65.9	2.5e-12	1
ACRB	338	370	HWI-700370F:168:C7JUKANXX:7:2105:2432:37250	multidrug	gi:446414955:ref:WP_000492810.1:|FEATURES|acrB|multidrug|acrB	1.0	81.8	33	53.9	9.9e-09	1
ACRB	13	45	HWI-700370F:168:C7JUKANXX:7:1311:4125:10912	multidrug	YP_001908403|FEATURES|acrB|multidrug|acrB	1.0	69.7	33	53.9	9.9e-09	1
ESCHERICHIA_COLI_LAMB	124	156	HWI-700370F:168:C7JUKANXX:7:1303:3979:79219	multidrug	BAB38442|FEATURES|Escherichia_coli_LamB|multidrug|Escherichia_coli_LamB	0.999998112836	97.0	33	77.0	1.1e-15	1
BAES	38	68	HWI-700370F:168:C7JUKANXX:7:1211:14935:77758	multidrug	BAA15934.1|FEATURES|baeS|multidrug|baeS	0.999999041417	80.6	31	59.7	1.8e-10	1
PENA	428	460	HWI-700370F:168:C7JUKANXX:7:1213:7658:57416	beta-lactam	ZP_04656349|FEATURES|penA|beta-lactam|penA	1.0	93.9	33	73.6	1.2e-14	1
CPXA	407	438	HWI-700370F:168:C7JUKANXX:7:2109:10006:100140	aminoglycoside:aminocoumarin	NP_312864.1|FEATURES|cpxA|aminoglycoside:aminocoumarin|cpxA	0.999685970506	93.8	32	66.6	1.5e-12	1
ACRB	301	333	HWI-700370F:168:C7JUKANXX:7:2115:9978:62852	multidrug	YP_454364|FEATURES|acrB|multidrug|acrB	1.0	90.9	33	66.2	1.9e-12	1
TOLC	306	338	HWI-700370F:168:C7JUKANXX:7:2114:17320:36460	multidrug	gi:890454542:ref:WP_048887938.1:|FEATURES|TolC|multidrug|TolC	1.0	90.9	33	63.2	1.6e-11	1
PENA	143	175	HWI-700370F:168:C7JUKANXX:7:2113:9709:85703	beta-lactam	ZP_04656349|FEATURES|penA|beta-lactam|penA	1.0	75.8	33	58.5	4.0e-10	1
CMX	218	248	HWI-700370F:168:C7JUKANXX:7:1102:4781:20178	beta-lactam	HM544039.1.gene1.p1|FEATURES|CMY-54|beta-lactam|CMX	1.0	71.0	31	49.3	2.4e-07	1
ESCHERICHIA_COLI_LAMB	327	358	HWI-700370F:168:C7JUKANXX:7:2216:17416:64053	multidrug	BAB38442|FEATURES|Escherichia_coli_LamB|multidrug|Escherichia_coli_LamB	0.999997211606	78.1	32	65.1	4.3e-12	1
MACB	129	161	HWI-700370F:168:C7JUKANXX:7:2113:19835:66228	MLS	gi:1016069923:ref:WP_062914571.1:|FEATURES|macB|MLS|macB	1.0	60.6	33	45.1	4.6e-06	1
MSBA	387	419	HWI-700370F:168:C7JUKANXX:7:1207:1428:92270	nitroimidazole	NP_415434.1|FEATURES|msbA|nitroimidazole|msbA	0.999771343521	81.8	33	59.7	1.8e-10	1
BACA	1	31	HWI-700370F:168:C7JUKANXX:7:1206:13374:36841	bacitracin	B2VGJ3|FEATURES|bacA|bacitracin|bacA	1.0	90.3	31	62.8	2.1e-11	1
OPTRA	202	233	HWI-700370F:168:C7JUKANXX:7:1201:12814:56171	oxazolidinone	AKA86814|FEATURES|optrA|oxazolidinone|optrA	0.999333891217	62.5	32	51.6	4.9e-08	1
ESCHERICHIA_COLI_LAMB	245	277	HWI-700370F:168:C7JUKANXX:7:1204:6934:36467	multidrug	BAB38442|FEATURES|Escherichia_coli_LamB|multidrug|Escherichia_coli_LamB	0.999995316381	69.7	33	54.3	7.6e-09	1
EPTA	275	307	HWI-700370F:168:C7JUKANXX:7:1106:20669:28460	peptide	BAE78116.1|FEATURES|eptA|peptide|eptA	0.999999999752	78.8	33	58.9	3.1e-10	1
YOJI	482	513	HWI-700370F:168:C7JUKANXX:7:2101:9855:60613	peptide	NP_416715.1|FEATURES|YojI|peptide|YojI	0.999999783433	75.0	32	57.0	1.2e-09	1
ACRB	35	67	HWI-700370F:168:C7JUKANXX:7:2204:4392:34867	multidrug	gi:485731880:ref:WP_001359514.1:|FEATURES|acrB|multidrug|acrB	1.0	90.9	33	63.9	9.6e-12	1
PENA	441	472	HWI-700370F:168:C7JUKANXX:7:2206:10801:40516	beta-lactam	ZP_04656349|FEATURES|penA|beta-lactam|penA	1.0	62.5	32	45.4	3.5e-06	1
EMRD	96	127	HWI-700370F:168:C7JUKANXX:7:2210:19970:40358	multidrug	ZP_03215830|FEATURES|emrD|multidrug|emrD	1.0	81.2	32	56.2	2.0e-09	1
TRIC	964	995	HWI-700370F:168:C7JUKANXX:7:1311:10858:16296	triclosan	NP_248848.1|FEATURES|TriC|triclosan|TriC	0.999999981201	68.8	32	52.0	3.8e-08	1
OMPF	28	60	HWI-700370F:168:C7JUKANXX:7:1115:18140:25760	multidrug	gi:504720116:ref:WP_014907218.1:|FEATURES|ompF|multidrug|ompF	0.999999999782	78.8	33	62.0	3.6e-11	1
[truncated: 185,313 more rows]
