# Supplementary material for: Machine learning algorithm to characterize antimicrobial resistance associated with the International Space Station surface microbiome
Source: Microbiome. 2022 Aug 24;10:134. doi: 10.1186/s40168-022-01332-w (PMC9400218; doi:10.1186/s40168-022-01332-w)
Supplement: Supplementary file 6 — Additional file 5: File S1. Raw results of the DeepARG analyses (zip compressed). [file 40168_2022_1332_MOESM5_ESM.zip › Additional file 5- File S1/DeepARG-SS/F2_L1_PMA_FLT_.out.mapping.ARG]

#ARG	query-start	query-end	read_id	predicted_ARG-class	best-hit	probability	identity	alignment-length	alignment-bitscore	alignment-evalue	counts
MSBA	359	391	HWI-700370F:168:C7JUKANXX:7:1212:10045:8811	nitroimidazole	NP_415434.1|FEATURES|msbA|nitroimidazole|msbA	0.99965308691	63.6	33	45.8	2.7e-06	1
RIFAMPIN_MONOOXYGENASE	299	331	HWI-700370F:168:C7JUKANXX:7:1104:4345:57363	rifamycin	gi:769934495:ref:WP_045068423.1:|FEATURES|rifampin_monooxygenase|rifamycin|rifampin_monooxygenase	0.999965082532	60.6	33	44.7	6.0e-06	1
MAJOR_FACILITATOR_SUPERFAMILY_TRANSPORTER	233	265	HWI-700370F:168:C7JUKANXX:7:1109:20521:83051	multidrug	NC_010410.6002639.p01|FEATURES|major_facilitator_superfamily_transporter|multidrug|major_facilitator_superfamily_transporter	0.999998336899	97.0	33	70.5	1.0e-13	1
MEXE	59	91	HWI-700370F:168:C7JUKANXX:7:2107:10256:17328	multidrug	gi:490884642:ref:WP_004746611.1:|FEATURES|mexE|multidrug|mexE	1.0	100.0	33	70.9	7.8e-14	1
VATB	143	174	HWI-700370F:168:C7JUKANXX:7:2108:10901:67949	MLS	U19459.gene.p01|FEATURES|vatB|MLS|vatB	0.999999999991	65.6	32	46.6	1.6e-06	1
ABCA	972	1004	HWI-700370F:168:C7JUKANXX:7:1202:13792:67958	multidrug	XP_753111.1|FEATURES|abcA|multidrug|abcA	0.999999678671	87.9	33	63.5	1.2e-11	1
ADEA	183	215	HWI-700370F:168:C7JUKANXX:7:1208:8184:3152	multidrug	NC_010410.6002906.p01|FEATURES|adeA|multidrug|adeA	1.0	84.8	33	59.3	2.4e-10	1
ABCA	860	892	HWI-700370F:168:C7JUKANXX:7:2214:4479:99114	multidrug	XP_753111.1|FEATURES|abcA|multidrug|abcA	0.999999510565	69.7	33	51.6	4.9e-08	1
MULTIDRUG_ABC_TRANSPORTER	79	111	HWI-700370F:168:C7JUKANXX:7:1304:19710:81349	multidrug	NC_010400.5984909.p01|FEATURES|multidrug_ABC_transporter|multidrug|multidrug_ABC_transporter	1.0	100.0	33	69.3	2.3e-13	1
EMRB	432	464	HWI-700370F:168:C7JUKANXX:7:1305:8962:85231	multidrug	gi:1016518516:ref:WP_063098254.1:|FEATURES|emrB|multidrug|emrB	0.999999708724	100.0	33	67.0	1.1e-12	1
OTRA	76	108	HWI-700370F:168:C7JUKANXX:7:1305:9170:66367	tetracycline	CAA37477|FEATURES|otrA|tetracycline|otrA	1.0	66.7	33	46.2	2.1e-06	1
LMRC	340	372	HWI-700370F:168:C7JUKANXX:7:2210:2170:41278	MLS	ABF66011.1|FEATURES|lmrC|MLS|lmrC	0.999999884329	60.6	33	44.3	7.8e-06	1
TETB(46)	376	406	HWI-700370F:168:C7JUKANXX:7:2213:11715:64292	tetracycline	AET10445.1|FEATURES|tetB(46)|tetracycline|tetB(46)	0.999999475207	67.7	31	45.4	3.5e-06	1
ADEJ	139	171	HWI-700370F:168:C7JUKANXX:7:1305:7345:50528	multidrug	gi:60207557:gb:AAX14802.1:|FEATURES|adeJ|multidrug|adeJ	0.999999997796	97.0	33	66.6	1.5e-12	1
MULTIDRUG_ABC_TRANSPORTER	365	397	HWI-700370F:168:C7JUKANXX:7:1303:19658:72541	multidrug	gi:920549847:ref:WP_052999080.1:|FEATURES|multidrug_ABC_transporter|multidrug|multidrug_ABC_transporter	1.0	66.7	33	49.7	1.9e-07	1
ABCA	317	348	HWI-700370F:168:C7JUKANXX:7:1115:19552:58519	multidrug	XP_753111.1|FEATURES|abcA|multidrug|abcA	0.999999437128	62.5	32	48.5	4.2e-07	1
MDTL	198	230	HWI-700370F:168:C7JUKANXX:7:2110:15438:64237	multidrug	gi:446988854:ref:WP_001066110.1:|FEATURES|mdtL|multidrug|mdtL	0.999999706072	100.0	33	67.4	8.6e-13	1
ABCA	874	905	HWI-700370F:168:C7JUKANXX:7:2101:17147:54759	multidrug	XP_753111.1|FEATURES|abcA|multidrug|abcA	0.999999535369	75.0	32	52.8	2.2e-08	1
ACRB	36	67	HWI-700370F:168:C7JUKANXX:7:1115:20728:29942	multidrug	gi:493365861:ref:WP_006322279.1:|FEATURES|acrB|multidrug|acrB	1.0	71.9	32	55.1	4.4e-09	1
VANS	306	338	HWI-700370F:168:C7JUKANXX:7:1304:19407:15966	glycopeptide	JF802084.2.gene5.p01|FEATURES|vanS|glycopeptide|vanS	0.999999233311	60.6	33	44.3	7.8e-06	1
ABCA	486	518	HWI-700370F:168:C7JUKANXX:7:1210:11410:92839	multidrug	XP_753111.1|FEATURES|abcA|multidrug|abcA	0.999999483726	69.7	33	50.4	1.1e-07	1
MEXT	170	202	HWI-700370F:168:C7JUKANXX:7:1306:6502:61364	multidrug	gi:490841007:ref:WP_004703082.1:|FEATURES|mexT|multidrug|mexT	0.999999316911	100.0	33	74.3	7.1e-15	1
ADEK	337	369	HWI-700370F:168:C7JUKANXX:7:2210:11725:81102	multidrug	NC_011586.7045445.p01|FEATURES|adeK|multidrug|adeK	0.999999998683	97.0	33	72.0	3.5e-14	1
MEXB	571	603	HWI-700370F:168:C7JUKANXX:7:1211:14551:88618	multidrug	gi:487969243:ref:WP_002042236.1:|FEATURES|mexB|multidrug|mexB	0.999999962887	100.0	33	67.0	1.1e-12	1
MEXB	159	191	HWI-700370F:168:C7JUKANXX:7:1211:4369:62371	multidrug	gi:505264501:ref:WP_015451603.1:|FEATURES|mexB|multidrug|mexB	0.999999999981	93.9	33	68.9	3.0e-13	1
ABCA	953	985	HWI-700370F:168:C7JUKANXX:7:1208:1087:86363	multidrug	XP_753111.1|FEATURES|abcA|multidrug|abcA	0.999999594438	78.8	33	56.2	2.0e-09	1
OPRM	432	464	HWI-700370F:168:C7JUKANXX:7:1102:8267:81765	multidrug	NC_011595.7058890.p01|FEATURES|oprM|multidrug|oprM	0.999999317298	100.0	33	66.6	1.5e-12	1
ABCA	231	263	HWI-700370F:168:C7JUKANXX:7:1108:10528:62413	multidrug	XP_753111.1|FEATURES|abcA|multidrug|abcA	0.999999626161	81.8	33	58.5	4.0e-10	1
MEXE	102	134	HWI-700370F:168:C7JUKANXX:7:2215:3116:58390	multidrug	gi:748187801:ref:WP_039758925.1:|FEATURES|mexE|multidrug|mexE	1.0	100.0	33	67.0	1.1e-12	1
MULTIDRUG_ABC_TRANSPORTER	481	512	HWI-700370F:168:C7JUKANXX:7:1108:10533:28261	multidrug	gi:860594225:ref:WP_048475168.1:|FEATURES|multidrug_ABC_transporter|multidrug|multidrug_ABC_transporter	1.0	75.0	32	50.8	8.4e-08	1
RPOB2	869	901	HWI-700370F:168:C7JUKANXX:7:1204:20748:29246	multidrug	BAD59497.1|FEATURES|rpoB2|multidrug|rpoB2	0.99999923757	69.7	33	53.9	9.9e-09	1
ABCA	1115	1147	HWI-700370F:168:C7JUKANXX:7:2201:13385:64241	multidrug	XP_753111.1|FEATURES|abcA|multidrug|abcA	0.999999345227	63.6	33	45.4	3.5e-06	1
ABCA	541	573	HWI-700370F:168:C7JUKANXX:7:1112:9990:24495	multidrug	XP_753111.1|FEATURES|abcA|multidrug|abcA	0.999999588472	75.8	33	55.8	2.6e-09	1
OPRM	12	43	HWI-700370F:168:C7JUKANXX:7:1314:17069:5769	multidrug	NC_011595.7058890.p01|FEATURES|oprM|multidrug|oprM	0.999999224142	90.6	32	62.8	2.1e-11	1
TRANSCRIPTIONAL_REGULATORY_PROTEIN_CPXR_CPXR	78	110	HWI-700370F:168:C7JUKANXX:7:1204:10719:18989	unclassified	CP004022.1.gene3215.p01|FEATURES|transcriptional_regulatory_protein_CpxR_cpxR|unclassified|transcriptional_regulatory_protein_CpxR_cpxR	0.999999999981	78.8	33	57.4	9.0e-10	1
ADEL	238	270	HWI-700370F:168:C7JUKANXX:7:1107:17947:98694	multidrug	ALH22601.1|FEATURES|adeL|multidrug|adeL	0.999999158864	100.0	33	72.0	3.5e-14	1
MEXE	326	358	HWI-700370F:168:C7JUKANXX:7:1103:6532:28190	multidrug	gi:445932789:ref:WP_000010644.1:|FEATURES|mexE|multidrug|mexE	1.0	100.0	33	67.8	6.6e-13	1
ABCA	943	975	HWI-700370F:168:C7JUKANXX:7:2102:11975:16390	multidrug	XP_753111.1|FEATURES|abcA|multidrug|abcA	0.999999583704	97.0	33	65.5	3.3e-12	1
MULTIDRUG_ABC_TRANSPORTER	156	188	HWI-700370F:168:C7JUKANXX:7:1207:20860:5664	multidrug	NC_010400.5984909.p01|FEATURES|multidrug_ABC_transporter|multidrug|multidrug_ABC_transporter	1.0	100.0	33	68.6	3.9e-13	1
ABCA	327	359	HWI-700370F:168:C7JUKANXX:7:1308:4812:76526	multidrug	XP_753111.1|FEATURES|abcA|multidrug|abcA	0.999999535369	66.7	33	52.8	2.2e-08	1
ABCA	995	1027	HWI-700370F:168:C7JUKANXX:7:2216:7605:96602	multidrug	XP_753111.1|FEATURES|abcA|multidrug|abcA	0.999999700585	90.9	33	65.5	3.3e-12	1
ABCA	874	904	HWI-700370F:168:C7JUKANXX:7:1115:6187:98947	multidrug	XP_753111.1|FEATURES|abcA|multidrug|abcA	0.999999407174	71.0	31	47.4	9.3e-07	1
ABCA	1197	1228	HWI-700370F:168:C7JUKANXX:7:2107:2275:98302	multidrug	XP_753111.1|FEATURES|abcA|multidrug|abcA	0.999999535369	75.0	32	58.2	5.2e-10	1
ADEA	152	184	HWI-700370F:168:C7JUKANXX:7:1214:12825:84359	multidrug	gi:284066972:gb:ADB77767.1:|FEATURES|adeA|multidrug|adeA	0.999999824249	93.9	33	63.2	1.6e-11	1
RPOB2	1044	1076	HWI-700370F:168:C7JUKANXX:7:1311:15134:6293	multidrug	BAD59497.1|FEATURES|rpoB2|multidrug|rpoB2	0.999999450437	84.8	33	65.1	4.3e-12	1
ABCA	242	274	HWI-700370F:168:C7JUKANXX:7:2301:2659:23151	multidrug	XP_753111.1|FEATURES|abcA|multidrug|abcA	0.999999640319	87.9	33	59.7	1.8e-10	1
ABCA	1412	1442	HWI-700370F:168:C7JUKANXX:7:1313:8398:6727	multidrug	XP_753111.1|FEATURES|abcA|multidrug|abcA	0.999999600302	71.0	31	56.6	1.5e-09	1
MEXB	21	53	HWI-700370F:168:C7JUKANXX:7:1216:17826:10523	multidrug	gi:446871990:ref:WP_000949246.1:|FEATURES|mexB|multidrug|mexB	1.0	93.9	33	67.0	1.1e-12	1
TOLC	406	437	HWI-700370F:168:C7JUKANXX:7:2116:1492:94825	multidrug	gi:564742423:gb:AHB92919.1:|FEATURES|TolC|multidrug|TolC	1.0	100.0	32	66.2	1.9e-12	1
MACB	141	173	HWI-700370F:168:C7JUKANXX:7:2212:17918:27277	MLS	gi:545231548:ref:WP_021531156.1:|FEATURES|macB|MLS|macB	1.0	66.7	33	45.4	3.5e-06	1
ABCA	277	308	HWI-700370F:168:C7JUKANXX:7:1105:7643:53894	multidrug	XP_753111.1|FEATURES|abcA|multidrug|abcA	0.999999600302	71.9	32	56.6	1.5e-09	1
TRIC	163	195	HWI-700370F:168:C7JUKANXX:7:1310:21079:50735	triclosan	NP_248848.1|FEATURES|TriC|triclosan|TriC	0.999999937297	75.8	33	58.2	5.2e-10	1
MACA	124	156	HWI-700370F:168:C7JUKANXX:7:1102:2761:57791	MLS	gi:691062131:ref:WP_032005587.1:|FEATURES|macA|MLS|macA	1.0	100.0	33	68.2	5.1e-13	1
MULTIDRUG_ABC_TRANSPORTER	849	881	HWI-700370F:168:C7JUKANXX:7:1105:20145:86745	multidrug	NC_010400.5984909.p01|FEATURES|multidrug_ABC_transporter|multidrug|multidrug_ABC_transporter	1.0	100.0	33	72.0	3.5e-14	1
MDFA	373	403	HWI-700370F:168:C7JUKANXX:7:2207:2025:45139	multidrug	gi:502961756:ref:WP_013196732.1:|FEATURES|mdfA|multidrug|mdfA	0.999999995937	93.5	31	64.7	5.6e-12	1
ABCA	838	868	HWI-700370F:168:C7JUKANXX:7:2107:9851:91770	multidrug	XP_753111.1|FEATURES|abcA|multidrug|abcA	0.999999519024	77.4	31	52.0	3.8e-08	1
MULTIDRUG_ABC_TRANSPORTER	44	76	HWI-700370F:168:C7JUKANXX:7:2213:18022:36946	multidrug	NC_010400.5984909.p01|FEATURES|multidrug_ABC_transporter|multidrug|multidrug_ABC_transporter	1.0	97.0	33	65.5	3.3e-12	1
MULTIDRUG_ABC_TRANSPORTER	460	492	HWI-700370F:168:C7JUKANXX:7:1106:14725:54045	multidrug	gi:1031799645:ref:WP_064138838.1:|FEATURES|multidrug_ABC_transporter|multidrug|multidrug_ABC_transporter	1.0	66.7	33	47.8	7.1e-07	1
STAPHYLOCOCCUS_MUPA_CONFERRING_RESISTANCE_TO_MUPIROCIN	512	543	HWI-700370F:168:C7JUKANXX:7:1302:8674:89247	mupirocin	CAA53189|FEATURES|Staphylococcus_mupA_conferring_resistance_to_mupirocin|mupirocin|Staphylococcus_mupA_conferring_resistance_to_mupirocin	0.999999988705	65.6	32	52.4	2.9e-08	1
AXYY	448	480	HWI-700370F:168:C7JUKANXX:7:2211:6989:86696	multidrug	EGP45231.1|FEATURES|AxyY|multidrug|AxyY	1.0	75.8	33	52.8	2.2e-08	1
MEXD	335	366	HWI-700370F:168:C7JUKANXX:7:2115:13793:88911	multidrug	YP_608682|FEATURES|mexD|multidrug|mexD	1.0	78.1	32	52.0	3.8e-08	1
MACB	29	60	HWI-700370F:168:C7JUKANXX:7:2209:13987:10046	MLS	gi:639209604:ref:WP_024547784.1:|FEATURES|macB|MLS|macB	0.99999982855	68.8	32	45.4	3.5e-06	1
ABCA	237	267	HWI-700370F:168:C7JUKANXX:7:2206:19058:74488	multidrug	XP_753111.1|FEATURES|abcA|multidrug|abcA	0.999999383758	64.5	31	46.6	1.6e-06	1
OPRM	409	441	HWI-700370F:168:C7JUKANXX:7:2211:10382:27877	multidrug	NC_011595.7058890.p01|FEATURES|oprM|multidrug|oprM	0.999999283021	100.0	33	65.1	4.3e-12	1
VANRI	125	157	HWI-700370F:168:C7JUKANXX:7:2216:19567:68273	glycopeptide	WP_011461303.1|FEATURES|vanRI|glycopeptide|vanRI	0.987211351878	100.0	33	70.9	7.8e-14	1
MULTIDRUG_ABC_TRANSPORTER	504	536	HWI-700370F:168:C7JUKANXX:7:1303:17836:71054	multidrug	gi:943938624:ref:WP_055567802.1:|FEATURES|multidrug_ABC_transporter|multidrug|multidrug_ABC_transporter	1.0	63.6	33	47.8	7.1e-07	1
MEXT	270	302	HWI-700370F:168:C7JUKANXX:7:2107:6274:49827	multidrug	gi:490841007:ref:WP_004703082.1:|FEATURES|mexT|multidrug|mexT	0.999999463915	100.0	33	81.3	5.8e-17	1
MULTIDRUG_ABC_TRANSPORTER	553	585	HWI-700370F:168:C7JUKANXX:7:2203:4099:68485	multidrug	gi:817122037:ref:WP_046494699.1:|FEATURES|multidrug_ABC_transporter|multidrug|multidrug_ABC_transporter	1.0	69.7	33	51.6	4.9e-08	1
OMPR	11	43	HWI-700370F:168:C7JUKANXX:7:2202:9131:82747	multidrug	gi:489751171:ref:WP_003655179.1:|FEATURES|ompR|multidrug|ompR	0.999999999825	100.0	33	70.1	1.3e-13	1
RIFAMPIN_MONOOXYGENASE	295	327	HWI-700370F:168:C7JUKANXX:7:1306:3715:98798	rifamycin	gi:769934495:ref:WP_045068423.1:|FEATURES|rifampin_monooxygenase|rifamycin|rifampin_monooxygenase	0.999965082532	66.7	33	44.7	6.0e-06	1
MULTIDRUG_ABC_TRANSPORTER	483	515	HWI-700370F:168:C7JUKANXX:7:1103:17547:29477	multidrug	gi:943938624:ref:WP_055567802.1:|FEATURES|multidrug_ABC_transporter|multidrug|multidrug_ABC_transporter	1.0	63.6	33	47.4	9.3e-07	1
POXTA	159	189	HWI-700370F:168:C7JUKANXX:7:1104:20054:5871	multidrug	AVI44920.1|FEATURES|poxtA|multidrug|poxtA	0.999999258786	64.5	31	44.7	6.0e-06	1
ADEL	112	144	HWI-700370F:168:C7JUKANXX:7:2110:17774:3578	multidrug	ALH22601.1|FEATURES|adeL|multidrug|adeL	0.999999022313	100.0	33	70.5	1.0e-13	1
ADEI	193	225	HWI-700370F:168:C7JUKANXX:7:1304:2774:46769	multidrug	YP_002320475.1|FEATURES|adeI|multidrug|adeI	1.0	97.0	33	65.1	4.3e-12	1
ANT(3'')-IIA	159	191	HWI-700370F:168:C7JUKANXX:7:2212:18047:65301	aminoglycoside	EEX02086.1|FEATURES|ANT(3'')-IIa|aminoglycoside|ANT(3'')-IIa	0.999999999282	97.0	33	70.9	7.8e-14	1
MULTIDRUG_ABC_TRANSPORTER	40	71	HWI-700370F:168:C7JUKANXX:7:1109:7430:24399	multidrug	NC_010400.5984909.p01|FEATURES|multidrug_ABC_transporter|multidrug|multidrug_ABC_transporter	1.0	100.0	32	65.1	4.3e-12	1
ABCA	1294	1325	HWI-700370F:168:C7JUKANXX:7:1303:7863:45666	multidrug	XP_753111.1|FEATURES|abcA|multidrug|abcA	0.999999447336	62.5	32	48.9	3.2e-07	1
ABCA	627	658	HWI-700370F:168:C7JUKANXX:7:1214:19531:3185	multidrug	XP_753111.1|FEATURES|abcA|multidrug|abcA	0.999999588472	65.6	32	55.8	2.6e-09	1
MULTIDRUG_ABC_TRANSPORTER	478	508	HWI-700370F:168:C7JUKANXX:7:2212:8335:50008	multidrug	gi:1031799645:ref:WP_064138838.1:|FEATURES|multidrug_ABC_transporter|multidrug|multidrug_ABC_transporter	1.0	71.0	31	45.4	3.5e-06	1
ADEH	43	75	HWI-700370F:168:C7JUKANXX:7:1308:6823:68704	multidrug	CAJ77855.1|FEATURES|adeH|multidrug|adeH	0.999998982553	90.9	33	73.6	1.2e-14	1
MSBA	359	389	HWI-700370F:168:C7JUKANXX:7:2113:2299:93216	nitroimidazole	NP_415434.1|FEATURES|msbA|nitroimidazole|msbA	0.999589083408	64.5	31	44.3	7.8e-06	1
ADEL	103	135	HWI-700370F:168:C7JUKANXX:7:1305:7840:53595	multidrug	ALH22601.1|FEATURES|adeL|multidrug|adeL	0.99999895673	100.0	33	73.2	1.6e-14	1
MEXE	86	118	HWI-700370F:168:C7JUKANXX:7:1104:16983:86691	multidrug	gi:727726402:ref:WP_033847639.1:|FEATURES|mexE|multidrug|mexE	1.0	100.0	33	70.1	1.3e-13	1
MDTK	363	395	HWI-700370F:168:C7JUKANXX:7:1214:15422:68487	multidrug	NC_011595.7060378.p01|FEATURES|mdtK|multidrug|mdtK	0.999999998652	100.0	33	73.6	1.2e-14	1
ADEK	118	150	HWI-700370F:168:C7JUKANXX:7:2304:7763:56697	multidrug	NC_011586.7045445.p01|FEATURES|adeK|multidrug|adeK	0.999999995353	100.0	33	73.6	1.2e-14	1
ABCA	976	1008	HWI-700370F:168:C7JUKANXX:7:1311:9876:6677	multidrug	XP_753111.1|FEATURES|abcA|multidrug|abcA	0.999999437128	84.8	33	61.6	4.7e-11	1
TRANSCRIPTIONAL_REGULATORY_PROTEIN_CPXR_CPXR	77	109	HWI-700370F:168:C7JUKANXX:7:1211:12017:38169	unclassified	CP004022.1.gene3215.p01|FEATURES|transcriptional_regulatory_protein_CpxR_cpxR|unclassified|transcriptional_regulatory_protein_CpxR_cpxR	0.999999834359	78.8	33	57.0	1.2e-09	1
ADEH	112	144	HWI-700370F:168:C7JUKANXX:7:2213:7445:11640	multidrug	CAJ77855.1|FEATURES|adeH|multidrug|adeH	0.999999999998	97.0	33	70.5	1.0e-13	1
CATB10	145	176	HWI-700370F:168:C7JUKANXX:7:2110:16780:73954	phenicol	CAI47810.1|FEATURES|catB10|phenicol|catB10	0.999998633735	62.5	32	50.4	1.1e-07	1
ADEH	123	155	HWI-700370F:168:C7JUKANXX:7:2113:14490:64843	multidrug	CAJ77855.1|FEATURES|adeH|multidrug|adeH	0.999998915373	100.0	33	70.9	7.8e-14	1
MEXT	32	64	HWI-700370F:168:C7JUKANXX:7:1102:2424:42067	multidrug	gi:490841007:ref:WP_004703082.1:|FEATURES|mexT|multidrug|mexT	0.999999121634	100.0	33	68.2	5.1e-13	1
ADEJ	262	294	HWI-700370F:168:C7JUKANXX:7:2215:2973:69509	multidrug	NC_011586.7045444.p01|FEATURES|adeJ|multidrug|adeJ	1.0	97.0	33	66.6	1.5e-12	1
TRUNCATED_PUTATIVE_RESPONSE_REGULATOR_ARLR	84	114	HWI-700370F:168:C7JUKANXX:7:2104:20684:47573	unclassified	HE999704.1.gene1528.p01|FEATURES|truncated_putative_response_regulator_ArlR|unclassified|truncated_putative_response_regulator_ArlR	0.999998864043	64.5	31	45.1	4.6e-06	1
MULTIDRUG_ABC_TRANSPORTER	536	568	HWI-700370F:168:C7JUKANXX:7:1307:5553:78982	multidrug	gi:664100597:ref:WP_030638327.1:|FEATURES|multidrug_ABC_transporter|multidrug|multidrug_ABC_transporter	1.0	66.7	33	46.2	2.1e-06	1
MEXK	256	288	HWI-700370F:168:C7JUKANXX:7:1115:9810:42678	multidrug	AAG07064.1|FEATURES|MexK|multidrug|MexK	0.999999217445	63.6	33	49.3	2.4e-07	1
VAND	225	256	HWI-700370F:168:C7JUKANXX:7:2204:19916:88383	glycopeptide	AAD51059|FEATURES|vanD|glycopeptide|vanD	1.0	65.6	32	44.7	6.0e-06	1
MULTIDRUG_ABC_TRANSPORTER	752	784	HWI-700370F:168:C7JUKANXX:7:1209:8630:41964	multidrug	NC_010400.5984909.p01|FEATURES|multidrug_ABC_transporter|multidrug|multidrug_ABC_transporter	1.0	100.0	33	72.0	3.5e-14	1
ABCA	985	1017	HWI-700370F:168:C7JUKANXX:7:2203:6200:78774	multidrug	XP_753111.1|FEATURES|abcA|multidrug|abcA	0.999999644674	84.8	33	60.1	1.4e-10	1
MEXC	171	202	HWI-700370F:168:C7JUKANXX:7:1308:16304:98324	multidrug	gi:685917389:ref:WP_031654226.1:|FEATURES|mexC|multidrug|mexC	1.0	75.0	32	47.0	1.2e-06	1
MAJOR_FACILITATOR_SUPERFAMILY_TRANSPORTER	218	250	HWI-700370F:168:C7JUKANXX:7:2212:8345:44344	multidrug	NC_010410.6002639.p01|FEATURES|major_facilitator_superfamily_transporter|multidrug|major_facilitator_superfamily_transporter	0.999998389862	97.0	33	70.5	1.0e-13	1
VGAE	384	415	HWI-700370F:168:C7JUKANXX:7:1212:17883:51182	MLS	FR772051.1.gene9.p01|FEATURES|vgaE|MLS|vgaE	0.999999996246	65.6	32	44.3	7.8e-06	1
TETR	2	34	HWI-700370F:168:C7JUKANXX:7:1105:11865:73989	tetracycline	gi:638867621:ref:WP_024433162.1:|FEATURES|tetR|tetracycline|tetR	1.0	87.9	33	59.3	2.4e-10	1
MEXK	695	725	HWI-700370F:168:C7JUKANXX:7:2113:11287:72014	multidrug	AAG07064.1|FEATURES|MexK|multidrug|MexK	0.999999251722	64.5	31	50.1	1.4e-07	1
MACB	43	75	HWI-700370F:168:C7JUKANXX:7:1208:16413:5898	MLS	gi:736472622:ref:WP_034494292.1:|FEATURES|macB|MLS|macB	1.0	81.8	33	58.2	5.2e-10	1
ADEI	250	282	HWI-700370F:168:C7JUKANXX:7:1213:13008:64887	multidrug	YP_002320475.1|FEATURES|adeI|multidrug|adeI	1.0	100.0	33	68.2	5.1e-13	1
ABCA	940	972	HWI-700370F:168:C7JUKANXX:7:1113:18948:87840	multidrug	XP_753111.1|FEATURES|abcA|multidrug|abcA	0.999999656207	97.0	33	65.9	2.5e-12	1
TOLC	106	138	HWI-700370F:168:C7JUKANXX:7:2101:8991:17583	multidrug	gi:589556983:gb:EXI36006.1:|FEATURES|TolC|multidrug|TolC	1.0	100.0	33	69.7	1.7e-13	1
VANR	74	104	HWI-700370F:168:C7JUKANXX:7:1109:12015:93745	glycopeptide	gi:747653988:emb:CEL19270.1:|FEATURES|vanR|glycopeptide|vanR	1.0	71.0	31	50.1	1.4e-07	1
ADEB	641	672	HWI-700370F:168:C7JUKANXX:7:2102:14081:14622	multidrug	gi:835267813:ref:WP_047428207.1:|FEATURES|adeB|multidrug|adeB	1.0	84.4	32	57.4	9.0e-10	1
ADEI	6	38	HWI-700370F:168:C7JUKANXX:7:2208:12191:94570	multidrug	YP_002320475.1|FEATURES|adeI|multidrug|adeI	0.99999793134	100.0	33	68.2	5.1e-13	1
CEOB	995	1026	HWI-700370F:168:C7JUKANXX:7:1208:13726:32353	multidrug	gi:590120227:emb:CDN64284.1:|FEATURES|ceoB|multidrug|ceoB	1.0	93.8	32	65.5	3.3e-12	1
ADEN	163	194	HWI-700370F:168:C7JUKANXX:7:2115:18953:17097	multidrug	AGV28567.1|FEATURES|adeN|multidrug|adeN	0.999994830944	84.4	32	59.7	1.8e-10	1
MDTK	207	239	HWI-700370F:168:C7JUKANXX:7:1203:8618:85876	multidrug	NC_011595.7060378.p01|FEATURES|mdtK|multidrug|mdtK	0.999999997419	100.0	33	68.2	5.1e-13	1
ADEK	352	384	HWI-700370F:168:C7JUKANXX:7:1101:19280:44679	multidrug	NC_011586.7045445.p01|FEATURES|adeK|multidrug|adeK	0.999999995903	100.0	33	68.2	5.1e-13	1
ANT(3'')-IIA	220	252	HWI-700370F:168:C7JUKANXX:7:1309:20172:35291	aminoglycoside	EEX02086.1|FEATURES|ANT(3'')-IIa|aminoglycoside|ANT(3'')-IIa	0.99999999786	100.0	33	72.0	3.5e-14	1
TOLC	382	414	HWI-700370F:168:C7JUKANXX:7:1316:1625:11495	multidrug	gi:564742423:gb:AHB92919.1:|FEATURES|TolC|multidrug|TolC	1.0	100.0	33	69.3	2.3e-13	1
ADEB	717	749	HWI-700370F:168:C7JUKANXX:7:2215:9327:52701	multidrug	ZP_03823622|FEATURES|adeB|multidrug|adeB	1.0	90.9	33	59.3	2.4e-10	1
MEXK	124	154	HWI-700370F:168:C7JUKANXX:7:1304:16299:28106	multidrug	AAG07064.1|FEATURES|MexK|multidrug|MexK	0.999999412115	77.4	31	58.9	3.1e-10	1
MEXE	261	293	HWI-700370F:168:C7JUKANXX:7:1212:12935:67549	multidrug	gi:727726402:ref:WP_033847639.1:|FEATURES|mexE|multidrug|mexE	1.0	100.0	33	70.1	1.3e-13	1
ADC-23	106	137	HWI-700370F:168:C7JUKANXX:7:1307:18561:7460	beta-lactam	WP_063857797.1|FEATURES|ADC-23|beta-lactam|ADC-23	1.0	100.0	32	70.9	7.8e-14	1
MEXK	948	978	HWI-700370F:168:C7JUKANXX:7:1113:15627:89474	multidrug	AAG07064.1|FEATURES|MexK|multidrug|MexK	0.999999325382	83.9	31	52.0	3.8e-08	1
MAJOR_FACILITATOR_SUPERFAMILY_TRANSPORTER	253	285	HWI-700370F:168:C7JUKANXX:7:1101:7069:32606	multidrug	NC_010410.6002639.p01|FEATURES|major_facilitator_superfamily_transporter|multidrug|major_facilitator_superfamily_transporter	0.999998445314	100.0	33	72.4	2.7e-14	1
ADEJ	780	812	HWI-700370F:168:C7JUKANXX:7:2113:9304:34432	multidrug	gi:60207557:gb:AAX14802.1:|FEATURES|adeJ|multidrug|adeJ	0.99999999989	100.0	33	76.3	1.9e-15	1
EFRB	315	346	HWI-700370F:168:C7JUKANXX:7:1115:6974:15852	multidrug	CDO61516.1|FEATURES|efrB|multidrug|efrB	0.99999998721	65.6	32	47.4	9.3e-07	1
MULTIDRUG_ABC_TRANSPORTER	527	559	HWI-700370F:168:C7JUKANXX:7:1105:11059:79282	multidrug	gi:817122037:ref:WP_046494699.1:|FEATURES|multidrug_ABC_transporter|multidrug|multidrug_ABC_transporter	1.0	66.7	33	47.4	9.3e-07	1
RPOB2	584	616	HWI-700370F:168:C7JUKANXX:7:2211:18245:7266	multidrug	BAD59497.1|FEATURES|rpoB2|multidrug|rpoB2	0.99999936327	78.8	33	59.7	1.8e-10	1
ADEH	392	423	HWI-700370F:168:C7JUKANXX:7:1107:20715:21271	multidrug	CAJ77855.1|FEATURES|adeH|multidrug|adeH	0.99999868462	100.0	32	63.5	1.2e-11	1
MAJOR_FACILITATOR_SUPERFAMILY_TRANSPORTER	366	398	HWI-700370F:168:C7JUKANXX:7:1111:5047:2953	multidrug	NC_010410.6002639.p01|FEATURES|major_facilitator_superfamily_transporter|multidrug|major_facilitator_superfamily_transporter	0.999998389862	100.0	33	70.5	1.0e-13	1
MULTIDRUG_ABC_TRANSPORTER	496	527	HWI-700370F:168:C7JUKANXX:7:1307:3541:87354	multidrug	gi:913055317:ref:WP_050357634.1:|FEATURES|multidrug_ABC_transporter|multidrug|multidrug_ABC_transporter	1.0	71.9	32	51.2	6.4e-08	1
MAJOR_FACILITATOR_SUPERFAMILY_TRANSPORTER	359	391	HWI-700370F:168:C7JUKANXX:7:2216:7762:5426	multidrug	NC_010410.6002639.p01|FEATURES|major_facilitator_superfamily_transporter|multidrug|major_facilitator_superfamily_transporter	0.999998423014	97.0	33	71.6	4.6e-14	1
OPRM	3	35	HWI-700370F:168:C7JUKANXX:7:1214:11887:84482	multidrug	NC_011595.7058890.p01|FEATURES|oprM|multidrug|oprM	0.999999144595	87.9	33	59.7	1.8e-10	1
VGBA	101	131	HWI-700370F:168:C7JUKANXX:7:1104:18905:14757	MLS	M20129.gene.p01|FEATURES|vgbA|MLS|vgbA	0.99999999832	61.3	31	48.5	4.2e-07	1
SDIA	189	221	HWI-700370F:168:C7JUKANXX:7:2206:2542:90144	unclassified	gi:510922824:ref:WP_016243617.1:|FEATURES|sdiA|unclassified|sdiA	1.0	69.7	33	50.4	1.1e-07	1
MDFA	330	362	HWI-700370F:168:C7JUKANXX:7:1107:15961:73536	multidrug	gi:489749743:ref:WP_003653752.1:|FEATURES|mdfA|multidrug|mdfA	0.999999996111	100.0	33	63.2	1.6e-11	1
ADEB	895	927	HWI-700370F:168:C7JUKANXX:7:1208:3090:50025	multidrug	gi:835267813:ref:WP_047428207.1:|FEATURES|adeB|multidrug|adeB	1.0	84.8	33	59.3	2.4e-10	1
MULTIDRUG_ABC_TRANSPORTER	471	502	HWI-700370F:168:C7JUKANXX:7:2112:3400:82642	multidrug	gi:844773046:ref:WP_047936044.1:|FEATURES|multidrug_ABC_transporter|multidrug|multidrug_ABC_transporter	1.0	68.8	32	49.3	2.4e-07	1
VATE	118	150	HWI-700370F:168:C7JUKANXX:7:2105:5369:87103	MLS	AAG21695|FEATURES|vatE|MLS|vatE	1.0	72.7	33	51.6	4.9e-08	1
RPOB2	462	493	HWI-700370F:168:C7JUKANXX:7:1104:13630:28991	multidrug	BAD59497.1|FEATURES|rpoB2|multidrug|rpoB2	0.999999275032	71.9	32	55.5	3.4e-09	1
ABCA	1011	1043	HWI-700370F:168:C7JUKANXX:7:2204:13459:6449	multidrug	XP_753111.1|FEATURES|abcA|multidrug|abcA	0.999999457389	63.6	33	49.3	2.4e-07	1
MDFA	326	357	HWI-700370F:168:C7JUKANXX:7:2203:3846:79391	multidrug	gi:475937711:gb:EMU05763.1:|FEATURES|mdfA|multidrug|mdfA	0.999999994055	100.0	32	60.5	1.1e-10	1
MDTK	267	299	HWI-700370F:168:C7JUKANXX:7:1306:16405:89451	multidrug	NC_011595.7060378.p01|FEATURES|mdtK|multidrug|mdtK	0.999999997879	100.0	33	68.9	3.0e-13	1
ADEB	715	747	HWI-700370F:168:C7JUKANXX:7:2112:15748:10665	multidrug	gi:835267813:ref:WP_047428207.1:|FEATURES|adeB|multidrug|adeB	1.0	90.9	33	60.1	1.4e-10	1
ABCA	892	923	HWI-700370F:168:C7JUKANXX:7:2204:5906:38747	multidrug	XP_753111.1|FEATURES|abcA|multidrug|abcA	0.999999320374	65.6	32	44.7	6.0e-06	1
ABCA	966	997	HWI-700370F:168:C7JUKANXX:7:2201:6899:19905	multidrug	XP_753111.1|FEATURES|abcA|multidrug|abcA	0.999999371494	65.6	32	47.0	1.2e-06	1
CAMP-REGULATORY_PROTEIN	139	171	HWI-700370F:168:C7JUKANXX:7:2106:14552:16658	unclassified	gi:490367208:ref:WP_004246872.1:|FEATURES|cAMP-regulatory_protein|unclassified|cAMP-regulatory_protein	0.909468807854	60.6	33	45.1	4.6e-06	1
MULTIDRUG_ABC_TRANSPORTER	540	571	HWI-700370F:168:C7JUKANXX:7:1313:17893:10142	multidrug	gi:664556405:ref:WP_031071225.1:|FEATURES|multidrug_ABC_transporter|multidrug|multidrug_ABC_transporter	1.0	71.9	32	47.0	1.2e-06	1
ADER	191	222	HWI-700370F:168:C7JUKANXX:7:2103:11655:65723	multidrug	ADM92605.1|FEATURES|adeR|multidrug|adeR	0.999996597497	78.1	32	54.7	5.8e-09	1
ABCA	514	546	HWI-700370F:168:C7JUKANXX:7:1110:7159:47760	multidrug	XP_753111.1|FEATURES|abcA|multidrug|abcA	0.999999358683	60.6	33	45.8	2.7e-06	1
ABCA	861	893	HWI-700370F:168:C7JUKANXX:7:1312:17137:97593	multidrug	XP_753111.1|FEATURES|abcA|multidrug|abcA	0.999999519024	69.7	33	52.0	3.8e-08	1
OXA	192	224	HWI-700370F:168:C7JUKANXX:7:1116:2951:30400	beta-lactam	AIZ00987.1|FEATURES|OXA-421|beta-lactam|OXA	1.0	97.0	33	71.2	6.0e-14	1
ABCA	1196	1228	HWI-700370F:168:C7JUKANXX:7:1215:19017:41557	multidrug	XP_753111.1|FEATURES|abcA|multidrug|abcA	0.999999583704	69.7	33	55.5	3.4e-09	1
PATA	231	261	HWI-700370F:168:C7JUKANXX:7:1210:9191:80859	fluoroquinolone	NP_417544.5|FEATURES|patA|fluoroquinolone|patA	0.999991643185	61.3	31	45.1	4.6e-06	1
KDPE	79	111	HWI-700370F:168:C7JUKANXX:7:2211:15361:22022	aminoglycoside	NP_415222.1|FEATURES|kdpE|aminoglycoside|kdpE	0.999995769108	60.6	33	46.6	1.6e-06	1
ABCA	443	475	HWI-700370F:168:C7JUKANXX:7:1309:15375:61165	multidrug	XP_753111.1|FEATURES|abcA|multidrug|abcA	0.999999563636	69.7	33	54.3	7.6e-09	1
ADEF	919	951	HWI-700370F:168:C7JUKANXX:7:1204:20226:34398	multidrug	CAJ77856.1|FEATURES|adeF|multidrug|adeF	1.0	97.0	33	67.8	6.6e-13	1
TETQ	8	39	HWI-700370F:168:C7JUKANXX:7:1210:14148:83371	tetracycline	Z21523.gene.p01|FEATURES|tetQ|tetracycline|tetQ	1.0	62.5	32	44.3	7.8e-06	1
ABCA	1000	1032	HWI-700370F:168:C7JUKANXX:7:2216:5405:22247	multidrug	XP_753111.1|FEATURES|abcA|multidrug|abcA	0.999999683095	84.8	33	63.9	9.6e-12	1
MACB	178	210	HWI-700370F:168:C7JUKANXX:7:1215:20152:76971	MLS	gi:695840638:ref:WP_032753940.1:|FEATURES|macB|MLS|macB	1.0	66.7	33	47.8	7.1e-07	1
EMRB	147	179	HWI-700370F:168:C7JUKANXX:7:1105:18968:19063	multidrug	gi:1016518516:ref:WP_063098254.1:|FEATURES|emrB|multidrug|emrB	0.999999373612	63.6	33	45.4	3.5e-06	1
MDTK	37	69	HWI-700370F:168:C7JUKANXX:7:1205:8998:24629	multidrug	NC_011595.7060378.p01|FEATURES|mdtK|multidrug|mdtK	0.999999997693	100.0	33	68.2	5.1e-13	1
MEXB	481	512	HWI-700370F:168:C7JUKANXX:7:1203:9592:44784	multidrug	gi:487969243:ref:WP_002042236.1:|FEATURES|mexB|multidrug|mexB	1.0	87.5	32	66.2	1.9e-12	1
ABCA	365	397	HWI-700370F:168:C7JUKANXX:7:1107:13801:16717	multidrug	XP_753111.1|FEATURES|abcA|multidrug|abcA	0.999999334821	72.7	33	54.7	5.8e-09	1
MULTIDRUG_ABC_TRANSPORTER	505	537	HWI-700370F:168:C7JUKANXX:7:1316:7923:42439	multidrug	gi:913055317:ref:WP_050357634.1:|FEATURES|multidrug_ABC_transporter|multidrug|multidrug_ABC_transporter	1.0	60.6	33	46.6	1.6e-06	1
RPOB2	772	804	HWI-700370F:168:C7JUKANXX:7:2205:17933:89690	multidrug	BAD59497.1|FEATURES|rpoB2|multidrug|rpoB2	0.999999396886	84.8	33	61.6	4.7e-11	1
SDIA	185	217	HWI-700370F:168:C7JUKANXX:7:1103:16189:16136	unclassified	gi:510922824:ref:WP_016243617.1:|FEATURES|sdiA|unclassified|sdiA	1.0	75.8	33	53.5	1.3e-08	1
OXA	93	125	HWI-700370F:168:C7JUKANXX:7:1205:19070:92811	beta-lactam	KF421160.1.gene1.p01|FEATURES|OXA-357|beta-lactam|OXA	1.0	97.0	33	73.6	1.2e-14	1
MULTIDRUG_ABC_TRANSPORTER	447	479	HWI-700370F:168:C7JUKANXX:7:1310:11824:55735	multidrug	gi:516001066:ref:WP_017431649.1:|FEATURES|multidrug_ABC_transporter|multidrug|multidrug_ABC_transporter	1.0	66.7	33	46.6	1.6e-06	1
MDFA	35	66	HWI-700370F:168:C7JUKANXX:7:1110:5747:48316	multidrug	gi:475937711:gb:EMU05763.1:|FEATURES|mdfA|multidrug|mdfA	0.99999999776	100.0	32	67.8	6.6e-13	1
ADEI	21	53	HWI-700370F:168:C7JUKANXX:7:2206:11898:23644	multidrug	YP_002320475.1|FEATURES|adeI|multidrug|adeI	0.999997099111	78.8	33	53.1	1.7e-08	1
ABCA	939	969	HWI-700370F:168:C7JUKANXX:7:1308:15130:38620	multidrug	XP_753111.1|FEATURES|abcA|multidrug|abcA	0.999999510565	77.4	31	51.6	4.9e-08	1
VATB	126	157	HWI-700370F:168:C7JUKANXX:7:1106:7700:15737	MLS	YP_002861121|FEATURES|vatB|MLS|vatB	1.0	68.8	32	49.7	1.9e-07	1
TRANSCRIPTIONAL_REGULATORY_PROTEIN_CPXR_CPXR	74	106	HWI-700370F:168:C7JUKANXX:7:2204:6894:53959	unclassified	CP001918.1.gene5135.p01|FEATURES|transcriptional_regulatory_protein_CpxR_cpxR|unclassified|transcriptional_regulatory_protein_CpxR_cpxR	0.999999994912	72.7	33	49.7	1.9e-07	1
ADEI	1	33	HWI-700370F:168:C7JUKANXX:7:1215:3009:100210	multidrug	YP_002320475.1|FEATURES|adeI|multidrug|adeI	0.999997952472	100.0	33	68.9	3.0e-13	1
OPRM	361	393	HWI-700370F:168:C7JUKANXX:7:2108:8172:5762	multidrug	NC_011595.7058890.p01|FEATURES|oprM|multidrug|oprM	0.999999292335	97.0	33	65.5	3.3e-12	1
TETB(46)	497	529	HWI-700370F:168:C7JUKANXX:7:1207:16302:89924	tetracycline	AET10445.1|FEATURES|tetB(46)|tetracycline|tetB(46)	0.999995552395	66.7	33	48.9	3.2e-07	1
VANR	84	115	HWI-700370F:168:C7JUKANXX:7:1303:2818:25898	glycopeptide	gi:747653988:emb:CEL19270.1:|FEATURES|vanR|glycopeptide|vanR	1.0	68.8	32	49.7	1.9e-07	1
BACA	153	184	HWI-700370F:168:C7JUKANXX:7:1210:19164:13553	bacitracin	YP_523088|FEATURES|bacA|bacitracin|bacA	1.0	84.4	32	56.6	1.5e-09	1
MULTIDRUG_ABC_TRANSPORTER	529	561	HWI-700370F:168:C7JUKANXX:7:1107:3419:71478	multidrug	gi:926351744:ref:WP_053683383.1:|FEATURES|multidrug_ABC_transporter|multidrug|multidrug_ABC_transporter	1.0	69.7	33	50.4	1.1e-07	1
MULTIDRUG_ABC_TRANSPORTER	500	532	HWI-700370F:168:C7JUKANXX:7:1208:17849:33759	multidrug	gi:943938624:ref:WP_055567802.1:|FEATURES|multidrug_ABC_transporter|multidrug|multidrug_ABC_transporter	1.0	66.7	33	48.5	4.2e-07	1
ABCA	965	997	HWI-700370F:168:C7JUKANXX:7:1112:20298:66886	multidrug	XP_753111.1|FEATURES|abcA|multidrug|abcA	0.999999660205	87.9	33	61.6	4.7e-11	1
MEXK	144	176	HWI-700370F:168:C7JUKANXX:7:1202:15096:20081	multidrug	AAG07064.1|FEATURES|MexK|multidrug|MexK	0.999999434388	72.7	33	55.5	3.4e-09	1
MDTL	13	45	HWI-700370F:168:C7JUKANXX:7:1314:9102:26269	multidrug	gi:446988854:ref:WP_001066110.1:|FEATURES|mdtL|multidrug|mdtL	0.999998828144	97.0	33	65.5	3.3e-12	1
MSBA	364	394	HWI-700370F:168:C7JUKANXX:7:2110:6311:26955	nitroimidazole	NP_415434.1|FEATURES|msbA|nitroimidazole|msbA	0.999757833842	77.4	31	48.9	3.2e-07	1
MAJOR_FACILITATOR_SUPERFAMILY_TRANSPORTER	451	482	HWI-700370F:168:C7JUKANXX:7:1103:3749:82982	multidrug	NC_002952.2859362.p01|FEATURES|major_facilitator_superfamily_transporter|multidrug|major_facilitator_superfamily_transporter	0.999999906568	93.8	32	65.1	4.3e-12	1
OPTRA	199	231	HWI-700370F:168:C7JUKANXX:7:1311:6174:70885	oxazolidinone	AKA86814|FEATURES|optrA|oxazolidinone|optrA	0.999461960526	60.6	33	51.6	4.9e-08	1
OPRM	82	114	HWI-700370F:168:C7JUKANXX:7:1201:7029:63191	multidrug	NC_011595.7058890.p01|FEATURES|oprM|multidrug|oprM	0.999999242934	100.0	33	63.5	1.2e-11	1
ABCA	924	956	HWI-700370F:168:C7JUKANXX:7:2108:5293:5978	multidrug	XP_753111.1|FEATURES|abcA|multidrug|abcA	0.999999320374	75.8	33	55.5	3.4e-09	1
ADC-23	310	342	HWI-700370F:168:C7JUKANXX:7:1109:11786:17334	beta-lactam	WP_063857797.1|FEATURES|ADC-23|beta-lactam|ADC-23	1.0	100.0	33	68.9	3.0e-13	1
ADC-23	152	184	HWI-700370F:168:C7JUKANXX:7:1104:20264:20546	beta-lactam	WP_063857797.1|FEATURES|ADC-23|beta-lactam|ADC-23	1.0	100.0	33	73.6	1.2e-14	1
ADEH	350	382	HWI-700370F:168:C7JUKANXX:7:1104:9880:25917	multidrug	CAJ77855.1|FEATURES|adeH|multidrug|adeH	1.0	97.0	33	65.9	2.5e-12	1
ABCA	340	372	HWI-700370F:168:C7JUKANXX:7:1109:11106:21093	multidrug	XP_753111.1|FEATURES|abcA|multidrug|abcA	0.999999535369	66.7	33	52.8	2.2e-08	1
MEXB	842	874	HWI-700370F:168:C7JUKANXX:7:2105:6380:73005	multidrug	gi:487969243:ref:WP_002042236.1:|FEATURES|mexB|multidrug|mexB	0.999999971919	97.0	33	70.1	1.3e-13	1
ADEB	718	750	HWI-700370F:168:C7JUKANXX:7:1108:20245:42733	multidrug	ZP_03823622|FEATURES|adeB|multidrug|adeB	1.0	90.9	33	59.7	1.8e-10	1
ABCA	820	852	HWI-700370F:168:C7JUKANXX:7:1116:16734:80669	multidrug	XP_753111.1|FEATURES|abcA|multidrug|abcA	0.99999955636	78.8	33	53.9	9.9e-09	1
MARR	86	118	HWI-700370F:168:C7JUKANXX:7:2210:5412:71893	multidrug	gi:490930056:ref:WP_004791909.1:|FEATURES|marR|multidrug|marR	0.999999999993	100.0	33	69.3	2.3e-13	1
ABCA	251	282	HWI-700370F:168:C7JUKANXX:7:1303:6026:23123	multidrug	XP_753111.1|FEATURES|abcA|multidrug|abcA	0.999999510565	75.0	32	51.6	4.9e-08	1
ABCA	1195	1226	HWI-700370F:168:C7JUKANXX:7:1211:10216:90527	multidrug	XP_753111.1|FEATURES|abcA|multidrug|abcA	0.999999622291	75.0	32	58.2	5.2e-10	1
MULTIDRUG_ABC_TRANSPORTER	546	577	HWI-700370F:168:C7JUKANXX:7:2213:6797:80674	multidrug	gi:496018010:ref:WP_008742581.1:|FEATURES|multidrug_ABC_transporter|multidrug|multidrug_ABC_transporter	0.999994436291	65.6	32	45.1	4.6e-06	1
EMRB	110	142	HWI-700370F:168:C7JUKANXX:7:1107:9829:36042	multidrug	gi:1016518516:ref:WP_063098254.1:|FEATURES|emrB|multidrug|emrB	0.999999754722	100.0	33	72.0	3.5e-14	1
ADEB	354	386	HWI-700370F:168:C7JUKANXX:7:2213:10467:26302	multidrug	gi:446910353:ref:WP_000987609.1:|FEATURES|adeB|multidrug|adeB	1.0	97.0	33	66.6	1.5e-12	1
TETA(46)	463	495	HWI-700370F:168:C7JUKANXX:7:1315:16981:48483	tetracycline	AET10444.1|FEATURES|tetA(46)|tetracycline|tetA(46)	0.999999596101	60.6	33	47.4	9.3e-07	1
ABCA	248	279	HWI-700370F:168:C7JUKANXX:7:1311:7717:85771	multidrug	XP_753111.1|FEATURES|abcA|multidrug|abcA	0.999999395603	65.6	32	47.0	1.2e-06	1
OPRM	229	261	HWI-700370F:168:C7JUKANXX:7:2203:11549:77890	multidrug	NC_011595.7058890.p01|FEATURES|oprM|multidrug|oprM	0.999999213063	97.0	33	63.2	1.6e-11	1
CAT_CHLORAMPHENICOL_ACETYLTRANSFERASE	56	88	HWI-700370F:168:C7JUKANXX:7:2112:6605:19704	phenicol	ZP_04417104|FEATURES|cat_chloramphenicol_acetyltransferase|phenicol|cat_chloramphenicol_acetyltransferase	0.999999722906	63.6	33	47.8	7.1e-07	1
MEXB	442	474	HWI-700370F:168:C7JUKANXX:7:1314:11758:6138	multidrug	gi:565648659:ref:WP_023896298.1:|FEATURES|mexB|multidrug|mexB	1.0	100.0	33	65.5	3.3e-12	1
MDFA	348	379	HWI-700370F:168:C7JUKANXX:7:2201:19697:35458	multidrug	gi:489749743:ref:WP_003653752.1:|FEATURES|mdfA|multidrug|mdfA	0.99999999685	100.0	32	66.6	1.5e-12	1
OLEB	47	78	HWI-700370F:168:C7JUKANXX:7:1104:5761:32581	MLS	AAA50325|FEATURES|oleB|MLS|oleB	0.999999992526	68.8	32	45.1	4.6e-06	1
MULTIDRUG_ABC_TRANSPORTER	127	159	HWI-700370F:168:C7JUKANXX:7:2108:4376:7060	multidrug	NC_010400.5984909.p01|FEATURES|multidrug_ABC_transporter|multidrug|multidrug_ABC_transporter	1.0	97.0	33	68.9	3.0e-13	1
ABCA	620	650	HWI-700370F:168:C7JUKANXX:7:2111:12785:86964	multidrug	XP_753111.1|FEATURES|abcA|multidrug|abcA	0.999999345227	64.5	31	45.4	3.5e-06	1
ABCA	1167	1198	HWI-700370F:168:C7JUKANXX:7:1316:2235:2625	multidrug	XP_753111.1|FEATURES|abcA|multidrug|abcA	0.999999577202	71.9	32	55.1	4.4e-09	1
EMRA	287	319	HWI-700370F:168:C7JUKANXX:7:1112:18758:57157	multidrug	gi:1035686348:ref:WP_064529930.1:|FEATURES|emrA|multidrug|emrA	0.990885397337	87.9	33	63.2	1.6e-11	1
ABCA	1317	1347	HWI-700370F:168:C7JUKANXX:7:1206:14210:21515	multidrug	XP_753111.1|FEATURES|abcA|multidrug|abcA	0.999999563636	77.4	31	54.3	7.6e-09	1
ABCA	824	856	HWI-700370F:168:C7JUKANXX:7:2102:12537:50866	multidrug	XP_753111.1|FEATURES|abcA|multidrug|abcA	0.999999640319	84.8	33	59.7	1.8e-10	1
OMPR	384	416	HWI-700370F:168:C7JUKANXX:7:1103:4403:38088	multidrug	CP000034.1.gene3672.p01|FEATURES|ompR|multidrug|ompR	0.999999358991	78.8	33	54.7	5.8e-09	1
MULTIDRUG_ABC_TRANSPORTER	492	523	HWI-700370F:168:C7JUKANXX:7:2109:14172:10503	multidrug	gi:664395661:ref:WP_030922045.1:|FEATURES|multidrug_ABC_transporter|multidrug|multidrug_ABC_transporter	1.0	65.6	32	48.1	5.4e-07	1
MEXK	257	289	HWI-700370F:168:C7JUKANXX:7:1312:13107:28070	multidrug	AAG07064.1|FEATURES|MexK|multidrug|MexK	0.999999279968	66.7	33	50.8	8.4e-08	1
MULTIDRUG_ABC_TRANSPORTER	550	582	HWI-700370F:168:C7JUKANXX:7:2207:9579:30085	multidrug	gi:817122037:ref:WP_046494699.1:|FEATURES|multidrug_ABC_transporter|multidrug|multidrug_ABC_transporter	1.0	63.6	33	47.4	9.3e-07	1
ADEB	940	972	HWI-700370F:168:C7JUKANXX:7:2201:8413:26549	multidrug	gi:490782218:ref:WP_004644395.1:|FEATURES|adeB|multidrug|adeB	1.0	93.9	33	60.1	1.4e-10	1
ABCA	840	872	HWI-700370F:168:C7JUKANXX:7:1204:13168:95165	multidrug	XP_753111.1|FEATURES|abcA|multidrug|abcA	0.999999358683	60.6	33	45.8	2.7e-06	1
MULTIDRUG_ABC_TRANSPORTER	483	514	HWI-700370F:168:C7JUKANXX:7:2106:18964:81153	multidrug	gi:943938624:ref:WP_055567802.1:|FEATURES|multidrug_ABC_transporter|multidrug|multidrug_ABC_transporter	1.0	62.5	32	48.1	5.4e-07	1
CARO	135	167	HWI-700370F:168:C7JUKANXX:7:1314:8128:57713	beta-lactam	AKL79742.1|FEATURES|carO|beta-lactam|carO	0.999999982478	100.0	33	72.8	2.1e-14	1
RPOB2	1072	1104	HWI-700370F:168:C7JUKANXX:7:2216:12127:29695	multidrug	BAD59497.1|FEATURES|rpoB2|multidrug|rpoB2	0.999999422889	87.9	33	63.2	1.6e-11	1
BACA	198	230	HWI-700370F:168:C7JUKANXX:7:2213:18925:14756	bacitracin	gi:489058813:ref:WP_002968895.1:|FEATURES|bacA|bacitracin|bacA	1.0	75.8	33	60.5	1.1e-10	1
ABCA	936	968	HWI-700370F:168:C7JUKANXX:7:1205:20119:86026	multidrug	XP_753111.1|FEATURES|abcA|multidrug|abcA	0.999999691919	93.9	33	64.7	5.6e-12	1
MULTIDRUG_ABC_TRANSPORTER	473	505	HWI-700370F:168:C7JUKANXX:7:2212:18086:62585	multidrug	gi:985844137:ref:WP_060895163.1:|FEATURES|multidrug_ABC_transporter|multidrug|multidrug_ABC_transporter	0.999997417911	75.8	33	48.9	3.2e-07	1
OMPR	83	114	HWI-700370F:168:C7JUKANXX:7:2213:6740:16907	multidrug	gi:909830386:gb:AKU13184.1:|FEATURES|ompR|multidrug|ompR	0.994082766741	75.0	32	54.7	5.8e-09	1
UGD	127	158	HWI-700370F:168:C7JUKANXX:7:1208:19524:10617	peptide	AAC75089.1|FEATURES|ugd|peptide|ugd	0.999999559031	71.9	32	51.2	6.4e-08	1
MEXT	195	227	HWI-700370F:168:C7JUKANXX:7:2201:4898:82193	multidrug	gi:490841007:ref:WP_004703082.1:|FEATURES|mexT|multidrug|mexT	0.999999306085	100.0	33	74.3	7.1e-15	1
RPOB2	272	304	HWI-700370F:168:C7JUKANXX:7:1113:17600:33120	multidrug	BAD59497.1|FEATURES|rpoB2|multidrug|rpoB2	0.999999140024	69.7	33	50.4	1.1e-07	1
OXA	93	125	HWI-700370F:168:C7JUKANXX:7:1114:4561:92793	beta-lactam	KF203103.1.gene1.p01|FEATURES|OXA-329|beta-lactam|OXA	1.0	100.0	33	76.3	1.9e-15	1
UGD	64	96	HWI-700370F:168:C7JUKANXX:7:2109:18227:71652	peptide	AAC75089.1|FEATURES|ugd|peptide|ugd	0.999999596164	69.7	33	52.0	3.8e-08	1
ADEB	972	1004	HWI-700370F:168:C7JUKANXX:7:2302:10889:49938	multidrug	gi:446910359:ref:WP_000987615.1:|FEATURES|adeB|multidrug|adeB	1.0	100.0	33	68.9	3.0e-13	1
ADER	196	228	HWI-700370F:168:C7JUKANXX:7:1107:12080:33899	multidrug	ADM92605.1|FEATURES|adeR|multidrug|adeR	0.999996117446	72.7	33	51.6	4.9e-08	1
MEXS	5	37	HWI-700370F:168:C7JUKANXX:7:2201:8656:82932	multidrug	ADT64081.1|FEATURES|MexS|multidrug|MexS	0.999999421715	60.6	33	46.2	2.1e-06	1
EPTA	285	317	HWI-700370F:168:C7JUKANXX:7:2112:13143:80848	peptide	BAE78116.1|FEATURES|eptA|peptide|eptA	0.999999947685	69.7	33	52.0	3.8e-08	1
ABCA	982	1014	HWI-700370F:168:C7JUKANXX:7:1116:9648:100299	multidrug	XP_753111.1|FEATURES|abcA|multidrug|abcA	0.999999320374	60.6	33	44.7	6.0e-06	1
MULTIDRUG_ABC_TRANSPORTER	531	563	HWI-700370F:168:C7JUKANXX:7:1201:9833:2795	multidrug	gi:917166849:ref:WP_051773561.1:|FEATURES|multidrug_ABC_transporter|multidrug|multidrug_ABC_transporter	1.0	69.7	33	51.2	6.4e-08	1
UGD	68	100	HWI-700370F:168:C7JUKANXX:7:1301:3497:24657	peptide	AAC75089.1|FEATURES|ugd|peptide|ugd	0.999999517536	66.7	33	50.4	1.1e-07	1
ROSA	45	76	HWI-700370F:168:C7JUKANXX:7:1203:12327:27582	fosmidomycin	ZP_04612558|FEATURES|rosA|fosmidomycin|rosA	1.0	65.6	32	49.7	1.9e-07	1
ABCA	635	666	HWI-700370F:168:C7JUKANXX:7:2101:3506:42257	multidrug	XP_753111.1|FEATURES|abcA|multidrug|abcA	0.999999606025	68.8	32	57.0	1.2e-09	1
MAJOR_FACILITATOR_SUPERFAMILY_TRANSPORTER	350	382	HWI-700370F:168:C7JUKANXX:7:2114:6745:9276	multidrug	NC_010410.6002639.p01|FEATURES|major_facilitator_superfamily_transporter|multidrug|major_facilitator_superfamily_transporter	0.999998285603	97.0	33	70.9	7.8e-14	1
ABCA	865	896	HWI-700370F:168:C7JUKANXX:7:1306:16305:79440	multidrug	XP_753111.1|FEATURES|abcA|multidrug|abcA	0.999999501801	71.9	32	51.2	6.4e-08	1
ADEB	168	200	HWI-700370F:168:C7JUKANXX:7:1312:1192:98842	multidrug	gi:565649137:ref:WP_023896724.1:|FEATURES|adeB|multidrug|adeB	1.0	93.9	33	68.2	5.1e-13	1
MULTIDRUG_ABC_TRANSPORTER	481	512	HWI-700370F:168:C7JUKANXX:7:2113:10940:100581	multidrug	gi:516574297:ref:WP_017949361.1:|FEATURES|multidrug_ABC_transporter|multidrug|multidrug_ABC_transporter	1.0	75.0	32	51.6	4.9e-08	1
CEOB	994	1026	HWI-700370F:168:C7JUKANXX:7:2116:4604:12239	multidrug	gi:590120227:emb:CDN64284.1:|FEATURES|ceoB|multidrug|ceoB	1.0	93.9	33	67.0	1.1e-12	1
MEXB	834	866	HWI-700370F:168:C7JUKANXX:7:2213:19250:42778	multidrug	gi:446871990:ref:WP_000949246.1:|FEATURES|mexB|multidrug|mexB	1.0	97.0	33	68.6	3.9e-13	1
VANR	82	114	HWI-700370F:168:C7JUKANXX:7:1204:7779:53900	glycopeptide	gi:953999146:ref:WP_058083598.1:|FEATURES|vanR|glycopeptide|vanR	1.0	75.8	33	54.7	5.8e-09	1
ADES	126	158	HWI-700370F:168:C7JUKANXX:7:1313:13241:83165	multidrug	ADM92606.1|FEATURES|adeS|multidrug|adeS	0.999999045183	87.9	33	63.2	1.6e-11	1
ABCA	271	303	HWI-700370F:168:C7JUKANXX:7:2215:19588:93739	multidrug	XP_753111.1|FEATURES|abcA|multidrug|abcA	0.999999492813	84.8	33	63.2	1.6e-11	1
MEXF	444	476	HWI-700370F:168:C7JUKANXX:7:1106:8659:35479	multidrug	gi:553764341:ref:WP_023096686.1:|FEATURES|mexF|multidrug|mexF	1.0	78.8	33	55.8	2.6e-09	1
ABCA	263	295	HWI-700370F:168:C7JUKANXX:7:2111:18813:51976	multidrug	XP_753111.1|FEATURES|abcA|multidrug|abcA	0.999999407174	63.6	33	47.4	9.3e-07	1
MEXK	530	560	HWI-700370F:168:C7JUKANXX:7:1104:12886:15646	multidrug	AAG07064.1|FEATURES|MexK|multidrug|MexK	0.999999081882	64.5	31	46.6	1.6e-06	1
TOLC	105	137	HWI-700370F:168:C7JUKANXX:7:1209:8027:73118	multidrug	gi:589548686:gb:EXI27991.1:|FEATURES|TolC|multidrug|TolC	1.0	100.0	33	68.9	3.0e-13	1
MDTL	120	152	HWI-700370F:168:C7JUKANXX:7:1202:13658:54435	multidrug	gi:446988854:ref:WP_001066110.1:|FEATURES|mdtL|multidrug|mdtL	0.99999969929	93.9	33	61.6	4.7e-11	1
ABCA	145	177	HWI-700370F:168:C7JUKANXX:7:1314:11247:67146	multidrug	XP_753111.1|FEATURES|abcA|multidrug|abcA	0.999999345227	60.6	33	45.4	3.5e-06	1
ABCA	856	887	HWI-700370F:168:C7JUKANXX:7:1104:20661:100758	multidrug	XP_753111.1|FEATURES|abcA|multidrug|abcA	0.999999407174	81.2	32	60.1	1.4e-10	1
MACB	146	178	HWI-700370F:168:C7JUKANXX:7:1107:7716:96245	MLS	gi:1046630742:ref:WP_065696754.1:|FEATURES|macB|MLS|macB	0.99998848767	66.7	33	44.7	6.0e-06	1
OPRM	135	167	HWI-700370F:168:C7JUKANXX:7:1110:7877:83664	multidrug	NC_011595.7058890.p01|FEATURES|oprM|multidrug|oprM	0.999999317298	100.0	33	68.2	5.1e-13	1
ABCA	1325	1357	HWI-700370F:168:C7JUKANXX:7:2203:10879:8062	multidrug	XP_753111.1|FEATURES|abcA|multidrug|abcA	0.999999476746	69.7	33	50.1	1.4e-07	1
ABCA	1004	1034	HWI-700370F:168:C7JUKANXX:7:2114:17452:32768	multidrug	XP_753111.1|FEATURES|abcA|multidrug|abcA	0.999999320374	64.5	31	44.7	6.0e-06	1
CARO	44	76	HWI-700370F:168:C7JUKANXX:7:2214:19102:23638	beta-lactam	AKL79742.1|FEATURES|carO|beta-lactam|carO	0.999999986755	100.0	33	75.5	3.2e-15	1
MULTIDRUG_ABC_TRANSPORTER	456	487	HWI-700370F:168:C7JUKANXX:7:1310:19877:81246	multidrug	gi:686364868:ref:WP_031893738.1:|FEATURES|multidrug_ABC_transporter|multidrug|multidrug_ABC_transporter	1.0	65.6	32	50.1	1.4e-07	1
ARLS	403	435	HWI-700370F:168:C7JUKANXX:7:1211:17617:89092	multidrug	YP_499945.1|FEATURES|arlS|multidrug|arlS	0.999998765874	87.9	33	61.6	4.7e-11	1
MULTIDRUG_ABC_TRANSPORTER	474	505	HWI-700370F:168:C7JUKANXX:7:1314:5951:51985	multidrug	gi:1031799645:ref:WP_064138838.1:|FEATURES|multidrug_ABC_transporter|multidrug|multidrug_ABC_transporter	1.0	65.6	32	47.4	9.3e-07	1
STAPHYLOCOCCUS_MUPA_CONFERRING_RESISTANCE_TO_MUPIROCIN	505	536	HWI-700370F:168:C7JUKANXX:7:1306:8492:27320	mupirocin	CAA53189|FEATURES|Staphylococcus_mupA_conferring_resistance_to_mupirocin|mupirocin|Staphylococcus_mupA_conferring_resistance_to_mupirocin	0.999999986496	65.6	32	51.6	4.9e-08	1
RPOB2	353	383	HWI-700370F:168:C7JUKANXX:7:1307:19083:38576	multidrug	BAD59497.1|FEATURES|rpoB2|multidrug|rpoB2	0.999999188497	74.2	31	52.0	3.8e-08	1
TRANSCRIPTIONAL_REGULATORY_PROTEIN_CPXR_CPXR	80	112	HWI-700370F:168:C7JUKANXX:7:1315:17707:39245	unclassified	CP000675.2.gene1535.p01|FEATURES|transcriptional_regulatory_protein_CpxR_cpxR|unclassified|transcriptional_regulatory_protein_CpxR_cpxR	0.999999572794	60.6	33	45.8	2.7e-06	1
TETB(60)	306	336	HWI-700370F:168:C7JUKANXX:7:2205:5852:32560	tetracycline	ANZ79241.1|FEATURES|tetB(60)|tetracycline|tetB(60)	0.999993842243	77.4	31	50.4	1.1e-07	1
ABCA	1005	1036	HWI-700370F:168:C7JUKANXX:7:1311:5758:83625	multidrug	XP_753111.1|FEATURES|abcA|multidrug|abcA	0.99999955636	78.1	32	53.9	9.9e-09	1
ABCA	796	828	HWI-700370F:168:C7JUKANXX:7:1204:11278:16593	multidrug	XP_753111.1|FEATURES|abcA|multidrug|abcA	0.999999660205	78.8	33	61.6	4.7e-11	1
MEXB	823	855	HWI-700370F:168:C7JUKANXX:7:1309:7920:62243	multidrug	gi:487969243:ref:WP_002042236.1:|FEATURES|mexB|multidrug|mexB	0.999999964581	97.0	33	67.4	8.6e-13	1
CEOB	965	997	HWI-700370F:168:C7JUKANXX:7:1110:7239:31485	multidrug	gi:590120227:emb:CDN64284.1:|FEATURES|ceoB|multidrug|ceoB	1.0	87.9	33	55.8	2.6e-09	1
MSBA	474	506	HWI-700370F:168:C7JUKANXX:7:2210:7100:73733	nitroimidazole	NP_415434.1|FEATURES|msbA|nitroimidazole|msbA	0.99983913693	75.8	33	52.4	2.9e-08	1
MEXB	493	525	HWI-700370F:168:C7JUKANXX:7:1302:6489:69201	multidrug	gi:487969243:ref:WP_002042236.1:|FEATURES|mexB|multidrug|mexB	0.999999968131	84.8	33	68.2	5.1e-13	1
MDTK	298	330	HWI-700370F:168:C7JUKANXX:7:2206:11382:35589	multidrug	NC_011595.7060378.p01|FEATURES|mdtK|multidrug|mdtK	0.999999989913	97.0	33	63.9	9.6e-12	1
TETM	74	106	HWI-700370F:168:C7JUKANXX:7:1314:12834:47769	tetracycline	ACF08831|FEATURES|tetM|tetracycline|tetM	1.0	63.6	33	45.1	4.6e-06	1
TETR	2	34	HWI-700370F:168:C7JUKANXX:7:2216:1260:71086	tetracycline	gi:638867621:ref:WP_024433162.1:|FEATURES|tetR|tetracycline|tetR	1.0	87.9	33	59.3	2.4e-10	1
MULTIDRUG_ABC_TRANSPORTER	463	495	HWI-700370F:168:C7JUKANXX:7:1306:1948:6501	multidrug	gi:1031799645:ref:WP_064138838.1:|FEATURES|multidrug_ABC_transporter|multidrug|multidrug_ABC_transporter	1.0	63.6	33	46.6	1.6e-06	1
ADEK	184	216	HWI-700370F:168:C7JUKANXX:7:1101:10683:52160	multidrug	NC_011586.7045445.p01|FEATURES|adeK|multidrug|adeK	0.999999997385	97.0	33	65.1	4.3e-12	1
MULTIDRUG_ABC_TRANSPORTER	928	960	HWI-700370F:168:C7JUKANXX:7:1309:9756:39525	multidrug	NC_010400.5984909.p01|FEATURES|multidrug_ABC_transporter|multidrug|multidrug_ABC_transporter	1.0	100.0	33	67.0	1.1e-12	1
KDPE	75	107	HWI-700370F:168:C7JUKANXX:7:1312:9127:90196	aminoglycoside	NP_415222.1|FEATURES|kdpE|aminoglycoside|kdpE	0.999996519577	63.6	33	48.5	4.2e-07	1
CARA	26	57	HWI-700370F:168:C7JUKANXX:7:1312:6360:66102	MLS	M80346.gene.p01|FEATURES|carA|MLS|carA	0.999999992732	65.6	32	47.0	1.2e-06	1
MACB	65	97	HWI-700370F:168:C7JUKANXX:7:1202:19091:77011	MLS	gi:485870849:ref:WP_001467831.1:|FEATURES|macB|MLS|macB	1.0	69.7	33	53.9	9.9e-09	1
ADEB	621	653	HWI-700370F:168:C7JUKANXX:7:2115:17577:93523	multidrug	gi:446910353:ref:WP_000987609.1:|FEATURES|adeB|multidrug|adeB	1.0	66.7	33	47.4	9.3e-07	1
ADEN	152	183	HWI-700370F:168:C7JUKANXX:7:2212:8885:28865	multidrug	AGV28567.1|FEATURES|adeN|multidrug|adeN	0.999992637399	75.0	32	50.1	1.4e-07	1
ABCA	1192	1224	HWI-700370F:168:C7JUKANXX:7:1205:13118:92988	multidrug	XP_753111.1|FEATURES|abcA|multidrug|abcA	0.999999407174	60.6	33	47.4	9.3e-07	1
ABCA	844	876	HWI-700370F:168:C7JUKANXX:7:1106:10315:55939	multidrug	XP_753111.1|FEATURES|abcA|multidrug|abcA	0.999999664034	84.8	33	62.0	3.6e-11	1
MARR	93	125	HWI-700370F:168:C7JUKANXX:7:1112:18647:35674	multidrug	gi:488049630:ref:WP_002121027.1:|FEATURES|marR|multidrug|marR	0.999999999988	100.0	33	68.6	3.9e-13	1
ABCA	824	854	HWI-700370F:168:C7JUKANXX:7:1214:13998:35887	multidrug	XP_753111.1|FEATURES|abcA|multidrug|abcA	0.999999395603	67.7	31	47.0	1.2e-06	1
MEXB	287	319	HWI-700370F:168:C7JUKANXX:7:1311:10814:51568	multidrug	gi:487969243:ref:WP_002042236.1:|FEATURES|mexB|multidrug|mexB	0.999999961875	100.0	33	65.5	3.3e-12	1
OMPR	7	39	HWI-700370F:168:C7JUKANXX:7:1109:3600:34576	multidrug	gi:446603231:ref:WP_000680577.1:|FEATURES|ompR|multidrug|ompR	0.999999999873	100.0	33	70.1	1.3e-13	1
ABCA	1017	1049	HWI-700370F:168:C7JUKANXX:7:1313:18669:9920	multidrug	XP_753111.1|FEATURES|abcA|multidrug|abcA	0.999999467137	63.6	33	49.7	1.9e-07	1
ADEB	276	308	HWI-700370F:168:C7JUKANXX:7:2108:12959:92721	multidrug	gi:972299077:ref:WP_058971575.1:|FEATURES|adeB|multidrug|adeB	1.0	90.9	33	62.8	2.1e-11	1
MACA	281	313	HWI-700370F:168:C7JUKANXX:7:1215:7596:88552	MLS	gi:447046964:ref:WP_001124220.1:|FEATURES|macA|MLS|macA	1.0	100.0	33	68.6	3.9e-13	1
ACRB	880	912	HWI-700370F:168:C7JUKANXX:7:1110:9683:9577	multidrug	ZP_03832747|FEATURES|acrB|multidrug|acrB	1.0	78.8	33	59.3	2.4e-10	1
ABCA	980	1012	HWI-700370F:168:C7JUKANXX:7:2114:11327:31757	multidrug	XP_753111.1|FEATURES|abcA|multidrug|abcA	0.999999667769	84.8	33	63.2	1.6e-11	1
OPRM	254	286	HWI-700370F:168:C7JUKANXX:7:1203:18344:28318	multidrug	NC_011595.7058890.p01|FEATURES|oprM|multidrug|oprM	0.999999292335	93.9	33	65.5	3.3e-12	1
ABCA	130	162	HWI-700370F:168:C7JUKANXX:7:1310:20571:39690	multidrug	XP_753111.1|FEATURES|abcA|multidrug|abcA	0.999999563636	75.8	33	54.3	7.6e-09	1
MDTK	4	36	HWI-700370F:168:C7JUKANXX:7:1111:12929:76512	multidrug	NC_011595.7060378.p01|FEATURES|mdtK|multidrug|mdtK	0.999999996484	97.0	33	63.5	1.2e-11	1
ADEB	733	765	HWI-700370F:168:C7JUKANXX:7:1114:21098:7168	multidrug	gi:446910349:ref:WP_000987605.1:|FEATURES|adeB|multidrug|adeB	1.0	60.6	33	49.3	2.4e-07	1
ABCA	930	961	HWI-700370F:168:C7JUKANXX:7:1315:17533:5150	multidrug	XP_753111.1|FEATURES|abcA|multidrug|abcA	0.999999622291	81.2	32	58.2	5.2e-10	1
BPEF	467	499	HWI-700370F:168:C7JUKANXX:7:2208:19292:39461	multidrug	ZP_02465589|FEATURES|bpeF|multidrug|bpeF	1.0	97.0	33	62.8	2.1e-11	1
MULTIDRUG_ABC_TRANSPORTER	824	856	HWI-700370F:168:C7JUKANXX:7:2211:4574:7106	multidrug	NC_010400.5984909.p01|FEATURES|multidrug_ABC_transporter|multidrug|multidrug_ABC_transporter	1.0	100.0	33	69.3	2.3e-13	1
ABCA	479	511	HWI-700370F:168:C7JUKANXX:7:2108:16959:50508	multidrug	XP_753111.1|FEATURES|abcA|multidrug|abcA	0.999999358683	63.6	33	45.8	2.7e-06	1
RPOB2	1025	1056	HWI-700370F:168:C7JUKANXX:7:1304:5269:56889	multidrug	BAD59497.1|FEATURES|rpoB2|multidrug|rpoB2	0.999999438996	87.5	32	64.3	7.3e-12	1
MULTIDRUG_ABC_TRANSPORTER	360	391	HWI-700370F:168:C7JUKANXX:7:1106:16579:17129	multidrug	gi:686197643:ref:WP_031807899.1:|FEATURES|multidrug_ABC_transporter|multidrug|multidrug_ABC_transporter	1.0	68.8	32	47.8	7.1e-07	1
ADEL	244	276	HWI-700370F:168:C7JUKANXX:7:1101:4863:54087	multidrug	ALH22601.1|FEATURES|adeL|multidrug|adeL	0.99999879921	100.0	33	71.6	4.6e-14	1
MULTIDRUG_ABC_TRANSPORTER	79	111	HWI-700370F:168:C7JUKANXX:7:2105:14793:97896	multidrug	NC_010400.5984909.p01|FEATURES|multidrug_ABC_transporter|multidrug|multidrug_ABC_transporter	1.0	100.0	33	69.3	2.3e-13	1
ABCA	959	989	HWI-700370F:168:C7JUKANXX:7:1315:11252:38458	multidrug	XP_753111.1|FEATURES|abcA|multidrug|abcA	0.999999320374	71.0	31	44.7	6.0e-06	1
ABCA	1203	1234	HWI-700370F:168:C7JUKANXX:7:2215:2048:49692	multidrug	XP_753111.1|FEATURES|abcA|multidrug|abcA	0.999999492813	65.6	32	50.8	8.4e-08	1
OPRM	326	358	HWI-700370F:168:C7JUKANXX:7:2114:4892:75578	multidrug	NC_011595.7058890.p01|FEATURES|oprM|multidrug|oprM	0.999999263702	100.0	33	66.6	1.5e-12	1
MARR	75	107	HWI-700370F:168:C7JUKANXX:7:1214:19535:16440	multidrug	gi:490930056:ref:WP_004791909.1:|FEATURES|marR|multidrug|marR	0.999999999993	100.0	33	68.6	3.9e-13	1
MEXB	114	145	HWI-700370F:168:C7JUKANXX:7:1210:2768:87433	multidrug	gi:487969243:ref:WP_002042236.1:|FEATURES|mexB|multidrug|mexB	0.999999959761	93.8	32	64.7	5.6e-12	1
MULTIDRUG_ABC_TRANSPORTER	547	579	HWI-700370F:168:C7JUKANXX:7:1208:8024:98953	multidrug	gi:860594225:ref:WP_048475168.1:|FEATURES|multidrug_ABC_transporter|multidrug|multidrug_ABC_transporter	0.999999662321	63.6	33	44.3	7.8e-06	1
MULTIDRUG_ABC_TRANSPORTER	551	581	HWI-700370F:168:C7JUKANXX:7:1303:16988:60653	multidrug	gi:913055317:ref:WP_050357634.1:|FEATURES|multidrug_ABC_transporter|multidrug|multidrug_ABC_transporter	1.0	64.5	31	47.0	1.2e-06	1
ABCA	1003	1034	HWI-700370F:168:C7JUKANXX:7:1204:4158:62404	multidrug	XP_753111.1|FEATURES|abcA|multidrug|abcA	0.999999548891	75.0	32	53.5	1.3e-08	1
MEXE	319	351	HWI-700370F:168:C7JUKANXX:7:1208:4526:83981	multidrug	gi:727731346:ref:WP_033852043.1:|FEATURES|mexE|multidrug|mexE	1.0	100.0	33	67.0	1.1e-12	1
TRIC	951	983	HWI-700370F:168:C7JUKANXX:7:2101:15048:38859	triclosan	NP_248848.1|FEATURES|TriC|triclosan|TriC	0.999999989189	90.9	33	64.7	5.6e-12	1
MDTL	73	105	HWI-700370F:168:C7JUKANXX:7:2215:12492:31350	multidrug	gi:322507471:gb:ADX02925.1:|FEATURES|mdtL|multidrug|mdtL	0.999999719303	100.0	33	63.2	1.6e-11	1
ABCA	933	964	HWI-700370F:168:C7JUKANXX:7:1205:12071:51794	multidrug	XP_753111.1|FEATURES|abcA|multidrug|abcA	0.999999305405	62.5	32	44.3	7.8e-06	1
MAJOR_FACILITATOR_SUPERFAMILY_TRANSPORTER	3	35	HWI-700370F:168:C7JUKANXX:7:2113:12838:34743	multidrug	NC_010410.6002639.p01|FEATURES|major_facilitator_superfamily_transporter|multidrug|major_facilitator_superfamily_transporter	0.999998285603	100.0	33	67.4	8.6e-13	1
PATA	260	291	HWI-700370F:168:C7JUKANXX:7:2103:13540:66866	fluoroquinolone	NP_417544.5|FEATURES|patA|fluoroquinolone|patA	0.999994844409	65.6	32	48.1	5.4e-07	1
ABCA	231	263	HWI-700370F:168:C7JUKANXX:7:2114:13376:66362	multidrug	XP_753111.1|FEATURES|abcA|multidrug|abcA	0.999999483726	81.8	33	58.5	4.0e-10	1
ADEH	146	178	HWI-700370F:168:C7JUKANXX:7:1314:17849:23819	multidrug	CAJ77855.1|FEATURES|adeH|multidrug|adeH	0.999998699256	93.9	33	63.9	9.6e-12	1
ABEM	6	38	HWI-700370F:168:C7JUKANXX:7:2101:4451:10958	multidrug	BAD89844.2|FEATURES|abeM|multidrug|abeM	0.999999385978	100.0	33	67.4	8.6e-13	1
CLASS_A	79	111	HWI-700370F:168:C7JUKANXX:7:1210:15337:23348	beta-lactam	NC_005127.2610354.p01|FEATURES|class_A|beta-lactam|class_A	1.0	100.0	33	70.5	1.0e-13	1
ABCA	1197	1229	HWI-700370F:168:C7JUKANXX:7:1110:9054:12430	multidrug	XP_753111.1|FEATURES|abcA|multidrug|abcA	0.999999606025	75.8	33	57.0	1.2e-09	1
ABCA	982	1014	HWI-700370F:168:C7JUKANXX:7:1306:5087:68446	multidrug	XP_753111.1|FEATURES|abcA|multidrug|abcA	0.999999437128	87.9	33	62.0	3.6e-11	1
ABCA	1209	1241	HWI-700370F:168:C7JUKANXX:7:2202:18892:100769	multidrug	XP_753111.1|FEATURES|abcA|multidrug|abcA	0.999999483726	66.7	33	50.4	1.1e-07	1
ABCA	324	354	HWI-700370F:168:C7JUKANXX:7:1211:20367:65568	multidrug	XP_753111.1|FEATURES|abcA|multidrug|abcA	0.999999476746	71.0	31	50.1	1.4e-07	1
MULTIDRUG_ABC_TRANSPORTER	456	487	HWI-700370F:168:C7JUKANXX:7:2116:13783:36703	multidrug	gi:686364868:ref:WP_031893738.1:|FEATURES|multidrug_ABC_transporter|multidrug|multidrug_ABC_transporter	1.0	62.5	32	48.1	5.4e-07	1
EFRB	298	330	HWI-700370F:168:C7JUKANXX:7:1106:6276:24091	multidrug	CDO61516.1|FEATURES|efrB|multidrug|efrB	0.999998863766	63.6	33	44.7	6.0e-06	1
ABCA	935	967	HWI-700370F:168:C7JUKANXX:7:1208:12036:90128	multidrug	XP_753111.1|FEATURES|abcA|multidrug|abcA	0.999999418382	63.6	33	47.8	7.1e-07	1
OMPR	195	227	HWI-700370F:168:C7JUKANXX:7:2103:15168:5839	multidrug	gi:495580926:ref:WP_008305505.1:|FEATURES|ompR|multidrug|ompR	0.999999998558	100.0	33	73.6	1.2e-14	1
ROSA	272	304	HWI-700370F:168:C7JUKANXX:7:2214:19163:67558	fosmidomycin	YP_001401993|FEATURES|rosA|fosmidomycin|rosA	1.0	69.7	33	50.1	1.4e-07	1
MDTL	39	71	HWI-700370F:168:C7JUKANXX:7:1314:14677:78136	multidrug	gi:446988854:ref:WP_001066110.1:|FEATURES|mdtL|multidrug|mdtL	0.999999818691	100.0	33	70.5	1.0e-13	1
MEXK	425	455	HWI-700370F:168:C7JUKANXX:7:1315:4816:71682	multidrug	AAG07064.1|FEATURES|MexK|multidrug|MexK	0.999999525426	90.3	31	59.3	2.4e-10	1
ADEH	132	164	HWI-700370F:168:C7JUKANXX:7:2215:13049:80532	multidrug	CAJ77855.1|FEATURES|adeH|multidrug|adeH	0.999998850786	97.0	33	68.6	3.9e-13	1
LMRD	443	475	HWI-700370F:168:C7JUKANXX:7:2116:10309:90501	MLS	ABF66027.1|FEATURES|lmrD|MLS|lmrD	0.992939457824	72.7	33	56.6	1.5e-09	1
ABCA	1118	1149	HWI-700370F:168:C7JUKANXX:7:1314:13431:75215	multidrug	XP_753111.1|FEATURES|abcA|multidrug|abcA	0.999999334821	62.5	32	45.1	4.6e-06	1
SRMB	30	60	HWI-700370F:168:C7JUKANXX:7:2213:16512:14556	MLS	X63451.gene.p01|FEATURES|srmB|MLS|srmB	0.999999993885	67.7	31	49.7	1.9e-07	1
RPOB2	706	738	HWI-700370F:168:C7JUKANXX:7:1305:11466:79967	multidrug	BAD59497.1|FEATURES|rpoB2|multidrug|rpoB2	0.999999281744	81.8	33	55.8	2.6e-09	1
ADEB	324	356	HWI-700370F:168:C7JUKANXX:7:2208:15191:13661	multidrug	ZP_04661876|FEATURES|adeB|multidrug|adeB	1.0	93.9	33	65.9	2.5e-12	1
ANT(3'')-IIA	161	193	HWI-700370F:168:C7JUKANXX:7:1102:18904:50918	aminoglycoside	EEX02086.1|FEATURES|ANT(3'')-IIa|aminoglycoside|ANT(3'')-IIa	0.99999999837	100.0	33	73.2	1.6e-14	1
MULTIDRUG_ABC_TRANSPORTER	519	551	HWI-700370F:168:C7JUKANXX:7:2113:21077:94968	multidrug	gi:664100597:ref:WP_030638327.1:|FEATURES|multidrug_ABC_transporter|multidrug|multidrug_ABC_transporter	1.0	63.6	33	46.6	1.6e-06	1
ACRB	878	909	HWI-700370F:168:C7JUKANXX:7:2210:17839:94041	multidrug	gi:780021998:ref:WP_045440626.1:|FEATURES|acrB|multidrug|acrB	1.0	68.8	32	50.4	1.1e-07	1
APH(3')-I	426	458	HWI-700370F:168:C7JUKANXX:7:1313:17052:90261	aminoglycoside	YP_001844878|FEATURES|aph(3')-I|aminoglycoside|aph(3')-I	0.999997566189	97.0	33	71.2	6.0e-14	1
ABCA	952	982	HWI-700370F:168:C7JUKANXX:7:2114:12816:73831	multidrug	XP_753111.1|FEATURES|abcA|multidrug|abcA	0.99999965212	90.3	31	60.8	8.1e-11	1
ACRA	270	301	HWI-700370F:168:C7JUKANXX:7:2205:11968:47630	multidrug	gi:17973459:gb:AAL32125.1:|FEATURES|acrA|multidrug|acrA	1.0	62.5	32	50.8	8.4e-08	1
ABCA	986	1017	HWI-700370F:168:C7JUKANXX:7:2203:12659:96861	multidrug	XP_753111.1|FEATURES|abcA|multidrug|abcA	0.999999467137	65.6	32	49.7	1.9e-07	1
ABCA	548	580	HWI-700370F:168:C7JUKANXX:7:1205:16228:35968	multidrug	XP_753111.1|FEATURES|abcA|multidrug|abcA	0.999999548891	72.7	33	53.5	1.3e-08	1
ABCA	233	265	HWI-700370F:168:C7JUKANXX:7:1105:18986:13357	multidrug	XP_753111.1|FEATURES|abcA|multidrug|abcA	0.999999626161	81.8	33	58.5	4.0e-10	1
ADES	136	167	HWI-700370F:168:C7JUKANXX:7:2316:10457:101049	multidrug	ADM92606.1|FEATURES|adeS|multidrug|adeS	0.999999031696	90.6	32	62.8	2.1e-11	1
ACRB	1004	1035	HWI-700370F:168:C7JUKANXX:7:1311:13744:51335	multidrug	CP001918.1.gene1257.p01|FEATURES|acrB|multidrug|acrB	1.0	75.0	32	50.1	1.4e-07	1
MAJOR_FACILITATOR_SUPERFAMILY_TRANSPORTER	374	406	HWI-700370F:168:C7JUKANXX:7:1305:2150:85856	multidrug	NC_010410.6002639.p01|FEATURES|major_facilitator_superfamily_transporter|multidrug|major_facilitator_superfamily_transporter	0.999999999954	97.0	33	65.9	2.5e-12	1
BPEF	559	591	HWI-700370F:168:C7JUKANXX:7:2109:3120:60945	multidrug	ZP_02357857|FEATURES|bpeF|multidrug|bpeF	1.0	100.0	33	69.7	1.7e-13	1
EMRB	154	186	HWI-700370F:168:C7JUKANXX:7:1306:16585:69024	multidrug	gi:1016518516:ref:WP_063098254.1:|FEATURES|emrB|multidrug|emrB	0.999999644158	100.0	33	74.7	5.4e-15	1
MULTIDRUG_ABC_TRANSPORTER	156	188	HWI-700370F:168:C7JUKANXX:7:1108:19302:90619	multidrug	NC_010400.5984909.p01|FEATURES|multidrug_ABC_transporter|multidrug|multidrug_ABC_transporter	1.0	100.0	33	68.6	3.9e-13	1
BACA	201	232	HWI-700370F:168:C7JUKANXX:7:2204:2751:17124	bacitracin	gi:585209153:gb:EWM45333.1:|FEATURES|bacA|bacitracin|bacA	1.0	78.1	32	54.7	5.8e-09	1
ADEI	69	101	HWI-700370F:168:C7JUKANXX:7:2201:8877:6738	multidrug	YP_002320475.1|FEATURES|adeI|multidrug|adeI	1.0	100.0	33	67.8	6.6e-13	1
TRUNCATED_PUTATIVE_RESPONSE_REGULATOR_ARLR	82	114	HWI-700370F:168:C7JUKANXX:7:1303:16329:81181	unclassified	HE999704.1.gene1528.p01|FEATURES|truncated_putative_response_regulator_ArlR|unclassified|truncated_putative_response_regulator_ArlR	0.999999193048	63.6	33	47.4	9.3e-07	1
ABCA	1327	1359	HWI-700370F:168:C7JUKANXX:7:1213:4359:71456	multidrug	XP_753111.1|FEATURES|abcA|multidrug|abcA	0.999999395603	63.6	33	47.0	1.2e-06	1
ABCA	995	1027	HWI-700370F:168:C7JUKANXX:7:2203:13161:11955	multidrug	XP_753111.1|FEATURES|abcA|multidrug|abcA	0.999999527346	69.7	33	52.4	2.9e-08	1
MDTK	363	395	HWI-700370F:168:C7JUKANXX:7:1109:6757:50239	multidrug	NC_011595.7060378.p01|FEATURES|mdtK|multidrug|mdtK	0.999999998652	100.0	33	73.6	1.2e-14	1
ADEA	278	310	HWI-700370F:168:C7JUKANXX:7:2205:20014:6533	multidrug	gi:487963543:ref:WP_002036787.1:|FEATURES|adeA|multidrug|adeA	0.999999945373	87.9	33	61.2	6.2e-11	1
ABCA	996	1027	HWI-700370F:168:C7JUKANXX:7:1303:10592:17788	multidrug	XP_753111.1|FEATURES|abcA|multidrug|abcA	0.999999492813	65.6	32	50.8	8.4e-08	1
APH(3')-I	77	108	HWI-700370F:168:C7JUKANXX:7:2113:20576:94192	aminoglycoside	YP_001844878|FEATURES|aph(3')-I|aminoglycoside|aph(3')-I	0.999992847787	87.5	32	58.9	3.1e-10	1
MACB	141	171	HWI-700370F:168:C7JUKANXX:7:2111:11463:44234	MLS	gi:803575554:ref:WP_046081557.1:|FEATURES|macB|MLS|macB	1.0	71.0	31	47.0	1.2e-06	1
APH(3')-I	356	388	HWI-700370F:168:C7JUKANXX:7:1210:21147:69237	aminoglycoside	YP_001844878|FEATURES|aph(3')-I|aminoglycoside|aph(3')-I	0.999984587277	90.9	33	66.2	1.9e-12	1
BACA	87	119	HWI-700370F:168:C7JUKANXX:7:1309:4589:19865	bacitracin	YP_349555|FEATURES|bacA|bacitracin|bacA	0.999999999791	66.7	33	45.1	4.6e-06	1
ADEC	441	472	HWI-700370F:168:C7JUKANXX:7:1116:10083:44813	multidrug	CP003583.1.gene2512.p01|FEATURES|adeC|multidrug|adeC	0.999998723467	62.5	32	47.4	9.3e-07	1
ABCA	330	362	HWI-700370F:168:C7JUKANXX:7:1205:19721:55013	multidrug	XP_753111.1|FEATURES|abcA|multidrug|abcA	0.999999437128	60.6	33	48.5	4.2e-07	1
ADEL	278	309	HWI-700370F:168:C7JUKANXX:7:1310:17162:32841	multidrug	ALH22601.1|FEATURES|adeL|multidrug|adeL	0.999998627317	81.2	32	60.1	1.4e-10	1
ABCA	1135	1165	HWI-700370F:168:C7JUKANXX:7:2115:13871:51075	multidrug	XP_753111.1|FEATURES|abcA|multidrug|abcA	0.999999541228	74.2	31	53.1	1.7e-08	1
ABCA	800	831	HWI-700370F:168:C7JUKANXX:7:1112:7538:19835	multidrug	XP_753111.1|FEATURES|abcA|multidrug|abcA	0.999999664034	81.2	32	62.0	3.6e-11	1
MDFA	324	356	HWI-700370F:168:C7JUKANXX:7:1113:8383:46014	multidrug	gi:475937711:gb:EMU05763.1:|FEATURES|mdfA|multidrug|mdfA	0.999999997394	100.0	33	65.9	2.5e-12	1
OPRM	267	299	HWI-700370F:168:C7JUKANXX:7:2116:2236:71438	multidrug	NC_011595.7058890.p01|FEATURES|oprM|multidrug|oprM	0.999999292335	97.0	33	65.5	3.3e-12	1
MULTIDRUG_ABC_TRANSPORTER	541	572	HWI-700370F:168:C7JUKANXX:7:1308:20165:6582	multidrug	gi:926351744:ref:WP_053683383.1:|FEATURES|multidrug_ABC_transporter|multidrug|multidrug_ABC_transporter	1.0	68.8	32	48.1	5.4e-07	1
MULTIDRUG_ABC_TRANSPORTER	557	588	HWI-700370F:168:C7JUKANXX:7:1315:16981:99229	multidrug	gi:759527374:ref:WP_043247487.1:|FEATURES|multidrug_ABC_transporter|multidrug|multidrug_ABC_transporter	1.0	71.9	32	48.9	3.2e-07	1
ADEH	382	413	HWI-700370F:168:C7JUKANXX:7:1212:16681:47080	multidrug	CAJ77855.1|FEATURES|adeH|multidrug|adeH	0.9999972296	68.8	32	44.3	7.8e-06	1
ABCA	1001	1033	HWI-700370F:168:C7JUKANXX:7:1103:17535:5550	multidrug	XP_753111.1|FEATURES|abcA|multidrug|abcA	0.999999467137	84.8	33	63.9	9.6e-12	1
ABCA	256	288	HWI-700370F:168:C7JUKANXX:7:2212:11214:92505	multidrug	XP_753111.1|FEATURES|abcA|multidrug|abcA	0.999999371494	60.6	33	46.2	2.1e-06	1
MULTIDRUG_ABC_TRANSPORTER	922	954	HWI-700370F:168:C7JUKANXX:7:2204:1837:98955	multidrug	NC_010400.5984909.p01|FEATURES|multidrug_ABC_transporter|multidrug|multidrug_ABC_transporter	1.0	97.0	33	67.8	6.6e-13	1
RPOB2	870	902	HWI-700370F:168:C7JUKANXX:7:1207:19066:35438	multidrug	BAD59497.1|FEATURES|rpoB2|multidrug|rpoB2	0.999999217691	69.7	33	53.1	1.7e-08	1
MULTIDRUG_ABC_TRANSPORTER	374	406	HWI-700370F:168:C7JUKANXX:7:1307:15012:28880	multidrug	NC_010400.5984909.p01|FEATURES|multidrug_ABC_transporter|multidrug|multidrug_ABC_transporter	1.0	100.0	33	65.1	4.3e-12	1
SRMB	20	52	HWI-700370F:168:C7JUKANXX:7:1112:5032:10036	MLS	X63451.gene.p01|FEATURES|srmB|MLS|srmB	0.999999987853	60.6	33	45.8	2.7e-06	1
UGD	60	91	HWI-700370F:168:C7JUKANXX:7:2208:8778:93999	peptide	AAC75089.1|FEATURES|ugd|peptide|ugd	0.999999395925	65.6	32	48.5	4.2e-07	1
ABCA	933	965	HWI-700370F:168:C7JUKANXX:7:2115:2405:11152	multidrug	XP_753111.1|FEATURES|abcA|multidrug|abcA	0.999999334821	60.6	33	45.1	4.6e-06	1
ABCA	997	1028	HWI-700370F:168:C7JUKANXX:7:2210:21103:92559	multidrug	XP_753111.1|FEATURES|abcA|multidrug|abcA	0.999999501801	65.6	32	51.2	6.4e-08	1
ABCA	970	1002	HWI-700370F:168:C7JUKANXX:7:2201:15631:92043	multidrug	XP_753111.1|FEATURES|abcA|multidrug|abcA	0.999999588472	72.7	33	55.8	2.6e-09	1
MULTIDRUG_ABC_TRANSPORTER	542	574	HWI-700370F:168:C7JUKANXX:7:2215:3864:91248	multidrug	gi:655413091:ref:WP_028811890.1:|FEATURES|multidrug_ABC_transporter|multidrug|multidrug_ABC_transporter	0.999997505236	63.6	33	46.2	2.1e-06	1
ABCA	76	107	HWI-700370F:168:C7JUKANXX:7:1214:5969:77976	multidrug	XP_753111.1|FEATURES|abcA|multidrug|abcA	0.999999447336	65.6	32	48.9	3.2e-07	1
MULTIDRUG_ABC_TRANSPORTER	479	509	HWI-700370F:168:C7JUKANXX:7:1213:19485:10112	multidrug	gi:686364868:ref:WP_031893738.1:|FEATURES|multidrug_ABC_transporter|multidrug|multidrug_ABC_transporter	1.0	67.7	31	47.0	1.2e-06	1
MEXK	787	819	HWI-700370F:168:C7JUKANXX:7:2207:15004:4067	multidrug	AAG07064.1|FEATURES|MexK|multidrug|MexK	0.999999501281	75.8	33	58.2	5.2e-10	1
ABCA	1163	1195	HWI-700370F:168:C7JUKANXX:7:2211:10878:32759	multidrug	XP_753111.1|FEATURES|abcA|multidrug|abcA	0.999999563636	66.7	33	54.3	7.6e-09	1
ADEJ	311	343	HWI-700370F:168:C7JUKANXX:7:2107:3151:57099	multidrug	NC_011586.7045444.p01|FEATURES|adeJ|multidrug|adeJ	1.0	100.0	33	69.3	2.3e-13	1
ADEJ	448	480	HWI-700370F:168:C7JUKANXX:7:1210:5671:3350	multidrug	NC_011586.7045444.p01|FEATURES|adeJ|multidrug|adeJ	1.0	100.0	33	66.6	1.5e-12	1
ABCA	979	1010	HWI-700370F:168:C7JUKANXX:7:2210:19760:44694	multidrug	XP_753111.1|FEATURES|abcA|multidrug|abcA	0.999999519024	71.9	32	52.0	3.8e-08	1
MULTIDRUG_ABC_TRANSPORTER	482	512	HWI-700370F:168:C7JUKANXX:7:1103:8304:42373	multidrug	gi:817122037:ref:WP_046494699.1:|FEATURES|multidrug_ABC_transporter|multidrug|multidrug_ABC_transporter	1.0	74.2	31	50.1	1.4e-07	1
ADEJ	818	849	HWI-700370F:168:C7JUKANXX:7:1304:6957:51830	multidrug	NC_011586.7045444.p01|FEATURES|adeJ|multidrug|adeJ	1.0	96.9	32	65.1	4.3e-12	1
BACA	128	160	HWI-700370F:168:C7JUKANXX:7:1210:5155:8696	bacitracin	gi:585209153:gb:EWM45333.1:|FEATURES|bacA|bacitracin|bacA	1.0	78.8	33	55.5	3.4e-09	1
ABCA	864	896	HWI-700370F:168:C7JUKANXX:7:1110:1295:43183	multidrug	XP_753111.1|FEATURES|abcA|multidrug|abcA	0.999999467137	66.7	33	49.7	1.9e-07	1
MACA	111	143	HWI-700370F:168:C7JUKANXX:7:1114:16793:83578	MLS	gi:447046964:ref:WP_001124220.1:|FEATURES|macA|MLS|macA	1.0	100.0	33	67.4	8.6e-13	1
OXA	88	120	HWI-700370F:168:C7JUKANXX:7:2211:12724:11979	beta-lactam	AIZ00987.1|FEATURES|OXA-421|beta-lactam|OXA	1.0	100.0	33	77.4	8.4e-16	1
EMRB	410	442	HWI-700370F:168:C7JUKANXX:7:1202:13969:57440	multidrug	gi:1016518516:ref:WP_063098254.1:|FEATURES|emrB|multidrug|emrB	0.999999696588	100.0	33	68.6	3.9e-13	1
OPTRA	159	190	HWI-700370F:168:C7JUKANXX:7:1314:1544:30098	oxazolidinone	AKA86814|FEATURES|optrA|oxazolidinone|optrA	0.990673653541	68.8	32	48.1	5.4e-07	1
ABCA	250	282	HWI-700370F:168:C7JUKANXX:7:2104:15751:62232	multidrug	XP_753111.1|FEATURES|abcA|multidrug|abcA	0.999999383758	60.6	33	46.6	1.6e-06	1
ADEA	194	225	HWI-700370F:168:C7JUKANXX:7:1108:9237:72954	multidrug	gi:284066972:gb:ADB77767.1:|FEATURES|adeA|multidrug|adeA	0.999999802871	90.6	32	60.1	1.4e-10	1
OLEB	45	76	HWI-700370F:168:C7JUKANXX:7:1208:2669:72972	MLS	AAA50325|FEATURES|oleB|MLS|oleB	0.999999991366	68.8	32	44.3	7.8e-06	1
CEOB	935	965	HWI-700370F:168:C7JUKANXX:7:1206:10100:95849	multidrug	AAB58161|FEATURES|ceoB|multidrug|ceoB	0.999999986423	71.0	31	46.6	1.6e-06	1
ABCA	130	161	HWI-700370F:168:C7JUKANXX:7:2105:2199:11410	multidrug	XP_753111.1|FEATURES|abcA|multidrug|abcA	0.999999345227	62.5	32	45.4	3.5e-06	1
KDPE	64	96	HWI-700370F:168:C7JUKANXX:7:1102:10500:73705	aminoglycoside	NP_415222.1|FEATURES|kdpE|aminoglycoside|kdpE	0.999995393479	60.6	33	45.8	2.7e-06	1
MULTIDRUG_ABC_TRANSPORTER	470	502	HWI-700370F:168:C7JUKANXX:7:2216:15784:2678	multidrug	gi:844773046:ref:WP_047936044.1:|FEATURES|multidrug_ABC_transporter|multidrug|multidrug_ABC_transporter	1.0	75.8	33	55.5	3.4e-09	1
BACA	15	45	HWI-700370F:168:C7JUKANXX:7:1210:20962:82659	bacitracin	YP_001797193|FEATURES|bacA|bacitracin|bacA	1.0	74.2	31	51.6	4.9e-08	1
MULTIDRUG_ABC_TRANSPORTER	451	483	HWI-700370F:168:C7JUKANXX:7:2212:9512:42676	multidrug	gi:516001066:ref:WP_017431649.1:|FEATURES|multidrug_ABC_transporter|multidrug|multidrug_ABC_transporter	1.0	75.8	33	52.4	2.9e-08	1
ABCA	1001	1033	HWI-700370F:168:C7JUKANXX:7:1306:5615:34407	multidrug	XP_753111.1|FEATURES|abcA|multidrug|abcA	0.999999664034	84.8	33	62.0	3.6e-11	1
MULTIDRUG_ABC_TRANSPORTER	427	459	HWI-700370F:168:C7JUKANXX:7:1210:15031:15845	multidrug	NC_010400.5984909.p01|FEATURES|multidrug_ABC_transporter|multidrug|multidrug_ABC_transporter	1.0	97.0	33	64.7	5.6e-12	1
VAND	91	122	HWI-700370F:168:C7JUKANXX:7:1110:10618:27787	glycopeptide	AF277571.gene.p01|FEATURES|vanD|glycopeptide|vanD	1.0	65.6	32	54.3	7.6e-09	1
MEXB	318	350	HWI-700370F:168:C7JUKANXX:7:1308:9108:93576	multidrug	gi:505264501:ref:WP_015451603.1:|FEATURES|mexB|multidrug|mexB	1.0	97.0	33	67.8	6.6e-13	1
RPOB2	463	494	HWI-700370F:168:C7JUKANXX:7:1312:18775:19258	multidrug	BAD59497.1|FEATURES|rpoB2|multidrug|rpoB2	0.999999290497	71.9	32	56.2	2.0e-09	1
ADEL	135	167	HWI-700370F:168:C7JUKANXX:7:1307:2980:2661	multidrug	ALH22601.1|FEATURES|adeL|multidrug|adeL	0.999999022313	100.0	33	68.2	5.1e-13	1
MULTIDRUG_ABC_TRANSPORTER	452	483	HWI-700370F:168:C7JUKANXX:7:2202:5624:6462	multidrug	gi:686364868:ref:WP_031893738.1:|FEATURES|multidrug_ABC_transporter|multidrug|multidrug_ABC_transporter	1.0	68.8	32	48.9	3.2e-07	1
ABCA	972	1004	HWI-700370F:168:C7JUKANXX:7:1310:17390:82003	multidrug	XP_753111.1|FEATURES|abcA|multidrug|abcA	0.999999678671	87.9	33	63.5	1.2e-11	1
ABCA	971	1003	HWI-700370F:168:C7JUKANXX:7:1215:20278:71692	multidrug	XP_753111.1|FEATURES|abcA|multidrug|abcA	0.999999407174	63.6	33	47.4	9.3e-07	1
FARA	238	269	HWI-700370F:168:C7JUKANXX:7:1310:17556:101204	antibacterial_free_fatty_acids	NP_273367.1|FEATURES|farA|antibacterial_free_fatty_acids|farA	0.9989154978	62.5	32	46.2	2.1e-06	1
APH(3')-I	410	442	HWI-700370F:168:C7JUKANXX:7:2205:9672:75960	aminoglycoside	YP_001844878|FEATURES|aph(3')-I|aminoglycoside|aph(3')-I	0.999997246838	100.0	33	69.7	1.7e-13	1
ADES	289	321	HWI-700370F:168:C7JUKANXX:7:1314:8144:101028	multidrug	ADM92606.1|FEATURES|adeS|multidrug|adeS	0.999998903144	78.8	33	59.3	2.4e-10	1
MULTIDRUG_ABC_TRANSPORTER	547	579	HWI-700370F:168:C7JUKANXX:7:2113:6056:90989	multidrug	gi:664556405:ref:WP_031071225.1:|FEATURES|multidrug_ABC_transporter|multidrug|multidrug_ABC_transporter	1.0	66.7	33	48.1	5.4e-07	1
ABCA	219	251	HWI-700370F:168:C7JUKANXX:7:1201:10931:58416	multidrug	XP_753111.1|FEATURES|abcA|multidrug|abcA	0.999999510565	66.7	33	51.6	4.9e-08	1
ABCA	441	472	HWI-700370F:168:C7JUKANXX:7:2211:12553:58257	multidrug	XP_753111.1|FEATURES|abcA|multidrug|abcA	0.999999371494	62.5	32	46.2	2.1e-06	1
MULTIDRUG_ABC_TRANSPORTER	371	402	HWI-700370F:168:C7JUKANXX:7:2203:1364:8293	multidrug	gi:686197643:ref:WP_031807899.1:|FEATURES|multidrug_ABC_transporter|multidrug|multidrug_ABC_transporter	1.0	65.6	32	45.1	4.6e-06	1
MULTIDRUG_ABC_TRANSPORTER	362	392	HWI-700370F:168:C7JUKANXX:7:1101:4210:71452	multidrug	gi:920549847:ref:WP_052999080.1:|FEATURES|multidrug_ABC_transporter|multidrug|multidrug_ABC_transporter	0.990819355343	67.7	31	45.1	4.6e-06	1
MDFA	1	32	HWI-700370F:168:C7JUKANXX:7:2201:13936:99640	multidrug	gi:489749743:ref:WP_003653752.1:|FEATURES|mdfA|multidrug|mdfA	0.999999993132	100.0	32	66.6	1.5e-12	1
MEXB	874	904	HWI-700370F:168:C7JUKANXX:7:2101:8009:40398	multidrug	gi:487969243:ref:WP_002042236.1:|FEATURES|mexB|multidrug|mexB	0.999999956345	100.0	31	63.5	1.2e-11	1
MSBA	495	525	HWI-700370F:168:C7JUKANXX:7:2113:12318:36585	nitroimidazole	NP_415434.1|FEATURES|msbA|nitroimidazole|msbA	0.999637001645	71.0	31	45.4	3.5e-06	1
ABCA	868	900	HWI-700370F:168:C7JUKANXX:7:1113:16325:16200	multidrug	XP_753111.1|FEATURES|abcA|multidrug|abcA	0.999999594438	78.8	33	56.2	2.0e-09	1
ABCA	1031	1063	HWI-700370F:168:C7JUKANXX:7:1115:8524:38909	multidrug	XP_753111.1|FEATURES|abcA|multidrug|abcA	0.999999447336	63.6	33	48.9	3.2e-07	1
MEXX	178	210	HWI-700370F:168:C7JUKANXX:7:1114:11571:89981	multidrug	gi:497338739:ref:WP_009652952.1:|FEATURES|mexX|multidrug|mexX	1.0	69.7	33	52.4	2.9e-08	1
BACA	23	55	HWI-700370F:168:C7JUKANXX:7:1312:7470:84934	bacitracin	Q2KX31|FEATURES|bacA|bacitracin|bacA	1.0	72.7	33	52.0	3.8e-08	1
MULTIDRUG_ABC_TRANSPORTER	451	483	HWI-700370F:168:C7JUKANXX:7:1205:2443:9992	multidrug	gi:686364868:ref:WP_031893738.1:|FEATURES|multidrug_ABC_transporter|multidrug|multidrug_ABC_transporter	1.0	69.7	33	46.6	1.6e-06	1
ABCA	848	880	HWI-700370F:168:C7JUKANXX:7:1104:2198:6518	multidrug	XP_753111.1|FEATURES|abcA|multidrug|abcA	0.999999447336	84.8	33	62.8	2.1e-11	1
MULTIDRUG_ABC_TRANSPORTER	483	515	HWI-700370F:168:C7JUKANXX:7:2302:9823:50536	multidrug	gi:817122037:ref:WP_046494699.1:|FEATURES|multidrug_ABC_transporter|multidrug|multidrug_ABC_transporter	1.0	66.7	33	50.4	1.1e-07	1
ADEH	294	325	HWI-700370F:168:C7JUKANXX:7:2209:18407:89664	multidrug	CAJ77855.1|FEATURES|adeH|multidrug|adeH	0.9999972296	62.5	32	44.3	7.8e-06	1
MULTIDRUG_ABC_TRANSPORTER	507	539	HWI-700370F:168:C7JUKANXX:7:2211:17029:21061	multidrug	gi:759527374:ref:WP_043247487.1:|FEATURES|multidrug_ABC_transporter|multidrug|multidrug_ABC_transporter	0.999999992543	66.7	33	45.1	4.6e-06	1
ABCA	1024	1056	HWI-700370F:168:C7JUKANXX:7:1109:19547:42807	multidrug	XP_753111.1|FEATURES|abcA|multidrug|abcA	0.999999492813	63.6	33	50.8	8.4e-08	1
ABCA	263	295	HWI-700370F:168:C7JUKANXX:7:1114:13871:99974	multidrug	XP_753111.1|FEATURES|abcA|multidrug|abcA	0.999999457389	60.6	33	49.3	2.4e-07	1
MEXT	194	226	HWI-700370F:168:C7JUKANXX:7:2101:6369:65328	multidrug	gi:490841007:ref:WP_004703082.1:|FEATURES|mexT|multidrug|mexT	0.999998900756	100.0	33	75.1	4.1e-15	1
MDFA	164	196	HWI-700370F:168:C7JUKANXX:7:2213:13747:36964	multidrug	gi:489749743:ref:WP_003653752.1:|FEATURES|mdfA|multidrug|mdfA	0.999999998072	93.9	33	71.2	6.0e-14	1
MEXB	415	447	HWI-700370F:168:C7JUKANXX:7:2208:10124:60040	multidrug	gi:446871990:ref:WP_000949246.1:|FEATURES|mexB|multidrug|mexB	1.0	97.0	33	66.2	1.9e-12	1
ABCA	1054	1085	HWI-700370F:168:C7JUKANXX:7:1307:16036:9962	multidrug	XP_753111.1|FEATURES|abcA|multidrug|abcA	0.999999457389	65.6	32	49.3	2.4e-07	1
ADEA	133	165	HWI-700370F:168:C7JUKANXX:7:1107:18064:15733	multidrug	AAL14439|FEATURES|adeA|multidrug|adeA	1.0	90.9	33	60.8	8.1e-11	1
OPRM	354	386	HWI-700370F:168:C7JUKANXX:7:1206:19235:78417	multidrug	NC_011595.7058890.p01|FEATURES|oprM|multidrug|oprM	0.999999242934	100.0	33	67.0	1.1e-12	1
BLAR1	523	554	HWI-700370F:168:C7JUKANXX:7:1213:10882:54781	beta-lactam	gi:1011940840:ref:WP_062749127.1:|FEATURES|blaR1|beta-lactam|blaR1	1.0	65.6	32	47.8	7.1e-07	1
ADEB	162	194	HWI-700370F:168:C7JUKANXX:7:1110:12643:79012	multidrug	gi:446910342:ref:WP_000987598.1:|FEATURES|adeB|multidrug|adeB	1.0	93.9	33	67.8	6.6e-13	1
FARA	238	269	HWI-700370F:168:C7JUKANXX:7:1314:2722:100398	antibacterial_free_fatty_acids	NP_273367.1|FEATURES|farA|antibacterial_free_fatty_acids|farA	0.9989154978	62.5	32	46.2	2.1e-06	1
EMRB	123	155	HWI-700370F:168:C7JUKANXX:7:1311:7565:49034	multidrug	gi:1016518516:ref:WP_063098254.1:|FEATURES|emrB|multidrug|emrB	0.999999384048	100.0	33	70.5	1.0e-13	1
MAJOR_FACILITATOR_SUPERFAMILY_TRANSPORTER	431	463	HWI-700370F:168:C7JUKANXX:7:2102:20190:91086	multidrug	NC_010410.6002639.p01|FEATURES|major_facilitator_superfamily_transporter|multidrug|major_facilitator_superfamily_transporter	0.99999827164	87.9	33	67.0	1.1e-12	1
MULTIDRUG_ABC_TRANSPORTER	557	588	HWI-700370F:168:C7JUKANXX:7:1114:1288:50764	multidrug	gi:759527374:ref:WP_043247487.1:|FEATURES|multidrug_ABC_transporter|multidrug|multidrug_ABC_transporter	1.0	71.9	32	48.9	3.2e-07	1
RPOB2	272	304	HWI-700370F:168:C7JUKANXX:7:1316:6610:100720	multidrug	BAD59497.1|FEATURES|rpoB2|multidrug|rpoB2	0.999999217691	69.7	33	53.1	1.7e-08	1
ADEL	280	312	HWI-700370F:168:C7JUKANXX:7:1115:9215:71352	multidrug	ALH22601.1|FEATURES|adeL|multidrug|adeL	0.999998854119	81.8	33	64.3	7.3e-12	1
ACRA	279	311	HWI-700370F:168:C7JUKANXX:7:2108:17624:41832	multidrug	gi:857776950:emb:CRL62373.1:|FEATURES|acrA|multidrug|acrA	1.0	60.6	33	49.3	2.4e-07	1
TETR	74	106	HWI-700370F:168:C7JUKANXX:7:2211:17461:22691	tetracycline	gi:645915070:ref:WP_025469055.1:|FEATURES|tetR|tetracycline|tetR	1.0	87.9	33	70.1	1.3e-13	1
ACRB	617	647	HWI-700370F:168:C7JUKANXX:7:1101:11876:43404	multidrug	gi:493959393:ref:WP_006902972.1:|FEATURES|acrB|multidrug|acrB	0.999999963867	61.3	31	45.1	4.6e-06	1
ABCA	350	380	HWI-700370F:168:C7JUKANXX:7:2106:16201:13689	multidrug	XP_753111.1|FEATURES|abcA|multidrug|abcA	0.999999395603	67.7	31	47.0	1.2e-06	1
MDTL	113	145	HWI-700370F:168:C7JUKANXX:7:2105:13584:72140	multidrug	gi:446988854:ref:WP_001066110.1:|FEATURES|mdtL|multidrug|mdtL	0.999999742292	93.9	33	65.5	3.3e-12	1
MACB	613	645	HWI-700370F:168:C7JUKANXX:7:1203:2331:15445	MLS	gi:1046630742:ref:WP_065696754.1:|FEATURES|macB|MLS|macB	1.0	69.7	33	52.8	2.2e-08	1
ROSB	233	265	HWI-700370F:168:C7JUKANXX:7:1316:20175:75788	fosmidomycin	ZP_04631861|FEATURES|rosB|fosmidomycin|rosB	1.0	66.7	33	52.0	3.8e-08	1
ADEB	245	276	HWI-700370F:168:C7JUKANXX:7:1208:4068:52586	multidrug	gi:972299077:ref:WP_058971575.1:|FEATURES|adeB|multidrug|adeB	1.0	78.1	32	51.6	4.9e-08	1
ROSA	126	158	HWI-700370F:168:C7JUKANXX:7:1316:16522:39448	fosmidomycin	ZP_04612558|FEATURES|rosA|fosmidomycin|rosA	1.0	78.8	33	56.2	2.0e-09	1
ABCA	578	610	HWI-700370F:168:C7JUKANXX:7:1205:1723:90275	multidrug	XP_753111.1|FEATURES|abcA|multidrug|abcA	0.999999334821	60.6	33	46.2	2.1e-06	1
ABCA	244	274	HWI-700370F:168:C7JUKANXX:7:1109:19223:89055	multidrug	XP_753111.1|FEATURES|abcA|multidrug|abcA	0.999999606025	87.1	31	57.0	1.2e-09	1
ABCA	269	301	HWI-700370F:168:C7JUKANXX:7:1310:16365:49376	multidrug	XP_753111.1|FEATURES|abcA|multidrug|abcA	0.999999644674	81.8	33	60.1	1.4e-10	1
ABCA	979	1011	HWI-700370F:168:C7JUKANXX:7:1205:2117:6920	multidrug	XP_753111.1|FEATURES|abcA|multidrug|abcA	0.999999667769	84.8	33	62.4	2.8e-11	1
APH(3')-I	159	191	HWI-700370F:168:C7JUKANXX:7:1116:20916:29088	aminoglycoside	YP_001844878|FEATURES|aph(3')-I|aminoglycoside|aph(3')-I	0.999997246838	100.0	33	69.7	1.7e-13	1
ABCA	835	867	HWI-700370F:168:C7JUKANXX:7:1306:19425:5629	multidrug	XP_753111.1|FEATURES|abcA|multidrug|abcA	0.999999426568	72.7	33	48.1	5.4e-07	1
MULTIDRUG_ABC_TRANSPORTER	519	551	HWI-700370F:168:C7JUKANXX:7:1114:20112:15957	multidrug	gi:1032695345:ref:WP_064272854.1:|FEATURES|multidrug_ABC_transporter|multidrug|multidrug_ABC_transporter	1.0	63.6	33	49.7	1.9e-07	1
MULTIDRUG_ABC_TRANSPORTER	503	535	HWI-700370F:168:C7JUKANXX:7:2115:21007:93606	multidrug	gi:943938624:ref:WP_055567802.1:|FEATURES|multidrug_ABC_transporter|multidrug|multidrug_ABC_transporter	1.0	63.6	33	47.4	9.3e-07	1
GOLS	1	31	HWI-700370F:168:C7JUKANXX:7:2209:5407:68473	multidrug	NP_459349.1|FEATURES|golS|multidrug|golS	0.999997719585	74.2	31	46.6	1.6e-06	1
ABCA	240	272	HWI-700370F:168:C7JUKANXX:7:1103:18328:89788	multidrug	XP_753111.1|FEATURES|abcA|multidrug|abcA	0.999999588472	75.8	33	55.8	2.6e-09	1
ADEH	291	323	HWI-700370F:168:C7JUKANXX:7:1204:2993:20715	multidrug	CAJ77855.1|FEATURES|adeH|multidrug|adeH	0.999999644	66.7	33	46.2	2.1e-06	1
ROSB	46	77	HWI-700370F:168:C7JUKANXX:7:1113:4226:66366	fosmidomycin	gi:544012122:gb:ERK10884.1:|FEATURES|rosB|fosmidomycin|rosB	1.0	81.2	32	54.7	5.8e-09	1
RPOB2	1016	1048	HWI-700370F:168:C7JUKANXX:7:1204:1714:64272	multidrug	BAD59497.1|FEATURES|rpoB2|multidrug|rpoB2	0.999999438996	84.8	33	64.3	7.3e-12	1
ABCA	135	167	HWI-700370F:168:C7JUKANXX:7:1102:12010:46083	multidrug	XP_753111.1|FEATURES|abcA|multidrug|abcA	0.999999600302	78.8	33	56.6	1.5e-09	1
MDTK	267	299	HWI-700370F:168:C7JUKANXX:7:1314:7660:94105	multidrug	NC_011595.7060378.p01|FEATURES|mdtK|multidrug|mdtK	0.999999997879	100.0	33	68.9	3.0e-13	1
RPOB2	448	480	HWI-700370F:168:C7JUKANXX:7:1315:5188:81224	multidrug	BAD59497.1|FEATURES|rpoB2|multidrug|rpoB2	0.999999465198	84.8	33	66.2	1.9e-12	1
MEXB	915	947	HWI-700370F:168:C7JUKANXX:7:2105:19303:31169	multidrug	gi:446871990:ref:WP_000949246.1:|FEATURES|mexB|multidrug|mexB	1.0	100.0	33	67.0	1.1e-12	1
ABCA	624	656	HWI-700370F:168:C7JUKANXX:7:2202:14343:57241	multidrug	XP_753111.1|FEATURES|abcA|multidrug|abcA	0.999999570515	63.6	33	54.7	5.8e-09	1
ABCA	932	964	HWI-700370F:168:C7JUKANXX:7:1213:20096:32105	multidrug	XP_753111.1|FEATURES|abcA|multidrug|abcA	0.999999358683	63.6	33	45.8	2.7e-06	1
MTRA	80	111	HWI-700370F:168:C7JUKANXX:7:1202:16100:69585	multidrug	CCP46065.1|FEATURES|mtrA|multidrug|mtrA	0.999998238982	81.2	32	54.3	7.6e-09	1
ACRB	434	464	HWI-700370F:168:C7JUKANXX:7:2213:15341:97651	multidrug	gi:503341948:ref:WP_013576609.1:|FEATURES|acrB|multidrug|acrB	1.0	80.6	31	54.3	7.6e-09	1
ABCA	257	289	HWI-700370F:168:C7JUKANXX:7:1209:5561:50292	multidrug	XP_753111.1|FEATURES|abcA|multidrug|abcA	0.999999696382	90.9	33	65.1	4.3e-12	1
ADEC	275	307	HWI-700370F:168:C7JUKANXX:7:1309:6169:84675	multidrug	NC_010400.5984384.p01|FEATURES|adeC|multidrug|adeC	0.999999999976	100.0	33	68.2	5.1e-13	1
ROSA	49	81	HWI-700370F:168:C7JUKANXX:7:1304:19336:74425	fosmidomycin	ZP_04612558|FEATURES|rosA|fosmidomycin|rosA	1.0	66.7	33	49.3	2.4e-07	1
OXA	225	256	HWI-700370F:168:C7JUKANXX:7:1110:6629:20543	beta-lactam	KF421161.1.gene1.p01|FEATURES|OXA-358|beta-lactam|OXA	1.0	96.9	32	70.5	1.0e-13	1
ABCA	170	199	HWI-700370F:168:C7JUKANXX:7:2104:8100:76025	multidrug	XP_753111.1|FEATURES|abcA|multidrug|abcA	0.999999320374	67.7	31	44.7	6.0e-06	1
TOLC	292	324	HWI-700370F:168:C7JUKANXX:7:2113:13418:60990	multidrug	gi:564742423:gb:AHB92919.1:|FEATURES|TolC|multidrug|TolC	1.0	100.0	33	72.4	2.7e-14	1
TOLC	142	174	HWI-700370F:168:C7JUKANXX:7:1103:5219:7803	multidrug	gi:564742423:gb:AHB92919.1:|FEATURES|TolC|multidrug|TolC	1.0	93.9	33	62.8	2.1e-11	1
MEXB	973	1005	HWI-700370F:168:C7JUKANXX:7:2309:12912:24179	multidrug	gi:504646765:ref:WP_014833867.1:|FEATURES|mexB|multidrug|mexB	1.0	84.8	33	54.3	7.6e-09	1
ADEH	314	346	HWI-700370F:168:C7JUKANXX:7:1109:2962:36963	multidrug	CAJ77855.1|FEATURES|adeH|multidrug|adeH	1.0	93.9	33	64.7	5.6e-12	1
ABCA	820	852	HWI-700370F:168:C7JUKANXX:7:2204:3004:75290	multidrug	XP_753111.1|FEATURES|abcA|multidrug|abcA	0.999999660205	87.9	33	61.6	4.7e-11	1
RPOB2	892	924	HWI-700370F:168:C7JUKANXX:7:1106:19967:75931	multidrug	BAD59497.1|FEATURES|rpoB2|multidrug|rpoB2	0.999999140024	72.7	33	55.5	3.4e-09	1
TRUNCATED_PUTATIVE_RESPONSE_REGULATOR_ARLR	86	117	HWI-700370F:168:C7JUKANXX:7:2102:9619:30619	unclassified	gi:446114283:ref:WP_000192138.1:|FEATURES|truncated_putative_response_regulator_ArlR|unclassified|truncated_putative_response_regulator_ArlR	0.999999999055	65.6	32	45.1	4.6e-06	1
ADEB	504	534	HWI-700370F:168:C7JUKANXX:7:2105:8265:94954	multidrug	gi:835267813:ref:WP_047428207.1:|FEATURES|adeB|multidrug|adeB	1.0	87.1	31	62.8	2.1e-11	1
MEXE	237	269	HWI-700370F:168:C7JUKANXX:7:2208:14303:56822	multidrug	gi:727726402:ref:WP_033847639.1:|FEATURES|mexE|multidrug|mexE	1.0	100.0	33	69.7	1.7e-13	1
MEXX	171	203	HWI-700370F:168:C7JUKANXX:7:1306:8319:18194	multidrug	gi:497338739:ref:WP_009652952.1:|FEATURES|mexX|multidrug|mexX	1.0	69.7	33	52.0	3.8e-08	1
MEXK	160	192	HWI-700370F:168:C7JUKANXX:7:2102:8630:99654	multidrug	AAG07064.1|FEATURES|MexK|multidrug|MexK	0.999999508092	75.8	33	58.5	4.0e-10	1
ABCA	954	986	HWI-700370F:168:C7JUKANXX:7:1207:10899:12890	multidrug	XP_753111.1|FEATURES|abcA|multidrug|abcA	0.999999691919	90.9	33	64.7	5.6e-12	1
ADEN	43	75	HWI-700370F:168:C7JUKANXX:7:1213:17544:83869	multidrug	AGV28567.1|FEATURES|adeN|multidrug|adeN	0.999992023404	93.9	33	68.2	5.1e-13	1
ABCA	832	864	HWI-700370F:168:C7JUKANXX:7:1203:6204:21737	multidrug	XP_753111.1|FEATURES|abcA|multidrug|abcA	0.999999305405	69.7	33	44.3	7.8e-06	1
CEOB	746	778	HWI-700370F:168:C7JUKANXX:7:2102:7356:84887	multidrug	YP_002095804|FEATURES|ceoB|multidrug|ceoB	1.0	69.7	33	51.6	4.9e-08	1
MULTIDRUG_ABC_TRANSPORTER	460	491	HWI-700370F:168:C7JUKANXX:7:2104:20648:67935	multidrug	gi:537465895:ref:WP_020977391.1:|FEATURES|multidrug_ABC_transporter|multidrug|multidrug_ABC_transporter	1.0	65.6	32	48.1	5.4e-07	1
MEXB	666	698	HWI-700370F:168:C7JUKANXX:7:1110:5508:38976	multidrug	gi:487969243:ref:WP_002042236.1:|FEATURES|mexB|multidrug|mexB	0.999999970388	93.9	33	69.3	2.3e-13	1
ADEJ	1005	1037	HWI-700370F:168:C7JUKANXX:7:1310:10258:95191	multidrug	NC_011586.7045444.p01|FEATURES|adeJ|multidrug|adeJ	0.999999953185	69.7	33	47.0	1.2e-06	1
EMRB	155	187	HWI-700370F:168:C7JUKANXX:7:1315:8877:13219	multidrug	gi:1016518516:ref:WP_063098254.1:|FEATURES|emrB|multidrug|emrB	0.999999998886	100.0	33	73.6	1.2e-14	1
RPOB2	761	793	HWI-700370F:168:C7JUKANXX:7:2107:5297:88774	multidrug	BAD59497.1|FEATURES|rpoB2|multidrug|rpoB2	0.999998952681	69.7	33	45.8	2.7e-06	1
ABCA	1009	1040	HWI-700370F:168:C7JUKANXX:7:1203:2006:8964	multidrug	XP_753111.1|FEATURES|abcA|multidrug|abcA	0.999999510565	71.9	32	51.6	4.9e-08	1
MULTIDRUG_ABC_TRANSPORTER	360	392	HWI-700370F:168:C7JUKANXX:7:2116:21004:84472	multidrug	gi:920549847:ref:WP_052999080.1:|FEATURES|multidrug_ABC_transporter|multidrug|multidrug_ABC_transporter	1.0	63.6	33	46.2	2.1e-06	1
ADEN	115	147	HWI-700370F:168:C7JUKANXX:7:1203:4348:58788	multidrug	AGV28567.1|FEATURES|adeN|multidrug|adeN	0.999992739308	63.6	33	50.4	1.1e-07	1
ADES	115	147	HWI-700370F:168:C7JUKANXX:7:1105:9538:15273	multidrug	ADM92606.1|FEATURES|adeS|multidrug|adeS	0.999998684181	75.8	33	55.1	4.4e-09	1
ABCA	333	365	HWI-700370F:168:C7JUKANXX:7:1311:17879:87549	multidrug	XP_753111.1|FEATURES|abcA|multidrug|abcA	0.999999501801	60.6	33	51.2	6.4e-08	1
ABCA	804	836	HWI-700370F:168:C7JUKANXX:7:1108:8170:10797	multidrug	XP_753111.1|FEATURES|abcA|multidrug|abcA	0.999999541228	63.6	33	53.1	1.7e-08	1
ADEF	133	165	HWI-700370F:168:C7JUKANXX:7:2109:4153:57500	multidrug	CAJ77856.1|FEATURES|adeF|multidrug|adeF	1.0	97.0	33	68.6	3.9e-13	1
MEXK	256	288	HWI-700370F:168:C7JUKANXX:7:1305:6482:99220	multidrug	AAG07064.1|FEATURES|MexK|multidrug|MexK	0.999999217445	63.6	33	49.3	2.4e-07	1
ABCA	874	905	HWI-700370F:168:C7JUKANXX:7:1303:20062:71403	multidrug	XP_753111.1|FEATURES|abcA|multidrug|abcA	0.999999457389	71.9	32	49.3	2.4e-07	1
ADEJ	704	736	HWI-700370F:168:C7JUKANXX:7:2215:8558:51130	multidrug	NC_011586.7045444.p01|FEATURES|adeJ|multidrug|adeJ	0.999999999773	97.0	33	68.2	5.1e-13	1
OMPR	66	101	HWI-700370F:168:C7JUKANXX:7:1311:8950:15349	multidrug	gi:909830386:gb:AKU13184.1:|FEATURES|ompR|multidrug|ompR	0.999999992094	63.9	36	48.5	4.2e-07	1
ABCA	485	517	HWI-700370F:168:C7JUKANXX:7:1205:10318:76868	multidrug	XP_753111.1|FEATURES|abcA|multidrug|abcA	0.999999418382	63.6	33	47.8	7.1e-07	1
ADEB	6	38	HWI-700370F:168:C7JUKANXX:7:1208:10263:49127	multidrug	gi:835267813:ref:WP_047428207.1:|FEATURES|adeB|multidrug|adeB	1.0	100.0	33	68.9	3.0e-13	1
ABCA	994	1026	HWI-700370F:168:C7JUKANXX:7:2216:12244:81571	multidrug	XP_753111.1|FEATURES|abcA|multidrug|abcA	0.999999664034	84.8	33	62.0	3.6e-11	1
ABCA	236	268	HWI-700370F:168:C7JUKANXX:7:2115:12610:73840	multidrug	XP_753111.1|FEATURES|abcA|multidrug|abcA	0.999999648989	84.8	33	60.5	1.1e-10	1
MULTIDRUG_ABC_TRANSPORTER	486	518	HWI-700370F:168:C7JUKANXX:7:2102:21183:42400	multidrug	gi:497748188:ref:WP_010062372.1:|FEATURES|multidrug_ABC_transporter|multidrug|multidrug_ABC_transporter	1.0	66.7	33	49.3	2.4e-07	1
ABCA	136	167	HWI-700370F:168:C7JUKANXX:7:1316:13299:101179	multidrug	XP_753111.1|FEATURES|abcA|multidrug|abcA	0.999999563636	78.1	32	54.3	7.6e-09	1
OMPR	65	97	HWI-700370F:168:C7JUKANXX:7:1214:1496:47691	multidrug	gi:446603231:ref:WP_000680577.1:|FEATURES|ompR|multidrug|ompR	0.99999127548	60.6	33	48.9	3.2e-07	1
MACA	299	331	HWI-700370F:168:C7JUKANXX:7:1207:1608:93737	MLS	gi:447046964:ref:WP_001124220.1:|FEATURES|macA|MLS|macA	1.0	100.0	33	63.5	1.2e-11	1
ABCA	262	294	HWI-700370F:168:C7JUKANXX:7:1105:13996:26489	multidrug	XP_753111.1|FEATURES|abcA|multidrug|abcA	0.999999648989	84.8	33	60.5	1.1e-10	1
OMPR	4	36	HWI-700370F:168:C7JUKANXX:7:1308:10923:93404	multidrug	gi:446603231:ref:WP_000680577.1:|FEATURES|ompR|multidrug|ompR	0.99999999988	100.0	33	69.3	2.3e-13	1
ROSA	102	134	HWI-700370F:168:C7JUKANXX:7:1111:12176:76697	fosmidomycin	YP_001477378|FEATURES|rosA|fosmidomycin|rosA	0.9999975319	63.6	33	44.7	6.0e-06	1
ABCA	357	388	HWI-700370F:168:C7JUKANXX:7:2116:15063:93914	multidrug	XP_753111.1|FEATURES|abcA|multidrug|abcA	0.999999535369	71.9	32	52.8	2.2e-08	1
ABCA	936	968	HWI-700370F:168:C7JUKANXX:7:1303:19606:35918	multidrug	XP_753111.1|FEATURES|abcA|multidrug|abcA	0.999999501801	69.7	33	51.2	6.4e-08	1
TRANSCRIPTIONAL_REGULATORY_PROTEIN_CPXR_CPXR	73	103	HWI-700370F:168:C7JUKANXX:7:1308:14946:74700	unclassified	CP001485.1.gene721.p01|FEATURES|transcriptional_regulatory_protein_CpxR_cpxR|unclassified|transcriptional_regulatory_protein_CpxR_cpxR	1.0	74.2	31	49.3	2.4e-07	1
ADEJ	811	843	HWI-700370F:168:C7JUKANXX:7:2110:13564:70221	multidrug	NC_011586.7045444.p01|FEATURES|adeJ|multidrug|adeJ	1.0	97.0	33	69.3	2.3e-13	1
ABCA	232	264	HWI-700370F:168:C7JUKANXX:7:2216:7812:39660	multidrug	XP_753111.1|FEATURES|abcA|multidrug|abcA	0.999999563636	81.8	33	58.9	3.1e-10	1
ABCA	203	235	HWI-700370F:168:C7JUKANXX:7:2208:21025:20465	multidrug	XP_753111.1|FEATURES|abcA|multidrug|abcA	0.999999527346	69.7	33	52.4	2.9e-08	1
ADEH	35	66	HWI-700370F:168:C7JUKANXX:7:2207:10903:13529	multidrug	CAJ77855.1|FEATURES|adeH|multidrug|adeH	0.999998915373	96.9	32	70.9	7.8e-14	1
MACB	42	73	HWI-700370F:168:C7JUKANXX:7:2111:14647:75585	MLS	gi:498115003:ref:WP_010429159.1:|FEATURES|macB|MLS|macB	1.0	62.5	32	47.8	7.1e-07	1
APH(3')-I	370	401	HWI-700370F:168:C7JUKANXX:7:1213:2988:36286	aminoglycoside	YP_001844878|FEATURES|aph(3')-I|aminoglycoside|aph(3')-I	0.999997153484	93.8	32	70.1	1.3e-13	1
SDIA	186	217	HWI-700370F:168:C7JUKANXX:7:2115:9184:82756	unclassified	gi:510922824:ref:WP_016243617.1:|FEATURES|sdiA|unclassified|sdiA	1.0	75.0	32	51.6	4.9e-08	1
ADEB	965	997	HWI-700370F:168:C7JUKANXX:7:1310:3083:8632	multidrug	CAJ77844|FEATURES|adeB|multidrug|adeB	1.0	100.0	33	68.2	5.1e-13	1
TETR	23	54	HWI-700370F:168:C7JUKANXX:7:2204:20903:94534	tetracycline	gi:949722929:ref:WP_057066295.1:|FEATURES|tetR|tetracycline|tetR	1.0	62.5	32	45.4	3.5e-06	1
MULTIDRUG_ABC_TRANSPORTER	867	899	HWI-700370F:168:C7JUKANXX:7:1313:19049:37920	multidrug	NC_010400.5984909.p01|FEATURES|multidrug_ABC_transporter|multidrug|multidrug_ABC_transporter	1.0	100.0	33	68.2	5.1e-13	1
ABCA	263	294	HWI-700370F:168:C7JUKANXX:7:1101:17680:10433	multidrug	XP_753111.1|FEATURES|abcA|multidrug|abcA	0.999999631093	84.4	32	58.9	3.1e-10	1
MEXB	499	530	HWI-700370F:168:C7JUKANXX:7:2208:10483:53131	multidrug	gi:487969243:ref:WP_002042236.1:|FEATURES|mexB|multidrug|mexB	0.999999961875	84.4	32	65.5	3.3e-12	1
BACA	15	45	HWI-700370F:168:C7JUKANXX:7:1212:2842:73521	bacitracin	YP_001797193|FEATURES|bacA|bacitracin|bacA	1.0	74.2	31	51.6	4.9e-08	1
VANR	70	101	HWI-700370F:168:C7JUKANXX:7:2106:10470:9139	glycopeptide	gi:944468330:ref:WP_055698749.1:|FEATURES|vanR|glycopeptide|vanR	0.99999734858	62.5	32	45.4	3.5e-06	1
OPRM	135	167	HWI-700370F:168:C7JUKANXX:7:1202:13234:99229	multidrug	NC_011595.7058890.p01|FEATURES|oprM|multidrug|oprM	0.999999317298	100.0	33	68.2	5.1e-13	1
ADEJ	575	607	HWI-700370F:168:C7JUKANXX:7:2216:19315:97732	multidrug	NC_011586.7045444.p01|FEATURES|adeJ|multidrug|adeJ	0.999999990961	100.0	33	70.1	1.3e-13	1
ADEJ	857	888	HWI-700370F:168:C7JUKANXX:7:1209:14212:10977	multidrug	NC_011586.7045444.p01|FEATURES|adeJ|multidrug|adeJ	0.999999999031	100.0	32	67.8	6.6e-13	1
ABCA	371	402	HWI-700370F:168:C7JUKANXX:7:2102:13796:66258	multidrug	XP_753111.1|FEATURES|abcA|multidrug|abcA	0.999999426568	62.5	32	48.1	5.4e-07	1
TETR	23	54	HWI-700370F:168:C7JUKANXX:7:2205:21050:24178	tetracycline	gi:949722929:ref:WP_057066295.1:|FEATURES|tetR|tetracycline|tetR	1.0	62.5	32	47.8	7.1e-07	1
MEXB	178	210	HWI-700370F:168:C7JUKANXX:7:1313:16331:93893	multidrug	gi:505288054:ref:WP_015475156.1:|FEATURES|mexB|multidrug|mexB	0.999999999999	60.6	33	47.0	1.2e-06	1
ABCA	993	1025	HWI-700370F:168:C7JUKANXX:7:2102:19621:16921	multidrug	XP_753111.1|FEATURES|abcA|multidrug|abcA	0.999999407174	60.6	33	47.4	9.3e-07	1
ABCA	856	888	HWI-700370F:168:C7JUKANXX:7:2209:9434:79395	multidrug	XP_753111.1|FEATURES|abcA|multidrug|abcA	0.999999492813	63.6	33	50.8	8.4e-08	1
ABCA	1198	1230	HWI-700370F:168:C7JUKANXX:7:1208:17537:87121	multidrug	XP_753111.1|FEATURES|abcA|multidrug|abcA	0.999999606025	75.8	33	57.0	1.2e-09	1
ABCA	942	974	HWI-700370F:168:C7JUKANXX:7:1302:3351:31188	multidrug	XP_753111.1|FEATURES|abcA|multidrug|abcA	0.999999501801	75.8	33	51.2	6.4e-08	1
MDTL	86	118	HWI-700370F:168:C7JUKANXX:7:1311:19835:82308	multidrug	gi:322507471:gb:ADX02925.1:|FEATURES|mdtL|multidrug|mdtL	0.999999699475	97.0	33	62.0	3.6e-11	1
ABCA	374	404	HWI-700370F:168:C7JUKANXX:7:2204:7768:9948	multidrug	XP_753111.1|FEATURES|abcA|multidrug|abcA	0.999999426568	64.5	31	48.1	5.4e-07	1
ABCA	880	911	HWI-700370F:168:C7JUKANXX:7:1107:16093:15319	multidrug	XP_753111.1|FEATURES|abcA|multidrug|abcA	0.999999371494	62.5	32	46.2	2.1e-06	1
MEXK	695	725	HWI-700370F:168:C7JUKANXX:7:1210:12241:84935	multidrug	AAG07064.1|FEATURES|MexK|multidrug|MexK	0.999999251722	64.5	31	50.1	1.4e-07	1
RPOB2	809	840	HWI-700370F:168:C7JUKANXX:7:1302:20201:28044	multidrug	BAD59497.1|FEATURES|rpoB2|multidrug|rpoB2	0.999999410158	90.6	32	62.4	2.8e-11	1
ABCA	261	293	HWI-700370F:168:C7JUKANXX:7:2104:3823:70425	multidrug	XP_753111.1|FEATURES|abcA|multidrug|abcA	0.999999527346	69.7	33	52.4	2.9e-08	1
ABCA	557	588	HWI-700370F:168:C7JUKANXX:7:2208:7221:52871	multidrug	XP_753111.1|FEATURES|abcA|multidrug|abcA	0.999999457389	62.5	32	49.3	2.4e-07	1
ADEB	268	299	HWI-700370F:168:C7JUKANXX:7:1104:9800:36646	multidrug	gi:446910337:ref:WP_000987593.1:|FEATURES|adeB|multidrug|adeB	1.0	90.6	32	62.4	2.8e-11	1
UGD	66	98	HWI-700370F:168:C7JUKANXX:7:2208:20414:88461	peptide	AAC75089.1|FEATURES|ugd|peptide|ugd	0.999999578188	66.7	33	51.6	4.9e-08	1
MDTL	81	113	HWI-700370F:168:C7JUKANXX:7:2216:4765:3876	multidrug	gi:322507471:gb:ADX02925.1:|FEATURES|mdtL|multidrug|mdtL	0.999999692518	97.0	33	61.6	4.7e-11	1
TRUNCATED_PUTATIVE_RESPONSE_REGULATOR_ARLR	71	103	HWI-700370F:168:C7JUKANXX:7:1207:3683:62295	unclassified	HE999704.1.gene1528.p01|FEATURES|truncated_putative_response_regulator_ArlR|unclassified|truncated_putative_response_regulator_ArlR	0.999999573395	69.7	33	52.0	3.8e-08	1
MULTIDRUG_ABC_TRANSPORTER	142	174	HWI-700370F:168:C7JUKANXX:7:1208:3408:7630	multidrug	NC_010400.5984909.p01|FEATURES|multidrug_ABC_transporter|multidrug|multidrug_ABC_transporter	1.0	97.0	33	68.6	3.9e-13	1
ADEI	8	40	HWI-700370F:168:C7JUKANXX:7:1205:7816:16675	multidrug	YP_002320475.1|FEATURES|adeI|multidrug|adeI	0.999997861501	100.0	33	66.2	1.9e-12	1
ABCA	541	573	HWI-700370F:168:C7JUKANXX:7:1214:20150:32018	multidrug	XP_753111.1|FEATURES|abcA|multidrug|abcA	0.999999616956	75.8	33	57.8	6.9e-10	1
ADEB	175	206	HWI-700370F:168:C7JUKANXX:7:1305:1814:47413	multidrug	gi:565649137:ref:WP_023896724.1:|FEATURES|adeB|multidrug|adeB	1.0	96.9	32	67.4	8.6e-13	1
PBP-1A	717	748	HWI-700370F:168:C7JUKANXX:7:1301:8098:23727	beta-lactam	YP_001292390|FEATURES|PBP-1A|beta-lactam|PBP-1A	1.0	65.6	32	47.0	1.2e-06	1
MACA	371	403	HWI-700370F:168:C7JUKANXX:7:2114:20590:89912	MLS	gi:763230369:ref:WP_044101209.1:|FEATURES|macA|MLS|macA	1.0	100.0	33	65.9	2.5e-12	1
ADC-18	258	290	HWI-700370F:168:C7JUKANXX:7:1316:1878:13657	beta-lactam	WP_002118772.1|FEATURES|ADC-18|beta-lactam|ADC-18	1.0	100.0	33	73.2	1.6e-14	1
TETB	496	526	HWI-700370F:168:C7JUKANXX:7:1308:5175:71843	tetracycline	gi:499592337:ref:WP_011273071.1:|FEATURES|tetB|tetracycline|tetB	0.999999999995	71.0	31	46.2	2.1e-06	1
MEXX	70	102	HWI-700370F:168:C7JUKANXX:7:2206:16850:32046	multidrug	ABC38359|FEATURES|mexX|multidrug|mexX	0.999999999957	60.6	33	49.7	1.9e-07	1
ADC-23	28	60	HWI-700370F:168:C7JUKANXX:7:1316:9076:53512	beta-lactam	WP_063857797.1|FEATURES|ADC-23|beta-lactam|ADC-23	1.0	100.0	33	70.1	1.3e-13	1
TETR	87	118	HWI-700370F:168:C7JUKANXX:7:1109:2511:30295	tetracycline	gi:690986884:ref:WP_031958439.1:|FEATURES|tetR|tetracycline|tetR	1.0	65.6	32	53.1	1.7e-08	1
VANR	89	121	HWI-700370F:168:C7JUKANXX:7:1209:7701:69928	glycopeptide	EU250284.1.gene5.p01|FEATURES|vanR|glycopeptide|vanR	1.0	97.0	33	66.6	1.5e-12	1
ABCA	856	888	HWI-700370F:168:C7JUKANXX:7:2204:8565:92911	multidrug	XP_753111.1|FEATURES|abcA|multidrug|abcA	0.999999527346	66.7	33	52.4	2.9e-08	1
MULTIDRUG_ABC_TRANSPORTER	493	524	HWI-700370F:168:C7JUKANXX:7:2115:5657:40975	multidrug	gi:664395661:ref:WP_030922045.1:|FEATURES|multidrug_ABC_transporter|multidrug|multidrug_ABC_transporter	1.0	65.6	32	48.5	4.2e-07	1
MAJOR_FACILITATOR_SUPERFAMILY_TRANSPORTER	252	284	HWI-700370F:168:C7JUKANXX:7:1212:18739:30251	multidrug	NC_010410.6002639.p01|FEATURES|major_facilitator_superfamily_transporter|multidrug|major_facilitator_superfamily_transporter	0.999998423014	100.0	33	71.6	4.6e-14	1
VANH	225	257	HWI-700370F:168:C7JUKANXX:7:1211:3909:84054	glycopeptide	gi:749574782:ref:WP_040203616.1:|FEATURES|vanH|glycopeptide|vanH	1.0	60.6	33	47.0	1.2e-06	1
ABCA	1027	1059	HWI-700370F:168:C7JUKANXX:7:1206:10236:5788	multidrug	XP_753111.1|FEATURES|abcA|multidrug|abcA	0.999999371494	63.6	33	46.2	2.1e-06	1
VANR	96	128	HWI-700370F:168:C7JUKANXX:7:2115:9053:40849	glycopeptide	EU250284.1.gene5.p01|FEATURES|vanR|glycopeptide|vanR	1.0	100.0	33	67.0	1.1e-12	1
ADER	5	37	HWI-700370F:168:C7JUKANXX:7:1208:3511:2558	multidrug	ADM92605.1|FEATURES|adeR|multidrug|adeR	0.999997383759	81.8	33	62.4	2.8e-11	1
ADEB	659	691	HWI-700370F:168:C7JUKANXX:7:2106:4262:100534	multidrug	gi:490846690:ref:WP_004708753.1:|FEATURES|adeB|multidrug|adeB	1.0	87.9	33	61.2	6.2e-11	1
ADEL	13	44	HWI-700370F:168:C7JUKANXX:7:1210:20175:100685	multidrug	ALH22601.1|FEATURES|adeL|multidrug|adeL	0.999998735841	96.9	32	62.0	3.6e-11	1
MDFA	115	147	HWI-700370F:168:C7JUKANXX:7:1210:19224:100105	multidrug	gi:502961756:ref:WP_013196732.1:|FEATURES|mdfA|multidrug|mdfA	0.999999995369	97.0	33	61.6	4.7e-11	1
MULTIDRUG_ABC_TRANSPORTER	501	532	HWI-700370F:168:C7JUKANXX:7:2204:16927:41719	multidrug	gi:943938624:ref:WP_055567802.1:|FEATURES|multidrug_ABC_transporter|multidrug|multidrug_ABC_transporter	1.0	65.6	32	45.8	2.7e-06	1
VANRI	32	64	HWI-700370F:168:C7JUKANXX:7:2107:2085:57502	glycopeptide	WP_011461303.1|FEATURES|vanRI|glycopeptide|vanRI	0.993130595508	97.0	33	72.0	3.5e-14	1
CHLORAMPHENICOL_EXPORTER	44	74	HWI-700370F:168:C7JUKANXX:7:1104:17770:82210	phenicol	CAI43343|FEATURES|chloramphenicol_exporter|phenicol|chloramphenicol_exporter	0.999999999986	64.5	31	45.1	4.6e-06	1
EMRB	429	461	HWI-700370F:168:C7JUKANXX:7:1113:16605:63798	multidrug	gi:1016518516:ref:WP_063098254.1:|FEATURES|emrB|multidrug|emrB	0.999999704375	100.0	33	66.6	1.5e-12	1
ABCA	542	574	HWI-700370F:168:C7JUKANXX:7:2108:17064:55898	multidrug	XP_753111.1|FEATURES|abcA|multidrug|abcA	0.999999583704	75.8	33	55.5	3.4e-09	1
ADER	74	106	HWI-700370F:168:C7JUKANXX:7:1102:9312:33342	multidrug	ADM92605.1|FEATURES|adeR|multidrug|adeR	0.999997283268	93.9	33	61.2	6.2e-11	1
ADEJ	815	847	HWI-700370F:168:C7JUKANXX:7:2201:1690:90040	multidrug	gi:691078841:ref:WP_032016505.1:|FEATURES|adeJ|multidrug|adeJ	0.999999942897	97.0	33	68.2	5.1e-13	1
TETR	8	40	HWI-700370F:168:C7JUKANXX:7:1109:2813:96221	tetracycline	gi:491211323:ref:WP_005069654.1:|FEATURES|tetR|tetracycline|tetR	1.0	75.8	33	52.0	3.8e-08	1
ADER	63	95	HWI-700370F:168:C7JUKANXX:7:1312:5487:94013	multidrug	ADM92605.1|FEATURES|adeR|multidrug|adeR	0.999997445765	87.9	33	63.2	1.6e-11	1
ABCA	866	898	HWI-700370F:168:C7JUKANXX:7:2201:8424:7668	multidrug	XP_753111.1|FEATURES|abcA|multidrug|abcA	0.999999631093	81.8	33	58.9	3.1e-10	1
KASUGAMYCIN_RESISTANCE_PROTEIN_KSGA	158	189	HWI-700370F:168:C7JUKANXX:7:2116:8732:85338	aminoglycoside	YP_002240485|FEATURES|kasugamycin_resistance_protein_ksgA|aminoglycoside|kasugamycin_resistance_protein_ksgA	1.0	68.8	32	47.8	7.1e-07	1
UGD	271	303	HWI-700370F:168:C7JUKANXX:7:1102:19232:69622	peptide	AAC75089.1|FEATURES|ugd|peptide|ugd	0.999999596164	69.7	33	52.0	3.8e-08	1
MEXB	485	517	HWI-700370F:168:C7JUKANXX:7:2116:10579:9055	multidrug	gi:487969243:ref:WP_002042236.1:|FEATURES|mexB|multidrug|mexB	0.999999965498	84.8	33	67.0	1.1e-12	1
YOJI	355	387	HWI-700370F:168:C7JUKANXX:7:2215:16811:79590	peptide	NP_416715.1|FEATURES|YojI|peptide|YojI	0.999999890297	63.6	33	44.7	6.0e-06	1
TOLC	39	71	HWI-700370F:168:C7JUKANXX:7:1108:21028:43119	multidrug	gi:564742423:gb:AHB92919.1:|FEATURES|TolC|multidrug|TolC	1.0	97.0	33	65.9	2.5e-12	1
ADEL	289	321	HWI-700370F:168:C7JUKANXX:7:1207:12446:44686	multidrug	ALH22601.1|FEATURES|adeL|multidrug|adeL	0.999998891278	81.8	33	65.1	4.3e-12	1
ABCA	932	963	HWI-700370F:168:C7JUKANXX:7:1312:18921:86954	multidrug	XP_753111.1|FEATURES|abcA|multidrug|abcA	0.999999594438	84.4	32	56.2	2.0e-09	1
ABCA	856	888	HWI-700370F:168:C7JUKANXX:7:1303:16805:41534	multidrug	XP_753111.1|FEATURES|abcA|multidrug|abcA	0.999999492813	81.8	33	63.2	1.6e-11	1
ADEI	290	322	HWI-700370F:168:C7JUKANXX:7:1205:2773:82090	multidrug	YP_002320475.1|FEATURES|adeI|multidrug|adeI	0.999998482291	100.0	33	69.3	2.3e-13	1
CLASS_A	202	233	HWI-700370F:168:C7JUKANXX:7:2202:1342:22053	beta-lactam	ABB82608|FEATURES|class_A|beta-lactam|class_A	0.999999995675	65.6	32	46.2	2.1e-06	1
TRIC	158	190	HWI-700370F:168:C7JUKANXX:7:1201:3610:54878	triclosan	NP_248848.1|FEATURES|TriC|triclosan|TriC	0.999999898225	75.8	33	58.9	3.1e-10	1
ADC-80	179	211	HWI-700370F:168:C7JUKANXX:7:1210:2369:40398	beta-lactam	WP_029424536.1|FEATURES|ADC-80|beta-lactam|ADC-80	1.0	100.0	33	69.7	1.7e-13	1
ROSB	247	279	HWI-700370F:168:C7JUKANXX:7:1115:3780:18828	fosmidomycin	YP_001605795|FEATURES|rosB|fosmidomycin|rosB	1.0	75.8	33	55.5	3.4e-09	1
ABCA	284	316	HWI-700370F:168:C7JUKANXX:7:1308:18058:62575	multidrug	XP_753111.1|FEATURES|abcA|multidrug|abcA	0.999999616956	69.7	33	57.8	6.9e-10	1
VANXYL	138	169	HWI-700370F:168:C7JUKANXX:7:1306:4871:71297	glycopeptide	ABX54688.1|FEATURES|vanXYL|glycopeptide|vanXYL	0.999999659396	62.5	32	51.6	4.9e-08	1
KDPE	76	108	HWI-700370F:168:C7JUKANXX:7:1205:2372:43944	aminoglycoside	NP_415222.1|FEATURES|kdpE|aminoglycoside|kdpE	0.999995769108	60.6	33	46.6	1.6e-06	1
MEXB	866	898	HWI-700370F:168:C7JUKANXX:7:2208:2035:73690	multidrug	gi:487969243:ref:WP_002042236.1:|FEATURES|mexB|multidrug|mexB	0.999999958653	100.0	33	67.0	1.1e-12	1
ABCA	835	867	HWI-700370F:168:C7JUKANXX:7:2113:16576:84699	multidrug	XP_753111.1|FEATURES|abcA|multidrug|abcA	0.999999570515	78.8	33	54.7	5.8e-09	1
MSBA	472	502	HWI-700370F:168:C7JUKANXX:7:1103:13626:37862	nitroimidazole	NP_415434.1|FEATURES|msbA|nitroimidazole|msbA	0.999668600194	77.4	31	46.2	2.1e-06	1
APH(3')-I	345	377	HWI-700370F:168:C7JUKANXX:7:1104:11588:28063	aminoglycoside	YP_001844878|FEATURES|aph(3')-I|aminoglycoside|aph(3')-I	0.999997246838	97.0	33	69.7	1.7e-13	1
ABCA	1299	1331	HWI-700370F:168:C7JUKANXX:7:1102:2085:55254	multidrug	XP_753111.1|FEATURES|abcA|multidrug|abcA	0.999999501801	60.6	33	51.2	6.4e-08	1
MACB	167	199	HWI-700370F:168:C7JUKANXX:7:2211:1887:80177	MLS	gi:852292746:ref:WP_048332551.1:|FEATURES|macB|MLS|macB	1.0	75.8	33	54.3	7.6e-09	1
ABCA	529	561	HWI-700370F:168:C7JUKANXX:7:1309:8480:22139	multidrug	XP_753111.1|FEATURES|abcA|multidrug|abcA	0.999999563636	69.7	33	54.3	7.6e-09	1
ADEI	193	225	HWI-700370F:168:C7JUKANXX:7:2113:1287:81243	multidrug	YP_002320475.1|FEATURES|adeI|multidrug|adeI	1.0	93.9	33	64.7	5.6e-12	1
MARR	43	75	HWI-700370F:168:C7JUKANXX:7:1102:1269:10497	multidrug	gi:488397771:ref:WP_002467156.1:|FEATURES|marR|multidrug|marR	1.0	100.0	33	67.4	8.6e-13	1
MDTK	15	47	HWI-700370F:168:C7JUKANXX:7:2115:2286:72664	multidrug	NC_011595.7060378.p01|FEATURES|mdtK|multidrug|mdtK	0.999999997197	97.0	33	65.9	2.5e-12	1
ADEL	278	310	HWI-700370F:168:C7JUKANXX:7:2204:11890:28990	multidrug	ALH22601.1|FEATURES|adeL|multidrug|adeL	0.999998814596	81.8	33	63.5	1.2e-11	1
AMRB	452	484	HWI-700370F:168:C7JUKANXX:7:1113:19926:8749	multidrug	YP_001119417|FEATURES|amrB|multidrug|amrB	1.0	72.7	33	52.8	2.2e-08	1
ABCA	125	155	HWI-700370F:168:C7JUKANXX:7:2107:11467:50499	multidrug	XP_753111.1|FEATURES|abcA|multidrug|abcA	0.999999383758	64.5	31	46.6	1.6e-06	1
MULTIDRUG_ABC_TRANSPORTER	553	585	HWI-700370F:168:C7JUKANXX:7:1310:9158:3215	multidrug	gi:817122037:ref:WP_046494699.1:|FEATURES|multidrug_ABC_transporter|multidrug|multidrug_ABC_transporter	1.0	69.7	33	51.6	4.9e-08	1
OMPR	389	421	HWI-700370F:168:C7JUKANXX:7:2110:10643:52197	multidrug	CP000034.1.gene3672.p01|FEATURES|ompR|multidrug|ompR	0.999999346026	75.8	33	54.3	7.6e-09	1
ABCA	926	958	HWI-700370F:168:C7JUKANXX:7:1308:13601:56179	multidrug	XP_753111.1|FEATURES|abcA|multidrug|abcA	0.999999483726	69.7	33	50.4	1.1e-07	1
MEXK	273	303	HWI-700370F:168:C7JUKANXX:7:2101:11794:89915	multidrug	AAG07064.1|FEATURES|MexK|multidrug|MexK	0.999999251722	71.0	31	50.1	1.4e-07	1
ANT(3'')-IIA	83	115	HWI-700370F:168:C7JUKANXX:7:1212:5829:12793	aminoglycoside	EEX02086.1|FEATURES|ANT(3'')-IIa|aminoglycoside|ANT(3'')-IIa	0.999999995755	90.9	33	65.1	4.3e-12	1
ADEN	187	217	HWI-700370F:168:C7JUKANXX:7:1213:10803:66467	multidrug	AGV28567.1|FEATURES|adeN|multidrug|adeN	0.999994138494	77.4	31	55.8	2.6e-09	1
OPRM	126	158	HWI-700370F:168:C7JUKANXX:7:2203:1818:100542	multidrug	NC_011595.7058890.p01|FEATURES|oprM|multidrug|oprM	0.999999273531	100.0	33	67.0	1.1e-12	1
ABCA	1064	1095	HWI-700370F:168:C7JUKANXX:7:2209:11174:84074	multidrug	XP_753111.1|FEATURES|abcA|multidrug|abcA	0.999999519024	65.6	32	52.4	2.9e-08	1
TOLC	17	49	HWI-700370F:168:C7JUKANXX:7:1211:18797:87057	multidrug	gi:693581505:dbj:BAP68286.1:|FEATURES|TolC|multidrug|TolC	1.0	93.9	33	68.6	3.9e-13	1
MDTL	44	76	HWI-700370F:168:C7JUKANXX:7:2207:4760:90230	multidrug	gi:446988854:ref:WP_001066110.1:|FEATURES|mdtL|multidrug|mdtL	0.999999793898	100.0	33	68.2	5.1e-13	1
ADEB	333	365	HWI-700370F:168:C7JUKANXX:7:1114:16553:78727	multidrug	ZP_03823622|FEATURES|adeB|multidrug|adeB	1.0	97.0	33	66.6	1.5e-12	1
EMRB	211	242	HWI-700370F:168:C7JUKANXX:7:1306:13385:96756	multidrug	gi:1016518516:ref:WP_063098254.1:|FEATURES|emrB|multidrug|emrB	0.999999999994	100.0	32	67.4	8.6e-13	1
OMPR	21	53	HWI-700370F:168:C7JUKANXX:7:2113:20798:81580	multidrug	gi:446603231:ref:WP_000680577.1:|FEATURES|ompR|multidrug|ompR	0.999999999921	97.0	33	69.3	2.3e-13	1
KLUG-1	154	185	HWI-700370F:168:C7JUKANXX:7:1205:12901:94646	beta-lactam	AF189721.1.gene1.p01|FEATURES|KLUG-1|beta-lactam|KLUG-1	1.0	84.4	32	56.6	1.5e-09	1
ABCA	1232	1262	HWI-700370F:168:C7JUKANXX:7:2104:13587:66753	multidrug	XP_753111.1|FEATURES|abcA|multidrug|abcA	0.999999600302	83.9	31	65.5	3.3e-12	1
ABCA	1210	1242	HWI-700370F:168:C7JUKANXX:7:1314:19741:57454	multidrug	XP_753111.1|FEATURES|abcA|multidrug|abcA	0.999999577202	66.7	33	55.1	4.4e-09	1
MEXB	963	995	HWI-700370F:168:C7JUKANXX:7:2208:8051:30205	multidrug	gi:446871990:ref:WP_000949246.1:|FEATURES|mexB|multidrug|mexB	1.0	100.0	33	65.5	3.3e-12	1
MSBA	373	405	HWI-700370F:168:C7JUKANXX:7:2106:19019:17157	nitroimidazole	NP_415434.1|FEATURES|msbA|nitroimidazole|msbA	0.999823318196	66.7	33	51.6	4.9e-08	1
MTRA	169	201	HWI-700370F:168:C7JUKANXX:7:1211:7627:10314	multidrug	CCP46065.1|FEATURES|mtrA|multidrug|mtrA	0.999998619371	81.8	33	60.1	1.4e-10	1
ABCA	247	279	HWI-700370F:168:C7JUKANXX:7:2112:12930:5219	multidrug	XP_753111.1|FEATURES|abcA|multidrug|abcA	0.999999437128	66.7	33	48.5	4.2e-07	1
MULTIDRUG_ABC_TRANSPORTER	547	579	HWI-700370F:168:C7JUKANXX:7:1115:12352:8983	multidrug	gi:860594225:ref:WP_048475168.1:|FEATURES|multidrug_ABC_transporter|multidrug|multidrug_ABC_transporter	0.999999662321	63.6	33	44.3	7.8e-06	1
MAJOR_FACILITATOR_SUPERFAMILY_TRANSPORTER	227	258	HWI-700370F:168:C7JUKANXX:7:1304:20425:44638	multidrug	NC_009487.5169637.p01|FEATURES|major_facilitator_superfamily_transporter|multidrug|major_facilitator_superfamily_transporter	0.999999771872	75.0	32	53.5	1.3e-08	1
ADEJ	538	570	HWI-700370F:168:C7JUKANXX:7:1111:20757:39329	multidrug	NC_011586.7045444.p01|FEATURES|adeJ|multidrug|adeJ	0.999999991495	97.0	33	66.2	1.9e-12	1
TRUNCATED_PUTATIVE_RESPONSE_REGULATOR_ARLR	90	122	HWI-700370F:168:C7JUKANXX:7:1216:19498:57603	unclassified	gi:446114283:ref:WP_000192138.1:|FEATURES|truncated_putative_response_regulator_ArlR|unclassified|truncated_putative_response_regulator_ArlR	0.999999999914	66.7	33	47.8	7.1e-07	1
EMRB	370	402	HWI-700370F:168:C7JUKANXX:7:2216:8119:59654	multidrug	gi:1016518516:ref:WP_063098254.1:|FEATURES|emrB|multidrug|emrB	0.999999696588	100.0	33	65.9	2.5e-12	1
MULTIDRUG_ABC_TRANSPORTER	477	509	HWI-700370F:168:C7JUKANXX:7:1107:13860:41290	multidrug	gi:1031799645:ref:WP_064138838.1:|FEATURES|multidrug_ABC_transporter|multidrug|multidrug_ABC_transporter	1.0	72.7	33	49.7	1.9e-07	1
OPRM	437	467	HWI-700370F:168:C7JUKANXX:7:1309:3496:3730	multidrug	NC_011595.7058890.p01|FEATURES|oprM|multidrug|oprM	0.999999242934	100.0	31	63.5	1.2e-11	1
TETB(46)	521	553	HWI-700370F:168:C7JUKANXX:7:1206:20161:46099	tetracycline	AET10445.1|FEATURES|tetB(46)|tetracycline|tetB(46)	0.99999986283	66.7	33	46.6	1.6e-06	1
APH(3')-I	108	140	HWI-700370F:168:C7JUKANXX:7:2214:6841:47713	aminoglycoside	YP_001844878|FEATURES|aph(3')-I|aminoglycoside|aph(3')-I	0.999995276739	90.9	33	68.2	5.1e-13	1
RPOB2	368	400	HWI-700370F:168:C7JUKANXX:7:2111:17212:15570	multidrug	BAD59497.1|FEATURES|rpoB2|multidrug|rpoB2	0.999999403567	93.9	33	62.4	2.8e-11	1
RPOB2	866	898	HWI-700370F:168:C7JUKANXX:7:1213:12317:56767	multidrug	BAD59497.1|FEATURES|rpoB2|multidrug|rpoB2	0.999999422889	87.9	33	63.2	1.6e-11	1
MULTIDRUG_ABC_TRANSPORTER	478	510	HWI-700370F:168:C7JUKANXX:7:2215:1720:35330	multidrug	gi:817122037:ref:WP_046494699.1:|FEATURES|multidrug_ABC_transporter|multidrug|multidrug_ABC_transporter	1.0	72.7	33	52.4	2.9e-08	1
QACG	53	83	HWI-700370F:168:C7JUKANXX:7:1202:1985:41316	multidrug	gi:488408518:ref:WP_002477903.1:|FEATURES|qacG|multidrug|qacG	0.999999291701	80.6	31	60.1	1.4e-10	1
ADER	20	52	HWI-700370F:168:C7JUKANXX:7:1104:5316:43847	multidrug	ADM92605.1|FEATURES|adeR|multidrug|adeR	0.999997468112	84.8	33	63.5	1.2e-11	1
ABCA	823	854	HWI-700370F:168:C7JUKANXX:7:1112:8554:39962	multidrug	XP_753111.1|FEATURES|abcA|multidrug|abcA	0.999999535369	81.2	32	52.8	2.2e-08	1
POXTA	160	191	HWI-700370F:168:C7JUKANXX:7:2203:7581:89429	multidrug	AVI44920.1|FEATURES|poxtA|multidrug|poxtA	0.999999364378	65.6	32	48.1	5.4e-07	1
ABCA	857	889	HWI-700370F:168:C7JUKANXX:7:2116:20264:72078	multidrug	XP_753111.1|FEATURES|abcA|multidrug|abcA	0.999999700585	84.8	33	65.5	3.3e-12	1
APH(3')-I	228	259	HWI-700370F:168:C7JUKANXX:7:1306:13591:92610	aminoglycoside	YP_001844878|FEATURES|aph(3')-I|aminoglycoside|aph(3')-I	0.999993586273	90.6	32	67.0	1.1e-12	1
ABCA	940	972	HWI-700370F:168:C7JUKANXX:7:2214:16209:66878	multidrug	XP_753111.1|FEATURES|abcA|multidrug|abcA	0.999999626161	97.0	33	65.9	2.5e-12	1
APH(3')-I	58	90	HWI-700370F:168:C7JUKANXX:7:1104:4235:67383	aminoglycoside	YP_001844878|FEATURES|aph(3')-I|aminoglycoside|aph(3')-I	0.999996283572	93.9	33	66.2	1.9e-12	1
EMRB	115	147	HWI-700370F:168:C7JUKANXX:7:1208:17841:77677	multidrug	gi:1016518516:ref:WP_063098254.1:|FEATURES|emrB|multidrug|emrB	0.999999764285	100.0	33	73.2	1.6e-14	1
ABCA	997	1029	HWI-700370F:168:C7JUKANXX:7:2203:2951:36412	multidrug	XP_753111.1|FEATURES|abcA|multidrug|abcA	0.999999501801	66.7	33	51.2	6.4e-08	1
ABCA	123	155	HWI-700370F:168:C7JUKANXX:7:1106:16954:83981	multidrug	XP_753111.1|FEATURES|abcA|multidrug|abcA	0.999999467137	63.6	33	49.7	1.9e-07	1
MDFA	339	371	HWI-700370F:168:C7JUKANXX:7:1107:10243:43671	multidrug	gi:489749743:ref:WP_003653752.1:|FEATURES|mdfA|multidrug|mdfA	0.999999996506	100.0	33	64.3	7.3e-12	1
BACA	93	125	HWI-700370F:168:C7JUKANXX:7:1106:15160:26084	bacitracin	YP_001925041|FEATURES|bacA|bacitracin|bacA	1.0	93.9	33	69.3	2.3e-13	1
RPOB2	793	825	HWI-700370F:168:C7JUKANXX:7:1304:4332:58303	multidrug	BAD59497.1|FEATURES|rpoB2|multidrug|rpoB2	0.999999299326	75.8	33	56.6	1.5e-09	1
MULTIDRUG_ABC_TRANSPORTER	491	523	HWI-700370F:168:C7JUKANXX:7:2205:15345:18380	multidrug	gi:446519894:ref:WP_000597240.1:|FEATURES|multidrug_ABC_transporter|multidrug|multidrug_ABC_transporter	1.0	72.7	33	48.5	4.2e-07	1
ABCA	333	365	HWI-700370F:168:C7JUKANXX:7:1105:17440:94376	multidrug	XP_753111.1|FEATURES|abcA|multidrug|abcA	0.999999305405	60.6	33	44.3	7.8e-06	1
MULTIDRUG_ABC_TRANSPORTER	235	267	HWI-700370F:168:C7JUKANXX:7:2108:18801:89380	multidrug	NC_010400.5984909.p01|FEATURES|multidrug_ABC_transporter|multidrug|multidrug_ABC_transporter	1.0	97.0	33	65.5	3.3e-12	1
ABCA	1044	1074	HWI-700370F:168:C7JUKANXX:7:2201:19550:25408	multidrug	XP_753111.1|FEATURES|abcA|multidrug|abcA	0.999999631093	74.2	31	58.9	3.1e-10	1
EMRB	351	383	HWI-700370F:168:C7JUKANXX:7:2215:6852:50523	multidrug	gi:1016518516:ref:WP_063098254.1:|FEATURES|emrB|multidrug|emrB	0.999999772639	100.0	33	74.3	7.1e-15	1
TOLC	408	440	HWI-700370F:168:C7JUKANXX:7:1308:11347:24723	multidrug	gi:564742423:gb:AHB92919.1:|FEATURES|TolC|multidrug|TolC	1.0	100.0	33	68.6	3.9e-13	1
MARR	61	93	HWI-700370F:168:C7JUKANXX:7:1205:17013:73891	multidrug	gi:914237668:ref:WP_050552977.1:|FEATURES|marR|multidrug|marR	0.999999999984	100.0	33	65.5	3.3e-12	1
MDFA	365	397	HWI-700370F:168:C7JUKANXX:7:1103:20092:91936	multidrug	gi:502961756:ref:WP_013196732.1:|FEATURES|mdfA|multidrug|mdfA	0.999999997614	93.9	33	69.7	1.7e-13	1
EMRA	292	323	HWI-700370F:168:C7JUKANXX:7:1212:7882:65352	multidrug	gi:817604913:ref:WP_046598123.1:|FEATURES|emrA|multidrug|emrA	0.983125950597	68.8	32	47.0	1.2e-06	1
ABCA	1229	1261	HWI-700370F:168:C7JUKANXX:7:1307:10162:40341	multidrug	XP_753111.1|FEATURES|abcA|multidrug|abcA	0.999999447336	81.8	33	67.8	6.6e-13	1
ABCA	1171	1202	HWI-700370F:168:C7JUKANXX:7:2107:6207:7531	multidrug	XP_753111.1|FEATURES|abcA|multidrug|abcA	0.999999622291	75.0	32	58.2	5.2e-10	1
ABCA	1064	1095	HWI-700370F:168:C7JUKANXX:7:1208:19348:78076	multidrug	XP_753111.1|FEATURES|abcA|multidrug|abcA	0.999999527346	65.6	32	52.4	2.9e-08	1
ABCA	933	965	HWI-700370F:168:C7JUKANXX:7:2116:16395:30672	multidrug	XP_753111.1|FEATURES|abcA|multidrug|abcA	0.999999334821	87.9	33	62.4	2.8e-11	1
ADEJ	969	1001	HWI-700370F:168:C7JUKANXX:7:1309:9801:95367	multidrug	gi:60207557:gb:AAX14802.1:|FEATURES|adeJ|multidrug|adeJ	1.0	93.9	33	65.1	4.3e-12	1
EFRB	312	344	HWI-700370F:168:C7JUKANXX:7:1314:3582:90650	multidrug	CDO61516.1|FEATURES|efrB|multidrug|efrB	0.999998863766	66.7	33	44.7	6.0e-06	1
ADEB	963	995	HWI-700370F:168:C7JUKANXX:7:2313:3070:87986	multidrug	CAJ77844|FEATURES|adeB|multidrug|adeB	1.0	97.0	33	65.1	4.3e-12	1
ABCA	339	371	HWI-700370F:168:C7JUKANXX:7:2115:15707:5318	multidrug	XP_753111.1|FEATURES|abcA|multidrug|abcA	0.999999541228	66.7	33	53.1	1.7e-08	1
MULTIDRUG_ABC_TRANSPORTER	557	588	HWI-700370F:168:C7JUKANXX:7:2203:17679:55415	multidrug	gi:759527374:ref:WP_043247487.1:|FEATURES|multidrug_ABC_transporter|multidrug|multidrug_ABC_transporter	1.0	71.9	32	48.9	3.2e-07	1
RPOB2	792	824	HWI-700370F:168:C7JUKANXX:7:1111:6160:25820	multidrug	BAD59497.1|FEATURES|rpoB2|multidrug|rpoB2	0.999999348064	81.8	33	58.9	3.1e-10	1
RPOB2	884	915	HWI-700370F:168:C7JUKANXX:7:2113:13674:92507	multidrug	BAD59497.1|FEATURES|rpoB2|multidrug|rpoB2	0.99999926591	78.1	32	55.1	4.4e-09	1
ABCA	804	835	HWI-700370F:168:C7JUKANXX:7:1111:4464:72436	multidrug	XP_753111.1|FEATURES|abcA|multidrug|abcA	0.999999483726	68.8	32	50.4	1.1e-07	1
EMRB	365	397	HWI-700370F:168:C7JUKANXX:7:1302:4820:8680	multidrug	gi:1016518516:ref:WP_063098254.1:|FEATURES|emrB|multidrug|emrB	0.999999727555	100.0	33	68.9	3.0e-13	1
ABCA	240	271	HWI-700370F:168:C7JUKANXX:7:2113:15923:59809	multidrug	XP_753111.1|FEATURES|abcA|multidrug|abcA	0.999999606025	71.9	32	57.0	1.2e-09	1
BACA	24	56	HWI-700370F:168:C7JUKANXX:7:1308:15944:73628	bacitracin	Q2KX31|FEATURES|bacA|bacitracin|bacA	1.0	72.7	33	52.0	3.8e-08	1
MEXB	985	1017	HWI-700370F:168:C7JUKANXX:7:1110:20888:37207	multidrug	gi:446871990:ref:WP_000949246.1:|FEATURES|mexB|multidrug|mexB	1.0	100.0	33	66.2	1.9e-12	1
ABCA	875	906	HWI-700370F:168:C7JUKANXX:7:2111:1560:25345	multidrug	XP_753111.1|FEATURES|abcA|multidrug|abcA	0.999999395603	68.8	32	47.0	1.2e-06	1
MACB	55	87	HWI-700370F:168:C7JUKANXX:7:1113:10857:45022	MLS	gi:924503108:ref:WP_053510027.1:|FEATURES|macB|MLS|macB	1.0	63.6	33	51.2	6.4e-08	1
ABCA	982	1013	HWI-700370F:168:C7JUKANXX:7:2112:9344:92142	multidrug	XP_753111.1|FEATURES|abcA|multidrug|abcA	0.999999305405	65.6	32	44.3	7.8e-06	1
MULTIDRUG_ABC_TRANSPORTER	472	504	HWI-700370F:168:C7JUKANXX:7:2107:2751:71853	multidrug	gi:844773046:ref:WP_047936044.1:|FEATURES|multidrug_ABC_transporter|multidrug|multidrug_ABC_transporter	1.0	78.8	33	56.6	1.5e-09	1
APH(3')-I	145	177	HWI-700370F:168:C7JUKANXX:7:2113:15629:2093	aminoglycoside	YP_001844878|FEATURES|aph(3')-I|aminoglycoside|aph(3')-I	0.999993586273	100.0	33	71.2	6.0e-14	1
ABCA	261	293	HWI-700370F:168:C7JUKANXX:7:2112:4290:99946	multidrug	XP_753111.1|FEATURES|abcA|multidrug|abcA	0.999999437128	66.7	33	48.5	4.2e-07	1
TOLC	308	340	HWI-700370F:168:C7JUKANXX:7:1211:6182:97263	multidrug	gi:564742423:gb:AHB92919.1:|FEATURES|TolC|multidrug|TolC	1.0	90.9	33	63.9	9.6e-12	1
MSBA	369	401	HWI-700370F:168:C7JUKANXX:7:2208:17109:38172	nitroimidazole	NP_415434.1|FEATURES|msbA|nitroimidazole|msbA	0.999697773785	63.6	33	47.0	1.2e-06	1
MULTIDRUG_ABC_TRANSPORTER	507	539	HWI-700370F:168:C7JUKANXX:7:1309:20572:83383	multidrug	gi:664194237:ref:WP_030727956.1:|FEATURES|multidrug_ABC_transporter|multidrug|multidrug_ABC_transporter	1.0	69.7	33	47.0	1.2e-06	1
ABCA	828	860	HWI-700370F:168:C7JUKANXX:7:2208:12195:18161	multidrug	XP_753111.1|FEATURES|abcA|multidrug|abcA	0.999999501801	72.7	33	51.2	6.4e-08	1
MEXB	968	999	HWI-700370F:168:C7JUKANXX:7:2111:18338:64836	multidrug	gi:565648659:ref:WP_023896298.1:|FEATURES|mexB|multidrug|mexB	1.0	68.8	32	47.0	1.2e-06	1
ABCA	1026	1058	HWI-700370F:168:C7JUKANXX:7:1214:15754:2213	multidrug	XP_753111.1|FEATURES|abcA|multidrug|abcA	0.999999418382	60.6	33	47.8	7.1e-07	1
VANS	317	348	HWI-700370F:168:C7JUKANXX:7:1110:1637:78445	glycopeptide	gi:486815884:gb:EOH50555.1:|FEATURES|vanS|glycopeptide|vanS	1.0	62.5	32	48.5	4.2e-07	1
ADEJ	617	649	HWI-700370F:168:C7JUKANXX:7:1101:9022:20488	multidrug	NC_011586.7045444.p01|FEATURES|adeJ|multidrug|adeJ	0.999999991495	90.9	33	66.2	1.9e-12	1
RPOB2	879	910	HWI-700370F:168:C7JUKANXX:7:1109:15614:62510	multidrug	BAD59497.1|FEATURES|rpoB2|multidrug|rpoB2	0.999998897958	62.5	32	44.7	6.0e-06	1
EMRB	357	389	HWI-700370F:168:C7JUKANXX:7:1310:4538:85432	multidrug	gi:1016518516:ref:WP_063098254.1:|FEATURES|emrB|multidrug|emrB	0.999999764285	100.0	33	73.2	1.6e-14	1
ACRB	788	820	HWI-700370F:168:C7JUKANXX:7:2105:9434:71401	multidrug	gi:727178815:ref:WP_033642107.1:|FEATURES|acrB|multidrug|acrB	0.999998862059	60.6	33	52.8	2.2e-08	1
MULTIDRUG_ABC_TRANSPORTER	536	568	HWI-700370F:168:C7JUKANXX:7:2101:21153:73931	multidrug	gi:664100597:ref:WP_030638327.1:|FEATURES|multidrug_ABC_transporter|multidrug|multidrug_ABC_transporter	1.0	66.7	33	46.2	2.1e-06	1
MACA	122	154	HWI-700370F:168:C7JUKANXX:7:2305:1495:85661	MLS	gi:691062131:ref:WP_032005587.1:|FEATURES|macA|MLS|macA	1.0	100.0	33	68.6	3.9e-13	1
TETR	27	57	HWI-700370F:168:C7JUKANXX:7:1301:19617:93692	tetracycline	gi:645915578:ref:WP_025469563.1:|FEATURES|tetR|tetracycline|tetR	1.0	87.1	31	57.8	6.9e-10	1
ABCA	237	267	HWI-700370F:168:C7JUKANXX:7:2211:19661:43790	multidrug	XP_753111.1|FEATURES|abcA|multidrug|abcA	0.999999541228	74.2	31	53.1	1.7e-08	1
ADC-80	66	98	HWI-700370F:168:C7JUKANXX:7:2312:18629:20972	beta-lactam	WP_029424536.1|FEATURES|ADC-80|beta-lactam|ADC-80	1.0	100.0	33	66.6	1.5e-12	1
ADEB	385	417	HWI-700370F:168:C7JUKANXX:7:1106:4859:99605	multidrug	gi:446910347:ref:WP_000987603.1:|FEATURES|adeB|multidrug|adeB	1.0	93.9	33	61.6	4.7e-11	1
ROSB	132	163	HWI-700370F:168:C7JUKANXX:7:1203:18557:100774	fosmidomycin	ZP_04631861|FEATURES|rosB|fosmidomycin|rosB	1.0	65.6	32	46.2	2.1e-06	1
VAND	226	257	HWI-700370F:168:C7JUKANXX:7:1202:11392:20046	glycopeptide	AAD41881|FEATURES|vanD|glycopeptide|vanD	1.0	62.5	32	46.6	1.6e-06	1
MEXD	544	575	HWI-700370F:168:C7JUKANXX:7:1304:9637:4922	multidrug	gi:852273548:ref:WP_048328542.1:|FEATURES|mexD|multidrug|mexD	0.999999923797	65.6	32	51.2	6.4e-08	1
MDFA	179	211	HWI-700370F:168:C7JUKANXX:7:1104:5056:87794	multidrug	gi:489749743:ref:WP_003653752.1:|FEATURES|mdfA|multidrug|mdfA	0.999999997125	90.9	33	67.8	6.6e-13	1
RPOB2	117	149	HWI-700370F:168:C7JUKANXX:7:1105:15360:68470	multidrug	BAD59497.1|FEATURES|rpoB2|multidrug|rpoB2	0.999999101904	75.8	33	57.8	6.9e-10	1
MEXB	760	792	HWI-700370F:168:C7JUKANXX:7:1303:10057:84332	multidrug	gi:565648659:ref:WP_023896298.1:|FEATURES|mexB|multidrug|mexB	0.999999999469	93.9	33	69.3	2.3e-13	1
ADEJ	681	712	HWI-700370F:168:C7JUKANXX:7:1313:19104:61869	multidrug	NC_011586.7045444.p01|FEATURES|adeJ|multidrug|adeJ	0.999999999621	96.9	32	64.7	5.6e-12	1
ADEJ	584	615	HWI-700370F:168:C7JUKANXX:7:1214:2306:82738	multidrug	NC_011586.7045444.p01|FEATURES|adeJ|multidrug|adeJ	0.999999990313	100.0	32	66.6	1.5e-12	1
MEXT	31	63	HWI-700370F:168:C7JUKANXX:7:1106:20847:64505	multidrug	gi:1011730119:ref:WP_062573757.1:|FEATURES|mexT|multidrug|mexT	0.999999995238	60.6	33	45.4	3.5e-06	1
MEXE	272	304	HWI-700370F:168:C7JUKANXX:7:1103:8447:81910	multidrug	gi:490884642:ref:WP_004746611.1:|FEATURES|mexE|multidrug|mexE	1.0	100.0	33	70.9	7.8e-14	1
ADEB	1	32	HWI-700370F:168:C7JUKANXX:7:1314:6938:71145	multidrug	gi:835267813:ref:WP_047428207.1:|FEATURES|adeB|multidrug|adeB	1.0	100.0	32	67.0	1.1e-12	1
MUXB	850	881	HWI-700370F:168:C7JUKANXX:7:1316:6366:79622	multidrug	NP_251217.1|FEATURES|MuxB|multidrug|MuxB	1.0	71.9	32	54.3	7.6e-09	1
MULTIDRUG_ABC_TRANSPORTER	550	581	HWI-700370F:168:C7JUKANXX:7:2212:3100:58290	multidrug	gi:817122037:ref:WP_046494699.1:|FEATURES|multidrug_ABC_transporter|multidrug|multidrug_ABC_transporter	1.0	62.5	32	46.2	2.1e-06	1
MULTIDRUG_ABC_TRANSPORTER	562	593	HWI-700370F:168:C7JUKANXX:7:2102:5044:25413	multidrug	gi:639892676:ref:WP_024755698.1:|FEATURES|multidrug_ABC_transporter|multidrug|multidrug_ABC_transporter	0.999999999999	62.5	32	46.2	2.1e-06	1
ADEB	89	121	HWI-700370F:168:C7JUKANXX:7:2110:6778:82271	multidrug	gi:565649137:ref:WP_023896724.1:|FEATURES|adeB|multidrug|adeB	1.0	93.9	33	63.9	9.6e-12	1
ABCA	826	858	HWI-700370F:168:C7JUKANXX:7:1104:15377:82879	multidrug	XP_753111.1|FEATURES|abcA|multidrug|abcA	0.999999675276	90.9	33	63.2	1.6e-11	1
GOLS	7	39	HWI-700370F:168:C7JUKANXX:7:1303:19827:39785	multidrug	NP_459349.1|FEATURES|golS|multidrug|golS	0.999997875151	66.7	33	47.8	7.1e-07	1
MDTK	216	248	HWI-700370F:168:C7JUKANXX:7:2212:3207:2854	multidrug	NC_011595.7060378.p01|FEATURES|mdtK|multidrug|mdtK	0.999999997197	100.0	33	67.0	1.1e-12	1
MEXC	178	210	HWI-700370F:168:C7JUKANXX:7:2216:10059:91690	multidrug	gi:685917389:ref:WP_031654226.1:|FEATURES|mexC|multidrug|mexC	1.0	81.8	33	54.3	7.6e-09	1
MAJOR_FACILITATOR_SUPERFAMILY_TRANSPORTER	264	296	HWI-700370F:168:C7JUKANXX:7:2106:7145:23303	multidrug	NC_010410.6002639.p01|FEATURES|major_facilitator_superfamily_transporter|multidrug|major_facilitator_superfamily_transporter	0.999998377138	100.0	33	70.1	1.3e-13	1
MEXB	972	1004	HWI-700370F:168:C7JUKANXX:7:1316:13900:49485	multidrug	gi:565648659:ref:WP_023896298.1:|FEATURES|mexB|multidrug|mexB	0.999999994566	100.0	33	65.5	3.3e-12	1
MEXT	9	41	HWI-700370F:168:C7JUKANXX:7:1109:7817:54450	multidrug	gi:490841007:ref:WP_004703082.1:|FEATURES|mexT|multidrug|mexT	0.999998897898	97.0	33	63.2	1.6e-11	1
ROSB	225	256	HWI-700370F:168:C7JUKANXX:7:1201:2082:20085	fosmidomycin	ZP_04631861|FEATURES|rosB|fosmidomycin|rosB	1.0	68.8	32	49.3	2.4e-07	1
ANT(3'')-IIA	221	253	HWI-700370F:168:C7JUKANXX:7:1216:15488:44731	aminoglycoside	EEX02086.1|FEATURES|ANT(3'')-IIa|aminoglycoside|ANT(3'')-IIa	0.99999999732	100.0	33	72.4	2.7e-14	1
OMPR	123	155	HWI-700370F:168:C7JUKANXX:7:1108:20804:66479	multidrug	gi:446603231:ref:WP_000680577.1:|FEATURES|ompR|multidrug|ompR	0.999999997634	100.0	33	71.2	6.0e-14	1
MEXB	425	457	HWI-700370F:168:C7JUKANXX:7:1203:5774:81351	multidrug	gi:446871990:ref:WP_000949246.1:|FEATURES|mexB|multidrug|mexB	0.999999999975	97.0	33	64.3	7.3e-12	1
MEXF	455	487	HWI-700370F:168:C7JUKANXX:7:1313:14772:15710	multidrug	gi:504104202:ref:WP_014338188.1:|FEATURES|mexF|multidrug|mexF	1.0	97.0	33	63.5	1.2e-11	1
ABCA	970	1002	HWI-700370F:168:C7JUKANXX:7:2110:6385:80436	multidrug	XP_753111.1|FEATURES|abcA|multidrug|abcA	0.999999606025	84.8	33	62.4	2.8e-11	1
ABCA	512	544	HWI-700370F:168:C7JUKANXX:7:1114:8039:16488	multidrug	XP_753111.1|FEATURES|abcA|multidrug|abcA	0.999999418382	66.7	33	47.8	7.1e-07	1
MEXW	388	420	HWI-700370F:168:C7JUKANXX:7:2204:5321:41092	multidrug	YP_001670703|FEATURES|mexW|multidrug|mexW	0.999999965407	63.6	33	45.8	2.7e-06	1
ADES	126	158	HWI-700370F:168:C7JUKANXX:7:1105:14603:38975	multidrug	ADM92606.1|FEATURES|adeS|multidrug|adeS	0.999999045183	87.9	33	63.2	1.6e-11	1
MARR	104	136	HWI-700370F:168:C7JUKANXX:7:2211:9618:23526	multidrug	gi:488049630:ref:WP_002121027.1:|FEATURES|marR|multidrug|marR	0.999999999985	100.0	33	66.2	1.9e-12	1
MULTIDRUG_ABC_TRANSPORTER	457	488	HWI-700370F:168:C7JUKANXX:7:2201:11644:52674	multidrug	gi:896355182:ref:WP_049310020.1:|FEATURES|multidrug_ABC_transporter|multidrug|multidrug_ABC_transporter	1.0	71.9	32	51.6	4.9e-08	1
OMPR	67	98	HWI-700370F:168:C7JUKANXX:7:2110:6516:95795	multidrug	gi:446603231:ref:WP_000680577.1:|FEATURES|ompR|multidrug|ompR	0.999999985741	65.6	32	46.2	2.1e-06	1
ABCA	240	270	HWI-700370F:168:C7JUKANXX:7:1212:3997:87179	multidrug	XP_753111.1|FEATURES|abcA|multidrug|abcA	0.999999483726	71.0	31	50.4	1.1e-07	1
ABCA	835	867	HWI-700370F:168:C7JUKANXX:7:1306:1322:56834	multidrug	XP_753111.1|FEATURES|abcA|multidrug|abcA	0.999999501801	69.7	33	51.2	6.4e-08	1
ABCA	535	566	HWI-700370F:168:C7JUKANXX:7:1207:9912:48422	multidrug	XP_753111.1|FEATURES|abcA|multidrug|abcA	0.999999635782	78.1	32	59.3	2.4e-10	1
MACA	113	145	HWI-700370F:168:C7JUKANXX:7:2107:21071:9119	MLS	gi:447046964:ref:WP_001124220.1:|FEATURES|macA|MLS|macA	1.0	100.0	33	67.8	6.6e-13	1
RPOB2	143	175	HWI-700370F:168:C7JUKANXX:7:1202:4805:32469	multidrug	BAD59497.1|FEATURES|rpoB2|multidrug|rpoB2	0.999999275032	72.7	33	55.5	3.4e-09	1
ADEJ	482	513	HWI-700370F:168:C7JUKANXX:7:1214:20267:64614	multidrug	NC_011586.7045444.p01|FEATURES|adeJ|multidrug|adeJ	0.999999991495	96.9	32	66.2	1.9e-12	1
ADER	156	186	HWI-700370F:168:C7JUKANXX:7:2206:15998:92128	multidrug	ADM92605.1|FEATURES|adeR|multidrug|adeR	0.999994349356	64.5	31	44.3	7.8e-06	1
MULTIDRUG_ABC_TRANSPORTER	484	514	HWI-700370F:168:C7JUKANXX:7:1301:7704:20183	multidrug	gi:917229923:ref:WP_051836635.1:|FEATURES|multidrug_ABC_transporter|multidrug|multidrug_ABC_transporter	1.0	74.2	31	47.8	7.1e-07	1
MULTIDRUG_ABC_TRANSPORTER	553	584	HWI-700370F:168:C7JUKANXX:7:2316:8227:60532	multidrug	gi:702897513:ref:WP_033300957.1:|FEATURES|multidrug_ABC_transporter|multidrug|multidrug_ABC_transporter	0.999999997982	65.6	32	49.3	2.4e-07	1
APH(3')-I	215	247	HWI-700370F:168:C7JUKANXX:7:1309:5574:44117	aminoglycoside	YP_001844878|FEATURES|aph(3')-I|aminoglycoside|aph(3')-I	0.999996535049	87.9	33	67.0	1.1e-12	1
ABCA	1024	1056	HWI-700370F:168:C7JUKANXX:7:1303:1085:42116	multidrug	XP_753111.1|FEATURES|abcA|multidrug|abcA	0.999999492813	63.6	33	50.8	8.4e-08	1
ABCA	1223	1255	HWI-700370F:168:C7JUKANXX:7:1302:11193:30952	multidrug	XP_753111.1|FEATURES|abcA|multidrug|abcA	0.999999492813	66.7	33	54.3	7.6e-09	1
ABCA	1198	1230	HWI-700370F:168:C7JUKANXX:7:2109:15380:7426	multidrug	XP_753111.1|FEATURES|abcA|multidrug|abcA	0.999999626161	72.7	33	58.5	4.0e-10	1
ADEH	17	48	HWI-700370F:168:C7JUKANXX:7:2204:2436:7691	multidrug	CAJ77855.1|FEATURES|adeH|multidrug|adeH	0.999998802198	100.0	32	67.0	1.1e-12	1
ABCA	170	201	HWI-700370F:168:C7JUKANXX:7:2205:8586:88691	multidrug	XP_753111.1|FEATURES|abcA|multidrug|abcA	0.999999457389	69.7	33	49.3	2.4e-07	1
MARR	112	144	HWI-700370F:168:C7JUKANXX:7:1107:16660:92436	multidrug	gi:490930056:ref:WP_004791909.1:|FEATURES|marR|multidrug|marR	0.999999999964	100.0	33	66.2	1.9e-12	1
MEXF	362	394	HWI-700370F:168:C7JUKANXX:7:1112:7990:72034	multidrug	YP_001749316|FEATURES|mexF|multidrug|mexF	1.0	87.9	33	64.7	5.6e-12	1
MDTK	363	395	HWI-700370F:168:C7JUKANXX:7:1109:21219:95885	multidrug	NC_011595.7060378.p01|FEATURES|mdtK|multidrug|mdtK	0.999999998652	100.0	33	73.6	1.2e-14	1
ABCA	943	975	HWI-700370F:168:C7JUKANXX:7:2114:16869:23777	multidrug	XP_753111.1|FEATURES|abcA|multidrug|abcA	0.999999622291	84.8	33	58.2	5.2e-10	1
ABCA	936	966	HWI-700370F:168:C7JUKANXX:7:1307:19486:47468	multidrug	XP_753111.1|FEATURES|abcA|multidrug|abcA	0.999999407174	71.0	31	47.4	9.3e-07	1
MSBA	479	510	HWI-700370F:168:C7JUKANXX:7:1210:9639:10754	nitroimidazole	NP_415434.1|FEATURES|msbA|nitroimidazole|msbA	0.999668892535	68.8	32	45.1	4.6e-06	1
ABCA	1311	1341	HWI-700370F:168:C7JUKANXX:7:1307:5452:4913	multidrug	XP_753111.1|FEATURES|abcA|multidrug|abcA	0.999999570515	74.2	31	54.7	5.8e-09	1
MULTIDRUG_ABC_TRANSPORTER	752	784	HWI-700370F:168:C7JUKANXX:7:1110:20733:4550	multidrug	NC_010400.5984909.p01|FEATURES|multidrug_ABC_transporter|multidrug|multidrug_ABC_transporter	1.0	100.0	33	72.0	3.5e-14	1
MACB	14	46	HWI-700370F:168:C7JUKANXX:7:1108:5162:14853	MLS	gi:749017716:ref:WP_040076354.1:|FEATURES|macB|MLS|macB	1.0	66.7	33	48.1	5.4e-07	1
ABCA	984	1015	HWI-700370F:168:C7JUKANXX:7:1310:13103:50436	multidrug	XP_753111.1|FEATURES|abcA|multidrug|abcA	0.999999501801	68.8	32	51.2	6.4e-08	1
ABCA	837	869	HWI-700370F:168:C7JUKANXX:7:1114:7506:88755	multidrug	XP_753111.1|FEATURES|abcA|multidrug|abcA	0.999999664034	87.9	33	62.0	3.6e-11	1
RPOB2	1006	1036	HWI-700370F:168:C7JUKANXX:7:1301:16551:12351	multidrug	BAD59497.1|FEATURES|rpoB2|multidrug|rpoB2	0.999999217691	77.4	31	57.0	1.2e-09	1
ABCA	253	283	HWI-700370F:168:C7JUKANXX:7:2113:8238:74626	multidrug	XP_753111.1|FEATURES|abcA|multidrug|abcA	0.999999383758	64.5	31	46.6	1.6e-06	1
TRIC	158	190	HWI-700370F:168:C7JUKANXX:7:2101:6262:99842	triclosan	NP_248848.1|FEATURES|TriC|triclosan|TriC	0.999999025982	75.8	33	58.9	3.1e-10	1
ABCA	1118	1149	HWI-700370F:168:C7JUKANXX:7:1209:18477:52126	multidrug	XP_753111.1|FEATURES|abcA|multidrug|abcA	0.999999334821	62.5	32	45.1	4.6e-06	1
RPOB2	859	891	HWI-700370F:168:C7JUKANXX:7:1110:20878:87531	multidrug	BAD59497.1|FEATURES|rpoB2|multidrug|rpoB2	0.999999281744	72.7	33	55.8	2.6e-09	1
ABCA	952	982	HWI-700370F:168:C7JUKANXX:7:1103:7262:47441	multidrug	XP_753111.1|FEATURES|abcA|multidrug|abcA	0.999999611546	83.9	31	57.4	9.0e-10	1
MEXB	92	124	HWI-700370F:168:C7JUKANXX:7:2213:8597:70195	multidrug	gi:505264501:ref:WP_015451603.1:|FEATURES|mexB|multidrug|mexB	1.0	100.0	33	68.6	3.9e-13	1
ABCA	252	284	HWI-700370F:168:C7JUKANXX:7:1206:21001:53264	multidrug	XP_753111.1|FEATURES|abcA|multidrug|abcA	0.999999492813	78.8	33	54.3	7.6e-09	1
MULTIDRUG_ABC_TRANSPORTER	551	582	HWI-700370F:168:C7JUKANXX:7:1312:7080:88917	multidrug	gi:926376632:ref:WP_053705806.1:|FEATURES|multidrug_ABC_transporter|multidrug|multidrug_ABC_transporter	1.0	71.9	32	49.3	2.4e-07	1
MACB	127	159	HWI-700370F:168:C7JUKANXX:7:2216:7550:99234	MLS	gi:1035735809:ref:WP_064572349.1:|FEATURES|macB|MLS|macB	0.999998851771	63.6	33	44.3	7.8e-06	1
RPOB2	1016	1048	HWI-700370F:168:C7JUKANXX:7:2102:6735:91216	multidrug	BAD59497.1|FEATURES|rpoB2|multidrug|rpoB2	0.999999498292	90.9	33	68.9	3.0e-13	1
MAJOR_FACILITATOR_SUPERFAMILY_TRANSPORTER	12	44	HWI-700370F:168:C7JUKANXX:7:2212:19904:11966	multidrug	NC_010410.6002639.p01|FEATURES|major_facilitator_superfamily_transporter|multidrug|major_facilitator_superfamily_transporter	0.999999999979	100.0	33	67.4	8.6e-13	1
MULTIDRUG_ABC_TRANSPORTER	536	568	HWI-700370F:168:C7JUKANXX:7:1304:8532:90002	multidrug	gi:664100597:ref:WP_030638327.1:|FEATURES|multidrug_ABC_transporter|multidrug|multidrug_ABC_transporter	1.0	72.7	33	48.9	3.2e-07	1
MEXX	256	287	HWI-700370F:168:C7JUKANXX:7:1201:18970:60513	multidrug	gi:740423377:ref:WP_038256086.1:|FEATURES|mexX|multidrug|mexX	1.0	65.6	32	47.4	9.3e-07	1
MEXD	912	944	HWI-700370F:168:C7JUKANXX:7:2105:9194:9090	multidrug	YP_608682|FEATURES|mexD|multidrug|mexD	1.0	84.8	33	60.8	8.1e-11	1
TOLC	390	422	HWI-700370F:168:C7JUKANXX:7:1109:10422:87935	multidrug	gi:564742423:gb:AHB92919.1:|FEATURES|TolC|multidrug|TolC	1.0	100.0	33	67.4	8.6e-13	1
AMRB	355	387	HWI-700370F:168:C7JUKANXX:7:1312:18925:6071	multidrug	gi:493455429:ref:WP_006410704.1:|FEATURES|amrB|multidrug|amrB	1.0	72.7	33	53.1	1.7e-08	1
TRIC	147	179	HWI-700370F:168:C7JUKANXX:7:2201:16562:61316	triclosan	NP_248848.1|FEATURES|TriC|triclosan|TriC	0.999999888636	75.8	33	56.2	2.0e-09	1
RPOB2	746	777	HWI-700370F:168:C7JUKANXX:7:1214:14294:64889	multidrug	BAD59497.1|FEATURES|rpoB2|multidrug|rpoB2	0.999999340053	84.4	32	58.5	4.0e-10	1
ABCA	838	870	HWI-700370F:168:C7JUKANXX:7:1202:20828:51743	multidrug	XP_753111.1|FEATURES|abcA|multidrug|abcA	0.999999426568	72.7	33	48.1	5.4e-07	1
MULTIDRUG_ABC_TRANSPORTER	466	496	HWI-700370F:168:C7JUKANXX:7:1206:1945:88883	multidrug	gi:686364868:ref:WP_031893738.1:|FEATURES|multidrug_ABC_transporter|multidrug|multidrug_ABC_transporter	1.0	71.0	31	52.0	3.8e-08	1
APH(3')-I	386	417	HWI-700370F:168:C7JUKANXX:7:1207:8721:46560	aminoglycoside	YP_001844878|FEATURES|aph(3')-I|aminoglycoside|aph(3')-I	0.999997336701	96.9	32	71.6	4.6e-14	1
EFRB	315	346	HWI-700370F:168:C7JUKANXX:7:1213:11720:80476	multidrug	CDO61516.1|FEATURES|efrB|multidrug|efrB	0.999999893453	62.5	32	44.7	6.0e-06	1
MEXB	589	621	HWI-700370F:168:C7JUKANXX:7:2202:7539:93429	multidrug	gi:487969243:ref:WP_002042236.1:|FEATURES|mexB|multidrug|mexB	0.999999966392	100.0	33	70.1	1.3e-13	1
ABCA	213	245	HWI-700370F:168:C7JUKANXX:7:2213:11446:75818	multidrug	XP_753111.1|FEATURES|abcA|multidrug|abcA	0.999999476746	66.7	33	50.1	1.4e-07	1
ADEF	944	976	HWI-700370F:168:C7JUKANXX:7:2108:15805:50233	multidrug	CAJ77856.1|FEATURES|adeF|multidrug|adeF	1.0	100.0	33	65.1	4.3e-12	1
ROSB	49	81	HWI-700370F:168:C7JUKANXX:7:2106:7428:98371	fosmidomycin	gi:1001786599:ref:WP_061324791.1:|FEATURES|rosB|fosmidomycin|rosB	1.0	72.7	33	51.2	6.4e-08	1
MARR	23	55	HWI-700370F:168:C7JUKANXX:7:2207:9013:93795	multidrug	gi:490930056:ref:WP_004791909.1:|FEATURES|marR|multidrug|marR	0.999999999995	100.0	33	71.6	4.6e-14	1
ABCA	1190	1222	HWI-700370F:168:C7JUKANXX:7:2212:11498:80702	multidrug	XP_753111.1|FEATURES|abcA|multidrug|abcA	0.999999577202	72.7	33	55.1	4.4e-09	1
MACA	38	70	HWI-700370F:168:C7JUKANXX:7:1314:8502:75968	MLS	gi:447046964:ref:WP_001124220.1:|FEATURES|macA|MLS|macA	1.0	100.0	33	65.5	3.3e-12	1
MULTIDRUG_ABC_TRANSPORTER	864	896	HWI-700370F:168:C7JUKANXX:7:1304:9873:73793	multidrug	NC_010400.5984909.p01|FEATURES|multidrug_ABC_transporter|multidrug|multidrug_ABC_transporter	1.0	100.0	33	69.7	1.7e-13	1
ADEC	232	264	HWI-700370F:168:C7JUKANXX:7:1114:9358:89118	multidrug	NC_010400.5984384.p01|FEATURES|adeC|multidrug|adeC	0.999999007198	66.7	33	44.3	7.8e-06	1
TETR	120	152	HWI-700370F:168:C7JUKANXX:7:1213:19562:69241	tetracycline	gi:491211323:ref:WP_005069654.1:|FEATURES|tetR|tetracycline|tetR	1.0	100.0	33	73.2	1.6e-14	1
ABCA	226	257	HWI-700370F:168:C7JUKANXX:7:2212:17304:98650	multidrug	XP_753111.1|FEATURES|abcA|multidrug|abcA	0.999999447336	68.8	32	48.9	3.2e-07	1
ABCA	876	906	HWI-700370F:168:C7JUKANXX:7:1316:20919:62314	multidrug	XP_753111.1|FEATURES|abcA|multidrug|abcA	0.999999407174	71.0	31	47.4	9.3e-07	1
ABCA	922	954	HWI-700370F:168:C7JUKANXX:7:1105:15870:49557	multidrug	XP_753111.1|FEATURES|abcA|multidrug|abcA	0.999999407174	66.7	33	47.4	9.3e-07	1
MEXB	610	642	HWI-700370F:168:C7JUKANXX:7:2111:2569:69862	multidrug	gi:487969243:ref:WP_002042236.1:|FEATURES|mexB|multidrug|mexB	0.999999971919	97.0	33	70.1	1.3e-13	1
ABCA	953	983	HWI-700370F:168:C7JUKANXX:7:1103:12122:4126	multidrug	XP_753111.1|FEATURES|abcA|multidrug|abcA	0.999999510565	77.4	31	51.6	4.9e-08	1
MACB	506	538	HWI-700370F:168:C7JUKANXX:7:1105:3768:5063	MLS	AAV85982.1|FEATURES|macB|MLS|macB	1.0	75.8	33	51.6	4.9e-08	1
TRANSCRIPTIONAL_REGULATORY_PROTEIN_CPXR_CPXR	75	107	HWI-700370F:168:C7JUKANXX:7:2210:8762:57792	unclassified	CP001485.1.gene721.p01|FEATURES|transcriptional_regulatory_protein_CpxR_cpxR|unclassified|transcriptional_regulatory_protein_CpxR_cpxR	1.0	69.7	33	46.2	2.1e-06	1
MACB	443	474	HWI-700370F:168:C7JUKANXX:7:1214:9921:26198	MLS	gi:1046630742:ref:WP_065696754.1:|FEATURES|macB|MLS|macB	1.0	68.8	32	50.4	1.1e-07	1
MULTIDRUG_ABC_TRANSPORTER	474	505	HWI-700370F:168:C7JUKANXX:7:2104:10502:48451	multidrug	gi:1031799645:ref:WP_064138838.1:|FEATURES|multidrug_ABC_transporter|multidrug|multidrug_ABC_transporter	1.0	65.6	32	47.4	9.3e-07	1
ROSB	41	73	HWI-700370F:168:C7JUKANXX:7:1213:2105:71257	fosmidomycin	gi:544012122:gb:ERK10884.1:|FEATURES|rosB|fosmidomycin|rosB	1.0	72.7	33	53.5	1.3e-08	1
ABCA	870	902	HWI-700370F:168:C7JUKANXX:7:2102:11898:49010	multidrug	XP_753111.1|FEATURES|abcA|multidrug|abcA	0.999999570515	78.8	33	54.7	5.8e-09	1
ABCA	259	291	HWI-700370F:168:C7JUKANXX:7:2210:6544:86353	multidrug	XP_753111.1|FEATURES|abcA|multidrug|abcA	0.999999519024	69.7	33	52.0	3.8e-08	1
MACB	128	160	HWI-700370F:168:C7JUKANXX:7:1114:10717:22300	MLS	gi:446048013:ref:WP_000125868.1:|FEATURES|macB|MLS|macB	1.0	60.6	33	46.2	2.1e-06	1
ABCA	239	269	HWI-700370F:168:C7JUKANXX:7:1307:18739:87415	multidrug	XP_753111.1|FEATURES|abcA|multidrug|abcA	0.999999548891	77.4	31	53.5	1.3e-08	1
ABCA	1190	1220	HWI-700370F:168:C7JUKANXX:7:2209:20792:50031	multidrug	XP_753111.1|FEATURES|abcA|multidrug|abcA	0.999999541228	77.4	31	59.3	2.4e-10	1
MDTA	334	366	HWI-700370F:168:C7JUKANXX:7:2204:19013:100138	multidrug	gi:554682019:ref:WP_023181959.1:|FEATURES|mdtA|multidrug|mdtA	0.99999947977	66.7	33	45.4	3.5e-06	1
MEXB	972	1004	HWI-700370F:168:C7JUKANXX:7:1302:11428:92831	multidrug	gi:487969243:ref:WP_002042236.1:|FEATURES|mexB|multidrug|mexB	0.999999961875	100.0	33	65.5	3.3e-12	1
ADEJ	976	1008	HWI-700370F:168:C7JUKANXX:7:1101:7783:54498	multidrug	NC_011586.7045444.p01|FEATURES|adeJ|multidrug|adeJ	1.0	100.0	33	67.0	1.1e-12	1
ABCA	235	266	HWI-700370F:168:C7JUKANXX:7:1215:16776:12132	multidrug	XP_753111.1|FEATURES|abcA|multidrug|abcA	0.999999570515	71.9	32	54.7	5.8e-09	1
ADEJ	663	695	HWI-700370F:168:C7JUKANXX:7:1301:5006:72183	multidrug	NC_011586.7045444.p01|FEATURES|adeJ|multidrug|adeJ	0.999999993928	97.0	33	70.1	1.3e-13	1
MULTIDRUG_ABC_TRANSPORTER	451	482	HWI-700370F:168:C7JUKANXX:7:2108:8366:64969	multidrug	gi:686364868:ref:WP_031893738.1:|FEATURES|multidrug_ABC_transporter|multidrug|multidrug_ABC_transporter	1.0	68.8	32	47.0	1.2e-06	1
MEXB	663	695	HWI-700370F:168:C7JUKANXX:7:2105:16467:97485	multidrug	gi:487969243:ref:WP_002042236.1:|FEATURES|mexB|multidrug|mexB	0.999999971165	93.9	33	69.7	1.7e-13	1
MEXB	171	203	HWI-700370F:168:C7JUKANXX:7:1205:13100:18834	multidrug	gi:446871990:ref:WP_000949246.1:|FEATURES|mexB|multidrug|mexB	1.0	93.9	33	70.5	1.0e-13	1
TOLC	395	427	HWI-700370F:168:C7JUKANXX:7:2207:12158:64884	multidrug	gi:564742423:gb:AHB92919.1:|FEATURES|TolC|multidrug|TolC	1.0	100.0	33	67.4	8.6e-13	1
ABCA	550	581	HWI-700370F:168:C7JUKANXX:7:1307:20946:8786	multidrug	XP_753111.1|FEATURES|abcA|multidrug|abcA	0.999999395603	62.5	32	47.0	1.2e-06	1
ABCA	956	987	HWI-700370F:168:C7JUKANXX:7:1216:7747:49093	multidrug	XP_753111.1|FEATURES|abcA|multidrug|abcA	0.999999371494	90.6	32	63.2	1.6e-11	1
VANR	86	117	HWI-700370F:168:C7JUKANXX:7:1308:10268:52651	glycopeptide	gi:938897327:ref:WP_054681472.1:|FEATURES|vanR|glycopeptide|vanR	0.999999801598	62.5	32	45.4	3.5e-06	1
ADC-42	340	372	HWI-700370F:168:C7JUKANXX:7:1207:20367:50653	beta-lactam	WP_063857803.1|FEATURES|ADC-42|beta-lactam|ADC-42	1.0	100.0	33	70.1	1.3e-13	1
MULTIDRUG_ABC_TRANSPORTER	444	474	HWI-700370F:168:C7JUKANXX:7:2102:20197:8087	multidrug	gi:664556405:ref:WP_031071225.1:|FEATURES|multidrug_ABC_transporter|multidrug|multidrug_ABC_transporter	0.999999999995	67.7	31	47.0	1.2e-06	1
ABCA	554	586	HWI-700370F:168:C7JUKANXX:7:2212:8907:56062	multidrug	XP_753111.1|FEATURES|abcA|multidrug|abcA	0.999999395603	75.8	33	55.8	2.6e-09	1
MULTIDRUG_ABC_TRANSPORTER	483	515	HWI-700370F:168:C7JUKANXX:7:1209:4136:34367	multidrug	gi:913055317:ref:WP_050357634.1:|FEATURES|multidrug_ABC_transporter|multidrug|multidrug_ABC_transporter	1.0	75.8	33	49.7	1.9e-07	1
ADEB	385	417	HWI-700370F:168:C7JUKANXX:7:1216:7212:10201	multidrug	gi:446910347:ref:WP_000987603.1:|FEATURES|adeB|multidrug|adeB	1.0	97.0	33	63.2	1.6e-11	1
MULTIDRUG_ABC_TRANSPORTER	456	487	HWI-700370F:168:C7JUKANXX:7:1210:18736:83658	multidrug	gi:664556405:ref:WP_031071225.1:|FEATURES|multidrug_ABC_transporter|multidrug|multidrug_ABC_transporter	1.0	68.8	32	48.5	4.2e-07	1
GOLS	5	37	HWI-700370F:168:C7JUKANXX:7:1311:6471:58345	multidrug	NP_459349.1|FEATURES|golS|multidrug|golS	0.999997824743	66.7	33	47.4	9.3e-07	1
ABCA	237	269	HWI-700370F:168:C7JUKANXX:7:2113:13454:62553	multidrug	XP_753111.1|FEATURES|abcA|multidrug|abcA	0.999999678671	84.8	33	63.5	1.2e-11	1
ABCA	1207	1238	HWI-700370F:168:C7JUKANXX:7:1112:16131:3645	multidrug	XP_753111.1|FEATURES|abcA|multidrug|abcA	0.999999510565	68.8	32	51.6	4.9e-08	1
ABCA	145	177	HWI-700370F:168:C7JUKANXX:7:2210:15842:96010	multidrug	XP_753111.1|FEATURES|abcA|multidrug|abcA	0.999999483726	66.7	33	50.4	1.1e-07	1
MULTIDRUG_ABC_TRANSPORTER	812	844	HWI-700370F:168:C7JUKANXX:7:1101:1799:7726	multidrug	NC_010400.5984909.p01|FEATURES|multidrug_ABC_transporter|multidrug|multidrug_ABC_transporter	1.0	100.0	33	72.8	2.1e-14	1
ABCA	982	1014	HWI-700370F:168:C7JUKANXX:7:2212:10022:87445	multidrug	XP_753111.1|FEATURES|abcA|multidrug|abcA	0.999999664034	87.9	33	62.0	3.6e-11	1
VATB	133	165	HWI-700370F:168:C7JUKANXX:7:1312:13229:59215	MLS	YP_002861121|FEATURES|vatB|MLS|vatB	1.0	66.7	33	50.8	8.4e-08	1
ABCA	188	220	HWI-700370F:168:C7JUKANXX:7:1215:9524:52486	multidrug	XP_753111.1|FEATURES|abcA|multidrug|abcA	0.999999563636	75.8	33	54.3	7.6e-09	1
APH(3')-I	127	159	HWI-700370F:168:C7JUKANXX:7:1305:12154:92917	aminoglycoside	YP_001844878|FEATURES|aph(3')-I|aminoglycoside|aph(3')-I	0.999997857953	97.0	33	72.8	2.1e-14	1
OXA	108	140	HWI-700370F:168:C7JUKANXX:7:1310:5628:71977	beta-lactam	KF203103.1.gene1.p01|FEATURES|OXA-329|beta-lactam|OXA	1.0	100.0	33	70.5	1.0e-13	1
MACA	302	334	HWI-700370F:168:C7JUKANXX:7:2115:12502:3439	MLS	gi:447046964:ref:WP_001124220.1:|FEATURES|macA|MLS|macA	1.0	100.0	33	64.7	5.6e-12	1
ADC-23	34	66	HWI-700370F:168:C7JUKANXX:7:2107:12609:4938	beta-lactam	WP_063857797.1|FEATURES|ADC-23|beta-lactam|ADC-23	1.0	100.0	33	71.6	4.6e-14	1
ABCA	217	248	HWI-700370F:168:C7JUKANXX:7:1103:2841:88056	multidrug	XP_753111.1|FEATURES|abcA|multidrug|abcA	0.999999510565	68.8	32	51.6	4.9e-08	1
ADEC	315	347	HWI-700370F:168:C7JUKANXX:7:2211:8796:87190	multidrug	NC_010400.5984384.p01|FEATURES|adeC|multidrug|adeC	0.999999999524	97.0	33	68.9	3.0e-13	1
ABCA	262	294	HWI-700370F:168:C7JUKANXX:7:2212:6573:14602	multidrug	XP_753111.1|FEATURES|abcA|multidrug|abcA	0.999999334821	60.6	33	45.1	4.6e-06	1
ROSB	239	271	HWI-700370F:168:C7JUKANXX:7:1216:19514:46528	fosmidomycin	ZP_04631861|FEATURES|rosB|fosmidomycin|rosB	1.0	66.7	33	50.8	8.4e-08	1
RPOB2	1002	1034	HWI-700370F:168:C7JUKANXX:7:1102:3955:6451	multidrug	BAD59497.1|FEATURES|rpoB2|multidrug|rpoB2	0.999999348064	78.8	33	58.9	3.1e-10	1
ADEI	189	221	HWI-700370F:168:C7JUKANXX:7:2112:7579:94943	multidrug	YP_002320475.1|FEATURES|adeI|multidrug|adeI	1.0	97.0	33	65.5	3.3e-12	1
RPOB2	574	604	HWI-700370F:168:C7JUKANXX:7:2104:7395:28729	multidrug	BAD59497.1|FEATURES|rpoB2|multidrug|rpoB2	0.999999348064	87.1	31	58.9	3.1e-10	1
ADEL	121	153	HWI-700370F:168:C7JUKANXX:7:2112:15716:73346	multidrug	ALH22601.1|FEATURES|adeL|multidrug|adeL	0.999998990251	100.0	33	67.4	8.6e-13	1
EPTA	283	315	HWI-700370F:168:C7JUKANXX:7:1313:11352:17631	peptide	BAE78116.1|FEATURES|eptA|peptide|eptA	0.999999943294	69.7	33	51.2	6.4e-08	1
ABCA	241	273	HWI-700370F:168:C7JUKANXX:7:2108:7637:11280	multidrug	XP_753111.1|FEATURES|abcA|multidrug|abcA	0.999999635782	75.8	33	59.3	2.4e-10	1
MARR	114	146	HWI-700370F:168:C7JUKANXX:7:2107:12169:69332	multidrug	gi:490930056:ref:WP_004791909.1:|FEATURES|marR|multidrug|marR	0.999999999993	100.0	33	65.9	2.5e-12	1
ABCA	971	1003	HWI-700370F:168:C7JUKANXX:7:2103:2210:81260	multidrug	XP_753111.1|FEATURES|abcA|multidrug|abcA	0.999999407174	63.6	33	47.4	9.3e-07	1
ABCA	629	661	HWI-700370F:168:C7JUKANXX:7:1303:13023:68032	multidrug	XP_753111.1|FEATURES|abcA|multidrug|abcA	0.999999594438	66.7	33	56.2	2.0e-09	1
MDFA	300	332	HWI-700370F:168:C7JUKANXX:7:1107:11055:89949	multidrug	gi:475937711:gb:EMU05763.1:|FEATURES|mdfA|multidrug|mdfA	0.999999995161	100.0	33	72.4	2.7e-14	1
APH(3')-I	147	179	HWI-700370F:168:C7JUKANXX:7:2105:4768:34639	aminoglycoside	YP_001844878|FEATURES|aph(3')-I|aminoglycoside|aph(3')-I	0.999996879029	100.0	33	68.2	5.1e-13	1
ABCA	949	980	HWI-700370F:168:C7JUKANXX:7:2112:17140:76817	multidrug	XP_753111.1|FEATURES|abcA|multidrug|abcA	0.999999483726	65.6	32	50.4	1.1e-07	1
TRANSCRIPTIONAL_REGULATORY_PROTEIN_CPXR_CPXR	77	109	HWI-700370F:168:C7JUKANXX:7:1111:16401:83020	unclassified	CP001485.1.gene721.p01|FEATURES|transcriptional_regulatory_protein_CpxR_cpxR|unclassified|transcriptional_regulatory_protein_CpxR_cpxR	1.0	63.6	33	46.2	2.1e-06	1
RPOB2	404	434	HWI-700370F:168:C7JUKANXX:7:2206:1840:73541	multidrug	BAD59497.1|FEATURES|rpoB2|multidrug|rpoB2	0.999999086869	67.7	31	48.9	3.2e-07	1
ABCA	1311	1343	HWI-700370F:168:C7JUKANXX:7:1310:3936:14249	multidrug	XP_753111.1|FEATURES|abcA|multidrug|abcA	0.999999588472	72.7	33	55.8	2.6e-09	1
ABCA	844	875	HWI-700370F:168:C7JUKANXX:7:1102:17348:5832	multidrug	XP_753111.1|FEATURES|abcA|multidrug|abcA	0.999999447336	65.6	32	48.9	3.2e-07	1
MSBA	361	393	HWI-700370F:168:C7JUKANXX:7:1113:19054:33208	nitroimidazole	NP_415434.1|FEATURES|msbA|nitroimidazole|msbA	0.999746182443	66.7	33	48.5	4.2e-07	1
MEXB	422	454	HWI-700370F:168:C7JUKANXX:7:2102:15562:21286	multidrug	gi:565648659:ref:WP_023896298.1:|FEATURES|mexB|multidrug|mexB	0.999999806855	97.0	33	65.1	4.3e-12	1
KDPE	51	83	HWI-700370F:168:C7JUKANXX:7:1301:9264:26700	aminoglycoside	NP_415222.1|FEATURES|kdpE|aminoglycoside|kdpE	0.999996264601	66.7	33	47.8	7.1e-07	1
ABCA	1327	1359	HWI-700370F:168:C7JUKANXX:7:1206:10340:34182	multidrug	XP_753111.1|FEATURES|abcA|multidrug|abcA	0.999999483726	66.7	33	50.4	1.1e-07	1
RPOB2	141	172	HWI-700370F:168:C7JUKANXX:7:2208:15305:67340	multidrug	BAD59497.1|FEATURES|rpoB2|multidrug|rpoB2	0.999999227669	71.9	32	53.5	1.3e-08	1
MULTIDRUG_ABC_TRANSPORTER	496	527	HWI-700370F:168:C7JUKANXX:7:2215:13267:71590	multidrug	gi:913055317:ref:WP_050357634.1:|FEATURES|multidrug_ABC_transporter|multidrug|multidrug_ABC_transporter	1.0	71.9	32	51.2	6.4e-08	1
ABCA	957	989	HWI-700370F:168:C7JUKANXX:7:2109:19642:92770	multidrug	XP_753111.1|FEATURES|abcA|multidrug|abcA	0.999999548891	87.9	33	62.0	3.6e-11	1
MEXD	979	1011	HWI-700370F:168:C7JUKANXX:7:1315:8979:89105	multidrug	gi:1011729993:ref:WP_062573631.1:|FEATURES|mexD|multidrug|mexD	1.0	78.8	33	54.3	7.6e-09	1
EPTA	382	413	HWI-700370F:168:C7JUKANXX:7:2202:4720:14533	peptide	BAE78116.1|FEATURES|eptA|peptide|eptA	0.9999999497	62.5	32	52.4	2.9e-08	1
MEXE	192	224	HWI-700370F:168:C7JUKANXX:7:1301:8490:64088	multidrug	gi:490884642:ref:WP_004746611.1:|FEATURES|mexE|multidrug|mexE	1.0	100.0	33	64.3	7.3e-12	1
ABCA	629	661	HWI-700370F:168:C7JUKANXX:7:1216:10256:91057	multidrug	XP_753111.1|FEATURES|abcA|multidrug|abcA	0.999999611546	66.7	33	57.4	9.0e-10	1
FARA	238	269	HWI-700370F:168:C7JUKANXX:7:1209:6783:99814	antibacterial_free_fatty_acids	NP_273367.1|FEATURES|farA|antibacterial_free_fatty_acids|farA	0.9989154978	62.5	32	46.2	2.1e-06	1
MEXD	818	850	HWI-700370F:168:C7JUKANXX:7:2116:2708:51209	multidrug	gi:489210576:ref:WP_003119403.1:|FEATURES|mexD|multidrug|mexD	1.0	78.8	33	56.6	1.5e-09	1
RPOB2	487	518	HWI-700370F:168:C7JUKANXX:7:2111:3201:47243	multidrug	BAD59497.1|FEATURES|rpoB2|multidrug|rpoB2	0.999999308305	78.1	32	57.0	1.2e-09	1
MEXE	353	385	HWI-700370F:168:C7JUKANXX:7:1104:18520:6048	multidrug	gi:490838406:ref:WP_004700481.1:|FEATURES|mexE|multidrug|mexE	1.0	100.0	33	71.2	6.0e-14	1
ADEJ	580	612	HWI-700370F:168:C7JUKANXX:7:2102:7512:81936	multidrug	NC_011586.7045444.p01|FEATURES|adeJ|multidrug|adeJ	0.999999991495	100.0	33	70.5	1.0e-13	1
MEXT	158	190	HWI-700370F:168:C7JUKANXX:7:2114:16778:82994	multidrug	gi:490841007:ref:WP_004703082.1:|FEATURES|mexT|multidrug|mexT	0.999999306085	100.0	33	73.9	9.2e-15	1
MULTIDRUG_ABC_TRANSPORTER	469	501	HWI-700370F:168:C7JUKANXX:7:1306:4388:27424	multidrug	gi:1031799645:ref:WP_064138838.1:|FEATURES|multidrug_ABC_transporter|multidrug|multidrug_ABC_transporter	1.0	72.7	33	49.7	1.9e-07	1
MULTIDRUG_ABC_TRANSPORTER	479	511	HWI-700370F:168:C7JUKANXX:7:2208:20529:42972	multidrug	gi:817122037:ref:WP_046494699.1:|FEATURES|multidrug_ABC_transporter|multidrug|multidrug_ABC_transporter	1.0	75.8	33	55.1	4.4e-09	1
ADEJ	593	624	HWI-700370F:168:C7JUKANXX:7:1313:6710:46385	multidrug	NC_011586.7045444.p01|FEATURES|adeJ|multidrug|adeJ	0.999999994447	100.0	32	68.2	5.1e-13	1
ABCA	871	903	HWI-700370F:168:C7JUKANXX:7:2215:11121:55183	multidrug	XP_753111.1|FEATURES|abcA|multidrug|abcA	0.999999594438	81.8	33	58.5	4.0e-10	1
TOLC	314	346	HWI-700370F:168:C7JUKANXX:7:2105:18168:26426	multidrug	gi:564742423:gb:AHB92919.1:|FEATURES|TolC|multidrug|TolC	1.0	90.9	33	60.5	1.1e-10	1
ANT(3'')-IIA	83	115	HWI-700370F:168:C7JUKANXX:7:2103:11502:19928	aminoglycoside	EEX02086.1|FEATURES|ANT(3'')-IIa|aminoglycoside|ANT(3'')-IIa	0.999999995755	90.9	33	65.1	4.3e-12	1
ABCA	1300	1332	HWI-700370F:168:C7JUKANXX:7:1303:7913:58120	multidrug	XP_753111.1|FEATURES|abcA|multidrug|abcA	0.999999383758	60.6	33	46.6	1.6e-06	1
OPRM	30	62	HWI-700370F:168:C7JUKANXX:7:2107:18688:66142	multidrug	NC_011595.7058890.p01|FEATURES|oprM|multidrug|oprM	0.999999144595	75.8	33	59.7	1.8e-10	1
MEXB	861	893	HWI-700370F:168:C7JUKANXX:7:2204:7503:58611	multidrug	gi:487969243:ref:WP_002042236.1:|FEATURES|mexB|multidrug|mexB	0.999999968131	100.0	33	68.2	5.1e-13	1
MEXE	331	363	HWI-700370F:168:C7JUKANXX:7:2116:12326:30329	multidrug	gi:490884642:ref:WP_004746611.1:|FEATURES|mexE|multidrug|mexE	1.0	100.0	33	67.4	8.6e-13	1
MULTIDRUG_ABC_TRANSPORTER	513	544	HWI-700370F:168:C7JUKANXX:7:1312:6282:70599	multidrug	gi:1032695345:ref:WP_064272854.1:|FEATURES|multidrug_ABC_transporter|multidrug|multidrug_ABC_transporter	1.0	65.6	32	47.8	7.1e-07	1
MEXK	787	819	HWI-700370F:168:C7JUKANXX:7:2107:3382:10520	multidrug	AAG07064.1|FEATURES|MexK|multidrug|MexK	0.999999501281	75.8	33	58.2	5.2e-10	1
MEXF	463	494	HWI-700370F:168:C7JUKANXX:7:1308:2893:34081	multidrug	gi:553764341:ref:WP_023096686.1:|FEATURES|mexF|multidrug|mexF	1.0	84.4	32	57.0	1.2e-09	1
ABCA	528	560	HWI-700370F:168:C7JUKANXX:7:1115:19723:56195	multidrug	XP_753111.1|FEATURES|abcA|multidrug|abcA	0.999999437128	60.6	33	48.5	4.2e-07	1
OLEB	56	88	HWI-700370F:168:C7JUKANXX:7:2208:6298:92763	MLS	AAA50325|FEATURES|oleB|MLS|oleB	0.999999999995	60.6	33	46.2	2.1e-06	1
ABCA	801	831	HWI-700370F:168:C7JUKANXX:7:1315:20198:73646	multidrug	XP_753111.1|FEATURES|abcA|multidrug|abcA	0.99999955636	74.2	31	53.9	9.9e-09	1
RPOB2	795	827	HWI-700370F:168:C7JUKANXX:7:1109:12363:97654	multidrug	BAD59497.1|FEATURES|rpoB2|multidrug|rpoB2	0.999999340053	78.8	33	58.5	4.0e-10	1
MDFA	37	68	HWI-700370F:168:C7JUKANXX:7:1109:21024:31789	multidrug	gi:475937711:gb:EMU05763.1:|FEATURES|mdfA|multidrug|mdfA	0.999999997595	100.0	32	67.0	1.1e-12	1
MEXB	428	460	HWI-700370F:168:C7JUKANXX:7:2204:5791:45121	multidrug	gi:565648659:ref:WP_023896298.1:|FEATURES|mexB|multidrug|mexB	1.0	100.0	33	64.7	5.6e-12	1
MAJOR_FACILITATOR_SUPERFAMILY_TRANSPORTER	153	185	HWI-700370F:168:C7JUKANXX:7:1307:2040:63744	multidrug	NC_010410.6002639.p01|FEATURES|major_facilitator_superfamily_transporter|multidrug|major_facilitator_superfamily_transporter	0.999999999996	97.0	33	75.1	4.1e-15	1
ABCA	1223	1254	HWI-700370F:168:C7JUKANXX:7:1210:5795:34593	multidrug	XP_753111.1|FEATURES|abcA|multidrug|abcA	0.999999600302	78.1	32	63.9	9.6e-12	1
ABCA	240	271	HWI-700370F:168:C7JUKANXX:7:1110:2796:83337	multidrug	XP_753111.1|FEATURES|abcA|multidrug|abcA	0.999999606025	71.9	32	57.0	1.2e-09	1
MULTIDRUG_ABC_TRANSPORTER	482	514	HWI-700370F:168:C7JUKANXX:7:1106:4450:41412	multidrug	gi:913055317:ref:WP_050357634.1:|FEATURES|multidrug_ABC_transporter|multidrug|multidrug_ABC_transporter	1.0	84.8	33	55.1	4.4e-09	1
GOLS	10	41	HWI-700370F:168:C7JUKANXX:7:1305:3111:75608	multidrug	NP_459349.1|FEATURES|golS|multidrug|golS	0.999997824743	65.6	32	47.4	9.3e-07	1
RPOB2	746	776	HWI-700370F:168:C7JUKANXX:7:1109:4925:53959	multidrug	BAD59497.1|FEATURES|rpoB2|multidrug|rpoB2	0.999999199484	80.6	31	52.4	2.9e-08	1
MEXF	40	72	HWI-700370F:168:C7JUKANXX:7:2106:4278:36695	multidrug	CP000675.2.gene2298.p01|FEATURES|mexF|multidrug|mexF	1.0	75.8	33	58.2	5.2e-10	1
MAJOR_FACILITATOR_SUPERFAMILY_TRANSPORTER	248	280	HWI-700370F:168:C7JUKANXX:7:1205:8851:24118	multidrug	NC_010410.6002639.p01|FEATURES|major_facilitator_superfamily_transporter|multidrug|major_facilitator_superfamily_transporter	0.999998326635	100.0	33	72.8	2.1e-14	1
ADEN	105	136	HWI-700370F:168:C7JUKANXX:7:1109:13629:31277	multidrug	AGV28567.1|FEATURES|adeN|multidrug|adeN	0.999990938173	65.6	32	46.2	2.1e-06	1
ADEB	90	122	HWI-700370F:168:C7JUKANXX:7:1205:2382:32933	multidrug	gi:565649137:ref:WP_023896724.1:|FEATURES|adeB|multidrug|adeB	1.0	93.9	33	63.9	9.6e-12	1
ABCA	635	666	HWI-700370F:168:C7JUKANXX:7:2104:17462:58193	multidrug	XP_753111.1|FEATURES|abcA|multidrug|abcA	0.999999606025	68.8	32	57.0	1.2e-09	1
MULTIDRUG_ABC_TRANSPORTER	66	98	HWI-700370F:168:C7JUKANXX:7:1307:1340:87893	multidrug	gi:686364868:ref:WP_031893738.1:|FEATURES|multidrug_ABC_transporter|multidrug|multidrug_ABC_transporter	1.0	97.0	33	68.9	3.0e-13	1
ABCA	244	275	HWI-700370F:168:C7JUKANXX:7:1111:3436:101051	multidrug	XP_753111.1|FEATURES|abcA|multidrug|abcA	0.999999577202	87.5	32	59.7	1.8e-10	1
MEXB	333	365	HWI-700370F:168:C7JUKANXX:7:1116:4689:51432	multidrug	gi:446871990:ref:WP_000949246.1:|FEATURES|mexB|multidrug|mexB	1.0	72.7	33	52.8	2.2e-08	1
TOLC	227	259	HWI-700370F:168:C7JUKANXX:7:2201:5710:40699	multidrug	gi:564742423:gb:AHB92919.1:|FEATURES|TolC|multidrug|TolC	1.0	81.8	33	60.1	1.4e-10	1
RPOB2	728	760	HWI-700370F:168:C7JUKANXX:7:2108:18848:3800	multidrug	BAD59497.1|FEATURES|rpoB2|multidrug|rpoB2	0.999999199484	75.8	33	52.4	2.9e-08	1
ADEB	502	534	HWI-700370F:168:C7JUKANXX:7:1206:7164:10589	multidrug	gi:490792007:ref:WP_004654153.1:|FEATURES|adeB|multidrug|adeB	1.0	84.8	33	65.1	4.3e-12	1
ROSA	116	148	HWI-700370F:168:C7JUKANXX:7:1112:20271:99886	fosmidomycin	YP_001401993|FEATURES|rosA|fosmidomycin|rosA	1.0	75.8	33	55.1	4.4e-09	1
ADEJ	1026	1058	HWI-700370F:168:C7JUKANXX:7:2211:5303:48056	multidrug	NC_011586.7045444.p01|FEATURES|adeJ|multidrug|adeJ	1.0	100.0	33	73.6	1.2e-14	1
MACB	98	130	HWI-700370F:168:C7JUKANXX:7:1315:16386:99940	MLS	gi:671541568:ref:WP_031525212.1:|FEATURES|macB|MLS|macB	0.999999828578	72.7	33	47.8	7.1e-07	1
ABCA	1204	1235	HWI-700370F:168:C7JUKANXX:7:1102:10660:16857	multidrug	XP_753111.1|FEATURES|abcA|multidrug|abcA	0.999999594438	71.9	32	56.2	2.0e-09	1
ADC-80	167	199	HWI-700370F:168:C7JUKANXX:7:1309:17093:47611	beta-lactam	WP_029424536.1|FEATURES|ADC-80|beta-lactam|ADC-80	1.0	100.0	33	69.3	2.3e-13	1
ABCA	1206	1238	HWI-700370F:168:C7JUKANXX:7:1101:3063:76811	multidrug	XP_753111.1|FEATURES|abcA|multidrug|abcA	0.999999527346	72.7	33	60.1	1.4e-10	1
MACA	36	68	HWI-700370F:168:C7JUKANXX:7:1302:16754:3294	MLS	gi:447046964:ref:WP_001124220.1:|FEATURES|macA|MLS|macA	1.0	100.0	33	65.9	2.5e-12	1
VATB	125	157	HWI-700370F:168:C7JUKANXX:7:2214:5081:64137	MLS	YP_002861121|FEATURES|vatB|MLS|vatB	1.0	69.7	33	53.9	9.9e-09	1
ADEB	975	1006	HWI-700370F:168:C7JUKANXX:7:2203:4695:52151	multidrug	gi:446910359:ref:WP_000987615.1:|FEATURES|adeB|multidrug|adeB	1.0	100.0	32	66.6	1.5e-12	1
MEXK	786	817	HWI-700370F:168:C7JUKANXX:7:1312:9079:59715	multidrug	AAG07064.1|FEATURES|MexK|multidrug|MexK	0.999999412115	71.9	32	54.7	5.8e-09	1
ABCA	828	860	HWI-700370F:168:C7JUKANXX:7:1102:7879:69071	multidrug	XP_753111.1|FEATURES|abcA|multidrug|abcA	0.999999501801	72.7	33	51.2	6.4e-08	1
MDTK	383	414	HWI-700370F:168:C7JUKANXX:7:2113:5618:62165	multidrug	NC_011595.7060378.p01|FEATURES|mdtK|multidrug|mdtK	0.999999997274	96.9	32	68.6	3.9e-13	1
RPOB2	141	173	HWI-700370F:168:C7JUKANXX:7:1106:14390:6627	multidrug	BAD59497.1|FEATURES|rpoB2|multidrug|rpoB2	0.999999299326	72.7	33	56.6	1.5e-09	1
ABCA	938	969	HWI-700370F:168:C7JUKANXX:7:1209:11478:62607	multidrug	XP_753111.1|FEATURES|abcA|multidrug|abcA	0.999999407174	71.9	32	47.4	9.3e-07	1
MULTIDRUG_ABC_TRANSPORTER	274	306	HWI-700370F:168:C7JUKANXX:7:1212:11289:2067	multidrug	NC_010400.5984909.p01|FEATURES|multidrug_ABC_transporter|multidrug|multidrug_ABC_transporter	1.0	100.0	33	67.0	1.1e-12	1
MACA	15	47	HWI-700370F:168:C7JUKANXX:7:1105:4728:35360	MLS	gi:691062131:ref:WP_032005587.1:|FEATURES|macA|MLS|macA	1.0	100.0	33	70.5	1.0e-13	1
RPOB2	600	630	HWI-700370F:168:C7JUKANXX:7:2115:17609:92316	multidrug	BAD59497.1|FEATURES|rpoB2|multidrug|rpoB2	0.999999025641	74.2	31	47.4	9.3e-07	1
MEXE	307	339	HWI-700370F:168:C7JUKANXX:7:1214:16590:82744	multidrug	gi:727731346:ref:WP_033852043.1:|FEATURES|mexE|multidrug|mexE	1.0	100.0	33	66.2	1.9e-12	1
ABCA	280	310	HWI-700370F:168:C7JUKANXX:7:1306:13573:17683	multidrug	XP_753111.1|FEATURES|abcA|multidrug|abcA	0.999999600302	77.4	31	56.6	1.5e-09	1
ADEK	327	359	HWI-700370F:168:C7JUKANXX:7:2115:4943:2501	multidrug	NC_011586.7045445.p01|FEATURES|adeK|multidrug|adeK	1.0	97.0	33	73.6	1.2e-14	1
ADEL	175	207	HWI-700370F:168:C7JUKANXX:7:2204:6248:84672	multidrug	ALH22601.1|FEATURES|adeL|multidrug|adeL	0.999999208469	100.0	33	73.6	1.2e-14	1
ROSA	327	359	HWI-700370F:168:C7JUKANXX:7:1215:11189:85527	fosmidomycin	ZP_04612558|FEATURES|rosA|fosmidomycin|rosA	1.0	60.6	33	48.5	4.2e-07	1
ABCA	440	471	HWI-700370F:168:C7JUKANXX:7:1213:13224:59715	multidrug	XP_753111.1|FEATURES|abcA|multidrug|abcA	0.999999334821	62.5	32	45.1	4.6e-06	1
ADEJ	236	268	HWI-700370F:168:C7JUKANXX:7:1215:3672:94131	multidrug	NC_011586.7045444.p01|FEATURES|adeJ|multidrug|adeJ	0.999999999998	100.0	33	65.9	2.5e-12	1
MDTL	14	46	HWI-700370F:168:C7JUKANXX:7:1216:10196:32810	multidrug	gi:446988854:ref:WP_001066110.1:|FEATURES|mdtL|multidrug|mdtL	0.99999973649	97.0	33	65.1	4.3e-12	1
ABCA	942	973	HWI-700370F:168:C7JUKANXX:7:1312:4620:39130	multidrug	XP_753111.1|FEATURES|abcA|multidrug|abcA	0.999999626161	84.4	32	58.5	4.0e-10	1
TETR	19	51	HWI-700370F:168:C7JUKANXX:7:1212:19135:46984	tetracycline	gi:691154604:ref:WP_032065245.1:|FEATURES|tetR|tetracycline|tetR	0.952023077185	60.6	33	47.8	7.1e-07	1
ADEK	348	380	HWI-700370F:168:C7JUKANXX:7:1110:16249:63172	multidrug	NC_011586.7045445.p01|FEATURES|adeK|multidrug|adeK	0.999999997985	100.0	33	69.3	2.3e-13	1
MDFA	117	149	HWI-700370F:168:C7JUKANXX:7:2112:8313:43507	multidrug	gi:502961756:ref:WP_013196732.1:|FEATURES|mdfA|multidrug|mdfA	0.999999995856	100.0	33	62.8	2.1e-11	1
MEXT	164	195	HWI-700370F:168:C7JUKANXX:7:2201:17924:92413	multidrug	gi:490841007:ref:WP_004703082.1:|FEATURES|mexT|multidrug|mexT	0.999999204458	100.0	32	72.0	3.5e-14	1
ABCA	240	272	HWI-700370F:168:C7JUKANXX:7:2114:9041:67357	multidrug	XP_753111.1|FEATURES|abcA|multidrug|abcA	0.999999635782	84.8	33	59.3	2.4e-10	1
ABCA	989	1021	HWI-700370F:168:C7JUKANXX:7:1203:9016:46572	multidrug	XP_753111.1|FEATURES|abcA|multidrug|abcA	0.999999660205	87.9	33	61.6	4.7e-11	1
ABCA	938	970	HWI-700370F:168:C7JUKANXX:7:1307:13157:46004	multidrug	XP_753111.1|FEATURES|abcA|multidrug|abcA	0.999999711924	97.0	33	66.6	1.5e-12	1
ADEJ	983	1015	HWI-700370F:168:C7JUKANXX:7:1116:14208:62722	multidrug	NC_011586.7045444.p01|FEATURES|adeJ|multidrug|adeJ	1.0	100.0	33	67.8	6.6e-13	1
NORB	370	402	HWI-700370F:168:C7JUKANXX:7:1110:7392:13963	fluoroquinolone	gi:1000360171:ref:WP_061107359.1:|FEATURES|norB|fluoroquinolone|norB	1.0	78.8	33	56.2	2.0e-09	1
MULTIDRUG_ABC_TRANSPORTER	505	537	HWI-700370F:168:C7JUKANXX:7:1209:17695:61650	multidrug	gi:913055317:ref:WP_050357634.1:|FEATURES|multidrug_ABC_transporter|multidrug|multidrug_ABC_transporter	0.999999999957	60.6	33	47.0	1.2e-06	1
SMEB	357	389	HWI-700370F:168:C7JUKANXX:7:1309:3414:93083	multidrug	gi:924026131:emb:CRX68731.1:|FEATURES|smeB|multidrug|smeB	1.0	84.8	33	60.1	1.4e-10	1
MDFA	201	233	HWI-700370F:168:C7JUKANXX:7:1214:17884:81053	multidrug	gi:502961756:ref:WP_013196732.1:|FEATURES|mdfA|multidrug|mdfA	0.999999997439	97.0	33	69.3	2.3e-13	1
VANR	73	103	HWI-700370F:168:C7JUKANXX:7:1203:15269:85424	glycopeptide	gi:530818241:gb:EQC77429.1:|FEATURES|vanR|glycopeptide|vanR	0.999445382326	64.5	31	48.1	5.4e-07	1
TRUNCATED_PUTATIVE_RESPONSE_REGULATOR_ARLR	81	113	HWI-700370F:168:C7JUKANXX:7:1112:18928:76760	unclassified	HE999704.1.gene1528.p01|FEATURES|truncated_putative_response_regulator_ArlR|unclassified|truncated_putative_response_regulator_ArlR	0.99999923819	66.7	33	47.8	7.1e-07	1
MEXK	298	329	HWI-700370F:168:C7JUKANXX:7:1208:14335:51575	multidrug	AAG07064.1|FEATURES|MexK|multidrug|MexK	0.99999923491	71.9	32	49.7	1.9e-07	1
ADER	202	234	HWI-700370F:168:C7JUKANXX:7:1310:7091:57795	multidrug	ADM92605.1|FEATURES|adeR|multidrug|adeR	0.999996736619	81.8	33	55.8	2.6e-09	1
RPOB2	476	508	HWI-700370F:168:C7JUKANXX:7:2112:7304:29597	multidrug	BAD59497.1|FEATURES|rpoB2|multidrug|rpoB2	0.999999325662	72.7	33	57.8	6.9e-10	1
ADEH	18	50	HWI-700370F:168:C7JUKANXX:7:1202:6608:9704	multidrug	CAJ77855.1|FEATURES|adeH|multidrug|adeH	0.999998893525	100.0	33	70.1	1.3e-13	1
MDTF	260	292	HWI-700370F:168:C7JUKANXX:7:1301:12350:81402	multidrug	gi:803469184:ref:WP_046072900.1:|FEATURES|mdtF|multidrug|mdtF	1.0	66.7	33	47.4	9.3e-07	1
OPRM	352	383	HWI-700370F:168:C7JUKANXX:7:1315:11248:54373	multidrug	NC_011595.7058890.p01|FEATURES|oprM|multidrug|oprM	0.999999235002	100.0	32	66.2	1.9e-12	1
VANRI	34	66	HWI-700370F:168:C7JUKANXX:7:1116:13782:78000	glycopeptide	WP_011461303.1|FEATURES|vanRI|glycopeptide|vanRI	0.999999072658	97.0	33	70.5	1.0e-13	1
ABCA	991	1021	HWI-700370F:168:C7JUKANXX:7:1205:10829:92094	multidrug	XP_753111.1|FEATURES|abcA|multidrug|abcA	0.999999501801	77.4	31	51.2	6.4e-08	1
TRUNCATED_PUTATIVE_RESPONSE_REGULATOR_ARLR	91	122	HWI-700370F:168:C7JUKANXX:7:1307:6040:5606	unclassified	gi:446114283:ref:WP_000192138.1:|FEATURES|truncated_putative_response_regulator_ArlR|unclassified|truncated_putative_response_regulator_ArlR	0.999999926854	65.6	32	45.4	3.5e-06	1
MULTIDRUG_ABC_TRANSPORTER	525	557	HWI-700370F:168:C7JUKANXX:7:2212:15034:101015	multidrug	gi:686364868:ref:WP_031893738.1:|FEATURES|multidrug_ABC_transporter|multidrug|multidrug_ABC_transporter	1.0	63.6	33	45.1	4.6e-06	1
QACG	53	83	HWI-700370F:168:C7JUKANXX:7:2202:13683:40593	multidrug	gi:488408518:ref:WP_002477903.1:|FEATURES|qacG|multidrug|qacG	0.999999291701	80.6	31	60.1	1.4e-10	1
ABCA	1013	1045	HWI-700370F:168:C7JUKANXX:7:1109:4824:51340	multidrug	XP_753111.1|FEATURES|abcA|multidrug|abcA	0.999999457389	63.6	33	49.3	2.4e-07	1
ABCA	1287	1318	HWI-700370F:168:C7JUKANXX:7:1312:6074:100677	multidrug	XP_753111.1|FEATURES|abcA|multidrug|abcA	0.999999492813	71.9	32	50.8	8.4e-08	1
VANR	132	164	HWI-700370F:168:C7JUKANXX:7:1106:11932:24029	glycopeptide	gi:530818241:gb:EQC77429.1:|FEATURES|vanR|glycopeptide|vanR	1.0	100.0	33	69.7	1.7e-13	1
ABCA	865	896	HWI-700370F:168:C7JUKANXX:7:2110:8044:61269	multidrug	XP_753111.1|FEATURES|abcA|multidrug|abcA	0.999999501801	71.9	32	51.2	6.4e-08	1
MEXB	196	228	HWI-700370F:168:C7JUKANXX:7:1114:6913:45174	multidrug	gi:487969243:ref:WP_002042236.1:|FEATURES|mexB|multidrug|mexB	0.999999958279	100.0	33	68.2	5.1e-13	1
RPOB2	489	520	HWI-700370F:168:C7JUKANXX:7:1211:8965:50095	multidrug	BAD59497.1|FEATURES|rpoB2|multidrug|rpoB2	0.999999281744	75.0	32	55.8	2.6e-09	1
ADEB	714	746	HWI-700370F:168:C7JUKANXX:7:2204:9828:6313	multidrug	gi:490800509:ref:WP_004662646.1:|FEATURES|adeB|multidrug|adeB	1.0	90.9	33	60.5	1.1e-10	1
ABCA	984	1016	HWI-700370F:168:C7JUKANXX:7:2207:6368:28873	multidrug	XP_753111.1|FEATURES|abcA|multidrug|abcA	0.999999671422	87.9	33	62.8	2.1e-11	1
ABCA	1237	1267	HWI-700370F:168:C7JUKANXX:7:2105:11039:86313	multidrug	XP_753111.1|FEATURES|abcA|multidrug|abcA	0.999999527346	67.7	31	52.4	2.9e-08	1
MULTIDRUG_ABC_TRANSPORTER	78	110	HWI-700370F:168:C7JUKANXX:7:2115:21302:64840	multidrug	NC_010400.5984909.p01|FEATURES|multidrug_ABC_transporter|multidrug|multidrug_ABC_transporter	0.999999999995	100.0	33	68.6	3.9e-13	1
MACA	302	334	HWI-700370F:168:C7JUKANXX:7:2214:5019:47748	MLS	gi:447046964:ref:WP_001124220.1:|FEATURES|macA|MLS|macA	1.0	100.0	33	64.7	5.6e-12	1
ABCA	626	658	HWI-700370F:168:C7JUKANXX:7:2106:21047:5900	multidrug	XP_753111.1|FEATURES|abcA|multidrug|abcA	0.999999577202	63.6	33	55.1	4.4e-09	1
ADER	26	57	HWI-700370F:168:C7JUKANXX:7:2104:17178:50380	multidrug	ADM92605.1|FEATURES|adeR|multidrug|adeR	0.999997147507	84.4	32	59.7	1.8e-10	1
ABCA	984	1015	HWI-700370F:168:C7JUKANXX:7:1311:16276:12508	multidrug	XP_753111.1|FEATURES|abcA|multidrug|abcA	0.999999611546	84.4	32	57.4	9.0e-10	1
UGD	215	247	HWI-700370F:168:C7JUKANXX:7:2202:17829:32490	peptide	AAC75089.1|FEATURES|ugd|peptide|ugd	0.999999578188	72.7	33	52.8	2.2e-08	1
TETR	20	50	HWI-700370F:168:C7JUKANXX:7:1316:18590:12916	tetracycline	gi:491211323:ref:WP_005069654.1:|FEATURES|tetR|tetracycline|tetR	1.0	80.6	31	53.5	1.3e-08	1
MULTIDRUG_ABC_TRANSPORTER	540	571	HWI-700370F:168:C7JUKANXX:7:1314:11884:56014	multidrug	gi:664556405:ref:WP_031071225.1:|FEATURES|multidrug_ABC_transporter|multidrug|multidrug_ABC_transporter	1.0	71.9	32	47.0	1.2e-06	1
TETM	77	109	HWI-700370F:168:C7JUKANXX:7:1116:14517:95312	tetracycline	Q02652|FEATURES|tetM|tetracycline|tetM	1.0	69.7	33	48.9	3.2e-07	1
ABCA	253	285	HWI-700370F:168:C7JUKANXX:7:1204:7811:73283	multidrug	XP_753111.1|FEATURES|abcA|multidrug|abcA	0.999999457389	60.6	33	49.3	2.4e-07	1
APH(3')-I	137	168	HWI-700370F:168:C7JUKANXX:7:1204:1029:80326	aminoglycoside	YP_001844878|FEATURES|aph(3')-I|aminoglycoside|aph(3')-I	0.999997857953	100.0	32	72.8	2.1e-14	1
MAJOR_FACILITATOR_SUPERFAMILY_TRANSPORTER	15	47	HWI-700370F:168:C7JUKANXX:7:1105:15656:15703	multidrug	NC_010410.6002639.p01|FEATURES|major_facilitator_superfamily_transporter|multidrug|major_facilitator_superfamily_transporter	0.99999827164	100.0	33	67.0	1.1e-12	1
ABCA	874	905	HWI-700370F:168:C7JUKANXX:7:1102:17837:38172	multidrug	XP_753111.1|FEATURES|abcA|multidrug|abcA	0.999999457389	71.9	32	49.3	2.4e-07	1
OXA	90	122	HWI-700370F:168:C7JUKANXX:7:1214:11661:32311	beta-lactam	AIZ00987.1|FEATURES|OXA-421|beta-lactam|OXA	1.0	100.0	33	77.4	8.4e-16	1
ABCA	1038	1069	HWI-700370F:168:C7JUKANXX:7:1312:9984:49165	multidrug	XP_753111.1|FEATURES|abcA|multidrug|abcA	0.999999527346	71.9	32	52.4	2.9e-08	1
ABCA	984	1015	HWI-700370F:168:C7JUKANXX:7:1116:8299:89982	multidrug	XP_753111.1|FEATURES|abcA|multidrug|abcA	0.999999501801	68.8	32	51.2	6.4e-08	1
ABCA	865	896	HWI-700370F:168:C7JUKANXX:7:2101:20322:58434	multidrug	XP_753111.1|FEATURES|abcA|multidrug|abcA	0.999999501801	71.9	32	51.2	6.4e-08	1
MEXB	76	108	HWI-700370F:168:C7JUKANXX:7:1106:1327:93446	multidrug	gi:565648659:ref:WP_023896298.1:|FEATURES|mexB|multidrug|mexB	0.999999441744	60.6	33	44.3	7.8e-06	1
ABCA	652	682	HWI-700370F:168:C7JUKANXX:7:1213:15406:70987	multidrug	XP_753111.1|FEATURES|abcA|multidrug|abcA	0.999999600302	67.7	31	56.6	1.5e-09	1
MULTIDRUG_ABC_TRANSPORTER	537	569	HWI-700370F:168:C7JUKANXX:7:2213:14260:44589	multidrug	gi:702897513:ref:WP_033300957.1:|FEATURES|multidrug_ABC_transporter|multidrug|multidrug_ABC_transporter	1.0	66.7	33	46.2	2.1e-06	1
MAJOR_FACILITATOR_SUPERFAMILY_TRANSPORTER	215	247	HWI-700370F:168:C7JUKANXX:7:1116:14699:61172	multidrug	NC_010410.6002639.p01|FEATURES|major_facilitator_superfamily_transporter|multidrug|major_facilitator_superfamily_transporter	0.999998080382	97.0	33	71.6	4.6e-14	1
RPOB2	869	899	HWI-700370F:168:C7JUKANXX:7:2115:2532:100166	multidrug	BAD59497.1|FEATURES|rpoB2|multidrug|rpoB2	0.99999913005	67.7	31	50.1	1.4e-07	1
ADEJ	168	199	HWI-700370F:168:C7JUKANXX:7:1206:21110:89594	multidrug	NC_011586.7045444.p01|FEATURES|adeJ|multidrug|adeJ	1.0	100.0	32	68.2	5.1e-13	1
ROSB	262	294	HWI-700370F:168:C7JUKANXX:7:1312:17174:14236	fosmidomycin	ZP_04631861|FEATURES|rosB|fosmidomycin|rosB	1.0	69.7	33	49.7	1.9e-07	1
ABCA	1116	1148	HWI-700370F:168:C7JUKANXX:7:1316:7851:95385	multidrug	XP_753111.1|FEATURES|abcA|multidrug|abcA	0.999999305405	60.6	33	44.3	7.8e-06	1
EMRB	41	72	HWI-700370F:168:C7JUKANXX:7:1213:19455:77077	multidrug	gi:1016518516:ref:WP_063098254.1:|FEATURES|emrB|multidrug|emrB	0.999999980203	100.0	32	68.6	3.9e-13	1
MDTK	20	52	HWI-700370F:168:C7JUKANXX:7:2216:11928:23301	multidrug	NC_011595.7060378.p01|FEATURES|mdtK|multidrug|mdtK	0.999999996976	97.0	33	65.1	4.3e-12	1
MCR-5	264	295	HWI-700370F:168:C7JUKANXX:7:1104:19669:53456	peptide	ATU90148.1|FEATURES|MCR-5|peptide|MCR-5	1.0	65.6	32	51.2	6.4e-08	1
ABCA	966	998	HWI-700370F:168:C7JUKANXX:7:1316:18234:2668	multidrug	XP_753111.1|FEATURES|abcA|multidrug|abcA	0.999999626161	78.8	33	58.5	4.0e-10	1
MULTIDRUG_ABC_TRANSPORTER	480	512	HWI-700370F:168:C7JUKANXX:7:1208:18913:28490	multidrug	gi:1031799645:ref:WP_064138838.1:|FEATURES|multidrug_ABC_transporter|multidrug|multidrug_ABC_transporter	1.0	69.7	33	49.7	1.9e-07	1
MDFA	55	87	HWI-700370F:168:C7JUKANXX:7:1211:19245:38421	multidrug	gi:489749743:ref:WP_003653752.1:|FEATURES|mdfA|multidrug|mdfA	1.0	100.0	33	70.9	7.8e-14	1
ABCA	1287	1318	HWI-700370F:168:C7JUKANXX:7:1308:3989:31500	multidrug	XP_753111.1|FEATURES|abcA|multidrug|abcA	0.999999492813	71.9	32	50.8	8.4e-08	1
LMRB	96	128	HWI-700370F:168:C7JUKANXX:7:2111:5458:32192	MLS	ZP_03589930|FEATURES|lmrB|MLS|lmrB	1.0	69.7	33	48.9	3.2e-07	1
ABCA	951	983	HWI-700370F:168:C7JUKANXX:7:1103:10470:62824	multidrug	XP_753111.1|FEATURES|abcA|multidrug|abcA	0.999999358683	63.6	33	47.0	1.2e-06	1
ABCA	1034	1064	HWI-700370F:168:C7JUKANXX:7:1307:3695:59969	multidrug	XP_753111.1|FEATURES|abcA|multidrug|abcA	0.999999383758	74.2	31	46.6	1.6e-06	1
CARO	27	59	HWI-700370F:168:C7JUKANXX:7:2207:2063:69386	beta-lactam	AKL79742.1|FEATURES|carO|beta-lactam|carO	0.999999977625	100.0	33	72.8	2.1e-14	1
ABCA	1044	1074	HWI-700370F:168:C7JUKANXX:7:1101:1448:5837	multidrug	XP_753111.1|FEATURES|abcA|multidrug|abcA	0.999999631093	74.2	31	58.9	3.1e-10	1
MULTIDRUG_ABC_TRANSPORTER	126	158	HWI-700370F:168:C7JUKANXX:7:2210:12621:33122	multidrug	NC_010400.5984909.p01|FEATURES|multidrug_ABC_transporter|multidrug|multidrug_ABC_transporter	1.0	97.0	33	68.2	5.1e-13	1
TRANSCRIPTIONAL_REGULATORY_PROTEIN_CPXR_CPXR	83	115	HWI-700370F:168:C7JUKANXX:7:1203:13576:49925	unclassified	CP001485.1.gene721.p01|FEATURES|transcriptional_regulatory_protein_CpxR_cpxR|unclassified|transcriptional_regulatory_protein_CpxR_cpxR	1.0	75.8	33	52.8	2.2e-08	1
MAJOR_FACILITATOR_SUPERFAMILY_TRANSPORTER	248	280	HWI-700370F:168:C7JUKANXX:7:1315:12773:101065	multidrug	NC_010410.6002639.p01|FEATURES|major_facilitator_superfamily_transporter|multidrug|major_facilitator_superfamily_transporter	0.999998326635	100.0	33	72.8	2.1e-14	1
ADEF	495	527	HWI-700370F:168:C7JUKANXX:7:1201:10988:44542	multidrug	CAJ77856.1|FEATURES|adeF|multidrug|adeF	0.999999841663	90.9	33	67.0	1.1e-12	1
MDTA	124	156	HWI-700370F:168:C7JUKANXX:7:1207:20420:21934	multidrug	gi:857586085:emb:CRL63205.1:|FEATURES|mdtA|multidrug|mdtA	0.999999961977	66.7	33	45.8	2.7e-06	1
MEXK	268	300	HWI-700370F:168:C7JUKANXX:7:2203:8660:43379	multidrug	AAG07064.1|FEATURES|MexK|multidrug|MexK	0.99999923491	63.6	33	49.7	1.9e-07	1
ADEH	281	313	HWI-700370F:168:C7JUKANXX:7:2104:9154:77002	multidrug	CAJ77855.1|FEATURES|adeH|multidrug|adeH	0.99999743627	69.7	33	45.8	2.7e-06	1
FMTC	357	389	HWI-700370F:168:C7JUKANXX:7:1209:6243:66171	beta-lactam	gi:446993897:ref:WP_001071153.1:|FEATURES|fmtC|beta-lactam|fmtC	1.0	69.7	33	56.2	2.0e-09	1
ABCA	943	973	HWI-700370F:168:C7JUKANXX:7:1115:1178:28335	multidrug	XP_753111.1|FEATURES|abcA|multidrug|abcA	0.999999548891	77.4	31	53.5	1.3e-08	1
APH(3')-I	421	453	HWI-700370F:168:C7JUKANXX:7:2201:12836:27846	aminoglycoside	YP_001844878|FEATURES|aph(3')-I|aminoglycoside|aph(3')-I	0.9999969822	97.0	33	68.6	3.9e-13	1
ADEB	895	926	HWI-700370F:168:C7JUKANXX:7:1115:3937:2057	multidrug	ZP_03823622|FEATURES|adeB|multidrug|adeB	1.0	84.4	32	57.8	6.9e-10	1
ABCA	819	851	HWI-700370F:168:C7JUKANXX:7:1303:7295:69974	multidrug	XP_753111.1|FEATURES|abcA|multidrug|abcA	0.999999383758	60.6	33	46.6	1.6e-06	1
MDTL	199	231	HWI-700370F:168:C7JUKANXX:7:2102:9627:30550	multidrug	gi:446988854:ref:WP_001066110.1:|FEATURES|mdtL|multidrug|mdtL	0.999999784383	100.0	33	67.4	8.6e-13	1
ABCA	510	542	HWI-700370F:168:C7JUKANXX:7:1308:15333:92167	multidrug	XP_753111.1|FEATURES|abcA|multidrug|abcA	0.999999418382	66.7	33	47.8	7.1e-07	1
ADEF	978	1010	HWI-700370F:168:C7JUKANXX:7:1211:21047:36753	multidrug	CAJ77856.1|FEATURES|adeF|multidrug|adeF	1.0	97.0	33	66.6	1.5e-12	1
MEXB	966	998	HWI-700370F:168:C7JUKANXX:7:2101:12622:80548	multidrug	gi:446871990:ref:WP_000949246.1:|FEATURES|mexB|multidrug|mexB	1.0	100.0	33	65.5	3.3e-12	1
ADEB	35	67	HWI-700370F:168:C7JUKANXX:7:2111:5241:45999	multidrug	gi:835267813:ref:WP_047428207.1:|FEATURES|adeB|multidrug|adeB	1.0	90.9	33	65.5	3.3e-12	1
ACRB	197	229	HWI-700370F:168:C7JUKANXX:7:1101:16327:39347	multidrug	gi:446414948:ref:WP_000492803.1:|FEATURES|acrB|multidrug|acrB	0.999999999992	69.7	33	51.6	4.9e-08	1
MEXB	592	624	HWI-700370F:168:C7JUKANXX:7:1203:20209:80367	multidrug	gi:487969243:ref:WP_002042236.1:|FEATURES|mexB|multidrug|mexB	0.999999973357	100.0	33	70.9	7.8e-14	1
ADEJ	769	801	HWI-700370F:168:C7JUKANXX:7:1207:2051:61323	multidrug	NC_011586.7045444.p01|FEATURES|adeJ|multidrug|adeJ	0.999999999377	100.0	33	73.6	1.2e-14	1
MULTIDRUG_ABC_TRANSPORTER	496	528	HWI-700370F:168:C7JUKANXX:7:2111:5224:92340	multidrug	gi:664395661:ref:WP_030922045.1:|FEATURES|multidrug_ABC_transporter|multidrug|multidrug_ABC_transporter	1.0	69.7	33	50.8	8.4e-08	1
MULTIDRUG_ABC_TRANSPORTER	480	511	HWI-700370F:168:C7JUKANXX:7:2104:11801:96880	multidrug	gi:1031799645:ref:WP_064138838.1:|FEATURES|multidrug_ABC_transporter|multidrug|multidrug_ABC_transporter	1.0	68.8	32	47.8	7.1e-07	1
RPOB2	889	920	HWI-700370F:168:C7JUKANXX:7:1316:18639:30148	multidrug	BAD59497.1|FEATURES|rpoB2|multidrug|rpoB2	0.999999055031	68.8	32	48.1	5.4e-07	1
EMRB	49	80	HWI-700370F:168:C7JUKANXX:7:2208:5610:4483	multidrug	gi:1016518516:ref:WP_063098254.1:|FEATURES|emrB|multidrug|emrB	0.999993109016	100.0	32	70.1	1.3e-13	1
RPOB2	573	604	HWI-700370F:168:C7JUKANXX:7:2213:6407:5188	multidrug	BAD59497.1|FEATURES|rpoB2|multidrug|rpoB2	0.999999355891	84.4	32	59.3	2.4e-10	1
ABCA	362	393	HWI-700370F:168:C7JUKANXX:7:1310:7093:60368	multidrug	XP_753111.1|FEATURES|abcA|multidrug|abcA	0.999999371494	62.5	32	46.2	2.1e-06	1
ABCA	950	982	HWI-700370F:168:C7JUKANXX:7:2213:13066:100532	multidrug	XP_753111.1|FEATURES|abcA|multidrug|abcA	0.99999965212	93.9	33	65.5	3.3e-12	1
ABCA	204	236	HWI-700370F:168:C7JUKANXX:7:1204:8157:85248	multidrug	XP_753111.1|FEATURES|abcA|multidrug|abcA	0.999999483726	66.7	33	50.4	1.1e-07	1
MAJOR_FACILITATOR_SUPERFAMILY_TRANSPORTER	253	285	HWI-700370F:168:C7JUKANXX:7:1307:10751:9486	multidrug	NC_010410.6002639.p01|FEATURES|major_facilitator_superfamily_transporter|multidrug|major_facilitator_superfamily_transporter	0.999998231692	100.0	33	72.4	2.7e-14	1
APH(3')-I	228	259	HWI-700370F:168:C7JUKANXX:7:1110:12922:83328	aminoglycoside	YP_001844878|FEATURES|aph(3')-I|aminoglycoside|aph(3')-I	0.999995603515	90.6	32	67.0	1.1e-12	1
KDPE	62	94	HWI-700370F:168:C7JUKANXX:7:1209:1796:95875	aminoglycoside	NP_415222.1|FEATURES|kdpE|aminoglycoside|kdpE	0.999995187644	60.6	33	45.4	3.5e-06	1
MULTIDRUG_ABC_TRANSPORTER	52	84	HWI-700370F:168:C7JUKANXX:7:2212:5701:29623	multidrug	NC_010400.5984909.p01|FEATURES|multidrug_ABC_transporter|multidrug|multidrug_ABC_transporter	1.0	100.0	33	67.8	6.6e-13	1
ABCA	823	854	HWI-700370F:168:C7JUKANXX:7:2105:8586:79066	multidrug	XP_753111.1|FEATURES|abcA|multidrug|abcA	0.999999535369	81.2	32	52.8	2.2e-08	1
ADC-18	272	304	HWI-700370F:168:C7JUKANXX:7:1315:14510:44858	beta-lactam	WP_002118772.1|FEATURES|ADC-18|beta-lactam|ADC-18	1.0	100.0	33	73.6	1.2e-14	1
TETB(60)	357	387	HWI-700370F:168:C7JUKANXX:7:1301:5947:9200	tetracycline	ANZ79241.1|FEATURES|tetB(60)|tetracycline|tetB(60)	0.999999999991	71.0	31	50.1	1.4e-07	1
MACB	146	178	HWI-700370F:168:C7JUKANXX:7:1115:12234:44196	MLS	gi:852292746:ref:WP_048332551.1:|FEATURES|macB|MLS|macB	1.0	97.0	33	66.6	1.5e-12	1
ABCA	1207	1237	HWI-700370F:168:C7JUKANXX:7:1115:16144:97651	multidrug	XP_753111.1|FEATURES|abcA|multidrug|abcA	0.999999492813	67.7	31	50.8	8.4e-08	1
ACRD	721	752	HWI-700370F:168:C7JUKANXX:7:1305:2057:82939	aminoglycoside	YP_490697.1|FEATURES|acrD|aminoglycoside|acrD	0.999982346632	65.6	32	46.2	2.1e-06	1
STAPHYLOCOCCUS_MUPA_CONFERRING_RESISTANCE_TO_MUPIROCIN	515	547	HWI-700370F:168:C7JUKANXX:7:2213:6735:9309	mupirocin	CAA53189|FEATURES|Staphylococcus_mupA_conferring_resistance_to_mupirocin|mupirocin|Staphylococcus_mupA_conferring_resistance_to_mupirocin	0.999999982302	63.6	33	50.4	1.1e-07	1
LMRB	92	122	HWI-700370F:168:C7JUKANXX:7:2103:7200:64663	MLS	gi:503878543:ref:WP_014112537.1:|FEATURES|lmrB|MLS|lmrB	0.999999816632	64.5	31	45.1	4.6e-06	1
MULTIDRUG_ABC_TRANSPORTER	769	801	HWI-700370F:168:C7JUKANXX:7:2216:8809:16548	multidrug	NC_010400.5984909.p01|FEATURES|multidrug_ABC_transporter|multidrug|multidrug_ABC_transporter	1.0	100.0	33	69.3	2.3e-13	1
ABCA	949	980	HWI-700370F:168:C7JUKANXX:7:2113:21023:82151	multidrug	XP_753111.1|FEATURES|abcA|multidrug|abcA	0.999999631093	81.2	32	58.9	3.1e-10	1
MULTIDRUG_ABC_TRANSPORTER	70	101	HWI-700370F:168:C7JUKANXX:7:2108:14282:2773	multidrug	NC_010400.5984909.p01|FEATURES|multidrug_ABC_transporter|multidrug|multidrug_ABC_transporter	0.999999999994	100.0	32	66.6	1.5e-12	1
ADEB	176	208	HWI-700370F:168:C7JUKANXX:7:1216:16744:27790	multidrug	gi:490782218:ref:WP_004644395.1:|FEATURES|adeB|multidrug|adeB	1.0	97.0	33	68.6	3.9e-13	1
RPOB2	771	802	HWI-700370F:168:C7JUKANXX:7:2208:1443:62465	multidrug	BAD59497.1|FEATURES|rpoB2|multidrug|rpoB2	0.999999165257	84.4	32	58.5	4.0e-10	1
ABCA	961	993	HWI-700370F:168:C7JUKANXX:7:2209:14916:4927	multidrug	XP_753111.1|FEATURES|abcA|multidrug|abcA	0.999999535369	75.8	33	56.2	2.0e-09	1
ABCA	856	886	HWI-700370F:168:C7JUKANXX:7:2204:5766:49718	multidrug	XP_753111.1|FEATURES|abcA|multidrug|abcA	0.999999501801	74.2	31	51.2	6.4e-08	1
ABCA	573	604	HWI-700370F:168:C7JUKANXX:7:2209:7200:57758	multidrug	XP_753111.1|FEATURES|abcA|multidrug|abcA	0.999999483726	68.8	32	50.4	1.1e-07	1
MUXC	616	648	HWI-700370F:168:C7JUKANXX:7:1312:13924:30737	multidrug	NP_251216.1|FEATURES|MuxC|multidrug|MuxC	0.99999922164	60.6	33	49.7	1.9e-07	1
TOLC	160	192	HWI-700370F:168:C7JUKANXX:7:1304:14824:62484	multidrug	gi:564742423:gb:AHB92919.1:|FEATURES|TolC|multidrug|TolC	1.0	100.0	33	65.5	3.3e-12	1
MACB	178	210	HWI-700370F:168:C7JUKANXX:7:1109:7784:67200	MLS	gi:695840638:ref:WP_032753940.1:|FEATURES|macB|MLS|macB	1.0	66.7	33	47.8	7.1e-07	1
MDTL	300	332	HWI-700370F:168:C7JUKANXX:7:2213:1787:66450	multidrug	gi:446988854:ref:WP_001066110.1:|FEATURES|mdtL|multidrug|mdtL	0.999999753316	100.0	33	66.2	1.9e-12	1
MULTIDRUG_ABC_TRANSPORTER	397	428	HWI-700370F:168:C7JUKANXX:7:2210:18686:56415	multidrug	gi:754608317:ref:WP_041998010.1:|FEATURES|multidrug_ABC_transporter|multidrug|multidrug_ABC_transporter	0.999999999999	62.5	32	46.6	1.6e-06	1
ABCA	371	402	HWI-700370F:168:C7JUKANXX:7:2103:15556:45453	multidrug	XP_753111.1|FEATURES|abcA|multidrug|abcA	0.999999626161	81.2	32	58.5	4.0e-10	1
MAJOR_FACILITATOR_SUPERFAMILY_TRANSPORTER	338	370	HWI-700370F:168:C7JUKANXX:7:2201:7708:16731	multidrug	NC_010410.6002639.p01|FEATURES|major_facilitator_superfamily_transporter|multidrug|major_facilitator_superfamily_transporter	0.999998377138	97.0	33	70.1	1.3e-13	1
TOLC	113	145	HWI-700370F:168:C7JUKANXX:7:1106:17872:24730	multidrug	gi:564742423:gb:AHB92919.1:|FEATURES|TolC|multidrug|TolC	1.0	100.0	33	67.4	8.6e-13	1
MEXT	31	63	HWI-700370F:168:C7JUKANXX:7:1314:19099:64470	multidrug	gi:1011730119:ref:WP_062573757.1:|FEATURES|mexT|multidrug|mexT	0.999999995238	60.6	33	45.4	3.5e-06	1
ABCA	996	1028	HWI-700370F:168:C7JUKANXX:7:1210:16472:81031	multidrug	XP_753111.1|FEATURES|abcA|multidrug|abcA	0.999999700585	87.9	33	65.5	3.3e-12	1
STAPHYLOCOCCUS_MUPA_CONFERRING_RESISTANCE_TO_MUPIROCIN	497	528	HWI-700370F:168:C7JUKANXX:7:2108:20541:22950	mupirocin	CAA53189|FEATURES|Staphylococcus_mupA_conferring_resistance_to_mupirocin|mupirocin|Staphylococcus_mupA_conferring_resistance_to_mupirocin	0.999999979219	65.6	32	49.7	1.9e-07	1
EMRB	237	269	HWI-700370F:168:C7JUKANXX:7:1106:8684:98601	multidrug	gi:1016518516:ref:WP_063098254.1:|FEATURES|emrB|multidrug|emrB	0.999999714409	100.0	33	67.8	6.6e-13	1
ABCA	1276	1308	HWI-700370F:168:C7JUKANXX:7:1111:8015:71148	multidrug	XP_753111.1|FEATURES|abcA|multidrug|abcA	0.999999345227	60.6	33	45.4	3.5e-06	1
QACH	36	68	HWI-700370F:168:C7JUKANXX:7:2214:9985:101289	fluoroquinolone	AAZ42322.1|FEATURES|qacH|fluoroquinolone|qacH	0.989851019705	97.0	33	67.4	8.6e-13	1
MDTL	301	333	HWI-700370F:168:C7JUKANXX:7:1302:6589:38374	multidrug	gi:446988854:ref:WP_001066110.1:|FEATURES|mdtL|multidrug|mdtL	0.999999576866	100.0	33	67.4	8.6e-13	1
MULTIDRUG_ABC_TRANSPORTER	478	509	HWI-700370F:168:C7JUKANXX:7:1108:14248:12527	multidrug	gi:1031799645:ref:WP_064138838.1:|FEATURES|multidrug_ABC_transporter|multidrug|multidrug_ABC_transporter	1.0	71.9	32	48.5	4.2e-07	1
OXA	25	56	HWI-700370F:168:C7JUKANXX:7:2201:16050:43561	beta-lactam	AIZ00987.1|FEATURES|OXA-421|beta-lactam|OXA	1.0	93.8	32	62.4	2.8e-11	1
ABCA	327	359	HWI-700370F:168:C7JUKANXX:7:2203:9777:40631	multidrug	XP_753111.1|FEATURES|abcA|multidrug|abcA	0.999999447336	60.6	33	48.9	3.2e-07	1
ABCA	933	964	HWI-700370F:168:C7JUKANXX:7:1107:7660:32337	multidrug	XP_753111.1|FEATURES|abcA|multidrug|abcA	0.999999519024	78.1	32	52.0	3.8e-08	1
MULTIDRUG_ABC_TRANSPORTER	460	490	HWI-700370F:168:C7JUKANXX:7:2105:15769:100893	multidrug	gi:686364868:ref:WP_031893738.1:|FEATURES|multidrug_ABC_transporter|multidrug|multidrug_ABC_transporter	1.0	67.7	31	49.3	2.4e-07	1
MUXB	350	382	HWI-700370F:168:C7JUKANXX:7:2204:8676:42197	multidrug	NP_251217.1|FEATURES|MuxB|multidrug|MuxB	0.992605373198	63.6	33	46.2	2.1e-06	1
MULTIDRUG_ABC_TRANSPORTER	553	584	HWI-700370F:168:C7JUKANXX:7:1113:14668:63815	multidrug	gi:702897513:ref:WP_033300957.1:|FEATURES|multidrug_ABC_transporter|multidrug|multidrug_ABC_transporter	1.0	65.6	32	49.3	2.4e-07	1
MDFA	337	369	HWI-700370F:168:C7JUKANXX:7:1203:11062:15622	multidrug	gi:489749743:ref:WP_003653752.1:|FEATURES|mdfA|multidrug|mdfA	0.999999996375	100.0	33	63.9	9.6e-12	1
TETA(46)	215	247	HWI-700370F:168:C7JUKANXX:7:2105:12813:55969	tetracycline	AET10444.1|FEATURES|tetA(46)|tetracycline|tetA(46)	0.999999985646	100.0	33	66.2	1.9e-12	1
MEXK	549	580	HWI-700370F:168:C7JUKANXX:7:1301:1746:52481	multidrug	AAG07064.1|FEATURES|MexK|multidrug|MexK	0.99999926398	68.8	32	50.4	1.1e-07	1
MEXB	159	191	HWI-700370F:168:C7JUKANXX:7:1106:15583:54387	multidrug	gi:505264501:ref:WP_015451603.1:|FEATURES|mexB|multidrug|mexB	0.999999999981	93.9	33	68.9	3.0e-13	1
MSBA	489	519	HWI-700370F:168:C7JUKANXX:7:2116:21182:5558	nitroimidazole	NP_415434.1|FEATURES|msbA|nitroimidazole|msbA	0.999711423551	74.2	31	47.4	9.3e-07	1
ADEB	675	706	HWI-700370F:168:C7JUKANXX:7:1214:7915:3085	multidrug	gi:490800509:ref:WP_004662646.1:|FEATURES|adeB|multidrug|adeB	1.0	81.2	32	57.8	6.9e-10	1
ANT(3'')-IIA	137	169	HWI-700370F:168:C7JUKANXX:7:1106:13031:72839	aminoglycoside	EEX02086.1|FEATURES|ANT(3'')-IIa|aminoglycoside|ANT(3'')-IIa	0.999999999073	97.0	33	74.7	5.4e-15	1
APH(3')-I	329	361	HWI-700370F:168:C7JUKANXX:7:1213:10857:61720	aminoglycoside	YP_001844878|FEATURES|aph(3')-I|aminoglycoside|aph(3')-I	0.999997056753	87.9	33	68.9	3.0e-13	1
ADEC	334	366	HWI-700370F:168:C7JUKANXX:7:1316:19879:55846	multidrug	NC_010400.5984384.p01|FEATURES|adeC|multidrug|adeC	0.999999999341	97.0	33	73.2	1.6e-14	1
MULTIDRUG_ABC_TRANSPORTER	566	596	HWI-700370F:168:C7JUKANXX:7:2209:12335:6321	multidrug	gi:496018010:ref:WP_008742581.1:|FEATURES|multidrug_ABC_transporter|multidrug|multidrug_ABC_transporter	0.999999881643	64.5	31	45.8	2.7e-06	1
MAJOR_FACILITATOR_SUPERFAMILY_TRANSPORTER	167	199	HWI-700370F:168:C7JUKANXX:7:1109:21019:50844	multidrug	NC_010410.6002639.p01|FEATURES|major_facilitator_superfamily_transporter|multidrug|major_facilitator_superfamily_transporter	0.999998411332	93.9	33	71.2	6.0e-14	1
EFRB	191	223	HWI-700370F:168:C7JUKANXX:7:1113:5904:35250	multidrug	CDO61516.1|FEATURES|efrB|multidrug|efrB	1.0	60.6	33	49.3	2.4e-07	1
ABCA	277	308	HWI-700370F:168:C7JUKANXX:7:1211:9730:59286	multidrug	XP_753111.1|FEATURES|abcA|multidrug|abcA	0.999999583704	75.0	32	55.5	3.4e-09	1
ADEB	724	756	HWI-700370F:168:C7JUKANXX:7:1102:6479:31676	multidrug	gi:446910358:ref:WP_000987614.1:|FEATURES|adeB|multidrug|adeB	1.0	63.6	33	50.4	1.1e-07	1
ADEI	268	299	HWI-700370F:168:C7JUKANXX:7:1307:18341:14251	multidrug	YP_002320475.1|FEATURES|adeI|multidrug|adeI	1.0	100.0	32	68.2	5.1e-13	1
MDTK	20	52	HWI-700370F:168:C7JUKANXX:7:1204:11933:46245	multidrug	NC_011595.7060378.p01|FEATURES|mdtK|multidrug|mdtK	0.999999996976	97.0	33	65.1	4.3e-12	1
MDFA	361	393	HWI-700370F:168:C7JUKANXX:7:1206:14628:86372	multidrug	gi:489749743:ref:WP_003653752.1:|FEATURES|mdfA|multidrug|mdfA	0.999999997767	97.0	33	71.6	4.6e-14	1
APH(3')-I	402	434	HWI-700370F:168:C7JUKANXX:7:2201:19136:74193	aminoglycoside	YP_001844878|FEATURES|aph(3')-I|aminoglycoside|aph(3')-I	0.999996535049	97.0	33	67.0	1.1e-12	1
ABCA	235	267	HWI-700370F:168:C7JUKANXX:7:1215:8720:87579	multidrug	XP_753111.1|FEATURES|abcA|multidrug|abcA	0.999999648989	81.8	33	60.5	1.1e-10	1
ABCA	949	980	HWI-700370F:168:C7JUKANXX:7:2105:8811:22522	multidrug	XP_753111.1|FEATURES|abcA|multidrug|abcA	0.999999467137	68.8	32	49.7	1.9e-07	1
OPTRA	159	190	HWI-700370F:168:C7JUKANXX:7:1206:11144:8275	oxazolidinone	AKA86814|FEATURES|optrA|oxazolidinone|optrA	0.990673653541	68.8	32	48.1	5.4e-07	1
ABCA	1197	1229	HWI-700370F:168:C7JUKANXX:7:2106:4554:71976	multidrug	XP_753111.1|FEATURES|abcA|multidrug|abcA	0.999999483726	60.6	33	50.4	1.1e-07	1
ABCA	648	679	HWI-700370F:168:C7JUKANXX:7:1214:5336:94346	multidrug	XP_753111.1|FEATURES|abcA|multidrug|abcA	0.99999965212	75.0	32	60.8	8.1e-11	1
RPHB	115	146	HWI-700370F:168:C7JUKANXX:7:1206:1375:21305	rifamycin	APB03222.1|FEATURES|rphB|rifamycin|rphB	0.999999992028	78.1	32	53.1	1.7e-08	1
ACRB	465	497	HWI-700370F:168:C7JUKANXX:7:1103:11365:4572	multidrug	gi:447055218:ref:WP_001132474.1:|FEATURES|acrB|multidrug|acrB	1.0	90.9	33	60.5	1.1e-10	1
ABCA	850	881	HWI-700370F:168:C7JUKANXX:7:1311:1581:66607	multidrug	XP_753111.1|FEATURES|abcA|multidrug|abcA	0.999999527346	75.0	32	52.4	2.9e-08	1
ABCA	936	968	HWI-700370F:168:C7JUKANXX:7:1305:9609:68134	multidrug	XP_753111.1|FEATURES|abcA|multidrug|abcA	0.999999548891	87.9	33	61.2	6.2e-11	1
MULTIDRUG_ABC_TRANSPORTER	447	479	HWI-700370F:168:C7JUKANXX:7:1205:5582:39891	multidrug	gi:516001066:ref:WP_017431649.1:|FEATURES|multidrug_ABC_transporter|multidrug|multidrug_ABC_transporter	1.0	66.7	33	46.6	1.6e-06	1
PATB	226	258	HWI-700370F:168:C7JUKANXX:7:2205:21097:79742	fluoroquinolone	NP_358969.1|FEATURES|patB|fluoroquinolone|patB	0.999997385113	78.8	33	57.4	9.0e-10	1
ADEN	36	68	HWI-700370F:168:C7JUKANXX:7:1203:9234:37756	multidrug	AGV28567.1|FEATURES|adeN|multidrug|adeN	0.999993811954	93.9	33	68.6	3.9e-13	1
ADEF	997	1029	HWI-700370F:168:C7JUKANXX:7:1316:7316:75733	multidrug	CAJ77856.1|FEATURES|adeF|multidrug|adeF	1.0	93.9	33	67.0	1.1e-12	1
TETA	447	478	HWI-700370F:168:C7JUKANXX:7:2108:8402:39171	tetracycline	gi:736993687:ref:WP_034989673.1:|FEATURES|tetA|tetracycline|tetA	0.999999999998	68.8	32	47.8	7.1e-07	1
ABCA	506	537	HWI-700370F:168:C7JUKANXX:7:1216:10935:57593	multidrug	XP_753111.1|FEATURES|abcA|multidrug|abcA	0.999999437128	71.9	32	48.5	4.2e-07	1
ABCA	629	661	HWI-700370F:168:C7JUKANXX:7:2102:3471:92462	multidrug	XP_753111.1|FEATURES|abcA|multidrug|abcA	0.999999594438	66.7	33	56.2	2.0e-09	1
MULTIDRUG_ABC_TRANSPORTER	40	71	HWI-700370F:168:C7JUKANXX:7:1211:10848:96136	multidrug	NC_010400.5984909.p01|FEATURES|multidrug_ABC_transporter|multidrug|multidrug_ABC_transporter	1.0	100.0	32	65.1	4.3e-12	1
OXA	53	85	HWI-700370F:168:C7JUKANXX:7:1203:6839:9117	beta-lactam	KF421160.1.gene1.p01|FEATURES|OXA-357|beta-lactam|OXA	1.0	97.0	33	68.6	3.9e-13	1
MDTL	25	56	HWI-700370F:168:C7JUKANXX:7:1110:12864:39821	multidrug	gi:446988854:ref:WP_001066110.1:|FEATURES|mdtL|multidrug|mdtL	0.999999768724	100.0	32	68.2	5.1e-13	1
ABCA	1001	1033	HWI-700370F:168:C7JUKANXX:7:2102:2106:39136	multidrug	XP_753111.1|FEATURES|abcA|multidrug|abcA	0.999999407174	60.6	33	47.4	9.3e-07	1
ABCA	943	975	HWI-700370F:168:C7JUKANXX:7:1103:19839:67761	multidrug	XP_753111.1|FEATURES|abcA|multidrug|abcA	0.999999483726	72.7	33	50.4	1.1e-07	1
MEXD	823	855	HWI-700370F:168:C7JUKANXX:7:2113:17191:73488	multidrug	gi:489210576:ref:WP_003119403.1:|FEATURES|mexD|multidrug|mexD	1.0	72.7	33	53.5	1.3e-08	1
TAEA	470	502	HWI-700370F:168:C7JUKANXX:7:1203:1267:61788	pleuromutilin	APB03219.1|FEATURES|TaeA|pleuromutilin|TaeA	0.999801456526	63.6	33	45.1	4.6e-06	1
EMRB	253	285	HWI-700370F:168:C7JUKANXX:7:2210:4412:26595	multidrug	gi:1016518516:ref:WP_063098254.1:|FEATURES|emrB|multidrug|emrB	0.999999745396	100.0	33	70.9	7.8e-14	1
MULTIDRUG_ABC_TRANSPORTER	743	775	HWI-700370F:168:C7JUKANXX:7:1316:8529:66004	multidrug	NC_010400.5984909.p01|FEATURES|multidrug_ABC_transporter|multidrug|multidrug_ABC_transporter	1.0	100.0	33	71.2	6.0e-14	1
MDTL	32	64	HWI-700370F:168:C7JUKANXX:7:2113:13761:92278	multidrug	gi:446988854:ref:WP_001066110.1:|FEATURES|mdtL|multidrug|mdtL	0.999999814599	100.0	33	70.1	1.3e-13	1
RPOB2	869	899	HWI-700370F:168:C7JUKANXX:7:1202:4162:42399	multidrug	BAD59497.1|FEATURES|rpoB2|multidrug|rpoB2	0.99999913005	67.7	31	50.1	1.4e-07	1
ANT(3'')-IIA	141	173	HWI-700370F:168:C7JUKANXX:7:1308:4237:29014	aminoglycoside	EEX02086.1|FEATURES|ANT(3'')-IIa|aminoglycoside|ANT(3'')-IIa	0.999999998852	97.0	33	73.9	9.2e-15	1
UGD	127	157	HWI-700370F:168:C7JUKANXX:7:2112:14892:53457	peptide	AAC75089.1|FEATURES|ugd|peptide|ugd	0.999999476653	71.0	31	49.7	1.9e-07	1
MEXE	352	384	HWI-700370F:168:C7JUKANXX:7:1216:2912:26490	multidrug	gi:490838406:ref:WP_004700481.1:|FEATURES|mexE|multidrug|mexE	1.0	100.0	33	72.0	3.5e-14	1
ABCA	856	888	HWI-700370F:168:C7JUKANXX:7:2102:11794:64576	multidrug	XP_753111.1|FEATURES|abcA|multidrug|abcA	0.999999492813	63.6	33	50.8	8.4e-08	1
RPOB2	595	626	HWI-700370F:168:C7JUKANXX:7:2207:15367:9347	multidrug	BAD59497.1|FEATURES|rpoB2|multidrug|rpoB2	0.999998990082	62.5	32	46.6	1.6e-06	1
UGD	211	243	HWI-700370F:168:C7JUKANXX:7:1307:20802:45756	peptide	AAC75089.1|FEATURES|ugd|peptide|ugd	0.999999596164	72.7	33	52.0	3.8e-08	1
ADC-15	59	91	HWI-700370F:168:C7JUKANXX:7:1216:13647:10539	beta-lactam	WP_063857790.1|FEATURES|ADC-15|beta-lactam|ADC-15	1.0	100.0	33	68.2	5.1e-13	1
ABCA	508	540	HWI-700370F:168:C7JUKANXX:7:2213:14814:67522	multidrug	XP_753111.1|FEATURES|abcA|multidrug|abcA	0.999999383758	66.7	33	46.6	1.6e-06	1
TRANSCRIPTIONAL_REGULATORY_PROTEIN_CPXR_CPXR	92	123	HWI-700370F:168:C7JUKANXX:7:1111:19205:44261	unclassified	CP001485.1.gene721.p01|FEATURES|transcriptional_regulatory_protein_CpxR_cpxR|unclassified|transcriptional_regulatory_protein_CpxR_cpxR	0.999908742228	78.1	32	53.9	9.9e-09	1
MSBA	474	505	HWI-700370F:168:C7JUKANXX:7:2213:2323:93371	nitroimidazole	NP_415434.1|FEATURES|msbA|nitroimidazole|msbA	0.99956077376	71.9	32	46.2	2.1e-06	1
FMTC	749	781	HWI-700370F:168:C7JUKANXX:7:1315:21182:78906	beta-lactam	gi:1031796384:ref:WP_064136479.1:|FEATURES|fmtC|beta-lactam|fmtC	1.0	84.8	33	63.5	1.2e-11	1
ABCA	251	282	HWI-700370F:168:C7JUKANXX:7:1304:7167:60462	multidrug	XP_753111.1|FEATURES|abcA|multidrug|abcA	0.999999510565	75.0	32	51.6	4.9e-08	1
MSBA	525	557	HWI-700370F:168:C7JUKANXX:7:1104:15966:46839	nitroimidazole	NP_415434.1|FEATURES|msbA|nitroimidazole|msbA	0.999589083408	63.6	33	44.3	7.8e-06	1
ABCA	135	166	HWI-700370F:168:C7JUKANXX:7:1107:14666:12007	multidrug	XP_753111.1|FEATURES|abcA|multidrug|abcA	0.999999600302	84.4	32	56.6	1.5e-09	1
ABCA	1194	1226	HWI-700370F:168:C7JUKANXX:7:2116:17467:38949	multidrug	XP_753111.1|FEATURES|abcA|multidrug|abcA	0.999999631093	72.7	33	58.9	3.1e-10	1
ABCA	1224	1256	HWI-700370F:168:C7JUKANXX:7:2214:3948:15971	multidrug	XP_753111.1|FEATURES|abcA|multidrug|abcA	0.999999548891	66.7	33	53.5	1.3e-08	1
ACRB	171	202	HWI-700370F:168:C7JUKANXX:7:1109:2284:37708	multidrug	ZP_04625767|FEATURES|acrB|multidrug|acrB	1.0	71.9	32	58.9	3.1e-10	1
ABCA	353	383	HWI-700370F:168:C7JUKANXX:7:2112:2768:22933	multidrug	XP_753111.1|FEATURES|abcA|multidrug|abcA	0.999999371494	64.5	31	46.2	2.1e-06	1
ABCA	951	982	HWI-700370F:168:C7JUKANXX:7:1202:7694:11128	multidrug	XP_753111.1|FEATURES|abcA|multidrug|abcA	0.999999667769	90.6	32	62.4	2.8e-11	1
ADEL	169	201	HWI-700370F:168:C7JUKANXX:7:2214:14887:16033	multidrug	ALH22601.1|FEATURES|adeL|multidrug|adeL	0.999999037678	100.0	33	75.5	3.2e-15	1
ABCA	875	906	HWI-700370F:168:C7JUKANXX:7:2112:15696:16955	multidrug	XP_753111.1|FEATURES|abcA|multidrug|abcA	0.999999457389	68.8	32	49.3	2.4e-07	1
ABCA	273	304	HWI-700370F:168:C7JUKANXX:7:1107:13435:18093	multidrug	XP_753111.1|FEATURES|abcA|multidrug|abcA	0.999999611546	81.2	32	60.5	1.1e-10	1
MDTL	312	344	HWI-700370F:168:C7JUKANXX:7:1206:20924:88794	multidrug	gi:446988854:ref:WP_001066110.1:|FEATURES|mdtL|multidrug|mdtL	0.999999750447	100.0	33	66.2	1.9e-12	1
ABCA	277	308	HWI-700370F:168:C7JUKANXX:7:1212:10998:89293	multidrug	XP_753111.1|FEATURES|abcA|multidrug|abcA	0.999999622291	75.0	32	58.2	5.2e-10	1
MEXX	168	199	HWI-700370F:168:C7JUKANXX:7:2206:5162:25830	multidrug	gi:497338739:ref:WP_009652952.1:|FEATURES|mexX|multidrug|mexX	1.0	71.9	32	51.6	4.9e-08	1
ABCA	128	158	HWI-700370F:168:C7JUKANXX:7:2110:2417:60115	multidrug	XP_753111.1|FEATURES|abcA|multidrug|abcA	0.999999305405	61.3	31	44.3	7.8e-06	1
MEXB	379	411	HWI-700370F:168:C7JUKANXX:7:1209:10851:77992	multidrug	gi:565648659:ref:WP_023896298.1:|FEATURES|mexB|multidrug|mexB	1.0	100.0	33	64.7	5.6e-12	1
TETR	84	115	HWI-700370F:168:C7JUKANXX:7:1301:9083:56931	tetracycline	gi:645915070:ref:WP_025469055.1:|FEATURES|tetR|tetracycline|tetR	1.0	87.5	32	70.9	7.8e-14	1
ABCA	870	902	HWI-700370F:168:C7JUKANXX:7:1203:2478:92175	multidrug	XP_753111.1|FEATURES|abcA|multidrug|abcA	0.999999667769	87.9	33	62.4	2.8e-11	1
ADEB	340	372	HWI-700370F:168:C7JUKANXX:7:1305:15222:90935	multidrug	ZP_04661876|FEATURES|adeB|multidrug|adeB	1.0	97.0	33	66.6	1.5e-12	1
RPOB2	436	468	HWI-700370F:168:C7JUKANXX:7:2213:2795:93323	multidrug	BAD59497.1|FEATURES|rpoB2|multidrug|rpoB2	0.999999370497	81.8	33	60.1	1.4e-10	1
EMRB	254	286	HWI-700370F:168:C7JUKANXX:7:2108:8325:95858	multidrug	gi:1016518516:ref:WP_063098254.1:|FEATURES|emrB|multidrug|emrB	0.99999974189	100.0	33	70.9	7.8e-14	1
MULTIDRUG_ABC_TRANSPORTER	561	593	HWI-700370F:168:C7JUKANXX:7:1301:4268:66785	multidrug	gi:639892676:ref:WP_024755698.1:|FEATURES|multidrug_ABC_transporter|multidrug|multidrug_ABC_transporter	1.0	63.6	33	47.8	7.1e-07	1
ABCA	934	969	HWI-700370F:168:C7JUKANXX:7:1216:5504:4024	multidrug	XP_753111.1|FEATURES|abcA|multidrug|abcA	0.999999371494	66.7	36	46.2	2.1e-06	1
ABCA	1177	1209	HWI-700370F:168:C7JUKANXX:7:2112:17261:85922	multidrug	XP_753111.1|FEATURES|abcA|multidrug|abcA	0.999999527346	75.8	33	52.4	2.9e-08	1
ADC-23	271	303	HWI-700370F:168:C7JUKANXX:7:1308:7224:47701	beta-lactam	WP_063857797.1|FEATURES|ADC-23|beta-lactam|ADC-23	1.0	100.0	33	74.3	7.1e-15	1
ABCA	1040	1070	HWI-700370F:168:C7JUKANXX:7:1311:5612:60707	multidrug	XP_753111.1|FEATURES|abcA|multidrug|abcA	0.999999577202	74.2	31	55.1	4.4e-09	1
ABCA	631	663	HWI-700370F:168:C7JUKANXX:7:1106:19041:68962	multidrug	XP_753111.1|FEATURES|abcA|multidrug|abcA	0.999999616956	63.6	33	57.8	6.9e-10	1
EFRB	183	215	HWI-700370F:168:C7JUKANXX:7:2209:2392:67420	multidrug	CDO61516.1|FEATURES|efrB|multidrug|efrB	0.999999125887	66.7	33	48.5	4.2e-07	1
ABCA	536	566	HWI-700370F:168:C7JUKANXX:7:2205:16239:36076	multidrug	XP_753111.1|FEATURES|abcA|multidrug|abcA	0.999999492813	67.7	31	50.8	8.4e-08	1
EMRB	351	383	HWI-700370F:168:C7JUKANXX:7:2201:3430:29364	multidrug	gi:1016518516:ref:WP_063098254.1:|FEATURES|emrB|multidrug|emrB	0.999999745396	100.0	33	74.3	7.1e-15	1
ABCA	936	968	HWI-700370F:168:C7JUKANXX:7:2109:7070:2705	multidrug	XP_753111.1|FEATURES|abcA|multidrug|abcA	0.999999631093	93.9	33	65.1	4.3e-12	1
STAPHYLOCOCCUS_MUPA_CONFERRING_RESISTANCE_TO_MUPIROCIN	512	544	HWI-700370F:168:C7JUKANXX:7:1105:20494:60007	mupirocin	CAA53189|FEATURES|Staphylococcus_mupA_conferring_resistance_to_mupirocin|mupirocin|Staphylococcus_mupA_conferring_resistance_to_mupirocin	0.999999987653	63.6	33	52.0	3.8e-08	1
ABCA	544	574	HWI-700370F:168:C7JUKANXX:7:1207:15338:42068	multidrug	XP_753111.1|FEATURES|abcA|multidrug|abcA	0.999999383758	61.3	31	46.6	1.6e-06	1
MDTK	369	401	HWI-700370F:168:C7JUKANXX:7:2108:5718:72535	multidrug	NC_011595.7060378.p01|FEATURES|mdtK|multidrug|mdtK	0.999999996976	97.0	33	73.6	1.2e-14	1
ABCA	342	374	HWI-700370F:168:C7JUKANXX:7:1315:9043:13470	multidrug	XP_753111.1|FEATURES|abcA|multidrug|abcA	0.999999395603	60.6	33	47.0	1.2e-06	1
MEXK	252	284	HWI-700370F:168:C7JUKANXX:7:1216:12858:15898	multidrug	AAG07064.1|FEATURES|MexK|multidrug|MexK	0.999999251722	63.6	33	50.1	1.4e-07	1
ADEJ	830	862	HWI-700370F:168:C7JUKANXX:7:2215:15532:6422	multidrug	NC_011586.7045444.p01|FEATURES|adeJ|multidrug|adeJ	1.0	93.9	33	67.0	1.1e-12	1
SRMB	28	58	HWI-700370F:168:C7JUKANXX:7:1207:13953:74282	MLS	X63451.gene.p01|FEATURES|srmB|MLS|srmB	0.99999998521	61.3	31	44.7	6.0e-06	1
TETR	53	85	HWI-700370F:168:C7JUKANXX:7:2207:6348:39846	tetracycline	gi:491211323:ref:WP_005069654.1:|FEATURES|tetR|tetracycline|tetR	1.0	100.0	33	70.9	7.8e-14	1
TETP	71	103	HWI-700370F:168:C7JUKANXX:7:2201:4179:56647	tetracycline	NP_348076|FEATURES|tetP|tetracycline|tetP	0.999999999985	60.6	33	45.1	4.6e-06	1
ADC-23	16	48	HWI-700370F:168:C7JUKANXX:7:2310:3403:79686	beta-lactam	WP_063857797.1|FEATURES|ADC-23|beta-lactam|ADC-23	1.0	100.0	33	70.5	1.0e-13	1
MEXT	163	195	HWI-700370F:168:C7JUKANXX:7:1314:17339:85263	multidrug	gi:490841007:ref:WP_004703082.1:|FEATURES|mexT|multidrug|mexT	0.999999297721	100.0	33	73.6	1.2e-14	1
MAJOR_FACILITATOR_SUPERFAMILY_TRANSPORTER	216	248	HWI-700370F:168:C7JUKANXX:7:1213:1626:60279	multidrug	NC_010410.6002639.p01|FEATURES|major_facilitator_superfamily_transporter|multidrug|major_facilitator_superfamily_transporter	0.999998377138	97.0	33	72.8	2.1e-14	1
ABCA	943	975	HWI-700370F:168:C7JUKANXX:7:2206:7756:38550	multidrug	XP_753111.1|FEATURES|abcA|multidrug|abcA	0.999999687514	93.9	33	64.3	7.3e-12	1
ABCA	278	310	HWI-700370F:168:C7JUKANXX:7:1208:20133:67032	multidrug	XP_753111.1|FEATURES|abcA|multidrug|abcA	0.999999606025	72.7	33	57.0	1.2e-09	1
ABCA	999	1030	HWI-700370F:168:C7JUKANXX:7:2107:7330:63855	multidrug	XP_753111.1|FEATURES|abcA|multidrug|abcA	0.999999611546	75.0	32	57.4	9.0e-10	1
MARR	60	92	HWI-700370F:168:C7JUKANXX:7:2203:6567:77654	multidrug	gi:490930056:ref:WP_004791909.1:|FEATURES|marR|multidrug|marR	0.999999999995	100.0	33	66.2	1.9e-12	1
ABCA	962	994	HWI-700370F:168:C7JUKANXX:7:1304:18063:76221	multidrug	XP_753111.1|FEATURES|abcA|multidrug|abcA	0.999999320374	63.6	33	44.7	6.0e-06	1
OXA	9	41	HWI-700370F:168:C7JUKANXX:7:2211:7207:70914	beta-lactam	AIZ00987.1|FEATURES|OXA-421|beta-lactam|OXA	1.0	97.0	33	66.6	1.5e-12	1
MULTIDRUG_ABC_TRANSPORTER	152	184	HWI-700370F:168:C7JUKANXX:7:1214:17632:45504	multidrug	NC_010400.5984909.p01|FEATURES|multidrug_ABC_transporter|multidrug|multidrug_ABC_transporter	1.0	100.0	33	69.3	2.3e-13	1
MEXB	304	336	HWI-700370F:168:C7JUKANXX:7:2202:11821:92808	multidrug	gi:565648659:ref:WP_023896298.1:|FEATURES|mexB|multidrug|mexB	0.999999995675	100.0	33	71.2	6.0e-14	1
ADES	137	169	HWI-700370F:168:C7JUKANXX:7:1210:11635:89271	multidrug	ADM92606.1|FEATURES|adeS|multidrug|adeS	0.999999106004	90.9	33	65.1	4.3e-12	1
MACB	142	174	HWI-700370F:168:C7JUKANXX:7:1113:9107:71321	MLS	gi:852292746:ref:WP_048332551.1:|FEATURES|macB|MLS|macB	1.0	66.7	33	44.7	6.0e-06	1
MACB	146	178	HWI-700370F:168:C7JUKANXX:7:1214:4314:52953	MLS	gi:852292746:ref:WP_048332551.1:|FEATURES|macB|MLS|macB	1.0	97.0	33	66.6	1.5e-12	1
ADEH	210	242	HWI-700370F:168:C7JUKANXX:7:1111:8213:18621	multidrug	CAJ77855.1|FEATURES|adeH|multidrug|adeH	0.999998561895	90.9	33	60.5	1.1e-10	1
EFRB	309	340	HWI-700370F:168:C7JUKANXX:7:1313:1650:5140	multidrug	CDO61516.1|FEATURES|efrB|multidrug|efrB	1.0	68.8	32	48.5	4.2e-07	1
MULTIDRUG_ABC_TRANSPORTER	279	311	HWI-700370F:168:C7JUKANXX:7:2115:16095:35368	multidrug	NC_010400.5984909.p01|FEATURES|multidrug_ABC_transporter|multidrug|multidrug_ABC_transporter	1.0	100.0	33	65.9	2.5e-12	1
MEXD	482	513	HWI-700370F:168:C7JUKANXX:7:1107:16359:44573	multidrug	YP_001668663|FEATURES|mexD|multidrug|mexD	1.0	75.8	33	52.4	2.9e-08	1
UGD	245	276	HWI-700370F:168:C7JUKANXX:7:2205:17671:100093	peptide	AAC75089.1|FEATURES|ugd|peptide|ugd	0.999999500629	90.6	32	65.5	3.3e-12	1
MDFA	362	394	HWI-700370F:168:C7JUKANXX:7:2207:3354:8739	multidrug	gi:489749743:ref:WP_003653752.1:|FEATURES|mdfA|multidrug|mdfA	0.999999997775	93.9	33	70.1	1.3e-13	1
ADEI	25	57	HWI-700370F:168:C7JUKANXX:7:2110:9057:36793	multidrug	YP_002320475.1|FEATURES|adeI|multidrug|adeI	0.999997099111	78.8	33	53.1	1.7e-08	1
ABCA	128	158	HWI-700370F:168:C7JUKANXX:7:2210:3206:67949	multidrug	XP_753111.1|FEATURES|abcA|multidrug|abcA	0.999999305405	61.3	31	44.3	7.8e-06	1
ABCA	824	854	HWI-700370F:168:C7JUKANXX:7:1103:5227:83013	multidrug	XP_753111.1|FEATURES|abcA|multidrug|abcA	0.999999476746	80.6	31	50.1	1.4e-07	1
ACRF	475	507	HWI-700370F:168:C7JUKANXX:7:1305:4665:95787	multidrug	CP000647.1.gene3710.p01|FEATURES|acrF|multidrug|acrF	0.99999998406	66.7	33	48.1	5.4e-07	1
ABCA	888	919	HWI-700370F:168:C7JUKANXX:7:2205:3636:43610	multidrug	XP_753111.1|FEATURES|abcA|multidrug|abcA	0.999999371494	75.0	32	49.3	2.4e-07	1
EMRA	282	314	HWI-700370F:168:C7JUKANXX:7:2207:6629:14209	multidrug	gi:506486765:ref:WP_015963310.1:|FEATURES|emrA|multidrug|emrA	0.990232724628	81.8	33	62.4	2.8e-11	1
QACH	74	106	HWI-700370F:168:C7JUKANXX:7:1308:6383:22878	fluoroquinolone	AAZ42322.1|FEATURES|qacH|fluoroquinolone|qacH	0.938035400573	93.9	33	68.6	3.9e-13	1
ABCA	1015	1046	HWI-700370F:168:C7JUKANXX:7:1107:4914:36796	multidrug	XP_753111.1|FEATURES|abcA|multidrug|abcA	0.999999334821	62.5	32	45.1	4.6e-06	1
ABCA	1125	1155	HWI-700370F:168:C7JUKANXX:7:1307:14922:71096	multidrug	XP_753111.1|FEATURES|abcA|multidrug|abcA	0.999999395603	64.5	31	47.0	1.2e-06	1
MULTIDRUG_ABC_TRANSPORTER	462	494	HWI-700370F:168:C7JUKANXX:7:1209:15316:39195	multidrug	gi:1031799645:ref:WP_064138838.1:|FEATURES|multidrug_ABC_transporter|multidrug|multidrug_ABC_transporter	1.0	63.6	33	47.8	7.1e-07	1
ADER	76	107	HWI-700370F:168:C7JUKANXX:7:1208:4645:47983	multidrug	ADM92605.1|FEATURES|adeR|multidrug|adeR	0.999997221302	93.8	32	60.5	1.1e-10	1
BACA	18	50	HWI-700370F:168:C7JUKANXX:7:2101:14440:22186	bacitracin	YP_001797193|FEATURES|bacA|bacitracin|bacA	1.0	69.7	33	52.8	2.2e-08	1
APH(3')-I	87	119	HWI-700370F:168:C7JUKANXX:7:1106:1920:88313	aminoglycoside	YP_001844878|FEATURES|aph(3')-I|aminoglycoside|aph(3')-I	0.999994597074	87.9	33	62.0	3.6e-11	1
ADEK	196	228	HWI-700370F:168:C7JUKANXX:7:2104:20748:93885	multidrug	NC_011586.7045445.p01|FEATURES|adeK|multidrug|adeK	0.999999997763	97.0	33	64.7	5.6e-12	1
TETM	71	103	HWI-700370F:168:C7JUKANXX:7:2116:19363:31060	tetracycline	Q02652|FEATURES|tetM|tetracycline|tetM	1.0	63.6	33	47.0	1.2e-06	1
MAJOR_FACILITATOR_SUPERFAMILY_TRANSPORTER	177	209	HWI-700370F:168:C7JUKANXX:7:2214:7094:89558	multidrug	NC_010410.6002639.p01|FEATURES|major_facilitator_superfamily_transporter|multidrug|major_facilitator_superfamily_transporter	0.99999809886	87.9	33	62.8	2.1e-11	1
UGD	220	251	HWI-700370F:168:C7JUKANXX:7:1313:12810:66362	peptide	AAC75089.1|FEATURES|ugd|peptide|ugd	0.999999476653	78.1	32	56.2	2.0e-09	1
TRUNCATED_PUTATIVE_RESPONSE_REGULATOR_ARLR	80	112	HWI-700370F:168:C7JUKANXX:7:2109:13752:12174	unclassified	HE999704.1.gene1528.p01|FEATURES|truncated_putative_response_regulator_ArlR|unclassified|truncated_putative_response_regulator_ArlR	0.999999999998	69.7	33	51.2	6.4e-08	1
MDTL	225	257	HWI-700370F:168:C7JUKANXX:7:1203:2785:25611	multidrug	NC_011595.7060598.p01|FEATURES|mdtL|multidrug|mdtL	0.999999655441	100.0	33	70.5	1.0e-13	1
ABCA	824	854	HWI-700370F:168:C7JUKANXX:7:1103:7207:90622	multidrug	XP_753111.1|FEATURES|abcA|multidrug|abcA	0.999999395603	67.7	31	47.0	1.2e-06	1
MDTG	78	110	HWI-700370F:168:C7JUKANXX:7:2203:4801:37966	multidrug	gi:313635905:gb:EFS01863.1:|FEATURES|mdtG|multidrug|mdtG	0.99999985967	72.7	33	48.1	5.4e-07	1
MACB	499	531	HWI-700370F:168:C7JUKANXX:7:1109:4331:73413	MLS	AAV85982.1|FEATURES|macB|MLS|macB	0.999999957916	69.7	33	46.2	2.1e-06	1
ADC-42	290	322	HWI-700370F:168:C7JUKANXX:7:1212:16161:91586	beta-lactam	WP_063857803.1|FEATURES|ADC-42|beta-lactam|ADC-42	1.0	100.0	33	71.6	4.6e-14	1
MARR	14	46	HWI-700370F:168:C7JUKANXX:7:1311:6327:58489	multidrug	gi:490930056:ref:WP_004791909.1:|FEATURES|marR|multidrug|marR	0.999999999995	100.0	33	74.7	5.4e-15	1
ABCA	944	976	HWI-700370F:168:C7JUKANXX:7:2115:18046:92689	multidrug	XP_753111.1|FEATURES|abcA|multidrug|abcA	0.999999600302	84.8	33	58.5	4.0e-10	1
ADEL	28	60	HWI-700370F:168:C7JUKANXX:7:2102:1377:91323	multidrug	ALH22601.1|FEATURES|adeL|multidrug|adeL	0.999998973543	97.0	33	67.0	1.1e-12	1
ADEC	441	472	HWI-700370F:168:C7JUKANXX:7:2111:6444:93360	multidrug	CP003583.1.gene2512.p01|FEATURES|adeC|multidrug|adeC	0.999998723467	62.5	32	47.4	9.3e-07	1
ABCA	823	854	HWI-700370F:168:C7JUKANXX:7:2105:4171:51245	multidrug	XP_753111.1|FEATURES|abcA|multidrug|abcA	0.999999492813	78.1	32	50.8	8.4e-08	1
ADEB	491	523	HWI-700370F:168:C7JUKANXX:7:2213:19762:52611	multidrug	gi:446910342:ref:WP_000987598.1:|FEATURES|adeB|multidrug|adeB	1.0	84.8	33	68.6	3.9e-13	1
ABCA	1153	1185	HWI-700370F:168:C7JUKANXX:7:1105:19433:81081	multidrug	XP_753111.1|FEATURES|abcA|multidrug|abcA	0.999999583704	66.7	33	55.5	3.4e-09	1
ABCA	651	682	HWI-700370F:168:C7JUKANXX:7:2109:8129:31235	multidrug	XP_753111.1|FEATURES|abcA|multidrug|abcA	0.999999631093	68.8	32	58.9	3.1e-10	1
ADEJ	793	825	HWI-700370F:168:C7JUKANXX:7:1210:4651:76251	multidrug	NC_011586.7045444.p01|FEATURES|adeJ|multidrug|adeJ	1.0	100.0	33	73.6	1.2e-14	1
RPOB2	436	467	HWI-700370F:168:C7JUKANXX:7:1116:13889:60979	multidrug	BAD59497.1|FEATURES|rpoB2|multidrug|rpoB2	0.999999325662	78.1	32	57.8	6.9e-10	1
ROSB	57	89	HWI-700370F:168:C7JUKANXX:7:1112:4962:40975	fosmidomycin	gi:544012122:gb:ERK10884.1:|FEATURES|rosB|fosmidomycin|rosB	1.0	69.7	33	50.4	1.1e-07	1
RPOB2	453	484	HWI-700370F:168:C7JUKANXX:7:1106:14037:77254	multidrug	BAD59497.1|FEATURES|rpoB2|multidrug|rpoB2	0.999999116178	84.4	32	63.5	1.2e-11	1
ABCA	525	555	HWI-700370F:168:C7JUKANXX:7:1115:10695:38592	multidrug	XP_753111.1|FEATURES|abcA|multidrug|abcA	0.999999467137	71.0	31	49.7	1.9e-07	1
MARR	104	136	HWI-700370F:168:C7JUKANXX:7:1312:3156:70964	multidrug	gi:488049630:ref:WP_002121027.1:|FEATURES|marR|multidrug|marR	0.999999999985	100.0	33	66.2	1.9e-12	1
TOLC	144	176	HWI-700370F:168:C7JUKANXX:7:1116:7747:19945	multidrug	gi:564742423:gb:AHB92919.1:|FEATURES|TolC|multidrug|TolC	1.0	93.9	33	62.4	2.8e-11	1
MEXK	142	174	HWI-700370F:168:C7JUKANXX:7:1208:12005:33671	multidrug	AAG07064.1|FEATURES|MexK|multidrug|MexK	0.999999501281	75.8	33	58.2	5.2e-10	1
MTRA	153	185	HWI-700370F:168:C7JUKANXX:7:2215:7184:5298	multidrug	CCP46065.1|FEATURES|mtrA|multidrug|mtrA	0.999998406277	75.8	33	56.6	1.5e-09	1
PBP-1A	429	460	HWI-700370F:168:C7JUKANXX:7:1316:20632:24078	beta-lactam	YP_001292390|FEATURES|PBP-1A|beta-lactam|PBP-1A	1.0	62.5	32	45.8	2.7e-06	1
EMRB	116	148	HWI-700370F:168:C7JUKANXX:7:1114:1269:14743	multidrug	gi:1016518516:ref:WP_063098254.1:|FEATURES|emrB|multidrug|emrB	0.999999764285	100.0	33	73.2	1.6e-14	1
RPOB2	466	498	HWI-700370F:168:C7JUKANXX:7:2205:19857:57872	multidrug	BAD59497.1|FEATURES|rpoB2|multidrug|rpoB2	0.99999945594	81.8	33	65.5	3.3e-12	1
MULTIDRUG_ABC_TRANSPORTER	466	498	HWI-700370F:168:C7JUKANXX:7:1202:3735:58868	multidrug	gi:844773046:ref:WP_047936044.1:|FEATURES|multidrug_ABC_transporter|multidrug|multidrug_ABC_transporter	1.0	69.7	33	53.9	9.9e-09	1
APH(3')-I	424	456	HWI-700370F:168:C7JUKANXX:7:1113:7178:87047	aminoglycoside	YP_001844878|FEATURES|aph(3')-I|aminoglycoside|aph(3')-I	0.9999969822	97.0	33	68.6	3.9e-13	1
MEXB	660	692	HWI-700370F:168:C7JUKANXX:7:1313:20367:76226	multidrug	gi:487969243:ref:WP_002042236.1:|FEATURES|mexB|multidrug|mexB	0.99999997265	97.0	33	70.5	1.0e-13	1
CATB	129	161	HWI-700370F:168:C7JUKANXX:7:2109:3511:25716	phenicol	FJ460181.2.gene2.p01|FEATURES|catB|phenicol|catB	1.0	72.7	33	52.0	3.8e-08	1
ABCA	956	988	HWI-700370F:168:C7JUKANXX:7:1310:3676:9312	multidrug	XP_753111.1|FEATURES|abcA|multidrug|abcA	0.999999616956	87.9	33	62.4	2.8e-11	1
MULTIDRUG_ABC_TRANSPORTER	523	555	HWI-700370F:168:C7JUKANXX:7:2208:5186:67426	multidrug	gi:817122037:ref:WP_046494699.1:|FEATURES|multidrug_ABC_transporter|multidrug|multidrug_ABC_transporter	1.0	72.7	33	54.7	5.8e-09	1
MULTIDRUG_ABC_TRANSPORTER	220	252	HWI-700370F:168:C7JUKANXX:7:2205:2043:54788	multidrug	NC_010400.5984909.p01|FEATURES|multidrug_ABC_transporter|multidrug|multidrug_ABC_transporter	1.0	100.0	33	66.6	1.5e-12	1
ABCA	848	880	HWI-700370F:168:C7JUKANXX:7:1303:3303:39261	multidrug	XP_753111.1|FEATURES|abcA|multidrug|abcA	0.999999467137	84.8	33	62.8	2.1e-11	1
MACA	370	402	HWI-700370F:168:C7JUKANXX:7:1113:17099:67365	MLS	gi:763230369:ref:WP_044101209.1:|FEATURES|macA|MLS|macA	1.0	100.0	33	65.5	3.3e-12	1
ABCA	850	881	HWI-700370F:168:C7JUKANXX:7:1101:4810:49670	multidrug	XP_753111.1|FEATURES|abcA|multidrug|abcA	0.999999358683	62.5	32	45.8	2.7e-06	1
ABCA	1027	1060	HWI-700370F:168:C7JUKANXX:7:1111:14327:47491	multidrug	XP_753111.1|FEATURES|abcA|multidrug|abcA	0.999999476746	70.6	34	50.1	1.4e-07	1
TETR	31	62	HWI-700370F:168:C7JUKANXX:7:2203:16583:85112	tetracycline	gi:1016093334:ref:WP_062936877.1:|FEATURES|tetR|tetracycline|tetR	1.0	71.9	32	48.1	5.4e-07	1
MDTL	312	344	HWI-700370F:168:C7JUKANXX:7:2207:2254:7006	multidrug	gi:446988854:ref:WP_001066110.1:|FEATURES|mdtL|multidrug|mdtL	0.999999750447	100.0	33	66.2	1.9e-12	1
ABCA	263	294	HWI-700370F:168:C7JUKANXX:7:2105:5138:9901	multidrug	XP_753111.1|FEATURES|abcA|multidrug|abcA	0.999999395603	65.6	32	47.0	1.2e-06	1
RPOB2	1011	1043	HWI-700370F:168:C7JUKANXX:7:2204:6382:96056	multidrug	BAD59497.1|FEATURES|rpoB2|multidrug|rpoB2	0.999999427398	81.8	33	63.5	1.2e-11	1
ADEJ	871	903	HWI-700370F:168:C7JUKANXX:7:1106:9351:6521	multidrug	NC_011586.7045444.p01|FEATURES|adeJ|multidrug|adeJ	1.0	100.0	33	68.9	3.0e-13	1
MULTIDRUG_ABC_TRANSPORTER	447	479	HWI-700370F:168:C7JUKANXX:7:1315:2767:4715	multidrug	gi:686364868:ref:WP_031893738.1:|FEATURES|multidrug_ABC_transporter|multidrug|multidrug_ABC_transporter	1.0	63.6	33	47.8	7.1e-07	1
MACB	144	175	HWI-700370F:168:C7JUKANXX:7:1309:14043:71626	MLS	AAV85982.1|FEATURES|macB|MLS|macB	1.0	75.0	32	48.9	3.2e-07	1
MACB	167	199	HWI-700370F:168:C7JUKANXX:7:2204:11860:80421	MLS	gi:852292746:ref:WP_048332551.1:|FEATURES|macB|MLS|macB	1.0	75.8	33	54.3	7.6e-09	1
ADEH	197	229	HWI-700370F:168:C7JUKANXX:7:1106:9670:27695	multidrug	CAJ77855.1|FEATURES|adeH|multidrug|adeH	0.999998427899	87.9	33	61.2	6.2e-11	1
ABCA	963	995	HWI-700370F:168:C7JUKANXX:7:2216:11418:40267	multidrug	XP_753111.1|FEATURES|abcA|multidrug|abcA	0.999999600302	78.8	33	56.6	1.5e-09	1
MSBA	359	391	HWI-700370F:168:C7JUKANXX:7:1110:1458:36871	nitroimidazole	NP_415434.1|FEATURES|msbA|nitroimidazole|msbA	0.99965308691	63.6	33	45.8	2.7e-06	1
ADEJ	888	920	HWI-700370F:168:C7JUKANXX:7:1213:10916:50836	multidrug	NC_011586.7045444.p01|FEATURES|adeJ|multidrug|adeJ	1.0	97.0	33	66.6	1.5e-12	1
MDFA	115	147	HWI-700370F:168:C7JUKANXX:7:1108:20047:52496	multidrug	gi:502961756:ref:WP_013196732.1:|FEATURES|mdfA|multidrug|mdfA	0.999999996128	100.0	33	63.5	1.2e-11	1
MULTIDRUG_ABC_TRANSPORTER	507	538	HWI-700370F:168:C7JUKANXX:7:2114:2162:14538	multidrug	gi:944152509:ref:WP_055644808.1:|FEATURES|multidrug_ABC_transporter|multidrug|multidrug_ABC_transporter	1.0	65.6	32	47.0	1.2e-06	1
MULTIDRUG_ABC_TRANSPORTER	547	579	HWI-700370F:168:C7JUKANXX:7:1203:6199:71406	multidrug	gi:496018010:ref:WP_008742581.1:|FEATURES|multidrug_ABC_transporter|multidrug|multidrug_ABC_transporter	0.999999929332	60.6	33	45.1	4.6e-06	1
ADEH	29	61	HWI-700370F:168:C7JUKANXX:7:1105:14105:22225	multidrug	CAJ77855.1|FEATURES|adeH|multidrug|adeH	0.999998963733	100.0	33	72.8	2.1e-14	1
TETR	69	101	HWI-700370F:168:C7JUKANXX:7:2204:14932:60700	tetracycline	gi:746192331:ref:WP_039250470.1:|FEATURES|tetR|tetracycline|tetR	1.0	78.8	33	65.5	3.3e-12	1
ADEB	360	392	HWI-700370F:168:C7JUKANXX:7:2110:7639:41228	multidrug	gi:446910348:ref:WP_000987604.1:|FEATURES|adeB|multidrug|adeB	1.0	81.8	33	57.0	1.2e-09	1
MEXB	660	692	HWI-700370F:168:C7JUKANXX:7:2202:20107:10266	multidrug	gi:487969243:ref:WP_002042236.1:|FEATURES|mexB|multidrug|mexB	0.99999997265	97.0	33	70.5	1.0e-13	1
ACRB	13	45	HWI-700370F:168:C7JUKANXX:7:1301:5904:67957	multidrug	YP_454364|FEATURES|acrB|multidrug|acrB	0.99999338709	60.6	33	47.0	1.2e-06	1
ADEH	140	172	HWI-700370F:168:C7JUKANXX:7:2210:20786:92073	multidrug	CAJ77855.1|FEATURES|adeH|multidrug|adeH	0.999998575263	93.9	33	65.5	3.3e-12	1
MULTIDRUG_ABC_TRANSPORTER	498	530	HWI-700370F:168:C7JUKANXX:7:1203:15199:76864	multidrug	gi:493394434:ref:WP_006350564.1:|FEATURES|multidrug_ABC_transporter|multidrug|multidrug_ABC_transporter	1.0	63.6	33	49.7	1.9e-07	1
MUXB	596	628	HWI-700370F:168:C7JUKANXX:7:2107:1329:66162	multidrug	NP_251217.1|FEATURES|MuxB|multidrug|MuxB	0.999999083279	66.7	33	47.0	1.2e-06	1
ADEB	1	31	HWI-700370F:168:C7JUKANXX:7:2215:3582:2189	multidrug	gi:835267813:ref:WP_047428207.1:|FEATURES|adeB|multidrug|adeB	1.0	100.0	31	64.3	7.3e-12	1
ABCA	262	294	HWI-700370F:168:C7JUKANXX:7:1308:4066:18875	multidrug	XP_753111.1|FEATURES|abcA|multidrug|abcA	0.999999418382	69.7	33	47.8	7.1e-07	1
MAJOR_FACILITATOR_SUPERFAMILY_TRANSPORTER	106	138	HWI-700370F:168:C7JUKANXX:7:1308:11336:98181	multidrug	NC_010410.6002639.p01|FEATURES|major_facilitator_superfamily_transporter|multidrug|major_facilitator_superfamily_transporter	0.999999999975	97.0	33	65.1	4.3e-12	1
MEXB	576	607	HWI-700370F:168:C7JUKANXX:7:2102:17707:74787	multidrug	gi:487969243:ref:WP_002042236.1:|FEATURES|mexB|multidrug|mexB	0.999999959761	100.0	32	64.7	5.6e-12	1
TETR	14	46	HWI-700370F:168:C7JUKANXX:7:2214:8330:97851	tetracycline	gi:691154604:ref:WP_032065245.1:|FEATURES|tetR|tetracycline|tetR	1.0	63.6	33	47.0	1.2e-06	1
MACA	52	84	HWI-700370F:168:C7JUKANXX:7:2208:6819:83064	MLS	gi:447046964:ref:WP_001124220.1:|FEATURES|macA|MLS|macA	1.0	100.0	33	65.9	2.5e-12	1
UGD	241	273	HWI-700370F:168:C7JUKANXX:7:2113:11372:17187	peptide	AAC75089.1|FEATURES|ugd|peptide|ugd	0.999999722051	93.9	33	72.8	2.1e-14	1
TETR	22	54	HWI-700370F:168:C7JUKANXX:7:1102:7450:25299	tetracycline	gi:645915578:ref:WP_025469563.1:|FEATURES|tetR|tetracycline|tetR	1.0	93.9	33	64.7	5.6e-12	1
EPTA	305	336	HWI-700370F:168:C7JUKANXX:7:1315:5123:39214	peptide	BAE78116.1|FEATURES|eptA|peptide|eptA	0.999999947685	65.6	32	52.0	3.8e-08	1
ADEH	393	425	HWI-700370F:168:C7JUKANXX:7:1308:9530:91826	multidrug	CAJ77855.1|FEATURES|adeH|multidrug|adeH	0.999998740986	100.0	33	65.1	4.3e-12	1
TRIC	949	981	HWI-700370F:168:C7JUKANXX:7:1309:7406:40587	triclosan	NP_248848.1|FEATURES|TriC|triclosan|TriC	0.999999987037	90.9	33	63.9	9.6e-12	1
EFRA	401	432	HWI-700370F:168:C7JUKANXX:7:1108:2430:88212	multidrug	CDO61513.1|FEATURES|efrA|multidrug|efrA	0.999999506776	65.6	32	44.3	7.8e-06	1
VANH	253	285	HWI-700370F:168:C7JUKANXX:7:2101:21133:88553	glycopeptide	KF478993.1.gene2.p01|FEATURES|vanH|glycopeptide|vanH	0.999999999794	63.6	33	46.2	2.1e-06	1
ABCA	277	309	HWI-700370F:168:C7JUKANXX:7:1101:2988:82493	multidrug	XP_753111.1|FEATURES|abcA|multidrug|abcA	0.999999519024	84.8	33	64.3	7.3e-12	1
MULTIDRUG_ABC_TRANSPORTER	487	519	HWI-700370F:168:C7JUKANXX:7:1306:5055:56441	multidrug	gi:497748188:ref:WP_010062372.1:|FEATURES|multidrug_ABC_transporter|multidrug|multidrug_ABC_transporter	1.0	66.7	33	50.8	8.4e-08	1
MACA	361	393	HWI-700370F:168:C7JUKANXX:7:1313:3805:79065	MLS	gi:764590860:ref:WP_044424707.1:|FEATURES|macA|MLS|macA	1.0	100.0	33	64.7	5.6e-12	1
MACB	27	59	HWI-700370F:168:C7JUKANXX:7:2102:11165:92429	MLS	gi:485870849:ref:WP_001467831.1:|FEATURES|macB|MLS|macB	1.0	81.8	33	57.0	1.2e-09	1
ABCA	503	535	HWI-700370F:168:C7JUKANXX:7:1311:20358:4329	multidrug	XP_753111.1|FEATURES|abcA|multidrug|abcA	0.999999426568	66.7	33	48.1	5.4e-07	1
VGBC	143	175	HWI-700370F:168:C7JUKANXX:7:1305:12190:60107	MLS	APB03225.1|FEATURES|vgbC|MLS|vgbC	0.999999994142	60.6	33	47.4	9.3e-07	1
ADEB	883	914	HWI-700370F:168:C7JUKANXX:7:1211:17382:5977	multidrug	ZP_04661876|FEATURES|adeB|multidrug|adeB	0.9999999995	62.5	32	48.1	5.4e-07	1
TOLC	377	409	HWI-700370F:168:C7JUKANXX:7:1102:12689:99163	multidrug	gi:564742423:gb:AHB92919.1:|FEATURES|TolC|multidrug|TolC	1.0	100.0	33	66.6	1.5e-12	1
ABCA	1007	1039	HWI-700370F:168:C7JUKANXX:7:1308:7603:65854	multidrug	XP_753111.1|FEATURES|abcA|multidrug|abcA	0.999999447336	63.6	33	48.9	3.2e-07	1
MEXB	502	534	HWI-700370F:168:C7JUKANXX:7:1111:15734:22231	multidrug	gi:487969243:ref:WP_002042236.1:|FEATURES|mexB|multidrug|mexB	0.999999959761	81.8	33	64.7	5.6e-12	1
MSBA	364	394	HWI-700370F:168:C7JUKANXX:7:2205:9762:78230	nitroimidazole	NP_415434.1|FEATURES|msbA|nitroimidazole|msbA	0.999757833842	77.4	31	48.9	3.2e-07	1
ABCA	831	863	HWI-700370F:168:C7JUKANXX:7:1116:4580:53783	multidrug	XP_753111.1|FEATURES|abcA|multidrug|abcA	0.999999476746	69.7	33	50.1	1.4e-07	1
MEXD	170	201	HWI-700370F:168:C7JUKANXX:7:1312:20497:30456	multidrug	gi:489210576:ref:WP_003119403.1:|FEATURES|mexD|multidrug|mexD	1.0	65.6	32	49.7	1.9e-07	1
APH(3')-I	218	250	HWI-700370F:168:C7JUKANXX:7:2206:7906:73564	aminoglycoside	YP_001844878|FEATURES|aph(3')-I|aminoglycoside|aph(3')-I	0.999996653537	87.9	33	67.4	8.6e-13	1
MEXF	194	226	HWI-700370F:168:C7JUKANXX:7:2214:12197:29173	multidrug	gi:764528042:ref:WP_044407471.1:|FEATURES|mexF|multidrug|mexF	1.0	66.7	33	49.3	2.4e-07	1
MULTIDRUG_ABC_TRANSPORTER	560	592	HWI-700370F:168:C7JUKANXX:7:1309:16137:25983	multidrug	gi:639892676:ref:WP_024755698.1:|FEATURES|multidrug_ABC_transporter|multidrug|multidrug_ABC_transporter	1.0	63.6	33	46.6	1.6e-06	1
MULTIDRUG_ABC_TRANSPORTER	554	584	HWI-700370F:168:C7JUKANXX:7:2215:8508:75466	multidrug	gi:817122037:ref:WP_046494699.1:|FEATURES|multidrug_ABC_transporter|multidrug|multidrug_ABC_transporter	0.999999728918	61.3	31	45.8	2.7e-06	1
CARO	166	198	HWI-700370F:168:C7JUKANXX:7:1101:4304:86556	beta-lactam	AKL79742.1|FEATURES|carO|beta-lactam|carO	0.999999981726	97.0	33	74.7	5.4e-15	1
MULTIDRUG_ABC_TRANSPORTER	312	344	HWI-700370F:168:C7JUKANXX:7:2116:11811:69845	multidrug	NC_010400.5984909.p01|FEATURES|multidrug_ABC_transporter|multidrug|multidrug_ABC_transporter	1.0	100.0	33	68.9	3.0e-13	1
APH(3')-I	387	418	HWI-700370F:168:C7JUKANXX:7:1202:4264:32181	aminoglycoside	YP_001844878|FEATURES|aph(3')-I|aminoglycoside|aph(3')-I	0.999997788487	96.9	32	72.4	2.7e-14	1
ADEJ	632	664	HWI-700370F:168:C7JUKANXX:7:2202:4629:85676	multidrug	NC_011586.7045444.p01|FEATURES|adeJ|multidrug|adeJ	0.999999990313	87.9	33	64.7	5.6e-12	1
OMPR	83	114	HWI-700370F:168:C7JUKANXX:7:2108:13171:6997	multidrug	gi:491322039:ref:WP_005180005.1:|FEATURES|ompR|multidrug|ompR	0.999999622643	65.6	32	44.3	7.8e-06	1
MULTIDRUG_ABC_TRANSPORTER	708	740	HWI-700370F:168:C7JUKANXX:7:2203:20208:25743	multidrug	NC_010400.5984909.p01|FEATURES|multidrug_ABC_transporter|multidrug|multidrug_ABC_transporter	0.999999999995	100.0	33	68.9	3.0e-13	1
ABCA	840	870	HWI-700370F:168:C7JUKANXX:7:2107:3382:17318	multidrug	XP_753111.1|FEATURES|abcA|multidrug|abcA	0.999999457389	67.7	31	49.3	2.4e-07	1
MEXK	256	288	HWI-700370F:168:C7JUKANXX:7:2215:9286:7587	multidrug	AAG07064.1|FEATURES|MexK|multidrug|MexK	0.999999217445	63.6	33	49.3	2.4e-07	1
CARO	23	55	HWI-700370F:168:C7JUKANXX:7:1305:2110:6093	beta-lactam	AKL79742.1|FEATURES|carO|beta-lactam|carO	0.99999997664	100.0	33	70.1	1.3e-13	1
MDTK	29	60	HWI-700370F:168:C7JUKANXX:7:2215:2479:64820	multidrug	NC_011595.7060378.p01|FEATURES|mdtK|multidrug|mdtK	0.99999999686	100.0	32	64.7	5.6e-12	1
RPOB2	771	802	HWI-700370F:168:C7JUKANXX:7:2216:8311:75289	multidrug	BAD59497.1|FEATURES|rpoB2|multidrug|rpoB2	0.999999247247	84.4	32	54.3	7.6e-09	1
MULTIDRUG_ABC_TRANSPORTER	513	545	HWI-700370F:168:C7JUKANXX:7:1307:20704:89494	multidrug	gi:640499891:ref:WP_024937220.1:|FEATURES|multidrug_ABC_transporter|multidrug|multidrug_ABC_transporter	1.0	69.7	33	46.6	1.6e-06	1
UGD	299	331	HWI-700370F:168:C7JUKANXX:7:2201:19702:81456	peptide	AAC75089.1|FEATURES|ugd|peptide|ugd	0.999999476653	78.8	33	59.7	1.8e-10	1
RPOB2	462	493	HWI-700370F:168:C7JUKANXX:7:1114:1979:31701	multidrug	BAD59497.1|FEATURES|rpoB2|multidrug|rpoB2	0.999999275032	71.9	32	55.5	3.4e-09	1
UGD	67	98	HWI-700370F:168:C7JUKANXX:7:1314:11449:65148	peptide	AAC75089.1|FEATURES|ugd|peptide|ugd	0.999999451254	65.6	32	49.3	2.4e-07	1
STAPHYLOCOCCUS_MUPA_CONFERRING_RESISTANCE_TO_MUPIROCIN	578	610	HWI-700370F:168:C7JUKANXX:7:2216:15733:42042	mupirocin	CAA53189|FEATURES|Staphylococcus_mupA_conferring_resistance_to_mupirocin|mupirocin|Staphylococcus_mupA_conferring_resistance_to_mupirocin	0.999999969848	63.6	33	48.1	5.4e-07	1
POXTA	160	192	HWI-700370F:168:C7JUKANXX:7:1213:5403:13436	multidrug	AVI44920.1|FEATURES|poxtA|multidrug|poxtA	0.999999345165	63.6	33	47.4	9.3e-07	1
ROSA	121	152	HWI-700370F:168:C7JUKANXX:7:1315:7338:44569	fosmidomycin	YP_001401993|FEATURES|rosA|fosmidomycin|rosA	1.0	81.2	32	58.2	5.2e-10	1
ABCA	940	971	HWI-700370F:168:C7JUKANXX:7:1106:7557:67143	multidrug	XP_753111.1|FEATURES|abcA|multidrug|abcA	0.999999334821	90.6	32	60.8	8.1e-11	1
MEXK	667	699	HWI-700370F:168:C7JUKANXX:7:1306:4822:35653	multidrug	AAG07064.1|FEATURES|MexK|multidrug|MexK	0.999999058804	63.6	33	46.2	2.1e-06	1
CAMP-REGULATORY_PROTEIN	148	178	HWI-700370F:168:C7JUKANXX:7:1102:21173:44330	unclassified	gi:490367208:ref:WP_004246872.1:|FEATURES|cAMP-regulatory_protein|unclassified|cAMP-regulatory_protein	0.911444345603	64.5	31	45.8	2.7e-06	1
MEXE	352	384	HWI-700370F:168:C7JUKANXX:7:1204:3022:5956	multidrug	gi:748187801:ref:WP_039758925.1:|FEATURES|mexE|multidrug|mexE	1.0	100.0	33	72.0	3.5e-14	1
VGBC	146	176	HWI-700370F:168:C7JUKANXX:7:1309:18389:78357	MLS	APB03225.1|FEATURES|vgbC|MLS|vgbC	0.999999999997	64.5	31	45.4	3.5e-06	1
ADEI	130	162	HWI-700370F:168:C7JUKANXX:7:1311:4339:34915	multidrug	YP_002320475.1|FEATURES|adeI|multidrug|adeI	1.0	100.0	33	66.6	1.5e-12	1
AMRB	353	383	HWI-700370F:168:C7JUKANXX:7:1307:9063:19028	multidrug	ZP_01769103|FEATURES|amrB|multidrug|amrB	0.999999994303	74.2	31	49.7	1.9e-07	1
MEXB	355	387	HWI-700370F:168:C7JUKANXX:7:2116:7982:64055	multidrug	gi:565648659:ref:WP_023896298.1:|FEATURES|mexB|multidrug|mexB	1.0	84.8	33	58.2	5.2e-10	1
MULTIDRUG_ABC_TRANSPORTER	933	965	HWI-700370F:168:C7JUKANXX:7:2201:1487:79157	multidrug	NC_010400.5984909.p01|FEATURES|multidrug_ABC_transporter|multidrug|multidrug_ABC_transporter	1.0	100.0	33	65.5	3.3e-12	1
ADEA	79	111	HWI-700370F:168:C7JUKANXX:7:1101:10970:93404	multidrug	gi:487963543:ref:WP_002036787.1:|FEATURES|adeA|multidrug|adeA	0.999999945976	75.8	33	58.5	4.0e-10	1
CARO	25	57	HWI-700370F:168:C7JUKANXX:7:1114:11017:24400	beta-lactam	AKL79742.1|FEATURES|carO|beta-lactam|carO	0.999999981726	100.0	33	72.4	2.7e-14	1
MEXB	326	357	HWI-700370F:168:C7JUKANXX:7:1204:4081:17566	multidrug	gi:565648659:ref:WP_023896298.1:|FEATURES|mexB|multidrug|mexB	1.0	96.9	32	63.9	9.6e-12	1
TETR	60	92	HWI-700370F:168:C7JUKANXX:7:1313:3490:17542	tetracycline	gi:491211323:ref:WP_005069654.1:|FEATURES|tetR|tetracycline|tetR	1.0	100.0	33	73.6	1.2e-14	1
MEXB	305	337	HWI-700370F:168:C7JUKANXX:7:1311:20319:44789	multidrug	gi:565648659:ref:WP_023896298.1:|FEATURES|mexB|multidrug|mexB	0.99999999939	100.0	33	71.2	6.0e-14	1
ADEL	78	110	HWI-700370F:168:C7JUKANXX:7:1311:5694:5141	multidrug	ALH22601.1|FEATURES|adeL|multidrug|adeL	0.999998873008	100.0	33	70.5	1.0e-13	1
ADER	208	239	HWI-700370F:168:C7JUKANXX:7:2211:8093:34847	multidrug	ADM92605.1|FEATURES|adeR|multidrug|adeR	0.99999654146	78.1	32	54.3	7.6e-09	1
MACA	122	154	HWI-700370F:168:C7JUKANXX:7:1107:8052:76107	MLS	gi:691062131:ref:WP_032005587.1:|FEATURES|macA|MLS|macA	1.0	100.0	33	68.6	3.9e-13	1
OPRM	396	428	HWI-700370F:168:C7JUKANXX:7:2202:17350:85518	multidrug	NC_011595.7058890.p01|FEATURES|oprM|multidrug|oprM	0.999999283021	97.0	33	65.1	4.3e-12	1
BACA	160	191	HWI-700370F:168:C7JUKANXX:7:2103:2059:75218	bacitracin	gi:585209153:gb:EWM45333.1:|FEATURES|bacA|bacitracin|bacA	1.0	81.2	32	55.8	2.6e-09	1
RPOB2	791	822	HWI-700370F:168:C7JUKANXX:7:2114:5211:48702	multidrug	BAD59497.1|FEATURES|rpoB2|multidrug|rpoB2	0.999999333941	81.2	32	58.2	5.2e-10	1
MEXD	917	949	HWI-700370F:168:C7JUKANXX:7:1311:17384:32060	multidrug	YP_348488|FEATURES|mexD|multidrug|mexD	1.0	87.9	33	65.5	3.3e-12	1
OMPR	184	216	HWI-700370F:168:C7JUKANXX:7:1210:17354:12286	multidrug	gi:489751171:ref:WP_003655179.1:|FEATURES|ompR|multidrug|ompR	0.99999999797	100.0	33	69.3	2.3e-13	1
ADEH	18	50	HWI-700370F:168:C7JUKANXX:7:2109:6976:80973	multidrug	CAJ77855.1|FEATURES|adeH|multidrug|adeH	0.999998893525	100.0	33	70.1	1.3e-13	1
ADEH	223	255	HWI-700370F:168:C7JUKANXX:7:1203:18690:76539	multidrug	CAJ77855.1|FEATURES|adeH|multidrug|adeH	0.999999981217	93.9	33	62.0	3.6e-11	1
MDTL	230	262	HWI-700370F:168:C7JUKANXX:7:1204:12157:48280	multidrug	NC_011595.7060598.p01|FEATURES|mdtL|multidrug|mdtL	0.999999523265	100.0	33	71.2	6.0e-14	1
MEXK	268	300	HWI-700370F:168:C7JUKANXX:7:1313:5559:16249	multidrug	AAG07064.1|FEATURES|MexK|multidrug|MexK	0.99999923491	63.6	33	49.7	1.9e-07	1
ADEC	302	333	HWI-700370F:168:C7JUKANXX:7:1201:15601:78494	multidrug	NC_010400.5984384.p01|FEATURES|adeC|multidrug|adeC	0.999999999996	100.0	32	64.7	5.6e-12	1
ABCA	260	292	HWI-700370F:168:C7JUKANXX:7:2201:16238:64296	multidrug	XP_753111.1|FEATURES|abcA|multidrug|abcA	0.999999541228	72.7	33	53.1	1.7e-08	1
ACRB	465	497	HWI-700370F:168:C7JUKANXX:7:1303:12276:4080	multidrug	YP_001908403|FEATURES|acrB|multidrug|acrB	1.0	78.8	33	55.8	2.6e-09	1
EFRB	315	347	HWI-700370F:168:C7JUKANXX:7:1109:10378:59102	multidrug	CDO61516.1|FEATURES|efrB|multidrug|efrB	0.999998863766	63.6	33	44.7	6.0e-06	1
ABCA	1183	1215	HWI-700370F:168:C7JUKANXX:7:1315:1524:62329	multidrug	XP_753111.1|FEATURES|abcA|multidrug|abcA	0.999999320374	63.6	33	44.7	6.0e-06	1
MULTIDRUG_ABC_TRANSPORTER	485	517	HWI-700370F:168:C7JUKANXX:7:1203:9031:84030	multidrug	gi:497748188:ref:WP_010062372.1:|FEATURES|multidrug_ABC_transporter|multidrug|multidrug_ABC_transporter	1.0	72.7	33	52.8	2.2e-08	1
MEXK	49	81	HWI-700370F:168:C7JUKANXX:7:1116:7903:45770	multidrug	AAG07064.1|FEATURES|MexK|multidrug|MexK	0.999999251722	66.7	33	50.1	1.4e-07	1
MEXB	666	698	HWI-700370F:168:C7JUKANXX:7:2114:13694:28046	multidrug	gi:487969243:ref:WP_002042236.1:|FEATURES|mexB|multidrug|mexB	0.999999970388	93.9	33	69.3	2.3e-13	1
MEXE	61	93	HWI-700370F:168:C7JUKANXX:7:1310:3216:37696	multidrug	gi:490838406:ref:WP_004700481.1:|FEATURES|mexE|multidrug|mexE	1.0	100.0	33	67.8	6.6e-13	1
EMRB	356	388	HWI-700370F:168:C7JUKANXX:7:1203:17627:64632	multidrug	gi:1016518516:ref:WP_063098254.1:|FEATURES|emrB|multidrug|emrB	0.999999687287	100.0	33	73.9	9.2e-15	1
TETA	413	444	HWI-700370F:168:C7JUKANXX:7:2106:10323:53783	tetracycline	gi:171851258:emb:CAQ04234.1:|FEATURES|tetA|tetracycline|tetA	1.0	68.8	32	49.7	1.9e-07	1
MEXK	254	286	HWI-700370F:168:C7JUKANXX:7:1316:6713:76864	multidrug	AAG07064.1|FEATURES|MexK|multidrug|MexK	0.999999217445	63.6	33	49.3	2.4e-07	1
MACA	384	415	HWI-700370F:168:C7JUKANXX:7:2215:14820:66469	MLS	gi:488043750:ref:WP_002115147.1:|FEATURES|macA|MLS|macA	1.0	100.0	32	64.7	5.6e-12	1
ADEI	145	177	HWI-700370F:168:C7JUKANXX:7:2103:8095:8283	multidrug	YP_002320475.1|FEATURES|adeI|multidrug|adeI	1.0	97.0	33	64.3	7.3e-12	1
ABCA	938	970	HWI-700370F:168:C7JUKANXX:7:1309:1122:72982	multidrug	XP_753111.1|FEATURES|abcA|multidrug|abcA	0.999999707851	97.0	33	66.2	1.9e-12	1
ABCA	917	949	HWI-700370F:168:C7JUKANXX:7:1209:11667:26002	multidrug	XP_753111.1|FEATURES|abcA|multidrug|abcA	0.999999583704	72.7	33	55.5	3.4e-09	1
ADEH	132	164	HWI-700370F:168:C7JUKANXX:7:1316:7558:35245	multidrug	CAJ77855.1|FEATURES|adeH|multidrug|adeH	0.999998850786	97.0	33	68.6	3.9e-13	1
MDTL	85	117	HWI-700370F:168:C7JUKANXX:7:1108:16346:35571	multidrug	gi:322507471:gb:ADX02925.1:|FEATURES|mdtL|multidrug|mdtL	0.999999692518	97.0	33	61.6	4.7e-11	1
ADEA	73	104	HWI-700370F:168:C7JUKANXX:7:2202:6725:26679	multidrug	AAL14439|FEATURES|adeA|multidrug|adeA	0.999999872444	90.6	32	59.3	2.4e-10	1
ABCA	948	980	HWI-700370F:168:C7JUKANXX:7:1205:10184:32792	multidrug	XP_753111.1|FEATURES|abcA|multidrug|abcA	0.999999383758	93.9	33	66.2	1.9e-12	1
ABCA	256	287	HWI-700370F:168:C7JUKANXX:7:1302:4646:26961	multidrug	XP_753111.1|FEATURES|abcA|multidrug|abcA	0.999999541228	71.9	32	53.1	1.7e-08	1
ABCA	979	1011	HWI-700370F:168:C7JUKANXX:7:2115:17927:52190	multidrug	XP_753111.1|FEATURES|abcA|multidrug|abcA	0.999999492813	78.8	33	58.9	3.1e-10	1
MEXF	994	1025	HWI-700370F:168:C7JUKANXX:7:1304:20196:94908	multidrug	gi:553764341:ref:WP_023096686.1:|FEATURES|mexF|multidrug|mexF	1.0	87.5	32	57.8	6.9e-10	1
MEXB	319	351	HWI-700370F:168:C7JUKANXX:7:2203:17899:88621	multidrug	gi:565648659:ref:WP_023896298.1:|FEATURES|mexB|multidrug|mexB	1.0	97.0	33	67.8	6.6e-13	1
MACA	104	136	HWI-700370F:168:C7JUKANXX:7:2216:17103:21539	MLS	gi:691062131:ref:WP_032005587.1:|FEATURES|macA|MLS|macA	1.0	100.0	33	67.0	1.1e-12	1
ABCA	254	285	HWI-700370F:168:C7JUKANXX:7:1106:13898:14746	multidrug	XP_753111.1|FEATURES|abcA|multidrug|abcA	0.999999594438	78.1	32	56.2	2.0e-09	1
ADER	172	204	HWI-700370F:168:C7JUKANXX:7:2108:11679:87206	multidrug	ADM92605.1|FEATURES|adeR|multidrug|adeR	0.999995964845	66.7	33	50.8	8.4e-08	1
ADEN	65	97	HWI-700370F:168:C7JUKANXX:7:1108:11605:35226	multidrug	AGV28567.1|FEATURES|adeN|multidrug|adeN	0.99999526526	78.8	33	62.8	2.1e-11	1
ROSA	114	145	HWI-700370F:168:C7JUKANXX:7:2113:6261:99921	fosmidomycin	ZP_04612558|FEATURES|rosA|fosmidomycin|rosA	1.0	71.9	32	51.2	6.4e-08	1
EMRB-QACA_FAMILY_MAJOR_FACILITATOR_TRANSPORTER	235	267	HWI-700370F:168:C7JUKANXX:7:1209:7861:4992	multidrug	NC_002951.3238155.p01|FEATURES|EmrB-QacA_family_major_facilitator_transporter|multidrug|EmrB-QacA_family_major_facilitator_transporter	0.999999807245	75.8	33	55.5	3.4e-09	1
MULTIDRUG_ABC_TRANSPORTER	539	570	HWI-700370F:168:C7JUKANXX:7:1215:2069:69546	multidrug	gi:926400371:ref:WP_053728483.1:|FEATURES|multidrug_ABC_transporter|multidrug|multidrug_ABC_transporter	1.0	65.6	32	47.8	7.1e-07	1
ABCA	959	989	HWI-700370F:168:C7JUKANXX:7:1306:19681:40301	multidrug	XP_753111.1|FEATURES|abcA|multidrug|abcA	0.999999320374	71.0	31	44.7	6.0e-06	1
ABCA	827	859	HWI-700370F:168:C7JUKANXX:7:1205:5697:15284	multidrug	XP_753111.1|FEATURES|abcA|multidrug|abcA	0.999999492813	72.7	33	50.8	8.4e-08	1
MULTIDRUG_ABC_TRANSPORTER	542	573	HWI-700370F:168:C7JUKANXX:7:2116:13073:89094	multidrug	gi:493394434:ref:WP_006350564.1:|FEATURES|multidrug_ABC_transporter|multidrug|multidrug_ABC_transporter	1.0	68.8	32	51.6	4.9e-08	1
MULTIDRUG_ABC_TRANSPORTER	482	514	HWI-700370F:168:C7JUKANXX:7:1303:11572:18397	multidrug	gi:913055317:ref:WP_050357634.1:|FEATURES|multidrug_ABC_transporter|multidrug|multidrug_ABC_transporter	1.0	84.8	33	59.3	2.4e-10	1
MAJOR_FACILITATOR_SUPERFAMILY_TRANSPORTER	177	209	HWI-700370F:168:C7JUKANXX:7:1210:14795:12504	multidrug	NC_010410.6002639.p01|FEATURES|major_facilitator_superfamily_transporter|multidrug|major_facilitator_superfamily_transporter	0.99999809886	87.9	33	62.8	2.1e-11	1
MSBA	495	525	HWI-700370F:168:C7JUKANXX:7:1314:6612:42244	nitroimidazole	NP_415434.1|FEATURES|msbA|nitroimidazole|msbA	0.999637001645	71.0	31	45.4	3.5e-06	1
MAJOR_FACILITATOR_SUPERFAMILY_TRANSPORTER	423	455	HWI-700370F:168:C7JUKANXX:7:1109:13175:3488	multidrug	NC_010410.6002639.p01|FEATURES|major_facilitator_superfamily_transporter|multidrug|major_facilitator_superfamily_transporter	0.999999999972	87.9	33	68.9	3.0e-13	1
CATB	134	166	HWI-700370F:168:C7JUKANXX:7:1203:19024:43396	phenicol	AJ223604.1.gene5.p01|FEATURES|catB|phenicol|catB	0.999999999637	72.7	33	53.9	9.9e-09	1
ABCA	632	664	HWI-700370F:168:C7JUKANXX:7:2207:10440:87568	multidrug	XP_753111.1|FEATURES|abcA|multidrug|abcA	0.999999594438	66.7	33	56.2	2.0e-09	1
ADEJ	977	1009	HWI-700370F:168:C7JUKANXX:7:2316:4226:21296	multidrug	NC_011586.7045444.p01|FEATURES|adeJ|multidrug|adeJ	1.0	100.0	33	67.8	6.6e-13	1
UGD	352	384	HWI-700370F:168:C7JUKANXX:7:2212:9027:94936	peptide	AAC75089.1|FEATURES|ugd|peptide|ugd	0.999999538829	69.7	33	50.8	8.4e-08	1
MAJOR_FACILITATOR_SUPERFAMILY_TRANSPORTER	76	108	HWI-700370F:168:C7JUKANXX:7:2315:5966:55455	multidrug	NC_010410.6002639.p01|FEATURES|major_facilitator_superfamily_transporter|multidrug|major_facilitator_superfamily_transporter	0.999999999887	90.9	33	62.8	2.1e-11	1
VANR	76	107	HWI-700370F:168:C7JUKANXX:7:1105:8816:91591	glycopeptide	gi:406772674:gb:AFS59920.1:|FEATURES|vanR|glycopeptide|vanR	0.999999995711	62.5	32	47.4	9.3e-07	1
ADEN	165	196	HWI-700370F:168:C7JUKANXX:7:1201:17974:37875	multidrug	AGV28567.1|FEATURES|adeN|multidrug|adeN	0.999994642943	81.2	32	58.5	4.0e-10	1
ABCA	967	999	HWI-700370F:168:C7JUKANXX:7:2103:19494:44566	multidrug	XP_753111.1|FEATURES|abcA|multidrug|abcA	0.999999467137	72.7	33	49.7	1.9e-07	1
KASUGAMYCIN_RESISTANCE_PROTEIN_KSGA	41	71	HWI-700370F:168:C7JUKANXX:7:1305:19248:76618	aminoglycoside	YP_002240485|FEATURES|kasugamycin_resistance_protein_ksgA|aminoglycoside|kasugamycin_resistance_protein_ksgA	1.0	71.0	31	45.4	3.5e-06	1
ANT(3'')-IIA	211	242	HWI-700370F:168:C7JUKANXX:7:2215:6699:67178	aminoglycoside	EEX02086.1|FEATURES|ANT(3'')-IIa|aminoglycoside|ANT(3'')-IIa	0.999987170321	87.5	32	62.8	2.1e-11	1
ADEJ	793	825	HWI-700370F:168:C7JUKANXX:7:1310:17157:22687	multidrug	NC_011586.7045444.p01|FEATURES|adeJ|multidrug|adeJ	1.0	100.0	33	73.6	1.2e-14	1
MEPA	183	215	HWI-700370F:168:C7JUKANXX:7:1211:13211:59817	multidrug	gi:505177635:ref:WP_015364737.1:|FEATURES|mepA|multidrug|mepA	1.0	100.0	33	66.6	1.5e-12	1
ADC-23	43	75	HWI-700370F:168:C7JUKANXX:7:1102:15721:13302	beta-lactam	WP_063857797.1|FEATURES|ADC-23|beta-lactam|ADC-23	1.0	100.0	33	70.9	7.8e-14	1
TETB(60)	306	336	HWI-700370F:168:C7JUKANXX:7:1205:3774:99727	tetracycline	ANZ79241.1|FEATURES|tetB(60)|tetracycline|tetB(60)	0.999992978731	67.7	31	46.2	2.1e-06	1
CARO	184	215	HWI-700370F:168:C7JUKANXX:7:1101:16297:30722	beta-lactam	AKL79742.1|FEATURES|carO|beta-lactam|carO	0.99999997338	96.9	32	68.9	3.0e-13	1
ABCA	888	919	HWI-700370F:168:C7JUKANXX:7:2113:21062:98216	multidrug	XP_753111.1|FEATURES|abcA|multidrug|abcA	0.999999426568	71.9	32	48.1	5.4e-07	1
EFRB	312	344	HWI-700370F:168:C7JUKANXX:7:1214:3831:20653	multidrug	CDO61516.1|FEATURES|efrB|multidrug|efrB	0.999998863766	66.7	33	44.7	6.0e-06	1
TRIA	79	111	HWI-700370F:168:C7JUKANXX:7:2206:10135:101093	triclosan	NP_248846.1|FEATURES|TriA|triclosan|TriA	0.999999935043	66.7	33	47.4	9.3e-07	1
TRUNCATED_PUTATIVE_RESPONSE_REGULATOR_ARLR	79	110	HWI-700370F:168:C7JUKANXX:7:1207:5327:52180	unclassified	HE999704.1.gene1528.p01|FEATURES|truncated_putative_response_regulator_ArlR|unclassified|truncated_putative_response_regulator_ArlR	0.999999270071	71.9	32	48.1	5.4e-07	1
ABCA	265	295	HWI-700370F:168:C7JUKANXX:7:1201:16228:20025	multidrug	XP_753111.1|FEATURES|abcA|multidrug|abcA	0.999999305405	61.3	31	44.3	7.8e-06	1
OLEB	213	244	HWI-700370F:168:C7JUKANXX:7:1103:20572:56341	MLS	AAA50325|FEATURES|oleB|MLS|oleB	0.999999994282	62.5	32	46.6	1.6e-06	1
BACA	199	231	HWI-700370F:168:C7JUKANXX:7:2107:19310:37781	bacitracin	A9HXK3|FEATURES|bacA|bacitracin|bacA	1.0	75.8	33	55.1	4.4e-09	1
ABCA	131	162	HWI-700370F:168:C7JUKANXX:7:2110:7431:3795	multidrug	XP_753111.1|FEATURES|abcA|multidrug|abcA	0.999999407174	62.5	32	47.4	9.3e-07	1
MULTIDRUG_ABC_TRANSPORTER	491	522	HWI-700370F:168:C7JUKANXX:7:2116:12767:4121	multidrug	gi:913055317:ref:WP_050357634.1:|FEATURES|multidrug_ABC_transporter|multidrug|multidrug_ABC_transporter	1.0	62.5	32	45.8	2.7e-06	1
TETR	110	142	HWI-700370F:168:C7JUKANXX:7:1206:12766:95099	tetracycline	gi:491211323:ref:WP_005069654.1:|FEATURES|tetR|tetracycline|tetR	1.0	100.0	33	73.2	1.6e-14	1
ABCA	886	917	HWI-700370F:168:C7JUKANXX:7:2208:12042:19635	multidrug	XP_753111.1|FEATURES|abcA|multidrug|abcA	0.999999320374	68.8	32	44.7	6.0e-06	1
UGD	123	155	HWI-700370F:168:C7JUKANXX:7:1101:2982:70874	peptide	AAC75089.1|FEATURES|ugd|peptide|ugd	0.999999476653	66.7	33	49.7	1.9e-07	1
ABCA	330	360	HWI-700370F:168:C7JUKANXX:7:1214:11735:78311	multidrug	XP_753111.1|FEATURES|abcA|multidrug|abcA	0.999999457389	64.5	31	49.3	2.4e-07	1
ADEH	14	46	HWI-700370F:168:C7JUKANXX:7:1112:2136:7718	multidrug	CAJ77855.1|FEATURES|adeH|multidrug|adeH	0.999998802198	100.0	33	69.3	2.3e-13	1
ABCA	639	671	HWI-700370F:168:C7JUKANXX:7:2109:8630:78349	multidrug	XP_753111.1|FEATURES|abcA|multidrug|abcA	0.999999683095	72.7	33	63.9	9.6e-12	1
OMPR	116	148	HWI-700370F:168:C7JUKANXX:7:1103:17990:16503	multidrug	gi:446603231:ref:WP_000680577.1:|FEATURES|ompR|multidrug|ompR	0.999999999893	100.0	33	69.7	1.7e-13	1
ABCA	828	860	HWI-700370F:168:C7JUKANXX:7:1309:15143:57037	multidrug	XP_753111.1|FEATURES|abcA|multidrug|abcA	0.999999305405	87.9	33	58.9	3.1e-10	1
EMRB	90	122	HWI-700370F:168:C7JUKANXX:7:1105:13875:68798	multidrug	gi:1016518516:ref:WP_063098254.1:|FEATURES|emrB|multidrug|emrB	0.999994888066	100.0	33	72.0	3.5e-14	1
ABCA	1307	1339	HWI-700370F:168:C7JUKANXX:7:2214:7141:26375	multidrug	XP_753111.1|FEATURES|abcA|multidrug|abcA	0.999999675276	81.8	33	63.2	1.6e-11	1
MACA	394	426	HWI-700370F:168:C7JUKANXX:7:1306:16300:73519	MLS	gi:691112668:ref:WP_032033542.1:|FEATURES|macA|MLS|macA	1.0	97.0	33	65.9	2.5e-12	1
MDTK	162	194	HWI-700370F:168:C7JUKANXX:7:2214:18379:65355	multidrug	gi:342226351:gb:EGT91324.1:|FEATURES|mdtK|multidrug|mdtK	0.999999996836	97.0	33	68.9	3.0e-13	1
ADEA	92	124	HWI-700370F:168:C7JUKANXX:7:1111:9887:63881	multidrug	gi:487963543:ref:WP_002036787.1:|FEATURES|adeA|multidrug|adeA	0.999999948797	81.8	33	59.3	2.4e-10	1
PBP-1A	115	146	HWI-700370F:168:C7JUKANXX:7:1115:19056:69891	beta-lactam	YP_001292390|FEATURES|PBP-1A|beta-lactam|PBP-1A	1.0	62.5	32	44.7	6.0e-06	1
ADEL	228	260	HWI-700370F:168:C7JUKANXX:7:2211:16571:51438	multidrug	ALH22601.1|FEATURES|adeL|multidrug|adeL	0.999999184099	100.0	33	72.8	2.1e-14	1
ADEN	187	217	HWI-700370F:168:C7JUKANXX:7:1312:15338:2625	multidrug	AGV28567.1|FEATURES|adeN|multidrug|adeN	0.999994138494	77.4	31	55.8	2.6e-09	1
ACRB	27	59	HWI-700370F:168:C7JUKANXX:7:1204:1638:93136	multidrug	AAQ21216|FEATURES|acrB|multidrug|acrB	1.0	72.7	33	57.4	9.0e-10	1
BCRA	39	71	HWI-700370F:168:C7JUKANXX:7:2206:2473:51223	bacitracin	gi:1043490477:ref:WP_065382463.1:|FEATURES|bcrA|bacitracin|bcrA	1.0	63.6	33	46.2	2.1e-06	1
MDTK	337	369	HWI-700370F:168:C7JUKANXX:7:2106:9270:8276	multidrug	NC_011595.7060378.p01|FEATURES|mdtK|multidrug|mdtK	0.999999996613	97.0	33	69.3	2.3e-13	1
TETR	95	127	HWI-700370F:168:C7JUKANXX:7:2213:9878:76870	tetracycline	gi:518287889:ref:WP_019458097.1:|FEATURES|tetR|tetracycline|tetR	1.0	84.8	33	65.9	2.5e-12	1
MEXB	195	227	HWI-700370F:168:C7JUKANXX:7:2110:17874:101138	multidrug	gi:487969243:ref:WP_002042236.1:|FEATURES|mexB|multidrug|mexB	0.999999966392	100.0	33	67.8	6.6e-13	1
MDTL	237	268	HWI-700370F:168:C7JUKANXX:7:1110:19522:22655	multidrug	gi:446988854:ref:WP_001066110.1:|FEATURES|mdtL|multidrug|mdtL	0.999999753949	100.0	32	65.1	4.3e-12	1
ABCA	246	278	HWI-700370F:168:C7JUKANXX:7:2302:7160:97797	multidrug	XP_753111.1|FEATURES|abcA|multidrug|abcA	0.999999622291	87.9	33	58.2	5.2e-10	1
EMRB	160	192	HWI-700370F:168:C7JUKANXX:7:1108:7494:57364	multidrug	gi:1016518516:ref:WP_063098254.1:|FEATURES|emrB|multidrug|emrB	0.999999658999	100.0	33	72.4	2.7e-14	1
MEXD	918	950	HWI-700370F:168:C7JUKANXX:7:1106:6897:16515	multidrug	gi:496339859:ref:WP_009049037.1:|FEATURES|mexD|multidrug|mexD	1.0	84.8	33	63.9	9.6e-12	1
TRANSCRIPTIONAL_REGULATORY_PROTEIN_CPXR_CPXR	80	112	HWI-700370F:168:C7JUKANXX:7:2206:10985:92173	unclassified	CP001485.1.gene721.p01|FEATURES|transcriptional_regulatory_protein_CpxR_cpxR|unclassified|transcriptional_regulatory_protein_CpxR_cpxR	0.999999999997	60.6	33	45.4	3.5e-06	1
OPRM	99	131	HWI-700370F:168:C7JUKANXX:7:1301:17738:33251	multidrug	NC_011595.7058890.p01|FEATURES|oprM|multidrug|oprM	0.999999182107	100.0	33	67.8	6.6e-13	1
MEXT	209	240	HWI-700370F:168:C7JUKANXX:7:1103:21167:36027	multidrug	gi:490841007:ref:WP_004703082.1:|FEATURES|mexT|multidrug|mexT	0.999999191061	100.0	32	71.2	6.0e-14	1
ADEH	49	81	HWI-700370F:168:C7JUKANXX:7:2106:11242:55815	multidrug	CAJ77855.1|FEATURES|adeH|multidrug|adeH	0.999998973235	90.9	33	73.2	1.6e-14	1
RPOB2	442	473	HWI-700370F:168:C7JUKANXX:7:2101:17495:17069	multidrug	BAD59497.1|FEATURES|rpoB2|multidrug|rpoB2	0.999999348064	78.1	32	58.9	3.1e-10	1
MDTK	4	36	HWI-700370F:168:C7JUKANXX:7:1104:20978:90477	multidrug	NC_011595.7060378.p01|FEATURES|mdtK|multidrug|mdtK	0.999999996484	97.0	33	63.5	1.2e-11	1
MULTIDRUG_ABC_TRANSPORTER	489	521	HWI-700370F:168:C7JUKANXX:7:2110:9958:49722	multidrug	gi:913055317:ref:WP_050357634.1:|FEATURES|multidrug_ABC_transporter|multidrug|multidrug_ABC_transporter	1.0	72.7	33	51.2	6.4e-08	1
MULTIDRUG_ABC_TRANSPORTER	535	567	HWI-700370F:168:C7JUKANXX:7:1310:7264:101137	multidrug	gi:943909899:ref:WP_055545300.1:|FEATURES|multidrug_ABC_transporter|multidrug|multidrug_ABC_transporter	0.999999920793	69.7	33	45.4	3.5e-06	1
ABCA	129	160	HWI-700370F:168:C7JUKANXX:7:1110:5344:70231	multidrug	XP_753111.1|FEATURES|abcA|multidrug|abcA	0.999999476746	71.9	32	50.1	1.4e-07	1
MDTE	294	324	HWI-700370F:168:C7JUKANXX:7:1204:7748:97339	multidrug	YP_002384137|FEATURES|mdtE|multidrug|mdtE	1.0	77.4	31	52.8	2.2e-08	1
PBP-1A	118	150	HWI-700370F:168:C7JUKANXX:7:1108:20678:99333	beta-lactam	YP_001292390|FEATURES|PBP-1A|beta-lactam|PBP-1A	1.0	63.6	33	45.4	3.5e-06	1
OXA	192	224	HWI-700370F:168:C7JUKANXX:7:2101:14949:100370	beta-lactam	AIZ00987.1|FEATURES|OXA-421|beta-lactam|OXA	1.0	97.0	33	71.2	6.0e-14	1
UGD	220	250	HWI-700370F:168:C7JUKANXX:7:2211:18245:99873	peptide	AAC75089.1|FEATURES|ugd|peptide|ugd	0.999999500629	77.4	31	53.9	9.9e-09	1
RPOB2	271	303	HWI-700370F:168:C7JUKANXX:7:1312:13190:98733	multidrug	BAD59497.1|FEATURES|rpoB2|multidrug|rpoB2	0.999999275032	72.7	33	55.5	3.4e-09	1
ABCA	273	305	HWI-700370F:168:C7JUKANXX:7:1205:16039:59678	multidrug	XP_753111.1|FEATURES|abcA|multidrug|abcA	0.999999519024	87.9	33	65.5	3.3e-12	1
ADEB	161	193	HWI-700370F:168:C7JUKANXX:7:2106:13880:45853	multidrug	gi:446910342:ref:WP_000987598.1:|FEATURES|adeB|multidrug|adeB	1.0	93.9	33	68.2	5.1e-13	1
APH(3')-I	167	199	HWI-700370F:168:C7JUKANXX:7:2116:19347:24463	aminoglycoside	YP_001844878|FEATURES|aph(3')-I|aminoglycoside|aph(3')-I	0.999997056753	100.0	33	68.9	3.0e-13	1
MDTL	191	223	HWI-700370F:168:C7JUKANXX:7:1103:2429:18382	multidrug	gi:446988854:ref:WP_001066110.1:|FEATURES|mdtL|multidrug|mdtL	0.999999748143	97.0	33	64.7	5.6e-12	1
ABCA	944	976	HWI-700370F:168:C7JUKANXX:7:1311:16981:56456	multidrug	XP_753111.1|FEATURES|abcA|multidrug|abcA	0.999999626161	84.8	33	58.5	4.0e-10	1
CAT_CHLORAMPHENICOL_ACETYLTRANSFERASE	141	173	HWI-700370F:168:C7JUKANXX:7:1205:8932:3864	phenicol	JQ808129.1.gene4.p01|FEATURES|cat_chloramphenicol_acetyltransferase|phenicol|cat_chloramphenicol_acetyltransferase	0.999981548362	60.6	33	45.4	3.5e-06	1
APH(3')-I	218	250	HWI-700370F:168:C7JUKANXX:7:1304:3857:12687	aminoglycoside	YP_001844878|FEATURES|aph(3')-I|aminoglycoside|aph(3')-I	0.999996046813	87.9	33	67.4	8.6e-13	1
ADEL	281	313	HWI-700370F:168:C7JUKANXX:7:2113:4971:55547	multidrug	ALH22601.1|FEATURES|adeL|multidrug|adeL	0.999998873008	81.8	33	64.7	5.6e-12	1
ADEN	66	98	HWI-700370F:168:C7JUKANXX:7:1207:3348:9751	multidrug	AGV28567.1|FEATURES|adeN|multidrug|adeN	0.999995045432	75.8	33	61.2	6.2e-11	1
CARO	61	93	HWI-700370F:168:C7JUKANXX:7:1107:20023:76901	beta-lactam	AKL79742.1|FEATURES|carO|beta-lactam|carO	0.999999969959	87.9	33	70.1	1.3e-13	1
RPOB2	473	505	HWI-700370F:168:C7JUKANXX:7:1308:6759:21126	multidrug	BAD59497.1|FEATURES|rpoB2|multidrug|rpoB2	0.999999275032	69.7	33	55.5	3.4e-09	1
MULTIDRUG_ABC_TRANSPORTER	482	512	HWI-700370F:168:C7JUKANXX:7:1211:12623:71405	multidrug	gi:817122037:ref:WP_046494699.1:|FEATURES|multidrug_ABC_transporter|multidrug|multidrug_ABC_transporter	1.0	74.2	31	50.1	1.4e-07	1
TETR	27	59	HWI-700370F:168:C7JUKANXX:7:1102:14704:21309	tetracycline	gi:645915578:ref:WP_025469563.1:|FEATURES|tetR|tetracycline|tetR	1.0	84.8	33	58.2	5.2e-10	1
TOLC	395	427	HWI-700370F:168:C7JUKANXX:7:1214:15569:56500	multidrug	gi:564742423:gb:AHB92919.1:|FEATURES|TolC|multidrug|TolC	1.0	100.0	33	67.4	8.6e-13	1
ABCA	545	577	HWI-700370F:168:C7JUKANXX:7:2202:2483:50152	multidrug	XP_753111.1|FEATURES|abcA|multidrug|abcA	0.999999583704	72.7	33	55.5	3.4e-09	1
MEXB	266	297	HWI-700370F:168:C7JUKANXX:7:1313:1993:44795	multidrug	gi:565648659:ref:WP_023896298.1:|FEATURES|mexB|multidrug|mexB	0.999999994484	100.0	32	66.2	1.9e-12	1
ANT(3'')-IIA	227	258	HWI-700370F:168:C7JUKANXX:7:1312:2164:56014	aminoglycoside	EEX02086.1|FEATURES|ANT(3'')-IIa|aminoglycoside|ANT(3'')-IIa	0.9999998516	100.0	32	69.7	1.7e-13	1
TETR	7	39	HWI-700370F:168:C7JUKANXX:7:1305:16035:61492	tetracycline	gi:491211323:ref:WP_005069654.1:|FEATURES|tetR|tetracycline|tetR	1.0	75.8	33	50.8	8.4e-08	1
CARO	154	186	HWI-700370F:168:C7JUKANXX:7:1216:5112:13849	beta-lactam	AKL79742.1|FEATURES|carO|beta-lactam|carO	0.999999972491	100.0	33	75.5	3.2e-15	1
MSBA	412	444	HWI-700370F:168:C7JUKANXX:7:1309:2346:70558	nitroimidazole	NP_415434.1|FEATURES|msbA|nitroimidazole|msbA	0.995977659076	60.6	33	45.8	2.7e-06	1
RPOB2	349	381	HWI-700370F:168:C7JUKANXX:7:1208:13620:76256	multidrug	BAD59497.1|FEATURES|rpoB2|multidrug|rpoB2	0.999999340053	75.8	33	58.5	4.0e-10	1
ADES	299	331	HWI-700370F:168:C7JUKANXX:7:1113:6728:78759	multidrug	ADM92606.1|FEATURES|adeS|multidrug|adeS	0.999998784254	75.8	33	56.6	1.5e-09	1
MULTIDRUG_ABC_TRANSPORTER	546	578	HWI-700370F:168:C7JUKANXX:7:1103:20738:33553	multidrug	gi:764446018:ref:WP_044369325.1:|FEATURES|multidrug_ABC_transporter|multidrug|multidrug_ABC_transporter	0.999999999094	60.6	33	44.3	7.8e-06	1
MULTIDRUG_ABC_TRANSPORTER	526	558	HWI-700370F:168:C7JUKANXX:7:2213:4981:58692	multidrug	gi:1011969930:ref:WP_062776015.1:|FEATURES|multidrug_ABC_transporter|multidrug|multidrug_ABC_transporter	0.999999981203	63.6	33	44.7	6.0e-06	1
MEXB	966	998	HWI-700370F:168:C7JUKANXX:7:1210:2718:21952	multidrug	gi:565648659:ref:WP_023896298.1:|FEATURES|mexB|multidrug|mexB	1.0	97.0	33	63.2	1.6e-11	1
TETR	1	32	HWI-700370F:168:C7JUKANXX:7:1316:15872:51607	tetracycline	gi:491218051:ref:WP_005076373.1:|FEATURES|tetR|tetracycline|tetR	1.0	75.0	32	50.1	1.4e-07	1
ADEL	28	60	HWI-700370F:168:C7JUKANXX:7:2303:1395:34790	multidrug	ALH22601.1|FEATURES|adeL|multidrug|adeL	0.999998973543	97.0	33	67.0	1.1e-12	1
MULTIDRUG_ABC_TRANSPORTER	141	173	HWI-700370F:168:C7JUKANXX:7:1104:11976:43201	multidrug	NC_010400.5984909.p01|FEATURES|multidrug_ABC_transporter|multidrug|multidrug_ABC_transporter	1.0	97.0	33	68.6	3.9e-13	1
MULTIDRUG_ABC_TRANSPORTER	463	495	HWI-700370F:168:C7JUKANXX:7:1208:18860:14073	multidrug	gi:1031799645:ref:WP_064138838.1:|FEATURES|multidrug_ABC_transporter|multidrug|multidrug_ABC_transporter	1.0	63.6	33	46.6	1.6e-06	1
MULTIDRUG_ABC_TRANSPORTER	436	468	HWI-700370F:168:C7JUKANXX:7:1302:18153:21691	multidrug	NC_010400.5984909.p01|FEATURES|multidrug_ABC_transporter|multidrug|multidrug_ABC_transporter	1.0	100.0	33	66.6	1.5e-12	1
EMRB	229	261	HWI-700370F:168:C7JUKANXX:7:2102:15751:87114	multidrug	gi:1016518516:ref:WP_063098254.1:|FEATURES|emrB|multidrug|emrB	0.99999974189	100.0	33	71.2	6.0e-14	1
MCR-5	264	295	HWI-700370F:168:C7JUKANXX:7:2108:11501:51620	peptide	ATU90148.1|FEATURES|MCR-5|peptide|MCR-5	1.0	65.6	32	51.2	6.4e-08	1
MULTIDRUG_ABC_TRANSPORTER	465	496	HWI-700370F:168:C7JUKANXX:7:1309:15968:4597	multidrug	gi:558888514:ref:WP_023543283.1:|FEATURES|multidrug_ABC_transporter|multidrug|multidrug_ABC_transporter	1.0	65.6	32	47.0	1.2e-06	1
ABCA	861	891	HWI-700370F:168:C7JUKANXX:7:1213:8739:75473	multidrug	XP_753111.1|FEATURES|abcA|multidrug|abcA	0.999999648989	87.1	31	60.5	1.1e-10	1
VATB	136	167	HWI-700370F:168:C7JUKANXX:7:1210:4954:32399	MLS	YP_001779894|FEATURES|vatB|MLS|vatB	0.999999938257	62.5	32	47.0	1.2e-06	1
TETM	75	107	HWI-700370F:168:C7JUKANXX:7:1208:10394:84139	tetracycline	Q02652|FEATURES|tetM|tetracycline|tetM	1.0	72.7	33	51.2	6.4e-08	1
OMPR	41	73	HWI-700370F:168:C7JUKANXX:7:2204:6706:17548	multidrug	gi:446603231:ref:WP_000680577.1:|FEATURES|ompR|multidrug|ompR	0.999999998133	100.0	33	69.7	1.7e-13	1
TRIC	197	229	HWI-700370F:168:C7JUKANXX:7:1204:14580:27700	triclosan	NP_248848.1|FEATURES|TriC|triclosan|TriC	0.999999900601	63.6	33	48.9	3.2e-07	1
ADEB	332	364	HWI-700370F:168:C7JUKANXX:7:2104:3090:37421	multidrug	gi:446910365:ref:WP_000987621.1:|FEATURES|adeB|multidrug|adeB	1.0	97.0	33	66.6	1.5e-12	1
AMRB	466	498	HWI-700370F:168:C7JUKANXX:7:2213:12234:10337	multidrug	YP_001119417|FEATURES|amrB|multidrug|amrB	1.0	84.8	33	59.3	2.4e-10	1
ABCA	963	995	HWI-700370F:168:C7JUKANXX:7:1102:11287:66849	multidrug	XP_753111.1|FEATURES|abcA|multidrug|abcA	0.999999660205	87.9	33	61.6	4.7e-11	1
ABCA	836	866	HWI-700370F:168:C7JUKANXX:7:2104:10198:71793	multidrug	XP_753111.1|FEATURES|abcA|multidrug|abcA	0.999999334821	77.4	31	52.8	2.2e-08	1
OPTRA	199	231	HWI-700370F:168:C7JUKANXX:7:2202:16282:36984	oxazolidinone	AKA86814|FEATURES|optrA|oxazolidinone|optrA	0.999461960526	60.6	33	51.6	4.9e-08	1
MACA	113	145	HWI-700370F:168:C7JUKANXX:7:1216:12639:46075	MLS	gi:447046964:ref:WP_001124220.1:|FEATURES|macA|MLS|macA	1.0	100.0	33	67.8	6.6e-13	1
ABCA	878	910	HWI-700370F:168:C7JUKANXX:7:1109:13477:5797	multidrug	XP_753111.1|FEATURES|abcA|multidrug|abcA	0.999999501801	75.8	33	51.2	6.4e-08	1
MEXD	917	949	HWI-700370F:168:C7JUKANXX:7:1105:20592:100393	multidrug	YP_348488|FEATURES|mexD|multidrug|mexD	1.0	87.9	33	65.5	3.3e-12	1
ADEN	68	100	HWI-700370F:168:C7JUKANXX:7:1109:16711:13374	multidrug	AGV28567.1|FEATURES|adeN|multidrug|adeN	0.999994948258	72.7	33	60.5	1.1e-10	1
TETB(60)	305	336	HWI-700370F:168:C7JUKANXX:7:1108:2047:97513	tetracycline	ANZ79241.1|FEATURES|tetB(60)|tetracycline|tetB(60)	0.999989543972	75.0	32	50.8	8.4e-08	1
ABCA	246	278	HWI-700370F:168:C7JUKANXX:7:1306:8708:68679	multidrug	XP_753111.1|FEATURES|abcA|multidrug|abcA	0.999999483726	75.8	33	50.4	1.1e-07	1
TOLC	99	131	HWI-700370F:168:C7JUKANXX:7:2203:12506:61616	multidrug	gi:564742423:gb:AHB92919.1:|FEATURES|TolC|multidrug|TolC	1.0	100.0	33	68.2	5.1e-13	1
MULTIDRUG_ABC_TRANSPORTER	463	493	HWI-700370F:168:C7JUKANXX:7:2204:11128:80094	multidrug	gi:537465895:ref:WP_020977391.1:|FEATURES|multidrug_ABC_transporter|multidrug|multidrug_ABC_transporter	0.876697687696	71.0	31	49.7	1.9e-07	1
MDTK	262	293	HWI-700370F:168:C7JUKANXX:7:1305:1476:12482	multidrug	NC_011595.7060378.p01|FEATURES|mdtK|multidrug|mdtK	0.999999997197	100.0	32	65.9	2.5e-12	1
MULTIDRUG_ABC_TRANSPORTER	669	701	HWI-700370F:168:C7JUKANXX:7:1207:2531:42928	multidrug	NC_010400.5984909.p01|FEATURES|multidrug_ABC_transporter|multidrug|multidrug_ABC_transporter	1.0	100.0	33	70.9	7.8e-14	1
MEXT	291	323	HWI-700370F:168:C7JUKANXX:7:2112:17851:76735	multidrug	gi:490841007:ref:WP_004703082.1:|FEATURES|mexT|multidrug|mexT	0.999999306085	100.0	33	73.9	9.2e-15	1
TRIC	691	723	HWI-700370F:168:C7JUKANXX:7:1212:7872:38759	triclosan	NP_248848.1|FEATURES|TriC|triclosan|TriC	0.999999944482	60.6	33	50.8	8.4e-08	1
TOLC	11	43	HWI-700370F:168:C7JUKANXX:7:1202:4582:38537	multidrug	gi:693581505:dbj:BAP68286.1:|FEATURES|TolC|multidrug|TolC	1.0	93.9	33	67.8	6.6e-13	1
ADC-18	295	327	HWI-700370F:168:C7JUKANXX:7:2115:5796:74668	beta-lactam	WP_002118772.1|FEATURES|ADC-18|beta-lactam|ADC-18	1.0	100.0	33	70.1	1.3e-13	1
MEXB	196	228	HWI-700370F:168:C7JUKANXX:7:1316:3216:72334	multidrug	gi:487969243:ref:WP_002042236.1:|FEATURES|mexB|multidrug|mexB	0.999999958279	100.0	33	68.2	5.1e-13	1
ABCA	286	318	HWI-700370F:168:C7JUKANXX:7:1216:12646:61196	multidrug	XP_753111.1|FEATURES|abcA|multidrug|abcA	0.999999519024	66.7	33	52.0	3.8e-08	1
ABCA	254	286	HWI-700370F:168:C7JUKANXX:7:2201:17734:92689	multidrug	XP_753111.1|FEATURES|abcA|multidrug|abcA	0.999999648989	84.8	33	60.5	1.1e-10	1
STAPHYLOCOCCUS_MUPA_CONFERRING_RESISTANCE_TO_MUPIROCIN	35	66	HWI-700370F:168:C7JUKANXX:7:1114:14733:24582	mupirocin	CAA53189|FEATURES|Staphylococcus_mupA_conferring_resistance_to_mupirocin|mupirocin|Staphylococcus_mupA_conferring_resistance_to_mupirocin	0.999999990332	71.9	32	53.1	1.7e-08	1
MDTL	240	272	HWI-700370F:168:C7JUKANXX:7:2113:15764:99228	multidrug	gi:446988854:ref:WP_001066110.1:|FEATURES|mdtL|multidrug|mdtL	0.999999765143	97.0	33	65.9	2.5e-12	1
MEXB	170	202	HWI-700370F:168:C7JUKANXX:7:1307:8083:32716	multidrug	gi:505264501:ref:WP_015451603.1:|FEATURES|mexB|multidrug|mexB	1.0	90.9	33	68.6	3.9e-13	1
APH(3')-I	228	259	HWI-700370F:168:C7JUKANXX:7:1111:4747:76344	aminoglycoside	YP_001844878|FEATURES|aph(3')-I|aminoglycoside|aph(3')-I	0.999995603515	90.6	32	67.0	1.1e-12	1
ABCA	315	347	HWI-700370F:168:C7JUKANXX:7:1309:3229:33063	multidrug	XP_753111.1|FEATURES|abcA|multidrug|abcA	0.999999622291	75.8	33	58.2	5.2e-10	1
MULTIDRUG_ABC_TRANSPORTER	67	99	HWI-700370F:168:C7JUKANXX:7:1113:1525:55910	multidrug	NC_010400.5984909.p01|FEATURES|multidrug_ABC_transporter|multidrug|multidrug_ABC_transporter	1.0	100.0	33	68.2	5.1e-13	1
ABCA	1243	1273	HWI-700370F:168:C7JUKANXX:7:2116:5018:75864	multidrug	XP_753111.1|FEATURES|abcA|multidrug|abcA	0.999999535369	74.2	31	52.8	2.2e-08	1
MARR	81	113	HWI-700370F:168:C7JUKANXX:7:1102:18637:88463	multidrug	gi:691142723:ref:WP_032055937.1:|FEATURES|marR|multidrug|marR	0.999999999991	100.0	33	69.3	2.3e-13	1
TOLC	87	119	HWI-700370F:168:C7JUKANXX:7:1208:9031:5435	multidrug	gi:589556983:gb:EXI36006.1:|FEATURES|TolC|multidrug|TolC	1.0	97.0	33	68.6	3.9e-13	1
UGD	183	215	HWI-700370F:168:C7JUKANXX:7:2114:10671:96731	peptide	AAC75089.1|FEATURES|ugd|peptide|ugd	0.999999691962	75.8	33	54.7	5.8e-09	1
MULTIDRUG_ABC_TRANSPORTER	495	527	HWI-700370F:168:C7JUKANXX:7:1308:20458:22582	multidrug	NC_010400.5984909.p01|FEATURES|multidrug_ABC_transporter|multidrug|multidrug_ABC_transporter	1.0	90.9	33	67.0	1.1e-12	1
ABCA	297	328	HWI-700370F:168:C7JUKANXX:7:1314:13317:27266	multidrug	XP_753111.1|FEATURES|abcA|multidrug|abcA	0.999999358683	62.5	32	45.8	2.7e-06	1
ABCA	854	886	HWI-700370F:168:C7JUKANXX:7:2201:9765:16593	multidrug	XP_753111.1|FEATURES|abcA|multidrug|abcA	0.999999675276	81.8	33	63.2	1.6e-11	1
TETP	72	103	HWI-700370F:168:C7JUKANXX:7:2214:7214:6268	tetracycline	NP_348076|FEATURES|tetP|tetracycline|tetP	1.0	62.5	32	47.8	7.1e-07	1
MTRC	61	92	HWI-700370F:168:C7JUKANXX:7:2109:3814:98763	multidrug	NP_274719.1|FEATURES|mtrC|multidrug|mtrC	0.99999947151	68.8	32	45.1	4.6e-06	1
ABCA	542	573	HWI-700370F:168:C7JUKANXX:7:2103:5326:81762	multidrug	XP_753111.1|FEATURES|abcA|multidrug|abcA	0.999999541228	75.0	32	53.1	1.7e-08	1
MARR	93	125	HWI-700370F:168:C7JUKANXX:7:1207:16820:66630	multidrug	gi:490930056:ref:WP_004791909.1:|FEATURES|marR|multidrug|marR	0.999999999993	100.0	33	68.6	3.9e-13	1
AXYY	328	359	HWI-700370F:168:C7JUKANXX:7:2111:12441:31089	multidrug	EGP45231.1|FEATURES|AxyY|multidrug|AxyY	1.0	75.0	32	50.4	1.1e-07	1
TRUNCATED_PUTATIVE_RESPONSE_REGULATOR_ARLR	78	108	HWI-700370F:168:C7JUKANXX:7:2103:8131:99741	unclassified	HE999704.1.gene1528.p01|FEATURES|truncated_putative_response_regulator_ArlR|unclassified|truncated_putative_response_regulator_ArlR	0.999999999997	74.2	31	51.2	6.4e-08	1
RPOB2	1007	1039	HWI-700370F:168:C7JUKANXX:7:2209:11638:12331	multidrug	BAD59497.1|FEATURES|rpoB2|multidrug|rpoB2	0.999999422889	81.8	33	63.2	1.6e-11	1
MACA	241	273	HWI-700370F:168:C7JUKANXX:7:1304:9794:22622	MLS	gi:691062131:ref:WP_032005587.1:|FEATURES|macA|MLS|macA	1.0	100.0	33	68.6	3.9e-13	1
CARO	147	179	HWI-700370F:168:C7JUKANXX:7:1216:2430:89238	beta-lactam	AKL79742.1|FEATURES|carO|beta-lactam|carO	0.999999981726	100.0	33	76.3	1.9e-15	1
ADEH	436	468	HWI-700370F:168:C7JUKANXX:7:2112:4616:14365	multidrug	CAJ77855.1|FEATURES|adeH|multidrug|adeH	0.999998362314	81.8	33	56.6	1.5e-09	1
ABCA	273	305	HWI-700370F:168:C7JUKANXX:7:1307:19845:46213	multidrug	XP_753111.1|FEATURES|abcA|multidrug|abcA	0.999999588472	75.8	33	55.8	2.6e-09	1
RPHB	112	143	HWI-700370F:168:C7JUKANXX:7:1114:16543:55399	rifamycin	APB03222.1|FEATURES|rphB|rifamycin|rphB	0.99999999266	81.2	32	53.9	9.9e-09	1
ADEI	187	219	HWI-700370F:168:C7JUKANXX:7:1310:2650:41351	multidrug	YP_002320475.1|FEATURES|adeI|multidrug|adeI	1.0	97.0	33	65.5	3.3e-12	1
ROSB	125	157	HWI-700370F:168:C7JUKANXX:7:2115:7935:82522	fosmidomycin	ZP_04631861|FEATURES|rosB|fosmidomycin|rosB	1.0	78.8	33	54.3	7.6e-09	1
ABCA	371	402	HWI-700370F:168:C7JUKANXX:7:1315:16188:92120	multidrug	XP_753111.1|FEATURES|abcA|multidrug|abcA	0.999999626161	81.2	32	58.5	4.0e-10	1
OXA	216	248	HWI-700370F:168:C7JUKANXX:7:2215:10899:72241	beta-lactam	AIZ00987.1|FEATURES|OXA-421|beta-lactam|OXA	1.0	97.0	33	77.0	1.1e-15	1
MACA	230	262	HWI-700370F:168:C7JUKANXX:7:1106:17062:71213	MLS	gi:447046964:ref:WP_001124220.1:|FEATURES|macA|MLS|macA	1.0	100.0	33	68.2	5.1e-13	1
MAJOR_FACILITATOR_SUPERFAMILY_TRANSPORTER	88	120	HWI-700370F:168:C7JUKANXX:7:2205:17688:69793	multidrug	NC_010410.6002639.p01|FEATURES|major_facilitator_superfamily_transporter|multidrug|major_facilitator_superfamily_transporter	0.999999999832	93.9	33	64.7	5.6e-12	1
MACA	16	48	HWI-700370F:168:C7JUKANXX:7:2210:7284:68016	MLS	gi:691062131:ref:WP_032005587.1:|FEATURES|macA|MLS|macA	1.0	100.0	33	69.3	2.3e-13	1
ABCA	1044	1074	HWI-700370F:168:C7JUKANXX:7:1109:9898:9586	multidrug	XP_753111.1|FEATURES|abcA|multidrug|abcA	0.999999631093	74.2	31	58.9	3.1e-10	1
BACA	36	68	HWI-700370F:168:C7JUKANXX:7:1312:20236:15287	bacitracin	YP_001797193|FEATURES|bacA|bacitracin|bacA	1.0	60.6	33	50.8	8.4e-08	1
ADEB	491	523	HWI-700370F:168:C7JUKANXX:7:2216:5476:90078	multidrug	gi:446910342:ref:WP_000987598.1:|FEATURES|adeB|multidrug|adeB	1.0	84.8	33	68.6	3.9e-13	1
ABCA	144	176	HWI-700370F:168:C7JUKANXX:7:1311:11727:91292	multidrug	XP_753111.1|FEATURES|abcA|multidrug|abcA	0.999999483726	72.7	33	50.4	1.1e-07	1
MACB	20	51	HWI-700370F:168:C7JUKANXX:7:2103:20080:34809	MLS	gi:749017716:ref:WP_040076354.1:|FEATURES|macB|MLS|macB	1.0	78.1	32	53.1	1.7e-08	1
ADEF	87	119	HWI-700370F:168:C7JUKANXX:7:1104:18206:20649	multidrug	CAJ77856.1|FEATURES|adeF|multidrug|adeF	1.0	100.0	33	68.9	3.0e-13	1
ABCA	838	870	HWI-700370F:168:C7JUKANXX:7:1110:9267:13941	multidrug	XP_753111.1|FEATURES|abcA|multidrug|abcA	0.999999437128	69.7	33	48.5	4.2e-07	1
ABCA	820	852	HWI-700370F:168:C7JUKANXX:7:1110:15398:63853	multidrug	XP_753111.1|FEATURES|abcA|multidrug|abcA	0.999999570515	87.9	33	61.2	6.2e-11	1
PATA	276	307	HWI-700370F:168:C7JUKANXX:7:1106:8098:56915	fluoroquinolone	NP_417544.5|FEATURES|patA|fluoroquinolone|patA	0.99999515486	62.5	32	48.5	4.2e-07	1
TETR	9	41	HWI-700370F:168:C7JUKANXX:7:1209:16094:15641	tetracycline	gi:491211323:ref:WP_005069654.1:|FEATURES|tetR|tetracycline|tetR	1.0	75.8	33	52.4	2.9e-08	1
ABCA	655	685	HWI-700370F:168:C7JUKANXX:7:1109:10286:46611	multidrug	XP_753111.1|FEATURES|abcA|multidrug|abcA	0.999999535369	64.5	31	52.8	2.2e-08	1
MEXB	915	947	HWI-700370F:168:C7JUKANXX:7:2206:6119:53673	multidrug	gi:446871990:ref:WP_000949246.1:|FEATURES|mexB|multidrug|mexB	1.0	100.0	33	67.0	1.1e-12	1
TETR	42	74	HWI-700370F:168:C7JUKANXX:7:2201:3576:29078	tetracycline	gi:491211323:ref:WP_005069654.1:|FEATURES|tetR|tetracycline|tetR	1.0	100.0	33	72.0	3.5e-14	1
ROSB	219	250	HWI-700370F:168:C7JUKANXX:7:1201:10388:93085	fosmidomycin	ZP_04623897|FEATURES|rosB|fosmidomycin|rosB	1.0	68.8	32	48.5	4.2e-07	1
ADC-18	286	318	HWI-700370F:168:C7JUKANXX:7:1314:17565:91395	beta-lactam	WP_002118772.1|FEATURES|ADC-18|beta-lactam|ADC-18	1.0	100.0	33	70.9	7.8e-14	1
UGD	241	273	HWI-700370F:168:C7JUKANXX:7:1206:12171:68882	peptide	AAC75089.1|FEATURES|ugd|peptide|ugd	0.999999924988	93.9	33	72.8	2.1e-14	1
TRIC	292	324	HWI-700370F:168:C7JUKANXX:7:1314:18132:30129	triclosan	NP_248848.1|FEATURES|TriC|triclosan|TriC	0.999999928497	60.6	33	49.3	2.4e-07	1
MULTIDRUG_ABC_TRANSPORTER	552	583	HWI-700370F:168:C7JUKANXX:7:1106:14066:99137	multidrug	gi:817122037:ref:WP_046494699.1:|FEATURES|multidrug_ABC_transporter|multidrug|multidrug_ABC_transporter	1.0	68.8	32	50.4	1.1e-07	1
ADEB	965	997	HWI-700370F:168:C7JUKANXX:7:2113:13185:50415	multidrug	CAJ77844|FEATURES|adeB|multidrug|adeB	1.0	100.0	33	68.2	5.1e-13	1
ROSA	28	59	HWI-700370F:168:C7JUKANXX:7:2210:4974:47143	fosmidomycin	ZP_04612558|FEATURES|rosA|fosmidomycin|rosA	1.0	68.8	32	48.1	5.4e-07	1
ABCA	952	983	HWI-700370F:168:C7JUKANXX:7:1316:13233:26043	multidrug	XP_753111.1|FEATURES|abcA|multidrug|abcA	0.999999407174	78.1	32	55.8	2.6e-09	1
ADC-80	131	163	HWI-700370F:168:C7JUKANXX:7:1206:8737:56704	beta-lactam	WP_029424536.1|FEATURES|ADC-80|beta-lactam|ADC-80	1.0	100.0	33	71.2	6.0e-14	1
MEXB	931	963	HWI-700370F:168:C7JUKANXX:7:1110:2137:61400	multidrug	gi:565648659:ref:WP_023896298.1:|FEATURES|mexB|multidrug|mexB	0.999999994158	93.9	33	61.6	4.7e-11	1
ABCA	640	670	HWI-700370F:168:C7JUKANXX:7:1108:3525:20349	multidrug	XP_753111.1|FEATURES|abcA|multidrug|abcA	0.999999594438	67.7	31	56.2	2.0e-09	1
ABES	9	41	HWI-700370F:168:C7JUKANXX:7:1112:20802:64854	multidrug	NC_010410.6003348.p01|FEATURES|abeS|multidrug|abeS	0.999998164499	90.9	33	64.3	7.3e-12	1
ADEN	40	72	HWI-700370F:168:C7JUKANXX:7:1214:13557:43728	multidrug	AGV28567.1|FEATURES|adeN|multidrug|adeN	0.999995972781	93.9	33	68.9	3.0e-13	1
OPTRA	159	190	HWI-700370F:168:C7JUKANXX:7:1106:15620:9970	oxazolidinone	AKA86814|FEATURES|optrA|oxazolidinone|optrA	0.990673653541	68.8	32	48.1	5.4e-07	1
ABCA	245	277	HWI-700370F:168:C7JUKANXX:7:1114:3167:18372	multidrug	XP_753111.1|FEATURES|abcA|multidrug|abcA	0.999999426568	75.8	33	48.1	5.4e-07	1
ABCA	952	983	HWI-700370F:168:C7JUKANXX:7:2109:11837:52769	multidrug	XP_753111.1|FEATURES|abcA|multidrug|abcA	0.999999548891	78.1	32	53.5	1.3e-08	1
OMPR	119	151	HWI-700370F:168:C7JUKANXX:7:1303:1440:72500	multidrug	gi:446603231:ref:WP_000680577.1:|FEATURES|ompR|multidrug|ompR	0.999999998186	100.0	33	70.5	1.0e-13	1
ABCA	517	549	HWI-700370F:168:C7JUKANXX:7:2107:12465:98515	multidrug	XP_753111.1|FEATURES|abcA|multidrug|abcA	0.999999383758	63.6	33	46.6	1.6e-06	1
ADEH	29	61	HWI-700370F:168:C7JUKANXX:7:1213:20315:30020	multidrug	CAJ77855.1|FEATURES|adeH|multidrug|adeH	0.999998963733	100.0	33	72.8	2.1e-14	1
MULTIDRUG_ABC_TRANSPORTER	805	837	HWI-700370F:168:C7JUKANXX:7:1215:20991:98669	multidrug	NC_010400.5984909.p01|FEATURES|multidrug_ABC_transporter|multidrug|multidrug_ABC_transporter	1.0	100.0	33	71.2	6.0e-14	1
ABCA	130	162	HWI-700370F:168:C7JUKANXX:7:2106:15432:32511	multidrug	XP_753111.1|FEATURES|abcA|multidrug|abcA	0.999999527346	72.7	33	52.4	2.9e-08	1
TETR	24	56	HWI-700370F:168:C7JUKANXX:7:2106:3467:76155	tetracycline	gi:645915578:ref:WP_025469563.1:|FEATURES|tetR|tetracycline|tetR	1.0	87.9	33	62.0	3.6e-11	1
ADEK	332	363	HWI-700370F:168:C7JUKANXX:7:1312:14482:74287	multidrug	NC_011586.7045445.p01|FEATURES|adeK|multidrug|adeK	0.999999998237	96.9	32	71.2	6.0e-14	1
ABCA	557	589	HWI-700370F:168:C7JUKANXX:7:1206:19816:50920	multidrug	XP_753111.1|FEATURES|abcA|multidrug|abcA	0.999999583704	75.8	33	55.5	3.4e-09	1
MULTIDRUG_ABC_TRANSPORTER	502	534	HWI-700370F:168:C7JUKANXX:7:1111:14499:29590	multidrug	gi:497748188:ref:WP_010062372.1:|FEATURES|multidrug_ABC_transporter|multidrug|multidrug_ABC_transporter	1.0	63.6	33	48.9	3.2e-07	1
MDTL	216	248	HWI-700370F:168:C7JUKANXX:7:2206:2891:69408	multidrug	gi:446988854:ref:WP_001066110.1:|FEATURES|mdtL|multidrug|mdtL	0.999999765143	100.0	33	65.9	2.5e-12	1
ADEF	65	97	HWI-700370F:168:C7JUKANXX:7:2102:13858:77575	multidrug	CAJ77856.1|FEATURES|adeF|multidrug|adeF	1.0	100.0	33	68.6	3.9e-13	1
TRUNCATED_PUTATIVE_RESPONSE_REGULATOR_ARLR	82	114	HWI-700370F:168:C7JUKANXX:7:2201:16036:93258	unclassified	gi:446114283:ref:WP_000192138.1:|FEATURES|truncated_putative_response_regulator_ArlR|unclassified|truncated_putative_response_regulator_ArlR	0.999999748385	78.8	33	54.3	7.6e-09	1
CLASS_A	60	92	HWI-700370F:168:C7JUKANXX:7:2210:9318:52464	beta-lactam	YP_001220629|FEATURES|class_A|beta-lactam|class_A	1.0	100.0	33	68.2	5.1e-13	1
OXA	6	37	HWI-700370F:168:C7JUKANXX:7:1306:14988:56420	beta-lactam	AIZ00987.1|FEATURES|OXA-421|beta-lactam|OXA	1.0	100.0	32	67.0	1.1e-12	1
ADEB	972	1004	HWI-700370F:168:C7JUKANXX:7:2102:20099:75780	multidrug	gi:446910359:ref:WP_000987615.1:|FEATURES|adeB|multidrug|adeB	1.0	100.0	33	68.9	3.0e-13	1
EMRB	160	192	HWI-700370F:168:C7JUKANXX:7:1306:15800:49929	multidrug	gi:1016518516:ref:WP_063098254.1:|FEATURES|emrB|multidrug|emrB	0.999999658999	100.0	33	72.4	2.7e-14	1
ABCA	889	919	HWI-700370F:168:C7JUKANXX:7:2102:13669:84861	multidrug	XP_753111.1|FEATURES|abcA|multidrug|abcA	0.999999358683	71.0	31	45.8	2.7e-06	1
MAJOR_FACILITATOR_SUPERFAMILY_TRANSPORTER	331	363	HWI-700370F:168:C7JUKANXX:7:2208:3575:54759	multidrug	NC_010410.6002639.p01|FEATURES|major_facilitator_superfamily_transporter|multidrug|major_facilitator_superfamily_transporter	0.999998336899	97.0	33	70.1	1.3e-13	1
ABCA	514	545	HWI-700370F:168:C7JUKANXX:7:2102:19867:13503	multidrug	XP_753111.1|FEATURES|abcA|multidrug|abcA	0.999999395603	65.6	32	47.0	1.2e-06	1
MULTIDRUG_ABC_TRANSPORTER	464	495	HWI-700370F:168:C7JUKANXX:7:1306:20231:55235	multidrug	gi:1031799645:ref:WP_064138838.1:|FEATURES|multidrug_ABC_transporter|multidrug|multidrug_ABC_transporter	1.0	62.5	32	45.1	4.6e-06	1
MULTIDRUG_ABC_TRANSPORTER	867	899	HWI-700370F:168:C7JUKANXX:7:2102:9395:30802	multidrug	NC_010400.5984909.p01|FEATURES|multidrug_ABC_transporter|multidrug|multidrug_ABC_transporter	1.0	100.0	33	68.2	5.1e-13	1
ABCA	1174	1206	HWI-700370F:168:C7JUKANXX:7:1211:16654:16967	multidrug	XP_753111.1|FEATURES|abcA|multidrug|abcA	0.999999418382	72.7	33	57.0	1.2e-09	1
ADEB	493	524	HWI-700370F:168:C7JUKANXX:7:1208:10652:76742	multidrug	gi:490782218:ref:WP_004644395.1:|FEATURES|adeB|multidrug|adeB	1.0	84.4	32	66.2	1.9e-12	1
EMRB	242	273	HWI-700370F:168:C7JUKANXX:7:1316:10972:26558	multidrug	gi:1016518516:ref:WP_063098254.1:|FEATURES|emrB|multidrug|emrB	0.999999734826	100.0	32	69.7	1.7e-13	1
ABCA	245	275	HWI-700370F:168:C7JUKANXX:7:2102:15973:81687	multidrug	XP_753111.1|FEATURES|abcA|multidrug|abcA	0.999999616956	90.3	31	57.8	6.9e-10	1
ADEF	535	565	HWI-700370F:168:C7JUKANXX:7:2205:4245:21588	multidrug	CAJ77856.1|FEATURES|adeF|multidrug|adeF	0.999999651166	96.8	31	59.7	1.8e-10	1
ABCA	544	575	HWI-700370F:168:C7JUKANXX:7:1316:16424:76475	multidrug	XP_753111.1|FEATURES|abcA|multidrug|abcA	0.999999437128	62.5	32	48.5	4.2e-07	1
MULTIDRUG_ABC_TRANSPORTER	473	505	HWI-700370F:168:C7JUKANXX:7:1116:17366:4009	multidrug	gi:985844137:ref:WP_060895163.1:|FEATURES|multidrug_ABC_transporter|multidrug|multidrug_ABC_transporter	0.999997417911	75.8	33	48.9	3.2e-07	1
ABCA	946	978	HWI-700370F:168:C7JUKANXX:7:2113:13293:49070	multidrug	XP_753111.1|FEATURES|abcA|multidrug|abcA	0.999999600302	81.8	33	56.6	1.5e-09	1
MSBA	375	407	HWI-700370F:168:C7JUKANXX:7:2101:4609:97918	nitroimidazole	NP_415434.1|FEATURES|msbA|nitroimidazole|msbA	0.848556028762	63.6	33	45.4	3.5e-06	1
ABCA	254	286	HWI-700370F:168:C7JUKANXX:7:2211:21106:12688	multidrug	XP_753111.1|FEATURES|abcA|multidrug|abcA	0.999999644674	81.8	33	60.1	1.4e-10	1
MAJOR_FACILITATOR_SUPERFAMILY_TRANSPORTER	345	377	HWI-700370F:168:C7JUKANXX:7:2115:1517:79213	multidrug	NC_010410.6002639.p01|FEATURES|major_facilitator_superfamily_transporter|multidrug|major_facilitator_superfamily_transporter	0.999998402265	97.0	33	70.9	7.8e-14	1
TETR	154	186	HWI-700370F:168:C7JUKANXX:7:2107:5385:4772	tetracycline	gi:491218051:ref:WP_005076373.1:|FEATURES|tetR|tetracycline|tetR	1.0	100.0	33	72.8	2.1e-14	1
ADEJ	83	114	HWI-700370F:168:C7JUKANXX:7:1115:14895:40249	multidrug	NC_011586.7045444.p01|FEATURES|adeJ|multidrug|adeJ	0.999999999992	96.9	32	65.1	4.3e-12	1
ABCA	999	1030	HWI-700370F:168:C7JUKANXX:7:1105:19802:4259	multidrug	XP_753111.1|FEATURES|abcA|multidrug|abcA	0.999999437128	65.6	32	48.5	4.2e-07	1
MAJOR_FACILITATOR_SUPERFAMILY_TRANSPORTER	433	463	HWI-700370F:168:C7JUKANXX:7:1204:15465:43198	multidrug	NC_010410.6002639.p01|FEATURES|major_facilitator_superfamily_transporter|multidrug|major_facilitator_superfamily_transporter	0.999998080382	87.1	31	62.4	2.8e-11	1
MULTIDRUG_ABC_TRANSPORTER	517	549	HWI-700370F:168:C7JUKANXX:7:1105:6000:42556	multidrug	gi:1032695345:ref:WP_064272854.1:|FEATURES|multidrug_ABC_transporter|multidrug|multidrug_ABC_transporter	1.0	63.6	33	48.5	4.2e-07	1
ABCA	847	879	HWI-700370F:168:C7JUKANXX:7:1213:14167:37092	multidrug	XP_753111.1|FEATURES|abcA|multidrug|abcA	0.999999635782	81.8	33	59.3	2.4e-10	1
BAES	244	276	HWI-700370F:168:C7JUKANXX:7:1311:13787:74810	multidrug	BAA15934.1|FEATURES|baeS|multidrug|baeS	0.999999204545	66.7	33	51.6	4.9e-08	1
MDTL	21	52	HWI-700370F:168:C7JUKANXX:7:2215:2559:38517	multidrug	gi:446988854:ref:WP_001066110.1:|FEATURES|mdtL|multidrug|mdtL	0.999998896942	100.0	32	67.8	6.6e-13	1
MULTIDRUG_ABC_TRANSPORTER	459	489	HWI-700370F:168:C7JUKANXX:7:2106:13496:62866	multidrug	gi:686364868:ref:WP_031893738.1:|FEATURES|multidrug_ABC_transporter|multidrug|multidrug_ABC_transporter	1.0	74.2	31	52.0	3.8e-08	1
RPOB2	448	480	HWI-700370F:168:C7JUKANXX:7:2203:9828:99533	multidrug	BAD59497.1|FEATURES|rpoB2|multidrug|rpoB2	0.999999475378	84.8	33	67.0	1.1e-12	1
GOLS	49	80	HWI-700370F:168:C7JUKANXX:7:2210:21018:14577	multidrug	NP_459349.1|FEATURES|golS|multidrug|golS	0.99999754884	68.8	32	45.4	3.5e-06	1
MDFA	293	325	HWI-700370F:168:C7JUKANXX:7:1213:17921:23179	multidrug	gi:489749743:ref:WP_003653752.1:|FEATURES|mdfA|multidrug|mdfA	0.999999997821	97.0	33	69.7	1.7e-13	1
OPRM	353	385	HWI-700370F:168:C7JUKANXX:7:2201:11731:93172	multidrug	NC_011595.7058890.p01|FEATURES|oprM|multidrug|oprM	0.99999930832	100.0	33	67.4	8.6e-13	1
MEXT	62	94	HWI-700370F:168:C7JUKANXX:7:2208:15713:90830	multidrug	gi:490841007:ref:WP_004703082.1:|FEATURES|mexT|multidrug|mexT	0.999999073983	100.0	33	68.9	3.0e-13	1
EPTA	436	469	HWI-700370F:168:C7JUKANXX:7:1211:16013:73518	peptide	BAE78116.1|FEATURES|eptA|peptide|eptA	0.999999901526	67.6	34	46.2	2.1e-06	1
ACRB	364	396	HWI-700370F:168:C7JUKANXX:7:1216:8017:14189	multidrug	AAQ21216|FEATURES|acrB|multidrug|acrB	1.0	87.9	33	58.9	3.1e-10	1
RPOB2	146	177	HWI-700370F:168:C7JUKANXX:7:2103:11425:31769	multidrug	BAD59497.1|FEATURES|rpoB2|multidrug|rpoB2	0.999999333941	81.2	32	58.2	5.2e-10	1
OPRM	371	403	HWI-700370F:168:C7JUKANXX:7:1112:8374:69987	multidrug	NC_011595.7058890.p01|FEATURES|oprM|multidrug|oprM	0.999999235002	93.9	33	63.2	1.6e-11	1
MEXA	204	235	HWI-700370F:168:C7JUKANXX:7:1310:10025:9338	multidrug	gi:686192802:ref:WP_031805254.1:|FEATURES|mexA|multidrug|mexA	1.0	71.9	32	53.9	9.9e-09	1
EMRB-QACA_FAMILY_MAJOR_FACILITATOR_TRANSPORTER	45	76	HWI-700370F:168:C7JUKANXX:7:2111:14253:40786	multidrug	AE016830.1.gene424.p01|FEATURES|EmrB-QacA_family_major_facilitator_transporter|multidrug|EmrB-QacA_family_major_facilitator_transporter	0.999998712434	65.6	32	46.6	1.6e-06	1
MEXK	145	177	HWI-700370F:168:C7JUKANXX:7:1202:4107:99892	multidrug	AAG07064.1|FEATURES|MexK|multidrug|MexK	0.999999434388	72.7	33	55.5	3.4e-09	1
MEXB	504	535	HWI-700370F:168:C7JUKANXX:7:2110:2465:88880	multidrug	gi:487969243:ref:WP_002042236.1:|FEATURES|mexB|multidrug|mexB	0.999999954239	84.4	32	62.8	2.1e-11	1
ABCA	544	576	HWI-700370F:168:C7JUKANXX:7:2105:19982:18385	multidrug	XP_753111.1|FEATURES|abcA|multidrug|abcA	0.999999606025	78.8	33	57.0	1.2e-09	1
ABCA	824	854	HWI-700370F:168:C7JUKANXX:7:2108:19344:35498	multidrug	XP_753111.1|FEATURES|abcA|multidrug|abcA	0.999999395603	67.7	31	47.0	1.2e-06	1
STAPHYLOCOCCUS_MUPA_CONFERRING_RESISTANCE_TO_MUPIROCIN	510	542	HWI-700370F:168:C7JUKANXX:7:1115:2371:43843	mupirocin	CAA53189|FEATURES|Staphylococcus_mupA_conferring_resistance_to_mupirocin|mupirocin|Staphylococcus_mupA_conferring_resistance_to_mupirocin	0.999999989666	63.6	33	52.8	2.2e-08	1
ABCA	254	286	HWI-700370F:168:C7JUKANXX:7:2112:11647:47024	multidrug	XP_753111.1|FEATURES|abcA|multidrug|abcA	0.999999358683	63.6	33	45.8	2.7e-06	1
ABCA	982	1014	HWI-700370F:168:C7JUKANXX:7:1305:2231:73510	multidrug	XP_753111.1|FEATURES|abcA|multidrug|abcA	0.999999664034	87.9	33	62.0	3.6e-11	1
ABCA	864	896	HWI-700370F:168:C7JUKANXX:7:1115:18859:25741	multidrug	XP_753111.1|FEATURES|abcA|multidrug|abcA	0.999999418382	75.8	33	53.9	9.9e-09	1
ADEH	45	77	HWI-700370F:168:C7JUKANXX:7:2203:1611:4735	multidrug	CAJ77855.1|FEATURES|adeH|multidrug|adeH	0.999998989427	90.9	33	73.9	9.2e-15	1
MULTIDRUG_ABC_TRANSPORTER	475	507	HWI-700370F:168:C7JUKANXX:7:2214:15859:5928	multidrug	gi:1031799645:ref:WP_064138838.1:|FEATURES|multidrug_ABC_transporter|multidrug|multidrug_ABC_transporter	1.0	72.7	33	52.0	3.8e-08	1
TETR	20	52	HWI-700370F:168:C7JUKANXX:7:2207:11252:89288	tetracycline	gi:645915578:ref:WP_025469563.1:|FEATURES|tetR|tetracycline|tetR	1.0	93.9	33	64.3	7.3e-12	1
MULTIDRUG_ABC_TRANSPORTER	540	570	HWI-700370F:168:C7JUKANXX:7:2114:13317:17876	multidrug	gi:926351744:ref:WP_053683383.1:|FEATURES|multidrug_ABC_transporter|multidrug|multidrug_ABC_transporter	1.0	71.0	31	48.9	3.2e-07	1
ABCA	916	948	HWI-700370F:168:C7JUKANXX:7:1102:9604:48462	multidrug	XP_753111.1|FEATURES|abcA|multidrug|abcA	0.999999457389	66.7	33	49.3	2.4e-07	1
MULTIDRUG_ABC_TRANSPORTER	544	575	HWI-700370F:168:C7JUKANXX:7:2103:3033:3130	multidrug	gi:496018010:ref:WP_008742581.1:|FEATURES|multidrug_ABC_transporter|multidrug|multidrug_ABC_transporter	1.0	65.6	32	50.4	1.1e-07	1
BACA	158	190	HWI-700370F:168:C7JUKANXX:7:2207:10121:30271	bacitracin	YP_523088|FEATURES|bacA|bacitracin|bacA	1.0	84.8	33	60.1	1.4e-10	1
ABCA	949	980	HWI-700370F:168:C7JUKANXX:7:2214:4223:20984	multidrug	XP_753111.1|FEATURES|abcA|multidrug|abcA	0.999999687514	93.8	32	64.3	7.3e-12	1
ADEB	334	366	HWI-700370F:168:C7JUKANXX:7:2207:6848:52966	multidrug	ZP_04661876|FEATURES|adeB|multidrug|adeB	1.0	97.0	33	66.2	1.9e-12	1
ABCA	635	666	HWI-700370F:168:C7JUKANXX:7:2107:11876:75875	multidrug	XP_753111.1|FEATURES|abcA|multidrug|abcA	0.999999606025	62.5	32	57.0	1.2e-09	1
TETR	88	120	HWI-700370F:168:C7JUKANXX:7:2203:20188:100533	tetracycline	NC_011586.7043679.p01|FEATURES|tetR|tetracycline|tetR	1.0	84.8	33	67.0	1.1e-12	1
ADER	63	95	HWI-700370F:168:C7JUKANXX:7:2207:15218:96801	multidrug	ADM92605.1|FEATURES|adeR|multidrug|adeR	0.999997445765	87.9	33	63.2	1.6e-11	1
MDTC	362	394	HWI-700370F:168:C7JUKANXX:7:2106:4528:47182	multidrug	NC_002695.1.916586.p01|FEATURES|mdtC|multidrug|mdtC	0.977481049876	60.6	33	48.9	3.2e-07	1
ABCA	801	831	HWI-700370F:168:C7JUKANXX:7:1115:16876:72014	multidrug	XP_753111.1|FEATURES|abcA|multidrug|abcA	0.99999955636	74.2	31	53.9	9.9e-09	1
MULTIDRUG_ABC_TRANSPORTER	479	511	HWI-700370F:168:C7JUKANXX:7:2104:19702:40236	multidrug	gi:1031799645:ref:WP_064138838.1:|FEATURES|multidrug_ABC_transporter|multidrug|multidrug_ABC_transporter	1.0	60.6	33	47.0	1.2e-06	1
PBP-1B	134	166	HWI-700370F:168:C7JUKANXX:7:2206:7833:5529	beta-lactam	AF101781.1.gene1.p01|FEATURES|PBP-1B|beta-lactam|PBP-1B	0.999999999227	78.8	33	58.5	4.0e-10	1
MEXA	204	235	HWI-700370F:168:C7JUKANXX:7:1204:3927:7443	multidrug	gi:686192802:ref:WP_031805254.1:|FEATURES|mexA|multidrug|mexA	1.0	71.9	32	53.9	9.9e-09	1
ABCA	525	557	HWI-700370F:168:C7JUKANXX:7:1206:16339:22376	multidrug	XP_753111.1|FEATURES|abcA|multidrug|abcA	0.999999467137	66.7	33	49.7	1.9e-07	1
MACB	75	107	HWI-700370F:168:C7JUKANXX:7:1306:14775:50298	MLS	gi:446048013:ref:WP_000125868.1:|FEATURES|macB|MLS|macB	1.0	75.8	33	54.7	5.8e-09	1
EFRB	189	220	HWI-700370F:168:C7JUKANXX:7:2107:17067:88785	multidrug	CDO61516.1|FEATURES|efrB|multidrug|efrB	0.99999900679	62.5	32	46.6	1.6e-06	1
TRUNCATED_PUTATIVE_RESPONSE_REGULATOR_ARLR	73	103	HWI-700370F:168:C7JUKANXX:7:1210:10584:68242	unclassified	gi:446114283:ref:WP_000192138.1:|FEATURES|truncated_putative_response_regulator_ArlR|unclassified|truncated_putative_response_regulator_ArlR	0.99999999885	67.7	31	45.4	3.5e-06	1
ADEI	243	275	HWI-700370F:168:C7JUKANXX:7:2206:9041:25246	multidrug	YP_002320475.1|FEATURES|adeI|multidrug|adeI	0.999997849807	100.0	33	68.9	3.0e-13	1
ABCA	828	860	HWI-700370F:168:C7JUKANXX:7:1101:5069:47303	multidrug	XP_753111.1|FEATURES|abcA|multidrug|abcA	0.999999467137	78.8	33	49.7	1.9e-07	1
ABCA	1173	1205	HWI-700370F:168:C7JUKANXX:7:1209:17261:54216	multidrug	XP_753111.1|FEATURES|abcA|multidrug|abcA	0.999999635782	75.8	33	59.3	2.4e-10	1
ABCA	1024	1056	HWI-700370F:168:C7JUKANXX:7:1306:4072:32718	multidrug	XP_753111.1|FEATURES|abcA|multidrug|abcA	0.999999492813	63.6	33	50.8	8.4e-08	1
MULTIDRUG_ABC_TRANSPORTER	486	516	HWI-700370F:168:C7JUKANXX:7:2109:6513:69937	multidrug	gi:497748188:ref:WP_010062372.1:|FEATURES|multidrug_ABC_transporter|multidrug|multidrug_ABC_transporter	1.0	64.5	31	48.5	4.2e-07	1
ABCA	860	891	HWI-700370F:168:C7JUKANXX:7:2216:2883:30592	multidrug	XP_753111.1|FEATURES|abcA|multidrug|abcA	0.999999626161	84.4	32	61.6	4.7e-11	1
ADEH	416	448	HWI-700370F:168:C7JUKANXX:7:2101:3514:96282	multidrug	CAJ77855.1|FEATURES|adeH|multidrug|adeH	0.99999881459	100.0	33	67.4	8.6e-13	1
ABCA	290	321	HWI-700370F:168:C7JUKANXX:7:1214:4425:48378	multidrug	XP_753111.1|FEATURES|abcA|multidrug|abcA	0.999999548891	68.8	32	53.5	1.3e-08	1
ABCA	539	570	HWI-700370F:168:C7JUKANXX:7:2208:20335:32809	multidrug	XP_753111.1|FEATURES|abcA|multidrug|abcA	0.99999955636	75.0	32	53.9	9.9e-09	1
ABCA	525	557	HWI-700370F:168:C7JUKANXX:7:2205:10761:54394	multidrug	XP_753111.1|FEATURES|abcA|multidrug|abcA	0.999999583704	75.8	33	55.5	3.4e-09	1
MARR	39	71	HWI-700370F:168:C7JUKANXX:7:2204:2214:5952	multidrug	gi:490930056:ref:WP_004791909.1:|FEATURES|marR|multidrug|marR	0.999999999992	100.0	33	65.9	2.5e-12	1
MEXE	269	301	HWI-700370F:168:C7JUKANXX:7:1205:10689:59635	multidrug	gi:727726402:ref:WP_033847639.1:|FEATURES|mexE|multidrug|mexE	1.0	100.0	33	70.1	1.3e-13	1
ADEF	909	941	HWI-700370F:168:C7JUKANXX:7:2109:9773:36724	multidrug	CAJ77856.1|FEATURES|adeF|multidrug|adeF	1.0	97.0	33	66.2	1.9e-12	1
ABCA	1196	1228	HWI-700370F:168:C7JUKANXX:7:2207:5376:90572	multidrug	XP_753111.1|FEATURES|abcA|multidrug|abcA	0.999999483726	63.6	33	50.4	1.1e-07	1
ABCA	240	272	HWI-700370F:168:C7JUKANXX:7:2115:18142:46316	multidrug	XP_753111.1|FEATURES|abcA|multidrug|abcA	0.999999535369	69.7	33	52.8	2.2e-08	1
ABCA	646	678	HWI-700370F:168:C7JUKANXX:7:1203:2562:74988	multidrug	XP_753111.1|FEATURES|abcA|multidrug|abcA	0.999999501801	60.6	33	51.2	6.4e-08	1
MULTIDRUG_ABC_TRANSPORTER	481	513	HWI-700370F:168:C7JUKANXX:7:2115:19367:96924	multidrug	gi:516574297:ref:WP_017949361.1:|FEATURES|multidrug_ABC_transporter|multidrug|multidrug_ABC_transporter	1.0	75.8	33	53.1	1.7e-08	1
RPOB2	884	916	HWI-700370F:168:C7JUKANXX:7:1203:19648:4771	multidrug	BAD59497.1|FEATURES|rpoB2|multidrug|rpoB2	0.999999317174	78.8	33	57.4	9.0e-10	1
MEXB	728	760	HWI-700370F:168:C7JUKANXX:7:1307:6408:99606	multidrug	gi:446871990:ref:WP_000949246.1:|FEATURES|mexB|multidrug|mexB	0.999999999839	93.9	33	67.0	1.1e-12	1
ABCA	231	261	HWI-700370F:168:C7JUKANXX:7:2107:16988:44111	multidrug	XP_753111.1|FEATURES|abcA|multidrug|abcA	0.999999594438	74.2	31	56.2	2.0e-09	1
MEXT	255	287	HWI-700370F:168:C7JUKANXX:7:1303:1836:97503	multidrug	gi:490841007:ref:WP_004703082.1:|FEATURES|mexT|multidrug|mexT	0.999999073983	100.0	33	73.2	1.6e-14	1
ABCA	650	682	HWI-700370F:168:C7JUKANXX:7:2214:2022:22480	multidrug	XP_753111.1|FEATURES|abcA|multidrug|abcA	0.999999426568	60.6	33	48.1	5.4e-07	1
ABCA	1050	1082	HWI-700370F:168:C7JUKANXX:7:2206:16896:94628	multidrug	XP_753111.1|FEATURES|abcA|multidrug|abcA	0.999999616956	69.7	33	57.8	6.9e-10	1
ABCA	137	169	HWI-700370F:168:C7JUKANXX:7:1208:17914:35780	multidrug	XP_753111.1|FEATURES|abcA|multidrug|abcA	0.999999660205	81.8	33	61.6	4.7e-11	1
MEXB	261	293	HWI-700370F:168:C7JUKANXX:7:1109:9467:8974	multidrug	gi:505264501:ref:WP_015451603.1:|FEATURES|mexB|multidrug|mexB	0.999999999969	100.0	33	69.3	2.3e-13	1
RPOB2	581	613	HWI-700370F:168:C7JUKANXX:7:1115:5292:11011	multidrug	BAD59497.1|FEATURES|rpoB2|multidrug|rpoB2	0.999999416582	87.9	33	62.8	2.1e-11	1
RPOB2	853	884	HWI-700370F:168:C7JUKANXX:7:1209:17392:84210	multidrug	BAD59497.1|FEATURES|rpoB2|multidrug|rpoB2	0.999999382997	87.5	32	60.8	8.1e-11	1
TRIC	8	40	HWI-700370F:168:C7JUKANXX:7:2211:3004:64395	triclosan	NP_248848.1|FEATURES|TriC|triclosan|TriC	0.999999937579	63.6	33	50.1	1.4e-07	1
MEXB	204	236	HWI-700370F:168:C7JUKANXX:7:1115:11743:88062	multidrug	gi:487969243:ref:WP_002042236.1:|FEATURES|mexB|multidrug|mexB	0.999999965498	100.0	33	67.0	1.1e-12	1
MEXB	326	358	HWI-700370F:168:C7JUKANXX:7:1214:13042:39746	multidrug	gi:446871990:ref:WP_000949246.1:|FEATURES|mexB|multidrug|mexB	1.0	69.7	33	52.4	2.9e-08	1
MSBA	361	392	HWI-700370F:168:C7JUKANXX:7:1312:9843:51580	nitroimidazole	NP_415434.1|FEATURES|msbA|nitroimidazole|msbA	0.999607202755	68.8	32	44.7	6.0e-06	1
OXA	217	249	HWI-700370F:168:C7JUKANXX:7:1105:5129:41419	beta-lactam	AIZ00987.1|FEATURES|OXA-421|beta-lactam|OXA	1.0	97.0	33	77.0	1.1e-15	1
ADEH	120	152	HWI-700370F:168:C7JUKANXX:7:1109:8297:41230	multidrug	CAJ77855.1|FEATURES|adeH|multidrug|adeH	0.999998727539	100.0	33	71.6	4.6e-14	1
EMRB	336	368	HWI-700370F:168:C7JUKANXX:7:1208:16825:13163	multidrug	gi:1016518516:ref:WP_063098254.1:|FEATURES|emrB|multidrug|emrB	0.999999635538	97.0	33	68.6	3.9e-13	1
MEXB	764	796	HWI-700370F:168:C7JUKANXX:7:2116:3509:12417	multidrug	gi:565648659:ref:WP_023896298.1:|FEATURES|mexB|multidrug|mexB	0.999999999515	93.9	33	69.7	1.7e-13	1
MEXB	767	799	HWI-700370F:168:C7JUKANXX:7:1313:20445:58811	multidrug	gi:565648659:ref:WP_023896298.1:|FEATURES|mexB|multidrug|mexB	0.999999999996	93.9	33	69.7	1.7e-13	1
MDFA	172	204	HWI-700370F:168:C7JUKANXX:7:2204:17379:47065	multidrug	gi:489749743:ref:WP_003653752.1:|FEATURES|mdfA|multidrug|mdfA	1.0	93.9	33	65.9	2.5e-12	1
ABCA	935	967	HWI-700370F:168:C7JUKANXX:7:1310:13736:38932	multidrug	XP_753111.1|FEATURES|abcA|multidrug|abcA	0.999999418382	63.6	33	47.8	7.1e-07	1
ADEJ	1025	1056	HWI-700370F:168:C7JUKANXX:7:1114:15886:30356	multidrug	NC_011586.7045444.p01|FEATURES|adeJ|multidrug|adeJ	1.0	100.0	32	71.6	4.6e-14	1
ABCA	217	249	HWI-700370F:168:C7JUKANXX:7:2203:14728:94549	multidrug	XP_753111.1|FEATURES|abcA|multidrug|abcA	0.999999334821	69.7	33	53.5	1.3e-08	1
RPOB2	574	604	HWI-700370F:168:C7JUKANXX:7:1314:14871:14858	multidrug	BAD59497.1|FEATURES|rpoB2|multidrug|rpoB2	0.999999348064	87.1	31	58.9	3.1e-10	1
OMPR	62	95	HWI-700370F:168:C7JUKANXX:7:2115:13767:44423	multidrug	NC_008702.1.4607594.p01|FEATURES|ompR|multidrug|ompR	0.999994654483	64.7	34	45.1	4.6e-06	1
CEOB	278	309	HWI-700370F:168:C7JUKANXX:7:2211:2299:70042	multidrug	gi:590120227:emb:CDN64284.1:|FEATURES|ceoB|multidrug|ceoB	1.0	78.1	32	50.8	8.4e-08	1
OPRM	323	355	HWI-700370F:168:C7JUKANXX:7:2111:14635:31737	multidrug	NC_011595.7058890.p01|FEATURES|oprM|multidrug|oprM	0.999999326254	100.0	33	67.0	1.1e-12	1
RPOB2	698	730	HWI-700370F:168:C7JUKANXX:7:1105:12847:69179	multidrug	BAD59497.1|FEATURES|rpoB2|multidrug|rpoB2	0.999999210055	63.6	33	53.1	1.7e-08	1
ADEN	183	215	HWI-700370F:168:C7JUKANXX:7:2108:7718:17012	multidrug	AGV28567.1|FEATURES|adeN|multidrug|adeN	0.999995210272	78.8	33	62.4	2.8e-11	1
ADEJ	80	112	HWI-700370F:168:C7JUKANXX:7:1302:5757:74645	multidrug	NC_011586.7045444.p01|FEATURES|adeJ|multidrug|adeJ	1.0	97.0	33	67.4	8.6e-13	1
ABCA	1142	1172	HWI-700370F:168:C7JUKANXX:7:2211:18638:23719	multidrug	XP_753111.1|FEATURES|abcA|multidrug|abcA	0.999999519024	67.7	31	52.0	3.8e-08	1
ABCA	864	896	HWI-700370F:168:C7JUKANXX:7:2203:2162:17470	multidrug	XP_753111.1|FEATURES|abcA|multidrug|abcA	0.999999635782	81.8	33	59.3	2.4e-10	1
MEXE	359	391	HWI-700370F:168:C7JUKANXX:7:2111:5344:70286	multidrug	gi:691070849:ref:WP_032012412.1:|FEATURES|mexE|multidrug|mexE	1.0	100.0	33	70.9	7.8e-14	1
CARO	152	184	HWI-700370F:168:C7JUKANXX:7:1308:2758:89075	beta-lactam	AKL79742.1|FEATURES|carO|beta-lactam|carO	0.999999985623	100.0	33	74.7	5.4e-15	1
MEXB	864	896	HWI-700370F:168:C7JUKANXX:7:1202:18609:91891	multidrug	gi:565648659:ref:WP_023896298.1:|FEATURES|mexB|multidrug|mexB	0.999999999689	100.0	33	68.2	5.1e-13	1
ADEC	141	173	HWI-700370F:168:C7JUKANXX:7:1101:14718:79266	multidrug	NC_010400.5984384.p01|FEATURES|adeC|multidrug|adeC	0.999999999563	97.0	33	65.9	2.5e-12	1
OMPR	386	417	HWI-700370F:168:C7JUKANXX:7:1202:20188:22498	multidrug	CP000034.1.gene3672.p01|FEATURES|ompR|multidrug|ompR	0.999999358991	81.2	32	54.7	5.8e-09	1
ADEJ	165	197	HWI-700370F:168:C7JUKANXX:7:2203:11412:73231	multidrug	gi:60207557:gb:AAX14802.1:|FEATURES|adeJ|multidrug|adeJ	1.0	100.0	33	70.5	1.0e-13	1
OPRM	240	272	HWI-700370F:168:C7JUKANXX:7:1101:16256:100723	multidrug	NC_011595.7058890.p01|FEATURES|oprM|multidrug|oprM	0.999999273531	93.9	33	64.7	5.6e-12	1
MEXX	171	202	HWI-700370F:168:C7JUKANXX:7:2106:18683:49898	multidrug	gi:497338739:ref:WP_009652952.1:|FEATURES|mexX|multidrug|mexX	1.0	68.8	32	50.1	1.4e-07	1
ADEC	21	54	HWI-700370F:168:C7JUKANXX:7:1110:13929:52532	multidrug	NC_010400.5984384.p01|FEATURES|adeC|multidrug|adeC	0.999999611304	97.1	34	63.9	9.6e-12	1
ABCA	264	296	HWI-700370F:168:C7JUKANXX:7:2113:16592:75603	multidrug	XP_753111.1|FEATURES|abcA|multidrug|abcA	0.999999691919	90.9	33	64.7	5.6e-12	1
ADEJ	727	759	HWI-700370F:168:C7JUKANXX:7:2216:3299:90518	multidrug	NC_011586.7045444.p01|FEATURES|adeJ|multidrug|adeJ	0.99999999998	100.0	33	70.1	1.3e-13	1
UGD	243	275	HWI-700370F:168:C7JUKANXX:7:1310:10554:21010	peptide	AAC75089.1|FEATURES|ugd|peptide|ugd	0.999999722051	90.9	33	68.6	3.9e-13	1
MEXE	242	274	HWI-700370F:168:C7JUKANXX:7:2209:4829:22084	multidrug	gi:490884642:ref:WP_004746611.1:|FEATURES|mexE|multidrug|mexE	1.0	100.0	33	69.7	1.7e-13	1
ABCA	871	901	HWI-700370F:168:C7JUKANXX:7:1202:5339:9461	multidrug	XP_753111.1|FEATURES|abcA|multidrug|abcA	0.999999358683	67.7	31	45.8	2.7e-06	1
APH(3')-I	150	182	HWI-700370F:168:C7JUKANXX:7:1206:20331:8997	aminoglycoside	YP_001844878|FEATURES|aph(3')-I|aminoglycoside|aph(3')-I	0.999996283572	97.0	33	66.2	1.9e-12	1
MAJOR_FACILITATOR_SUPERFAMILY_TRANSPORTER	353	385	HWI-700370F:168:C7JUKANXX:7:1213:10577:8323	multidrug	NC_010410.6002639.p01|FEATURES|major_facilitator_superfamily_transporter|multidrug|major_facilitator_superfamily_transporter	0.999998216486	97.0	33	70.9	7.8e-14	1
ABCA	248	278	HWI-700370F:168:C7JUKANXX:7:1109:2500:61105	multidrug	XP_753111.1|FEATURES|abcA|multidrug|abcA	0.999999407174	74.2	31	47.4	9.3e-07	1
MACA	230	262	HWI-700370F:168:C7JUKANXX:7:2206:4178:4259	MLS	gi:447046964:ref:WP_001124220.1:|FEATURES|macA|MLS|macA	1.0	100.0	33	68.2	5.1e-13	1
TETB(60)	363	394	HWI-700370F:168:C7JUKANXX:7:1310:11425:11847	tetracycline	ANZ79241.1|FEATURES|tetB(60)|tetracycline|tetB(60)	0.999996415708	62.5	32	45.8	2.7e-06	1
MEXB	751	782	HWI-700370F:168:C7JUKANXX:7:1109:21068:7051	multidrug	gi:487969243:ref:WP_002042236.1:|FEATURES|mexB|multidrug|mexB	0.999999999625	96.9	32	68.2	5.1e-13	1
MEXT	24	56	HWI-700370F:168:C7JUKANXX:7:2209:13484:76005	multidrug	gi:3646369:emb:CAA07694.1:|FEATURES|mexT|multidrug|mexT	0.999999998508	66.7	33	47.8	7.1e-07	1
ADEB	711	742	HWI-700370F:168:C7JUKANXX:7:1309:5737:84237	multidrug	ZP_03823622|FEATURES|adeB|multidrug|adeB	1.0	90.6	32	59.3	2.4e-10	1
MACB	519	551	HWI-700370F:168:C7JUKANXX:7:2208:12364:58175	MLS	AAV85982.1|FEATURES|macB|MLS|macB	1.0	87.9	33	57.4	9.0e-10	1
CARO	25	56	HWI-700370F:168:C7JUKANXX:7:1209:12355:59864	beta-lactam	AKL79742.1|FEATURES|carO|beta-lactam|carO	0.999999971255	100.0	32	68.2	5.1e-13	1
MULTIDRUG_ABC_TRANSPORTER	482	514	HWI-700370F:168:C7JUKANXX:7:1316:8354:57352	multidrug	gi:664194237:ref:WP_030727956.1:|FEATURES|multidrug_ABC_transporter|multidrug|multidrug_ABC_transporter	1.0	66.7	33	50.8	8.4e-08	1
ANT(3'')-IIA	10	42	HWI-700370F:168:C7JUKANXX:7:1205:6047:30178	aminoglycoside	EEX02086.1|FEATURES|ANT(3'')-IIa|aminoglycoside|ANT(3'')-IIa	0.999999955432	100.0	33	67.0	1.1e-12	1
ADEH	346	378	HWI-700370F:168:C7JUKANXX:7:1206:14832:40476	multidrug	CAJ77855.1|FEATURES|adeH|multidrug|adeH	1.0	97.0	33	67.4	8.6e-13	1
ADC-18	319	351	HWI-700370F:168:C7JUKANXX:7:1209:3800:19128	beta-lactam	WP_002118772.1|FEATURES|ADC-18|beta-lactam|ADC-18	1.0	100.0	33	71.2	6.0e-14	1
ABCA	940	972	HWI-700370F:168:C7JUKANXX:7:2105:15293:70442	multidrug	XP_753111.1|FEATURES|abcA|multidrug|abcA	0.999999577202	97.0	33	65.5	3.3e-12	1
MULTIDRUG_ABC_TRANSPORTER	529	561	HWI-700370F:168:C7JUKANXX:7:2115:2318:35433	multidrug	gi:926351744:ref:WP_053683383.1:|FEATURES|multidrug_ABC_transporter|multidrug|multidrug_ABC_transporter	1.0	69.7	33	50.4	1.1e-07	1
MEXB	659	691	HWI-700370F:168:C7JUKANXX:7:1214:6269:98150	multidrug	gi:487969243:ref:WP_002042236.1:|FEATURES|mexB|multidrug|mexB	0.999999975873	100.0	33	72.4	2.7e-14	1
ABCA	261	293	HWI-700370F:168:C7JUKANXX:7:1216:6568:73830	multidrug	XP_753111.1|FEATURES|abcA|multidrug|abcA	0.999999696382	90.9	33	65.1	4.3e-12	1
OPRM	126	158	HWI-700370F:168:C7JUKANXX:7:2101:16341:81300	multidrug	NC_011595.7058890.p01|FEATURES|oprM|multidrug|oprM	0.999999242934	100.0	33	67.0	1.1e-12	1
ADEC	404	436	HWI-700370F:168:C7JUKANXX:7:2111:8584:85883	multidrug	NC_010400.5984384.p01|FEATURES|adeC|multidrug|adeC	0.999999999932	100.0	33	66.6	1.5e-12	1
TOLC	203	234	HWI-700370F:168:C7JUKANXX:7:2104:8131:95006	multidrug	gi:564742423:gb:AHB92919.1:|FEATURES|TolC|multidrug|TolC	1.0	93.8	32	59.3	2.4e-10	1
MEXB	200	232	HWI-700370F:168:C7JUKANXX:7:1116:7969:27476	multidrug	gi:565648659:ref:WP_023896298.1:|FEATURES|mexB|multidrug|mexB	0.999999968984	100.0	33	68.2	5.1e-13	1
ACRB	180	211	HWI-700370F:168:C7JUKANXX:7:2104:6486:98666	multidrug	gi:491078681:ref:WP_004940301.1:|FEATURES|acrB|multidrug|acrB	1.0	65.6	32	52.0	3.8e-08	1
VATB	133	165	HWI-700370F:168:C7JUKANXX:7:1310:9950:99816	MLS	YP_002861121|FEATURES|vatB|MLS|vatB	1.0	66.7	33	50.8	8.4e-08	1
MAJOR_FACILITATOR_SUPERFAMILY_TRANSPORTER	107	139	HWI-700370F:168:C7JUKANXX:7:2105:4707:13480	multidrug	NC_010410.6002639.p01|FEATURES|major_facilitator_superfamily_transporter|multidrug|major_facilitator_superfamily_transporter	0.999996700077	100.0	33	65.9	2.5e-12	1
RPOB2	148	178	HWI-700370F:168:C7JUKANXX:7:1303:3370:36286	multidrug	BAD59497.1|FEATURES|rpoB2|multidrug|rpoB2	0.99999926591	74.2	31	55.1	4.4e-09	1
MDTK	279	311	HWI-700370F:168:C7JUKANXX:7:1310:15172:16944	multidrug	NC_011595.7060378.p01|FEATURES|mdtK|multidrug|mdtK	0.999999996613	97.0	33	69.7	1.7e-13	1
MDTL	106	138	HWI-700370F:168:C7JUKANXX:7:2204:15450:49020	multidrug	gi:446988854:ref:WP_001066110.1:|FEATURES|mdtL|multidrug|mdtL	0.999999685206	90.9	33	62.8	2.1e-11	1
ABCA	217	249	HWI-700370F:168:C7JUKANXX:7:2111:7264:95941	multidrug	XP_753111.1|FEATURES|abcA|multidrug|abcA	0.999999548891	69.7	33	53.5	1.3e-08	1
MACB	127	159	HWI-700370F:168:C7JUKANXX:7:1306:12808:35149	MLS	gi:1035735809:ref:WP_064572349.1:|FEATURES|macB|MLS|macB	0.999998851771	63.6	33	44.3	7.8e-06	1
ADEC	447	479	HWI-700370F:168:C7JUKANXX:7:2201:15753:84740	multidrug	NC_010400.5984384.p01|FEATURES|adeC|multidrug|adeC	0.999999647067	97.0	33	66.6	1.5e-12	1
MACB	17	49	HWI-700370F:168:C7JUKANXX:7:1111:4577:66846	MLS	gi:835330218:ref:WP_047457825.1:|FEATURES|macB|MLS|macB	1.0	63.6	33	47.4	9.3e-07	1
ABCA	867	899	HWI-700370F:168:C7JUKANXX:7:2110:4881:98381	multidrug	XP_753111.1|FEATURES|abcA|multidrug|abcA	0.999999541228	84.8	33	61.6	4.7e-11	1
ABCA	561	593	HWI-700370F:168:C7JUKANXX:7:1112:7654:85745	multidrug	XP_753111.1|FEATURES|abcA|multidrug|abcA	0.999999457389	63.6	33	49.3	2.4e-07	1
SDIA	184	214	HWI-700370F:168:C7JUKANXX:7:1311:3829:22715	unclassified	gi:510922824:ref:WP_016243617.1:|FEATURES|sdiA|unclassified|sdiA	1.0	80.6	31	55.1	4.4e-09	1
ABCA	346	376	HWI-700370F:168:C7JUKANXX:7:2116:11363:56016	multidrug	XP_753111.1|FEATURES|abcA|multidrug|abcA	0.999999345227	61.3	31	45.4	3.5e-06	1
ABCA	945	977	HWI-700370F:168:C7JUKANXX:7:2213:2368:8235	multidrug	XP_753111.1|FEATURES|abcA|multidrug|abcA	0.999999660205	97.0	33	65.1	4.3e-12	1
ABCA	811	843	HWI-700370F:168:C7JUKANXX:7:1202:21131:77900	multidrug	XP_753111.1|FEATURES|abcA|multidrug|abcA	0.999999407174	69.7	33	47.4	9.3e-07	1
ADEJ	441	473	HWI-700370F:168:C7JUKANXX:7:2214:11361:55218	multidrug	NC_011586.7045444.p01|FEATURES|adeJ|multidrug|adeJ	1.0	97.0	33	66.6	1.5e-12	1
MULTIDRUG_ABC_TRANSPORTER	457	489	HWI-700370F:168:C7JUKANXX:7:1105:6218:60077	multidrug	gi:896355182:ref:WP_049310020.1:|FEATURES|multidrug_ABC_transporter|multidrug|multidrug_ABC_transporter	1.0	72.7	33	53.1	1.7e-08	1
ADEA	68	100	HWI-700370F:168:C7JUKANXX:7:1106:16060:65759	multidrug	NC_009085.4919119.p01|FEATURES|adeA|multidrug|adeA	1.0	90.9	33	62.4	2.8e-11	1
ADEB	432	464	HWI-700370F:168:C7JUKANXX:7:1201:2715:53426	multidrug	gi:446910349:ref:WP_000987605.1:|FEATURES|adeB|multidrug|adeB	1.0	93.9	33	59.3	2.4e-10	1
MEXB	560	592	HWI-700370F:168:C7JUKANXX:7:1216:15896:11288	multidrug	gi:487969243:ref:WP_002042236.1:|FEATURES|mexB|multidrug|mexB	0.999999937264	100.0	33	66.6	1.5e-12	1
ABCA	239	271	HWI-700370F:168:C7JUKANXX:7:2110:10098:86939	multidrug	XP_753111.1|FEATURES|abcA|multidrug|abcA	0.999999600302	78.8	33	56.6	1.5e-09	1
MEXB	567	599	HWI-700370F:168:C7JUKANXX:7:1115:4668:13044	multidrug	gi:487969243:ref:WP_002042236.1:|FEATURES|mexB|multidrug|mexB	0.999999962887	100.0	33	65.9	2.5e-12	1
MEXF	267	299	HWI-700370F:168:C7JUKANXX:7:1106:12267:23228	multidrug	gi:489294780:ref:WP_003202298.1:|FEATURES|mexF|multidrug|mexF	1.0	75.8	33	53.5	1.3e-08	1
ABCA	811	843	HWI-700370F:168:C7JUKANXX:7:1115:3785:25605	multidrug	XP_753111.1|FEATURES|abcA|multidrug|abcA	0.999999492813	75.8	33	50.8	8.4e-08	1
ANT(3'')-IIA	30	61	HWI-700370F:168:C7JUKANXX:7:2101:4742:88262	aminoglycoside	EEX02086.1|FEATURES|ANT(3'')-IIa|aminoglycoside|ANT(3'')-IIa	0.999999995946	100.0	32	63.5	1.2e-11	1
ADEB	155	187	HWI-700370F:168:C7JUKANXX:7:1203:14085:57912	multidrug	gi:446910349:ref:WP_000987605.1:|FEATURES|adeB|multidrug|adeB	1.0	93.9	33	64.3	7.3e-12	1
ADER	199	229	HWI-700370F:168:C7JUKANXX:7:1314:13609:61377	multidrug	ADM92605.1|FEATURES|adeR|multidrug|adeR	0.999995886276	77.4	31	50.4	1.1e-07	1
ADC-23	143	175	HWI-700370F:168:C7JUKANXX:7:1315:4804:26995	beta-lactam	WP_063857797.1|FEATURES|ADC-23|beta-lactam|ADC-23	1.0	100.0	33	73.2	1.6e-14	1
ADEH	412	444	HWI-700370F:168:C7JUKANXX:7:2203:16196:51905	multidrug	CAJ77855.1|FEATURES|adeH|multidrug|adeH	1.0	100.0	33	67.8	6.6e-13	1
ABCA	837	869	HWI-700370F:168:C7JUKANXX:7:1307:6585:68900	multidrug	XP_753111.1|FEATURES|abcA|multidrug|abcA	0.999999407174	69.7	33	47.4	9.3e-07	1
ABCA	954	986	HWI-700370F:168:C7JUKANXX:7:1112:2087:101183	multidrug	XP_753111.1|FEATURES|abcA|multidrug|abcA	0.999999648989	84.8	33	60.5	1.1e-10	1
TOLC	60	92	HWI-700370F:168:C7JUKANXX:7:1208:14743:67713	multidrug	gi:564742423:gb:AHB92919.1:|FEATURES|TolC|multidrug|TolC	1.0	100.0	33	68.2	5.1e-13	1
MDTL	40	72	HWI-700370F:168:C7JUKANXX:7:1306:10293:43586	multidrug	gi:446988854:ref:WP_001066110.1:|FEATURES|mdtL|multidrug|mdtL	0.999999814599	100.0	33	70.1	1.3e-13	1
MEXB	176	208	HWI-700370F:168:C7JUKANXX:7:1306:17915:25987	multidrug	gi:446871990:ref:WP_000949246.1:|FEATURES|mexB|multidrug|mexB	1.0	93.9	33	68.9	3.0e-13	1
RPOB2	722	754	HWI-700370F:168:C7JUKANXX:7:1112:10764:54357	multidrug	BAD59497.1|FEATURES|rpoB2|multidrug|rpoB2	0.999999396886	90.9	33	61.6	4.7e-11	1
MEXB	382	414	HWI-700370F:168:C7JUKANXX:7:1301:14880:90739	multidrug	gi:565648659:ref:WP_023896298.1:|FEATURES|mexB|multidrug|mexB	1.0	100.0	33	62.8	2.1e-11	1
BACA	3	35	HWI-700370F:168:C7JUKANXX:7:1311:10621:47379	bacitracin	ZP_03041263|FEATURES|bacA|bacitracin|bacA	1.0	72.7	33	54.7	5.8e-09	1
MEXT	30	60	HWI-700370F:168:C7JUKANXX:7:1102:6709:16962	multidrug	gi:1011730119:ref:WP_062573757.1:|FEATURES|mexT|multidrug|mexT	0.999999995238	64.5	31	45.4	3.5e-06	1
TOLC	383	415	HWI-700370F:168:C7JUKANXX:7:1313:7483:80427	multidrug	gi:564742423:gb:AHB92919.1:|FEATURES|TolC|multidrug|TolC	1.0	100.0	33	69.3	2.3e-13	1
APH(3')-I	345	377	HWI-700370F:168:C7JUKANXX:7:1210:21088:40016	aminoglycoside	YP_001844878|FEATURES|aph(3')-I|aminoglycoside|aph(3')-I	0.999997246838	97.0	33	69.7	1.7e-13	1
MULTIDRUG_ABC_TRANSPORTER	174	206	HWI-700370F:168:C7JUKANXX:7:2210:12267:33643	multidrug	NC_010400.5984909.p01|FEATURES|multidrug_ABC_transporter|multidrug|multidrug_ABC_transporter	1.0	100.0	33	70.5	1.0e-13	1
ADES	119	151	HWI-700370F:168:C7JUKANXX:7:2104:8545:94063	multidrug	ADM92606.1|FEATURES|adeS|multidrug|adeS	0.999998634845	78.8	33	56.2	2.0e-09	1
ABCA	943	973	HWI-700370F:168:C7JUKANXX:7:1311:8707:98967	multidrug	XP_753111.1|FEATURES|abcA|multidrug|abcA	0.999999548891	77.4	31	53.5	1.3e-08	1
ABCA	262	294	HWI-700370F:168:C7JUKANXX:7:2112:8523:42794	multidrug	XP_753111.1|FEATURES|abcA|multidrug|abcA	0.999999510565	69.7	33	51.6	4.9e-08	1
ABCA	247	278	HWI-700370F:168:C7JUKANXX:7:1301:6114:40778	multidrug	XP_753111.1|FEATURES|abcA|multidrug|abcA	0.99999965212	90.6	32	60.8	8.1e-11	1
MEXN	48	80	HWI-700370F:168:C7JUKANXX:7:1109:14626:8228	multidrug	BAE06006.1|FEATURES|mexN|multidrug|mexN	0.999999373044	72.7	33	52.4	2.9e-08	1
MACB	141	172	HWI-700370F:168:C7JUKANXX:7:2201:8439:90296	MLS	gi:446110351:ref:WP_000188206.1:|FEATURES|macB|MLS|macB	1.0	71.9	32	48.1	5.4e-07	1
ADEB	507	538	HWI-700370F:168:C7JUKANXX:7:2111:8394:88056	multidrug	gi:490792007:ref:WP_004654153.1:|FEATURES|adeB|multidrug|adeB	1.0	90.6	32	66.6	1.5e-12	1
PBP-1A	720	752	HWI-700370F:168:C7JUKANXX:7:2112:3084:54258	beta-lactam	YP_001292390|FEATURES|PBP-1A|beta-lactam|PBP-1A	1.0	63.6	33	48.9	3.2e-07	1
ACRB	27	59	HWI-700370F:168:C7JUKANXX:7:2115:11830:98064	multidrug	AAQ21216|FEATURES|acrB|multidrug|acrB	1.0	72.7	33	57.4	9.0e-10	1
ADEJ	747	779	HWI-700370F:168:C7JUKANXX:7:2106:5328:22097	multidrug	NC_011586.7045444.p01|FEATURES|adeJ|multidrug|adeJ	0.999999999999	97.0	33	70.1	1.3e-13	1
MAJOR_FACILITATOR_SUPERFAMILY_TRANSPORTER	251	283	HWI-700370F:168:C7JUKANXX:7:2112:13196:4130	multidrug	NC_010410.6002639.p01|FEATURES|major_facilitator_superfamily_transporter|multidrug|major_facilitator_superfamily_transporter	0.999998445314	100.0	33	72.4	2.7e-14	1
ABCA	879	910	HWI-700370F:168:C7JUKANXX:7:1216:8779:88484	multidrug	XP_753111.1|FEATURES|abcA|multidrug|abcA	0.999999426568	68.8	32	48.1	5.4e-07	1
ACRB	171	202	HWI-700370F:168:C7JUKANXX:7:2214:17532:96977	multidrug	ZP_04625767|FEATURES|acrB|multidrug|acrB	1.0	71.9	32	58.9	3.1e-10	1
ABCA	936	967	HWI-700370F:168:C7JUKANXX:7:1306:5972:68829	multidrug	XP_753111.1|FEATURES|abcA|multidrug|abcA	0.999999467137	75.0	32	51.2	6.4e-08	1
MULTIDRUG_ABC_TRANSPORTER	480	512	HWI-700370F:168:C7JUKANXX:7:2101:20239:51189	multidrug	gi:1031799645:ref:WP_064138838.1:|FEATURES|multidrug_ABC_transporter|multidrug|multidrug_ABC_transporter	1.0	81.8	33	53.1	1.7e-08	1
APH(3')-I	421	453	HWI-700370F:168:C7JUKANXX:7:1212:4754:47305	aminoglycoside	YP_001844878|FEATURES|aph(3')-I|aminoglycoside|aph(3')-I	0.9999969822	97.0	33	68.6	3.9e-13	1
ABCA	1184	1216	HWI-700370F:168:C7JUKANXX:7:1215:10365:24180	multidrug	XP_753111.1|FEATURES|abcA|multidrug|abcA	0.999999548891	75.8	33	59.3	2.4e-10	1
MULTIDRUG_ABC_TRANSPORTER	373	405	HWI-700370F:168:C7JUKANXX:7:2111:3309:32143	multidrug	gi:686197643:ref:WP_031807899.1:|FEATURES|multidrug_ABC_transporter|multidrug|multidrug_ABC_transporter	1.0	63.6	33	48.5	4.2e-07	1
ABCA	1412	1443	HWI-700370F:168:C7JUKANXX:7:2109:21165:95839	multidrug	XP_753111.1|FEATURES|abcA|multidrug|abcA	0.999999611546	68.8	32	57.4	9.0e-10	1
ABCA	1032	1064	HWI-700370F:168:C7JUKANXX:7:2114:16866:97377	multidrug	XP_753111.1|FEATURES|abcA|multidrug|abcA	0.999999437128	72.7	33	48.5	4.2e-07	1
ABCA	1050	1081	HWI-700370F:168:C7JUKANXX:7:1214:9356:60756	multidrug	XP_753111.1|FEATURES|abcA|multidrug|abcA	0.99999955636	68.8	32	53.9	9.9e-09	1
MACA	133	165	HWI-700370F:168:C7JUKANXX:7:1201:14096:77425	MLS	gi:691062131:ref:WP_032005587.1:|FEATURES|macA|MLS|macA	1.0	100.0	33	66.2	1.9e-12	1
MEXE	38	70	HWI-700370F:168:C7JUKANXX:7:2204:14183:12237	multidrug	gi:490838406:ref:WP_004700481.1:|FEATURES|mexE|multidrug|mexE	1.0	100.0	33	67.4	8.6e-13	1
EFRB	189	220	HWI-700370F:168:C7JUKANXX:7:2211:17516:61491	multidrug	CDO61516.1|FEATURES|efrB|multidrug|efrB	0.99999900679	62.5	32	46.6	1.6e-06	1
ABCA	828	860	HWI-700370F:168:C7JUKANXX:7:1104:1892:87469	multidrug	XP_753111.1|FEATURES|abcA|multidrug|abcA	0.999999631093	84.8	33	58.9	3.1e-10	1
ABCA	975	1007	HWI-700370F:168:C7JUKANXX:7:1313:2182:6258	multidrug	XP_753111.1|FEATURES|abcA|multidrug|abcA	0.999999483726	66.7	33	50.4	1.1e-07	1
ABCA	147	179	HWI-700370F:168:C7JUKANXX:7:2110:17575:76765	multidrug	XP_753111.1|FEATURES|abcA|multidrug|abcA	0.999999563636	69.7	33	54.3	7.6e-09	1
MULTIDRUG_ABC_TRANSPORTER	471	502	HWI-700370F:168:C7JUKANXX:7:1206:17473:45085	multidrug	gi:844773046:ref:WP_047936044.1:|FEATURES|multidrug_ABC_transporter|multidrug|multidrug_ABC_transporter	1.0	68.8	32	49.3	2.4e-07	1
MULTIDRUG_ABC_TRANSPORTER	466	497	HWI-700370F:168:C7JUKANXX:7:2209:14918:38341	multidrug	gi:844773046:ref:WP_047936044.1:|FEATURES|multidrug_ABC_transporter|multidrug|multidrug_ABC_transporter	1.0	68.8	32	50.4	1.1e-07	1
MDTL	234	265	HWI-700370F:168:C7JUKANXX:7:1305:7415:45436	multidrug	gi:446988854:ref:WP_001066110.1:|FEATURES|mdtL|multidrug|mdtL	0.999999774364	100.0	32	66.6	1.5e-12	1
ADEN	173	205	HWI-700370F:168:C7JUKANXX:7:1301:5484:63138	multidrug	AGV28567.1|FEATURES|adeN|multidrug|adeN	0.999994706711	78.8	33	58.9	3.1e-10	1
OXA	236	268	HWI-700370F:168:C7JUKANXX:7:1216:4112:27532	beta-lactam	KF421161.1.gene1.p01|FEATURES|OXA-358|beta-lactam|OXA	1.0	97.0	33	67.0	1.1e-12	1
TRIC	449	481	HWI-700370F:168:C7JUKANXX:7:1313:9648:64294	triclosan	NP_248848.1|FEATURES|TriC|triclosan|TriC	0.999999957443	66.7	33	52.4	2.9e-08	1
ABCA	964	996	HWI-700370F:168:C7JUKANXX:7:1103:12911:46661	multidrug	XP_753111.1|FEATURES|abcA|multidrug|abcA	0.999999345227	66.7	33	45.4	3.5e-06	1
TOLC	297	329	HWI-700370F:168:C7JUKANXX:7:2107:5036:40896	multidrug	gi:564742423:gb:AHB92919.1:|FEATURES|TolC|multidrug|TolC	1.0	97.0	33	70.1	1.3e-13	1
ABCA	836	868	HWI-700370F:168:C7JUKANXX:7:1309:12250:50870	multidrug	XP_753111.1|FEATURES|abcA|multidrug|abcA	0.999999492813	69.7	33	50.8	8.4e-08	1
MEXB	156	188	HWI-700370F:168:C7JUKANXX:7:1103:8359:82503	multidrug	gi:487969243:ref:WP_002042236.1:|FEATURES|mexB|multidrug|mexB	0.99999996948	93.9	33	68.9	3.0e-13	1
ADEA	91	123	HWI-700370F:168:C7JUKANXX:7:1310:6665:50940	multidrug	AAL14439|FEATURES|adeA|multidrug|adeA	0.999999894286	90.9	33	61.2	6.2e-11	1
OPRM	417	449	HWI-700370F:168:C7JUKANXX:7:2212:2692:37858	multidrug	NC_011595.7058890.p01|FEATURES|oprM|multidrug|oprM	0.999999301467	100.0	33	65.9	2.5e-12	1
MULTIDRUG_ABC_TRANSPORTER	481	512	HWI-700370F:168:C7JUKANXX:7:1316:7460:50326	multidrug	gi:943896259:ref:WP_055534530.1:|FEATURES|multidrug_ABC_transporter|multidrug|multidrug_ABC_transporter	1.0	87.5	32	56.2	2.0e-09	1
MULTIDRUG_ABC_TRANSPORTER	985	1016	HWI-700370F:168:C7JUKANXX:7:1204:19843:22424	multidrug	NC_010400.5984909.p01|FEATURES|multidrug_ABC_transporter|multidrug|multidrug_ABC_transporter	1.0	96.9	32	65.5	3.3e-12	1
BCRA	40	71	HWI-700370F:168:C7JUKANXX:7:1101:6589:45541	bacitracin	gi:1043490477:ref:WP_065382463.1:|FEATURES|bcrA|bacitracin|bcrA	0.999999999987	65.6	32	45.4	3.5e-06	1
ADEB	516	547	HWI-700370F:168:C7JUKANXX:7:1213:12472:79590	multidrug	gi:490792007:ref:WP_004654153.1:|FEATURES|adeB|multidrug|adeB	1.0	84.4	32	58.5	4.0e-10	1
ABCA	838	869	HWI-700370F:168:C7JUKANXX:7:2106:13807:60669	multidrug	XP_753111.1|FEATURES|abcA|multidrug|abcA	0.999999407174	84.4	32	56.6	1.5e-09	1
ABCA	976	1008	HWI-700370F:168:C7JUKANXX:7:1109:4145:7250	multidrug	XP_753111.1|FEATURES|abcA|multidrug|abcA	0.999999548891	69.7	33	53.5	1.3e-08	1
MULTIDRUG_ABC_TRANSPORTER	281	313	HWI-700370F:168:C7JUKANXX:7:1112:16011:91281	multidrug	NC_010400.5984909.p01|FEATURES|multidrug_ABC_transporter|multidrug|multidrug_ABC_transporter	1.0	100.0	33	66.2	1.9e-12	1
MULTIDRUG_ABC_TRANSPORTER	562	593	HWI-700370F:168:C7JUKANXX:7:2113:1982:77282	multidrug	gi:493394434:ref:WP_006350564.1:|FEATURES|multidrug_ABC_transporter|multidrug|multidrug_ABC_transporter	1.0	62.5	32	48.1	5.4e-07	1
ADEJ	966	998	HWI-700370F:168:C7JUKANXX:7:1102:16276:98387	multidrug	NC_011586.7045444.p01|FEATURES|adeJ|multidrug|adeJ	1.0	93.9	33	65.5	3.3e-12	1
MULTIDRUG_ABC_TRANSPORTER	517	549	HWI-700370F:168:C7JUKANXX:7:2209:7394:5051	multidrug	gi:943909899:ref:WP_055545300.1:|FEATURES|multidrug_ABC_transporter|multidrug|multidrug_ABC_transporter	0.999999999904	60.6	33	47.4	9.3e-07	1
BACA	29	61	HWI-700370F:168:C7JUKANXX:7:2214:5843:20212	bacitracin	YP_001797193|FEATURES|bacA|bacitracin|bacA	1.0	66.7	33	53.1	1.7e-08	1
ADEK	126	158	HWI-700370F:168:C7JUKANXX:7:2106:14504:94907	multidrug	NC_011586.7045445.p01|FEATURES|adeK|multidrug|adeK	0.999999999998	100.0	33	70.9	7.8e-14	1
ADEB	170	202	HWI-700370F:168:C7JUKANXX:7:1105:4092:80156	multidrug	gi:446910342:ref:WP_000987598.1:|FEATURES|adeB|multidrug|adeB	1.0	93.9	33	67.4	8.6e-13	1
ADC-18	289	321	HWI-700370F:168:C7JUKANXX:7:1113:3000:99796	beta-lactam	WP_002118772.1|FEATURES|ADC-18|beta-lactam|ADC-18	1.0	100.0	33	72.0	3.5e-14	1
ADEA	311	342	HWI-700370F:168:C7JUKANXX:7:2213:11320:69318	multidrug	gi:284066972:gb:ADB77767.1:|FEATURES|adeA|multidrug|adeA	0.999999720042	65.6	32	55.5	3.4e-09	1
ADEL	282	313	HWI-700370F:168:C7JUKANXX:7:2114:13235:67905	multidrug	ALH22601.1|FEATURES|adeL|multidrug|adeL	0.999998757386	81.2	32	62.4	2.8e-11	1
MEXK	931	963	HWI-700370F:168:C7JUKANXX:7:1109:7318:69912	multidrug	AAG07064.1|FEATURES|MexK|multidrug|MexK	0.999999217445	72.7	33	49.3	2.4e-07	1
ABCA	1237	1268	HWI-700370F:168:C7JUKANXX:7:2304:10717:78558	multidrug	XP_753111.1|FEATURES|abcA|multidrug|abcA	0.999999563636	68.8	32	54.3	7.6e-09	1
UGD	238	269	HWI-700370F:168:C7JUKANXX:7:1316:14151:4834	peptide	AAC75089.1|FEATURES|ugd|peptide|ugd	0.999999912817	93.8	32	70.5	1.0e-13	1
MDTL	304	336	HWI-700370F:168:C7JUKANXX:7:2212:8550:74902	multidrug	gi:446988854:ref:WP_001066110.1:|FEATURES|mdtL|multidrug|mdtL	0.999999767363	100.0	33	67.4	8.6e-13	1
EPTA	300	331	HWI-700370F:168:C7JUKANXX:7:1204:13477:52799	peptide	BAE78116.1|FEATURES|eptA|peptide|eptA	0.999999924401	62.5	32	48.5	4.2e-07	1
MEXB	753	785	HWI-700370F:168:C7JUKANXX:7:2213:8675:25215	multidrug	gi:487969243:ref:WP_002042236.1:|FEATURES|mexB|multidrug|mexB	1.0	97.0	33	70.9	7.8e-14	1
MSBA	376	408	HWI-700370F:168:C7JUKANXX:7:1215:4890:54982	nitroimidazole	NP_415434.1|FEATURES|msbA|nitroimidazole|msbA	0.999814868885	63.6	33	51.2	6.4e-08	1
EMRB	275	307	HWI-700370F:168:C7JUKANXX:7:1109:16925:98613	multidrug	gi:1016518516:ref:WP_063098254.1:|FEATURES|emrB|multidrug|emrB	0.999999687287	93.9	33	65.1	4.3e-12	1
EPTA	382	413	HWI-700370F:168:C7JUKANXX:7:1313:12516:83731	peptide	BAE78116.1|FEATURES|eptA|peptide|eptA	0.9999999497	62.5	32	52.4	2.9e-08	1
ADC-18	285	317	HWI-700370F:168:C7JUKANXX:7:1205:15928:28344	beta-lactam	WP_002118772.1|FEATURES|ADC-18|beta-lactam|ADC-18	1.0	100.0	33	70.9	7.8e-14	1
ACRB	769	801	HWI-700370F:168:C7JUKANXX:7:1208:9893:80305	multidrug	gi:763385966:ref:WP_044243114.1:|FEATURES|acrB|multidrug|acrB	0.999999579469	63.6	33	52.8	2.2e-08	1
MULTIDRUG_ABC_TRANSPORTER	482	514	HWI-700370F:168:C7JUKANXX:7:1311:10806:98514	multidrug	gi:817122037:ref:WP_046494699.1:|FEATURES|multidrug_ABC_transporter|multidrug|multidrug_ABC_transporter	1.0	69.7	33	51.6	4.9e-08	1
ABCA	332	362	HWI-700370F:168:C7JUKANXX:7:2111:20143:16671	multidrug	XP_753111.1|FEATURES|abcA|multidrug|abcA	0.999999358683	64.5	31	45.8	2.7e-06	1
MAJOR_FACILITATOR_SUPERFAMILY_TRANSPORTER	541	572	HWI-700370F:168:C7JUKANXX:7:2114:16738:4025	multidrug	NC_002952.2859362.p01|FEATURES|major_facilitator_superfamily_transporter|multidrug|major_facilitator_superfamily_transporter	0.999999892274	87.5	32	62.0	3.6e-11	1
ACRB	389	421	HWI-700370F:168:C7JUKANXX:7:2111:12527:71190	multidrug	gi:446414948:ref:WP_000492803.1:|FEATURES|acrB|multidrug|acrB	1.0	97.0	33	63.5	1.2e-11	1
MEXB	778	810	HWI-700370F:168:C7JUKANXX:7:2215:8824:62953	multidrug	gi:505264501:ref:WP_015451603.1:|FEATURES|mexB|multidrug|mexB	0.999999999868	97.0	33	73.2	1.6e-14	1
ABCA	127	158	HWI-700370F:168:C7JUKANXX:7:2113:19905:85136	multidrug	XP_753111.1|FEATURES|abcA|multidrug|abcA	0.999999426568	65.6	32	48.1	5.4e-07	1
MULTIDRUG_ABC_TRANSPORTER	482	514	HWI-700370F:168:C7JUKANXX:7:2108:20878:92159	multidrug	gi:817122037:ref:WP_046494699.1:|FEATURES|multidrug_ABC_transporter|multidrug|multidrug_ABC_transporter	1.0	69.7	33	50.8	8.4e-08	1
MULTIDRUG_ABC_TRANSPORTER	540	571	HWI-700370F:168:C7JUKANXX:7:1110:6697:23435	multidrug	gi:860594225:ref:WP_048475168.1:|FEATURES|multidrug_ABC_transporter|multidrug|multidrug_ABC_transporter	0.999999999995	65.6	32	48.5	4.2e-07	1
MULTIDRUG_ABC_TRANSPORTER	70	101	HWI-700370F:168:C7JUKANXX:7:2106:16018:33157	multidrug	NC_010400.5984909.p01|FEATURES|multidrug_ABC_transporter|multidrug|multidrug_ABC_transporter	0.999999999994	100.0	32	66.6	1.5e-12	1
ABCA	260	292	HWI-700370F:168:C7JUKANXX:7:1103:18250:68136	multidrug	XP_753111.1|FEATURES|abcA|multidrug|abcA	0.999999476746	69.7	33	50.1	1.4e-07	1
ACRB	885	916	HWI-700370F:168:C7JUKANXX:7:2107:16251:97821	multidrug	gi:780021998:ref:WP_045440626.1:|FEATURES|acrB|multidrug|acrB	0.999999999996	65.6	32	50.1	1.4e-07	1
TOLC	60	92	HWI-700370F:168:C7JUKANXX:7:1301:4528:30429	multidrug	gi:564742423:gb:AHB92919.1:|FEATURES|TolC|multidrug|TolC	1.0	100.0	33	68.2	5.1e-13	1
TETR	68	100	HWI-700370F:168:C7JUKANXX:7:2108:16376:77659	tetracycline	gi:949728759:ref:WP_057070706.1:|FEATURES|tetR|tetracycline|tetR	1.0	100.0	33	76.3	1.9e-15	1
GOLS	1	32	HWI-700370F:168:C7JUKANXX:7:1215:19265:66848	multidrug	NP_459349.1|FEATURES|golS|multidrug|golS	0.999997875151	68.8	32	47.8	7.1e-07	1
ACRB	882	913	HWI-700370F:168:C7JUKANXX:7:2112:3589:64906	multidrug	gi:780021998:ref:WP_045440626.1:|FEATURES|acrB|multidrug|acrB	0.999980775174	65.6	32	49.3	2.4e-07	1
ADC-23	118	150	HWI-700370F:168:C7JUKANXX:7:1108:5651:55341	beta-lactam	WP_063857797.1|FEATURES|ADC-23|beta-lactam|ADC-23	1.0	100.0	33	68.6	3.9e-13	1
MACA	230	262	HWI-700370F:168:C7JUKANXX:7:1313:16558:65625	MLS	gi:447046964:ref:WP_001124220.1:|FEATURES|macA|MLS|macA	1.0	100.0	33	68.2	5.1e-13	1
ADEB	951	983	HWI-700370F:168:C7JUKANXX:7:2109:5614:20673	multidrug	gi:446910347:ref:WP_000987603.1:|FEATURES|adeB|multidrug|adeB	1.0	97.0	33	62.4	2.8e-11	1
EMRB	98	130	HWI-700370F:168:C7JUKANXX:7:1205:11663:76688	multidrug	gi:1016518516:ref:WP_063098254.1:|FEATURES|emrB|multidrug|emrB	0.999988257178	100.0	33	70.9	7.8e-14	1
ABCA	1198	1230	HWI-700370F:168:C7JUKANXX:7:1313:4378:79963	multidrug	XP_753111.1|FEATURES|abcA|multidrug|abcA	0.999999577202	69.7	33	55.1	4.4e-09	1
ADEB	149	181	HWI-700370F:168:C7JUKANXX:7:1103:7800:34065	multidrug	gi:446910349:ref:WP_000987605.1:|FEATURES|adeB|multidrug|adeB	1.0	90.9	33	63.9	9.6e-12	1
RPOB2	412	442	HWI-700370F:168:C7JUKANXX:7:2103:17206:19409	multidrug	BAD59497.1|FEATURES|rpoB2|multidrug|rpoB2	0.999999199484	74.2	31	52.4	2.9e-08	1
MDTK	120	152	HWI-700370F:168:C7JUKANXX:7:1111:13577:39171	multidrug	NC_011595.7060378.p01|FEATURES|mdtK|multidrug|mdtK	0.99999999779	100.0	33	68.6	3.9e-13	1
ADEH	17	49	HWI-700370F:168:C7JUKANXX:7:1209:17726:58425	multidrug	CAJ77855.1|FEATURES|adeH|multidrug|adeH	0.999998871101	100.0	33	69.3	2.3e-13	1
MULTIDRUG_ABC_TRANSPORTER	460	490	HWI-700370F:168:C7JUKANXX:7:1304:13184:38701	multidrug	gi:497748188:ref:WP_010062372.1:|FEATURES|multidrug_ABC_transporter|multidrug|multidrug_ABC_transporter	1.0	64.5	31	45.1	4.6e-06	1
ABCA	237	267	HWI-700370F:168:C7JUKANXX:7:2103:14005:62977	multidrug	XP_753111.1|FEATURES|abcA|multidrug|abcA	0.999999383758	64.5	31	46.6	1.6e-06	1
MEXB	789	821	HWI-700370F:168:C7JUKANXX:7:1109:17223:57929	multidrug	gi:505288054:ref:WP_015475156.1:|FEATURES|mexB|multidrug|mexB	1.0	100.0	33	77.0	1.1e-15	1
RPOB2	595	626	HWI-700370F:168:C7JUKANXX:7:1105:15674:8341	multidrug	BAD59497.1|FEATURES|rpoB2|multidrug|rpoB2	0.999998990082	62.5	32	46.6	1.6e-06	1
VANR	70	101	HWI-700370F:168:C7JUKANXX:7:1114:15086:75401	glycopeptide	gi:944468330:ref:WP_055698749.1:|FEATURES|vanR|glycopeptide|vanR	0.99999734858	62.5	32	45.4	3.5e-06	1
MEXB	492	524	HWI-700370F:168:C7JUKANXX:7:2109:6272:3326	multidrug	gi:487969243:ref:WP_002042236.1:|FEATURES|mexB|multidrug|mexB	0.999999969589	87.9	33	68.9	3.0e-13	1
TRUNCATED_PUTATIVE_RESPONSE_REGULATOR_ARLR	86	117	HWI-700370F:168:C7JUKANXX:7:1213:13394:90979	unclassified	HE999704.1.gene1528.p01|FEATURES|truncated_putative_response_regulator_ArlR|unclassified|truncated_putative_response_regulator_ArlR	1.0	71.9	32	50.8	8.4e-08	1
ABCA	922	953	HWI-700370F:168:C7JUKANXX:7:1107:4818:83679	multidrug	XP_753111.1|FEATURES|abcA|multidrug|abcA	0.999999457389	71.9	32	49.3	2.4e-07	1
ABCA	254	286	HWI-700370F:168:C7JUKANXX:7:1307:10314:26758	multidrug	XP_753111.1|FEATURES|abcA|multidrug|abcA	0.999999426568	60.6	33	48.1	5.4e-07	1
ADEL	165	197	HWI-700370F:168:C7JUKANXX:7:2109:14481:87857	multidrug	ALH22601.1|FEATURES|adeL|multidrug|adeL	0.999999049147	100.0	33	73.2	1.6e-14	1
YKKD	51	82	HWI-700370F:168:C7JUKANXX:7:1212:7042:72866	multidrug	gi:489421661:ref:WP_003327389.1:|FEATURES|ykkD|multidrug|ykkD	0.999999955925	68.8	32	50.8	8.4e-08	1
ACRB	725	756	HWI-700370F:168:C7JUKANXX:7:1216:12406:33943	multidrug	gi:446414955:ref:WP_000492810.1:|FEATURES|acrB|multidrug|acrB	0.999992200426	68.8	32	48.9	3.2e-07	1
MULTIDRUG_ABC_TRANSPORTER	354	386	HWI-700370F:168:C7JUKANXX:7:2111:6489:77317	multidrug	gi:930426663:ref:WP_054189647.1:|FEATURES|multidrug_ABC_transporter|multidrug|multidrug_ABC_transporter	0.99987800163	66.7	33	45.4	3.5e-06	1
TETR	20	52	HWI-700370F:168:C7JUKANXX:7:1113:4225:46707	tetracycline	gi:645915578:ref:WP_025469563.1:|FEATURES|tetR|tetracycline|tetR	1.0	93.9	33	64.3	7.3e-12	1
MDTK	107	139	HWI-700370F:168:C7JUKANXX:7:1115:9195:53950	multidrug	NC_011595.7060378.p01|FEATURES|mdtK|multidrug|mdtK	0.999999997528	100.0	33	67.4	8.6e-13	1
YOJI	355	387	HWI-700370F:168:C7JUKANXX:7:1307:3241:25065	peptide	NP_416715.1|FEATURES|YojI|peptide|YojI	0.999999890297	63.6	33	44.7	6.0e-06	1
MEXK	403	435	HWI-700370F:168:C7JUKANXX:7:2116:3955:36882	multidrug	AAG07064.1|FEATURES|MexK|multidrug|MexK	0.999999434388	81.8	33	60.1	1.4e-10	1
MULTIDRUG_ABC_TRANSPORTER	1024	1055	HWI-700370F:168:C7JUKANXX:7:1308:6308:13377	multidrug	NC_010400.5984909.p01|FEATURES|multidrug_ABC_transporter|multidrug|multidrug_ABC_transporter	1.0	93.8	32	64.3	7.3e-12	1
ABCA	246	278	HWI-700370F:168:C7JUKANXX:7:2101:18015:27401	multidrug	XP_753111.1|FEATURES|abcA|multidrug|abcA	0.999999622291	87.9	33	58.2	5.2e-10	1
MAJOR_FACILITATOR_SUPERFAMILY_TRANSPORTER	217	248	HWI-700370F:168:C7JUKANXX:7:2113:4868:65184	multidrug	NC_010410.6002639.p01|FEATURES|major_facilitator_superfamily_transporter|multidrug|major_facilitator_superfamily_transporter	0.999998080382	96.9	32	70.5	1.0e-13	1
ABCA	297	328	HWI-700370F:168:C7JUKANXX:7:1211:16765:20162	multidrug	XP_753111.1|FEATURES|abcA|multidrug|abcA	0.999999358683	62.5	32	45.8	2.7e-06	1
UGD	61	93	HWI-700370F:168:C7JUKANXX:7:2216:12120:52162	peptide	AAC75089.1|FEATURES|ugd|peptide|ugd	0.999999538829	66.7	33	50.8	8.4e-08	1
PBP-1A	717	748	HWI-700370F:168:C7JUKANXX:7:2213:11343:48780	beta-lactam	YP_001292390|FEATURES|PBP-1A|beta-lactam|PBP-1A	1.0	65.6	32	47.0	1.2e-06	1
APH(3')-I	236	268	HWI-700370F:168:C7JUKANXX:7:2213:15353:19136	aminoglycoside	YP_001844878|FEATURES|aph(3')-I|aminoglycoside|aph(3')-I	0.999996535049	87.9	33	67.0	1.1e-12	1
ABCA	629	661	HWI-700370F:168:C7JUKANXX:7:2310:10063:49966	multidrug	XP_753111.1|FEATURES|abcA|multidrug|abcA	0.999999594438	66.7	33	56.2	2.0e-09	1
TRANSCRIPTIONAL_REGULATORY_PROTEIN_CPXR_CPXR	88	119	HWI-700370F:168:C7JUKANXX:7:2112:11075:4671	unclassified	CP001138.1.gene4273.p01|FEATURES|transcriptional_regulatory_protein_CpxR_cpxR|unclassified|transcriptional_regulatory_protein_CpxR_cpxR	0.999998726571	71.9	32	48.9	3.2e-07	1
ADEJ	563	595	HWI-700370F:168:C7JUKANXX:7:2115:1555:40186	multidrug	NC_011586.7045444.p01|FEATURES|adeJ|multidrug|adeJ	1.0	100.0	33	68.6	3.9e-13	1
ABCA	240	272	HWI-700370F:168:C7JUKANXX:7:1315:2625:63699	multidrug	XP_753111.1|FEATURES|abcA|multidrug|abcA	0.999999492813	66.7	33	50.8	8.4e-08	1
ADEJ	980	1012	HWI-700370F:168:C7JUKANXX:7:1313:14138:90517	multidrug	NC_011586.7045444.p01|FEATURES|adeJ|multidrug|adeJ	1.0	100.0	33	68.2	5.1e-13	1
TRUNCATED_PUTATIVE_RESPONSE_REGULATOR_ARLR	94	125	HWI-700370F:168:C7JUKANXX:7:2203:18606:56106	unclassified	HE999704.1.gene1528.p01|FEATURES|truncated_putative_response_regulator_ArlR|unclassified|truncated_putative_response_regulator_ArlR	0.999999037456	65.6	32	46.2	2.1e-06	1
MAJOR_FACILITATOR_SUPERFAMILY_TRANSPORTER	31	63	HWI-700370F:168:C7JUKANXX:7:1316:4118:44414	multidrug	NC_010410.6002639.p01|FEATURES|major_facilitator_superfamily_transporter|multidrug|major_facilitator_superfamily_transporter	0.99999999998	100.0	33	69.3	2.3e-13	1
BPEF	184	216	HWI-700370F:168:C7JUKANXX:7:1314:2145:98823	multidrug	ZP_02465589|FEATURES|bpeF|multidrug|bpeF	1.0	69.7	33	53.1	1.7e-08	1
EFRB	315	347	HWI-700370F:168:C7JUKANXX:7:1105:10834:40121	multidrug	CDO61516.1|FEATURES|efrB|multidrug|efrB	0.999998863766	63.6	33	44.7	6.0e-06	1
ABCA	982	1014	HWI-700370F:168:C7JUKANXX:7:2104:5605:15794	multidrug	XP_753111.1|FEATURES|abcA|multidrug|abcA	0.999999664034	87.9	33	62.0	3.6e-11	1
ABCA	951	982	HWI-700370F:168:C7JUKANXX:7:1212:9866:23838	multidrug	XP_753111.1|FEATURES|abcA|multidrug|abcA	0.999999631093	84.4	32	58.9	3.1e-10	1
ABCA	846	878	HWI-700370F:168:C7JUKANXX:7:2202:11129:41663	multidrug	XP_753111.1|FEATURES|abcA|multidrug|abcA	0.999999660205	84.8	33	62.0	3.6e-11	1
ABCA	231	263	HWI-700370F:168:C7JUKANXX:7:1216:9861:63972	multidrug	XP_753111.1|FEATURES|abcA|multidrug|abcA	0.999999611546	81.8	33	58.5	4.0e-10	1
FLOR	52	84	HWI-700370F:168:C7JUKANXX:7:1112:20458:41734	phenicol	gi:730661043:ref:WP_034065992.1:|FEATURES|floR|phenicol|floR	1.0	66.7	33	50.4	1.1e-07	1
VATB	151	183	HWI-700370F:168:C7JUKANXX:7:2111:2022:59031	MLS	U19459.gene.p01|FEATURES|vatB|MLS|vatB	0.999999999999	63.6	33	45.8	2.7e-06	1
BACA	12	44	HWI-700370F:168:C7JUKANXX:7:2212:17770:45229	bacitracin	YP_001797193|FEATURES|bacA|bacitracin|bacA	1.0	75.8	33	54.3	7.6e-09	1
MDTK	7	39	HWI-700370F:168:C7JUKANXX:7:1314:15430:100203	multidrug	NC_011595.7060378.p01|FEATURES|mdtK|multidrug|mdtK	0.999999996309	97.0	33	64.3	7.3e-12	1
MSBA	483	514	HWI-700370F:168:C7JUKANXX:7:2105:19332:58153	nitroimidazole	NP_415434.1|FEATURES|msbA|nitroimidazole|msbA	0.999607202755	65.6	32	44.7	6.0e-06	1
ADEF	357	389	HWI-700370F:168:C7JUKANXX:7:1104:9578:67462	multidrug	CAJ77856.1|FEATURES|adeF|multidrug|adeF	1.0	100.0	33	67.4	8.6e-13	1
MULTIDRUG_ABC_TRANSPORTER	553	584	HWI-700370F:168:C7JUKANXX:7:2114:3473:31902	multidrug	gi:817122037:ref:WP_046494699.1:|FEATURES|multidrug_ABC_transporter|multidrug|multidrug_ABC_transporter	1.0	68.8	32	50.1	1.4e-07	1
ABCA	963	995	HWI-700370F:168:C7JUKANXX:7:2215:8721:18104	multidrug	XP_753111.1|FEATURES|abcA|multidrug|abcA	0.999999334821	66.7	33	45.1	4.6e-06	1
ADEH	363	395	HWI-700370F:168:C7JUKANXX:7:1305:15320:56999	multidrug	CAJ77855.1|FEATURES|adeH|multidrug|adeH	1.0	97.0	33	66.2	1.9e-12	1
ABCA	808	839	HWI-700370F:168:C7JUKANXX:7:2213:20561:2169	multidrug	XP_753111.1|FEATURES|abcA|multidrug|abcA	0.999999501801	75.0	32	51.2	6.4e-08	1
MSBA	357	388	HWI-700370F:168:C7JUKANXX:7:2116:4099:95032	nitroimidazole	NP_415434.1|FEATURES|msbA|nitroimidazole|msbA	0.999607202755	62.5	32	44.7	6.0e-06	1
MEXB	35	66	HWI-700370F:168:C7JUKANXX:7:1211:11416:28172	multidrug	gi:446871990:ref:WP_000949246.1:|FEATURES|mexB|multidrug|mexB	1.0	96.9	32	64.3	7.3e-12	1
ABCA	836	868	HWI-700370F:168:C7JUKANXX:7:1206:10452:4703	multidrug	XP_753111.1|FEATURES|abcA|multidrug|abcA	0.999999345227	69.7	33	50.8	8.4e-08	1
ABCA	1207	1237	HWI-700370F:168:C7JUKANXX:7:2212:12017:41313	multidrug	XP_753111.1|FEATURES|abcA|multidrug|abcA	0.999999492813	67.7	31	50.8	8.4e-08	1
MULTIDRUG_ABC_TRANSPORTER	482	514	HWI-700370F:168:C7JUKANXX:7:2202:12329:3519	multidrug	gi:913055317:ref:WP_050357634.1:|FEATURES|multidrug_ABC_transporter|multidrug|multidrug_ABC_transporter	1.0	84.8	33	55.1	4.4e-09	1
ADEB	44	76	HWI-700370F:168:C7JUKANXX:7:1111:5153:71075	multidrug	gi:835267813:ref:WP_047428207.1:|FEATURES|adeB|multidrug|adeB	1.0	90.9	33	63.5	1.2e-11	1
TETA	444	476	HWI-700370F:168:C7JUKANXX:7:2102:6052:17376	tetracycline	gi:736993687:ref:WP_034989673.1:|FEATURES|tetA|tetracycline|tetA	1.0	66.7	33	47.4	9.3e-07	1
ABCA	997	1029	HWI-700370F:168:C7JUKANXX:7:1107:6624:44535	multidrug	XP_753111.1|FEATURES|abcA|multidrug|abcA	0.999999704764	90.9	33	65.9	2.5e-12	1
MSBA	374	406	HWI-700370F:168:C7JUKANXX:7:1111:4218:100125	nitroimidazole	NP_415434.1|FEATURES|msbA|nitroimidazole|msbA	0.99983913693	66.7	33	52.4	2.9e-08	1
MEXB	851	883	HWI-700370F:168:C7JUKANXX:7:1115:8755:34327	multidrug	gi:487969243:ref:WP_002042236.1:|FEATURES|mexB|multidrug|mexB	0.999999973874	100.0	33	71.2	6.0e-14	1
MULTIDRUG_ABC_TRANSPORTER	475	507	HWI-700370F:168:C7JUKANXX:7:1207:9983:59474	multidrug	gi:844773046:ref:WP_047936044.1:|FEATURES|multidrug_ABC_transporter|multidrug|multidrug_ABC_transporter	1.0	72.7	33	51.6	4.9e-08	1
ABCA	1243	1275	HWI-700370F:168:C7JUKANXX:7:1108:7611:86392	multidrug	XP_753111.1|FEATURES|abcA|multidrug|abcA	0.999999671422	78.8	33	62.8	2.1e-11	1
APH(3')-I	365	397	HWI-700370F:168:C7JUKANXX:7:1305:2492:2267	aminoglycoside	YP_001844878|FEATURES|aph(3')-I|aminoglycoside|aph(3')-I	0.999996184218	90.9	33	66.6	1.5e-12	1
ADC-23	191	223	HWI-700370F:168:C7JUKANXX:7:1207:7713:96880	beta-lactam	WP_063857797.1|FEATURES|ADC-23|beta-lactam|ADC-23	1.0	100.0	33	73.6	1.2e-14	1
MAJOR_FACILITATOR_SUPERFAMILY_TRANSPORTER	256	288	HWI-700370F:168:C7JUKANXX:7:1103:12551:19531	multidrug	NC_010410.6002639.p01|FEATURES|major_facilitator_superfamily_transporter|multidrug|major_facilitator_superfamily_transporter	0.999998377138	100.0	33	70.1	1.3e-13	1
MACB	182	214	HWI-700370F:168:C7JUKANXX:7:2209:3282:3172	MLS	gi:695840638:ref:WP_032753940.1:|FEATURES|macB|MLS|macB	1.0	66.7	33	46.2	2.1e-06	1
ADER	201	233	HWI-700370F:168:C7JUKANXX:7:1207:11620:87346	multidrug	ADM92605.1|FEATURES|adeR|multidrug|adeR	0.999996736619	81.8	33	55.8	2.6e-09	1
ADEA	116	148	HWI-700370F:168:C7JUKANXX:7:1312:20435:101220	multidrug	AAL14439|FEATURES|adeA|multidrug|adeA	0.999999891978	87.9	33	61.6	4.7e-11	1
ACRA	329	361	HWI-700370F:168:C7JUKANXX:7:2213:13647:79853	multidrug	CAR60299|FEATURES|acrA|multidrug|acrA	0.999999999752	63.6	33	47.8	7.1e-07	1
ADEN	31	63	HWI-700370F:168:C7JUKANXX:7:2111:10446:86898	multidrug	AGV28567.1|FEATURES|adeN|multidrug|adeN	0.999995818926	97.0	33	67.4	8.6e-13	1
OMPR	41	72	HWI-700370F:168:C7JUKANXX:7:1204:10930:79522	multidrug	gi:489751171:ref:WP_003655179.1:|FEATURES|ompR|multidrug|ompR	0.999999997208	100.0	32	68.2	5.1e-13	1
RPOB2	802	834	HWI-700370F:168:C7JUKANXX:7:1206:7194:11560	multidrug	BAD59497.1|FEATURES|rpoB2|multidrug|rpoB2	0.999999450437	93.9	33	65.1	4.3e-12	1
ABCA	936	966	HWI-700370F:168:C7JUKANXX:7:2113:6450:27284	multidrug	XP_753111.1|FEATURES|abcA|multidrug|abcA	0.999999407174	71.0	31	47.4	9.3e-07	1
ADEL	116	148	HWI-700370F:168:C7JUKANXX:7:1309:5521:24524	multidrug	ALH22601.1|FEATURES|adeL|multidrug|adeL	0.999998990251	100.0	33	67.4	8.6e-13	1
OXA	84	116	HWI-700370F:168:C7JUKANXX:7:1207:16164:74952	beta-lactam	AIZ00987.1|FEATURES|OXA-421|beta-lactam|OXA	1.0	100.0	33	76.6	1.4e-15	1
ABCA	1179	1211	HWI-700370F:168:C7JUKANXX:7:1107:5870:70651	multidrug	XP_753111.1|FEATURES|abcA|multidrug|abcA	0.999999418382	72.7	33	56.6	1.5e-09	1
MEXB	29	61	HWI-700370F:168:C7JUKANXX:7:2202:5713:66979	multidrug	gi:505264501:ref:WP_015451603.1:|FEATURES|mexB|multidrug|mexB	1.0	93.9	33	66.6	1.5e-12	1
ABES	8	40	HWI-700370F:168:C7JUKANXX:7:2213:16024:68137	multidrug	NC_010410.6003348.p01|FEATURES|abeS|multidrug|abeS	0.999998186239	93.9	33	64.7	5.6e-12	1
APH(3')-I	116	148	HWI-700370F:168:C7JUKANXX:7:1114:2884:40715	aminoglycoside	YP_001844878|FEATURES|aph(3')-I|aminoglycoside|aph(3')-I	0.999997153484	97.0	33	73.6	1.2e-14	1
ADEN	172	203	HWI-700370F:168:C7JUKANXX:7:1105:19455:41336	multidrug	AGV28567.1|FEATURES|adeN|multidrug|adeN	0.999994521241	81.2	32	57.8	6.9e-10	1
ABCA	1294	1325	HWI-700370F:168:C7JUKANXX:7:2209:16951:96619	multidrug	XP_753111.1|FEATURES|abcA|multidrug|abcA	0.999999447336	62.5	32	48.9	3.2e-07	1
ADEB	40	72	HWI-700370F:168:C7JUKANXX:7:2107:4190:66370	multidrug	gi:835267813:ref:WP_047428207.1:|FEATURES|adeB|multidrug|adeB	1.0	87.9	33	63.9	9.6e-12	1
SMEE	411	443	HWI-700370F:168:C7JUKANXX:7:2203:10015:68603	multidrug	CAC14595|FEATURES|smeE|multidrug|smeE	1.0	84.8	33	57.0	1.2e-09	1
CAMP-REGULATORY_PROTEIN	140	172	HWI-700370F:168:C7JUKANXX:7:1113:19816:75605	unclassified	gi:490367208:ref:WP_004246872.1:|FEATURES|cAMP-regulatory_protein|unclassified|cAMP-regulatory_protein	0.910318879905	60.6	33	45.4	3.5e-06	1
YOJI	355	387	HWI-700370F:168:C7JUKANXX:7:2105:5861:6654	peptide	NP_416715.1|FEATURES|YojI|peptide|YojI	0.999999890297	63.6	33	44.7	6.0e-06	1
CAT_CHLORAMPHENICOL_ACETYLTRANSFERASE	150	182	HWI-700370F:168:C7JUKANXX:7:1303:6816:85876	phenicol	M58472.1.gene1.p01|FEATURES|cat_chloramphenicol_acetyltransferase|phenicol|cat_chloramphenicol_acetyltransferase	1.0	72.7	33	55.8	2.6e-09	1
MEXB	441	473	HWI-700370F:168:C7JUKANXX:7:2108:18520:47691	multidrug	gi:565648659:ref:WP_023896298.1:|FEATURES|mexB|multidrug|mexB	1.0	100.0	33	65.9	2.5e-12	1
MEXW	399	430	HWI-700370F:168:C7JUKANXX:7:1211:9422:15419	multidrug	YP_001670703|FEATURES|mexW|multidrug|mexW	0.999999999985	71.9	32	47.8	7.1e-07	1
MULTIDRUG_ABC_TRANSPORTER	406	438	HWI-700370F:168:C7JUKANXX:7:2210:8949:66587	multidrug	gi:686364868:ref:WP_031893738.1:|FEATURES|multidrug_ABC_transporter|multidrug|multidrug_ABC_transporter	1.0	97.0	33	66.2	1.9e-12	1
RPOB2	792	824	HWI-700370F:168:C7JUKANXX:7:1303:6471:50979	multidrug	BAD59497.1|FEATURES|rpoB2|multidrug|rpoB2	0.999999348064	81.8	33	58.9	3.1e-10	1
ABCA	544	574	HWI-700370F:168:C7JUKANXX:7:1110:2034:8175	multidrug	XP_753111.1|FEATURES|abcA|multidrug|abcA	0.999999383758	61.3	31	46.6	1.6e-06	1
ANT(3'')-IIA	208	240	HWI-700370F:168:C7JUKANXX:7:1210:19432:68052	aminoglycoside	EEX02086.1|FEATURES|ANT(3'')-IIa|aminoglycoside|ANT(3'')-IIa	0.999999765525	93.9	33	67.0	1.1e-12	1
ADEJ	888	920	HWI-700370F:168:C7JUKANXX:7:2108:2700:77337	multidrug	NC_011586.7045444.p01|FEATURES|adeJ|multidrug|adeJ	1.0	97.0	33	66.6	1.5e-12	1
ADEF	997	1029	HWI-700370F:168:C7JUKANXX:7:2206:1434:32273	multidrug	CAJ77856.1|FEATURES|adeF|multidrug|adeF	1.0	93.9	33	67.0	1.1e-12	1
MULTIDRUG_ABC_TRANSPORTER	548	580	HWI-700370F:168:C7JUKANXX:7:1112:15637:90141	multidrug	gi:913055317:ref:WP_050357634.1:|FEATURES|multidrug_ABC_transporter|multidrug|multidrug_ABC_transporter	1.0	63.6	33	48.1	5.4e-07	1
CAT_CHLORAMPHENICOL_ACETYLTRANSFERASE	114	146	HWI-700370F:168:C7JUKANXX:7:2212:11006:71167	phenicol	X82455.1.gene1.p01|FEATURES|cat_chloramphenicol_acetyltransferase|phenicol|cat_chloramphenicol_acetyltransferase	0.999999985359	60.6	33	46.6	1.6e-06	1
ABCA	327	358	HWI-700370F:168:C7JUKANXX:7:2209:17407:90920	multidrug	XP_753111.1|FEATURES|abcA|multidrug|abcA	0.999999437128	62.5	32	48.5	4.2e-07	1
OPRM	352	383	HWI-700370F:168:C7JUKANXX:7:1110:14751:80757	multidrug	NC_011595.7058890.p01|FEATURES|oprM|multidrug|oprM	0.99999930832	100.0	32	66.2	1.9e-12	1
ABCA	841	872	HWI-700370F:168:C7JUKANXX:7:1301:12370:10799	multidrug	XP_753111.1|FEATURES|abcA|multidrug|abcA	0.999999492813	81.2	32	54.3	7.6e-09	1
MACB	86	116	HWI-700370F:168:C7JUKANXX:7:2103:15354:34461	MLS	ZP_02903696|FEATURES|macB|MLS|macB	1.0	80.6	31	53.5	1.3e-08	1
MDTK	185	217	HWI-700370F:168:C7JUKANXX:7:2104:18101:55630	multidrug	NC_011595.7060378.p01|FEATURES|mdtK|multidrug|mdtK	1.0	100.0	33	69.3	2.3e-13	1
MEXT	260	292	HWI-700370F:168:C7JUKANXX:7:2107:12539:52560	multidrug	gi:490841007:ref:WP_004703082.1:|FEATURES|mexT|multidrug|mexT	0.999999148221	100.0	33	75.5	3.2e-15	1
EMRB	237	269	HWI-700370F:168:C7JUKANXX:7:2205:12367:38136	multidrug	gi:1016518516:ref:WP_063098254.1:|FEATURES|emrB|multidrug|emrB	0.999999679511	100.0	33	67.8	6.6e-13	1
ADC-80	119	151	HWI-700370F:168:C7JUKANXX:7:1102:8506:17027	beta-lactam	WP_029424536.1|FEATURES|ADC-80|beta-lactam|ADC-80	1.0	100.0	33	68.6	3.9e-13	1
ABCA	842	874	HWI-700370F:168:C7JUKANXX:7:1116:19250:92889	multidrug	XP_753111.1|FEATURES|abcA|multidrug|abcA	0.999999548891	78.8	33	53.5	1.3e-08	1
RPOB2	870	902	HWI-700370F:168:C7JUKANXX:7:1112:20293:97910	multidrug	BAD59497.1|FEATURES|rpoB2|multidrug|rpoB2	0.999999308305	72.7	33	57.0	1.2e-09	1
PATA	253	285	HWI-700370F:168:C7JUKANXX:7:2103:20322:20685	fluoroquinolone	NP_417544.5|FEATURES|patA|fluoroquinolone|patA	0.999996604924	63.6	33	50.8	8.4e-08	1
[truncated: 34,764 more rows]
