# Supplementary material for: Machine learning algorithm to characterize antimicrobial resistance associated with the International Space Station surface microbiome
Source: Microbiome. 2022 Aug 24;10:134. doi: 10.1186/s40168-022-01332-w (PMC9400218; doi:10.1186/s40168-022-01332-w)
Supplement: Supplementary file 6 — Additional file 5: File S1. Raw results of the DeepARG analyses (zip compressed). [file 40168_2022_1332_MOESM5_ESM.zip › Additional file 5- File S1/DeepARG-LS/ORF_1F_S1P_Klebsiella.out.mapping.ARG]

#ARG	query-start	query-end	read_id	predicted_ARG-class	best-hit	probability	identity	alignment-length	alignment-bitscore	alignment-evalue	counts
TRUNCATED_PUTATIVE_RESPONSE_REGULATOR_ARLR	4	167	orf00246	unclassified	NC_002951.3238224.p01|FEATURES|truncated_putative_response_regulator_ArlR|unclassified|truncated_putative_response_regulator_ArlR	0.900277692452	34.5	177	101.7	2.9e-22	1
VANR	6	243	orf00225	glycopeptide	AF155139.2.gene2.p01|FEATURES|vanR|glycopeptide|vanR	0.999971736314	66.8	238	312.4	2.4e-85	1
OKP-B	1	286	orf00039	beta-lactam	AM051157.1.gene1.p01|FEATURES|OKP-B|beta-lactam|OKP-B	1.0	95.5	286	531.9	3.1e-151	1
VANR	26	243	orf00228	glycopeptide	gi:950233763:ref:WP_057277726.1:|FEATURES|vanR|glycopeptide|vanR	0.972726454682	65.6	218	277.7	1.0e-74	1
FARB	17	500	orf00204	antibacterial_free_fatty_acids	NP_273368.1|FEATURES|farB|antibacterial_free_fatty_acids|farB	0.964859178223	31.1	495	249.2	2.5e-66	1
OKP-B	1	286	orf00098	beta-lactam	AM051157.1.gene1.p01|FEATURES|OKP-B|beta-lactam|OKP-B	1.0	95.5	286	531.9	1.6e-149	1
ADER	15	240	orf00137	multidrug	ADM92605.1|FEATURES|adeR|multidrug|adeR	0.999633288711	44.5	229	191.4	6.3e-49	1
MARA	1	124	orf00091	multidrug	YP_489794.1|FEATURES|marA|multidrug|marA	0.999962254219	92.7	124	241.5	3.3e-64	1
OKP-B	35	286	orf00045	beta-lactam	AM051157.1.gene1.p01|FEATURES|OKP-B|beta-lactam|OKP-B	1.0	94.8	252	469.2	1.4e-132	1
OKP-B	1	286	orf00047	beta-lactam	AM051157.1.gene1.p01|FEATURES|OKP-B|beta-lactam|OKP-B	1.0	95.5	286	531.9	2.0e-151	1
VANRI	4	179	orf00149	glycopeptide	WP_011461303.1|FEATURES|vanRI|glycopeptide|vanRI	0.999994033339	41.5	183	137.5	5.9e-33	1
OKP-B	1	286	orf00069	beta-lactam	AM051157.1.gene1.p01|FEATURES|OKP-B|beta-lactam|OKP-B	1.0	95.5	286	531.9	1.3e-149	1
MARA	1	124	orf00068	multidrug	YP_489794.1|FEATURES|marA|multidrug|marA	0.99944281858	92.7	124	241.5	8.9e-64	1
MDTK	1	457	orf00298	multidrug	gi:852156983:ref:WP_048297648.1:|FEATURES|mdtK|multidrug|mdtK	1.0	96.1	457	859.0	6.9e-248	1
OMPR	48	226	orf00145	multidrug	gi:507097545:ref:WP_016168184.1:|FEATURES|ompR|multidrug|ompR	0.999836397956	40.2	189	126.3	2.9e-29	1
MARA	13	124	orf00062	multidrug	YP_489794.1|FEATURES|marA|multidrug|marA	0.991827799246	92.9	112	219.9	1.3e-57	1
OKP-B	1	286	orf00061	beta-lactam	AM051157.1.gene1.p01|FEATURES|OKP-B|beta-lactam|OKP-B	1.0	95.5	286	531.9	1.3e-151	1
EMRB	52	454	orf00218	multidrug	gi:930176934:ref:WP_054177682.1:|FEATURES|emrB|multidrug|emrB	0.999949304049	31.4	408	229.9	1.3e-60	1
PENA	4	553	orf00255	beta-lactam	ZP_02659083|FEATURES|penA|beta-lactam|penA	0.9999958172	74.7	550	853.6	4.0e-248	1
ADER	15	236	orf00106	multidrug	ADM92605.1|FEATURES|adeR|multidrug|adeR	0.997360931845	44.9	225	189.5	1.7e-48	1
OKP-B	57	286	orf00067	beta-lactam	AM051157.1.gene1.p01|FEATURES|OKP-B|beta-lactam|OKP-B	1.0	94.3	230	426.0	9.9e-120	1
MARA	1	124	orf00082	multidrug	YP_489794.1|FEATURES|marA|multidrug|marA	0.99944281858	92.7	124	241.5	8.1e-64	1
MARA	1	124	orf00084	multidrug	YP_489794.1|FEATURES|marA|multidrug|marA	0.99944281858	92.7	124	241.5	7.8e-64	1
SHV	1	220	orf00066	beta-lactam	ACV32636.1|FEATURES|SHV-126|beta-lactam|SHV	0.907299227723	83.2	220	365.2	3.7e-101	1
MARA	1	124	orf00089	multidrug	YP_489794.1|FEATURES|marA|multidrug|marA	0.99944281858	92.7	124	241.5	5.2e-64	1
MARA	1	124	orf00088	multidrug	YP_489794.1|FEATURES|marA|multidrug|marA	0.99944281858	92.7	124	241.5	6.0e-64	1
OKP-B	1	286	orf00065	beta-lactam	AM051157.1.gene1.p01|FEATURES|OKP-B|beta-lactam|OKP-B	1.0	95.5	286	531.9	1.8e-151	1
MARA	1	124	orf00076	multidrug	YP_489794.1|FEATURES|marA|multidrug|marA	0.99944281858	92.7	124	241.5	7.2e-64	1
MARA	1	124	orf00048	multidrug	YP_489794.1|FEATURES|marA|multidrug|marA	0.99944281858	92.7	124	241.5	5.6e-64	1
MARA	1	124	orf00077	multidrug	YP_489794.1|FEATURES|marA|multidrug|marA	0.99944281858	92.7	124	241.5	3.6e-64	1
TRIB	15	349	orf00141	triclosan	NP_248847.1|FEATURES|TriB|triclosan|TriB	0.999849973718	38.3	337	201.4	4.4e-52	1
TRIC	6	983	orf00139	triclosan	NP_248848.1|FEATURES|TriC|triclosan|TriC	0.999626148536	42.2	978	776.5	9.0e-225	1
MARA	1	124	orf00053	multidrug	YP_489794.1|FEATURES|marA|multidrug|marA	0.99944281858	92.7	124	241.5	5.2e-64	1
OKP-B	6	983	orf00001	beta-lactam	AM051157.1.gene1.p01|FEATURES|OKP-B|beta-lactam|OKP-B	1.0	42.2	978	776.5	6.7e-223	1
OKP-B	40	286	orf00057	beta-lactam	AM051157.1.gene1.p01|FEATURES|OKP-B|beta-lactam|OKP-B	1.0	94.7	247	459.9	9.9e-130	1
VANR	6	243	orf00173	glycopeptide	AF155139.2.gene2.p01|FEATURES|vanR|glycopeptide|vanR	0.999971736314	66.8	238	312.4	2.1e-85	1
MDTK	1	457	orf00407	multidrug	gi:852156983:ref:WP_048297648.1:|FEATURES|mdtK|multidrug|mdtK	1.0	96.1	457	859.0	6.1e-250	1
SHV	1	219	orf00059	beta-lactam	ACV32636.1|FEATURES|SHV-126|beta-lactam|SHV	0.906224525982	83.1	219	363.6	5.8e-101	1
MARA	1	124	orf00071	multidrug	YP_489794.1|FEATURES|marA|multidrug|marA	0.99944281858	92.7	124	241.5	7.1e-64	1
MARA	1	124	orf00072	multidrug	YP_489794.1|FEATURES|marA|multidrug|marA	0.99944281858	92.7	124	241.5	3.3e-64	1
