# Supplementary material for: Machine learning algorithm to characterize antimicrobial resistance associated with the International Space Station surface microbiome
Source: Microbiome. 2022 Aug 24;10:134. doi: 10.1186/s40168-022-01332-w (PMC9400218; doi:10.1186/s40168-022-01332-w)
Supplement: Supplementary file 6 — Additional file 5: File S1. Raw results of the DeepARG analyses (zip compressed). [file 40168_2022_1332_MOESM5_ESM.zip › Additional file 5- File S1/DeepARG-LS/ORF_1F_S4P_Staphylococcus.out.mapping.ARG]

#ARG	query-start	query-end	read_id	predicted_ARG-class	best-hit	probability	identity	alignment-length	alignment-bitscore	alignment-evalue	counts
