# Supplementary material for: Machine learning algorithm to characterize antimicrobial resistance associated with the International Space Station surface microbiome
Source: Microbiome. 2022 Aug 24;10:134. doi: 10.1186/s40168-022-01332-w (PMC9400218; doi:10.1186/s40168-022-01332-w)
Supplement: Supplementary file 6 — Additional file 5: File S1. Raw results of the DeepARG analyses (zip compressed). [file 40168_2022_1332_MOESM5_ESM.zip › Additional file 5- File S1/DeepARG-LS/ORF_JC-0076.out.mapping.ARG]

#ARG	query-start	query-end	read_id	predicted_ARG-class	best-hit	probability	identity	alignment-length	alignment-bitscore	alignment-evalue	counts
VANH	68	312	orf00016	glycopeptide	gi:749574782:ref:WP_040203616.1:|FEATURES|vanH|glycopeptide|vanH	0.994839294459	33.6	262	113.2	1.3e-25	1
LLMA_23S_RIBOSOMAL_RNA_METHYLTRANSFERASE	9	286	orf00255	MLS	APB03216.1|FEATURES|LlmA_23S_ribosomal_RNA_methyltransferase|MLS|LlmA_23S_ribosomal_RNA_methyltransferase	0.997936794889	37.4	286	201.8	3.5e-52	1
VANH	68	312	orf00014	glycopeptide	gi:749574782:ref:WP_040203616.1:|FEATURES|vanH|glycopeptide|vanH	0.867911585839	33.6	262	113.2	1.7e-25	1
VANH	68	312	orf00020	glycopeptide	gi:749574782:ref:WP_040203616.1:|FEATURES|vanH|glycopeptide|vanH	0.982128823389	33.6	262	113.2	1.1e-25	1
VANRI	4	223	orf00342	glycopeptide	WP_011461303.1|FEATURES|vanRI|glycopeptide|vanRI	0.999817706606	43.3	224	165.2	3.1e-41	1
VANH	68	312	orf00013	glycopeptide	gi:749574782:ref:WP_040203616.1:|FEATURES|vanH|glycopeptide|vanH	0.867911585839	33.6	262	113.2	3.6e-25	1
VANH	68	312	orf00010	glycopeptide	gi:749574782:ref:WP_040203616.1:|FEATURES|vanH|glycopeptide|vanH	0.867911585839	33.6	262	113.2	2.2e-25	1
BACA	1	261	orf00210	bacitracin	ZP_01438526|FEATURES|bacA|bacitracin|bacA	1.0	59.0	261	290.4	6.9e-79	1
VANH	68	312	orf00011	glycopeptide	gi:749574782:ref:WP_040203616.1:|FEATURES|vanH|glycopeptide|vanH	0.986980882667	33.6	262	113.2	4.1e-25	1
VANRI	4	223	orf00349	glycopeptide	WP_011461303.1|FEATURES|vanRI|glycopeptide|vanRI	0.999817706606	43.3	224	165.2	6.0e-41	1
LLMA_23S_RIBOSOMAL_RNA_METHYLTRANSFERASE	9	286	orf00265	MLS	APB03216.1|FEATURES|LlmA_23S_ribosomal_RNA_methyltransferase|MLS|LlmA_23S_ribosomal_RNA_methyltransferase	0.999722109285	37.4	286	201.8	3.7e-52	1
MAJOR_FACILITATOR_SUPERFAMILY_TRANSPORTER	15	452	orf00505	multidrug	NC_010410.6002639.p01|FEATURES|major_facilitator_superfamily_transporter|multidrug|major_facilitator_superfamily_transporter	0.999999738888	30.3	439	270.4	9.5e-73	1
VANRI	8	223	orf00338	glycopeptide	WP_011461303.1|FEATURES|vanRI|glycopeptide|vanRI	0.999614259398	43.6	220	164.1	8.1e-41	1
VANH	68	312	orf00001	glycopeptide	gi:749574782:ref:WP_040203616.1:|FEATURES|vanH|glycopeptide|vanH	0.867911585839	33.6	262	113.2	1.2e-23	1
VANH	68	312	orf00012	glycopeptide	gi:749574782:ref:WP_040203616.1:|FEATURES|vanH|glycopeptide|vanH	0.982128823389	33.6	262	113.2	1.5e-25	1
VANH	68	312	orf00008	glycopeptide	gi:749574782:ref:WP_040203616.1:|FEATURES|vanH|glycopeptide|vanH	0.867911585839	33.6	262	113.2	2.4e-25	1
BACA	1	275	orf00217	bacitracin	ZP_01438526|FEATURES|bacA|bacitracin|bacA	1.0	57.1	275	296.2	1.6e-80	1
VANH	68	312	orf00015	glycopeptide	gi:749574782:ref:WP_040203616.1:|FEATURES|vanH|glycopeptide|vanH	0.867911585839	33.6	262	113.2	4.1e-25	1
