# Supplementary material for: Machine learning algorithm to characterize antimicrobial resistance associated with the International Space Station surface microbiome
Source: Microbiome. 2022 Aug 24;10:134. doi: 10.1186/s40168-022-01332-w (PMC9400218; doi:10.1186/s40168-022-01332-w)
Supplement: Supplementary file 6 — Additional file 5: File S1. Raw results of the DeepARG analyses (zip compressed). [file 40168_2022_1332_MOESM5_ESM.zip › Additional file 5- File S1/DeepARG-LS/ORF_JC-0143.out.mapping.ARG]

#ARG	query-start	query-end	read_id	predicted_ARG-class	best-hit	probability	identity	alignment-length	alignment-bitscore	alignment-evalue	counts
BCRA	7	238	orf01216	bacitracin	gi:445996696:ref:WP_000074551.1:|FEATURES|bcrA|bacitracin|bcrA	0.999968432176	31.5	248	131.7	3.9e-31	1
VANRI	1	231	orf00397	glycopeptide	WP_011461303.1|FEATURES|vanRI|glycopeptide|vanRI	0.997462165112	40.6	234	175.3	2.2e-44	1
VANRI	1	231	orf00396	glycopeptide	WP_011461303.1|FEATURES|vanRI|glycopeptide|vanRI	0.997462165112	40.6	234	175.3	4.3e-44	1
PMRF	9	322	orf01370	peptide	AAC75314.1|FEATURES|PmrF|peptide|PmrF	0.923324140744	31.5	324	134.0	7.5e-32	1
PATA	78	446	orf01162	fluoroquinolone	NP_417544.5|FEATURES|patA|fluoroquinolone|patA	0.961854886203	36.9	374	248.4	3.3e-66	1
CHLORAMPHENICOL_AND_FLORFENICOL_RESISTANCE	23	338	orf00841	phenicol	CP001581.1.gene3143.p01|FEATURES|chloramphenicol_and_florfenicol_resistance|phenicol|chloramphenicol_and_florfenicol_resistance	0.99972374713	37.3	322	200.7	7.2e-52	1
VANR	4	228	orf00164	glycopeptide	FJ872411.1.gene44.p01|FEATURES|vanR|glycopeptide|vanR	0.999992699207	44.6	231	197.2	5.1e-51	1
DFRC	1	159	orf00513	diaminopyrimidine	AAO04716.1|FEATURES|dfrC|diaminopyrimidine|dfrC	0.99999893044	81.1	159	276.9	5.1e-75	1
NORB	2	455	orf00473	fluoroquinolone	gi:917392609:ref:WP_051999321.1:|FEATURES|norB|fluoroquinolone|norB	0.999997464086	44.5	454	373.2	1.0e-103	1
PBP-2X	47	744	orf00896	beta-lactam	AAL77081|FEATURES|PBP-2X|beta-lactam|PBP-2X	0.99999999864	33.0	704	344.0	1.1e-94	1
VANR	6	229	orf01366	glycopeptide	AF155139.2.gene2.p01|FEATURES|vanR|glycopeptide|vanR	0.999999998724	42.2	225	189.1	1.4e-48	1
NORA	1	388	orf01384	multidrug	AAA16158|FEATURES|norA|multidrug|norA	0.999984303494	85.3	388	631.3	1.8e-181	1
DFRC	1	159	orf00521	diaminopyrimidine	AAO04716.1|FEATURES|dfrC|diaminopyrimidine|dfrC	0.99999893044	81.1	159	276.9	3.5e-75	1
MULTIDRUG_ABC_TRANSPORTER	91	578	orf01448	multidrug	gi:930426663:ref:WP_054189647.1:|FEATURES|multidrug_ABC_transporter|multidrug|multidrug_ABC_transporter	0.999999999075	34.9	490	291.6	4.9e-79	1
FMTC	1	840	orf00607	beta-lactam	gi:537465722:ref:WP_020977229.1:|FEATURES|fmtC|beta-lactam|fmtC	0.999999998047	88.0	840	1456.8	0.0e+00	1
OMPR	3	217	orf01429	multidrug	gi:507097545:ref:WP_016168184.1:|FEATURES|ompR|multidrug|ompR	0.997462021666	31.8	220	120.9	4.5e-28	1
BACA	19	291	orf01399	bacitracin	P67390|FEATURES|bacA|bacitracin|bacA	1.0	99.3	273	533.1	4.9e-152	1
ARLS	1	451	orf00533	multidrug	YP_499945.1|FEATURES|arlS|multidrug|arlS	0.996509580418	90.5	451	790.0	3.5e-229	1
VANR	3	228	orf00154	glycopeptide	FJ872411.1.gene44.p01|FEATURES|vanR|glycopeptide|vanR	0.999992608203	44.8	232	199.1	1.4e-50	1
PENA	18	678	orf00332	beta-lactam	U58210.1.gene4.p01|FEATURES|penA|beta-lactam|penA	0.995344441779	33.4	671	348.6	4.1e-96	1
