# Supplementary material for: Machine learning algorithm to characterize antimicrobial resistance associated with the International Space Station surface microbiome
Source: Microbiome. 2022 Aug 24;10:134. doi: 10.1186/s40168-022-01332-w (PMC9400218; doi:10.1186/s40168-022-01332-w)
Supplement: Supplementary file 6 — Additional file 5: File S1. Raw results of the DeepARG analyses (zip compressed). [file 40168_2022_1332_MOESM5_ESM.zip › Additional file 5- File S1/DeepARG-LS/ORF_JC-0031.out.mapping.ARG]

#ARG	query-start	query-end	read_id	predicted_ARG-class	best-hit	probability	identity	alignment-length	alignment-bitscore	alignment-evalue	counts
VANR	3	181	orf00113	glycopeptide	AAK58492|FEATURES|vanR|glycopeptide|vanR	0.999963964052	38.0	184	122.5	3.8e-28	1
MACA	1	371	orf00680	MLS	gi:754493746:ref:WP_041910641.1:|FEATURES|macA|MLS|macA	1.0	90.3	371	632.1	1.7e-181	1
KDPE	20	225	orf00449	aminoglycoside	NP_415222.1|FEATURES|kdpE|aminoglycoside|kdpE	0.988194435984	77.2	206	314.7	4.1e-86	1
TETR	1	200	orf00201	tetracycline	gi:501022077:ref:WP_012074742.1:|FEATURES|tetR|tetracycline|tetR	0.998858459307	34.3	201	119.8	3.6e-27	1
TRIC	3	1024	orf01354	triclosan	NP_248848.1|FEATURES|TriC|triclosan|TriC	0.999422608044	38.5	1023	696.4	1.2e-200	1
TRIA	18	352	orf01355	triclosan	NP_248846.1|FEATURES|TriA|triclosan|TriA	0.998644056376	30.9	340	151.8	3.9e-37	1
SERRATIA_MARCESCENS_OMP1	1	374	orf01699	multidrug	AIA49384.1|FEATURES|Serratia_marcescens_Omp1|multidrug|Serratia_marcescens_Omp1	0.992558809755	75.6	386	593.2	5.2e-170	1
OMPF	1	359	orf00757	multidrug	gi:496081365:ref:WP_008805872.1:|FEATURES|ompF|multidrug|ompF	0.996499727556	60.4	369	423.7	5.3e-119	1
MDTG	1	405	orf00864	multidrug	gi:754493637:ref:WP_041910532.1:|FEATURES|mdtG|multidrug|mdtG	1.0	86.2	405	664.5	2.0e-191	1
MDFA	1	410	orf00619	multidrug	gi:388607857:gb:EIM37061.1:|FEATURES|mdfA|multidrug|mdfA	1.0	89.0	410	698.7	9.5e-202	1
BCRA	5	305	orf00539	bacitracin	gi:447057509:ref:WP_001134765.1:|FEATURES|bcrA|bacitracin|bcrA	0.999998913448	32.0	309	132.9	2.9e-31	1
MEXT	6	300	orf01420	multidrug	gi:751314291:ref:WP_041021175.1:|FEATURES|mexT|multidrug|mexT	0.999962003129	31.0	297	154.5	5.1e-38	1
SERRATIA_MARCESCENS_OMP1	1	374	orf02133	multidrug	AIA49384.1|FEATURES|Serratia_marcescens_Omp1|multidrug|Serratia_marcescens_Omp1	0.990618795767	62.6	390	511.1	2.7e-145	1
TET34	74	351	orf00052	tetracycline	YP_001444376|FEATURES|tet34|tetracycline|tet34	0.993019134145	62.6	281	369.0	1.3e-102	1
TWO-COMPONENT_SYSTEM_RESPONSE_REGULATOR_EVGA	4	206	orf00282	unclassified	CP001918.1.gene4502.p01|FEATURES|two-component_system_response_regulator_EvgA|unclassified|two-component_system_response_regulator_EvgA	0.99846585014	35.6	205	124.4	5.6e-29	1
MAJOR_FACILITATOR_SUPERFAMILY_TRANSPORTER	17	418	orf02000	multidrug	AE016830.1.gene1357.p01|FEATURES|major_facilitator_superfamily_transporter|multidrug|major_facilitator_superfamily_transporter	0.842313373575	32.3	412	196.8	1.3e-50	1
CYSTATHIONINE_BETA-LYASE_PATB	1	386	orf01180	unclassified	gi:499299025:ref:WP_010989975.1:|FEATURES|cystathionine_beta-lyase_patB|unclassified|cystathionine_beta-lyase_patB	0.999998507672	33.2	391	240.7	6.7e-64	1
TET34	17	150	orf00036	tetracycline	YP_001444376|FEATURES|tet34|tetracycline|tet34	0.999998721611	69.4	134	206.8	8.1e-54	1
OMPF	26	352	orf00039	multidrug	gi:823296122:ref:WP_047051707.1:|FEATURES|ompF|multidrug|ompF	0.997982910735	65.2	330	444.9	2.1e-125	1
TRIB	16	349	orf01239	triclosan	NP_248847.1|FEATURES|TriB|triclosan|TriB	0.99992660987	38.1	336	197.6	6.4e-51	1
TRIC	5	988	orf01238	triclosan	NP_248848.1|FEATURES|TriC|triclosan|TriC	0.999578329385	40.8	984	733.0	1.1e-211	1
ACRA	1	397	orf00191	multidrug	ABG77965|FEATURES|acrA|multidrug|acrA	1.0	90.4	397	686.8	8.4e-198	1
NMCR	6	254	orf01631	beta-lactam	CAA79966.1|FEATURES|NmcR|beta-lactam|NmcR	0.996336871901	30.8	253	119.0	2.4e-27	1
OMP36	1	367	orf01630	multidrug	gi:505808389:ref:WP_015706141.1:|FEATURES|omp36|multidrug|omp36	0.994057546365	73.6	375	579.3	7.6e-166	1
CMRA	3	327	orf01147	phenicol	AF015087.1.gene1.p01|FEATURES|cmrA|phenicol|cmrA	0.999979787176	33.5	325	181.0	6.3e-46	1
VANR	1	192	orf00638	glycopeptide	AF155139.2.gene2.p01|FEATURES|vanR|glycopeptide|vanR	0.999999638183	41.2	199	154.5	7.0e-38	1
OMPF	24	316	orf00044	multidrug	gi:15131544:emb:CAC48383.1:|FEATURES|ompF|multidrug|ompF	0.995799940387	63.5	296	394.4	2.7e-110	1
OMPF	26	352	orf00041	multidrug	gi:823296122:ref:WP_047051707.1:|FEATURES|ompF|multidrug|ompF	0.997982910735	65.2	330	444.9	3.0e-125	1
MULTIDRUG_ABC_TRANSPORTER	1	582	orf00736	multidrug	gi:920549847:ref:WP_052999080.1:|FEATURES|multidrug_ABC_transporter|multidrug|multidrug_ABC_transporter	0.999995512425	88.8	582	995.7	5.3e-291	1
OMPF	26	352	orf00043	multidrug	gi:823296122:ref:WP_047051707.1:|FEATURES|ompF|multidrug|ompF	0.997969541773	65.2	330	444.9	2.0e-124	1
TET34	1	150	orf00042	tetracycline	YP_001444376|FEATURES|tet34|tetracycline|tet34	0.999999498102	66.7	150	226.9	1.5e-59	1
BCRA	5	305	orf00537	bacitracin	gi:447057509:ref:WP_001134765.1:|FEATURES|bcrA|bacitracin|bcrA	0.999998913448	32.0	309	132.9	3.9e-31	1
MDTK	1	470	orf02194	fluoroquinolone	AML99881.1|FEATURES|MdtK|fluoroquinolone|MdtK	0.957775577007	76.6	470	720.7	2.8e-208	1
ROSB	1	561	orf00223	fosmidomycin	gi:1001786599:ref:WP_061324791.1:|FEATURES|rosB|fosmidomycin|rosB	0.99994189951	74.7	561	802.0	1.1e-232	1
UGD	1	388	orf02215	peptide	AAC75089.1|FEATURES|ugd|peptide|ugd	0.915861636415	84.3	388	658.7	1.0e-189	1
PENA	2	609	orf00391	beta-lactam	YP_002045964|FEATURES|penA|beta-lactam|penA	0.9999958172	58.6	609	721.1	2.8e-208	1
MDTC	1	1025	orf02284	multidrug	CP001918.1.gene3441.p01|FEATURES|mdtC|multidrug|mdtC	0.829330460413	89.3	1025	1733.8	0.0e+00	1
MDTE	1	457	orf02286	multidrug	CP001918.1.gene3442.p01|FEATURES|mdtE|multidrug|mdtE	0.999999738888	84.0	457	751.9	1.1e-217	1
ADEB	2	1008	orf01792	multidrug	CAJ77844|FEATURES|adeB|multidrug|adeB	0.999998830006	54.6	1009	1067.8	2.0e-312	1
VANRI	2	223	orf00097	glycopeptide	WP_011461303.1|FEATURES|vanRI|glycopeptide|vanRI	0.999978111269	39.6	227	165.6	6.2e-41	1
MDTG	9	381	orf00094	multidrug	gi:852144206:ref:WP_048294470.1:|FEATURES|mdtG|multidrug|mdtG	1.0	63.6	374	478.8	3.4e-135	1
MDTK	1	453	orf01140	multidrug	gi:555139174:gb:ESM81938.1:|FEATURES|mdtK|multidrug|mdtK	1.0	93.8	453	830.1	3.0e-241	1
VANG	1	349	orf00093	glycopeptide	gi:752682279:ref:WP_041330231.1:|FEATURES|vanG|glycopeptide|vanG	1.0	40.4	354	266.2	2.8e-71	1
MULTIDRUG_ABC_TRANSPORTER	36	579	orf00144	multidrug	gi:686372381:ref:WP_031896424.1:|FEATURES|multidrug_ABC_transporter|multidrug|multidrug_ABC_transporter	0.99999486632	34.7	548	307.0	1.2e-83	1
RPSD_(RAMA_OR_SUD2)	35	251	orf00414	unclassified	AB158573.gene.p01|FEATURES|rpsD_(ramA_or_sud2)|unclassified|rpsD_(ramA_or_sud2)	0.990679302988	30.7	228	75.9	3.2e-14	1
ADES	7	341	orf01789	multidrug	ADM92606.1|FEATURES|adeS|multidrug|adeS	0.995820018941	36.1	338	220.3	8.6e-58	1
MEXT	23	294	orf01547	multidrug	gi:751314291:ref:WP_041021175.1:|FEATURES|mexT|multidrug|mexT	0.999934175057	30.2	288	120.9	6.1e-28	1
MAJOR_FACILITATOR_SUPERFAMILY_TRANSPORTER	1	523	orf00578	multidrug	CP001918.1.gene2931.p01|FEATURES|major_facilitator_superfamily_transporter|multidrug|major_facilitator_superfamily_transporter	0.999725713067	94.1	523	976.9	2.3e-285	1
VANG	1	279	orf00081	glycopeptide	gi:752682279:ref:WP_041330231.1:|FEATURES|vanG|glycopeptide|vanG	0.999999999945	39.1	284	193.7	9.7e-50	1
VAND	1	230	orf00089	glycopeptide	gi:1002798395:gb:AMN85478.1:|FEATURES|vanD|glycopeptide|vanD	0.818142187436	59.3	231	274.6	5.8e-74	1
OMPF	27	617	orf02271	multidrug	gi:447175109:ref:WP_001252365.1:|FEATURES|ompF|multidrug|ompF	0.999983654528	69.0	591	826.2	5.9e-240	1
MDTA	1	400	orf02279	multidrug	CP001918.1.gene3439.p01|FEATURES|mdtA|multidrug|mdtA	0.999999984156	86.0	400	651.0	2.2e-187	1
RAMA	1	124	orf00314	multidrug	AFK13828.1|FEATURES|ramA|multidrug|ramA	0.99944281858	86.3	124	221.9	6.3e-58	1
MDTA	58	391	orf00317	multidrug	CP001918.1.gene3439.p01|FEATURES|mdtA|multidrug|mdtA	0.999999999974	32.6	337	187.2	7.9e-48	1
PENA	27	568	orf01997	beta-lactam	gi:32345862:gb:AAM97225.1:|FEATURES|penA|beta-lactam|penA	0.999999999992	36.1	548	334.0	8.6e-92	1
RPSD_(RAMA_OR_SUD2)	35	251	orf00376	unclassified	AB158573.gene.p01|FEATURES|rpsD_(ramA_or_sud2)|unclassified|rpsD_(ramA_or_sud2)	0.990679302988	30.7	228	75.9	2.6e-14	1
OPRM	6	422	orf01375	multidrug	gi:872500954:emb:CRR52030.1:|FEATURES|oprM|multidrug|oprM	0.864509695957	30.2	420	185.3	4.0e-47	1
EMRA	11	348	orf01377	multidrug	gi:490366423:ref:WP_004246087.1:|FEATURES|emrA|multidrug|emrA	0.998368137746	31.9	354	164.5	5.7e-41	1
MEXF	74	1040	orf00279	multidrug	gi:489544697:ref:WP_003449357.1:|FEATURES|mexF|multidrug|mexF	0.999990329082	35.9	967	596.3	1.6e-170	1
ACRB	1	1048	orf00166	multidrug	CP001918.1.gene1257.p01|FEATURES|acrB|multidrug|acrB	0.999999073876	94.8	1048	1922.9	0.0e+00	1
ACRA	1	397	orf00168	multidrug	ABG77965|FEATURES|acrA|multidrug|acrA	1.0	90.4	397	686.8	3.6e-198	1
MDTA	63	391	orf00276	multidrug	CP001918.1.gene3439.p01|FEATURES|mdtA|multidrug|mdtA	0.999999999806	32.5	332	186.0	2.3e-47	1
MACA	1	371	orf00678	MLS	gi:754493746:ref:WP_041910641.1:|FEATURES|macA|MLS|macA	1.0	90.3	371	632.1	9.9e-182	1
MACB	1	646	orf00679	MLS	gi:782756348:ref:WP_045630015.1:|FEATURES|macB|MLS|macB	1.0	97.1	646	1209.9	0.0e+00	1
VANRI	2	223	orf00104	glycopeptide	WP_011461303.1|FEATURES|vanRI|glycopeptide|vanRI	0.999978111269	39.6	227	165.6	3.2e-41	1
VANRI	2	223	orf00105	glycopeptide	WP_011461303.1|FEATURES|vanRI|glycopeptide|vanRI	0.999978111269	39.6	227	165.6	2.6e-41	1
MDTG	9	373	orf00106	multidrug	gi:852144206:ref:WP_048294470.1:|FEATURES|mdtG|multidrug|mdtG	1.0	63.7	366	470.3	6.3e-133	1
VANRI	2	223	orf00108	glycopeptide	WP_011461303.1|FEATURES|vanRI|glycopeptide|vanRI	0.999978111269	39.6	227	165.6	3.8e-41	1
ROSA	5	405	orf00216	fosmidomycin	YP_001477378|FEATURES|rosA|fosmidomycin|rosA	0.999274644275	62.6	401	480.3	9.1e-136	1
MULTIDRUG_ABC_TRANSPORTER	36	579	orf00184	multidrug	gi:686372381:ref:WP_031896424.1:|FEATURES|multidrug_ABC_transporter|multidrug|multidrug_ABC_transporter	0.999994866421	34.7	548	307.0	2.0e-83	1
ROSA	5	405	orf00185	fosmidomycin	YP_001477378|FEATURES|rosA|fosmidomycin|rosA	0.999274644275	62.6	401	480.3	5.2e-136	1
OQXA	1	391	orf01287	multidrug	YP_001693237.1|FEATURES|oqxA|multidrug|oqxA	0.999999811731	81.8	391	615.5	1.0e-176	1
MDTH	1	402	orf00872	multidrug	gi:998244991:ref:WP_061098586.1:|FEATURES|mdtH|multidrug|mdtH	1.0	88.3	402	688.3	1.3e-198	1
OQXB	1	1050	orf01288	multidrug	YP_001693238|FEATURES|oqxB|multidrug|oqxB	0.999999997396	85.2	1050	1717.6	0.0e+00	1
OPRN	17	470	orf00581	multidrug	gi:730274062:ref:WP_033966812.1:|FEATURES|oprN|multidrug|oprN	0.999998626538	30.6	481	215.3	3.9e-56	1
GOLS	1	126	orf00269	multidrug	NP_459349.1|FEATURES|golS|multidrug|golS	0.997775615894	39.7	126	105.5	5.3e-23	1
TWO-COMPONENT_SYSTEM_RESPONSE_REGULATOR_EVGA	4	206	orf00268	unclassified	CP001918.1.gene4502.p01|FEATURES|two-component_system_response_regulator_EvgA|unclassified|two-component_system_response_regulator_EvgA	0.99846585014	35.6	205	124.4	1.0e-28	1
MDTG	9	381	orf00075	multidrug	gi:553491134:gb:ESC15052.1:|FEATURES|mdtG|multidrug|mdtG	1.0	63.6	374	478.8	1.5e-135	1
VANG	1	349	orf00073	glycopeptide	gi:752682279:ref:WP_041330231.1:|FEATURES|vanG|glycopeptide|vanG	1.0	40.4	354	266.2	1.6e-71	1
