# Supplementary material for: Machine learning algorithm to characterize antimicrobial resistance associated with the International Space Station surface microbiome
Source: Microbiome. 2022 Aug 24;10:134. doi: 10.1186/s40168-022-01332-w (PMC9400218; doi:10.1186/s40168-022-01332-w)
Supplement: Supplementary file 6 — Additional file 5: File S1. Raw results of the DeepARG analyses (zip compressed). [file 40168_2022_1332_MOESM5_ESM.zip › Additional file 5- File S1/DeepARG-LS/ORF_JC-0221.out.mapping.ARG]

#ARG	query-start	query-end	read_id	predicted_ARG-class	best-hit	probability	identity	alignment-length	alignment-bitscore	alignment-evalue	counts
EMEA	1	394	orf00016	acridine_dye	BAC11911.1|FEATURES|emeA|acridine_dye|emeA	0.938110038823	86.0	394	625.9	1.4e-179	1
EMEA	1	394	orf00032	acridine_dye	BAC11911.1|FEATURES|emeA|acridine_dye|emeA	0.938110038823	86.0	394	625.9	1.4e-178	1
EDEQ	1	132	orf00015	polyamine:peptide	AHH86051.1|FEATURES|EdeQ|polyamine:peptide|EdeQ	0.995147757601	30.3	132	64.7	3.5e-11	1
EMEA	1	394	orf00013	acridine_dye	BAC11911.1|FEATURES|emeA|acridine_dye|emeA	0.913860215646	86.0	394	625.9	7.5e-180	1
MAJOR_FACILITATOR_SUPERFAMILY_TRANSPORTER	21	394	orf00010	multidrug	ZP_03982909|FEATURES|major_facilitator_superfamily_transporter|multidrug|major_facilitator_superfamily_transporter	0.824803147417	85.3	374	585.9	1.2e-167	1
MSRC	1	484	orf00569	MLS	AY004350.gene.p01|FEATURES|msrC|MLS|msrC	1.0	40.1	484	375.2	2.9e-104	1
EDEQ	1	132	orf00018	polyamine:peptide	AHH86051.1|FEATURES|EdeQ|polyamine:peptide|EdeQ	0.995147757601	30.3	132	64.7	5.5e-11	1
TETA(48)	18	316	orf00561	tetracycline	APB03214.1|FEATURES|tetA(48)|tetracycline|tetA(48)	0.916954795513	31.4	299	145.6	2.3e-35	1
VANR	6	223	orf00198	glycopeptide	AF155139.2.gene2.p01|FEATURES|vanR|glycopeptide|vanR	0.999752085125	42.2	225	169.5	2.5e-42	1
MULTIDRUG_ABC_TRANSPORTER	11	579	orf01018	multidrug	gi:686372381:ref:WP_031896424.1:|FEATURES|multidrug_ABC_transporter|multidrug|multidrug_ABC_transporter	0.999740682729	34.7	570	358.2	4.3e-99	1
VANR	6	223	orf00192	glycopeptide	AF155139.2.gene2.p01|FEATURES|vanR|glycopeptide|vanR	0.965665414468	42.2	225	169.5	2.7e-42	1
VANR	6	228	orf00967	glycopeptide	FJ872411.1.gene44.p01|FEATURES|vanR|glycopeptide|vanR	0.999853134174	38.6	233	180.6	5.0e-46	1
EDEQ	1	132	orf00011	polyamine:peptide	AHH86051.1|FEATURES|EdeQ|polyamine:peptide|EdeQ	0.995147757601	30.3	132	64.7	6.1e-11	1
MULTIDRUG_ABC_TRANSPORTER	20	576	orf00759	multidrug	gi:686372381:ref:WP_031896424.1:|FEATURES|multidrug_ABC_transporter|multidrug|multidrug_ABC_transporter	0.999999988514	34.9	568	317.0	1.1e-86	1
MAJOR_FACILITATOR_SUPERFAMILY_TRANSPORTER	28	394	orf00009	multidrug	ZP_03982909|FEATURES|major_facilitator_superfamily_transporter|multidrug|major_facilitator_superfamily_transporter	0.999989300631	88.0	367	597.8	3.0e-171	1
MAJOR_FACILITATOR_SUPERFAMILY_TRANSPORTER	1	394	orf00008	multidrug	ZP_03982909|FEATURES|major_facilitator_superfamily_transporter|multidrug|major_facilitator_superfamily_transporter	0.963766043814	86.0	394	625.9	1.6e-179	1
EMEA	17	671	orf00148	acridine_dye	BAC11911.1|FEATURES|emeA|acridine_dye|emeA	0.941346414944	50.2	659	642.1	8.0e-183	1
EMEA	1	394	orf00001	acridine_dye	BAC11911.1|FEATURES|emeA|acridine_dye|emeA	0.938110038823	86.0	394	625.9	2.9e-178	1
MTRA	4	231	orf00299	multidrug	CCP46065.1|FEATURES|mtrA|multidrug|mtrA	0.996648249486	38.8	237	162.2	1.9e-40	1
DFRE	1	164	orf00739	diaminopyrimidine	EOD99669.1|FEATURES|dfrE|diaminopyrimidine|dfrE	0.999999964658	98.8	164	341.7	1.2e-94	1
VANR	51	224	orf00322	glycopeptide	FJ349556.1.gene2.p01|FEATURES|vanR|glycopeptide|vanR	0.999917956529	44.7	188	146.4	1.4e-35	1
MAJOR_FACILITATOR_SUPERFAMILY_TRANSPORTER	1	394	orf00006	multidrug	ZP_03982909|FEATURES|major_facilitator_superfamily_transporter|multidrug|major_facilitator_superfamily_transporter	0.93360123158	86.0	394	625.9	2.3e-179	1
EDEQ	1	132	orf00021	polyamine:peptide	AHH86051.1|FEATURES|EdeQ|polyamine:peptide|EdeQ	0.995147757601	30.3	132	64.7	8.9e-11	1
MULTIDRUG_ABC_TRANSPORTER	36	577	orf01016	multidrug	gi:640499891:ref:WP_024937220.1:|FEATURES|multidrug_ABC_transporter|multidrug|multidrug_ABC_transporter	0.999999963909	36.9	545	335.1	4.0e-92	1
MAJOR_FACILITATOR_SUPERFAMILY_TRANSPORTER	50	477	orf00499	multidrug	AE016830.1.gene1357.p01|FEATURES|major_facilitator_superfamily_transporter|multidrug|major_facilitator_superfamily_transporter	0.842313373575	81.8	429	650.2	4.3e-187	1
VANR	6	223	orf00168	glycopeptide	AF155139.2.gene2.p01|FEATURES|vanR|glycopeptide|vanR	0.999752085125	42.2	225	169.5	1.6e-42	1
TRANSCRIPTIONAL_REGULATORY_PROTEIN_CPXR_CPXR	31	206	orf00186	unclassified	CP001918.1.gene5135.p01|FEATURES|transcriptional_regulatory_protein_CpxR_cpxR|unclassified|transcriptional_regulatory_protein_CpxR_cpxR	0.979874310049	42.0	176	138.3	2.2e-33	1
MULTIDRUG_ABC_TRANSPORTER	3	576	orf00761	multidrug	gi:686138432:ref:WP_031775762.1:|FEATURES|multidrug_ABC_transporter|multidrug|multidrug_ABC_transporter	0.999999998292	35.2	574	348.2	4.6e-96	1
MTRA	1	231	orf00311	multidrug	CCP46065.1|FEATURES|mtrA|multidrug|mtrA	0.996481028426	38.3	240	162.5	3.1e-40	1
MTRA	1	231	orf00312	multidrug	CCP46065.1|FEATURES|mtrA|multidrug|mtrA	0.996481028426	38.3	240	162.5	2.4e-40	1
