# Supplementary material for: Machine learning algorithm to characterize antimicrobial resistance associated with the International Space Station surface microbiome
Source: Microbiome. 2022 Aug 24;10:134. doi: 10.1186/s40168-022-01332-w (PMC9400218; doi:10.1186/s40168-022-01332-w)
Supplement: Supplementary file 6 — Additional file 5: File S1. Raw results of the DeepARG analyses (zip compressed). [file 40168_2022_1332_MOESM5_ESM.zip › Additional file 5- File S1/DeepARG-LS/ORF_JC-0167.out.mapping.ARG]

#ARG	query-start	query-end	read_id	predicted_ARG-class	best-hit	probability	identity	alignment-length	alignment-bitscore	alignment-evalue	counts
VANH	42	300	orf00016	glycopeptide	DQ018711.1.gene4.p01|FEATURES|vanH|glycopeptide|vanH	0.997954953687	31.2	269	114.8	5.4e-26	1
ARLS	34	451	orf00360	multidrug	YP_499945.1|FEATURES|arlS|multidrug|arlS	0.996509580418	60.5	418	497.3	4.6e-141	1
FMTC	1	840	orf00425	beta-lactam	gi:537465722:ref:WP_020977229.1:|FEATURES|fmtC|beta-lactam|fmtC	0.999999993198	66.0	840	1138.6	0.0e+00	1
VANH	42	300	orf00015	glycopeptide	DQ018711.1.gene4.p01|FEATURES|vanH|glycopeptide|vanH	0.997954953687	31.2	269	114.8	7.6e-26	1
VANH	42	300	orf00012	glycopeptide	DQ018711.1.gene4.p01|FEATURES|vanH|glycopeptide|vanH	0.997954953687	31.2	269	114.8	9.6e-26	1
VANH	44	292	orf00014	glycopeptide	AF155139.2.gene6.p01|FEATURES|vanH|glycopeptide|vanH	0.883792526602	30.9	259	116.7	9.6e-27	1
VANH	42	300	orf00019	glycopeptide	DQ018711.1.gene4.p01|FEATURES|vanH|glycopeptide|vanH	0.997954953687	31.2	269	114.8	9.2e-26	1
VANRI	1	219	orf00359	glycopeptide	WP_011461303.1|FEATURES|vanRI|glycopeptide|vanRI	0.973316027226	74.0	219	326.2	7.3e-90	1
PBP-2X	44	748	orf00654	beta-lactam	AAF17264|FEATURES|PBP-2X|beta-lactam|PBP-2X	0.99999999864	31.4	711	328.6	4.7e-90	1
DFRC	1	161	orf00325	diaminopyrimidine	AAO04716.1|FEATURES|dfrC|diaminopyrimidine|dfrC	0.999999343927	77.6	161	266.9	1.1e-71	1
VANR	4	228	orf00065	glycopeptide	gi:736872827:ref:WP_034872470.1:|FEATURES|vanR|glycopeptide|vanR	0.999843296411	42.7	234	186.0	2.0e-47	1
VANR	1	222	orf00277	glycopeptide	AF155139.2.gene2.p01|FEATURES|vanR|glycopeptide|vanR	0.998161516903	42.5	228	181.4	4.0e-46	1
VANR	50	228	orf00060	glycopeptide	gi:736872827:ref:WP_034872470.1:|FEATURES|vanR|glycopeptide|vanR	0.999995859498	43.6	188	154.1	8.9e-38	1
VANH	42	300	orf00023	glycopeptide	DQ018711.1.gene4.p01|FEATURES|vanH|glycopeptide|vanH	0.997954953687	31.2	269	114.8	1.1e-25	1
VANH	42	300	orf00020	glycopeptide	DQ018711.1.gene4.p01|FEATURES|vanH|glycopeptide|vanH	0.997954953687	31.2	269	114.8	7.1e-26	1
VANR	31	219	orf00252	glycopeptide	AF155139.2.gene2.p01|FEATURES|vanR|glycopeptide|vanR	0.999847788695	42.6	195	153.7	5.6e-38	1
DFRC	1	158	orf00348	diaminopyrimidine	AAO04716.1|FEATURES|dfrC|diaminopyrimidine|dfrC	0.99999933704	78.5	158	265.4	1.0e-71	1
PENA	18	678	orf00217	beta-lactam	U58210.1.gene4.p01|FEATURES|penA|beta-lactam|penA	0.995344441779	34.5	666	368.6	3.8e-102	1
VANR	4	228	orf00066	glycopeptide	gi:736872827:ref:WP_034872470.1:|FEATURES|vanR|glycopeptide|vanR	0.999997996216	42.7	234	186.0	4.3e-47	1
VANR	4	228	orf00186	glycopeptide	gi:736872827:ref:WP_034872470.1:|FEATURES|vanR|glycopeptide|vanR	0.999997996216	42.7	234	186.0	2.6e-45	1
CHLORAMPHENICOL_AND_FLORFENICOL_RESISTANCE	7	338	orf00608	phenicol	CP001581.1.gene3143.p01|FEATURES|chloramphenicol_and_florfenicol_resistance|phenicol|chloramphenicol_and_florfenicol_resistance	0.99972374713	36.1	338	198.4	3.6e-51	1
VANR	4	228	orf00048	glycopeptide	gi:736872827:ref:WP_034872470.1:|FEATURES|vanR|glycopeptide|vanR	0.999843296411	42.7	234	186.0	2.2e-47	1
VANR	4	228	orf00052	glycopeptide	gi:736872827:ref:WP_034872470.1:|FEATURES|vanR|glycopeptide|vanR	0.999843296411	42.7	234	186.0	1.2e-47	1
VANR	1	222	orf00280	glycopeptide	AF155139.2.gene2.p01|FEATURES|vanR|glycopeptide|vanR	0.998161516903	42.5	228	181.4	3.1e-46	1
VANR	4	228	orf00055	glycopeptide	gi:736872827:ref:WP_034872470.1:|FEATURES|vanR|glycopeptide|vanR	0.999843296411	42.7	234	186.0	5.0e-47	1
VANR	4	228	orf00059	glycopeptide	gi:736872827:ref:WP_034872470.1:|FEATURES|vanR|glycopeptide|vanR	0.999843296411	42.7	234	186.0	2.8e-47	1
VANRI	1	217	orf00332	glycopeptide	WP_011461303.1|FEATURES|vanRI|glycopeptide|vanRI	0.885712049349	73.7	217	322.8	1.5e-88	1
