# Supplementary material for: Machine learning algorithm to characterize antimicrobial resistance associated with the International Space Station surface microbiome
Source: Microbiome. 2022 Aug 24;10:134. doi: 10.1186/s40168-022-01332-w (PMC9400218; doi:10.1186/s40168-022-01332-w)
Supplement: Supplementary file 6 — Additional file 5: File S1. Raw results of the DeepARG analyses (zip compressed). [file 40168_2022_1332_MOESM5_ESM.zip › Additional file 5- File S1/DeepARG-LS/ORF_JC-0052.out.mapping.ARG]

#ARG	query-start	query-end	read_id	predicted_ARG-class	best-hit	probability	identity	alignment-length	alignment-bitscore	alignment-evalue	counts
NORB	12	461	orf00377	fluoroquinolone	gi:738114161:ref:WP_036072414.1:|FEATURES|norB|fluoroquinolone|norB	0.99988780836	36.2	450	299.7	1.4e-81	1
PATA	79	444	orf00227	fluoroquinolone	NP_417544.5|FEATURES|patA|fluoroquinolone|patA	0.961854886203	39.4	371	245.7	1.8e-64	1
MEPA	1	451	orf00467	multidrug	ZP_03986195|FEATURES|mepA|multidrug|mepA	0.999999999905	96.5	451	828.2	1.1e-240	1
NORB	1	399	orf00096	fluoroquinolone	gi:644111449:ref:WP_025280016.1:|FEATURES|norB|fluoroquinolone|norB	0.999993806457	54.4	399	422.5	1.6e-118	1
NORB	1	452	orf00090	fluoroquinolone	gi:644111449:ref:WP_025280016.1:|FEATURES|norB|fluoroquinolone|norB	0.999997391151	52.9	452	464.5	4.6e-131	1
VANR	24	206	orf00044	glycopeptide	CAB61229|FEATURES|vanR|glycopeptide|vanR	0.999963264077	42.6	183	155.2	2.9e-38	1
VANRI	1	232	orf00047	glycopeptide	WP_011461303.1|FEATURES|vanRI|glycopeptide|vanRI	0.999817706606	44.4	232	203.4	1.6e-52	1
VANRI	1	232	orf00046	glycopeptide	WP_011461303.1|FEATURES|vanRI|glycopeptide|vanRI	0.9997610315	44.4	232	203.4	7.3e-53	1
VANRI	45	223	orf00041	glycopeptide	WP_011461303.1|FEATURES|vanRI|glycopeptide|vanRI	0.999997672699	47.8	186	174.9	2.8e-44	1
VANRI	1	232	orf00040	glycopeptide	WP_011461303.1|FEATURES|vanRI|glycopeptide|vanRI	0.999817706606	44.4	232	203.4	7.2e-53	1
VANRI	1	232	orf00043	glycopeptide	WP_011461303.1|FEATURES|vanRI|glycopeptide|vanRI	0.999817706606	44.4	232	203.4	1.7e-52	1
VANRI	1	232	orf00042	glycopeptide	WP_011461303.1|FEATURES|vanRI|glycopeptide|vanRI	0.999817706606	44.4	232	203.4	1.7e-52	1
TET(38)	1	450	orf00144	tetracycline	AAV80464.1|FEATURES|tet(38)|tetracycline|tet(38)	0.999728480958	77.3	450	635.2	1.4e-182	1
VANRI	1	232	orf00049	glycopeptide	WP_011461303.1|FEATURES|vanRI|glycopeptide|vanRI	0.999817706606	44.4	232	203.4	1.8e-52	1
VANRI	1	232	orf00048	glycopeptide	WP_011461303.1|FEATURES|vanRI|glycopeptide|vanRI	0.999817706606	44.4	232	203.4	2.8e-52	1
TET(38)	25	450	orf00142	tetracycline	AAV80464.1|FEATURES|tet(38)|tetracycline|tet(38)	0.999655014444	78.4	426	612.5	1.1e-175	1
TET(38)	1	387	orf00149	tetracycline	AAV80464.1|FEATURES|tet(38)|tetracycline|tet(38)	0.99955080067	82.4	387	588.2	1.9e-168	1
PATA	79	444	orf00231	fluoroquinolone	NP_417544.5|FEATURES|patA|fluoroquinolone|patA	0.961854886203	39.4	371	245.7	2.1e-65	1
NORB	1	456	orf00087	fluoroquinolone	gi:644111449:ref:WP_025280016.1:|FEATURES|norB|fluoroquinolone|norB	0.999997464086	52.6	456	465.3	2.0e-131	1
NORB	1	452	orf00088	fluoroquinolone	gi:644111449:ref:WP_025280016.1:|FEATURES|norB|fluoroquinolone|norB	0.999997391151	52.9	452	464.5	5.0e-131	1
VANRI	1	232	orf00051	glycopeptide	WP_011461303.1|FEATURES|vanRI|glycopeptide|vanRI	0.999817706606	44.4	232	203.4	6.3e-52	1
VANRI	1	232	orf00054	glycopeptide	WP_011461303.1|FEATURES|vanRI|glycopeptide|vanRI	0.999817706606	44.4	232	203.4	2.2e-52	1
TET(38)	27	450	orf00157	tetracycline	AAV80464.1|FEATURES|tet(38)|tetracycline|tet(38)	0.999640277916	78.3	424	608.6	2.3e-174	1
