# Supplementary material for: Machine learning algorithm to characterize antimicrobial resistance associated with the International Space Station surface microbiome
Source: Microbiome. 2022 Aug 24;10:134. doi: 10.1186/s40168-022-01332-w (PMC9400218; doi:10.1186/s40168-022-01332-w)
Supplement: Supplementary file 6 — Additional file 5: File S1. Raw results of the DeepARG analyses (zip compressed). [file 40168_2022_1332_MOESM5_ESM.zip › Additional file 5- File S1/DeepARG-LS/ORF_JC-0288.out.mapping.ARG]

#ARG	query-start	query-end	read_id	predicted_ARG-class	best-hit	probability	identity	alignment-length	alignment-bitscore	alignment-evalue	counts
OPRN	28	469	orf00441	multidrug	gi:686099038:ref:WP_031755887.1:|FEATURES|oprN|multidrug|oprN	0.999999530328	30.7	466	201.8	4.6e-52	1
MAJOR_FACILITATOR_SUPERFAMILY_TRANSPORTER	8	523	orf00440	multidrug	CP001918.1.gene2931.p01|FEATURES|major_facilitator_superfamily_transporter|multidrug|major_facilitator_superfamily_transporter	0.992782450073	78.7	517	823.5	3.3e-239	1
ACRB	1	1049	orf00208	multidrug	gi:657862827:ref:WP_029568496.1:|FEATURES|acrB|multidrug|acrB	0.999998394243	82.8	1051	1684.8	0.0e+00	1
TAEA	25	547	orf00444	pleuromutilin	APB03219.1|FEATURES|TaeA|pleuromutilin|TaeA	0.973698034388	32.5	529	283.9	1.0e-76	1
ACRA	1	388	orf00206	multidrug	ABG77965|FEATURES|acrA|multidrug|acrA	1.0	73.8	389	559.3	1.8e-159	1
NMCR	6	285	orf00060	beta-lactam	CAA79966.1|FEATURES|NmcR|beta-lactam|NmcR	0.996336871901	33.6	289	152.9	3.0e-37	1
SDIA	1	192	orf00561	unclassified	gi:914813242:ref:WP_050737002.1:|FEATURES|sdiA|unclassified|sdiA	1.0	43.8	192	172.9	1.4e-43	1
MULTIDRUG_ABC_TRANSPORTER	1	582	orf00516	multidrug	gi:930426663:ref:WP_054189647.1:|FEATURES|multidrug_ABC_transporter|multidrug|multidrug_ABC_transporter	0.999999686601	82.8	582	934.1	1.9e-272	1
VAND	7	317	orf01063	glycopeptide	AAD41881|FEATURES|vanD|glycopeptide|vanD	0.999999998854	36.0	317	196.8	9.5e-51	1
TETA(48)	7	245	orf01006	tetracycline	APB03214.1|FEATURES|tetA(48)|tetracycline|tetA(48)	0.975570965056	33.3	252	129.0	2.8e-30	1
EMRB-QACA_FAMILY_MAJOR_FACILITATOR_TRANSPORTER	23	475	orf01004	multidrug	AE016830.1.gene768.p01|FEATURES|EmrB-QacA_family_major_facilitator_transporter|multidrug|EmrB-QacA_family_major_facilitator_transporter	0.915711971012	31.6	453	239.6	1.9e-63	1
TET34	24	149	orf00092	tetracycline	ZP_02197344|FEATURES|tet34|tetracycline|tet34	0.999998270624	69.8	126	199.5	1.6e-51	1
ACRA	44	350	orf00224	multidrug	gi:555116142:gb:ESM59081.1:|FEATURES|acrA|multidrug|acrA	0.999995491518	71.3	307	422.5	1.6e-118	1
EFRB	54	344	orf00497	multidrug	CDO61516.1|FEATURES|efrB|multidrug|efrB	0.811177456737	31.3	294	139.8	1.3e-33	1
EMRA	47	347	orf00597	multidrug	gi:912559907:ref:WP_050188517.1:|FEATURES|emrA|multidrug|emrA	0.918543994979	32.2	311	117.1	1.0e-26	1
CYSTATHIONINE_BETA-LYASE_PATB	4	387	orf00924	unclassified	gi:489824637:ref:WP_003728417.1:|FEATURES|cystathionine_beta-lyase_patB|unclassified|cystathionine_beta-lyase_patB	0.999998507672	31.3	386	227.6	6.0e-60	1
VANRI	3	216	orf00148	glycopeptide	WP_011461303.1|FEATURES|vanRI|glycopeptide|vanRI	0.999350819118	38.2	220	163.3	2.0e-40	1
KDPE	1	224	orf00307	aminoglycoside	NP_415222.1|FEATURES|kdpE|aminoglycoside|kdpE	0.989316031843	66.1	224	294.7	5.4e-80	1
MDTG	11	384	orf00127	multidrug	gi:935474058:ref:WP_054410905.1:|FEATURES|mdtG|multidrug|mdtG	1.0	57.6	375	435.6	5.6e-122	1
KDPE	1	224	orf00297	aminoglycoside	NP_415222.1|FEATURES|kdpE|aminoglycoside|kdpE	0.989316031843	66.1	224	294.7	6.1e-80	1
VANRI	3	216	orf00144	glycopeptide	WP_011461303.1|FEATURES|vanRI|glycopeptide|vanRI	0.998853088471	38.2	220	163.3	1.7e-40	1
NMCR	6	285	orf00056	beta-lactam	CAA79966.1|FEATURES|NmcR|beta-lactam|NmcR	0.994976687732	33.6	289	152.9	1.9e-37	1
SERRATIA_MARCESCENS_OMP1	23	374	orf00091	multidrug	AIA49384.1|FEATURES|Serratia_marcescens_Omp1|multidrug|Serratia_marcescens_Omp1	0.972335435164	58.1	358	412.1	1.6e-115	1
MEXT	20	309	orf01095	multidrug	gi:490841007:ref:WP_004703082.1:|FEATURES|mexT|multidrug|mexT	0.999996486986	33.3	294	154.8	4.1e-38	1
OQXA	1	387	orf00939	multidrug	YP_001693237.1|FEATURES|oqxA|multidrug|oqxA	0.999984942909	64.1	387	470.3	5.3e-133	1
VANRI	3	216	orf00142	glycopeptide	WP_011461303.1|FEATURES|vanRI|glycopeptide|vanRI	0.999350819118	38.2	220	163.3	1.4e-40	1
ACRS	1	208	orf00218	multidrug	AAC76296.1|FEATURES|AcrS|multidrug|AcrS	0.999996695178	31.6	209	124.8	6.8e-29	1
SERRATIA_MARCESCENS_OMP1	23	374	orf00101	multidrug	AIA49384.1|FEATURES|Serratia_marcescens_Omp1|multidrug|Serratia_marcescens_Omp1	0.972335435164	58.1	358	412.1	3.9e-115	1
DNA-BINDING_PROTEIN_H-NS	1	135	orf00426	unclassified	NC_002695.1.913113.p01|FEATURES|DNA-binding_protein_H-NS|unclassified|DNA-binding_protein_H-NS	0.999867323417	51.9	135	120.6	1.9e-27	1
ACRA	1	397	orf00211	multidrug	ABG77965|FEATURES|acrA|multidrug|acrA	1.0	72.9	398	565.1	1.6e-161	1
ROSB	1	563	orf00230	fosmidomycin	gi:896190680:ref:WP_049199932.1:|FEATURES|rosB|fosmidomycin|rosB	0.99994189951	73.0	563	770.0	4.6e-223	1
ACRB	1	1049	orf00188	multidrug	gi:657862827:ref:WP_029568496.1:|FEATURES|acrB|multidrug|acrB	0.999998394243	82.8	1051	1684.8	0.0e+00	1
TET34	1	149	orf00080	tetracycline	ZP_02197344|FEATURES|tet34|tetracycline|tet34	0.999999498102	65.1	149	225.7	2.5e-59	1
MEXT	23	294	orf01072	multidrug	gi:489246765:ref:WP_003154928.1:|FEATURES|mexT|multidrug|mexT	0.999537237581	30.3	287	108.2	4.3e-24	1
NMCR	6	285	orf00053	beta-lactam	CAA79966.1|FEATURES|NmcR|beta-lactam|NmcR	0.996336871901	33.6	289	152.9	3.9e-37	1
OQXB	1	1043	orf00938	multidrug	YP_001693238|FEATURES|oqxB|multidrug|oqxB	0.99999999684	80.6	1043	1644.0	0.0e+00	1
OMPF	1	351	orf00816	multidrug	CP001918.1.gene2749.p01|FEATURES|ompF|multidrug|ompF	0.983014264287	59.1	357	417.9	2.8e-117	1
PATA	74	450	orf00817	fluoroquinolone	NP_417544.5|FEATURES|patA|fluoroquinolone|patA	0.961854886203	36.2	384	209.1	2.3e-54	1
GOLS	1	126	orf00220	multidrug	NP_459349.1|FEATURES|golS|multidrug|golS	0.997775615894	33.3	126	87.4	9.9e-18	1
HP1181	8	383	orf00174	multidrug	NP_207972.1|FEATURES|hp1181|multidrug|hp1181	0.9965527202	30.4	398	160.6	1.1e-39	1
OMPF	1	352	orf00529	multidrug	gi:823296122:ref:WP_047051707.1:|FEATURES|ompF|multidrug|ompF	0.989533356826	67.8	369	495.0	1.9e-140	1
TET34	1	149	orf00078	tetracycline	ZP_02197344|FEATURES|tet34|tetracycline|tet34	0.999999498102	65.1	149	225.7	2.4e-59	1
PATA	75	458	orf00726	fluoroquinolone	NP_417544.5|FEATURES|patA|fluoroquinolone|patA	0.929867150701	31.2	398	172.6	2.4e-43	1
HP1181	8	383	orf00158	multidrug	NP_207972.1|FEATURES|hp1181|multidrug|hp1181	0.9965527202	30.4	398	160.6	1.4e-39	1
VANRI	12	209	orf00131	glycopeptide	WP_011461303.1|FEATURES|vanRI|glycopeptide|vanRI	0.999723676293	40.3	201	149.1	3.2e-36	1
NMCR	6	285	orf00058	beta-lactam	CAA79966.1|FEATURES|NmcR|beta-lactam|NmcR	0.996336871901	33.6	289	152.9	1.5e-37	1
PENA	3	623	orf00275	beta-lactam	P74872|FEATURES|penA|beta-lactam|penA	0.9999958172	55.3	622	681.4	2.4e-196	1
HP1181	8	383	orf00178	multidrug	NP_207972.1|FEATURES|hp1181|multidrug|hp1181	0.9965527202	30.4	398	160.6	1.0e-39	1
PATA	81	449	orf00357	fluoroquinolone	NP_417544.5|FEATURES|patA|fluoroquinolone|patA	0.922870230142	33.9	387	167.9	6.1e-42	1
