# Supplementary material for: Machine learning algorithm to characterize antimicrobial resistance associated with the International Space Station surface microbiome
Source: Microbiome. 2022 Aug 24;10:134. doi: 10.1186/s40168-022-01332-w (PMC9400218; doi:10.1186/s40168-022-01332-w)
Supplement: Supplementary file 6 — Additional file 5: File S1. Raw results of the DeepARG analyses (zip compressed). [file 40168_2022_1332_MOESM5_ESM.zip › Additional file 5- File S1/DeepARG-LS/ORF_JC-0168.out.mapping.ARG]

#ARG	query-start	query-end	read_id	predicted_ARG-class	best-hit	probability	identity	alignment-length	alignment-bitscore	alignment-evalue	counts
DFRC	1	161	orf00047	diaminopyrimidine	AAO04716.1|FEATURES|dfrC|diaminopyrimidine|dfrC	0.999999343927	77.6	161	266.9	9.6e-72	1
DFRC	15	161	orf00042	diaminopyrimidine	AAO04716.1|FEATURES|dfrC|diaminopyrimidine|dfrC	0.999994413404	76.9	147	243.4	1.1e-64	1
VANRI	34	441	orf00001	glycopeptide	WP_011461303.1|FEATURES|vanRI|glycopeptide|vanRI	0.999994387604	60.0	408	483.4	2.7e-135	1
VANRI	1	219	orf00066	glycopeptide	WP_011461303.1|FEATURES|vanRI|glycopeptide|vanRI	0.999784462217	74.0	219	326.2	1.5e-89	1
TRUNCATED_PUTATIVE_RESPONSE_REGULATOR_ARLR	1	81	orf00063	unclassified	NC_002745.3251084.p01|FEATURES|truncated_putative_response_regulator_ArlR|unclassified|truncated_putative_response_regulator_ArlR	0.907569824335	81.5	81	144.8	6.2e-35	1
DFRC	1	161	orf00062	diaminopyrimidine	AAO04716.1|FEATURES|dfrC|diaminopyrimidine|dfrC	0.999999343927	77.6	161	266.9	8.1e-72	1
ARLS	34	451	orf00061	multidrug	YP_499945.1|FEATURES|arlS|multidrug|arlS	0.996509580418	60.5	418	497.3	4.6e-141	1
VANRI	1	219	orf00060	glycopeptide	WP_011461303.1|FEATURES|vanRI|glycopeptide|vanRI	0.999960877127	74.0	219	326.2	7.3e-90	1
FMTC	1	840	orf00126	beta-lactam	gi:537465722:ref:WP_020977229.1:|FEATURES|fmtC|beta-lactam|fmtC	0.999999993317	65.8	840	1137.5	0.0e+00	1
VANRI	1	219	orf00069	glycopeptide	WP_011461303.1|FEATURES|vanRI|glycopeptide|vanRI	0.999784462217	74.0	219	326.2	1.9e-89	1
PBP-2X	44	748	orf00369	beta-lactam	AAF17264|FEATURES|PBP-2X|beta-lactam|PBP-2X	0.99999999864	31.4	711	328.6	4.7e-90	1
DFRC	1	161	orf00058	diaminopyrimidine	AAO04716.1|FEATURES|dfrC|diaminopyrimidine|dfrC	0.999999343927	77.6	161	266.9	1.2e-71	1
DFRC	1	161	orf00052	diaminopyrimidine	AAO04716.1|FEATURES|dfrC|diaminopyrimidine|dfrC	0.999999343927	77.6	161	266.9	1.2e-71	1
DFRC	1	161	orf00053	diaminopyrimidine	AAO04716.1|FEATURES|dfrC|diaminopyrimidine|dfrC	0.999999343927	77.6	161	266.9	7.5e-72	1
DFRC	1	158	orf00050	diaminopyrimidine	AAO04716.1|FEATURES|dfrC|diaminopyrimidine|dfrC	0.99999933704	78.5	158	265.4	1.0e-71	1
TRUNCATED_PUTATIVE_RESPONSE_REGULATOR_ARLR	1	81	orf00056	unclassified	NC_002745.3251084.p01|FEATURES|truncated_putative_response_regulator_ArlR|unclassified|truncated_putative_response_regulator_ArlR	0.974156599565	81.5	81	144.8	3.7e-35	1
VANRI	1	219	orf00057	glycopeptide	WP_011461303.1|FEATURES|vanRI|glycopeptide|vanRI	0.999784462217	74.0	219	326.2	1.3e-89	1
DFRC	1	161	orf00055	diaminopyrimidine	AAO04716.1|FEATURES|dfrC|diaminopyrimidine|dfrC	0.999999343927	77.6	161	266.9	4.7e-72	1
VANRI	34	441	orf00076	glycopeptide	WP_011461303.1|FEATURES|vanRI|glycopeptide|vanRI	0.999994387604	60.0	408	483.4	3.1e-135	1
TRUNCATED_PUTATIVE_RESPONSE_REGULATOR_ARLR	1	81	orf00059	unclassified	NC_002745.3251084.p01|FEATURES|truncated_putative_response_regulator_ArlR|unclassified|truncated_putative_response_regulator_ArlR	0.907569824335	81.5	81	144.8	3.7e-35	1
CHLORAMPHENICOL_AND_FLORFENICOL_RESISTANCE	7	338	orf00319	phenicol	CP001581.1.gene3143.p01|FEATURES|chloramphenicol_and_florfenicol_resistance|phenicol|chloramphenicol_and_florfenicol_resistance	0.99972374713	36.1	338	199.1	2.1e-51	1
TRUNCATED_PUTATIVE_RESPONSE_REGULATOR_ARLR	1	81	orf00071	unclassified	NC_002745.3251084.p01|FEATURES|truncated_putative_response_regulator_ArlR|unclassified|truncated_putative_response_regulator_ArlR	0.907569824335	81.5	81	144.8	1.7e-35	1
