# Supplementary material for: Machine learning algorithm to characterize antimicrobial resistance associated with the International Space Station surface microbiome
Source: Microbiome. 2022 Aug 24;10:134. doi: 10.1186/s40168-022-01332-w (PMC9400218; doi:10.1186/s40168-022-01332-w)
Supplement: Supplementary file 6 — Additional file 5: File S1. Raw results of the DeepARG analyses (zip compressed). [file 40168_2022_1332_MOESM5_ESM.zip › Additional file 5- File S1/DeepARG-LS/ORF_JC-0112.out.mapping.ARG]

#ARG	query-start	query-end	read_id	predicted_ARG-class	best-hit	probability	identity	alignment-length	alignment-bitscore	alignment-evalue	counts
TRUNCATED_PUTATIVE_RESPONSE_REGULATOR_ARLR	1	222	orf00346	unclassified	HE999704.1.gene1528.p01|FEATURES|truncated_putative_response_regulator_ArlR|unclassified|truncated_putative_response_regulator_ArlR	0.990513597008	33.2	223	137.5	4.6e-33	1
OMPR	1	228	orf00110	multidrug	gi:489751171:ref:WP_003655179.1:|FEATURES|ompR|multidrug|ompR	0.999958977289	99.6	228	456.8	7.8e-129	1
ADEK	1	484	orf00376	multidrug	NC_011586.7045445.p01|FEATURES|adeK|multidrug|adeK	0.999999999997	89.3	484	821.6	1.1e-238	1
ADEI	1	414	orf00389	multidrug	YP_002320475.1|FEATURES|adeI|multidrug|adeI	1.0	93.2	414	732.3	7.9e-212	1
OMPR	1	228	orf00098	multidrug	gi:489751171:ref:WP_003655179.1:|FEATURES|ompR|multidrug|ompR	0.999958977289	99.6	228	456.8	1.2e-128	1
OMPR	1	228	orf00097	multidrug	gi:489751171:ref:WP_003655179.1:|FEATURES|ompR|multidrug|ompR	0.999958977289	99.6	228	456.8	1.5e-128	1
OMPR	1	222	orf00092	multidrug	gi:489751171:ref:WP_003655179.1:|FEATURES|ompR|multidrug|ompR	0.934278957271	99.5	222	443.4	6.1e-125	1
OMPR	1	228	orf00091	multidrug	gi:489751171:ref:WP_003655179.1:|FEATURES|ompR|multidrug|ompR	0.999958929066	99.6	228	456.8	3.5e-129	1
TRUNCATED_PUTATIVE_RESPONSE_REGULATOR_ARLR	1	222	orf00315	unclassified	HE999704.1.gene1528.p01|FEATURES|truncated_putative_response_regulator_ArlR|unclassified|truncated_putative_response_regulator_ArlR	0.990513597008	33.2	223	137.5	8.7e-33	1
ACRA	48	349	orf00418	multidrug	gi:874366274:gb:KMT76179.1:|FEATURES|acrA|multidrug|acrA	0.993996428512	48.7	304	278.5	2.3e-75	1
ADEJ	1	1058	orf00383	multidrug	NC_011586.7045444.p01|FEATURES|adeJ|multidrug|adeJ	0.999999964123	93.0	1058	1903.3	0.0e+00	1
OMPR	16	228	orf00102	multidrug	gi:489751171:ref:WP_003655179.1:|FEATURES|ompR|multidrug|ompR	0.999995123382	99.5	213	427.6	4.5e-120	1
BICYCLOMYCIN-MULTIDRUG_EFFLUX_PROTEIN_BCR	31	384	orf00251	multidrug	YP_001437159|FEATURES|bicyclomycin-multidrug_efflux_protein_bcr|multidrug|bicyclomycin-multidrug_efflux_protein_bcr	0.869466893868	36.0	356	218.0	4.9e-57	1
TRANSCRIPTIONAL_REGULATORY_PROTEIN_CPXR_CPXR	1	185	orf00107	unclassified	CP000034.1.gene3834.p01|FEATURES|transcriptional_regulatory_protein_CpxR_cpxR|unclassified|transcriptional_regulatory_protein_CpxR_cpxR	0.993944722551	38.7	186	136.7	1.1e-32	1
TRUNCATED_PUTATIVE_RESPONSE_REGULATOR_ARLR	1	222	orf00386	unclassified	HE999704.1.gene1528.p01|FEATURES|truncated_putative_response_regulator_ArlR|unclassified|truncated_putative_response_regulator_ArlR	0.990513597008	33.2	223	137.5	9.5e-33	1
OMPR	1	228	orf00083	multidrug	gi:489751171:ref:WP_003655179.1:|FEATURES|ompR|multidrug|ompR	0.999958977289	99.6	228	456.8	1.8e-128	1
OMPR	1	228	orf00085	multidrug	gi:489751171:ref:WP_003655179.1:|FEATURES|ompR|multidrug|ompR	0.999787724543	99.6	228	456.8	2.0e-128	1
OMPR	1	228	orf00087	multidrug	gi:489751171:ref:WP_003655179.1:|FEATURES|ompR|multidrug|ompR	0.999958977289	99.6	228	456.8	8.3e-129	1
TRANSCRIPTIONAL_REGULATORY_PROTEIN_CPXR_CPXR	1	190	orf00086	unclassified	CP000675.2.gene1535.p01|FEATURES|transcriptional_regulatory_protein_CpxR_cpxR|unclassified|transcriptional_regulatory_protein_CpxR_cpxR	0.895497288955	99.5	190	377.9	3.0e-105	1
OMPR	1	228	orf00089	multidrug	gi:489751171:ref:WP_003655179.1:|FEATURES|ompR|multidrug|ompR	0.999958977289	99.6	228	456.8	4.2e-129	1
EPTA	6	546	orf00345	peptide	BAE78116.1|FEATURES|eptA|peptide|eptA	0.998186892141	40.4	547	415.6	2.2e-116	1
BACA	9	276	orf00355	bacitracin	Q2KX31|FEATURES|bacA|bacitracin|bacA	1.0	50.0	268	247.3	1.1e-65	1
BICYCLOMYCIN-MULTIDRUG_EFFLUX_PROTEIN_BCR	31	380	orf00283	multidrug	YP_001437159|FEATURES|bicyclomycin-multidrug_efflux_protein_bcr|multidrug|bicyclomycin-multidrug_efflux_protein_bcr	0.999959839128	36.1	352	215.3	4.1e-56	1
BACA	9	276	orf00312	bacitracin	Q2KX31|FEATURES|bacA|bacitracin|bacA	1.0	50.0	268	247.3	5.0e-66	1
ADEK	1	485	orf00350	multidrug	NC_011586.7045445.p01|FEATURES|adeK|multidrug|adeK	0.999999999997	89.1	485	821.6	2.5e-238	1
OMPR	1	228	orf00155	multidrug	gi:489751171:ref:WP_003655179.1:|FEATURES|ompR|multidrug|ompR	0.999958977289	99.6	228	456.8	4.5e-127	1
OMPR	1	228	orf00077	multidrug	gi:489751171:ref:WP_003655179.1:|FEATURES|ompR|multidrug|ompR	0.999938927402	99.6	228	456.8	1.5e-128	1
OMPR	1	203	orf00070	multidrug	gi:489751171:ref:WP_003655179.1:|FEATURES|ompR|multidrug|ompR	0.999962905228	99.5	203	402.1	1.4e-112	1
OMPR	1	228	orf00137	multidrug	gi:489751171:ref:WP_003655179.1:|FEATURES|ompR|multidrug|ompR	0.999958977289	99.6	228	456.8	4.0e-127	1
OMPR	1	228	orf00073	multidrug	gi:489751171:ref:WP_003655179.1:|FEATURES|ompR|multidrug|ompR	0.999958977289	99.6	228	456.8	5.3e-129	1
