# Supplementary material for: Machine learning algorithm to characterize antimicrobial resistance associated with the International Space Station surface microbiome
Source: Microbiome. 2022 Aug 24;10:134. doi: 10.1186/s40168-022-01332-w (PMC9400218; doi:10.1186/s40168-022-01332-w)
Supplement: Supplementary file 6 — Additional file 5: File S1. Raw results of the DeepARG analyses (zip compressed). [file 40168_2022_1332_MOESM5_ESM.zip › Additional file 5- File S1/DeepARG-LS/ORF_JC-0189.out.mapping.ARG]

#ARG	query-start	query-end	read_id	predicted_ARG-class	best-hit	probability	identity	alignment-length	alignment-bitscore	alignment-evalue	counts
MECA	60	644	orf00343	beta-lactam	CAA70425|FEATURES|mecA|beta-lactam|mecA	0.999999999929	36.3	595	375.2	5.5e-104	1
VANR	1	219	orf00236	glycopeptide	ZP_03099548|FEATURES|vanR|glycopeptide|vanR	0.999999996578	35.9	223	153.7	6.2e-38	1
TET(42)	21	395	orf00074	tetracycline	ACD35503.1|FEATURES|tet(42)|tetracycline|tet(42)	0.999986582423	33.5	376	214.2	1.5e-55	1
TET(42)	21	395	orf00085	tetracycline	ACD35503.1|FEATURES|tet(42)|tetracycline|tet(42)	0.999986582423	33.5	376	214.2	7.9e-56	1
MECA	60	644	orf00339	beta-lactam	CAA70425|FEATURES|mecA|beta-lactam|mecA	0.999999999929	36.3	595	375.2	4.0e-104	1
TET(42)	21	395	orf00078	tetracycline	ACD35503.1|FEATURES|tet(42)|tetracycline|tet(42)	0.999986582423	33.5	376	214.2	1.1e-55	1
TET(42)	21	395	orf00090	tetracycline	ACD35503.1|FEATURES|tet(42)|tetracycline|tet(42)	0.999986582423	33.5	376	214.2	6.8e-56	1
