# Supplementary material for: Machine learning algorithm to characterize antimicrobial resistance associated with the International Space Station surface microbiome
Source: Microbiome. 2022 Aug 24;10:134. doi: 10.1186/s40168-022-01332-w (PMC9400218; doi:10.1186/s40168-022-01332-w)
Supplement: Supplementary file 6 — Additional file 5: File S1. Raw results of the DeepARG analyses (zip compressed). [file 40168_2022_1332_MOESM5_ESM.zip › Additional file 5- File S1/DeepARG-LS/ORF_JC-0136.out.mapping.ARG]

#ARG	query-start	query-end	read_id	predicted_ARG-class	best-hit	probability	identity	alignment-length	alignment-bitscore	alignment-evalue	counts
FMTC	1	840	orf00047	beta-lactam	gi:537465722:ref:WP_020977229.1:|FEATURES|fmtC|beta-lactam|fmtC	0.999999998047	63.9	840	1095.1	0.0e+00	1
CHLORAMPHENICOL_AND_FLORFENICOL_RESISTANCE	7	338	orf00278	phenicol	CP001581.1.gene3143.p01|FEATURES|chloramphenicol_and_florfenicol_resistance|phenicol|chloramphenicol_and_florfenicol_resistance	0.99972374713	36.4	338	202.2	2.5e-52	1
FMTC	162	840	orf00041	beta-lactam	gi:537465722:ref:WP_020977229.1:|FEATURES|fmtC|beta-lactam|fmtC	0.999999987534	68.9	679	982.6	9.4e-287	1
FMTC	1	840	orf00003	beta-lactam	gi:537465722:ref:WP_020977229.1:|FEATURES|fmtC|beta-lactam|fmtC	0.999999998047	63.9	840	1095.1	0.0e+00	1
PBP-2X	44	748	orf00330	beta-lactam	AAL77081|FEATURES|PBP-2X|beta-lactam|PBP-2X	0.99999999864	32.3	710	337.0	1.4e-92	1
