# Supplementary material for: Machine learning algorithm to characterize antimicrobial resistance associated with the International Space Station surface microbiome
Source: Microbiome. 2022 Aug 24;10:134. doi: 10.1186/s40168-022-01332-w (PMC9400218; doi:10.1186/s40168-022-01332-w)
Supplement: Supplementary file 6 — Additional file 5: File S1. Raw results of the DeepARG analyses (zip compressed). [file 40168_2022_1332_MOESM5_ESM.zip › Additional file 5- File S1/DeepARG-LS/ORF_JC-0270.out.mapping.ARG]

#ARG	query-start	query-end	read_id	predicted_ARG-class	best-hit	probability	identity	alignment-length	alignment-bitscore	alignment-evalue	counts
TAEA	30	550	orf00021	pleuromutilin	APB03219.1|FEATURES|TaeA|pleuromutilin|TaeA	0.969111575662	32.9	535	281.6	3.6e-75	1
TAEA	30	550	orf00020	pleuromutilin	APB03219.1|FEATURES|TaeA|pleuromutilin|TaeA	0.969111575662	32.9	535	281.6	3.0e-75	1
TAEA	30	550	orf00012	pleuromutilin	APB03219.1|FEATURES|TaeA|pleuromutilin|TaeA	0.969111575662	32.9	535	281.6	1.8e-75	1
TAEA	30	550	orf00013	pleuromutilin	APB03219.1|FEATURES|TaeA|pleuromutilin|TaeA	0.969111575662	32.9	535	281.6	3.4e-75	1
TAEA	30	550	orf00010	pleuromutilin	APB03219.1|FEATURES|TaeA|pleuromutilin|TaeA	0.969111575662	32.9	535	281.6	1.2e-75	1
TAEA	30	550	orf00011	pleuromutilin	APB03219.1|FEATURES|TaeA|pleuromutilin|TaeA	0.969111575662	32.9	535	281.6	1.5e-75	1
BCRA	5	302	orf00039	bacitracin	gi:446026113:ref:WP_000103968.1:|FEATURES|bcrA|bacitracin|bcrA	0.999998770203	34.8	299	159.5	1.6e-39	1
TAEA	30	550	orf00014	pleuromutilin	APB03219.1|FEATURES|TaeA|pleuromutilin|TaeA	0.969111575662	32.9	535	281.6	2.2e-75	1
TAEA	30	550	orf00009	pleuromutilin	APB03219.1|FEATURES|TaeA|pleuromutilin|TaeA	0.969111575662	32.9	535	281.6	1.6e-75	1
TAEA	30	550	orf00008	pleuromutilin	APB03219.1|FEATURES|TaeA|pleuromutilin|TaeA	0.968481961758	32.9	535	281.6	1.0e-75	1
BCRA	30	550	orf00001	bacitracin	gi:446026113:ref:WP_000103968.1:|FEATURES|bcrA|bacitracin|bcrA	0.999984007408	32.9	535	281.6	5.7e-75	1
TAEA	30	550	orf00003	pleuromutilin	APB03219.1|FEATURES|TaeA|pleuromutilin|TaeA	0.968216186263	32.9	535	281.6	6.6e-76	1
TAEA	30	550	orf00002	pleuromutilin	APB03219.1|FEATURES|TaeA|pleuromutilin|TaeA	0.969111575662	32.9	535	281.6	3.2e-75	1
TAEA	30	550	orf00005	pleuromutilin	APB03219.1|FEATURES|TaeA|pleuromutilin|TaeA	0.959935321689	32.9	535	281.6	1.5e-75	1
TAEA	30	550	orf00004	pleuromutilin	APB03219.1|FEATURES|TaeA|pleuromutilin|TaeA	0.959935321689	32.9	535	281.6	4.8e-76	1
TAEA	30	550	orf00007	pleuromutilin	APB03219.1|FEATURES|TaeA|pleuromutilin|TaeA	0.961620124921	32.9	535	281.6	1.8e-75	1
TAEA	30	550	orf00006	pleuromutilin	APB03219.1|FEATURES|TaeA|pleuromutilin|TaeA	0.957549018215	32.9	535	281.6	1.3e-75	1
