# Supplementary material for: Machine learning algorithm to characterize antimicrobial resistance associated with the International Space Station surface microbiome
Source: Microbiome. 2022 Aug 24;10:134. doi: 10.1186/s40168-022-01332-w (PMC9400218; doi:10.1186/s40168-022-01332-w)
Supplement: Supplementary file 6 — Additional file 5: File S1. Raw results of the DeepARG analyses (zip compressed). [file 40168_2022_1332_MOESM5_ESM.zip › Additional file 5- File S1/DeepARG-LS/ORF_JC-0044.out.mapping.ARG]

#ARG	query-start	query-end	read_id	predicted_ARG-class	best-hit	probability	identity	alignment-length	alignment-bitscore	alignment-evalue	counts
TET(38)	1	450	orf00377	tetracycline	AAV80464.1|FEATURES|tet(38)|tetracycline|tet(38)	0.999728480958	77.3	450	635.2	1.4e-182	1
PATA	79	444	orf00290	fluoroquinolone	NP_417544.5|FEATURES|patA|fluoroquinolone|patA	0.961854886203	39.4	371	245.7	2.1e-65	1
MEPR	1	139	orf00046	multidrug	YP_001440920.1|FEATURES|mepR|multidrug|mepR	0.972357850688	99.3	139	271.9	3.1e-73	1
MEPA	5	318	orf00049	multidrug	HE999704.1.gene1126.p01|FEATURES|mepA|multidrug|mepA	0.99427375426	37.6	314	225.7	2.9e-59	1
NORB	12	461	orf00143	fluoroquinolone	gi:738114161:ref:WP_036072414.1:|FEATURES|norB|fluoroquinolone|norB	0.99988780836	36.2	450	299.7	1.4e-81	1
NORB	1	456	orf00437	fluoroquinolone	gi:644111449:ref:WP_025280016.1:|FEATURES|norB|fluoroquinolone|norB	0.999997464086	52.6	456	465.3	2.0e-131	1
NORB	12	461	orf00128	fluoroquinolone	gi:738114161:ref:WP_036072414.1:|FEATURES|norB|fluoroquinolone|norB	0.99988780836	36.2	450	299.7	3.8e-81	1
NORB	12	445	orf00129	fluoroquinolone	gi:738114161:ref:WP_036072414.1:|FEATURES|norB|fluoroquinolone|norB	0.999873293064	36.4	434	290.8	8.1e-79	1
VANRI	1	232	orf00482	glycopeptide	WP_011461303.1|FEATURES|vanRI|glycopeptide|vanRI	0.999817706606	44.4	232	203.4	7.2e-53	1
MEPA	5	424	orf00053	multidrug	gi:686448604:ref:WP_031928572.1:|FEATURES|mepA|multidrug|mepA	0.999967690608	95.5	420	766.9	5.6e-222	1
MEPA	5	451	orf00051	multidrug	gi:686448604:ref:WP_031928572.1:|FEATURES|mepA|multidrug|mepA	0.999982435939	95.7	447	816.6	1.6e-236	1
MEPR	6	139	orf00056	multidrug	YP_001440920.1|FEATURES|mepR|multidrug|mepR	0.975978997616	99.3	134	261.2	2.1e-70	1
MEPA	1	451	orf00054	multidrug	ZP_03986195|FEATURES|mepA|multidrug|mepA	0.999999999917	96.5	451	828.2	1.1e-240	1
PATA	79	444	orf00284	fluoroquinolone	NP_417544.5|FEATURES|patA|fluoroquinolone|patA	0.961854886203	39.4	371	245.7	7.5e-65	1
MEPR	1	139	orf00058	multidrug	YP_001440920.1|FEATURES|mepR|multidrug|mepR	0.976322310891	99.3	139	271.9	2.8e-73	1
NORB	71	461	orf00137	fluoroquinolone	gi:738114161:ref:WP_036072414.1:|FEATURES|norB|fluoroquinolone|norB	0.999497089797	34.8	391	247.3	7.7e-66	1
NORB	64	461	orf00150	fluoroquinolone	gi:738114161:ref:WP_036072414.1:|FEATURES|norB|fluoroquinolone|norB	0.999673106902	35.2	398	255.0	2.2e-67	1
