# Supplementary material for: Machine learning algorithm to characterize antimicrobial resistance associated with the International Space Station surface microbiome
Source: Microbiome. 2022 Aug 24;10:134. doi: 10.1186/s40168-022-01332-w (PMC9400218; doi:10.1186/s40168-022-01332-w)
Supplement: Supplementary file 6 — Additional file 5: File S1. Raw results of the DeepARG analyses (zip compressed). [file 40168_2022_1332_MOESM5_ESM.zip › Additional file 5- File S1/DeepARG-LS/ORF_JC-0098.out.mapping.ARG]

#ARG	query-start	query-end	read_id	predicted_ARG-class	best-hit	probability	identity	alignment-length	alignment-bitscore	alignment-evalue	counts
BRUCELLA_SUIS_MPRF	59	870	orf00485	peptide	Q8FW76|FEATURES|Brucella_suis_mprF|peptide|Brucella_suis_mprF	0.911711262085	33.7	815	456.4	1.7e-128	1
EMRA	44	350	orf00377	multidrug	gi:695792093:ref:WP_032706315.1:|FEATURES|emrA|multidrug|emrA	0.966319205181	33.8	325	135.2	5.8e-32	1
OPRN	16	467	orf00375	multidrug	EU408352.1.gene1.p01|FEATURES|oprN|multidrug|oprN	0.999999971337	30.6	483	196.1	2.4e-50	1
UGD	13	388	orf00439	peptide	AAC75089.1|FEATURES|ugd|peptide|ugd	0.912294567129	64.9	376	485.0	2.0e-137	1
RM3	26	299	orf00188	beta-lactam	AGU01679.2|FEATURES|Rm3|beta-lactam|Rm3	1.0	41.8	282	216.1	4.5e-56	1
VANR	3	226	orf00199	glycopeptide	gi:944023697:ref:WP_055613131.1:|FEATURES|vanR|glycopeptide|vanR	0.999929585524	36.0	225	132.1	7.8e-31	1
NMCR	2	285	orf00161	beta-lactam	CAA79966.1|FEATURES|NmcR|beta-lactam|NmcR	0.996336871901	46.1	284	249.2	4.0e-66	1
PENA	8	611	orf00002	beta-lactam	YP_002045964|FEATURES|penA|beta-lactam|penA	1.0	32.9	614	297.4	1.3e-78	1
RM3	3	299	orf00158	beta-lactam	AGU01679.2|FEATURES|Rm3|beta-lactam|Rm3	1.0	41.3	298	220.7	9.1e-58	1
OPRN	1	388	orf00001	multidrug	EU408352.1.gene1.p01|FEATURES|oprN|multidrug|oprN	0.999999999992	64.9	388	501.5	5.6e-140	1
NMCR	2	285	orf00168	beta-lactam	CAA79966.1|FEATURES|NmcR|beta-lactam|NmcR	0.996336871901	46.1	284	249.2	2.8e-66	1
VANR	3	226	orf00169	glycopeptide	gi:944023697:ref:WP_055613131.1:|FEATURES|vanR|glycopeptide|vanR	0.999929585524	36.0	225	132.1	3.7e-31	1
VANR	3	226	orf00179	glycopeptide	gi:944023697:ref:WP_055613131.1:|FEATURES|vanR|glycopeptide|vanR	0.999929585524	36.0	225	132.1	6.3e-31	1
RM3	3	299	orf00152	beta-lactam	AGU01679.2|FEATURES|Rm3|beta-lactam|Rm3	1.0	41.3	298	220.7	5.8e-58	1
NMCR	2	285	orf00186	beta-lactam	CAA79966.1|FEATURES|NmcR|beta-lactam|NmcR	0.996336871901	46.1	284	249.2	3.2e-66	1
