# Supplementary material for: Machine learning algorithm to characterize antimicrobial resistance associated with the International Space Station surface microbiome
Source: Microbiome. 2022 Aug 24;10:134. doi: 10.1186/s40168-022-01332-w (PMC9400218; doi:10.1186/s40168-022-01332-w)
Supplement: Supplementary file 6 — Additional file 5: File S1. Raw results of the DeepARG analyses (zip compressed). [file 40168_2022_1332_MOESM5_ESM.zip › Additional file 5- File S1/DeepARG-LS/ORF_JC-0176.out.mapping.ARG]

#ARG	query-start	query-end	read_id	predicted_ARG-class	best-hit	probability	identity	alignment-length	alignment-bitscore	alignment-evalue	counts
TRUNCATED_PUTATIVE_RESPONSE_REGULATOR_ARLR	1	81	orf00031	unclassified	NC_002745.3251084.p01|FEATURES|truncated_putative_response_regulator_ArlR|unclassified|truncated_putative_response_regulator_ArlR	0.907569824335	86.4	81	150.6	3.9e-37	1
TRUNCATED_PUTATIVE_RESPONSE_REGULATOR_ARLR	1	81	orf00032	unclassified	NC_002745.3251084.p01|FEATURES|truncated_putative_response_regulator_ArlR|unclassified|truncated_putative_response_regulator_ArlR	0.907569824335	86.4	81	150.6	5.5e-37	1
VANRI	1	219	orf00033	glycopeptide	WP_011461303.1|FEATURES|vanRI|glycopeptide|vanRI	0.995671613477	95.0	219	412.9	2.2e-115	1
VANRI	26	219	orf00034	glycopeptide	WP_011461303.1|FEATURES|vanRI|glycopeptide|vanRI	0.990506515796	94.3	194	365.2	1.7e-101	1
DFRC	31	161	orf00036	diaminopyrimidine	AAO04716.1|FEATURES|dfrC|diaminopyrimidine|dfrC	0.999974147982	98.5	131	266.5	1.7e-71	1
ARLS	3	451	orf00038	multidrug	YP_499945.1|FEATURES|arlS|multidrug|arlS	0.996509580418	63.7	449	570.1	5.7e-163	1
DFRC	1	219	orf00039	diaminopyrimidine	AAO04716.1|FEATURES|dfrC|diaminopyrimidine|dfrC	0.999994107085	95.0	219	412.9	5.6e-116	1
PENA	54	678	orf00249	beta-lactam	U58210.1.gene4.p01|FEATURES|penA|beta-lactam|penA	0.995344441779	34.5	629	340.1	1.4e-93	1
PATA	66	439	orf00192	fluoroquinolone	NP_417544.5|FEATURES|patA|fluoroquinolone|patA	0.961854886203	35.6	376	195.7	3.3e-50	1
FMTC	1	840	orf00809	beta-lactam	gi:537465722:ref:WP_020977229.1:|FEATURES|fmtC|beta-lactam|fmtC	0.999999998047	63.9	840	1100.1	0.0e+00	1
CHLORAMPHENICOL_AND_FLORFENICOL_RESISTANCE	7	338	orf00591	phenicol	CP001581.1.gene3143.p01|FEATURES|chloramphenicol_and_florfenicol_resistance|phenicol|chloramphenicol_and_florfenicol_resistance	0.99972374713	36.1	338	200.3	9.4e-52	1
DFRC	1	161	orf00045	diaminopyrimidine	AAO04716.1|FEATURES|dfrC|diaminopyrimidine|dfrC	0.999999999747	98.8	161	328.9	2.3e-90	1
DFRC	6	161	orf00047	diaminopyrimidine	AAO04716.1|FEATURES|dfrC|diaminopyrimidine|dfrC	0.999999997737	98.7	156	320.5	3.6e-88	1
TRUNCATED_PUTATIVE_RESPONSE_REGULATOR_ARLR	1	81	orf00043	unclassified	NC_002745.3251084.p01|FEATURES|truncated_putative_response_regulator_ArlR|unclassified|truncated_putative_response_regulator_ArlR	0.907569824335	86.4	81	150.6	5.7e-37	1
PBP-2X	44	748	orf00536	beta-lactam	AAL77081|FEATURES|PBP-2X|beta-lactam|PBP-2X	0.99999999864	32.3	710	335.9	3.1e-92	1
DFRC	1	161	orf00063	diaminopyrimidine	AAO04716.1|FEATURES|dfrC|diaminopyrimidine|dfrC	0.999999999585	98.8	161	328.9	7.8e-91	1
DFRC	13	161	orf00062	diaminopyrimidine	AAO04716.1|FEATURES|dfrC|diaminopyrimidine|dfrC	0.999998517517	98.7	149	306.6	8.1e-84	1
TRUNCATED_PUTATIVE_RESPONSE_REGULATOR_ARLR	1	81	orf00024	unclassified	NC_002745.3251084.p01|FEATURES|truncated_putative_response_regulator_ArlR|unclassified|truncated_putative_response_regulator_ArlR	0.816045780541	86.4	81	150.6	7.6e-37	1
PATA	66	439	orf00216	fluoroquinolone	NP_417544.5|FEATURES|patA|fluoroquinolone|patA	0.961854886203	35.6	376	195.7	2.4e-50	1
VANR	2	222	orf00169	glycopeptide	FJ349556.1.gene2.p01|FEATURES|vanR|glycopeptide|vanR	0.999988914475	42.7	227	179.1	1.5e-45	1
DFRC	1	140	orf00050	diaminopyrimidine	AAO04716.1|FEATURES|dfrC|diaminopyrimidine|dfrC	0.999999999632	99.3	140	287.3	5.4e-78	1
DFRC	1	161	orf00056	diaminopyrimidine	AAO04716.1|FEATURES|dfrC|diaminopyrimidine|dfrC	0.999999999747	98.8	161	328.9	2.5e-90	1
DFRC	1	161	orf00055	diaminopyrimidine	AAO04716.1|FEATURES|dfrC|diaminopyrimidine|dfrC	0.999999999747	98.8	161	328.9	1.4e-90	1
