# Supplementary material for: Machine learning algorithm to characterize antimicrobial resistance associated with the International Space Station surface microbiome
Source: Microbiome. 2022 Aug 24;10:134. doi: 10.1186/s40168-022-01332-w (PMC9400218; doi:10.1186/s40168-022-01332-w)
Supplement: Supplementary file 6 — Additional file 5: File S1. Raw results of the DeepARG analyses (zip compressed). [file 40168_2022_1332_MOESM5_ESM.zip › Additional file 5- File S1/DeepARG-LS/ORF_JC-0043.out.mapping.ARG]

#ARG	query-start	query-end	read_id	predicted_ARG-class	best-hit	probability	identity	alignment-length	alignment-bitscore	alignment-evalue	counts
VANR	4	228	orf01376	glycopeptide	FJ872411.1.gene44.p01|FEATURES|vanR|glycopeptide|vanR	0.999992608203	44.6	231	197.2	5.1e-51	1
VANRI	1	231	orf01143	glycopeptide	WP_011461303.1|FEATURES|vanRI|glycopeptide|vanRI	0.997431291754	40.6	234	175.3	2.2e-44	1
NORB	2	455	orf01067	fluoroquinolone	gi:917392609:ref:WP_051999321.1:|FEATURES|norB|fluoroquinolone|norB	0.999997464086	44.5	454	373.2	1.0e-103	1
MULTIDRUG_ABC_TRANSPORTER	118	578	orf00096	multidrug	gi:930426663:ref:WP_054189647.1:|FEATURES|multidrug_ABC_transporter|multidrug|multidrug_ABC_transporter	0.999999997845	34.8	463	272.7	2.2e-73	1
ARLS	1	451	orf01007	multidrug	YP_499945.1|FEATURES|arlS|multidrug|arlS	0.996509580418	90.5	451	790.0	3.5e-229	1
MARR	1	147	orf00155	multidrug	gi:686127011:ref:WP_031771070.1:|FEATURES|marR|multidrug|marR	0.999999998201	100.0	147	289.7	1.1e-78	1
DFRC	1	159	orf01020	diaminopyrimidine	AAO04716.1|FEATURES|dfrC|diaminopyrimidine|dfrC	0.99999893044	81.1	159	276.9	3.5e-75	1
PBP-2X	47	744	orf00652	beta-lactam	AAL77081|FEATURES|PBP-2X|beta-lactam|PBP-2X	0.99999999864	33.0	704	344.0	1.1e-94	1
MARR	1	147	orf00148	multidrug	gi:686127011:ref:WP_031771070.1:|FEATURES|marR|multidrug|marR	0.999999998201	100.0	147	289.7	1.5e-78	1
NORA	1	388	orf00165	multidrug	AAA16158|FEATURES|norA|multidrug|norA	0.999984295462	85.3	388	631.3	1.8e-181	1
BCRA	7	238	orf00326	bacitracin	gi:445996696:ref:WP_000074551.1:|FEATURES|bcrA|bacitracin|bcrA	0.999968432176	31.5	248	131.7	7.5e-31	1
OMPR	16	223	orf00119	multidrug	gi:507097545:ref:WP_016168184.1:|FEATURES|ompR|multidrug|ompR	0.999678177356	30.0	210	110.9	2.5e-24	1
BACA	63	272	orf00142	bacitracin	YP_001124322|FEATURES|bacA|bacitracin|bacA	0.910116617498	58.6	220	258.1	3.5e-69	1
VANRI	39	228	orf00124	glycopeptide	WP_011461303.1|FEATURES|vanRI|glycopeptide|vanRI	0.898038320552	31.1	190	112.1	3.1e-25	1
PATA	78	446	orf00381	fluoroquinolone	NP_417544.5|FEATURES|patA|fluoroquinolone|patA	0.961854886203	36.9	374	248.4	4.8e-66	1
OMPR	3	217	orf00122	multidrug	gi:507097545:ref:WP_016168184.1:|FEATURES|ompR|multidrug|ompR	0.997464007906	31.8	220	120.9	4.5e-28	1
PENA	18	678	orf01207	beta-lactam	U58210.1.gene4.p01|FEATURES|penA|beta-lactam|penA	0.995344441779	33.4	671	348.6	4.1e-96	1
PATA	78	446	orf00385	fluoroquinolone	NP_417544.5|FEATURES|patA|fluoroquinolone|patA	0.961854886203	36.9	374	248.4	3.3e-66	1
PMRF	9	322	orf00181	peptide	AAC75314.1|FEATURES|PmrF|peptide|PmrF	0.923324140744	31.5	324	134.0	1.6e-31	1
VANR	6	229	orf00182	glycopeptide	AF155139.2.gene2.p01|FEATURES|vanR|glycopeptide|vanR	0.999999998721	42.2	225	189.1	3.6e-48	1
VANR	6	229	orf00183	glycopeptide	AF155139.2.gene2.p01|FEATURES|vanR|glycopeptide|vanR	0.999999998721	42.2	225	189.1	1.4e-48	1
VANR	6	221	orf00186	glycopeptide	AF155139.2.gene2.p01|FEATURES|vanR|glycopeptide|vanR	0.999999995807	40.6	217	171.4	3.9e-43	1
FMTC	1	840	orf00934	beta-lactam	gi:537465722:ref:WP_020977229.1:|FEATURES|fmtC|beta-lactam|fmtC	0.999999998047	88.0	840	1456.8	0.0e+00	1
MULTIDRUG_ABC_TRANSPORTER	91	578	orf00104	multidrug	gi:930426663:ref:WP_054189647.1:|FEATURES|multidrug_ABC_transporter|multidrug|multidrug_ABC_transporter	0.999999999075	34.9	490	291.6	4.9e-79	1
CHLORAMPHENICOL_AND_FLORFENICOL_RESISTANCE	23	338	orf00705	phenicol	CP001581.1.gene3143.p01|FEATURES|chloramphenicol_and_florfenicol_resistance|phenicol|chloramphenicol_and_florfenicol_resistance	0.99972374713	37.3	322	200.7	7.2e-52	1
NORA	25	388	orf00170	multidrug	AAA16158|FEATURES|norA|multidrug|norA	0.999975314243	88.5	364	618.6	1.8e-177	1
OMPR	3	217	orf00133	multidrug	gi:507097545:ref:WP_016168184.1:|FEATURES|ompR|multidrug|ompR	0.997464007906	31.8	220	120.9	1.1e-27	1
BCRA	7	238	orf00334	bacitracin	gi:445996696:ref:WP_000074551.1:|FEATURES|bcrA|bacitracin|bcrA	0.999968432176	31.5	248	131.7	3.9e-31	1
PMRF	9	322	orf00179	peptide	AAC75314.1|FEATURES|PmrF|peptide|PmrF	0.923324140744	31.5	324	134.0	7.5e-32	1
BACA	19	291	orf00152	bacitracin	P67390|FEATURES|bacA|bacitracin|bacA	1.0	99.3	273	533.1	4.9e-152	1
BACA	19	282	orf00151	bacitracin	P67390|FEATURES|bacA|bacitracin|bacA	1.0	99.2	264	514.2	3.5e-146	1
