# Supplementary material for: Machine learning algorithm to characterize antimicrobial resistance associated with the International Space Station surface microbiome
Source: Microbiome. 2022 Aug 24;10:134. doi: 10.1186/s40168-022-01332-w (PMC9400218; doi:10.1186/s40168-022-01332-w)
Supplement: Supplementary file 6 — Additional file 5: File S1. Raw results of the DeepARG analyses (zip compressed). [file 40168_2022_1332_MOESM5_ESM.zip › Additional file 5- File S1/DeepARG-LS/ORF_JC-0115.out.mapping.ARG]

#ARG	query-start	query-end	read_id	predicted_ARG-class	best-hit	probability	identity	alignment-length	alignment-bitscore	alignment-evalue	counts
VANR	1	219	orf00492	glycopeptide	gi:447203848:ref:WP_001281104.1:|FEATURES|vanR|glycopeptide|vanR	0.930506703435	78.5	219	350.1	4.5e-97	1
ARLS	1	451	orf00493	multidrug	YP_499945.1|FEATURES|arlS|multidrug|arlS	0.996509580418	55.2	451	476.5	8.4e-135	1
VANR	4	228	orf00142	glycopeptide	gi:1028850587:ref:WP_064019550.1:|FEATURES|vanR|glycopeptide|vanR	0.99999510312	44.9	234	193.0	9.8e-50	1
VANRI	2	186	orf00346	glycopeptide	WP_011461303.1|FEATURES|vanRI|glycopeptide|vanRI	0.999999759278	42.9	189	155.2	3.6e-38	1
DFRC	1	158	orf00482	diaminopyrimidine	AAO04716.1|FEATURES|dfrC|diaminopyrimidine|dfrC	0.999999490999	78.5	158	260.8	2.6e-70	1
VANR	1	219	orf00427	glycopeptide	gi:447203848:ref:WP_001281104.1:|FEATURES|vanR|glycopeptide|vanR	0.930506703435	78.5	219	350.1	6.7e-97	1
ARLS	91	451	orf00420	multidrug	YP_499945.1|FEATURES|arlS|multidrug|arlS	0.993480146314	60.1	361	416.4	1.0e-116	1
PBP-2X	44	748	orf00906	beta-lactam	CAO91630|FEATURES|PBP-2X|beta-lactam|PBP-2X	0.99999999864	32.3	710	337.8	7.7e-93	1
FMTC	1	840	orf00597	beta-lactam	gi:537465722:ref:WP_020977229.1:|FEATURES|fmtC|beta-lactam|fmtC	0.999999998047	56.5	844	977.6	2.2e-285	1
VANR	1	219	orf00419	glycopeptide	gi:447203848:ref:WP_001281104.1:|FEATURES|vanR|glycopeptide|vanR	0.930506703435	78.5	219	350.1	1.1e-96	1
DFRC	1	147	orf00408	diaminopyrimidine	AAO04716.1|FEATURES|dfrC|diaminopyrimidine|dfrC	0.999999456171	78.2	147	239.2	8.6e-64	1
VANH	26	293	orf00088	glycopeptide	YP_002333394|FEATURES|vanH|glycopeptide|vanH	0.969222434311	30.4	276	119.4	3.1e-27	1
CHLORAMPHENICOL_AND_FLORFENICOL_RESISTANCE	7	338	orf00844	phenicol	CP001581.1.gene3143.p01|FEATURES|chloramphenicol_and_florfenicol_resistance|phenicol|chloramphenicol_and_florfenicol_resistance	0.99972374713	35.8	338	198.0	4.7e-51	1
PENA	54	678	orf00334	beta-lactam	U58210.1.gene4.p01|FEATURES|penA|beta-lactam|penA	0.995344441779	34.2	638	332.0	3.8e-91	1
VANR	1	167	orf00116	glycopeptide	ZP_03099548|FEATURES|vanR|glycopeptide|vanR	0.997314344923	37.9	177	119.0	1.9e-27	1
