# Supplementary material for: Machine learning algorithm to characterize antimicrobial resistance associated with the International Space Station surface microbiome
Source: Microbiome. 2022 Aug 24;10:134. doi: 10.1186/s40168-022-01332-w (PMC9400218; doi:10.1186/s40168-022-01332-w)
Supplement: Supplementary file 6 — Additional file 5: File S1. Raw results of the DeepARG analyses (zip compressed). [file 40168_2022_1332_MOESM5_ESM.zip › Additional file 5- File S1/DeepARG-LS/ORF_JC-0128.out.mapping.ARG]

#ARG	query-start	query-end	read_id	predicted_ARG-class	best-hit	probability	identity	alignment-length	alignment-bitscore	alignment-evalue	counts
TET34	1	149	orf00030	tetracycline	ZP_02197344|FEATURES|tet34|tetracycline|tet34	0.999999228454	64.4	149	226.1	2.9e-59	1
TET34	2	227	orf00031	tetracycline	ZP_02197344|FEATURES|tet34|tetracycline|tet34	0.999998977296	52.7	243	238.0	3.4e-63	1
TET34	2	227	orf00032	tetracycline	ZP_02197344|FEATURES|tet34|tetracycline|tet34	0.999998977296	52.7	243	238.0	5.0e-63	1
SERRATIA_MARCESCENS_OMP1	23	374	orf00033	multidrug	AIA49384.1|FEATURES|Serratia_marcescens_Omp1|multidrug|Serratia_marcescens_Omp1	0.95180772699	59.5	358	424.5	3.1e-119	1
PENA	3	623	orf00242	beta-lactam	P74872|FEATURES|penA|beta-lactam|penA	0.9999958172	55.9	622	698.7	1.5e-201	1
MULTIDRUG_ABC_TRANSPORTER	1	582	orf00421	multidrug	gi:930426663:ref:WP_054189647.1:|FEATURES|multidrug_ABC_transporter|multidrug|multidrug_ABC_transporter	0.998675758294	83.7	582	947.6	1.7e-276	1
VANR	3	216	orf00203	glycopeptide	gi:938897327:ref:WP_054681472.1:|FEATURES|vanR|glycopeptide|vanR	0.999999105527	40.1	217	162.9	1.9e-40	1
TET34	1	149	orf00014	tetracycline	ZP_02197344|FEATURES|tet34|tetracycline|tet34	0.999999498102	64.4	149	226.1	2.3e-59	1
MAJOR_FACILITATOR_SUPERFAMILY_TRANSPORTER	8	523	orf00363	multidrug	CP001918.1.gene2931.p01|FEATURES|major_facilitator_superfamily_transporter|multidrug|major_facilitator_superfamily_transporter	0.998443138931	81.8	517	860.1	3.1e-250	1
ACRB	1	1049	orf00132	multidrug	gi:657862827:ref:WP_029568496.1:|FEATURES|acrB|multidrug|acrB	0.999999964124	87.2	1051	1766.9	0.0e+00	1
MDTG	10	399	orf00117	multidrug	gi:556470567:ref:WP_023322308.1:|FEATURES|mdtG|multidrug|mdtG	1.0	55.0	391	427.9	3.4e-118	1
TET34	1	149	orf00038	tetracycline	ZP_02197344|FEATURES|tet34|tetracycline|tet34	0.999999498102	64.4	149	226.1	1.7e-59	1
VANRI	3	216	orf00095	glycopeptide	WP_011461303.1|FEATURES|vanRI|glycopeptide|vanRI	0.935659946061	38.2	220	162.9	3.0e-40	1
TET34	1	149	orf00035	tetracycline	ZP_02197344|FEATURES|tet34|tetracycline|tet34	0.999999498102	64.4	149	226.1	1.6e-59	1
VANRI	1	230	orf00075	glycopeptide	WP_011461303.1|FEATURES|vanRI|glycopeptide|vanRI	0.955415975762	50.6	231	240.4	1.2e-63	1
SERRATIA_MARCESCENS_OMP1	23	334	orf00036	multidrug	AIA49384.1|FEATURES|Serratia_marcescens_Omp1|multidrug|Serratia_marcescens_Omp1	0.913669197256	59.4	318	380.2	8.7e-106	1
TAEA	25	547	orf00367	pleuromutilin	APB03219.1|FEATURES|TaeA|pleuromutilin|TaeA	0.973698034388	31.7	527	277.3	9.2e-75	1
TETB(60)	3	578	orf00123	tetracycline	ANZ79241.1|FEATURES|tetB(60)|tetracycline|tetB(60)	0.978895897038	30.5	583	287.7	7.4e-78	1
GOLS	1	143	orf00163	multidrug	NP_459349.1|FEATURES|golS|multidrug|golS	0.997775615894	32.9	143	87.4	1.2e-17	1
SERRATIA_MARCESCENS_OMP1	23	374	orf00041	multidrug	AIA49384.1|FEATURES|Serratia_marcescens_Omp1|multidrug|Serratia_marcescens_Omp1	0.967858886646	59.5	358	424.5	9.5e-119	1
ROSB	56	561	orf00164	fosmidomycin	gi:896190680:ref:WP_049199932.1:|FEATURES|rosB|fosmidomycin|rosB	0.999921937382	72.9	506	695.3	1.3e-200	1
MEXE	17	378	orf00144	multidrug	YP_001175678|FEATURES|mexE|multidrug|mexE	1.0	73.3	363	515.0	2.0e-146	1
MULTIDRUG_ABC_TRANSPORTER	18	579	orf00147	multidrug	gi:686372381:ref:WP_031896424.1:|FEATURES|multidrug_ABC_transporter|multidrug|multidrug_ABC_transporter	0.999942799175	33.3	565	322.4	2.7e-87	1
MDTG	10	399	orf00062	multidrug	gi:556470567:ref:WP_023322308.1:|FEATURES|mdtG|multidrug|mdtG	1.0	55.0	391	427.9	4.3e-120	1
KDPE	30	224	orf00274	aminoglycoside	NP_415222.1|FEATURES|kdpE|aminoglycoside|kdpE	0.988194435984	69.7	195	268.1	8.0e-72	1
ACRS	1	563	orf00143	multidrug	AAC76296.1|FEATURES|AcrS|multidrug|AcrS	0.95413999698	72.5	563	768.5	1.3e-222	1
ACRB	186	1020	orf00126	multidrug	ZP_04635098|FEATURES|acrB|multidrug|acrB	0.811942698041	77.2	835	1256.5	0.0e+00	1
MEXE	2	395	orf00125	multidrug	YP_002848373|FEATURES|mexE|multidrug|mexE	1.0	71.9	395	549.3	1.4e-156	1
MULTIDRUG_ABC_TRANSPORTER	18	579	orf00122	multidrug	gi:686372381:ref:WP_031896424.1:|FEATURES|multidrug_ABC_transporter|multidrug|multidrug_ABC_transporter	0.999997513928	33.3	565	322.4	2.7e-88	1
OMPF	23	355	orf00431	multidrug	gi:312286407:gb:EFR14320.1:|FEATURES|ompF|multidrug|ompF	0.989315982056	65.8	365	480.3	5.0e-136	1
TET34	1	149	orf00024	tetracycline	ZP_02197344|FEATURES|tet34|tetracycline|tet34	0.999999498102	64.4	149	226.1	1.5e-59	1
TET34	1	149	orf00029	tetracycline	ZP_02197344|FEATURES|tet34|tetracycline|tet34	0.99999925944	64.4	149	226.1	2.1e-59	1
TRUNCATED_PUTATIVE_RESPONSE_REGULATOR_ARLR	8	78	orf00081	unclassified	NC_002745.3251084.p01|FEATURES|truncated_putative_response_regulator_ArlR|unclassified|truncated_putative_response_regulator_ArlR	0.907569824335	49.3	71	73.6	1.6e-13	1
ACRB	1	1049	orf00001	multidrug	gi:657862827:ref:WP_029568496.1:|FEATURES|acrB|multidrug|acrB	1.0	87.2	1051	1766.9	0.0e+00	1
TRUNCATED_PUTATIVE_RESPONSE_REGULATOR_ARLR	8	78	orf00083	unclassified	NC_002745.3251084.p01|FEATURES|truncated_putative_response_regulator_ArlR|unclassified|truncated_putative_response_regulator_ArlR	0.907569824335	49.3	71	73.6	1.8e-13	1
TRUNCATED_PUTATIVE_RESPONSE_REGULATOR_ARLR	8	78	orf00085	unclassified	NC_002745.3251084.p01|FEATURES|truncated_putative_response_regulator_ArlR|unclassified|truncated_putative_response_regulator_ArlR	0.907569824335	49.3	71	73.6	2.9e-13	1
MEXE	42	378	orf00130	multidrug	gi:503835165:ref:WP_014069159.1:|FEATURES|mexE|multidrug|mexE	1.0	74.2	337	486.1	1.1e-137	1
ROSB	99	563	orf00157	fosmidomycin	gi:896190680:ref:WP_049199932.1:|FEATURES|rosB|fosmidomycin|rosB	0.999601913982	70.8	465	620.9	2.9e-178	1
EMRA	49	348	orf00487	multidrug	gi:554966495:ref:WP_023210458.1:|FEATURES|emrA|multidrug|emrA	0.897141690518	32.7	312	131.0	7.0e-31	1
MDTG	10	338	orf00059	multidrug	gi:852054322:ref:WP_048271543.1:|FEATURES|mdtG|multidrug|mdtG	0.999999999999	54.5	330	363.6	8.8e-101	1
ACRS	1	177	orf00127	multidrug	AAC76296.1|FEATURES|AcrS|multidrug|AcrS	0.999951043977	35.4	178	123.6	1.3e-28	1
SERRATIA_MARCESCENS_OMP1	23	374	orf00017	multidrug	AIA49384.1|FEATURES|Serratia_marcescens_Omp1|multidrug|Serratia_marcescens_Omp1	0.967858886646	59.5	358	424.5	8.5e-119	1
ACRB	175	1049	orf00154	multidrug	gi:657862827:ref:WP_029568496.1:|FEATURES|acrB|multidrug|acrB	0.992542934	86.4	877	1462.2	0.0e+00	1
ADEH	2	483	orf00365	multidrug	CAJ77855.1|FEATURES|adeH|multidrug|adeH	0.99999999973	32.5	501	229.9	1.6e-60	1
VANRI	3	216	orf00074	glycopeptide	WP_011461303.1|FEATURES|vanRI|glycopeptide|vanRI	0.935659946061	38.2	220	162.9	2.7e-40	1
ACRS	1	208	orf00156	multidrug	AAC76296.1|FEATURES|AcrS|multidrug|AcrS	0.999998881042	35.4	209	140.2	2.4e-33	1
MEXE	1	378	orf00133	multidrug	YP_001175678|FEATURES|mexE|multidrug|mexE	1.0	73.6	379	538.1	2.1e-153	1
MULTIDRUG_ABC_TRANSPORTER	87	579	orf00135	multidrug	gi:686372381:ref:WP_031896424.1:|FEATURES|multidrug_ABC_transporter|multidrug|multidrug_ABC_transporter	0.999997044586	36.3	496	316.6	1.8e-86	1
VANRI	3	216	orf00071	glycopeptide	WP_011461303.1|FEATURES|vanRI|glycopeptide|vanRI	0.920232310421	38.2	220	162.9	2.1e-40	1
