# Supplementary material for: Machine learning algorithm to characterize antimicrobial resistance associated with the International Space Station surface microbiome
Source: Microbiome. 2022 Aug 24;10:134. doi: 10.1186/s40168-022-01332-w (PMC9400218; doi:10.1186/s40168-022-01332-w)
Supplement: Supplementary file 6 — Additional file 5: File S1. Raw results of the DeepARG analyses (zip compressed). [file 40168_2022_1332_MOESM5_ESM.zip › Additional file 5- File S1/DeepARG-LS/ORF_JC-0152.out.mapping.ARG]

#ARG	query-start	query-end	read_id	predicted_ARG-class	best-hit	probability	identity	alignment-length	alignment-bitscore	alignment-evalue	counts
CHLORAMPHENICOL_AND_FLORFENICOL_RESISTANCE	7	338	orf00110	phenicol	CP001581.1.gene3143.p01|FEATURES|chloramphenicol_and_florfenicol_resistance|phenicol|chloramphenicol_and_florfenicol_resistance	0.99972374713	36.4	338	202.2	3.0e-52	1
CHLORAMPHENICOL_AND_FLORFENICOL_RESISTANCE	7	338	orf00114	phenicol	CP001581.1.gene3143.p01|FEATURES|chloramphenicol_and_florfenicol_resistance|phenicol|chloramphenicol_and_florfenicol_resistance	0.99972374713	36.4	338	202.2	2.6e-52	1
CLBB	67	339	orf00125	phenicol	WP_015892743.1|FEATURES|clbB|phenicol|clbB	0.957697284044	36.7	278	167.9	5.4e-42	1
CHLORAMPHENICOL_AND_FLORFENICOL_RESISTANCE	7	338	orf00099	phenicol	CP001581.1.gene3143.p01|FEATURES|chloramphenicol_and_florfenicol_resistance|phenicol|chloramphenicol_and_florfenicol_resistance	0.99972374713	36.4	338	202.2	2.5e-52	1
PBP-2X	44	748	orf00001	beta-lactam	AAL77081|FEATURES|PBP-2X|beta-lactam|PBP-2X	0.999999826599	32.3	710	337.0	7.8e-91	1
PBP-2X	44	748	orf00095	beta-lactam	AAL77081|FEATURES|PBP-2X|beta-lactam|PBP-2X	0.999999826599	32.3	710	337.0	1.8e-91	1
PBP-2X	44	748	orf00049	beta-lactam	AAL77081|FEATURES|PBP-2X|beta-lactam|PBP-2X	0.99999999864	32.3	710	337.0	1.4e-92	1
FMTC	1	840	orf00331	beta-lactam	gi:537465722:ref:WP_020977229.1:|FEATURES|fmtC|beta-lactam|fmtC	0.999999998047	63.9	840	1095.1	0.0e+00	1
