# Supplementary material for: Machine learning algorithm to characterize antimicrobial resistance associated with the International Space Station surface microbiome
Source: Microbiome. 2022 Aug 24;10:134. doi: 10.1186/s40168-022-01332-w (PMC9400218; doi:10.1186/s40168-022-01332-w)
Supplement: Supplementary file 6 — Additional file 5: File S1. Raw results of the DeepARG analyses (zip compressed). [file 40168_2022_1332_MOESM5_ESM.zip › Additional file 5- File S1/DeepARG-LS/ORF_3F_S1P_Pantoea.out.mapping.ARG]

#ARG	query-start	query-end	read_id	predicted_ARG-class	best-hit	probability	identity	alignment-length	alignment-bitscore	alignment-evalue	counts
PATA	76	454	orf00032	fluoroquinolone	NP_417544.5|FEATURES|patA|fluoroquinolone|patA	0.961854886203	30.3	416	176.4	2.3e-43	1
PATA	76	454	orf00012	fluoroquinolone	NP_417544.5|FEATURES|patA|fluoroquinolone|patA	0.961854886203	30.3	416	176.4	2.7e-44	1
PATA	76	454	orf00010	fluoroquinolone	NP_417544.5|FEATURES|patA|fluoroquinolone|patA	0.961854886203	30.3	416	176.4	2.3e-44	1
PATA	76	440	orf00011	fluoroquinolone	NP_417544.5|FEATURES|patA|fluoroquinolone|patA	0.959367502304	30.3	402	172.6	5.2e-43	1
PATA	76	454	orf00014	fluoroquinolone	NP_417544.5|FEATURES|patA|fluoroquinolone|patA	0.961854886203	30.3	416	176.4	1.2e-43	1
PATA	76	454	orf00019	fluoroquinolone	NP_417544.5|FEATURES|patA|fluoroquinolone|patA	0.961854886203	30.3	416	176.4	1.9e-43	1
EPTA	5	544	orf00098	peptide	BAE78116.1|FEATURES|eptA|peptide|eptA	0.995523668989	71.1	540	797.7	1.0e-229	1
PATA	90	454	orf00009	fluoroquinolone	NP_417544.5|FEATURES|patA|fluoroquinolone|patA	0.950535297941	30.1	402	161.8	4.7e-40	1
PATA	76	454	orf00008	fluoroquinolone	NP_417544.5|FEATURES|patA|fluoroquinolone|patA	0.961854886203	30.3	416	176.4	1.8e-44	1
PATA	76	454	orf00042	fluoroquinolone	NP_417544.5|FEATURES|patA|fluoroquinolone|patA	0.961854886203	30.3	416	176.4	5.7e-43	1
EPTA	5	544	orf00001	peptide	BAE78116.1|FEATURES|eptA|peptide|eptA	0.995523668989	71.1	540	797.7	8.3e-230	1
EPTA	5	463	orf00064	peptide	BAE78116.1|FEATURES|eptA|peptide|eptA	0.996346241123	72.1	459	684.1	3.5e-197	1
PATA	76	454	orf00005	fluoroquinolone	NP_417544.5|FEATURES|patA|fluoroquinolone|patA	0.961854886203	30.3	416	176.4	5.0e-44	1
EPTA	23	544	orf00062	peptide	BAE78116.1|FEATURES|eptA|peptide|eptA	0.998180987588	72.4	522	790.8	3.1e-229	1
PATA	76	454	orf00007	fluoroquinolone	NP_417544.5|FEATURES|patA|fluoroquinolone|patA	0.959573430628	30.3	416	176.4	2.4e-44	1
PATA	76	454	orf00060	fluoroquinolone	NP_417544.5|FEATURES|patA|fluoroquinolone|patA	0.961854886203	30.3	416	176.4	6.4e-43	1
PATA	76	454	orf00022	fluoroquinolone	NP_417544.5|FEATURES|patA|fluoroquinolone|patA	0.961854886203	30.3	416	176.4	2.5e-43	1
PATA	76	454	orf00020	fluoroquinolone	NP_417544.5|FEATURES|patA|fluoroquinolone|patA	0.961854886203	30.3	416	176.4	2.2e-43	1
PATA	76	454	orf00025	fluoroquinolone	NP_417544.5|FEATURES|patA|fluoroquinolone|patA	0.961854886203	30.3	416	176.4	3.0e-43	1
EPTA	5	544	orf00067	peptide	BAE78116.1|FEATURES|eptA|peptide|eptA	0.998186892141	71.1	540	797.7	2.0e-231	1
EPTA	5	467	orf00048	peptide	BAE78116.1|FEATURES|eptA|peptide|eptA	0.996525642129	72.1	463	690.3	5.5e-199	1
PATA	76	454	orf00002	fluoroquinolone	NP_417544.5|FEATURES|patA|fluoroquinolone|patA	0.961854886203	30.3	416	176.4	3.1e-43	1
PATA	76	454	orf00004	fluoroquinolone	NP_417544.5|FEATURES|patA|fluoroquinolone|patA	0.961854886203	30.3	416	176.4	2.4e-43	1
EPTA	70	544	orf00052	peptide	BAE78116.1|FEATURES|eptA|peptide|eptA	0.997962242346	73.1	475	730.3	5.1e-211	1
PATA	76	454	orf00050	fluoroquinolone	NP_417544.5|FEATURES|patA|fluoroquinolone|patA	0.961854886203	30.3	416	176.4	4.3e-43	1
EPTA	5	544	orf00054	peptide	BAE78116.1|FEATURES|eptA|peptide|eptA	0.998186892141	71.1	540	797.7	4.9e-231	1
PATA	76	454	orf00055	fluoroquinolone	NP_417544.5|FEATURES|patA|fluoroquinolone|patA	0.961854886203	30.3	416	176.4	6.2e-43	1
PATA	76	454	orf00006	fluoroquinolone	NP_417544.5|FEATURES|patA|fluoroquinolone|patA	0.961854886203	30.3	416	176.4	4.1e-44	1
EPTA	5	544	orf00070	peptide	BAE78116.1|FEATURES|eptA|peptide|eptA	0.998186892141	71.1	540	797.7	2.9e-231	1
EPTA	5	544	orf00071	peptide	BAE78116.1|FEATURES|eptA|peptide|eptA	0.995523668989	71.1	540	797.7	7.4e-230	1
