# Supplementary material for: Machine learning algorithm to characterize antimicrobial resistance associated with the International Space Station surface microbiome
Source: Microbiome. 2022 Aug 24;10:134. doi: 10.1186/s40168-022-01332-w (PMC9400218; doi:10.1186/s40168-022-01332-w)
Supplement: Supplementary file 6 — Additional file 5: File S1. Raw results of the DeepARG analyses (zip compressed). [file 40168_2022_1332_MOESM5_ESM.zip › Additional file 5- File S1/DeepARG-LS/ORF_JC-0055.out.mapping.ARG]

#ARG	query-start	query-end	read_id	predicted_ARG-class	best-hit	probability	identity	alignment-length	alignment-bitscore	alignment-evalue	counts
MULTIDRUG_ABC_TRANSPORTER	10	583	orf00625	multidrug	gi:944152509:ref:WP_055644808.1:|FEATURES|multidrug_ABC_transporter|multidrug|multidrug_ABC_transporter	0.999994825825	42.5	583	434.5	5.4e-122	1
TRUNCATED_PUTATIVE_RESPONSE_REGULATOR_ARLR	1	216	orf00685	unclassified	NC_002951.3238224.p01|FEATURES|truncated_putative_response_regulator_ArlR|unclassified|truncated_putative_response_regulator_ArlR	0.979693019987	38.4	219	142.1	4.4e-34	1
TRUNCATED_PUTATIVE_RESPONSE_REGULATOR_ARLR	1	216	orf00645	unclassified	NC_002951.3238224.p01|FEATURES|truncated_putative_response_regulator_ArlR|unclassified|truncated_putative_response_regulator_ArlR	0.975922864764	38.4	219	142.1	4.3e-34	1
LMRB	20	472	orf00628	MLS	gi:695815041:ref:WP_032728901.1:|FEATURES|lmrB|MLS|lmrB	0.999990379576	36.3	466	312.8	2.2e-85	1
BICYCLOMYCIN-MULTIDRUG_EFFLUX_PROTEIN_BCR	3	219	orf00723	multidrug	NP_288765|FEATURES|bicyclomycin-multidrug_efflux_protein_bcr|multidrug|bicyclomycin-multidrug_efflux_protein_bcr	0.999990494029	39.4	221	172.6	1.3e-40	1
BACA	4	257	orf00078	bacitracin	ZP_04637931|FEATURES|bacA|bacitracin|bacA	1.0	37.0	262	148.7	9.4e-36	1
BACA	4	257	orf00087	bacitracin	ZP_04637931|FEATURES|bacA|bacitracin|bacA	1.0	37.0	262	148.7	6.2e-36	1
OLEB	9	548	orf00055	MLS	AAA50325|FEATURES|oleB|MLS|oleB	0.99411915032	32.2	544	233.4	1.6e-61	1
BACA	9	548	orf00001	bacitracin	ZP_04637931|FEATURES|bacA|bacitracin|bacA	1.0	32.2	544	233.4	1.2e-59	1
BACA	9	548	orf00270	bacitracin	ZP_04637931|FEATURES|bacA|bacitracin|bacA	1.0	32.2	544	233.4	2.8e-59	1
BACA	4	257	orf00105	bacitracin	ZP_04637931|FEATURES|bacA|bacitracin|bacA	1.0	37.0	262	148.7	5.0e-36	1
