# Supplementary material for: Machine learning algorithm to characterize antimicrobial resistance associated with the International Space Station surface microbiome
Source: Microbiome. 2022 Aug 24;10:134. doi: 10.1186/s40168-022-01332-w (PMC9400218; doi:10.1186/s40168-022-01332-w)
Supplement: Supplementary file 6 — Additional file 5: File S1. Raw results of the DeepARG analyses (zip compressed). [file 40168_2022_1332_MOESM5_ESM.zip › Additional file 5- File S1/DeepARG-LS/ORF_JC-0160.out.mapping.ARG]

#ARG	query-start	query-end	read_id	predicted_ARG-class	best-hit	probability	identity	alignment-length	alignment-bitscore	alignment-evalue	counts
PATA	66	439	orf00117	fluoroquinolone	NP_417544.5|FEATURES|patA|fluoroquinolone|patA	0.961854886203	35.4	376	198.7	8.7e-51	1
DFRC	1	160	orf00237	diaminopyrimidine	AAO04716.1|FEATURES|dfrC|diaminopyrimidine|dfrC	0.999999999746	100.0	160	331.6	1.3e-91	1
VANR	2	222	orf00177	glycopeptide	FJ349556.1.gene2.p01|FEATURES|vanR|glycopeptide|vanR	0.999986779022	42.7	227	180.3	6.7e-46	1
FMTC	1	840	orf00384	beta-lactam	gi:537465722:ref:WP_020977229.1:|FEATURES|fmtC|beta-lactam|fmtC	0.999999998047	63.9	840	1095.1	0.0e+00	1
PATA	66	439	orf00129	fluoroquinolone	NP_417544.5|FEATURES|patA|fluoroquinolone|patA	0.961854886203	35.4	376	198.7	2.8e-51	1
ARLS	3	451	orf00300	multidrug	YP_499945.1|FEATURES|arlS|multidrug|arlS	0.996509580418	63.7	449	572.0	1.5e-163	1
BCRA	7	301	orf00322	bacitracin	gi:488120365:ref:WP_002191762.1:|FEATURES|bcrA|bacitracin|bcrA	0.999836967449	30.8	302	125.6	2.3e-29	1
VANR	2	186	orf00159	glycopeptide	FJ349556.1.gene2.p01|FEATURES|vanR|glycopeptide|vanR	0.999999988358	43.9	189	161.0	9.0e-40	1
PENA	54	678	orf00099	beta-lactam	U58210.1.gene4.p01|FEATURES|penA|beta-lactam|penA	0.995202801267	34.4	634	336.7	1.6e-92	1
VANRI	1	219	orf00298	glycopeptide	WP_011461303.1|FEATURES|vanRI|glycopeptide|vanRI	0.993510795857	95.9	219	416.4	5.0e-117	1
PENA	18	678	orf00075	beta-lactam	U58210.1.gene4.p01|FEATURES|penA|beta-lactam|penA	0.995344441779	33.1	670	338.6	8.1e-93	1
VANR	2	222	orf00152	glycopeptide	FJ349556.1.gene2.p01|FEATURES|vanR|glycopeptide|vanR	0.999985882118	42.7	227	180.3	6.7e-45	1
VANR	24	230	orf00142	glycopeptide	FJ349556.1.gene2.p01|FEATURES|vanR|glycopeptide|vanR	0.999999607226	39.2	209	162.2	2.1e-40	1
DFRC	1	161	orf00275	diaminopyrimidine	AAO04716.1|FEATURES|dfrC|diaminopyrimidine|dfrC	0.999999999586	100.0	161	333.6	3.2e-92	1
