# Supplementary material for: Machine learning algorithm to characterize antimicrobial resistance associated with the International Space Station surface microbiome
Source: Microbiome. 2022 Aug 24;10:134. doi: 10.1186/s40168-022-01332-w (PMC9400218; doi:10.1186/s40168-022-01332-w)
Supplement: Supplementary file 6 — Additional file 5: File S1. Raw results of the DeepARG analyses (zip compressed). [file 40168_2022_1332_MOESM5_ESM.zip › Additional file 5- File S1/DeepARG-LS/ORF_JC-0089.out.mapping.ARG]

#ARG	query-start	query-end	read_id	predicted_ARG-class	best-hit	probability	identity	alignment-length	alignment-bitscore	alignment-evalue	counts
OMPR	9	245	orf00016	multidrug	gi:909830386:gb:AKU13184.1:|FEATURES|ompR|multidrug|ompR	0.996750627267	48.5	237	193.0	1.2e-49	1
GOLS	3	126	orf00112	multidrug	NP_459349.1|FEATURES|golS|multidrug|golS	0.997775615894	37.9	124	91.7	1.3e-18	1
OMPR	9	245	orf00014	multidrug	gi:909830386:gb:AKU13184.1:|FEATURES|ompR|multidrug|ompR	0.994397040443	48.5	237	193.0	2.1e-49	1
OMPR	9	245	orf00015	multidrug	gi:909830386:gb:AKU13184.1:|FEATURES|ompR|multidrug|ompR	0.997422437944	48.5	237	193.0	2.7e-49	1
OMPR	9	245	orf00012	multidrug	gi:909830386:gb:AKU13184.1:|FEATURES|ompR|multidrug|ompR	0.998734993277	48.5	237	193.0	3.3e-49	1
OMPR	9	245	orf00035	multidrug	gi:909830386:gb:AKU13184.1:|FEATURES|ompR|multidrug|ompR	0.998485752457	48.5	237	193.0	2.8e-49	1
OMPR	9	245	orf00010	multidrug	gi:909830386:gb:AKU13184.1:|FEATURES|ompR|multidrug|ompR	0.998485752457	48.5	237	193.0	2.9e-49	1
OMPR	9	245	orf00011	multidrug	gi:909830386:gb:AKU13184.1:|FEATURES|ompR|multidrug|ompR	0.998837918929	48.5	237	193.0	2.4e-49	1
OMPR	9	245	orf00039	multidrug	gi:909830386:gb:AKU13184.1:|FEATURES|ompR|multidrug|ompR	0.998485752457	48.5	237	193.0	2.4e-48	1
GOLS	3	126	orf00032	multidrug	NP_459349.1|FEATURES|golS|multidrug|golS	0.982941358297	34.7	124	90.1	2.7e-18	1
OMPR	9	245	orf00018	multidrug	gi:909830386:gb:AKU13184.1:|FEATURES|ompR|multidrug|ompR	0.998485752457	48.5	237	193.0	4.4e-49	1
OMPR	9	245	orf00019	multidrug	gi:909830386:gb:AKU13184.1:|FEATURES|ompR|multidrug|ompR	0.997755397936	48.5	237	193.0	3.7e-49	1
OMPR	9	245	orf00033	multidrug	gi:909830386:gb:AKU13184.1:|FEATURES|ompR|multidrug|ompR	0.998485752457	48.5	237	193.0	2.9e-48	1
GOLS	1	150	orf00126	multidrug	NP_459349.1|FEATURES|golS|multidrug|golS	0.996577657195	37.0	154	83.6	1.9e-15	1
OMPR	9	245	orf00034	multidrug	gi:909830386:gb:AKU13184.1:|FEATURES|ompR|multidrug|ompR	0.998485752457	48.5	237	193.0	2.6e-48	1
OMPR	20	245	orf00093	multidrug	gi:909830386:gb:AKU13184.1:|FEATURES|ompR|multidrug|ompR	0.996674307552	47.8	226	174.5	5.3e-44	1
OMPR	9	245	orf00013	multidrug	gi:909830386:gb:AKU13184.1:|FEATURES|ompR|multidrug|ompR	0.998624722796	48.5	237	193.0	4.9e-49	1
OMPR	9	245	orf00036	multidrug	gi:909830386:gb:AKU13184.1:|FEATURES|ompR|multidrug|ompR	0.998485752457	48.5	237	193.0	2.9e-48	1
OMPR	9	245	orf00030	multidrug	gi:909830386:gb:AKU13184.1:|FEATURES|ompR|multidrug|ompR	0.998485752457	48.5	237	193.0	2.8e-48	1
GOLS	3	126	orf00121	multidrug	NP_459349.1|FEATURES|golS|multidrug|golS	0.997557291756	37.9	124	91.7	7.9e-19	1
TRANSCRIPTIONAL_REGULATORY_PROTEIN_CPXR_CPXR	8	184	orf00009	unclassified	CP000675.2.gene1535.p01|FEATURES|transcriptional_regulatory_protein_CpxR_cpxR|unclassified|transcriptional_regulatory_protein_CpxR_cpxR	0.992491086761	35.1	185	102.8	1.3e-22	1
GOLS	3	126	orf00008	multidrug	NP_459349.1|FEATURES|golS|multidrug|golS	0.997590433878	34.7	124	90.1	3.1e-18	1
OMPR	9	245	orf00047	multidrug	gi:909830386:gb:AKU13184.1:|FEATURES|ompR|multidrug|ompR	0.998485752457	48.5	237	193.0	3.4e-48	1
OMPR	9	245	orf00046	multidrug	gi:909830386:gb:AKU13184.1:|FEATURES|ompR|multidrug|ompR	0.998485752457	48.5	237	193.0	3.8e-48	1
OMPR	9	245	orf00041	multidrug	gi:909830386:gb:AKU13184.1:|FEATURES|ompR|multidrug|ompR	0.998485752457	48.5	237	193.0	2.8e-48	1
OMPR	9	245	orf00042	multidrug	gi:909830386:gb:AKU13184.1:|FEATURES|ompR|multidrug|ompR	0.998485752457	48.5	237	193.0	3.2e-48	1
TRANSCRIPTIONAL_REGULATORY_PROTEIN_CPXR_CPXR	5	184	orf00145	unclassified	CP000675.2.gene1535.p01|FEATURES|transcriptional_regulatory_protein_CpxR_cpxR|unclassified|transcriptional_regulatory_protein_CpxR_cpxR	0.969332816256	30.6	186	95.5	2.1e-20	1
OMPR	9	245	orf00065	multidrug	gi:909830386:gb:AKU13184.1:|FEATURES|ompR|multidrug|ompR	0.998485752457	48.5	237	193.0	4.4e-48	1
OMPR	9	245	orf00002	multidrug	gi:909830386:gb:AKU13184.1:|FEATURES|ompR|multidrug|ompR	0.998149726242	48.5	237	193.0	4.9e-48	1
OMPR	9	245	orf00049	multidrug	gi:909830386:gb:AKU13184.1:|FEATURES|ompR|multidrug|ompR	0.998485752457	48.5	237	193.0	3.3e-48	1
OMPR	9	245	orf00062	multidrug	gi:909830386:gb:AKU13184.1:|FEATURES|ompR|multidrug|ompR	0.998485752457	48.5	237	193.0	3.9e-48	1
OMPR	9	245	orf00007	multidrug	gi:909830386:gb:AKU13184.1:|FEATURES|ompR|multidrug|ompR	0.998485752457	48.5	237	193.0	1.3e-48	1
OMPR	9	245	orf00060	multidrug	gi:909830386:gb:AKU13184.1:|FEATURES|ompR|multidrug|ompR	0.998485752457	48.5	237	193.0	5.3e-48	1
OMPR	9	245	orf00023	multidrug	gi:909830386:gb:AKU13184.1:|FEATURES|ompR|multidrug|ompR	0.995764903178	48.5	237	193.0	3.8e-49	1
OMPR	9	245	orf00022	multidrug	gi:909830386:gb:AKU13184.1:|FEATURES|ompR|multidrug|ompR	0.998485752457	48.5	237	193.0	3.8e-49	1
GOLS	1	150	orf00102	multidrug	NP_459349.1|FEATURES|golS|multidrug|golS	0.996577657195	37.0	154	83.6	1.9e-15	1
OMPR	9	245	orf00020	multidrug	gi:909830386:gb:AKU13184.1:|FEATURES|ompR|multidrug|ompR	0.99862335245	48.5	237	193.0	1.9e-49	1
OMPR	9	245	orf00027	multidrug	gi:909830386:gb:AKU13184.1:|FEATURES|ompR|multidrug|ompR	0.997422437944	48.5	237	193.0	2.0e-48	1
OMPR	9	245	orf00123	multidrug	gi:909830386:gb:AKU13184.1:|FEATURES|ompR|multidrug|ompR	0.999922144159	48.1	237	187.2	2.5e-46	1
OMPR	9	245	orf00025	multidrug	gi:909830386:gb:AKU13184.1:|FEATURES|ompR|multidrug|ompR	0.998485752457	48.5	237	193.0	8.4e-49	1
OMPR	9	245	orf00024	multidrug	gi:909830386:gb:AKU13184.1:|FEATURES|ompR|multidrug|ompR	0.998485752457	48.5	237	193.0	1.8e-48	1
OMPR	9	245	orf00031	multidrug	gi:909830386:gb:AKU13184.1:|FEATURES|ompR|multidrug|ompR	0.998485752457	48.5	237	193.0	2.3e-48	1
OMPR	9	245	orf00029	multidrug	gi:909830386:gb:AKU13184.1:|FEATURES|ompR|multidrug|ompR	0.998485752457	48.5	237	193.0	2.4e-49	1
OMPR	9	245	orf00028	multidrug	gi:909830386:gb:AKU13184.1:|FEATURES|ompR|multidrug|ompR	0.998485752457	48.5	237	193.0	2.3e-48	1
OMPR	9	245	orf00057	multidrug	gi:909830386:gb:AKU13184.1:|FEATURES|ompR|multidrug|ompR	0.998485752457	48.5	237	193.0	2.7e-48	1
OMPR	9	245	orf00081	multidrug	gi:909830386:gb:AKU13184.1:|FEATURES|ompR|multidrug|ompR	0.999922144159	48.1	237	187.2	2.8e-46	1
OMPR	9	245	orf00080	multidrug	gi:909830386:gb:AKU13184.1:|FEATURES|ompR|multidrug|ompR	0.999930153566	48.1	237	187.2	2.3e-46	1
OMPR	9	245	orf00026	multidrug	gi:909830386:gb:AKU13184.1:|FEATURES|ompR|multidrug|ompR	0.997529905388	48.5	237	193.0	2.0e-49	1
OMPR	9	245	orf00066	multidrug	gi:909830386:gb:AKU13184.1:|FEATURES|ompR|multidrug|ompR	0.998485752457	48.5	237	193.0	4.8e-48	1
OMPR	9	245	orf00003	multidrug	gi:909830386:gb:AKU13184.1:|FEATURES|ompR|multidrug|ompR	0.998485752457	48.5	237	193.0	1.5e-48	1
OMPR	9	245	orf00064	multidrug	gi:909830386:gb:AKU13184.1:|FEATURES|ompR|multidrug|ompR	0.998485752457	48.5	237	193.0	4.6e-48	1
OMPR	9	245	orf00005	multidrug	gi:909830386:gb:AKU13184.1:|FEATURES|ompR|multidrug|ompR	0.998485752457	48.5	237	193.0	2.0e-48	1
OMPR	9	245	orf00017	multidrug	gi:909830386:gb:AKU13184.1:|FEATURES|ompR|multidrug|ompR	0.984677038022	48.5	237	193.0	5.1e-49	1
OMPR	9	245	orf00004	multidrug	gi:909830386:gb:AKU13184.1:|FEATURES|ompR|multidrug|ompR	0.998485752457	48.5	237	193.0	1.9e-48	1
OMPR	9	245	orf00001	multidrug	gi:909830386:gb:AKU13184.1:|FEATURES|ompR|multidrug|ompR	0.998033897657	48.5	237	193.0	5.0e-48	1
OMPR	9	245	orf00061	multidrug	gi:909830386:gb:AKU13184.1:|FEATURES|ompR|multidrug|ompR	0.994988251773	48.5	237	193.0	1.3e-49	1
OMPR	9	245	orf00021	multidrug	gi:909830386:gb:AKU13184.1:|FEATURES|ompR|multidrug|ompR	0.999034387864	48.5	237	193.0	2.7e-49	1
TRANSCRIPTIONAL_REGULATORY_PROTEIN_CPXR_CPXR	8	184	orf00037	unclassified	CP001138.1.gene4273.p01|FEATURES|transcriptional_regulatory_protein_CpxR_cpxR|unclassified|transcriptional_regulatory_protein_CpxR_cpxR	0.998629695816	35.1	185	102.8	1.7e-22	1
GOLS	1	150	orf00179	multidrug	NP_459349.1|FEATURES|golS|multidrug|golS	0.996577657195	37.0	154	83.6	2.2e-16	1
