# Supplementary material for: Machine learning algorithm to characterize antimicrobial resistance associated with the International Space Station surface microbiome
Source: Microbiome. 2022 Aug 24;10:134. doi: 10.1186/s40168-022-01332-w (PMC9400218; doi:10.1186/s40168-022-01332-w)
Supplement: Supplementary file 6 — Additional file 5: File S1. Raw results of the DeepARG analyses (zip compressed). [file 40168_2022_1332_MOESM5_ESM.zip › Additional file 5- File S1/DeepARG-LS/ORF_JC-0179.out.mapping.ARG]

#ARG	query-start	query-end	read_id	predicted_ARG-class	best-hit	probability	identity	alignment-length	alignment-bitscore	alignment-evalue	counts
VANR	3	228	orf00030	glycopeptide	EU250284.1.gene5.p01|FEATURES|vanR|glycopeptide|vanR	0.999980431345	43.4	235	188.7	1.9e-48	1
OMPR	31	204	orf00022	multidrug	gi:489751171:ref:WP_003655179.1:|FEATURES|ompR|multidrug|ompR	0.999647128634	43.4	175	136.3	1.2e-32	1
VANR	3	228	orf00021	glycopeptide	gi:736872827:ref:WP_034872470.1:|FEATURES|vanR|glycopeptide|vanR	0.999998138985	43.4	235	188.7	5.3e-48	1
VANR	3	198	orf00033	glycopeptide	EU250284.1.gene5.p01|FEATURES|vanR|glycopeptide|vanR	0.999999434668	42.9	205	159.1	2.2e-39	1
PATA	66	439	orf00241	fluoroquinolone	NP_417544.5|FEATURES|patA|fluoroquinolone|patA	0.961854886203	35.4	376	199.9	1.3e-51	1
BCRA	7	301	orf00432	bacitracin	gi:488120365:ref:WP_002191762.1:|FEATURES|bcrA|bacitracin|bcrA	0.999998720482	32.1	305	125.2	3.0e-29	1
ARLS	3	451	orf00408	multidrug	YP_499945.1|FEATURES|arlS|multidrug|arlS	0.996509580418	63.7	449	572.8	8.8e-164	1
VANR	3	197	orf00023	glycopeptide	EU250284.1.gene5.p01|FEATURES|vanR|glycopeptide|vanR	0.999999393935	43.1	204	157.9	4.5e-39	1
PENA	54	678	orf00212	beta-lactam	U58210.1.gene4.p01|FEATURES|penA|beta-lactam|penA	0.995344441779	34.2	634	335.9	2.7e-92	1
VANR	3	228	orf00028	glycopeptide	gi:736872827:ref:WP_034872470.1:|FEATURES|vanR|glycopeptide|vanR	0.999998138985	43.4	235	188.7	3.3e-48	1
PATA	66	439	orf00232	fluoroquinolone	NP_417544.5|FEATURES|patA|fluoroquinolone|patA	0.961854886203	35.4	376	199.9	1.5e-51	1
VANR	2	222	orf00230	glycopeptide	FJ349556.1.gene2.p01|FEATURES|vanR|glycopeptide|vanR	0.997742574916	42.7	227	180.3	1.3e-45	1
VANR	3	228	orf00040	glycopeptide	gi:736872827:ref:WP_034872470.1:|FEATURES|vanR|glycopeptide|vanR	0.999998138985	43.4	235	188.7	9.2e-48	1
VANR	2	222	orf00284	glycopeptide	FJ349556.1.gene2.p01|FEATURES|vanR|glycopeptide|vanR	0.997903241328	42.7	227	180.3	6.7e-46	1
VANR	3	228	orf00001	glycopeptide	gi:736872827:ref:WP_034872470.1:|FEATURES|vanR|glycopeptide|vanR	0.999998138985	43.4	235	188.7	1.1e-46	1
VANRI	1	219	orf00406	glycopeptide	WP_011461303.1|FEATURES|vanRI|glycopeptide|vanRI	0.926122819179	95.9	219	416.4	5.0e-117	1
VANR	3	228	orf00037	glycopeptide	gi:736872827:ref:WP_034872470.1:|FEATURES|vanR|glycopeptide|vanR	0.999998138985	43.4	235	188.7	9.1e-48	1
DFRC	1	161	orf00380	diaminopyrimidine	AAO04716.1|FEATURES|dfrC|diaminopyrimidine|dfrC	0.999999999595	100.0	161	333.6	3.2e-92	1
VANR	3	228	orf00026	glycopeptide	gi:736872827:ref:WP_034872470.1:|FEATURES|vanR|glycopeptide|vanR	0.999998138985	43.4	235	188.7	2.3e-48	1
