# Supplementary material for: Machine learning algorithm to characterize antimicrobial resistance associated with the International Space Station surface microbiome
Source: Microbiome. 2022 Aug 24;10:134. doi: 10.1186/s40168-022-01332-w (PMC9400218; doi:10.1186/s40168-022-01332-w)
Supplement: Supplementary file 6 — Additional file 5: File S1. Raw results of the DeepARG analyses (zip compressed). [file 40168_2022_1332_MOESM5_ESM.zip › Additional file 5- File S1/DeepARG-LS/ORF_JC-0036.out.mapping.ARG]

#ARG	query-start	query-end	read_id	predicted_ARG-class	best-hit	probability	identity	alignment-length	alignment-bitscore	alignment-evalue	counts
TETB(60)	3	577	orf00708	tetracycline	ANZ79241.1|FEATURES|tetB(60)|tetracycline|tetB(60)	0.881704638271	30.4	579	266.5	1.7e-71	1
MACA	1	308	orf00209	MLS	gi:1031818725:ref:WP_064146978.1:|FEATURES|macA|MLS|macA	1.0	93.2	308	550.4	3.4e-157	1
ACRB	1	1048	orf00684	multidrug	YP_002240037|FEATURES|acrB|multidrug|acrB	0.99999997118	94.8	1048	1927.1	0.0e+00	1
PENA	2	623	orf00422	beta-lactam	YP_002045964|FEATURES|penA|beta-lactam|penA	0.9999958172	57.5	623	716.8	5.2e-207	1
ACRA	1	417	orf00680	multidrug	gi:573042590:emb:CDI16885.1:|FEATURES|acrA|multidrug|acrA	1.0	90.9	417	729.6	5.1e-211	1
MDTH	66	402	orf00038	multidrug	gi:852301524:ref:WP_048334667.1:|FEATURES|mdtH|multidrug|mdtH	1.0	89.3	337	589.0	1.1e-168	1
MACB	1	646	orf00202	MLS	gi:694113840:ref:WP_032455777.1:|FEATURES|macB|MLS|macB	1.0	89.3	646	1102.0	0.0e+00	1
MDTG	1	436	orf00055	multidrug	gi:397744192:gb:EJK91404.1:|FEATURES|mdtG|multidrug|mdtG	1.0	81.6	440	675.2	1.2e-194	1
MACA	1	371	orf00204	MLS	gi:1031872588:ref:WP_064187636.1:|FEATURES|macA|MLS|macA	1.0	94.3	371	670.2	3.3e-193	1
VANR	4	227	orf00244	glycopeptide	AF155139.2.gene2.p01|FEATURES|vanR|glycopeptide|vanR	0.999879110664	44.2	231	189.5	2.1e-48	1
SRMB	8	506	orf00136	MLS	X63451.gene.p01|FEATURES|srmB|MLS|srmB	0.999507047177	30.6	506	240.0	1.9e-63	1
MDTG	9	404	orf00792	multidrug	gi:556477904:ref:WP_023329491.1:|FEATURES|mdtG|multidrug|mdtG	1.0	61.5	397	484.6	2.7e-137	1
OMPF	2	352	orf00833	multidrug	gi:515954236:ref:WP_017384819.1:|FEATURES|ompF|multidrug|ompF	0.985532875022	62.1	354	448.0	2.5e-126	1
EFRB	35	362	orf00176	multidrug	CDO61516.1|FEATURES|efrB|multidrug|efrB	0.858829417914	30.3	330	164.1	9.8e-41	1
OMPF	1	352	orf00778	multidrug	gi:515954236:ref:WP_017384819.1:|FEATURES|ompF|multidrug|ompF	0.985633547763	62.0	355	448.4	2.4e-126	1
ROSA	20	346	orf00641	fosmidomycin	YP_001477378|FEATURES|rosA|fosmidomycin|rosA	0.998866238984	74.0	327	475.7	1.3e-134	1
MDTG	1	365	orf00062	multidrug	gi:397744192:gb:EJK91404.1:|FEATURES|mdtG|multidrug|mdtG	1.0	79.2	365	547.7	4.3e-156	1
MDTH	1	457	orf00044	multidrug	BAH62779|FEATURES|mdtH|multidrug|mdtH	1.0	85.8	457	762.3	8.6e-221	1
MDTH	29	457	orf00046	multidrug	BAH62779|FEATURES|mdtH|multidrug|mdtH	1.0	85.8	429	712.6	7.6e-206	1
TRUNCATED_PUTATIVE_RESPONSE_REGULATOR_ARLR	8	78	orf00737	unclassified	NC_002745.3251084.p01|FEATURES|truncated_putative_response_regulator_ArlR|unclassified|truncated_putative_response_regulator_ArlR	0.907569824335	46.5	71	70.9	7.8e-13	1
OMPF	1	360	orf00164	multidrug	gi:490306302:ref:WP_004201406.1:|FEATURES|ompF|multidrug|ompF	0.97780716628	94.7	360	702.6	8.2e-203	1
MDTH	1	397	orf00042	multidrug	BAH62779|FEATURES|mdtH|multidrug|mdtH	1.0	89.4	397	693.0	5.3e-200	1
SRMB	8	477	orf00148	MLS	X63451.gene.p01|FEATURES|srmB|MLS|srmB	0.99215568841	31.0	477	227.6	8.4e-60	1
PATA	71	437	orf00530	fluoroquinolone	NP_417544.5|FEATURES|patA|fluoroquinolone|patA	0.961854886203	30.0	406	167.2	1.1e-41	1
OMPF	1	348	orf00142	multidrug	gi:490306302:ref:WP_004201406.1:|FEATURES|ompF|multidrug|ompF	0.973055317583	94.5	348	679.1	6.8e-196	1
VANG	1	349	orf00793	glycopeptide	gi:752682279:ref:WP_041330231.1:|FEATURES|vanG|glycopeptide|vanG	1.0	40.4	354	258.5	3.0e-69	1
OMPF	1	360	orf00149	multidrug	gi:490306302:ref:WP_004201406.1:|FEATURES|ompF|multidrug|ompF	0.97780716628	94.7	360	702.6	5.8e-203	1
ESCHERICHIA_COLI_LAMB	26	446	orf00690	multidrug	BAB38442|FEATURES|Escherichia_coli_LamB|multidrug|Escherichia_coli_LamB	0.996089909053	33.7	436	193.7	1.1e-49	1
MDFA	1	409	orf00236	multidrug	YP_002239509|FEATURES|mdfA|multidrug|mdfA	1.0	95.6	409	759.2	8.5e-220	1
MDTA	63	390	orf00551	multidrug	gi:554682019:ref:WP_023181959.1:|FEATURES|mdtA|multidrug|mdtA	0.899093215853	30.8	331	152.1	2.9e-37	1
EPTA	16	543	orf00297	peptide	BAE78116.1|FEATURES|eptA|peptide|eptA	0.998186892141	69.3	528	750.7	2.8e-217	1
VANH	27	244	orf00438	glycopeptide	gi:985522333:ref:WP_060811962.1:|FEATURES|vanH|glycopeptide|vanH	0.823324178776	30.1	259	84.0	1.1e-16	1
MDFA	1	409	orf00233	multidrug	YP_002239509|FEATURES|mdfA|multidrug|mdfA	1.0	95.6	409	759.2	5.9e-220	1
VANH	27	306	orf00453	glycopeptide	gi:985522333:ref:WP_060811962.1:|FEATURES|vanH|glycopeptide|vanH	0.999861424143	31.8	321	112.8	1.9e-25	1
MULTIDRUG_ABC_TRANSPORTER	1	582	orf00165	multidrug	gi:446519902:ref:WP_000597248.1:|FEATURES|multidrug_ABC_transporter|multidrug|multidrug_ABC_transporter	0.999886675175	86.9	582	981.5	1.0e-286	1
BCRA	5	253	orf00286	bacitracin	gi:447195836:ref:WP_001273092.1:|FEATURES|bcrA|bacitracin|bcrA	0.999999959487	32.9	252	150.2	1.8e-36	1
VANR	3	224	orf00288	glycopeptide	gi:447203848:ref:WP_001281104.1:|FEATURES|vanR|glycopeptide|vanR	0.999944582033	40.6	224	146.7	1.9e-35	1
MDTA	63	390	orf00536	multidrug	gi:554682019:ref:WP_023181959.1:|FEATURES|mdtA|multidrug|mdtA	0.899093215853	30.8	331	152.1	8.4e-37	1
ROSA	20	400	orf00660	fosmidomycin	YP_001477378|FEATURES|rosA|fosmidomycin|rosA	0.999274644275	69.3	381	513.5	5.6e-146	1
VANR	4	227	orf00215	glycopeptide	AF155139.2.gene2.p01|FEATURES|vanR|glycopeptide|vanR	0.999879110664	44.2	231	189.5	6.8e-48	1
TET34	1	149	orf00815	tetracycline	YP_001444376|FEATURES|tet34|tetracycline|tet34	0.999999498102	67.1	149	225.7	3.0e-59	1
CHLORAMPHENICOL_EXPORTER	25	407	orf00879	phenicol	U09991.1.gene2.p01|FEATURES|chloramphenicol_exporter|phenicol|chloramphenicol_exporter	0.999990392501	33.8	388	226.9	1.0e-59	1
MSRA	108	488	orf00282	MLS	gi:686300118:ref:WP_031865761.1:|FEATURES|msrA|MLS|msrA	0.999999983137	30.4	392	150.2	2.2e-36	1
MDTG	26	419	orf00050	multidrug	gi:397744192:gb:EJK91404.1:|FEATURES|mdtG|multidrug|mdtG	1.0	81.5	394	609.8	5.6e-175	1
MDTH	1	393	orf00051	multidrug	BAH62779|FEATURES|mdtH|multidrug|mdtH	1.0	89.3	393	685.6	9.8e-198	1
MDTG	2	360	orf00056	multidrug	gi:556279993:ref:WP_023289120.1:|FEATURES|mdtG|multidrug|mdtG	1.0	80.8	359	545.4	1.2e-155	1
OMPF	1	360	orf00158	multidrug	gi:490306302:ref:WP_004201406.1:|FEATURES|ompF|multidrug|ompF	0.97780716628	94.7	360	702.6	1.4e-202	1
MDTG	2	412	orf00059	multidrug	gi:694110012:ref:WP_032452427.1:|FEATURES|mdtG|multidrug|mdtG	1.0	83.0	411	643.7	7.7e-185	1
TAEA	25	551	orf00260	pleuromutilin	APB03219.1|FEATURES|TaeA|pleuromutilin|TaeA	0.9786218928	31.4	532	276.6	1.8e-74	1
OMPF	1	360	orf00151	multidrug	gi:490306302:ref:WP_004201406.1:|FEATURES|ompF|multidrug|ompF	0.97780716628	94.7	360	702.6	8.2e-203	1
