# Supplementary material for: Machine learning algorithm to characterize antimicrobial resistance associated with the International Space Station surface microbiome
Source: Microbiome. 2022 Aug 24;10:134. doi: 10.1186/s40168-022-01332-w (PMC9400218; doi:10.1186/s40168-022-01332-w)
Supplement: Supplementary file 6 — Additional file 5: File S1. Raw results of the DeepARG analyses (zip compressed). [file 40168_2022_1332_MOESM5_ESM.zip › Additional file 5- File S1/DeepARG-LS/ORF_3F_S5P_Pantoea.out.mapping.ARG]

#ARG	query-start	query-end	read_id	predicted_ARG-class	best-hit	probability	identity	alignment-length	alignment-bitscore	alignment-evalue	counts
OLEI	14	421	orf00035	MLS	ABA42118.2|FEATURES|oleI|MLS|oleI	0.999996617913	37.5	408	267.7	7.2e-72	1
OLEI	14	363	orf00038	MLS	ABA42118.2|FEATURES|oleI|MLS|oleI	0.99999796672	39.1	350	240.4	8.5e-64	1
OLEI	14	421	orf00039	MLS	ABA42118.2|FEATURES|oleI|MLS|oleI	0.999999005867	37.5	408	267.7	5.3e-72	1
OLEI	14	374	orf00040	MLS	ABA42118.2|FEATURES|oleI|MLS|oleI	0.999997593004	40.2	361	258.1	4.0e-69	1
MULTIDRUG_ABC_TRANSPORTER	21	567	orf00304	multidrug	gi:686372381:ref:WP_031896424.1:|FEATURES|multidrug_ABC_transporter|multidrug|multidrug_ABC_transporter	0.974767898223	30.4	562	251.1	7.2e-67	1
OPRN	14	421	orf00001	multidrug	gi:757699586:ref:WP_042929352.1:|FEATURES|oprN|multidrug|oprN	0.999999833999	37.5	408	267.7	5.2e-70	1
OPRN	17	472	orf00066	multidrug	gi:757699586:ref:WP_042929352.1:|FEATURES|oprN|multidrug|oprN	0.999999960117	32.9	459	244.2	1.4e-64	1
OLEI	14	421	orf00002	MLS	ABA42118.2|FEATURES|oleI|MLS|oleI	0.999998992139	37.5	408	267.7	2.1e-70	1
OPRN	17	469	orf00062	multidrug	gi:757699586:ref:WP_042929352.1:|FEATURES|oprN|multidrug|oprN	0.999999942444	32.9	456	243.4	1.2e-64	1
OPRN	14	421	orf00124	multidrug	gi:757699586:ref:WP_042929352.1:|FEATURES|oprN|multidrug|oprN	0.999999833999	37.5	408	267.7	4.9e-70	1
PATA	78	450	orf00237	fluoroquinolone	NP_417544.5|FEATURES|patA|fluoroquinolone|patA	0.961854886203	30.3	376	159.5	2.0e-39	1
OLEI	14	421	orf00042	MLS	ABA42118.2|FEATURES|oleI|MLS|oleI	0.999999018329	37.5	408	267.7	9.7e-72	1
OPRN	14	421	orf00081	multidrug	gi:757699586:ref:WP_042929352.1:|FEATURES|oprN|multidrug|oprN	0.999999833999	37.5	408	267.7	3.0e-70	1
OPRN	14	421	orf00069	multidrug	EU408352.1.gene1.p01|FEATURES|oprN|multidrug|oprN	0.999999305231	37.5	408	267.7	2.5e-70	1
VANTRL	16	361	orf00185	glycopeptide	ABX54690.1|FEATURES|vanTrL|glycopeptide|vanTrL	0.93508679313	30.7	358	125.2	3.8e-29	1
OPRN	17	472	orf00064	multidrug	gi:757699586:ref:WP_042929352.1:|FEATURES|oprN|multidrug|oprN	0.999999935161	32.9	459	244.2	8.6e-65	1
OLEI	14	421	orf00048	MLS	ABA42118.2|FEATURES|oleI|MLS|oleI	0.999998992139	37.5	408	267.7	2.3e-70	1
OPRN	17	472	orf00056	multidrug	gi:757699586:ref:WP_042929352.1:|FEATURES|oprN|multidrug|oprN	0.999999935161	32.9	459	244.2	7.7e-65	1
OLEI	14	421	orf00055	MLS	ABA42118.2|FEATURES|oleI|MLS|oleI	0.999998992139	37.5	408	267.7	1.7e-70	1
OPRN	60	472	orf00076	multidrug	gi:757699586:ref:WP_042929352.1:|FEATURES|oprN|multidrug|oprN	0.999999960943	33.6	414	234.2	9.3e-62	1
OLEI	14	421	orf00077	MLS	ABA42118.2|FEATURES|oleI|MLS|oleI	0.999998992139	37.5	408	267.7	2.2e-70	1
OPRN	14	421	orf00135	multidrug	gi:757699586:ref:WP_042929352.1:|FEATURES|oprN|multidrug|oprN	0.999999833999	37.5	408	267.7	4.7e-70	1
OPRM	75	402	orf00071	multidrug	gi:872412160:emb:CRX31464.1:|FEATURES|oprM|multidrug|oprM	0.960564162033	30.1	339	129.0	3.7e-30	1
