# Supplementary material for: Machine learning algorithm to characterize antimicrobial resistance associated with the International Space Station surface microbiome
Source: Microbiome. 2022 Aug 24;10:134. doi: 10.1186/s40168-022-01332-w (PMC9400218; doi:10.1186/s40168-022-01332-w)
Supplement: Supplementary file 6 — Additional file 5: File S1. Raw results of the DeepARG analyses (zip compressed). [file 40168_2022_1332_MOESM5_ESM.zip › Additional file 5- File S1/DeepARG-LS/ORF_JC-0042.out.mapping.ARG]

#ARG	query-start	query-end	read_id	predicted_ARG-class	best-hit	probability	identity	alignment-length	alignment-bitscore	alignment-evalue	counts
NORB	1	452	orf00102	fluoroquinolone	gi:644111449:ref:WP_025280016.1:|FEATURES|norB|fluoroquinolone|norB	0.999997391151	52.9	452	464.5	1.1e-130	1
NORB	12	461	orf00377	fluoroquinolone	gi:738114161:ref:WP_036072414.1:|FEATURES|norB|fluoroquinolone|norB	0.99988780836	36.2	450	299.7	1.4e-81	1
VANRI	1	232	orf00054	glycopeptide	WP_011461303.1|FEATURES|vanRI|glycopeptide|vanRI	0.999817706606	44.4	232	203.4	2.2e-52	1
PATA	79	444	orf00227	fluoroquinolone	NP_417544.5|FEATURES|patA|fluoroquinolone|patA	0.961854886203	39.4	371	245.7	1.8e-64	1
NORB	1	456	orf00087	fluoroquinolone	gi:644111449:ref:WP_025280016.1:|FEATURES|norB|fluoroquinolone|norB	0.999997464086	52.6	456	465.3	2.0e-131	1
MEPA	1	451	orf00467	multidrug	ZP_03986195|FEATURES|mepA|multidrug|mepA	0.999999999905	96.5	451	828.2	1.1e-240	1
PATA	79	444	orf00231	fluoroquinolone	NP_417544.5|FEATURES|patA|fluoroquinolone|patA	0.961854886203	39.4	371	245.7	2.1e-65	1
VANRI	1	192	orf00045	glycopeptide	WP_011461303.1|FEATURES|vanRI|glycopeptide|vanRI	0.999999314877	43.8	192	173.3	3.0e-43	1
VANRI	1	232	orf00044	glycopeptide	WP_011461303.1|FEATURES|vanRI|glycopeptide|vanRI	0.991400015134	44.4	232	203.4	1.3e-52	1
NORB	35	407	orf00082	fluoroquinolone	gi:489824904:ref:WP_003728682.1:|FEATURES|norB|fluoroquinolone|norB	0.999972170954	54.2	373	383.6	6.2e-107	1
VANR	1	232	orf00041	glycopeptide	gi:947806628:ref:WP_056468082.1:|FEATURES|vanR|glycopeptide|vanR	0.953490461197	44.4	232	203.4	2.5e-52	1
VANRI	1	232	orf00040	glycopeptide	WP_011461303.1|FEATURES|vanRI|glycopeptide|vanRI	0.999817706606	44.4	232	203.4	7.2e-53	1
VANRI	1	232	orf00043	glycopeptide	WP_011461303.1|FEATURES|vanRI|glycopeptide|vanRI	0.999817706606	44.4	232	203.4	1.7e-52	1
VANRI	45	232	orf00055	glycopeptide	WP_011461303.1|FEATURES|vanRI|glycopeptide|vanRI	0.999042009995	44.1	188	161.4	8.8e-40	1
TET(38)	1	450	orf00144	tetracycline	AAV80464.1|FEATURES|tet(38)|tetracycline|tet(38)	0.999728480958	77.3	450	635.2	1.4e-182	1
VANRI	1	232	orf00046	glycopeptide	WP_011461303.1|FEATURES|vanRI|glycopeptide|vanRI	0.9997610315	44.4	232	203.4	7.3e-53	1
VANRI	1	232	orf00049	glycopeptide	WP_011461303.1|FEATURES|vanRI|glycopeptide|vanRI	0.999817706606	44.4	232	203.4	2.0e-52	1
VANRI	1	232	orf00048	glycopeptide	WP_011461303.1|FEATURES|vanRI|glycopeptide|vanRI	0.999817706606	44.4	232	203.4	2.8e-52	1
NORB	1	452	orf00090	fluoroquinolone	gi:644111449:ref:WP_025280016.1:|FEATURES|norB|fluoroquinolone|norB	0.999997391151	52.9	452	464.5	4.6e-131	1
VANRI	1	232	orf00035	glycopeptide	WP_011461303.1|FEATURES|vanRI|glycopeptide|vanRI	0.999817706606	44.4	232	203.4	1.3e-52	1
