# Supplementary material for: Machine learning algorithm to characterize antimicrobial resistance associated with the International Space Station surface microbiome
Source: Microbiome. 2022 Aug 24;10:134. doi: 10.1186/s40168-022-01332-w (PMC9400218; doi:10.1186/s40168-022-01332-w)
Supplement: Supplementary file 6 — Additional file 5: File S1. Raw results of the DeepARG analyses (zip compressed). [file 40168_2022_1332_MOESM5_ESM.zip › Additional file 5- File S1/DeepARG-LS/ORF_JC-0005.out.mapping.ARG]

#ARG	query-start	query-end	read_id	predicted_ARG-class	best-hit	probability	identity	alignment-length	alignment-bitscore	alignment-evalue	counts
MTRA	1	224	orf00112	multidrug	CCP46065.1|FEATURES|mtrA|multidrug|mtrA	0.983517595878	38.9	226	155.2	4.6e-38	1
MTRA	1	224	orf00111	multidrug	CCP46065.1|FEATURES|mtrA|multidrug|mtrA	0.983517595878	38.9	226	155.2	3.2e-38	1
MTRA	1	224	orf00110	multidrug	CCP46065.1|FEATURES|mtrA|multidrug|mtrA	0.983517595878	38.9	226	155.2	3.4e-38	1
MTRA	1	224	orf00116	multidrug	CCP46065.1|FEATURES|mtrA|multidrug|mtrA	0.983517595878	38.9	226	155.2	7.1e-38	1
MTRA	1	224	orf00200	multidrug	CCP46065.1|FEATURES|mtrA|multidrug|mtrA	0.982633823756	38.9	226	155.2	3.7e-36	1
BACA	1	598	orf00392	bacitracin	YP_294981|FEATURES|bacA|bacitracin|bacA	0.999999957173	82.3	599	949.1	5.9e-275	1
MTRA	1	224	orf00090	multidrug	CCP46065.1|FEATURES|mtrA|multidrug|mtrA	0.983517595878	38.9	226	155.2	4.2e-38	1
MTRA	1	224	orf00105	multidrug	CCP46065.1|FEATURES|mtrA|multidrug|mtrA	0.983517595878	38.9	226	155.2	4.2e-38	1
CHLORAMPHENICOL_EXPORTER	6	377	orf00307	phenicol	NP_631702|FEATURES|chloramphenicol_exporter|phenicol|chloramphenicol_exporter	0.999976656263	64.2	372	431.4	2.9e-121	1
CHLORAMPHENICOL_EXPORTER	1	377	orf00297	phenicol	NP_631702|FEATURES|chloramphenicol_exporter|phenicol|chloramphenicol_exporter	0.999979787176	64.7	377	441.8	4.0e-124	1
BACA	1	377	orf00001	bacitracin	YP_294981|FEATURES|bacA|bacitracin|bacA	1.0	64.7	377	441.8	3.3e-122	1
BACA	1	224	orf00003	bacitracin	YP_294981|FEATURES|bacA|bacitracin|bacA	1.0	38.9	226	155.2	2.9e-36	1
BACA	1	598	orf00002	bacitracin	YP_294981|FEATURES|bacA|bacitracin|bacA	0.998497043325	82.3	599	949.1	6.2e-275	1
MTRA	1	224	orf00007	multidrug	CCP46065.1|FEATURES|mtrA|multidrug|mtrA	0.982633823756	38.9	226	155.2	2.1e-36	1
MTRA	1	224	orf00101	multidrug	CCP46065.1|FEATURES|mtrA|multidrug|mtrA	0.983517595878	38.9	226	155.2	6.9e-38	1
CHLORAMPHENICOL_EXPORTER	39	377	orf00363	phenicol	NP_631702|FEATURES|chloramphenicol_exporter|phenicol|chloramphenicol_exporter	0.999933370358	62.5	339	382.5	1.4e-106	1
MTRA	1	224	orf00104	multidrug	CCP46065.1|FEATURES|mtrA|multidrug|mtrA	0.983517595878	38.9	226	155.2	7.5e-38	1
MTRA	1	224	orf00106	multidrug	CCP46065.1|FEATURES|mtrA|multidrug|mtrA	0.983517595878	38.9	226	155.2	4.9e-38	1
MTRA	1	224	orf00107	multidrug	CCP46065.1|FEATURES|mtrA|multidrug|mtrA	0.983517595878	38.9	226	155.2	7.0e-38	1
MULTIDRUG_ABC_TRANSPORTER	105	598	orf00384	multidrug	gi:655401130:ref:WP_028800283.1:|FEATURES|multidrug_ABC_transporter|multidrug|multidrug_ABC_transporter	0.99999657321	84.4	494	811.2	1.6e-235	1
EFRB	70	362	orf00385	multidrug	CDO61516.1|FEATURES|efrB|multidrug|efrB	0.858829417914	32.2	295	151.8	5.6e-37	1
MTRA	1	224	orf00118	multidrug	CCP46065.1|FEATURES|mtrA|multidrug|mtrA	0.983517595878	38.9	226	155.2	7.6e-38	1
MTRA	1	224	orf00195	multidrug	CCP46065.1|FEATURES|mtrA|multidrug|mtrA	0.997688143476	38.9	226	155.2	4.3e-36	1
CHLORAMPHENICOL_EXPORTER	8	377	orf00266	phenicol	NP_631702|FEATURES|chloramphenicol_exporter|phenicol|chloramphenicol_exporter	0.999974926642	64.1	370	427.2	6.4e-120	1
MTRA	1	377	orf00332	multidrug	CCP46065.1|FEATURES|mtrA|multidrug|mtrA	0.982383665255	64.7	377	441.8	3.4e-122	1
