# Supplementary material for: Machine learning algorithm to characterize antimicrobial resistance associated with the International Space Station surface microbiome
Source: Microbiome. 2022 Aug 24;10:134. doi: 10.1186/s40168-022-01332-w (PMC9400218; doi:10.1186/s40168-022-01332-w)
Supplement: Supplementary file 6 — Additional file 5: File S1. Raw results of the DeepARG analyses (zip compressed). [file 40168_2022_1332_MOESM5_ESM.zip › Additional file 5- File S1/DeepARG-LS/ORF_JC-0087.out.mapping.ARG]

#ARG	query-start	query-end	read_id	predicted_ARG-class	best-hit	probability	identity	alignment-length	alignment-bitscore	alignment-evalue	counts
VANY	39	263	orf00680	glycopeptide	gi:403219412:emb:CCJ27774.1:|FEATURES|vanY|glycopeptide|vanY	0.999999937333	34.0	238	147.9	7.9e-36	1
MDTG	1	400	orf02437	multidrug	gi:489865065:ref:WP_003768662.1:|FEATURES|mdtG|multidrug|mdtG	1.0	43.9	401	344.4	4.5e-95	1
VANZ	15	164	orf01355	glycopeptide	gi:1028848471:ref:WP_064017434.1:|FEATURES|vanZ|glycopeptide|vanZ	0.8252085715	32.6	181	87.0	6.9e-18	1
MTRA	1	225	orf02248	multidrug	CCP46065.1|FEATURES|mtrA|multidrug|mtrA	0.879004178369	37.2	226	166.8	7.3e-42	1
PATA	66	439	orf01100	fluoroquinolone	NP_417544.5|FEATURES|patA|fluoroquinolone|patA	0.865958920465	30.2	381	152.9	2.3e-37	1
TETP	5	649	orf00903	tetracycline	YP_002850805|FEATURES|tetP|tetracycline|tetP	1.0	46.1	651	573.5	7.3e-164	1
EFRA	11	421	orf00047	multidrug	CDO61513.1|FEATURES|efrA|multidrug|efrA	0.961738676624	30.3	413	206.8	1.2e-53	1
BCRA	5	231	orf01194	bacitracin	gi:447057509:ref:WP_001134765.1:|FEATURES|bcrA|bacitracin|bcrA	0.867637000011	30.3	264	122.1	3.6e-28	1
FMTC	5	852	orf02907	beta-lactam	gi:446993884:ref:WP_001071140.1:|FEATURES|fmtC|beta-lactam|fmtC	0.999999984604	45.7	854	741.9	2.1e-214	1
VATB	18	207	orf00238	MLS	YP_002861121|FEATURES|vatB|MLS|vatB	0.999265452677	41.1	190	137.5	2.7e-32	1
VATB	33	206	orf00234	MLS	U19459.gene.p01|FEATURES|vatB|MLS|vatB	0.955046141553	42.0	174	137.5	3.8e-33	1
CLASS_A	1	250	orf00439	beta-lactam	ZP_04192734|FEATURES|class_A|beta-lactam|class_A	1.0	94.0	250	465.3	2.8e-131	1
AAC(6')-34	16	193	orf00992	aminoglycoside	APB03223.1|FEATURES|AAC(6')-34|aminoglycoside|AAC(6')-34	0.998683209489	43.9	180	167.2	4.3e-42	1
VANTRL	11	361	orf02130	glycopeptide	ABX54690.1|FEATURES|vanTrL|glycopeptide|vanTrL	0.93508679313	33.0	370	183.0	1.7e-46	1
OMPR	1	230	orf03123	multidrug	gi:514966815:ref:WP_016655114.1:|FEATURES|ompR|multidrug|ompR	0.999365493969	44.8	230	196.4	8.3e-51	1
PENA	20	700	orf01580	beta-lactam	U58210.1.gene4.p01|FEATURES|penA|beta-lactam|penA	0.994502996151	31.1	701	304.3	9.0e-83	1
MECA	31	638	orf01587	beta-lactam	gi:2791908:emb:CAA73538.1:|FEATURES|mecA|beta-lactam|mecA	0.999999999912	34.2	614	413.7	9.7e-116	1
MULTIDRUG_ABC_TRANSPORTER	4	577	orf00050	multidrug	gi:640499891:ref:WP_024937220.1:|FEATURES|multidrug_ABC_transporter|multidrug|multidrug_ABC_transporter	0.999999724043	43.4	587	432.2	4.8e-121	1
BCRA	1	256	orf00055	bacitracin	gi:446110087:ref:WP_000187942.1:|FEATURES|bcrA|bacitracin|bcrA	0.999999533597	36.3	256	174.9	4.0e-44	1
BCRA	6	305	orf00058	bacitracin	gi:507055561:ref:WP_016126482.1:|FEATURES|bcrA|bacitracin|bcrA	0.999999872641	34.5	304	184.5	4.7e-46	1
MULTIDRUG_ABC_TRANSPORTER	5	579	orf00032	multidrug	gi:686372381:ref:WP_031896424.1:|FEATURES|multidrug_ABC_transporter|multidrug|multidrug_ABC_transporter	0.999998446857	38.1	580	402.9	1.5e-112	1
MULTIDRUG_ABC_TRANSPORTER	4	577	orf00035	multidrug	gi:640499891:ref:WP_024937220.1:|FEATURES|multidrug_ABC_transporter|multidrug|multidrug_ABC_transporter	0.999964076644	43.4	587	432.2	2.4e-121	1
TRUNCATED_PUTATIVE_RESPONSE_REGULATOR_ARLR	8	81	orf00789	unclassified	NC_002745.3251084.p01|FEATURES|truncated_putative_response_regulator_ArlR|unclassified|truncated_putative_response_regulator_ArlR	0.907569824335	44.6	74	72.8	1.5e-13	1
TETA(60)	5	518	orf00038	tetracycline	ANZ79240.1|FEATURES|tetA(60)|tetracycline|tetA(60)	0.962755747056	35.8	519	329.7	1.8e-90	1
STAPHYLOCOCCUS_MUPA_CONFERRING_RESISTANCE_TO_MUPIROCIN	16	1022	orf02024	mupirocin	CAA53189|FEATURES|Staphylococcus_mupA_conferring_resistance_to_mupirocin|mupirocin|Staphylococcus_mupA_conferring_resistance_to_mupirocin	0.996795115251	51.1	1010	1139.8	0.0e+00	1
SAT-4	1	180	orf00845	nucleoside	AAB53445.1|FEATURES|SAT-4|nucleoside|SAT-4	0.999940366737	39.0	182	138.3	3.3e-33	1
BLT	1	393	orf03740	multidrug	AAC36944.1|FEATURES|blt|multidrug|blt	0.999962907057	65.1	393	501.5	2.2e-142	1
BACA	10	263	orf03025	bacitracin	ZP_04070977|FEATURES|bacA|bacitracin|bacA	1.0	95.3	254	465.3	1.1e-131	1
EFRA	73	572	orf01739	multidrug	CDO61513.1|FEATURES|efrA|multidrug|efrA	0.985332882498	34.9	501	317.4	8.5e-87	1
BCRA	12	312	orf03051	bacitracin	gi:447195835:ref:WP_001273091.1:|FEATURES|bcrA|bacitracin|bcrA	0.999934209568	38.3	303	204.5	4.1e-53	1
MULTIDRUG_ABC_TRANSPORTER	91	576	orf01737	multidrug	gi:1002561146:ref:WP_061398366.1:|FEATURES|multidrug_ABC_transporter|multidrug|multidrug_ABC_transporter	0.999999013596	37.1	488	323.9	9.3e-89	1
BCRA	6	296	orf00046	bacitracin	gi:507055561:ref:WP_016126482.1:|FEATURES|bcrA|bacitracin|bcrA	0.999999667632	34.2	295	175.6	3.8e-44	1
MULTIDRUG_ABC_TRANSPORTER	5	579	orf00041	multidrug	gi:686372381:ref:WP_031896424.1:|FEATURES|multidrug_ABC_transporter|multidrug|multidrug_ABC_transporter	0.999998446857	38.1	580	402.9	1.7e-112	1
BACA	2	279	orf01529	bacitracin	YP_002929946|FEATURES|bacA|bacitracin|bacA	0.999999999918	33.3	279	144.4	2.4e-34	1
VGAB	15	548	orf01481	MLS	U82085.gene.p01|FEATURES|vgaB|MLS|vgaB	0.999998505558	30.8	548	245.4	3.8e-65	1
TRUNCATED_PUTATIVE_RESPONSE_REGULATOR_ARLR	1	222	orf01485	unclassified	HE999704.1.gene1528.p01|FEATURES|truncated_putative_response_regulator_ArlR|unclassified|truncated_putative_response_regulator_ArlR	0.977103733558	35.0	223	143.3	8.8e-35	1
PATA	78	450	orf03347	fluoroquinolone	NP_417544.5|FEATURES|patA|fluoroquinolone|patA	0.961854886203	34.1	378	224.6	5.1e-59	1
TETB(48)	14	260	orf00384	tetracycline	APB03215.1|FEATURES|tetB(48)|tetracycline|tetB(48)	0.996944743179	32.0	253	120.6	6.5e-28	1
LMRB	11	473	orf03584	MLS	gi:631799622:gb:AHZ14287.1:|FEATURES|lmrB|MLS|lmrB	0.999996309025	47.5	463	451.8	2.4e-127	1
VATG	8	214	orf01405	MLS	GQ205627.2.gene3.p01|FEATURES|vatG|MLS|vatG	0.999034838217	61.1	208	273.1	6.6e-74	1
OMPR	1	235	orf00138	multidrug	gi:507097545:ref:WP_016168184.1:|FEATURES|ompR|multidrug|ompR	0.976282136388	37.4	235	173.3	7.6e-44	1
MECA	25	645	orf01979	beta-lactam	gi:686392252:ref:WP_031906577.1:|FEATURES|mecA|beta-lactam|mecA	0.999999999929	35.9	635	415.6	2.5e-116	1
BACA	2	279	orf01310	bacitracin	YP_002929946|FEATURES|bacA|bacitracin|bacA	0.999999999918	33.3	279	144.4	4.9e-35	1
MEPA	6	439	orf02688	multidrug	gi:1006126482:ref:WP_061729573.1:|FEATURES|mepA|multidrug|mepA	0.999840066646	37.6	434	335.5	2.3e-92	1
CPAA	1	143	orf02760	aminoglycoside	APB03224.1|FEATURES|cpaA|aminoglycoside|cpaA	0.99745648821	33.8	148	72.8	9.8e-14	1
ROSA	20	400	orf02476	fosmidomycin	YP_001477378|FEATURES|rosA|fosmidomycin|rosA	0.999274644275	38.5	384	291.2	4.5e-79	1
SAT-4	1	180	orf00719	nucleoside	AAB53445.1|FEATURES|SAT-4|nucleoside|SAT-4	0.999940366737	39.0	182	138.3	2.2e-33	1
CATB	12	207	orf01654	phenicol	gi:499386493:ref:WP_011073960.1:|FEATURES|catB|phenicol|catB	0.999999860501	41.0	210	164.9	2.6e-41	1
VANR	3	229	orf01095	glycopeptide	FJ872411.1.gene44.p01|FEATURES|vanR|glycopeptide|vanR	0.999880890985	34.4	227	132.9	1.1e-31	1
CLASS_A	1	250	orf00414	beta-lactam	ZP_04192734|FEATURES|class_A|beta-lactam|class_A	1.0	94.0	250	465.3	1.9e-131	1
VANR	3	229	orf01307	glycopeptide	FJ872411.1.gene44.p01|FEATURES|vanR|glycopeptide|vanR	0.999884430459	34.4	227	132.9	2.5e-31	1
VANY	41	263	orf00574	glycopeptide	gi:403219412:emb:CCJ27774.1:|FEATURES|vanY|glycopeptide|vanY	0.999998935275	33.9	236	147.1	6.2e-36	1
VANR	1	235	orf01540	glycopeptide	DQ212986.1.gene4.p01|FEATURES|vanR|glycopeptide|vanR	0.994892594588	49.4	235	234.2	4.0e-62	1
MAJOR_FACILITATOR_SUPERFAMILY_TRANSPORTER	37	520	orf01075	multidrug	YP_001486998|FEATURES|major_facilitator_superfamily_transporter|multidrug|major_facilitator_superfamily_transporter	0.999948265274	58.2	486	563.5	6.0e-161	1
VANZ	1	210	orf03567	glycopeptide	gi:515720450:ref:WP_017153050.1:|FEATURES|vanZ|glycopeptide|vanZ	0.999965476169	78.6	210	334.3	2.4e-92	1
MULTIDRUG_ABC_TRANSPORTER	79	577	orf03711	multidrug	gi:930426663:ref:WP_054189647.1:|FEATURES|multidrug_ABC_transporter|multidrug|multidrug_ABC_transporter	0.999999826809	45.5	499	441.0	5.8e-124	1
TETA(60)	4	577	orf03712	tetracycline	ANZ79240.1|FEATURES|tetA(60)|tetracycline|tetA(60)	0.998100197824	37.7	578	415.2	3.0e-116	1
MARA	4	126	orf00891	multidrug	YP_489794.1|FEATURES|marA|multidrug|marA	0.994468593897	31.5	124	73.2	1.4e-13	1
MULTIDRUG_ABC_TRANSPORTER	4	576	orf02275	multidrug	gi:640499891:ref:WP_024937220.1:|FEATURES|multidrug_ABC_transporter|multidrug|multidrug_ABC_transporter	0.999999969228	32.6	577	294.3	7.7e-80	1
VANS	8	348	orf00766	glycopeptide	AF155139.2.gene3.p01|FEATURES|vanS|glycopeptide|vanS	0.987910608283	32.6	359	171.8	4.5e-43	1
RPHB	1	883	orf00812	rifamycin	APB03222.1|FEATURES|rphB|rifamycin|rphB	0.987829973588	71.6	883	1246.1	0.0e+00	1
VANG	1	344	orf01465	glycopeptide	gi:405945042:pdb:4FU0:A|FEATURES|vanG|glycopeptide|vanG	0.999999365493	31.7	344	167.5	5.8e-42	1
VANR	1	219	orf00762	glycopeptide	gi:948051271:ref:WP_056710274.1:|FEATURES|vanR|glycopeptide|vanR	0.999693296	43.2	222	191.0	1.4e-48	1
OMPR	1	235	orf00154	multidrug	gi:507097545:ref:WP_016168184.1:|FEATURES|ompR|multidrug|ompR	0.976282136388	37.4	235	173.3	2.3e-43	1
RAMA	19	118	orf03380	multidrug	AFK13828.1|FEATURES|ramA|multidrug|ramA	0.994770179128	35.0	100	78.6	3.4e-15	1
CLASS_A	4	312	orf01575	beta-lactam	ZP_04102233|FEATURES|class_A|beta-lactam|class_A	1.0	99.0	309	600.5	2.7e-172	1
CLASS_A	8	254	orf00378	beta-lactam	ZP_04192734|FEATURES|class_A|beta-lactam|class_A	1.0	94.3	247	461.5	1.6e-130	1
PENA	54	700	orf00846	beta-lactam	U58210.1.gene4.p01|FEATURES|penA|beta-lactam|penA	0.995344441779	31.7	669	313.9	1.2e-85	1
VANY	23	194	orf02148	glycopeptide	gi:403023847:gb:EJY36064.1:|FEATURES|vanY|glycopeptide|vanY	0.999357566333	32.4	188	95.1	2.9e-20	1
AADE	1	273	orf02268	aminoglycoside	JQ861959.1.gene5.p01|FEATURES|aadE|aminoglycoside|aadE	0.999999999523	42.4	276	235.7	1.6e-62	1
TETP	1	883	orf00001	tetracycline	YP_002850805|FEATURES|tetP|tetracycline|tetP	0.999999999998	71.6	883	1246.1	0.0e+00	1
VANR	1	219	orf00679	glycopeptide	gi:948051271:ref:WP_056710274.1:|FEATURES|vanR|glycopeptide|vanR	0.999691076981	43.2	222	191.0	3.7e-49	1
DFRG	1	161	orf01981	diaminopyrimidine	BAE15963.1|FEATURES|dfrG|diaminopyrimidine|dfrG	0.999999999142	66.5	161	252.3	9.3e-68	1
BCRA	1	299	orf03737	bacitracin	ZP_04081918|FEATURES|bcrA|bacitracin|bcrA	0.99999997957	40.8	299	219.2	1.6e-57	1
VANR	1	228	orf02405	glycopeptide	AF155139.2.gene2.p01|FEATURES|vanR|glycopeptide|vanR	0.999993478246	50.2	229	234.6	3.0e-62	1
VANS	11	369	orf02403	glycopeptide	gi:486648966:gb:EOF89090.1:|FEATURES|vanS|glycopeptide|vanS	0.999998914377	30.3	360	167.5	6.7e-42	1
PENA	22	568	orf01366	beta-lactam	AAA25465|FEATURES|penA|beta-lactam|penA	0.999999669419	30.8	582	224.9	7.0e-59	1
BCRA	18	326	orf02524	bacitracin	gi:542061059:gb:ERI11611.1:|FEATURES|bcrA|bacitracin|bcrA	0.999992743584	36.5	312	208.0	3.9e-54	1
MTRA	2	216	orf02888	multidrug	CCP46065.1|FEATURES|mtrA|multidrug|mtrA	0.996580046158	38.3	227	157.1	6.0e-39	1
MDTK	4	445	orf03028	multidrug	YP_001445425|FEATURES|mdtK|multidrug|mdtK	1.0	34.5	444	287.3	7.5e-78	1
CLASS_A	4	307	orf00660	beta-lactam	gi:109156902:pdb:1W7F:A|FEATURES|class_A|beta-lactam|class_A	1.0	69.7	310	428.7	1.4e-120	1
VANR	5	228	orf00663	glycopeptide	gi:950233763:ref:WP_057277726.1:|FEATURES|vanR|glycopeptide|vanR	0.999807524157	51.8	224	235.3	1.7e-62	1
PATA	66	439	orf00929	fluoroquinolone	NP_417544.5|FEATURES|patA|fluoroquinolone|patA	0.865958920465	30.2	381	152.9	1.9e-37	1
VANS	8	348	orf00664	glycopeptide	AF155139.2.gene3.p01|FEATURES|vanS|glycopeptide|vanS	0.987910608283	32.6	359	171.8	3.5e-43	1
CATA	1	217	orf01768	phenicol	YP_001310303|FEATURES|catA|phenicol|catA	0.99999999999	55.3	217	279.6	7.3e-76	1
LSA	1	492	orf00268	MLS	gi:445983935:ref:WP_000061790.1:|FEATURES|lsa|MLS|lsa	1.0	99.8	492	972.6	4.1e-284	1
VATB	18	207	orf00266	MLS	YP_002861121|FEATURES|vatB|MLS|vatB	0.999265452677	41.1	190	137.5	1.5e-32	1
