# Supplementary material for: Machine learning algorithm to characterize antimicrobial resistance associated with the International Space Station surface microbiome
Source: Microbiome. 2022 Aug 24;10:134. doi: 10.1186/s40168-022-01332-w (PMC9400218; doi:10.1186/s40168-022-01332-w)
Supplement: Supplementary file 6 — Additional file 5: File S1. Raw results of the DeepARG analyses (zip compressed). [file 40168_2022_1332_MOESM5_ESM.zip › Additional file 5- File S1/DeepARG-LS/ORF_JC-0114.out.mapping.ARG]

#ARG	query-start	query-end	read_id	predicted_ARG-class	best-hit	probability	identity	alignment-length	alignment-bitscore	alignment-evalue	counts
ADEK	71	484	orf00113	multidrug	NC_011586.7045445.p01|FEATURES|adeK|multidrug|adeK	0.999999994613	90.1	414	714.1	2.6e-206	1
ADEK	1	484	orf00111	multidrug	NC_011586.7045445.p01|FEATURES|adeK|multidrug|adeK	0.999999999997	89.3	484	821.6	1.1e-238	1
BICYCLOMYCIN-MULTIDRUG_EFFLUX_PROTEIN_BCR	31	357	orf00243	multidrug	YP_001437159|FEATURES|bicyclomycin-multidrug_efflux_protein_bcr|multidrug|bicyclomycin-multidrug_efflux_protein_bcr	0.999966259889	37.1	329	209.1	4.5e-54	1
OMPR	1	228	orf00392	multidrug	gi:489751171:ref:WP_003655179.1:|FEATURES|ompR|multidrug|ompR	0.999958929066	99.6	228	456.8	3.5e-129	1
ACRA	9	309	orf00098	multidrug	gi:874366274:gb:KMT76179.1:|FEATURES|acrA|multidrug|acrA	0.999999992832	47.9	309	266.5	1.4e-71	1
ADEI	1	413	orf00097	multidrug	YP_002320475.1|FEATURES|adeI|multidrug|adeI	1.0	93.5	413	731.9	1.1e-211	1
BICYCLOMYCIN-MULTIDRUG_EFFLUX_PROTEIN_BCR	31	384	orf00221	multidrug	YP_001437159|FEATURES|bicyclomycin-multidrug_efflux_protein_bcr|multidrug|bicyclomycin-multidrug_efflux_protein_bcr	0.99986469166	36.0	356	218.0	5.5e-57	1
ADEJ	88	946	orf00095	multidrug	NC_011586.7045444.p01|FEATURES|adeJ|multidrug|adeJ	1.0	94.6	859	1582.0	0.0e+00	1
ADEK	81	484	orf00092	multidrug	NC_011586.7045445.p01|FEATURES|adeK|multidrug|adeK	1.0	89.9	404	695.3	1.2e-200	1
MEXA	31	314	orf00093	multidrug	gi:686192802:ref:WP_031805254.1:|FEATURES|mexA|multidrug|mexA	0.999988210302	51.0	298	275.4	1.9e-74	1
ADEI	24	414	orf00091	multidrug	YP_002320475.1|FEATURES|adeI|multidrug|adeI	1.0	92.8	391	689.1	1.4e-198	1
TRUNCATED_PUTATIVE_RESPONSE_REGULATOR_ARLR	1	222	orf00139	unclassified	HE999704.1.gene1528.p01|FEATURES|truncated_putative_response_regulator_ArlR|unclassified|truncated_putative_response_regulator_ArlR	0.990513597008	33.2	223	137.5	4.6e-33	1
BACA	9	276	orf00183	bacitracin	Q2KX31|FEATURES|bacA|bacitracin|bacA	1.0	50.0	268	247.3	1.0e-65	1
TRUNCATED_PUTATIVE_RESPONSE_REGULATOR_ARLR	1	222	orf00120	unclassified	HE999704.1.gene1528.p01|FEATURES|truncated_putative_response_regulator_ArlR|unclassified|truncated_putative_response_regulator_ArlR	0.990513597008	33.2	223	137.5	1.5e-32	1
MCR-4	6	546	orf00140	peptide	ASR73329.1|FEATURES|MCR-4|peptide|MCR-4	0.996477033331	40.4	547	415.6	3.0e-116	1
EPTA	6	546	orf00141	peptide	BAE78116.1|FEATURES|eptA|peptide|eptA	0.998186892141	40.4	547	415.6	2.2e-116	1
ADEJ	1	1058	orf00142	multidrug	gi:60207557:gb:AAX14802.1:|FEATURES|adeJ|multidrug|adeJ	1.0	92.9	1058	1902.1	0.0e+00	1
OMPR	1	202	orf00415	multidrug	gi:489751171:ref:WP_003655179.1:|FEATURES|ompR|multidrug|ompR	0.99996159973	99.5	202	400.6	5.2e-112	1
ADEI	1	414	orf00100	multidrug	YP_002320475.1|FEATURES|adeI|multidrug|adeI	1.0	93.2	414	732.3	7.9e-212	1
ACRB	209	1022	orf00102	multidrug	ZP_04635098|FEATURES|acrB|multidrug|acrB	0.96541781663	54.0	834	862.1	1.6e-250	1
OPRM	65	406	orf00103	multidrug	gi:872412160:emb:CRX31464.1:|FEATURES|oprM|multidrug|oprM	0.975942108363	41.0	346	249.6	1.5e-66	1
ADEI	74	414	orf00105	multidrug	YP_002320475.1|FEATURES|adeI|multidrug|adeI	1.0	93.8	341	609.4	1.1e-174	1
ADEK	91	484	orf00106	multidrug	NC_011586.7045445.p01|FEATURES|adeK|multidrug|adeK	0.999999628837	89.6	394	677.2	3.0e-195	1
ADEJ	1	1058	orf00108	multidrug	NC_011586.7045444.p01|FEATURES|adeJ|multidrug|adeJ	0.999999966676	93.0	1058	1903.3	0.0e+00	1
TRUNCATED_PUTATIVE_RESPONSE_REGULATOR_ARLR	10	282	orf00109	unclassified	HE999704.1.gene1528.p01|FEATURES|truncated_putative_response_regulator_ArlR|unclassified|truncated_putative_response_regulator_ArlR	0.991560739142	48.5	297	251.5	3.6e-67	1
BICYCLOMYCIN-MULTIDRUG_EFFLUX_PROTEIN_BCR	31	384	orf00235	multidrug	YP_001437159|FEATURES|bicyclomycin-multidrug_efflux_protein_bcr|multidrug|bicyclomycin-multidrug_efflux_protein_bcr	0.869466893868	36.0	356	218.0	4.9e-57	1
EPTA	81	546	orf00128	peptide	BAE78116.1|FEATURES|eptA|peptide|eptA	0.909157347778	43.9	472	400.2	1.3e-111	1
OMPR	1	228	orf00385	multidrug	gi:489751171:ref:WP_003655179.1:|FEATURES|ompR|multidrug|ompR	0.999958977289	99.6	228	456.8	1.0e-128	1
TRUNCATED_PUTATIVE_RESPONSE_REGULATOR_ARLR	1	222	orf00126	unclassified	HE999704.1.gene1528.p01|FEATURES|truncated_putative_response_regulator_ArlR|unclassified|truncated_putative_response_regulator_ArlR	0.990513597008	33.2	223	137.5	6.8e-33	1
ADEK	1	485	orf00085	multidrug	NC_011586.7045445.p01|FEATURES|adeK|multidrug|adeK	0.999999999998	89.1	485	821.6	2.1e-238	1
ADEI	1	357	orf00086	multidrug	YP_002320475.1|FEATURES|adeI|multidrug|adeI	1.0	96.9	357	660.2	3.6e-190	1
MCR-1	1	446	orf00129	peptide	AKF16168|FEATURES|MCR-1|peptide|MCR-1	0.986452875049	32.0	453	244.2	7.6e-65	1
BICYCLOMYCIN-MULTIDRUG_EFFLUX_PROTEIN_BCR	31	384	orf00218	multidrug	YP_001437159|FEATURES|bicyclomycin-multidrug_efflux_protein_bcr|multidrug|bicyclomycin-multidrug_efflux_protein_bcr	0.869466893868	36.0	356	218.0	1.0e-56	1
ADEI	1	414	orf00080	multidrug	YP_002320475.1|FEATURES|adeI|multidrug|adeI	1.0	93.2	414	732.3	1.8e-211	1
BACA	43	276	orf00145	bacitracin	Q2KX31|FEATURES|bacA|bacitracin|bacA	1.0	47.0	234	196.4	2.7e-50	1
BACA	9	276	orf00175	bacitracin	Q2KX31|FEATURES|bacA|bacitracin|bacA	1.0	50.0	268	247.3	5.0e-66	1
BACA	9	276	orf00172	bacitracin	Q2KX31|FEATURES|bacA|bacitracin|bacA	1.0	50.0	268	247.3	9.8e-66	1
TRUNCATED_PUTATIVE_RESPONSE_REGULATOR_ARLR	1	222	orf00143	unclassified	HE999704.1.gene1528.p01|FEATURES|truncated_putative_response_regulator_ArlR|unclassified|truncated_putative_response_regulator_ArlR	0.990513597008	33.2	223	137.5	1.6e-32	1
BACA	9	276	orf00151	bacitracin	Q2KX31|FEATURES|bacA|bacitracin|bacA	1.0	50.0	268	247.3	7.8e-66	1
ADEJ	1	1058	orf00150	multidrug	gi:60207557:gb:AAX14802.1:|FEATURES|adeJ|multidrug|adeJ	1.0	92.9	1058	1902.1	0.0e+00	1
