# Supplementary material for: Machine learning algorithm to characterize antimicrobial resistance associated with the International Space Station surface microbiome
Source: Microbiome. 2022 Aug 24;10:134. doi: 10.1186/s40168-022-01332-w (PMC9400218; doi:10.1186/s40168-022-01332-w)
Supplement: Supplementary file 6 — Additional file 5: File S1. Raw results of the DeepARG analyses (zip compressed). [file 40168_2022_1332_MOESM5_ESM.zip › Additional file 5- File S1/DeepARG-LS/ORF_3F_S8P_Pantoea.out.mapping.ARG]

#ARG	query-start	query-end	read_id	predicted_ARG-class	best-hit	probability	identity	alignment-length	alignment-bitscore	alignment-evalue	counts
MULTIDRUG_ABC_TRANSPORTER	5	567	orf00030	multidrug	gi:686372381:ref:WP_031896424.1:|FEATURES|multidrug_ABC_transporter|multidrug|multidrug_ABC_transporter	0.984047219112	30.1	578	255.0	7.4e-67	1
OPRN	17	469	orf00246	multidrug	gi:757699586:ref:WP_042929352.1:|FEATURES|oprN|multidrug|oprN	0.999999933343	32.9	456	243.4	1.2e-64	1
MULTIDRUG_ABC_TRANSPORTER	68	567	orf00014	multidrug	gi:640499891:ref:WP_024937220.1:|FEATURES|multidrug_ABC_transporter|multidrug|multidrug_ABC_transporter	0.999999707371	31.0	509	250.4	1.3e-66	1
EFRB	76	362	orf00012	multidrug	CDO61516.1|FEATURES|efrB|multidrug|efrB	0.858829417914	34.2	295	156.0	2.6e-38	1
MULTIDRUG_ABC_TRANSPORTER	21	567	orf00013	multidrug	gi:686372381:ref:WP_031896424.1:|FEATURES|multidrug_ABC_transporter|multidrug|multidrug_ABC_transporter	0.974842176649	30.4	562	251.1	7.2e-67	1
MULTIDRUG_ABC_TRANSPORTER	5	567	orf00010	multidrug	gi:686372381:ref:WP_031896424.1:|FEATURES|multidrug_ABC_transporter|multidrug|multidrug_ABC_transporter	0.99999971393	30.1	578	255.0	1.3e-67	1
MULTIDRUG_ABC_TRANSPORTER	96	567	orf00011	multidrug	gi:640499891:ref:WP_024937220.1:|FEATURES|multidrug_ABC_transporter|multidrug|multidrug_ABC_transporter	0.999999738882	31.5	480	247.7	7.7e-66	1
OLEI	14	421	orf00245	MLS	ABA42118.2|FEATURES|oleI|MLS|oleI	0.999999009711	37.5	408	267.7	7.6e-72	1
MULTIDRUG_ABC_TRANSPORTER	5	567	orf00019	multidrug	gi:686372381:ref:WP_031896424.1:|FEATURES|multidrug_ABC_transporter|multidrug|multidrug_ABC_transporter	0.984047219112	30.1	578	255.0	4.0e-67	1
PATA	78	450	orf00096	fluoroquinolone	NP_417544.5|FEATURES|patA|fluoroquinolone|patA	0.961854886203	30.3	376	159.5	1.0e-38	1
MULTIDRUG_ABC_TRANSPORTER	68	567	orf00009	multidrug	gi:640499891:ref:WP_024937220.1:|FEATURES|multidrug_ABC_transporter|multidrug|multidrug_ABC_transporter	0.999999753311	31.0	509	250.4	1.3e-66	1
MULTIDRUG_ABC_TRANSPORTER	68	559	orf00008	multidrug	gi:640499891:ref:WP_024937220.1:|FEATURES|multidrug_ABC_transporter|multidrug|multidrug_ABC_transporter	0.999999982556	30.7	501	243.4	1.4e-64	1
MULTIDRUG_ABC_TRANSPORTER	14	421	orf00001	multidrug	gi:686372381:ref:WP_031896424.1:|FEATURES|multidrug_ABC_transporter|multidrug|multidrug_ABC_transporter	0.999999931858	37.5	408	267.7	4.1e-70	1
OLEI	14	421	orf00270	MLS	ABA42118.2|FEATURES|oleI|MLS|oleI	0.999999005867	37.5	408	267.7	5.3e-72	1
MULTIDRUG_ABC_TRANSPORTER	5	567	orf00002	multidrug	gi:686372381:ref:WP_031896424.1:|FEATURES|multidrug_ABC_transporter|multidrug|multidrug_ABC_transporter	0.984047219112	30.1	578	255.0	1.1e-66	1
MULTIDRUG_ABC_TRANSPORTER	96	567	orf00007	multidrug	gi:640499891:ref:WP_024937220.1:|FEATURES|multidrug_ABC_transporter|multidrug|multidrug_ABC_transporter	0.999999695343	31.5	480	247.7	7.8e-66	1
MULTIDRUG_ABC_TRANSPORTER	5	567	orf00023	multidrug	gi:686372381:ref:WP_031896424.1:|FEATURES|multidrug_ABC_transporter|multidrug|multidrug_ABC_transporter	0.984047219112	30.1	578	255.0	3.0e-67	1
MULTIDRUG_ABC_TRANSPORTER	5	567	orf00101	multidrug	gi:686372381:ref:WP_031896424.1:|FEATURES|multidrug_ABC_transporter|multidrug|multidrug_ABC_transporter	0.835851439581	30.1	578	255.0	2.4e-66	1
MULTIDRUG_ABC_TRANSPORTER	5	567	orf00020	multidrug	gi:686372381:ref:WP_031896424.1:|FEATURES|multidrug_ABC_transporter|multidrug|multidrug_ABC_transporter	0.984047219112	30.1	578	255.0	5.1e-67	1
MULTIDRUG_ABC_TRANSPORTER	5	567	orf00024	multidrug	gi:686372381:ref:WP_031896424.1:|FEATURES|multidrug_ABC_transporter|multidrug|multidrug_ABC_transporter	0.984047219112	30.1	578	255.0	3.7e-67	1
MULTIDRUG_ABC_TRANSPORTER	5	567	orf00029	multidrug	gi:686372381:ref:WP_031896424.1:|FEATURES|multidrug_ABC_transporter|multidrug|multidrug_ABC_transporter	0.984047219112	30.1	578	255.0	6.6e-67	1
VANTRL	16	361	orf00129	glycopeptide	ABX54690.1|FEATURES|vanTrL|glycopeptide|vanTrL	0.93508679313	30.7	358	125.2	3.8e-29	1
MULTIDRUG_ABC_TRANSPORTER	5	567	orf00003	multidrug	gi:686372381:ref:WP_031896424.1:|FEATURES|multidrug_ABC_transporter|multidrug|multidrug_ABC_transporter	0.984047219112	30.1	578	255.0	2.6e-67	1
EFRB	76	362	orf00017	multidrug	CDO61516.1|FEATURES|efrB|multidrug|efrB	0.858829417914	34.2	295	156.0	2.2e-38	1
PATA	78	450	orf00078	fluoroquinolone	NP_417544.5|FEATURES|patA|fluoroquinolone|patA	0.961854886203	30.3	376	159.5	2.0e-39	1
MULTIDRUG_ABC_TRANSPORTER	5	567	orf00159	multidrug	gi:686372381:ref:WP_031896424.1:|FEATURES|multidrug_ABC_transporter|multidrug|multidrug_ABC_transporter	0.835851439581	30.1	578	255.0	3.2e-66	1
VANTRL	16	317	orf00156	glycopeptide	ABX54690.1|FEATURES|vanTrL|glycopeptide|vanTrL	0.879335676368	31.0	310	105.9	2.7e-23	1
MULTIDRUG_ABC_TRANSPORTER	5	567	orf00071	multidrug	gi:686372381:ref:WP_031896424.1:|FEATURES|multidrug_ABC_transporter|multidrug|multidrug_ABC_transporter	0.835851439581	30.1	578	255.0	2.1e-66	1
