# Supplementary material for: Machine learning algorithm to characterize antimicrobial resistance associated with the International Space Station surface microbiome
Source: Microbiome. 2022 Aug 24;10:134. doi: 10.1186/s40168-022-01332-w (PMC9400218; doi:10.1186/s40168-022-01332-w)
Supplement: Supplementary file 6 — Additional file 5: File S1. Raw results of the DeepARG analyses (zip compressed). [file 40168_2022_1332_MOESM5_ESM.zip › Additional file 5- File S1/DeepARG-LS/ORF_JC-0161.out.mapping.ARG]

#ARG	query-start	query-end	read_id	predicted_ARG-class	best-hit	probability	identity	alignment-length	alignment-bitscore	alignment-evalue	counts
MAJOR_FACILITATOR_SUPERFAMILY_TRANSPORTER	20	484	orf00278	multidrug	ZP_03053667|FEATURES|major_facilitator_superfamily_transporter|multidrug|major_facilitator_superfamily_transporter	0.93117331878	34.9	475	268.9	3.6e-72	1
BCRA	8	306	orf00104	bacitracin	gi:447057510:ref:WP_001134766.1:|FEATURES|bcrA|bacitracin|bcrA	0.999999849422	40.8	304	207.6	4.9e-52	1
BCRA	38	306	orf00038	bacitracin	gi:447057510:ref:WP_001134766.1:|FEATURES|bcrA|bacitracin|bcrA	0.999999536324	40.5	274	177.6	1.2e-44	1
BCRA	14	332	orf00171	bacitracin	gi:542061059:gb:ERI11611.1:|FEATURES|bcrA|bacitracin|bcrA	0.878721776959	36.4	319	199.9	3.1e-51	1
BCRA	14	332	orf00177	bacitracin	gi:542061059:gb:ERI11611.1:|FEATURES|bcrA|bacitracin|bcrA	0.878721776959	36.4	319	199.9	2.8e-51	1
TETA(48)	52	332	orf00217	tetracycline	APB03214.1|FEATURES|tetA(48)|tetracycline|tetA(48)	0.915672024771	35.6	281	171.4	9.3e-43	1
BCRA	8	306	orf00045	bacitracin	gi:447057510:ref:WP_001134766.1:|FEATURES|bcrA|bacitracin|bcrA	0.999999883274	40.8	304	207.6	9.4e-54	1
BCRA	14	332	orf00160	bacitracin	gi:542061059:gb:ERI11611.1:|FEATURES|bcrA|bacitracin|bcrA	0.878721776959	36.4	319	199.9	1.9e-51	1
TETA(48)	11	288	orf00051	tetracycline	APB03214.1|FEATURES|tetA(48)|tetracycline|tetA(48)	0.994481895226	37.3	279	172.9	1.7e-43	1
BCRA	14	332	orf00167	bacitracin	gi:542061059:gb:ERI11611.1:|FEATURES|bcrA|bacitracin|bcrA	0.878721776959	36.4	319	199.9	5.5e-51	1
BCRA	8	306	orf00054	bacitracin	gi:447057510:ref:WP_001134766.1:|FEATURES|bcrA|bacitracin|bcrA	0.999999883274	40.8	304	207.6	8.1e-54	1
BCRA	8	306	orf00055	bacitracin	gi:447057510:ref:WP_001134766.1:|FEATURES|bcrA|bacitracin|bcrA	0.999999883274	40.8	304	207.6	1.0e-53	1
BCRA	78	459	orf00001	bacitracin	gi:447057510:ref:WP_001134766.1:|FEATURES|bcrA|bacitracin|bcrA	0.999999822914	37.5	384	214.5	3.9e-54	1
MAJOR_FACILITATOR_SUPERFAMILY_TRANSPORTER	20	484	orf00243	multidrug	ZP_03053667|FEATURES|major_facilitator_superfamily_transporter|multidrug|major_facilitator_superfamily_transporter	0.93117331878	34.9	475	268.9	5.2e-72	1
BICYCLOMYCIN-MULTIDRUG_EFFLUX_PROTEIN_BCR	2	396	orf00537	multidrug	BAH64410|FEATURES|bicyclomycin-multidrug_efflux_protein_bcr|multidrug|bicyclomycin-multidrug_efflux_protein_bcr	0.999990461586	30.5	397	214.5	1.8e-55	1
