# Supplementary material for: Machine learning algorithm to characterize antimicrobial resistance associated with the International Space Station surface microbiome
Source: Microbiome. 2022 Aug 24;10:134. doi: 10.1186/s40168-022-01332-w (PMC9400218; doi:10.1186/s40168-022-01332-w)
Supplement: Supplementary file 6 — Additional file 5: File S1. Raw results of the DeepARG analyses (zip compressed). [file 40168_2022_1332_MOESM5_ESM.zip › Additional file 5- File S1/DeepARG-LS/ORF_JC-0088.out.mapping.ARG]

#ARG	query-start	query-end	read_id	predicted_ARG-class	best-hit	probability	identity	alignment-length	alignment-bitscore	alignment-evalue	counts
TETA(48)	17	320	orf00017	tetracycline	APB03214.1|FEATURES|tetA(48)|tetracycline|tetA(48)	0.993373363362	33.2	304	157.5	7.9e-39	1
LRA	18	266	orf00243	beta-lactam	EU408346.1.gene6.p01|FEATURES|LRA-1|beta-lactam|LRA	1.0	43.0	249	183.7	1.0e-46	1
MULTIDRUG_ABC_TRANSPORTER	19	609	orf01080	multidrug	gi:917166849:ref:WP_051773561.1:|FEATURES|multidrug_ABC_transporter|multidrug|multidrug_ABC_transporter	0.999988527201	47.1	603	525.4	2.6e-149	1
MULTIDRUG_ABC_TRANSPORTER	19	609	orf00960	multidrug	gi:664244930:ref:WP_030776974.1:|FEATURES|multidrug_ABC_transporter|multidrug|multidrug_ABC_transporter	0.999635605218	47.1	603	525.4	4.6e-147	1
OTR(B)	14	508	orf01004	tetracycline	AAD04032.1|FEATURES|otr(B)|tetracycline|otr(B)	0.998743512959	38.0	502	344.7	4.8e-95	1
EFRB	33	362	orf00303	multidrug	CDO61516.1|FEATURES|efrB|multidrug|efrB	0.997508107794	50.3	330	335.9	2.8e-92	1
VANR	7	223	orf00306	glycopeptide	FJ872411.1.gene44.p01|FEATURES|vanR|glycopeptide|vanR	0.997436970022	43.6	220	172.9	1.8e-43	1
LRA	18	293	orf00296	beta-lactam	EU408346.1.gene6.p01|FEATURES|LRA-1|beta-lactam|LRA	1.0	40.3	278	188.7	5.4e-48	1
LRA	6	469	orf00002	beta-lactam	EU408346.1.gene6.p01|FEATURES|LRA-1|beta-lactam|LRA	1.0	40.0	467	353.2	5.0e-95	1
MARR	14	438	orf00141	multidrug	gi:515409313:ref:WP_016898353.1:|FEATURES|marR|multidrug|marR	0.999999995445	31.1	427	214.2	1.3e-55	1
SUL4	12	271	orf00678	sulfonamide	WP_102607457.1|FEATURES|sul4|sulfonamide|sul4	0.999998636514	34.7	265	153.7	1.6e-37	1
TETA(48)	15	320	orf00389	tetracycline	APB03214.1|FEATURES|tetA(48)|tetracycline|tetA(48)	0.801190242586	32.1	312	153.7	2.4e-37	1
OLEB	73	547	orf01245	MLS	AAA50325|FEATURES|oleB|MLS|oleB	0.999364372848	41.4	478	328.6	3.0e-90	1
MARR	1	144	orf00183	multidrug	gi:515409313:ref:WP_016898353.1:|FEATURES|marR|multidrug|marR	0.999999995095	31.2	144	81.6	6.0e-16	1
MULTIDRUG_ABC_TRANSPORTER	13	592	orf01154	multidrug	gi:664538723:ref:WP_031054357.1:|FEATURES|multidrug_ABC_transporter|multidrug|multidrug_ABC_transporter	0.999990623447	33.1	590	297.7	7.2e-81	1
MULTIDRUG_ABC_TRANSPORTER	25	592	orf00322	multidrug	gi:759527374:ref:WP_043247487.1:|FEATURES|multidrug_ABC_transporter|multidrug|multidrug_ABC_transporter	0.942427581261	35.7	586	333.2	1.7e-91	1
EFRA	6	432	orf00316	multidrug	CDO61513.1|FEATURES|efrA|multidrug|efrA	0.979414385687	40.7	430	339.3	1.9e-93	1
VANR	7	223	orf00313	glycopeptide	FJ872411.1.gene44.p01|FEATURES|vanR|glycopeptide|vanR	0.99748474147	43.6	220	172.9	3.0e-43	1
TETA(48)	11	331	orf00179	tetracycline	APB03214.1|FEATURES|tetA(48)|tetracycline|tetA(48)	0.999628484999	36.5	323	207.6	1.3e-53	1
