# Supplementary material for: Machine learning algorithm to characterize antimicrobial resistance associated with the International Space Station surface microbiome
Source: Microbiome. 2022 Aug 24;10:134. doi: 10.1186/s40168-022-01332-w (PMC9400218; doi:10.1186/s40168-022-01332-w)
Supplement: Supplementary file 6 — Additional file 5: File S1. Raw results of the DeepARG analyses (zip compressed). [file 40168_2022_1332_MOESM5_ESM.zip › Additional file 5- File S1/DeepARG-LS/ORF_JC-0013.out.mapping.ARG]

#ARG	query-start	query-end	read_id	predicted_ARG-class	best-hit	probability	identity	alignment-length	alignment-bitscore	alignment-evalue	counts
BCRA	4	305	orf00016	bacitracin	gi:542061059:gb:ERI11611.1:|FEATURES|bcrA|bacitracin|bcrA	0.999999003811	39.4	307	216.1	3.2e-56	1
BCRA	4	305	orf00017	bacitracin	gi:445996719:ref:WP_000074574.1:|FEATURES|bcrA|bacitracin|bcrA	0.999999973899	39.4	307	216.1	3.1e-56	1
BCRA	4	305	orf00021	bacitracin	gi:445996719:ref:WP_000074574.1:|FEATURES|bcrA|bacitracin|bcrA	0.999999973867	39.4	307	216.1	6.7e-56	1
BCRA	4	305	orf00015	bacitracin	gi:447195835:ref:WP_001273091.1:|FEATURES|bcrA|bacitracin|bcrA	0.999999860644	39.4	307	216.1	2.8e-56	1
BCRA	4	305	orf00012	bacitracin	gi:445996719:ref:WP_000074574.1:|FEATURES|bcrA|bacitracin|bcrA	0.999999973899	39.4	307	216.1	3.1e-56	1
BCRA	4	305	orf00013	bacitracin	gi:445996719:ref:WP_000074574.1:|FEATURES|bcrA|bacitracin|bcrA	0.999999973899	39.4	307	216.1	1.7e-56	1
BCRA	4	305	orf00010	bacitracin	gi:445996719:ref:WP_000074574.1:|FEATURES|bcrA|bacitracin|bcrA	0.999999973899	39.4	307	216.1	3.5e-56	1
BCRA	4	305	orf00011	bacitracin	gi:445996719:ref:WP_000074574.1:|FEATURES|bcrA|bacitracin|bcrA	0.999999973899	39.4	307	216.1	5.6e-56	1
BCRA	4	305	orf00014	bacitracin	gi:445996719:ref:WP_000074574.1:|FEATURES|bcrA|bacitracin|bcrA	0.999999973899	39.4	307	216.1	2.7e-56	1
BCRA	4	305	orf00018	bacitracin	gi:445996719:ref:WP_000074574.1:|FEATURES|bcrA|bacitracin|bcrA	0.999999973899	39.4	307	216.1	2.9e-56	1
BCRA	4	305	orf00019	bacitracin	gi:445996723:ref:WP_000074578.1:|FEATURES|bcrA|bacitracin|bcrA	0.999999971153	39.4	307	216.1	1.4e-56	1
PENA	41	681	orf00157	beta-lactam	U58210.1.gene4.p01|FEATURES|penA|beta-lactam|penA	0.99461716185	33.4	670	337.4	9.2e-93	1
BCRA	4	305	orf00001	bacitracin	gi:445996719:ref:WP_000074574.1:|FEATURES|bcrA|bacitracin|bcrA	0.999999973899	39.4	307	216.1	1.2e-54	1
BCRA	4	305	orf00020	bacitracin	gi:445996719:ref:WP_000074574.1:|FEATURES|bcrA|bacitracin|bcrA	0.999999973899	39.4	307	216.1	4.6e-56	1
PENA	22	681	orf00171	beta-lactam	U58210.1.gene4.p01|FEATURES|penA|beta-lactam|penA	0.995344441779	33.1	689	346.7	1.6e-95	1
BCRA	4	305	orf00131	bacitracin	gi:445996719:ref:WP_000074574.1:|FEATURES|bcrA|bacitracin|bcrA	0.999999960296	39.4	307	216.1	1.6e-54	1
