# Supplementary material for: Machine learning algorithm to characterize antimicrobial resistance associated with the International Space Station surface microbiome
Source: Microbiome. 2022 Aug 24;10:134. doi: 10.1186/s40168-022-01332-w (PMC9400218; doi:10.1186/s40168-022-01332-w)
Supplement: Supplementary file 6 — Additional file 5: File S1. Raw results of the DeepARG analyses (zip compressed). [file 40168_2022_1332_MOESM5_ESM.zip › Additional file 5- File S1/DeepARG-LS/ORF_3F_S4P_Pantoea.out.mapping.ARG]

#ARG	query-start	query-end	read_id	predicted_ARG-class	best-hit	probability	identity	alignment-length	alignment-bitscore	alignment-evalue	counts
BACTERIAL_REGULATORY_PROTEIN_LUXR	44	1174	orf00016	unclassified	CP000647.1.gene3517.p01|FEATURES|bacterial_regulatory_protein_LuxR|unclassified|bacterial_regulatory_protein_LuxR	0.998437016748	30.0	1145	514.6	7.2e-146	1
PMRF	30	316	orf00112	peptide	AAC75314.1|FEATURES|PmrF|peptide|PmrF	0.915698369493	76.7	287	466.1	9.2e-132	1
PMRF	1	270	orf00111	peptide	AAC75314.1|FEATURES|PmrF|peptide|PmrF	0.902137650276	74.8	270	427.6	1.0e-119	1
PMRF	6	316	orf00117	peptide	AAC75314.1|FEATURES|PmrF|peptide|PmrF	0.922830876395	76.8	311	507.3	5.0e-144	1
BACTERIAL_REGULATORY_PROTEIN_LUXR	2	203	orf00013	unclassified	CP000647.1.gene3517.p01|FEATURES|bacterial_regulatory_protein_LuxR|unclassified|bacterial_regulatory_protein_LuxR	0.99846585014	36.8	204	136.3	2.1e-32	1
BACTERIAL_REGULATORY_PROTEIN_LUXR	2	203	orf00010	unclassified	CP000647.1.gene3517.p01|FEATURES|bacterial_regulatory_protein_LuxR|unclassified|bacterial_regulatory_protein_LuxR	0.99846585014	36.8	204	136.3	8.4e-32	1
BACTERIAL_REGULATORY_PROTEIN_LUXR	44	1174	orf00011	unclassified	CP000647.1.gene3517.p01|FEATURES|bacterial_regulatory_protein_LuxR|unclassified|bacterial_regulatory_protein_LuxR	0.998437016748	30.0	1145	514.6	8.9e-146	1
BACTERIAL_REGULATORY_PROTEIN_LUXR	2	203	orf00014	unclassified	CP000647.1.gene3517.p01|FEATURES|bacterial_regulatory_protein_LuxR|unclassified|bacterial_regulatory_protein_LuxR	0.99846585014	36.8	204	136.3	2.8e-32	1
BACTERIAL_REGULATORY_PROTEIN_LUXR	2	203	orf00018	unclassified	CP000647.1.gene3517.p01|FEATURES|bacterial_regulatory_protein_LuxR|unclassified|bacterial_regulatory_protein_LuxR	0.997677230676	36.8	204	136.3	1.9e-32	1
TWO-COMPONENT_SYSTEM_RESPONSE_REGULATOR_EVGA	2	203	orf00019	unclassified	CP001918.1.gene4502.p01|FEATURES|two-component_system_response_regulator_EvgA|unclassified|two-component_system_response_regulator_EvgA	0.987742935329	36.8	204	136.3	1.7e-32	1
ARNA	1	659	orf00125	polymyxin	gi:486385683:ref:WP_001600222.1:|FEATURES|arnA|polymyxin|arnA	0.999711476348	77.1	659	1045.4	6.7e-306	1
PMRF	1	316	orf00126	peptide	AAC75314.1|FEATURES|PmrF|peptide|PmrF	0.923324140744	76.3	316	509.6	6.5e-145	1
PMRF	37	316	orf00097	peptide	AAC75314.1|FEATURES|PmrF|peptide|PmrF	0.910572389081	77.5	280	459.1	2.1e-129	1
CLASS_A	6	264	orf00095	beta-lactam	CAD20591|FEATURES|class_A|beta-lactam|class_A	1.0	58.3	264	315.5	2.1e-86	1
NMCR	1	284	orf00090	beta-lactam	CAA79966.1|FEATURES|NmcR|beta-lactam|NmcR	0.996336871901	52.8	284	297.0	8.6e-81	1
KLUY-2	9	446	orf00091	beta-lactam	AAT45026|FEATURES|KLUY-2|beta-lactam|KLUY-2	1.0	76.0	441	713.0	4.5e-204	1
KLUY-2	32	291	orf00102	beta-lactam	AAT45026|FEATURES|KLUY-2|beta-lactam|KLUY-2	1.0	63.5	260	343.2	3.1e-94	1
BACTERIAL_REGULATORY_PROTEIN_LUXR	2	182	orf00008	unclassified	CP000647.1.gene3517.p01|FEATURES|bacterial_regulatory_protein_LuxR|unclassified|bacterial_regulatory_protein_LuxR	0.99683539884	36.1	183	119.0	3.3e-27	1
BACTERIAL_REGULATORY_PROTEIN_LUXR	44	1174	orf00001	unclassified	CP000647.1.gene3517.p01|FEATURES|bacterial_regulatory_protein_LuxR|unclassified|bacterial_regulatory_protein_LuxR	0.998437016748	30.0	1145	514.6	1.2e-144	1
BACTERIAL_REGULATORY_PROTEIN_LUXR	44	1174	orf00065	unclassified	CP000647.1.gene3517.p01|FEATURES|bacterial_regulatory_protein_LuxR|unclassified|bacterial_regulatory_protein_LuxR	0.998437016748	30.0	1145	514.6	1.7e-144	1
BACTERIAL_REGULATORY_PROTEIN_LUXR	44	1174	orf00023	unclassified	CP000647.1.gene3517.p01|FEATURES|bacterial_regulatory_protein_LuxR|unclassified|bacterial_regulatory_protein_LuxR	0.998437016748	30.0	1145	514.6	7.4e-145	1
PMRF	1	316	orf00124	peptide	AAC75314.1|FEATURES|PmrF|peptide|PmrF	0.923324140744	76.3	316	509.6	1.0e-144	1
BACTERIAL_REGULATORY_PROTEIN_LUXR	44	1174	orf00020	unclassified	CP000647.1.gene3517.p01|FEATURES|bacterial_regulatory_protein_LuxR|unclassified|bacterial_regulatory_protein_LuxR	0.998437016748	30.0	1145	514.6	6.1e-145	1
ARNA	1	659	orf00107	polymyxin	gi:486385683:ref:WP_001600222.1:|FEATURES|arnA|polymyxin|arnA	0.999716137212	77.1	659	1045.4	1.0e-305	1
TRIA	54	367	orf00211	triclosan	NP_248846.1|FEATURES|TriA|triclosan|TriA	0.999849973718	30.8	318	149.1	2.7e-36	1
TRIC	1	988	orf00212	triclosan	NP_248848.1|FEATURES|TriC|triclosan|TriC	0.999626148536	42.4	988	770.0	8.4e-223	1
BACTERIAL_REGULATORY_PROTEIN_LUXR	44	1174	orf00081	unclassified	CP000647.1.gene3517.p01|FEATURES|bacterial_regulatory_protein_LuxR|unclassified|bacterial_regulatory_protein_LuxR	0.998437016748	30.0	1145	514.6	1.7e-144	1
NMCR	24	284	orf00082	beta-lactam	CAA79966.1|FEATURES|NmcR|beta-lactam|NmcR	0.993239903797	51.3	261	265.4	2.2e-71	1
KLUY-2	32	291	orf00085	beta-lactam	AAT45026|FEATURES|KLUY-2|beta-lactam|KLUY-2	1.0	63.5	260	343.2	1.4e-94	1
NMCR	1	284	orf00086	beta-lactam	CAA79966.1|FEATURES|NmcR|beta-lactam|NmcR	0.995894161262	52.8	284	297.0	7.9e-81	1
ESCHERICHIA_COLI_LAMB	2	446	orf00089	multidrug	BAB38442|FEATURES|Escherichia_coli_LamB|multidrug|Escherichia_coli_LamB	0.9953665877	76.1	448	724.5	1.7e-209	1
BACTERIAL_REGULATORY_PROTEIN_LUXR	2	203	orf00017	unclassified	CP000647.1.gene3517.p01|FEATURES|bacterial_regulatory_protein_LuxR|unclassified|bacterial_regulatory_protein_LuxR	0.99846585014	36.8	204	136.3	1.5e-32	1
DNA-BINDING_PROTEIN_H-NS	1	135	orf00171	unclassified	CP001918.1.gene1661.p01|FEATURES|DNA-binding_protein_H-NS|unclassified|DNA-binding_protein_H-NS	0.999867323417	41.5	135	89.7	1.4e-18	1
NMCR	1	284	orf00079	beta-lactam	CAA79966.1|FEATURES|NmcR|beta-lactam|NmcR	0.996336871901	52.8	284	297.0	1.7e-80	1
BACTERIAL_REGULATORY_PROTEIN_LUXR	44	1174	orf00077	unclassified	CP000647.1.gene3517.p01|FEATURES|bacterial_regulatory_protein_LuxR|unclassified|bacterial_regulatory_protein_LuxR	0.998437016748	30.0	1145	514.6	1.6e-144	1
ESCHERICHIA_COLI_LAMB	76	446	orf00071	multidrug	BAB38442|FEATURES|Escherichia_coli_LamB|multidrug|Escherichia_coli_LamB	0.990300838727	73.5	374	588.6	1.5e-168	1
ESCHERICHIA_COLI_LAMB	9	446	orf00072	multidrug	BAB38442|FEATURES|Escherichia_coli_LamB|multidrug|Escherichia_coli_LamB	0.995819920232	76.0	441	713.0	1.5e-205	1
ESCHERICHIA_COLI_LAMB	9	386	orf00073	multidrug	BAB38442|FEATURES|Escherichia_coli_LamB|multidrug|Escherichia_coli_LamB	0.99346517842	79.6	378	643.3	5.4e-185	1
