# Supplementary material for: Machine learning algorithm to characterize antimicrobial resistance associated with the International Space Station surface microbiome
Source: Microbiome. 2022 Aug 24;10:134. doi: 10.1186/s40168-022-01332-w (PMC9400218; doi:10.1186/s40168-022-01332-w)
Supplement: Supplementary file 6 — Additional file 5: File S1. Raw results of the DeepARG analyses (zip compressed). [file 40168_2022_1332_MOESM5_ESM.zip › Additional file 5- File S1/DeepARG-LS/ORF_2F_S2P_Staphylococcus.out.mapping.ARG]

#ARG	query-start	query-end	read_id	predicted_ARG-class	best-hit	probability	identity	alignment-length	alignment-bitscore	alignment-evalue	counts
PATA	75	437	orf00686	fluoroquinolone	NP_417544.5|FEATURES|patA|fluoroquinolone|patA	0.903834224019	31.3	390	178.3	4.6e-45	1
NORB	5	458	orf00507	fluoroquinolone	gi:644111449:ref:WP_025280016.1:|FEATURES|norB|fluoroquinolone|norB	0.999991566517	48.7	454	415.2	2.4e-116	1
PATA	13	450	orf00423	fluoroquinolone	NP_417544.5|FEATURES|patA|fluoroquinolone|patA	0.933634252981	31.1	469	198.7	5.5e-51	1
VANH	33	343	orf00540	glycopeptide	KF478993.1.gene2.p01|FEATURES|vanH|glycopeptide|vanH	0.999999999363	32.4	321	174.1	6.8e-44	1
PATA	34	450	orf00460	fluoroquinolone	NP_417544.5|FEATURES|patA|fluoroquinolone|patA	0.930547290624	31.7	445	196.1	2.2e-50	1
VANH	33	343	orf00563	glycopeptide	KF478993.1.gene2.p01|FEATURES|vanH|glycopeptide|vanH	0.999999999363	32.4	321	174.1	1.5e-43	1
VANR	1	228	orf00192	glycopeptide	AF155139.2.gene2.p01|FEATURES|vanR|glycopeptide|vanR	0.999999999839	36.8	228	159.8	1.1e-39	1
YKKD	1	105	orf00091	multidrug	gi:489421661:ref:WP_003327389.1:|FEATURES|ykkD|multidrug|ykkD	0.999968630609	50.0	106	95.1	3.4e-20	1
PATA	75	437	orf00710	fluoroquinolone	NP_417544.5|FEATURES|patA|fluoroquinolone|patA	0.903834224019	31.3	390	178.3	6.2e-45	1
LMRB	9	459	orf00278	MLS	ZP_03589930|FEATURES|lmrB|MLS|lmrB	0.990299559039	67.6	451	614.4	2.8e-176	1
NORB	2	433	orf00294	fluoroquinolone	gi:489822049:ref:WP_003725847.1:|FEATURES|norB|fluoroquinolone|norB	0.999997464086	53.6	435	469.5	1.1e-132	1
MULTIDRUG_ABC_TRANSPORTER	11	578	orf00409	multidrug	gi:1002561146:ref:WP_061398366.1:|FEATURES|multidrug_ABC_transporter|multidrug|multidrug_ABC_transporter	0.999999608758	35.9	569	382.5	2.2e-106	1
YKKD	1	105	orf00101	multidrug	gi:489421661:ref:WP_003327389.1:|FEATURES|ykkD|multidrug|ykkD	0.999968630609	50.0	106	95.1	4.9e-20	1
YKKD	1	105	orf00103	multidrug	gi:489421661:ref:WP_003327389.1:|FEATURES|ykkD|multidrug|ykkD	0.999968630609	50.0	106	95.1	2.4e-20	1
YKKD	1	105	orf00083	multidrug	gi:489421661:ref:WP_003327389.1:|FEATURES|ykkD|multidrug|ykkD	0.999968630609	50.0	106	95.1	6.5e-20	1
YKKD	1	105	orf00086	multidrug	gi:489421661:ref:WP_003327389.1:|FEATURES|ykkD|multidrug|ykkD	0.999968630609	50.0	106	95.1	5.5e-20	1
VANR	1	228	orf00180	glycopeptide	AF155139.2.gene2.p01|FEATURES|vanR|glycopeptide|vanR	0.99999999982	36.8	228	159.8	1.5e-39	1
YKKD	1	105	orf00088	multidrug	gi:489421661:ref:WP_003327389.1:|FEATURES|ykkD|multidrug|ykkD	0.999968630609	50.0	106	95.1	3.3e-20	1
CATB	20	190	orf00818	phenicol	ABP35557|FEATURES|catB|phenicol|catB	0.997586375918	30.6	186	70.9	7.1e-13	1
PATA	31	449	orf00647	fluoroquinolone	NP_417544.5|FEATURES|patA|fluoroquinolone|patA	0.961854886203	34.2	424	236.9	9.9e-63	1
MULTIDRUG_ABC_TRANSPORTER	6	579	orf00408	multidrug	gi:640499891:ref:WP_024937220.1:|FEATURES|multidrug_ABC_transporter|multidrug|multidrug_ABC_transporter	0.999999997155	37.0	583	369.8	1.4e-102	1
VANR	1	228	orf00172	glycopeptide	AF155139.2.gene2.p01|FEATURES|vanR|glycopeptide|vanR	0.99999999982	36.8	228	159.8	2.4e-39	1
MAJOR_FACILITATOR_SUPERFAMILY_TRANSPORTER	34	603	orf00179	multidrug	NC_002952.2859362.p01|FEATURES|major_facilitator_superfamily_transporter|multidrug|major_facilitator_superfamily_transporter	0.99999252871	64.0	570	751.5	1.9e-217	1
