# Supplementary material for: Machine learning algorithm to characterize antimicrobial resistance associated with the International Space Station surface microbiome
Source: Microbiome. 2022 Aug 24;10:134. doi: 10.1186/s40168-022-01332-w (PMC9400218; doi:10.1186/s40168-022-01332-w)
Supplement: Supplementary file 6 — Additional file 5: File S1. Raw results of the DeepARG analyses (zip compressed). [file 40168_2022_1332_MOESM5_ESM.zip › Additional file 5- File S1/DeepARG-LS/ORF_JC-0037.out.mapping.ARG]

#ARG	query-start	query-end	read_id	predicted_ARG-class	best-hit	probability	identity	alignment-length	alignment-bitscore	alignment-evalue	counts
MDTA	63	390	orf00549	multidrug	gi:554682019:ref:WP_023181959.1:|FEATURES|mdtA|multidrug|mdtA	0.899093215853	30.8	331	152.1	2.9e-37	1
VANR	4	227	orf00225	glycopeptide	AF155139.2.gene2.p01|FEATURES|vanR|glycopeptide|vanR	0.999433489063	44.2	231	189.5	1.7e-48	1
PENA	2	623	orf00422	beta-lactam	YP_002045964|FEATURES|penA|beta-lactam|penA	0.9999958172	57.5	623	716.8	5.2e-207	1
VANR	4	227	orf00241	glycopeptide	AF155139.2.gene2.p01|FEATURES|vanR|glycopeptide|vanR	0.999433489063	44.2	231	189.5	1.9e-48	1
MDFA	1	409	orf00228	multidrug	YP_002239509|FEATURES|mdfA|multidrug|mdfA	1.0	95.6	409	759.2	1.5e-219	1
MACB	1	646	orf00200	MLS	gi:694113840:ref:WP_032455777.1:|FEATURES|macB|MLS|macB	1.0	89.3	646	1102.0	0.0e+00	1
ESCHERICHIA_COLI_LAMB	26	446	orf00688	multidrug	BAB38442|FEATURES|Escherichia_coli_LamB|multidrug|Escherichia_coli_LamB	0.996089909053	33.7	436	193.7	1.1e-49	1
MDTH	1	457	orf00042	multidrug	BAH62779|FEATURES|mdtH|multidrug|mdtH	1.0	85.8	457	762.3	1.4e-220	1
MDTG	1	436	orf00035	multidrug	gi:397744192:gb:EJK91404.1:|FEATURES|mdtG|multidrug|mdtG	1.0	81.6	440	675.2	2.0e-194	1
TETB(60)	3	577	orf00706	tetracycline	ANZ79241.1|FEATURES|tetB(60)|tetracycline|tetB(60)	0.881704638271	30.4	579	266.5	1.7e-71	1
BCRA	5	253	orf00282	bacitracin	gi:447195836:ref:WP_001273092.1:|FEATURES|bcrA|bacitracin|bcrA	0.999999949018	32.9	252	150.2	1.8e-36	1
ACRB	1	1048	orf00682	multidrug	YP_002240037|FEATURES|acrB|multidrug|acrB	0.99999997118	94.8	1048	1927.1	0.0e+00	1
PATA	71	437	orf00528	fluoroquinolone	NP_417544.5|FEATURES|patA|fluoroquinolone|patA	0.961854886203	30.0	406	167.2	1.1e-41	1
MDTH	1	457	orf00045	multidrug	BAH62779|FEATURES|mdtH|multidrug|mdtH	1.0	85.8	457	762.3	1.3e-220	1
MULTIDRUG_ABC_TRANSPORTER	1	582	orf00163	multidrug	gi:446519902:ref:WP_000597248.1:|FEATURES|multidrug_ABC_transporter|multidrug|multidrug_ABC_transporter	0.999886675175	86.9	582	981.5	1.0e-286	1
MDTG	15	412	orf00047	multidrug	gi:694110012:ref:WP_032452427.1:|FEATURES|mdtG|multidrug|mdtG	1.0	82.4	398	616.3	6.0e-177	1
EPTA	16	543	orf00293	peptide	BAE78116.1|FEATURES|eptA|peptide|eptA	0.998186892141	69.3	528	750.7	2.8e-217	1
OMPF	57	360	orf00166	multidrug	gi:490306302:ref:WP_004201406.1:|FEATURES|ompF|multidrug|ompF	0.902956809433	100.0	304	632.5	6.9e-182	1
VANR	3	224	orf00329	glycopeptide	gi:447203848:ref:WP_001281104.1:|FEATURES|vanR|glycopeptide|vanR	0.999828970093	40.6	224	146.7	1.8e-35	1
MDTH	1	457	orf00043	multidrug	BAH62779|FEATURES|mdtH|multidrug|mdtH	1.0	85.8	457	762.3	8.6e-221	1
MACA	1	371	orf00202	MLS	gi:1031872588:ref:WP_064187636.1:|FEATURES|macA|MLS|macA	1.0	94.3	371	670.2	3.3e-193	1
ESCHERICHIA_COLI_LAMB	26	446	orf00659	multidrug	BAB38442|FEATURES|Escherichia_coli_LamB|multidrug|Escherichia_coli_LamB	0.996089909053	33.7	436	193.7	1.8e-49	1
OMPF	1	360	orf00147	multidrug	gi:490306302:ref:WP_004201406.1:|FEATURES|ompF|multidrug|ompF	0.97780716628	94.7	360	702.6	5.8e-203	1
ACRA	1	417	orf00678	multidrug	gi:573042590:emb:CDI16885.1:|FEATURES|acrA|multidrug|acrA	1.0	90.9	417	729.6	5.1e-211	1
EPTA	16	543	orf00323	peptide	BAE78116.1|FEATURES|eptA|peptide|eptA	0.998186892141	69.3	528	750.7	3.6e-217	1
VANG	1	349	orf00791	glycopeptide	gi:752682279:ref:WP_041330231.1:|FEATURES|vanG|glycopeptide|vanG	1.0	40.4	354	258.5	3.0e-69	1
MDTG	9	404	orf00790	multidrug	gi:556477904:ref:WP_023329491.1:|FEATURES|mdtG|multidrug|mdtG	1.0	61.5	397	484.6	2.7e-137	1
TAEA	25	551	orf00257	pleuromutilin	APB03219.1|FEATURES|TaeA|pleuromutilin|TaeA	0.9786218928	31.4	532	276.6	1.8e-74	1
MDTH	1	457	orf00027	multidrug	BAH62779|FEATURES|mdtH|multidrug|mdtH	1.0	85.8	457	762.3	1.1e-220	1
VANH	27	306	orf00454	glycopeptide	gi:985522333:ref:WP_060811962.1:|FEATURES|vanH|glycopeptide|vanH	0.999861424143	31.8	321	112.8	1.9e-25	1
ROSA	20	400	orf00657	fosmidomycin	YP_001477378|FEATURES|rosA|fosmidomycin|rosA	0.999274644275	69.3	381	513.5	5.6e-146	1
MDFA	1	409	orf00230	multidrug	YP_002239509|FEATURES|mdfA|multidrug|mdfA	1.0	95.6	409	759.2	5.9e-220	1
RAMA	12	124	orf00518	multidrug	AFK13828.1|FEATURES|ramA|multidrug|ramA	0.998527675948	75.2	113	179.1	2.1e-45	1
MACB	1	646	orf00001	MLS	gi:694113840:ref:WP_032455777.1:|FEATURES|macB|MLS|macB	1.0	89.3	646	1102.0	0.0e+00	1
VANH	27	306	orf00464	glycopeptide	gi:985522333:ref:WP_060811962.1:|FEATURES|vanH|glycopeptide|vanH	0.999861424143	31.8	321	112.8	2.8e-25	1
MDFA	1	409	orf00264	multidrug	YP_002239509|FEATURES|mdfA|multidrug|mdfA	1.0	95.6	409	759.2	8.4e-220	1
MDTH	58	402	orf00040	multidrug	gi:852301524:ref:WP_048334667.1:|FEATURES|mdtH|multidrug|mdtH	1.0	89.6	345	604.4	2.3e-173	1
CHLORAMPHENICOL_EXPORTER	25	407	orf00877	phenicol	U09991.1.gene2.p01|FEATURES|chloramphenicol_exporter|phenicol|chloramphenicol_exporter	0.999990358722	33.8	388	226.9	1.0e-59	1
SRMB	8	506	orf00144	MLS	X63451.gene.p01|FEATURES|srmB|MLS|srmB	0.999507047177	30.6	506	240.0	3.2e-63	1
MACA	1	344	orf00204	MLS	gi:1031872588:ref:WP_064187636.1:|FEATURES|macA|MLS|macA	1.0	93.9	344	619.8	5.6e-178	1
OMPF	2	352	orf00831	multidrug	gi:515954236:ref:WP_017384819.1:|FEATURES|ompF|multidrug|ompF	0.985532875022	62.1	354	448.0	2.5e-126	1
VANR	5	253	orf00315	glycopeptide	gi:447203848:ref:WP_001281104.1:|FEATURES|vanR|glycopeptide|vanR	0.999997731675	32.9	252	150.2	1.6e-36	1
MDTG	1	436	orf00053	multidrug	gi:397744192:gb:EJK91404.1:|FEATURES|mdtG|multidrug|mdtG	1.0	81.6	440	675.2	1.2e-194	1
MACA	1	338	orf00222	MLS	gi:1031872588:ref:WP_064187636.1:|FEATURES|macA|MLS|macA	1.0	93.8	338	608.6	1.2e-174	1
MDTA	63	390	orf00543	multidrug	gi:554682019:ref:WP_023181959.1:|FEATURES|mdtA|multidrug|mdtA	0.899093215853	30.8	331	152.1	4.1e-37	1
OMPF	47	360	orf00159	multidrug	gi:490306302:ref:WP_004201406.1:|FEATURES|ompF|multidrug|ompF	0.960615398423	100.0	314	652.9	8.2e-188	1
OMPF	1	360	orf00158	multidrug	gi:490306302:ref:WP_004201406.1:|FEATURES|ompF|multidrug|ompF	0.97780716628	94.7	360	702.6	1.5e-202	1
SRMB	8	506	orf00134	MLS	X63451.gene.p01|FEATURES|srmB|MLS|srmB	0.999507047177	30.6	506	240.0	1.9e-63	1
OMPF	1	360	orf00156	multidrug	gi:490306302:ref:WP_004201406.1:|FEATURES|ompF|multidrug|ompF	0.97780716628	94.7	360	702.6	1.2e-202	1
