# Supplementary material for: Machine learning algorithm to characterize antimicrobial resistance associated with the International Space Station surface microbiome
Source: Microbiome. 2022 Aug 24;10:134. doi: 10.1186/s40168-022-01332-w (PMC9400218; doi:10.1186/s40168-022-01332-w)
Supplement: Supplementary file 6 — Additional file 5: File S1. Raw results of the DeepARG analyses (zip compressed). [file 40168_2022_1332_MOESM5_ESM.zip › Additional file 5- File S1/DeepARG-LS/ORF_JC-0178.out.mapping.ARG]

#ARG	query-start	query-end	read_id	predicted_ARG-class	best-hit	probability	identity	alignment-length	alignment-bitscore	alignment-evalue	counts
VANR	4	218	orf00031	glycopeptide	FJ872411.1.gene44.p01|FEATURES|vanR|glycopeptide|vanR	0.97586982169	31.1	219	117.5	1.0e-26	1
VANR	4	218	orf00033	glycopeptide	FJ872411.1.gene44.p01|FEATURES|vanR|glycopeptide|vanR	0.97586982169	31.1	219	117.5	4.9e-27	1
VANR	4	218	orf00036	glycopeptide	FJ872411.1.gene44.p01|FEATURES|vanR|glycopeptide|vanR	0.97586982169	31.1	219	117.5	9.5e-27	1
VANR	4	218	orf00037	glycopeptide	FJ872411.1.gene44.p01|FEATURES|vanR|glycopeptide|vanR	0.97586982169	31.1	219	117.5	1.3e-26	1
VANR	4	218	orf00042	glycopeptide	FJ872411.1.gene44.p01|FEATURES|vanR|glycopeptide|vanR	0.97586982169	31.1	219	117.5	2.6e-26	1
CYSTATHIONINE_BETA-LYASE_PATB	4	380	orf00180	unclassified	gi:489865503:ref:WP_003769095.1:|FEATURES|cystathionine_beta-lyase_patB|unclassified|cystathionine_beta-lyase_patB	0.999756356236	34.9	392	229.6	3.0e-60	1
VANR	4	218	orf00046	glycopeptide	FJ872411.1.gene44.p01|FEATURES|vanR|glycopeptide|vanR	0.97586982169	31.1	219	117.5	2.1e-26	1
VANR	4	218	orf00072	glycopeptide	FJ872411.1.gene44.p01|FEATURES|vanR|glycopeptide|vanR	0.97586982169	31.1	219	117.5	3.6e-25	1
VANRI	1	232	orf00339	glycopeptide	WP_011461303.1|FEATURES|vanRI|glycopeptide|vanRI	0.999817073661	45.3	232	203.4	7.3e-53	1
MARR	3	137	orf00211	multidrug	gi:496844370:ref:WP_009383154.1:|FEATURES|marR|multidrug|marR	0.994863643291	36.5	137	89.0	2.3e-18	1
MARR	3	137	orf00193	multidrug	gi:496844370:ref:WP_009383154.1:|FEATURES|marR|multidrug|marR	0.994863643291	36.5	137	89.0	3.0e-18	1
CYSTATHIONINE_BETA-LYASE_PATB	4	380	orf00192	unclassified	gi:489865503:ref:WP_003769095.1:|FEATURES|cystathionine_beta-lyase_patB|unclassified|cystathionine_beta-lyase_patB	0.999756356236	34.9	392	229.6	1.6e-60	1
NORB	1	457	orf00284	fluoroquinolone	gi:738114161:ref:WP_036072414.1:|FEATURES|norB|fluoroquinolone|norB	0.999997464086	37.9	457	328.9	2.2e-90	1
VANR	4	218	orf00028	glycopeptide	FJ872411.1.gene44.p01|FEATURES|vanR|glycopeptide|vanR	0.97586982169	31.1	219	117.5	1.8e-26	1
VANRI	1	232	orf00345	glycopeptide	WP_011461303.1|FEATURES|vanRI|glycopeptide|vanRI	0.999817706606	45.3	232	203.4	1.6e-52	1
