# Supplementary material for: Machine learning algorithm to characterize antimicrobial resistance associated with the International Space Station surface microbiome
Source: Microbiome. 2022 Aug 24;10:134. doi: 10.1186/s40168-022-01332-w (PMC9400218; doi:10.1186/s40168-022-01332-w)
Supplement: Supplementary file 6 — Additional file 5: File S1. Raw results of the DeepARG analyses (zip compressed). [file 40168_2022_1332_MOESM5_ESM.zip › Additional file 5- File S1/DeepARG-LS/ORF_JC-0091.out.mapping.ARG]

#ARG	query-start	query-end	read_id	predicted_ARG-class	best-hit	probability	identity	alignment-length	alignment-bitscore	alignment-evalue	counts
SDIA	1	240	orf00113	unclassified	gi:654551919:ref:WP_028019575.1:|FEATURES|sdiA|unclassified|sdiA	1.0	49.6	240	248.4	4.2e-66	1
TETB(60)	3	578	orf00443	tetracycline	ANZ79241.1|FEATURES|tetB(60)|tetracycline|tetB(60)	0.978895897038	30.5	583	287.7	7.4e-78	1
ROSB	1	563	orf00424	fosmidomycin	gi:896190680:ref:WP_049199932.1:|FEATURES|rosB|fosmidomycin|rosB	0.99994189951	72.5	563	768.5	1.3e-222	1
DNA-BINDING_PROTEIN_H-NS	1	135	orf00225	unclassified	NC_002695.1.913113.p01|FEATURES|DNA-binding_protein_H-NS|unclassified|DNA-binding_protein_H-NS	0.999867323417	54.1	135	126.3	4.4e-29	1
MULTIDRUG_ABC_TRANSPORTER	18	579	orf00444	multidrug	gi:686372381:ref:WP_031896424.1:|FEATURES|multidrug_ABC_transporter|multidrug|multidrug_ABC_transporter	0.999997513928	33.3	565	322.4	2.7e-88	1
ADEH	2	483	orf00203	multidrug	CAJ77855.1|FEATURES|adeH|multidrug|adeH	0.99999999973	32.5	501	229.9	1.6e-60	1
TAEA	25	547	orf00201	pleuromutilin	APB03219.1|FEATURES|TaeA|pleuromutilin|TaeA	0.973698034388	31.7	527	277.3	9.2e-75	1
MAJOR_FACILITATOR_SUPERFAMILY_TRANSPORTER	8	523	orf00204	multidrug	CP001918.1.gene2931.p01|FEATURES|major_facilitator_superfamily_transporter|multidrug|major_facilitator_superfamily_transporter	0.998443138931	81.8	517	860.1	3.1e-250	1
SDIA	1	240	orf00094	unclassified	gi:654551919:ref:WP_028019575.1:|FEATURES|sdiA|unclassified|sdiA	1.0	49.6	240	248.4	5.1e-66	1
SDIA	1	240	orf00091	unclassified	gi:654551919:ref:WP_028019575.1:|FEATURES|sdiA|unclassified|sdiA	1.0	49.6	240	248.4	5.8e-66	1
MEXE	1	378	orf00433	multidrug	YP_001175678|FEATURES|mexE|multidrug|mexE	1.0	73.6	379	538.1	2.1e-153	1
MULTIDRUG_ABC_TRANSPORTER	1	582	orf00160	multidrug	gi:930426663:ref:WP_054189647.1:|FEATURES|multidrug_ABC_transporter|multidrug|multidrug_ABC_transporter	0.998675758294	83.7	582	947.6	3.8e-276	1
PENA	3	623	orf00325	beta-lactam	P74872|FEATURES|penA|beta-lactam|penA	0.9999958172	55.9	622	698.7	1.5e-201	1
MULTIDRUG_ABC_TRANSPORTER	1	582	orf00147	multidrug	gi:930426663:ref:WP_054189647.1:|FEATURES|multidrug_ABC_transporter|multidrug|multidrug_ABC_transporter	0.998675758294	83.7	582	947.6	1.7e-276	1
SERRATIA_MARCESCENS_OMP1	23	374	orf00533	multidrug	AIA49384.1|FEATURES|Serratia_marcescens_Omp1|multidrug|Serratia_marcescens_Omp1	0.967858886646	59.5	358	424.5	3.1e-119	1
ACRB	1	1049	orf00436	multidrug	gi:657862827:ref:WP_029568496.1:|FEATURES|acrB|multidrug|acrB	0.999999964123	87.2	1051	1766.9	0.0e+00	1
SDIA	36	240	orf00104	unclassified	gi:504645352:ref:WP_014832454.1:|FEATURES|sdiA|unclassified|sdiA	1.0	51.7	205	223.0	1.1e-58	1
OMPF	23	355	orf00123	multidrug	gi:312286407:gb:EFR14320.1:|FEATURES|ompF|multidrug|ompF	0.989315982056	65.8	365	480.3	6.5e-136	1
OMPF	23	355	orf00121	multidrug	gi:312286407:gb:EFR14320.1:|FEATURES|ompF|multidrug|ompF	0.989315982056	65.8	365	480.3	7.8e-136	1
DNA-BINDING_PROTEIN_H-NS	1	135	orf00216	unclassified	NC_002695.1.913113.p01|FEATURES|DNA-binding_protein_H-NS|unclassified|DNA-binding_protein_H-NS	0.999867323417	54.1	135	126.3	2.0e-29	1
EMRA	49	348	orf00080	multidrug	gi:554966495:ref:WP_023210458.1:|FEATURES|emrA|multidrug|emrA	0.897141690518	32.7	312	131.0	7.0e-31	1
SDIA	23	355	orf00128	unclassified	gi:654551919:ref:WP_028019575.1:|FEATURES|sdiA|unclassified|sdiA	1.0	65.8	365	480.3	7.6e-134	1
SDIA	1	223	orf00088	unclassified	gi:654551919:ref:WP_028019575.1:|FEATURES|sdiA|unclassified|sdiA	1.0	47.1	223	221.5	5.1e-58	1
SDIA	1	240	orf00002	unclassified	gi:654551919:ref:WP_028019575.1:|FEATURES|sdiA|unclassified|sdiA	1.0	49.6	240	248.4	3.7e-64	1
OMPF	23	355	orf00154	multidrug	gi:312286407:gb:EFR14320.1:|FEATURES|ompF|multidrug|ompF	0.989315982056	65.8	365	480.3	1.2e-135	1
TRUNCATED_PUTATIVE_RESPONSE_REGULATOR_ARLR	1	224	orf00333	unclassified	NC_002951.3238224.p01|FEATURES|truncated_putative_response_regulator_ArlR|unclassified|truncated_putative_response_regulator_ArlR	0.85066394608	68.8	224	303.5	8.8e-83	1
OMPF	32	355	orf00152	multidrug	gi:312286407:gb:EFR14320.1:|FEATURES|ompF|multidrug|ompF	0.986143952286	64.9	356	461.1	3.4e-130	1
OMPF	23	355	orf00136	multidrug	gi:312286407:gb:EFR14320.1:|FEATURES|ompF|multidrug|ompF	0.989315982056	65.8	365	480.3	5.0e-136	1
