# Supplementary material for: Machine learning algorithm to characterize antimicrobial resistance associated with the International Space Station surface microbiome
Source: Microbiome. 2022 Aug 24;10:134. doi: 10.1186/s40168-022-01332-w (PMC9400218; doi:10.1186/s40168-022-01332-w)
Supplement: Supplementary file 6 — Additional file 5: File S1. Raw results of the DeepARG analyses (zip compressed). [file 40168_2022_1332_MOESM5_ESM.zip › Additional file 5- File S1/DeepARG-LS/ORF_JC-0145.out.mapping.ARG]

#ARG	query-start	query-end	read_id	predicted_ARG-class	best-hit	probability	identity	alignment-length	alignment-bitscore	alignment-evalue	counts
EDEQ	5	132	orf01085	polyamine:peptide	AHH86051.1|FEATURES|EdeQ|polyamine:peptide|EdeQ	0.995147757601	32.0	128	70.1	1.3e-12	1
PENA	48	568	orf00880	beta-lactam	AAP46597|FEATURES|penA|beta-lactam|penA	0.99999999948	30.7	540	246.1	2.6e-65	1
CLBA	19	339	orf01275	phenicol	AGZ55247.1|FEATURES|clbA|phenicol|clbA	0.99972374713	38.0	326	212.2	2.3e-55	1
MARA	11	113	orf01211	multidrug	YP_489794.1|FEATURES|marA|multidrug|marA	0.994468593897	35.0	103	81.3	5.1e-16	1
PENA	95	568	orf01028	beta-lactam	AAP46607|FEATURES|penA|beta-lactam|penA	0.999999999875	31.4	493	231.9	7.6e-61	1
BAER	6	228	orf00274	multidrug	YP_490321.1|FEATURES|baeR|multidrug|baeR	0.999944166766	37.7	228	155.6	5.6e-38	1
MULTIDRUG_ABC_TRANSPORTER	47	580	orf00092	multidrug	gi:686376836:ref:WP_031898302.1:|FEATURES|multidrug_ABC_transporter|multidrug|multidrug_ABC_transporter	0.999999443148	31.8	537	293.1	5.1e-78	1
RPHB	1	883	orf02364	rifamycin	APB03222.1|FEATURES|rphB|rifamycin|rphB	0.987829973588	71.4	886	1247.3	0.0e+00	1
VANR	1	228	orf02365	glycopeptide	gi:1045412091:ref:WP_065484665.1:|FEATURES|vanR|glycopeptide|vanR	0.999999996623	41.8	232	201.4	3.7e-52	1
VANH	53	300	orf01599	glycopeptide	gi:740152780:ref:WP_037997109.1:|FEATURES|vanH|glycopeptide|vanH	0.999997684489	32.6	258	136.7	1.9e-32	1
EMRB-QACA_FAMILY_MAJOR_FACILITATOR_TRANSPORTER	47	495	orf01844	multidrug	AE016830.1.gene424.p01|FEATURES|EmrB-QacA_family_major_facilitator_transporter|multidrug|EmrB-QacA_family_major_facilitator_transporter	0.992405096339	45.5	455	426.4	1.1e-119	1
MTRA	1	228	orf01592	multidrug	CCP46065.1|FEATURES|mtrA|multidrug|mtrA	0.999967633051	39.7	237	166.8	7.6e-42	1
LMRB	2	476	orf02268	MLS	gi:1036324608:gb:OAZ67878.1:|FEATURES|lmrB|MLS|lmrB	0.999999999872	59.7	477	561.2	3.0e-160	1
MULTIDRUG_ABC_TRANSPORTER	3	576	orf01820	multidrug	gi:686372381:ref:WP_031896424.1:|FEATURES|multidrug_ABC_transporter|multidrug|multidrug_ABC_transporter	0.999991581498	37.7	579	375.6	2.8e-104	1
BAER	6	228	orf00294	multidrug	YP_490321.1|FEATURES|baeR|multidrug|baeR	0.999944166766	37.7	228	155.6	4.5e-38	1
BAER	6	228	orf00304	multidrug	YP_490321.1|FEATURES|baeR|multidrug|baeR	0.999944333107	37.7	228	155.6	3.2e-38	1
LSA	1	492	orf01944	MLS	gi:924348018:ref:WP_053483923.1:|FEATURES|lsa|MLS|lsa	1.0	61.6	492	634.0	3.5e-182	1
BAER	6	228	orf00272	multidrug	YP_490321.1|FEATURES|baeR|multidrug|baeR	0.999944166766	37.7	228	155.6	1.7e-38	1
MULTIDRUG_ABC_TRANSPORTER	47	580	orf00065	multidrug	gi:686376836:ref:WP_031898302.1:|FEATURES|multidrug_ABC_transporter|multidrug|multidrug_ABC_transporter	0.999999443148	31.8	537	293.1	5.9e-78	1
MULTIDRUG_ABC_TRANSPORTER	47	554	orf00049	multidrug	gi:686376836:ref:WP_031898302.1:|FEATURES|multidrug_ABC_transporter|multidrug|multidrug_ABC_transporter	0.999999142668	31.3	511	273.9	1.6e-73	1
MULTIDRUG_ABC_TRANSPORTER	47	580	orf00061	multidrug	gi:686376836:ref:WP_031898302.1:|FEATURES|multidrug_ABC_transporter|multidrug|multidrug_ABC_transporter	0.999999443148	31.8	537	293.1	1.8e-79	1
MTRA	8	228	orf02073	multidrug	CCP46065.1|FEATURES|mtrA|multidrug|mtrA	0.99994324841	36.6	224	157.9	3.3e-39	1
MULTIDRUG_ABC_TRANSPORTER	17	596	orf02191	multidrug	gi:517347347:ref:WP_018522839.1:|FEATURES|multidrug_ABC_transporter|multidrug|multidrug_ABC_transporter	0.999985315568	31.0	606	242.3	3.6e-64	1
MULTIDRUG_ABC_TRANSPORTER	111	593	orf02193	multidrug	gi:695842130:ref:WP_032755430.1:|FEATURES|multidrug_ABC_transporter|multidrug|multidrug_ABC_transporter	0.99993918475	33.5	492	269.2	2.6e-72	1
VANR	5	228	orf02407	glycopeptide	gi:950233763:ref:WP_057277726.1:|FEATURES|vanR|glycopeptide|vanR	0.999994622311	33.3	225	125.2	2.4e-29	1
MULTIDRUG_ABC_TRANSPORTER	47	580	orf00067	multidrug	gi:686376836:ref:WP_031898302.1:|FEATURES|multidrug_ABC_transporter|multidrug|multidrug_ABC_transporter	0.999999443148	31.8	537	293.1	2.0e-79	1
TRUNCATED_PUTATIVE_RESPONSE_REGULATOR_ARLR	1	228	orf02017	unclassified	NC_002951.3238224.p01|FEATURES|truncated_putative_response_regulator_ArlR|unclassified|truncated_putative_response_regulator_ArlR	0.994621056965	32.3	229	100.5	6.4e-22	1
MULTIDRUG_ABC_TRANSPORTER	65	576	orf02155	multidrug	gi:896351617:ref:WP_049308415.1:|FEATURES|multidrug_ABC_transporter|multidrug|multidrug_ABC_transporter	0.999999285873	37.7	512	351.3	5.2e-97	1
MULTIDRUG_ABC_TRANSPORTER	47	580	orf00036	multidrug	gi:686376836:ref:WP_031898302.1:|FEATURES|multidrug_ABC_transporter|multidrug|multidrug_ABC_transporter	0.999999443148	31.8	537	293.1	3.1e-79	1
MULTIDRUG_ABC_TRANSPORTER	2	576	orf01818	multidrug	gi:686372381:ref:WP_031896424.1:|FEATURES|multidrug_ABC_transporter|multidrug|multidrug_ABC_transporter	0.999997929794	33.6	580	335.1	4.1e-92	1
PENA	48	581	orf00877	beta-lactam	ACF30471|FEATURES|penA|beta-lactam|penA	0.999999960127	30.6	572	236.1	3.3e-62	1
STAPHYLOCOCCUS_MUPA_CONFERRING_RESISTANCE_TO_MUPIROCIN	16	1022	orf00934	mupirocin	CAA53189|FEATURES|Staphylococcus_mupA_conferring_resistance_to_mupirocin|mupirocin|Staphylococcus_mupA_conferring_resistance_to_mupirocin	0.996795115251	48.6	1012	1047.3	2.7e-306	1
MTRA	5	228	orf02279	multidrug	CCP46065.1|FEATURES|mtrA|multidrug|mtrA	0.999775921136	36.2	224	138.3	2.6e-33	1
TETA(48)	6	309	orf01832	tetracycline	APB03214.1|FEATURES|tetA(48)|tetracycline|tetA(48)	0.995593768674	38.7	318	181.8	3.4e-46	1
BAER	6	228	orf00268	multidrug	YP_490321.1|FEATURES|baeR|multidrug|baeR	0.999944166766	37.7	228	155.6	5.7e-38	1
MULTIDRUG_ABC_TRANSPORTER	47	580	orf00131	multidrug	gi:686376836:ref:WP_031898302.1:|FEATURES|multidrug_ABC_transporter|multidrug|multidrug_ABC_transporter	0.999999443148	31.8	537	293.1	7.5e-78	1
MULTIDRUG_ABC_TRANSPORTER	47	580	orf00342	multidrug	gi:686376836:ref:WP_031898302.1:|FEATURES|multidrug_ABC_transporter|multidrug|multidrug_ABC_transporter	0.999999566637	31.8	537	293.1	2.2e-77	1
