# Supplementary material for: Machine learning algorithm to characterize antimicrobial resistance associated with the International Space Station surface microbiome
Source: Microbiome. 2022 Aug 24;10:134. doi: 10.1186/s40168-022-01332-w (PMC9400218; doi:10.1186/s40168-022-01332-w)
Supplement: Supplementary file 6 — Additional file 5: File S1. Raw results of the DeepARG analyses (zip compressed). [file 40168_2022_1332_MOESM5_ESM.zip › Additional file 5- File S1/DeepARG-LS/ORF_JC-0142.out.mapping.ARG]

#ARG	query-start	query-end	read_id	predicted_ARG-class	best-hit	probability	identity	alignment-length	alignment-bitscore	alignment-evalue	counts
BCRA	1	302	orf00889	bacitracin	gi:447195835:ref:WP_001273091.1:|FEATURES|bcrA|bacitracin|bcrA	0.999999979832	50.3	302	293.9	5.4e-80	1
BACA	1	276	orf00031	bacitracin	YP_001422387|FEATURES|bacA|bacitracin|bacA	1.0	94.6	276	505.4	1.5e-143	1
OMPR	22	228	orf00242	multidrug	gi:446603231:ref:WP_000680577.1:|FEATURES|ompR|multidrug|ompR	0.996968488202	33.2	214	117.5	2.6e-26	1
MAJOR_FACILITATOR_SUPERFAMILY_TRANSPORTER	125	506	orf00226	multidrug	ZP_03053667|FEATURES|major_facilitator_superfamily_transporter|multidrug|major_facilitator_superfamily_transporter	0.864605608688	33.2	407	224.6	7.3e-59	1
BLT	14	373	orf00203	multidrug	AAC36944.1|FEATURES|blt|multidrug|blt	0.999977667937	42.8	362	303.5	1.2e-82	1
MTRA	18	228	orf00884	multidrug	CCP46065.1|FEATURES|mtrA|multidrug|mtrA	0.999998496465	40.6	212	176.0	1.1e-44	1
OMPR	22	228	orf00249	multidrug	gi:446603231:ref:WP_000680577.1:|FEATURES|ompR|multidrug|ompR	0.996968488202	33.2	214	117.5	5.0e-27	1
BACA	1	276	orf00033	bacitracin	YP_001422387|FEATURES|bacA|bacitracin|bacA	1.0	94.6	276	505.4	4.4e-143	1
BCRA	4	299	orf00842	bacitracin	ZP_04081918|FEATURES|bcrA|bacitracin|bcrA	0.970426665571	32.9	298	147.9	4.7e-36	1
MULTIDRUG_ABC_TRANSPORTER	1	576	orf00806	multidrug	gi:640499891:ref:WP_024937220.1:|FEATURES|multidrug_ABC_transporter|multidrug|multidrug_ABC_transporter	0.99999950957	38.0	576	382.5	2.1e-106	1
UGD	1	338	orf00693	peptide	AAC75089.1|FEATURES|ugd|peptide|ugd	0.915861636415	30.3	357	171.4	5.7e-43	1
VANR	1	229	orf00279	glycopeptide	AF155139.2.gene2.p01|FEATURES|vanR|glycopeptide|vanR	0.999999992325	40.4	230	173.7	1.1e-42	1
BCRA	18	326	orf00306	bacitracin	gi:542061059:gb:ERI11611.1:|FEATURES|bcrA|bacitracin|bcrA	0.980082045773	36.6	309	203.8	7.3e-53	1
TETA(48)	18	320	orf00298	tetracycline	APB03214.1|FEATURES|tetA(48)|tetracycline|tetA(48)	0.987161599537	37.0	303	199.5	1.4e-51	1
BACA	1	276	orf00145	bacitracin	YP_001422387|FEATURES|bacA|bacitracin|bacA	0.999999999993	94.6	276	505.4	1.9e-141	1
MDTG	4	380	orf00065	multidrug	gi:727184277:ref:WP_033646458.1:|FEATURES|mdtG|multidrug|mdtG	1.0	40.5	378	314.7	3.8e-86	1
BCRA	18	326	orf00309	bacitracin	gi:542061059:gb:ERI11611.1:|FEATURES|bcrA|bacitracin|bcrA	0.980082045773	36.6	309	203.8	1.6e-52	1
CYSTATHIONINE_BETA-LYASE_PATB	65	386	orf00060	unclassified	gi:489865503:ref:WP_003769095.1:|FEATURES|cystathionine_beta-lyase_patB|unclassified|cystathionine_beta-lyase_patB	0.995110932515	39.3	323	246.9	2.2e-65	1
OMPR	22	228	orf00254	multidrug	gi:446603231:ref:WP_000680577.1:|FEATURES|ompR|multidrug|ompR	0.996968488202	33.2	214	117.5	1.1e-25	1
BACA	1	276	orf00020	bacitracin	YP_001422387|FEATURES|bacA|bacitracin|bacA	1.0	94.6	276	505.4	9.4e-143	1
OMPR	3	231	orf00364	multidrug	gi:358234663:dbj:GAB02427.1:|FEATURES|ompR|multidrug|ompR	0.832729826696	39.1	233	146.7	7.5e-36	1
BACA	1	276	orf00026	bacitracin	YP_001422387|FEATURES|bacA|bacitracin|bacA	1.0	94.6	276	505.4	2.9e-143	1
OMPR	22	228	orf00252	multidrug	gi:446603231:ref:WP_000680577.1:|FEATURES|ompR|multidrug|ompR	0.996968488202	33.2	214	117.5	7.9e-27	1
BACA	1	247	orf00024	bacitracin	YP_001422387|FEATURES|bacA|bacitracin|bacA	1.0	99.6	247	483.0	7.6e-137	1
BACA	1	276	orf00029	bacitracin	YP_001422387|FEATURES|bacA|bacitracin|bacA	1.0	94.6	276	505.4	2.4e-143	1
BACA	1	276	orf00028	bacitracin	YP_001422387|FEATURES|bacA|bacitracin|bacA	1.0	94.6	276	505.4	1.1e-143	1
BLT	14	373	orf00215	multidrug	AAC36944.1|FEATURES|blt|multidrug|blt	0.999977667937	42.8	362	303.5	2.3e-82	1
MULTIDRUG_ABC_TRANSPORTER	34	569	orf00519	multidrug	gi:657833983:ref:WP_029550132.1:|FEATURES|multidrug_ABC_transporter|multidrug|multidrug_ABC_transporter	0.999999952065	34.6	538	285.4	3.7e-77	1
VANR	6	229	orf00518	glycopeptide	AF155139.2.gene2.p01|FEATURES|vanR|glycopeptide|vanR	0.96368143907	43.6	225	182.2	1.9e-46	1
CYSTATHIONINE_BETA-LYASE_PATB	4	380	orf00067	unclassified	gi:489865503:ref:WP_003769095.1:|FEATURES|cystathionine_beta-lyase_patB|unclassified|cystathionine_beta-lyase_patB	0.999706282929	40.5	378	314.7	4.5e-86	1
BLT	14	339	orf00205	multidrug	AAC36944.1|FEATURES|blt|multidrug|blt	0.999792602153	42.4	328	264.6	4.1e-71	1
VANR	30	229	orf00451	glycopeptide	AF155139.2.gene2.p01|FEATURES|vanR|glycopeptide|vanR	0.999832855897	43.3	201	159.5	3.9e-39	1
BICYCLOMYCIN-MULTIDRUG_EFFLUX_PROTEIN_BCR	7	396	orf00876	multidrug	YP_001437159|FEATURES|bicyclomycin-multidrug_efflux_protein_bcr|multidrug|bicyclomycin-multidrug_efflux_protein_bcr	0.999933899695	30.8	390	209.5	1.7e-54	1
BLT	14	373	orf00189	multidrug	AAC36944.1|FEATURES|blt|multidrug|blt	0.999978895701	42.8	362	303.5	8.6e-83	1
VANR	1	229	orf00282	glycopeptide	AF155139.2.gene2.p01|FEATURES|vanR|glycopeptide|vanR	0.999999992305	40.4	230	173.7	6.2e-44	1
BACA	1	276	orf00001	bacitracin	YP_001422387|FEATURES|bacA|bacitracin|bacA	0.999999999993	94.6	276	505.4	1.9e-141	1
MDTG	4	380	orf00056	multidrug	gi:727184277:ref:WP_033646458.1:|FEATURES|mdtG|multidrug|mdtG	1.0	40.5	378	314.7	4.2e-85	1
VANR	1	229	orf00284	glycopeptide	AF155139.2.gene2.p01|FEATURES|vanR|glycopeptide|vanR	0.999999992325	40.4	230	173.7	1.3e-43	1
OMPR	3	231	orf00351	multidrug	NC_011586.7046327.p01|FEATURES|ompR|multidrug|ompR	0.972443267215	39.1	233	146.7	2.2e-35	1
CYSTATHIONINE_BETA-LYASE_PATB	4	380	orf00076	unclassified	gi:489865503:ref:WP_003769095.1:|FEATURES|cystathionine_beta-lyase_patB|unclassified|cystathionine_beta-lyase_patB	0.999756356236	40.5	378	314.7	4.8e-86	1
MDTG	11	407	orf00077	multidrug	gi:727184277:ref:WP_033646458.1:|FEATURES|mdtG|multidrug|mdtG	1.0	39.3	399	294.3	1.9e-79	1
CYSTATHIONINE_BETA-LYASE_PATB	21	380	orf00070	unclassified	gi:489865503:ref:WP_003769095.1:|FEATURES|cystathionine_beta-lyase_patB|unclassified|cystathionine_beta-lyase_patB	0.999571471117	39.9	361	298.9	4.7e-81	1
MDTG	11	407	orf00071	multidrug	gi:727184277:ref:WP_033646458.1:|FEATURES|mdtG|multidrug|mdtG	1.0	39.3	399	294.3	1.1e-79	1
MDTG	11	407	orf00072	multidrug	gi:727184277:ref:WP_033646458.1:|FEATURES|mdtG|multidrug|mdtG	1.0	39.3	399	294.3	5.5e-80	1
BACA	1	276	orf00073	bacitracin	YP_001422387|FEATURES|bacA|bacitracin|bacA	1.0	94.6	276	505.4	6.9e-142	1
