# Supplementary material for: Machine learning algorithm to characterize antimicrobial resistance associated with the International Space Station surface microbiome
Source: Microbiome. 2022 Aug 24;10:134. doi: 10.1186/s40168-022-01332-w (PMC9400218; doi:10.1186/s40168-022-01332-w)
Supplement: Supplementary file 6 — Additional file 5: File S1. Raw results of the DeepARG analyses (zip compressed). [file 40168_2022_1332_MOESM5_ESM.zip › Additional file 5- File S1/DeepARG-LS/ORF_JC-0030.out.mapping.ARG]

#ARG	query-start	query-end	read_id	predicted_ARG-class	best-hit	probability	identity	alignment-length	alignment-bitscore	alignment-evalue	counts
TET34	23	288	orf00030	tetracycline	ZP_02197344|FEATURES|tet34|tetracycline|tet34	0.999996389278	57.2	285	315.5	1.9e-86	1
TET34	1	149	orf00031	tetracycline	ZP_02197344|FEATURES|tet34|tetracycline|tet34	0.999999498102	64.4	149	226.1	1.9e-59	1
TET34	1	149	orf00032	tetracycline	ZP_02197344|FEATURES|tet34|tetracycline|tet34	0.999999498102	64.4	149	226.1	1.4e-59	1
SERRATIA_MARCESCENS_OMP1	23	374	orf00033	multidrug	AIA49384.1|FEATURES|Serratia_marcescens_Omp1|multidrug|Serratia_marcescens_Omp1	0.946564124486	59.5	358	424.5	3.1e-119	1
TETB(60)	3	578	orf00116	tetracycline	ANZ79241.1|FEATURES|tetB(60)|tetracycline|tetB(60)	0.978895897038	30.5	583	287.7	1.6e-77	1
PENA	3	623	orf00241	beta-lactam	P74872|FEATURES|penA|beta-lactam|penA	0.9999958172	55.9	622	698.7	1.5e-201	1
MULTIDRUG_ABC_TRANSPORTER	1	582	orf00420	multidrug	gi:930426663:ref:WP_054189647.1:|FEATURES|multidrug_ABC_transporter|multidrug|multidrug_ABC_transporter	0.998675758294	83.7	582	947.6	1.7e-276	1
VANR	3	216	orf00202	glycopeptide	gi:938897327:ref:WP_054681472.1:|FEATURES|vanR|glycopeptide|vanR	0.999997604381	40.1	217	162.9	3.3e-40	1
MULTIDRUG_ABC_TRANSPORTER	18	579	orf00122	multidrug	gi:686372381:ref:WP_031896424.1:|FEATURES|multidrug_ABC_transporter|multidrug|multidrug_ABC_transporter	0.999997513928	33.3	565	322.4	2.7e-88	1
TRANSCRIPTIONAL_REGULATORY_PROTEIN_CPXR_CPXR	37	204	orf00095	unclassified	CP001918.1.gene5135.p01|FEATURES|transcriptional_regulatory_protein_CpxR_cpxR|unclassified|transcriptional_regulatory_protein_CpxR_cpxR	0.972179531643	40.7	172	114.8	4.3e-26	1
TET34	1	149	orf00035	tetracycline	ZP_02197344|FEATURES|tet34|tetracycline|tet34	0.999999498102	64.4	149	226.1	1.6e-59	1
SERRATIA_MARCESCENS_OMP1	23	374	orf00036	multidrug	AIA49384.1|FEATURES|Serratia_marcescens_Omp1|multidrug|Serratia_marcescens_Omp1	0.967858886646	59.5	358	424.5	4.0e-119	1
MEXE	2	369	orf00138	multidrug	YP_002848373|FEATURES|mexE|multidrug|mexE	1.0	72.6	369	516.5	6.5e-147	1
EMRA	49	348	orf00486	multidrug	gi:554966495:ref:WP_023210458.1:|FEATURES|emrA|multidrug|emrA	0.897141690518	32.7	312	131.0	7.0e-31	1
GOLS	1	143	orf00163	multidrug	NP_459349.1|FEATURES|golS|multidrug|golS	0.996499029129	32.9	143	87.4	1.3e-17	1
ROSB	1	515	orf00160	fosmidomycin	gi:896190680:ref:WP_049199932.1:|FEATURES|rosB|fosmidomycin|rosB	0.99988564888	73.8	515	716.1	1.9e-206	1
MDTG	10	399	orf00046	multidrug	gi:556470567:ref:WP_023322308.1:|FEATURES|mdtG|multidrug|mdtG	1.0	55.0	391	427.9	5.9e-120	1
TWO-COMPONENT_SYSTEM_RESPONSE_REGULATOR_EVGA	1	187	orf00307	unclassified	CP001918.1.gene4502.p01|FEATURES|two-component_system_response_regulator_EvgA|unclassified|two-component_system_response_regulator_EvgA	0.91757649417	31.4	188	90.1	2.1e-18	1
SERRATIA_MARCESCENS_OMP1	23	344	orf00042	multidrug	AIA49384.1|FEATURES|Serratia_marcescens_Omp1|multidrug|Serratia_marcescens_Omp1	0.955195430682	60.1	328	397.9	2.8e-111	1
ACRS	32	208	orf00145	multidrug	AAC76296.1|FEATURES|AcrS|multidrug|AcrS	0.949274779013	32.6	178	106.7	1.3e-23	1
MDTG	10	399	orf00062	multidrug	gi:397744192:gb:EJK91404.1:|FEATURES|mdtG|multidrug|mdtG	1.0	55.0	391	427.9	3.4e-120	1
MULTIDRUG_ABC_TRANSPORTER	109	578	orf00142	multidrug	gi:446519898:ref:WP_000597244.1:|FEATURES|multidrug_ABC_transporter|multidrug|multidrug_ABC_transporter	0.99999727126	32.1	477	253.4	1.7e-67	1
ROSB	1	563	orf00143	fosmidomycin	gi:896190680:ref:WP_049199932.1:|FEATURES|rosB|fosmidomycin|rosB	0.99994189951	72.5	563	768.5	1.3e-222	1
SERRATIA_MARCESCENS_OMP1	23	374	orf00023	multidrug	AIA49384.1|FEATURES|Serratia_marcescens_Omp1|multidrug|Serratia_marcescens_Omp1	0.946564124486	59.5	358	424.5	2.9e-118	1
MEXE	2	339	orf00127	multidrug	YP_002848373|FEATURES|mexE|multidrug|mexE	1.0	72.3	339	468.0	2.9e-132	1
MAJOR_FACILITATOR_SUPERFAMILY_TRANSPORTER	8	523	orf00362	multidrug	CP001918.1.gene2931.p01|FEATURES|major_facilitator_superfamily_transporter|multidrug|major_facilitator_superfamily_transporter	0.998443138931	81.8	517	860.1	3.1e-250	1
OMPF	23	355	orf00430	multidrug	gi:312286407:gb:EFR14320.1:|FEATURES|ompF|multidrug|ompF	0.989315982056	65.8	365	480.3	5.0e-136	1
TETB(60)	3	578	orf00123	tetracycline	ANZ79241.1|FEATURES|tetB(60)|tetracycline|tetB(60)	0.978895897038	30.5	583	287.7	7.4e-78	1
TAEA	25	547	orf00366	pleuromutilin	APB03219.1|FEATURES|TaeA|pleuromutilin|TaeA	0.973698034388	31.7	527	277.3	9.2e-75	1
SERRATIA_MARCESCENS_OMP1	23	374	orf00024	multidrug	AIA49384.1|FEATURES|Serratia_marcescens_Omp1|multidrug|Serratia_marcescens_Omp1	0.967858886646	59.5	358	424.5	7.5e-119	1
TET34	1	149	orf00029	tetracycline	ZP_02197344|FEATURES|tet34|tetracycline|tet34	0.999999498102	64.4	149	226.1	3.1e-59	1
TRUNCATED_PUTATIVE_RESPONSE_REGULATOR_ARLR	8	78	orf00072	unclassified	NC_002745.3251084.p01|FEATURES|truncated_putative_response_regulator_ArlR|unclassified|truncated_putative_response_regulator_ArlR	0.907569824335	49.3	71	73.6	1.8e-13	1
ACRB	1	1049	orf00128	multidrug	gi:657862827:ref:WP_029568496.1:|FEATURES|acrB|multidrug|acrB	1.0	87.2	1051	1766.9	0.0e+00	1
TRUNCATED_PUTATIVE_RESPONSE_REGULATOR_ARLR	8	78	orf00080	unclassified	NC_002745.3251084.p01|FEATURES|truncated_putative_response_regulator_ArlR|unclassified|truncated_putative_response_regulator_ArlR	0.907569824335	49.3	71	73.6	1.3e-13	1
VANRI	3	216	orf00083	glycopeptide	WP_011461303.1|FEATURES|vanRI|glycopeptide|vanRI	0.905549625261	38.2	220	162.9	4.1e-40	1
VANR	3	185	orf00087	glycopeptide	ABX79411|FEATURES|vanR|glycopeptide|vanR	0.996466471004	38.0	187	122.9	1.6e-28	1
ADEH	2	483	orf00364	multidrug	CAJ77855.1|FEATURES|adeH|multidrug|adeH	0.99999999973	32.5	501	229.9	1.6e-60	1
TET34	1	149	orf00026	tetracycline	ZP_02197344|FEATURES|tet34|tetracycline|tet34	0.999999498102	64.4	149	226.1	2.2e-59	1
ACRS	1	208	orf00140	multidrug	AAC76296.1|FEATURES|AcrS|multidrug|AcrS	0.999998881042	35.4	209	140.2	9.8e-34	1
TET34	1	149	orf00040	tetracycline	ZP_02197344|FEATURES|tet34|tetracycline|tet34	0.999999498102	64.4	149	226.1	1.5e-59	1
MDTG	10	399	orf00002	multidrug	gi:556470567:ref:WP_023322308.1:|FEATURES|mdtG|multidrug|mdtG	1.0	55.0	391	427.9	3.4e-118	1
MULTIDRUG_ABC_TRANSPORTER	18	569	orf00141	multidrug	gi:686372381:ref:WP_031896424.1:|FEATURES|multidrug_ABC_transporter|multidrug|multidrug_ABC_transporter	0.999995504618	33.5	555	317.8	7.7e-87	1
MEXE	13	395	orf00139	multidrug	YP_002848373|FEATURES|mexE|multidrug|mexE	1.0	72.9	384	543.9	9.0e-155	1
MDTG	10	391	orf00053	multidrug	gi:852054322:ref:WP_048271543.1:|FEATURES|mdtG|multidrug|mdtG	1.0	55.4	383	424.5	3.3e-119	1
GOLS	1	143	orf00173	multidrug	NP_459349.1|FEATURES|golS|multidrug|golS	0.997775615894	32.9	143	87.4	7.7e-18	1
MDTG	10	410	orf00055	multidrug	gi:695795987:ref:WP_032710193.1:|FEATURES|mdtG|multidrug|mdtG	1.0	54.0	402	428.7	2.0e-120	1
MEXE	1	378	orf00133	multidrug	YP_001175678|FEATURES|mexE|multidrug|mexE	1.0	73.6	379	538.1	2.1e-153	1
ACRB	1	1049	orf00132	multidrug	gi:657862827:ref:WP_029568496.1:|FEATURES|acrB|multidrug|acrB	0.999999964124	87.2	1051	1766.9	0.0e+00	1
MULTIDRUG_ABC_TRANSPORTER	18	579	orf00135	multidrug	gi:686372381:ref:WP_031896424.1:|FEATURES|multidrug_ABC_transporter|multidrug|multidrug_ABC_transporter	0.999997513928	33.3	565	322.4	3.3e-88	1
