# Supplementary material for: Machine learning algorithm to characterize antimicrobial resistance associated with the International Space Station surface microbiome
Source: Microbiome. 2022 Aug 24;10:134. doi: 10.1186/s40168-022-01332-w (PMC9400218; doi:10.1186/s40168-022-01332-w)
Supplement: Supplementary file 6 — Additional file 5: File S1. Raw results of the DeepARG analyses (zip compressed). [file 40168_2022_1332_MOESM5_ESM.zip › Additional file 5- File S1/DeepARG-LS/ORF_JC-0077.out.mapping.ARG]

#ARG	query-start	query-end	read_id	predicted_ARG-class	best-hit	probability	identity	alignment-length	alignment-bitscore	alignment-evalue	counts
MULTIDRUG_ABC_TRANSPORTER	87	580	orf00434	multidrug	gi:702897513:ref:WP_033300957.1:|FEATURES|multidrug_ABC_transporter|multidrug|multidrug_ABC_transporter	0.999997463617	31.5	502	245.7	3.4e-65	1
TRIC	5	1011	orf00504	triclosan	NP_248848.1|FEATURES|TriC|triclosan|TriC	0.999626148536	58.9	1008	1189.9	0.0e+00	1
TRIB	13	356	orf00505	triclosan	NP_248847.1|FEATURES|TriB|triclosan|TriB	0.997834473154	33.9	348	184.1	6.9e-47	1
MEXK	5	1011	orf00377	multidrug	AAG07064.1|FEATURES|MexK|multidrug|MexK	0.999957572546	58.9	1008	1189.9	0.0e+00	1
VANH	35	298	orf00390	glycopeptide	AAR37059|FEATURES|vanH|glycopeptide|vanH	0.984900115119	32.1	271	126.7	1.9e-29	1
VANH	38	316	orf00570	glycopeptide	gi:737310392:ref:WP_035293250.1:|FEATURES|vanH|glycopeptide|vanH	0.999999981499	30.9	285	153.7	9.3e-38	1
MEXK	5	1011	orf00356	multidrug	AAG07064.1|FEATURES|MexK|multidrug|MexK	0.999990944156	58.9	1008	1189.9	0.0e+00	1
