# Supplementary material for: Machine learning algorithm to characterize antimicrobial resistance associated with the International Space Station surface microbiome
Source: Microbiome. 2022 Aug 24;10:134. doi: 10.1186/s40168-022-01332-w (PMC9400218; doi:10.1186/s40168-022-01332-w)
Supplement: Supplementary file 6 — Additional file 5: File S1. Raw results of the DeepARG analyses (zip compressed). [file 40168_2022_1332_MOESM5_ESM.zip › Additional file 5- File S1/DeepARG-LS/ORF_JC-0187.out.mapping.ARG]

#ARG	query-start	query-end	read_id	predicted_ARG-class	best-hit	probability	identity	alignment-length	alignment-bitscore	alignment-evalue	counts
MAJOR_FACILITATOR_SUPERFAMILY_TRANSPORTER	50	477	orf00617	multidrug	AE016830.1.gene1357.p01|FEATURES|major_facilitator_superfamily_transporter|multidrug|major_facilitator_superfamily_transporter	0.842313373575	81.8	429	650.2	4.3e-187	1
MSRC	4	429	orf00542	MLS	gi:488216250:ref:WP_002287458.1:|FEATURES|msrC|MLS|msrC	0.999999999999	38.7	426	312.0	2.9e-85	1
MSRC	1	484	orf00547	MLS	AY004350.gene.p01|FEATURES|msrC|MLS|msrC	1.0	40.1	484	375.2	2.9e-104	1
EMEA	1	394	orf01106	acridine_dye	BAC11911.1|FEATURES|emeA|acridine_dye|emeA	0.87702700442	86.0	394	625.9	7.5e-180	1
MULTIDRUG_ABC_TRANSPORTER	36	577	orf00098	multidrug	gi:640499891:ref:WP_024937220.1:|FEATURES|multidrug_ABC_transporter|multidrug|multidrug_ABC_transporter	0.999999963909	36.9	545	335.1	4.0e-92	1
MULTIDRUG_ABC_TRANSPORTER	11	579	orf00097	multidrug	gi:686372381:ref:WP_031896424.1:|FEATURES|multidrug_ABC_transporter|multidrug|multidrug_ABC_transporter	0.999618665638	34.7	570	358.2	4.3e-99	1
MTRA	4	231	orf00820	multidrug	CCP46065.1|FEATURES|mtrA|multidrug|mtrA	0.993189342548	38.8	237	162.2	1.9e-40	1
MULTIDRUG_ABC_TRANSPORTER	79	786	orf00150	multidrug	gi:640499891:ref:WP_024937220.1:|FEATURES|multidrug_ABC_transporter|multidrug|multidrug_ABC_transporter	0.999999926887	47.2	721	638.3	1.2e-181	1
TETB(60)	114	577	orf00329	tetracycline	ANZ79241.1|FEATURES|tetB(60)|tetracycline|tetB(60)	0.835108470935	34.7	470	265.4	3.2e-71	1
MULTIDRUG_ABC_TRANSPORTER	79	786	orf00001	multidrug	gi:640499891:ref:WP_024937220.1:|FEATURES|multidrug_ABC_transporter|multidrug|multidrug_ABC_transporter	0.999999926887	47.2	721	638.3	2.0e-181	1
DFRE	1	164	orf00379	diaminopyrimidine	EOD99669.1|FEATURES|dfrE|diaminopyrimidine|dfrE	0.999999964336	98.8	164	341.7	1.2e-94	1
MULTIDRUG_ABC_TRANSPORTER	97	577	orf00101	multidrug	gi:640499891:ref:WP_024937220.1:|FEATURES|multidrug_ABC_transporter|multidrug|multidrug_ABC_transporter	0.982846157492	39.3	484	332.4	2.9e-91	1
MULTIDRUG_ABC_TRANSPORTER	1	164	orf00363	multidrug	gi:686138432:ref:WP_031775762.1:|FEATURES|multidrug_ABC_transporter|multidrug|multidrug_ABC_transporter	0.99969373354	98.8	164	341.7	5.0e-94	1
MULTIDRUG_ABC_TRANSPORTER	79	786	orf00341	multidrug	gi:686437164:ref:WP_031922890.1:|FEATURES|multidrug_ABC_transporter|multidrug|multidrug_ABC_transporter	0.999999977537	47.2	721	638.3	2.6e-181	1
DFRE	1	164	orf00387	diaminopyrimidine	EOD99669.1|FEATURES|dfrE|diaminopyrimidine|dfrE	0.999999964658	98.8	164	341.7	2.7e-94	1
TETA(48)	18	316	orf00556	tetracycline	APB03214.1|FEATURES|tetA(48)|tetracycline|tetA(48)	0.916954795513	31.4	299	145.6	2.3e-35	1
EFRA	74	466	orf00083	multidrug	CDO61513.1|FEATURES|efrA|multidrug|efrA	0.90439981594	31.2	398	217.6	6.2e-57	1
TETA(60)	13	558	orf00085	tetracycline	ANZ79240.1|FEATURES|tetA(60)|tetracycline|tetA(60)	0.922077202973	34.6	547	336.3	1.7e-92	1
MULTIDRUG_ABC_TRANSPORTER	101	577	orf00084	multidrug	gi:640499891:ref:WP_024937220.1:|FEATURES|multidrug_ABC_transporter|multidrug|multidrug_ABC_transporter	0.998236303965	39.2	480	329.7	1.4e-90	1
MULTIDRUG_ABC_TRANSPORTER	79	786	orf00087	multidrug	gi:640499891:ref:WP_024937220.1:|FEATURES|multidrug_ABC_transporter|multidrug|multidrug_ABC_transporter	0.999999960539	47.2	721	638.3	3.0e-183	1
MULTIDRUG_ABC_TRANSPORTER	36	537	orf00089	multidrug	gi:686302687:ref:WP_031866869.1:|FEATURES|multidrug_ABC_transporter|multidrug|multidrug_ABC_transporter	0.999999381118	34.9	505	291.2	5.7e-79	1
TRANSCRIPTIONAL_REGULATORY_PROTEIN_CPXR_CPXR	31	206	orf00934	unclassified	CP001918.1.gene5135.p01|FEATURES|transcriptional_regulatory_protein_CpxR_cpxR|unclassified|transcriptional_regulatory_protein_CpxR_cpxR	0.983322104179	42.0	176	138.3	2.2e-33	1
MAJOR_FACILITATOR_SUPERFAMILY_TRANSPORTER	50	470	orf00609	multidrug	AE016830.1.gene1357.p01|FEATURES|major_facilitator_superfamily_transporter|multidrug|major_facilitator_superfamily_transporter	0.834645000969	81.5	422	636.3	2.1e-182	1
VANR	16	228	orf00135	glycopeptide	FJ872411.1.gene44.p01|FEATURES|vanR|glycopeptide|vanR	0.999821424415	38.1	223	168.7	3.5e-42	1
VANR	16	228	orf00121	glycopeptide	FJ872411.1.gene44.p01|FEATURES|vanR|glycopeptide|vanR	0.999821424415	38.1	223	168.7	5.0e-42	1
MULTIDRUG_ABC_TRANSPORTER	20	576	orf00359	multidrug	gi:686372381:ref:WP_031896424.1:|FEATURES|multidrug_ABC_transporter|multidrug|multidrug_ABC_transporter	0.99999998906	34.9	568	317.0	1.1e-86	1
VANR	16	228	orf00136	glycopeptide	FJ872411.1.gene44.p01|FEATURES|vanR|glycopeptide|vanR	0.999821424415	38.1	223	168.7	4.0e-42	1
MULTIDRUG_ABC_TRANSPORTER	3	576	orf00356	multidrug	gi:686138432:ref:WP_031775762.1:|FEATURES|multidrug_ABC_transporter|multidrug|multidrug_ABC_transporter	0.999999998292	35.2	574	348.2	4.6e-96	1
MULTIDRUG_ABC_TRANSPORTER	11	579	orf00073	multidrug	gi:686372381:ref:WP_031896424.1:|FEATURES|multidrug_ABC_transporter|multidrug|multidrug_ABC_transporter	0.999618665638	34.7	570	358.2	5.2e-99	1
