# Supplementary material for: Machine learning algorithm to characterize antimicrobial resistance associated with the International Space Station surface microbiome
Source: Microbiome. 2022 Aug 24;10:134. doi: 10.1186/s40168-022-01332-w (PMC9400218; doi:10.1186/s40168-022-01332-w)
Supplement: Supplementary file 6 — Additional file 5: File S1. Raw results of the DeepARG analyses (zip compressed). [file 40168_2022_1332_MOESM5_ESM.zip › Additional file 5- File S1/DeepARG-LS/ORF_2F_S4P_Bacillus.out.mapping.ARG]

#ARG	query-start	query-end	read_id	predicted_ARG-class	best-hit	probability	identity	alignment-length	alignment-bitscore	alignment-evalue	counts
BCRA	7	258	orf00112	bacitracin	gi:507035724:ref:WP_016107411.1:|FEATURES|bcrA|bacitracin|bcrA	0.91004960768	31.6	266	110.5	1.1e-24	1
CLBA	11	335	orf00225	phenicol	AGZ55247.1|FEATURES|clbA|phenicol|clbA	0.999589213318	37.1	334	194.9	4.0e-50	1
CLBA	11	341	orf00226	phenicol	AGZ55247.1|FEATURES|clbA|phenicol|clbA	0.99972374713	38.2	340	207.2	7.7e-54	1
CLBA	11	341	orf00229	phenicol	AGZ55247.1|FEATURES|clbA|phenicol|clbA	0.999418280833	38.2	340	207.2	1.4e-51	1
CLBA	11	341	orf00228	phenicol	AGZ55247.1|FEATURES|clbA|phenicol|clbA	0.999720552149	38.2	340	207.2	1.9e-53	1
BCRA	7	258	orf00119	bacitracin	gi:507035724:ref:WP_016107411.1:|FEATURES|bcrA|bacitracin|bcrA	0.91004960768	31.6	266	110.5	9.0e-25	1
PATA	69	450	orf00547	fluoroquinolone	NP_417544.5|FEATURES|patA|fluoroquinolone|patA	0.961854886203	32.2	419	185.3	4.1e-47	1
BCRA	7	258	orf00193	bacitracin	gi:507035724:ref:WP_016107411.1:|FEATURES|bcrA|bacitracin|bcrA	0.91004960768	31.6	266	110.5	1.2e-22	1
BCRA	7	258	orf00117	bacitracin	gi:507035724:ref:WP_016107411.1:|FEATURES|bcrA|bacitracin|bcrA	0.91004960768	31.6	266	110.5	8.5e-23	1
PENA	36	700	orf00751	beta-lactam	U58210.1.gene4.p01|FEATURES|penA|beta-lactam|penA	0.995344441779	32.4	678	319.7	2.1e-87	1
BCRA	18	307	orf00498	bacitracin	gi:542061059:gb:ERI11611.1:|FEATURES|bcrA|bacitracin|bcrA	0.982472766447	30.3	297	118.2	3.8e-27	1
BCRA	7	258	orf00167	bacitracin	gi:507035724:ref:WP_016107411.1:|FEATURES|bcrA|bacitracin|bcrA	0.91004960768	31.6	266	110.5	9.5e-23	1
MAJOR_FACILITATOR_SUPERFAMILY_TRANSPORTER	3	508	orf00001	multidrug	YP_001419960|FEATURES|major_facilitator_superfamily_transporter|multidrug|major_facilitator_superfamily_transporter	0.908590529151	59.8	507	589.0	2.7e-166	1
PBP-2X	16	801	orf00002	beta-lactam	YP_002735431|FEATURES|PBP-2X|beta-lactam|PBP-2X	0.999999610008	31.1	824	381.3	7.0e-104	1
STAPHYLOCOCCUS_MUPA_CONFERRING_RESISTANCE_TO_MUPIROCIN	16	801	orf00274	mupirocin	CAA53189|FEATURES|Staphylococcus_mupA_conferring_resistance_to_mupirocin|mupirocin|Staphylococcus_mupA_conferring_resistance_to_mupirocin	0.996795115251	31.1	824	381.3	7.6e-106	1
PBP-2X	134	748	orf00256	beta-lactam	YP_002735431|FEATURES|PBP-2X|beta-lactam|PBP-2X	0.999999964694	31.2	622	270.8	1.5e-72	1
BCRA	7	258	orf00108	bacitracin	gi:507035724:ref:WP_016107411.1:|FEATURES|bcrA|bacitracin|bcrA	0.91004960768	31.6	266	110.5	1.4e-24	1
BCRA	7	258	orf00128	bacitracin	gi:507035724:ref:WP_016107411.1:|FEATURES|bcrA|bacitracin|bcrA	0.91004960768	31.6	266	110.5	1.1e-24	1
BCRA	7	258	orf00129	bacitracin	gi:507035724:ref:WP_016107411.1:|FEATURES|bcrA|bacitracin|bcrA	0.91004960768	31.6	266	110.5	1.2e-24	1
CLBA	11	341	orf00174	phenicol	AGZ55247.1|FEATURES|clbA|phenicol|clbA	0.999720552149	38.2	340	207.2	7.8e-54	1
PBP-2X	44	748	orf00311	beta-lactam	YP_002735431|FEATURES|PBP-2X|beta-lactam|PBP-2X	0.99999999864	31.6	712	304.3	9.1e-83	1
EMRB-QACA_FAMILY_MAJOR_FACILITATOR_TRANSPORTER	1	402	orf00408	multidrug	AE016830.1.gene768.p01|FEATURES|EmrB-QacA_family_major_facilitator_transporter|multidrug|EmrB-QacA_family_major_facilitator_transporter	0.896362990124	33.6	405	251.5	5.6e-67	1
MAJOR_FACILITATOR_SUPERFAMILY_TRANSPORTER	3	508	orf00403	multidrug	YP_001419960|FEATURES|major_facilitator_superfamily_transporter|multidrug|major_facilitator_superfamily_transporter	0.999982146589	59.8	507	589.0	1.3e-168	1
