# Supplementary material for: Machine learning algorithm to characterize antimicrobial resistance associated with the International Space Station surface microbiome
Source: Microbiome. 2022 Aug 24;10:134. doi: 10.1186/s40168-022-01332-w (PMC9400218; doi:10.1186/s40168-022-01332-w)
Supplement: Supplementary file 6 — Additional file 5: File S1. Raw results of the DeepARG analyses (zip compressed). [file 40168_2022_1332_MOESM5_ESM.zip › Additional file 5- File S1/DeepARG-LS/ORF_JC-0166.out.mapping.ARG]

#ARG	query-start	query-end	read_id	predicted_ARG-class	best-hit	probability	identity	alignment-length	alignment-bitscore	alignment-evalue	counts
VANH	42	300	orf00016	glycopeptide	DQ018711.1.gene4.p01|FEATURES|vanH|glycopeptide|vanH	0.997954953687	31.2	269	114.8	7.6e-26	1
VANH	42	300	orf00014	glycopeptide	DQ018711.1.gene4.p01|FEATURES|vanH|glycopeptide|vanH	0.997954953687	31.2	269	114.8	6.5e-26	1
FMTC	1	840	orf00424	beta-lactam	gi:537465722:ref:WP_020977229.1:|FEATURES|fmtC|beta-lactam|fmtC	0.999999993198	66.0	840	1138.6	0.0e+00	1
VANH	42	300	orf00012	glycopeptide	DQ018711.1.gene4.p01|FEATURES|vanH|glycopeptide|vanH	0.997954953687	31.2	269	114.8	9.6e-26	1
VANH	42	300	orf00018	glycopeptide	DQ018711.1.gene4.p01|FEATURES|vanH|glycopeptide|vanH	0.997954953687	31.2	269	114.8	8.7e-26	1
VANH	42	300	orf00015	glycopeptide	DQ018711.1.gene4.p01|FEATURES|vanH|glycopeptide|vanH	0.997954953687	31.2	269	114.8	5.3e-26	1
PBP-2X	44	748	orf00652	beta-lactam	AAF17264|FEATURES|PBP-2X|beta-lactam|PBP-2X	0.99999999864	31.4	711	328.6	4.7e-90	1
VANR	1	222	orf00279	glycopeptide	AF155139.2.gene2.p01|FEATURES|vanR|glycopeptide|vanR	0.998134447646	42.5	228	181.4	3.1e-46	1
VANH	42	300	orf00001	glycopeptide	DQ018711.1.gene4.p01|FEATURES|vanH|glycopeptide|vanH	0.997954953687	31.2	269	114.8	2.2e-24	1
DFRC	1	161	orf00326	diaminopyrimidine	AAO04716.1|FEATURES|dfrC|diaminopyrimidine|dfrC	0.999999343927	77.6	161	266.9	8.4e-72	1
VANR	4	228	orf00049	glycopeptide	gi:736872827:ref:WP_034872470.1:|FEATURES|vanR|glycopeptide|vanR	0.999840590588	42.7	234	186.0	2.2e-47	1
VANR	4	228	orf00061	glycopeptide	gi:736872827:ref:WP_034872470.1:|FEATURES|vanR|glycopeptide|vanR	0.999840590588	42.7	234	186.0	2.5e-47	1
VANR	4	219	orf00060	glycopeptide	gi:736872827:ref:WP_034872470.1:|FEATURES|vanR|glycopeptide|vanR	0.999215389533	42.2	225	175.6	2.8e-44	1
VANRI	1	219	orf00360	glycopeptide	WP_011461303.1|FEATURES|vanRI|glycopeptide|vanRI	0.972635003849	74.0	219	326.2	7.3e-90	1
ARLS	34	451	orf00361	multidrug	YP_499945.1|FEATURES|arlS|multidrug|arlS	0.996509580418	60.5	418	497.3	4.6e-141	1
VANR	31	222	orf00256	glycopeptide	AF155139.2.gene2.p01|FEATURES|vanR|glycopeptide|vanR	0.999898717988	42.9	198	158.7	1.7e-39	1
DFRC	1	158	orf00348	diaminopyrimidine	AAO04716.1|FEATURES|dfrC|diaminopyrimidine|dfrC	0.99999933704	78.5	158	265.4	1.0e-71	1
PENA	18	678	orf00217	beta-lactam	U58210.1.gene4.p01|FEATURES|penA|beta-lactam|penA	0.995344441779	34.5	666	368.6	3.8e-102	1
CHLORAMPHENICOL_AND_FLORFENICOL_RESISTANCE	7	338	orf00607	phenicol	CP001581.1.gene3143.p01|FEATURES|chloramphenicol_and_florfenicol_resistance|phenicol|chloramphenicol_and_florfenicol_resistance	0.99972374713	36.1	338	198.4	3.6e-51	1
VANR	4	228	orf00052	glycopeptide	gi:736872827:ref:WP_034872470.1:|FEATURES|vanR|glycopeptide|vanR	0.999840590588	42.7	234	186.0	1.2e-47	1
VANR	12	228	orf00056	glycopeptide	EU250284.1.gene5.p01|FEATURES|vanR|glycopeptide|vanR	0.999056298346	42.0	226	176.0	2.1e-44	1
VANR	4	224	orf00054	glycopeptide	gi:736872827:ref:WP_034872470.1:|FEATURES|vanR|glycopeptide|vanR	0.999913378452	43.0	230	185.3	2.5e-47	1
VANRI	34	441	orf00336	glycopeptide	WP_011461303.1|FEATURES|vanRI|glycopeptide|vanRI	0.907229811674	60.0	408	483.4	1.2e-136	1
