# Supplementary material for: Machine learning algorithm to characterize antimicrobial resistance associated with the International Space Station surface microbiome
Source: Microbiome. 2022 Aug 24;10:134. doi: 10.1186/s40168-022-01332-w (PMC9400218; doi:10.1186/s40168-022-01332-w)
Supplement: Supplementary file 6 — Additional file 5: File S1. Raw results of the DeepARG analyses (zip compressed). [file 40168_2022_1332_MOESM5_ESM.zip › Additional file 5- File S1/DeepARG-LS/ORF_JC-0113.out.mapping.ARG]

#ARG	query-start	query-end	read_id	predicted_ARG-class	best-hit	probability	identity	alignment-length	alignment-bitscore	alignment-evalue	counts
CARO	27	242	orf00426	beta-lactam	AKL79742.1|FEATURES|carO|beta-lactam|carO	0.995767925961	95.8	216	449.5	5.9e-127	1
TETR	7	166	orf00200	tetracycline	gi:746192331:ref:WP_039250470.1:|FEATURES|tetR|tetracycline|tetR	0.999103239986	32.3	167	77.8	4.8e-15	1
ADC-18	1	383	orf00116	beta-lactam	WP_002118772.1|FEATURES|ADC-18|beta-lactam|ADC-18	1.0	97.4	383	750.0	3.4e-217	1
CARO	27	242	orf00449	beta-lactam	AKL79742.1|FEATURES|carO|beta-lactam|carO	0.995767925961	95.8	216	449.5	2.3e-126	1
TETR	7	166	orf00202	tetracycline	gi:746192331:ref:WP_039250470.1:|FEATURES|tetR|tetracycline|tetR	0.999103239986	32.3	167	77.8	9.1e-15	1
ADC-18	1	316	orf00119	beta-lactam	WP_002118772.1|FEATURES|ADC-18|beta-lactam|ADC-18	1.0	96.8	316	619.4	1.1e-177	1
CARO	27	242	orf00473	beta-lactam	AKL79742.1|FEATURES|carO|beta-lactam|carO	0.995767925961	95.8	216	449.5	1.1e-126	1
PATA	76	459	orf00258	fluoroquinolone	NP_417544.5|FEATURES|patA|fluoroquinolone|patA	0.961854886203	30.6	421	196.1	2.2e-50	1
TETR	7	166	orf00169	tetracycline	gi:746192331:ref:WP_039250470.1:|FEATURES|tetR|tetracycline|tetR	0.999103239986	32.3	167	77.8	8.3e-15	1
TETR	7	166	orf00188	tetracycline	gi:746192331:ref:WP_039250470.1:|FEATURES|tetR|tetracycline|tetR	0.999533291386	32.3	167	77.8	8.4e-15	1
TETR	7	166	orf00189	tetracycline	gi:746192331:ref:WP_039250470.1:|FEATURES|tetR|tetracycline|tetR	0.999103239986	32.3	167	77.8	1.2e-14	1
ADC-18	1	383	orf00149	beta-lactam	WP_002118772.1|FEATURES|ADC-18|beta-lactam|ADC-18	1.0	97.4	383	750.0	1.1e-216	1
TETR	7	166	orf00172	tetracycline	gi:746192331:ref:WP_039250470.1:|FEATURES|tetR|tetracycline|tetR	0.999103239986	32.3	167	77.8	4.2e-15	1
ADC-18	1	379	orf00147	beta-lactam	WP_002118772.1|FEATURES|ADC-18|beta-lactam|ADC-18	1.0	97.4	379	743.0	5.1e-215	1
TETR	7	166	orf00197	tetracycline	gi:746192331:ref:WP_039250470.1:|FEATURES|tetR|tetracycline|tetR	0.999103239986	32.3	167	77.8	5.1e-15	1
ADC-18	1	383	orf00137	beta-lactam	WP_002118772.1|FEATURES|ADC-18|beta-lactam|ADC-18	1.0	97.4	383	750.0	7.2e-217	1
ADC-18	1	383	orf00136	beta-lactam	WP_002118772.1|FEATURES|ADC-18|beta-lactam|ADC-18	1.0	97.4	383	750.0	7.0e-217	1
