# Supplementary material for: Machine learning algorithm to characterize antimicrobial resistance associated with the International Space Station surface microbiome
Source: Microbiome. 2022 Aug 24;10:134. doi: 10.1186/s40168-022-01332-w (PMC9400218; doi:10.1186/s40168-022-01332-w)
Supplement: Supplementary file 6 — Additional file 5: File S1. Raw results of the DeepARG analyses (zip compressed). [file 40168_2022_1332_MOESM5_ESM.zip › Additional file 5- File S1/DeepARG-LS/ORF_JC-0212.out.mapping.ARG]

#ARG	query-start	query-end	read_id	predicted_ARG-class	best-hit	probability	identity	alignment-length	alignment-bitscore	alignment-evalue	counts
EDEQ	1	132	orf00016	polyamine:peptide	AHH86051.1|FEATURES|EdeQ|polyamine:peptide|EdeQ	0.995147757601	30.3	132	65.9	5.1e-11	1
EDEQ	1	132	orf00014	polyamine:peptide	AHH86051.1|FEATURES|EdeQ|polyamine:peptide|EdeQ	0.995147757601	30.3	132	65.9	6.0e-11	1
EMEA	1	394	orf00013	acridine_dye	BAC11911.1|FEATURES|emeA|acridine_dye|emeA	0.879284391396	86.0	394	625.9	7.5e-180	1
MAJOR_FACILITATOR_SUPERFAMILY_TRANSPORTER	1	477	orf00502	multidrug	AE016830.1.gene1357.p01|FEATURES|major_facilitator_superfamily_transporter|multidrug|major_facilitator_superfamily_transporter	0.999077434271	88.9	477	805.1	1.1e-233	1
EDEQ	1	132	orf00011	polyamine:peptide	AHH86051.1|FEATURES|EdeQ|polyamine:peptide|EdeQ	0.995147757601	30.3	132	65.9	3.1e-11	1
TAEA	27	655	orf02021	pleuromutilin	APB03219.1|FEATURES|TaeA|pleuromutilin|TaeA	0.977797540102	35.8	642	405.2	3.4e-113	1
TETA(48)	18	316	orf00565	tetracycline	APB03214.1|FEATURES|tetA(48)|tetracycline|tetA(48)	0.916954795513	31.4	299	145.6	2.3e-35	1
MSRC	1	484	orf00573	MLS	AY004350.gene.p01|FEATURES|msrC|MLS|msrC	1.0	39.9	484	374.0	6.4e-104	1
BCRA	11	251	orf02024	bacitracin	gi:507055561:ref:WP_016126482.1:|FEATURES|bcrA|bacitracin|bcrA	0.999121466479	31.2	250	118.6	4.0e-27	1
CLBA	11	341	orf01371	phenicol	AGZ55247.1|FEATURES|clbA|phenicol|clbA	0.99972374713	35.8	338	209.5	1.5e-54	1
EMEA	1	394	orf00015	acridine_dye	BAC11911.1|FEATURES|emeA|acridine_dye|emeA	0.883009919366	86.0	394	625.9	8.1e-179	1
MULTIDRUG_ABC_TRANSPORTER	11	579	orf01021	multidrug	gi:686372381:ref:WP_031896424.1:|FEATURES|multidrug_ABC_transporter|multidrug|multidrug_ABC_transporter	0.999691927512	35.1	570	362.1	3.0e-100	1
LMRB	3	399	orf02244	MLS	gi:498485855:ref:WP_010787543.1:|FEATURES|lmrB|MLS|lmrB	0.999999999562	61.7	397	485.3	1.8e-137	1
MECA	47	643	orf01798	beta-lactam	gi:686392252:ref:WP_031906577.1:|FEATURES|mecA|beta-lactam|mecA	0.999999999929	35.3	606	349.4	2.3e-96	1
MDTG	4	399	orf01412	multidrug	gi:313635905:gb:EFS01863.1:|FEATURES|mdtG|multidrug|mdtG	1.0	49.7	396	402.5	1.4e-112	1
BACA	1	288	orf01745	bacitracin	ZP_04433866|FEATURES|bacA|bacitracin|bacA	1.0	95.5	288	542.3	8.0e-155	1
MAJOR_FACILITATOR_SUPERFAMILY_TRANSPORTER	52	372	orf00010	multidrug	ZP_03982909|FEATURES|major_facilitator_superfamily_transporter|multidrug|major_facilitator_superfamily_transporter	0.99999150884	86.3	321	509.6	6.4e-145	1
EFRA	6	483	orf01942	multidrug	CDO61513.1|FEATURES|efrA|multidrug|efrA	0.980956656615	43.0	481	396.4	1.4e-110	1
EMEA	1	394	orf00008	acridine_dye	BAC11911.1|FEATURES|emeA|acridine_dye|emeA	0.956827685555	86.0	394	625.9	1.6e-179	1
MTRA	4	231	orf00301	multidrug	CCP46065.1|FEATURES|mtrA|multidrug|mtrA	0.996320130584	38.8	237	162.2	1.9e-40	1
VANR	1	394	orf00003	glycopeptide	AF155139.2.gene2.p01|FEATURES|vanR|glycopeptide|vanR	0.984304418482	86.0	394	625.9	1.1e-177	1
VANR	6	228	orf00965	glycopeptide	FJ872411.1.gene44.p01|FEATURES|vanR|glycopeptide|vanR	0.999857526998	38.6	233	180.6	5.0e-46	1
EMEA	1	394	orf00006	acridine_dye	BAC11911.1|FEATURES|emeA|acridine_dye|emeA	0.956827685555	86.0	394	625.9	1.8e-179	1
EDEQ	1	132	orf00022	polyamine:peptide	AHH86051.1|FEATURES|EdeQ|polyamine:peptide|EdeQ	0.995147757601	30.3	132	65.9	3.1e-11	1
EFRA	2	475	orf01567	multidrug	CDO61513.1|FEATURES|efrA|multidrug|efrA	0.87906370772	39.0	477	335.1	3.9e-92	1
RLMA(II)	15	280	orf02071	MLS	AJD73064.1|FEATURES|RlmA(II)|MLS|RlmA(II)	0.997709895223	34.4	270	158.3	3.2e-39	1
EDEQ	1	132	orf00024	polyamine:peptide	AHH86051.1|FEATURES|EdeQ|polyamine:peptide|EdeQ	0.995147757601	30.3	132	65.9	9.2e-11	1
VANR	6	223	orf00211	glycopeptide	AF155139.2.gene2.p01|FEATURES|vanR|glycopeptide|vanR	0.999811399725	42.2	225	169.5	2.1e-42	1
VANR	6	223	orf00214	glycopeptide	AF155139.2.gene2.p01|FEATURES|vanR|glycopeptide|vanR	0.999811399725	42.2	225	169.5	2.4e-42	1
MULTIDRUG_ABC_TRANSPORTER	89	576	orf01568	multidrug	gi:930426663:ref:WP_054189647.1:|FEATURES|multidrug_ABC_transporter|multidrug|multidrug_ABC_transporter	0.999896616535	36.5	490	315.5	3.3e-86	1
VANR	6	223	orf00189	glycopeptide	AF155139.2.gene2.p01|FEATURES|vanR|glycopeptide|vanR	0.999811399725	42.2	225	169.5	2.7e-42	1
MULTIDRUG_ABC_TRANSPORTER	36	577	orf01019	multidrug	gi:640499891:ref:WP_024937220.1:|FEATURES|multidrug_ABC_transporter|multidrug|multidrug_ABC_transporter	0.999999294649	36.9	545	334.7	5.2e-92	1
EMRB-QACA_FAMILY_MAJOR_FACILITATOR_TRANSPORTER	1	462	orf01150	multidrug	gi:327535375:gb:AEA94209.1:|FEATURES|EmrB-QacA_family_major_facilitator_transporter|multidrug|EmrB-QacA_family_major_facilitator_transporter	0.999728916111	90.3	462	800.0	3.4e-232	1
TRANSCRIPTIONAL_REGULATORY_PROTEIN_CPXR_CPXR	31	206	orf00187	unclassified	CP001918.1.gene5135.p01|FEATURES|transcriptional_regulatory_protein_CpxR_cpxR|unclassified|transcriptional_regulatory_protein_CpxR_cpxR	0.979874310049	42.0	176	138.3	2.2e-33	1
LSAA	1	498	orf02151	MLS	AAT46077.1|FEATURES|lsaA|MLS|lsaA	1.0	94.8	498	925.6	5.8e-270	1
DFRE	1	164	orf00740	diaminopyrimidine	EOD99669.1|FEATURES|dfrE|diaminopyrimidine|dfrE	0.999999976838	98.2	164	339.3	5.9e-94	1
MULTIDRUG_ABC_TRANSPORTER	20	576	orf00764	multidrug	gi:686372381:ref:WP_031896424.1:|FEATURES|multidrug_ABC_transporter|multidrug|multidrug_ABC_transporter	0.999999971424	34.7	568	315.8	2.5e-86	1
MULTIDRUG_ABC_TRANSPORTER	3	576	orf00766	multidrug	gi:686138432:ref:WP_031775762.1:|FEATURES|multidrug_ABC_transporter|multidrug|multidrug_ABC_transporter	0.99999998805	35.2	574	347.8	6.0e-96	1
MULTIDRUG_ABC_TRANSPORTER	1	576	orf02095	multidrug	gi:1006145113:ref:WP_061731520.1:|FEATURES|multidrug_ABC_transporter|multidrug|multidrug_ABC_transporter	0.999996286458	38.0	584	374.8	4.4e-104	1
VANR	1	394	orf00001	glycopeptide	AF155139.2.gene2.p01|FEATURES|vanR|glycopeptide|vanR	0.984304418482	86.0	394	625.9	1.0e-177	1
EMEA	1	394	orf00157	acridine_dye	BAC11911.1|FEATURES|emeA|acridine_dye|emeA	0.955928280928	86.0	394	625.9	6.0e-178	1
MTRA	1	231	orf00289	multidrug	CCP46065.1|FEATURES|mtrA|multidrug|mtrA	0.995756152926	38.3	240	162.5	2.7e-40	1
MULTIDRUG_ABC_TRANSPORTER	61	576	orf01938	multidrug	gi:640499891:ref:WP_024937220.1:|FEATURES|multidrug_ABC_transporter|multidrug|multidrug_ABC_transporter	0.999997273202	35.4	517	320.1	1.4e-87	1
