# Supplementary material for: Machine learning algorithm to characterize antimicrobial resistance associated with the International Space Station surface microbiome
Source: Microbiome. 2022 Aug 24;10:134. doi: 10.1186/s40168-022-01332-w (PMC9400218; doi:10.1186/s40168-022-01332-w)
Supplement: Supplementary file 6 — Additional file 5: File S1. Raw results of the DeepARG analyses (zip compressed). [file 40168_2022_1332_MOESM5_ESM.zip › Additional file 5- File S1/DeepARG-LS/ORF_JC-0290.out.mapping.ARG]

#ARG	query-start	query-end	read_id	predicted_ARG-class	best-hit	probability	identity	alignment-length	alignment-bitscore	alignment-evalue	counts
PENA	57	539	orf00221	beta-lactam	gi:32345862:gb:AAM97225.1:|FEATURES|penA|beta-lactam|penA	0.999999999944	34.4	488	305.4	2.8e-83	1
MDTP	32	438	orf00505	multidrug	gi:554036077:gb:ESE82040.1:|FEATURES|mdtP|multidrug|mdtP	0.999999999995	36.5	411	267.7	5.4e-72	1
BAES	1	467	orf00469	multidrug	BAA15934.1|FEATURES|baeS|multidrug|baeS	0.993622490935	73.6	493	709.1	8.4e-205	1
OMPF	1	615	orf00442	multidrug	gi:504720116:ref:WP_014907218.1:|FEATURES|ompF|multidrug|ompF	0.999983654528	99.5	615	1211.4	0.0e+00	1
PMRF	3	314	orf00377	peptide	AAC75314.1|FEATURES|PmrF|peptide|PmrF	0.923324140744	30.6	324	154.8	4.7e-38	1
DNA-BINDING_PROTEIN_H-NS	1	135	orf00036	unclassified	NC_002695.1.913113.p01|FEATURES|DNA-binding_protein_H-NS|unclassified|DNA-binding_protein_H-NS	0.999867323417	69.6	135	175.3	3.2e-44	1
MDTC	1	994	orf00463	multidrug	gi:545263888:ref:WP_021556954.1:|FEATURES|mdtC|multidrug|mdtC	0.824223994657	86.0	994	1647.9	0.0e+00	1
DNA-BINDING_PROTEIN_H-NS	1	135	orf00039	unclassified	NC_002695.1.913113.p01|FEATURES|DNA-binding_protein_H-NS|unclassified|DNA-binding_protein_H-NS	0.999867323417	69.6	135	175.3	4.6e-44	1
MGRB	1	47	orf00201	multidrug	NP_416340.1|FEATURES|mgrB|multidrug|mgrB	0.99754162162	70.2	47	84.3	3.5e-17	1
MDTD	1	469	orf00465	multidrug	gi:446052970:ref:WP_000130825.1:|FEATURES|mdtD|multidrug|mdtD	0.999999738888	73.8	469	672.5	8.4e-194	1
MGRB	1	47	orf00198	multidrug	NP_416340.1|FEATURES|mgrB|multidrug|mgrB	0.99754162162	70.2	47	84.3	6.2e-17	1
PENA	50	568	orf00192	beta-lactam	gi:32345862:gb:AAM97225.1:|FEATURES|penA|beta-lactam|penA	0.99999999994	34.9	524	335.5	5.6e-92	1
PMRF	43	314	orf00399	peptide	AAC75314.1|FEATURES|PmrF|peptide|PmrF	0.909424468149	31.3	278	138.3	5.8e-33	1
DNA-BINDING_PROTEIN_H-NS	1	135	orf00038	unclassified	NC_002695.1.913113.p01|FEATURES|DNA-binding_protein_H-NS|unclassified|DNA-binding_protein_H-NS	0.999867323417	69.6	135	175.3	4.1e-44	1
CHRB	10	252	orf00195	MLS	AAS79458.1|FEATURES|chrB|MLS|chrB	0.999999285075	38.6	246	147.5	1.3e-35	1
MDTA	41	455	orf00491	multidrug	gi:635839883:gb:KDG20941.1:|FEATURES|mdtA|multidrug|mdtA	1.0	73.7	415	580.5	8.0e-166	1
OMP36	23	367	orf00618	multidrug	AF336096.1.gene1.p01|FEATURES|omp36|multidrug|omp36	0.990245435107	95.1	346	664.5	1.8e-191	1
BICYCLOMYCIN-MULTIDRUG_EFFLUX_PROTEIN_BCR	1	398	orf00594	multidrug	BAH64410|FEATURES|bicyclomycin-multidrug_efflux_protein_bcr|multidrug|bicyclomycin-multidrug_efflux_protein_bcr	0.999995455864	92.0	398	711.4	1.4e-205	1
YOJI	1	547	orf00611	peptide	NP_416715.1|FEATURES|YojI|peptide|YojI	0.828310898998	78.2	547	860.9	1.9e-250	1
DNA-BINDING_PROTEIN_H-NS	1	135	orf00044	unclassified	NC_002695.1.913113.p01|FEATURES|DNA-binding_protein_H-NS|unclassified|DNA-binding_protein_H-NS	0.999867323417	69.6	135	175.3	2.7e-44	1
DNA-BINDING_PROTEIN_H-NS	1	135	orf00047	unclassified	NC_002695.1.913113.p01|FEATURES|DNA-binding_protein_H-NS|unclassified|DNA-binding_protein_H-NS	0.999867323417	69.6	135	175.3	9.9e-44	1
SERRATIA_MARCESCENS_OMP1	62	374	orf00329	multidrug	AIA49384.1|FEATURES|Serratia_marcescens_Omp1|multidrug|Serratia_marcescens_Omp1	0.989797542876	67.6	324	443.0	1.1e-124	1
EFRB	76	362	orf00304	multidrug	CDO61516.1|FEATURES|efrB|multidrug|efrB	0.852152064416	34.8	290	148.3	4.4e-36	1
DNA-BINDING_PROTEIN_H-NS	1	135	orf00042	unclassified	NC_002695.1.913113.p01|FEATURES|DNA-binding_protein_H-NS|unclassified|DNA-binding_protein_H-NS	0.999867323417	69.6	135	175.3	4.1e-44	1
SDIA	1	240	orf00270	unclassified	gi:694087684:ref:WP_032432428.1:|FEATURES|sdiA|unclassified|sdiA	1.0	89.6	240	443.7	5.7e-125	1
VANR	8	235	orf00531	glycopeptide	gi:507059692:ref:WP_016130597.1:|FEATURES|vanR|glycopeptide|vanR	0.964071844325	92.5	228	430.3	6.2e-121	1
MAJOR_FACILITATOR_SUPERFAMILY_TRANSPORTER	42	422	orf00247	multidrug	NC_010410.6002639.p01|FEATURES|major_facilitator_superfamily_transporter|multidrug|major_facilitator_superfamily_transporter	0.999836319896	34.6	381	269.2	1.8e-72	1
DNA-BINDING_PROTEIN_H-NS	1	135	orf00040	unclassified	NC_002695.1.913113.p01|FEATURES|DNA-binding_protein_H-NS|unclassified|DNA-binding_protein_H-NS	0.999867323417	69.6	135	175.3	4.1e-44	1
MAJOR_FACILITATOR_SUPERFAMILY_TRANSPORTER	19	422	orf00254	multidrug	NC_010410.6002639.p01|FEATURES|major_facilitator_superfamily_transporter|multidrug|major_facilitator_superfamily_transporter	0.999895468963	35.6	404	292.0	2.7e-79	1
OMPF	1	602	orf00436	multidrug	gi:504720116:ref:WP_014907218.1:|FEATURES|ompF|multidrug|ompF	0.999981587568	99.5	602	1186.0	0.0e+00	1
DNA-BINDING_PROTEIN_H-NS	1	135	orf00043	unclassified	NC_002695.1.913113.p01|FEATURES|DNA-binding_protein_H-NS|unclassified|DNA-binding_protein_H-NS	0.999867323417	69.6	135	175.3	3.4e-44	1
MDTA	41	455	orf00457	multidrug	gi:635839883:gb:KDG20941.1:|FEATURES|mdtA|multidrug|mdtA	1.0	73.7	415	580.5	3.8e-166	1
MDTK	1	461	orf00390	fluoroquinolone	AML99881.1|FEATURES|MdtK|fluoroquinolone|MdtK	0.953276059118	70.1	461	638.3	3.8e-183	1
MDTP	65	476	orf00546	multidrug	gi:554022400:gb:ESE68782.1:|FEATURES|mdtP|multidrug|mdtP	0.999999999995	37.7	414	269.6	1.8e-72	1
SERRATIA_MARCESCENS_OMP1	1	340	orf00267	multidrug	AIA49384.1|FEATURES|Serratia_marcescens_Omp1|multidrug|Serratia_marcescens_Omp1	0.999999998086	65.2	351	460.3	5.8e-130	1
MGRB	1	47	orf00182	multidrug	NP_416340.1|FEATURES|mgrB|multidrug|mgrB	0.99754162162	70.2	47	84.3	8.6e-17	1
PENA	50	568	orf00183	beta-lactam	gi:32345862:gb:AAM97225.1:|FEATURES|penA|beta-lactam|penA	0.999999999992	34.9	524	335.5	3.0e-92	1
PENA	50	516	orf00185	beta-lactam	gi:32345862:gb:AAM97225.1:|FEATURES|penA|beta-lactam|penA	0.999999999792	34.3	472	292.0	6.1e-79	1
EMRB-QACA_FAMILY_MAJOR_FACILITATOR_TRANSPORTER	22	423	orf00187	multidrug	CP001581.1.gene725.p01|FEATURES|EmrB-QacA_family_major_facilitator_transporter|multidrug|EmrB-QacA_family_major_facilitator_transporter	0.999077434271	30.0	403	202.2	3.2e-52	1
OMP36	23	333	orf00589	multidrug	AF336096.1.gene1.p01|FEATURES|omp36|multidrug|omp36	0.990190344692	94.9	312	599.4	7.2e-172	1
DNA-BINDING_PROTEIN_H-NS	1	135	orf00049	unclassified	NC_002695.1.913113.p01|FEATURES|DNA-binding_protein_H-NS|unclassified|DNA-binding_protein_H-NS	0.999867323417	69.6	135	175.3	3.2e-44	1
BICYCLOMYCIN-MULTIDRUG_EFFLUX_PROTEIN_BCR	1	398	orf00642	multidrug	BAH64410|FEATURES|bicyclomycin-multidrug_efflux_protein_bcr|multidrug|bicyclomycin-multidrug_efflux_protein_bcr	0.999995455864	92.0	398	711.4	1.5e-205	1
PENA	50	568	orf00177	beta-lactam	gi:32345862:gb:AAM97225.1:|FEATURES|penA|beta-lactam|penA	0.999999999992	34.9	524	335.5	5.0e-92	1
MDTP	32	476	orf00529	multidrug	gi:554036077:gb:ESE82040.1:|FEATURES|mdtP|multidrug|mdtP	0.999999999999	36.9	447	294.7	4.8e-80	1
MULTIDRUG_ABC_TRANSPORTER	116	576	orf00311	multidrug	gi:947982677:ref:WP_056642336.1:|FEATURES|multidrug_ABC_transporter|multidrug|multidrug_ABC_transporter	0.999999970547	31.3	463	222.2	2.7e-57	1
MAJOR_FACILITATOR_SUPERFAMILY_TRANSPORTER	19	443	orf00274	multidrug	NC_010410.6002639.p01|FEATURES|major_facilitator_superfamily_transporter|multidrug|major_facilitator_superfamily_transporter	0.999895685292	34.6	434	293.9	1.1e-79	1
DNA-BINDING_PROTEIN_H-NS	1	135	orf00054	unclassified	NC_002695.1.913113.p01|FEATURES|DNA-binding_protein_H-NS|unclassified|DNA-binding_protein_H-NS	0.999867323417	69.6	135	175.3	7.0e-44	1
MDTK	1	472	orf00337	fluoroquinolone	AML99881.1|FEATURES|MdtK|fluoroquinolone|MdtK	0.957775577007	70.6	472	664.1	3.4e-191	1
UGD	1	388	orf00400	peptide	AAC75089.1|FEATURES|ugd|peptide|ugd	0.915861636415	83.0	388	650.2	3.7e-187	1
SERRATIA_MARCESCENS_OMP1	1	374	orf00262	multidrug	AIA49384.1|FEATURES|Serratia_marcescens_Omp1|multidrug|Serratia_marcescens_Omp1	0.995573512848	66.2	385	514.2	3.1e-146	1
