# Supplementary material for: Machine learning algorithm to characterize antimicrobial resistance associated with the International Space Station surface microbiome
Source: Microbiome. 2022 Aug 24;10:134. doi: 10.1186/s40168-022-01332-w (PMC9400218; doi:10.1186/s40168-022-01332-w)
Supplement: Supplementary file 6 — Additional file 5: File S1. Raw results of the DeepARG analyses (zip compressed). [file 40168_2022_1332_MOESM5_ESM.zip › Additional file 5- File S1/DeepARG-LS/ORF_JC-0170.out.mapping.ARG]

#ARG	query-start	query-end	read_id	predicted_ARG-class	best-hit	probability	identity	alignment-length	alignment-bitscore	alignment-evalue	counts
DFRC	1	158	orf00504	diaminopyrimidine	AAO04716.1|FEATURES|dfrC|diaminopyrimidine|dfrC	0.999999343927	88.0	158	294.3	6.1e-80	1
ARLS	3	451	orf00573	multidrug	YP_499945.1|FEATURES|arlS|multidrug|arlS	0.996509580418	61.2	449	542.0	1.6e-154	1
TRUNCATED_PUTATIVE_RESPONSE_REGULATOR_ARLR	1	219	orf00572	unclassified	AE015929.1.gene1106.p01|FEATURES|truncated_putative_response_regulator_ArlR|unclassified|truncated_putative_response_regulator_ArlR	0.962242014753	84.9	219	368.6	1.2e-102	1
VANR	3	228	orf00210	glycopeptide	AF162694.1.gene5.p01|FEATURES|vanR|glycopeptide|vanR	0.999996944333	43.0	235	185.7	3.8e-47	1
PATA	78	443	orf01220	fluoroquinolone	NP_417544.5|FEATURES|patA|fluoroquinolone|patA	0.961854886203	35.8	371	240.0	1.2e-63	1
DFRC	1	158	orf00553	diaminopyrimidine	AAO04716.1|FEATURES|dfrC|diaminopyrimidine|dfrC	0.999998871397	88.0	158	294.3	2.1e-80	1
FMTC	1	840	orf00653	beta-lactam	gi:537465722:ref:WP_020977229.1:|FEATURES|fmtC|beta-lactam|fmtC	0.999999992251	67.9	840	1157.5	0.0e+00	1
VANH	68	314	orf01245	glycopeptide	gi:749574782:ref:WP_040203616.1:|FEATURES|vanH|glycopeptide|vanH	0.99580844519	34.4	259	118.2	4.4e-27	1
PBP-2X	44	748	orf00954	beta-lactam	CAO91616|FEATURES|PBP-2X|beta-lactam|PBP-2X	0.99999999864	31.5	710	341.3	7.3e-94	1
CHLORAMPHENICOL_AND_FLORFENICOL_RESISTANCE	7	338	orf00895	phenicol	CP001581.1.gene3143.p01|FEATURES|chloramphenicol_and_florfenicol_resistance|phenicol|chloramphenicol_and_florfenicol_resistance	0.99972374713	37.0	338	206.8	1.0e-53	1
VANR	6	230	orf00468	glycopeptide	FJ349556.1.gene2.p01|FEATURES|vanR|glycopeptide|vanR	0.998624360535	40.5	227	180.3	6.7e-46	1
PENA	33	678	orf00400	beta-lactam	U58210.1.gene4.p01|FEATURES|penA|beta-lactam|penA	0.995344441779	34.5	653	361.3	6.1e-100	1
