# Supplementary material for: Machine learning algorithm to characterize antimicrobial resistance associated with the International Space Station surface microbiome
Source: Microbiome. 2022 Aug 24;10:134. doi: 10.1186/s40168-022-01332-w (PMC9400218; doi:10.1186/s40168-022-01332-w)
Supplement: Supplementary file 6 — Additional file 5: File S1. Raw results of the DeepARG analyses (zip compressed). [file 40168_2022_1332_MOESM5_ESM.zip › Additional file 5- File S1/DeepARG-LS/ORF_JC-0002.out.mapping.ARG]

#ARG	query-start	query-end	read_id	predicted_ARG-class	best-hit	probability	identity	alignment-length	alignment-bitscore	alignment-evalue	counts
MDTM	15	395	orf00686	multidrug	gi:555231380:ref:WP_023218596.1:|FEATURES|mdtM|multidrug|mdtM	1.0	59.2	382	473.0	8.5e-134	1
MDTD	1	469	orf00245	multidrug	gi:446052970:ref:WP_000130825.1:|FEATURES|mdtD|multidrug|mdtD	0.999999738888	71.2	469	643.7	4.2e-185	1
BAES	1	467	orf00243	multidrug	BAA15934.1|FEATURES|baeS|multidrug|baeS	0.993622490935	70.0	496	671.4	2.0e-193	1
OMPR	42	224	orf00224	multidrug	gi:479873665:gb:ENU25063.1:|FEATURES|ompR|multidrug|ompR	0.999909837817	52.2	186	186.4	1.9e-47	1
CYSTATHIONINE_BETA-LYASE_PATB	1	387	orf01234	unclassified	gi:489865503:ref:WP_003769095.1:|FEATURES|cystathionine_beta-lyase_patB|unclassified|cystathionine_beta-lyase_patB	0.999756356236	34.9	392	251.1	5.0e-67	1
MDTK	1	457	orf00786	multidrug	gi:852156983:ref:WP_048297648.1:|FEATURES|mdtK|multidrug|mdtK	1.0	96.1	457	859.0	6.1e-250	1
ADEC	59	579	orf00202	multidrug	CP003583.1.gene2512.p01|FEATURES|adeC|multidrug|adeC	0.996657790667	31.9	530	231.9	4.8e-61	1
EMRA	11	348	orf01272	multidrug	gi:490366423:ref:WP_004246087.1:|FEATURES|emrA|multidrug|emrA	0.999660870511	31.6	358	164.1	7.4e-41	1
SERRATIA_MARCESCENS_OMP1	1	374	orf00393	multidrug	AIA49384.1|FEATURES|Serratia_marcescens_Omp1|multidrug|Serratia_marcescens_Omp1	0.996836473022	66.2	382	518.5	1.6e-147	1
MDTC	1	1025	orf00248	multidrug	NC_002695.1.916586.p01|FEATURES|mdtC|multidrug|mdtC	0.815815045528	83.8	1025	1643.6	0.0e+00	1
TRUNCATED_PUTATIVE_RESPONSE_REGULATOR_ARLR	4	218	orf00097	unclassified	AE015929.1.gene1106.p01|FEATURES|truncated_putative_response_regulator_ArlR|unclassified|truncated_putative_response_regulator_ArlR	0.904504425524	30.3	218	109.4	4.1e-24	1
SERRATIA_MARCESCENS_OMP1	1	374	orf01316	multidrug	AIA49384.1|FEATURES|Serratia_marcescens_Omp1|multidrug|Serratia_marcescens_Omp1	0.996555285947	91.4	374	708.8	8.4e-205	1
TRUNCATED_PUTATIVE_RESPONSE_REGULATOR_ARLR	4	218	orf00095	unclassified	AE015929.1.gene1106.p01|FEATURES|truncated_putative_response_regulator_ArlR|unclassified|truncated_putative_response_regulator_ArlR	0.904504425524	30.3	218	109.4	2.5e-24	1
BICYCLOMYCIN-MULTIDRUG_EFFLUX_PROTEIN_BCR	1	398	orf00132	multidrug	BAH64410|FEATURES|bicyclomycin-multidrug_efflux_protein_bcr|multidrug|bicyclomycin-multidrug_efflux_protein_bcr	0.999995455864	90.7	398	702.2	9.7e-203	1
PENA	4	568	orf00946	beta-lactam	ZP_02659083|FEATURES|penA|beta-lactam|penA	0.9999958172	75.2	565	884.0	2.2e-257	1
OMPF	1	615	orf00263	multidrug	gi:504720116:ref:WP_014907218.1:|FEATURES|ompF|multidrug|ompF	0.999983654528	91.1	615	1107.0	0.0e+00	1
PATA	71	456	orf01474	fluoroquinolone	NP_417544.5|FEATURES|patA|fluoroquinolone|patA	0.961854886203	33.5	394	179.9	1.5e-45	1
UGD	1	388	orf00300	peptide	AAC75089.1|FEATURES|ugd|peptide|ugd	0.915861636415	82.7	388	649.4	6.3e-187	1
YOJI	1	547	orf00127	peptide	NP_416715.1|FEATURES|YojI|peptide|YojI	0.828310898998	77.5	547	849.4	5.8e-247	1
RIFAMPIN_MONOOXYGENASE	2	425	orf00658	rifamycin	gi:544923113:ref:WP_021332509.1:|FEATURES|rifampin_monooxygenase|rifamycin|rifampin_monooxygenase	0.997181378067	30.6	451	152.1	4.6e-37	1
BICYCLOMYCIN-MULTIDRUG_EFFLUX_PROTEIN_BCR	1	398	orf00140	multidrug	BAH64410|FEATURES|bicyclomycin-multidrug_efflux_protein_bcr|multidrug|bicyclomycin-multidrug_efflux_protein_bcr	0.999995455864	90.7	398	702.2	8.4e-203	1
MDTK	1	472	orf00380	fluoroquinolone	AML99881.1|FEATURES|MdtK|fluoroquinolone|MdtK	0.957775577007	71.6	472	673.3	5.1e-194	1
BICYCLOMYCIN-MULTIDRUG_EFFLUX_PROTEIN_BCR	1	398	orf00143	multidrug	BAH64410|FEATURES|bicyclomycin-multidrug_efflux_protein_bcr|multidrug|bicyclomycin-multidrug_efflux_protein_bcr	0.999995455864	90.7	398	702.2	1.6e-202	1
OMP36	23	367	orf00126	multidrug	gi:505808389:ref:WP_015706141.1:|FEATURES|omp36|multidrug|omp36	0.995035728158	95.4	345	668.3	2.6e-192	1
MDTA	89	445	orf00255	multidrug	gi:291323259:gb:EFE62687.1:|FEATURES|mdtA|multidrug|mdtA	1.0	84.6	357	586.6	6.1e-168	1
SDIA	1	240	orf00363	unclassified	gi:490308477:ref:WP_004203458.1:|FEATURES|sdiA|unclassified|sdiA	1.0	89.6	240	440.3	7.3e-124	1
OMP36	23	367	orf00123	multidrug	gi:505808389:ref:WP_015706141.1:|FEATURES|omp36|multidrug|omp36	0.993692258465	95.4	345	668.3	1.7e-192	1
MDTA	41	455	orf00252	multidrug	gi:635839883:gb:KDG20941.1:|FEATURES|mdtA|multidrug|mdtA	0.999999999999	75.2	415	592.0	1.3e-169	1
OMP36	23	367	orf00121	multidrug	gi:505808389:ref:WP_015706141.1:|FEATURES|omp36|multidrug|omp36	0.994072054673	95.4	345	668.3	1.2e-192	1
MDTA	89	445	orf00237	multidrug	gi:291323259:gb:EFE62687.1:|FEATURES|mdtA|multidrug|mdtA	1.0	84.6	357	586.6	6.3e-168	1
TRIC	6	983	orf01057	triclosan	NP_248848.1|FEATURES|TriC|triclosan|TriC	0.999613759788	42.2	978	776.5	9.0e-225	1
TRIB	15	349	orf01056	triclosan	NP_248847.1|FEATURES|TriB|triclosan|TriB	0.999849973718	38.3	337	201.4	4.4e-52	1
MGRB	1	47	orf00452	multidrug	NP_416340.1|FEATURES|mgrB|multidrug|mgrB	0.99754162162	70.2	47	84.3	8.1e-17	1
TRIC	3	1021	orf00630	triclosan	NP_248848.1|FEATURES|TriC|triclosan|TriC	0.999296582966	38.1	1020	675.6	2.2e-194	1
ADEC	20	579	orf00215	multidrug	CP003583.1.gene2512.p01|FEATURES|adeC|multidrug|adeC	0.997532065182	31.9	573	248.1	6.7e-66	1
FARB	17	500	orf00992	antibacterial_free_fatty_acids	NP_273368.1|FEATURES|farB|antibacterial_free_fatty_acids|farB	0.964859178223	31.1	495	249.2	2.5e-66	1
TRUNCATED_PUTATIVE_RESPONSE_REGULATOR_ARLR	4	218	orf00083	unclassified	AE015929.1.gene1106.p01|FEATURES|truncated_putative_response_regulator_ArlR|unclassified|truncated_putative_response_regulator_ArlR	0.904504425524	30.3	218	109.4	1.5e-24	1
NORB	3	453	orf01365	fluoroquinolone	gi:644111449:ref:WP_025280016.1:|FEATURES|norB|fluoroquinolone|norB	0.999997464086	52.0	452	476.1	1.1e-134	1
VANR	1	239	orf00246	glycopeptide	gi:507059692:ref:WP_016130597.1:|FEATURES|vanR|glycopeptide|vanR	0.953078861974	92.5	239	453.4	6.6e-128	1
BICYCLOMYCIN-MULTIDRUG_EFFLUX_PROTEIN_BCR	1	352	orf00146	multidrug	BAH64410|FEATURES|bicyclomycin-multidrug_efflux_protein_bcr|multidrug|bicyclomycin-multidrug_efflux_protein_bcr	0.999980647814	89.8	352	617.5	4.4e-177	1
ADEC	20	579	orf00201	multidrug	CP003583.1.gene2512.p01|FEATURES|adeC|multidrug|adeC	0.997532065182	31.9	573	248.1	1.1e-65	1
MDTC	1	1040	orf00001	multidrug	gi:585355533:ref:WP_024237136.1:|FEATURES|mdtC|multidrug|mdtC	1.0	83.8	1040	1653.6	0.0e+00	1
UGD	1	388	orf00268	peptide	AAC75089.1|FEATURES|ugd|peptide|ugd	0.915861636415	82.7	388	649.4	7.9e-187	1
MDTC	1	1040	orf00350	multidrug	gi:585355533:ref:WP_024237136.1:|FEATURES|mdtC|multidrug|mdtC	1.0	83.8	1040	1653.6	0.0e+00	1
MAJOR_FACILITATOR_SUPERFAMILY_TRANSPORTER	19	422	orf00407	multidrug	NC_010410.6002639.p01|FEATURES|major_facilitator_superfamily_transporter|multidrug|major_facilitator_superfamily_transporter	0.999499027772	35.4	404	290.4	9.0e-79	1
MDTK	13	415	orf00334	fluoroquinolone	AML99881.1|FEATURES|MdtK|fluoroquinolone|MdtK	0.93746216978	73.4	403	583.9	3.4e-167	1
MEXT	6	246	orf00526	multidrug	gi:751314291:ref:WP_041021175.1:|FEATURES|mexT|multidrug|mexT	0.812396239842	30.6	245	110.9	1.0e-24	1
OPRM	10	463	orf01273	multidrug	NC_008702.1.4608931.p01|FEATURES|oprM|multidrug|oprM	0.999993959039	32.9	459	217.6	7.2e-57	1
