# Supplementary material for: Machine learning algorithm to characterize antimicrobial resistance associated with the International Space Station surface microbiome
Source: Microbiome. 2022 Aug 24;10:134. doi: 10.1186/s40168-022-01332-w (PMC9400218; doi:10.1186/s40168-022-01332-w)
Supplement: Supplementary file 6 — Additional file 5: File S1. Raw results of the DeepARG analyses (zip compressed). [file 40168_2022_1332_MOESM5_ESM.zip › Additional file 5- File S1/DeepARG-LS/ORF_JC-0099.out.mapping.ARG]

#ARG	query-start	query-end	read_id	predicted_ARG-class	best-hit	probability	identity	alignment-length	alignment-bitscore	alignment-evalue	counts
VANR	31	451	orf00223	glycopeptide	FJ872411.1.gene44.p01|FEATURES|vanR|glycopeptide|vanR	0.999981326302	30.8	432	210.7	1.1e-52	1
VANRI	51	228	orf00204	glycopeptide	WP_011461303.1|FEATURES|vanRI|glycopeptide|vanRI	0.999999656721	45.7	188	161.0	5.4e-40	1
VANRI	3	228	orf00199	glycopeptide	WP_011461303.1|FEATURES|vanRI|glycopeptide|vanRI	0.999561714011	43.6	236	192.6	1.8e-49	1
VANXYL	9	181	orf01148	glycopeptide	ABX54688.1|FEATURES|vanXYL|glycopeptide|vanXYL	0.99999836611	35.6	180	106.7	1.1e-23	1
VANR	4	230	orf00909	glycopeptide	gi:507059692:ref:WP_016130597.1:|FEATURES|vanR|glycopeptide|vanR	0.999890523687	41.7	230	181.8	2.3e-46	1
PENA	36	681	orf00617	beta-lactam	U58210.1.gene4.p01|FEATURES|penA|beta-lactam|penA	0.995344441779	32.7	654	330.5	1.2e-90	1
VANR	31	451	orf00008	glycopeptide	FJ872411.1.gene44.p01|FEATURES|vanR|glycopeptide|vanR	0.999981326302	30.8	432	210.7	2.3e-52	1
SMER	1	219	orf00063	multidrug	AAD51348.1|FEATURES|smeR|multidrug|smeR	0.999860718375	33.5	224	125.6	1.9e-29	1
SMER	1	219	orf00060	multidrug	AAD51348.1|FEATURES|smeR|multidrug|smeR	0.999861036636	33.5	224	125.6	2.1e-29	1
MTRA	5	229	orf00515	multidrug	CCP46065.1|FEATURES|mtrA|multidrug|mtrA	0.872350572098	45.6	226	197.2	5.1e-51	1
TETL	1	457	orf00510	tetracycline	1703286A|FEATURES|tetL|tetracycline|tetL	0.999999996942	82.3	457	752.7	6.2e-218	1
VANRI	3	228	orf00211	glycopeptide	WP_011461303.1|FEATURES|vanRI|glycopeptide|vanRI	0.999561714011	43.6	236	192.6	1.4e-49	1
VANR	3	202	orf00188	glycopeptide	FJ349556.1.gene2.p01|FEATURES|vanR|glycopeptide|vanR	0.979447112506	44.3	210	169.9	1.4e-42	1
MDTK	40	628	orf00001	multidrug	YP_001445425|FEATURES|mdtK|multidrug|mdtK	1.0	37.6	603	382.1	5.9e-104	1
MGTA	22	417	orf01174	MLS	AJ223970.1.gene2.p01|FEATURES|mgtA|MLS|mgtA	0.999565158789	30.3	406	176.0	2.1e-44	1
MDTK	6	421	orf01170	multidrug	YP_001445425|FEATURES|mdtK|multidrug|mdtK	1.0	34.3	420	261.9	3.3e-70	1
VANH	69	320	orf00913	glycopeptide	gi:749574782:ref:WP_040203616.1:|FEATURES|vanH|glycopeptide|vanH	0.999332939355	31.3	259	125.2	5.6e-29	1
TRUNCATED_PUTATIVE_RESPONSE_REGULATOR_ARLR	47	219	orf00050	unclassified	gi:446114283:ref:WP_000192138.1:|FEATURES|truncated_putative_response_regulator_ArlR|unclassified|truncated_putative_response_regulator_ArlR	0.951449221095	36.5	178	118.6	3.1e-27	1
SMER	31	451	orf00055	multidrug	AAD51348.1|FEATURES|smeR|multidrug|smeR	0.999329719695	30.8	432	210.7	2.3e-54	1
RAMA	15	121	orf00522	multidrug	AFK13828.1|FEATURES|ramA|multidrug|ramA	0.994770179128	33.6	107	70.9	6.9e-13	1
SMER	31	451	orf00133	multidrug	AAD51348.1|FEATURES|smeR|multidrug|smeR	0.999329719695	30.8	432	210.7	8.0e-53	1
SMER	1	219	orf00059	multidrug	AAD51348.1|FEATURES|smeR|multidrug|smeR	0.999861036636	33.5	224	125.6	2.0e-28	1
MTRA	5	229	orf00526	multidrug	CCP46065.1|FEATURES|mtrA|multidrug|mtrA	0.876595276022	45.6	226	197.2	9.4e-51	1
VANR	32	204	orf00524	glycopeptide	ABB53349|FEATURES|vanR|glycopeptide|vanR	0.893728562176	31.6	177	89.0	2.1e-18	1
