# Supplementary material for: Machine learning algorithm to characterize antimicrobial resistance associated with the International Space Station surface microbiome
Source: Microbiome. 2022 Aug 24;10:134. doi: 10.1186/s40168-022-01332-w (PMC9400218; doi:10.1186/s40168-022-01332-w)
Supplement: Supplementary file 6 — Additional file 5: File S1. Raw results of the DeepARG analyses (zip compressed). [file 40168_2022_1332_MOESM5_ESM.zip › Additional file 5- File S1/DeepARG-LS/ORF_JC-0078.out.mapping.ARG]

#ARG	query-start	query-end	read_id	predicted_ARG-class	best-hit	probability	identity	alignment-length	alignment-bitscore	alignment-evalue	counts
OMPR	8	205	orf00468	multidrug	NC_008702.1.4607594.p01|FEATURES|ompR|multidrug|ompR	0.996531069875	30.5	220	85.1	1.6e-16	1
EMRB-QACA_FAMILY_MAJOR_FACILITATOR_TRANSPORTER	52	477	orf00495	multidrug	AE016830.1.gene768.p01|FEATURES|EmrB-QacA_family_major_facilitator_transporter|multidrug|EmrB-QacA_family_major_facilitator_transporter	0.887241751045	33.3	430	232.6	3.4e-61	1
MULTIDRUG_ABC_TRANSPORTER	10	596	orf00498	multidrug	gi:517787730:ref:WP_018957938.1:|FEATURES|multidrug_ABC_transporter|multidrug|multidrug_ABC_transporter	0.999998425467	34.6	622	292.7	7.7e-78	1
MULTIDRUG_ABC_TRANSPORTER	91	584	orf00551	multidrug	gi:493394434:ref:WP_006350564.1:|FEATURES|multidrug_ABC_transporter|multidrug|multidrug_ABC_transporter	0.999942071724	31.6	500	226.9	1.6e-59	1
EMRB-QACA_FAMILY_MAJOR_FACILITATOR_TRANSPORTER	32	477	orf00481	multidrug	AE016830.1.gene768.p01|FEATURES|EmrB-QacA_family_major_facilitator_transporter|multidrug|EmrB-QacA_family_major_facilitator_transporter	0.910920458806	34.4	450	254.2	6.9e-68	1
MULTIDRUG_ABC_TRANSPORTER	10	596	orf00281	multidrug	gi:517787730:ref:WP_018957938.1:|FEATURES|multidrug_ABC_transporter|multidrug|multidrug_ABC_transporter	0.999999909059	34.6	622	292.7	1.8e-77	1
