# Supplementary material for: Machine learning algorithm to characterize antimicrobial resistance associated with the International Space Station surface microbiome
Source: Microbiome. 2022 Aug 24;10:134. doi: 10.1186/s40168-022-01332-w (PMC9400218; doi:10.1186/s40168-022-01332-w)
Supplement: Supplementary file 6 — Additional file 5: File S1. Raw results of the DeepARG analyses (zip compressed). [file 40168_2022_1332_MOESM5_ESM.zip › Additional file 5- File S1/DeepARG-LS/ORF_JC-0045.out.mapping.ARG]

#ARG	query-start	query-end	read_id	predicted_ARG-class	best-hit	probability	identity	alignment-length	alignment-bitscore	alignment-evalue	counts
BACA	19	290	orf00246	bacitracin	NP_764009|FEATURES|bacA|bacitracin|bacA	1.0	100.0	272	536.6	4.4e-153	1
OMPR	3	217	orf00223	multidrug	gi:358234663:dbj:GAB02427.1:|FEATURES|ompR|multidrug|ompR	0.990475581512	32.3	220	126.3	2.7e-29	1
VANR	1	229	orf00296	glycopeptide	FJ872411.1.gene44.p01|FEATURES|vanR|glycopeptide|vanR	0.999999014377	39.6	230	162.5	4.6e-40	1
PBP-2X	44	748	orf00800	beta-lactam	AAL77081|FEATURES|PBP-2X|beta-lactam|PBP-2X	0.99999999864	32.4	710	339.0	3.6e-93	1
BACA	9	281	orf00229	bacitracin	NP_764009|FEATURES|bacA|bacitracin|bacA	1.0	100.0	273	535.8	1.5e-152	1
MULTIDRUG_ABC_TRANSPORTER	65	578	orf00202	multidrug	gi:657833983:ref:WP_029550132.1:|FEATURES|multidrug_ABC_transporter|multidrug|multidrug_ABC_transporter	0.999999902984	37.5	520	325.1	4.0e-89	1
OMPR	3	217	orf00214	multidrug	gi:358234663:dbj:GAB02427.1:|FEATURES|ompR|multidrug|ompR	0.990475581512	32.3	220	126.3	1.1e-29	1
VANR	4	229	orf00259	glycopeptide	FJ872411.1.gene44.p01|FEATURES|vanR|glycopeptide|vanR	0.999999179521	39.6	227	161.0	5.6e-40	1
VANR	1	229	orf00279	glycopeptide	FJ872411.1.gene44.p01|FEATURES|vanR|glycopeptide|vanR	0.999999014377	39.6	230	162.5	1.4e-40	1
NORA	1	387	orf00258	multidrug	gi:488405003:ref:WP_002474388.1:|FEATURES|norA|multidrug|norA	0.999984303494	88.4	387	651.4	1.6e-187	1
PATA	78	456	orf00596	fluoroquinolone	NP_417544.5|FEATURES|patA|fluoroquinolone|patA	0.961854886203	32.8	384	216.5	1.7e-55	1
PATA	78	450	orf00521	fluoroquinolone	NP_417544.5|FEATURES|patA|fluoroquinolone|patA	0.960663994164	33.1	378	214.2	6.9e-56	1
PMRF	9	311	orf00276	peptide	AAC75314.1|FEATURES|PmrF|peptide|PmrF	0.923324140744	30.7	313	134.8	4.9e-32	1
MARR	9	147	orf00234	multidrug	gi:487748274:ref:WP_001830335.1:|FEATURES|marR|multidrug|marR	0.999999998201	100.0	139	271.2	3.1e-73	1
CHLORAMPHENICOL_AND_FLORFENICOL_RESISTANCE	7	338	orf00855	phenicol	CP001581.1.gene3143.p01|FEATURES|chloramphenicol_and_florfenicol_resistance|phenicol|chloramphenicol_and_florfenicol_resistance	0.99972374713	36.1	338	200.7	7.2e-52	1
