# Supplementary material for: Machine learning algorithm to characterize antimicrobial resistance associated with the International Space Station surface microbiome
Source: Microbiome. 2022 Aug 24;10:134. doi: 10.1186/s40168-022-01332-w (PMC9400218; doi:10.1186/s40168-022-01332-w)
Supplement: Supplementary file 6 — Additional file 5: File S1. Raw results of the DeepARG analyses (zip compressed). [file 40168_2022_1332_MOESM5_ESM.zip › Additional file 5- File S1/DeepARG-LS/ORF_JC-0191.out.mapping.ARG]

#ARG	query-start	query-end	read_id	predicted_ARG-class	best-hit	probability	identity	alignment-length	alignment-bitscore	alignment-evalue	counts
VANR	2	195	orf00622	glycopeptide	FJ349556.1.gene2.p01|FEATURES|vanR|glycopeptide|vanR	0.999999888909	41.9	198	156.8	7.5e-39	1
VANR	1	219	orf00566	glycopeptide	gi:447203848:ref:WP_001281104.1:|FEATURES|vanR|glycopeptide|vanR	0.931133988854	78.5	219	350.1	4.5e-97	1
ARLS	1	451	orf00564	multidrug	YP_499945.1|FEATURES|arlS|multidrug|arlS	0.996509580418	55.2	451	476.5	8.4e-135	1
FMTC	1	840	orf00460	beta-lactam	gi:537465722:ref:WP_020977229.1:|FEATURES|fmtC|beta-lactam|fmtC	0.999999998047	56.5	844	977.6	2.2e-285	1
DFRC	1	158	orf00545	diaminopyrimidine	AAO04716.1|FEATURES|dfrC|diaminopyrimidine|dfrC	0.999999680625	78.5	158	260.8	8.5e-70	1
VANR	4	228	orf00916	glycopeptide	gi:1028850587:ref:WP_064019550.1:|FEATURES|vanR|glycopeptide|vanR	0.999995165567	44.9	234	193.0	9.8e-50	1
CHLORAMPHENICOL_AND_FLORFENICOL_RESISTANCE	7	338	orf00215	phenicol	CP001581.1.gene3143.p01|FEATURES|chloramphenicol_and_florfenicol_resistance|phenicol|chloramphenicol_and_florfenicol_resistance	0.99972374713	35.8	338	198.0	4.7e-51	1
PENA	54	678	orf00724	beta-lactam	U58210.1.gene4.p01|FEATURES|penA|beta-lactam|penA	0.995344441779	34.2	638	332.0	3.8e-91	1
VANR	1	219	orf00538	glycopeptide	gi:447203848:ref:WP_001281104.1:|FEATURES|vanR|glycopeptide|vanR	0.931133988854	78.5	219	350.1	8.8e-97	1
CFRC	23	299	orf00180	phenicol	YP_001255356.1|FEATURES|cfrC|phenicol|cfrC	0.99930707133	36.0	283	170.6	9.5e-43	1
DFRC	1	158	orf00575	diaminopyrimidine	AAO04716.1|FEATURES|dfrC|diaminopyrimidine|dfrC	0.999999490999	78.5	158	260.8	2.6e-70	1
PBP-2X	44	748	orf00155	beta-lactam	CAO91630|FEATURES|PBP-2X|beta-lactam|PBP-2X	0.99999999864	32.3	710	337.8	7.7e-93	1
VANR	3	228	orf00841	glycopeptide	gi:1028850587:ref:WP_064019550.1:|FEATURES|vanR|glycopeptide|vanR	0.99999510312	45.1	235	194.9	1.1e-49	1
DFRC	13	158	orf00509	diaminopyrimidine	AAO04716.1|FEATURES|dfrC|diaminopyrimidine|dfrC	0.998674741601	78.1	146	240.7	3.8e-64	1
VANH	26	293	orf00972	glycopeptide	YP_002333394|FEATURES|vanH|glycopeptide|vanH	0.969222434311	30.4	276	119.4	3.1e-27	1
