# Supplementary material for: Machine learning algorithm to characterize antimicrobial resistance associated with the International Space Station surface microbiome
Source: Microbiome. 2022 Aug 24;10:134. doi: 10.1186/s40168-022-01332-w (PMC9400218; doi:10.1186/s40168-022-01332-w)
Supplement: Supplementary file 6 — Additional file 5: File S1. Raw results of the DeepARG analyses (zip compressed). [file 40168_2022_1332_MOESM5_ESM.zip › Additional file 5- File S1/DeepARG-LS/ORF_JC-0023.out.mapping.ARG]

#ARG	query-start	query-end	read_id	predicted_ARG-class	best-hit	probability	identity	alignment-length	alignment-bitscore	alignment-evalue	counts
MULTIDRUG_ABC_TRANSPORTER	10	596	orf00371	multidrug	gi:517787730:ref:WP_018957938.1:|FEATURES|multidrug_ABC_transporter|multidrug|multidrug_ABC_transporter	0.999999909005	34.6	622	292.7	1.1e-77	1
MULTIDRUG_ABC_TRANSPORTER	67	572	orf00566	multidrug	gi:640499891:ref:WP_024937220.1:|FEATURES|multidrug_ABC_transporter|multidrug|multidrug_ABC_transporter	0.999999992114	33.5	514	266.2	2.0e-71	1
MULTIDRUG_ABC_TRANSPORTER	91	584	orf00490	multidrug	gi:493394434:ref:WP_006350564.1:|FEATURES|multidrug_ABC_transporter|multidrug|multidrug_ABC_transporter	0.999942801655	31.6	500	226.9	1.5e-59	1
MULTIDRUG_ABC_TRANSPORTER	10	596	orf00001	multidrug	gi:517787730:ref:WP_018957938.1:|FEATURES|multidrug_ABC_transporter|multidrug|multidrug_ABC_transporter	0.999999902601	34.6	622	292.7	1.5e-77	1
EMRB-QACA_FAMILY_MAJOR_FACILITATOR_TRANSPORTER	32	477	orf00413	multidrug	AE016830.1.gene768.p01|FEATURES|EmrB-QacA_family_major_facilitator_transporter|multidrug|EmrB-QacA_family_major_facilitator_transporter	0.910920458806	34.4	450	254.2	6.9e-68	1
MULTIDRUG_ABC_TRANSPORTER	10	596	orf00003	multidrug	gi:517787730:ref:WP_018957938.1:|FEATURES|multidrug_ABC_transporter|multidrug|multidrug_ABC_transporter	0.999999902601	34.6	622	292.7	1.3e-77	1
MULTIDRUG_ABC_TRANSPORTER	10	596	orf00002	multidrug	gi:517787730:ref:WP_018957938.1:|FEATURES|multidrug_ABC_transporter|multidrug|multidrug_ABC_transporter	0.999999902601	34.6	622	292.7	1.5e-77	1
MULTIDRUG_ABC_TRANSPORTER	10	596	orf00005	multidrug	gi:517787730:ref:WP_018957938.1:|FEATURES|multidrug_ABC_transporter|multidrug|multidrug_ABC_transporter	0.999999902601	34.6	622	292.7	1.5e-77	1
MULTIDRUG_ABC_TRANSPORTER	38	572	orf00412	multidrug	gi:640499891:ref:WP_024937220.1:|FEATURES|multidrug_ABC_transporter|multidrug|multidrug_ABC_transporter	0.999997786751	33.0	543	271.2	2.1e-71	1
MULTIDRUG_ABC_TRANSPORTER	10	596	orf00320	multidrug	gi:517787730:ref:WP_018957938.1:|FEATURES|multidrug_ABC_transporter|multidrug|multidrug_ABC_transporter	0.999999909005	34.6	622	292.7	1.3e-77	1
MULTIDRUG_ABC_TRANSPORTER	10	596	orf00313	multidrug	gi:517787730:ref:WP_018957938.1:|FEATURES|multidrug_ABC_transporter|multidrug|multidrug_ABC_transporter	0.999999909005	34.6	622	292.7	1.5e-77	1
OMPR	8	205	orf00402	multidrug	NC_008702.1.4607594.p01|FEATURES|ompR|multidrug|ompR	0.996531069875	30.5	220	85.1	1.6e-16	1
