# Supplementary material for: Machine learning algorithm to characterize antimicrobial resistance associated with the International Space Station surface microbiome
Source: Microbiome. 2022 Aug 24;10:134. doi: 10.1186/s40168-022-01332-w (PMC9400218; doi:10.1186/s40168-022-01332-w)
Supplement: Supplementary file 6 — Additional file 5: File S1. Raw results of the DeepARG analyses (zip compressed). [file 40168_2022_1332_MOESM5_ESM.zip › Additional file 5- File S1/DeepARG-LS/ORF_JC-0151.out.mapping.ARG]

#ARG	query-start	query-end	read_id	predicted_ARG-class	best-hit	probability	identity	alignment-length	alignment-bitscore	alignment-evalue	counts
PBP-2X	44	748	orf00239	beta-lactam	YP_001693856|FEATURES|PBP-2X|beta-lactam|PBP-2X	0.999999826599	34.5	710	362.8	1.1e-98	1
CHLORAMPHENICOL_AND_FLORFENICOL_RESISTANCE	7	338	orf00272	phenicol	CP001581.1.gene3143.p01|FEATURES|chloramphenicol_and_florfenicol_resistance|phenicol|chloramphenicol_and_florfenicol_resistance	0.99972374713	36.7	338	204.9	3.8e-53	1
FMTC	1	840	orf00050	beta-lactam	gi:537465722:ref:WP_020977229.1:|FEATURES|fmtC|beta-lactam|fmtC	0.999999998047	59.8	840	1006.1	5.7e-294	1
PBP-2X	44	748	orf00329	beta-lactam	CAO91630|FEATURES|PBP-2X|beta-lactam|PBP-2X	0.99999999864	34.5	710	362.8	2.3e-100	1
PBP-2X	44	748	orf00001	beta-lactam	CAO91630|FEATURES|PBP-2X|beta-lactam|PBP-2X	0.99999999864	34.5	710	362.8	6.6e-99	1
CHLORAMPHENICOL_AND_FLORFENICOL_RESISTANCE	7	319	orf00270	phenicol	CP001581.1.gene3143.p01|FEATURES|chloramphenicol_and_florfenicol_resistance|phenicol|chloramphenicol_and_florfenicol_resistance	0.999393973633	35.1	319	180.3	1.1e-45	1
FMTC	1	840	orf00063	beta-lactam	gi:537465722:ref:WP_020977229.1:|FEATURES|fmtC|beta-lactam|fmtC	0.999999998047	59.8	840	1006.1	1.0e-292	1
