# Supplementary material for: Machine learning algorithm to characterize antimicrobial resistance associated with the International Space Station surface microbiome
Source: Microbiome. 2022 Aug 24;10:134. doi: 10.1186/s40168-022-01332-w (PMC9400218; doi:10.1186/s40168-022-01332-w)
Supplement: Supplementary file 6 — Additional file 5: File S1. Raw results of the DeepARG analyses (zip compressed). [file 40168_2022_1332_MOESM5_ESM.zip › Additional file 5- File S1/DeepARG-LS/ORF_JC-0274.out.mapping.ARG]

#ARG	query-start	query-end	read_id	predicted_ARG-class	best-hit	probability	identity	alignment-length	alignment-bitscore	alignment-evalue	counts
PATA	66	439	orf00100	fluoroquinolone	NP_417544.5|FEATURES|patA|fluoroquinolone|patA	0.961854886203	34.8	376	196.1	1.8e-50	1
VANR	2	222	orf00147	glycopeptide	FJ349556.1.gene2.p01|FEATURES|vanR|glycopeptide|vanR	0.999986779022	42.7	227	180.3	6.7e-46	1
DFRC	1	161	orf00250	diaminopyrimidine	AAO04716.1|FEATURES|dfrC|diaminopyrimidine|dfrC	0.999999999595	100.0	161	333.6	3.2e-92	1
PENA	54	678	orf00071	beta-lactam	U58210.1.gene4.p01|FEATURES|penA|beta-lactam|penA	0.995202460286	34.2	634	335.9	2.7e-92	1
VANR	2	222	orf00120	glycopeptide	FJ349556.1.gene2.p01|FEATURES|vanR|glycopeptide|vanR	0.999985882118	42.7	227	180.3	9.2e-46	1
FMTC	1	840	orf00367	beta-lactam	gi:537465722:ref:WP_020977229.1:|FEATURES|fmtC|beta-lactam|fmtC	0.999999998047	63.9	840	1093.2	0.0e+00	1
CHLORAMPHENICOL_AND_FLORFENICOL_RESISTANCE	7	338	orf00586	phenicol	CP001581.1.gene3143.p01|FEATURES|chloramphenicol_and_florfenicol_resistance|phenicol|chloramphenicol_and_florfenicol_resistance	0.99972374713	36.4	338	202.2	2.5e-52	1
ARLS	3	451	orf00277	multidrug	YP_499945.1|FEATURES|arlS|multidrug|arlS	0.996509580418	63.7	449	572.0	1.5e-163	1
BCRA	7	301	orf00302	bacitracin	gi:488120365:ref:WP_002191762.1:|FEATURES|bcrA|bacitracin|bcrA	0.999836967449	30.8	302	125.6	2.3e-29	1
PATA	66	439	orf00085	fluoroquinolone	NP_417544.5|FEATURES|patA|fluoroquinolone|patA	0.961854886203	34.8	376	196.1	6.1e-50	1
VANRI	1	219	orf00275	glycopeptide	WP_011461303.1|FEATURES|vanRI|glycopeptide|vanRI	0.993510795857	95.9	219	416.4	5.0e-117	1
PBP-2X	44	748	orf00644	beta-lactam	AAL77081|FEATURES|PBP-2X|beta-lactam|PBP-2X	0.99999999864	32.3	710	337.0	1.4e-92	1
VANR	18	678	orf00001	glycopeptide	FJ349556.1.gene2.p01|FEATURES|vanR|glycopeptide|vanR	0.999989681137	33.0	670	337.8	3.8e-91	1
VANR	2	206	orf00130	glycopeptide	FJ349556.1.gene2.p01|FEATURES|vanR|glycopeptide|vanR	0.999935950169	42.6	209	171.4	5.6e-43	1
PENA	18	678	orf00002	beta-lactam	U58210.1.gene4.p01|FEATURES|penA|beta-lactam|penA	0.846313745975	33.0	670	337.8	2.8e-91	1
VANR	2	222	orf00135	glycopeptide	FJ349556.1.gene2.p01|FEATURES|vanR|glycopeptide|vanR	0.999985882118	42.7	227	180.3	1.6e-45	1
PENA	18	678	orf00062	beta-lactam	U58210.1.gene4.p01|FEATURES|penA|beta-lactam|penA	0.995344441779	33.0	670	337.8	2.8e-92	1
