# Supplementary material for: Machine learning algorithm to characterize antimicrobial resistance associated with the International Space Station surface microbiome
Source: Microbiome. 2022 Aug 24;10:134. doi: 10.1186/s40168-022-01332-w (PMC9400218; doi:10.1186/s40168-022-01332-w)
Supplement: Supplementary file 6 — Additional file 5: File S1. Raw results of the DeepARG analyses (zip compressed). [file 40168_2022_1332_MOESM5_ESM.zip › Additional file 5- File S1/DeepARG-LS/ORF_JC-0295.out.mapping.ARG]

#ARG	query-start	query-end	read_id	predicted_ARG-class	best-hit	probability	identity	alignment-length	alignment-bitscore	alignment-evalue	counts
OMPF	1	352	orf00110	multidrug	gi:515954236:ref:WP_017384819.1:|FEATURES|ompF|multidrug|ompF	0.990020530879	63.4	355	460.7	4.5e-130	1
OMPF	1	352	orf00117	multidrug	gi:515954236:ref:WP_017384819.1:|FEATURES|ompF|multidrug|ompF	0.990020530879	63.4	355	460.7	8.4e-130	1
OMPF	22	352	orf00119	multidrug	gi:515954236:ref:WP_017384819.1:|FEATURES|ompF|multidrug|ompF	0.988871461939	65.9	334	450.3	7.0e-127	1
ACRA	2	400	orf00296	multidrug	gi:500615129:gb:EOQ55695.1:|FEATURES|acrA|multidrug|acrA	0.999999999999	67.2	400	514.2	3.8e-146	1
ACRB	1	1048	orf00298	multidrug	CAC35725|FEATURES|acrB|multidrug|acrB	1.0	94.8	1048	1910.6	0.0e+00	1
VANR	51	361	orf00066	glycopeptide	FJ872411.1.gene44.p01|FEATURES|vanR|glycopeptide|vanR	0.998916557672	38.0	313	215.3	4.5e-56	1
NMCR	2	269	orf00064	beta-lactam	CAA79966.1|FEATURES|NmcR|beta-lactam|NmcR	0.996040458983	41.9	270	203.4	8.8e-53	1
NMCR	40	286	orf00063	beta-lactam	CAA79966.1|FEATURES|NmcR|beta-lactam|NmcR	0.984469842982	37.8	249	159.5	2.0e-39	1
CMX	1	381	orf00062	beta-lactam	EU515251.1.gene1.p01|FEATURES|CMY-40|beta-lactam|CMX	1.0	74.5	381	597.8	4.5e-171	1
APH(6)-I	1	214	orf00061	aminoglycoside	X01702.1.gene3.p1|FEATURES|aph(6)-I|aminoglycoside|aph(6)-I	0.999999998291	49.3	217	206.1	1.6e-53	1
CMX	1	381	orf00060	beta-lactam	EU515251.1.gene1.p01|FEATURES|CMY-40|beta-lactam|CMX	1.0	74.5	381	597.8	5.6e-171	1
OMPF	1	352	orf00126	multidrug	gi:515954236:ref:WP_017384819.1:|FEATURES|ompF|multidrug|ompF	0.990020530879	63.4	355	460.7	1.8e-129	1
VANRI	2	223	orf00168	glycopeptide	WP_011461303.1|FEATURES|vanRI|glycopeptide|vanRI	0.999657748899	40.1	227	169.1	5.1e-42	1
NMCR	2	286	orf00052	beta-lactam	CAA79966.1|FEATURES|NmcR|beta-lactam|NmcR	0.993317392605	40.8	287	206.5	3.8e-53	1
CMX	23	381	orf00053	beta-lactam	EU515251.1.gene1.p01|FEATURES|CMY-40|beta-lactam|CMX	1.0	74.7	359	573.2	5.6e-164	1
CMX	1	381	orf00056	beta-lactam	EU515251.1.gene1.p01|FEATURES|CMY-40|beta-lactam|CMX	1.0	74.5	381	597.8	2.2e-171	1
CHLORAMPHENICOL_EXPORTER	40	387	orf00007	phenicol	U09991.1.gene2.p01|FEATURES|chloramphenicol_exporter|phenicol|chloramphenicol_exporter	0.999902751023	34.0	353	214.9	3.6e-56	1
CMX	1	381	orf00054	beta-lactam	EU515251.1.gene1.p01|FEATURES|CMY-40|beta-lactam|CMX	1.0	74.5	381	597.8	2.9e-171	1
NMCR	2	286	orf00055	beta-lactam	CAA79966.1|FEATURES|NmcR|beta-lactam|NmcR	0.996336871901	40.8	287	206.5	1.1e-53	1
CMX	1	381	orf00058	beta-lactam	EU515251.1.gene1.p01|FEATURES|CMY-40|beta-lactam|CMX	1.0	74.5	381	597.8	2.6e-171	1
CHLORAMPHENICOL_EXPORTER	25	407	orf00006	phenicol	U09991.1.gene2.p01|FEATURES|chloramphenicol_exporter|phenicol|chloramphenicol_exporter	0.999979000562	33.8	388	229.6	2.2e-60	1
TET34	1	149	orf00032	tetracycline	YP_001444376|FEATURES|tet34|tetracycline|tet34	0.999999312201	67.1	149	225.7	1.6e-59	1
TET34	1	149	orf00033	tetracycline	YP_001444376|FEATURES|tet34|tetracycline|tet34	0.99999946785	67.1	149	225.7	1.8e-59	1
TET34	1	149	orf00036	tetracycline	YP_001444376|FEATURES|tet34|tetracycline|tet34	0.999999498102	67.1	149	225.7	1.5e-59	1
TET34	1	149	orf00037	tetracycline	YP_001444376|FEATURES|tet34|tetracycline|tet34	0.999999498102	67.1	149	225.7	2.0e-59	1
TET34	1	149	orf00039	tetracycline	YP_001444376|FEATURES|tet34|tetracycline|tet34	0.999999498102	67.1	149	225.7	2.3e-59	1
CMX	1	381	orf00047	beta-lactam	EU515251.1.gene1.p01|FEATURES|CMY-40|beta-lactam|CMX	1.0	74.5	381	597.8	4.1e-171	1
TET34	1	149	orf00046	tetracycline	YP_001444376|FEATURES|tet34|tetracycline|tet34	0.999999498102	67.1	149	225.7	1.9e-59	1
TET34	1	149	orf00040	tetracycline	YP_001444376|FEATURES|tet34|tetracycline|tet34	0.999999498102	67.1	149	225.7	4.4e-59	1
GOLS	1	144	orf00324	multidrug	NP_459349.1|FEATURES|golS|multidrug|golS	0.997775615894	39.3	145	111.3	1.1e-24	1
GOLS	1	144	orf00325	multidrug	NP_459349.1|FEATURES|golS|multidrug|golS	0.997775615894	39.3	145	111.3	1.9e-24	1
CMX	1	347	orf00057	beta-lactam	EU515251.1.gene1.p01|FEATURES|CMY-40|beta-lactam|CMX	1.0	74.6	347	547.0	4.8e-156	1
TET34	1	149	orf00020	tetracycline	YP_001444376|FEATURES|tet34|tetracycline|tet34	0.999999498102	67.1	149	225.7	5.4e-59	1
TET34	1	149	orf00025	tetracycline	YP_001444376|FEATURES|tet34|tetracycline|tet34	0.999999498102	67.1	149	225.7	2.5e-59	1
TET34	1	149	orf00029	tetracycline	YP_001444376|FEATURES|tet34|tetracycline|tet34	0.999999498102	67.1	149	225.7	4.9e-59	1
MTRA	3	224	orf00556	multidrug	CCP46065.1|FEATURES|mtrA|multidrug|mtrA	0.970078550802	77.9	222	346.7	2.6e-95	1
VAND	24	343	orf00139	glycopeptide	gi:1002798395:gb:AMN85478.1:|FEATURES|vanD|glycopeptide|vanD	1.0	35.2	335	211.5	5.9e-55	1
VANG	14	344	orf00134	glycopeptide	gi:405945042:pdb:4FU0:A|FEATURES|vanG|glycopeptide|vanG	1.0	37.3	338	220.3	8.1e-58	1
CMX	1	1010	orf00247	beta-lactam	EU515251.1.gene1.p01|FEATURES|CMY-40|beta-lactam|CMX	0.999997434786	54.3	1013	1048.1	1.3e-304	1
TET34	1	149	orf00017	tetracycline	YP_001444376|FEATURES|tet34|tetracycline|tet34	0.999999498102	67.1	149	225.7	4.6e-59	1
VANR	40	244	orf00093	glycopeptide	FJ872411.1.gene44.p01|FEATURES|vanR|glycopeptide|vanR	0.998584158624	48.1	206	189.5	2.1e-48	1
ROSA	2	400	orf00303	fosmidomycin	YP_001477378|FEATURES|rosA|fosmidomycin|rosA	0.999274644275	67.2	400	514.2	6.1e-146	1
ACRA	1	417	orf00300	multidrug	gi:573042590:emb:CDI16885.1:|FEATURES|acrA|multidrug|acrA	1.0	84.0	419	669.8	4.8e-193	1
MDTG	9	403	orf00149	multidrug	gi:695797197:ref:WP_032711388.1:|FEATURES|mdtG|multidrug|mdtG	1.0	59.1	396	467.6	3.5e-132	1
VANG	1	349	orf00146	glycopeptide	gi:752682279:ref:WP_041330231.1:|FEATURES|vanG|glycopeptide|vanG	1.0	37.8	357	236.1	1.6e-62	1
VANG	71	343	orf00147	glycopeptide	gi:752682279:ref:WP_041330231.1:|FEATURES|vanG|glycopeptide|vanG	0.999999999968	38.7	279	204.5	4.8e-53	1
MDTG	9	403	orf00140	multidrug	gi:695797197:ref:WP_032711388.1:|FEATURES|mdtG|multidrug|mdtG	1.0	59.1	396	467.6	4.6e-132	1
VANG	1	325	orf00143	glycopeptide	gi:752682279:ref:WP_041330231.1:|FEATURES|vanG|glycopeptide|vanG	1.0	38.4	333	220.7	8.6e-58	1
APH(6)-I	1	258	orf00069	aminoglycoside	AAB00446|FEATURES|aph(6)-I|aminoglycoside|aph(6)-I	0.999999999636	47.9	261	239.6	1.6e-63	1
APH(6)-I	1	258	orf00081	aminoglycoside	AAB00446|FEATURES|aph(6)-I|aminoglycoside|aph(6)-I	0.999959675381	47.9	261	239.6	5.1e-63	1
VANR	28	244	orf00083	glycopeptide	gi:950233763:ref:WP_057277726.1:|FEATURES|vanR|glycopeptide|vanR	0.994769762283	47.2	218	198.7	4.1e-51	1
ADEB	2	1010	orf00082	multidrug	gi:490846690:ref:WP_004708753.1:|FEATURES|adeB|multidrug|adeB	0.999999945485	54.3	1012	1047.3	2.8e-306	1
ROSA	49	400	orf00308	fosmidomycin	YP_001477378|FEATURES|rosA|fosmidomycin|rosA	0.998695679142	67.9	352	463.8	8.1e-131	1
ROSA	2	400	orf00315	fosmidomycin	YP_001477378|FEATURES|rosA|fosmidomycin|rosA	0.999274644275	67.2	400	514.2	3.3e-146	1
GOLS	1	144	orf00314	multidrug	NP_459349.1|FEATURES|golS|multidrug|golS	0.997775615894	39.3	145	111.3	5.8e-25	1
ROSA	70	400	orf00317	fosmidomycin	YP_001477378|FEATURES|rosA|fosmidomycin|rosA	0.998075749342	66.8	331	429.1	1.7e-120	1
MDTG	9	403	orf00159	multidrug	gi:695797197:ref:WP_032711388.1:|FEATURES|mdtG|multidrug|mdtG	1.0	59.1	396	467.6	1.1e-131	1
ROSB	1	554	orf00312	fosmidomycin	gi:896190680:ref:WP_049199932.1:|FEATURES|rosB|fosmidomycin|rosB	0.99994189951	78.5	554	849.7	4.5e-247	1
VANR	25	204	orf00155	glycopeptide	gi:947806628:ref:WP_056468082.1:|FEATURES|vanR|glycopeptide|vanR	0.998746558288	41.0	183	126.3	2.4e-29	1
VANRI	2	223	orf00153	glycopeptide	WP_011461303.1|FEATURES|vanRI|glycopeptide|vanRI	0.999657748899	40.1	227	169.1	3.0e-42	1
VAND	1	264	orf00150	glycopeptide	ACM47287|FEATURES|vanD|glycopeptide|vanD	0.999999468465	31.0	281	145.2	2.8e-35	1
VANRI	2	223	orf00160	glycopeptide	WP_011461303.1|FEATURES|vanRI|glycopeptide|vanRI	0.999657748899	40.1	227	169.1	3.3e-42	1
MDTG	9	403	orf00166	multidrug	gi:695797197:ref:WP_032711388.1:|FEATURES|mdtG|multidrug|mdtG	1.0	59.1	396	467.6	5.8e-132	1
CMX	1	381	orf00001	beta-lactam	EU515251.1.gene1.p01|FEATURES|CMY-40|beta-lactam|CMX	1.0	74.5	381	597.8	1.0e-169	1
CHLORAMPHENICOL_EXPORTER	9	407	orf00002	phenicol	U09991.1.gene2.p01|FEATURES|chloramphenicol_exporter|phenicol|chloramphenicol_exporter	0.999979076697	33.7	404	230.7	1.9e-60	1
CHLORAMPHENICOL_EXPORTER	9	407	orf00005	phenicol	U09991.1.gene2.p01|FEATURES|chloramphenicol_exporter|phenicol|chloramphenicol_exporter	0.999976027583	33.7	404	230.7	1.6e-60	1
CHLORAMPHENICOL_EXPORTER	9	407	orf00004	phenicol	U09991.1.gene2.p01|FEATURES|chloramphenicol_exporter|phenicol|chloramphenicol_exporter	0.999979003234	33.7	404	230.7	1.2e-60	1
ACRA	1	417	orf00274	multidrug	gi:573042590:emb:CDI16885.1:|FEATURES|acrA|multidrug|acrA	1.0	84.0	419	669.8	7.2e-193	1
MULTIDRUG_ABC_TRANSPORTER	11	579	orf00275	multidrug	gi:921231571:ref:WP_053176464.1:|FEATURES|multidrug_ABC_transporter|multidrug|multidrug_ABC_transporter	0.995497980502	31.8	573	300.1	1.5e-81	1
OMPF	2	352	orf00101	multidrug	gi:515954236:ref:WP_017384819.1:|FEATURES|ompF|multidrug|ompF	0.988279818442	63.6	354	460.3	4.9e-130	1
SERRATIA_MARCESCENS_OMP1	1	338	orf00103	multidrug	AIA49384.1|FEATURES|Serratia_marcescens_Omp1|multidrug|Serratia_marcescens_Omp1	0.983084202182	62.2	339	421.0	3.9e-118	1
PENA	107	623	orf00511	beta-lactam	YP_002045964|FEATURES|penA|beta-lactam|penA	0.9999958172	59.1	518	617.5	7.1e-177	1
VANRI	2	223	orf00175	glycopeptide	WP_011461303.1|FEATURES|vanRI|glycopeptide|vanRI	0.999657748899	40.1	227	169.1	4.5e-42	1
VANRI	2	223	orf00174	glycopeptide	WP_011461303.1|FEATURES|vanRI|glycopeptide|vanRI	0.999758592725	40.1	227	169.1	5.7e-42	1
VANRI	2	223	orf00176	glycopeptide	WP_011461303.1|FEATURES|vanRI|glycopeptide|vanRI	0.99965463813	40.1	227	169.1	3.4e-42	1
TRUNCATED_PUTATIVE_RESPONSE_REGULATOR_ARLR	33	223	orf00171	unclassified	NC_002951.3238224.p01|FEATURES|truncated_putative_response_regulator_ArlR|unclassified|truncated_putative_response_regulator_ArlR	0.999341020539	42.9	196	152.9	1.8e-37	1
ADES	51	358	orf00079	multidrug	ADM92606.1|FEATURES|adeS|multidrug|adeS	0.995687848645	38.1	310	213.8	8.1e-56	1
VANR	28	244	orf00074	glycopeptide	gi:950233763:ref:WP_057277726.1:|FEATURES|vanR|glycopeptide|vanR	0.994769762283	47.2	218	198.7	3.5e-51	1
APH(6)-I	1	301	orf00070	aminoglycoside	AAB00446|FEATURES|aph(6)-I|aminoglycoside|aph(6)-I	0.999999999858	76.7	301	498.0	2.4e-141	1
APH(6)-I	1	258	orf00071	aminoglycoside	AAB00446|FEATURES|aph(6)-I|aminoglycoside|aph(6)-I	0.999999999636	47.9	261	239.6	1.4e-63	1
ADES	58	351	orf00072	multidrug	ADM92606.1|FEATURES|adeS|multidrug|adeS	0.995503929615	38.6	295	211.8	2.6e-55	1
APH(6)-I	1	258	orf00073	aminoglycoside	AAB00446|FEATURES|aph(6)-I|aminoglycoside|aph(6)-I	0.999999999636	47.9	261	239.6	2.9e-63	1
