# Supplementary material for: Machine learning algorithm to characterize antimicrobial resistance associated with the International Space Station surface microbiome
Source: Microbiome. 2022 Aug 24;10:134. doi: 10.1186/s40168-022-01332-w (PMC9400218; doi:10.1186/s40168-022-01332-w)
Supplement: Supplementary file 6 — Additional file 5: File S1. Raw results of the DeepARG analyses (zip compressed). [file 40168_2022_1332_MOESM5_ESM.zip › Additional file 5- File S1/DeepARG-LS/ORF_JC-0175.out.mapping.ARG]

#ARG	query-start	query-end	read_id	predicted_ARG-class	best-hit	probability	identity	alignment-length	alignment-bitscore	alignment-evalue	counts
PENA	33	678	orf00371	beta-lactam	U58210.1.gene4.p01|FEATURES|penA|beta-lactam|penA	0.995344441779	35.4	655	367.9	6.3e-102	1
PATA	66	442	orf00398	fluoroquinolone	NP_417544.5|FEATURES|patA|fluoroquinolone|patA	0.89739777387	32.8	378	180.3	1.1e-45	1
TRUNCATED_PUTATIVE_RESPONSE_REGULATOR_ARLR	1	219	orf00564	unclassified	AE015929.1.gene1106.p01|FEATURES|truncated_putative_response_regulator_ArlR|unclassified|truncated_putative_response_regulator_ArlR	0.996470950211	74.9	219	330.1	4.7e-91	1
VANR	4	228	orf00200	glycopeptide	AF162694.1.gene5.p01|FEATURES|vanR|glycopeptide|vanR	0.999994820164	42.7	234	185.3	2.0e-47	1
DFRC	1	159	orf00509	diaminopyrimidine	AAO04716.1|FEATURES|dfrC|diaminopyrimidine|dfrC	0.999999427772	85.5	159	291.2	2.6e-79	1
OMPR	3	217	orf01440	multidrug	gi:358234663:dbj:GAB02427.1:|FEATURES|ompR|multidrug|ompR	0.999385971194	31.8	220	123.6	6.9e-29	1
NORA	1	386	orf01397	multidrug	gi:516233382:ref:WP_017637345.1:|FEATURES|norA|multidrug|norA	0.999984303494	86.3	386	630.6	3.0e-181	1
BACA	19	290	orf01412	bacitracin	ZP_04677702|FEATURES|bacA|bacitracin|bacA	1.0	96.7	272	524.6	1.7e-149	1
PBP-2X	44	748	orf00929	beta-lactam	AAL77081|FEATURES|PBP-2X|beta-lactam|PBP-2X	0.99999999864	32.8	710	340.9	9.2e-94	1
FMTC	1	840	orf00638	beta-lactam	gi:537465722:ref:WP_020977229.1:|FEATURES|fmtC|beta-lactam|fmtC	0.999999998047	61.5	840	1031.2	1.7e-301	1
ARLS	1	451	orf00565	multidrug	YP_499945.1|FEATURES|arlS|multidrug|arlS	0.996509580418	62.1	451	560.1	5.8e-160	1
DFRC	1	159	orf00551	diaminopyrimidine	AAO04716.1|FEATURES|dfrC|diaminopyrimidine|dfrC	0.999999427772	85.5	159	291.2	1.8e-79	1
VANRI	2	222	orf00450	glycopeptide	WP_011461303.1|FEATURES|vanRI|glycopeptide|vanRI	0.996480326399	43.0	228	180.3	6.7e-46	1
PMRF	9	322	orf01384	peptide	AAC75314.1|FEATURES|PmrF|peptide|PmrF	0.923324140744	30.0	320	138.7	3.4e-33	1
PATA	76	447	orf01172	fluoroquinolone	NP_417544.5|FEATURES|patA|fluoroquinolone|patA	0.961854886203	35.8	377	244.2	6.2e-65	1
CHLORAMPHENICOL_AND_FLORFENICOL_RESISTANCE	7	338	orf00872	phenicol	CP001581.1.gene3143.p01|FEATURES|chloramphenicol_and_florfenicol_resistance|phenicol|chloramphenicol_and_florfenicol_resistance	0.99972374713	35.8	338	200.3	9.4e-52	1
MULTIDRUG_ABC_TRANSPORTER	83	578	orf01460	multidrug	gi:1002561146:ref:WP_061398366.1:|FEATURES|multidrug_ABC_transporter|multidrug|multidrug_ABC_transporter	0.999999996648	34.9	498	295.8	2.6e-80	1
FMTC	77	760	orf00605	beta-lactam	gi:537465722:ref:WP_020977229.1:|FEATURES|fmtC|beta-lactam|fmtC	0.999999938257	61.0	684	838.2	1.7e-243	1
BCRA	4	290	orf00582	bacitracin	gi:446026113:ref:WP_000103968.1:|FEATURES|bcrA|bacitracin|bcrA	0.99999990763	30.9	288	138.3	3.4e-33	1
VANR	3	228	orf00175	glycopeptide	AF162694.1.gene5.p01|FEATURES|vanR|glycopeptide|vanR	0.999994750259	43.0	235	187.2	1.4e-47	1
