# Supplementary material for: Machine learning algorithm to characterize antimicrobial resistance associated with the International Space Station surface microbiome
Source: Microbiome. 2022 Aug 24;10:134. doi: 10.1186/s40168-022-01332-w (PMC9400218; doi:10.1186/s40168-022-01332-w)
Supplement: Supplementary file 6 — Additional file 5: File S1. Raw results of the DeepARG analyses (zip compressed). [file 40168_2022_1332_MOESM5_ESM.zip › Additional file 5- File S1/DeepARG-LS/ORF_JC-0100.out.mapping.ARG]

#ARG	query-start	query-end	read_id	predicted_ARG-class	best-hit	probability	identity	alignment-length	alignment-bitscore	alignment-evalue	counts
OMPR	3	221	orf00220	multidrug	gi:909830386:gb:AKU13184.1:|FEATURES|ompR|multidrug|ompR	0.999929550254	48.6	222	191.0	8.1e-49	1
TRUNCATED_PUTATIVE_RESPONSE_REGULATOR_ARLR	2	222	orf00014	unclassified	HE999704.1.gene1528.p01|FEATURES|truncated_putative_response_regulator_ArlR|unclassified|truncated_putative_response_regulator_ArlR	0.988602884638	37.8	222	138.3	1.2e-32	1
OPRN	16	467	orf00116	multidrug	EU408352.1.gene1.p01|FEATURES|oprN|multidrug|oprN	0.999999974465	30.6	483	196.1	5.1e-50	1
EMRA	44	343	orf00119	multidrug	gi:490991731:ref:WP_004853464.1:|FEATURES|emrA|multidrug|emrA	0.98012866349	32.8	317	129.0	3.8e-30	1
TRUNCATED_PUTATIVE_RESPONSE_REGULATOR_ARLR	2	222	orf00032	unclassified	HE999704.1.gene1528.p01|FEATURES|truncated_putative_response_regulator_ArlR|unclassified|truncated_putative_response_regulator_ArlR	0.988602884638	37.8	222	138.3	5.7e-33	1
TRUNCATED_PUTATIVE_RESPONSE_REGULATOR_ARLR	2	222	orf00018	unclassified	HE999704.1.gene1528.p01|FEATURES|truncated_putative_response_regulator_ArlR|unclassified|truncated_putative_response_regulator_ArlR	0.988602884638	37.8	222	138.3	1.0e-32	1
TRUNCATED_PUTATIVE_RESPONSE_REGULATOR_ARLR	2	222	orf00019	unclassified	HE999704.1.gene1528.p01|FEATURES|truncated_putative_response_regulator_ArlR|unclassified|truncated_putative_response_regulator_ArlR	0.988602884638	37.8	222	138.3	9.2e-33	1
TRANSCRIPTIONAL_REGULATORY_PROTEIN_CPXR_CPXR	45	227	orf00192	unclassified	CP001485.1.gene721.p01|FEATURES|transcriptional_regulatory_protein_CpxR_cpxR|unclassified|transcriptional_regulatory_protein_CpxR_cpxR	0.887012852806	39.6	187	128.3	6.0e-30	1
MARR	1	127	orf00138	multidrug	gi:488397771:ref:WP_002467156.1:|FEATURES|marR|multidrug|marR	0.999999997882	34.6	127	87.4	9.7e-18	1
UGD	1	388	orf00069	peptide	AAC75089.1|FEATURES|ugd|peptide|ugd	0.915861636415	64.9	388	501.5	2.2e-142	1
UGD	1	388	orf00068	peptide	AAC75089.1|FEATURES|ugd|peptide|ugd	0.915861636415	64.9	388	501.5	4.3e-142	1
TRUNCATED_PUTATIVE_RESPONSE_REGULATOR_ARLR	59	870	orf00002	unclassified	HE999704.1.gene1528.p01|FEATURES|truncated_putative_response_regulator_ArlR|unclassified|truncated_putative_response_regulator_ArlR	0.995679239872	33.7	815	456.4	3.2e-127	1
MARR	1	127	orf00141	multidrug	gi:488397771:ref:WP_002467156.1:|FEATURES|marR|multidrug|marR	0.999999997882	34.6	127	87.4	1.5e-17	1
BRUCELLA_SUIS_MPRF	59	870	orf00022	peptide	Q8FW76|FEATURES|Brucella_suis_mprF|peptide|Brucella_suis_mprF	0.905948290369	33.7	815	456.4	2.1e-128	1
TRUNCATED_PUTATIVE_RESPONSE_REGULATOR_ARLR	2	222	orf00021	unclassified	HE999704.1.gene1528.p01|FEATURES|truncated_putative_response_regulator_ArlR|unclassified|truncated_putative_response_regulator_ArlR	0.988602884638	37.8	222	138.3	1.2e-32	1
OPRN	16	467	orf00122	multidrug	EU408352.1.gene1.p01|FEATURES|oprN|multidrug|oprN	0.99999991922	30.6	483	196.1	3.6e-50	1
BRUCELLA_SUIS_MPRF	59	870	orf00026	peptide	Q8FW76|FEATURES|Brucella_suis_mprF|peptide|Brucella_suis_mprF	0.911711262085	33.7	815	456.4	1.7e-128	1
TRUNCATED_PUTATIVE_RESPONSE_REGULATOR_ARLR	2	222	orf00024	unclassified	HE999704.1.gene1528.p01|FEATURES|truncated_putative_response_regulator_ArlR|unclassified|truncated_putative_response_regulator_ArlR	0.988602884638	37.8	222	138.3	5.9e-33	1
EMRA	44	350	orf00128	multidrug	gi:695792093:ref:WP_032706315.1:|FEATURES|emrA|multidrug|emrA	0.966319205181	33.8	325	135.2	5.8e-32	1
VANR	3	226	orf00277	glycopeptide	gi:944023697:ref:WP_055613131.1:|FEATURES|vanR|glycopeptide|vanR	0.999982348057	36.0	225	132.1	5.4e-31	1
OMPR	3	246	orf00174	multidrug	gi:909830386:gb:AKU13184.1:|FEATURES|ompR|multidrug|ompR	0.999978467554	49.0	247	212.6	4.6e-55	1
UGD	38	388	orf00074	peptide	AAC75089.1|FEATURES|ugd|peptide|ugd	0.905012642047	65.2	351	455.7	1.3e-128	1
EMRA	44	350	orf00133	multidrug	gi:695792093:ref:WP_032706315.1:|FEATURES|emrA|multidrug|emrA	0.966319205181	33.8	325	135.2	5.8e-32	1
MARR	1	127	orf00154	multidrug	gi:488397771:ref:WP_002467156.1:|FEATURES|marR|multidrug|marR	0.999999997882	34.6	127	87.4	8.3e-18	1
OPRN	16	467	orf00135	multidrug	EU408352.1.gene1.p01|FEATURES|oprN|multidrug|oprN	0.999999971337	30.6	483	196.1	2.4e-50	1
UGD	3	388	orf00071	peptide	AAC75089.1|FEATURES|ugd|peptide|ugd	0.915072411021	64.8	386	497.7	7.7e-141	1
UGD	1	388	orf00073	peptide	AAC75089.1|FEATURES|ugd|peptide|ugd	0.915861636415	64.9	388	501.5	3.5e-142	1
