# Supplementary material for: Machine learning algorithm to characterize antimicrobial resistance associated with the International Space Station surface microbiome
Source: Microbiome. 2022 Aug 24;10:134. doi: 10.1186/s40168-022-01332-w (PMC9400218; doi:10.1186/s40168-022-01332-w)
Supplement: Supplementary file 6 — Additional file 5: File S1. Raw results of the DeepARG analyses (zip compressed). [file 40168_2022_1332_MOESM5_ESM.zip › Additional file 5- File S1/DeepARG-LS/ORF_JC-0008.out.mapping.ARG]

#ARG	query-start	query-end	read_id	predicted_ARG-class	best-hit	probability	identity	alignment-length	alignment-bitscore	alignment-evalue	counts
ESCHERICHIA_COLI_MIPA	1	248	orf00113	multidrug	NP_310518|FEATURES|Escherichia_coli_mipA|multidrug|Escherichia_coli_mipA	0.995013156113	79.4	248	431.4	8.7e-121	1
MTRA	4	225	orf00017	multidrug	CCP46065.1|FEATURES|mtrA|multidrug|mtrA	0.999989051529	35.3	224	131.3	6.4e-31	1
MTRA	6	189	orf00425	multidrug	CCP46065.1|FEATURES|mtrA|multidrug|mtrA	0.995896799824	32.3	192	93.6	6.7e-20	1
NORB	3	376	orf00280	fluoroquinolone	gi:644111449:ref:WP_025280016.1:|FEATURES|norB|fluoroquinolone|norB	0.999985864159	53.3	375	408.3	3.6e-114	1
MTRA	4	225	orf00012	multidrug	CCP46065.1|FEATURES|mtrA|multidrug|mtrA	0.999989051529	35.3	224	131.3	1.1e-30	1
MTRA	4	225	orf00013	multidrug	CCP46065.1|FEATURES|mtrA|multidrug|mtrA	0.999904039322	35.3	224	131.3	8.0e-31	1
ESCHERICHIA_COLI_MIPA	1	248	orf00115	multidrug	NP_310518|FEATURES|Escherichia_coli_mipA|multidrug|Escherichia_coli_mipA	0.995013156113	79.4	248	431.4	5.3e-121	1
MTRA	4	225	orf00011	multidrug	CCP46065.1|FEATURES|mtrA|multidrug|mtrA	0.999989051529	35.3	224	131.3	5.1e-31	1
NORB	3	453	orf00229	fluoroquinolone	gi:644111449:ref:WP_025280016.1:|FEATURES|norB|fluoroquinolone|norB	0.999997464086	52.0	452	476.1	1.1e-134	1
MDTK	1	472	orf01213	fluoroquinolone	AML99881.1|FEATURES|MdtK|fluoroquinolone|MdtK	0.957775577007	71.6	472	673.3	5.1e-194	1
OMPF	1	615	orf01331	multidrug	gi:504720116:ref:WP_014907218.1:|FEATURES|ompF|multidrug|ompF	0.999983654528	91.1	615	1107.0	0.0e+00	1
COB(I)ALAMIN_ADENOLSYLTRANSFERASE	1	196	orf00198	unclassified	gi:447201635:ref:WP_001278891.1:|FEATURES|cob(I)alamin_adenolsyltransferase|unclassified|cob(I)alamin_adenolsyltransferase	0.999999992607	69.9	196	282.7	2.1e-76	1
BAES	1	467	orf01350	multidrug	BAA15934.1|FEATURES|baeS|multidrug|baeS	0.993622490935	70.0	496	671.4	2.0e-193	1
ESCHERICHIA_COLI_MIPA	38	248	orf00099	multidrug	NP_310518|FEATURES|Escherichia_coli_mipA|multidrug|Escherichia_coli_mipA	0.990246060639	79.1	211	371.7	2.3e-103	1
TRIC	3	1021	orf00962	triclosan	NP_248848.1|FEATURES|TriC|triclosan|TriC	0.999296582966	38.1	1020	675.6	2.2e-194	1
MTRA	4	225	orf00010	multidrug	CCP46065.1|FEATURES|mtrA|multidrug|mtrA	0.999989051529	35.3	224	131.3	6.9e-31	1
MDTK	1	457	orf00803	multidrug	gi:852156983:ref:WP_048297648.1:|FEATURES|mdtK|multidrug|mdtK	1.0	96.1	457	859.0	6.1e-250	1
UGD	1	388	orf01292	peptide	AAC75089.1|FEATURES|ugd|peptide|ugd	0.915861636415	82.7	388	649.4	6.3e-187	1
FARB	17	500	orf00599	antibacterial_free_fatty_acids	NP_273368.1|FEATURES|farB|antibacterial_free_fatty_acids|farB	0.964859178223	31.1	495	249.2	2.5e-66	1
BICYCLOMYCIN-MULTIDRUG_EFFLUX_PROTEIN_BCR	1	398	orf01456	multidrug	BAH64410|FEATURES|bicyclomycin-multidrug_efflux_protein_bcr|multidrug|bicyclomycin-multidrug_efflux_protein_bcr	0.999995455864	90.7	398	702.2	8.4e-203	1
YOJI	1	547	orf01470	peptide	NP_416715.1|FEATURES|YojI|peptide|YojI	0.828310898998	77.5	547	849.4	5.8e-247	1
MDTM	15	395	orf00905	multidrug	gi:555231380:ref:WP_023218596.1:|FEATURES|mdtM|multidrug|mdtM	1.0	59.2	382	473.0	8.5e-134	1
OMP36	23	367	orf01475	multidrug	gi:505808389:ref:WP_015706141.1:|FEATURES|omp36|multidrug|omp36	0.994072054673	95.4	345	668.3	1.2e-192	1
ADEC	20	579	orf01380	multidrug	CP003583.1.gene2512.p01|FEATURES|adeC|multidrug|adeC	0.997532065182	31.9	573	248.1	6.7e-66	1
COB(I)ALAMIN_ADENOLSYLTRANSFERASE	1	196	orf00163	unclassified	gi:447201635:ref:WP_001278891.1:|FEATURES|cob(I)alamin_adenolsyltransferase|unclassified|cob(I)alamin_adenolsyltransferase	0.999999992607	69.9	196	282.7	5.9e-76	1
SERRATIA_MARCESCENS_OMP1	1	374	orf00279	multidrug	AIA49384.1|FEATURES|Serratia_marcescens_Omp1|multidrug|Serratia_marcescens_Omp1	0.996555285947	91.4	374	708.8	8.4e-205	1
VAND	2	291	orf00306	glycopeptide	AAD41881|FEATURES|vanD|glycopeptide|vanD	0.999999988691	35.1	296	184.5	5.0e-47	1
TRIB	15	349	orf00538	triclosan	NP_248847.1|FEATURES|TriB|triclosan|TriB	0.999849973718	38.3	337	201.4	4.4e-52	1
EMRA	20	348	orf00383	multidrug	gi:490366423:ref:WP_004246087.1:|FEATURES|emrA|multidrug|emrA	0.999652704785	32.1	349	162.9	2.0e-40	1
MEXT	43	301	orf00320	multidrug	gi:3646369:emb:CAA07694.1:|FEATURES|mexT|multidrug|mexT	0.999959657048	32.8	262	127.1	1.2e-29	1
OPRM	10	463	orf00321	multidrug	NC_008702.1.4608931.p01|FEATURES|oprM|multidrug|oprM	0.99999390026	32.9	459	217.6	7.2e-57	1
MTRA	4	225	orf00007	multidrug	CCP46065.1|FEATURES|mtrA|multidrug|mtrA	0.999989051529	35.3	224	131.3	6.1e-31	1
EMRA	11	348	orf00323	multidrug	gi:490366423:ref:WP_004246087.1:|FEATURES|emrA|multidrug|emrA	0.999657907226	31.6	358	164.1	7.4e-41	1
ESCHERICHIA_COLI_MIPA	9	248	orf00100	multidrug	NP_310518|FEATURES|Escherichia_coli_mipA|multidrug|Escherichia_coli_mipA	0.994385315709	79.6	240	419.9	1.0e-117	1
MDTD	1	469	orf01348	multidrug	gi:446052970:ref:WP_000130825.1:|FEATURES|mdtD|multidrug|mdtD	0.999999738888	71.2	469	643.7	4.2e-185	1
BCRA	6	245	orf00102	bacitracin	gi:445996695:ref:WP_000074550.1:|FEATURES|bcrA|bacitracin|bcrA	0.901622907909	30.5	256	109.8	1.5e-24	1
PATA	71	456	orf00122	fluoroquinolone	NP_417544.5|FEATURES|patA|fluoroquinolone|patA	0.961854886203	33.5	394	179.9	1.5e-45	1
MAJOR_FACILITATOR_SUPERFAMILY_TRANSPORTER	19	422	orf01185	multidrug	NC_010410.6002639.p01|FEATURES|major_facilitator_superfamily_transporter|multidrug|major_facilitator_superfamily_transporter	0.999499027772	35.4	404	290.4	9.0e-79	1
ESCHERICHIA_COLI_MIPA	1	248	orf00106	multidrug	NP_310518|FEATURES|Escherichia_coli_mipA|multidrug|Escherichia_coli_mipA	0.995013156113	79.4	248	431.4	3.4e-121	1
MDTA	41	455	orf01342	multidrug	gi:635839883:gb:KDG20941.1:|FEATURES|mdtA|multidrug|mdtA	0.999999999999	75.2	415	592.0	1.3e-169	1
SERRATIA_MARCESCENS_OMP1	1	374	orf01200	multidrug	AIA49384.1|FEATURES|Serratia_marcescens_Omp1|multidrug|Serratia_marcescens_Omp1	0.996836473022	66.2	382	518.5	1.6e-147	1
MDTC	1	1025	orf01346	multidrug	NC_002695.1.916586.p01|FEATURES|mdtC|multidrug|mdtC	0.815815045528	83.8	1025	1643.6	0.0e+00	1
SERRATIA_MARCESCENS_OMP1	1	374	orf00350	multidrug	AIA49384.1|FEATURES|Serratia_marcescens_Omp1|multidrug|Serratia_marcescens_Omp1	0.999998525421	91.4	374	708.8	3.1e-202	1
ESCHERICHIA_COLI_MIPA	1	248	orf00114	multidrug	NP_310518|FEATURES|Escherichia_coli_mipA|multidrug|Escherichia_coli_mipA	0.995013156113	79.4	248	431.4	4.4e-121	1
PATA	71	456	orf00130	fluoroquinolone	NP_417544.5|FEATURES|patA|fluoroquinolone|patA	0.961854886203	33.5	394	179.9	4.3e-45	1
TRIC	6	983	orf00537	triclosan	NP_248848.1|FEATURES|TriC|triclosan|TriC	0.999613759788	42.2	978	776.5	9.0e-225	1
COB(I)ALAMIN_ADENOLSYLTRANSFERASE	26	196	orf00186	unclassified	gi:447201635:ref:WP_001278891.1:|FEATURES|cob(I)alamin_adenolsyltransferase|unclassified|cob(I)alamin_adenolsyltransferase	0.999999952034	68.4	171	243.0	9.2e-65	1
RIFAMPIN_MONOOXYGENASE	2	425	orf00933	rifamycin	gi:544923113:ref:WP_021332509.1:|FEATURES|rifampin_monooxygenase|rifamycin|rifampin_monooxygenase	0.997181378067	30.6	451	152.1	4.6e-37	1
COB(I)ALAMIN_ADENOLSYLTRANSFERASE	39	196	orf00176	unclassified	gi:447201635:ref:WP_001278891.1:|FEATURES|cob(I)alamin_adenolsyltransferase|unclassified|cob(I)alamin_adenolsyltransferase	0.999999947514	72.8	158	241.1	3.1e-64	1
CYSTATHIONINE_BETA-LYASE_PATB	1	387	orf00359	unclassified	gi:489865503:ref:WP_003769095.1:|FEATURES|cystathionine_beta-lyase_patB|unclassified|cystathionine_beta-lyase_patB	0.999756356236	34.9	392	251.1	5.0e-67	1
PENA	4	568	orf00644	beta-lactam	ZP_02659083|FEATURES|penA|beta-lactam|penA	0.9999958172	75.2	565	884.0	2.2e-257	1
NORB	38	453	orf00265	fluoroquinolone	gi:644111449:ref:WP_025280016.1:|FEATURES|norB|fluoroquinolone|norB	0.999993115144	51.8	417	432.2	3.5e-121	1
SERRATIA_MARCESCENS_OMP1	49	374	orf00336	multidrug	AIA49384.1|FEATURES|Serratia_marcescens_Omp1|multidrug|Serratia_marcescens_Omp1	0.993546029055	95.7	326	652.9	7.6e-188	1
SERRATIA_MARCESCENS_OMP1	1	349	orf00335	multidrug	AIA49384.1|FEATURES|Serratia_marcescens_Omp1|multidrug|Serratia_marcescens_Omp1	0.996307191041	91.7	349	664.1	3.5e-191	1
MARA	1	124	orf00526	multidrug	YP_489794.1|FEATURES|marA|multidrug|marA	0.99944281858	92.7	124	241.5	5.3e-64	1
