# Supplementary material for: Machine learning algorithm to characterize antimicrobial resistance associated with the International Space Station surface microbiome
Source: Microbiome. 2022 Aug 24;10:134. doi: 10.1186/s40168-022-01332-w (PMC9400218; doi:10.1186/s40168-022-01332-w)
Supplement: Supplementary file 6 — Additional file 5: File S1. Raw results of the DeepARG analyses (zip compressed). [file 40168_2022_1332_MOESM5_ESM.zip › Additional file 5- File S1/DeepARG-LS/ORF_JC-0093.out.mapping.ARG]

#ARG	query-start	query-end	read_id	predicted_ARG-class	best-hit	probability	identity	alignment-length	alignment-bitscore	alignment-evalue	counts
MARR	5	146	orf00424	multidrug	gi:488403165:ref:WP_002472550.1:|FEATURES|marR|multidrug|marR	0.999999997204	37.7	146	97.1	1.7e-20	1
EFRA	6	475	orf02063	multidrug	CDO61513.1|FEATURES|efrA|multidrug|efrA	0.999999242559	36.4	473	314.3	7.2e-86	1
MULTIDRUG_ABC_TRANSPORTER	53	589	orf02062	multidrug	gi:948137056:ref:WP_056795395.1:|FEATURES|multidrug_ABC_transporter|multidrug|multidrug_ABC_transporter	0.999998450644	33.6	548	320.5	1.1e-87	1
AADK	7	283	orf01899	aminoglycoside	gi:1039476118:ref:WP_064814315.1:|FEATURES|aadK|aminoglycoside|aadK	0.999999999523	77.3	277	465.3	1.2e-131	1
BCRA	3	302	orf02188	bacitracin	gi:500448961:gb:EOP61695.1:|FEATURES|bcrA|bacitracin|bcrA	0.999994729051	35.7	300	203.4	9.5e-53	1
TRUNCATED_PUTATIVE_RESPONSE_REGULATOR_ARLR	4	225	orf01126	unclassified	HE999704.1.gene1528.p01|FEATURES|truncated_putative_response_regulator_ArlR|unclassified|truncated_putative_response_regulator_ArlR	0.987717709003	37.7	223	163.7	6.2e-41	1
VANR	6	228	orf01088	glycopeptide	AF155139.2.gene2.p01|FEATURES|vanR|glycopeptide|vanR	0.997104920311	42.2	223	179.5	1.1e-45	1
UGD	1	338	orf01758	peptide	AAC75089.1|FEATURES|ugd|peptide|ugd	0.915861636415	32.5	357	164.5	7.0e-41	1
FOSB	3	137	orf00153	fosfomycin	gi:1006562788:ref:WP_061804475.1:|FEATURES|fosB|fosfomycin|fosB	1.0	73.3	135	212.2	1.9e-55	1
ANT(4')-IA	4	256	orf01068	aminoglycoside	EF540343.1.gene1.p01|FEATURES|ant(4')-Ia|aminoglycoside|ant(4')-Ia	0.999995531718	71.5	253	389.0	1.1e-108	1
CMRA	20	336	orf02261	phenicol	AF015087.1.gene1.p01|FEATURES|cmrA|phenicol|cmrA	0.997118242547	33.1	317	185.7	2.1e-47	1
MDTG	16	391	orf00778	multidrug	ZP_02686031|FEATURES|mdtG|multidrug|mdtG	1.0	39.2	383	292.4	2.0e-79	1
UGD	37	338	orf01716	peptide	AAC75089.1|FEATURES|ugd|peptide|ugd	0.89294812042	31.6	320	136.7	2.0e-32	1
TET(42)	15	399	orf00638	tetracycline	ACD35503.1|FEATURES|tet(42)|tetracycline|tet(42)	0.999999996748	32.2	385	230.3	9.6e-61	1
MEPA	1	450	orf02140	multidrug	gi:686155635:ref:WP_031787393.1:|FEATURES|mepA|multidrug|mepA	0.999999999951	46.0	450	403.3	9.1e-113	1
CHLORAMPHENICOL_EXPORTER	24	414	orf02307	phenicol	U09991.1.gene2.p01|FEATURES|chloramphenicol_exporter|phenicol|chloramphenicol_exporter	0.999979175439	34.8	391	264.2	5.9e-71	1
BCRA	14	311	orf01069	bacitracin	gi:542061059:gb:ERI11611.1:|FEATURES|bcrA|bacitracin|bcrA	0.999996587127	42.8	299	231.9	2.5e-61	1
ROSA	1	353	orf01940	fosmidomycin	YP_001477378|FEATURES|rosA|fosmidomycin|rosA	0.999274644275	40.7	361	260.0	1.2e-69	1
VANR	4	224	orf00898	glycopeptide	AF155139.2.gene2.p01|FEATURES|vanR|glycopeptide|vanR	0.999137317047	42.9	231	171.4	3.5e-43	1
VANR	4	219	orf01091	glycopeptide	gi:947806628:ref:WP_056468082.1:|FEATURES|vanR|glycopeptide|vanR	0.999987317824	42.9	226	179.9	8.5e-46	1
MDTG	12	395	orf01986	multidrug	gi:693063804:ref:WP_032229737.1:|FEATURES|mdtG|multidrug|mdtG	1.0	33.9	386	246.9	9.9e-66	1
ANT(4')-IA	1	256	orf01041	aminoglycoside	EF540343.1.gene1.p01|FEATURES|ant(4')-Ia|aminoglycoside|ant(4')-Ia	0.99999571531	71.9	256	395.2	2.5e-110	1
FOSB	60	579	orf00343	fosfomycin	gi:1006562788:ref:WP_061804475.1:|FEATURES|fosB|fosfomycin|fosB	1.0	46.9	524	460.3	1.0e-127	1
BCRA	2	306	orf01546	bacitracin	gi:446110087:ref:WP_000187942.1:|FEATURES|bcrA|bacitracin|bcrA	0.999999982673	50.2	305	304.7	3.2e-83	1
ROSA	1	342	orf01885	fosmidomycin	YP_001477378|FEATURES|rosA|fosmidomycin|rosA	0.998914087506	39.7	350	241.9	3.7e-64	1
MARR	5	146	orf00474	multidrug	gi:488403165:ref:WP_002472550.1:|FEATURES|marR|multidrug|marR	0.999999997204	37.7	146	97.1	1.1e-20	1
MTRA	6	228	orf01541	multidrug	CCP46065.1|FEATURES|mtrA|multidrug|mtrA	0.999984545883	42.0	226	186.8	7.0e-48	1
MULTIDRUG_ABC_TRANSPORTER	72	591	orf02296	multidrug	gi:639148059:ref:WP_024490169.1:|FEATURES|multidrug_ABC_transporter|multidrug|multidrug_ABC_transporter	0.959934088314	30.5	528	231.9	4.8e-61	1
SALA	17	486	orf01194	MLS	AGN74946|FEATURES|salA|MLS|salA	0.991178789585	30.8	507	284.3	8.4e-77	1
VANR	1	228	orf01075	glycopeptide	FJ349556.1.gene2.p01|FEATURES|vanR|glycopeptide|vanR	0.999924189166	36.7	229	176.0	1.3e-44	1
ANT(4')-IA	1	256	orf01038	aminoglycoside	EF540343.1.gene1.p01|FEATURES|ant(4')-Ia|aminoglycoside|ant(4')-Ia	0.99999571531	71.9	256	395.2	1.5e-110	1
FOSB	3	137	orf00183	fosfomycin	gi:1006562788:ref:WP_061804475.1:|FEATURES|fosB|fosfomycin|fosB	1.0	73.3	135	212.2	3.5e-55	1
BCRA	9	302	orf02111	bacitracin	gi:500448961:gb:EOP61695.1:|FEATURES|bcrA|bacitracin|bcrA	0.999994203359	36.4	294	201.8	3.7e-52	1
FOSB	3	137	orf00161	fosfomycin	gi:1006562788:ref:WP_061804475.1:|FEATURES|fosB|fosfomycin|fosB	1.0	73.3	135	212.2	2.6e-55	1
BCRA	14	311	orf01079	bacitracin	gi:542061059:gb:ERI11611.1:|FEATURES|bcrA|bacitracin|bcrA	0.99999654969	42.8	299	231.9	5.0e-61	1
MDTK	9	446	orf00742	multidrug	gi:558088995:ref:WP_023481339.1:|FEATURES|mdtK|multidrug|mdtK	1.0	34.2	439	292.7	1.8e-79	1
VANR	4	224	orf00918	glycopeptide	AF155139.2.gene2.p01|FEATURES|vanR|glycopeptide|vanR	0.999168831266	42.9	231	171.4	8.6e-43	1
ADEC	5	568	orf00606	multidrug	CP003583.1.gene2512.p01|FEATURES|adeC|multidrug|adeC	0.997532065182	35.2	593	299.3	2.5e-81	1
BCRA	7	309	orf01725	bacitracin	gi:507055561:ref:WP_016126482.1:|FEATURES|bcrA|bacitracin|bcrA	0.999996742037	39.3	305	209.1	1.7e-54	1
FOSB	60	579	orf00001	fosfomycin	gi:1006562788:ref:WP_061804475.1:|FEATURES|fosB|fosfomycin|fosB	1.0	46.9	524	460.3	8.0e-128	1
TETA(60)	4	578	orf00265	tetracycline	ANZ79240.1|FEATURES|tetA(60)|tetracycline|tetA(60)	0.998100197824	38.5	576	417.9	4.7e-117	1
VANR	4	224	orf00887	glycopeptide	AF155139.2.gene2.p01|FEATURES|vanR|glycopeptide|vanR	0.999140992222	42.9	231	171.4	9.5e-43	1
FOSB	3	137	orf00172	fosfomycin	gi:1006562788:ref:WP_061804475.1:|FEATURES|fosB|fosfomycin|fosB	1.0	73.3	135	212.2	3.0e-55	1
MULTIDRUG_ABC_TRANSPORTER	60	579	orf00267	multidrug	gi:686264028:ref:WP_031845286.1:|FEATURES|multidrug_ABC_transporter|multidrug|multidrug_ABC_transporter	0.999926844834	46.9	524	460.3	9.7e-130	1
