# Supplementary material for: Machine learning algorithm to characterize antimicrobial resistance associated with the International Space Station surface microbiome
Source: Microbiome. 2022 Aug 24;10:134. doi: 10.1186/s40168-022-01332-w (PMC9400218; doi:10.1186/s40168-022-01332-w)
Supplement: Supplementary file 6 — Additional file 5: File S1. Raw results of the DeepARG analyses (zip compressed). [file 40168_2022_1332_MOESM5_ESM.zip › Additional file 5- File S1/DeepARG-LS/ORF_JC-0147.out.mapping.ARG]

#ARG	query-start	query-end	read_id	predicted_ARG-class	best-hit	probability	identity	alignment-length	alignment-bitscore	alignment-evalue	counts
VANR	1	228	orf00016	glycopeptide	gi:1045412091:ref:WP_065484665.1:|FEATURES|vanR|glycopeptide|vanR	0.999999995895	41.8	232	201.4	3.7e-52	1
LMRB	2	476	orf00113	MLS	gi:1036324608:gb:OAZ67878.1:|FEATURES|lmrB|MLS|lmrB	0.999999999872	59.7	477	561.2	3.0e-160	1
MTRA	5	228	orf00111	multidrug	CCP46065.1|FEATURES|mtrA|multidrug|mtrA	0.999773869962	36.2	224	138.3	6.6e-33	1
PENA	48	581	orf01496	beta-lactam	ACF30471|FEATURES|penA|beta-lactam|penA	0.999999960127	30.6	572	236.1	3.3e-62	1
TETA(48)	6	309	orf00577	tetracycline	APB03214.1|FEATURES|tetA(48)|tetracycline|tetA(48)	0.995340601962	38.7	318	181.8	4.7e-46	1
VANR	1	228	orf00035	glycopeptide	gi:1045412091:ref:WP_065484665.1:|FEATURES|vanR|glycopeptide|vanR	0.999999995895	41.8	232	201.4	5.8e-52	1
LSA	1	492	orf00421	MLS	gi:924348018:ref:WP_053483923.1:|FEATURES|lsa|MLS|lsa	1.0	61.6	492	634.0	3.5e-182	1
PENA	48	568	orf01492	beta-lactam	AAP46597|FEATURES|penA|beta-lactam|penA	0.99999999948	30.7	540	246.1	2.6e-65	1
MULTIDRUG_ABC_TRANSPORTER	3	576	orf00540	multidrug	gi:686372381:ref:WP_031896424.1:|FEATURES|multidrug_ABC_transporter|multidrug|multidrug_ABC_transporter	0.999991581498	37.7	579	375.6	2.8e-104	1
TRUNCATED_PUTATIVE_RESPONSE_REGULATOR_ARLR	4	506	orf00394	unclassified	NC_002951.3238224.p01|FEATURES|truncated_putative_response_regulator_ArlR|unclassified|truncated_putative_response_regulator_ArlR	0.991328594229	31.2	507	234.6	6.5e-61	1
MULTIDRUG_ABC_TRANSPORTER	2	576	orf00543	multidrug	gi:686372381:ref:WP_031896424.1:|FEATURES|multidrug_ABC_transporter|multidrug|multidrug_ABC_transporter	0.999998855254	33.6	580	335.1	4.1e-92	1
DFRE	2	156	orf00391	diaminopyrimidine	EOD99669.1|FEATURES|dfrE|diaminopyrimidine|dfrE	0.999999476816	43.9	155	142.5	2.2e-34	1
TRUNCATED_PUTATIVE_RESPONSE_REGULATOR_ARLR	7	81	orf00390	unclassified	NC_002745.3251084.p01|FEATURES|truncated_putative_response_regulator_ArlR|unclassified|truncated_putative_response_regulator_ArlR	0.907569824335	50.7	75	73.6	1.1e-13	1
RPHB	1	883	orf00019	rifamycin	APB03222.1|FEATURES|rphB|rifamycin|rphB	0.987829973588	71.4	886	1247.3	0.0e+00	1
MARA	11	113	orf01184	multidrug	YP_489794.1|FEATURES|marA|multidrug|marA	0.994468593897	35.0	103	81.3	8.3e-16	1
MTRA	5	228	orf00104	multidrug	CCP46065.1|FEATURES|mtrA|multidrug|mtrA	0.999740138906	36.2	224	138.3	2.6e-33	1
VANR	1	214	orf00056	glycopeptide	gi:1045412091:ref:WP_065484665.1:|FEATURES|vanR|glycopeptide|vanR	0.999695414398	40.4	218	184.1	4.3e-47	1
MULTIDRUG_ABC_TRANSPORTER	111	593	orf00224	multidrug	gi:695842130:ref:WP_032755430.1:|FEATURES|multidrug_ABC_transporter|multidrug|multidrug_ABC_transporter	0.999934328755	33.5	492	269.2	2.3e-72	1
VANR	1	190	orf00036	glycopeptide	gi:1045412091:ref:WP_065484665.1:|FEATURES|vanR|glycopeptide|vanR	0.999999243022	40.7	194	169.5	1.2e-42	1
MULTIDRUG_ABC_TRANSPORTER	47	580	orf02329	multidrug	gi:686376836:ref:WP_031898302.1:|FEATURES|multidrug_ABC_transporter|multidrug|multidrug_ABC_transporter	0.999999443148	31.8	537	293.1	1.8e-79	1
TRUNCATED_PUTATIVE_RESPONSE_REGULATOR_ARLR	3	169	orf00823	unclassified	NC_002951.3238224.p01|FEATURES|truncated_putative_response_regulator_ArlR|unclassified|truncated_putative_response_regulator_ArlR	0.983430554825	37.9	177	127.1	7.6e-30	1
OMPR	1	883	orf00037	multidrug	gi:495580926:ref:WP_008305505.1:|FEATURES|ompR|multidrug|ompR	0.98428761904	71.4	886	1247.3	0.0e+00	1
MTRA	1	228	orf00772	multidrug	CCP46065.1|FEATURES|mtrA|multidrug|mtrA	0.999962360141	39.7	237	166.8	7.6e-42	1
MULTIDRUG_ABC_TRANSPORTER	3	576	orf00613	multidrug	gi:686372381:ref:WP_031896424.1:|FEATURES|multidrug_ABC_transporter|multidrug|multidrug_ABC_transporter	0.999991578876	37.7	579	375.6	5.6e-104	1
EMRB-QACA_FAMILY_MAJOR_FACILITATOR_TRANSPORTER	47	475	orf00526	multidrug	AE016830.1.gene424.p01|FEATURES|EmrB-QacA_family_major_facilitator_transporter|multidrug|EmrB-QacA_family_major_facilitator_transporter	0.993848183381	46.9	435	424.5	5.3e-119	1
LMRB	2	476	orf00166	MLS	gi:1036324608:gb:OAZ67878.1:|FEATURES|lmrB|MLS|lmrB	0.999999999872	59.7	477	561.2	2.1e-159	1
MTRA	8	228	orf00295	multidrug	CCP46065.1|FEATURES|mtrA|multidrug|mtrA	0.999935564457	36.6	224	157.9	3.3e-39	1
VANR	112	883	orf00042	glycopeptide	gi:1045412091:ref:WP_065484665.1:|FEATURES|vanR|glycopeptide|vanR	0.999991249035	73.2	775	1122.8	0.0e+00	1
MULTIDRUG_ABC_TRANSPORTER	1	883	orf00001	multidrug	gi:748767925:ref:WP_040019608.1:|FEATURES|multidrug_ABC_transporter|multidrug|multidrug_ABC_transporter	0.999999815195	71.4	886	1247.3	0.0e+00	1
VANR	1	883	orf00066	glycopeptide	gi:1045412091:ref:WP_065484665.1:|FEATURES|vanR|glycopeptide|vanR	0.999999983941	71.4	886	1247.3	0.0e+00	1
TRUNCATED_PUTATIVE_RESPONSE_REGULATOR_ARLR	1	188	orf00146	unclassified	AE015929.1.gene1106.p01|FEATURES|truncated_putative_response_regulator_ArlR|unclassified|truncated_putative_response_regulator_ArlR	0.994076641705	35.8	190	118.2	5.2e-27	1
CLBA	19	339	orf01092	phenicol	AGZ55247.1|FEATURES|clbA|phenicol|clbA	0.99972374713	38.0	326	212.2	2.3e-55	1
TETA(48)	6	309	orf00531	tetracycline	APB03214.1|FEATURES|tetA(48)|tetracycline|tetA(48)	0.995340601962	38.7	318	181.8	3.4e-46	1
EFRA	86	475	orf00247	multidrug	CDO61513.1|FEATURES|efrA|multidrug|efrA	0.963568510156	30.3	396	185.7	3.3e-47	1
MTRA	7	212	orf00347	multidrug	CCP46065.1|FEATURES|mtrA|multidrug|mtrA	0.960841105854	38.2	212	151.8	3.3e-37	1
EMRB-QACA_FAMILY_MAJOR_FACILITATOR_TRANSPORTER	47	490	orf00559	multidrug	AE016830.1.gene424.p01|FEATURES|EmrB-QacA_family_major_facilitator_transporter|multidrug|EmrB-QacA_family_major_facilitator_transporter	0.992704571238	45.8	450	425.2	3.9e-119	1
TRUNCATED_PUTATIVE_RESPONSE_REGULATOR_ARLR	1	228	orf00345	unclassified	NC_002951.3238224.p01|FEATURES|truncated_putative_response_regulator_ArlR|unclassified|truncated_putative_response_regulator_ArlR	0.994621056965	32.3	229	100.5	6.4e-22	1
MTRA	4	228	orf00342	multidrug	CCP46065.1|FEATURES|mtrA|multidrug|mtrA	0.99992852727	36.8	228	163.7	1.4e-40	1
DFRE	2	163	orf00365	diaminopyrimidine	EOD99669.1|FEATURES|dfrE|diaminopyrimidine|dfrE	0.999999709846	43.2	162	147.1	1.6e-35	1
TRUNCATED_PUTATIVE_RESPONSE_REGULATOR_ARLR	15	81	orf00366	unclassified	NC_002745.3251084.p01|FEATURES|truncated_putative_response_regulator_ArlR|unclassified|truncated_putative_response_regulator_ArlR	0.862642875353	50.7	67	65.9	3.3e-11	1
DFRE	2	163	orf00331	diaminopyrimidine	EOD99669.1|FEATURES|dfrE|diaminopyrimidine|dfrE	0.999999709846	43.2	162	147.1	5.9e-36	1
TRUNCATED_PUTATIVE_RESPONSE_REGULATOR_ARLR	7	81	orf00382	unclassified	NC_002745.3251084.p01|FEATURES|truncated_putative_response_regulator_ArlR|unclassified|truncated_putative_response_regulator_ArlR	0.907569824335	50.7	75	73.6	1.2e-13	1
SAT-4	2	180	orf00472	nucleoside	AAB53445.1|FEATURES|SAT-4|nucleoside|SAT-4	0.99439766536	43.9	180	153.3	1.0e-37	1
EFRB	32	336	orf00550	multidrug	CDO61516.1|FEATURES|efrB|multidrug|efrB	0.817977385353	38.0	305	226.9	1.1e-59	1
MULTIDRUG_ABC_TRANSPORTER	17	596	orf00232	multidrug	gi:517347347:ref:WP_018522839.1:|FEATURES|multidrug_ABC_transporter|multidrug|multidrug_ABC_transporter	0.999985345853	31.0	606	242.3	4.7e-64	1
MULTIDRUG_ABC_TRANSPORTER	65	576	orf00216	multidrug	gi:896351617:ref:WP_049308415.1:|FEATURES|multidrug_ABC_transporter|multidrug|multidrug_ABC_transporter	0.999999285873	37.7	512	351.3	5.2e-97	1
EMRB-QACA_FAMILY_MAJOR_FACILITATOR_TRANSPORTER	47	495	orf00518	multidrug	AE016830.1.gene424.p01|FEATURES|EmrB-QacA_family_major_facilitator_transporter|multidrug|EmrB-QacA_family_major_facilitator_transporter	0.992405096339	45.5	455	426.4	1.1e-119	1
MTRA	37	224	orf00330	multidrug	CCP46065.1|FEATURES|mtrA|multidrug|mtrA	0.998112438393	41.2	194	144.4	6.1e-35	1
YKKD	4	105	orf00463	multidrug	gi:489421661:ref:WP_003327389.1:|FEATURES|ykkD|multidrug|ykkD	0.999989585074	57.8	102	126.3	1.9e-29	1
VANR	1	228	orf00031	glycopeptide	gi:1045412091:ref:WP_065484665.1:|FEATURES|vanR|glycopeptide|vanR	0.999999995895	41.8	232	201.4	9.2e-52	1
VANR	1	883	orf00086	glycopeptide	gi:1045412091:ref:WP_065484665.1:|FEATURES|vanR|glycopeptide|vanR	0.999999983941	71.4	886	1247.3	0.0e+00	1
MULTIDRUG_ABC_TRANSPORTER	111	593	orf00183	multidrug	gi:695842130:ref:WP_032755430.1:|FEATURES|multidrug_ABC_transporter|multidrug|multidrug_ABC_transporter	0.99993918475	33.5	492	269.2	2.6e-72	1
VANR	1	228	orf00028	glycopeptide	gi:1045412091:ref:WP_065484665.1:|FEATURES|vanR|glycopeptide|vanR	0.999999995895	41.8	232	201.4	1.3e-51	1
MULTIDRUG_ABC_TRANSPORTER	17	596	orf00185	multidrug	gi:517347347:ref:WP_018522839.1:|FEATURES|multidrug_ABC_transporter|multidrug|multidrug_ABC_transporter	0.999985315568	31.0	606	242.3	3.6e-64	1
MARA	11	113	orf01156	multidrug	YP_489794.1|FEATURES|marA|multidrug|marA	0.994468593897	35.0	103	81.3	5.1e-16	1
VANR	53	883	orf00027	glycopeptide	gi:1045412091:ref:WP_065484665.1:|FEATURES|vanR|glycopeptide|vanR	0.999999984944	72.4	834	1192.9	0.0e+00	1
BAER	6	228	orf02099	multidrug	YP_490321.1|FEATURES|baeR|multidrug|baeR	0.999935979664	37.7	228	155.6	1.7e-38	1
TRUNCATED_PUTATIVE_RESPONSE_REGULATOR_ARLR	1	174	orf00147	unclassified	AE015929.1.gene1106.p01|FEATURES|truncated_putative_response_regulator_ArlR|unclassified|truncated_putative_response_regulator_ArlR	0.849404543934	37.5	176	111.7	2.9e-25	1
YKKC	3	106	orf00483	multidrug	ABS73653|FEATURES|ykkC|multidrug|ykkC	0.999984685055	53.8	104	112.5	2.4e-25	1
VANR	1	228	orf00049	glycopeptide	gi:1045412091:ref:WP_065484665.1:|FEATURES|vanR|glycopeptide|vanR	0.999999995895	41.8	232	201.4	3.7e-52	1
VANH	53	300	orf00766	glycopeptide	gi:740152780:ref:WP_037997109.1:|FEATURES|vanH|glycopeptide|vanH	0.999997684489	32.6	258	136.7	1.9e-32	1
EDEQ	5	132	orf01430	polyamine:peptide	AHH86051.1|FEATURES|EdeQ|polyamine:peptide|EdeQ	0.995147757601	32.0	128	70.1	2.6e-12	1
SAT-4	2	180	orf00489	nucleoside	AAB53445.1|FEATURES|SAT-4|nucleoside|SAT-4	0.99439766536	43.9	180	153.3	1.7e-37	1
STAPHYLOCOCCUS_MUPA_CONFERRING_RESISTANCE_TO_MUPIROCIN	16	1022	orf01442	mupirocin	CAA53189|FEATURES|Staphylococcus_mupA_conferring_resistance_to_mupirocin|mupirocin|Staphylococcus_mupA_conferring_resistance_to_mupirocin	0.996795115251	48.6	1012	1047.3	2.7e-306	1
BCRA	5	251	orf00174	bacitracin	gi:445996710:ref:WP_000074565.1:|FEATURES|bcrA|bacitracin|bcrA	0.84952580972	45.0	251	211.8	4.9e-55	1
MTRA	5	228	orf00177	multidrug	CCP46065.1|FEATURES|mtrA|multidrug|mtrA	0.999773869962	36.2	224	138.3	4.6e-33	1
VANR	1	883	orf00078	glycopeptide	gi:1045412091:ref:WP_065484665.1:|FEATURES|vanR|glycopeptide|vanR	0.999999983941	71.4	886	1247.3	0.0e+00	1
TRUNCATED_PUTATIVE_RESPONSE_REGULATOR_ARLR	1	185	orf00136	unclassified	AE015929.1.gene1106.p01|FEATURES|truncated_putative_response_regulator_ArlR|unclassified|truncated_putative_response_regulator_ArlR	0.996663720196	36.4	187	117.9	5.8e-27	1
LLMA_23S_RIBOSOMAL_RNA_METHYLTRANSFERASE	46	287	orf00523	MLS	APB03216.1|FEATURES|LlmA_23S_ribosomal_RNA_methyltransferase|MLS|LlmA_23S_ribosomal_RNA_methyltransferase	0.999722109285	78.9	242	410.6	6.4e-115	1
BCRA	5	251	orf00133	bacitracin	gi:445996710:ref:WP_000074565.1:|FEATURES|bcrA|bacitracin|bcrA	0.84952580972	45.0	251	211.8	7.1e-55	1
BCRA	5	251	orf00132	bacitracin	gi:445996710:ref:WP_000074565.1:|FEATURES|bcrA|bacitracin|bcrA	0.84952580972	45.0	251	211.8	3.7e-55	1
MTRA	5	228	orf00153	multidrug	CCP46065.1|FEATURES|mtrA|multidrug|mtrA	0.999740138906	36.2	224	138.3	7.9e-33	1
MTRA	4	228	orf00318	multidrug	CCP46065.1|FEATURES|mtrA|multidrug|mtrA	0.99992852727	36.8	228	163.7	1.3e-40	1
MTRA	23	228	orf00137	multidrug	CCP46065.1|FEATURES|mtrA|multidrug|mtrA	0.999940217033	36.9	206	131.0	8.2e-31	1
BCRA	5	251	orf00150	bacitracin	gi:445996710:ref:WP_000074565.1:|FEATURES|bcrA|bacitracin|bcrA	0.84952580972	45.0	251	211.8	7.7e-55	1
