# Supplementary material for: Machine learning algorithm to characterize antimicrobial resistance associated with the International Space Station surface microbiome
Source: Microbiome. 2022 Aug 24;10:134. doi: 10.1186/s40168-022-01332-w (PMC9400218; doi:10.1186/s40168-022-01332-w)
Supplement: Supplementary file 6 — Additional file 5: File S1. Raw results of the DeepARG analyses (zip compressed). [file 40168_2022_1332_MOESM5_ESM.zip › Additional file 5- File S1/DeepARG-LS/ORF_JC-0035.out.mapping.ARG]

#ARG	query-start	query-end	read_id	predicted_ARG-class	best-hit	probability	identity	alignment-length	alignment-bitscore	alignment-evalue	counts
ADER	15	240	orf00505	multidrug	ADM92605.1|FEATURES|adeR|multidrug|adeR	0.999967825497	44.5	229	191.4	5.2e-49	1
PENA	4	568	orf00371	beta-lactam	ZP_02659083|FEATURES|penA|beta-lactam|penA	0.9999958172	75.2	565	884.0	2.2e-257	1
EMRB	18	436	orf00445	multidrug	gi:739061055:ref:WP_036932467.1:|FEATURES|emrB|multidrug|emrB	0.998850343802	33.7	421	246.1	1.8e-65	1
DNA-BINDING_PROTEIN_H-NS	1	135	orf00010	unclassified	NC_002695.1.913113.p01|FEATURES|DNA-binding_protein_H-NS|unclassified|DNA-binding_protein_H-NS	0.999867323417	69.6	135	175.3	4.1e-44	1
MDTM	15	395	orf00114	multidrug	gi:555231380:ref:WP_023218596.1:|FEATURES|mdtM|multidrug|mdtM	1.0	59.2	382	473.0	8.5e-134	1
TRIA	48	360	orf00508	triclosan	NP_248846.1|FEATURES|TriA|triclosan|TriA	0.999839656766	37.4	313	196.8	1.6e-50	1
MDTK	1	457	orf00209	multidrug	gi:852156983:ref:WP_048297648.1:|FEATURES|mdtK|multidrug|mdtK	1.0	96.1	457	859.0	6.1e-250	1
EMRA	11	348	orf00689	multidrug	gi:490366423:ref:WP_004246087.1:|FEATURES|emrA|multidrug|emrA	0.999660870511	31.6	358	164.1	7.4e-41	1
CMRA	13	327	orf00199	phenicol	AF015087.1.gene1.p01|FEATURES|cmrA|phenicol|cmrA	0.861153010288	30.2	315	147.5	9.1e-36	1
MDTM	26	395	orf00117	multidrug	gi:555231380:ref:WP_023218596.1:|FEATURES|mdtM|multidrug|mdtM	1.0	59.3	371	456.4	9.3e-129	1
FARB	17	500	orf00418	antibacterial_free_fatty_acids	NP_273368.1|FEATURES|farB|antibacterial_free_fatty_acids|farB	0.964859178223	31.1	495	249.2	2.5e-66	1
CYSTATHIONINE_BETA-LYASE_PATB	1	387	orf00653	unclassified	gi:489865503:ref:WP_003769095.1:|FEATURES|cystathionine_beta-lyase_patB|unclassified|cystathionine_beta-lyase_patB	0.999756356236	34.9	392	251.1	5.0e-67	1
SERRATIA_MARCESCENS_OMP1	1	374	orf00735	multidrug	AIA49384.1|FEATURES|Serratia_marcescens_Omp1|multidrug|Serratia_marcescens_Omp1	0.990020530879	91.4	374	708.8	8.4e-205	1
RIFAMPIN_MONOOXYGENASE	2	425	orf00068	rifamycin	gi:544923113:ref:WP_021332509.1:|FEATURES|rifampin_monooxygenase|rifamycin|rifampin_monooxygenase	0.997181378067	30.6	451	152.1	6.9e-37	1
MDTK	1	457	orf00001	multidrug	gi:852156983:ref:WP_048297648.1:|FEATURES|mdtK|multidrug|mdtK	1.0	96.1	457	859.0	1.2e-247	1
MEXL	11	209	orf00065	multidrug	NP_252368.1|FEATURES|MexL|multidrug|MexL	0.994769085666	33.7	199	104.4	8.9e-23	1
DNA-BINDING_PROTEIN_H-NS	1	135	orf00005	unclassified	NC_002695.1.913113.p01|FEATURES|DNA-binding_protein_H-NS|unclassified|DNA-binding_protein_H-NS	0.999867323417	69.6	135	175.3	6.4e-44	1
DNA-BINDING_PROTEIN_H-NS	1	135	orf00004	unclassified	NC_002695.1.913113.p01|FEATURES|DNA-binding_protein_H-NS|unclassified|DNA-binding_protein_H-NS	0.999867323417	69.6	135	175.3	5.1e-44	1
DNA-BINDING_PROTEIN_H-NS	1	135	orf00006	unclassified	NC_002695.1.913113.p01|FEATURES|DNA-binding_protein_H-NS|unclassified|DNA-binding_protein_H-NS	0.999867323417	69.6	135	175.3	4.0e-44	1
MDTM	8	375	orf00101	multidrug	gi:353588837:gb:EHC47783.1:|FEATURES|mdtM|multidrug|mdtM	1.0	56.8	368	427.6	6.6e-120	1
OPRM	10	463	orf00690	multidrug	NC_008702.1.4608931.p01|FEATURES|oprM|multidrug|oprM	0.999993959039	32.9	459	217.6	7.2e-57	1
NORB	3	453	orf00782	fluoroquinolone	gi:644111449:ref:WP_025280016.1:|FEATURES|norB|fluoroquinolone|norB	0.999997464086	52.0	452	476.1	1.1e-134	1
MDTK	29	457	orf00212	multidrug	gi:852156983:ref:WP_048297648.1:|FEATURES|mdtK|multidrug|mdtK	1.0	96.0	429	810.4	2.7e-235	1
RIFAMPIN_MONOOXYGENASE	2	425	orf00086	rifamycin	gi:544923113:ref:WP_021332509.1:|FEATURES|rifampin_monooxygenase|rifamycin|rifampin_monooxygenase	0.997181378067	30.6	451	152.1	4.6e-37	1
DNA-BINDING_PROTEIN_H-NS	1	135	orf00003	unclassified	NC_002695.1.913113.p01|FEATURES|DNA-binding_protein_H-NS|unclassified|DNA-binding_protein_H-NS	0.999867323417	69.6	135	175.3	4.9e-44	1
TRIC	6	983	orf00480	triclosan	NP_248848.1|FEATURES|TriC|triclosan|TriC	0.999613759788	42.2	978	776.5	9.0e-225	1
OKP-B	1	281	orf00581	beta-lactam	AM051157.1.gene1.p01|FEATURES|OKP-B|beta-lactam|OKP-B	1.0	95.4	281	518.8	4.2e-147	1
TRIB	15	349	orf00479	triclosan	NP_248847.1|FEATURES|TriB|triclosan|TriB	0.999849973718	38.3	337	201.4	4.4e-52	1
MEXL	11	209	orf00062	multidrug	NP_252368.1|FEATURES|MexL|multidrug|MexL	0.994769085666	33.7	199	104.4	6.6e-23	1
PATA	71	456	orf00888	fluoroquinolone	NP_417544.5|FEATURES|patA|fluoroquinolone|patA	0.961854886203	33.5	394	179.9	1.5e-45	1
MDTK	1	457	orf00358	multidrug	gi:852156983:ref:WP_048297648.1:|FEATURES|mdtK|multidrug|mdtK	1.0	96.1	457	859.0	1.8e-247	1
RIFAMPIN_MONOOXYGENASE	2	425	orf00079	rifamycin	gi:544923113:ref:WP_021332509.1:|FEATURES|rifampin_monooxygenase|rifamycin|rifampin_monooxygenase	0.997181378067	30.6	451	152.1	4.3e-37	1
TRIC	3	1021	orf00058	triclosan	NP_248848.1|FEATURES|TriC|triclosan|TriC	0.999296582966	38.1	1020	675.6	2.2e-194	1
MEXL	11	209	orf00071	multidrug	NP_252368.1|FEATURES|MexL|multidrug|MexL	0.994769085666	33.7	199	104.4	5.6e-23	1
