# Supplementary material for: Machine learning algorithm to characterize antimicrobial resistance associated with the International Space Station surface microbiome
Source: Microbiome. 2022 Aug 24;10:134. doi: 10.1186/s40168-022-01332-w (PMC9400218; doi:10.1186/s40168-022-01332-w)
Supplement: Supplementary file 6 — Additional file 5: File S1. Raw results of the DeepARG analyses (zip compressed). [file 40168_2022_1332_MOESM5_ESM.zip › Additional file 5- File S1/DeepARG-LS/ORF_JC-0163.out.mapping.ARG]

#ARG	query-start	query-end	read_id	predicted_ARG-class	best-hit	probability	identity	alignment-length	alignment-bitscore	alignment-evalue	counts
TRUNCATED_PUTATIVE_RESPONSE_REGULATOR_ARLR	1	219	orf00548	unclassified	AE015929.1.gene1106.p01|FEATURES|truncated_putative_response_regulator_ArlR|unclassified|truncated_putative_response_regulator_ArlR	0.968157829923	84.9	219	368.6	2.8e-102	1
SMER	3	217	orf01496	multidrug	AAD51348.1|FEATURES|smeR|multidrug|smeR	0.999678784618	31.8	220	120.9	4.5e-28	1
FMTC	1	840	orf00683	beta-lactam	gi:537465722:ref:WP_020977229.1:|FEATURES|fmtC|beta-lactam|fmtC	0.999999998047	64.5	840	1092.8	0.0e+00	1
PENA	33	678	orf00395	beta-lactam	U58210.1.gene4.p01|FEATURES|penA|beta-lactam|penA	0.995344441779	34.6	653	363.6	1.2e-100	1
VANH	60	314	orf01273	glycopeptide	gi:737310392:ref:WP_035293250.1:|FEATURES|vanH|glycopeptide|vanH	0.982868863643	31.7	271	104.8	4.8e-23	1
VANR	6	230	orf00460	glycopeptide	FJ349556.1.gene2.p01|FEATURES|vanR|glycopeptide|vanR	0.998613228433	40.5	227	181.0	3.9e-46	1
VANR	25	228	orf00194	glycopeptide	AF162694.1.gene5.p01|FEATURES|vanR|glycopeptide|vanR	0.999986527967	42.7	213	166.4	1.8e-41	1
MULTIDRUG_ABC_TRANSPORTER	63	578	orf01519	multidrug	gi:930426663:ref:WP_054189647.1:|FEATURES|multidrug_ABC_transporter|multidrug|multidrug_ABC_transporter	0.999999996754	36.5	518	314.7	5.4e-86	1
PBP-2X	44	748	orf01001	beta-lactam	CAO91616|FEATURES|PBP-2X|beta-lactam|PBP-2X	0.99999999864	32.1	710	345.1	5.1e-95	1
CFRC	62	338	orf00944	phenicol	YP_001255356.1|FEATURES|cfrC|phenicol|cfrC	0.999073758902	38.2	283	184.9	3.2e-47	1
VANR	6	229	orf01434	glycopeptide	gi:950233763:ref:WP_057277726.1:|FEATURES|vanR|glycopeptide|vanR	0.999999980626	41.3	225	185.7	1.5e-47	1
MAJOR_FACILITATOR_SUPERFAMILY_TRANSPORTER	1	389	orf01455	multidrug	ZP_03612813|FEATURES|major_facilitator_superfamily_transporter|multidrug|major_facilitator_superfamily_transporter	0.999984303494	89.2	389	662.5	7.2e-191	1
BACA	19	290	orf01470	bacitracin	ZP_03612802|FEATURES|bacA|bacitracin|bacA	1.0	100.0	272	537.7	2.0e-153	1
MAJOR_FACILITATOR_SUPERFAMILY_TRANSPORTER	1	383	orf00002	multidrug	ZP_03612813|FEATURES|major_facilitator_superfamily_transporter|multidrug|major_facilitator_superfamily_transporter	0.999999999992	89.0	383	652.1	5.0e-185	1
PMRF	9	321	orf01437	peptide	AAC75314.1|FEATURES|PmrF|peptide|PmrF	0.923324140744	30.5	328	127.9	6.0e-30	1
DFRC	1	158	orf00577	diaminopyrimidine	AAO04716.1|FEATURES|dfrC|diaminopyrimidine|dfrC	0.99999893044	88.0	158	294.7	1.6e-80	1
VANR	1	231	orf00214	glycopeptide	AF162694.1.gene5.p01|FEATURES|vanR|glycopeptide|vanR	0.999996495113	42.9	233	183.7	5.9e-47	1
PATA	78	446	orf01248	fluoroquinolone	NP_417544.5|FEATURES|patA|fluoroquinolone|patA	0.961854886203	35.0	374	235.3	2.9e-62	1
VANR	3	228	orf00183	glycopeptide	AF162694.1.gene5.p01|FEATURES|vanR|glycopeptide|vanR	0.999996262291	43.0	235	185.7	2.2e-47	1
TETX	32	368	orf01604	tetracycline	gi:1039805178:ref:WP_064971494.1:|FEATURES|tetX|tetracycline|tetX	0.999999999947	31.8	343	160.6	8.7e-40	1
ARLS	3	451	orf00601	multidrug	YP_499945.1|FEATURES|arlS|multidrug|arlS	0.996509580418	61.9	449	546.6	6.7e-156	1
TRUNCATED_PUTATIVE_RESPONSE_REGULATOR_ARLR	1	219	orf00600	unclassified	AE015929.1.gene1106.p01|FEATURES|truncated_putative_response_regulator_ArlR|unclassified|truncated_putative_response_regulator_ArlR	0.968941645144	84.9	219	368.6	1.2e-102	1
