# Supplementary material for: Machine learning algorithm to characterize antimicrobial resistance associated with the International Space Station surface microbiome
Source: Microbiome. 2022 Aug 24;10:134. doi: 10.1186/s40168-022-01332-w (PMC9400218; doi:10.1186/s40168-022-01332-w)
Supplement: Supplementary file 6 — Additional file 5: File S1. Raw results of the DeepARG analyses (zip compressed). [file 40168_2022_1332_MOESM5_ESM.zip › Additional file 5- File S1/DeepARG-LS/ORF_JC-0056.out.mapping.ARG]

#ARG	query-start	query-end	read_id	predicted_ARG-class	best-hit	probability	identity	alignment-length	alignment-bitscore	alignment-evalue	counts
SDIA	21	240	orf00208	unclassified	gi:1028198333:ref:WP_063942277.1:|FEATURES|sdiA|unclassified|sdiA	1.0	94.1	220	424.1	6.2e-119	1
MDTK	1	470	orf00114	fluoroquinolone	AML99881.1|FEATURES|MdtK|fluoroquinolone|MdtK	0.957775577007	76.6	470	720.7	2.8e-208	1
SDIA	1	240	orf00206	unclassified	gi:1028198333:ref:WP_063942277.1:|FEATURES|sdiA|unclassified|sdiA	1.0	94.6	240	467.2	6.0e-132	1
NMCR	6	254	orf00688	beta-lactam	CAA79966.1|FEATURES|NmcR|beta-lactam|NmcR	0.996336871901	30.8	253	119.0	2.4e-27	1
OQXA	1	391	orf01029	multidrug	YP_001693237.1|FEATURES|oqxA|multidrug|oqxA	0.999999811731	81.8	391	615.5	1.0e-176	1
OQXB	1	1050	orf01027	multidrug	YP_001693238|FEATURES|oqxB|multidrug|oqxB	0.999999997396	85.2	1050	1717.6	0.0e+00	1
ACRA	1	397	orf02129	multidrug	ABG77965|FEATURES|acrA|multidrug|acrA	1.0	90.4	397	686.8	3.6e-198	1
CHLORAMPHENICOL_EXPORTER	25	405	orf02321	phenicol	U09991.1.gene2.p01|FEATURES|chloramphenicol_exporter|phenicol|chloramphenicol_exporter	0.999990392501	37.0	386	242.7	1.8e-64	1
UGD	1	388	orf00060	peptide	AAC75089.1|FEATURES|ugd|peptide|ugd	0.915861636415	84.3	388	658.7	4.8e-189	1
CYSTATHIONINE_BETA-LYASE_PATB	1	386	orf01132	unclassified	gi:499299025:ref:WP_010989975.1:|FEATURES|cystathionine_beta-lyase_patB|unclassified|cystathionine_beta-lyase_patB	0.999998507672	33.2	391	240.7	6.7e-64	1
OMPF	1	359	orf01553	multidrug	gi:496081365:ref:WP_008805872.1:|FEATURES|ompF|multidrug|ompF	0.996499727556	60.4	369	423.7	5.3e-119	1
ACRB	1	1048	orf02133	multidrug	CP001918.1.gene1257.p01|FEATURES|acrB|multidrug|acrB	0.999999073876	94.8	1048	1922.9	0.0e+00	1
MACB	1	646	orf01628	MLS	gi:782756348:ref:WP_045630015.1:|FEATURES|macB|MLS|macB	1.0	97.1	646	1209.9	0.0e+00	1
MACA	1	371	orf01629	MLS	gi:754493746:ref:WP_041910641.1:|FEATURES|macA|MLS|macA	1.0	90.3	371	632.1	9.9e-182	1
ADEB	2	1008	orf00524	multidrug	CAJ77844|FEATURES|adeB|multidrug|adeB	0.999998830006	54.6	1009	1067.8	2.0e-312	1
ADES	7	341	orf00525	multidrug	ADM92606.1|FEATURES|adeS|multidrug|adeS	0.995820018941	36.1	338	220.3	8.6e-58	1
OMPF	27	617	orf00034	multidrug	gi:447175109:ref:WP_001252365.1:|FEATURES|ompF|multidrug|ompF	0.999983654528	69.0	591	826.2	5.9e-240	1
MEXF	6	1042	orf02024	multidrug	gi:491017944:ref:WP_004879650.1:|FEATURES|mexF|multidrug|mexF	0.999997601124	36.0	1037	661.8	3.3e-190	1
RPSD_(RAMA_OR_SUD2)	35	251	orf01925	unclassified	AB158573.gene.p01|FEATURES|rpsD_(ramA_or_sud2)|unclassified|rpsD_(ramA_or_sud2)	0.990679302988	30.7	228	75.9	2.6e-14	1
MDTH	1	402	orf01436	multidrug	gi:998244991:ref:WP_061098586.1:|FEATURES|mdtH|multidrug|mdtH	1.0	88.3	402	688.3	1.3e-198	1
VANG	1	349	orf02223	glycopeptide	gi:752682279:ref:WP_041330231.1:|FEATURES|vanG|glycopeptide|vanG	1.0	40.4	354	266.2	1.6e-71	1
MDTG	9	381	orf02222	multidrug	gi:852144206:ref:WP_048294470.1:|FEATURES|mdtG|multidrug|mdtG	1.0	63.6	374	478.8	1.5e-135	1
MDTA	51	400	orf00023	multidrug	CP001918.1.gene3439.p01|FEATURES|mdtA|multidrug|mdtA	0.999999978283	97.7	350	657.5	2.1e-189	1
MDTC	1	1025	orf00022	multidrug	CP001918.1.gene3441.p01|FEATURES|mdtC|multidrug|mdtC	0.829330460413	89.3	1025	1733.8	0.0e+00	1
MDTA	53	400	orf00021	multidrug	CP001918.1.gene3439.p01|FEATURES|mdtA|multidrug|mdtA	0.999999988476	97.7	348	652.5	1.3e-187	1
MDTA	1	400	orf00027	multidrug	CP001918.1.gene3439.p01|FEATURES|mdtA|multidrug|mdtA	0.999999985125	86.0	400	651.0	5.0e-187	1
MDTA	1	400	orf00026	multidrug	CP001918.1.gene3439.p01|FEATURES|mdtA|multidrug|mdtA	0.999999984807	86.0	400	651.0	2.2e-187	1
MDTB	1	1040	orf00025	multidrug	CP001918.1.gene3440.p01|FEATURES|mdtB|multidrug|mdtB	0.999993875839	90.8	1040	1786.2	0.0e+00	1
ROSA	5	405	orf02112	fosmidomycin	YP_001477378|FEATURES|rosA|fosmidomycin|rosA	0.999274644275	62.6	401	480.3	5.2e-136	1
SERRATIA_MARCESCENS_OMP1	1	374	orf00620	multidrug	AIA49384.1|FEATURES|Serratia_marcescens_Omp1|multidrug|Serratia_marcescens_Omp1	0.992558809755	75.6	386	593.2	5.2e-170	1
MAJOR_FACILITATOR_SUPERFAMILY_TRANSPORTER	1	523	orf01727	multidrug	CP001918.1.gene2931.p01|FEATURES|major_facilitator_superfamily_transporter|multidrug|major_facilitator_superfamily_transporter	0.999725713067	94.1	523	976.9	2.3e-285	1
OPRN	17	470	orf01725	multidrug	gi:730274062:ref:WP_033966812.1:|FEATURES|oprN|multidrug|oprN	0.999998626538	30.6	481	215.3	3.9e-56	1
SERRATIA_MARCESCENS_OMP1	71	374	orf00139	multidrug	AIA49384.1|FEATURES|Serratia_marcescens_Omp1|multidrug|Serratia_marcescens_Omp1	0.937225161258	64.1	320	432.6	1.2e-121	1
BAER	1	239	orf00014	multidrug	YP_490321.1|FEATURES|baeR|multidrug|baeR	0.99976724386	89.1	239	426.8	1.4e-119	1
MDTE	14	455	orf00015	multidrug	CP001918.1.gene3442.p01|FEATURES|mdtE|multidrug|mdtE	0.999999502622	83.7	442	723.8	3.0e-209	1
BAER	1	239	orf00012	multidrug	YP_490321.1|FEATURES|baeR|multidrug|baeR	0.99976724386	89.1	239	426.8	8.1e-120	1
BAER	1	202	orf00013	multidrug	YP_490321.1|FEATURES|baeR|multidrug|baeR	0.994537589762	87.6	202	353.6	5.6e-98	1
MDTE	71	449	orf00011	multidrug	CP001918.1.gene3442.p01|FEATURES|mdtE|multidrug|mdtE	0.999999328221	81.5	379	607.1	5.0e-174	1
BAES	65	467	orf00018	multidrug	BAA15934.1|FEATURES|baeS|multidrug|baeS	0.999157921239	83.1	403	663.7	4.0e-191	1
MDTE	1	457	orf00019	multidrug	CP001918.1.gene3442.p01|FEATURES|mdtE|multidrug|mdtE	0.999999738888	84.0	457	751.9	1.1e-217	1
EMRA	11	348	orf00941	multidrug	gi:490366423:ref:WP_004246087.1:|FEATURES|emrA|multidrug|emrA	0.998368137746	31.9	354	164.5	5.7e-41	1
OPRM	6	422	orf00942	multidrug	gi:872500954:emb:CRR52030.1:|FEATURES|oprM|multidrug|oprM	0.864509695957	30.2	420	185.3	4.0e-47	1
COB(I)ALAMIN_ADENOLSYLTRANSFERASE	1	196	orf00498	unclassified	gi:447201638:ref:WP_001278894.1:|FEATURES|cob(I)alamin_adenolsyltransferase|unclassified|cob(I)alamin_adenolsyltransferase	0.999999992607	77.0	196	311.2	1.0e-84	1
MGRB	1	47	orf00308	multidrug	NP_416340.1|FEATURES|mgrB|multidrug|mgrB	0.99754162162	55.3	47	63.9	8.8e-11	1
UGD	1	314	orf00081	peptide	AAC75089.1|FEATURES|ugd|peptide|ugd	0.890108704149	83.8	314	537.0	5.2e-153	1
TRIC	5	988	orf01074	triclosan	NP_248848.1|FEATURES|TriC|triclosan|TriC	0.999578329385	40.8	984	733.0	1.1e-211	1
TRIB	16	349	orf01073	triclosan	NP_248847.1|FEATURES|TriB|triclosan|TriB	0.99992660987	38.1	336	197.6	6.4e-51	1
MDTK	1	453	orf01174	multidrug	gi:555139174:gb:ESM81938.1:|FEATURES|mdtK|multidrug|mdtK	1.0	93.8	453	830.1	3.0e-241	1
MEXT	6	300	orf00899	multidrug	gi:751314291:ref:WP_041021175.1:|FEATURES|mexT|multidrug|mexT	0.999962003129	31.0	297	154.5	5.1e-38	1
CHRB	10	247	orf00315	MLS	AAS79458.1|FEATURES|chrB|MLS|chrB	0.999999866084	34.6	243	130.6	1.3e-30	1
MAJOR_FACILITATOR_SUPERFAMILY_TRANSPORTER	17	418	orf00314	multidrug	AE016830.1.gene1357.p01|FEATURES|major_facilitator_superfamily_transporter|multidrug|major_facilitator_superfamily_transporter	0.842313373575	32.3	412	196.8	1.3e-50	1
PENA	27	568	orf00317	beta-lactam	gi:32345862:gb:AAM97225.1:|FEATURES|penA|beta-lactam|penA	0.999999999992	36.1	548	334.0	8.6e-92	1
MGRB	1	47	orf00310	multidrug	NP_416340.1|FEATURES|mgrB|multidrug|mgrB	0.99754162162	55.3	47	63.9	9.4e-11	1
PENA	17	484	orf00313	beta-lactam	AAP46614|FEATURES|penA|beta-lactam|penA	0.999999999233	34.7	479	267.7	6.9e-72	1
CHRB	10	247	orf00312	MLS	AAS79458.1|FEATURES|chrB|MLS|chrB	0.999999866084	34.6	243	130.6	1.8e-30	1
MULTIDRUG_ABC_TRANSPORTER	1	582	orf01572	multidrug	gi:920549847:ref:WP_052999080.1:|FEATURES|multidrug_ABC_transporter|multidrug|multidrug_ABC_transporter	0.999995512425	88.8	582	995.7	5.3e-291	1
CMRA	3	327	orf01167	phenicol	AF015087.1.gene1.p01|FEATURES|cmrA|phenicol|cmrA	0.999927590406	33.5	325	181.0	6.3e-46	1
TRIA	18	352	orf00962	triclosan	NP_248846.1|FEATURES|TriA|triclosan|TriA	0.998644056376	30.9	340	151.8	3.9e-37	1
TRIC	3	1024	orf00966	triclosan	NP_248848.1|FEATURES|TriC|triclosan|TriC	0.999422608044	38.5	1023	696.4	1.2e-200	1
MEXT	23	294	orf00773	multidrug	gi:751314291:ref:WP_041021175.1:|FEATURES|mexT|multidrug|mexT	0.999934175057	30.2	288	120.9	6.1e-28	1
BAER	13	239	orf00009	multidrug	YP_490321.1|FEATURES|baeR|multidrug|baeR	0.999894178318	88.5	227	402.1	1.5e-112	1
SERRATIA_MARCESCENS_OMP1	1	374	orf00169	multidrug	AIA49384.1|FEATURES|Serratia_marcescens_Omp1|multidrug|Serratia_marcescens_Omp1	0.990696775004	62.6	390	511.1	3.2e-145	1
OMP36	1	367	orf00691	multidrug	gi:505808389:ref:WP_015706141.1:|FEATURES|omp36|multidrug|omp36	0.994057546365	73.6	375	579.3	7.6e-166	1
SDIA	1	240	orf00217	unclassified	gi:1028198333:ref:WP_063942277.1:|FEATURES|sdiA|unclassified|sdiA	1.0	94.6	240	467.2	7.2e-132	1
OMPF	26	352	orf02258	multidrug	gi:823296122:ref:WP_047051707.1:|FEATURES|ompF|multidrug|ompF	0.997982910735	65.2	330	444.9	2.1e-125	1
MDFA	1	410	orf01688	multidrug	gi:388607857:gb:EIM37061.1:|FEATURES|mdfA|multidrug|mdfA	1.0	89.0	410	698.7	9.5e-202	1
BCRA	5	305	orf01765	bacitracin	gi:447057509:ref:WP_001134765.1:|FEATURES|bcrA|bacitracin|bcrA	0.999998913448	32.0	309	132.9	2.9e-31	1
MULTIDRUG_ABC_TRANSPORTER	36	579	orf02152	multidrug	gi:686372381:ref:WP_031896424.1:|FEATURES|multidrug_ABC_transporter|multidrug|multidrug_ABC_transporter	0.99999486632	34.7	548	307.0	1.2e-83	1
MDTG	1	405	orf01444	multidrug	gi:754493637:ref:WP_041910532.1:|FEATURES|mdtG|multidrug|mdtG	1.0	86.2	405	664.5	2.0e-191	1
PENA	2	609	orf01912	beta-lactam	YP_002045964|FEATURES|penA|beta-lactam|penA	0.9999958172	58.6	609	721.1	2.8e-208	1
SERRATIA_MARCESCENS_OMP1	1	374	orf00176	multidrug	AIA49384.1|FEATURES|Serratia_marcescens_Omp1|multidrug|Serratia_marcescens_Omp1	0.990618795767	62.6	390	511.1	2.7e-145	1
UGD	1	347	orf00075	peptide	AAC75089.1|FEATURES|ugd|peptide|ugd	0.904133269619	84.4	347	594.3	2.8e-170	1
