# Supplementary material for: Machine learning algorithm to characterize antimicrobial resistance associated with the International Space Station surface microbiome
Source: Microbiome. 2022 Aug 24;10:134. doi: 10.1186/s40168-022-01332-w (PMC9400218; doi:10.1186/s40168-022-01332-w)
Supplement: Supplementary file 6 — Additional file 5: File S1. Raw results of the DeepARG analyses (zip compressed). [file 40168_2022_1332_MOESM5_ESM.zip › Additional file 5- File S1/DeepARG-LS/ORF_JC-0119.out.mapping.ARG]

#ARG	query-start	query-end	read_id	predicted_ARG-class	best-hit	probability	identity	alignment-length	alignment-bitscore	alignment-evalue	counts
MEPR	1	139	orf00227	multidrug	YP_001440920.1|FEATURES|mepR|multidrug|mepR	0.974191372094	50.4	139	152.9	4.3e-37	1
MEPA	1	203	orf00204	multidrug	gi:313619623:gb:EFR91268.1:|FEATURES|mepA|multidrug|mepA	0.967502457874	40.4	203	151.8	3.7e-37	1
VANR	3	219	orf00099	glycopeptide	gi:950233763:ref:WP_057277726.1:|FEATURES|vanR|glycopeptide|vanR	0.999997932639	35.6	219	129.4	1.3e-30	1
VANR	3	219	orf00096	glycopeptide	gi:950233763:ref:WP_057277726.1:|FEATURES|vanR|glycopeptide|vanR	0.999997938279	35.6	219	129.4	3.2e-30	1
VANA	70	309	orf00302	glycopeptide	AAX19283|FEATURES|vanA|glycopeptide|vanA	0.998143896274	32.6	258	119.4	1.8e-27	1
BACTERIAL_REGULATORY_PROTEIN_LUXR	4	198	orf00163	unclassified	CP000034.1.gene4477.p01|FEATURES|bacterial_regulatory_protein_LuxR|unclassified|bacterial_regulatory_protein_LuxR	0.95281527247	31.1	206	100.5	1.5e-21	1
MARR	7	144	orf00166	multidrug	gi:686153944:ref:WP_031786248.1:|FEATURES|marR|multidrug|marR	0.999999348299	32.4	139	73.6	3.9e-13	1
VANH	37	313	orf00001	glycopeptide	gi:748291565:ref:WP_039833223.1:|FEATURES|vanH|glycopeptide|vanH	0.999201996026	30.4	283	151.8	3.9e-36	1
TRUNCATED_PUTATIVE_RESPONSE_REGULATOR_ARLR	3	81	orf00066	unclassified	NC_002745.3251084.p01|FEATURES|truncated_putative_response_regulator_ArlR|unclassified|truncated_putative_response_regulator_ArlR	0.907569824335	43.8	80	67.8	4.9e-12	1
VANH	33	313	orf00005	glycopeptide	DQ018711.1.gene4.p01|FEATURES|vanH|glycopeptide|vanH	0.866711380269	30.3	287	164.9	7.2e-41	1
VANH	33	313	orf00004	glycopeptide	DQ018711.1.gene4.p01|FEATURES|vanH|glycopeptide|vanH	0.950990076416	30.3	287	164.9	6.3e-41	1
NORB	50	455	orf00105	fluoroquinolone	gi:917392609:ref:WP_051999321.1:|FEATURES|norB|fluoroquinolone|norB	0.999982720569	47.4	409	357.5	5.4e-99	1
NORB	6	455	orf00120	fluoroquinolone	gi:917392609:ref:WP_051999321.1:|FEATURES|norB|fluoroquinolone|norB	0.999994900263	48.1	453	411.4	3.4e-115	1
BACTERIAL_REGULATORY_PROTEIN_LUXR	4	198	orf00210	unclassified	CP000034.1.gene4477.p01|FEATURES|bacterial_regulatory_protein_LuxR|unclassified|bacterial_regulatory_protein_LuxR	0.95281527247	31.1	206	100.5	3.0e-21	1
MARR	7	144	orf00212	multidrug	gi:686153944:ref:WP_031786248.1:|FEATURES|marR|multidrug|marR	0.999999653585	32.4	139	73.6	1.3e-13	1
VANR	4	228	orf00233	glycopeptide	AF155139.2.gene2.p01|FEATURES|vanR|glycopeptide|vanR	0.999964139899	34.2	225	147.1	6.0e-36	1
TRUNCATED_PUTATIVE_RESPONSE_REGULATOR_ARLR	3	81	orf00083	unclassified	NC_002745.3251084.p01|FEATURES|truncated_putative_response_regulator_ArlR|unclassified|truncated_putative_response_regulator_ArlR	0.907569824335	43.8	80	67.8	8.4e-12	1
TRUNCATED_PUTATIVE_RESPONSE_REGULATOR_ARLR	3	81	orf00085	unclassified	NC_002745.3251084.p01|FEATURES|truncated_putative_response_regulator_ArlR|unclassified|truncated_putative_response_regulator_ArlR	0.907569824335	43.8	80	67.8	9.1e-12	1
TRUNCATED_PUTATIVE_RESPONSE_REGULATOR_ARLR	3	81	orf00089	unclassified	NC_002745.3251084.p01|FEATURES|truncated_putative_response_regulator_ArlR|unclassified|truncated_putative_response_regulator_ArlR	0.907569824335	43.8	80	67.8	1.2e-11	1
BACTERIAL_REGULATORY_PROTEIN_LUXR	4	203	orf00184	unclassified	CP000034.1.gene4477.p01|FEATURES|bacterial_regulatory_protein_LuxR|unclassified|bacterial_regulatory_protein_LuxR	0.95823680296	30.8	211	103.2	9.6e-23	1
BACTERIAL_REGULATORY_PROTEIN_LUXR	4	198	orf00186	unclassified	CP000034.1.gene4477.p01|FEATURES|bacterial_regulatory_protein_LuxR|unclassified|bacterial_regulatory_protein_LuxR	0.95281527247	31.1	206	100.5	1.2e-21	1
VANRI	35	219	orf00108	glycopeptide	WP_011461303.1|FEATURES|vanRI|glycopeptide|vanRI	0.998682669234	38.2	186	119.0	1.6e-27	1
LMRB	13	428	orf00139	MLS	YP_001419928|FEATURES|lmrB|MLS|lmrB	0.999999993035	71.4	416	592.0	1.3e-169	1
VANR	4	228	orf00241	glycopeptide	AF155139.2.gene2.p01|FEATURES|vanR|glycopeptide|vanR	0.999964139899	34.2	225	147.1	2.1e-35	1
LMRB	1	455	orf00156	MLS	YP_001419928|FEATURES|lmrB|MLS|lmrB	0.999995251771	68.4	455	610.9	3.1e-175	1
LMRB	1	455	orf00153	MLS	YP_001419928|FEATURES|lmrB|MLS|lmrB	0.999995251771	68.4	455	610.9	4.8e-175	1
VANR	3	219	orf00073	glycopeptide	gi:950233763:ref:WP_057277726.1:|FEATURES|vanR|glycopeptide|vanR	0.999997938279	35.6	219	129.4	1.6e-30	1
