# Supplementary material for: Machine learning algorithm to characterize antimicrobial resistance associated with the International Space Station surface microbiome
Source: Microbiome. 2022 Aug 24;10:134. doi: 10.1186/s40168-022-01332-w (PMC9400218; doi:10.1186/s40168-022-01332-w)
Supplement: Supplementary file 6 — Additional file 5: File S1. Raw results of the DeepARG analyses (zip compressed). [file 40168_2022_1332_MOESM5_ESM.zip › Additional file 5- File S1/DeepARG-LS/ORF_JC-0182.out.mapping.ARG]

#ARG	query-start	query-end	read_id	predicted_ARG-class	best-hit	probability	identity	alignment-length	alignment-bitscore	alignment-evalue	counts
PATA	66	439	orf00112	fluoroquinolone	NP_417544.5|FEATURES|patA|fluoroquinolone|patA	0.961854886203	35.4	376	199.9	3.0e-50	1
PATA	66	439	orf00103	fluoroquinolone	NP_417544.5|FEATURES|patA|fluoroquinolone|patA	0.961854886203	35.4	376	199.9	1.3e-51	1
VANR	15	230	orf00046	glycopeptide	FJ349556.1.gene2.p01|FEATURES|vanR|glycopeptide|vanR	0.999864953164	39.4	218	168.3	5.3e-42	1
VANR	51	230	orf00063	glycopeptide	gi:1028850587:ref:WP_064019550.1:|FEATURES|vanR|glycopeptide|vanR	0.999986481134	42.7	185	145.2	4.0e-35	1
VANR	2	222	orf00055	glycopeptide	FJ349556.1.gene2.p01|FEATURES|vanR|glycopeptide|vanR	0.999817706606	42.7	227	180.3	2.6e-45	1
PENA	18	678	orf00131	beta-lactam	U58210.1.gene4.p01|FEATURES|penA|beta-lactam|penA	0.995344441779	33.0	670	337.8	7.1e-93	1
VANR	40	222	orf00047	glycopeptide	JF802084.2.gene4.p01|FEATURES|vanR|glycopeptide|vanR	0.868419333886	42.9	189	149.1	1.5e-36	1
VANR	40	222	orf00051	glycopeptide	JF802084.2.gene4.p01|FEATURES|vanR|glycopeptide|vanR	0.868419333886	42.9	189	149.1	3.9e-36	1
PENA	54	678	orf00135	beta-lactam	U58210.1.gene4.p01|FEATURES|penA|beta-lactam|penA	0.995202460286	34.2	634	335.9	2.7e-92	1
VANR	2	222	orf00068	glycopeptide	FJ349556.1.gene2.p01|FEATURES|vanR|glycopeptide|vanR	0.999817706606	42.7	227	180.3	1.8e-45	1
VANR	66	439	orf00001	glycopeptide	FJ349556.1.gene2.p01|FEATURES|vanR|glycopeptide|vanR	0.999840263009	35.4	376	199.9	9.1e-50	1
VANR	2	222	orf00058	glycopeptide	FJ349556.1.gene2.p01|FEATURES|vanR|glycopeptide|vanR	0.999826653364	42.7	227	180.3	6.7e-46	1
VANRI	2	181	orf00064	glycopeptide	WP_011461303.1|FEATURES|vanRI|glycopeptide|vanRI	0.999999758313	42.9	184	151.4	3.1e-37	1
VANR	2	222	orf00070	glycopeptide	FJ349556.1.gene2.p01|FEATURES|vanR|glycopeptide|vanR	0.999817706606	42.7	227	180.3	1.3e-45	1
PATA	66	439	orf00094	fluoroquinolone	NP_417544.5|FEATURES|patA|fluoroquinolone|patA	0.961854886203	35.4	376	199.9	1.5e-51	1
