# Supplementary material for: Machine learning algorithm to characterize antimicrobial resistance associated with the International Space Station surface microbiome
Source: Microbiome. 2022 Aug 24;10:134. doi: 10.1186/s40168-022-01332-w (PMC9400218; doi:10.1186/s40168-022-01332-w)
Supplement: Supplementary file 6 — Additional file 5: File S1. Raw results of the DeepARG analyses (zip compressed). [file 40168_2022_1332_MOESM5_ESM.zip › Additional file 5- File S1/DeepARG-LS/ORF_JC-0123.out.mapping.ARG]

#ARG	query-start	query-end	read_id	predicted_ARG-class	best-hit	probability	identity	alignment-length	alignment-bitscore	alignment-evalue	counts
PENA	33	678	orf00352	beta-lactam	U58210.1.gene4.p01|FEATURES|penA|beta-lactam|penA	0.995344441779	33.9	667	340.9	8.3e-94	1
VANR	2	222	orf00422	glycopeptide	FJ349556.1.gene2.p01|FEATURES|vanR|glycopeptide|vanR	0.969552272945	42.7	227	181.4	3.0e-46	1
CHLORAMPHENICOL_AND_FLORFENICOL_RESISTANCE	7	338	orf00830	phenicol	CP001581.1.gene3143.p01|FEATURES|chloramphenicol_and_florfenicol_resistance|phenicol|chloramphenicol_and_florfenicol_resistance	0.99972374713	35.5	338	199.9	1.2e-51	1
PATA	66	443	orf00380	fluoroquinolone	NP_417544.5|FEATURES|patA|fluoroquinolone|patA	0.914435915671	34.6	382	191.4	4.5e-49	1
FMTC	1	840	orf00617	beta-lactam	gi:537465722:ref:WP_020977229.1:|FEATURES|fmtC|beta-lactam|fmtC	0.999999998525	68.0	840	1171.4	0.0e+00	1
VANR	4	228	orf00185	glycopeptide	FJ872411.1.gene44.p01|FEATURES|vanR|glycopeptide|vanR	0.99999028919	43.6	234	187.6	4.1e-48	1
VANR	1	222	orf00208	glycopeptide	AF162694.1.gene5.p01|FEATURES|vanR|glycopeptide|vanR	0.999948819847	43.8	224	177.2	1.3e-44	1
PATA	76	447	orf01103	fluoroquinolone	NP_417544.5|FEATURES|patA|fluoroquinolone|patA	0.961854886203	36.1	377	245.7	2.1e-65	1
DFRC	1	159	orf00524	diaminopyrimidine	AAO04716.1|FEATURES|dfrC|diaminopyrimidine|dfrC	0.99999893044	83.6	159	285.4	9.8e-78	1
PBP-2X	44	748	orf00890	beta-lactam	CAO91616|FEATURES|PBP-2X|beta-lactam|PBP-2X	0.99999999864	33.5	710	363.2	1.7e-100	1
VANRI	1	219	orf00535	glycopeptide	WP_011461303.1|FEATURES|vanRI|glycopeptide|vanRI	0.979820476203	74.4	219	322.0	1.6e-88	1
ARLS	1	451	orf00536	multidrug	YP_499945.1|FEATURES|arlS|multidrug|arlS	0.996509580418	65.0	451	581.3	2.4e-166	1
VANR	3	204	orf00212	glycopeptide	gi:1028850587:ref:WP_064019550.1:|FEATURES|vanR|glycopeptide|vanR	0.999258759234	44.6	204	166.8	8.3e-42	1
