# Supplementary material for: Machine learning algorithm to characterize antimicrobial resistance associated with the International Space Station surface microbiome
Source: Microbiome. 2022 Aug 24;10:134. doi: 10.1186/s40168-022-01332-w (PMC9400218; doi:10.1186/s40168-022-01332-w)
Supplement: Supplementary file 6 — Additional file 5: File S1. Raw results of the DeepARG analyses (zip compressed). [file 40168_2022_1332_MOESM5_ESM.zip › Additional file 5- File S1/DeepARG-LS/ORF_JC-0284.out.mapping.ARG]

#ARG	query-start	query-end	read_id	predicted_ARG-class	best-hit	probability	identity	alignment-length	alignment-bitscore	alignment-evalue	counts
BACA	1	289	orf01232	bacitracin	ZP_04060511|FEATURES|bacA|bacitracin|bacA	1.0	98.6	289	558.5	1.1e-159	1
ARLS	34	451	orf00467	multidrug	YP_499945.1|FEATURES|arlS|multidrug|arlS	0.996509580418	60.5	418	497.3	4.6e-141	1
PATA	76	446	orf01047	fluoroquinolone	NP_417544.5|FEATURES|patA|fluoroquinolone|patA	0.961854886203	35.1	376	235.7	2.2e-62	1
VANR	4	228	orf00195	glycopeptide	gi:736872827:ref:WP_034872470.1:|FEATURES|vanR|glycopeptide|vanR	0.999997692353	42.7	234	186.0	2.6e-45	1
MARR	1	145	orf01227	multidrug	gi:488380192:ref:WP_002449577.1:|FEATURES|marR|multidrug|marR	0.999999998201	99.3	145	281.6	1.5e-76	1
PBP-2X	44	748	orf00773	beta-lactam	AAF17264|FEATURES|PBP-2X|beta-lactam|PBP-2X	0.99999999864	31.5	711	329.7	2.1e-90	1
VANR	4	228	orf00302	glycopeptide	gi:736872827:ref:WP_034872470.1:|FEATURES|vanR|glycopeptide|vanR	0.999997692353	42.7	234	186.0	4.4e-45	1
PENA	18	678	orf00328	beta-lactam	U58210.1.gene4.p01|FEATURES|penA|beta-lactam|penA	0.995344441779	34.7	666	370.2	1.3e-102	1
VANR	4	228	orf00165	glycopeptide	gi:736872827:ref:WP_034872470.1:|FEATURES|vanR|glycopeptide|vanR	0.999862096652	42.7	234	186.0	1.2e-47	1
VANR	4	228	orf00001	glycopeptide	gi:736872827:ref:WP_034872470.1:|FEATURES|vanR|glycopeptide|vanR	0.999997692353	42.7	234	186.0	4.2e-45	1
FMTC	1	840	orf00530	beta-lactam	gi:537465722:ref:WP_020977229.1:|FEATURES|fmtC|beta-lactam|fmtC	0.999999993198	65.7	840	1134.4	0.0e+00	1
NORA	1	387	orf01222	multidrug	gi:881042407:ref:WP_048761349.1:|FEATURES|norA|multidrug|norA	0.999999995974	82.4	387	599.4	7.4e-172	1
VANH	5	243	orf00127	glycopeptide	DQ018711.1.gene4.p01|FEATURES|vanH|glycopeptide|vanH	0.997259593622	33.9	248	132.9	1.8e-29	1
VANR	1	222	orf00389	glycopeptide	FJ349556.1.gene2.p01|FEATURES|vanR|glycopeptide|vanR	0.99834535837	41.2	228	181.0	4.0e-46	1
VANH	42	300	orf00122	glycopeptide	DQ018711.1.gene4.p01|FEATURES|vanH|glycopeptide|vanH	0.997954953687	31.2	269	114.8	1.4e-25	1
DFRC	1	158	orf00455	diaminopyrimidine	AAO04716.1|FEATURES|dfrC|diaminopyrimidine|dfrC	0.999999529538	77.2	158	261.9	1.1e-70	1
VANH	42	300	orf00128	glycopeptide	DQ018711.1.gene4.p01|FEATURES|vanH|glycopeptide|vanH	0.997954953687	31.2	269	114.8	7.6e-26	1
VANRI	1	219	orf00466	glycopeptide	WP_011461303.1|FEATURES|vanRI|glycopeptide|vanRI	0.989290504466	74.4	219	326.6	5.6e-90	1
CHLORAMPHENICOL_AND_FLORFENICOL_RESISTANCE	7	338	orf00723	phenicol	CP001581.1.gene3143.p01|FEATURES|chloramphenicol_and_florfenicol_resistance|phenicol|chloramphenicol_and_florfenicol_resistance	0.99972374713	36.1	338	199.1	2.1e-51	1
