# Supplementary material for: Machine learning algorithm to characterize antimicrobial resistance associated with the International Space Station surface microbiome
Source: Microbiome. 2022 Aug 24;10:134. doi: 10.1186/s40168-022-01332-w (PMC9400218; doi:10.1186/s40168-022-01332-w)
Supplement: Supplementary file 6 — Additional file 5: File S1. Raw results of the DeepARG analyses (zip compressed). [file 40168_2022_1332_MOESM5_ESM.zip › Additional file 5- File S1/DeepARG-LS/ORF_JC-0016.out.mapping.ARG]

#ARG	query-start	query-end	read_id	predicted_ARG-class	best-hit	probability	identity	alignment-length	alignment-bitscore	alignment-evalue	counts
TRUNCATED_PUTATIVE_RESPONSE_REGULATOR_ARLR	4	78	orf00548	unclassified	NC_002745.3251084.p01|FEATURES|truncated_putative_response_regulator_ArlR|unclassified|truncated_putative_response_regulator_ArlR	0.858565778832	42.9	77	63.2	7.3e-11	1
VANR	4	231	orf00030	glycopeptide	gi:947806628:ref:WP_056468082.1:|FEATURES|vanR|glycopeptide|vanR	0.999842623719	41.7	230	175.6	2.4e-44	1
VANY	7	187	orf00425	glycopeptide	FJ349556.1.gene4.p01|FEATURES|vanY|glycopeptide|vanY	0.999982944372	36.4	195	112.8	3.0e-25	1
VANR	4	193	orf00033	glycopeptide	gi:947806628:ref:WP_056468082.1:|FEATURES|vanR|glycopeptide|vanR	0.999999701116	41.1	192	149.1	1.8e-36	1
VANR	4	231	orf00034	glycopeptide	gi:947806628:ref:WP_056468082.1:|FEATURES|vanR|glycopeptide|vanR	0.999842623719	41.7	230	175.6	3.0e-44	1
VGAB	14	606	orf00035	MLS	U82085.gene.p01|FEATURES|vgaB|MLS|vgaB	0.97715994886	32.0	612	305.8	3.6e-83	1
VANR	14	606	orf00038	glycopeptide	gi:947806628:ref:WP_056468082.1:|FEATURES|vanR|glycopeptide|vanR	0.998879119233	32.0	612	305.8	3.0e-83	1
BCRA	3	301	orf00397	bacitracin	gi:507044560:ref:WP_016115614.1:|FEATURES|bcrA|bacitracin|bcrA	0.999974642808	33.1	305	154.1	6.4e-38	1
VANY	7	187	orf00443	glycopeptide	FJ349556.1.gene4.p01|FEATURES|vanY|glycopeptide|vanY	0.999982944372	36.4	195	112.8	1.1e-24	1
VANY	7	187	orf00264	glycopeptide	FJ349556.1.gene4.p01|FEATURES|vanY|glycopeptide|vanY	0.999903914594	36.4	195	112.8	3.9e-25	1
VANR	14	606	orf00099	glycopeptide	gi:947806628:ref:WP_056468082.1:|FEATURES|vanR|glycopeptide|vanR	0.998879119233	32.0	612	305.8	8.0e-82	1
VGAB	14	606	orf00027	MLS	U82085.gene.p01|FEATURES|vgaB|MLS|vgaB	0.97715994886	32.0	612	305.8	2.9e-83	1
VANR	14	606	orf00206	glycopeptide	gi:947806628:ref:WP_056468082.1:|FEATURES|vanR|glycopeptide|vanR	0.997696971263	32.0	612	305.8	1.9e-81	1
BCRA	1	306	orf00422	bacitracin	gi:507044560:ref:WP_016115614.1:|FEATURES|bcrA|bacitracin|bcrA	0.999981596578	32.7	312	155.2	4.9e-38	1
VANRI	4	228	orf02126	glycopeptide	WP_011461303.1|FEATURES|vanRI|glycopeptide|vanRI	0.992235006055	42.6	235	186.8	2.0e-47	1
VANR	13	216	orf00928	glycopeptide	FJ349556.1.gene2.p01|FEATURES|vanR|glycopeptide|vanR	0.999989309825	41.7	216	177.9	5.9e-45	1
BCRA	1	299	orf01616	bacitracin	gi:447195835:ref:WP_001273091.1:|FEATURES|bcrA|bacitracin|bcrA	0.999999912154	41.1	299	224.9	3.4e-59	1
DFRG	3	160	orf00540	diaminopyrimidine	BAE15963.1|FEATURES|dfrG|diaminopyrimidine|dfrG	0.99999999935	50.9	159	183.7	1.0e-46	1
VANR	14	606	orf00279	glycopeptide	gi:947806628:ref:WP_056468082.1:|FEATURES|vanR|glycopeptide|vanR	0.999999971213	32.0	612	305.8	2.5e-81	1
TAEA	14	554	orf00040	pleuromutilin	APB03219.1|FEATURES|TaeA|pleuromutilin|TaeA	0.948361854377	32.4	556	294.7	9.0e-80	1
TAEA	14	567	orf00043	pleuromutilin	APB03219.1|FEATURES|TaeA|pleuromutilin|TaeA	0.934754668315	32.2	569	296.2	2.8e-80	1
VANY	7	187	orf00448	glycopeptide	FJ349556.1.gene4.p01|FEATURES|vanY|glycopeptide|vanY	0.999982944372	36.4	195	112.8	3.1e-25	1
VANR	101	540	orf00039	glycopeptide	gi:947806628:ref:WP_056468082.1:|FEATURES|vanR|glycopeptide|vanR	0.99999103396	30.5	446	221.5	4.7e-58	1
BCRA	1	306	orf00273	bacitracin	gi:507044560:ref:WP_016115614.1:|FEATURES|bcrA|bacitracin|bcrA	0.999607410546	32.7	312	155.2	4.8e-38	1
DFRG	3	160	orf00326	diaminopyrimidine	BAE15963.1|FEATURES|dfrG|diaminopyrimidine|dfrG	0.99999999935	50.9	159	183.7	1.1e-46	1
VANR	14	606	orf00194	glycopeptide	gi:947806628:ref:WP_056468082.1:|FEATURES|vanR|glycopeptide|vanR	0.99746061557	32.0	612	305.8	1.6e-81	1
VANR	4	231	orf00049	glycopeptide	gi:947806628:ref:WP_056468082.1:|FEATURES|vanR|glycopeptide|vanR	0.999844579119	41.7	230	175.6	5.9e-44	1
PENA	117	702	orf01336	beta-lactam	U58210.1.gene4.p01|FEATURES|penA|beta-lactam|penA	0.990253308778	32.7	603	307.4	9.3e-84	1
VANR	14	606	orf00061	glycopeptide	gi:947806628:ref:WP_056468082.1:|FEATURES|vanR|glycopeptide|vanR	0.998879119233	32.0	612	305.8	5.4e-82	1
VANR	100	540	orf00023	glycopeptide	gi:947806628:ref:WP_056468082.1:|FEATURES|vanR|glycopeptide|vanR	0.999997963205	30.4	447	222.2	2.8e-58	1
VANY	7	187	orf00435	glycopeptide	FJ349556.1.gene4.p01|FEATURES|vanY|glycopeptide|vanY	0.999982944372	36.4	195	112.8	2.3e-25	1
BCRA	1	306	orf00256	bacitracin	gi:507044560:ref:WP_016115614.1:|FEATURES|bcrA|bacitracin|bcrA	0.999981596578	32.7	312	155.2	1.2e-37	1
VGAB	14	599	orf00028	MLS	U82085.gene.p01|FEATURES|vgaB|MLS|vgaB	0.977361134155	32.2	605	304.3	8.8e-83	1
VANR	5	222	orf01208	glycopeptide	gi:947806628:ref:WP_056468082.1:|FEATURES|vanR|glycopeptide|vanR	0.962078887063	41.6	219	156.0	1.8e-38	1
VANR	14	606	orf00105	glycopeptide	gi:947806628:ref:WP_056468082.1:|FEATURES|vanR|glycopeptide|vanR	0.998879119233	32.0	612	305.8	8.9e-82	1
VANR	14	606	orf00121	glycopeptide	gi:947806628:ref:WP_056468082.1:|FEATURES|vanR|glycopeptide|vanR	0.998879119233	32.0	612	305.8	1.1e-81	1
VANR	4	231	orf00031	glycopeptide	gi:947806628:ref:WP_056468082.1:|FEATURES|vanR|glycopeptide|vanR	0.999842623719	41.7	230	175.6	3.3e-44	1
DFRG	3	160	orf00552	diaminopyrimidine	BAE15963.1|FEATURES|dfrG|diaminopyrimidine|dfrG	0.99999999935	50.9	159	183.7	1.5e-46	1
VGAB	91	606	orf00029	MLS	U82085.gene.p01|FEATURES|vgaB|MLS|vgaB	0.996726111376	32.2	534	270.0	1.5e-72	1
VANR	4	231	orf00042	glycopeptide	gi:947806628:ref:WP_056468082.1:|FEATURES|vanR|glycopeptide|vanR	0.999842623719	41.7	230	175.6	1.1e-43	1
VANY	7	187	orf00259	glycopeptide	FJ349556.1.gene4.p01|FEATURES|vanY|glycopeptide|vanY	0.999903914594	36.4	195	112.8	1.2e-25	1
DFRG	93	736	orf00001	diaminopyrimidine	BAE15963.1|FEATURES|dfrG|diaminopyrimidine|dfrG	0.999687235881	36.1	674	382.5	4.1e-104	1
VANR	14	606	orf00067	glycopeptide	gi:947806628:ref:WP_056468082.1:|FEATURES|vanR|glycopeptide|vanR	0.998879119233	32.0	612	305.8	5.7e-82	1
BCRA	1	306	orf00413	bacitracin	gi:507044560:ref:WP_016115614.1:|FEATURES|bcrA|bacitracin|bcrA	0.999981596578	32.7	312	155.2	5.2e-38	1
VANE	17	229	orf00267	glycopeptide	FJ872411.1.gene42.p01|FEATURES|vanE|glycopeptide|vanE	0.999844690291	30.2	235	102.1	4.9e-22	1
VANR	48	231	orf00046	glycopeptide	CAB61229|FEATURES|vanR|glycopeptide|vanR	0.999971274379	45.7	186	159.5	2.2e-39	1
VANR	4	231	orf00036	glycopeptide	gi:947806628:ref:WP_056468082.1:|FEATURES|vanR|glycopeptide|vanR	0.999842623719	41.7	230	175.6	4.8e-44	1
PENA	26	702	orf01285	beta-lactam	U58210.1.gene4.p01|FEATURES|penA|beta-lactam|penA	0.995344441779	32.1	694	351.7	9.4e-97	1
VANR	14	606	orf00002	glycopeptide	gi:947806628:ref:WP_056468082.1:|FEATURES|vanR|glycopeptide|vanR	0.998879119233	32.0	612	305.8	3.5e-82	1
VANR	33	231	orf00032	glycopeptide	gi:947806628:ref:WP_056468082.1:|FEATURES|vanR|glycopeptide|vanR	0.999999350716	44.8	201	162.5	3.6e-40	1
VANR	14	606	orf00215	glycopeptide	gi:947806628:ref:WP_056468082.1:|FEATURES|vanR|glycopeptide|vanR	0.997696971263	32.0	612	305.8	1.8e-81	1
DFRG	1	640	orf00582	diaminopyrimidine	BAE15963.1|FEATURES|dfrG|diaminopyrimidine|dfrG	0.999887472159	51.1	644	642.5	2.3e-182	1
VANR	4	231	orf00053	glycopeptide	gi:947806628:ref:WP_056468082.1:|FEATURES|vanR|glycopeptide|vanR	0.999842623719	41.7	230	175.6	2.3e-44	1
DFRG	3	160	orf00517	diaminopyrimidine	BAE15963.1|FEATURES|dfrG|diaminopyrimidine|dfrG	0.99999999935	50.9	159	183.7	2.6e-46	1
VANR	14	606	orf00149	glycopeptide	gi:947806628:ref:WP_056468082.1:|FEATURES|vanR|glycopeptide|vanR	0.99746061557	32.0	612	305.8	1.3e-81	1
VANR	4	210	orf00055	glycopeptide	gi:947806628:ref:WP_056468082.1:|FEATURES|vanR|glycopeptide|vanR	0.997650971311	42.1	209	163.7	9.4e-41	1
VANR	14	606	orf00068	glycopeptide	gi:947806628:ref:WP_056468082.1:|FEATURES|vanR|glycopeptide|vanR	0.998879119233	32.0	612	305.8	4.9e-82	1
VANY	7	187	orf00453	glycopeptide	FJ349556.1.gene4.p01|FEATURES|vanY|glycopeptide|vanY	0.999982944372	36.4	195	112.8	3.1e-25	1
OMPR	98	565	orf00037	multidrug	gi:495580926:ref:WP_008305505.1:|FEATURES|ompR|multidrug|ompR	0.987783921678	30.3	475	185.7	3.1e-47	1
DFRG	3	145	orf00354	diaminopyrimidine	BAE15963.1|FEATURES|dfrG|diaminopyrimidine|dfrG	0.999999998967	51.4	144	163.3	1.0e-40	1
