# Supplementary material for: Machine learning algorithm to characterize antimicrobial resistance associated with the International Space Station surface microbiome
Source: Microbiome. 2022 Aug 24;10:134. doi: 10.1186/s40168-022-01332-w (PMC9400218; doi:10.1186/s40168-022-01332-w)
Supplement: Supplementary file 6 — Additional file 5: File S1. Raw results of the DeepARG analyses (zip compressed). [file 40168_2022_1332_MOESM5_ESM.zip › Additional file 5- File S1/DeepARG-LS/ORF_JC-0159.out.mapping.ARG]

#ARG	query-start	query-end	read_id	predicted_ARG-class	best-hit	probability	identity	alignment-length	alignment-bitscore	alignment-evalue	counts
VANR	1	191	orf00031	glycopeptide	EU250284.1.gene5.p01|FEATURES|vanR|glycopeptide|vanR	0.999999980972	43.3	194	149.4	1.6e-36	1
PATA	66	439	orf00244	fluoroquinolone	NP_417544.5|FEATURES|patA|fluoroquinolone|patA	0.961854886203	35.4	376	199.9	1.3e-51	1
VANR	3	228	orf00034	glycopeptide	gi:736872827:ref:WP_034872470.1:|FEATURES|vanR|glycopeptide|vanR	0.999998119219	43.4	235	188.7	1.9e-48	1
BCRA	7	301	orf00436	bacitracin	gi:488120365:ref:WP_002191762.1:|FEATURES|bcrA|bacitracin|bcrA	0.999998720482	32.1	305	125.2	3.0e-29	1
PENA	18	604	orf00205	beta-lactam	U58210.1.gene4.p01|FEATURES|penA|beta-lactam|penA	0.992918070864	32.8	595	310.8	9.5e-85	1
VANR	3	228	orf00033	glycopeptide	gi:736872827:ref:WP_034872470.1:|FEATURES|vanR|glycopeptide|vanR	0.999998119219	43.4	235	188.7	3.5e-48	1
ARLS	3	451	orf00412	multidrug	YP_499945.1|FEATURES|arlS|multidrug|arlS	0.996509580418	63.7	449	572.8	8.8e-164	1
VANRI	1	219	orf00410	glycopeptide	WP_011461303.1|FEATURES|vanRI|glycopeptide|vanRI	0.924841723136	95.9	219	416.4	5.0e-117	1
VANR	3	197	orf00023	glycopeptide	EU250284.1.gene5.p01|FEATURES|vanR|glycopeptide|vanR	0.999999384992	43.1	204	157.9	4.5e-39	1
VANR	1	187	orf00022	glycopeptide	EU250284.1.gene5.p01|FEATURES|vanR|glycopeptide|vanR	0.99999996813	44.2	190	148.7	2.3e-36	1
VANR	3	198	orf00021	glycopeptide	EU250284.1.gene5.p01|FEATURES|vanR|glycopeptide|vanR	0.999999426639	42.9	205	159.1	1.5e-39	1
VANR	3	224	orf00026	glycopeptide	gi:736872827:ref:WP_034872470.1:|FEATURES|vanR|glycopeptide|vanR	0.999998688922	43.7	231	188.0	8.1e-48	1
VANR	3	228	orf00025	glycopeptide	gi:736872827:ref:WP_034872470.1:|FEATURES|vanR|glycopeptide|vanR	0.999998119219	43.4	235	188.7	2.4e-48	1
VANR	3	228	orf00024	glycopeptide	gi:736872827:ref:WP_034872470.1:|FEATURES|vanR|glycopeptide|vanR	0.999998119219	43.4	235	188.7	4.1e-48	1
VANR	1	191	orf00029	glycopeptide	EU250284.1.gene5.p01|FEATURES|vanR|glycopeptide|vanR	0.999999976175	43.3	194	149.4	3.6e-36	1
PENA	54	678	orf00216	beta-lactam	U58210.1.gene4.p01|FEATURES|penA|beta-lactam|penA	0.995344441779	34.2	634	335.9	2.7e-92	1
DFRC	1	161	orf00385	diaminopyrimidine	AAO04716.1|FEATURES|dfrC|diaminopyrimidine|dfrC	0.999999999595	100.0	161	333.6	3.2e-92	1
PATA	66	439	orf00230	fluoroquinolone	NP_417544.5|FEATURES|patA|fluoroquinolone|patA	0.961854886203	35.4	376	199.9	1.7e-51	1
PENA	18	610	orf00183	beta-lactam	U58210.1.gene4.p01|FEATURES|penA|beta-lactam|penA	0.993430878262	32.8	601	315.1	4.4e-86	1
VANR	3	228	orf00003	glycopeptide	gi:736872827:ref:WP_034872470.1:|FEATURES|vanR|glycopeptide|vanR	0.999998119219	43.4	235	188.7	2.3e-46	1
VANR	2	222	orf00287	glycopeptide	FJ349556.1.gene2.p01|FEATURES|vanR|glycopeptide|vanR	0.997878555476	42.7	227	180.3	6.7e-46	1
