# Supplementary material for: Machine learning algorithm to characterize antimicrobial resistance associated with the International Space Station surface microbiome
Source: Microbiome. 2022 Aug 24;10:134. doi: 10.1186/s40168-022-01332-w (PMC9400218; doi:10.1186/s40168-022-01332-w)
Supplement: Supplementary file 6 — Additional file 5: File S1. Raw results of the DeepARG analyses (zip compressed). [file 40168_2022_1332_MOESM5_ESM.zip › Additional file 5- File S1/DeepARG-LS/ORF_2F_S1P_Kocuria.out.mapping.ARG]

#ARG	query-start	query-end	read_id	predicted_ARG-class	best-hit	probability	identity	alignment-length	alignment-bitscore	alignment-evalue	counts
MULTIDRUG_ABC_TRANSPORTER	29	597	orf00443	multidrug	gi:664556405:ref:WP_031071225.1:|FEATURES|multidrug_ABC_transporter|multidrug|multidrug_ABC_transporter	0.999999968333	31.0	590	260.0	3.7e-69	1
MULTIDRUG_ABC_TRANSPORTER	29	597	orf00169	multidrug	gi:664556405:ref:WP_031071225.1:|FEATURES|multidrug_ABC_transporter|multidrug|multidrug_ABC_transporter	0.999999968333	31.0	590	260.0	1.4e-67	1
MULTIDRUG_ABC_TRANSPORTER	19	579	orf00401	multidrug	gi:817122037:ref:WP_046494699.1:|FEATURES|multidrug_ABC_transporter|multidrug|multidrug_ABC_transporter	0.999999667975	32.3	579	258.8	1.6e-68	1
MULTIDRUG_ABC_TRANSPORTER	29	597	orf00659	multidrug	gi:664556405:ref:WP_031071225.1:|FEATURES|multidrug_ABC_transporter|multidrug|multidrug_ABC_transporter	0.999999968333	31.0	590	260.0	1.0e-67	1
EFRB	66	362	orf00450	multidrug	CDO61516.1|FEATURES|efrB|multidrug|efrB	0.858829417914	36.5	312	177.6	6.8e-45	1
MULTIDRUG_ABC_TRANSPORTER	120	591	orf00074	multidrug	gi:664556405:ref:WP_031071225.1:|FEATURES|multidrug_ABC_transporter|multidrug|multidrug_ABC_transporter	0.999999164304	34.4	485	249.6	2.2e-66	1
MULTIDRUG_ABC_TRANSPORTER	19	579	orf00083	multidrug	gi:817122037:ref:WP_046494699.1:|FEATURES|multidrug_ABC_transporter|multidrug|multidrug_ABC_transporter	0.999983866252	32.3	579	258.8	5.0e-69	1
EFRB	66	362	orf00078	multidrug	CDO61516.1|FEATURES|efrB|multidrug|efrB	0.858829417914	36.5	312	177.6	1.6e-44	1
MULTIDRUG_ABC_TRANSPORTER	29	592	orf00084	multidrug	gi:496018010:ref:WP_008742581.1:|FEATURES|multidrug_ABC_transporter|multidrug|multidrug_ABC_transporter	0.999999962266	30.8	585	255.4	3.9e-68	1
MULTIDRUG_ABC_TRANSPORTER	19	579	orf00086	multidrug	gi:817122037:ref:WP_046494699.1:|FEATURES|multidrug_ABC_transporter|multidrug|multidrug_ABC_transporter	0.999983866252	32.3	579	258.8	9.8e-69	1
MULTIDRUG_ABC_TRANSPORTER	29	597	orf00001	multidrug	gi:664556405:ref:WP_031071225.1:|FEATURES|multidrug_ABC_transporter|multidrug|multidrug_ABC_transporter	0.999999968333	31.0	590	260.0	1.0e-67	1
MULTIDRUG_ABC_TRANSPORTER	120	591	orf00088	multidrug	gi:664556405:ref:WP_031071225.1:|FEATURES|multidrug_ABC_transporter|multidrug|multidrug_ABC_transporter	0.999998812252	34.4	485	249.6	1.8e-66	1
MULTIDRUG_ABC_TRANSPORTER	29	597	orf00132	multidrug	gi:664556405:ref:WP_031071225.1:|FEATURES|multidrug_ABC_transporter|multidrug|multidrug_ABC_transporter	0.999999968333	31.0	590	260.0	1.2e-67	1
MULTIDRUG_ABC_TRANSPORTER	29	587	orf00070	multidrug	gi:496018010:ref:WP_008742581.1:|FEATURES|multidrug_ABC_transporter|multidrug|multidrug_ABC_transporter	0.999999976852	30.7	580	251.9	6.2e-67	1
MULTIDRUG_ABC_TRANSPORTER	29	597	orf00071	multidrug	gi:664556405:ref:WP_031071225.1:|FEATURES|multidrug_ABC_transporter|multidrug|multidrug_ABC_transporter	0.999999968333	31.0	590	260.0	7.3e-68	1
MULTIDRUG_ABC_TRANSPORTER	29	597	orf00060	multidrug	gi:496018010:ref:WP_008742581.1:|FEATURES|multidrug_ABC_transporter|multidrug|multidrug_ABC_transporter	0.999999989024	31.0	590	260.0	2.6e-69	1
