# Supplementary material for: Machine learning algorithm to characterize antimicrobial resistance associated with the International Space Station surface microbiome
Source: Microbiome. 2022 Aug 24;10:134. doi: 10.1186/s40168-022-01332-w (PMC9400218; doi:10.1186/s40168-022-01332-w)
Supplement: Supplementary file 6 — Additional file 5: File S1. Raw results of the DeepARG analyses (zip compressed). [file 40168_2022_1332_MOESM5_ESM.zip › Additional file 5- File S1/DeepARG-LS/ORF_JC-0032.out.mapping.ARG]

#ARG	query-start	query-end	read_id	predicted_ARG-class	best-hit	probability	identity	alignment-length	alignment-bitscore	alignment-evalue	counts
RPSD_(RAMA_OR_SUD2)	35	251	orf00399	unclassified	AB158573.gene.p01|FEATURES|rpsD_(ramA_or_sud2)|unclassified|rpsD_(ramA_or_sud2)	0.990679302988	30.7	228	75.9	2.6e-14	1
PENA	27	568	orf02008	beta-lactam	gi:32345862:gb:AAM97225.1:|FEATURES|penA|beta-lactam|penA	0.999999999992	36.1	548	334.0	8.6e-92	1
ACRA	1	397	orf00196	multidrug	ABG77965|FEATURES|acrA|multidrug|acrA	1.0	90.4	397	686.8	3.6e-198	1
ACRB	1	1048	orf00194	multidrug	CP001918.1.gene1257.p01|FEATURES|acrB|multidrug|acrB	0.999999073876	94.8	1048	1922.9	0.0e+00	1
OQXB	1	1050	orf01297	multidrug	YP_001693238|FEATURES|oqxB|multidrug|oqxB	0.999999997396	85.2	1050	1717.6	0.0e+00	1
OQXA	1	391	orf01296	multidrug	YP_001693237.1|FEATURES|oqxA|multidrug|oqxA	0.999999811731	81.8	391	615.5	1.0e-176	1
MULTIDRUG_ABC_TRANSPORTER	1	582	orf00753	multidrug	gi:920549847:ref:WP_052999080.1:|FEATURES|multidrug_ABC_transporter|multidrug|multidrug_ABC_transporter	0.999995512425	88.8	582	995.7	5.3e-291	1
MAJOR_FACILITATOR_SUPERFAMILY_TRANSPORTER	1	523	orf00598	multidrug	CP001918.1.gene2931.p01|FEATURES|major_facilitator_superfamily_transporter|multidrug|major_facilitator_superfamily_transporter	0.999725713067	94.1	523	976.9	2.3e-285	1
OMPF	19	352	orf00068	multidrug	gi:823296122:ref:WP_047051707.1:|FEATURES|ompF|multidrug|ompF	0.997936616299	64.7	337	451.8	1.8e-127	1
OMPF	26	352	orf00067	multidrug	gi:823296122:ref:WP_047051707.1:|FEATURES|ompF|multidrug|ompF	0.997687446347	65.2	330	444.9	5.0e-125	1
MDTA	63	391	orf00299	multidrug	CP001918.1.gene3439.p01|FEATURES|mdtA|multidrug|mdtA	0.999999999806	32.5	332	186.0	2.3e-47	1
CYSTATHIONINE_BETA-LYASE_PATB	1	386	orf01192	unclassified	gi:499299025:ref:WP_010989975.1:|FEATURES|cystathionine_beta-lyase_patB|unclassified|cystathionine_beta-lyase_patB	0.999998507672	33.2	391	240.7	6.7e-64	1
RPSD_(RAMA_OR_SUD2)	35	251	orf00436	unclassified	AB158573.gene.p01|FEATURES|rpsD_(ramA_or_sud2)|unclassified|rpsD_(ramA_or_sud2)	0.990679302988	30.7	228	75.9	1.1e-13	1
VAND	63	343	orf00122	glycopeptide	gi:1002798395:gb:AMN85478.1:|FEATURES|vanD|glycopeptide|vanD	0.839225086504	39.7	287	212.6	1.6e-55	1
MDTG	9	335	orf00123	multidrug	gi:852039766:ref:WP_048264469.1:|FEATURES|mdtG|multidrug|mdtG	0.999999999805	62.5	328	418.3	3.1e-117	1
VANG	1	349	orf00120	glycopeptide	gi:752682279:ref:WP_041330231.1:|FEATURES|vanG|glycopeptide|vanG	1.0	40.4	354	266.2	1.8e-71	1
VANG	1	349	orf00121	glycopeptide	gi:752682279:ref:WP_041330231.1:|FEATURES|vanG|glycopeptide|vanG	1.0	40.4	354	266.2	3.1e-71	1
ROSA	5	405	orf00237	fosmidomycin	YP_001477378|FEATURES|rosA|fosmidomycin|rosA	0.999274644275	62.6	401	480.3	1.2e-135	1
MEXT	6	300	orf01426	multidrug	gi:751314291:ref:WP_041021175.1:|FEATURES|mexT|multidrug|mexT	0.999962003129	31.0	297	154.5	5.1e-38	1
UGD	1	388	orf02230	peptide	AAC75089.1|FEATURES|ugd|peptide|ugd	0.915861636415	84.3	388	658.7	1.0e-189	1
OPRN	17	470	orf00600	multidrug	gi:730274062:ref:WP_033966812.1:|FEATURES|oprN|multidrug|oprN	0.999998626538	30.6	481	215.3	3.9e-56	1
TET34	1	150	orf00056	tetracycline	YP_001444376|FEATURES|tet34|tetracycline|tet34	0.999999498102	66.7	150	226.9	2.1e-59	1
MDTA	63	391	orf00355	multidrug	CP001918.1.gene3439.p01|FEATURES|mdtA|multidrug|mdtA	0.999999999801	32.5	332	186.0	3.9e-47	1
VANG	1	349	orf00101	glycopeptide	gi:752682279:ref:WP_041330231.1:|FEATURES|vanG|glycopeptide|vanG	1.0	40.4	354	266.2	1.6e-71	1
OMP36	1	367	orf01635	multidrug	gi:505808389:ref:WP_015706141.1:|FEATURES|omp36|multidrug|omp36	0.993305461924	73.6	375	579.3	7.6e-166	1
MDFA	1	410	orf00637	multidrug	gi:388607857:gb:EIM37061.1:|FEATURES|mdfA|multidrug|mdfA	1.0	89.0	410	698.7	9.5e-202	1
NMCR	6	254	orf01636	beta-lactam	CAA79966.1|FEATURES|NmcR|beta-lactam|NmcR	0.996336871901	30.8	253	119.0	2.4e-27	1
ADEB	2	1008	orf01802	multidrug	CAJ77844|FEATURES|adeB|multidrug|adeB	0.999998830006	54.6	1009	1067.8	2.0e-312	1
TWO-COMPONENT_SYSTEM_RESPONSE_REGULATOR_EVGA	4	206	orf00320	unclassified	CP001918.1.gene4502.p01|FEATURES|two-component_system_response_regulator_EvgA|unclassified|two-component_system_response_regulator_EvgA	0.99846585014	35.6	205	124.4	7.7e-29	1
BCRA	5	305	orf00559	bacitracin	gi:447057509:ref:WP_001134765.1:|FEATURES|bcrA|bacitracin|bcrA	0.999998913448	32.0	309	132.9	2.9e-31	1
ROSA	5	400	orf00250	fosmidomycin	YP_001477378|FEATURES|rosA|fosmidomycin|rosA	0.999270488946	63.1	396	477.6	3.6e-135	1
OMPF	27	617	orf02290	multidrug	gi:447175109:ref:WP_001252365.1:|FEATURES|ompF|multidrug|ompF	0.999983654528	69.0	591	826.2	5.9e-240	1
MDTK	1	453	orf01150	multidrug	gi:555139174:gb:ESM81938.1:|FEATURES|mdtK|multidrug|mdtK	1.0	93.8	453	830.1	3.0e-241	1
TETR	1	200	orf00217	tetracycline	gi:501022077:ref:WP_012074742.1:|FEATURES|tetR|tetracycline|tetR	0.998858459307	34.3	201	119.8	2.4e-27	1
MDTA	1	400	orf02298	multidrug	CP001918.1.gene3439.p01|FEATURES|mdtA|multidrug|mdtA	0.999999984245	86.0	400	651.0	2.2e-187	1
CMRA	3	327	orf01157	phenicol	AF015087.1.gene1.p01|FEATURES|cmrA|phenicol|cmrA	0.999927590406	33.5	325	181.0	6.3e-46	1
MDTK	1	470	orf02210	fluoroquinolone	AML99881.1|FEATURES|MdtK|fluoroquinolone|MdtK	0.957775577007	76.6	470	720.7	2.8e-208	1
RAMA	1	124	orf00330	multidrug	AFK13828.1|FEATURES|ramA|multidrug|ramA	0.99944281858	86.3	124	221.9	6.3e-58	1
TETR	1	194	orf00243	tetracycline	gi:501022077:ref:WP_012074742.1:|FEATURES|tetR|tetracycline|tetR	0.99993834456	34.4	195	117.9	6.0e-27	1
MEXT	23	294	orf01551	multidrug	gi:751314291:ref:WP_041021175.1:|FEATURES|mexT|multidrug|mexT	0.999934175057	30.2	288	120.9	6.1e-28	1
TRIB	16	349	orf01251	triclosan	NP_248847.1|FEATURES|TriB|triclosan|TriB	0.99992660987	38.1	336	197.6	6.4e-51	1
TRIC	5	988	orf01250	triclosan	NP_248848.1|FEATURES|TriC|triclosan|TriC	0.999578329385	40.8	984	733.0	1.1e-211	1
TET34	1	150	orf00093	tetracycline	YP_001444376|FEATURES|tet34|tetracycline|tet34	0.999999498102	66.7	150	226.9	1.1e-59	1
ADES	7	341	orf01799	multidrug	ADM92606.1|FEATURES|adeS|multidrug|adeS	0.995820018941	36.1	338	220.3	8.6e-58	1
MEXF	74	1040	orf00302	multidrug	gi:489544697:ref:WP_003449357.1:|FEATURES|mexF|multidrug|mexF	0.999990329082	35.9	967	596.3	1.6e-170	1
PENA	2	609	orf00413	beta-lactam	YP_002045964|FEATURES|penA|beta-lactam|penA	0.9999958172	58.6	609	721.1	2.8e-208	1
VANRI	2	223	orf00140	glycopeptide	WP_011461303.1|FEATURES|vanRI|glycopeptide|vanRI	0.999817706606	39.6	227	165.6	5.0e-41	1
OMPF	26	352	orf00066	multidrug	gi:823296122:ref:WP_047051707.1:|FEATURES|ompF|multidrug|ompF	0.997649463878	65.2	330	444.9	2.1e-125	1
EMRA	11	348	orf01384	multidrug	gi:490366423:ref:WP_004246087.1:|FEATURES|emrA|multidrug|emrA	0.998368137746	31.9	354	164.5	5.7e-41	1
OPRM	6	422	orf01382	multidrug	gi:872500954:emb:CRR52030.1:|FEATURES|oprM|multidrug|oprM	0.864509695957	30.2	420	185.3	4.0e-47	1
SERRATIA_MARCESCENS_OMP1	1	374	orf01704	multidrug	AIA49384.1|FEATURES|Serratia_marcescens_Omp1|multidrug|Serratia_marcescens_Omp1	0.99164177626	75.6	386	593.2	5.2e-170	1
MDTH	1	402	orf00888	multidrug	gi:998244991:ref:WP_061098586.1:|FEATURES|mdtH|multidrug|mdtH	1.0	88.3	402	688.3	1.3e-198	1
MDTG	1	405	orf00880	multidrug	gi:754493637:ref:WP_041910532.1:|FEATURES|mdtG|multidrug|mdtG	1.0	86.2	405	664.5	2.0e-191	1
OMPF	1	359	orf00774	multidrug	gi:496081365:ref:WP_008805872.1:|FEATURES|ompF|multidrug|ompF	0.996080142207	60.4	369	423.7	5.3e-119	1
MDTC	1	1025	orf02304	multidrug	CP001918.1.gene3441.p01|FEATURES|mdtC|multidrug|mdtC	0.829330460413	89.3	1025	1733.8	0.0e+00	1
MDTE	1	457	orf02306	multidrug	CP001918.1.gene3442.p01|FEATURES|mdtE|multidrug|mdtE	0.999999738888	84.0	457	751.9	1.1e-217	1
VANRI	2	223	orf00162	glycopeptide	WP_011461303.1|FEATURES|vanRI|glycopeptide|vanRI	0.999817706606	39.6	227	165.6	3.3e-41	1
GOLS	1	126	orf00278	multidrug	NP_459349.1|FEATURES|golS|multidrug|golS	0.997775615894	39.7	126	105.5	3.4e-23	1
CHLORAMPHENICOL_EXPORTER	1	309	orf00003	phenicol	NP_044444|FEATURES|chloramphenicol_exporter|phenicol|chloramphenicol_exporter	0.997636663974	36.7	313	198.4	3.3e-51	1
CHLORAMPHENICOL_EXPORTER	25	405	orf00004	phenicol	U09991.1.gene2.p01|FEATURES|chloramphenicol_exporter|phenicol|chloramphenicol_exporter	0.999990392501	37.0	386	242.7	1.8e-64	1
MACA	1	371	orf00695	MLS	gi:754493746:ref:WP_041910641.1:|FEATURES|macA|MLS|macA	1.0	90.3	371	632.1	9.9e-182	1
MACB	1	646	orf00696	MLS	gi:782756348:ref:WP_045630015.1:|FEATURES|macB|MLS|macB	1.0	97.1	646	1209.9	0.0e+00	1
MDTG	9	381	orf00103	multidrug	gi:852144206:ref:WP_048294470.1:|FEATURES|mdtG|multidrug|mdtG	1.0	63.6	374	478.8	1.5e-135	1
ROSA	5	405	orf00212	fosmidomycin	YP_001477378|FEATURES|rosA|fosmidomycin|rosA	0.999274644275	62.6	401	480.3	5.2e-136	1
RAMA	1	124	orf00349	multidrug	AFK13828.1|FEATURES|ramA|multidrug|ramA	0.99944281858	86.3	124	221.9	3.7e-58	1
MAJOR_FACILITATOR_SUPERFAMILY_TRANSPORTER	17	418	orf02010	multidrug	AE016830.1.gene1357.p01|FEATURES|major_facilitator_superfamily_transporter|multidrug|major_facilitator_superfamily_transporter	0.842313373575	32.3	412	196.8	1.3e-50	1
TRIA	18	352	orf01362	triclosan	NP_248846.1|FEATURES|TriA|triclosan|TriA	0.998644056376	30.9	340	151.8	3.9e-37	1
TRIC	3	1024	orf01361	triclosan	NP_248848.1|FEATURES|TriC|triclosan|TriC	0.999422608044	38.5	1023	696.4	1.2e-200	1
SERRATIA_MARCESCENS_OMP1	1	374	orf02150	multidrug	AIA49384.1|FEATURES|Serratia_marcescens_Omp1|multidrug|Serratia_marcescens_Omp1	0.989549987505	62.6	390	511.1	2.7e-145	1
TET34	1	150	orf00078	tetracycline	YP_001444376|FEATURES|tet34|tetracycline|tet34	0.999999498102	66.7	150	226.9	7.5e-60	1
MULTIDRUG_ABC_TRANSPORTER	36	579	orf00172	multidrug	gi:686372381:ref:WP_031896424.1:|FEATURES|multidrug_ABC_transporter|multidrug|multidrug_ABC_transporter	0.99999486632	34.7	548	307.0	1.2e-83	1
TET34	1	150	orf00074	tetracycline	YP_001444376|FEATURES|tet34|tetracycline|tet34	0.999999498102	66.7	150	226.9	8.1e-60	1
OMPF	26	324	orf00076	multidrug	gi:15131544:emb:CAC48383.1:|FEATURES|ompF|multidrug|ompF	0.9956679652	63.9	302	404.8	3.4e-113	1
