# Supplementary material for: Machine learning algorithm to characterize antimicrobial resistance associated with the International Space Station surface microbiome
Source: Microbiome. 2022 Aug 24;10:134. doi: 10.1186/s40168-022-01332-w (PMC9400218; doi:10.1186/s40168-022-01332-w)
Supplement: Supplementary file 6 — Additional file 5: File S1. Raw results of the DeepARG analyses (zip compressed). [file 40168_2022_1332_MOESM5_ESM.zip › Additional file 5- File S1/DeepARG-LS/ORF_JC-0140.out.mapping.ARG]

#ARG	query-start	query-end	read_id	predicted_ARG-class	best-hit	probability	identity	alignment-length	alignment-bitscore	alignment-evalue	counts
BICYCLOMYCIN-MULTIDRUG_EFFLUX_PROTEIN_BCR	1	302	orf00112	multidrug	YP_001437159|FEATURES|bicyclomycin-multidrug_efflux_protein_bcr|multidrug|bicyclomycin-multidrug_efflux_protein_bcr	0.999999802904	50.3	302	293.9	4.7e-78	1
BCRA	4	299	orf00111	bacitracin	ZP_04081918|FEATURES|bcrA|bacitracin|bcrA	0.970771896779	32.9	298	147.9	3.5e-35	1
UGD	1	338	orf00242	peptide	AAC75089.1|FEATURES|ugd|peptide|ugd	0.915861636415	30.3	357	171.4	8.3e-43	1
CYSTATHIONINE_BETA-LYASE_PATB	4	380	orf00885	unclassified	gi:489865503:ref:WP_003769095.1:|FEATURES|cystathionine_beta-lyase_patB|unclassified|cystathionine_beta-lyase_patB	0.999756356236	40.5	378	314.7	3.8e-86	1
BCRA	4	299	orf00099	bacitracin	ZP_04081918|FEATURES|bcrA|bacitracin|bcrA	0.970426665571	32.9	298	147.9	9.8e-36	1
BACA	1	276	orf00922	bacitracin	YP_001422387|FEATURES|bacA|bacitracin|bacA	1.0	94.6	276	505.4	1.1e-143	1
BICYCLOMYCIN-MULTIDRUG_EFFLUX_PROTEIN_BCR	7	396	orf00056	multidrug	YP_001437159|FEATURES|bicyclomycin-multidrug_efflux_protein_bcr|multidrug|bicyclomycin-multidrug_efflux_protein_bcr	0.999999776637	30.8	390	209.5	1.9e-53	1
BCRA	1	302	orf00047	bacitracin	gi:447195835:ref:WP_001273091.1:|FEATURES|bcrA|bacitracin|bcrA	0.999999979832	50.3	302	293.9	6.1e-79	1
BCRA	4	299	orf00068	bacitracin	ZP_04081918|FEATURES|bcrA|bacitracin|bcrA	0.970771896779	32.9	298	147.9	7.6e-35	1
VANR	6	194	orf00067	glycopeptide	FJ349556.1.gene2.p01|FEATURES|vanR|glycopeptide|vanR	0.99651642527	38.6	189	154.1	5.6e-38	1
MULTIDRUG_ABC_TRANSPORTER	1	576	orf00145	multidrug	gi:640499891:ref:WP_024937220.1:|FEATURES|multidrug_ABC_transporter|multidrug|multidrug_ABC_transporter	1.0	38.0	576	382.5	2.1e-106	1
MTRA	1	276	orf00063	multidrug	CCP46065.1|FEATURES|mtrA|multidrug|mtrA	0.879589965898	51.8	276	278.9	3.9e-75	1
BCRA	1	251	orf00062	bacitracin	gi:447195835:ref:WP_001273091.1:|FEATURES|bcrA|bacitracin|bcrA	0.999999856083	54.6	251	266.5	1.3e-71	1
BICYCLOMYCIN-MULTIDRUG_EFFLUX_PROTEIN_BCR	1	302	orf00061	multidrug	YP_001437159|FEATURES|bicyclomycin-multidrug_efflux_protein_bcr|multidrug|bicyclomycin-multidrug_efflux_protein_bcr	0.99979966753	50.3	302	293.9	5.4e-80	1
MULTIDRUG_ABC_TRANSPORTER	1	576	orf00103	multidrug	gi:640499891:ref:WP_024937220.1:|FEATURES|multidrug_ABC_transporter|multidrug|multidrug_ABC_transporter	0.99999950957	38.0	576	382.5	1.5e-105	1
BCRA	4	299	orf00104	bacitracin	ZP_04081918|FEATURES|bcrA|bacitracin|bcrA	0.970426665571	32.9	298	147.9	5.5e-36	1
MULTIDRUG_ABC_TRANSPORTER	34	569	orf00431	multidrug	gi:657833983:ref:WP_029550132.1:|FEATURES|multidrug_ABC_transporter|multidrug|multidrug_ABC_transporter	0.999999952065	34.6	538	285.4	3.7e-77	1
VANR	6	229	orf00432	glycopeptide	AF155139.2.gene2.p01|FEATURES|vanR|glycopeptide|vanR	0.969518714564	43.6	225	182.2	1.9e-46	1
BCRA	64	311	orf00576	bacitracin	gi:542061059:gb:ERI11611.1:|FEATURES|bcrA|bacitracin|bcrA	0.930944424882	32.9	255	127.1	1.1e-29	1
BCRA	4	299	orf00109	bacitracin	ZP_04081918|FEATURES|bcrA|bacitracin|bcrA	0.970426665571	32.9	298	147.9	4.7e-36	1
OMPR	22	228	orf00701	multidrug	gi:446603231:ref:WP_000680577.1:|FEATURES|ompR|multidrug|ompR	0.993016750582	33.2	214	117.5	5.0e-27	1
UGD	1	338	orf00258	peptide	AAC75089.1|FEATURES|ugd|peptide|ugd	0.915861636415	30.3	357	171.4	5.7e-43	1
BCRA	18	326	orf00644	bacitracin	gi:542061059:gb:ERI11611.1:|FEATURES|bcrA|bacitracin|bcrA	0.980082045773	36.6	309	203.8	7.3e-53	1
MTRA	1	248	orf00066	multidrug	CCP46065.1|FEATURES|mtrA|multidrug|mtrA	0.999999357431	55.2	248	266.2	1.2e-71	1
BCRA	4	299	orf00089	bacitracin	ZP_04081918|FEATURES|bcrA|bacitracin|bcrA	0.970426665571	32.9	298	147.9	6.4e-36	1
VANR	1	229	orf00668	glycopeptide	AF155139.2.gene2.p01|FEATURES|vanR|glycopeptide|vanR	0.999999982236	40.4	230	173.7	6.2e-44	1
BICYCLOMYCIN-MULTIDRUG_EFFLUX_PROTEIN_BCR	7	396	orf00077	multidrug	YP_001437159|FEATURES|bicyclomycin-multidrug_efflux_protein_bcr|multidrug|bicyclomycin-multidrug_efflux_protein_bcr	0.999933899695	30.8	390	209.5	6.1e-54	1
BLT	14	373	orf00764	multidrug	AAC36944.1|FEATURES|blt|multidrug|blt	0.999977667937	42.8	362	303.5	8.6e-83	1
UGD	2	316	orf00333	peptide	AAC75089.1|FEATURES|ugd|peptide|ugd	0.898287762706	30.1	335	147.9	1.2e-35	1
OMPR	50	228	orf00629	multidrug	gi:446603231:ref:WP_000680577.1:|FEATURES|ompR|multidrug|ompR	0.845436395741	34.4	186	106.7	1.4e-23	1
MDTG	11	407	orf00879	multidrug	gi:727184277:ref:WP_033646458.1:|FEATURES|mdtG|multidrug|mdtG	1.0	39.3	399	294.3	5.5e-80	1
BCRA	1	302	orf00051	bacitracin	gi:447195835:ref:WP_001273091.1:|FEATURES|bcrA|bacitracin|bcrA	0.999999979832	50.3	302	293.9	3.3e-79	1
BICYCLOMYCIN-MULTIDRUG_EFFLUX_PROTEIN_BCR	7	396	orf00078	multidrug	YP_001437159|FEATURES|bicyclomycin-multidrug_efflux_protein_bcr|multidrug|bicyclomycin-multidrug_efflux_protein_bcr	0.999933899695	30.8	390	209.5	2.2e-54	1
MULTIDRUG_ABC_TRANSPORTER	17	576	orf00142	multidrug	gi:640499891:ref:WP_024937220.1:|FEATURES|multidrug_ABC_transporter|multidrug|multidrug_ABC_transporter	0.999998202725	38.6	560	372.9	1.7e-103	1
BCRA	1	302	orf00055	bacitracin	gi:447195835:ref:WP_001273091.1:|FEATURES|bcrA|bacitracin|bcrA	0.999999979832	50.3	302	293.9	6.4e-80	1
BICYCLOMYCIN-MULTIDRUG_EFFLUX_PROTEIN_BCR	7	396	orf00074	multidrug	YP_001437159|FEATURES|bicyclomycin-multidrug_efflux_protein_bcr|multidrug|bicyclomycin-multidrug_efflux_protein_bcr	0.99999999725	30.8	390	209.5	1.7e-54	1
BCRA	14	296	orf00059	bacitracin	gi:447195835:ref:WP_001273091.1:|FEATURES|bcrA|bacitracin|bcrA	0.9999999548	50.9	283	279.3	1.3e-75	1
MTRA	5	228	orf00070	multidrug	CCP46065.1|FEATURES|mtrA|multidrug|mtrA	0.999995821839	41.8	225	190.3	8.2e-49	1
MULTIDRUG_ABC_TRANSPORTER	95	576	orf00151	multidrug	gi:640499891:ref:WP_024937220.1:|FEATURES|multidrug_ABC_transporter|multidrug|multidrug_ABC_transporter	0.999998267576	41.7	482	364.0	8.8e-101	1
BICYCLOMYCIN-MULTIDRUG_EFFLUX_PROTEIN_BCR	7	334	orf00073	multidrug	YP_001177494|FEATURES|bicyclomycin-multidrug_efflux_protein_bcr|multidrug|bicyclomycin-multidrug_efflux_protein_bcr	0.999998676242	31.7	328	188.7	3.3e-48	1
