# Supplementary material for: Machine learning algorithm to characterize antimicrobial resistance associated with the International Space Station surface microbiome
Source: Microbiome. 2022 Aug 24;10:134. doi: 10.1186/s40168-022-01332-w (PMC9400218; doi:10.1186/s40168-022-01332-w)
Supplement: Supplementary file 6 — Additional file 5: File S1. Raw results of the DeepARG analyses (zip compressed). [file 40168_2022_1332_MOESM5_ESM.zip › Additional file 5- File S1/DeepARG-LS/ORF_JC-0107.out.mapping.ARG]

#ARG	query-start	query-end	read_id	predicted_ARG-class	best-hit	probability	identity	alignment-length	alignment-bitscore	alignment-evalue	counts
TAEA	35	649	orf00017	pleuromutilin	APB03219.1|FEATURES|TaeA|pleuromutilin|TaeA	0.933517618623	34.7	643	396.4	7.0e-110	1
TAEA	35	649	orf00012	pleuromutilin	APB03219.1|FEATURES|TaeA|pleuromutilin|TaeA	0.847641664338	34.7	643	396.4	2.8e-110	1
TAEA	35	649	orf00010	pleuromutilin	APB03219.1|FEATURES|TaeA|pleuromutilin|TaeA	0.832105886561	34.7	643	396.4	5.2e-110	1
