# Supplementary material for: Machine learning algorithm to characterize antimicrobial resistance associated with the International Space Station surface microbiome
Source: Microbiome. 2022 Aug 24;10:134. doi: 10.1186/s40168-022-01332-w (PMC9400218; doi:10.1186/s40168-022-01332-w)
Supplement: Supplementary file 6 — Additional file 5: File S1. Raw results of the DeepARG analyses (zip compressed). [file 40168_2022_1332_MOESM5_ESM.zip › Additional file 5- File S1/DeepARG-LS/ORF_JC-0172.out.mapping.ARG]

#ARG	query-start	query-end	read_id	predicted_ARG-class	best-hit	probability	identity	alignment-length	alignment-bitscore	alignment-evalue	counts
VANRI	1	219	orf00016	glycopeptide	WP_011461303.1|FEATURES|vanRI|glycopeptide|vanRI	0.997536857428	95.4	219	414.8	3.5e-116	1
VANRI	67	451	orf00017	glycopeptide	WP_011461303.1|FEATURES|vanRI|glycopeptide|vanRI	0.964182866618	67.0	385	520.4	4.5e-148	1
FMTC	1	840	orf00110	beta-lactam	gi:537465722:ref:WP_020977229.1:|FEATURES|fmtC|beta-lactam|fmtC	0.999999998047	63.9	840	1095.1	0.0e+00	1
DFRC	3	451	orf00034	diaminopyrimidine	AAO04716.1|FEATURES|dfrC|diaminopyrimidine|dfrC	0.99999159729	63.5	449	568.2	4.2e-161	1
DFRC	1	219	orf00013	diaminopyrimidine	AAO04716.1|FEATURES|dfrC|diaminopyrimidine|dfrC	0.999987491659	95.4	219	414.8	4.8e-116	1
DFRC	1	161	orf00010	diaminopyrimidine	AAO04716.1|FEATURES|dfrC|diaminopyrimidine|dfrC	0.999999999747	100.0	161	333.6	1.1e-91	1
VANRI	1	219	orf00011	glycopeptide	WP_011461303.1|FEATURES|vanRI|glycopeptide|vanRI	0.99748474147	95.4	219	414.8	2.0e-116	1
ARLS	42	451	orf00019	multidrug	YP_499945.1|FEATURES|arlS|multidrug|arlS	0.996145952582	67.3	410	555.8	1.4e-158	1
TRUNCATED_PUTATIVE_RESPONSE_REGULATOR_ARLR	1	81	orf00015	unclassified	NC_002745.3251084.p01|FEATURES|truncated_putative_response_regulator_ArlR|unclassified|truncated_putative_response_regulator_ArlR	0.907569824335	85.2	81	148.7	3.3e-36	1
DFRC	1	195	orf00012	diaminopyrimidine	AAO04716.1|FEATURES|dfrC|diaminopyrimidine|dfrC	0.999995978682	94.9	195	367.9	4.5e-102	1
PBP-2X	44	748	orf00221	beta-lactam	AAL77081|FEATURES|PBP-2X|beta-lactam|PBP-2X	0.999999826599	32.3	710	337.0	9.2e-91	1
BCRA	4	301	orf00035	bacitracin	gi:488120365:ref:WP_002191762.1:|FEATURES|bcrA|bacitracin|bcrA	0.999996572054	31.8	308	127.5	2.5e-29	1
DFRC	1	161	orf00009	diaminopyrimidine	AAO04716.1|FEATURES|dfrC|diaminopyrimidine|dfrC	0.999999999747	100.0	161	333.6	7.0e-92	1
BCRA	15	301	orf00045	bacitracin	gi:488120365:ref:WP_002191762.1:|FEATURES|bcrA|bacitracin|bcrA	0.999999092893	32.7	297	123.6	1.4e-28	1
DFRC	1	161	orf00008	diaminopyrimidine	AAO04716.1|FEATURES|dfrC|diaminopyrimidine|dfrC	0.999999999586	100.0	161	333.6	6.1e-92	1
BCRA	7	301	orf00046	bacitracin	gi:488120365:ref:WP_002191762.1:|FEATURES|bcrA|bacitracin|bcrA	0.999998537075	32.1	305	125.9	1.8e-29	1
BCRA	59	301	orf00041	bacitracin	gi:445996708:ref:WP_000074563.1:|FEATURES|bcrA|bacitracin|bcrA	0.999611207726	32.3	251	100.1	1.1e-21	1
BCRA	12	301	orf00040	bacitracin	gi:488120365:ref:WP_002191762.1:|FEATURES|bcrA|bacitracin|bcrA	0.999999259682	32.7	300	125.6	9.5e-29	1
BCRA	4	301	orf00043	bacitracin	gi:488120365:ref:WP_002191762.1:|FEATURES|bcrA|bacitracin|bcrA	0.999996572054	31.8	308	127.5	9.2e-30	1
DFRC	1	143	orf00003	diaminopyrimidine	AAO04716.1|FEATURES|dfrC|diaminopyrimidine|dfrC	0.99999999964	100.0	143	296.2	1.5e-80	1
BCRA	4	301	orf00048	bacitracin	gi:488120365:ref:WP_002191762.1:|FEATURES|bcrA|bacitracin|bcrA	0.999996572054	31.8	308	127.5	1.5e-29	1
DFRC	1	161	orf00007	diaminopyrimidine	AAO04716.1|FEATURES|dfrC|diaminopyrimidine|dfrC	0.999999999386	100.0	161	333.6	3.2e-92	1
DFRC	1	161	orf00006	diaminopyrimidine	AAO04716.1|FEATURES|dfrC|diaminopyrimidine|dfrC	0.999999999747	100.0	161	333.6	7.6e-92	1
VANRI	3	451	orf00022	glycopeptide	WP_011461303.1|FEATURES|vanRI|glycopeptide|vanRI	0.991379671544	63.5	449	568.2	2.2e-162	1
VANRI	1	219	orf00021	glycopeptide	WP_011461303.1|FEATURES|vanRI|glycopeptide|vanRI	0.994659219623	95.4	219	414.8	1.5e-116	1
VANRI	5	219	orf00020	glycopeptide	WP_011461303.1|FEATURES|vanRI|glycopeptide|vanRI	0.998711398955	95.3	215	407.1	3.7e-114	1
TRUNCATED_PUTATIVE_RESPONSE_REGULATOR_ARLR	1	132	orf00025	unclassified	NC_002745.1124086.p01|FEATURES|truncated_putative_response_regulator_ArlR|unclassified|truncated_putative_response_regulator_ArlR	0.976420702217	76.5	132	204.5	3.8e-53	1
ARLS	3	451	orf00024	multidrug	YP_499945.1|FEATURES|arlS|multidrug|arlS	0.996509580418	63.5	449	568.2	2.8e-162	1
BCRA	4	301	orf00031	bacitracin	gi:488120365:ref:WP_002191762.1:|FEATURES|bcrA|bacitracin|bcrA	0.999996572054	31.8	308	127.5	1.2e-29	1
TRUNCATED_PUTATIVE_RESPONSE_REGULATOR_ARLR	1	81	orf00028	unclassified	NC_002745.3251084.p01|FEATURES|truncated_putative_response_regulator_ArlR|unclassified|truncated_putative_response_regulator_ArlR	0.907569824335	85.2	81	148.7	1.6e-36	1
CHLORAMPHENICOL_AND_FLORFENICOL_RESISTANCE	7	338	orf00348	phenicol	CP001581.1.gene3143.p01|FEATURES|chloramphenicol_and_florfenicol_resistance|phenicol|chloramphenicol_and_florfenicol_resistance	0.99972374713	36.4	338	202.2	2.5e-52	1
PBP-2X	44	748	orf00404	beta-lactam	AAL77081|FEATURES|PBP-2X|beta-lactam|PBP-2X	0.99999999864	32.3	710	337.0	1.4e-92	1
