# Supplementary material for: Machine learning algorithm to characterize antimicrobial resistance associated with the International Space Station surface microbiome
Source: Microbiome. 2022 Aug 24;10:134. doi: 10.1186/s40168-022-01332-w (PMC9400218; doi:10.1186/s40168-022-01332-w)
Supplement: Supplementary file 6 — Additional file 5: File S1. Raw results of the DeepARG analyses (zip compressed). [file 40168_2022_1332_MOESM5_ESM.zip › Additional file 5- File S1/DeepARG-LS/ORF_JC-0292.out.mapping.ARG]

#ARG	query-start	query-end	read_id	predicted_ARG-class	best-hit	probability	identity	alignment-length	alignment-bitscore	alignment-evalue	counts
MDTD	1	469	orf00247	multidrug	gi:446052970:ref:WP_000130825.1:|FEATURES|mdtD|multidrug|mdtD	0.999999738888	71.2	469	643.7	4.2e-185	1
YOJI	1	547	orf00126	peptide	NP_416715.1|FEATURES|YojI|peptide|YojI	0.828310898998	77.5	547	849.4	5.8e-247	1
BAES	1	467	orf00245	multidrug	BAA15934.1|FEATURES|baeS|multidrug|baeS	0.993622490935	70.0	496	671.4	2.0e-193	1
VANR	1	239	orf00226	glycopeptide	gi:507059692:ref:WP_016130597.1:|FEATURES|vanR|glycopeptide|vanR	0.953078861974	92.5	239	453.4	6.4e-128	1
ADEC	20	531	orf00203	multidrug	CP003583.1.gene2512.p01|FEATURES|adeC|multidrug|adeC	0.99751456166	33.4	524	247.7	1.5e-65	1
MDTK	1	472	orf00379	fluoroquinolone	AML99881.1|FEATURES|MdtK|fluoroquinolone|MdtK	0.957775577007	71.6	472	673.3	1.1e-193	1
SERRATIA_MARCESCENS_OMP1	1	374	orf00396	multidrug	AIA49384.1|FEATURES|Serratia_marcescens_Omp1|multidrug|Serratia_marcescens_Omp1	0.996836473022	66.2	382	518.5	1.6e-147	1
OPRM	10	463	orf01275	multidrug	NC_008702.1.4608931.p01|FEATURES|oprM|multidrug|oprM	0.999993959039	32.9	459	217.6	7.2e-57	1
CYSTATHIONINE_BETA-LYASE_PATB	1	387	orf01237	unclassified	gi:489865503:ref:WP_003769095.1:|FEATURES|cystathionine_beta-lyase_patB|unclassified|cystathionine_beta-lyase_patB	0.999756356236	34.9	392	251.1	5.0e-67	1
MDTK	1	457	orf00792	multidrug	gi:852156983:ref:WP_048297648.1:|FEATURES|mdtK|multidrug|mdtK	1.0	96.1	457	859.0	6.1e-250	1
MDTC	1	1025	orf00250	multidrug	gi:545263888:ref:WP_021556954.1:|FEATURES|mdtC|multidrug|mdtC	0.999662924805	83.8	1025	1643.6	0.0e+00	1
TRUNCATED_PUTATIVE_RESPONSE_REGULATOR_ARLR	4	218	orf00094	unclassified	AE015929.1.gene1106.p01|FEATURES|truncated_putative_response_regulator_ArlR|unclassified|truncated_putative_response_regulator_ArlR	0.904504425524	30.3	218	109.4	2.5e-24	1
TRUNCATED_PUTATIVE_RESPONSE_REGULATOR_ARLR	4	218	orf00092	unclassified	AE015929.1.gene1106.p01|FEATURES|truncated_putative_response_regulator_ArlR|unclassified|truncated_putative_response_regulator_ArlR	0.904504425524	30.3	218	109.4	3.7e-24	1
MDTP	33	430	orf00195	multidrug	gi:693058885:ref:WP_032226462.1:|FEATURES|mdtP|multidrug|mdtP	0.975942965684	37.5	400	262.7	2.4e-70	1
TRUNCATED_PUTATIVE_RESPONSE_REGULATOR_ARLR	4	218	orf00091	unclassified	AE015929.1.gene1106.p01|FEATURES|truncated_putative_response_regulator_ArlR|unclassified|truncated_putative_response_regulator_ArlR	0.904504425524	30.3	218	109.4	2.8e-24	1
TRIC	3	1021	orf00634	triclosan	NP_248848.1|FEATURES|TriC|triclosan|TriC	0.999296582966	38.1	1020	675.6	2.2e-194	1
MDTP	29	420	orf00197	multidrug	YP_001572363|FEATURES|mdtP|multidrug|mdtP	0.86282398659	37.1	396	258.5	3.8e-69	1
MDTK	1	472	orf00382	fluoroquinolone	AML99881.1|FEATURES|MdtK|fluoroquinolone|MdtK	0.957775577007	71.6	472	673.3	5.1e-194	1
PATA	71	456	orf01474	fluoroquinolone	NP_417544.5|FEATURES|patA|fluoroquinolone|patA	0.961854886203	33.5	394	179.9	1.5e-45	1
UGD	1	388	orf00303	peptide	AAC75089.1|FEATURES|ugd|peptide|ugd	0.915861636415	82.7	388	649.4	6.3e-187	1
BICYCLOMYCIN-MULTIDRUG_EFFLUX_PROTEIN_BCR	1	398	orf00148	multidrug	BAH64410|FEATURES|bicyclomycin-multidrug_efflux_protein_bcr|multidrug|bicyclomycin-multidrug_efflux_protein_bcr	0.999995455864	90.7	398	702.2	1.8e-202	1
BICYCLOMYCIN-MULTIDRUG_EFFLUX_PROTEIN_BCR	45	398	orf00149	multidrug	BAH64410|FEATURES|bicyclomycin-multidrug_efflux_protein_bcr|multidrug|bicyclomycin-multidrug_efflux_protein_bcr	0.999986368474	90.1	354	622.5	1.3e-178	1
MAJOR_FACILITATOR_SUPERFAMILY_TRANSPORTER	19	422	orf00410	multidrug	NC_010410.6002639.p01|FEATURES|major_facilitator_superfamily_transporter|multidrug|major_facilitator_superfamily_transporter	0.999499027772	35.4	404	290.4	9.0e-79	1
UGD	46	388	orf00271	peptide	AAC75089.1|FEATURES|ugd|peptide|ugd	0.902371651248	82.8	343	577.8	2.9e-165	1
MDTA	41	455	orf00254	multidrug	gi:635839883:gb:KDG20941.1:|FEATURES|mdtA|multidrug|mdtA	0.999999999999	75.2	415	592.0	1.3e-169	1
OMP36	23	367	orf00127	multidrug	gi:505808389:ref:WP_015706141.1:|FEATURES|omp36|multidrug|omp36	0.993692258465	95.4	345	668.3	3.2e-192	1
OMP36	61	367	orf00124	multidrug	gi:505808389:ref:WP_015706141.1:|FEATURES|omp36|multidrug|omp36	0.970009239151	94.8	307	588.6	2.7e-168	1
SERRATIA_MARCESCENS_OMP1	1	374	orf01319	multidrug	AIA49384.1|FEATURES|Serratia_marcescens_Omp1|multidrug|Serratia_marcescens_Omp1	0.996555285947	91.4	374	708.8	8.4e-205	1
MDTM	15	395	orf00690	multidrug	gi:555231380:ref:WP_023218596.1:|FEATURES|mdtM|multidrug|mdtM	1.0	59.2	382	473.0	8.5e-134	1
TRIB	15	349	orf01058	triclosan	NP_248847.1|FEATURES|TriB|triclosan|TriB	0.999849973718	38.3	337	201.4	4.4e-52	1
OMP36	23	367	orf00120	multidrug	gi:505808389:ref:WP_015706141.1:|FEATURES|omp36|multidrug|omp36	0.994072054673	95.4	345	668.3	1.2e-192	1
OMP36	23	367	orf00109	multidrug	gi:505808389:ref:WP_015706141.1:|FEATURES|omp36|multidrug|omp36	0.993692258465	95.4	345	668.3	3.5e-192	1
TRIC	6	983	orf01059	triclosan	NP_248848.1|FEATURES|TriC|triclosan|TriC	0.999613759788	42.2	978	776.5	9.0e-225	1
ADEC	20	579	orf00215	multidrug	CP003583.1.gene2512.p01|FEATURES|adeC|multidrug|adeC	0.997532065182	31.9	573	248.1	6.7e-66	1
EMRA	11	348	orf01274	multidrug	gi:490366423:ref:WP_004246087.1:|FEATURES|emrA|multidrug|emrA	0.999660870511	31.6	358	164.1	7.4e-41	1
SDIA	1	240	orf00368	unclassified	gi:490308477:ref:WP_004203458.1:|FEATURES|sdiA|unclassified|sdiA	1.0	89.6	240	440.3	7.3e-124	1
NORB	3	453	orf01367	fluoroquinolone	gi:644111449:ref:WP_025280016.1:|FEATURES|norB|fluoroquinolone|norB	0.999997464086	52.0	452	476.1	1.1e-134	1
ADEC	30	579	orf00223	multidrug	CP003583.1.gene2512.p01|FEATURES|adeC|multidrug|adeC	0.99724093788	32.0	563	241.9	5.8e-64	1
OMPF	1	615	orf00264	multidrug	gi:504720116:ref:WP_014907218.1:|FEATURES|ompF|multidrug|ompF	0.999983654528	91.1	615	1107.0	0.0e+00	1
PENA	4	568	orf00951	beta-lactam	ZP_02659083|FEATURES|penA|beta-lactam|penA	0.9999958172	75.2	565	884.0	2.2e-257	1
RIFAMPIN_MONOOXYGENASE	2	425	orf00662	rifamycin	gi:544923113:ref:WP_021332509.1:|FEATURES|rifampin_monooxygenase|rifamycin|rifampin_monooxygenase	0.997181378067	30.6	451	152.1	4.6e-37	1
BICYCLOMYCIN-MULTIDRUG_EFFLUX_PROTEIN_BCR	1	398	orf00139	multidrug	BAH64410|FEATURES|bicyclomycin-multidrug_efflux_protein_bcr|multidrug|bicyclomycin-multidrug_efflux_protein_bcr	0.999995455864	90.7	398	702.2	8.4e-203	1
MEXT	6	246	orf00529	multidrug	gi:751314291:ref:WP_041021175.1:|FEATURES|mexT|multidrug|mexT	0.812396239842	30.6	245	110.9	1.0e-24	1
TRUNCATED_PUTATIVE_RESPONSE_REGULATOR_ARLR	4	218	orf00100	unclassified	AE015929.1.gene1106.p01|FEATURES|truncated_putative_response_regulator_ArlR|unclassified|truncated_putative_response_regulator_ArlR	0.904504425524	30.3	218	109.4	2.2e-24	1
FARB	17	500	orf00997	antibacterial_free_fatty_acids	NP_273368.1|FEATURES|farB|antibacterial_free_fatty_acids|farB	0.964859178223	31.1	495	249.2	2.5e-66	1
OMPF	1	564	orf00267	multidrug	gi:504720116:ref:WP_014907218.1:|FEATURES|ompF|multidrug|ompF	0.999970767889	91.0	564	1012.7	5.3e-296	1
MDTA	41	436	orf00236	multidrug	gi:635839883:gb:KDG20941.1:|FEATURES|mdtA|multidrug|mdtA	0.999999999999	77.3	396	586.6	7.2e-168	1
BICYCLOMYCIN-MULTIDRUG_EFFLUX_PROTEIN_BCR	1	398	orf00137	multidrug	BAH64410|FEATURES|bicyclomycin-multidrug_efflux_protein_bcr|multidrug|bicyclomycin-multidrug_efflux_protein_bcr	0.999995455864	90.7	398	702.2	1.2e-202	1
OMP36	23	367	orf00136	multidrug	gi:505808389:ref:WP_015706141.1:|FEATURES|omp36|multidrug|omp36	0.993692258465	95.4	345	668.3	2.9e-192	1
